# Supplementary material for: Single-chain dimers from de novo immunoglobulins as robust scaffolds for multiple binding loops
Source: Nat Commun. 2023 Sep 23;14:5939. doi: 10.1038/s41467-023-41717-5 (PMC10517939; doi:10.1038/s41467-023-41717-5)
Supplement: Supplementary file 3 — Supplementary Data 1 [file 41467_2023_41717_MOESM3_ESM.zip › design_models/scIg/scIg14c/ranked_1.pdb]

ATOM      1  N   THR A   1     -17.920   0.312   5.790  1.00 78.63           N  
ATOM      2  H   THR A   1     -17.998   0.736   6.703  1.00 78.63           H  
ATOM      3  H2  THR A   1     -18.473  -0.533   5.745  1.00 78.63           H  
ATOM      4  H3  THR A   1     -18.251   0.961   5.090  1.00 78.63           H  
ATOM      5  CA  THR A   1     -16.518  -0.035   5.494  1.00 78.63           C  
ATOM      6  HA  THR A   1     -16.099  -0.636   6.301  1.00 78.63           H  
ATOM      7  C   THR A   1     -15.723   1.238   5.356  1.00 78.63           C  
ATOM      8  CB  THR A   1     -16.453  -0.854   4.210  1.00 78.63           C  
ATOM      9  HB  THR A   1     -16.783  -0.252   3.364  1.00 78.63           H  
ATOM     10  O   THR A   1     -16.141   2.102   4.595  1.00 78.63           O  
ATOM     11  CG2 THR A   1     -15.079  -1.441   3.917  1.00 78.63           C  
ATOM     12 HG21 THR A   1     -14.761  -2.095   4.729  1.00 78.63           H  
ATOM     13 HG22 THR A   1     -15.113  -2.018   2.993  1.00 78.63           H  
ATOM     14 HG23 THR A   1     -14.344  -0.646   3.793  1.00 78.63           H  
ATOM     15  OG1 THR A   1     -17.356  -1.914   4.397  1.00 78.63           O  
ATOM     16  HG1 THR A   1     -17.103  -2.617   3.793  1.00 78.63           H  
ATOM     17  N   GLN A   2     -14.644   1.387   6.122  1.00 90.72           N  
ATOM     18  H   GLN A   2     -14.305   0.597   6.652  1.00 90.72           H  
ATOM     19  CA  GLN A   2     -13.710   2.505   5.972  1.00 90.72           C  
ATOM     20  HA  GLN A   2     -14.253   3.418   5.724  1.00 90.72           H  
ATOM     21  C   GLN A   2     -12.769   2.171   4.814  1.00 90.72           C  
ATOM     22  CB  GLN A   2     -12.943   2.733   7.289  1.00 90.72           C  
ATOM     23  HB2 GLN A   2     -12.202   3.516   7.130  1.00 90.72           H  
ATOM     24  HB3 GLN A   2     -12.419   1.821   7.573  1.00 90.72           H  
ATOM     25  O   GLN A   2     -12.224   1.069   4.788  1.00 90.72           O  
ATOM     26  CG  GLN A   2     -13.879   3.163   8.432  1.00 90.72           C  
ATOM     27  HG2 GLN A   2     -14.506   3.980   8.074  1.00 90.72           H  
ATOM     28  HG3 GLN A   2     -14.530   2.331   8.701  1.00 90.72           H  
ATOM     29  CD  GLN A   2     -13.171   3.641   9.703  1.00 90.72           C  
ATOM     30  NE2 GLN A   2     -13.898   4.304  10.578  1.00 90.72           N  
ATOM     31 HE21 GLN A   2     -14.855   4.561  10.383  1.00 90.72           H  
ATOM     32 HE22 GLN A   2     -13.422   4.835  11.294  1.00 90.72           H  
ATOM     33  OE1 GLN A   2     -11.983   3.477   9.929  1.00 90.72           O  
ATOM     34  N   THR A   3     -12.624   3.073   3.840  1.00 93.51           N  
ATOM     35  H   THR A   3     -13.051   3.984   3.935  1.00 93.51           H  
ATOM     36  CA  THR A   3     -11.774   2.824   2.664  1.00 93.51           C  
ATOM     37  HA  THR A   3     -11.303   1.846   2.766  1.00 93.51           H  
ATOM     38  C   THR A   3     -10.666   3.856   2.582  1.00 93.51           C  
ATOM     39  CB  THR A   3     -12.568   2.772   1.350  1.00 93.51           C  
ATOM     40  HB  THR A   3     -12.965   3.762   1.122  1.00 93.51           H  
ATOM     41  O   THR A   3     -10.927   5.051   2.701  1.00 93.51           O  
ATOM     42  CG2 THR A   3     -11.719   2.284   0.175  1.00 93.51           C  
ATOM     43 HG21 THR A   3     -12.341   2.192  -0.716  1.00 93.51           H  
ATOM     44 HG22 THR A   3     -10.926   3.000  -0.039  1.00 93.51           H  
ATOM     45 HG23 THR A   3     -11.272   1.317   0.409  1.00 93.51           H  
ATOM     46  OG1 THR A   3     -13.645   1.866   1.479  1.00 93.51           O  
ATOM     47  HG1 THR A   3     -14.236   2.244   2.134  1.00 93.51           H  
ATOM     48  N   ILE A   4      -9.441   3.397   2.361  1.00 94.77           N  
ATOM     49  H   ILE A   4      -9.299   2.399   2.311  1.00 94.77           H  
ATOM     50  CA  ILE A   4      -8.298   4.247   2.033  1.00 94.77           C  
ATOM     51  HA  ILE A   4      -8.624   5.278   1.896  1.00 94.77           H  
ATOM     52  C   ILE A   4      -7.736   3.748   0.717  1.00 94.77           C  
ATOM     53  CB  ILE A   4      -7.244   4.219   3.147  1.00 94.77           C  
ATOM     54  HB  ILE A   4      -6.937   3.183   3.294  1.00 94.77           H  
ATOM     55  O   ILE A   4      -7.454   2.560   0.568  1.00 94.77           O  
ATOM     56  CG1 ILE A   4      -7.878   4.737   4.450  1.00 94.77           C  
ATOM     57 HG12 ILE A   4      -8.175   5.781   4.340  1.00 94.77           H  
ATOM     58 HG13 ILE A   4      -8.768   4.153   4.685  1.00 94.77           H  
ATOM     59  CG2 ILE A   4      -6.000   5.045   2.769  1.00 94.77           C  
ATOM     60 HG21 ILE A   4      -5.235   4.936   3.538  1.00 94.77           H  
ATOM     61 HG22 ILE A   4      -6.262   6.097   2.654  1.00 94.77           H  
ATOM     62 HG23 ILE A   4      -5.565   4.686   1.836  1.00 94.77           H  
ATOM     63  CD1 ILE A   4      -6.942   4.593   5.635  1.00 94.77           C  
ATOM     64 HD11 ILE A   4      -6.272   3.745   5.490  1.00 94.77           H  
ATOM     65 HD12 ILE A   4      -6.350   5.502   5.744  1.00 94.77           H  
ATOM     66 HD13 ILE A   4      -7.552   4.407   6.519  1.00 94.77           H  
ATOM     67  N   GLU A   5      -7.580   4.655  -0.234  1.00 95.14           N  
ATOM     68  H   GLU A   5      -7.791   5.624  -0.038  1.00 95.14           H  
ATOM     69  CA  GLU A   5      -7.007   4.334  -1.535  1.00 95.14           C  
ATOM     70  HA  GLU A   5      -6.791   3.267  -1.594  1.00 95.14           H  
ATOM     71  C   GLU A   5      -5.684   5.078  -1.659  1.00 95.14           C  
ATOM     72  CB  GLU A   5      -7.990   4.643  -2.677  1.00 95.14           C  
ATOM     73  HB2 GLU A   5      -8.081   5.723  -2.798  1.00 95.14           H  
ATOM     74  HB3 GLU A   5      -7.585   4.227  -3.600  1.00 95.14           H  
ATOM     75  O   GLU A   5      -5.639   6.294  -1.475  1.00 95.14           O  
ATOM     76  CG  GLU A   5      -9.386   4.040  -2.426  1.00 95.14           C  
ATOM     77  HG2 GLU A   5      -9.845   4.547  -1.578  1.00 95.14           H  
ATOM     78  HG3 GLU A   5      -9.280   2.988  -2.160  1.00 95.14           H  
ATOM     79  CD  GLU A   5     -10.337   4.172  -3.623  1.00 95.14           C  
ATOM     80  OE1 GLU A   5     -11.040   3.172  -3.920  1.00 95.14           O  
ATOM     81  OE2 GLU A   5     -10.427   5.278  -4.198  1.00 95.14           O  
ATOM     82  N   VAL A   6      -4.610   4.338  -1.921  1.00 93.71           N  
ATOM     83  H   VAL A   6      -4.734   3.345  -2.056  1.00 93.71           H  
ATOM     84  CA  VAL A   6      -3.284   4.875  -2.213  1.00 93.71           C  
ATOM     85  HA  VAL A   6      -3.304   5.962  -2.139  1.00 93.71           H  
ATOM     86  C   VAL A   6      -2.952   4.491  -3.645  1.00 93.71           C  
ATOM     87  CB  VAL A   6      -2.215   4.358  -1.233  1.00 93.71           C  
ATOM     88  HB  VAL A   6      -2.159   3.272  -1.311  1.00 93.71           H  
ATOM     89  O   VAL A   6      -2.908   3.313  -3.994  1.00 93.71           O  
ATOM     90  CG1 VAL A   6      -0.833   4.945  -1.554  1.00 93.71           C  
ATOM     91 HG11 VAL A   6      -0.106   4.609  -0.814  1.00 93.71           H  
ATOM     92 HG12 VAL A   6      -0.874   6.034  -1.556  1.00 93.71           H  
ATOM     93 HG13 VAL A   6      -0.498   4.599  -2.532  1.00 93.71           H  
ATOM     94  CG2 VAL A   6      -2.557   4.709   0.221  1.00 93.71           C  
ATOM     95 HG21 VAL A   6      -2.651   5.789   0.330  1.00 93.71           H  
ATOM     96 HG22 VAL A   6      -1.770   4.345   0.882  1.00 93.71           H  
ATOM     97 HG23 VAL A   6      -3.495   4.233   0.506  1.00 93.71           H  
ATOM     98  N   ARG A   7      -2.710   5.486  -4.485  1.00 91.93           N  
ATOM     99  H   ARG A   7      -2.763   6.433  -4.135  1.00 91.93           H  
ATOM    100  CA  ARG A   7      -2.270   5.289  -5.861  1.00 91.93           C  
ATOM    101  HA  ARG A   7      -2.121   4.228  -6.059  1.00 91.93           H  
ATOM    102  C   ARG A   7      -0.930   5.969  -6.040  1.00 91.93           C  
ATOM    103  CB  ARG A   7      -3.361   5.790  -6.808  1.00 91.93           C  
ATOM    104  HB2 ARG A   7      -4.274   5.231  -6.602  1.00 91.93           H  
ATOM    105  HB3 ARG A   7      -3.552   6.847  -6.620  1.00 91.93           H  
ATOM    106  O   ARG A   7      -0.763   7.116  -5.630  1.00 91.93           O  
ATOM    107  CG  ARG A   7      -2.985   5.604  -8.279  1.00 91.93           C  
ATOM    108  HG2 ARG A   7      -2.178   6.288  -8.539  1.00 91.93           H  
ATOM    109  HG3 ARG A   7      -2.656   4.580  -8.455  1.00 91.93           H  
ATOM    110  CD  ARG A   7      -4.210   5.897  -9.144  1.00 91.93           C  
ATOM    111  HD2 ARG A   7      -4.583   6.893  -8.907  1.00 91.93           H  
ATOM    112  HD3 ARG A   7      -4.982   5.161  -8.924  1.00 91.93           H  
ATOM    113  NE  ARG A   7      -3.859   5.839 -10.564  1.00 91.93           N  
ATOM    114  HE  ARG A   7      -2.878   5.905 -10.795  1.00 91.93           H  
ATOM    115  NH1 ARG A   7      -5.947   6.110 -11.476  1.00 91.93           N  
ATOM    116 HH11 ARG A   7      -6.475   6.266 -12.323  1.00 91.93           H  
ATOM    117 HH12 ARG A   7      -6.368   5.981 -10.567  1.00 91.93           H  
ATOM    118  NH2 ARG A   7      -4.174   6.037 -12.792  1.00 91.93           N  
ATOM    119 HH21 ARG A   7      -3.312   6.562 -12.773  1.00 91.93           H  
ATOM    120 HH22 ARG A   7      -4.005   5.144 -13.232  1.00 91.93           H  
ATOM    121  CZ  ARG A   7      -4.661   5.982 -11.593  1.00 91.93           C  
ATOM    122  N   VAL A   8       0.016   5.251  -6.627  1.00 86.83           N  
ATOM    123  H   VAL A   8      -0.208   4.326  -6.966  1.00 86.83           H  
ATOM    124  CA  VAL A   8       1.308   5.812  -7.015  1.00 86.83           C  
ATOM    125  HA  VAL A   8       1.297   6.892  -6.865  1.00 86.83           H  
ATOM    126  C   VAL A   8       1.463   5.553  -8.499  1.00 86.83           C  
ATOM    127  CB  VAL A   8       2.466   5.245  -6.180  1.00 86.83           C  
ATOM    128  HB  VAL A   8       2.567   4.175  -6.362  1.00 86.83           H  
ATOM    129  O   VAL A   8       1.581   4.401  -8.910  1.00 86.83           O  
ATOM    130  CG1 VAL A   8       3.780   5.943  -6.545  1.00 86.83           C  
ATOM    131 HG11 VAL A   8       3.691   7.019  -6.397  1.00 86.83           H  
ATOM    132 HG12 VAL A   8       4.592   5.555  -5.930  1.00 86.83           H  
ATOM    133 HG13 VAL A   8       4.020   5.755  -7.591  1.00 86.83           H  
ATOM    134  CG2 VAL A   8       2.210   5.477  -4.681  1.00 86.83           C  
ATOM    135 HG21 VAL A   8       1.946   6.521  -4.510  1.00 86.83           H  
ATOM    136 HG22 VAL A   8       3.102   5.236  -4.103  1.00 86.83           H  
ATOM    137 HG23 VAL A   8       1.387   4.848  -4.343  1.00 86.83           H  
ATOM    138  N   ASP A   9       1.363   6.619  -9.287  1.00 82.74           N  
ATOM    139  H   ASP A   9       1.261   7.538  -8.880  1.00 82.74           H  
ATOM    140  CA  ASP A   9       1.327   6.541 -10.741  1.00 82.74           C  
ATOM    141  HA  ASP A   9       1.922   5.677 -11.035  1.00 82.74           H  
ATOM    142  C   ASP A   9       1.943   7.764 -11.412  1.00 82.74           C  
ATOM    143  CB  ASP A   9      -0.115   6.321 -11.229  1.00 82.74           C  
ATOM    144  HB2 ASP A   9      -0.069   6.086 -12.292  1.00 82.74           H  
ATOM    145  HB3 ASP A   9      -0.537   5.454 -10.721  1.00 82.74           H  
ATOM    146  O   ASP A   9       1.791   8.876 -10.921  1.00 82.74           O  
ATOM    147  CG  ASP A   9      -1.106   7.487 -11.111  1.00 82.74           C  
ATOM    148  OD1 ASP A   9      -1.057   8.348 -10.213  1.00 82.74           O  
ATOM    149  OD2 ASP A   9      -2.084   7.453 -11.892  1.00 82.74           O  
ATOM    150  N   ASN A  10       2.620   7.572 -12.549  1.00 78.53           N  
ATOM    151  H   ASN A  10       2.657   6.623 -12.891  1.00 78.53           H  
ATOM    152  CA  ASN A  10       3.057   8.646 -13.463  1.00 78.53           C  
ATOM    153  HA  ASN A  10       3.894   8.250 -14.038  1.00 78.53           H  
ATOM    154  C   ASN A  10       3.604   9.921 -12.778  1.00 78.53           C  
ATOM    155  CB  ASN A  10       1.923   8.940 -14.460  1.00 78.53           C  
ATOM    156  HB2 ASN A  10       1.031   9.256 -13.920  1.00 78.53           H  
ATOM    157  HB3 ASN A  10       2.226   9.742 -15.133  1.00 78.53           H  
ATOM    158  O   ASN A  10       3.223  11.044 -13.117  1.00 78.53           O  
ATOM    159  CG  ASN A  10       1.629   7.723 -15.310  1.00 78.53           C  
ATOM    160  ND2 ASN A  10       0.459   7.151 -15.177  1.00 78.53           N  
ATOM    161 HD21 ASN A  10       0.477   6.161 -15.377  1.00 78.53           H  
ATOM    162 HD22 ASN A  10      -0.140   7.442 -14.418  1.00 78.53           H  
ATOM    163  OD1 ASN A  10       2.472   7.274 -16.065  1.00 78.53           O  
ATOM    164  N   GLY A  11       4.473   9.751 -11.777  1.00 85.37           N  
ATOM    165  H   GLY A  11       4.721   8.805 -11.525  1.00 85.37           H  
ATOM    166  CA  GLY A  11       5.051  10.870 -11.031  1.00 85.37           C  
ATOM    167  HA2 GLY A  11       5.916  10.504 -10.477  1.00 85.37           H  
ATOM    168  HA3 GLY A  11       5.394  11.633 -11.730  1.00 85.37           H  
ATOM    169  C   GLY A  11       4.098  11.531 -10.031  1.00 85.37           C  
ATOM    170  O   GLY A  11       4.267  12.706  -9.721  1.00 85.37           O  
ATOM    171  N   ARG A  12       3.094  10.822  -9.511  1.00 93.99           N  
ATOM    172  H   ARG A  12       2.893   9.914  -9.905  1.00 93.99           H  
ATOM    173  CA  ARG A  12       2.176  11.315  -8.478  1.00 93.99           C  
ATOM    174  HA  ARG A  12       2.645  12.166  -7.984  1.00 93.99           H  
ATOM    175  C   ARG A  12       1.909  10.268  -7.408  1.00 93.99           C  
ATOM    176  CB  ARG A  12       0.852  11.792  -9.102  1.00 93.99           C  
ATOM    177  HB2 ARG A  12       0.181  12.112  -8.305  1.00 93.99           H  
ATOM    178  HB3 ARG A  12       0.383  10.968  -9.640  1.00 93.99           H  
ATOM    179  O   ARG A  12       1.871   9.070  -7.669  1.00 93.99           O  
ATOM    180  CG  ARG A  12       1.075  12.970 -10.058  1.00 93.99           C  
ATOM    181  HG2 ARG A  12       1.615  13.760  -9.536  1.00 93.99           H  
ATOM    182  HG3 ARG A  12       1.667  12.637 -10.911  1.00 93.99           H  
ATOM    183  CD  ARG A  12      -0.244  13.533 -10.579  1.00 93.99           C  
ATOM    184  HD2 ARG A  12      -0.820  13.915  -9.737  1.00 93.99           H  
ATOM    185  HD3 ARG A  12      -0.803  12.735 -11.067  1.00 93.99           H  
ATOM    186  NE  ARG A  12       0.023  14.613 -11.540  1.00 93.99           N  
ATOM    187  HE  ARG A  12       0.992  14.780 -11.770  1.00 93.99           H  
ATOM    188  NH1 ARG A  12      -2.130  15.370 -11.793  1.00 93.99           N  
ATOM    189 HH11 ARG A  12      -2.264  15.263 -10.797  1.00 93.99           H  
ATOM    190 HH12 ARG A  12      -2.735  16.081 -12.178  1.00 93.99           H  
ATOM    191  NH2 ARG A  12      -0.462  16.341 -12.913  1.00 93.99           N  
ATOM    192 HH21 ARG A  12      -1.110  17.067 -13.181  1.00 93.99           H  
ATOM    193 HH22 ARG A  12       0.510  16.606 -12.843  1.00 93.99           H  
ATOM    194  CZ  ARG A  12      -0.862  15.420 -12.086  1.00 93.99           C  
ATOM    195  N   VAL A  13       1.676  10.749  -6.192  1.00 95.09           N  
ATOM    196  H   VAL A  13       1.779  11.746  -6.069  1.00 95.09           H  
ATOM    197  CA  VAL A  13       1.043   9.989  -5.112  1.00 95.09           C  
ATOM    198  HA  VAL A  13       0.920   8.951  -5.419  1.00 95.09           H  
ATOM    199  C   VAL A  13      -0.329  10.590  -4.867  1.00 95.09           C  
ATOM    200  CB  VAL A  13       1.877  10.004  -3.820  1.00 95.09           C  
ATOM    201  HB  VAL A  13       2.000  11.032  -3.479  1.00 95.09           H  
ATOM    202  O   VAL A  13      -0.435  11.783  -4.577  1.00 95.09           O  
ATOM    203  CG1 VAL A  13       1.186   9.221  -2.698  1.00 95.09           C  
ATOM    204 HG11 VAL A  13       0.242   9.698  -2.435  1.00 95.09           H  
ATOM    205 HG12 VAL A  13       0.992   8.198  -3.022  1.00 95.09           H  
ATOM    206 HG13 VAL A  13       1.818   9.214  -1.810  1.00 95.09           H  
ATOM    207  CG2 VAL A  13       3.269   9.414  -4.053  1.00 95.09           C  
ATOM    208 HG21 VAL A  13       3.809   9.329  -3.110  1.00 95.09           H  
ATOM    209 HG22 VAL A  13       3.195   8.432  -4.519  1.00 95.09           H  
ATOM    210 HG23 VAL A  13       3.823  10.084  -4.710  1.00 95.09           H  
ATOM    211  N   ARG A  14      -1.371   9.763  -4.936  1.00 96.56           N  
ATOM    212  H   ARG A  14      -1.193   8.803  -5.195  1.00 96.56           H  
ATOM    213  CA  ARG A  14      -2.730  10.127  -4.538  1.00 96.56           C  
ATOM    214  HA  ARG A  14      -2.728  11.177  -4.247  1.00 96.56           H  
ATOM    215  C   ARG A  14      -3.166   9.312  -3.339  1.00 96.56           C  
ATOM    216  CB  ARG A  14      -3.721   9.989  -5.694  1.00 96.56           C  
ATOM    217  HB2 ARG A  14      -4.721  10.214  -5.324  1.00 96.56           H  
ATOM    218  HB3 ARG A  14      -3.710   8.964  -6.065  1.00 96.56           H  
ATOM    219  O   ARG A  14      -3.015   8.091  -3.332  1.00 96.56           O  
ATOM    220  CG  ARG A  14      -3.394  10.952  -6.837  1.00 96.56           C  
ATOM    221  HG2 ARG A  14      -3.371  11.974  -6.459  1.00 96.56           H  
ATOM    222  HG3 ARG A  14      -2.425  10.704  -7.270  1.00 96.56           H  
ATOM    223  CD  ARG A  14      -4.473  10.837  -7.911  1.00 96.56           C  
ATOM    224  HD2 ARG A  14      -5.430  11.126  -7.476  1.00 96.56           H  
ATOM    225  HD3 ARG A  14      -4.547   9.802  -8.244  1.00 96.56           H  
ATOM    226  NE  ARG A  14      -4.178  11.735  -9.031  1.00 96.56           N  
ATOM    227  HE  ARG A  14      -4.219  12.722  -8.821  1.00 96.56           H  
ATOM    228  NH1 ARG A  14      -3.739  10.181 -10.677  1.00 96.56           N  
ATOM    229 HH11 ARG A  14      -3.292   9.984 -11.562  1.00 96.56           H  
ATOM    230 HH12 ARG A  14      -3.547   9.489  -9.967  1.00 96.56           H  
ATOM    231  NH2 ARG A  14      -3.727  12.385 -11.121  1.00 96.56           N  
ATOM    232 HH21 ARG A  14      -3.456  12.202 -12.076  1.00 96.56           H  
ATOM    233 HH22 ARG A  14      -3.811  13.317 -10.741  1.00 96.56           H  
ATOM    234  CZ  ARG A  14      -3.893  11.414 -10.273  1.00 96.56           C  
ATOM    235  N   VAL A  15      -3.721   9.981  -2.333  1.00 97.05           N  
ATOM    236  H   VAL A  15      -3.820  10.981  -2.435  1.00 97.05           H  
ATOM    237  CA  VAL A  15      -4.302   9.315  -1.163  1.00 97.05           C  
ATOM    238  HA  VAL A  15      -4.384   8.251  -1.387  1.00 97.05           H  
ATOM    239  C   VAL A  15      -5.703   9.837  -0.913  1.00 97.05           C  
ATOM    240  CB  VAL A  15      -3.424   9.420   0.097  1.00 97.05           C  
ATOM    241  HB  VAL A  15      -3.358  10.457   0.429  1.00 97.05           H  
ATOM    242  O   VAL A  15      -5.880  10.991  -0.525  1.00 97.05           O  
ATOM    243  CG1 VAL A  15      -4.033   8.579   1.229  1.00 97.05           C  
ATOM    244 HG11 VAL A  15      -4.204   7.559   0.885  1.00 97.05           H  
ATOM    245 HG12 VAL A  15      -3.360   8.552   2.087  1.00 97.05           H  
ATOM    246 HG13 VAL A  15      -4.982   9.011   1.547  1.00 97.05           H  
ATOM    247  CG2 VAL A  15      -2.005   8.907  -0.175  1.00 97.05           C  
ATOM    248 HG21 VAL A  15      -1.453   8.791   0.757  1.00 97.05           H  
ATOM    249 HG22 VAL A  15      -1.475   9.615  -0.812  1.00 97.05           H  
ATOM    250 HG23 VAL A  15      -2.051   7.941  -0.678  1.00 97.05           H  
ATOM    251  N   ARG A  16      -6.701   8.970  -1.088  1.00 97.55           N  
ATOM    252  H   ARG A  16      -6.460   8.036  -1.386  1.00 97.55           H  
ATOM    253  CA  ARG A  16      -8.107   9.284  -0.831  1.00 97.55           C  
ATOM    254  HA  ARG A  16      -8.234  10.367  -0.852  1.00 97.55           H  
ATOM    255  C   ARG A  16      -8.522   8.787   0.549  1.00 97.55           C  
ATOM    256  CB  ARG A  16      -8.963   8.702  -1.958  1.00 97.55           C  
ATOM    257  HB2 ARG A  16      -8.907   7.613  -1.933  1.00 97.55           H  
ATOM    258  HB3 ARG A  16      -8.575   9.051  -2.915  1.00 97.55           H  
ATOM    259  O   ARG A  16      -8.417   7.595   0.846  1.00 97.55           O  
ATOM    260  CG  ARG A  16     -10.423   9.138  -1.823  1.00 97.55           C  
ATOM    261  HG2 ARG A  16     -10.477  10.226  -1.819  1.00 97.55           H  
ATOM    262  HG3 ARG A  16     -10.842   8.750  -0.895  1.00 97.55           H  
ATOM    263  CD  ARG A  16     -11.227   8.595  -3.000  1.00 97.55           C  
ATOM    264  HD2 ARG A  16     -11.141   7.509  -3.023  1.00 97.55           H  
ATOM    265  HD3 ARG A  16     -10.801   8.996  -3.919  1.00 97.55           H  
ATOM    266  NE  ARG A  16     -12.643   8.984  -2.883  1.00 97.55           N  
ATOM    267  HE  ARG A  16     -12.920   9.437  -2.024  1.00 97.55           H  
ATOM    268  NH1 ARG A  16     -13.230   8.347  -4.997  1.00 97.55           N  
ATOM    269 HH11 ARG A  16     -12.298   7.973  -5.103  1.00 97.55           H  
ATOM    270 HH12 ARG A  16     -13.888   8.282  -5.761  1.00 97.55           H  
ATOM    271  NH2 ARG A  16     -14.754   9.306  -3.664  1.00 97.55           N  
ATOM    272 HH21 ARG A  16     -14.989   9.782  -2.805  1.00 97.55           H  
ATOM    273 HH22 ARG A  16     -15.414   9.254  -4.427  1.00 97.55           H  
ATOM    274  CZ  ARG A  16     -13.535   8.877  -3.846  1.00 97.55           C  
ATOM    275  N   ASN A  17      -9.039   9.691   1.380  1.00 97.19           N  
ATOM    276  H   ASN A  17      -9.115  10.647   1.063  1.00 97.19           H  
ATOM    277  CA  ASN A  17      -9.532   9.359   2.715  1.00 97.19           C  
ATOM    278  HA  ASN A  17      -9.058   8.438   3.052  1.00 97.19           H  
ATOM    279  C   ASN A  17     -11.051   9.115   2.701  1.00 97.19           C  
ATOM    280  CB  ASN A  17      -9.118  10.466   3.699  1.00 97.19           C  
ATOM    281  HB2 ASN A  17      -9.574  11.407   3.392  1.00 97.19           H  
ATOM    282  HB3 ASN A  17      -8.035  10.587   3.680  1.00 97.19           H  
ATOM    283  O   ASN A  17     -11.845  10.049   2.798  1.00 97.19           O  
ATOM    284  CG  ASN A  17      -9.548  10.157   5.124  1.00 97.19           C  
ATOM    285  ND2 ASN A  17      -9.362  11.065   6.046  1.00 97.19           N  
ATOM    286 HD21 ASN A  17      -9.674  10.847   6.982  1.00 97.19           H  
ATOM    287 HD22 ASN A  17      -8.852  11.912   5.840  1.00 97.19           H  
ATOM    288  OD1 ASN A  17     -10.047   9.089   5.439  1.00 97.19           O  
ATOM    289  N   GLY A  18     -11.463   7.850   2.622  1.00 95.73           N  
ATOM    290  H   GLY A  18     -10.774   7.118   2.523  1.00 95.73           H  
ATOM    291  CA  GLY A  18     -12.856   7.415   2.779  1.00 95.73           C  
ATOM    292  HA2 GLY A  18     -13.527   8.217   2.469  1.00 95.73           H  
ATOM    293  HA3 GLY A  18     -13.033   6.554   2.135  1.00 95.73           H  
ATOM    294  C   GLY A  18     -13.228   7.023   4.215  1.00 95.73           C  
ATOM    295  O   GLY A  18     -14.159   6.239   4.407  1.00 95.73           O  
ATOM    296  N   THR A  19     -12.482   7.489   5.219  1.00 94.45           N  
ATOM    297  H   THR A  19     -11.730   8.127   5.001  1.00 94.45           H  
ATOM    298  CA  THR A  19     -12.812   7.307   6.642  1.00 94.45           C  
ATOM    299  HA  THR A  19     -13.457   6.433   6.738  1.00 94.45           H  
ATOM    300  C   THR A  19     -13.616   8.499   7.180  1.00 94.45           C  
ATOM    301  CB  THR A  19     -11.567   7.016   7.502  1.00 94.45           C  
ATOM    302  HB  THR A  19     -11.906   6.552   8.428  1.00 94.45           H  
ATOM    303  O   THR A  19     -13.821   9.492   6.486  1.00 94.45           O  
ATOM    304  CG2 THR A  19     -10.544   6.083   6.849  1.00 94.45           C  
ATOM    305 HG21 THR A  19     -11.045   5.217   6.416  1.00 94.45           H  
ATOM    306 HG22 THR A  19     -10.003   6.596   6.054  1.00 94.45           H  
ATOM    307 HG23 THR A  19      -9.830   5.747   7.601  1.00 94.45           H  
ATOM    308  OG1 THR A  19     -10.889   8.194   7.836  1.00 94.45           O  
ATOM    309  HG1 THR A  19     -10.535   8.557   7.021  1.00 94.45           H  
ATOM    310  N   ASP A  20     -14.086   8.405   8.422  1.00 95.05           N  
ATOM    311  H   ASP A  20     -13.830   7.613   8.994  1.00 95.05           H  
ATOM    312  CA  ASP A  20     -14.853   9.439   9.133  1.00 95.05           C  
ATOM    313  HA  ASP A  20     -15.401  10.034   8.403  1.00 95.05           H  
ATOM    314  C   ASP A  20     -13.978  10.423   9.933  1.00 95.05           C  
ATOM    315  CB  ASP A  20     -15.886   8.745  10.038  1.00 95.05           C  
ATOM    316  HB2 ASP A  20     -16.562   8.172   9.404  1.00 95.05           H  
ATOM    317  HB3 ASP A  20     -16.481   9.505  10.545  1.00 95.05           H  
ATOM    318  O   ASP A  20     -14.493  11.318  10.603  1.00 95.05           O  
ATOM    319  CG  ASP A  20     -15.290   7.791  11.091  1.00 95.05           C  
ATOM    320  OD1 ASP A  20     -14.072   7.476  11.036  1.00 95.05           O  
ATOM    321  OD2 ASP A  20     -16.083   7.273  11.902  1.00 95.05           O  
ATOM    322  N   ARG A  21     -12.650  10.283   9.863  1.00 95.25           N  
ATOM    323  H   ARG A  21     -12.289   9.565   9.251  1.00 95.25           H  
ATOM    324  CA  ARG A  21     -11.682  11.104  10.605  1.00 95.25           C  
ATOM    325  HA  ARG A  21     -12.186  12.027  10.892  1.00 95.25           H  
ATOM    326  C   ARG A  21     -10.469  11.485   9.754  1.00 95.25           C  
ATOM    327  CB  ARG A  21     -11.271  10.372  11.889  1.00 95.25           C  
ATOM    328  HB2 ARG A  21     -12.160  10.267  12.512  1.00 95.25           H  
ATOM    329  HB3 ARG A  21     -10.543  10.970  12.437  1.00 95.25           H  
ATOM    330  O   ARG A  21     -10.192  10.830   8.751  1.00 95.25           O  
ATOM    331  CG  ARG A  21     -10.684   8.979  11.621  1.00 95.25           C  
ATOM    332  HG2 ARG A  21      -9.764   9.053  11.042  1.00 95.25           H  
ATOM    333  HG3 ARG A  21     -11.406   8.388  11.058  1.00 95.25           H  
ATOM    334  CD  ARG A  21     -10.404   8.271  12.947  1.00 95.25           C  
ATOM    335  HD2 ARG A  21      -9.416   8.560  13.305  1.00 95.25           H  
ATOM    336  HD3 ARG A  21     -11.156   8.578  13.675  1.00 95.25           H  
ATOM    337  NE  ARG A  21     -10.495   6.814  12.778  1.00 95.25           N  
ATOM    338  HE  ARG A  21     -10.766   6.493  11.860  1.00 95.25           H  
ATOM    339  NH1 ARG A  21     -10.132   6.228  14.963  1.00 95.25           N  
ATOM    340 HH11 ARG A  21     -10.129   5.523  15.686  1.00 95.25           H  
ATOM    341 HH12 ARG A  21     -10.043   7.210  15.183  1.00 95.25           H  
ATOM    342  NH2 ARG A  21     -10.608   4.649  13.445  1.00 95.25           N  
ATOM    343 HH21 ARG A  21     -10.517   3.932  14.150  1.00 95.25           H  
ATOM    344 HH22 ARG A  21     -10.801   4.376  12.492  1.00 95.25           H  
ATOM    345  CZ  ARG A  21     -10.412   5.906  13.728  1.00 95.25           C  
ATOM    346  N   PRO A  22      -9.724  12.541  10.120  1.00 96.80           N  
ATOM    347  CA  PRO A  22      -8.481  12.860   9.434  1.00 96.80           C  
ATOM    348  HA  PRO A  22      -8.708  13.052   8.385  1.00 96.80           H  
ATOM    349  C   PRO A  22      -7.472  11.712   9.539  1.00 96.80           C  
ATOM    350  CB  PRO A  22      -7.960  14.149  10.075  1.00 96.80           C  
ATOM    351  HB2 PRO A  22      -7.244  13.917  10.864  1.00 96.80           H  
ATOM    352  HB3 PRO A  22      -7.512  14.809   9.333  1.00 96.80           H  
ATOM    353  O   PRO A  22      -7.361  11.066  10.585  1.00 96.80           O  
ATOM    354  CG  PRO A  22      -9.211  14.772  10.693  1.00 96.80           C  
ATOM    355  HG2 PRO A  22      -9.753  15.332   9.931  1.00 96.80           H  
ATOM    356  HG3 PRO A  22      -8.970  15.413  11.540  1.00 96.80           H  
ATOM    357  CD  PRO A  22     -10.030  13.555  11.116  1.00 96.80           C  
ATOM    358  HD2 PRO A  22     -11.089  13.813  11.130  1.00 96.80           H  
ATOM    359  HD3 PRO A  22      -9.705  13.212  12.098  1.00 96.80           H  
ATOM    360  N   ILE A  23      -6.717  11.496   8.466  1.00 97.65           N  
ATOM    361  H   ILE A  23      -6.872  12.069   7.649  1.00 97.65           H  
ATOM    362  CA  ILE A  23      -5.586  10.562   8.430  1.00 97.65           C  
ATOM    363  HA  ILE A  23      -5.520  10.046   9.388  1.00 97.65           H  
ATOM    364  C   ILE A  23      -4.291  11.350   8.268  1.00 97.65           C  
ATOM    365  CB  ILE A  23      -5.763   9.470   7.350  1.00 97.65           C  
ATOM    366  HB  ILE A  23      -4.914   8.790   7.422  1.00 97.65           H  
ATOM    367  O   ILE A  23      -4.276  12.405   7.627  1.00 97.65           O  
ATOM    368  CG1 ILE A  23      -5.782  10.056   5.924  1.00 97.65           C  
ATOM    369 HG12 ILE A  23      -6.641  10.720   5.830  1.00 97.65           H  
ATOM    370 HG13 ILE A  23      -4.876  10.641   5.768  1.00 97.65           H  
ATOM    371  CG2 ILE A  23      -7.041   8.668   7.649  1.00 97.65           C  
ATOM    372 HG21 ILE A  23      -7.014   8.300   8.675  1.00 97.65           H  
ATOM    373 HG22 ILE A  23      -7.928   9.291   7.531  1.00 97.65           H  
ATOM    374 HG23 ILE A  23      -7.123   7.819   6.971  1.00 97.65           H  
ATOM    375  CD1 ILE A  23      -5.847   9.022   4.794  1.00 97.65           C  
ATOM    376 HD11 ILE A  23      -6.793   8.482   4.819  1.00 97.65           H  
ATOM    377 HD12 ILE A  23      -5.766   9.536   3.836  1.00 97.65           H  
ATOM    378 HD13 ILE A  23      -5.020   8.318   4.883  1.00 97.65           H  
ATOM    379  N   ARG A  24      -3.200  10.842   8.841  1.00 98.04           N  
ATOM    380  H   ARG A  24      -3.272   9.934   9.276  1.00 98.04           H  
ATOM    381  CA  ARG A  24      -1.862  11.375   8.566  1.00 98.04           C  
ATOM    382  HA  ARG A  24      -1.941  12.402   8.211  1.00 98.04           H  
ATOM    383  C   ARG A  24      -1.237  10.567   7.445  1.00 98.04           C  
ATOM    384  CB  ARG A  24      -0.982  11.384   9.817  1.00 98.04           C  
ATOM    385  HB2 ARG A  24      -0.954  10.386  10.254  1.00 98.04           H  
ATOM    386  HB3 ARG A  24       0.031  11.661   9.525  1.00 98.04           H  
ATOM    387  O   ARG A  24      -1.307   9.341   7.461  1.00 98.04           O  
ATOM    388  CG  ARG A  24      -1.486  12.382  10.862  1.00 98.04           C  
ATOM    389  HG2 ARG A  24      -2.473  12.084  11.215  1.00 98.04           H  
ATOM    390  HG3 ARG A  24      -1.547  13.374  10.414  1.00 98.04           H  
ATOM    391  CD  ARG A  24      -0.507  12.413  12.036  1.00 98.04           C  
ATOM    392  HD2 ARG A  24      -0.462  11.423  12.489  1.00 98.04           H  
ATOM    393  HD3 ARG A  24       0.480  12.666  11.650  1.00 98.04           H  
ATOM    394  NE  ARG A  24      -0.916  13.406  13.045  1.00 98.04           N  
ATOM    395  HE  ARG A  24      -1.845  13.792  12.949  1.00 98.04           H  
ATOM    396  NH1 ARG A  24       1.074  13.469  14.183  1.00 98.04           N  
ATOM    397 HH11 ARG A  24       1.453  12.805  13.523  1.00 98.04           H  
ATOM    398 HH12 ARG A  24       1.683  13.889  14.871  1.00 98.04           H  
ATOM    399  NH2 ARG A  24      -0.614  14.779  14.834  1.00 98.04           N  
ATOM    400 HH21 ARG A  24      -0.011  15.153  15.553  1.00 98.04           H  
ATOM    401 HH22 ARG A  24      -1.545  15.149  14.704  1.00 98.04           H  
ATOM    402  CZ  ARG A  24      -0.153  13.876  14.014  1.00 98.04           C  
ATOM    403  N   VAL A  25      -0.638  11.255   6.487  1.00 98.16           N  
ATOM    404  H   VAL A  25      -0.618  12.262   6.559  1.00 98.16           H  
ATOM    405  CA  VAL A  25       0.048  10.646   5.351  1.00 98.16           C  
ATOM    406  HA  VAL A  25       0.091   9.565   5.484  1.00 98.16           H  
ATOM    407  C   VAL A  25       1.465  11.182   5.316  1.00 98.16           C  
ATOM    408  CB  VAL A  25      -0.686  10.920   4.029  1.00 98.16           C  
ATOM    409  HB  VAL A  25      -0.754  11.996   3.867  1.00 98.16           H  
ATOM    410  O   VAL A  25       1.664  12.393   5.309  1.00 98.16           O  
ATOM    411  CG1 VAL A  25       0.058  10.289   2.847  1.00 98.16           C  
ATOM    412 HG11 VAL A  25       1.044  10.740   2.730  1.00 98.16           H  
ATOM    413 HG12 VAL A  25      -0.497  10.470   1.926  1.00 98.16           H  
ATOM    414 HG13 VAL A  25       0.168   9.216   2.998  1.00 98.16           H  
ATOM    415  CG2 VAL A  25      -2.107  10.345   4.063  1.00 98.16           C  
ATOM    416 HG21 VAL A  25      -2.071   9.269   4.234  1.00 98.16           H  
ATOM    417 HG22 VAL A  25      -2.684  10.813   4.861  1.00 98.16           H  
ATOM    418 HG23 VAL A  25      -2.603  10.546   3.114  1.00 98.16           H  
ATOM    419  N   ARG A  26       2.448  10.292   5.279  1.00 97.92           N  
ATOM    420  H   ARG A  26       2.201   9.313   5.292  1.00 97.92           H  
ATOM    421  CA  ARG A  26       3.851  10.634   5.086  1.00 97.92           C  
ATOM    422  HA  ARG A  26       3.948  11.716   4.998  1.00 97.92           H  
ATOM    423  C   ARG A  26       4.326  10.021   3.775  1.00 97.92           C  
ATOM    424  CB  ARG A  26       4.643  10.205   6.326  1.00 97.92           C  
ATOM    425  HB2 ARG A  26       4.274  10.759   7.189  1.00 97.92           H  
ATOM    426  HB3 ARG A  26       4.466   9.147   6.520  1.00 97.92           H  
ATOM    427  O   ARG A  26       4.187   8.821   3.567  1.00 97.92           O  
ATOM    428  CG  ARG A  26       6.147  10.448   6.181  1.00 97.92           C  
ATOM    429  HG2 ARG A  26       6.341  11.520   6.145  1.00 97.92           H  
ATOM    430  HG3 ARG A  26       6.501   9.989   5.258  1.00 97.92           H  
ATOM    431  CD  ARG A  26       6.917   9.804   7.334  1.00 97.92           C  
ATOM    432  HD2 ARG A  26       7.980   9.796   7.094  1.00 97.92           H  
ATOM    433  HD3 ARG A  26       6.601   8.763   7.402  1.00 97.92           H  
ATOM    434  NE  ARG A  26       6.718  10.494   8.623  1.00 97.92           N  
ATOM    435  HE  ARG A  26       6.590  11.496   8.638  1.00 97.92           H  
ATOM    436  NH1 ARG A  26       6.978   8.659   9.973  1.00 97.92           N  
ATOM    437 HH11 ARG A  26       6.859   8.261  10.893  1.00 97.92           H  
ATOM    438 HH12 ARG A  26       6.739   8.065   9.192  1.00 97.92           H  
ATOM    439  NH2 ARG A  26       6.710  10.673  10.877  1.00 97.92           N  
ATOM    440 HH21 ARG A  26       6.789  10.291  11.809  1.00 97.92           H  
ATOM    441 HH22 ARG A  26       6.563  11.659  10.716  1.00 97.92           H  
ATOM    442  CZ  ARG A  26       6.811   9.939   9.812  1.00 97.92           C  
ATOM    443  N   VAL A  27       4.871  10.852   2.894  1.00 97.29           N  
ATOM    444  H   VAL A  27       4.979  11.818   3.166  1.00 97.29           H  
ATOM    445  CA  VAL A  27       5.420  10.440   1.598  1.00 97.29           C  
ATOM    446  HA  VAL A  27       5.203   9.386   1.426  1.00 97.29           H  
ATOM    447  C   VAL A  27       6.931  10.611   1.643  1.00 97.29           C  
ATOM    448  CB  VAL A  27       4.797  11.234   0.433  1.00 97.29           C  
ATOM    449  HB  VAL A  27       5.043  12.291   0.541  1.00 97.29           H  
ATOM    450  O   VAL A  27       7.416  11.721   1.864  1.00 97.29           O  
ATOM    451  CG1 VAL A  27       5.334  10.740  -0.917  1.00 97.29           C  
ATOM    452 HG11 VAL A  27       5.144   9.673  -1.029  1.00 97.29           H  
ATOM    453 HG12 VAL A  27       4.847  11.279  -1.729  1.00 97.29           H  
ATOM    454 HG13 VAL A  27       6.406  10.922  -0.989  1.00 97.29           H  
ATOM    455  CG2 VAL A  27       3.269  11.096   0.415  1.00 97.29           C  
ATOM    456 HG21 VAL A  27       2.860  11.597  -0.462  1.00 97.29           H  
ATOM    457 HG22 VAL A  27       2.990  10.042   0.386  1.00 97.29           H  
ATOM    458 HG23 VAL A  27       2.840  11.561   1.303  1.00 97.29           H  
ATOM    459  N   THR A  28       7.663   9.521   1.432  1.00 96.23           N  
ATOM    460  H   THR A  28       7.180   8.647   1.282  1.00 96.23           H  
ATOM    461  CA  THR A  28       9.125   9.496   1.359  1.00 96.23           C  
ATOM    462  HA  THR A  28       9.499  10.493   1.591  1.00 96.23           H  
ATOM    463  C   THR A  28       9.558   9.122  -0.055  1.00 96.23           C  
ATOM    464  CB  THR A  28       9.721   8.529   2.392  1.00 96.23           C  
ATOM    465  HB  THR A  28       9.318   7.532   2.217  1.00 96.23           H  
ATOM    466  O   THR A  28       9.281   8.013  -0.507  1.00 96.23           O  
ATOM    467  CG2 THR A  28      11.248   8.461   2.335  1.00 96.23           C  
ATOM    468 HG21 THR A  28      11.560   7.992   1.402  1.00 96.23           H  
ATOM    469 HG22 THR A  28      11.614   7.858   3.166  1.00 96.23           H  
ATOM    470 HG23 THR A  28      11.674   9.463   2.396  1.00 96.23           H  
ATOM    471  OG1 THR A  28       9.378   8.922   3.704  1.00 96.23           O  
ATOM    472  HG1 THR A  28       9.947   9.652   3.956  1.00 96.23           H  
ATOM    473  N   ALA A  29      10.248  10.022  -0.754  1.00 94.13           N  
ATOM    474  H   ALA A  29      10.479  10.902  -0.315  1.00 94.13           H  
ATOM    475  CA  ALA A  29      10.751   9.785  -2.108  1.00 94.13           C  
ATOM    476  HA  ALA A  29      11.018   8.732  -2.207  1.00 94.13           H  
ATOM    477  C   ALA A  29      12.007  10.628  -2.379  1.00 94.13           C  
ATOM    478  CB  ALA A  29       9.643  10.085  -3.124  1.00 94.13           C  
ATOM    479  HB1 ALA A  29       9.425  11.153  -3.142  1.00 94.13           H  
ATOM    480  HB2 ALA A  29       9.965   9.756  -4.111  1.00 94.13           H  
ATOM    481  HB3 ALA A  29       8.737   9.537  -2.865  1.00 94.13           H  
ATOM    482  O   ALA A  29      12.093  11.786  -1.972  1.00 94.13           O  
ATOM    483  N   GLY A  30      13.005  10.059  -3.064  1.00 88.27           N  
ATOM    484  H   GLY A  30      12.860   9.135  -3.447  1.00 88.27           H  
ATOM    485  CA  GLY A  30      14.248  10.778  -3.396  1.00 88.27           C  
ATOM    486  HA2 GLY A  30      14.892  10.118  -3.978  1.00 88.27           H  
ATOM    487  HA3 GLY A  30      14.016  11.648  -4.010  1.00 88.27           H  
ATOM    488  C   GLY A  30      15.046  11.268  -2.178  1.00 88.27           C  
ATOM    489  O   GLY A  30      15.752  12.262  -2.268  1.00 88.27           O  
ATOM    490  N   GLY A  31      14.899  10.612  -1.022  1.00 89.09           N  
ATOM    491  H   GLY A  31      14.254   9.834  -1.003  1.00 89.09           H  
ATOM    492  CA  GLY A  31      15.541  11.018   0.236  1.00 89.09           C  
ATOM    493  HA2 GLY A  31      16.543  11.390   0.019  1.00 89.09           H  
ATOM    494  HA3 GLY A  31      15.633  10.149   0.888  1.00 89.09           H  
ATOM    495  C   GLY A  31      14.804  12.113   1.016  1.00 89.09           C  
ATOM    496  O   GLY A  31      15.146  12.362   2.169  1.00 89.09           O  
ATOM    497  N   GLU A  32      13.760  12.715   0.447  1.00 92.40           N  
ATOM    498  H   GLU A  32      13.509  12.475  -0.501  1.00 92.40           H  
ATOM    499  CA  GLU A  32      12.894  13.661   1.148  1.00 92.40           C  
ATOM    500  HA  GLU A  32      13.463  14.147   1.940  1.00 92.40           H  
ATOM    501  C   GLU A  32      11.708  12.947   1.789  1.00 92.40           C  
ATOM    502  CB  GLU A  32      12.383  14.756   0.207  1.00 92.40           C  
ATOM    503  HB2 GLU A  32      11.668  15.366   0.760  1.00 92.40           H  
ATOM    504  HB3 GLU A  32      11.869  14.303  -0.640  1.00 92.40           H  
ATOM    505  O   GLU A  32      11.228  11.933   1.285  1.00 92.40           O  
ATOM    506  CG  GLU A  32      13.510  15.663  -0.296  1.00 92.40           C  
ATOM    507  HG2 GLU A  32      14.074  16.022   0.564  1.00 92.40           H  
ATOM    508  HG3 GLU A  32      14.180  15.079  -0.927  1.00 92.40           H  
ATOM    509  CD  GLU A  32      12.991  16.874  -1.091  1.00 92.40           C  
ATOM    510  OE1 GLU A  32      13.851  17.676  -1.507  1.00 92.40           O  
ATOM    511  OE2 GLU A  32      11.747  17.036  -1.258  1.00 92.40           O  
ATOM    512  N   THR A  33      11.213  13.498   2.895  1.00 96.45           N  
ATOM    513  H   THR A  33      11.626  14.355   3.233  1.00 96.45           H  
ATOM    514  CA  THR A  33       9.988  13.045   3.556  1.00 96.45           C  
ATOM    515  HA  THR A  33       9.460  12.347   2.907  1.00 96.45           H  
ATOM    516  C   THR A  33       9.080  14.237   3.808  1.00 96.45           C  
ATOM    517  CB  THR A  33      10.317  12.308   4.856  1.00 96.45           C  
ATOM    518  HB  THR A  33      10.947  12.932   5.489  1.00 96.45           H  
ATOM    519  O   THR A  33       9.513  15.235   4.383  1.00 96.45           O  
ATOM    520  CG2 THR A  33       9.076  11.893   5.628  1.00 96.45           C  
ATOM    521 HG21 THR A  33       9.390  11.314   6.497  1.00 96.45           H  
ATOM    522 HG22 THR A  33       8.530  12.769   5.977  1.00 96.45           H  
ATOM    523 HG23 THR A  33       8.443  11.288   4.978  1.00 96.45           H  
ATOM    524  OG1 THR A  33      10.996  11.115   4.534  1.00 96.45           O  
ATOM    525  HG1 THR A  33      11.772  11.370   4.029  1.00 96.45           H  
ATOM    526  N   ARG A  34       7.819  14.134   3.386  1.00 97.67           N  
ATOM    527  H   ARG A  34       7.553  13.285   2.908  1.00 97.67           H  
ATOM    528  CA  ARG A  34       6.789  15.161   3.579  1.00 97.67           C  
ATOM    529  HA  ARG A  34       7.188  15.959   4.205  1.00 97.67           H  
ATOM    530  C   ARG A  34       5.597  14.567   4.308  1.00 97.67           C  
ATOM    531  CB  ARG A  34       6.376  15.763   2.228  1.00 97.67           C  
ATOM    532  HB2 ARG A  34       5.985  14.971   1.589  1.00 97.67           H  
ATOM    533  HB3 ARG A  34       5.589  16.499   2.396  1.00 97.67           H  
ATOM    534  O   ARG A  34       5.236  13.420   4.063  1.00 97.67           O  
ATOM    535  CG  ARG A  34       7.551  16.445   1.516  1.00 97.67           C  
ATOM    536  HG2 ARG A  34       7.964  17.227   2.153  1.00 97.67           H  
ATOM    537  HG3 ARG A  34       8.329  15.709   1.314  1.00 97.67           H  
ATOM    538  CD  ARG A  34       7.108  17.056   0.185  1.00 97.67           C  
ATOM    539  HD2 ARG A  34       6.425  17.882   0.381  1.00 97.67           H  
ATOM    540  HD3 ARG A  34       6.588  16.292  -0.393  1.00 97.67           H  
ATOM    541  NE  ARG A  34       8.272  17.535  -0.580  1.00 97.67           N  
ATOM    542  HE  ARG A  34       9.190  17.406  -0.179  1.00 97.67           H  
ATOM    543  NH1 ARG A  34       7.177  18.158  -2.499  1.00 97.67           N  
ATOM    544 HH11 ARG A  34       6.312  17.818  -2.104  1.00 97.67           H  
ATOM    545 HH12 ARG A  34       7.227  18.390  -3.481  1.00 97.67           H  
ATOM    546  NH2 ARG A  34       9.419  18.298  -2.362  1.00 97.67           N  
ATOM    547 HH21 ARG A  34       9.475  18.618  -3.318  1.00 97.67           H  
ATOM    548 HH22 ARG A  34      10.277  17.994  -1.924  1.00 97.67           H  
ATOM    549  CZ  ARG A  34       8.278  18.006  -1.810  1.00 97.67           C  
ATOM    550  N   GLU A  35       4.989  15.348   5.192  1.00 98.09           N  
ATOM    551  H   GLU A  35       5.297  16.305   5.292  1.00 98.09           H  
ATOM    552  CA  GLU A  35       3.838  14.934   5.994  1.00 98.09           C  
ATOM    553  HA  GLU A  35       3.587  13.899   5.761  1.00 98.09           H  
ATOM    554  C   GLU A  35       2.611  15.782   5.678  1.00 98.09           C  
ATOM    555  CB  GLU A  35       4.145  15.001   7.494  1.00 98.09           C  
ATOM    556  HB2 GLU A  35       4.441  16.015   7.763  1.00 98.09           H  
ATOM    557  HB3 GLU A  35       3.234  14.745   8.036  1.00 98.09           H  
ATOM    558  O   GLU A  35       2.697  16.996   5.502  1.00 98.09           O  
ATOM    559  CG  GLU A  35       5.248  14.018   7.895  1.00 98.09           C  
ATOM    560  HG2 GLU A  35       6.187  14.319   7.432  1.00 98.09           H  
ATOM    561  HG3 GLU A  35       4.985  13.032   7.512  1.00 98.09           H  
ATOM    562  CD  GLU A  35       5.447  13.913   9.411  1.00 98.09           C  
ATOM    563  OE1 GLU A  35       6.283  13.062   9.790  1.00 98.09           O  
ATOM    564  OE2 GLU A  35       4.747  14.590  10.194  1.00 98.09           O  
ATOM    565  N   TYR A  36       1.457  15.126   5.648  1.00 98.29           N  
ATOM    566  H   TYR A  36       1.482  14.125   5.780  1.00 98.29           H  
ATOM    567  CA  TYR A  36       0.176  15.698   5.271  1.00 98.29           C  
ATOM    568  HA  TYR A  36       0.231  16.784   5.342  1.00 98.29           H  
ATOM    569  C   TYR A  36      -0.918  15.199   6.209  1.00 98.29           C  
ATOM    570  CB  TYR A  36      -0.148  15.320   3.821  1.00 98.29           C  
ATOM    571  HB2 TYR A  36      -1.092  15.783   3.534  1.00 98.29           H  
ATOM    572  HB3 TYR A  36      -0.284  14.240   3.767  1.00 98.29           H  
ATOM    573  O   TYR A  36      -0.859  14.093   6.748  1.00 98.29           O  
ATOM    574  CG  TYR A  36       0.918  15.722   2.822  1.00 98.29           C  
ATOM    575  CD1 TYR A  36       0.906  17.014   2.263  1.00 98.29           C  
ATOM    576  HD1 TYR A  36       0.131  17.714   2.535  1.00 98.29           H  
ATOM    577  CD2 TYR A  36       1.934  14.811   2.472  1.00 98.29           C  
ATOM    578  HD2 TYR A  36       1.949  13.823   2.910  1.00 98.29           H  
ATOM    579  CE1 TYR A  36       1.900  17.392   1.343  1.00 98.29           C  
ATOM    580  HE1 TYR A  36       1.881  18.380   0.907  1.00 98.29           H  
ATOM    581  CE2 TYR A  36       2.935  15.187   1.558  1.00 98.29           C  
ATOM    582  HE2 TYR A  36       3.707  14.488   1.273  1.00 98.29           H  
ATOM    583  OH  TYR A  36       3.865  16.850   0.091  1.00 98.29           O  
ATOM    584  HH  TYR A  36       3.638  17.702  -0.287  1.00 98.29           H  
ATOM    585  CZ  TYR A  36       2.916  16.478   0.989  1.00 98.29           C  
ATOM    586  N   THR A  37      -1.957  16.013   6.369  1.00 98.17           N  
ATOM    587  H   THR A  37      -1.966  16.880   5.851  1.00 98.17           H  
ATOM    588  CA  THR A  37      -3.224  15.584   6.965  1.00 98.17           C  
ATOM    589  HA  THR A  37      -3.131  14.572   7.359  1.00 98.17           H  
ATOM    590  C   THR A  37      -4.279  15.576   5.872  1.00 98.17           C  
ATOM    591  CB  THR A  37      -3.626  16.493   8.130  1.00 98.17           C  
ATOM    592  HB  THR A  37      -3.703  17.524   7.784  1.00 98.17           H  
ATOM    593  O   THR A  37      -4.483  16.595   5.216  1.00 98.17           O  
ATOM    594  CG2 THR A  37      -4.948  16.072   8.769  1.00 98.17           C  
ATOM    595 HG21 THR A  37      -5.131  16.679   9.656  1.00 98.17           H  
ATOM    596 HG22 THR A  37      -4.905  15.020   9.052  1.00 98.17           H  
ATOM    597 HG23 THR A  37      -5.769  16.229   8.070  1.00 98.17           H  
ATOM    598  OG1 THR A  37      -2.638  16.411   9.133  1.00 98.17           O  
ATOM    599  HG1 THR A  37      -1.794  16.574   8.706  1.00 98.17           H  
ATOM    600  N   VAL A  38      -4.946  14.440   5.678  1.00 98.03           N  
ATOM    601  H   VAL A  38      -4.728  13.648   6.266  1.00 98.03           H  
ATOM    602  CA  VAL A  38      -6.010  14.286   4.677  1.00 98.03           C  
ATOM    603  HA  VAL A  38      -6.036  15.174   4.044  1.00 98.03           H  
ATOM    604  C   VAL A  38      -7.338  14.184   5.407  1.00 98.03           C  
ATOM    605  CB  VAL A  38      -5.768  13.087   3.742  1.00 98.03           C  
ATOM    606  HB  VAL A  38      -5.942  12.158   4.284  1.00 98.03           H  
ATOM    607  O   VAL A  38      -7.559  13.259   6.191  1.00 98.03           O  
ATOM    608  CG1 VAL A  38      -6.725  13.122   2.546  1.00 98.03           C  
ATOM    609 HG11 VAL A  38      -7.761  13.088   2.883  1.00 98.03           H  
ATOM    610 HG12 VAL A  38      -6.547  12.261   1.902  1.00 98.03           H  
ATOM    611 HG13 VAL A  38      -6.571  14.030   1.963  1.00 98.03           H  
ATOM    612  CG2 VAL A  38      -4.324  13.075   3.233  1.00 98.03           C  
ATOM    613 HG21 VAL A  38      -4.056  14.071   2.883  1.00 98.03           H  
ATOM    614 HG22 VAL A  38      -4.215  12.351   2.426  1.00 98.03           H  
ATOM    615 HG23 VAL A  38      -3.646  12.801   4.042  1.00 98.03           H  
ATOM    616  N   ASN A  39      -8.222  15.151   5.180  1.00 98.08           N  
ATOM    617  H   ASN A  39      -8.020  15.823   4.454  1.00 98.08           H  
ATOM    618  CA  ASN A  39      -9.524  15.209   5.840  1.00 98.08           C  
ATOM    619  HA  ASN A  39      -9.373  14.968   6.892  1.00 98.08           H  
ATOM    620  C   ASN A  39     -10.500  14.172   5.252  1.00 98.08           C  
ATOM    621  CB  ASN A  39     -10.071  16.642   5.743  1.00 98.08           C  
ATOM    622  HB2 ASN A  39     -11.114  16.665   6.059  1.00 98.08           H  
ATOM    623  HB3 ASN A  39     -10.032  16.975   4.706  1.00 98.08           H  
ATOM    624  O   ASN A  39     -10.333  13.764   4.099  1.00 98.08           O  
ATOM    625  CG  ASN A  39      -9.307  17.608   6.631  1.00 98.08           C  
ATOM    626  ND2 ASN A  39      -9.067  18.811   6.168  1.00 98.08           N  
ATOM    627 HD21 ASN A  39      -9.358  19.073   5.237  1.00 98.08           H  
ATOM    628 HD22 ASN A  39      -8.539  19.427   6.770  1.00 98.08           H  
ATOM    629  OD1 ASN A  39      -8.926  17.296   7.748  1.00 98.08           O  
ATOM    630  N   PRO A  40     -11.530  13.754   6.008  1.00 97.60           N  
ATOM    631  CA  PRO A  40     -12.586  12.873   5.507  1.00 97.60           C  
ATOM    632  HA  PRO A  40     -12.191  11.862   5.405  1.00 97.60           H  
ATOM    633  C   PRO A  40     -13.169  13.347   4.176  1.00 97.60           C  
ATOM    634  CB  PRO A  40     -13.668  12.890   6.590  1.00 97.60           C  
ATOM    635  HB2 PRO A  40     -14.338  13.739   6.451  1.00 97.60           H  
ATOM    636  HB3 PRO A  40     -14.240  11.963   6.622  1.00 97.60           H  
ATOM    637  O   PRO A  40     -13.484  14.526   4.019  1.00 97.60           O  
ATOM    638  CG  PRO A  40     -12.851  13.103   7.852  1.00 97.60           C  
ATOM    639  HG2 PRO A  40     -12.378  12.153   8.102  1.00 97.60           H  
ATOM    640  HG3 PRO A  40     -13.451  13.484   8.678  1.00 97.60           H  
ATOM    641  CD  PRO A  40     -11.787  14.095   7.399  1.00 97.60           C  
ATOM    642  HD2 PRO A  40     -12.182  15.109   7.461  1.00 97.60           H  
ATOM    643  HD3 PRO A  40     -10.895  13.992   8.017  1.00 97.60           H  
ATOM    644  N   GLY A  41     -13.312  12.434   3.216  1.00 95.60           N  
ATOM    645  H   GLY A  41     -12.951  11.505   3.377  1.00 95.60           H  
ATOM    646  CA  GLY A  41     -13.891  12.712   1.901  1.00 95.60           C  
ATOM    647  HA2 GLY A  41     -14.814  13.277   2.032  1.00 95.60           H  
ATOM    648  HA3 GLY A  41     -14.130  11.764   1.420  1.00 95.60           H  
ATOM    649  C   GLY A  41     -12.993  13.504   0.946  1.00 95.60           C  
ATOM    650  O   GLY A  41     -13.412  13.762  -0.180  1.00 95.60           O  
ATOM    651  N   THR A  42     -11.777  13.870   1.363  1.00 97.34           N  
ATOM    652  H   THR A  42     -11.497  13.611   2.298  1.00 97.34           H  
ATOM    653  CA  THR A  42     -10.801  14.580   0.522  1.00 97.34           C  
ATOM    654  HA  THR A  42     -11.326  14.988  -0.342  1.00 97.34           H  
ATOM    655  C   THR A  42      -9.733  13.646  -0.040  1.00 97.34           C  
ATOM    656  CB  THR A  42     -10.163  15.785   1.237  1.00 97.34           C  
ATOM    657  HB  THR A  42      -9.577  16.344   0.507  1.00 97.34           H  
ATOM    658  O   THR A  42      -9.570  12.501   0.399  1.00 97.34           O  
ATOM    659  CG2 THR A  42     -11.200  16.739   1.830  1.00 97.34           C  
ATOM    660 HG21 THR A  42     -11.737  16.259   2.648  1.00 97.34           H  
ATOM    661 HG22 THR A  42     -11.909  17.037   1.057  1.00 97.34           H  
ATOM    662 HG23 THR A  42     -10.693  17.628   2.203  1.00 97.34           H  
ATOM    663  OG1 THR A  42      -9.304  15.404   2.285  1.00 97.34           O  
ATOM    664  HG1 THR A  42      -9.756  14.744   2.815  1.00 97.34           H  
ATOM    665  N   GLU A  43      -9.003  14.157  -1.026  1.00 97.45           N  
ATOM    666  H   GLU A  43      -9.165  15.108  -1.326  1.00 97.45           H  
ATOM    667  CA  GLU A  43      -7.860  13.501  -1.645  1.00 97.45           C  
ATOM    668  HA  GLU A  43      -7.657  12.562  -1.131  1.00 97.45           H  
ATOM    669  C   GLU A  43      -6.621  14.391  -1.507  1.00 97.45           C  
ATOM    670  CB  GLU A  43      -8.199  13.171  -3.104  1.00 97.45           C  
ATOM    671  HB2 GLU A  43      -9.112  12.576  -3.115  1.00 97.45           H  
ATOM    672  HB3 GLU A  43      -8.384  14.094  -3.653  1.00 97.45           H  
ATOM    673  O   GLU A  43      -6.689  15.608  -1.681  1.00 97.45           O  
ATOM    674  CG  GLU A  43      -7.092  12.378  -3.804  1.00 97.45           C  
ATOM    675  HG2 GLU A  43      -6.832  11.511  -3.198  1.00 97.45           H  
ATOM    676  HG3 GLU A  43      -6.205  13.004  -3.903  1.00 97.45           H  
ATOM    677  CD  GLU A  43      -7.563  11.917  -5.186  1.00 97.45           C  
ATOM    678  OE1 GLU A  43      -7.247  12.608  -6.176  1.00 97.45           O  
ATOM    679  OE2 GLU A  43      -8.262  10.878  -5.231  1.00 97.45           O  
ATOM    680  N   LEU A  44      -5.495  13.770  -1.167  1.00 97.79           N  
ATOM    681  H   LEU A  44      -5.539  12.770  -1.037  1.00 97.79           H  
ATOM    682  CA  LEU A  44      -4.167  14.357  -1.280  1.00 97.79           C  
ATOM    683  HA  LEU A  44      -4.228  15.442  -1.194  1.00 97.79           H  
ATOM    684  C   LEU A  44      -3.590  13.995  -2.643  1.00 97.79           C  
ATOM    685  CB  LEU A  44      -3.298  13.797  -0.146  1.00 97.79           C  
ATOM    686  HB2 LEU A  44      -3.418  12.714  -0.133  1.00 97.79           H  
ATOM    687  HB3 LEU A  44      -3.681  14.202   0.791  1.00 97.79           H  
ATOM    688  O   LEU A  44      -3.595  12.819  -2.992  1.00 97.79           O  
ATOM    689  CG  LEU A  44      -1.794  14.109  -0.245  1.00 97.79           C  
ATOM    690  HG  LEU A  44      -1.418  13.807  -1.222  1.00 97.79           H  
ATOM    691  CD1 LEU A  44      -1.511  15.596  -0.032  1.00 97.79           C  
ATOM    692 HD11 LEU A  44      -0.435  15.768  -0.067  1.00 97.79           H  
ATOM    693 HD12 LEU A  44      -1.898  15.921   0.933  1.00 97.79           H  
ATOM    694 HD13 LEU A  44      -1.971  16.180  -0.829  1.00 97.79           H  
ATOM    695  CD2 LEU A  44      -1.041  13.301   0.810  1.00 97.79           C  
ATOM    696 HD21 LEU A  44      -1.424  13.533   1.803  1.00 97.79           H  
ATOM    697 HD22 LEU A  44       0.022  13.533   0.757  1.00 97.79           H  
ATOM    698 HD23 LEU A  44      -1.176  12.239   0.603  1.00 97.79           H  
ATOM    699  N   GLU A  45      -3.008  14.969  -3.337  1.00 97.59           N  
ATOM    700  H   GLU A  45      -3.053  15.916  -2.990  1.00 97.59           H  
ATOM    701  CA  GLU A  45      -2.164  14.745  -4.510  1.00 97.59           C  
ATOM    702  HA  GLU A  45      -2.043  13.673  -4.661  1.00 97.59           H  
ATOM    703  C   GLU A  45      -0.774  15.343  -4.248  1.00 97.59           C  
ATOM    704  CB  GLU A  45      -2.847  15.303  -5.775  1.00 97.59           C  
ATOM    705  HB2 GLU A  45      -3.848  14.877  -5.843  1.00 97.59           H  
ATOM    706  HB3 GLU A  45      -2.934  16.387  -5.705  1.00 97.59           H  
ATOM    707  O   GLU A  45      -0.649  16.500  -3.843  1.00 97.59           O  
ATOM    708  CG  GLU A  45      -2.070  14.927  -7.047  1.00 97.59           C  
ATOM    709  HG2 GLU A  45      -1.842  13.862  -7.013  1.00 97.59           H  
ATOM    710  HG3 GLU A  45      -1.118  15.458  -7.048  1.00 97.59           H  
ATOM    711  CD  GLU A  45      -2.825  15.217  -8.357  1.00 97.59           C  
ATOM    712  OE1 GLU A  45      -2.330  16.020  -9.174  1.00 97.59           O  
ATOM    713  OE2 GLU A  45      -3.786  14.490  -8.701  1.00 97.59           O  
ATOM    714  N   VAL A  46       0.273  14.540  -4.443  1.00 96.47           N  
ATOM    715  H   VAL A  46       0.091  13.586  -4.721  1.00 96.47           H  
ATOM    716  CA  VAL A  46       1.677  14.954  -4.329  1.00 96.47           C  
ATOM    717  HA  VAL A  46       1.726  16.029  -4.158  1.00 96.47           H  
ATOM    718  C   VAL A  46       2.374  14.645  -5.642  1.00 96.47           C  
ATOM    719  CB  VAL A  46       2.401  14.246  -3.164  1.00 96.47           C  
ATOM    720  HB  VAL A  46       2.419  13.172  -3.349  1.00 96.47           H  
ATOM    721  O   VAL A  46       2.425  13.488  -6.050  1.00 96.47           O  
ATOM    722  CG1 VAL A  46       3.851  14.727  -3.015  1.00 96.47           C  
ATOM    723 HG11 VAL A  46       3.874  15.805  -2.859  1.00 96.47           H  
ATOM    724 HG12 VAL A  46       4.422  14.480  -3.910  1.00 96.47           H  
ATOM    725 HG13 VAL A  46       4.322  14.227  -2.168  1.00 96.47           H  
ATOM    726  CG2 VAL A  46       1.693  14.484  -1.827  1.00 96.47           C  
ATOM    727 HG21 VAL A  46       0.710  14.014  -1.857  1.00 96.47           H  
ATOM    728 HG22 VAL A  46       1.576  15.553  -1.650  1.00 96.47           H  
ATOM    729 HG23 VAL A  46       2.262  14.034  -1.014  1.00 96.47           H  
ATOM    730  N   GLU A  47       2.935  15.663  -6.285  1.00 96.24           N  
ATOM    731  H   GLU A  47       2.826  16.602  -5.928  1.00 96.24           H  
ATOM    732  CA  GLU A  47       3.777  15.479  -7.466  1.00 96.24           C  
ATOM    733  HA  GLU A  47       3.342  14.695  -8.086  1.00 96.24           H  
ATOM    734  C   GLU A  47       5.182  15.015  -7.060  1.00 96.24           C  
ATOM    735  CB  GLU A  47       3.820  16.754  -8.319  1.00 96.24           C  
ATOM    736  HB2 GLU A  47       4.219  17.575  -7.723  1.00 96.24           H  
ATOM    737  HB3 GLU A  47       4.485  16.578  -9.164  1.00 96.24           H  
ATOM    738  O   GLU A  47       5.787  15.529  -6.114  1.00 96.24           O  
ATOM    739  CG  GLU A  47       2.427  17.131  -8.857  1.00 96.24           C  
ATOM    740  HG2 GLU A  47       1.982  16.247  -9.311  1.00 96.24           H  
ATOM    741  HG3 GLU A  47       1.793  17.438  -8.025  1.00 96.24           H  
ATOM    742  CD  GLU A  47       2.471  18.261  -9.898  1.00 96.24           C  
ATOM    743  OE1 GLU A  47       1.601  18.238 -10.804  1.00 96.24           O  
ATOM    744  OE2 GLU A  47       3.370  19.126  -9.795  1.00 96.24           O  
ATOM    745  N   LEU A  48       5.685  14.027  -7.791  1.00 93.34           N  
ATOM    746  H   LEU A  48       5.139  13.710  -8.580  1.00 93.34           H  
ATOM    747  CA  LEU A  48       7.009  13.439  -7.671  1.00 93.34           C  
ATOM    748  HA  LEU A  48       7.493  13.801  -6.764  1.00 93.34           H  
ATOM    749  C   LEU A  48       7.857  13.866  -8.868  1.00 93.34           C  
ATOM    750  CB  LEU A  48       6.903  11.903  -7.614  1.00 93.34           C  
ATOM    751  HB2 LEU A  48       7.912  11.496  -7.557  1.00 93.34           H  
ATOM    752  HB3 LEU A  48       6.481  11.556  -8.557  1.00 93.34           H  
ATOM    753  O   LEU A  48       7.384  13.931 -10.003  1.00 93.34           O  
ATOM    754  CG  LEU A  48       6.072  11.306  -6.466  1.00 93.34           C  
ATOM    755  HG  LEU A  48       5.028  11.599  -6.572  1.00 93.34           H  
ATOM    756  CD1 LEU A  48       6.164   9.779  -6.556  1.00 93.34           C  
ATOM    757 HD11 LEU A  48       5.725   9.441  -7.494  1.00 93.34           H  
ATOM    758 HD12 LEU A  48       5.622   9.310  -5.735  1.00 93.34           H  
ATOM    759 HD13 LEU A  48       7.205   9.459  -6.509  1.00 93.34           H  
ATOM    760  CD2 LEU A  48       6.578  11.750  -5.092  1.00 93.34           C  
ATOM    761 HD21 LEU A  48       6.018  11.238  -4.309  1.00 93.34           H  
ATOM    762 HD22 LEU A  48       6.427  12.823  -4.978  1.00 93.34           H  
ATOM    763 HD23 LEU A  48       7.639  11.520  -4.992  1.00 93.34           H  
ATOM    764  N   SER A  49       9.142  14.106  -8.630  1.00 91.91           N  
ATOM    765  H   SER A  49       9.484  14.025  -7.683  1.00 91.91           H  
ATOM    766  CA  SER A  49      10.102  14.296  -9.712  1.00 91.91           C  
ATOM    767  HA  SER A  49       9.692  15.063 -10.370  1.00 91.91           H  
ATOM    768  C   SER A  49      10.293  13.001 -10.527  1.00 91.91           C  
ATOM    769  CB  SER A  49      11.432  14.817  -9.156  1.00 91.91           C  
ATOM    770  HB2 SER A  49      11.237  15.581  -8.403  1.00 91.91           H  
ATOM    771  HB3 SER A  49      12.006  15.271  -9.963  1.00 91.91           H  
ATOM    772  O   SER A  49      10.007  11.900 -10.036  1.00 91.91           O  
ATOM    773  OG  SER A  49      12.199  13.772  -8.588  1.00 91.91           O  
ATOM    774  HG  SER A  49      12.991  14.151  -8.201  1.00 91.91           H  
ATOM    775  N   PRO A  50      10.852  13.083 -11.749  1.00 87.61           N  
ATOM    776  CA  PRO A  50      11.159  11.898 -12.554  1.00 87.61           C  
ATOM    777  HA  PRO A  50      10.222  11.411 -12.821  1.00 87.61           H  
ATOM    778  C   PRO A  50      12.071  10.873 -11.860  1.00 87.61           C  
ATOM    779  CB  PRO A  50      11.828  12.443 -13.819  1.00 87.61           C  
ATOM    780  HB2 PRO A  50      12.904  12.525 -13.672  1.00 87.61           H  
ATOM    781  HB3 PRO A  50      11.609  11.821 -14.687  1.00 87.61           H  
ATOM    782  O   PRO A  50      11.997   9.682 -12.151  1.00 87.61           O  
ATOM    783  CG  PRO A  50      11.232  13.842 -13.962  1.00 87.61           C  
ATOM    784  HG2 PRO A  50      10.242  13.775 -14.414  1.00 87.61           H  
ATOM    785  HG3 PRO A  50      11.878  14.503 -14.539  1.00 87.61           H  
ATOM    786  CD  PRO A  50      11.102  14.299 -12.513  1.00 87.61           C  
ATOM    787  HD2 PRO A  50      10.281  15.011 -12.427  1.00 87.61           H  
ATOM    788  HD3 PRO A  50      12.038  14.752 -12.186  1.00 87.61           H  
ATOM    789  N   GLU A  51      12.926  11.312 -10.934  1.00 84.63           N  
ATOM    790  H   GLU A  51      12.957  12.301 -10.733  1.00 84.63           H  
ATOM    791  CA  GLU A  51      13.803  10.427 -10.153  1.00 84.63           C  
ATOM    792  HA  GLU A  51      14.190   9.635 -10.794  1.00 84.63           H  
ATOM    793  C   GLU A  51      13.054   9.750  -8.991  1.00 84.63           C  
ATOM    794  CB  GLU A  51      14.991  11.239  -9.620  1.00 84.63           C  
ATOM    795  HB2 GLU A  51      15.599  10.588  -8.991  1.00 84.63           H  
ATOM    796  HB3 GLU A  51      14.611  12.058  -9.010  1.00 84.63           H  
ATOM    797  O   GLU A  51      13.392   8.638  -8.581  1.00 84.63           O  
ATOM    798  CG  GLU A  51      15.874  11.805 -10.748  1.00 84.63           C  
ATOM    799  HG2 GLU A  51      16.254  10.973 -11.341  1.00 84.63           H  
ATOM    800  HG3 GLU A  51      15.264  12.432 -11.398  1.00 84.63           H  
ATOM    801  CD  GLU A  51      17.053  12.643 -10.231  1.00 84.63           C  
ATOM    802  OE1 GLU A  51      17.775  13.190 -11.093  1.00 84.63           O  
ATOM    803  OE2 GLU A  51      17.213  12.746  -8.994  1.00 84.63           O  
ATOM    804  N   GLN A  52      12.006  10.402  -8.481  1.00 89.91           N  
ATOM    805  H   GLN A  52      11.752  11.284  -8.903  1.00 89.91           H  
ATOM    806  CA  GLN A  52      11.185   9.938  -7.363  1.00 89.91           C  
ATOM    807  HA  GLN A  52      11.818   9.435  -6.631  1.00 89.91           H  
ATOM    808  C   GLN A  52      10.107   8.932  -7.786  1.00 89.91           C  
ATOM    809  CB  GLN A  52      10.545  11.167  -6.705  1.00 89.91           C  
ATOM    810  HB2 GLN A  52       9.729  10.850  -6.055  1.00 89.91           H  
ATOM    811  HB3 GLN A  52      10.126  11.804  -7.484  1.00 89.91           H  
ATOM    812  O   GLN A  52       9.750   8.064  -6.994  1.00 89.91           O  
ATOM    813  CG  GLN A  52      11.544  11.982  -5.873  1.00 89.91           C  
ATOM    814  HG2 GLN A  52      11.853  11.369  -5.026  1.00 89.91           H  
ATOM    815  HG3 GLN A  52      12.432  12.212  -6.461  1.00 89.91           H  
ATOM    816  CD  GLN A  52      10.959  13.292  -5.350  1.00 89.91           C  
ATOM    817  NE2 GLN A  52      11.433  13.791  -4.230  1.00 89.91           N  
ATOM    818 HE21 GLN A  52      11.052  14.676  -3.926  1.00 89.91           H  
ATOM    819 HE22 GLN A  52      12.094  13.287  -3.656  1.00 89.91           H  
ATOM    820  OE1 GLN A  52      10.071  13.894  -5.931  1.00 89.91           O  
ATOM    821  N   GLN A  53       9.611   9.003  -9.026  1.00 87.05           N  
ATOM    822  H   GLN A  53       9.905   9.779  -9.602  1.00 87.05           H  
ATOM    823  CA  GLN A  53       8.471   8.194  -9.491  1.00 87.05           C  
ATOM    824  HA  GLN A  53       7.616   8.432  -8.859  1.00 87.05           H  
ATOM    825  C   GLN A  53       8.679   6.670  -9.385  1.00 87.05           C  
ATOM    826  CB  GLN A  53       8.111   8.607 -10.928  1.00 87.05           C  
ATOM    827  HB2 GLN A  53       8.076   9.696 -10.980  1.00 87.05           H  
ATOM    828  HB3 GLN A  53       7.118   8.224 -11.165  1.00 87.05           H  
ATOM    829  O   GLN A  53       7.715   5.930  -9.238  1.00 87.05           O  
ATOM    830  CG  GLN A  53       9.101   8.081 -11.977  1.00 87.05           C  
ATOM    831  HG2 GLN A  53       8.962   7.007 -12.101  1.00 87.05           H  
ATOM    832  HG3 GLN A  53      10.120   8.245 -11.625  1.00 87.05           H  
ATOM    833  CD  GLN A  53       8.922   8.729 -13.345  1.00 87.05           C  
ATOM    834  NE2 GLN A  53       9.976   8.849 -14.121  1.00 87.05           N  
ATOM    835 HE21 GLN A  53       9.805   9.272 -15.022  1.00 87.05           H  
ATOM    836 HE22 GLN A  53      10.893   8.716 -13.720  1.00 87.05           H  
ATOM    837  OE1 GLN A  53       7.852   9.150 -13.743  1.00 87.05           O  
ATOM    838  N   ASN A  54       9.932   6.204  -9.422  1.00 87.47           N  
ATOM    839  H   ASN A  54      10.676   6.879  -9.524  1.00 87.47           H  
ATOM    840  CA  ASN A  54      10.270   4.777  -9.357  1.00 87.47           C  
ATOM    841  HA  ASN A  54       9.431   4.187  -9.727  1.00 87.47           H  
ATOM    842  C   ASN A  54      10.560   4.280  -7.932  1.00 87.47           C  
ATOM    843  CB  ASN A  54      11.478   4.527 -10.272  1.00 87.47           C  
ATOM    844  HB2 ASN A  54      11.783   3.485 -10.176  1.00 87.47           H  
ATOM    845  HB3 ASN A  54      12.310   5.160  -9.963  1.00 87.47           H  
ATOM    846  O   ASN A  54      10.771   3.085  -7.731  1.00 87.47           O  
ATOM    847  CG  ASN A  54      11.158   4.764 -11.735  1.00 87.47           C  
ATOM    848  ND2 ASN A  54      12.007   5.457 -12.456  1.00 87.47           N  
ATOM    849 HD21 ASN A  54      12.823   5.885 -12.042  1.00 87.47           H  
ATOM    850 HD22 ASN A  54      11.727   5.610 -13.415  1.00 87.47           H  
ATOM    851  OD1 ASN A  54      10.158   4.328 -12.265  1.00 87.47           O  
ATOM    852  N   ASN A  55      10.668   5.188  -6.957  1.00 91.44           N  
ATOM    853  H   ASN A  55      10.401   6.141  -7.156  1.00 91.44           H  
ATOM    854  CA  ASN A  55      11.024   4.860  -5.581  1.00 91.44           C  
ATOM    855  HA  ASN A  55      10.700   3.844  -5.359  1.00 91.44           H  
ATOM    856  C   ASN A  55      10.302   5.807  -4.615  1.00 91.44           C  
ATOM    857  CB  ASN A  55      12.550   4.908  -5.389  1.00 91.44           C  
ATOM    858  HB2 ASN A  55      12.773   4.647  -4.355  1.00 91.44           H  
ATOM    859  HB3 ASN A  55      12.902   5.924  -5.565  1.00 91.44           H  
ATOM    860  O   ASN A  55      10.813   6.878  -4.271  1.00 91.44           O  
ATOM    861  CG  ASN A  55      13.312   3.952  -6.290  1.00 91.44           C  
ATOM    862  ND2 ASN A  55      13.976   4.474  -7.297  1.00 91.44           N  
ATOM    863 HD21 ASN A  55      13.921   5.467  -7.471  1.00 91.44           H  
ATOM    864 HD22 ASN A  55      14.440   3.832  -7.923  1.00 91.44           H  
ATOM    865  OD1 ASN A  55      13.348   2.742  -6.106  1.00 91.44           O  
ATOM    866  N   ALA A  56       9.133   5.379  -4.150  1.00 94.29           N  
ATOM    867  H   ALA A  56       8.810   4.464  -4.432  1.00 94.29           H  
ATOM    868  CA  ALA A  56       8.317   6.102  -3.192  1.00 94.29           C  
ATOM    869  HA  ALA A  56       8.931   6.856  -2.701  1.00 94.29           H  
ATOM    870  C   ALA A  56       7.776   5.157  -2.114  1.00 94.29           C  
ATOM    871  CB  ALA A  56       7.191   6.828  -3.937  1.00 94.29           C  
ATOM    872  HB1 ALA A  56       6.553   6.103  -4.442  1.00 94.29           H  
ATOM    873  HB2 ALA A  56       7.616   7.505  -4.678  1.00 94.29           H  
ATOM    874  HB3 ALA A  56       6.591   7.404  -3.232  1.00 94.29           H  
ATOM    875  O   ALA A  56       7.308   4.053  -2.389  1.00 94.29           O  
ATOM    876  N   MET A  57       7.799   5.625  -0.873  1.00 95.49           N  
ATOM    877  H   MET A  57       8.218   6.531  -0.718  1.00 95.49           H  
ATOM    878  CA  MET A  57       7.136   4.991   0.255  1.00 95.49           C  
ATOM    879  HA  MET A  57       6.665   4.066  -0.075  1.00 95.49           H  
ATOM    880  C   MET A  57       6.044   5.925   0.773  1.00 95.49           C  
ATOM    881  CB  MET A  57       8.174   4.624   1.321  1.00 95.49           C  
ATOM    882  HB2 MET A  57       8.883   3.915   0.893  1.00 95.49           H  
ATOM    883  HB3 MET A  57       8.719   5.521   1.614  1.00 95.49           H  
ATOM    884  O   MET A  57       6.282   7.110   0.997  1.00 95.49           O  
ATOM    885  CG  MET A  57       7.531   3.991   2.559  1.00 95.49           C  
ATOM    886  HG2 MET A  57       6.845   4.706   3.015  1.00 95.49           H  
ATOM    887  HG3 MET A  57       6.948   3.125   2.245  1.00 95.49           H  
ATOM    888  SD  MET A  57       8.711   3.458   3.828  1.00 95.49           S  
ATOM    889  CE  MET A  57       9.304   5.069   4.418  1.00 95.49           C  
ATOM    890  HE1 MET A  57       8.460   5.684   4.728  1.00 95.49           H  
ATOM    891  HE2 MET A  57       9.851   5.576   3.623  1.00 95.49           H  
ATOM    892  HE3 MET A  57       9.974   4.918   5.265  1.00 95.49           H  
ATOM    893  N   VAL A  58       4.849   5.385   0.979  1.00 96.92           N  
ATOM    894  H   VAL A  58       4.732   4.407   0.754  1.00 96.92           H  
ATOM    895  CA  VAL A  58       3.699   6.089   1.540  1.00 96.92           C  
ATOM    896  HA  VAL A  58       3.979   7.119   1.758  1.00 96.92           H  
ATOM    897  C   VAL A  58       3.316   5.408   2.845  1.00 96.92           C  
ATOM    898  CB  VAL A  58       2.515   6.133   0.556  1.00 96.92           C  
ATOM    899  HB  VAL A  58       2.112   5.129   0.427  1.00 96.92           H  
ATOM    900  O   VAL A  58       2.938   4.240   2.868  1.00 96.92           O  
ATOM    901  CG1 VAL A  58       1.397   7.033   1.097  1.00 96.92           C  
ATOM    902 HG11 VAL A  58       0.569   7.058   0.388  1.00 96.92           H  
ATOM    903 HG12 VAL A  58       1.771   8.046   1.246  1.00 96.92           H  
ATOM    904 HG13 VAL A  58       1.027   6.645   2.046  1.00 96.92           H  
ATOM    905  CG2 VAL A  58       2.932   6.657  -0.824  1.00 96.92           C  
ATOM    906 HG21 VAL A  58       2.060   6.699  -1.477  1.00 96.92           H  
ATOM    907 HG22 VAL A  58       3.656   5.983  -1.283  1.00 96.92           H  
ATOM    908 HG23 VAL A  58       3.374   7.649  -0.733  1.00 96.92           H  
ATOM    909  N   GLU A  59       3.416   6.142   3.941  1.00 97.34           N  
ATOM    910  H   GLU A  59       3.740   7.094   3.839  1.00 97.34           H  
ATOM    911  CA  GLU A  59       2.948   5.743   5.263  1.00 97.34           C  
ATOM    912  HA  GLU A  59       2.801   4.664   5.299  1.00 97.34           H  
ATOM    913  C   GLU A  59       1.610   6.434   5.528  1.00 97.34           C  
ATOM    914  CB  GLU A  59       4.030   6.104   6.291  1.00 97.34           C  
ATOM    915  HB2 GLU A  59       4.922   5.519   6.064  1.00 97.34           H  
ATOM    916  HB3 GLU A  59       4.294   7.153   6.157  1.00 97.34           H  
ATOM    917  O   GLU A  59       1.512   7.659   5.477  1.00 97.34           O  
ATOM    918  CG  GLU A  59       3.629   5.874   7.756  1.00 97.34           C  
ATOM    919  HG2 GLU A  59       3.401   4.816   7.888  1.00 97.34           H  
ATOM    920  HG3 GLU A  59       2.723   6.440   7.972  1.00 97.34           H  
ATOM    921  CD  GLU A  59       4.719   6.295   8.765  1.00 97.34           C  
ATOM    922  OE1 GLU A  59       4.440   6.330   9.981  1.00 97.34           O  
ATOM    923  OE2 GLU A  59       5.894   6.555   8.397  1.00 97.34           O  
ATOM    924  N   VAL A  60       0.572   5.657   5.820  1.00 97.20           N  
ATOM    925  H   VAL A  60       0.720   4.658   5.834  1.00 97.20           H  
ATOM    926  CA  VAL A  60      -0.755   6.152   6.184  1.00 97.20           C  
ATOM    927  HA  VAL A  60      -0.751   7.241   6.147  1.00 97.20           H  
ATOM    928  C   VAL A  60      -1.067   5.729   7.609  1.00 97.20           C  
ATOM    929  CB  VAL A  60      -1.846   5.667   5.214  1.00 97.20           C  
ATOM    930  HB  VAL A  60      -1.945   4.583   5.276  1.00 97.20           H  
ATOM    931  O   VAL A  60      -1.099   4.540   7.922  1.00 97.20           O  
ATOM    932  CG1 VAL A  60      -3.184   6.308   5.602  1.00 97.20           C  
ATOM    933 HG11 VAL A  60      -3.539   5.900   6.548  1.00 97.20           H  
ATOM    934 HG12 VAL A  60      -3.933   6.101   4.837  1.00 97.20           H  
ATOM    935 HG13 VAL A  60      -3.063   7.387   5.696  1.00 97.20           H  
ATOM    936  CG2 VAL A  60      -1.526   6.038   3.760  1.00 97.20           C  
ATOM    937 HG21 VAL A  60      -2.360   5.770   3.112  1.00 97.20           H  
ATOM    938 HG22 VAL A  60      -1.329   7.106   3.676  1.00 97.20           H  
ATOM    939 HG23 VAL A  60      -0.646   5.487   3.426  1.00 97.20           H  
ATOM    940  N   GLN A  61      -1.336   6.704   8.470  1.00 96.46           N  
ATOM    941  H   GLN A  61      -1.290   7.657   8.139  1.00 96.46           H  
ATOM    942  CA  GLN A  61      -1.728   6.477   9.852  1.00 96.46           C  
ATOM    943  HA  GLN A  61      -1.611   5.416  10.075  1.00 96.46           H  
ATOM    944  C   GLN A  61      -3.199   6.846  10.068  1.00 96.46           C  
ATOM    945  CB  GLN A  61      -0.775   7.224  10.788  1.00 96.46           C  
ATOM    946  HB2 GLN A  61      -0.837   8.293  10.585  1.00 96.46           H  
ATOM    947  HB3 GLN A  61       0.246   6.890  10.600  1.00 96.46           H  
ATOM    948  O   GLN A  61      -3.608   7.996   9.871  1.00 96.46           O  
ATOM    949  CG  GLN A  61      -1.125   6.964  12.258  1.00 96.46           C  
ATOM    950  HG2 GLN A  61      -1.045   5.896  12.465  1.00 96.46           H  
ATOM    951  HG3 GLN A  61      -2.154   7.267  12.450  1.00 96.46           H  
ATOM    952  CD  GLN A  61      -0.243   7.718  13.243  1.00 96.46           C  
ATOM    953  NE2 GLN A  61      -0.537   7.596  14.518  1.00 96.46           N  
ATOM    954 HE21 GLN A  61      -1.339   7.047  14.792  1.00 96.46           H  
ATOM    955 HE22 GLN A  61       0.074   8.059  15.175  1.00 96.46           H  
ATOM    956  OE1 GLN A  61       0.674   8.453  12.913  1.00 96.46           O  
ATOM    957  N   VAL A  62      -3.981   5.872  10.543  1.00 92.52           N  
ATOM    958  H   VAL A  62      -3.551   4.971  10.696  1.00 92.52           H  
ATOM    959  CA  VAL A  62      -5.400   6.018  10.899  1.00 92.52           C  
ATOM    960  HA  VAL A  62      -5.695   7.061  10.779  1.00 92.52           H  
ATOM    961  C   VAL A  62      -5.586   5.634  12.359  1.00 92.52           C  
ATOM    962  CB  VAL A  62      -6.305   5.181   9.981  1.00 92.52           C  
ATOM    963  HB  VAL A  62      -6.091   4.121  10.121  1.00 92.52           H  
ATOM    964  O   VAL A  62      -5.618   4.459  12.725  1.00 92.52           O  
ATOM    965  CG1 VAL A  62      -7.792   5.425  10.295  1.00 92.52           C  
ATOM    966 HG11 VAL A  62      -8.040   6.478  10.162  1.00 92.52           H  
ATOM    967 HG12 VAL A  62      -8.015   5.116  11.317  1.00 92.52           H  
ATOM    968 HG13 VAL A  62      -8.405   4.823   9.625  1.00 92.52           H  
ATOM    969  CG2 VAL A  62      -6.039   5.537   8.518  1.00 92.52           C  
ATOM    970 HG21 VAL A  62      -5.408   6.420   8.419  1.00 92.52           H  
ATOM    971 HG22 VAL A  62      -5.541   4.698   8.031  1.00 92.52           H  
ATOM    972 HG23 VAL A  62      -6.983   5.766   8.024  1.00 92.52           H  
ATOM    973  N   GLY A  63      -5.677   6.639  13.231  1.00 89.95           N  
ATOM    974  H   GLY A  63      -5.580   7.582  12.883  1.00 89.95           H  
ATOM    975  CA  GLY A  63      -5.615   6.410  14.675  1.00 89.95           C  
ATOM    976  HA2 GLY A  63      -6.454   5.786  14.982  1.00 89.95           H  
ATOM    977  HA3 GLY A  63      -5.673   7.362  15.202  1.00 89.95           H  
ATOM    978  C   GLY A  63      -4.297   5.727  15.063  1.00 89.95           C  
ATOM    979  O   GLY A  63      -3.226   6.311  14.900  1.00 89.95           O  
ATOM    980  N   ASN A  64      -4.387   4.487  15.550  1.00 88.98           N  
ATOM    981  H   ASN A  64      -5.297   4.049  15.565  1.00 88.98           H  
ATOM    982  CA  ASN A  64      -3.233   3.679  15.970  1.00 88.98           C  
ATOM    983  HA  ASN A  64      -2.384   4.337  16.155  1.00 88.98           H  
ATOM    984  C   ASN A  64      -2.772   2.674  14.901  1.00 88.98           C  
ATOM    985  CB  ASN A  64      -3.580   2.963  17.287  1.00 88.98           C  
ATOM    986  HB2 ASN A  64      -4.453   2.329  17.133  1.00 88.98           H  
ATOM    987  HB3 ASN A  64      -2.744   2.325  17.575  1.00 88.98           H  
ATOM    988  O   ASN A  64      -1.822   1.926  15.128  1.00 88.98           O  
ATOM    989  CG  ASN A  64      -3.845   3.907  18.445  1.00 88.98           C  
ATOM    990  ND2 ASN A  64      -4.434   3.413  19.507  1.00 88.98           N  
ATOM    991 HD21 ASN A  64      -4.661   2.431  19.564  1.00 88.98           H  
ATOM    992 HD22 ASN A  64      -4.562   4.056  20.275  1.00 88.98           H  
ATOM    993  OD1 ASN A  64      -3.545   5.087  18.426  1.00 88.98           O  
ATOM    994  N   GLU A  65      -3.458   2.606  13.761  1.00 91.18           N  
ATOM    995  H   GLU A  65      -4.200   3.267  13.580  1.00 91.18           H  
ATOM    996  CA  GLU A  65      -3.092   1.717  12.664  1.00 91.18           C  
ATOM    997  HA  GLU A  65      -2.570   0.846  13.061  1.00 91.18           H  
ATOM    998  C   GLU A  65      -2.144   2.444  11.715  1.00 91.18           C  
ATOM    999  CB  GLU A  65      -4.341   1.208  11.931  1.00 91.18           C  
ATOM   1000  HB2 GLU A  65      -4.906   2.058  11.548  1.00 91.18           H  
ATOM   1001  HB3 GLU A  65      -4.022   0.593  11.089  1.00 91.18           H  
ATOM   1002  O   GLU A  65      -2.440   3.554  11.274  1.00 91.18           O  
ATOM   1003  CG  GLU A  65      -5.232   0.361  12.855  1.00 91.18           C  
ATOM   1004  HG2 GLU A  65      -5.572   0.973  13.691  1.00 91.18           H  
ATOM   1005  HG3 GLU A  65      -4.631  -0.454  13.259  1.00 91.18           H  
ATOM   1006  CD  GLU A  65      -6.465  -0.221  12.146  1.00 91.18           C  
ATOM   1007  OE1 GLU A  65      -7.025  -1.205  12.683  1.00 91.18           O  
ATOM   1008  OE2 GLU A  65      -6.871   0.322  11.096  1.00 91.18           O  
ATOM   1009  N   ILE A  66      -1.010   1.813  11.406  1.00 95.05           N  
ATOM   1010  H   ILE A  66      -0.824   0.910  11.819  1.00 95.05           H  
ATOM   1011  CA  ILE A  66      -0.038   2.320  10.437  1.00 95.05           C  
ATOM   1012  HA  ILE A  66      -0.389   3.278  10.054  1.00 95.05           H  
ATOM   1013  C   ILE A  66       0.026   1.345   9.268  1.00 95.05           C  
ATOM   1014  CB  ILE A  66       1.354   2.567  11.060  1.00 95.05           C  
ATOM   1015  HB  ILE A  66       1.818   1.606  11.283  1.00 95.05           H  
ATOM   1016  O   ILE A  66       0.267   0.146   9.455  1.00 95.05           O  
ATOM   1017  CG1 ILE A  66       1.271   3.391  12.365  1.00 95.05           C  
ATOM   1018 HG12 ILE A  66       0.819   4.361  12.155  1.00 95.05           H  
ATOM   1019 HG13 ILE A  66       0.635   2.870  13.081  1.00 95.05           H  
ATOM   1020  CG2 ILE A  66       2.213   3.314  10.026  1.00 95.05           C  
ATOM   1021 HG21 ILE A  66       3.233   3.444  10.386  1.00 95.05           H  
ATOM   1022 HG22 ILE A  66       2.250   2.777   9.078  1.00 95.05           H  
ATOM   1023 HG23 ILE A  66       1.795   4.303   9.838  1.00 95.05           H  
ATOM   1024  CD1 ILE A  66       2.624   3.613  13.053  1.00 95.05           C  
ATOM   1025 HD11 ILE A  66       3.137   2.660  13.181  1.00 95.05           H  
ATOM   1026 HD12 ILE A  66       2.458   4.062  14.032  1.00 95.05           H  
ATOM   1027 HD13 ILE A  66       3.245   4.291  12.467  1.00 95.05           H  
ATOM   1028  N   VAL A  67      -0.188   1.871   8.070  1.00 94.99           N  
ATOM   1029  H   VAL A  67      -0.383   2.860   8.015  1.00 94.99           H  
ATOM   1030  CA  VAL A  67      -0.151   1.141   6.808  1.00 94.99           C  
ATOM   1031  HA  VAL A  67       0.074   0.094   7.011  1.00 94.99           H  
ATOM   1032  C   VAL A  67       0.960   1.707   5.944  1.00 94.99           C  
ATOM   1033  CB  VAL A  67      -1.513   1.196   6.101  1.00 94.99           C  
ATOM   1034  HB  VAL A  67      -1.790   2.234   5.912  1.00 94.99           H  
ATOM   1035  O   VAL A  67       1.081   2.920   5.814  1.00 94.99           O  
ATOM   1036  CG1 VAL A  67      -1.491   0.457   4.758  1.00 94.99           C  
ATOM   1037 HG11 VAL A  67      -0.875   1.004   4.044  1.00 94.99           H  
ATOM   1038 HG12 VAL A  67      -2.503   0.402   4.357  1.00 94.99           H  
ATOM   1039 HG13 VAL A  67      -1.086  -0.548   4.872  1.00 94.99           H  
ATOM   1040  CG2 VAL A  67      -2.576   0.571   7.014  1.00 94.99           C  
ATOM   1041 HG21 VAL A  67      -3.471   0.336   6.438  1.00 94.99           H  
ATOM   1042 HG22 VAL A  67      -2.840   1.270   7.808  1.00 94.99           H  
ATOM   1043 HG23 VAL A  67      -2.204  -0.350   7.462  1.00 94.99           H  
ATOM   1044  N   PHE A  68       1.766   0.834   5.354  1.00 96.24           N  
ATOM   1045  H   PHE A  68       1.591  -0.153   5.482  1.00 96.24           H  
ATOM   1046  CA  PHE A  68       2.825   1.226   4.432  1.00 96.24           C  
ATOM   1047  HA  PHE A  68       2.880   2.312   4.368  1.00 96.24           H  
ATOM   1048  C   PHE A  68       2.543   0.690   3.043  1.00 96.24           C  
ATOM   1049  CB  PHE A  68       4.181   0.731   4.919  1.00 96.24           C  
ATOM   1050  HB2 PHE A  68       4.068  -0.314   5.210  1.00 96.24           H  
ATOM   1051  HB3 PHE A  68       4.905   0.791   4.106  1.00 96.24           H  
ATOM   1052  O   PHE A  68       2.183  -0.477   2.875  1.00 96.24           O  
ATOM   1053  CG  PHE A  68       4.707   1.503   6.095  1.00 96.24           C  
ATOM   1054  CD1 PHE A  68       5.619   2.558   5.919  1.00 96.24           C  
ATOM   1055  HD1 PHE A  68       5.966   2.824   4.931  1.00 96.24           H  
ATOM   1056  CD2 PHE A  68       4.249   1.166   7.376  1.00 96.24           C  
ATOM   1057  HD2 PHE A  68       3.507   0.390   7.490  1.00 96.24           H  
ATOM   1058  CE1 PHE A  68       6.040   3.297   7.035  1.00 96.24           C  
ATOM   1059  HE1 PHE A  68       6.694   4.146   6.901  1.00 96.24           H  
ATOM   1060  CE2 PHE A  68       4.705   1.868   8.493  1.00 96.24           C  
ATOM   1061  HE2 PHE A  68       4.341   1.613   9.477  1.00 96.24           H  
ATOM   1062  CZ  PHE A  68       5.553   2.963   8.311  1.00 96.24           C  
ATOM   1063  HZ  PHE A  68       5.769   3.583   9.169  1.00 96.24           H  
ATOM   1064  N   PHE A  69       2.787   1.547   2.065  1.00 94.20           N  
ATOM   1065  H   PHE A  69       3.024   2.497   2.312  1.00 94.20           H  
ATOM   1066  CA  PHE A  69       2.868   1.205   0.663  1.00 94.20           C  
ATOM   1067  HA  PHE A  69       2.708   0.135   0.530  1.00 94.20           H  
ATOM   1068  C   PHE A  69       4.259   1.565   0.151  1.00 94.20           C  
ATOM   1069  CB  PHE A  69       1.771   1.939  -0.099  1.00 94.20           C  
ATOM   1070  HB2 PHE A  69       1.866   3.012   0.068  1.00 94.20           H  
ATOM   1071  HB3 PHE A  69       0.799   1.625   0.283  1.00 94.20           H  
ATOM   1072  O   PHE A  69       4.696   2.703   0.295  1.00 94.20           O  
ATOM   1073  CG  PHE A  69       1.834   1.655  -1.577  1.00 94.20           C  
ATOM   1074  CD1 PHE A  69       2.428   2.582  -2.452  1.00 94.20           C  
ATOM   1075  HD1 PHE A  69       2.815   3.518  -2.079  1.00 94.20           H  
ATOM   1076  CD2 PHE A  69       1.384   0.415  -2.064  1.00 94.20           C  
ATOM   1077  HD2 PHE A  69       0.958  -0.312  -1.388  1.00 94.20           H  
ATOM   1078  CE1 PHE A  69       2.551   2.267  -3.815  1.00 94.20           C  
ATOM   1079  HE1 PHE A  69       3.044   2.949  -4.491  1.00 94.20           H  
ATOM   1080  CE2 PHE A  69       1.496   0.112  -3.430  1.00 94.20           C  
ATOM   1081  HE2 PHE A  69       1.155  -0.840  -3.809  1.00 94.20           H  
ATOM   1082  CZ  PHE A  69       2.070   1.045  -4.307  1.00 94.20           C  
ATOM   1083  HZ  PHE A  69       2.171   0.812  -5.356  1.00 94.20           H  
ATOM   1084  N   ILE A  70       4.958   0.599  -0.428  1.00 93.34           N  
ATOM   1085  H   ILE A  70       4.549  -0.323  -0.481  1.00 93.34           H  
ATOM   1086  CA  ILE A  70       6.284   0.795  -1.006  1.00 93.34           C  
ATOM   1087  HA  ILE A  70       6.591   1.835  -0.898  1.00 93.34           H  
ATOM   1088  C   ILE A  70       6.197   0.492  -2.497  1.00 93.34           C  
ATOM   1089  CB  ILE A  70       7.335  -0.080  -0.287  1.00 93.34           C  
ATOM   1090  HB  ILE A  70       7.030  -1.123  -0.370  1.00 93.34           H  
ATOM   1091  O   ILE A  70       5.909  -0.640  -2.877  1.00 93.34           O  
ATOM   1092  CG1 ILE A  70       7.437   0.268   1.217  1.00 93.34           C  
ATOM   1093 HG12 ILE A  70       6.443   0.255   1.666  1.00 93.34           H  
ATOM   1094 HG13 ILE A  70       7.850   1.270   1.328  1.00 93.34           H  
ATOM   1095  CG2 ILE A  70       8.698   0.094  -0.982  1.00 93.34           C  
ATOM   1096 HG21 ILE A  70       8.657  -0.285  -2.003  1.00 93.34           H  
ATOM   1097 HG22 ILE A  70       8.953   1.153  -1.015  1.00 93.34           H  
ATOM   1098 HG23 ILE A  70       9.480  -0.463  -0.466  1.00 93.34           H  
ATOM   1099  CD1 ILE A  70       8.299  -0.717   2.017  1.00 93.34           C  
ATOM   1100 HD11 ILE A  70       9.347  -0.636   1.728  1.00 93.34           H  
ATOM   1101 HD12 ILE A  70       7.964  -1.738   1.835  1.00 93.34           H  
ATOM   1102 HD13 ILE A  70       8.215  -0.491   3.080  1.00 93.34           H  
ATOM   1103  N   LEU A  71       6.504   1.481  -3.327  1.00 92.41           N  
ATOM   1104  H   LEU A  71       6.718   2.388  -2.936  1.00 92.41           H  
ATOM   1105  CA  LEU A  71       6.856   1.288  -4.727  1.00 92.41           C  
ATOM   1106  HA  LEU A  71       6.620   0.269  -5.032  1.00 92.41           H  
ATOM   1107  C   LEU A  71       8.359   1.508  -4.854  1.00 92.41           C  
ATOM   1108  CB  LEU A  71       6.055   2.268  -5.599  1.00 92.41           C  
ATOM   1109  HB2 LEU A  71       4.993   2.055  -5.482  1.00 92.41           H  
ATOM   1110  HB3 LEU A  71       6.241   3.284  -5.251  1.00 92.41           H  
ATOM   1111  O   LEU A  71       8.849   2.599  -4.567  1.00 92.41           O  
ATOM   1112  CG  LEU A  71       6.418   2.184  -7.094  1.00 92.41           C  
ATOM   1113  HG  LEU A  71       7.484   2.370  -7.229  1.00 92.41           H  
ATOM   1114  CD1 LEU A  71       6.080   0.810  -7.672  1.00 92.41           C  
ATOM   1115 HD11 LEU A  71       6.204   0.827  -8.755  1.00 92.41           H  
ATOM   1116 HD12 LEU A  71       6.752   0.051  -7.270  1.00 92.41           H  
ATOM   1117 HD13 LEU A  71       5.049   0.551  -7.429  1.00 92.41           H  
ATOM   1118  CD2 LEU A  71       5.656   3.255  -7.866  1.00 92.41           C  
ATOM   1119 HD21 LEU A  71       5.904   3.190  -8.926  1.00 92.41           H  
ATOM   1120 HD22 LEU A  71       5.955   4.243  -7.516  1.00 92.41           H  
ATOM   1121 HD23 LEU A  71       4.580   3.123  -7.748  1.00 92.41           H  
ATOM   1122  N   ALA A  72       9.099   0.484  -5.261  1.00 90.20           N  
ATOM   1123  H   ALA A  72       8.662  -0.402  -5.472  1.00 90.20           H  
ATOM   1124  CA  ALA A  72      10.537   0.605  -5.441  1.00 90.20           C  
ATOM   1125  HA  ALA A  72      10.796   1.642  -5.656  1.00 90.20           H  
ATOM   1126  C   ALA A  72      11.009  -0.231  -6.626  1.00 90.20           C  
ATOM   1127  CB  ALA A  72      11.229   0.204  -4.135  1.00 90.20           C  
ATOM   1128  HB1 ALA A  72      10.916  -0.803  -3.860  1.00 90.20           H  
ATOM   1129  HB2 ALA A  72      12.311   0.239  -4.264  1.00 90.20           H  
ATOM   1130  HB3 ALA A  72      10.945   0.896  -3.342  1.00 90.20           H  
ATOM   1131  O   ALA A  72      10.586  -1.369  -6.798  1.00 90.20           O  
ATOM   1132  N   HIS A  73      11.915   0.321  -7.428  1.00 89.14           N  
ATOM   1133  H   HIS A  73      12.095   1.308  -7.313  1.00 89.14           H  
ATOM   1134  CA  HIS A  73      12.634  -0.420  -8.472  1.00 89.14           C  
ATOM   1135  HA  HIS A  73      12.137  -1.369  -8.673  1.00 89.14           H  
ATOM   1136  C   HIS A  73      14.064  -0.763  -8.027  1.00 89.14           C  
ATOM   1137  CB  HIS A  73      12.618   0.392  -9.774  1.00 89.14           C  
ATOM   1138  HB2 HIS A  73      12.998   1.395  -9.578  1.00 89.14           H  
ATOM   1139  HB3 HIS A  73      13.294  -0.090 -10.481  1.00 89.14           H  
ATOM   1140  O   HIS A  73      14.680  -1.704  -8.531  1.00 89.14           O  
ATOM   1141  CG  HIS A  73      11.268   0.503 -10.450  1.00 89.14           C  
ATOM   1142  CD2 HIS A  73      10.035   0.169  -9.946  1.00 89.14           C  
ATOM   1143  HD2 HIS A  73       9.820  -0.238  -8.969  1.00 89.14           H  
ATOM   1144  ND1 HIS A  73      11.055   0.951 -11.735  1.00 89.14           N  
ATOM   1145  HD1 HIS A  73      11.755   1.278 -12.387  1.00 89.14           H  
ATOM   1146  CE1 HIS A  73       9.737   0.900 -11.988  1.00 89.14           C  
ATOM   1147  HE1 HIS A  73       9.263   1.213 -12.907  1.00 89.14           H  
ATOM   1148  NE2 HIS A  73       9.078   0.421 -10.926  1.00 89.14           N  
ATOM   1149  N   ASN A  74      14.597  -0.024  -7.048  1.00 92.18           N  
ATOM   1150  H   ASN A  74      14.039   0.719  -6.651  1.00 92.18           H  
ATOM   1151  CA  ASN A  74      15.873  -0.333  -6.417  1.00 92.18           C  
ATOM   1152  HA  ASN A  74      16.539  -0.763  -7.166  1.00 92.18           H  
ATOM   1153  C   ASN A  74      15.677  -1.379  -5.306  1.00 92.18           C  
ATOM   1154  CB  ASN A  74      16.510   0.979  -5.932  1.00 92.18           C  
ATOM   1155  HB2 ASN A  74      16.605   1.659  -6.779  1.00 92.18           H  
ATOM   1156  HB3 ASN A  74      15.865   1.452  -5.192  1.00 92.18           H  
ATOM   1157  O   ASN A  74      15.064  -1.099  -4.277  1.00 92.18           O  
ATOM   1158  CG  ASN A  74      17.879   0.755  -5.315  1.00 92.18           C  
ATOM   1159  ND2 ASN A  74      18.890   1.468  -5.751  1.00 92.18           N  
ATOM   1160 HD21 ASN A  74      19.785   1.268  -5.329  1.00 92.18           H  
ATOM   1161 HD22 ASN A  74      18.773   2.151  -6.485  1.00 92.18           H  
ATOM   1162  OD1 ASN A  74      18.070  -0.069  -4.439  1.00 92.18           O  
ATOM   1163  N   GLU A  75      16.226  -2.579  -5.503  1.00 92.40           N  
ATOM   1164  H   GLU A  75      16.685  -2.757  -6.384  1.00 92.40           H  
ATOM   1165  CA  GLU A  75      16.066  -3.708  -4.581  1.00 92.40           C  
ATOM   1166  HA  GLU A  75      15.001  -3.892  -4.436  1.00 92.40           H  
ATOM   1167  C   GLU A  75      16.672  -3.456  -3.190  1.00 92.40           C  
ATOM   1168  CB  GLU A  75      16.687  -4.952  -5.239  1.00 92.40           C  
ATOM   1169  HB2 GLU A  75      16.188  -5.118  -6.193  1.00 92.40           H  
ATOM   1170  HB3 GLU A  75      17.746  -4.771  -5.423  1.00 92.40           H  
ATOM   1171  O   GLU A  75      16.081  -3.847  -2.184  1.00 92.40           O  
ATOM   1172  CG  GLU A  75      16.541  -6.212  -4.374  1.00 92.40           C  
ATOM   1173  HG2 GLU A  75      17.083  -6.057  -3.442  1.00 92.40           H  
ATOM   1174  HG3 GLU A  75      15.490  -6.361  -4.125  1.00 92.40           H  
ATOM   1175  CD  GLU A  75      17.090  -7.487  -5.025  1.00 92.40           C  
ATOM   1176  OE1 GLU A  75      17.154  -8.496  -4.278  1.00 92.40           O  
ATOM   1177  OE2 GLU A  75      17.505  -7.448  -6.199  1.00 92.40           O  
ATOM   1178  N   GLU A  76      17.829  -2.796  -3.102  1.00 94.70           N  
ATOM   1179  H   GLU A  76      18.227  -2.394  -3.939  1.00 94.70           H  
ATOM   1180  CA  GLU A  76      18.475  -2.497  -1.819  1.00 94.70           C  
ATOM   1181  HA  GLU A  76      18.556  -3.415  -1.236  1.00 94.70           H  
ATOM   1182  C   GLU A  76      17.639  -1.503  -1.004  1.00 94.70           C  
ATOM   1183  CB  GLU A  76      19.891  -1.960  -2.076  1.00 94.70           C  
ATOM   1184  HB2 GLU A  76      19.824  -1.001  -2.590  1.00 94.70           H  
ATOM   1185  HB3 GLU A  76      20.421  -2.665  -2.716  1.00 94.70           H  
ATOM   1186  O   GLU A  76      17.373  -1.717   0.183  1.00 94.70           O  
ATOM   1187  CG  GLU A  76      20.680  -1.784  -0.770  1.00 94.70           C  
ATOM   1188  HG2 GLU A  76      20.763  -2.755  -0.281  1.00 94.70           H  
ATOM   1189  HG3 GLU A  76      20.125  -1.120  -0.106  1.00 94.70           H  
ATOM   1190  CD  GLU A  76      22.083  -1.197  -0.979  1.00 94.70           C  
ATOM   1191  OE1 GLU A  76      22.720  -0.897   0.056  1.00 94.70           O  
ATOM   1192  OE2 GLU A  76      22.500  -1.035  -2.147  1.00 94.70           O  
ATOM   1193  N   LEU A  77      17.152  -0.452  -1.666  1.00 92.93           N  
ATOM   1194  H   LEU A  77      17.393  -0.361  -2.642  1.00 92.93           H  
ATOM   1195  CA  LEU A  77      16.260   0.532  -1.065  1.00 92.93           C  
ATOM   1196  HA  LEU A  77      16.757   0.939  -0.185  1.00 92.93           H  
ATOM   1197  C   LEU A  77      14.946  -0.113  -0.611  1.00 92.93           C  
ATOM   1198  CB  LEU A  77      16.018   1.651  -2.087  1.00 92.93           C  
ATOM   1199  HB2 LEU A  77      15.525   1.218  -2.958  1.00 92.93           H  
ATOM   1200  HB3 LEU A  77      16.982   2.048  -2.406  1.00 92.93           H  
ATOM   1201  O   LEU A  77      14.515   0.118   0.520  1.00 92.93           O  
ATOM   1202  CG  LEU A  77      15.144   2.806  -1.571  1.00 92.93           C  
ATOM   1203  HG  LEU A  77      14.150   2.436  -1.319  1.00 92.93           H  
ATOM   1204  CD1 LEU A  77      15.765   3.472  -0.343  1.00 92.93           C  
ATOM   1205 HD11 LEU A  77      15.679   2.792   0.504  1.00 92.93           H  
ATOM   1206 HD12 LEU A  77      15.214   4.386  -0.120  1.00 92.93           H  
ATOM   1207 HD13 LEU A  77      16.807   3.705  -0.558  1.00 92.93           H  
ATOM   1208  CD2 LEU A  77      15.012   3.854  -2.671  1.00 92.93           C  
ATOM   1209 HD21 LEU A  77      14.350   4.655  -2.341  1.00 92.93           H  
ATOM   1210 HD22 LEU A  77      14.581   3.386  -3.556  1.00 92.93           H  
ATOM   1211 HD23 LEU A  77      15.989   4.268  -2.924  1.00 92.93           H  
ATOM   1212  N   ALA A  78      14.353  -0.956  -1.460  1.00 93.98           N  
ATOM   1213  H   ALA A  78      14.760  -1.076  -2.377  1.00 93.98           H  
ATOM   1214  CA  ALA A  78      13.134  -1.695  -1.159  1.00 93.98           C  
ATOM   1215  HA  ALA A  78      12.331  -0.985  -0.961  1.00 93.98           H  
ATOM   1216  C   ALA A  78      13.303  -2.583   0.079  1.00 93.98           C  
ATOM   1217  CB  ALA A  78      12.762  -2.538  -2.381  1.00 93.98           C  
ATOM   1218  HB1 ALA A  78      11.767  -2.962  -2.249  1.00 93.98           H  
ATOM   1219  HB2 ALA A  78      12.770  -1.920  -3.279  1.00 93.98           H  
ATOM   1220  HB3 ALA A  78      13.483  -3.343  -2.517  1.00 93.98           H  
ATOM   1221  O   ALA A  78      12.472  -2.540   0.982  1.00 93.98           O  
ATOM   1222  N   LYS A  79      14.407  -3.341   0.168  1.00 95.18           N  
ATOM   1223  H   LYS A  79      15.047  -3.331  -0.613  1.00 95.18           H  
ATOM   1224  CA  LYS A  79      14.727  -4.181   1.334  1.00 95.18           C  
ATOM   1225  HA  LYS A  79      13.910  -4.880   1.514  1.00 95.18           H  
ATOM   1226  C   LYS A  79      14.859  -3.356   2.608  1.00 95.18           C  
ATOM   1227  CB  LYS A  79      16.025  -4.962   1.084  1.00 95.18           C  
ATOM   1228  HB2 LYS A  79      16.399  -5.341   2.035  1.00 95.18           H  
ATOM   1229  HB3 LYS A  79      16.776  -4.293   0.665  1.00 95.18           H  
ATOM   1230  O   LYS A  79      14.278  -3.718   3.628  1.00 95.18           O  
ATOM   1231  CG  LYS A  79      15.810  -6.156   0.148  1.00 95.18           C  
ATOM   1232  HG2 LYS A  79      15.304  -5.833  -0.762  1.00 95.18           H  
ATOM   1233  HG3 LYS A  79      15.181  -6.892   0.648  1.00 95.18           H  
ATOM   1234  CD  LYS A  79      17.153  -6.797  -0.221  1.00 95.18           C  
ATOM   1235  HD2 LYS A  79      17.786  -6.041  -0.685  1.00 95.18           H  
ATOM   1236  HD3 LYS A  79      17.640  -7.182   0.675  1.00 95.18           H  
ATOM   1237  CE  LYS A  79      16.898  -7.928  -1.218  1.00 95.18           C  
ATOM   1238  HE2 LYS A  79      16.341  -8.732  -0.736  1.00 95.18           H  
ATOM   1239  HE3 LYS A  79      16.272  -7.533  -2.018  1.00 95.18           H  
ATOM   1240  NZ  LYS A  79      18.145  -8.445  -1.826  1.00 95.18           N  
ATOM   1241  HZ1 LYS A  79      17.894  -8.851  -2.716  1.00 95.18           H  
ATOM   1242  HZ2 LYS A  79      18.755  -7.684  -2.088  1.00 95.18           H  
ATOM   1243  HZ3 LYS A  79      18.624  -9.124  -1.252  1.00 95.18           H  
ATOM   1244  N   ARG A  80      15.584  -2.236   2.555  1.00 95.86           N  
ATOM   1245  H   ARG A  80      16.043  -2.009   1.684  1.00 95.86           H  
ATOM   1246  CA  ARG A  80      15.751  -1.352   3.715  1.00 95.86           C  
ATOM   1247  HA  ARG A  80      16.150  -1.937   4.544  1.00 95.86           H  
ATOM   1248  C   ARG A  80      14.411  -0.794   4.195  1.00 95.86           C  
ATOM   1249  CB  ARG A  80      16.743  -0.240   3.362  1.00 95.86           C  
ATOM   1250  HB2 ARG A  80      16.341   0.354   2.541  1.00 95.86           H  
ATOM   1251  HB3 ARG A  80      17.679  -0.692   3.033  1.00 95.86           H  
ATOM   1252  O   ARG A  80      14.112  -0.884   5.382  1.00 95.86           O  
ATOM   1253  CG  ARG A  80      17.020   0.662   4.574  1.00 95.86           C  
ATOM   1254  HG2 ARG A  80      17.422   0.054   5.385  1.00 95.86           H  
ATOM   1255  HG3 ARG A  80      16.100   1.134   4.920  1.00 95.86           H  
ATOM   1256  CD  ARG A  80      18.033   1.753   4.231  1.00 95.86           C  
ATOM   1257  HD2 ARG A  80      18.930   1.284   3.826  1.00 95.86           H  
ATOM   1258  HD3 ARG A  80      18.296   2.275   5.151  1.00 95.86           H  
ATOM   1259  NE  ARG A  80      17.488   2.722   3.260  1.00 95.86           N  
ATOM   1260  HE  ARG A  80      16.510   2.631   3.027  1.00 95.86           H  
ATOM   1261  NH1 ARG A  80      19.421   3.917   2.953  1.00 95.86           N  
ATOM   1262 HH11 ARG A  80      19.932   4.656   2.491  1.00 95.86           H  
ATOM   1263 HH12 ARG A  80      19.906   3.250   3.536  1.00 95.86           H  
ATOM   1264  NH2 ARG A  80      17.566   4.540   1.892  1.00 95.86           N  
ATOM   1265 HH21 ARG A  80      16.612   4.363   1.610  1.00 95.86           H  
ATOM   1266 HH22 ARG A  80      18.083   5.300   1.474  1.00 95.86           H  
ATOM   1267  CZ  ARG A  80      18.156   3.717   2.709  1.00 95.86           C  
ATOM   1268  N   TRP A  81      13.606  -0.246   3.284  1.00 96.00           N  
ATOM   1269  H   TRP A  81      13.908  -0.210   2.321  1.00 96.00           H  
ATOM   1270  CA  TRP A  81      12.281   0.282   3.619  1.00 96.00           C  
ATOM   1271  HA  TRP A  81      12.368   0.993   4.440  1.00 96.00           H  
ATOM   1272  C   TRP A  81      11.332  -0.807   4.112  1.00 96.00           C  
ATOM   1273  CB  TRP A  81      11.682   0.993   2.404  1.00 96.00           C  
ATOM   1274  HB2 TRP A  81      11.753   0.340   1.535  1.00 96.00           H  
ATOM   1275  HB3 TRP A  81      10.623   1.160   2.602  1.00 96.00           H  
ATOM   1276  O   TRP A  81      10.585  -0.569   5.057  1.00 96.00           O  
ATOM   1277  CG  TRP A  81      12.253   2.331   2.052  1.00 96.00           C  
ATOM   1278  CD1 TRP A  81      12.930   3.165   2.877  1.00 96.00           C  
ATOM   1279  HD1 TRP A  81      13.161   2.963   3.912  1.00 96.00           H  
ATOM   1280  CD2 TRP A  81      12.048   3.074   0.814  1.00 96.00           C  
ATOM   1281  CE2 TRP A  81      12.610   4.375   0.970  1.00 96.00           C  
ATOM   1282  CE3 TRP A  81      11.394   2.797  -0.403  1.00 96.00           C  
ATOM   1283  HE3 TRP A  81      10.975   1.813  -0.557  1.00 96.00           H  
ATOM   1284  NE1 TRP A  81      13.163   4.365   2.234  1.00 96.00           N  
ATOM   1285  HE1 TRP A  81      13.502   5.183   2.720  1.00 96.00           H  
ATOM   1286  CH2 TRP A  81      11.817   5.060  -1.212  1.00 96.00           C  
ATOM   1287  HH2 TRP A  81      11.697   5.815  -1.976  1.00 96.00           H  
ATOM   1288  CZ2 TRP A  81      12.505   5.359  -0.023  1.00 96.00           C  
ATOM   1289  HZ2 TRP A  81      12.917   6.345   0.135  1.00 96.00           H  
ATOM   1290  CZ3 TRP A  81      11.269   3.779  -1.404  1.00 96.00           C  
ATOM   1291  HZ3 TRP A  81      10.739   3.549  -2.316  1.00 96.00           H  
ATOM   1292  N   TRP A  82      11.391  -2.007   3.531  1.00 95.99           N  
ATOM   1293  H   TRP A  82      11.985  -2.131   2.724  1.00 95.99           H  
ATOM   1294  CA  TRP A  82      10.613  -3.151   3.992  1.00 95.99           C  
ATOM   1295  HA  TRP A  82       9.554  -2.896   3.945  1.00 95.99           H  
ATOM   1296  C   TRP A  82      10.933  -3.488   5.446  1.00 95.99           C  
ATOM   1297  CB  TRP A  82      10.857  -4.362   3.086  1.00 95.99           C  
ATOM   1298  HB2 TRP A  82      11.919  -4.607   3.079  1.00 95.99           H  
ATOM   1299  HB3 TRP A  82      10.572  -4.097   2.068  1.00 95.99           H  
ATOM   1300  O   TRP A  82      10.019  -3.534   6.262  1.00 95.99           O  
ATOM   1301  CG  TRP A  82      10.088  -5.583   3.483  1.00 95.99           C  
ATOM   1302  CD1 TRP A  82      10.529  -6.581   4.283  1.00 95.99           C  
ATOM   1303  HD1 TRP A  82      11.510  -6.621   4.734  1.00 95.99           H  
ATOM   1304  CD2 TRP A  82       8.720  -5.933   3.128  1.00 95.99           C  
ATOM   1305  CE2 TRP A  82       8.388  -7.166   3.759  1.00 95.99           C  
ATOM   1306  CE3 TRP A  82       7.725  -5.328   2.336  1.00 95.99           C  
ATOM   1307  HE3 TRP A  82       7.952  -4.386   1.860  1.00 95.99           H  
ATOM   1308  NE1 TRP A  82       9.530  -7.523   4.440  1.00 95.99           N  
ATOM   1309  HE1 TRP A  82       9.643  -8.373   4.974  1.00 95.99           H  
ATOM   1310  CH2 TRP A  82       6.164  -7.147   2.808  1.00 95.99           C  
ATOM   1311  HH2 TRP A  82       5.194  -7.602   2.670  1.00 95.99           H  
ATOM   1312  CZ2 TRP A  82       7.132  -7.771   3.611  1.00 95.99           C  
ATOM   1313  HZ2 TRP A  82       6.926  -8.718   4.086  1.00 95.99           H  
ATOM   1314  CZ3 TRP A  82       6.467  -5.937   2.162  1.00 95.99           C  
ATOM   1315  HZ3 TRP A  82       5.714  -5.465   1.548  1.00 95.99           H  
ATOM   1316  N   GLU A  83      12.209  -3.671   5.795  1.00 96.18           N  
ATOM   1317  H   GLU A  83      12.923  -3.610   5.083  1.00 96.18           H  
ATOM   1318  CA  GLU A  83      12.609  -4.022   7.163  1.00 96.18           C  
ATOM   1319  HA  GLU A  83      12.040  -4.894   7.484  1.00 96.18           H  
ATOM   1320  C   GLU A  83      12.284  -2.915   8.174  1.00 96.18           C  
ATOM   1321  CB  GLU A  83      14.106  -4.373   7.208  1.00 96.18           C  
ATOM   1322  HB2 GLU A  83      14.682  -3.563   6.761  1.00 96.18           H  
ATOM   1323  HB3 GLU A  83      14.413  -4.463   8.250  1.00 96.18           H  
ATOM   1324  O   GLU A  83      11.810  -3.204   9.274  1.00 96.18           O  
ATOM   1325  CG  GLU A  83      14.449  -5.691   6.489  1.00 96.18           C  
ATOM   1326  HG2 GLU A  83      15.509  -5.899   6.634  1.00 96.18           H  
ATOM   1327  HG3 GLU A  83      14.282  -5.567   5.419  1.00 96.18           H  
ATOM   1328  CD  GLU A  83      13.622  -6.889   6.992  1.00 96.18           C  
ATOM   1329  OE1 GLU A  83      13.144  -7.681   6.146  1.00 96.18           O  
ATOM   1330  OE2 GLU A  83      13.404  -7.003   8.220  1.00 96.18           O  
ATOM   1331  N   GLU A  84      12.462  -1.645   7.802  1.00 95.07           N  
ATOM   1332  H   GLU A  84      12.869  -1.457   6.897  1.00 95.07           H  
ATOM   1333  CA  GLU A  84      12.092  -0.512   8.654  1.00 95.07           C  
ATOM   1334  HA  GLU A  84      12.575  -0.626   9.625  1.00 95.07           H  
ATOM   1335  C   GLU A  84      10.573  -0.452   8.887  1.00 95.07           C  
ATOM   1336  CB  GLU A  84      12.590   0.786   8.004  1.00 95.07           C  
ATOM   1337  HB2 GLU A  84      12.011   0.973   7.099  1.00 95.07           H  
ATOM   1338  HB3 GLU A  84      13.638   0.675   7.724  1.00 95.07           H  
ATOM   1339  O   GLU A  84      10.102  -0.370  10.026  1.00 95.07           O  
ATOM   1340  CG  GLU A  84      12.463   1.984   8.954  1.00 95.07           C  
ATOM   1341  HG2 GLU A  84      13.279   1.955   9.676  1.00 95.07           H  
ATOM   1342  HG3 GLU A  84      11.528   1.917   9.510  1.00 95.07           H  
ATOM   1343  CD  GLU A  84      12.483   3.309   8.190  1.00 95.07           C  
ATOM   1344  OE1 GLU A  84      11.547   4.107   8.448  1.00 95.07           O  
ATOM   1345  OE2 GLU A  84      13.378   3.490   7.334  1.00 95.07           O  
ATOM   1346  N   ALA A  85       9.780  -0.530   7.815  1.00 95.60           N  
ATOM   1347  H   ALA A  85      10.204  -0.602   6.901  1.00 95.60           H  
ATOM   1348  CA  ALA A  85       8.326  -0.489   7.898  1.00 95.60           C  
ATOM   1349  HA  ALA A  85       8.028   0.407   8.442  1.00 95.60           H  
ATOM   1350  C   ALA A  85       7.774  -1.705   8.654  1.00 95.60           C  
ATOM   1351  CB  ALA A  85       7.759  -0.400   6.481  1.00 95.60           C  
ATOM   1352  HB1 ALA A  85       8.056  -1.273   5.899  1.00 95.60           H  
ATOM   1353  HB2 ALA A  85       8.128   0.500   5.989  1.00 95.60           H  
ATOM   1354  HB3 ALA A  85       6.672  -0.351   6.536  1.00 95.60           H  
ATOM   1355  O   ALA A  85       6.851  -1.574   9.460  1.00 95.60           O  
ATOM   1356  N   LYS A  86       8.373  -2.888   8.468  1.00 94.50           N  
ATOM   1357  H   LYS A  86       9.125  -2.917   7.795  1.00 94.50           H  
ATOM   1358  CA  LYS A  86       7.970  -4.154   9.096  1.00 94.50           C  
ATOM   1359  HA  LYS A  86       6.968  -4.397   8.743  1.00 94.50           H  
ATOM   1360  C   LYS A  86       7.908  -4.074  10.626  1.00 94.50           C  
ATOM   1361  CB  LYS A  86       8.949  -5.239   8.608  1.00 94.50           C  
ATOM   1362  HB2 LYS A  86       8.912  -5.265   7.519  1.00 94.50           H  
ATOM   1363  HB3 LYS A  86       9.963  -4.991   8.920  1.00 94.50           H  
ATOM   1364  O   LYS A  86       7.073  -4.743  11.237  1.00 94.50           O  
ATOM   1365  CG  LYS A  86       8.610  -6.646   9.086  1.00 94.50           C  
ATOM   1366  HG2 LYS A  86       8.682  -6.708  10.172  1.00 94.50           H  
ATOM   1367  HG3 LYS A  86       7.593  -6.843   8.749  1.00 94.50           H  
ATOM   1368  CD  LYS A  86       9.500  -7.708   8.442  1.00 94.50           C  
ATOM   1369  HD2 LYS A  86       9.344  -7.682   7.363  1.00 94.50           H  
ATOM   1370  HD3 LYS A  86      10.547  -7.484   8.643  1.00 94.50           H  
ATOM   1371  CE  LYS A  86       9.157  -9.101   8.982  1.00 94.50           C  
ATOM   1372  HE2 LYS A  86       9.538  -9.175  10.000  1.00 94.50           H  
ATOM   1373  HE3 LYS A  86       8.074  -9.228   8.990  1.00 94.50           H  
ATOM   1374  NZ  LYS A  86       9.758 -10.150   8.129  1.00 94.50           N  
ATOM   1375  HZ1 LYS A  86       9.211 -10.257   7.287  1.00 94.50           H  
ATOM   1376  HZ2 LYS A  86      10.698  -9.900   7.858  1.00 94.50           H  
ATOM   1377  HZ3 LYS A  86       9.760 -11.058   8.571  1.00 94.50           H  
ATOM   1378  N   GLN A  87       8.722  -3.242  11.265  1.00 93.52           N  
ATOM   1379  H   GLN A  87       9.391  -2.712  10.725  1.00 93.52           H  
ATOM   1380  CA  GLN A  87       8.728  -3.115  12.728  1.00 93.52           C  
ATOM   1381  HA  GLN A  87       8.746  -4.110  13.173  1.00 93.52           H  
ATOM   1382  C   GLN A  87       7.490  -2.400  13.289  1.00 93.52           C  
ATOM   1383  CB  GLN A  87      10.002  -2.382  13.154  1.00 93.52           C  
ATOM   1384  HB2 GLN A  87       9.975  -2.225  14.233  1.00 93.52           H  
ATOM   1385  HB3 GLN A  87      10.047  -1.410  12.663  1.00 93.52           H  
ATOM   1386  O   GLN A  87       7.124  -2.612  14.442  1.00 93.52           O  
ATOM   1387  CG  GLN A  87      11.254  -3.199  12.806  1.00 93.52           C  
ATOM   1388  HG2 GLN A  87      11.293  -3.382  11.732  1.00 93.52           H  
ATOM   1389  HG3 GLN A  87      11.214  -4.162  13.314  1.00 93.52           H  
ATOM   1390  CD  GLN A  87      12.545  -2.501  13.206  1.00 93.52           C  
ATOM   1391  NE2 GLN A  87      13.678  -3.019  12.790  1.00 93.52           N  
ATOM   1392 HE21 GLN A  87      13.673  -3.771  12.115  1.00 93.52           H  
ATOM   1393 HE22 GLN A  87      14.510  -2.496  13.021  1.00 93.52           H  
ATOM   1394  OE1 GLN A  87      12.569  -1.504  13.907  1.00 93.52           O  
ATOM   1395  N   ARG A  88       6.832  -1.571  12.474  1.00 94.56           N  
ATOM   1396  H   ARG A  88       7.189  -1.480  11.534  1.00 94.56           H  
ATOM   1397  CA  ARG A  88       5.771  -0.645  12.904  1.00 94.56           C  
ATOM   1398  HA  ARG A  88       5.529  -0.838  13.949  1.00 94.56           H  
ATOM   1399  C   ARG A  88       4.444  -0.827  12.164  1.00 94.56           C  
ATOM   1400  CB  ARG A  88       6.317   0.794  12.824  1.00 94.56           C  
ATOM   1401  HB2 ARG A  88       5.493   1.491  12.980  1.00 94.56           H  
ATOM   1402  HB3 ARG A  88       7.019   0.927  13.647  1.00 94.56           H  
ATOM   1403  O   ARG A  88       3.392  -0.471  12.690  1.00 94.56           O  
ATOM   1404  CG  ARG A  88       7.052   1.156  11.514  1.00 94.56           C  
ATOM   1405  HG2 ARG A  88       6.372   1.045  10.669  1.00 94.56           H  
ATOM   1406  HG3 ARG A  88       7.913   0.505  11.366  1.00 94.56           H  
ATOM   1407  CD  ARG A  88       7.552   2.604  11.584  1.00 94.56           C  
ATOM   1408  HD2 ARG A  88       8.253   2.692  12.413  1.00 94.56           H  
ATOM   1409  HD3 ARG A  88       6.694   3.244  11.793  1.00 94.56           H  
ATOM   1410  NE  ARG A  88       8.230   3.042  10.344  1.00 94.56           N  
ATOM   1411  HE  ARG A  88       8.888   2.406   9.916  1.00 94.56           H  
ATOM   1412  NH1 ARG A  88       7.337   5.156  10.227  1.00 94.56           N  
ATOM   1413 HH11 ARG A  88       6.971   5.817   9.556  1.00 94.56           H  
ATOM   1414 HH12 ARG A  88       6.724   4.955  11.004  1.00 94.56           H  
ATOM   1415  NH2 ARG A  88       8.764   4.515   8.671  1.00 94.56           N  
ATOM   1416 HH21 ARG A  88       8.615   5.421   8.250  1.00 94.56           H  
ATOM   1417 HH22 ARG A  88       9.668   4.100   8.498  1.00 94.56           H  
ATOM   1418  CZ  ARG A  88       8.120   4.226   9.760  1.00 94.56           C  
ATOM   1419  N   ALA A  89       4.479  -1.402  10.965  1.00 94.89           N  
ATOM   1420  H   ALA A  89       5.382  -1.634  10.577  1.00 94.89           H  
ATOM   1421  CA  ALA A  89       3.319  -1.584  10.109  1.00 94.89           C  
ATOM   1422  HA  ALA A  89       2.798  -0.631  10.028  1.00 94.89           H  
ATOM   1423  C   ALA A  89       2.347  -2.640  10.650  1.00 94.89           C  
ATOM   1424  CB  ALA A  89       3.802  -1.988   8.716  1.00 94.89           C  
ATOM   1425  HB1 ALA A  89       2.963  -1.976   8.020  1.00 94.89           H  
ATOM   1426  HB2 ALA A  89       4.572  -1.302   8.362  1.00 94.89           H  
ATOM   1427  HB3 ALA A  89       4.229  -2.990   8.747  1.00 94.89           H  
ATOM   1428  O   ALA A  89       2.731  -3.773  10.950  1.00 94.89           O  
ATOM   1429  N   LYS A  90       1.059  -2.292  10.662  1.00 95.66           N  
ATOM   1430  H   LYS A  90       0.835  -1.345  10.391  1.00 95.66           H  
ATOM   1431  CA  LYS A  90      -0.043  -3.255  10.769  1.00 95.66           C  
ATOM   1432  HA  LYS A  90       0.245  -4.075  11.426  1.00 95.66           H  
ATOM   1433  C   LYS A  90      -0.323  -3.925   9.431  1.00 95.66           C  
ATOM   1434  CB  LYS A  90      -1.291  -2.535  11.311  1.00 95.66           C  
ATOM   1435  HB2 LYS A  90      -2.162  -3.179  11.194  1.00 95.66           H  
ATOM   1436  HB3 LYS A  90      -1.479  -1.640  10.719  1.00 95.66           H  
ATOM   1437  O   LYS A  90      -0.576  -5.124   9.394  1.00 95.66           O  
ATOM   1438  CG  LYS A  90      -1.176  -2.136  12.791  1.00 95.66           C  
ATOM   1439  HG2 LYS A  90      -0.377  -1.404  12.911  1.00 95.66           H  
ATOM   1440  HG3 LYS A  90      -2.114  -1.673  13.096  1.00 95.66           H  
ATOM   1441  CD  LYS A  90      -0.896  -3.346  13.693  1.00 95.66           C  
ATOM   1442  HD2 LYS A  90      -1.643  -4.117  13.503  1.00 95.66           H  
ATOM   1443  HD3 LYS A  90       0.093  -3.744  13.466  1.00 95.66           H  
ATOM   1444  CE  LYS A  90      -0.910  -2.970  15.172  1.00 95.66           C  
ATOM   1445  HE2 LYS A  90      -1.904  -2.608  15.439  1.00 95.66           H  
ATOM   1446  HE3 LYS A  90      -0.198  -2.160  15.330  1.00 95.66           H  
ATOM   1447  NZ  LYS A  90      -0.540  -4.150  15.992  1.00 95.66           N  
ATOM   1448  HZ1 LYS A  90       0.351  -4.515  15.687  1.00 95.66           H  
ATOM   1449  HZ2 LYS A  90      -0.484  -3.913  16.972  1.00 95.66           H  
ATOM   1450  HZ3 LYS A  90      -1.214  -4.891  15.869  1.00 95.66           H  
ATOM   1451  N   ILE A  91      -0.208  -3.167   8.347  1.00 95.96           N  
ATOM   1452  H   ILE A  91       0.014  -2.190   8.468  1.00 95.96           H  
ATOM   1453  CA  ILE A  91      -0.312  -3.663   6.977  1.00 95.96           C  
ATOM   1454  HA  ILE A  91      -0.228  -4.749   6.967  1.00 95.96           H  
ATOM   1455  C   ILE A  91       0.855  -3.072   6.203  1.00 95.96           C  
ATOM   1456  CB  ILE A  91      -1.658  -3.273   6.336  1.00 95.96           C  
ATOM   1457  HB  ILE A  91      -1.676  -2.188   6.227  1.00 95.96           H  
ATOM   1458  O   ILE A  91       1.092  -1.867   6.256  1.00 95.96           O  
ATOM   1459  CG1 ILE A  91      -2.849  -3.665   7.237  1.00 95.96           C  
ATOM   1460 HG12 ILE A  91      -2.868  -4.744   7.391  1.00 95.96           H  
ATOM   1461 HG13 ILE A  91      -2.745  -3.183   8.209  1.00 95.96           H  
ATOM   1462  CG2 ILE A  91      -1.774  -3.891   4.930  1.00 95.96           C  
ATOM   1463 HG21 ILE A  91      -2.695  -3.565   4.447  1.00 95.96           H  
ATOM   1464 HG22 ILE A  91      -0.949  -3.567   4.295  1.00 95.96           H  
ATOM   1465 HG23 ILE A  91      -1.770  -4.979   4.998  1.00 95.96           H  
ATOM   1466  CD1 ILE A  91      -4.188  -3.197   6.676  1.00 95.96           C  
ATOM   1467 HD11 ILE A  91      -4.086  -2.184   6.287  1.00 95.96           H  
ATOM   1468 HD12 ILE A  91      -4.927  -3.184   7.477  1.00 95.96           H  
ATOM   1469 HD13 ILE A  91      -4.524  -3.864   5.883  1.00 95.96           H  
ATOM   1470  N   LEU A  92       1.597  -3.919   5.507  1.00 97.11           N  
ATOM   1471  H   LEU A  92       1.351  -4.898   5.503  1.00 97.11           H  
ATOM   1472  CA  LEU A  92       2.707  -3.492   4.669  1.00 97.11           C  
ATOM   1473  HA  LEU A  92       2.687  -2.411   4.538  1.00 97.11           H  
ATOM   1474  C   LEU A  92       2.533  -4.128   3.299  1.00 97.11           C  
ATOM   1475  CB  LEU A  92       4.019  -3.864   5.377  1.00 97.11           C  
ATOM   1476  HB2 LEU A  92       3.952  -4.902   5.701  1.00 97.11           H  
ATOM   1477  HB3 LEU A  92       4.119  -3.239   6.265  1.00 97.11           H  
ATOM   1478  O   LEU A  92       2.488  -5.352   3.195  1.00 97.11           O  
ATOM   1479  CG  LEU A  92       5.287  -3.713   4.528  1.00 97.11           C  
ATOM   1480  HG  LEU A  92       5.191  -4.352   3.651  1.00 97.11           H  
ATOM   1481  CD1 LEU A  92       5.539  -2.288   4.058  1.00 97.11           C  
ATOM   1482 HD11 LEU A  92       4.696  -1.911   3.479  1.00 97.11           H  
ATOM   1483 HD12 LEU A  92       6.414  -2.286   3.408  1.00 97.11           H  
ATOM   1484 HD13 LEU A  92       5.742  -1.646   4.915  1.00 97.11           H  
ATOM   1485  CD2 LEU A  92       6.492  -4.161   5.356  1.00 97.11           C  
ATOM   1486 HD21 LEU A  92       6.408  -5.223   5.585  1.00 97.11           H  
ATOM   1487 HD22 LEU A  92       7.409  -4.007   4.787  1.00 97.11           H  
ATOM   1488 HD23 LEU A  92       6.558  -3.580   6.276  1.00 97.11           H  
ATOM   1489  N   VAL A  93       2.422  -3.289   2.278  1.00 96.44           N  
ATOM   1490  H   VAL A  93       2.438  -2.296   2.463  1.00 96.44           H  
ATOM   1491  CA  VAL A  93       2.355  -3.689   0.876  1.00 96.44           C  
ATOM   1492  HA  VAL A  93       2.391  -4.776   0.808  1.00 96.44           H  
ATOM   1493  C   VAL A  93       3.575  -3.125   0.172  1.00 96.44           C  
ATOM   1494  CB  VAL A  93       1.047  -3.224   0.211  1.00 96.44           C  
ATOM   1495  HB  VAL A  93       0.992  -2.135   0.232  1.00 96.44           H  
ATOM   1496  O   VAL A  93       3.888  -1.944   0.304  1.00 96.44           O  
ATOM   1497  CG1 VAL A  93       0.957  -3.692  -1.249  1.00 96.44           C  
ATOM   1498 HG11 VAL A  93       1.745  -3.230  -1.843  1.00 96.44           H  
ATOM   1499 HG12 VAL A  93      -0.000  -3.390  -1.673  1.00 96.44           H  
ATOM   1500 HG13 VAL A  93       1.051  -4.776  -1.310  1.00 96.44           H  
ATOM   1501  CG2 VAL A  93      -0.156  -3.792   0.973  1.00 96.44           C  
ATOM   1502 HG21 VAL A  93      -0.027  -4.861   1.138  1.00 96.44           H  
ATOM   1503 HG22 VAL A  93      -0.261  -3.280   1.929  1.00 96.44           H  
ATOM   1504 HG23 VAL A  93      -1.066  -3.638   0.392  1.00 96.44           H  
ATOM   1505  N   MET A  94       4.270  -3.972  -0.571  1.00 95.62           N  
ATOM   1506  H   MET A  94       3.964  -4.932  -0.628  1.00 95.62           H  
ATOM   1507  CA  MET A  94       5.398  -3.575  -1.395  1.00 95.62           C  
ATOM   1508  HA  MET A  94       5.430  -2.488  -1.458  1.00 95.62           H  
ATOM   1509  C   MET A  94       5.225  -4.121  -2.797  1.00 95.62           C  
ATOM   1510  CB  MET A  94       6.707  -4.043  -0.759  1.00 95.62           C  
ATOM   1511  HB2 MET A  94       6.662  -5.122  -0.609  1.00 95.62           H  
ATOM   1512  HB3 MET A  94       6.798  -3.547   0.207  1.00 95.62           H  
ATOM   1513  O   MET A  94       4.864  -5.282  -2.983  1.00 95.62           O  
ATOM   1514  CG  MET A  94       7.947  -3.707  -1.596  1.00 95.62           C  
ATOM   1515  HG2 MET A  94       7.941  -2.641  -1.823  1.00 95.62           H  
ATOM   1516  HG3 MET A  94       7.904  -4.248  -2.542  1.00 95.62           H  
ATOM   1517  SD  MET A  94       9.512  -4.111  -0.781  1.00 95.62           S  
ATOM   1518  CE  MET A  94       9.432  -5.915  -0.816  1.00 95.62           C  
ATOM   1519  HE1 MET A  94       9.305  -6.249  -1.846  1.00 95.62           H  
ATOM   1520  HE2 MET A  94      10.361  -6.317  -0.412  1.00 95.62           H  
ATOM   1521  HE3 MET A  94       8.598  -6.262  -0.206  1.00 95.62           H  
ATOM   1522  N   VAL A  95       5.548  -3.279  -3.764  1.00 92.42           N  
ATOM   1523  H   VAL A  95       5.791  -2.330  -3.516  1.00 92.42           H  
ATOM   1524  CA  VAL A  95       5.713  -3.648  -5.156  1.00 92.42           C  
ATOM   1525  HA  VAL A  95       5.476  -4.704  -5.281  1.00 92.42           H  
ATOM   1526  C   VAL A  95       7.168  -3.415  -5.531  1.00 92.42           C  
ATOM   1527  CB  VAL A  95       4.758  -2.862  -6.055  1.00 92.42           C  
ATOM   1528  HB  VAL A  95       4.988  -1.799  -5.984  1.00 92.42           H  
ATOM   1529  O   VAL A  95       7.679  -2.301  -5.409  1.00 92.42           O  
ATOM   1530  CG1 VAL A  95       4.943  -3.314  -7.508  1.00 92.42           C  
ATOM   1531 HG11 VAL A  95       5.994  -3.420  -7.775  1.00 92.42           H  
ATOM   1532 HG12 VAL A  95       4.563  -2.525  -8.157  1.00 92.42           H  
ATOM   1533 HG13 VAL A  95       4.427  -4.256  -7.693  1.00 92.42           H  
ATOM   1534  CG2 VAL A  95       3.303  -3.090  -5.605  1.00 92.42           C  
ATOM   1535 HG21 VAL A  95       3.106  -4.158  -5.513  1.00 92.42           H  
ATOM   1536 HG22 VAL A  95       2.607  -2.660  -6.326  1.00 92.42           H  
ATOM   1537 HG23 VAL A  95       3.133  -2.608  -4.642  1.00 92.42           H  
ATOM   1538  N   LEU A  96       7.824  -4.481  -5.980  1.00 91.54           N  
ATOM   1539  H   LEU A  96       7.327  -5.359  -6.026  1.00 91.54           H  
ATOM   1540  CA  LEU A  96       9.212  -4.459  -6.428  1.00 91.54           C  
ATOM   1541  HA  LEU A  96       9.489  -3.439  -6.693  1.00 91.54           H  
ATOM   1542  C   LEU A  96       9.371  -5.336  -7.665  1.00 91.54           C  
ATOM   1543  CB  LEU A  96      10.106  -4.935  -5.269  1.00 91.54           C  
ATOM   1544  HB2 LEU A  96      10.038  -4.213  -4.456  1.00 91.54           H  
ATOM   1545  HB3 LEU A  96       9.715  -5.887  -4.909  1.00 91.54           H  
ATOM   1546  O   LEU A  96       9.177  -6.544  -7.572  1.00 91.54           O  
ATOM   1547  CG  LEU A  96      11.587  -5.136  -5.645  1.00 91.54           C  
ATOM   1548  HG  LEU A  96      11.670  -5.842  -6.471  1.00 91.54           H  
ATOM   1549  CD1 LEU A  96      12.287  -3.840  -6.048  1.00 91.54           C  
ATOM   1550 HD11 LEU A  96      13.354  -4.015  -6.188  1.00 91.54           H  
ATOM   1551 HD12 LEU A  96      12.134  -3.071  -5.292  1.00 91.54           H  
ATOM   1552 HD13 LEU A  96      11.886  -3.494  -7.001  1.00 91.54           H  
ATOM   1553  CD2 LEU A  96      12.328  -5.745  -4.458  1.00 91.54           C  
ATOM   1554 HD21 LEU A  96      12.263  -5.083  -3.595  1.00 91.54           H  
ATOM   1555 HD22 LEU A  96      11.886  -6.710  -4.210  1.00 91.54           H  
ATOM   1556 HD23 LEU A  96      13.372  -5.901  -4.730  1.00 91.54           H  
ATOM   1557  N   ASN A  97       9.758  -4.744  -8.799  1.00 86.89           N  
ATOM   1558  H   ASN A  97       9.910  -3.745  -8.783  1.00 86.89           H  
ATOM   1559  CA  ASN A  97      10.156  -5.458 -10.023  1.00 86.89           C  
ATOM   1560  HA  ASN A  97      10.098  -4.749 -10.849  1.00 86.89           H  
ATOM   1561  C   ASN A  97       9.201  -6.605 -10.411  1.00 86.89           C  
ATOM   1562  CB  ASN A  97      11.634  -5.882  -9.891  1.00 86.89           C  
ATOM   1563  HB2 ASN A  97      11.746  -6.531  -9.022  1.00 86.89           H  
ATOM   1564  HB3 ASN A  97      11.932  -6.443 -10.777  1.00 86.89           H  
ATOM   1565  O   ASN A  97       9.625  -7.737 -10.637  1.00 86.89           O  
ATOM   1566  CG  ASN A  97      12.562  -4.687  -9.764  1.00 86.89           C  
ATOM   1567  ND2 ASN A  97      13.717  -4.840  -9.163  1.00 86.89           N  
ATOM   1568 HD21 ASN A  97      14.030  -5.744  -8.840  1.00 86.89           H  
ATOM   1569 HD22 ASN A  97      14.262  -3.994  -9.069  1.00 86.89           H  
ATOM   1570  OD1 ASN A  97      12.258  -3.586 -10.183  1.00 86.89           O  
ATOM   1571  N   GLY A  98       7.894  -6.320 -10.433  1.00 85.94           N  
ATOM   1572  H   GLY A  98       7.611  -5.364 -10.270  1.00 85.94           H  
ATOM   1573  CA  GLY A  98       6.869  -7.312 -10.763  1.00 85.94           C  
ATOM   1574  HA2 GLY A  98       5.950  -6.788 -11.024  1.00 85.94           H  
ATOM   1575  HA3 GLY A  98       7.198  -7.895 -11.624  1.00 85.94           H  
ATOM   1576  C   GLY A  98       6.536  -8.302  -9.649  1.00 85.94           C  
ATOM   1577  O   GLY A  98       5.920  -9.326  -9.913  1.00 85.94           O  
ATOM   1578  N   ARG A  99       6.913  -8.028  -8.401  1.00 93.72           N  
ATOM   1579  H   ARG A  99       7.540  -7.251  -8.246  1.00 93.72           H  
ATOM   1580  CA  ARG A  99       6.487  -8.808  -7.235  1.00 93.72           C  
ATOM   1581  HA  ARG A  99       5.869  -9.645  -7.560  1.00 93.72           H  
ATOM   1582  C   ARG A  99       5.642  -7.958  -6.314  1.00 93.72           C  
ATOM   1583  CB  ARG A  99       7.693  -9.385  -6.493  1.00 93.72           C  
ATOM   1584  HB2 ARG A  99       7.338  -9.939  -5.625  1.00 93.72           H  
ATOM   1585  HB3 ARG A  99       8.343  -8.580  -6.150  1.00 93.72           H  
ATOM   1586  O   ARG A  99       6.042  -6.855  -5.951  1.00 93.72           O  
ATOM   1587  CG  ARG A  99       8.477 -10.334  -7.401  1.00 93.72           C  
ATOM   1588  HG2 ARG A  99       8.886  -9.794  -8.255  1.00 93.72           H  
ATOM   1589  HG3 ARG A  99       7.811 -11.119  -7.758  1.00 93.72           H  
ATOM   1590  CD  ARG A  99       9.624 -10.951  -6.613  1.00 93.72           C  
ATOM   1591  HD2 ARG A  99      10.335 -10.167  -6.352  1.00 93.72           H  
ATOM   1592  HD3 ARG A  99       9.227 -11.398  -5.702  1.00 93.72           H  
ATOM   1593  NE  ARG A  99      10.285 -11.991  -7.405  1.00 93.72           N  
ATOM   1594  HE  ARG A  99       9.774 -12.387  -8.181  1.00 93.72           H  
ATOM   1595  NH1 ARG A  99      12.022 -12.383  -5.971  1.00 93.72           N  
ATOM   1596 HH11 ARG A  99      11.485 -11.879  -5.280  1.00 93.72           H  
ATOM   1597 HH12 ARG A  99      12.767 -12.999  -5.677  1.00 93.72           H  
ATOM   1598  NH2 ARG A  99      11.770 -13.614  -7.834  1.00 93.72           N  
ATOM   1599 HH21 ARG A  99      12.546 -14.198  -7.558  1.00 93.72           H  
ATOM   1600 HH22 ARG A  99      11.025 -14.052  -8.357  1.00 93.72           H  
ATOM   1601  CZ  ARG A  99      11.373 -12.642  -7.072  1.00 93.72           C  
ATOM   1602  N   VAL A 100       4.506  -8.505  -5.901  1.00 95.47           N  
ATOM   1603  H   VAL A 100       4.275  -9.423  -6.253  1.00 95.47           H  
ATOM   1604  CA  VAL A 100       3.679  -7.956  -4.829  1.00 95.47           C  
ATOM   1605  HA  VAL A 100       3.928  -6.906  -4.671  1.00 95.47           H  
ATOM   1606  C   VAL A 100       3.989  -8.728  -3.558  1.00 95.47           C  
ATOM   1607  CB  VAL A 100       2.185  -8.034  -5.181  1.00 95.47           C  
ATOM   1608  HB  VAL A 100       1.934  -9.060  -5.449  1.00 95.47           H  
ATOM   1609  O   VAL A 100       3.828  -9.947  -3.515  1.00 95.47           O  
ATOM   1610  CG1 VAL A 100       1.305  -7.621  -3.996  1.00 95.47           C  
ATOM   1611 HG11 VAL A 100       1.430  -8.325  -3.173  1.00 95.47           H  
ATOM   1612 HG12 VAL A 100       1.566  -6.617  -3.663  1.00 95.47           H  
ATOM   1613 HG13 VAL A 100       0.258  -7.657  -4.296  1.00 95.47           H  
ATOM   1614  CG2 VAL A 100       1.859  -7.132  -6.376  1.00 95.47           C  
ATOM   1615 HG21 VAL A 100       2.471  -7.417  -7.231  1.00 95.47           H  
ATOM   1616 HG22 VAL A 100       2.053  -6.088  -6.129  1.00 95.47           H  
ATOM   1617 HG23 VAL A 100       0.810  -7.244  -6.649  1.00 95.47           H  
ATOM   1618  N   ARG A 101       4.401  -8.020  -2.508  1.00 97.08           N  
ATOM   1619  H   ARG A 101       4.521  -7.026  -2.635  1.00 97.08           H  
ATOM   1620  CA  ARG A 101       4.578  -8.573  -1.165  1.00 97.08           C  
ATOM   1621  HA  ARG A 101       4.321  -9.632  -1.189  1.00 97.08           H  
ATOM   1622  C   ARG A 101       3.617  -7.904  -0.202  1.00 97.08           C  
ATOM   1623  CB  ARG A 101       6.040  -8.467  -0.712  1.00 97.08           C  
ATOM   1624  HB2 ARG A 101       6.395  -7.444  -0.837  1.00 97.08           H  
ATOM   1625  HB3 ARG A 101       6.097  -8.733   0.343  1.00 97.08           H  
ATOM   1626  O   ARG A 101       3.541  -6.680  -0.154  1.00 97.08           O  
ATOM   1627  CG  ARG A 101       6.924  -9.432  -1.519  1.00 97.08           C  
ATOM   1628  HG2 ARG A 101       6.879  -9.170  -2.576  1.00 97.08           H  
ATOM   1629  HG3 ARG A 101       6.545 -10.447  -1.401  1.00 97.08           H  
ATOM   1630  CD  ARG A 101       8.392  -9.407  -1.083  1.00 97.08           C  
ATOM   1631  HD2 ARG A 101       8.949 -10.071  -1.744  1.00 97.08           H  
ATOM   1632  HD3 ARG A 101       8.773  -8.393  -1.207  1.00 97.08           H  
ATOM   1633  NE  ARG A 101       8.572  -9.868   0.308  1.00 97.08           N  
ATOM   1634  HE  ARG A 101       7.878 -10.509   0.664  1.00 97.08           H  
ATOM   1635  NH1 ARG A 101      10.676  -9.030   0.635  1.00 97.08           N  
ATOM   1636 HH11 ARG A 101      10.674  -8.739  -0.332  1.00 97.08           H  
ATOM   1637 HH12 ARG A 101      11.458  -8.854   1.250  1.00 97.08           H  
ATOM   1638  NH2 ARG A 101       9.689 -10.162   2.280  1.00 97.08           N  
ATOM   1639 HH21 ARG A 101      10.514 -10.027   2.847  1.00 97.08           H  
ATOM   1640 HH22 ARG A 101       8.901 -10.627   2.706  1.00 97.08           H  
ATOM   1641  CZ  ARG A 101       9.634  -9.689   1.067  1.00 97.08           C  
ATOM   1642  N   VAL A 102       2.897  -8.703   0.579  1.00 97.58           N  
ATOM   1643  H   VAL A 102       3.028  -9.699   0.478  1.00 97.58           H  
ATOM   1644  CA  VAL A 102       1.962  -8.214   1.598  1.00 97.58           C  
ATOM   1645  HA  VAL A 102       2.106  -7.140   1.715  1.00 97.58           H  
ATOM   1646  C   VAL A 102       2.270  -8.876   2.927  1.00 97.58           C  
ATOM   1647  CB  VAL A 102       0.487  -8.424   1.202  1.00 97.58           C  
ATOM   1648  HB  VAL A 102       0.275  -9.489   1.105  1.00 97.58           H  
ATOM   1649  O   VAL A 102       2.310 -10.098   3.014  1.00 97.58           O  
ATOM   1650  CG1 VAL A 102      -0.448  -7.837   2.271  1.00 97.58           C  
ATOM   1651 HG11 VAL A 102      -0.165  -6.810   2.498  1.00 97.58           H  
ATOM   1652 HG12 VAL A 102      -1.478  -7.845   1.913  1.00 97.58           H  
ATOM   1653 HG13 VAL A 102      -0.398  -8.436   3.181  1.00 97.58           H  
ATOM   1654  CG2 VAL A 102       0.181  -7.749  -0.138  1.00 97.58           C  
ATOM   1655 HG21 VAL A 102       0.505  -6.709  -0.116  1.00 97.58           H  
ATOM   1656 HG22 VAL A 102       0.704  -8.266  -0.943  1.00 97.58           H  
ATOM   1657 HG23 VAL A 102      -0.889  -7.780  -0.348  1.00 97.58           H  
ATOM   1658  N   ARG A 103       2.449  -8.084   3.983  1.00 97.79           N  
ATOM   1659  H   ARG A 103       2.416  -7.086   3.830  1.00 97.79           H  
ATOM   1660  CA  ARG A 103       2.626  -8.587   5.347  1.00 97.79           C  
ATOM   1661  HA  ARG A 103       2.650  -9.677   5.320  1.00 97.79           H  
ATOM   1662  C   ARG A 103       1.462  -8.197   6.241  1.00 97.79           C  
ATOM   1663  CB  ARG A 103       3.971  -8.129   5.911  1.00 97.79           C  
ATOM   1664  HB2 ARG A 103       4.030  -7.041   5.881  1.00 97.79           H  
ATOM   1665  HB3 ARG A 103       4.771  -8.533   5.290  1.00 97.79           H  
ATOM   1666  O   ARG A 103       1.047  -7.038   6.272  1.00 97.79           O  
ATOM   1667  CG  ARG A 103       4.142  -8.607   7.359  1.00 97.79           C  
ATOM   1668  HG2 ARG A 103       3.436  -8.082   8.002  1.00 97.79           H  
ATOM   1669  HG3 ARG A 103       3.958  -9.679   7.424  1.00 97.79           H  
ATOM   1670  CD  ARG A 103       5.547  -8.316   7.856  1.00 97.79           C  
ATOM   1671  HD2 ARG A 103       6.244  -8.967   7.329  1.00 97.79           H  
ATOM   1672  HD3 ARG A 103       5.804  -7.287   7.603  1.00 97.79           H  
ATOM   1673  NE  ARG A 103       5.650  -8.556   9.312  1.00 97.79           N  
ATOM   1674  HE  ARG A 103       5.746  -9.519   9.603  1.00 97.79           H  
ATOM   1675  NH1 ARG A 103       5.395  -6.387   9.976  1.00 97.79           N  
ATOM   1676 HH11 ARG A 103       5.018  -6.146   9.071  1.00 97.79           H  
ATOM   1677 HH12 ARG A 103       5.622  -5.659  10.639  1.00 97.79           H  
ATOM   1678  NH2 ARG A 103       6.081  -7.886  11.459  1.00 97.79           N  
ATOM   1679 HH21 ARG A 103       6.169  -7.114  12.104  1.00 97.79           H  
ATOM   1680 HH22 ARG A 103       6.289  -8.831  11.748  1.00 97.79           H  
ATOM   1681  CZ  ARG A 103       5.697  -7.620  10.245  1.00 97.79           C  
ATOM   1682  N   ASN A 104       1.022  -9.164   7.040  1.00 97.60           N  
ATOM   1683  H   ASN A 104       1.438 -10.081   6.952  1.00 97.60           H  
ATOM   1684  CA  ASN A 104       0.039  -8.966   8.091  1.00 97.60           C  
ATOM   1685  HA  ASN A 104      -0.561  -8.082   7.873  1.00 97.60           H  
ATOM   1686  C   ASN A 104       0.713  -8.759   9.458  1.00 97.60           C  
ATOM   1687  CB  ASN A 104      -0.888 -10.184   8.094  1.00 97.60           C  
ATOM   1688  HB2 ASN A 104      -0.336 -11.055   8.447  1.00 97.60           H  
ATOM   1689  HB3 ASN A 104      -1.234 -10.408   7.085  1.00 97.60           H  
ATOM   1690  O   ASN A 104       1.146  -9.715  10.098  1.00 97.60           O  
ATOM   1691  CG  ASN A 104      -2.084  -9.975   8.990  1.00 97.60           C  
ATOM   1692  ND2 ASN A 104      -2.987 -10.915   9.012  1.00 97.60           N  
ATOM   1693 HD21 ASN A 104      -2.958 -11.679   8.352  1.00 97.60           H  
ATOM   1694 HD22 ASN A 104      -3.787 -10.761   9.609  1.00 97.60           H  
ATOM   1695  OD1 ASN A 104      -2.220  -8.975   9.678  1.00 97.60           O  
ATOM   1696  N   GLY A 105       0.790  -7.512   9.918  1.00 95.93           N  
ATOM   1697  H   GLY A 105       0.378  -6.776   9.362  1.00 95.93           H  
ATOM   1698  CA  GLY A 105       1.207  -7.151  11.280  1.00 95.93           C  
ATOM   1699  HA2 GLY A 105       1.896  -7.901  11.668  1.00 95.93           H  
ATOM   1700  HA3 GLY A 105       1.726  -6.194  11.246  1.00 95.93           H  
ATOM   1701  C   GLY A 105       0.041  -7.023  12.273  1.00 95.93           C  
ATOM   1702  O   GLY A 105       0.230  -6.527  13.389  1.00 95.93           O  
ATOM   1703  N   THR A 106      -1.174  -7.398  11.867  1.00 95.20           N  
ATOM   1704  H   THR A 106      -1.270  -7.816  10.953  1.00 95.20           H  
ATOM   1705  CA  THR A 106      -2.364  -7.405  12.725  1.00 95.20           C  
ATOM   1706  HA  THR A 106      -2.253  -6.617  13.471  1.00 95.20           H  
ATOM   1707  C   THR A 106      -2.487  -8.720  13.500  1.00 95.20           C  
ATOM   1708  CB  THR A 106      -3.657  -7.083  11.950  1.00 95.20           C  
ATOM   1709  HB  THR A 106      -4.395  -6.740  12.675  1.00 95.20           H  
ATOM   1710  O   THR A 106      -1.706  -9.650  13.311  1.00 95.20           O  
ATOM   1711  CG2 THR A 106      -3.502  -5.994  10.891  1.00 95.20           C  
ATOM   1712 HG21 THR A 106      -3.024  -5.125  11.344  1.00 95.20           H  
ATOM   1713 HG22 THR A 106      -4.484  -5.700  10.521  1.00 95.20           H  
ATOM   1714 HG23 THR A 106      -2.903  -6.349  10.053  1.00 95.20           H  
ATOM   1715  OG1 THR A 106      -4.183  -8.212  11.320  1.00 95.20           O  
ATOM   1716  HG1 THR A 106      -3.553  -8.498  10.655  1.00 95.20           H  
ATOM   1717  N   ASP A 107      -3.469  -8.788  14.394  1.00 95.55           N  
ATOM   1718  H   ASP A 107      -4.121  -8.021  14.475  1.00 95.55           H  
ATOM   1719  CA  ASP A 107      -3.854  -9.966  15.176  1.00 95.55           C  
ATOM   1720  HA  ASP A 107      -2.984 -10.608  15.312  1.00 95.55           H  
ATOM   1721  C   ASP A 107      -4.946 -10.817  14.499  1.00 95.55           C  
ATOM   1722  CB  ASP A 107      -4.313  -9.481  16.561  1.00 95.55           C  
ATOM   1723  HB2 ASP A 107      -3.484  -8.956  17.036  1.00 95.55           H  
ATOM   1724  HB3 ASP A 107      -4.544 -10.350  17.178  1.00 95.55           H  
ATOM   1725  O   ASP A 107      -5.354 -11.846  15.036  1.00 95.55           O  
ATOM   1726  CG  ASP A 107      -5.536  -8.543  16.537  1.00 95.55           C  
ATOM   1727  OD1 ASP A 107      -5.872  -7.984  15.458  1.00 95.55           O  
ATOM   1728  OD2 ASP A 107      -6.103  -8.327  17.625  1.00 95.55           O  
ATOM   1729  N   ARG A 108      -5.422 -10.412  13.313  1.00 95.94           N  
ATOM   1730  H   ARG A 108      -4.995  -9.602  12.889  1.00 95.94           H  
ATOM   1731  CA  ARG A 108      -6.516 -11.065  12.578  1.00 95.94           C  
ATOM   1732  HA  ARG A 108      -6.788 -11.982  13.100  1.00 95.94           H  
ATOM   1733  C   ARG A 108      -6.091 -11.431  11.155  1.00 95.94           C  
ATOM   1734  CB  ARG A 108      -7.734 -10.133  12.551  1.00 95.94           C  
ATOM   1735  HB2 ARG A 108      -8.487 -10.539  11.876  1.00 95.94           H  
ATOM   1736  HB3 ARG A 108      -7.423  -9.160  12.170  1.00 95.94           H  
ATOM   1737  O   ARG A 108      -5.230 -10.762  10.592  1.00 95.94           O  
ATOM   1738  CG  ARG A 108      -8.357  -9.983  13.948  1.00 95.94           C  
ATOM   1739  HG2 ARG A 108      -8.764 -10.947  14.253  1.00 95.94           H  
ATOM   1740  HG3 ARG A 108      -7.603  -9.693  14.680  1.00 95.94           H  
ATOM   1741  CD  ARG A 108      -9.483  -8.946  13.965  1.00 95.94           C  
ATOM   1742  HD2 ARG A 108     -10.203  -9.197  13.186  1.00 95.94           H  
ATOM   1743  HD3 ARG A 108      -9.976  -9.001  14.936  1.00 95.94           H  
ATOM   1744  NE  ARG A 108      -8.965  -7.581  13.766  1.00 95.94           N  
ATOM   1745  HE  ARG A 108      -7.972  -7.467  13.912  1.00 95.94           H  
ATOM   1746  NH1 ARG A 108     -10.989  -6.527  13.544  1.00 95.94           N  
ATOM   1747 HH11 ARG A 108     -11.437  -7.398  13.788  1.00 95.94           H  
ATOM   1748 HH12 ARG A 108     -11.511  -5.669  13.441  1.00 95.94           H  
ATOM   1749  NH2 ARG A 108      -9.100  -5.356  13.294  1.00 95.94           N  
ATOM   1750 HH21 ARG A 108      -9.617  -4.515  13.079  1.00 95.94           H  
ATOM   1751 HH22 ARG A 108      -8.092  -5.306  13.315  1.00 95.94           H  
ATOM   1752  CZ  ARG A 108      -9.682  -6.497  13.534  1.00 95.94           C  
ATOM   1753  N   PRO A 109      -6.672 -12.467  10.530  1.00 97.01           N  
ATOM   1754  CA  PRO A 109      -6.434 -12.732   9.115  1.00 97.01           C  
ATOM   1755  HA  PRO A 109      -5.370 -12.922   8.970  1.00 97.01           H  
ATOM   1756  C   PRO A 109      -6.865 -11.549   8.238  1.00 97.01           C  
ATOM   1757  CB  PRO A 109      -7.219 -14.004   8.786  1.00 97.01           C  
ATOM   1758  HB2 PRO A 109      -8.197 -13.749   8.379  1.00 97.01           H  
ATOM   1759  HB3 PRO A 109      -6.673 -14.644   8.093  1.00 97.01           H  
ATOM   1760  O   PRO A 109      -7.859 -10.882   8.533  1.00 97.01           O  
ATOM   1761  CG  PRO A 109      -7.400 -14.676  10.147  1.00 97.01           C  
ATOM   1762  HG2 PRO A 109      -8.286 -15.311  10.171  1.00 97.01           H  
ATOM   1763  HG3 PRO A 109      -6.508 -15.255  10.389  1.00 97.01           H  
ATOM   1764  CD  PRO A 109      -7.521 -13.494  11.106  1.00 97.01           C  
ATOM   1765  HD2 PRO A 109      -7.189 -13.794  12.100  1.00 97.01           H  
ATOM   1766  HD3 PRO A 109      -8.552 -13.141  11.136  1.00 97.01           H  
ATOM   1767  N   MET A 110      -6.138 -11.322   7.145  1.00 97.46           N  
ATOM   1768  H   MET A 110      -5.337 -11.912   6.971  1.00 97.46           H  
ATOM   1769  CA  MET A 110      -6.508 -10.359   6.104  1.00 97.46           C  
ATOM   1770  HA  MET A 110      -7.363  -9.772   6.438  1.00 97.46           H  
ATOM   1771  C   MET A 110      -6.905 -11.103   4.837  1.00 97.46           C  
ATOM   1772  CB  MET A 110      -5.367  -9.384   5.784  1.00 97.46           C  
ATOM   1773  HB2 MET A 110      -4.568  -9.931   5.286  1.00 97.46           H  
ATOM   1774  HB3 MET A 110      -5.739  -8.617   5.105  1.00 97.46           H  
ATOM   1775  O   MET A 110      -6.306 -12.132   4.510  1.00 97.46           O  
ATOM   1776  CG  MET A 110      -4.811  -8.706   7.037  1.00 97.46           C  
ATOM   1777  HG2 MET A 110      -5.633  -8.285   7.615  1.00 97.46           H  
ATOM   1778  HG3 MET A 110      -4.366  -9.481   7.660  1.00 97.46           H  
ATOM   1779  SD  MET A 110      -3.558  -7.420   6.774  1.00 97.46           S  
ATOM   1780  CE  MET A 110      -2.417  -8.258   5.647  1.00 97.46           C  
ATOM   1781  HE1 MET A 110      -1.415  -7.843   5.758  1.00 97.46           H  
ATOM   1782  HE2 MET A 110      -2.750  -8.096   4.622  1.00 97.46           H  
ATOM   1783  HE3 MET A 110      -2.416  -9.331   5.838  1.00 97.46           H  
ATOM   1784  N   ARG A 111      -7.868 -10.560   4.095  1.00 98.02           N  
ATOM   1785  H   ARG A 111      -8.255  -9.678   4.399  1.00 98.02           H  
ATOM   1786  CA  ARG A 111      -8.138 -10.990   2.721  1.00 98.02           C  
ATOM   1787  HA  ARG A 111      -7.752 -11.997   2.566  1.00 98.02           H  
ATOM   1788  C   ARG A 111      -7.378 -10.058   1.793  1.00 98.02           C  
ATOM   1789  CB  ARG A 111      -9.641 -11.016   2.417  1.00 98.02           C  
ATOM   1790  HB2 ARG A 111     -10.043 -10.004   2.479  1.00 98.02           H  
ATOM   1791  HB3 ARG A 111      -9.788 -11.380   1.400  1.00 98.02           H  
ATOM   1792  O   ARG A 111      -7.502  -8.844   1.909  1.00 98.02           O  
ATOM   1793  CG  ARG A 111     -10.401 -11.922   3.395  1.00 98.02           C  
ATOM   1794  HG2 ARG A 111     -10.311 -11.505   4.398  1.00 98.02           H  
ATOM   1795  HG3 ARG A 111      -9.964 -12.921   3.400  1.00 98.02           H  
ATOM   1796  CD  ARG A 111     -11.892 -11.990   3.052  1.00 98.02           C  
ATOM   1797  HD2 ARG A 111     -12.451 -11.987   3.988  1.00 98.02           H  
ATOM   1798  HD3 ARG A 111     -12.176 -11.101   2.489  1.00 98.02           H  
ATOM   1799  NE  ARG A 111     -12.238 -13.213   2.302  1.00 98.02           N  
ATOM   1800  HE  ARG A 111     -11.481 -13.838   2.066  1.00 98.02           H  
ATOM   1801  NH1 ARG A 111     -14.466 -12.744   2.063  1.00 98.02           N  
ATOM   1802 HH11 ARG A 111     -14.275 -11.814   2.407  1.00 98.02           H  
ATOM   1803 HH12 ARG A 111     -15.367 -12.963   1.662  1.00 98.02           H  
ATOM   1804  NH2 ARG A 111     -13.655 -14.678   1.287  1.00 98.02           N  
ATOM   1805 HH21 ARG A 111     -14.554 -14.866   0.868  1.00 98.02           H  
ATOM   1806 HH22 ARG A 111     -12.862 -15.231   0.996  1.00 98.02           H  
ATOM   1807  CZ  ARG A 111     -13.448 -13.542   1.891  1.00 98.02           C  
ATOM   1808  N   VAL A 112      -6.562 -10.624   0.919  1.00 98.02           N  
ATOM   1809  H   VAL A 112      -6.528 -11.633   0.879  1.00 98.02           H  
ATOM   1810  CA  VAL A 112      -5.772  -9.876  -0.056  1.00 98.02           C  
ATOM   1811  HA  VAL A 112      -5.951  -8.808   0.069  1.00 98.02           H  
ATOM   1812  C   VAL A 112      -6.240 -10.278  -1.439  1.00 98.02           C  
ATOM   1813  CB  VAL A 112      -4.265 -10.109   0.121  1.00 98.02           C  
ATOM   1814  HB  VAL A 112      -4.040 -11.170   0.006  1.00 98.02           H  
ATOM   1815  O   VAL A 112      -6.195 -11.454  -1.786  1.00 98.02           O  
ATOM   1816  CG1 VAL A 112      -3.465  -9.320  -0.922  1.00 98.02           C  
ATOM   1817 HG11 VAL A 112      -3.718  -8.261  -0.870  1.00 98.02           H  
ATOM   1818 HG12 VAL A 112      -2.397  -9.446  -0.743  1.00 98.02           H  
ATOM   1819 HG13 VAL A 112      -3.682  -9.688  -1.924  1.00 98.02           H  
ATOM   1820  CG2 VAL A 112      -3.806  -9.671   1.518  1.00 98.02           C  
ATOM   1821 HG21 VAL A 112      -2.730  -9.820   1.610  1.00 98.02           H  
ATOM   1822 HG22 VAL A 112      -4.308 -10.263   2.284  1.00 98.02           H  
ATOM   1823 HG23 VAL A 112      -4.042  -8.619   1.672  1.00 98.02           H  
ATOM   1824  N   ARG A 113      -6.679  -9.309  -2.227  1.00 97.68           N  
ATOM   1825  H   ARG A 113      -6.680  -8.367  -1.863  1.00 97.68           H  
ATOM   1826  CA  ARG A 113      -7.062  -9.487  -3.620  1.00 97.68           C  
ATOM   1827  HA  ARG A 113      -7.064 -10.549  -3.869  1.00 97.68           H  
ATOM   1828  C   ARG A 113      -6.024  -8.794  -4.492  1.00 97.68           C  
ATOM   1829  CB  ARG A 113      -8.489  -8.961  -3.794  1.00 97.68           C  
ATOM   1830  HB2 ARG A 113      -8.517  -7.907  -3.516  1.00 97.68           H  
ATOM   1831  HB3 ARG A 113      -9.150  -9.506  -3.121  1.00 97.68           H  
ATOM   1832  O   ARG A 113      -5.788  -7.603  -4.332  1.00 97.68           O  
ATOM   1833  CG  ARG A 113      -8.996  -9.118  -5.225  1.00 97.68           C  
ATOM   1834  HG2 ARG A 113      -8.319  -8.601  -5.904  1.00 97.68           H  
ATOM   1835  HG3 ARG A 113      -9.026 -10.178  -5.481  1.00 97.68           H  
ATOM   1836  CD  ARG A 113     -10.388  -8.498  -5.383  1.00 97.68           C  
ATOM   1837  HD2 ARG A 113     -10.617  -8.407  -6.445  1.00 97.68           H  
ATOM   1838  HD3 ARG A 113     -10.361  -7.489  -4.972  1.00 97.68           H  
ATOM   1839  NE  ARG A 113     -11.444  -9.299  -4.734  1.00 97.68           N  
ATOM   1840  HE  ARG A 113     -11.381 -10.307  -4.748  1.00 97.68           H  
ATOM   1841  NH1 ARG A 113     -12.794  -7.560  -4.031  1.00 97.68           N  
ATOM   1842 HH11 ARG A 113     -13.576  -7.278  -3.457  1.00 97.68           H  
ATOM   1843 HH12 ARG A 113     -12.017  -6.918  -3.974  1.00 97.68           H  
ATOM   1844  NH2 ARG A 113     -13.437  -9.658  -3.738  1.00 97.68           N  
ATOM   1845 HH21 ARG A 113     -13.193 -10.638  -3.782  1.00 97.68           H  
ATOM   1846 HH22 ARG A 113     -14.253  -9.339  -3.237  1.00 97.68           H  
ATOM   1847  CZ  ARG A 113     -12.545  -8.828  -4.183  1.00 97.68           C  
ATOM   1848  N   VAL A 114      -5.394  -9.541  -5.390  1.00 96.73           N  
ATOM   1849  H   VAL A 114      -5.671 -10.508  -5.478  1.00 96.73           H  
ATOM   1850  CA  VAL A 114      -4.432  -9.014  -6.364  1.00 96.73           C  
ATOM   1851  HA  VAL A 114      -4.227  -7.966  -6.146  1.00 96.73           H  
ATOM   1852  C   VAL A 114      -5.075  -9.095  -7.740  1.00 96.73           C  
ATOM   1853  CB  VAL A 114      -3.087  -9.763  -6.313  1.00 96.73           C  
ATOM   1854  HB  VAL A 114      -3.240 -10.807  -6.588  1.00 96.73           H  
ATOM   1855  O   VAL A 114      -5.426 -10.188  -8.184  1.00 96.73           O  
ATOM   1856  CG1 VAL A 114      -2.072  -9.143  -7.282  1.00 96.73           C  
ATOM   1857 HG11 VAL A 114      -1.932  -8.086  -7.057  1.00 96.73           H  
ATOM   1858 HG12 VAL A 114      -2.422  -9.242  -8.310  1.00 96.73           H  
ATOM   1859 HG13 VAL A 114      -1.115  -9.658  -7.201  1.00 96.73           H  
ATOM   1860  CG2 VAL A 114      -2.480  -9.720  -4.903  1.00 96.73           C  
ATOM   1861 HG21 VAL A 114      -2.392  -8.686  -4.569  1.00 96.73           H  
ATOM   1862 HG22 VAL A 114      -3.110 -10.275  -4.209  1.00 96.73           H  
ATOM   1863 HG23 VAL A 114      -1.491 -10.178  -4.910  1.00 96.73           H  
ATOM   1864  N   THR A 115      -5.236  -7.951  -8.397  1.00 95.54           N  
ATOM   1865  H   THR A 115      -4.905  -7.101  -7.966  1.00 95.54           H  
ATOM   1866  CA  THR A 115      -5.767  -7.850  -9.758  1.00 95.54           C  
ATOM   1867  HA  THR A 115      -6.093  -8.838 -10.082  1.00 95.54           H  
ATOM   1868  C   THR A 115      -4.668  -7.361 -10.686  1.00 95.54           C  
ATOM   1869  CB  THR A 115      -6.984  -6.921  -9.829  1.00 95.54           C  
ATOM   1870  HB  THR A 115      -6.698  -5.924  -9.494  1.00 95.54           H  
ATOM   1871  O   THR A 115      -4.140  -6.278 -10.470  1.00 95.54           O  
ATOM   1872  CG2 THR A 115      -7.573  -6.826 -11.238  1.00 95.54           C  
ATOM   1873 HG21 THR A 115      -8.499  -6.251 -11.211  1.00 95.54           H  
ATOM   1874 HG22 THR A 115      -7.779  -7.822 -11.629  1.00 95.54           H  
ATOM   1875 HG23 THR A 115      -6.873  -6.315 -11.899  1.00 95.54           H  
ATOM   1876  OG1 THR A 115      -8.018  -7.400  -8.993  1.00 95.54           O  
ATOM   1877  HG1 THR A 115      -8.507  -6.620  -8.721  1.00 95.54           H  
ATOM   1878  N   ALA A 116      -4.311  -8.128 -11.713  1.00 93.49           N  
ATOM   1879  H   ALA A 116      -4.796  -9.002 -11.860  1.00 93.49           H  
ATOM   1880  CA  ALA A 116      -3.323  -7.709 -12.703  1.00 93.49           C  
ATOM   1881  HA  ALA A 116      -3.433  -6.637 -12.870  1.00 93.49           H  
ATOM   1882  C   ALA A 116      -3.542  -8.429 -14.040  1.00 93.49           C  
ATOM   1883  CB  ALA A 116      -1.914  -7.961 -12.153  1.00 93.49           C  
ATOM   1884  HB1 ALA A 116      -1.696  -9.029 -12.150  1.00 93.49           H  
ATOM   1885  HB2 ALA A 116      -1.827  -7.574 -11.138  1.00 93.49           H  
ATOM   1886  HB3 ALA A 116      -1.198  -7.426 -12.776  1.00 93.49           H  
ATOM   1887  O   ALA A 116      -3.822  -9.629 -14.076  1.00 93.49           O  
ATOM   1888  N   GLY A 117      -3.405  -7.709 -15.159  1.00 89.00           N  
ATOM   1889  H   GLY A 117      -3.138  -6.738 -15.079  1.00 89.00           H  
ATOM   1890  CA  GLY A 117      -3.593  -8.284 -16.502  1.00 89.00           C  
ATOM   1891  HA2 GLY A 117      -3.377  -7.521 -17.249  1.00 89.00           H  
ATOM   1892  HA3 GLY A 117      -2.897  -9.110 -16.650  1.00 89.00           H  
ATOM   1893  C   GLY A 117      -5.011  -8.812 -16.761  1.00 89.00           C  
ATOM   1894  O   GLY A 117      -5.185  -9.750 -17.528  1.00 89.00           O  
ATOM   1895  N   GLY A 118      -6.021  -8.251 -16.086  1.00 91.10           N  
ATOM   1896  H   GLY A 118      -5.804  -7.502 -15.444  1.00 91.10           H  
ATOM   1897  CA  GLY A 118      -7.417  -8.694 -16.183  1.00 91.10           C  
ATOM   1898  HA2 GLY A 118      -8.071  -7.875 -15.884  1.00 91.10           H  
ATOM   1899  HA3 GLY A 118      -7.640  -8.947 -17.220  1.00 91.10           H  
ATOM   1900  C   GLY A 118      -7.773  -9.914 -15.323  1.00 91.10           C  
ATOM   1901  O   GLY A 118      -8.947 -10.267 -15.244  1.00 91.10           O  
ATOM   1902  N   GLU A 119      -6.802 -10.529 -14.644  1.00 92.99           N  
ATOM   1903  H   GLU A 119      -5.850 -10.211 -14.750  1.00 92.99           H  
ATOM   1904  CA  GLU A 119      -7.047 -11.602 -13.678  1.00 92.99           C  
ATOM   1905  HA  GLU A 119      -7.999 -12.082 -13.905  1.00 92.99           H  
ATOM   1906  C   GLU A 119      -7.116 -11.056 -12.254  1.00 92.99           C  
ATOM   1907  CB  GLU A 119      -5.954 -12.678 -13.738  1.00 92.99           C  
ATOM   1908  HB2 GLU A 119      -4.980 -12.218 -13.575  1.00 92.99           H  
ATOM   1909  HB3 GLU A 119      -6.141 -13.382 -12.927  1.00 92.99           H  
ATOM   1910  O   GLU A 119      -6.332 -10.185 -11.881  1.00 92.99           O  
ATOM   1911  CG  GLU A 119      -5.936 -13.458 -15.056  1.00 92.99           C  
ATOM   1912  HG2 GLU A 119      -5.644 -12.785 -15.862  1.00 92.99           H  
ATOM   1913  HG3 GLU A 119      -6.946 -13.815 -15.257  1.00 92.99           H  
ATOM   1914  CD  GLU A 119      -4.978 -14.666 -15.024  1.00 92.99           C  
ATOM   1915  OE1 GLU A 119      -4.939 -15.373 -16.052  1.00 92.99           O  
ATOM   1916  OE2 GLU A 119      -4.316 -14.935 -13.977  1.00 92.99           O  
ATOM   1917  N   THR A 120      -7.994 -11.633 -11.434  1.00 96.57           N  
ATOM   1918  H   THR A 120      -8.602 -12.347 -11.809  1.00 96.57           H  
ATOM   1919  CA  THR A 120      -8.090 -11.356  -9.998  1.00 96.57           C  
ATOM   1920  HA  THR A 120      -7.320 -10.641  -9.710  1.00 96.57           H  
ATOM   1921  C   THR A 120      -7.866 -12.641  -9.210  1.00 96.57           C  
ATOM   1922  CB  THR A 120      -9.449 -10.737  -9.651  1.00 96.57           C  
ATOM   1923  HB  THR A 120     -10.246 -11.394  -9.998  1.00 96.57           H  
ATOM   1924  O   THR A 120      -8.532 -13.648  -9.450  1.00 96.57           O  
ATOM   1925  CG2 THR A 120      -9.616 -10.499  -8.159  1.00 96.57           C  
ATOM   1926 HG21 THR A 120      -9.644 -11.446  -7.621  1.00 96.57           H  
ATOM   1927 HG22 THR A 120     -10.561  -9.981  -7.991  1.00 96.57           H  
ATOM   1928 HG23 THR A 120      -8.782  -9.892  -7.808  1.00 96.57           H  
ATOM   1929  OG1 THR A 120      -9.595  -9.476 -10.258  1.00 96.57           O  
ATOM   1930  HG1 THR A 120      -8.954  -8.873  -9.873  1.00 96.57           H  
ATOM   1931  N   ARG A 121      -6.951 -12.604  -8.238  1.00 97.46           N  
ATOM   1932  H   ARG A 121      -6.430 -11.747  -8.120  1.00 97.46           H  
ATOM   1933  CA  ARG A 121      -6.670 -13.711  -7.312  1.00 97.46           C  
ATOM   1934  HA  ARG A 121      -7.373 -14.522  -7.502  1.00 97.46           H  
ATOM   1935  C   ARG A 121      -6.877 -13.262  -5.876  1.00 97.46           C  
ATOM   1936  CB  ARG A 121      -5.247 -14.244  -7.529  1.00 97.46           C  
ATOM   1937  HB2 ARG A 121      -4.532 -13.437  -7.373  1.00 97.46           H  
ATOM   1938  HB3 ARG A 121      -5.051 -15.032  -6.802  1.00 97.46           H  
ATOM   1939  O   ARG A 121      -6.496 -12.153  -5.513  1.00 97.46           O  
ATOM   1940  CG  ARG A 121      -5.067 -14.813  -8.941  1.00 97.46           C  
ATOM   1941  HG2 ARG A 121      -5.207 -14.017  -9.672  1.00 97.46           H  
ATOM   1942  HG3 ARG A 121      -5.812 -15.589  -9.120  1.00 97.46           H  
ATOM   1943  CD  ARG A 121      -3.669 -15.402  -9.128  1.00 97.46           C  
ATOM   1944  HD2 ARG A 121      -2.932 -14.647  -8.853  1.00 97.46           H  
ATOM   1945  HD3 ARG A 121      -3.555 -16.269  -8.477  1.00 97.46           H  
ATOM   1946  NE  ARG A 121      -3.468 -15.791 -10.533  1.00 97.46           N  
ATOM   1947  HE  ARG A 121      -4.191 -15.543 -11.194  1.00 97.46           H  
ATOM   1948  NH1 ARG A 121      -1.326 -16.595 -10.369  1.00 97.46           N  
ATOM   1949 HH11 ARG A 121      -0.474 -16.870 -10.838  1.00 97.46           H  
ATOM   1950 HH12 ARG A 121      -1.319 -16.334  -9.393  1.00 97.46           H  
ATOM   1951  NH2 ARG A 121      -2.365 -16.483 -12.368  1.00 97.46           N  
ATOM   1952 HH21 ARG A 121      -1.542 -16.820 -12.847  1.00 97.46           H  
ATOM   1953 HH22 ARG A 121      -3.099 -16.088 -12.938  1.00 97.46           H  
ATOM   1954  CZ  ARG A 121      -2.385 -16.300 -11.079  1.00 97.46           C  
ATOM   1955  N   GLU A 122      -7.461 -14.131  -5.060  1.00 97.97           N  
ATOM   1956  H   GLU A 122      -7.698 -15.047  -5.412  1.00 97.97           H  
ATOM   1957  CA  GLU A 122      -7.723 -13.869  -3.644  1.00 97.97           C  
ATOM   1958  HA  GLU A 122      -7.446 -12.841  -3.409  1.00 97.97           H  
ATOM   1959  C   GLU A 122      -6.892 -14.781  -2.746  1.00 97.97           C  
ATOM   1960  CB  GLU A 122      -9.212 -14.021  -3.309  1.00 97.97           C  
ATOM   1961  HB2 GLU A 122      -9.329 -13.884  -2.234  1.00 97.97           H  
ATOM   1962  HB3 GLU A 122      -9.545 -15.024  -3.573  1.00 97.97           H  
ATOM   1963  O   GLU A 122      -6.755 -15.979  -2.993  1.00 97.97           O  
ATOM   1964  CG  GLU A 122     -10.076 -12.984  -4.034  1.00 97.97           C  
ATOM   1965  HG2 GLU A 122      -9.647 -11.997  -3.864  1.00 97.97           H  
ATOM   1966  HG3 GLU A 122     -10.053 -13.181  -5.106  1.00 97.97           H  
ATOM   1967  CD  GLU A 122     -11.534 -12.972  -3.555  1.00 97.97           C  
ATOM   1968  OE1 GLU A 122     -12.241 -12.031  -3.982  1.00 97.97           O  
ATOM   1969  OE2 GLU A 122     -11.941 -13.832  -2.740  1.00 97.97           O  
ATOM   1970  N   TYR A 123      -6.376 -14.206  -1.668  1.00 98.31           N  
ATOM   1971  H   TYR A 123      -6.510 -13.211  -1.560  1.00 98.31           H  
ATOM   1972  CA  TYR A 123      -5.499 -14.850  -0.705  1.00 98.31           C  
ATOM   1973  HA  TYR A 123      -5.531 -15.930  -0.851  1.00 98.31           H  
ATOM   1974  C   TYR A 123      -5.964 -14.530   0.712  1.00 98.31           C  
ATOM   1975  CB  TYR A 123      -4.059 -14.372  -0.922  1.00 98.31           C  
ATOM   1976  HB2 TYR A 123      -4.011 -13.307  -0.694  1.00 98.31           H  
ATOM   1977  HB3 TYR A 123      -3.403 -14.887  -0.220  1.00 98.31           H  
ATOM   1978  O   TYR A 123      -6.487 -13.450   0.988  1.00 98.31           O  
ATOM   1979  CG  TYR A 123      -3.534 -14.582  -2.329  1.00 98.31           C  
ATOM   1980  CD1 TYR A 123      -2.912 -15.797  -2.672  1.00 98.31           C  
ATOM   1981  HD1 TYR A 123      -2.803 -16.577  -1.932  1.00 98.31           H  
ATOM   1982  CD2 TYR A 123      -3.681 -13.568  -3.296  1.00 98.31           C  
ATOM   1983  HD2 TYR A 123      -4.169 -12.639  -3.039  1.00 98.31           H  
ATOM   1984  CE1 TYR A 123      -2.428 -15.997  -3.978  1.00 98.31           C  
ATOM   1985  HE1 TYR A 123      -1.945 -16.928  -4.235  1.00 98.31           H  
ATOM   1986  CE2 TYR A 123      -3.207 -13.767  -4.606  1.00 98.31           C  
ATOM   1987  HE2 TYR A 123      -3.314 -12.992  -5.350  1.00 98.31           H  
ATOM   1988  OH  TYR A 123      -2.103 -15.183  -6.204  1.00 98.31           O  
ATOM   1989  HH  TYR A 123      -1.591 -15.995  -6.235  1.00 98.31           H  
ATOM   1990  CZ  TYR A 123      -2.577 -14.982  -4.947  1.00 98.31           C  
ATOM   1991  N   THR A 124      -5.736 -15.460   1.636  1.00 98.12           N  
ATOM   1992  H   THR A 124      -5.248 -16.300   1.359  1.00 98.12           H  
ATOM   1993  CA  THR A 124      -5.863 -15.196   3.074  1.00 98.12           C  
ATOM   1994  HA  THR A 124      -6.359 -14.239   3.236  1.00 98.12           H  
ATOM   1995  C   THR A 124      -4.469 -15.118   3.675  1.00 98.12           C  
ATOM   1996  CB  THR A 124      -6.716 -16.262   3.767  1.00 98.12           C  
ATOM   1997  HB  THR A 124      -6.268 -17.245   3.623  1.00 98.12           H  
ATOM   1998  O   THR A 124      -3.696 -16.065   3.553  1.00 98.12           O  
ATOM   1999  CG2 THR A 124      -6.885 -15.994   5.263  1.00 98.12           C  
ATOM   2000 HG21 THR A 124      -5.929 -16.101   5.776  1.00 98.12           H  
ATOM   2001 HG22 THR A 124      -7.274 -14.988   5.420  1.00 98.12           H  
ATOM   2002 HG23 THR A 124      -7.584 -16.718   5.682  1.00 98.12           H  
ATOM   2003  OG1 THR A 124      -8.005 -16.250   3.195  1.00 98.12           O  
ATOM   2004  HG1 THR A 124      -7.890 -16.331   2.245  1.00 98.12           H  
ATOM   2005  N   VAL A 125      -4.148 -14.000   4.325  1.00 98.01           N  
ATOM   2006  H   VAL A 125      -4.842 -13.269   4.380  1.00 98.01           H  
ATOM   2007  CA  VAL A 125      -2.848 -13.772   4.970  1.00 98.01           C  
ATOM   2008  HA  VAL A 125      -2.175 -14.591   4.717  1.00 98.01           H  
ATOM   2009  C   VAL A 125      -3.045 -13.775   6.478  1.00 98.01           C  
ATOM   2010  CB  VAL A 125      -2.175 -12.478   4.474  1.00 98.01           C  
ATOM   2011  HB  VAL A 125      -2.735 -11.611   4.823  1.00 98.01           H  
ATOM   2012  O   VAL A 125      -3.673 -12.875   7.041  1.00 98.01           O  
ATOM   2013  CG1 VAL A 125      -0.734 -12.384   4.993  1.00 98.01           C  
ATOM   2014 HG11 VAL A 125      -0.709 -12.428   6.081  1.00 98.01           H  
ATOM   2015 HG12 VAL A 125      -0.282 -11.446   4.670  1.00 98.01           H  
ATOM   2016 HG13 VAL A 125      -0.139 -13.208   4.600  1.00 98.01           H  
ATOM   2017  CG2 VAL A 125      -2.124 -12.446   2.943  1.00 98.01           C  
ATOM   2018 HG21 VAL A 125      -1.504 -11.615   2.604  1.00 98.01           H  
ATOM   2019 HG22 VAL A 125      -3.127 -12.325   2.534  1.00 98.01           H  
ATOM   2020 HG23 VAL A 125      -1.709 -13.383   2.573  1.00 98.01           H  
ATOM   2021  N   ASN A 126      -2.522 -14.799   7.146  1.00 98.13           N  
ATOM   2022  H   ASN A 126      -1.959 -15.463   6.632  1.00 98.13           H  
ATOM   2023  CA  ASN A 126      -2.657 -14.971   8.591  1.00 98.13           C  
ATOM   2024  HA  ASN A 126      -3.696 -14.767   8.850  1.00 98.13           H  
ATOM   2025  C   ASN A 126      -1.773 -13.979   9.373  1.00 98.13           C  
ATOM   2026  CB  ASN A 126      -2.346 -16.434   8.948  1.00 98.13           C  
ATOM   2027  HB2 ASN A 126      -1.389 -16.718   8.510  1.00 98.13           H  
ATOM   2028  HB3 ASN A 126      -2.263 -16.546  10.029  1.00 98.13           H  
ATOM   2029  O   ASN A 126      -0.770 -13.501   8.833  1.00 98.13           O  
ATOM   2030  CG  ASN A 126      -3.433 -17.380   8.473  1.00 98.13           C  
ATOM   2031  ND2 ASN A 126      -3.072 -18.548   7.999  1.00 98.13           N  
ATOM   2032 HD21 ASN A 126      -3.819 -19.145   7.673  1.00 98.13           H  
ATOM   2033 HD22 ASN A 126      -2.098 -18.805   7.930  1.00 98.13           H  
ATOM   2034  OD1 ASN A 126      -4.614 -17.082   8.525  1.00 98.13           O  
ATOM   2035  N   PRO A 127      -2.107 -13.672  10.639  1.00 97.61           N  
ATOM   2036  CA  PRO A 127      -1.283 -12.833  11.512  1.00 97.61           C  
ATOM   2037  HA  PRO A 127      -1.378 -11.793  11.202  1.00 97.61           H  
ATOM   2038  C   PRO A 127       0.191 -13.245  11.515  1.00 97.61           C  
ATOM   2039  CB  PRO A 127      -1.890 -13.001  12.906  1.00 97.61           C  
ATOM   2040  HB2 PRO A 127      -1.723 -12.132  13.544  1.00 97.61           H  
ATOM   2041  HB3 PRO A 127      -1.503 -13.899  13.388  1.00 97.61           H  
ATOM   2042  O   PRO A 127       0.511 -14.426  11.639  1.00 97.61           O  
ATOM   2043  CG  PRO A 127      -3.363 -13.202  12.586  1.00 97.61           C  
ATOM   2044  HG2 PRO A 127      -3.905 -13.676  13.405  1.00 97.61           H  
ATOM   2045  HG3 PRO A 127      -3.795 -12.235  12.327  1.00 97.61           H  
ATOM   2046  CD  PRO A 127      -3.315 -14.081  11.343  1.00 97.61           C  
ATOM   2047  HD2 PRO A 127      -3.235 -15.127  11.637  1.00 97.61           H  
ATOM   2048  HD3 PRO A 127      -4.210 -13.919  10.742  1.00 97.61           H  
ATOM   2049  N   GLY A 128       1.093 -12.276  11.365  1.00 95.06           N  
ATOM   2050  H   GLY A 128       0.772 -11.331  11.204  1.00 95.06           H  
ATOM   2051  CA  GLY A 128       2.540 -12.501  11.368  1.00 95.06           C  
ATOM   2052  HA2 GLY A 128       3.038 -11.542  11.508  1.00 95.06           H  
ATOM   2053  HA3 GLY A 128       2.794 -13.147  12.208  1.00 95.06           H  
ATOM   2054  C   GLY A 128       3.109 -13.143  10.098  1.00 95.06           C  
ATOM   2055  O   GLY A 128       4.323 -13.327  10.026  1.00 95.06           O  
ATOM   2056  N   THR A 129       2.277 -13.458   9.100  1.00 97.30           N  
ATOM   2057  H   THR A 129       1.293 -13.266   9.220  1.00 97.30           H  
ATOM   2058  CA  THR A 129       2.714 -14.075   7.836  1.00 97.30           C  
ATOM   2059  HA  THR A 129       3.710 -14.490   7.991  1.00 97.30           H  
ATOM   2060  C   THR A 129       2.862 -13.060   6.703  1.00 97.30           C  
ATOM   2061  CB  THR A 129       1.833 -15.265   7.415  1.00 97.30           C  
ATOM   2062  HB  THR A 129       2.317 -15.768   6.577  1.00 97.30           H  
ATOM   2063  O   THR A 129       2.408 -11.911   6.790  1.00 97.30           O  
ATOM   2064  CG2 THR A 129       1.654 -16.291   8.533  1.00 97.30           C  
ATOM   2065 HG21 THR A 129       2.631 -16.600   8.906  1.00 97.30           H  
ATOM   2066 HG22 THR A 129       1.136 -17.166   8.140  1.00 97.30           H  
ATOM   2067 HG23 THR A 129       1.074 -15.869   9.354  1.00 97.30           H  
ATOM   2068  OG1 THR A 129       0.553 -14.864   6.997  1.00 97.30           O  
ATOM   2069  HG1 THR A 129       0.174 -14.317   7.689  1.00 97.30           H  
ATOM   2070  N   GLU A 130       3.530 -13.498   5.637  1.00 97.48           N  
ATOM   2071  H   GLU A 130       3.814 -14.467   5.598  1.00 97.48           H  
ATOM   2072  CA  GLU A 130       3.752 -12.737   4.413  1.00 97.48           C  
ATOM   2073  HA  GLU A 130       3.215 -11.792   4.478  1.00 97.48           H  
ATOM   2074  C   GLU A 130       3.182 -13.511   3.217  1.00 97.48           C  
ATOM   2075  CB  GLU A 130       5.251 -12.412   4.224  1.00 97.48           C  
ATOM   2076  HB2 GLU A 130       5.810 -13.339   4.102  1.00 97.48           H  
ATOM   2077  HB3 GLU A 130       5.356 -11.819   3.316  1.00 97.48           H  
ATOM   2078  O   GLU A 130       3.252 -14.739   3.165  1.00 97.48           O  
ATOM   2079  CG  GLU A 130       5.842 -11.620   5.409  1.00 97.48           C  
ATOM   2080  HG2 GLU A 130       5.794 -12.237   6.306  1.00 97.48           H  
ATOM   2081  HG3 GLU A 130       5.212 -10.747   5.581  1.00 97.48           H  
ATOM   2082  CD  GLU A 130       7.299 -11.146   5.229  1.00 97.48           C  
ATOM   2083  OE1 GLU A 130       7.866 -10.628   6.229  1.00 97.48           O  
ATOM   2084  OE2 GLU A 130       7.855 -11.212   4.109  1.00 97.48           O  
ATOM   2085  N   LEU A 131       2.619 -12.777   2.266  1.00 97.85           N  
ATOM   2086  H   LEU A 131       2.597 -11.777   2.407  1.00 97.85           H  
ATOM   2087  CA  LEU A 131       2.236 -13.239   0.940  1.00 97.85           C  
ATOM   2088  HA  LEU A 131       2.288 -14.327   0.893  1.00 97.85           H  
ATOM   2089  C   LEU A 131       3.217 -12.650  -0.069  1.00 97.85           C  
ATOM   2090  CB  LEU A 131       0.793 -12.784   0.664  1.00 97.85           C  
ATOM   2091  HB2 LEU A 131       0.725 -11.724   0.905  1.00 97.85           H  
ATOM   2092  HB3 LEU A 131       0.131 -13.330   1.336  1.00 97.85           H  
ATOM   2093  O   LEU A 131       3.527 -11.461   0.003  1.00 97.85           O  
ATOM   2094  CG  LEU A 131       0.305 -12.974  -0.785  1.00 97.85           C  
ATOM   2095  HG  LEU A 131       1.010 -12.512  -1.476  1.00 97.85           H  
ATOM   2096  CD1 LEU A 131       0.144 -14.451  -1.146  1.00 97.85           C  
ATOM   2097 HD11 LEU A 131      -0.226 -14.535  -2.167  1.00 97.85           H  
ATOM   2098 HD12 LEU A 131      -0.561 -14.931  -0.467  1.00 97.85           H  
ATOM   2099 HD13 LEU A 131       1.107 -14.958  -1.094  1.00 97.85           H  
ATOM   2100  CD2 LEU A 131      -1.037 -12.270  -0.959  1.00 97.85           C  
ATOM   2101 HD21 LEU A 131      -1.398 -12.417  -1.977  1.00 97.85           H  
ATOM   2102 HD22 LEU A 131      -1.764 -12.665  -0.249  1.00 97.85           H  
ATOM   2103 HD23 LEU A 131      -0.904 -11.201  -0.791  1.00 97.85           H  
ATOM   2104  N   GLU A 132       3.635 -13.458  -1.035  1.00 97.54           N  
ATOM   2105  H   GLU A 132       3.333 -14.422  -1.042  1.00 97.54           H  
ATOM   2106  CA  GLU A 132       4.367 -13.011  -2.216  1.00 97.54           C  
ATOM   2107  HA  GLU A 132       4.364 -11.922  -2.246  1.00 97.54           H  
ATOM   2108  C   GLU A 132       3.651 -13.519  -3.469  1.00 97.54           C  
ATOM   2109  CB  GLU A 132       5.835 -13.458  -2.127  1.00 97.54           C  
ATOM   2110  HB2 GLU A 132       6.224 -13.101  -1.174  1.00 97.54           H  
ATOM   2111  HB3 GLU A 132       5.895 -14.546  -2.139  1.00 97.54           H  
ATOM   2112  O   GLU A 132       3.264 -14.686  -3.543  1.00 97.54           O  
ATOM   2113  CG  GLU A 132       6.689 -12.884  -3.273  1.00 97.54           C  
ATOM   2114  HG2 GLU A 132       6.436 -13.407  -4.195  1.00 97.54           H  
ATOM   2115  HG3 GLU A 132       6.433 -11.833  -3.411  1.00 97.54           H  
ATOM   2116  CD  GLU A 132       8.203 -12.981  -3.009  1.00 97.54           C  
ATOM   2117  OE1 GLU A 132       8.964 -13.195  -3.980  1.00 97.54           O  
ATOM   2118  OE2 GLU A 132       8.620 -12.719  -1.856  1.00 97.54           O  
ATOM   2119  N   VAL A 133       3.441 -12.626  -4.434  1.00 96.39           N  
ATOM   2120  H   VAL A 133       3.750 -11.676  -4.280  1.00 96.39           H  
ATOM   2121  CA  VAL A 133       2.830 -12.927  -5.730  1.00 96.39           C  
ATOM   2122  HA  VAL A 133       2.750 -14.007  -5.848  1.00 96.39           H  
ATOM   2123  C   VAL A 133       3.747 -12.393  -6.821  1.00 96.39           C  
ATOM   2124  CB  VAL A 133       1.412 -12.329  -5.853  1.00 96.39           C  
ATOM   2125  HB  VAL A 133       1.471 -11.241  -5.813  1.00 96.39           H  
ATOM   2126  O   VAL A 133       4.024 -11.193  -6.870  1.00 96.39           O  
ATOM   2127  CG1 VAL A 133       0.749 -12.727  -7.178  1.00 96.39           C  
ATOM   2128 HG11 VAL A 133       0.695 -13.812  -7.260  1.00 96.39           H  
ATOM   2129 HG12 VAL A 133      -0.257 -12.310  -7.231  1.00 96.39           H  
ATOM   2130 HG13 VAL A 133       1.321 -12.333  -8.018  1.00 96.39           H  
ATOM   2131  CG2 VAL A 133       0.495 -12.796  -4.714  1.00 96.39           C  
ATOM   2132 HG21 VAL A 133       0.856 -12.391  -3.769  1.00 96.39           H  
ATOM   2133 HG22 VAL A 133      -0.520 -12.434  -4.876  1.00 96.39           H  
ATOM   2134 HG23 VAL A 133       0.489 -13.885  -4.662  1.00 96.39           H  
ATOM   2135  N   GLU A 134       4.212 -13.282  -7.694  1.00 95.47           N  
ATOM   2136  H   GLU A 134       3.968 -14.256  -7.589  1.00 95.47           H  
ATOM   2137  CA  GLU A 134       4.943 -12.901  -8.901  1.00 95.47           C  
ATOM   2138  HA  GLU A 134       5.547 -12.019  -8.687  1.00 95.47           H  
ATOM   2139  C   GLU A 134       3.959 -12.525 -10.015  1.00 95.47           C  
ATOM   2140  CB  GLU A 134       5.905 -14.012  -9.352  1.00 95.47           C  
ATOM   2141  HB2 GLU A 134       5.342 -14.922  -9.560  1.00 95.47           H  
ATOM   2142  HB3 GLU A 134       6.388 -13.683 -10.272  1.00 95.47           H  
ATOM   2143  O   GLU A 134       2.985 -13.237 -10.271  1.00 95.47           O  
ATOM   2144  CG  GLU A 134       6.995 -14.310  -8.306  1.00 95.47           C  
ATOM   2145  HG2 GLU A 134       6.550 -14.845  -7.468  1.00 95.47           H  
ATOM   2146  HG3 GLU A 134       7.382 -13.363  -7.930  1.00 95.47           H  
ATOM   2147  CD  GLU A 134       8.162 -15.131  -8.879  1.00 95.47           C  
ATOM   2148  OE1 GLU A 134       9.326 -14.823  -8.510  1.00 95.47           O  
ATOM   2149  OE2 GLU A 134       7.902 -16.032  -9.706  1.00 95.47           O  
ATOM   2150  N   LEU A 135       4.223 -11.394 -10.664  1.00 92.80           N  
ATOM   2151  H   LEU A 135       5.036 -10.861 -10.392  1.00 92.80           H  
ATOM   2152  CA  LEU A 135       3.467 -10.866 -11.791  1.00 92.80           C  
ATOM   2153  HA  LEU A 135       2.509 -11.380 -11.864  1.00 92.80           H  
ATOM   2154  C   LEU A 135       4.241 -11.114 -13.087  1.00 92.80           C  
ATOM   2155  CB  LEU A 135       3.208  -9.360 -11.596  1.00 92.80           C  
ATOM   2156  HB2 LEU A 135       4.160  -8.833 -11.666  1.00 92.80           H  
ATOM   2157  HB3 LEU A 135       2.598  -9.011 -12.429  1.00 92.80           H  
ATOM   2158  O   LEU A 135       5.458 -10.913 -13.153  1.00 92.80           O  
ATOM   2159  CG  LEU A 135       2.517  -8.951 -10.283  1.00 92.80           C  
ATOM   2160  HG  LEU A 135       3.129  -9.235  -9.427  1.00 92.80           H  
ATOM   2161  CD1 LEU A 135       2.358  -7.430 -10.279  1.00 92.80           C  
ATOM   2162 HD11 LEU A 135       3.341  -6.958 -10.267  1.00 92.80           H  
ATOM   2163 HD12 LEU A 135       1.800  -7.111  -9.399  1.00 92.80           H  
ATOM   2164 HD13 LEU A 135       1.821  -7.113 -11.173  1.00 92.80           H  
ATOM   2165  CD2 LEU A 135       1.133  -9.587 -10.136  1.00 92.80           C  
ATOM   2166 HD21 LEU A 135       0.655  -9.223  -9.226  1.00 92.80           H  
ATOM   2167 HD22 LEU A 135       0.516  -9.338 -10.999  1.00 92.80           H  
ATOM   2168 HD23 LEU A 135       1.234 -10.670 -10.066  1.00 92.80           H  
ATOM   2169  N   SER A 136       3.530 -11.493 -14.146  1.00 91.70           N  
ATOM   2170  H   SER A 136       2.530 -11.592 -14.049  1.00 91.70           H  
ATOM   2171  CA  SER A 136       4.107 -11.532 -15.490  1.00 91.70           C  
ATOM   2172  HA  SER A 136       4.998 -12.159 -15.441  1.00 91.70           H  
ATOM   2173  C   SER A 136       4.517 -10.121 -15.949  1.00 91.70           C  
ATOM   2174  CB  SER A 136       3.128 -12.178 -16.478  1.00 91.70           C  
ATOM   2175  HB2 SER A 136       3.672 -12.482 -17.373  1.00 91.70           H  
ATOM   2176  HB3 SER A 136       2.686 -13.065 -16.025  1.00 91.70           H  
ATOM   2177  O   SER A 136       3.991  -9.133 -15.431  1.00 91.70           O  
ATOM   2178  OG  SER A 136       2.110 -11.274 -16.855  1.00 91.70           O  
ATOM   2179  HG  SER A 136       1.497 -11.716 -17.447  1.00 91.70           H  
ATOM   2180  N   PRO A 137       5.419  -9.977 -16.938  1.00 88.00           N  
ATOM   2181  CA  PRO A 137       5.805  -8.666 -17.471  1.00 88.00           C  
ATOM   2182  HA  PRO A 137       6.377  -8.133 -16.712  1.00 88.00           H  
ATOM   2183  C   PRO A 137       4.615  -7.789 -17.898  1.00 88.00           C  
ATOM   2184  CB  PRO A 137       6.729  -8.977 -18.651  1.00 88.00           C  
ATOM   2185  HB2 PRO A 137       7.474  -8.194 -18.793  1.00 88.00           H  
ATOM   2186  HB3 PRO A 137       6.148  -9.119 -19.562  1.00 88.00           H  
ATOM   2187  O   PRO A 137       4.607  -6.589 -17.643  1.00 88.00           O  
ATOM   2188  CG  PRO A 137       7.369 -10.303 -18.246  1.00 88.00           C  
ATOM   2189  HG2 PRO A 137       7.731 -10.861 -19.110  1.00 88.00           H  
ATOM   2190  HG3 PRO A 137       8.178 -10.119 -17.539  1.00 88.00           H  
ATOM   2191  CD  PRO A 137       6.226 -11.029 -17.541  1.00 88.00           C  
ATOM   2192  HD2 PRO A 137       5.628 -11.572 -18.273  1.00 88.00           H  
ATOM   2193  HD3 PRO A 137       6.628 -11.712 -16.793  1.00 88.00           H  
ATOM   2194  N   GLU A 138       3.576  -8.391 -18.481  1.00 86.28           N  
ATOM   2195  H   GLU A 138       3.626  -9.386 -18.649  1.00 86.28           H  
ATOM   2196  CA  GLU A 138       2.356  -7.695 -18.920  1.00 86.28           C  
ATOM   2197  HA  GLU A 138       2.626  -6.826 -19.519  1.00 86.28           H  
ATOM   2198  C   GLU A 138       1.500  -7.191 -17.743  1.00 86.28           C  
ATOM   2199  CB  GLU A 138       1.529  -8.656 -19.788  1.00 86.28           C  
ATOM   2200  HB2 GLU A 138       0.596  -8.165 -20.065  1.00 86.28           H  
ATOM   2201  HB3 GLU A 138       1.294  -9.541 -19.197  1.00 86.28           H  
ATOM   2202  O   GLU A 138       0.741  -6.230 -17.876  1.00 86.28           O  
ATOM   2203  CG  GLU A 138       2.265  -9.080 -21.073  1.00 86.28           C  
ATOM   2204  HG2 GLU A 138       3.240  -9.490 -20.810  1.00 86.28           H  
ATOM   2205  HG3 GLU A 138       2.428  -8.195 -21.688  1.00 86.28           H  
ATOM   2206  CD  GLU A 138       1.507 -10.139 -21.889  1.00 86.28           C  
ATOM   2207  OE1 GLU A 138       2.101 -10.612 -22.883  1.00 86.28           O  
ATOM   2208  OE2 GLU A 138       0.370 -10.492 -21.503  1.00 86.28           O  
ATOM   2209  N   GLN A 139       1.638  -7.816 -16.572  1.00 88.90           N  
ATOM   2210  H   GLN A 139       2.310  -8.568 -16.516  1.00 88.90           H  
ATOM   2211  CA  GLN A 139       0.888  -7.498 -15.360  1.00 88.90           C  
ATOM   2212  HA  GLN A 139      -0.116  -7.174 -15.633  1.00 88.90           H  
ATOM   2213  C   GLN A 139       1.510  -6.359 -14.538  1.00 88.90           C  
ATOM   2214  CB  GLN A 139       0.779  -8.785 -14.526  1.00 88.90           C  
ATOM   2215  HB2 GLN A 139       1.751  -9.277 -14.487  1.00 88.90           H  
ATOM   2216  HB3 GLN A 139       0.499  -8.543 -13.500  1.00 88.90           H  
ATOM   2217  O   GLN A 139       0.799  -5.727 -13.757  1.00 88.90           O  
ATOM   2218  CG  GLN A 139      -0.247  -9.765 -15.102  1.00 88.90           C  
ATOM   2219  HG2 GLN A 139      -1.228  -9.291 -15.066  1.00 88.90           H  
ATOM   2220  HG3 GLN A 139      -0.025  -9.980 -16.147  1.00 88.90           H  
ATOM   2221  CD  GLN A 139      -0.308 -11.082 -14.335  1.00 88.90           C  
ATOM   2222  NE2 GLN A 139      -1.480 -11.661 -14.193  1.00 88.90           N  
ATOM   2223 HE21 GLN A 139      -2.327 -11.207 -14.505  1.00 88.90           H  
ATOM   2224 HE22 GLN A 139      -1.505 -12.558 -13.729  1.00 88.90           H  
ATOM   2225  OE1 GLN A 139       0.680 -11.612 -13.848  1.00 88.90           O  
ATOM   2226  N   GLN A 140       2.808  -6.072 -14.702  1.00 85.77           N  
ATOM   2227  H   GLN A 140       3.325  -6.602 -15.389  1.00 85.77           H  
ATOM   2228  CA  GLN A 140       3.558  -5.191 -13.790  1.00 85.77           C  
ATOM   2229  HA  GLN A 140       3.437  -5.573 -12.777  1.00 85.77           H  
ATOM   2230  C   GLN A 140       3.052  -3.743 -13.771  1.00 85.77           C  
ATOM   2231  CB  GLN A 140       5.061  -5.206 -14.127  1.00 85.77           C  
ATOM   2232  HB2 GLN A 140       5.585  -4.609 -13.380  1.00 85.77           H  
ATOM   2233  HB3 GLN A 140       5.224  -4.757 -15.106  1.00 85.77           H  
ATOM   2234  O   GLN A 140       3.098  -3.099 -12.727  1.00 85.77           O  
ATOM   2235  CG  GLN A 140       5.636  -6.627 -14.121  1.00 85.77           C  
ATOM   2236  HG2 GLN A 140       5.236  -7.146 -14.992  1.00 85.77           H  
ATOM   2237  HG3 GLN A 140       5.312  -7.156 -13.224  1.00 85.77           H  
ATOM   2238  CD  GLN A 140       7.153  -6.711 -14.225  1.00 85.77           C  
ATOM   2239  NE2 GLN A 140       7.698  -7.907 -14.175  1.00 85.77           N  
ATOM   2240 HE21 GLN A 140       8.707  -7.935 -14.172  1.00 85.77           H  
ATOM   2241 HE22 GLN A 140       7.125  -8.724 -14.018  1.00 85.77           H  
ATOM   2242  OE1 GLN A 140       7.877  -5.737 -14.335  1.00 85.77           O  
ATOM   2243  N   ASN A 141       2.529  -3.249 -14.895  1.00 80.70           N  
ATOM   2244  H   ASN A 141       2.528  -3.841 -15.713  1.00 80.70           H  
ATOM   2245  CA  ASN A 141       2.134  -1.844 -15.039  1.00 80.70           C  
ATOM   2246  HA  ASN A 141       2.768  -1.230 -14.400  1.00 80.70           H  
ATOM   2247  C   ASN A 141       0.690  -1.552 -14.609  1.00 80.70           C  
ATOM   2248  CB  ASN A 141       2.376  -1.417 -16.495  1.00 80.70           C  
ATOM   2249  HB2 ASN A 141       2.061  -0.381 -16.620  1.00 80.70           H  
ATOM   2250  HB3 ASN A 141       1.777  -2.038 -17.160  1.00 80.70           H  
ATOM   2251  O   ASN A 141       0.301  -0.395 -14.562  1.00 80.70           O  
ATOM   2252  CG  ASN A 141       3.839  -1.497 -16.891  1.00 80.70           C  
ATOM   2253  ND2 ASN A 141       4.123  -1.831 -18.128  1.00 80.70           N  
ATOM   2254 HD21 ASN A 141       5.109  -1.908 -18.336  1.00 80.70           H  
ATOM   2255 HD22 ASN A 141       3.389  -2.007 -18.798  1.00 80.70           H  
ATOM   2256  OD1 ASN A 141       4.749  -1.295 -16.110  1.00 80.70           O  
ATOM   2257  N   ASN A 142      -0.119  -2.580 -14.332  1.00 85.35           N  
ATOM   2258  H   ASN A 142       0.279  -3.509 -14.321  1.00 85.35           H  
ATOM   2259  CA  ASN A 142      -1.553  -2.429 -14.057  1.00 85.35           C  
ATOM   2260  HA  ASN A 142      -1.754  -1.399 -13.761  1.00 85.35           H  
ATOM   2261  C   ASN A 142      -2.001  -3.298 -12.876  1.00 85.35           C  
ATOM   2262  CB  ASN A 142      -2.355  -2.730 -15.338  1.00 85.35           C  
ATOM   2263  HB2 ASN A 142      -2.103  -3.729 -15.694  1.00 85.35           H  
ATOM   2264  HB3 ASN A 142      -3.421  -2.706 -15.111  1.00 85.35           H  
ATOM   2265  O   ASN A 142      -3.101  -3.855 -12.894  1.00 85.35           O  
ATOM   2266  CG  ASN A 142      -2.134  -1.713 -16.438  1.00 85.35           C  
ATOM   2267  ND2 ASN A 142      -1.800  -2.150 -17.630  1.00 85.35           N  
ATOM   2268 HD21 ASN A 142      -1.641  -1.425 -18.315  1.00 85.35           H  
ATOM   2269 HD22 ASN A 142      -1.608  -3.128 -17.791  1.00 85.35           H  
ATOM   2270  OD1 ASN A 142      -2.310  -0.523 -16.275  1.00 85.35           O  
ATOM   2271  N   ALA A 143      -1.130  -3.480 -11.880  1.00 90.64           N  
ATOM   2272  H   ALA A 143      -0.246  -2.992 -11.903  1.00 90.64           H  
ATOM   2273  CA  ALA A 143      -1.479  -4.258 -10.703  1.00 90.64           C  
ATOM   2274  HA  ALA A 143      -2.143  -5.059 -11.028  1.00 90.64           H  
ATOM   2275  C   ALA A 143      -2.236  -3.404  -9.678  1.00 90.64           C  
ATOM   2276  CB  ALA A 143      -0.249  -4.949 -10.112  1.00 90.64           C  
ATOM   2277  HB1 ALA A 143      -0.572  -5.771  -9.473  1.00 90.64           H  
ATOM   2278  HB2 ALA A 143       0.319  -4.246  -9.503  1.00 90.64           H  
ATOM   2279  HB3 ALA A 143       0.375  -5.339 -10.915  1.00 90.64           H  
ATOM   2280  O   ALA A 143      -1.825  -2.298  -9.321  1.00 90.64           O  
ATOM   2281  N   GLU A 144      -3.321  -3.961  -9.160  1.00 94.11           N  
ATOM   2282  H   GLU A 144      -3.618  -4.847  -9.545  1.00 94.11           H  
ATOM   2283  CA  GLU A 144      -4.054  -3.469  -8.006  1.00 94.11           C  
ATOM   2284  HA  GLU A 144      -3.584  -2.545  -7.666  1.00 94.11           H  
ATOM   2285  C   GLU A 144      -3.963  -4.506  -6.883  1.00 94.11           C  
ATOM   2286  CB  GLU A 144      -5.506  -3.138  -8.391  1.00 94.11           C  
ATOM   2287  HB2 GLU A 144      -5.492  -2.454  -9.240  1.00 94.11           H  
ATOM   2288  HB3 GLU A 144      -6.010  -4.055  -8.693  1.00 94.11           H  
ATOM   2289  O   GLU A 144      -4.109  -5.708  -7.107  1.00 94.11           O  
ATOM   2290  CG  GLU A 144      -6.299  -2.487  -7.243  1.00 94.11           C  
ATOM   2291  HG2 GLU A 144      -5.841  -1.530  -6.995  1.00 94.11           H  
ATOM   2292  HG3 GLU A 144      -6.243  -3.125  -6.362  1.00 94.11           H  
ATOM   2293  CD  GLU A 144      -7.781  -2.253  -7.583  1.00 94.11           C  
ATOM   2294  OE1 GLU A 144      -8.627  -2.405  -6.664  1.00 94.11           O  
ATOM   2295  OE2 GLU A 144      -8.080  -1.878  -8.737  1.00 94.11           O  
ATOM   2296  N   VAL A 145      -3.732  -4.040  -5.661  1.00 95.87           N  
ATOM   2297  H   VAL A 145      -3.638  -3.040  -5.557  1.00 95.87           H  
ATOM   2298  CA  VAL A 145      -3.761  -4.848  -4.446  1.00 95.87           C  
ATOM   2299  HA  VAL A 145      -4.048  -5.869  -4.698  1.00 95.87           H  
ATOM   2300  C   VAL A 145      -4.821  -4.263  -3.529  1.00 95.87           C  
ATOM   2301  CB  VAL A 145      -2.385  -4.906  -3.759  1.00 95.87           C  
ATOM   2302  HB  VAL A 145      -2.129  -3.923  -3.364  1.00 95.87           H  
ATOM   2303  O   VAL A 145      -4.732  -3.113  -3.114  1.00 95.87           O  
ATOM   2304  CG1 VAL A 145      -2.398  -5.893  -2.584  1.00 95.87           C  
ATOM   2305 HG11 VAL A 145      -2.658  -6.890  -2.939  1.00 95.87           H  
ATOM   2306 HG12 VAL A 145      -3.129  -5.577  -1.840  1.00 95.87           H  
ATOM   2307 HG13 VAL A 145      -1.414  -5.919  -2.116  1.00 95.87           H  
ATOM   2308  CG2 VAL A 145      -1.275  -5.319  -4.733  1.00 95.87           C  
ATOM   2309 HG21 VAL A 145      -0.321  -5.342  -4.206  1.00 95.87           H  
ATOM   2310 HG22 VAL A 145      -1.499  -6.295  -5.165  1.00 95.87           H  
ATOM   2311 HG23 VAL A 145      -1.188  -4.589  -5.537  1.00 95.87           H  
ATOM   2312  N   GLU A 146      -5.823  -5.051  -3.185  1.00 97.01           N  
ATOM   2313  H   GLU A 146      -5.860  -5.978  -3.586  1.00 97.01           H  
ATOM   2314  CA  GLU A 146      -6.847  -4.697  -2.211  1.00 97.01           C  
ATOM   2315  HA  GLU A 146      -6.724  -3.653  -1.922  1.00 97.01           H  
ATOM   2316  C   GLU A 146      -6.649  -5.562  -0.964  1.00 97.01           C  
ATOM   2317  CB  GLU A 146      -8.229  -4.811  -2.869  1.00 97.01           C  
ATOM   2318  HB2 GLU A 146      -8.392  -5.842  -3.186  1.00 97.01           H  
ATOM   2319  HB3 GLU A 146      -8.233  -4.185  -3.760  1.00 97.01           H  
ATOM   2320  O   GLU A 146      -6.556  -6.785  -1.047  1.00 97.01           O  
ATOM   2321  CG  GLU A 146      -9.399  -4.373  -1.981  1.00 97.01           C  
ATOM   2322  HG2 GLU A 146      -9.229  -3.351  -1.644  1.00 97.01           H  
ATOM   2323  HG3 GLU A 146      -9.451  -5.015  -1.102  1.00 97.01           H  
ATOM   2324  CD  GLU A 146     -10.723  -4.452  -2.764  1.00 97.01           C  
ATOM   2325  OE1 GLU A 146     -11.250  -5.572  -2.949  1.00 97.01           O  
ATOM   2326  OE2 GLU A 146     -11.252  -3.383  -3.181  1.00 97.01           O  
ATOM   2327  N   VAL A 147      -6.538  -4.927   0.198  1.00 96.66           N  
ATOM   2328  H   VAL A 147      -6.608  -3.919   0.190  1.00 96.66           H  
ATOM   2329  CA  VAL A 147      -6.361  -5.587   1.492  1.00 96.66           C  
ATOM   2330  HA  VAL A 147      -6.342  -6.666   1.344  1.00 96.66           H  
ATOM   2331  C   VAL A 147      -7.554  -5.252   2.372  1.00 96.66           C  
ATOM   2332  CB  VAL A 147      -5.035  -5.190   2.171  1.00 96.66           C  
ATOM   2333  HB  VAL A 147      -5.056  -4.129   2.420  1.00 96.66           H  
ATOM   2334  O   VAL A 147      -7.824  -4.085   2.652  1.00 96.66           O  
ATOM   2335  CG1 VAL A 147      -4.835  -5.988   3.468  1.00 96.66           C  
ATOM   2336 HG11 VAL A 147      -5.610  -5.733   4.191  1.00 96.66           H  
ATOM   2337 HG12 VAL A 147      -3.868  -5.747   3.909  1.00 96.66           H  
ATOM   2338 HG13 VAL A 147      -4.879  -7.057   3.261  1.00 96.66           H  
ATOM   2339  CG2 VAL A 147      -3.823  -5.442   1.262  1.00 96.66           C  
ATOM   2340 HG21 VAL A 147      -2.899  -5.220   1.796  1.00 96.66           H  
ATOM   2341 HG22 VAL A 147      -3.877  -4.792   0.388  1.00 96.66           H  
ATOM   2342 HG23 VAL A 147      -3.813  -6.478   0.924  1.00 96.66           H  
ATOM   2343  N   GLU A 148      -8.249  -6.279   2.843  1.00 96.37           N  
ATOM   2344  H   GLU A 148      -7.999  -7.206   2.528  1.00 96.37           H  
ATOM   2345  CA  GLU A 148      -9.365  -6.164   3.775  1.00 96.37           C  
ATOM   2346  HA  GLU A 148      -9.597  -5.112   3.940  1.00 96.37           H  
ATOM   2347  C   GLU A 148      -8.998  -6.782   5.125  1.00 96.37           C  
ATOM   2348  CB  GLU A 148     -10.626  -6.822   3.201  1.00 96.37           C  
ATOM   2349  HB2 GLU A 148     -10.397  -7.850   2.920  1.00 96.37           H  
ATOM   2350  HB3 GLU A 148     -11.387  -6.836   3.981  1.00 96.37           H  
ATOM   2351  O   GLU A 148      -8.581  -7.942   5.209  1.00 96.37           O  
ATOM   2352  CG  GLU A 148     -11.187  -6.067   1.986  1.00 96.37           C  
ATOM   2353  HG2 GLU A 148     -10.445  -6.061   1.188  1.00 96.37           H  
ATOM   2354  HG3 GLU A 148     -11.372  -5.039   2.296  1.00 96.37           H  
ATOM   2355  CD  GLU A 148     -12.502  -6.661   1.453  1.00 96.37           C  
ATOM   2356  OE1 GLU A 148     -13.132  -5.979   0.611  1.00 96.37           O  
ATOM   2357  OE2 GLU A 148     -12.909  -7.756   1.916  1.00 96.37           O  
ATOM   2358  N   VAL A 149      -9.191  -6.013   6.199  1.00 93.73           N  
ATOM   2359  H   VAL A 149      -9.539  -5.076   6.052  1.00 93.73           H  
ATOM   2360  CA  VAL A 149      -9.033  -6.481   7.580  1.00 93.73           C  
ATOM   2361  HA  VAL A 149      -9.162  -7.563   7.577  1.00 93.73           H  
ATOM   2362  C   VAL A 149     -10.130  -5.896   8.467  1.00 93.73           C  
ATOM   2363  CB  VAL A 149      -7.610  -6.220   8.108  1.00 93.73           C  
ATOM   2364  HB  VAL A 149      -6.927  -6.694   7.404  1.00 93.73           H  
ATOM   2365  O   VAL A 149     -10.231  -4.688   8.684  1.00 93.73           O  
ATOM   2366  CG1 VAL A 149      -7.194  -4.751   8.186  1.00 93.73           C  
ATOM   2367 HG11 VAL A 149      -7.283  -4.299   7.198  1.00 93.73           H  
ATOM   2368 HG12 VAL A 149      -7.804  -4.200   8.902  1.00 93.73           H  
ATOM   2369 HG13 VAL A 149      -6.154  -4.701   8.509  1.00 93.73           H  
ATOM   2370  CG2 VAL A 149      -7.410  -6.879   9.479  1.00 93.73           C  
ATOM   2371 HG21 VAL A 149      -7.690  -7.931   9.428  1.00 93.73           H  
ATOM   2372 HG22 VAL A 149      -6.357  -6.828   9.755  1.00 93.73           H  
ATOM   2373 HG23 VAL A 149      -8.006  -6.372  10.238  1.00 93.73           H  
ATOM   2374  N   GLY A 150     -11.004  -6.763   8.981  1.00 90.92           N  
ATOM   2375  H   GLY A 150     -10.929  -7.732   8.708  1.00 90.92           H  
ATOM   2376  CA  GLY A 150     -12.199  -6.325   9.704  1.00 90.92           C  
ATOM   2377  HA2 GLY A 150     -11.898  -5.780  10.598  1.00 90.92           H  
ATOM   2378  HA3 GLY A 150     -12.782  -7.196  10.003  1.00 90.92           H  
ATOM   2379  C   GLY A 150     -13.093  -5.430   8.836  1.00 90.92           C  
ATOM   2380  O   GLY A 150     -13.573  -5.861   7.796  1.00 90.92           O  
ATOM   2381  N   ASN A 151     -13.310  -4.183   9.269  1.00 90.34           N  
ATOM   2382  H   ASN A 151     -12.795  -3.867  10.078  1.00 90.34           H  
ATOM   2383  CA  ASN A 151     -14.152  -3.200   8.569  1.00 90.34           C  
ATOM   2384  HA  ASN A 151     -14.825  -3.731   7.894  1.00 90.34           H  
ATOM   2385  C   ASN A 151     -13.357  -2.222   7.687  1.00 90.34           C  
ATOM   2386  CB  ASN A 151     -15.002  -2.449   9.610  1.00 90.34           C  
ATOM   2387  HB2 ASN A 151     -14.346  -2.020  10.368  1.00 90.34           H  
ATOM   2388  HB3 ASN A 151     -15.534  -1.630   9.126  1.00 90.34           H  
ATOM   2389  O   ASN A 151     -13.946  -1.273   7.150  1.00 90.34           O  
ATOM   2390  CG  ASN A 151     -16.049  -3.323  10.270  1.00 90.34           C  
ATOM   2391  ND2 ASN A 151     -16.468  -2.979  11.464  1.00 90.34           N  
ATOM   2392 HD21 ASN A 151     -16.108  -2.158  11.928  1.00 90.34           H  
ATOM   2393 HD22 ASN A 151     -17.182  -3.572  11.864  1.00 90.34           H  
ATOM   2394  OD1 ASN A 151     -16.529  -4.298   9.727  1.00 90.34           O  
ATOM   2395  N   ASN A 152     -12.044  -2.430   7.573  1.00 91.17           N  
ATOM   2396  H   ASN A 152     -11.640  -3.262   7.980  1.00 91.17           H  
ATOM   2397  CA  ASN A 152     -11.128  -1.553   6.860  1.00 91.17           C  
ATOM   2398  HA  ASN A 152     -11.616  -0.600   6.660  1.00 91.17           H  
ATOM   2399  C   ASN A 152     -10.739  -2.185   5.527  1.00 91.17           C  
ATOM   2400  CB  ASN A 152      -9.893  -1.270   7.731  1.00 91.17           C  
ATOM   2401  HB2 ASN A 152      -9.365  -2.204   7.924  1.00 91.17           H  
ATOM   2402  HB3 ASN A 152      -9.223  -0.602   7.190  1.00 91.17           H  
ATOM   2403  O   ASN A 152     -10.412  -3.373   5.467  1.00 91.17           O  
ATOM   2404  CG  ASN A 152     -10.222  -0.609   9.055  1.00 91.17           C  
ATOM   2405  ND2 ASN A 152      -9.373  -0.756  10.041  1.00 91.17           N  
ATOM   2406 HD21 ASN A 152      -9.494  -0.168  10.853  1.00 91.17           H  
ATOM   2407 HD22 ASN A 152      -8.421  -1.042   9.865  1.00 91.17           H  
ATOM   2408  OD1 ASN A 152     -11.252   0.027   9.228  1.00 91.17           O  
ATOM   2409  N   LYS A 153     -10.754  -1.366   4.478  1.00 95.36           N  
ATOM   2410  H   LYS A 153     -11.053  -0.412   4.623  1.00 95.36           H  
ATOM   2411  CA  LYS A 153     -10.312  -1.724   3.137  1.00 95.36           C  
ATOM   2412  HA  LYS A 153      -9.879  -2.724   3.159  1.00 95.36           H  
ATOM   2413  C   LYS A 153      -9.233  -0.755   2.677  1.00 95.36           C  
ATOM   2414  CB  LYS A 153     -11.517  -1.746   2.192  1.00 95.36           C  
ATOM   2415  HB2 LYS A 153     -11.905  -0.736   2.056  1.00 95.36           H  
ATOM   2416  HB3 LYS A 153     -12.296  -2.370   2.630  1.00 95.36           H  
ATOM   2417  O   LYS A 153      -9.425   0.460   2.724  1.00 95.36           O  
ATOM   2418  CG  LYS A 153     -11.111  -2.342   0.841  1.00 95.36           C  
ATOM   2419  HG2 LYS A 153     -10.332  -1.739   0.374  1.00 95.36           H  
ATOM   2420  HG3 LYS A 153     -10.695  -3.336   1.009  1.00 95.36           H  
ATOM   2421  CD  LYS A 153     -12.301  -2.472  -0.107  1.00 95.36           C  
ATOM   2422  HD2 LYS A 153     -13.222  -2.664   0.443  1.00 95.36           H  
ATOM   2423  HD3 LYS A 153     -12.115  -3.345  -0.732  1.00 95.36           H  
ATOM   2424  CE  LYS A 153     -12.432  -1.223  -0.984  1.00 95.36           C  
ATOM   2425  HE2 LYS A 153     -11.432  -0.845  -1.195  1.00 95.36           H  
ATOM   2426  HE3 LYS A 153     -12.986  -0.451  -0.450  1.00 95.36           H  
ATOM   2427  NZ  LYS A 153     -13.076  -1.582  -2.260  1.00 95.36           N  
ATOM   2428  HZ1 LYS A 153     -13.086  -0.805  -2.905  1.00 95.36           H  
ATOM   2429  HZ2 LYS A 153     -13.990  -1.988  -2.121  1.00 95.36           H  
ATOM   2430  HZ3 LYS A 153     -12.501  -2.295  -2.685  1.00 95.36           H  
ATOM   2431  N   TYR A 154      -8.128  -1.301   2.196  1.00 93.94           N  
ATOM   2432  H   TYR A 154      -8.050  -2.308   2.201  1.00 93.94           H  
ATOM   2433  CA  TYR A 154      -7.007  -0.549   1.653  1.00 93.94           C  
ATOM   2434  HA  TYR A 154      -7.229   0.518   1.691  1.00 93.94           H  
ATOM   2435  C   TYR A 154      -6.818  -0.968   0.208  1.00 93.94           C  
ATOM   2436  CB  TYR A 154      -5.742  -0.779   2.484  1.00 93.94           C  
ATOM   2437  HB2 TYR A 154      -4.960  -0.119   2.110  1.00 93.94           H  
ATOM   2438  HB3 TYR A 154      -5.404  -1.807   2.349  1.00 93.94           H  
ATOM   2439  O   TYR A 154      -6.658  -2.155  -0.064  1.00 93.94           O  
ATOM   2440  CG  TYR A 154      -5.942  -0.525   3.962  1.00 93.94           C  
ATOM   2441  CD1 TYR A 154      -5.652   0.734   4.524  1.00 93.94           C  
ATOM   2442  HD1 TYR A 154      -5.249   1.520   3.902  1.00 93.94           H  
ATOM   2443  CD2 TYR A 154      -6.466  -1.553   4.767  1.00 93.94           C  
ATOM   2444  HD2 TYR A 154      -6.692  -2.517   4.337  1.00 93.94           H  
ATOM   2445  CE1 TYR A 154      -5.877   0.958   5.898  1.00 93.94           C  
ATOM   2446  HE1 TYR A 154      -5.618   1.902   6.354  1.00 93.94           H  
ATOM   2447  CE2 TYR A 154      -6.713  -1.320   6.127  1.00 93.94           C  
ATOM   2448  HE2 TYR A 154      -7.120  -2.101   6.752  1.00 93.94           H  
ATOM   2449  OH  TYR A 154      -6.623   0.083   8.031  1.00 93.94           O  
ATOM   2450  HH  TYR A 154      -6.367   0.930   8.403  1.00 93.94           H  
ATOM   2451  CZ  TYR A 154      -6.404  -0.075   6.701  1.00 93.94           C  
ATOM   2452  N   ARG A 155      -6.865  -0.014  -0.715  1.00 94.57           N  
ATOM   2453  H   ARG A 155      -6.983   0.941  -0.410  1.00 94.57           H  
ATOM   2454  CA  ARG A 155      -6.626  -0.263  -2.135  1.00 94.57           C  
ATOM   2455  HA  ARG A 155      -6.519  -1.333  -2.314  1.00 94.57           H  
ATOM   2456  C   ARG A 155      -5.324   0.393  -2.544  1.00 94.57           C  
ATOM   2457  CB  ARG A 155      -7.821   0.227  -2.955  1.00 94.57           C  
ATOM   2458  HB2 ARG A 155      -8.708  -0.320  -2.637  1.00 94.57           H  
ATOM   2459  HB3 ARG A 155      -7.972   1.288  -2.758  1.00 94.57           H  
ATOM   2460  O   ARG A 155      -5.106   1.566  -2.251  1.00 94.57           O  
ATOM   2461  CG  ARG A 155      -7.609   0.032  -4.463  1.00 94.57           C  
ATOM   2462  HG2 ARG A 155      -6.772   0.646  -4.796  1.00 94.57           H  
ATOM   2463  HG3 ARG A 155      -7.386  -1.013  -4.680  1.00 94.57           H  
ATOM   2464  CD  ARG A 155      -8.852   0.476  -5.231  1.00 94.57           C  
ATOM   2465  HD2 ARG A 155      -9.157   1.464  -4.884  1.00 94.57           H  
ATOM   2466  HD3 ARG A 155      -8.596   0.543  -6.288  1.00 94.57           H  
ATOM   2467  NE  ARG A 155      -9.930  -0.505  -5.075  1.00 94.57           N  
ATOM   2468  HE  ARG A 155      -9.631  -1.449  -5.273  1.00 94.57           H  
ATOM   2469  NH1 ARG A 155     -11.716   0.920  -5.390  1.00 94.57           N  
ATOM   2470 HH11 ARG A 155     -11.163   1.722  -5.124  1.00 94.57           H  
ATOM   2471 HH12 ARG A 155     -12.701   1.078  -5.548  1.00 94.57           H  
ATOM   2472  NH2 ARG A 155     -12.042  -1.277  -5.172  1.00 94.57           N  
ATOM   2473 HH21 ARG A 155     -12.843  -1.241  -5.786  1.00 94.57           H  
ATOM   2474 HH22 ARG A 155     -11.612  -2.170  -4.980  1.00 94.57           H  
ATOM   2475  CZ  ARG A 155     -11.213  -0.273  -5.221  1.00 94.57           C  
ATOM   2476  N   PHE A 156      -4.501  -0.368  -3.242  1.00 89.85           N  
ATOM   2477  H   PHE A 156      -4.758  -1.332  -3.397  1.00 89.85           H  
ATOM   2478  CA  PHE A 156      -3.216   0.047  -3.765  1.00 89.85           C  
ATOM   2479  HA  PHE A 156      -3.047   1.101  -3.540  1.00 89.85           H  
ATOM   2480  C   PHE A 156      -3.225  -0.161  -5.264  1.00 89.85           C  
ATOM   2481  CB  PHE A 156      -2.099  -0.750  -3.098  1.00 89.85           C  
ATOM   2482  HB2 PHE A 156      -2.149  -1.786  -3.434  1.00 89.85           H  
ATOM   2483  HB3 PHE A 156      -1.145  -0.343  -3.432  1.00 89.85           H  
ATOM   2484  O   PHE A 156      -3.480  -1.273  -5.713  1.00 89.85           O  
ATOM   2485  CG  PHE A 156      -2.159  -0.709  -1.588  1.00 89.85           C  
ATOM   2486  CD1 PHE A 156      -1.706   0.431  -0.906  1.00 89.85           C  
ATOM   2487  HD1 PHE A 156      -1.285   1.254  -1.465  1.00 89.85           H  
ATOM   2488  CD2 PHE A 156      -2.726  -1.776  -0.869  1.00 89.85           C  
ATOM   2489  HD2 PHE A 156      -3.086  -2.652  -1.388  1.00 89.85           H  
ATOM   2490  CE1 PHE A 156      -1.796   0.497   0.494  1.00 89.85           C  
ATOM   2491  HE1 PHE A 156      -1.443   1.373   1.018  1.00 89.85           H  
ATOM   2492  CE2 PHE A 156      -2.836  -1.703   0.528  1.00 89.85           C  
ATOM   2493  HE2 PHE A 156      -3.280  -2.520   1.077  1.00 89.85           H  
ATOM   2494  CZ  PHE A 156      -2.351  -0.577   1.210  1.00 89.85           C  
ATOM   2495  HZ  PHE A 156      -2.418  -0.534   2.287  1.00 89.85           H  
ATOM   2496  N   GLN A 157      -2.959   0.885  -6.033  1.00 87.61           N  
ATOM   2497  H   GLN A 157      -2.755   1.775  -5.602  1.00 87.61           H  
ATOM   2498  CA  GLN A 157      -2.942   0.793  -7.488  1.00 87.61           C  
ATOM   2499  HA  GLN A 157      -3.043  -0.249  -7.791  1.00 87.61           H  
ATOM   2500  C   GLN A 157      -1.607   1.289  -8.035  1.00 87.61           C  
ATOM   2501  CB  GLN A 157      -4.150   1.548  -8.059  1.00 87.61           C  
ATOM   2502  HB2 GLN A 157      -5.053   1.193  -7.563  1.00 87.61           H  
ATOM   2503  HB3 GLN A 157      -4.041   2.615  -7.865  1.00 87.61           H  
ATOM   2504  O   GLN A 157      -1.149   2.374  -7.667  1.00 87.61           O  
ATOM   2505  CG  GLN A 157      -4.296   1.304  -9.566  1.00 87.61           C  
ATOM   2506  HG2 GLN A 157      -3.423   1.699 -10.084  1.00 87.61           H  
ATOM   2507  HG3 GLN A 157      -4.349   0.231  -9.750  1.00 87.61           H  
ATOM   2508  CD  GLN A 157      -5.528   1.962 -10.174  1.00 87.61           C  
ATOM   2509  NE2 GLN A 157      -5.862   1.610 -11.395  1.00 87.61           N  
ATOM   2510 HE21 GLN A 157      -6.733   1.973 -11.756  1.00 87.61           H  
ATOM   2511 HE22 GLN A 157      -5.319   0.903 -11.870  1.00 87.61           H  
ATOM   2512  OE1 GLN A 157      -6.187   2.821  -9.603  1.00 87.61           O  
ATOM   2513  N   LEU A 158      -1.023   0.485  -8.922  1.00 79.27           N  
ATOM   2514  H   LEU A 158      -1.465  -0.398  -9.133  1.00 79.27           H  
ATOM   2515  CA  LEU A 158       0.067   0.873  -9.811  1.00 79.27           C  
ATOM   2516  HA  LEU A 158       0.665   1.664  -9.358  1.00 79.27           H  
ATOM   2517  C   LEU A 158      -0.517   1.394 -11.125  1.00 79.27           C  
ATOM   2518  CB  LEU A 158       0.949  -0.347 -10.101  1.00 79.27           C  
ATOM   2519  HB2 LEU A 158       1.771  -0.034 -10.745  1.00 79.27           H  
ATOM   2520  HB3 LEU A 158       0.349  -1.062 -10.663  1.00 79.27           H  
ATOM   2521  O   LEU A 158      -1.502   0.834 -11.617  1.00 79.27           O  
ATOM   2522  CG  LEU A 158       1.522  -1.054  -8.868  1.00 79.27           C  
ATOM   2523  HG  LEU A 158       0.715  -1.403  -8.223  1.00 79.27           H  
ATOM   2524  CD1 LEU A 158       2.295  -2.270  -9.368  1.00 79.27           C  
ATOM   2525 HD11 LEU A 158       1.745  -2.764 -10.168  1.00 79.27           H  
ATOM   2526 HD12 LEU A 158       2.435  -2.986  -8.558  1.00 79.27           H  
ATOM   2527 HD13 LEU A 158       3.245  -1.953  -9.800  1.00 79.27           H  
ATOM   2528  CD2 LEU A 158       2.440  -0.121  -8.076  1.00 79.27           C  
ATOM   2529 HD21 LEU A 158       1.855   0.699  -7.658  1.00 79.27           H  
ATOM   2530 HD22 LEU A 158       3.193   0.293  -8.745  1.00 79.27           H  
ATOM   2531 HD23 LEU A 158       2.929  -0.663  -7.266  1.00 79.27           H  
ATOM   2532  N   GLY A 159       0.084   2.439 -11.692  1.00 64.36           N  
ATOM   2533  H   GLY A 159       0.896   2.859 -11.263  1.00 64.36           H  
ATOM   2534  CA  GLY A 159      -0.279   2.943 -13.016  1.00 64.36           C  
ATOM   2535  HA2 GLY A 159      -1.261   3.416 -12.980  1.00 64.36           H  
ATOM   2536  HA3 GLY A 159      -0.321   2.112 -13.720  1.00 64.36           H  
ATOM   2537  C   GLY A 159       0.698   3.951 -13.589  1.00 64.36           C  
ATOM   2538  O   GLY A 159       1.672   4.321 -12.898  1.00 64.36           O  
ATOM   2539  OXT GLY A 159       0.381   4.409 -14.703  1.00 64.36           O  
TER    2540      GLY A 159                                                       
END   
