# Supplementary material for: Single-chain dimers from de novo immunoglobulins as robust scaffolds for multiple binding loops
Source: Nat Commun. 2023 Sep 23;14:5939. doi: 10.1038/s41467-023-41717-5 (PMC10517939; doi:10.1038/s41467-023-41717-5)
Supplement: Supplementary file 3 — Supplementary Data 1 [file 41467_2023_41717_MOESM3_ESM.zip › design_models/scIg/scIg14c/scIg14c.pdb.bp]

1    T    LE    .
2    Q    LB    .
3    T    EB    .
4    I    EB    .
5    E    EB    .
6    V    EB    .
7    R    EB    .
8    V    EB    .
9    D    EB    .
10    N    LG    .
11    G    LG    .
12    R    EB    .
13    V    EB    .
14    R    EB    .
15    V    EB    .
16    R    EB    .
17    N    EB    .
18    G    EA    .
19    T    LB    .
20    D    LA    .
21    R    LB    .
22    P    LB    .
23    I    EB    .
24    R    EB    .
25    V    EB    .
26    R    EB    .
27    V    EB    .
28    T    EB    .
29    A    EB    .
30    G    LG    .
31    G    LG    .
32    E    EB    .
33    T    EB    .
34    R    EB    .
35    E    EB    .
36    Y    EB    .
37    T    EB    .
38    V    EB    .
39    N    LB    .
40    P    LB    .
41    G    LG    .
42    T    LB    .
43    E    EB    .
44    L    EB    .
45    E    EB    .
46    V    EB    .
47    E    EB    .
48    L    LB    .
49    S    LB    .
50    P    HA    .
51    E    HA    .
52    Q    HA    .
53    Q    LA    .
54    N    LA    .
55    N    LB    .
56    A    EB    .
57    M    EB    .
58    V    EB    .
59    E    EB    .
60    V    EB    .
61    Q    EB    .
62    V    EB    .
63    G    LE    .
64    N    LA    .
65    E    EB    .
66    I    EB    .
67    V    EB    .
68    F    EB    .
69    F    EB    .
70    I    EB    .
71    L    EB    .
72    A    EB    .
73    H    LA    .
74    N    LB    .
75    E    HA    .
76    E    HA    .
77    L    HA    .
78    A    HA    .
79    K    HA    .
80    R    HA    .
81    W    HA    .
82    W    HA    .
83    E    HA    .
84    E    HA    .
85    A    HA    .
86    K    HA    .
87    Q    HA    .
88    R    LA    .
89    A    LB    .
90    K    LA    .
91    I    EB    .
92    L    EB    .
93    V    EB    .
94    M    EB    .
95    V    EB    .
96    L    EB    .
97    N    LG    .
98    G    LG    .
99    R    EB    .
100    V    EB    .
101    R    EB    .
102    V    EB    .
103    R    EB    .
104    N    EB    .
105    G    LA    .
106    T    LB    .
107    D    LA    .
108    R    LB    .
109    P    LB    .
110    M    EB    .
111    R    EB    .
112    V    EB    .
113    R    EB    .
114    V    EB    .
115    T    EB    .
116    A    EB    .
117    G    LG    .
118    G    LG    .
119    E    EB    .
120    T    EB    .
121    R    EB    .
122    E    EB    .
123    Y    EB    .
124    T    EB    .
125    V    EB    .
126    N    LB    .
127    P    LB    .
128    G    LG    .
129    T    LB    .
130    E    EB    .
131    L    EB    .
132    E    EB    .
133    V    EB    .
134    E    LB    .
135    L    LB    .
136    S    LB    .
137    P    HA    .
138    E    HA    .
139    Q    HA    .
140    Q    LA    .
141    N    LA    .
142    N    LA    .
143    A    LB    .
144    E    EB    .
145    V    EB    .
146    E    EB    .
147    V    EB    .
148    E    EB    .
149    V    EB    .
150    G    LE    .
151    N    LA    .
152    N    EB    .
153    K    EB    .
154    Y    EB    .
155    R    EB    .
156    F    EB    .
157    Q    EB    .
158    L    EB    .
159    G    LO    .
