# Supplementary material for: Single-chain dimers from de novo immunoglobulins as robust scaffolds for multiple binding loops
Source: Nat Commun. 2023 Sep 23;14:5939. doi: 10.1038/s41467-023-41717-5 (PMC10517939; doi:10.1038/s41467-023-41717-5)
Supplement: Supplementary file 3 — Supplementary Data 1 [file 41467_2023_41717_MOESM3_ESM.zip › design_models/scIg/scIg14c/ranked_4.pdb]

ATOM      1  N   THR A   1     -15.260 -10.822   3.630  1.00 77.00           N  
ATOM      2  H   THR A   1     -15.441 -11.173   2.700  1.00 77.00           H  
ATOM      3  H2  THR A   1     -16.069 -10.315   3.959  1.00 77.00           H  
ATOM      4  H3  THR A   1     -15.053 -11.597   4.244  1.00 77.00           H  
ATOM      5  CA  THR A   1     -14.079  -9.942   3.580  1.00 77.00           C  
ATOM      6  HA  THR A   1     -13.944  -9.437   4.537  1.00 77.00           H  
ATOM      7  C   THR A   1     -14.292  -8.913   2.501  1.00 77.00           C  
ATOM      8  CB  THR A   1     -12.833 -10.774   3.307  1.00 77.00           C  
ATOM      9  HB  THR A   1     -12.897 -11.234   2.321  1.00 77.00           H  
ATOM     10  O   THR A   1     -14.700  -9.296   1.412  1.00 77.00           O  
ATOM     11  CG2 THR A   1     -11.526 -10.003   3.431  1.00 77.00           C  
ATOM     12 HG21 THR A   1     -10.685 -10.672   3.245  1.00 77.00           H  
ATOM     13 HG22 THR A   1     -11.424  -9.579   4.429  1.00 77.00           H  
ATOM     14 HG23 THR A   1     -11.491  -9.199   2.695  1.00 77.00           H  
ATOM     15  OG1 THR A   1     -12.845 -11.783   4.286  1.00 77.00           O  
ATOM     16  HG1 THR A   1     -11.934 -12.000   4.496  1.00 77.00           H  
ATOM     17  N   GLN A   2     -14.106  -7.635   2.822  1.00 89.05           N  
ATOM     18  H   GLN A   2     -13.697  -7.409   3.717  1.00 89.05           H  
ATOM     19  CA  GLN A   2     -14.115  -6.551   1.842  1.00 89.05           C  
ATOM     20  HA  GLN A   2     -14.825  -6.765   1.043  1.00 89.05           H  
ATOM     21  C   GLN A   2     -12.711  -6.468   1.241  1.00 89.05           C  
ATOM     22  CB  GLN A   2     -14.518  -5.229   2.524  1.00 89.05           C  
ATOM     23  HB2 GLN A   2     -14.438  -4.424   1.793  1.00 89.05           H  
ATOM     24  HB3 GLN A   2     -13.827  -5.014   3.339  1.00 89.05           H  
ATOM     25  O   GLN A   2     -11.741  -6.365   1.993  1.00 89.05           O  
ATOM     26  CG  GLN A   2     -15.955  -5.257   3.070  1.00 89.05           C  
ATOM     27  HG2 GLN A   2     -16.008  -5.950   3.910  1.00 89.05           H  
ATOM     28  HG3 GLN A   2     -16.615  -5.626   2.285  1.00 89.05           H  
ATOM     29  CD  GLN A   2     -16.497  -3.900   3.536  1.00 89.05           C  
ATOM     30  NE2 GLN A   2     -17.786  -3.834   3.797  1.00 89.05           N  
ATOM     31 HE21 GLN A   2     -18.391  -4.623   3.621  1.00 89.05           H  
ATOM     32 HE22 GLN A   2     -18.221  -2.923   3.794  1.00 89.05           H  
ATOM     33  OE1 GLN A   2     -15.822  -2.885   3.636  1.00 89.05           O  
ATOM     34  N   THR A   3     -12.595  -6.554  -0.082  1.00 92.26           N  
ATOM     35  H   THR A   3     -13.425  -6.625  -0.653  1.00 92.26           H  
ATOM     36  CA  THR A   3     -11.289  -6.545  -0.755  1.00 92.26           C  
ATOM     37  HA  THR A   3     -10.500  -6.502  -0.004  1.00 92.26           H  
ATOM     38  C   THR A   3     -11.164  -5.313  -1.631  1.00 92.26           C  
ATOM     39  CB  THR A   3     -11.030  -7.820  -1.568  1.00 92.26           C  
ATOM     40  HB  THR A   3     -11.732  -7.868  -2.400  1.00 92.26           H  
ATOM     41  O   THR A   3     -12.057  -5.015  -2.422  1.00 92.26           O  
ATOM     42  CG2 THR A   3      -9.598  -7.886  -2.103  1.00 92.26           C  
ATOM     43 HG21 THR A   3      -9.419  -7.063  -2.795  1.00 92.26           H  
ATOM     44 HG22 THR A   3      -8.886  -7.815  -1.281  1.00 92.26           H  
ATOM     45 HG23 THR A   3      -9.441  -8.819  -2.644  1.00 92.26           H  
ATOM     46  OG1 THR A   3     -11.194  -8.967  -0.761  1.00 92.26           O  
ATOM     47  HG1 THR A   3     -11.199  -9.716  -1.362  1.00 92.26           H  
ATOM     48  N   ILE A   4     -10.041  -4.618  -1.512  1.00 92.40           N  
ATOM     49  H   ILE A   4      -9.366  -4.908  -0.819  1.00 92.40           H  
ATOM     50  CA  ILE A   4      -9.643  -3.548  -2.419  1.00 92.40           C  
ATOM     51  HA  ILE A   4     -10.370  -3.450  -3.225  1.00 92.40           H  
ATOM     52  C   ILE A   4      -8.311  -3.949  -3.022  1.00 92.40           C  
ATOM     53  CB  ILE A   4      -9.553  -2.204  -1.689  1.00 92.40           C  
ATOM     54  HB  ILE A   4      -8.818  -2.300  -0.890  1.00 92.40           H  
ATOM     55  O   ILE A   4      -7.359  -4.259  -2.305  1.00 92.40           O  
ATOM     56  CG1 ILE A   4     -10.923  -1.873  -1.068  1.00 92.40           C  
ATOM     57 HG12 ILE A   4     -11.237  -2.686  -0.414  1.00 92.40           H  
ATOM     58 HG13 ILE A   4     -11.675  -1.750  -1.846  1.00 92.40           H  
ATOM     59  CG2 ILE A   4      -9.090  -1.089  -2.646  1.00 92.40           C  
ATOM     60 HG21 ILE A   4      -9.838  -0.915  -3.419  1.00 92.40           H  
ATOM     61 HG22 ILE A   4      -8.919  -0.174  -2.079  1.00 92.40           H  
ATOM     62 HG23 ILE A   4      -8.143  -1.348  -3.120  1.00 92.40           H  
ATOM     63  CD1 ILE A   4     -10.868  -0.626  -0.206  1.00 92.40           C  
ATOM     64 HD11 ILE A   4     -11.127   0.245  -0.809  1.00 92.40           H  
ATOM     65 HD12 ILE A   4      -9.866  -0.491   0.201  1.00 92.40           H  
ATOM     66 HD13 ILE A   4     -11.565  -0.762   0.621  1.00 92.40           H  
ATOM     67  N   GLU A   5      -8.250  -3.944  -4.344  1.00 93.62           N  
ATOM     68  H   GLU A   5      -9.050  -3.626  -4.873  1.00 93.62           H  
ATOM     69  CA  GLU A   5      -7.035  -4.276  -5.075  1.00 93.62           C  
ATOM     70  HA  GLU A   5      -6.252  -4.587  -4.384  1.00 93.62           H  
ATOM     71  C   GLU A   5      -6.551  -3.012  -5.773  1.00 93.62           C  
ATOM     72  CB  GLU A   5      -7.269  -5.454  -6.038  1.00 93.62           C  
ATOM     73  HB2 GLU A   5      -7.943  -5.143  -6.836  1.00 93.62           H  
ATOM     74  HB3 GLU A   5      -6.314  -5.734  -6.481  1.00 93.62           H  
ATOM     75  O   GLU A   5      -7.301  -2.397  -6.532  1.00 93.62           O  
ATOM     76  CG  GLU A   5      -7.867  -6.676  -5.313  1.00 93.62           C  
ATOM     77  HG2 GLU A   5      -8.867  -6.422  -4.963  1.00 93.62           H  
ATOM     78  HG3 GLU A   5      -7.255  -6.903  -4.440  1.00 93.62           H  
ATOM     79  CD  GLU A   5      -7.988  -7.933  -6.187  1.00 93.62           C  
ATOM     80  OE1 GLU A   5      -7.833  -9.046  -5.620  1.00 93.62           O  
ATOM     81  OE2 GLU A   5      -8.286  -7.800  -7.395  1.00 93.62           O  
ATOM     82  N   VAL A   6      -5.318  -2.613  -5.476  1.00 92.16           N  
ATOM     83  H   VAL A   6      -4.773  -3.170  -4.834  1.00 92.16           H  
ATOM     84  CA  VAL A   6      -4.604  -1.536  -6.153  1.00 92.16           C  
ATOM     85  HA  VAL A   6      -5.268  -1.067  -6.879  1.00 92.16           H  
ATOM     86  C   VAL A   6      -3.440  -2.160  -6.902  1.00 92.16           C  
ATOM     87  CB  VAL A   6      -4.138  -0.439  -5.181  1.00 92.16           C  
ATOM     88  HB  VAL A   6      -3.481  -0.866  -4.423  1.00 92.16           H  
ATOM     89  O   VAL A   6      -2.587  -2.829  -6.322  1.00 92.16           O  
ATOM     90  CG1 VAL A   6      -3.380   0.674  -5.919  1.00 92.16           C  
ATOM     91 HG11 VAL A   6      -3.997   1.090  -6.716  1.00 92.16           H  
ATOM     92 HG12 VAL A   6      -3.110   1.465  -5.219  1.00 92.16           H  
ATOM     93 HG13 VAL A   6      -2.459   0.280  -6.349  1.00 92.16           H  
ATOM     94  CG2 VAL A   6      -5.353   0.187  -4.484  1.00 92.16           C  
ATOM     95 HG21 VAL A   6      -5.058   1.091  -3.952  1.00 92.16           H  
ATOM     96 HG22 VAL A   6      -5.776  -0.525  -3.774  1.00 92.16           H  
ATOM     97 HG23 VAL A   6      -6.109   0.451  -5.223  1.00 92.16           H  
ATOM     98  N   ARG A   7      -3.395  -1.938  -8.206  1.00 90.80           N  
ATOM     99  H   ARG A   7      -4.126  -1.377  -8.620  1.00 90.80           H  
ATOM    100  CA  ARG A   7      -2.302  -2.380  -9.064  1.00 90.80           C  
ATOM    101  HA  ARG A   7      -1.502  -2.820  -8.468  1.00 90.80           H  
ATOM    102  C   ARG A   7      -1.726  -1.165  -9.759  1.00 90.80           C  
ATOM    103  CB  ARG A   7      -2.832  -3.459 -10.008  1.00 90.80           C  
ATOM    104  HB2 ARG A   7      -3.699  -3.073 -10.543  1.00 90.80           H  
ATOM    105  HB3 ARG A   7      -3.154  -4.309  -9.406  1.00 90.80           H  
ATOM    106  O   ARG A   7      -2.478  -0.353 -10.296  1.00 90.80           O  
ATOM    107  CG  ARG A   7      -1.796  -3.938 -11.028  1.00 90.80           C  
ATOM    108  HG2 ARG A   7      -1.558  -3.124 -11.713  1.00 90.80           H  
ATOM    109  HG3 ARG A   7      -0.886  -4.264 -10.524  1.00 90.80           H  
ATOM    110  CD  ARG A   7      -2.405  -5.107 -11.804  1.00 90.80           C  
ATOM    111  HD2 ARG A   7      -2.526  -5.944 -11.117  1.00 90.80           H  
ATOM    112  HD3 ARG A   7      -3.387  -4.811 -12.174  1.00 90.80           H  
ATOM    113  NE  ARG A   7      -1.571  -5.491 -12.947  1.00 90.80           N  
ATOM    114  HE  ARG A   7      -1.097  -4.749 -13.442  1.00 90.80           H  
ATOM    115  NH1 ARG A   7      -2.081  -7.713 -13.044  1.00 90.80           N  
ATOM    116 HH11 ARG A   7      -2.439  -7.636 -12.103  1.00 90.80           H  
ATOM    117 HH12 ARG A   7      -1.892  -8.623 -13.440  1.00 90.80           H  
ATOM    118  NH2 ARG A   7      -0.657  -6.838 -14.517  1.00 90.80           N  
ATOM    119 HH21 ARG A   7      -0.224  -5.993 -14.860  1.00 90.80           H  
ATOM    120 HH22 ARG A   7      -0.391  -7.741 -14.882  1.00 90.80           H  
ATOM    121  CZ  ARG A   7      -1.439  -6.677 -13.495  1.00 90.80           C  
ATOM    122  N   VAL A   8      -0.408  -1.035  -9.712  1.00 85.13           N  
ATOM    123  H   VAL A   8       0.144  -1.760  -9.275  1.00 85.13           H  
ATOM    124  CA  VAL A   8       0.318  -0.008 -10.455  1.00 85.13           C  
ATOM    125  HA  VAL A   8      -0.370   0.530 -11.107  1.00 85.13           H  
ATOM    126  C   VAL A   8       1.319  -0.742 -11.329  1.00 85.13           C  
ATOM    127  CB  VAL A   8       0.986   1.024  -9.530  1.00 85.13           C  
ATOM    128  HB  VAL A   8       1.778   0.551  -8.950  1.00 85.13           H  
ATOM    129  O   VAL A   8       2.269  -1.324 -10.815  1.00 85.13           O  
ATOM    130  CG1 VAL A   8       1.577   2.162 -10.370  1.00 85.13           C  
ATOM    131 HG11 VAL A   8       2.017   2.917  -9.719  1.00 85.13           H  
ATOM    132 HG12 VAL A   8       0.805   2.620 -10.988  1.00 85.13           H  
ATOM    133 HG13 VAL A   8       2.356   1.770 -11.024  1.00 85.13           H  
ATOM    134  CG2 VAL A   8      -0.018   1.647  -8.547  1.00 85.13           C  
ATOM    135 HG21 VAL A   8       0.480   2.400  -7.936  1.00 85.13           H  
ATOM    136 HG22 VAL A   8      -0.423   0.874  -7.893  1.00 85.13           H  
ATOM    137 HG23 VAL A   8      -0.841   2.104  -9.097  1.00 85.13           H  
ATOM    138  N   ASP A   9       1.050  -0.785 -12.630  1.00 81.95           N  
ATOM    139  H   ASP A   9       0.235  -0.308 -12.988  1.00 81.95           H  
ATOM    140  CA  ASP A   9       1.829  -1.565 -13.588  1.00 81.95           C  
ATOM    141  HA  ASP A   9       2.863  -1.612 -13.248  1.00 81.95           H  
ATOM    142  C   ASP A   9       1.814  -0.933 -14.978  1.00 81.95           C  
ATOM    143  CB  ASP A   9       1.294  -3.001 -13.655  1.00 81.95           C  
ATOM    144  HB2 ASP A   9       2.041  -3.601 -14.175  1.00 81.95           H  
ATOM    145  HB3 ASP A   9       1.204  -3.402 -12.646  1.00 81.95           H  
ATOM    146  O   ASP A   9       0.810  -0.354 -15.383  1.00 81.95           O  
ATOM    147  CG  ASP A   9      -0.042  -3.198 -14.383  1.00 81.95           C  
ATOM    148  OD1 ASP A   9      -1.024  -2.457 -14.190  1.00 81.95           O  
ATOM    149  OD2 ASP A   9      -0.181  -4.269 -15.016  1.00 81.95           O  
ATOM    150  N   ASN A  10       2.913  -1.066 -15.728  1.00 76.18           N  
ATOM    151  H   ASN A  10       3.691  -1.563 -15.317  1.00 76.18           H  
ATOM    152  CA  ASN A  10       2.986  -0.778 -17.173  1.00 76.18           C  
ATOM    153  HA  ASN A  10       4.039  -0.623 -17.406  1.00 76.18           H  
ATOM    154  C   ASN A  10       2.285   0.525 -17.624  1.00 76.18           C  
ATOM    155  CB  ASN A  10       2.533  -2.027 -17.950  1.00 76.18           C  
ATOM    156  HB2 ASN A  10       1.519  -2.300 -17.655  1.00 76.18           H  
ATOM    157  HB3 ASN A  10       2.543  -1.821 -19.020  1.00 76.18           H  
ATOM    158  O   ASN A  10       1.635   0.578 -18.671  1.00 76.18           O  
ATOM    159  CG  ASN A  10       3.488  -3.173 -17.698  1.00 76.18           C  
ATOM    160  ND2 ASN A  10       3.065  -4.196 -16.998  1.00 76.18           N  
ATOM    161 HD21 ASN A  10       3.806  -4.618 -16.458  1.00 76.18           H  
ATOM    162 HD22 ASN A  10       2.158  -4.142 -16.556  1.00 76.18           H  
ATOM    163  OD1 ASN A  10       4.639  -3.118 -18.085  1.00 76.18           O  
ATOM    164  N   GLY A  11       2.388   1.581 -16.814  1.00 83.15           N  
ATOM    165  H   GLY A  11       2.903   1.457 -15.954  1.00 83.15           H  
ATOM    166  CA  GLY A  11       1.756   2.869 -17.089  1.00 83.15           C  
ATOM    167  HA2 GLY A  11       1.884   3.125 -18.141  1.00 83.15           H  
ATOM    168  HA3 GLY A  11       2.244   3.614 -16.460  1.00 83.15           H  
ATOM    169  C   GLY A  11       0.273   2.970 -16.780  1.00 83.15           C  
ATOM    170  O   GLY A  11      -0.408   3.803 -17.371  1.00 83.15           O  
ATOM    171  N   ARG A  12      -0.248   2.156 -15.865  1.00 92.26           N  
ATOM    172  H   ARG A  12       0.319   1.403 -15.504  1.00 92.26           H  
ATOM    173  CA  ARG A  12      -1.632   2.236 -15.406  1.00 92.26           C  
ATOM    174  HA  ARG A  12      -2.026   3.219 -15.664  1.00 92.26           H  
ATOM    175  C   ARG A  12      -1.718   2.104 -13.895  1.00 92.26           C  
ATOM    176  CB  ARG A  12      -2.493   1.175 -16.109  1.00 92.26           C  
ATOM    177  HB2 ARG A  12      -3.518   1.251 -15.745  1.00 92.26           H  
ATOM    178  HB3 ARG A  12      -2.110   0.182 -15.873  1.00 92.26           H  
ATOM    179  O   ARG A  12      -0.967   1.364 -13.269  1.00 92.26           O  
ATOM    180  CG  ARG A  12      -2.487   1.381 -17.630  1.00 92.26           C  
ATOM    181  HG2 ARG A  12      -1.478   1.225 -18.013  1.00 92.26           H  
ATOM    182  HG3 ARG A  12      -2.804   2.398 -17.859  1.00 92.26           H  
ATOM    183  CD  ARG A  12      -3.414   0.401 -18.338  1.00 92.26           C  
ATOM    184  HD2 ARG A  12      -4.436   0.607 -18.021  1.00 92.26           H  
ATOM    185  HD3 ARG A  12      -3.146  -0.616 -18.053  1.00 92.26           H  
ATOM    186  NE  ARG A  12      -3.287   0.557 -19.794  1.00 92.26           N  
ATOM    187  HE  ARG A  12      -2.588   1.213 -20.114  1.00 92.26           H  
ATOM    188  NH1 ARG A  12      -5.015  -0.816 -20.417  1.00 92.26           N  
ATOM    189 HH11 ARG A  12      -5.613  -1.119 -21.172  1.00 92.26           H  
ATOM    190 HH12 ARG A  12      -5.531  -0.464 -19.624  1.00 92.26           H  
ATOM    191  NH2 ARG A  12      -3.763   0.173 -21.974  1.00 92.26           N  
ATOM    192 HH21 ARG A  12      -4.429  -0.135 -22.669  1.00 92.26           H  
ATOM    193 HH22 ARG A  12      -3.168   0.958 -22.199  1.00 92.26           H  
ATOM    194  CZ  ARG A  12      -4.014  -0.039 -20.715  1.00 92.26           C  
ATOM    195  N   VAL A  13      -2.684   2.810 -13.322  1.00 93.87           N  
ATOM    196  H   VAL A  13      -3.215   3.428 -13.919  1.00 93.87           H  
ATOM    197  CA  VAL A  13      -3.207   2.535 -11.985  1.00 93.87           C  
ATOM    198  HA  VAL A  13      -2.545   1.840 -11.468  1.00 93.87           H  
ATOM    199  C   VAL A  13      -4.566   1.883 -12.155  1.00 93.87           C  
ATOM    200  CB  VAL A  13      -3.319   3.804 -11.125  1.00 93.87           C  
ATOM    201  HB  VAL A  13      -4.002   4.507 -11.601  1.00 93.87           H  
ATOM    202  O   VAL A  13      -5.460   2.470 -12.765  1.00 93.87           O  
ATOM    203  CG1 VAL A  13      -3.872   3.485  -9.732  1.00 93.87           C  
ATOM    204 HG11 VAL A  13      -3.911   4.396  -9.135  1.00 93.87           H  
ATOM    205 HG12 VAL A  13      -3.238   2.747  -9.240  1.00 93.87           H  
ATOM    206 HG13 VAL A  13      -4.885   3.091  -9.811  1.00 93.87           H  
ATOM    207  CG2 VAL A  13      -1.962   4.491 -10.972  1.00 93.87           C  
ATOM    208 HG21 VAL A  13      -1.659   4.874 -11.946  1.00 93.87           H  
ATOM    209 HG22 VAL A  13      -2.036   5.329 -10.278  1.00 93.87           H  
ATOM    210 HG23 VAL A  13      -1.216   3.784 -10.610  1.00 93.87           H  
ATOM    211  N   ARG A  14      -4.737   0.693 -11.587  1.00 95.67           N  
ATOM    212  H   ARG A  14      -3.943   0.275 -11.123  1.00 95.67           H  
ATOM    213  CA  ARG A  14      -6.028   0.018 -11.480  1.00 95.67           C  
ATOM    214  HA  ARG A  14      -6.773   0.610 -12.013  1.00 95.67           H  
ATOM    215  C   ARG A  14      -6.458  -0.065 -10.032  1.00 95.67           C  
ATOM    216  CB  ARG A  14      -5.992  -1.363 -12.131  1.00 95.67           C  
ATOM    217  HB2 ARG A  14      -6.920  -1.887 -11.901  1.00 95.67           H  
ATOM    218  HB3 ARG A  14      -5.156  -1.934 -11.728  1.00 95.67           H  
ATOM    219  O   ARG A  14      -5.667  -0.458  -9.175  1.00 95.67           O  
ATOM    220  CG  ARG A  14      -5.857  -1.250 -13.649  1.00 95.67           C  
ATOM    221  HG2 ARG A  14      -6.700  -0.682 -14.044  1.00 95.67           H  
ATOM    222  HG3 ARG A  14      -4.927  -0.747 -13.912  1.00 95.67           H  
ATOM    223  CD  ARG A  14      -5.864  -2.651 -14.251  1.00 95.67           C  
ATOM    224  HD2 ARG A  14      -4.994  -3.195 -13.884  1.00 95.67           H  
ATOM    225  HD3 ARG A  14      -6.768  -3.171 -13.933  1.00 95.67           H  
ATOM    226  NE  ARG A  14      -5.864  -2.566 -15.712  1.00 95.67           N  
ATOM    227  HE  ARG A  14      -6.518  -1.917 -16.126  1.00 95.67           H  
ATOM    228  NH1 ARG A  14      -4.348  -4.219 -16.211  1.00 95.67           N  
ATOM    229 HH11 ARG A  14      -3.717  -4.611 -16.895  1.00 95.67           H  
ATOM    230 HH12 ARG A  14      -4.086  -4.236 -15.236  1.00 95.67           H  
ATOM    231  NH2 ARG A  14      -5.369  -3.031 -17.829  1.00 95.67           N  
ATOM    232 HH21 ARG A  14      -6.053  -2.314 -18.020  1.00 95.67           H  
ATOM    233 HH22 ARG A  14      -4.861  -3.509 -18.560  1.00 95.67           H  
ATOM    234  CZ  ARG A  14      -5.188  -3.288 -16.571  1.00 95.67           C  
ATOM    235  N   VAL A  15      -7.713   0.281  -9.765  1.00 96.42           N  
ATOM    236  H   VAL A  15      -8.290   0.579 -10.538  1.00 96.42           H  
ATOM    237  CA  VAL A  15      -8.316   0.121  -8.440  1.00 96.42           C  
ATOM    238  HA  VAL A  15      -7.658  -0.509  -7.841  1.00 96.42           H  
ATOM    239  C   VAL A  15      -9.648  -0.593  -8.566  1.00 96.42           C  
ATOM    240  CB  VAL A  15      -8.460   1.448  -7.672  1.00 96.42           C  
ATOM    241  HB  VAL A  15      -9.178   2.099  -8.172  1.00 96.42           H  
ATOM    242  O   VAL A  15     -10.594  -0.051  -9.135  1.00 96.42           O  
ATOM    243  CG1 VAL A  15      -8.966   1.167  -6.249  1.00 96.42           C  
ATOM    244 HG11 VAL A  15      -8.932   2.075  -5.646  1.00 96.42           H  
ATOM    245 HG12 VAL A  15      -9.996   0.813  -6.283  1.00 96.42           H  
ATOM    246 HG13 VAL A  15      -8.347   0.407  -5.773  1.00 96.42           H  
ATOM    247  CG2 VAL A  15      -7.120   2.186  -7.586  1.00 96.42           C  
ATOM    248 HG21 VAL A  15      -6.333   1.498  -7.277  1.00 96.42           H  
ATOM    249 HG22 VAL A  15      -6.866   2.598  -8.563  1.00 96.42           H  
ATOM    250 HG23 VAL A  15      -7.177   3.002  -6.866  1.00 96.42           H  
ATOM    251  N   ARG A  16      -9.742  -1.794  -7.998  1.00 96.83           N  
ATOM    252  H   ARG A  16      -8.922  -2.154  -7.532  1.00 96.83           H  
ATOM    253  CA  ARG A  16     -10.977  -2.581  -7.956  1.00 96.83           C  
ATOM    254  HA  ARG A  16     -11.671  -2.198  -8.705  1.00 96.83           H  
ATOM    255  C   ARG A  16     -11.649  -2.446  -6.595  1.00 96.83           C  
ATOM    256  CB  ARG A  16     -10.656  -4.029  -8.334  1.00 96.83           C  
ATOM    257  HB2 ARG A  16     -10.239  -4.041  -9.341  1.00 96.83           H  
ATOM    258  HB3 ARG A  16      -9.908  -4.425  -7.646  1.00 96.83           H  
ATOM    259  O   ARG A  16     -11.028  -2.702  -5.563  1.00 96.83           O  
ATOM    260  CG  ARG A  16     -11.901  -4.923  -8.280  1.00 96.83           C  
ATOM    261  HG2 ARG A  16     -12.705  -4.484  -8.870  1.00 96.83           H  
ATOM    262  HG3 ARG A  16     -12.232  -5.014  -7.246  1.00 96.83           H  
ATOM    263  CD  ARG A  16     -11.580  -6.320  -8.805  1.00 96.83           C  
ATOM    264  HD2 ARG A  16     -12.366  -7.001  -8.477  1.00 96.83           H  
ATOM    265  HD3 ARG A  16     -10.631  -6.655  -8.388  1.00 96.83           H  
ATOM    266  NE  ARG A  16     -11.524  -6.325 -10.273  1.00 96.83           N  
ATOM    267  HE  ARG A  16     -11.442  -5.440 -10.752  1.00 96.83           H  
ATOM    268  NH1 ARG A  16     -11.078  -8.550 -10.570  1.00 96.83           N  
ATOM    269 HH11 ARG A  16     -10.849  -9.308 -11.197  1.00 96.83           H  
ATOM    270 HH12 ARG A  16     -10.815  -8.594  -9.595  1.00 96.83           H  
ATOM    271  NH2 ARG A  16     -11.412  -7.188 -12.331  1.00 96.83           N  
ATOM    272 HH21 ARG A  16     -11.190  -7.931 -12.979  1.00 96.83           H  
ATOM    273 HH22 ARG A  16     -11.264  -6.232 -12.622  1.00 96.83           H  
ATOM    274  CZ  ARG A  16     -11.355  -7.368 -11.048  1.00 96.83           C  
ATOM    275  N   ASN A  17     -12.934  -2.087  -6.597  1.00 96.53           N  
ATOM    276  H   ASN A  17     -13.386  -1.924  -7.486  1.00 96.53           H  
ATOM    277  CA  ASN A  17     -13.738  -1.964  -5.383  1.00 96.53           C  
ATOM    278  HA  ASN A  17     -13.077  -1.836  -4.526  1.00 96.53           H  
ATOM    279  C   ASN A  17     -14.571  -3.233  -5.136  1.00 96.53           C  
ATOM    280  CB  ASN A  17     -14.604  -0.697  -5.480  1.00 96.53           C  
ATOM    281  HB2 ASN A  17     -15.276  -0.787  -6.334  1.00 96.53           H  
ATOM    282  HB3 ASN A  17     -13.965   0.173  -5.635  1.00 96.53           H  
ATOM    283  O   ASN A  17     -15.672  -3.380  -5.667  1.00 96.53           O  
ATOM    284  CG  ASN A  17     -15.437  -0.471  -4.229  1.00 96.53           C  
ATOM    285  ND2 ASN A  17     -16.299   0.511  -4.226  1.00 96.53           N  
ATOM    286 HD21 ASN A  17     -16.341   1.161  -4.998  1.00 96.53           H  
ATOM    287 HD22 ASN A  17     -16.855   0.634  -3.392  1.00 96.53           H  
ATOM    288  OD1 ASN A  17     -15.317  -1.158  -3.227  1.00 96.53           O  
ATOM    289  N   GLY A  18     -14.066  -4.135  -4.293  1.00 94.43           N  
ATOM    290  H   GLY A  18     -13.146  -3.980  -3.906  1.00 94.43           H  
ATOM    291  CA  GLY A  18     -14.788  -5.314  -3.802  1.00 94.43           C  
ATOM    292  HA2 GLY A  18     -15.501  -5.644  -4.558  1.00 94.43           H  
ATOM    293  HA3 GLY A  18     -14.076  -6.122  -3.632  1.00 94.43           H  
ATOM    294  C   GLY A  18     -15.562  -5.074  -2.500  1.00 94.43           C  
ATOM    295  O   GLY A  18     -15.801  -6.023  -1.752  1.00 94.43           O  
ATOM    296  N   THR A  19     -15.900  -3.823  -2.180  1.00 93.08           N  
ATOM    297  H   THR A  19     -15.681  -3.085  -2.835  1.00 93.08           H  
ATOM    298  CA  THR A  19     -16.749  -3.464  -1.033  1.00 93.08           C  
ATOM    299  HA  THR A  19     -16.765  -4.305  -0.340  1.00 93.08           H  
ATOM    300  C   THR A  19     -18.202  -3.242  -1.470  1.00 93.08           C  
ATOM    301  CB  THR A  19     -16.192  -2.267  -0.237  1.00 93.08           C  
ATOM    302  HB  THR A  19     -16.620  -2.312   0.764  1.00 93.08           H  
ATOM    303  O   THR A  19     -18.509  -3.209  -2.660  1.00 93.08           O  
ATOM    304  CG2 THR A  19     -14.665  -2.243  -0.106  1.00 93.08           C  
ATOM    305 HG21 THR A  19     -14.275  -3.255   0.005  1.00 93.08           H  
ATOM    306 HG22 THR A  19     -14.386  -1.650   0.765  1.00 93.08           H  
ATOM    307 HG23 THR A  19     -14.209  -1.805  -0.994  1.00 93.08           H  
ATOM    308  OG1 THR A  19     -16.566  -1.047  -0.815  1.00 93.08           O  
ATOM    309  HG1 THR A  19     -16.142  -1.003  -1.675  1.00 93.08           H  
ATOM    310  N   ASP A  20     -19.112  -3.088  -0.509  1.00 93.95           N  
ATOM    311  H   ASP A  20     -18.816  -3.042   0.455  1.00 93.95           H  
ATOM    312  CA  ASP A  20     -20.545  -2.832  -0.714  1.00 93.95           C  
ATOM    313  HA  ASP A  20     -20.851  -3.292  -1.653  1.00 93.95           H  
ATOM    314  C   ASP A  20     -20.902  -1.337  -0.823  1.00 93.95           C  
ATOM    315  CB  ASP A  20     -21.332  -3.517   0.417  1.00 93.95           C  
ATOM    316  HB2 ASP A  20     -21.130  -4.587   0.376  1.00 93.95           H  
ATOM    317  HB3 ASP A  20     -22.399  -3.382   0.236  1.00 93.95           H  
ATOM    318  O   ASP A  20     -22.072  -0.979  -0.957  1.00 93.95           O  
ATOM    319  CG  ASP A  20     -20.996  -3.016   1.834  1.00 93.95           C  
ATOM    320  OD1 ASP A  20     -19.939  -2.361   2.030  1.00 93.95           O  
ATOM    321  OD2 ASP A  20     -21.752  -3.376   2.759  1.00 93.95           O  
ATOM    322  N   ARG A  21     -19.903  -0.447  -0.790  1.00 93.93           N  
ATOM    323  H   ARG A  21     -18.962  -0.810  -0.736  1.00 93.93           H  
ATOM    324  CA  ARG A  21     -20.073   1.013  -0.848  1.00 93.93           C  
ATOM    325  HA  ARG A  21     -21.078   1.213  -1.220  1.00 93.93           H  
ATOM    326  C   ARG A  21     -19.080   1.672  -1.809  1.00 93.93           C  
ATOM    327  CB  ARG A  21     -19.971   1.598   0.567  1.00 93.93           C  
ATOM    328  HB2 ARG A  21     -20.079   2.681   0.524  1.00 93.93           H  
ATOM    329  HB3 ARG A  21     -20.795   1.196   1.156  1.00 93.93           H  
ATOM    330  O   ARG A  21     -18.024   1.103  -2.081  1.00 93.93           O  
ATOM    331  CG  ARG A  21     -18.646   1.246   1.261  1.00 93.93           C  
ATOM    332  HG2 ARG A  21     -17.804   1.676   0.719  1.00 93.93           H  
ATOM    333  HG3 ARG A  21     -18.530   0.162   1.289  1.00 93.93           H  
ATOM    334  CD  ARG A  21     -18.652   1.765   2.697  1.00 93.93           C  
ATOM    335  HD2 ARG A  21     -19.634   1.576   3.131  1.00 93.93           H  
ATOM    336  HD3 ARG A  21     -18.459   2.838   2.689  1.00 93.93           H  
ATOM    337  NE  ARG A  21     -17.640   1.059   3.496  1.00 93.93           N  
ATOM    338  HE  ARG A  21     -17.116   0.343   3.015  1.00 93.93           H  
ATOM    339  NH1 ARG A  21     -18.106   2.031   5.517  1.00 93.93           N  
ATOM    340 HH11 ARG A  21     -17.996   2.042   6.521  1.00 93.93           H  
ATOM    341 HH12 ARG A  21     -18.820   2.578   5.057  1.00 93.93           H  
ATOM    342  NH2 ARG A  21     -16.582   0.390   5.384  1.00 93.93           N  
ATOM    343 HH21 ARG A  21     -16.115  -0.328   4.849  1.00 93.93           H  
ATOM    344 HH22 ARG A  21     -16.382   0.473   6.370  1.00 93.93           H  
ATOM    345  CZ  ARG A  21     -17.446   1.165   4.794  1.00 93.93           C  
ATOM    346  N   PRO A  22     -19.376   2.870  -2.338  1.00 95.66           N  
ATOM    347  CA  PRO A  22     -18.403   3.608  -3.131  1.00 95.66           C  
ATOM    348  HA  PRO A  22     -18.137   3.005  -4.000  1.00 95.66           H  
ATOM    349  C   PRO A  22     -17.142   3.922  -2.318  1.00 95.66           C  
ATOM    350  CB  PRO A  22     -19.114   4.879  -3.604  1.00 95.66           C  
ATOM    351  HB2 PRO A  22     -18.838   5.129  -4.629  1.00 95.66           H  
ATOM    352  HB3 PRO A  22     -18.892   5.709  -2.933  1.00 95.66           H  
ATOM    353  O   PRO A  22     -17.226   4.239  -1.129  1.00 95.66           O  
ATOM    354  CG  PRO A  22     -20.596   4.525  -3.498  1.00 95.66           C  
ATOM    355  HG2 PRO A  22     -21.214   5.410  -3.341  1.00 95.66           H  
ATOM    356  HG3 PRO A  22     -20.910   3.995  -4.397  1.00 95.66           H  
ATOM    357  CD  PRO A  22     -20.645   3.578  -2.302  1.00 95.66           C  
ATOM    358  HD2 PRO A  22     -21.495   2.904  -2.404  1.00 95.66           H  
ATOM    359  HD3 PRO A  22     -20.717   4.150  -1.377  1.00 95.66           H  
ATOM    360  N   ILE A  23     -15.987   3.869  -2.976  1.00 96.65           N  
ATOM    361  H   ILE A  23     -16.002   3.599  -3.949  1.00 96.65           H  
ATOM    362  CA  ILE A  23     -14.704   4.302  -2.413  1.00 96.65           C  
ATOM    363  HA  ILE A  23     -14.852   4.590  -1.372  1.00 96.65           H  
ATOM    364  C   ILE A  23     -14.232   5.552  -3.147  1.00 96.65           C  
ATOM    365  CB  ILE A  23     -13.652   3.170  -2.409  1.00 96.65           C  
ATOM    366  HB  ILE A  23     -12.755   3.548  -1.919  1.00 96.65           H  
ATOM    367  O   ILE A  23     -14.485   5.707  -4.346  1.00 96.65           O  
ATOM    368  CG1 ILE A  23     -13.267   2.721  -3.832  1.00 96.65           C  
ATOM    369 HG12 ILE A  23     -12.938   3.589  -4.403  1.00 96.65           H  
ATOM    370 HG13 ILE A  23     -14.151   2.305  -4.314  1.00 96.65           H  
ATOM    371  CG2 ILE A  23     -14.190   1.991  -1.581  1.00 96.65           C  
ATOM    372 HG21 ILE A  23     -13.418   1.231  -1.455  1.00 96.65           H  
ATOM    373 HG22 ILE A  23     -14.510   2.343  -0.600  1.00 96.65           H  
ATOM    374 HG23 ILE A  23     -15.047   1.530  -2.071  1.00 96.65           H  
ATOM    375  CD1 ILE A  23     -12.143   1.681  -3.908  1.00 96.65           C  
ATOM    376 HD11 ILE A  23     -12.456   0.740  -3.458  1.00 96.65           H  
ATOM    377 HD12 ILE A  23     -11.898   1.499  -4.955  1.00 96.65           H  
ATOM    378 HD13 ILE A  23     -11.254   2.053  -3.400  1.00 96.65           H  
ATOM    379  N   ARG A  24     -13.543   6.446  -2.438  1.00 97.51           N  
ATOM    380  H   ARG A  24     -13.305   6.214  -1.484  1.00 97.51           H  
ATOM    381  CA  ARG A  24     -12.852   7.571  -3.074  1.00 97.51           C  
ATOM    382  HA  ARG A  24     -13.306   7.781  -4.042  1.00 97.51           H  
ATOM    383  C   ARG A  24     -11.414   7.172  -3.338  1.00 97.51           C  
ATOM    384  CB  ARG A  24     -12.941   8.847  -2.236  1.00 97.51           C  
ATOM    385  HB2 ARG A  24     -12.309   9.607  -2.696  1.00 97.51           H  
ATOM    386  HB3 ARG A  24     -12.572   8.656  -1.228  1.00 97.51           H  
ATOM    387  O   ARG A  24     -10.761   6.618  -2.458  1.00 97.51           O  
ATOM    388  CG  ARG A  24     -14.376   9.375  -2.162  1.00 97.51           C  
ATOM    389  HG2 ARG A  24     -15.007   8.664  -1.628  1.00 97.51           H  
ATOM    390  HG3 ARG A  24     -14.762   9.516  -3.171  1.00 97.51           H  
ATOM    391  CD  ARG A  24     -14.378  10.715  -1.426  1.00 97.51           C  
ATOM    392  HD2 ARG A  24     -13.701  11.391  -1.950  1.00 97.51           H  
ATOM    393  HD3 ARG A  24     -14.006  10.568  -0.412  1.00 97.51           H  
ATOM    394  NE  ARG A  24     -15.732  11.296  -1.384  1.00 97.51           N  
ATOM    395  HE  ARG A  24     -16.498  10.673  -1.597  1.00 97.51           H  
ATOM    396  NH1 ARG A  24     -15.089  13.446  -0.902  1.00 97.51           N  
ATOM    397 HH11 ARG A  24     -14.123  13.153  -0.944  1.00 97.51           H  
ATOM    398 HH12 ARG A  24     -15.300  14.428  -0.801  1.00 97.51           H  
ATOM    399  NH2 ARG A  24     -17.256  12.969  -1.156  1.00 97.51           N  
ATOM    400 HH21 ARG A  24     -17.996  12.322  -1.388  1.00 97.51           H  
ATOM    401 HH22 ARG A  24     -17.460  13.946  -1.001  1.00 97.51           H  
ATOM    402  CZ  ARG A  24     -16.017  12.563  -1.146  1.00 97.51           C  
ATOM    403  N   VAL A  25     -10.940   7.446  -4.543  1.00 97.70           N  
ATOM    404  H   VAL A  25     -11.544   7.915  -5.203  1.00 97.70           H  
ATOM    405  CA  VAL A  25      -9.569   7.164  -4.959  1.00 97.70           C  
ATOM    406  HA  VAL A  25      -8.996   6.800  -4.106  1.00 97.70           H  
ATOM    407  C   VAL A  25      -8.947   8.459  -5.438  1.00 97.70           C  
ATOM    408  CB  VAL A  25      -9.512   6.081  -6.047  1.00 97.70           C  
ATOM    409  HB  VAL A  25     -10.085   6.408  -6.915  1.00 97.70           H  
ATOM    410  O   VAL A  25      -9.495   9.118  -6.317  1.00 97.70           O  
ATOM    411  CG1 VAL A  25      -8.067   5.812  -6.481  1.00 97.70           C  
ATOM    412 HG11 VAL A  25      -7.471   5.489  -5.628  1.00 97.70           H  
ATOM    413 HG12 VAL A  25      -8.055   5.037  -7.247  1.00 97.70           H  
ATOM    414 HG13 VAL A  25      -7.623   6.709  -6.913  1.00 97.70           H  
ATOM    415  CG2 VAL A  25     -10.109   4.765  -5.538  1.00 97.70           C  
ATOM    416 HG21 VAL A  25      -9.556   4.416  -4.666  1.00 97.70           H  
ATOM    417 HG22 VAL A  25     -10.058   4.014  -6.326  1.00 97.70           H  
ATOM    418 HG23 VAL A  25     -11.154   4.906  -5.261  1.00 97.70           H  
ATOM    419  N   ARG A  26      -7.795   8.814  -4.884  1.00 97.38           N  
ATOM    420  H   ARG A  26      -7.411   8.216  -4.165  1.00 97.38           H  
ATOM    421  CA  ARG A  26      -6.990   9.944  -5.333  1.00 97.38           C  
ATOM    422  HA  ARG A  26      -7.489  10.438  -6.166  1.00 97.38           H  
ATOM    423  C   ARG A  26      -5.656   9.419  -5.848  1.00 97.38           C  
ATOM    424  CB  ARG A  26      -6.896  10.966  -4.195  1.00 97.38           C  
ATOM    425  HB2 ARG A  26      -7.892  11.360  -3.993  1.00 97.38           H  
ATOM    426  HB3 ARG A  26      -6.550  10.475  -3.285  1.00 97.38           H  
ATOM    427  O   ARG A  26      -4.909   8.789  -5.106  1.00 97.38           O  
ATOM    428  CG  ARG A  26      -5.957  12.123  -4.526  1.00 97.38           C  
ATOM    429  HG2 ARG A  26      -6.348  12.655  -5.393  1.00 97.38           H  
ATOM    430  HG3 ARG A  26      -4.964  11.736  -4.755  1.00 97.38           H  
ATOM    431  CD  ARG A  26      -5.846  13.078  -3.338  1.00 97.38           C  
ATOM    432  HD2 ARG A  26      -5.586  12.511  -2.444  1.00 97.38           H  
ATOM    433  HD3 ARG A  26      -6.811  13.562  -3.187  1.00 97.38           H  
ATOM    434  NE  ARG A  26      -4.806  14.084  -3.603  1.00 97.38           N  
ATOM    435  HE  ARG A  26      -4.254  13.951  -4.438  1.00 97.38           H  
ATOM    436  NH1 ARG A  26      -5.185  15.430  -1.801  1.00 97.38           N  
ATOM    437 HH11 ARG A  26      -5.920  14.790  -1.537  1.00 97.38           H  
ATOM    438 HH12 ARG A  26      -5.054  16.311  -1.323  1.00 97.38           H  
ATOM    439  NH2 ARG A  26      -3.698  16.042  -3.371  1.00 97.38           N  
ATOM    440 HH21 ARG A  26      -3.446  16.854  -2.826  1.00 97.38           H  
ATOM    441 HH22 ARG A  26      -3.259  15.875  -4.265  1.00 97.38           H  
ATOM    442  CZ  ARG A  26      -4.568  15.181  -2.920  1.00 97.38           C  
ATOM    443  N   VAL A  27      -5.369   9.672  -7.121  1.00 96.82           N  
ATOM    444  H   VAL A  27      -6.022  10.239  -7.643  1.00 96.82           H  
ATOM    445  CA  VAL A  27      -4.115   9.292  -7.781  1.00 96.82           C  
ATOM    446  HA  VAL A  27      -3.567   8.596  -7.145  1.00 96.82           H  
ATOM    447  C   VAL A  27      -3.268  10.543  -7.960  1.00 96.82           C  
ATOM    448  CB  VAL A  27      -4.362   8.584  -9.129  1.00 96.82           C  
ATOM    449  HB  VAL A  27      -4.859   9.271  -9.814  1.00 96.82           H  
ATOM    450  O   VAL A  27      -3.699  11.495  -8.610  1.00 96.82           O  
ATOM    451  CG1 VAL A  27      -3.041   8.128  -9.762  1.00 96.82           C  
ATOM    452 HG11 VAL A  27      -2.503   7.470  -9.079  1.00 96.82           H  
ATOM    453 HG12 VAL A  27      -2.415   8.988  -9.999  1.00 96.82           H  
ATOM    454 HG13 VAL A  27      -3.241   7.594 -10.691  1.00 96.82           H  
ATOM    455  CG2 VAL A  27      -5.257   7.349  -8.954  1.00 96.82           C  
ATOM    456 HG21 VAL A  27      -4.831   6.682  -8.204  1.00 96.82           H  
ATOM    457 HG22 VAL A  27      -5.340   6.813  -9.899  1.00 96.82           H  
ATOM    458 HG23 VAL A  27      -6.257   7.653  -8.647  1.00 96.82           H  
ATOM    459  N   THR A  28      -2.067  10.534  -7.392  1.00 95.53           N  
ATOM    460  H   THR A  28      -1.802   9.720  -6.856  1.00 95.53           H  
ATOM    461  CA  THR A  28      -1.068  11.592  -7.543  1.00 95.53           C  
ATOM    462  HA  THR A  28      -1.509  12.414  -8.106  1.00 95.53           H  
ATOM    463  C   THR A  28       0.128  11.040  -8.309  1.00 95.53           C  
ATOM    464  CB  THR A  28      -0.627  12.148  -6.183  1.00 95.53           C  
ATOM    465  HB  THR A  28      -0.168  11.348  -5.603  1.00 95.53           H  
ATOM    466  O   THR A  28       0.804  10.144  -7.810  1.00 95.53           O  
ATOM    467  CG2 THR A  28       0.369  13.302  -6.317  1.00 95.53           C  
ATOM    468 HG21 THR A  28       1.292  12.944  -6.772  1.00 95.53           H  
ATOM    469 HG22 THR A  28       0.600  13.703  -5.330  1.00 95.53           H  
ATOM    470 HG23 THR A  28      -0.058  14.089  -6.938  1.00 95.53           H  
ATOM    471  OG1 THR A  28      -1.730  12.649  -5.456  1.00 95.53           O  
ATOM    472  HG1 THR A  28      -1.467  12.660  -4.533  1.00 95.53           H  
ATOM    473  N   ALA A  29       0.415  11.568  -9.497  1.00 92.87           N  
ATOM    474  H   ALA A  29      -0.153  12.328  -9.843  1.00 92.87           H  
ATOM    475  CA  ALA A  29       1.549  11.135 -10.313  1.00 92.87           C  
ATOM    476  HA  ALA A  29       2.340  10.774  -9.656  1.00 92.87           H  
ATOM    477  C   ALA A  29       2.111  12.304 -11.133  1.00 92.87           C  
ATOM    478  CB  ALA A  29       1.116   9.967 -11.205  1.00 92.87           C  
ATOM    479  HB1 ALA A  29       0.416  10.311 -11.967  1.00 92.87           H  
ATOM    480  HB2 ALA A  29       0.643   9.191 -10.604  1.00 92.87           H  
ATOM    481  HB3 ALA A  29       1.998   9.536 -11.678  1.00 92.87           H  
ATOM    482  O   ALA A  29       1.362  13.102 -11.696  1.00 92.87           O  
ATOM    483  N   GLY A  30       3.439  12.442 -11.187  1.00 86.36           N  
ATOM    484  H   GLY A  30       4.011  11.716 -10.780  1.00 86.36           H  
ATOM    485  CA  GLY A  30       4.093  13.522 -11.949  1.00 86.36           C  
ATOM    486  HA2 GLY A  30       5.174  13.421 -11.845  1.00 86.36           H  
ATOM    487  HA3 GLY A  30       3.846  13.420 -13.006  1.00 86.36           H  
ATOM    488  C   GLY A  30       3.708  14.946 -11.516  1.00 86.36           C  
ATOM    489  O   GLY A  30       3.787  15.870 -12.314  1.00 86.36           O  
ATOM    490  N   GLY A  31       3.257  15.132 -10.270  1.00 86.06           N  
ATOM    491  H   GLY A  31       3.151  14.315  -9.685  1.00 86.06           H  
ATOM    492  CA  GLY A  31       2.784  16.424  -9.755  1.00 86.06           C  
ATOM    493  HA2 GLY A  31       3.373  17.226 -10.201  1.00 86.06           H  
ATOM    494  HA3 GLY A  31       2.931  16.453  -8.676  1.00 86.06           H  
ATOM    495  C   GLY A  31       1.308  16.730 -10.034  1.00 86.06           C  
ATOM    496  O   GLY A  31       0.772  17.669  -9.451  1.00 86.06           O  
ATOM    497  N   GLU A  32       0.623  15.921 -10.842  1.00 90.90           N  
ATOM    498  H   GLU A  32       1.097  15.150 -11.291  1.00 90.90           H  
ATOM    499  CA  GLU A  32      -0.826  16.005 -11.018  1.00 90.90           C  
ATOM    500  HA  GLU A  32      -1.140  17.042 -10.893  1.00 90.90           H  
ATOM    501  C   GLU A  32      -1.548  15.164  -9.968  1.00 90.90           C  
ATOM    502  CB  GLU A  32      -1.250  15.563 -12.424  1.00 90.90           C  
ATOM    503  HB2 GLU A  32      -2.340  15.540 -12.453  1.00 90.90           H  
ATOM    504  HB3 GLU A  32      -0.877  14.558 -12.621  1.00 90.90           H  
ATOM    505  O   GLU A  32      -1.067  14.112  -9.552  1.00 90.90           O  
ATOM    506  CG  GLU A  32      -0.752  16.523 -13.509  1.00 90.90           C  
ATOM    507  HG2 GLU A  32      -1.059  17.535 -13.243  1.00 90.90           H  
ATOM    508  HG3 GLU A  32       0.337  16.492 -13.536  1.00 90.90           H  
ATOM    509  CD  GLU A  32      -1.303  16.188 -14.907  1.00 90.90           C  
ATOM    510  OE1 GLU A  32      -0.914  16.915 -15.843  1.00 90.90           O  
ATOM    511  OE2 GLU A  32      -2.134  15.245 -15.048  1.00 90.90           O  
ATOM    512  N   THR A  33      -2.726  15.620  -9.549  1.00 95.74           N  
ATOM    513  H   THR A  33      -3.080  16.469  -9.967  1.00 95.74           H  
ATOM    514  CA  THR A  33      -3.651  14.872  -8.694  1.00 95.74           C  
ATOM    515  HA  THR A  33      -3.257  13.878  -8.485  1.00 95.74           H  
ATOM    516  C   THR A  33      -4.983  14.730  -9.418  1.00 95.74           C  
ATOM    517  CB  THR A  33      -3.865  15.596  -7.361  1.00 95.74           C  
ATOM    518  HB  THR A  33      -4.123  16.637  -7.556  1.00 95.74           H  
ATOM    519  O   THR A  33      -5.520  15.721  -9.910  1.00 95.74           O  
ATOM    520  CG2 THR A  33      -4.972  14.960  -6.533  1.00 95.74           C  
ATOM    521 HG21 THR A  33      -5.130  15.569  -5.643  1.00 95.74           H  
ATOM    522 HG22 THR A  33      -5.923  14.967  -7.066  1.00 95.74           H  
ATOM    523 HG23 THR A  33      -4.693  13.934  -6.295  1.00 95.74           H  
ATOM    524  OG1 THR A  33      -2.704  15.547  -6.556  1.00 95.74           O  
ATOM    525  HG1 THR A  33      -1.960  15.493  -7.161  1.00 95.74           H  
ATOM    526  N   ARG A  34      -5.551  13.523  -9.424  1.00 97.09           N  
ATOM    527  H   ARG A  34      -5.029  12.752  -9.032  1.00 97.09           H  
ATOM    528  CA  ARG A  34      -6.905  13.247  -9.922  1.00 97.09           C  
ATOM    529  HA  ARG A  34      -7.424  14.189 -10.095  1.00 97.09           H  
ATOM    530  C   ARG A  34      -7.700  12.479  -8.874  1.00 97.09           C  
ATOM    531  CB  ARG A  34      -6.830  12.485 -11.253  1.00 97.09           C  
ATOM    532  HB2 ARG A  34      -7.844  12.286 -11.600  1.00 97.09           H  
ATOM    533  HB3 ARG A  34      -6.317  11.537 -11.091  1.00 97.09           H  
ATOM    534  O   ARG A  34      -7.161  11.584  -8.227  1.00 97.09           O  
ATOM    535  CG  ARG A  34      -6.079  13.274 -12.337  1.00 97.09           C  
ATOM    536  HG2 ARG A  34      -5.053  13.451 -12.012  1.00 97.09           H  
ATOM    537  HG3 ARG A  34      -6.568  14.235 -12.496  1.00 97.09           H  
ATOM    538  CD  ARG A  34      -6.030  12.503 -13.657  1.00 97.09           C  
ATOM    539  HD2 ARG A  34      -5.663  11.496 -13.460  1.00 97.09           H  
ATOM    540  HD3 ARG A  34      -7.036  12.443 -14.072  1.00 97.09           H  
ATOM    541  NE  ARG A  34      -5.132  13.168 -14.618  1.00 97.09           N  
ATOM    542  HE  ARG A  34      -4.690  14.031 -14.336  1.00 97.09           H  
ATOM    543  NH1 ARG A  34      -5.151  11.561 -16.259  1.00 97.09           N  
ATOM    544 HH11 ARG A  34      -5.740  10.985 -15.675  1.00 97.09           H  
ATOM    545 HH12 ARG A  34      -4.707  11.164 -17.075  1.00 97.09           H  
ATOM    546  NH2 ARG A  34      -3.840  13.378 -16.457  1.00 97.09           N  
ATOM    547 HH21 ARG A  34      -3.340  14.138 -16.016  1.00 97.09           H  
ATOM    548 HH22 ARG A  34      -3.458  13.023 -17.322  1.00 97.09           H  
ATOM    549  CZ  ARG A  34      -4.722  12.700 -15.780  1.00 97.09           C  
ATOM    550  N   GLU A  35      -8.970  12.831  -8.708  1.00 97.72           N  
ATOM    551  H   GLU A  35      -9.366  13.533  -9.317  1.00 97.72           H  
ATOM    552  CA  GLU A  35      -9.883  12.192  -7.757  1.00 97.72           C  
ATOM    553  HA  GLU A  35      -9.340  11.445  -7.178  1.00 97.72           H  
ATOM    554  C   GLU A  35     -11.011  11.466  -8.489  1.00 97.72           C  
ATOM    555  CB  GLU A  35     -10.459  13.207  -6.757  1.00 97.72           C  
ATOM    556  HB2 GLU A  35     -11.180  12.683  -6.131  1.00 97.72           H  
ATOM    557  HB3 GLU A  35     -10.976  13.998  -7.300  1.00 97.72           H  
ATOM    558  O   GLU A  35     -11.562  11.965  -9.470  1.00 97.72           O  
ATOM    559  CG  GLU A  35      -9.380  13.823  -5.853  1.00 97.72           C  
ATOM    560  HG2 GLU A  35      -8.795  13.012  -5.421  1.00 97.72           H  
ATOM    561  HG3 GLU A  35      -8.710  14.432  -6.460  1.00 97.72           H  
ATOM    562  CD  GLU A  35      -9.949  14.682  -4.710  1.00 97.72           C  
ATOM    563  OE1 GLU A  35      -9.123  15.111  -3.871  1.00 97.72           O  
ATOM    564  OE2 GLU A  35     -11.186  14.880  -4.651  1.00 97.72           O  
ATOM    565  N   TYR A  36     -11.368  10.289  -7.986  1.00 97.80           N  
ATOM    566  H   TYR A  36     -10.847   9.940  -7.194  1.00 97.80           H  
ATOM    567  CA  TYR A  36     -12.343   9.384  -8.575  1.00 97.80           C  
ATOM    568  HA  TYR A  36     -12.964   9.935  -9.282  1.00 97.80           H  
ATOM    569  C   TYR A  36     -13.241   8.788  -7.495  1.00 97.80           C  
ATOM    570  CB  TYR A  36     -11.620   8.264  -9.333  1.00 97.80           C  
ATOM    571  HB2 TYR A  36     -11.061   7.666  -8.613  1.00 97.80           H  
ATOM    572  HB3 TYR A  36     -12.360   7.610  -9.795  1.00 97.80           H  
ATOM    573  O   TYR A  36     -12.840   8.610  -6.344  1.00 97.80           O  
ATOM    574  CG  TYR A  36     -10.665   8.749 -10.404  1.00 97.80           C  
ATOM    575  CD1 TYR A  36     -11.141   9.028 -11.699  1.00 97.80           C  
ATOM    576  HD1 TYR A  36     -12.187   8.892 -11.932  1.00 97.80           H  
ATOM    577  CD2 TYR A  36      -9.303   8.934 -10.097  1.00 97.80           C  
ATOM    578  HD2 TYR A  36      -8.941   8.731  -9.099  1.00 97.80           H  
ATOM    579  CE1 TYR A  36     -10.254   9.474 -12.694  1.00 97.80           C  
ATOM    580  HE1 TYR A  36     -10.620   9.675 -13.690  1.00 97.80           H  
ATOM    581  CE2 TYR A  36      -8.412   9.382 -11.089  1.00 97.80           C  
ATOM    582  HE2 TYR A  36      -7.363   9.503 -10.866  1.00 97.80           H  
ATOM    583  OH  TYR A  36      -8.036  10.061 -13.365  1.00 97.80           O  
ATOM    584  HH  TYR A  36      -8.495  10.089 -14.207  1.00 97.80           H  
ATOM    585  CZ  TYR A  36      -8.887   9.649 -12.390  1.00 97.80           C  
ATOM    586  N   THR A  37     -14.458   8.423  -7.888  1.00 97.85           N  
ATOM    587  H   THR A  37     -14.699   8.547  -8.861  1.00 97.85           H  
ATOM    588  CA  THR A  37     -15.329   7.551  -7.095  1.00 97.85           C  
ATOM    589  HA  THR A  37     -14.896   7.382  -6.109  1.00 97.85           H  
ATOM    590  C   THR A  37     -15.437   6.211  -7.807  1.00 97.85           C  
ATOM    591  CB  THR A  37     -16.707   8.186  -6.887  1.00 97.85           C  
ATOM    592  HB  THR A  37     -17.166   8.393  -7.854  1.00 97.85           H  
ATOM    593  O   THR A  37     -15.829   6.172  -8.970  1.00 97.85           O  
ATOM    594  CG2 THR A  37     -17.639   7.305  -6.060  1.00 97.85           C  
ATOM    595 HG21 THR A  37     -17.887   6.399  -6.613  1.00 97.85           H  
ATOM    596 HG22 THR A  37     -17.160   7.040  -5.118  1.00 97.85           H  
ATOM    597 HG23 THR A  37     -18.563   7.846  -5.857  1.00 97.85           H  
ATOM    598  OG1 THR A  37     -16.549   9.395  -6.178  1.00 97.85           O  
ATOM    599  HG1 THR A  37     -15.864   9.895  -6.628  1.00 97.85           H  
ATOM    600  N   VAL A  38     -15.095   5.122  -7.119  1.00 97.61           N  
ATOM    601  H   VAL A  38     -14.793   5.233  -6.161  1.00 97.61           H  
ATOM    602  CA  VAL A  38     -15.192   3.759  -7.660  1.00 97.61           C  
ATOM    603  HA  VAL A  38     -15.386   3.813  -8.731  1.00 97.61           H  
ATOM    604  C   VAL A  38     -16.375   3.072  -6.998  1.00 97.61           C  
ATOM    605  CB  VAL A  38     -13.887   2.958  -7.490  1.00 97.61           C  
ATOM    606  HB  VAL A  38     -13.765   2.675  -6.444  1.00 97.61           H  
ATOM    607  O   VAL A  38     -16.395   2.879  -5.781  1.00 97.61           O  
ATOM    608  CG1 VAL A  38     -13.916   1.673  -8.323  1.00 97.61           C  
ATOM    609 HG11 VAL A  38     -14.757   1.044  -8.031  1.00 97.61           H  
ATOM    610 HG12 VAL A  38     -14.003   1.912  -9.383  1.00 97.61           H  
ATOM    611 HG13 VAL A  38     -12.997   1.109  -8.169  1.00 97.61           H  
ATOM    612  CG2 VAL A  38     -12.672   3.795  -7.896  1.00 97.61           C  
ATOM    613 HG21 VAL A  38     -12.494   4.574  -7.155  1.00 97.61           H  
ATOM    614 HG22 VAL A  38     -11.785   3.166  -7.964  1.00 97.61           H  
ATOM    615 HG23 VAL A  38     -12.869   4.273  -8.856  1.00 97.61           H  
ATOM    616  N   ASN A  39     -17.388   2.728  -7.788  1.00 97.61           N  
ATOM    617  H   ASN A  39     -17.271   2.826  -8.787  1.00 97.61           H  
ATOM    618  CA  ASN A  39     -18.613   2.107  -7.292  1.00 97.61           C  
ATOM    619  HA  ASN A  39     -18.909   2.635  -6.386  1.00 97.61           H  
ATOM    620  C   ASN A  39     -18.387   0.627  -6.923  1.00 97.61           C  
ATOM    621  CB  ASN A  39     -19.722   2.287  -8.342  1.00 97.61           C  
ATOM    622  HB2 ASN A  39     -20.586   1.676  -8.083  1.00 97.61           H  
ATOM    623  HB3 ASN A  39     -19.358   1.953  -9.313  1.00 97.61           H  
ATOM    624  O   ASN A  39     -17.465   0.001  -7.456  1.00 97.61           O  
ATOM    625  CG  ASN A  39     -20.195   3.727  -8.434  1.00 97.61           C  
ATOM    626  ND2 ASN A  39     -20.507   4.199  -9.617  1.00 97.61           N  
ATOM    627 HD21 ASN A  39     -20.796   5.166  -9.652  1.00 97.61           H  
ATOM    628 HD22 ASN A  39     -20.408   3.627 -10.444  1.00 97.61           H  
ATOM    629  OD1 ASN A  39     -20.298   4.439  -7.448  1.00 97.61           O  
ATOM    630  N   PRO A  40     -19.218   0.048  -6.038  1.00 97.28           N  
ATOM    631  CA  PRO A  40     -19.177  -1.378  -5.710  1.00 97.28           C  
ATOM    632  HA  PRO A  40     -18.304  -1.579  -5.088  1.00 97.28           H  
ATOM    633  C   PRO A  40     -19.154  -2.271  -6.953  1.00 97.28           C  
ATOM    634  CB  PRO A  40     -20.451  -1.636  -4.902  1.00 97.28           C  
ATOM    635  HB2 PRO A  40     -20.339  -2.462  -4.199  1.00 97.28           H  
ATOM    636  HB3 PRO A  40     -21.296  -1.821  -5.566  1.00 97.28           H  
ATOM    637  O   PRO A  40     -19.947  -2.070  -7.872  1.00 97.28           O  
ATOM    638  CG  PRO A  40     -20.653  -0.306  -4.197  1.00 97.28           C  
ATOM    639  HG2 PRO A  40     -21.676  -0.170  -3.846  1.00 97.28           H  
ATOM    640  HG3 PRO A  40     -19.937  -0.251  -3.377  1.00 97.28           H  
ATOM    641  CD  PRO A  40     -20.268   0.704  -5.271  1.00 97.28           C  
ATOM    642  HD2 PRO A  40     -19.917   1.624  -4.804  1.00 97.28           H  
ATOM    643  HD3 PRO A  40     -21.125   0.902  -5.913  1.00 97.28           H  
ATOM    644  N   GLY A  41     -18.249  -3.249  -6.987  1.00 95.76           N  
ATOM    645  H   GLY A  41     -17.577  -3.318  -6.236  1.00 95.76           H  
ATOM    646  CA  GLY A  41     -18.125  -4.199  -8.097  1.00 95.76           C  
ATOM    647  HA2 GLY A  41     -19.107  -4.615  -8.323  1.00 95.76           H  
ATOM    648  HA3 GLY A  41     -17.467  -5.010  -7.787  1.00 95.76           H  
ATOM    649  C   GLY A  41     -17.558  -3.608  -9.392  1.00 95.76           C  
ATOM    650  O   GLY A  41     -17.553  -4.294 -10.411  1.00 95.76           O  
ATOM    651  N   THR A  42     -17.083  -2.359  -9.368  1.00 97.19           N  
ATOM    652  H   THR A  42     -17.107  -1.859  -8.491  1.00 97.19           H  
ATOM    653  CA  THR A  42     -16.452  -1.702 -10.522  1.00 97.19           C  
ATOM    654  HA  THR A  42     -16.575  -2.343 -11.395  1.00 97.19           H  
ATOM    655  C   THR A  42     -14.946  -1.548 -10.332  1.00 97.19           C  
ATOM    656  CB  THR A  42     -17.117  -0.363 -10.890  1.00 97.19           C  
ATOM    657  HB  THR A  42     -16.717  -0.037 -11.850  1.00 97.19           H  
ATOM    658  O   THR A  42     -14.391  -1.780  -9.251  1.00 97.19           O  
ATOM    659  CG2 THR A  42     -18.634  -0.473 -11.033  1.00 97.19           C  
ATOM    660 HG21 THR A  42     -19.030   0.466 -11.420  1.00 97.19           H  
ATOM    661 HG22 THR A  42     -18.878  -1.273 -11.732  1.00 97.19           H  
ATOM    662 HG23 THR A  42     -19.095  -0.688 -10.069  1.00 97.19           H  
ATOM    663  OG1 THR A  42     -16.852   0.645  -9.946  1.00 97.19           O  
ATOM    664  HG1 THR A  42     -17.026   0.279  -9.076  1.00 97.19           H  
ATOM    665  N   GLU A  43     -14.282  -1.163 -11.414  1.00 97.06           N  
ATOM    666  H   GLU A  43     -14.790  -0.932 -12.256  1.00 97.06           H  
ATOM    667  CA  GLU A  43     -12.847  -0.939 -11.471  1.00 97.06           C  
ATOM    668  HA  GLU A  43     -12.436  -0.950 -10.462  1.00 97.06           H  
ATOM    669  C   GLU A  43     -12.576   0.437 -12.080  1.00 97.06           C  
ATOM    670  CB  GLU A  43     -12.209  -2.088 -12.260  1.00 97.06           C  
ATOM    671  HB2 GLU A  43     -12.545  -2.047 -13.296  1.00 97.06           H  
ATOM    672  HB3 GLU A  43     -12.564  -3.023 -11.827  1.00 97.06           H  
ATOM    673  O   GLU A  43     -13.234   0.851 -13.035  1.00 97.06           O  
ATOM    674  CG  GLU A  43     -10.678  -2.097 -12.225  1.00 97.06           C  
ATOM    675  HG2 GLU A  43     -10.295  -1.216 -12.740  1.00 97.06           H  
ATOM    676  HG3 GLU A  43     -10.342  -2.066 -11.188  1.00 97.06           H  
ATOM    677  CD  GLU A  43     -10.162  -3.379 -12.891  1.00 97.06           C  
ATOM    678  OE1 GLU A  43      -9.598  -3.288 -14.000  1.00 97.06           O  
ATOM    679  OE2 GLU A  43     -10.384  -4.472 -12.301  1.00 97.06           O  
ATOM    680  N   LEU A  44     -11.623   1.151 -11.493  1.00 97.06           N  
ATOM    681  H   LEU A  44     -11.146   0.732 -10.708  1.00 97.06           H  
ATOM    682  CA  LEU A  44     -11.024   2.351 -12.054  1.00 97.06           C  
ATOM    683  HA  LEU A  44     -11.714   2.821 -12.755  1.00 97.06           H  
ATOM    684  C   LEU A  44      -9.754   1.957 -12.795  1.00 97.06           C  
ATOM    685  CB  LEU A  44     -10.723   3.321 -10.903  1.00 97.06           C  
ATOM    686  HB2 LEU A  44     -11.678   3.670 -10.510  1.00 97.06           H  
ATOM    687  HB3 LEU A  44     -10.207   2.765 -10.121  1.00 97.06           H  
ATOM    688  O   LEU A  44      -8.933   1.234 -12.237  1.00 97.06           O  
ATOM    689  CG  LEU A  44      -9.862   4.540 -11.271  1.00 97.06           C  
ATOM    690  HG  LEU A  44      -8.951   4.212 -11.772  1.00 97.06           H  
ATOM    691  CD1 LEU A  44     -10.616   5.510 -12.180  1.00 97.06           C  
ATOM    692 HD11 LEU A  44     -11.543   5.832 -11.705  1.00 97.06           H  
ATOM    693 HD12 LEU A  44     -10.838   5.032 -13.134  1.00 97.06           H  
ATOM    694 HD13 LEU A  44      -9.991   6.382 -12.378  1.00 97.06           H  
ATOM    695  CD2 LEU A  44      -9.449   5.267  -9.994  1.00 97.06           C  
ATOM    696 HD21 LEU A  44     -10.333   5.573  -9.435  1.00 97.06           H  
ATOM    697 HD22 LEU A  44      -8.850   6.141 -10.248  1.00 97.06           H  
ATOM    698 HD23 LEU A  44      -8.843   4.596  -9.384  1.00 97.06           H  
ATOM    699  N   GLU A  45      -9.559   2.512 -13.985  1.00 96.86           N  
ATOM    700  H   GLU A  45     -10.284   3.093 -14.381  1.00 96.86           H  
ATOM    701  CA  GLU A  45      -8.290   2.481 -14.706  1.00 96.86           C  
ATOM    702  HA  GLU A  45      -7.529   2.024 -14.073  1.00 96.86           H  
ATOM    703  C   GLU A  45      -7.857   3.923 -15.003  1.00 96.86           C  
ATOM    704  CB  GLU A  45      -8.426   1.603 -15.965  1.00 96.86           C  
ATOM    705  HB2 GLU A  45      -9.134   2.054 -16.660  1.00 96.86           H  
ATOM    706  HB3 GLU A  45      -8.809   0.628 -15.663  1.00 96.86           H  
ATOM    707  O   GLU A  45      -8.636   4.720 -15.527  1.00 96.86           O  
ATOM    708  CG  GLU A  45      -7.075   1.401 -16.664  1.00 96.86           C  
ATOM    709  HG2 GLU A  45      -6.752   2.351 -17.090  1.00 96.86           H  
ATOM    710  HG3 GLU A  45      -6.335   1.111 -15.918  1.00 96.86           H  
ATOM    711  CD  GLU A  45      -7.102   0.320 -17.760  1.00 96.86           C  
ATOM    712  OE1 GLU A  45      -6.729   0.613 -18.913  1.00 96.86           O  
ATOM    713  OE2 GLU A  45      -7.272  -0.882 -17.450  1.00 96.86           O  
ATOM    714  N   VAL A  46      -6.624   4.270 -14.631  1.00 95.53           N  
ATOM    715  H   VAL A  46      -6.063   3.582 -14.150  1.00 95.53           H  
ATOM    716  CA  VAL A  46      -6.004   5.571 -14.908  1.00 95.53           C  
ATOM    717  HA  VAL A  46      -6.669   6.163 -15.537  1.00 95.53           H  
ATOM    718  C   VAL A  46      -4.712   5.332 -15.668  1.00 95.53           C  
ATOM    719  CB  VAL A  46      -5.721   6.374 -13.621  1.00 95.53           C  
ATOM    720  HB  VAL A  46      -4.982   5.845 -13.020  1.00 95.53           H  
ATOM    721  O   VAL A  46      -3.809   4.678 -15.153  1.00 95.53           O  
ATOM    722  CG1 VAL A  46      -5.168   7.771 -13.933  1.00 95.53           C  
ATOM    723 HG11 VAL A  46      -5.877   8.324 -14.550  1.00 95.53           H  
ATOM    724 HG12 VAL A  46      -4.993   8.315 -13.005  1.00 95.53           H  
ATOM    725 HG13 VAL A  46      -4.217   7.689 -14.461  1.00 95.53           H  
ATOM    726  CG2 VAL A  46      -6.982   6.551 -12.771  1.00 95.53           C  
ATOM    727 HG21 VAL A  46      -6.771   7.194 -11.916  1.00 95.53           H  
ATOM    728 HG22 VAL A  46      -7.781   6.985 -13.372  1.00 95.53           H  
ATOM    729 HG23 VAL A  46      -7.297   5.578 -12.396  1.00 95.53           H  
ATOM    730  N   GLU A  47      -4.613   5.875 -16.876  1.00 95.18           N  
ATOM    731  H   GLU A  47      -5.404   6.363 -17.271  1.00 95.18           H  
ATOM    732  CA  GLU A  47      -3.376   5.847 -17.656  1.00 95.18           C  
ATOM    733  HA  GLU A  47      -2.918   4.863 -17.551  1.00 95.18           H  
ATOM    734  C   GLU A  47      -2.373   6.880 -17.128  1.00 95.18           C  
ATOM    735  CB  GLU A  47      -3.665   6.057 -19.149  1.00 95.18           C  
ATOM    736  HB2 GLU A  47      -4.164   7.017 -19.287  1.00 95.18           H  
ATOM    737  HB3 GLU A  47      -2.713   6.077 -19.681  1.00 95.18           H  
ATOM    738  O   GLU A  47      -2.729   8.023 -16.823  1.00 95.18           O  
ATOM    739  CG  GLU A  47      -4.535   4.931 -19.735  1.00 95.18           C  
ATOM    740  HG2 GLU A  47      -4.087   3.974 -19.465  1.00 95.18           H  
ATOM    741  HG3 GLU A  47      -5.528   4.976 -19.288  1.00 95.18           H  
ATOM    742  CD  GLU A  47      -4.670   5.008 -21.264  1.00 95.18           C  
ATOM    743  OE1 GLU A  47      -4.915   3.939 -21.872  1.00 95.18           O  
ATOM    744  OE2 GLU A  47      -4.517   6.119 -21.820  1.00 95.18           O  
ATOM    745  N   LEU A  48      -1.115   6.456 -17.025  1.00 92.78           N  
ATOM    746  H   LEU A  48      -0.914   5.517 -17.337  1.00 92.78           H  
ATOM    747  CA  LEU A  48       0.034   7.239 -16.593  1.00 92.78           C  
ATOM    748  HA  LEU A  48      -0.298   8.209 -16.224  1.00 92.78           H  
ATOM    749  C   LEU A  48       0.973   7.477 -17.781  1.00 92.78           C  
ATOM    750  CB  LEU A  48       0.780   6.496 -15.467  1.00 92.78           C  
ATOM    751  HB2 LEU A  48       1.138   5.547 -15.865  1.00 92.78           H  
ATOM    752  HB3 LEU A  48       1.664   7.079 -15.207  1.00 92.78           H  
ATOM    753  O   LEU A  48       1.281   6.553 -18.541  1.00 92.78           O  
ATOM    754  CG  LEU A  48      -0.008   6.207 -14.178  1.00 92.78           C  
ATOM    755  HG  LEU A  48      -0.817   5.508 -14.389  1.00 92.78           H  
ATOM    756  CD1 LEU A  48       0.950   5.559 -13.173  1.00 92.78           C  
ATOM    757 HD11 LEU A  48       1.298   4.602 -13.561  1.00 92.78           H  
ATOM    758 HD12 LEU A  48       0.453   5.383 -12.218  1.00 92.78           H  
ATOM    759 HD13 LEU A  48       1.806   6.210 -12.993  1.00 92.78           H  
ATOM    760  CD2 LEU A  48      -0.597   7.472 -13.551  1.00 92.78           C  
ATOM    761 HD21 LEU A  48       0.188   8.212 -13.397  1.00 92.78           H  
ATOM    762 HD22 LEU A  48      -1.065   7.230 -12.597  1.00 92.78           H  
ATOM    763 HD23 LEU A  48      -1.357   7.887 -14.214  1.00 92.78           H  
ATOM    764  N   SER A  49       1.489   8.700 -17.904  1.00 91.21           N  
ATOM    765  H   SER A  49       1.232   9.406 -17.229  1.00 91.21           H  
ATOM    766  CA  SER A  49       2.572   8.997 -18.847  1.00 91.21           C  
ATOM    767  HA  SER A  49       2.228   8.690 -19.835  1.00 91.21           H  
ATOM    768  C   SER A  49       3.841   8.201 -18.496  1.00 91.21           C  
ATOM    769  CB  SER A  49       2.862  10.505 -18.899  1.00 91.21           C  
ATOM    770  HB2 SER A  49       1.928  11.059 -18.805  1.00 91.21           H  
ATOM    771  HB3 SER A  49       3.302  10.746 -19.866  1.00 91.21           H  
ATOM    772  O   SER A  49       3.991   7.777 -17.346  1.00 91.21           O  
ATOM    773  OG  SER A  49       3.764  10.918 -17.891  1.00 91.21           O  
ATOM    774  HG  SER A  49       4.560  11.215 -18.338  1.00 91.21           H  
ATOM    775  N   PRO A  50       4.787   8.011 -19.436  1.00 85.70           N  
ATOM    776  CA  PRO A  50       6.065   7.341 -19.169  1.00 85.70           C  
ATOM    777  HA  PRO A  50       5.885   6.273 -19.042  1.00 85.70           H  
ATOM    778  C   PRO A  50       6.812   7.875 -17.933  1.00 85.70           C  
ATOM    779  CB  PRO A  50       6.886   7.539 -20.446  1.00 85.70           C  
ATOM    780  HB2 PRO A  50       7.577   6.712 -20.611  1.00 85.70           H  
ATOM    781  HB3 PRO A  50       7.424   8.486 -20.408  1.00 85.70           H  
ATOM    782  O   PRO A  50       7.383   7.107 -17.161  1.00 85.70           O  
ATOM    783  CG  PRO A  50       5.816   7.610 -21.533  1.00 85.70           C  
ATOM    784  HG2 PRO A  50       5.474   6.605 -21.781  1.00 85.70           H  
ATOM    785  HG3 PRO A  50       6.175   8.130 -22.421  1.00 85.70           H  
ATOM    786  CD  PRO A  50       4.696   8.381 -20.842  1.00 85.70           C  
ATOM    787  HD2 PRO A  50       3.734   8.106 -21.275  1.00 85.70           H  
ATOM    788  HD3 PRO A  50       4.873   9.452 -20.946  1.00 85.70           H  
ATOM    789  N   GLU A  51       6.762   9.185 -17.692  1.00 82.58           N  
ATOM    790  H   GLU A  51       6.299   9.779 -18.365  1.00 82.58           H  
ATOM    791  CA  GLU A  51       7.397   9.838 -16.542  1.00 82.58           C  
ATOM    792  HA  GLU A  51       8.415   9.460 -16.443  1.00 82.58           H  
ATOM    793  C   GLU A  51       6.667   9.545 -15.218  1.00 82.58           C  
ATOM    794  CB  GLU A  51       7.465  11.362 -16.762  1.00 82.58           C  
ATOM    795  HB2 GLU A  51       8.040  11.782 -15.937  1.00 82.58           H  
ATOM    796  HB3 GLU A  51       6.463  11.788 -16.697  1.00 82.58           H  
ATOM    797  O   GLU A  51       7.280   9.537 -14.147  1.00 82.58           O  
ATOM    798  CG  GLU A  51       8.139  11.815 -18.072  1.00 82.58           C  
ATOM    799  HG2 GLU A  51       8.397  12.869 -17.966  1.00 82.58           H  
ATOM    800  HG3 GLU A  51       9.070  11.261 -18.193  1.00 82.58           H  
ATOM    801  CD  GLU A  51       7.266  11.660 -19.333  1.00 82.58           C  
ATOM    802  OE1 GLU A  51       7.839  11.742 -20.438  1.00 82.58           O  
ATOM    803  OE2 GLU A  51       6.039  11.414 -19.192  1.00 82.58           O  
ATOM    804  N   GLN A  52       5.357   9.291 -15.284  1.00 88.45           N  
ATOM    805  H   GLN A  52       4.932   9.272 -16.200  1.00 88.45           H  
ATOM    806  CA  GLN A  52       4.488   9.026 -14.138  1.00 88.45           C  
ATOM    807  HA  GLN A  52       4.802   9.642 -13.295  1.00 88.45           H  
ATOM    808  C   GLN A  52       4.537   7.566 -13.666  1.00 88.45           C  
ATOM    809  CB  GLN A  52       3.052   9.412 -14.521  1.00 88.45           C  
ATOM    810  HB2 GLN A  52       2.360   8.995 -13.789  1.00 88.45           H  
ATOM    811  HB3 GLN A  52       2.814   8.974 -15.490  1.00 88.45           H  
ATOM    812  O   GLN A  52       4.312   7.314 -12.484  1.00 88.45           O  
ATOM    813  CG  GLN A  52       2.828  10.927 -14.597  1.00 88.45           C  
ATOM    814  HG2 GLN A  52       3.553  11.383 -15.271  1.00 88.45           H  
ATOM    815  HG3 GLN A  52       2.982  11.345 -13.602  1.00 88.45           H  
ATOM    816  CD  GLN A  52       1.426  11.295 -15.081  1.00 88.45           C  
ATOM    817  NE2 GLN A  52       0.889  12.420 -14.660  1.00 88.45           N  
ATOM    818 HE21 GLN A  52      -0.007  12.673 -15.050  1.00 88.45           H  
ATOM    819 HE22 GLN A  52       1.345  13.004 -13.973  1.00 88.45           H  
ATOM    820  OE1 GLN A  52       0.776  10.578 -15.826  1.00 88.45           O  
ATOM    821  N   GLN A  53       4.855   6.609 -14.547  1.00 85.80           N  
ATOM    822  H   GLN A  53       5.012   6.891 -15.504  1.00 85.80           H  
ATOM    823  CA  GLN A  53       4.759   5.164 -14.251  1.00 85.80           C  
ATOM    824  HA  GLN A  53       3.721   4.935 -14.010  1.00 85.80           H  
ATOM    825  C   GLN A  53       5.607   4.736 -13.045  1.00 85.80           C  
ATOM    826  CB  GLN A  53       5.166   4.311 -15.468  1.00 85.80           C  
ATOM    827  HB2 GLN A  53       6.253   4.274 -15.539  1.00 85.80           H  
ATOM    828  HB3 GLN A  53       4.800   3.296 -15.311  1.00 85.80           H  
ATOM    829  O   GLN A  53       5.221   3.850 -12.294  1.00 85.80           O  
ATOM    830  CG  GLN A  53       4.617   4.846 -16.793  1.00 85.80           C  
ATOM    831  HG2 GLN A  53       3.578   5.158 -16.684  1.00 85.80           H  
ATOM    832  HG3 GLN A  53       5.206   5.730 -17.037  1.00 85.80           H  
ATOM    833  CD  GLN A  53       4.767   3.905 -17.979  1.00 85.80           C  
ATOM    834  NE2 GLN A  53       4.007   4.112 -19.033  1.00 85.80           N  
ATOM    835 HE21 GLN A  53       4.095   3.436 -19.778  1.00 85.80           H  
ATOM    836 HE22 GLN A  53       3.299   4.833 -19.023  1.00 85.80           H  
ATOM    837  OE1 GLN A  53       5.577   2.998 -18.002  1.00 85.80           O  
ATOM    838  N   ASN A  54       6.742   5.407 -12.840  1.00 84.31           N  
ATOM    839  H   ASN A  54       6.974   6.128 -13.508  1.00 84.31           H  
ATOM    840  CA  ASN A  54       7.697   5.095 -11.777  1.00 84.31           C  
ATOM    841  HA  ASN A  54       7.592   4.048 -11.492  1.00 84.31           H  
ATOM    842  C   ASN A  54       7.490   5.918 -10.496  1.00 84.31           C  
ATOM    843  CB  ASN A  54       9.105   5.302 -12.351  1.00 84.31           C  
ATOM    844  HB2 ASN A  54       9.839   5.158 -11.559  1.00 84.31           H  
ATOM    845  HB3 ASN A  54       9.203   6.321 -12.728  1.00 84.31           H  
ATOM    846  O   ASN A  54       8.261   5.776  -9.549  1.00 84.31           O  
ATOM    847  CG  ASN A  54       9.417   4.306 -13.450  1.00 84.31           C  
ATOM    848  ND2 ASN A  54       9.882   4.752 -14.592  1.00 84.31           N  
ATOM    849 HD21 ASN A  54       9.906   5.740 -14.800  1.00 84.31           H  
ATOM    850 HD22 ASN A  54       9.980   4.049 -15.310  1.00 84.31           H  
ATOM    851  OD1 ASN A  54       9.269   3.111 -13.303  1.00 84.31           O  
ATOM    852  N   ASN A  55       6.525   6.843 -10.481  1.00 90.32           N  
ATOM    853  H   ASN A  55       5.879   6.870 -11.257  1.00 90.32           H  
ATOM    854  CA  ASN A  55       6.290   7.759  -9.368  1.00 90.32           C  
ATOM    855  HA  ASN A  55       6.600   7.286  -8.436  1.00 90.32           H  
ATOM    856  C   ASN A  55       4.791   8.068  -9.255  1.00 90.32           C  
ATOM    857  CB  ASN A  55       7.122   9.041  -9.553  1.00 90.32           C  
ATOM    858  HB2 ASN A  55       6.814   9.535 -10.474  1.00 90.32           H  
ATOM    859  HB3 ASN A  55       6.908   9.716  -8.724  1.00 90.32           H  
ATOM    860  O   ASN A  55       4.311   9.088  -9.761  1.00 90.32           O  
ATOM    861  CG  ASN A  55       8.622   8.802  -9.591  1.00 90.32           C  
ATOM    862  ND2 ASN A  55       9.229   8.983 -10.742  1.00 90.32           N  
ATOM    863 HD21 ASN A  55       8.689   9.205 -11.567  1.00 90.32           H  
ATOM    864 HD22 ASN A  55      10.214   8.763 -10.780  1.00 90.32           H  
ATOM    865  OD1 ASN A  55       9.272   8.478  -8.605  1.00 90.32           O  
ATOM    866  N   ALA A  56       4.070   7.194  -8.557  1.00 93.16           N  
ATOM    867  H   ALA A  56       4.547   6.409  -8.136  1.00 93.16           H  
ATOM    868  CA  ALA A  56       2.646   7.318  -8.298  1.00 93.16           C  
ATOM    869  HA  ALA A  56       2.334   8.335  -8.534  1.00 93.16           H  
ATOM    870  C   ALA A  56       2.317   7.057  -6.821  1.00 93.16           C  
ATOM    871  CB  ALA A  56       1.885   6.373  -9.234  1.00 93.16           C  
ATOM    872  HB1 ALA A  56       2.126   6.607 -10.271  1.00 93.16           H  
ATOM    873  HB2 ALA A  56       2.167   5.341  -9.028  1.00 93.16           H  
ATOM    874  HB3 ALA A  56       0.811   6.488  -9.085  1.00 93.16           H  
ATOM    875  O   ALA A  56       2.833   6.140  -6.186  1.00 93.16           O  
ATOM    876  N   MET A  57       1.400   7.852  -6.286  1.00 94.71           N  
ATOM    877  H   MET A  57       1.044   8.606  -6.855  1.00 94.71           H  
ATOM    878  CA  MET A  57       0.779   7.647  -4.985  1.00 94.71           C  
ATOM    879  HA  MET A  57       1.164   6.732  -4.536  1.00 94.71           H  
ATOM    880  C   MET A  57      -0.727   7.486  -5.184  1.00 94.71           C  
ATOM    881  CB  MET A  57       1.138   8.812  -4.056  1.00 94.71           C  
ATOM    882  HB2 MET A  57       2.217   8.815  -3.897  1.00 94.71           H  
ATOM    883  HB3 MET A  57       0.857   9.752  -4.531  1.00 94.71           H  
ATOM    884  O   MET A  57      -1.365   8.319  -5.824  1.00 94.71           O  
ATOM    885  CG  MET A  57       0.443   8.705  -2.694  1.00 94.71           C  
ATOM    886  HG2 MET A  57      -0.637   8.729  -2.835  1.00 94.71           H  
ATOM    887  HG3 MET A  57       0.698   7.743  -2.249  1.00 94.71           H  
ATOM    888  SD  MET A  57       0.888  10.014  -1.522  1.00 94.71           S  
ATOM    889  CE  MET A  57       0.021  11.425  -2.259  1.00 94.71           C  
ATOM    890  HE1 MET A  57       0.135  12.293  -1.610  1.00 94.71           H  
ATOM    891  HE2 MET A  57       0.454  11.651  -3.233  1.00 94.71           H  
ATOM    892  HE3 MET A  57      -1.038  11.189  -2.365  1.00 94.71           H  
ATOM    893  N   VAL A  58      -1.295   6.428  -4.618  1.00 96.08           N  
ATOM    894  H   VAL A  58      -0.698   5.779  -4.126  1.00 96.08           H  
ATOM    895  CA  VAL A  58      -2.727   6.129  -4.650  1.00 96.08           C  
ATOM    896  HA  VAL A  58      -3.244   6.886  -5.240  1.00 96.08           H  
ATOM    897  C   VAL A  58      -3.256   6.184  -3.224  1.00 96.08           C  
ATOM    898  CB  VAL A  58      -3.009   4.763  -5.303  1.00 96.08           C  
ATOM    899  HB  VAL A  58      -2.629   3.968  -4.662  1.00 96.08           H  
ATOM    900  O   VAL A  58      -2.901   5.358  -2.387  1.00 96.08           O  
ATOM    901  CG1 VAL A  58      -4.517   4.553  -5.490  1.00 96.08           C  
ATOM    902 HG11 VAL A  58      -5.023   4.579  -4.525  1.00 96.08           H  
ATOM    903 HG12 VAL A  58      -4.700   3.582  -5.950  1.00 96.08           H  
ATOM    904 HG13 VAL A  58      -4.927   5.336  -6.129  1.00 96.08           H  
ATOM    905  CG2 VAL A  58      -2.331   4.632  -6.673  1.00 96.08           C  
ATOM    906 HG21 VAL A  58      -2.650   5.440  -7.330  1.00 96.08           H  
ATOM    907 HG22 VAL A  58      -2.588   3.670  -7.117  1.00 96.08           H  
ATOM    908 HG23 VAL A  58      -1.247   4.664  -6.563  1.00 96.08           H  
ATOM    909  N   GLU A  59      -4.107   7.160  -2.943  1.00 96.82           N  
ATOM    910  H   GLU A  59      -4.354   7.800  -3.685  1.00 96.82           H  
ATOM    911  CA  GLU A  59      -4.893   7.232  -1.716  1.00 96.82           C  
ATOM    912  HA  GLU A  59      -4.391   6.678  -0.924  1.00 96.82           H  
ATOM    913  C   GLU A  59      -6.259   6.589  -1.976  1.00 96.82           C  
ATOM    914  CB  GLU A  59      -5.005   8.696  -1.260  1.00 96.82           C  
ATOM    915  HB2 GLU A  59      -5.474   9.273  -2.057  1.00 96.82           H  
ATOM    916  HB3 GLU A  59      -4.003   9.097  -1.102  1.00 96.82           H  
ATOM    917  O   GLU A  59      -6.973   6.978  -2.900  1.00 96.82           O  
ATOM    918  CG  GLU A  59      -5.827   8.855   0.027  1.00 96.82           C  
ATOM    919  HG2 GLU A  59      -5.309   8.324   0.826  1.00 96.82           H  
ATOM    920  HG3 GLU A  59      -6.795   8.374  -0.111  1.00 96.82           H  
ATOM    921  CD  GLU A  59      -6.082  10.309   0.472  1.00 96.82           C  
ATOM    922  OE1 GLU A  59      -7.004  10.497   1.297  1.00 96.82           O  
ATOM    923  OE2 GLU A  59      -5.350  11.265   0.109  1.00 96.82           O  
ATOM    924  N   VAL A  60      -6.636   5.614  -1.155  1.00 96.47           N  
ATOM    925  H   VAL A  60      -5.992   5.334  -0.429  1.00 96.47           H  
ATOM    926  CA  VAL A  60      -7.956   4.985  -1.160  1.00 96.47           C  
ATOM    927  HA  VAL A  60      -8.557   5.427  -1.955  1.00 96.47           H  
ATOM    928  C   VAL A  60      -8.646   5.265   0.165  1.00 96.47           C  
ATOM    929  CB  VAL A  60      -7.883   3.471  -1.423  1.00 96.47           C  
ATOM    930  HB  VAL A  60      -7.362   2.974  -0.605  1.00 96.47           H  
ATOM    931  O   VAL A  60      -8.142   4.900   1.226  1.00 96.47           O  
ATOM    932  CG1 VAL A  60      -9.311   2.918  -1.512  1.00 96.47           C  
ATOM    933 HG11 VAL A  60      -9.292   1.886  -1.860  1.00 96.47           H  
ATOM    934 HG12 VAL A  60      -9.896   3.515  -2.212  1.00 96.47           H  
ATOM    935 HG13 VAL A  60      -9.787   2.939  -0.532  1.00 96.47           H  
ATOM    936  CG2 VAL A  60      -7.143   3.150  -2.728  1.00 96.47           C  
ATOM    937 HG21 VAL A  60      -7.200   2.082  -2.937  1.00 96.47           H  
ATOM    938 HG22 VAL A  60      -7.580   3.706  -3.558  1.00 96.47           H  
ATOM    939 HG23 VAL A  60      -6.092   3.424  -2.631  1.00 96.47           H  
ATOM    940  N   GLN A  61      -9.826   5.871   0.106  1.00 95.64           N  
ATOM    941  H   GLN A  61     -10.170   6.156  -0.800  1.00 95.64           H  
ATOM    942  CA  GLN A  61     -10.655   6.143   1.271  1.00 95.64           C  
ATOM    943  HA  GLN A  61     -10.094   5.877   2.167  1.00 95.64           H  
ATOM    944  C   GLN A  61     -11.933   5.298   1.246  1.00 95.64           C  
ATOM    945  CB  GLN A  61     -10.936   7.645   1.364  1.00 95.64           C  
ATOM    946  HB2 GLN A  61     -11.490   7.961   0.480  1.00 95.64           H  
ATOM    947  HB3 GLN A  61      -9.990   8.186   1.397  1.00 95.64           H  
ATOM    948  O   GLN A  61     -12.752   5.402   0.326  1.00 95.64           O  
ATOM    949  CG  GLN A  61     -11.751   7.977   2.621  1.00 95.64           C  
ATOM    950  HG2 GLN A  61     -11.190   7.673   3.504  1.00 95.64           H  
ATOM    951  HG3 GLN A  61     -12.688   7.420   2.610  1.00 95.64           H  
ATOM    952  CD  GLN A  61     -12.108   9.451   2.750  1.00 95.64           C  
ATOM    953  NE2 GLN A  61     -12.766   9.812   3.828  1.00 95.64           N  
ATOM    954 HE21 GLN A  61     -13.074   9.106   4.482  1.00 95.64           H  
ATOM    955 HE22 GLN A  61     -12.983  10.794   3.922  1.00 95.64           H  
ATOM    956  OE1 GLN A  61     -11.872  10.286   1.892  1.00 95.64           O  
ATOM    957  N   VAL A  62     -12.132   4.511   2.307  1.00 90.41           N  
ATOM    958  H   VAL A  62     -11.415   4.505   3.019  1.00 90.41           H  
ATOM    959  CA  VAL A  62     -13.325   3.683   2.535  1.00 90.41           C  
ATOM    960  HA  VAL A  62     -14.050   3.878   1.745  1.00 90.41           H  
ATOM    961  C   VAL A  62     -13.957   4.069   3.865  1.00 90.41           C  
ATOM    962  CB  VAL A  62     -12.997   2.183   2.486  1.00 90.41           C  
ATOM    963  HB  VAL A  62     -12.338   1.920   3.313  1.00 90.41           H  
ATOM    964  O   VAL A  62     -13.517   3.667   4.943  1.00 90.41           O  
ATOM    965  CG1 VAL A  62     -14.280   1.343   2.594  1.00 90.41           C  
ATOM    966 HG11 VAL A  62     -14.023   0.285   2.552  1.00 90.41           H  
ATOM    967 HG12 VAL A  62     -14.960   1.581   1.776  1.00 90.41           H  
ATOM    968 HG13 VAL A  62     -14.764   1.536   3.552  1.00 90.41           H  
ATOM    969  CG2 VAL A  62     -12.288   1.847   1.176  1.00 90.41           C  
ATOM    970 HG21 VAL A  62     -12.365   2.656   0.450  1.00 90.41           H  
ATOM    971 HG22 VAL A  62     -11.233   1.660   1.378  1.00 90.41           H  
ATOM    972 HG23 VAL A  62     -12.754   0.968   0.731  1.00 90.41           H  
ATOM    973  N   GLY A  63     -15.004   4.891   3.801  1.00 87.48           N  
ATOM    974  H   GLY A  63     -15.280   5.241   2.895  1.00 87.48           H  
ATOM    975  CA  GLY A  63     -15.563   5.521   4.997  1.00 87.48           C  
ATOM    976  HA2 GLY A  63     -15.922   4.752   5.681  1.00 87.48           H  
ATOM    977  HA3 GLY A  63     -16.399   6.163   4.718  1.00 87.48           H  
ATOM    978  C   GLY A  63     -14.511   6.386   5.700  1.00 87.48           C  
ATOM    979  O   GLY A  63     -14.044   7.376   5.138  1.00 87.48           O  
ATOM    980  N   ASN A  64     -14.130   5.991   6.918  1.00 87.76           N  
ATOM    981  H   ASN A  64     -14.501   5.120   7.271  1.00 87.76           H  
ATOM    982  CA  ASN A  64     -13.131   6.693   7.734  1.00 87.76           C  
ATOM    983  HA  ASN A  64     -13.033   7.717   7.374  1.00 87.76           H  
ATOM    984  C   ASN A  64     -11.724   6.071   7.641  1.00 87.76           C  
ATOM    985  CB  ASN A  64     -13.628   6.748   9.190  1.00 87.76           C  
ATOM    986  HB2 ASN A  64     -13.770   5.733   9.560  1.00 87.76           H  
ATOM    987  HB3 ASN A  64     -12.869   7.230   9.806  1.00 87.76           H  
ATOM    988  O   ASN A  64     -10.793   6.571   8.272  1.00 87.76           O  
ATOM    989  CG  ASN A  64     -14.915   7.533   9.371  1.00 87.76           C  
ATOM    990  ND2 ASN A  64     -15.600   7.332  10.471  1.00 87.76           N  
ATOM    991 HD21 ASN A  64     -16.431   7.896  10.579  1.00 87.76           H  
ATOM    992 HD22 ASN A  64     -15.264   6.701  11.185  1.00 87.76           H  
ATOM    993  OD1 ASN A  64     -15.333   8.325   8.547  1.00 87.76           O  
ATOM    994  N   GLU A  65     -11.560   4.970   6.904  1.00 90.00           N  
ATOM    995  H   GLU A  65     -12.329   4.616   6.353  1.00 90.00           H  
ATOM    996  CA  GLU A  65     -10.256   4.347   6.680  1.00 90.00           C  
ATOM    997  HA  GLU A  65      -9.613   4.545   7.538  1.00 90.00           H  
ATOM    998  C   GLU A  65      -9.596   4.970   5.450  1.00 90.00           C  
ATOM    999  CB  GLU A  65     -10.374   2.818   6.547  1.00 90.00           C  
ATOM   1000  HB2 GLU A  65      -9.384   2.421   6.323  1.00 90.00           H  
ATOM   1001  HB3 GLU A  65     -11.045   2.568   5.725  1.00 90.00           H  
ATOM   1002  O   GLU A  65     -10.201   5.020   4.381  1.00 90.00           O  
ATOM   1003  CG  GLU A  65     -10.884   2.173   7.848  1.00 90.00           C  
ATOM   1004  HG2 GLU A  65     -10.259   2.523   8.669  1.00 90.00           H  
ATOM   1005  HG3 GLU A  65     -11.902   2.512   8.036  1.00 90.00           H  
ATOM   1006  CD  GLU A  65     -10.868   0.631   7.845  1.00 90.00           C  
ATOM   1007  OE1 GLU A  65     -11.234   0.053   8.894  1.00 90.00           O  
ATOM   1008  OE2 GLU A  65     -10.482   0.004   6.831  1.00 90.00           O  
ATOM   1009  N   ILE A  66      -8.360   5.446   5.613  1.00 93.94           N  
ATOM   1010  H   ILE A  66      -7.929   5.377   6.524  1.00 93.94           H  
ATOM   1011  CA  ILE A  66      -7.534   5.972   4.524  1.00 93.94           C  
ATOM   1012  HA  ILE A  66      -8.100   5.936   3.594  1.00 93.94           H  
ATOM   1013  C   ILE A  66      -6.320   5.060   4.377  1.00 93.94           C  
ATOM   1014  CB  ILE A  66      -7.122   7.443   4.755  1.00 93.94           C  
ATOM   1015  HB  ILE A  66      -6.459   7.493   5.619  1.00 93.94           H  
ATOM   1016  O   ILE A  66      -5.556   4.873   5.331  1.00 93.94           O  
ATOM   1017  CG1 ILE A  66      -8.344   8.353   5.018  1.00 93.94           C  
ATOM   1018 HG12 ILE A  66      -8.992   8.348   4.141  1.00 93.94           H  
ATOM   1019 HG13 ILE A  66      -8.913   7.961   5.861  1.00 93.94           H  
ATOM   1020  CG2 ILE A  66      -6.362   7.935   3.513  1.00 93.94           C  
ATOM   1021 HG21 ILE A  66      -5.499   7.303   3.301  1.00 93.94           H  
ATOM   1022 HG22 ILE A  66      -6.008   8.957   3.650  1.00 93.94           H  
ATOM   1023 HG23 ILE A  66      -7.021   7.921   2.645  1.00 93.94           H  
ATOM   1024  CD1 ILE A  66      -7.981   9.804   5.360  1.00 93.94           C  
ATOM   1025 HD11 ILE A  66      -8.881  10.334   5.670  1.00 93.94           H  
ATOM   1026 HD12 ILE A  66      -7.569  10.311   4.487  1.00 93.94           H  
ATOM   1027 HD13 ILE A  66      -7.258   9.824   6.175  1.00 93.94           H  
ATOM   1028  N   VAL A  67      -6.150   4.506   3.183  1.00 94.12           N  
ATOM   1029  H   VAL A  67      -6.822   4.719   2.460  1.00 94.12           H  
ATOM   1030  CA  VAL A  67      -5.033   3.643   2.808  1.00 94.12           C  
ATOM   1031  HA  VAL A  67      -4.388   3.511   3.677  1.00 94.12           H  
ATOM   1032  C   VAL A  67      -4.224   4.320   1.719  1.00 94.12           C  
ATOM   1033  CB  VAL A  67      -5.516   2.249   2.379  1.00 94.12           C  
ATOM   1034  HB  VAL A  67      -6.165   2.332   1.507  1.00 94.12           H  
ATOM   1035  O   VAL A  67      -4.787   4.831   0.759  1.00 94.12           O  
ATOM   1036  CG1 VAL A  67      -4.336   1.338   2.014  1.00 94.12           C  
ATOM   1037 HG11 VAL A  67      -3.592   1.320   2.811  1.00 94.12           H  
ATOM   1038 HG12 VAL A  67      -4.690   0.324   1.824  1.00 94.12           H  
ATOM   1039 HG13 VAL A  67      -3.853   1.701   1.107  1.00 94.12           H  
ATOM   1040  CG2 VAL A  67      -6.317   1.626   3.529  1.00 94.12           C  
ATOM   1041 HG21 VAL A  67      -7.340   2.003   3.513  1.00 94.12           H  
ATOM   1042 HG22 VAL A  67      -6.335   0.542   3.423  1.00 94.12           H  
ATOM   1043 HG23 VAL A  67      -5.866   1.868   4.491  1.00 94.12           H  
ATOM   1044  N   PHE A  68      -2.906   4.323   1.867  1.00 95.12           N  
ATOM   1045  H   PHE A  68      -2.508   3.856   2.668  1.00 95.12           H  
ATOM   1046  CA  PHE A  68      -1.996   4.860   0.863  1.00 95.12           C  
ATOM   1047  HA  PHE A  68      -2.559   5.304   0.042  1.00 95.12           H  
ATOM   1048  C   PHE A  68      -1.130   3.749   0.287  1.00 95.12           C  
ATOM   1049  CB  PHE A  68      -1.138   5.964   1.476  1.00 95.12           C  
ATOM   1050  HB2 PHE A  68      -0.267   6.130   0.843  1.00 95.12           H  
ATOM   1051  HB3 PHE A  68      -0.788   5.613   2.447  1.00 95.12           H  
ATOM   1052  O   PHE A  68      -0.562   2.948   1.032  1.00 95.12           O  
ATOM   1053  CG  PHE A  68      -1.844   7.288   1.672  1.00 95.12           C  
ATOM   1054  CD1 PHE A  68      -1.688   8.323   0.733  1.00 95.12           C  
ATOM   1055  HD1 PHE A  68      -1.108   8.160  -0.164  1.00 95.12           H  
ATOM   1056  CD2 PHE A  68      -2.611   7.507   2.827  1.00 95.12           C  
ATOM   1057  HD2 PHE A  68      -2.774   6.694   3.520  1.00 95.12           H  
ATOM   1058  CE1 PHE A  68      -2.281   9.576   0.964  1.00 95.12           C  
ATOM   1059  HE1 PHE A  68      -2.172  10.368   0.238  1.00 95.12           H  
ATOM   1060  CE2 PHE A  68      -3.168   8.771   3.080  1.00 95.12           C  
ATOM   1061  HE2 PHE A  68      -3.730   8.943   3.986  1.00 95.12           H  
ATOM   1062  CZ  PHE A  68      -3.016   9.803   2.140  1.00 95.12           C  
ATOM   1063  HZ  PHE A  68      -3.474  10.767   2.305  1.00 95.12           H  
ATOM   1064  N   PHE A  69      -0.991   3.759  -1.033  1.00 93.79           N  
ATOM   1065  H   PHE A  69      -1.545   4.416  -1.564  1.00 93.79           H  
ATOM   1066  CA  PHE A  69      -0.043   2.949  -1.780  1.00 93.79           C  
ATOM   1067  HA  PHE A  69       0.528   2.319  -1.098  1.00 93.79           H  
ATOM   1068  C   PHE A  69       0.908   3.878  -2.519  1.00 93.79           C  
ATOM   1069  CB  PHE A  69      -0.772   2.033  -2.758  1.00 93.79           C  
ATOM   1070  HB2 PHE A  69      -1.255   2.632  -3.530  1.00 93.79           H  
ATOM   1071  HB3 PHE A  69      -0.027   1.407  -3.250  1.00 93.79           H  
ATOM   1072  O   PHE A  69       0.471   4.724  -3.296  1.00 93.79           O  
ATOM   1073  CG  PHE A  69      -1.802   1.145  -2.104  1.00 93.79           C  
ATOM   1074  CD1 PHE A  69      -1.419  -0.085  -1.545  1.00 93.79           C  
ATOM   1075  HD1 PHE A  69      -0.384  -0.393  -1.585  1.00 93.79           H  
ATOM   1076  CD2 PHE A  69      -3.141   1.566  -2.034  1.00 93.79           C  
ATOM   1077  HD2 PHE A  69      -3.429   2.524  -2.441  1.00 93.79           H  
ATOM   1078  CE1 PHE A  69      -2.384  -0.919  -0.955  1.00 93.79           C  
ATOM   1079  HE1 PHE A  69      -2.099  -1.874  -0.538  1.00 93.79           H  
ATOM   1080  CE2 PHE A  69      -4.105   0.735  -1.445  1.00 93.79           C  
ATOM   1081  HE2 PHE A  69      -5.137   1.049  -1.404  1.00 93.79           H  
ATOM   1082  CZ  PHE A  69      -3.728  -0.513  -0.928  1.00 93.79           C  
ATOM   1083  HZ  PHE A  69      -4.490  -1.155  -0.513  1.00 93.79           H  
ATOM   1084  N   ILE A  70       2.201   3.741  -2.266  1.00 92.25           N  
ATOM   1085  H   ILE A  70       2.486   3.053  -1.583  1.00 92.25           H  
ATOM   1086  CA  ILE A  70       3.236   4.549  -2.901  1.00 92.25           C  
ATOM   1087  HA  ILE A  70       2.782   5.278  -3.573  1.00 92.25           H  
ATOM   1088  C   ILE A  70       4.107   3.627  -3.748  1.00 92.25           C  
ATOM   1089  CB  ILE A  70       4.041   5.336  -1.843  1.00 92.25           C  
ATOM   1090  HB  ILE A  70       4.475   4.627  -1.139  1.00 92.25           H  
ATOM   1091  O   ILE A  70       4.739   2.718  -3.214  1.00 92.25           O  
ATOM   1092  CG1 ILE A  70       3.134   6.305  -1.048  1.00 92.25           C  
ATOM   1093 HG12 ILE A  70       2.277   5.763  -0.648  1.00 92.25           H  
ATOM   1094 HG13 ILE A  70       2.766   7.082  -1.718  1.00 92.25           H  
ATOM   1095  CG2 ILE A  70       5.181   6.097  -2.544  1.00 92.25           C  
ATOM   1096 HG21 ILE A  70       4.766   6.709  -3.346  1.00 92.25           H  
ATOM   1097 HG22 ILE A  70       5.731   6.723  -1.841  1.00 92.25           H  
ATOM   1098 HG23 ILE A  70       5.895   5.397  -2.977  1.00 92.25           H  
ATOM   1099  CD1 ILE A  70       3.836   6.971   0.143  1.00 92.25           C  
ATOM   1100 HD11 ILE A  70       4.312   6.214   0.766  1.00 92.25           H  
ATOM   1101 HD12 ILE A  70       3.104   7.522   0.733  1.00 92.25           H  
ATOM   1102 HD13 ILE A  70       4.597   7.671  -0.203  1.00 92.25           H  
ATOM   1103  N   LEU A  71       4.169   3.896  -5.048  1.00 90.88           N  
ATOM   1104  H   LEU A  71       3.609   4.656  -5.407  1.00 90.88           H  
ATOM   1105  CA  LEU A  71       5.201   3.389  -5.943  1.00 90.88           C  
ATOM   1106  HA  LEU A  71       5.792   2.630  -5.430  1.00 90.88           H  
ATOM   1107  C   LEU A  71       6.111   4.554  -6.319  1.00 90.88           C  
ATOM   1108  CB  LEU A  71       4.558   2.766  -7.194  1.00 90.88           C  
ATOM   1109  HB2 LEU A  71       3.906   1.946  -6.893  1.00 90.88           H  
ATOM   1110  HB3 LEU A  71       3.945   3.518  -7.691  1.00 90.88           H  
ATOM   1111  O   LEU A  71       5.667   5.505  -6.961  1.00 90.88           O  
ATOM   1112  CG  LEU A  71       5.597   2.234  -8.201  1.00 90.88           C  
ATOM   1113  HG  LEU A  71       6.244   3.046  -8.531  1.00 90.88           H  
ATOM   1114  CD1 LEU A  71       6.463   1.140  -7.577  1.00 90.88           C  
ATOM   1115 HD11 LEU A  71       7.166   1.570  -6.864  1.00 90.88           H  
ATOM   1116 HD12 LEU A  71       7.041   0.638  -8.353  1.00 90.88           H  
ATOM   1117 HD13 LEU A  71       5.825   0.417  -7.069  1.00 90.88           H  
ATOM   1118  CD2 LEU A  71       4.888   1.675  -9.427  1.00 90.88           C  
ATOM   1119 HD21 LEU A  71       5.622   1.280 -10.130  1.00 90.88           H  
ATOM   1120 HD22 LEU A  71       4.353   2.479  -9.933  1.00 90.88           H  
ATOM   1121 HD23 LEU A  71       4.204   0.874  -9.150  1.00 90.88           H  
ATOM   1122  N   ALA A  72       7.376   4.496  -5.921  1.00 88.75           N  
ATOM   1123  H   ALA A  72       7.706   3.699  -5.396  1.00 88.75           H  
ATOM   1124  CA  ALA A  72       8.327   5.546  -6.252  1.00 88.75           C  
ATOM   1125  HA  ALA A  72       8.008   6.061  -7.158  1.00 88.75           H  
ATOM   1126  C   ALA A  72       9.715   4.968  -6.520  1.00 88.75           C  
ATOM   1127  CB  ALA A  72       8.332   6.571  -5.113  1.00 88.75           C  
ATOM   1128  HB1 ALA A  72       8.559   6.061  -4.177  1.00 88.75           H  
ATOM   1129  HB2 ALA A  72       9.080   7.339  -5.312  1.00 88.75           H  
ATOM   1130  HB3 ALA A  72       7.352   7.040  -5.037  1.00 88.75           H  
ATOM   1131  O   ALA A  72      10.181   4.102  -5.788  1.00 88.75           O  
ATOM   1132  N   HIS A  73      10.401   5.488  -7.536  1.00 86.89           N  
ATOM   1133  H   HIS A  73       9.891   6.053  -8.199  1.00 86.89           H  
ATOM   1134  CA  HIS A  73      11.834   5.241  -7.759  1.00 86.89           C  
ATOM   1135  HA  HIS A  73      12.162   4.382  -7.172  1.00 86.89           H  
ATOM   1136  C   HIS A  73      12.696   6.422  -7.291  1.00 86.89           C  
ATOM   1137  CB  HIS A  73      12.073   4.906  -9.237  1.00 86.89           C  
ATOM   1138  HB2 HIS A  73      13.148   4.864  -9.409  1.00 86.89           H  
ATOM   1139  HB3 HIS A  73      11.661   5.702  -9.858  1.00 86.89           H  
ATOM   1140  O   HIS A  73      13.870   6.255  -6.958  1.00 86.89           O  
ATOM   1141  CG  HIS A  73      11.494   3.582  -9.685  1.00 86.89           C  
ATOM   1142  CD2 HIS A  73      10.890   2.628  -8.907  1.00 86.89           C  
ATOM   1143  HD2 HIS A  73      10.728   2.674  -7.841  1.00 86.89           H  
ATOM   1144  ND1 HIS A  73      11.509   3.087 -10.971  1.00 86.89           N  
ATOM   1145  HD1 HIS A  73      11.876   3.540 -11.797  1.00 86.89           H  
ATOM   1146  CE1 HIS A  73      10.903   1.888 -10.970  1.00 86.89           C  
ATOM   1147  HE1 HIS A  73      10.723   1.278 -11.842  1.00 86.89           H  
ATOM   1148  NE2 HIS A  73      10.520   1.564  -9.728  1.00 86.89           N  
ATOM   1149  N   ASN A  74      12.115   7.624  -7.217  1.00 91.03           N  
ATOM   1150  H   ASN A  74      11.144   7.710  -7.482  1.00 91.03           H  
ATOM   1151  CA  ASN A  74      12.780   8.786  -6.639  1.00 91.03           C  
ATOM   1152  HA  ASN A  74      13.835   8.756  -6.911  1.00 91.03           H  
ATOM   1153  C   ASN A  74      12.692   8.742  -5.102  1.00 91.03           C  
ATOM   1154  CB  ASN A  74      12.179  10.053  -7.269  1.00 91.03           C  
ATOM   1155  HB2 ASN A  74      11.113  10.106  -7.051  1.00 91.03           H  
ATOM   1156  HB3 ASN A  74      12.296   9.993  -8.351  1.00 91.03           H  
ATOM   1157  O   ASN A  74      11.617   8.913  -4.528  1.00 91.03           O  
ATOM   1158  CG  ASN A  74      12.845  11.324  -6.768  1.00 91.03           C  
ATOM   1159  ND2 ASN A  74      13.174  12.245  -7.641  1.00 91.03           N  
ATOM   1160 HD21 ASN A  74      13.009  12.111  -8.628  1.00 91.03           H  
ATOM   1161 HD22 ASN A  74      13.642  13.058  -7.267  1.00 91.03           H  
ATOM   1162  OD1 ASN A  74      13.084  11.516  -5.590  1.00 91.03           O  
ATOM   1163  N   GLU A  75      13.832   8.541  -4.435  1.00 91.36           N  
ATOM   1164  H   GLU A  75      14.670   8.361  -4.970  1.00 91.36           H  
ATOM   1165  CA  GLU A  75      13.915   8.411  -2.974  1.00 91.36           C  
ATOM   1166  HA  GLU A  75      13.255   7.602  -2.659  1.00 91.36           H  
ATOM   1167  C   GLU A  75      13.463   9.672  -2.219  1.00 91.36           C  
ATOM   1168  CB  GLU A  75      15.359   8.030  -2.598  1.00 91.36           C  
ATOM   1169  HB2 GLU A  75      15.599   7.085  -3.085  1.00 91.36           H  
ATOM   1170  HB3 GLU A  75      16.039   8.798  -2.967  1.00 91.36           H  
ATOM   1171  O   GLU A  75      12.801   9.564  -1.187  1.00 91.36           O  
ATOM   1172  CG  GLU A  75      15.555   7.874  -1.080  1.00 91.36           C  
ATOM   1173  HG2 GLU A  75      15.374   8.837  -0.604  1.00 91.36           H  
ATOM   1174  HG3 GLU A  75      14.818   7.172  -0.690  1.00 91.36           H  
ATOM   1175  CD  GLU A  75      16.958   7.411  -0.664  1.00 91.36           C  
ATOM   1176  OE1 GLU A  75      17.178   7.386   0.574  1.00 91.36           O  
ATOM   1177  OE2 GLU A  75      17.808   7.165  -1.539  1.00 91.36           O  
ATOM   1178  N   GLU A  76      13.785  10.868  -2.715  1.00 93.70           N  
ATOM   1179  H   GLU A  76      14.228  10.917  -3.622  1.00 93.70           H  
ATOM   1180  CA  GLU A  76      13.376  12.125  -2.078  1.00 93.70           C  
ATOM   1181  HA  GLU A  76      13.652  12.099  -1.024  1.00 93.70           H  
ATOM   1182  C   GLU A  76      11.855  12.307  -2.153  1.00 93.70           C  
ATOM   1183  CB  GLU A  76      14.114  13.297  -2.743  1.00 93.70           C  
ATOM   1184  HB2 GLU A  76      15.184  13.091  -2.722  1.00 93.70           H  
ATOM   1185  HB3 GLU A  76      13.792  13.383  -3.781  1.00 93.70           H  
ATOM   1186  O   GLU A  76      11.201  12.607  -1.150  1.00 93.70           O  
ATOM   1187  CG  GLU A  76      13.847  14.623  -2.016  1.00 93.70           C  
ATOM   1188  HG2 GLU A  76      14.198  14.532  -0.988  1.00 93.70           H  
ATOM   1189  HG3 GLU A  76      12.772  14.804  -1.988  1.00 93.70           H  
ATOM   1190  CD  GLU A  76      14.523  15.832  -2.679  1.00 93.70           C  
ATOM   1191  OE1 GLU A  76      14.237  16.956  -2.209  1.00 93.70           O  
ATOM   1192  OE2 GLU A  76      15.289  15.636  -3.648  1.00 93.70           O  
ATOM   1193  N   LEU A  77      11.276  12.045  -3.328  1.00 92.14           N  
ATOM   1194  H   LEU A  77      11.877  11.775  -4.094  1.00 92.14           H  
ATOM   1195  CA  LEU A  77       9.832  12.076  -3.537  1.00 92.14           C  
ATOM   1196  HA  LEU A  77       9.472  13.063  -3.247  1.00 92.14           H  
ATOM   1197  C   LEU A  77       9.122  11.038  -2.663  1.00 92.14           C  
ATOM   1198  CB  LEU A  77       9.548  11.839  -5.027  1.00 92.14           C  
ATOM   1199  HB2 LEU A  77       9.923  10.851  -5.292  1.00 92.14           H  
ATOM   1200  HB3 LEU A  77      10.094  12.579  -5.612  1.00 92.14           H  
ATOM   1201  O   LEU A  77       8.137  11.372  -2.004  1.00 92.14           O  
ATOM   1202  CG  LEU A  77       8.058  11.897  -5.403  1.00 92.14           C  
ATOM   1203  HG  LEU A  77       7.506  11.125  -4.867  1.00 92.14           H  
ATOM   1204  CD1 LEU A  77       7.454  13.265  -5.086  1.00 92.14           C  
ATOM   1205 HD11 LEU A  77       6.459  13.324  -5.526  1.00 92.14           H  
ATOM   1206 HD12 LEU A  77       8.098  14.038  -5.505  1.00 92.14           H  
ATOM   1207 HD13 LEU A  77       7.370  13.365  -4.003  1.00 92.14           H  
ATOM   1208  CD2 LEU A  77       7.914  11.646  -6.900  1.00 92.14           C  
ATOM   1209 HD21 LEU A  77       8.345  10.672  -7.136  1.00 92.14           H  
ATOM   1210 HD22 LEU A  77       8.434  12.415  -7.471  1.00 92.14           H  
ATOM   1211 HD23 LEU A  77       6.859  11.634  -7.172  1.00 92.14           H  
ATOM   1212  N   ALA A  78       9.650   9.813  -2.619  1.00 92.74           N  
ATOM   1213  H   ALA A  78      10.447   9.616  -3.208  1.00 92.74           H  
ATOM   1214  CA  ALA A  78       9.131   8.726  -1.798  1.00 92.74           C  
ATOM   1215  HA  ALA A  78       8.107   8.509  -2.102  1.00 92.74           H  
ATOM   1216  C   ALA A  78       9.125   9.099  -0.312  1.00 92.74           C  
ATOM   1217  CB  ALA A  78       9.993   7.484  -2.037  1.00 92.74           C  
ATOM   1218  HB1 ALA A  78      10.089   7.295  -3.107  1.00 92.74           H  
ATOM   1219  HB2 ALA A  78      10.991   7.637  -1.628  1.00 92.74           H  
ATOM   1220  HB3 ALA A  78       9.534   6.618  -1.561  1.00 92.74           H  
ATOM   1221  O   ALA A  78       8.109   8.930   0.357  1.00 92.74           O  
ATOM   1222  N   LYS A  79      10.225   9.672   0.200  1.00 94.01           N  
ATOM   1223  H   LYS A  79      11.028   9.773  -0.404  1.00 94.01           H  
ATOM   1224  CA  LYS A  79      10.311  10.163   1.584  1.00 94.01           C  
ATOM   1225  HA  LYS A  79      10.082   9.346   2.269  1.00 94.01           H  
ATOM   1226  C   LYS A  79       9.272  11.243   1.857  1.00 94.01           C  
ATOM   1227  CB  LYS A  79      11.721  10.695   1.880  1.00 94.01           C  
ATOM   1228  HB2 LYS A  79      11.690  11.309   2.780  1.00 94.01           H  
ATOM   1229  HB3 LYS A  79      12.054  11.321   1.052  1.00 94.01           H  
ATOM   1230  O   LYS A  79       8.558  11.149   2.849  1.00 94.01           O  
ATOM   1231  CG  LYS A  79      12.724   9.559   2.112  1.00 94.01           C  
ATOM   1232  HG2 LYS A  79      12.456   9.026   3.024  1.00 94.01           H  
ATOM   1233  HG3 LYS A  79      12.685   8.857   1.279  1.00 94.01           H  
ATOM   1234  CD  LYS A  79      14.149  10.111   2.243  1.00 94.01           C  
ATOM   1235  HD2 LYS A  79      14.223  10.755   3.119  1.00 94.01           H  
ATOM   1236  HD3 LYS A  79      14.384  10.685   1.346  1.00 94.01           H  
ATOM   1237  CE  LYS A  79      15.121   8.935   2.360  1.00 94.01           C  
ATOM   1238  HE2 LYS A  79      14.953   8.402   3.296  1.00 94.01           H  
ATOM   1239  HE3 LYS A  79      14.903   8.243   1.547  1.00 94.01           H  
ATOM   1240  NZ  LYS A  79      16.538   9.346   2.237  1.00 94.01           N  
ATOM   1241  HZ1 LYS A  79      17.053   8.544   1.903  1.00 94.01           H  
ATOM   1242  HZ2 LYS A  79      16.652  10.015   1.489  1.00 94.01           H  
ATOM   1243  HZ3 LYS A  79      16.939   9.686   3.100  1.00 94.01           H  
ATOM   1244  N   ARG A  80       9.140  12.238   0.975  1.00 94.91           N  
ATOM   1245  H   ARG A  80       9.763  12.255   0.180  1.00 94.91           H  
ATOM   1246  CA  ARG A  80       8.141  13.304   1.137  1.00 94.91           C  
ATOM   1247  HA  ARG A  80       8.304  13.789   2.099  1.00 94.91           H  
ATOM   1248  C   ARG A  80       6.717  12.745   1.181  1.00 94.91           C  
ATOM   1249  CB  ARG A  80       8.322  14.339   0.022  1.00 94.91           C  
ATOM   1250  HB2 ARG A  80       9.350  14.701   0.039  1.00 94.91           H  
ATOM   1251  HB3 ARG A  80       8.142  13.864  -0.943  1.00 94.91           H  
ATOM   1252  O   ARG A  80       5.966  13.088   2.089  1.00 94.91           O  
ATOM   1253  CG  ARG A  80       7.368  15.530   0.206  1.00 94.91           C  
ATOM   1254  HG2 ARG A  80       6.331  15.197   0.173  1.00 94.91           H  
ATOM   1255  HG3 ARG A  80       7.555  15.986   1.178  1.00 94.91           H  
ATOM   1256  CD  ARG A  80       7.582  16.585  -0.880  1.00 94.91           C  
ATOM   1257  HD2 ARG A  80       8.631  16.881  -0.879  1.00 94.91           H  
ATOM   1258  HD3 ARG A  80       6.972  17.454  -0.633  1.00 94.91           H  
ATOM   1259  NE  ARG A  80       7.199  16.084  -2.214  1.00 94.91           N  
ATOM   1260  HE  ARG A  80       6.802  15.156  -2.255  1.00 94.91           H  
ATOM   1261  NH1 ARG A  80       7.793  17.960  -3.392  1.00 94.91           N  
ATOM   1262 HH11 ARG A  80       8.151  18.362  -2.538  1.00 94.91           H  
ATOM   1263 HH12 ARG A  80       7.906  18.444  -4.271  1.00 94.91           H  
ATOM   1264  NH2 ARG A  80       6.907  16.225  -4.468  1.00 94.91           N  
ATOM   1265 HH21 ARG A  80       7.003  16.738  -5.333  1.00 94.91           H  
ATOM   1266 HH22 ARG A  80       6.601  15.262  -4.485  1.00 94.91           H  
ATOM   1267  CZ  ARG A  80       7.300  16.754  -3.347  1.00 94.91           C  
ATOM   1268  N   TRP A  81       6.360  11.871   0.241  1.00 94.73           N  
ATOM   1269  H   TRP A  81       7.027  11.624  -0.476  1.00 94.73           H  
ATOM   1270  CA  TRP A  81       5.039  11.238   0.208  1.00 94.73           C  
ATOM   1271  HA  TRP A  81       4.266  12.004   0.271  1.00 94.73           H  
ATOM   1272  C   TRP A  81       4.799  10.315   1.401  1.00 94.73           C  
ATOM   1273  CB  TRP A  81       4.864  10.473  -1.105  1.00 94.73           C  
ATOM   1274  HB2 TRP A  81       5.724   9.821  -1.259  1.00 94.73           H  
ATOM   1275  HB3 TRP A  81       3.985   9.835  -1.007  1.00 94.73           H  
ATOM   1276  O   TRP A  81       3.701  10.318   1.948  1.00 94.73           O  
ATOM   1277  CG  TRP A  81       4.650  11.292  -2.340  1.00 94.73           C  
ATOM   1278  CD1 TRP A  81       4.254  12.587  -2.395  1.00 94.73           C  
ATOM   1279  HD1 TRP A  81       4.046  13.210  -1.538  1.00 94.73           H  
ATOM   1280  CD2 TRP A  81       4.667  10.823  -3.719  1.00 94.73           C  
ATOM   1281  CE2 TRP A  81       4.242  11.888  -4.566  1.00 94.73           C  
ATOM   1282  CE3 TRP A  81       4.950   9.586  -4.333  1.00 94.73           C  
ATOM   1283  HE3 TRP A  81       5.293   8.767  -3.718  1.00 94.73           H  
ATOM   1284  NE1 TRP A  81       4.035  12.949  -3.710  1.00 94.73           N  
ATOM   1285  HE1 TRP A  81       3.588  13.819  -3.964  1.00 94.73           H  
ATOM   1286  CH2 TRP A  81       4.339  10.469  -6.522  1.00 94.73           C  
ATOM   1287  HH2 TRP A  81       4.189  10.318  -7.581  1.00 94.73           H  
ATOM   1288  CZ2 TRP A  81       4.079  11.725  -5.949  1.00 94.73           C  
ATOM   1289  HZ2 TRP A  81       3.731  12.543  -6.562  1.00 94.73           H  
ATOM   1290  CZ3 TRP A  81       4.783   9.405  -5.717  1.00 94.73           C  
ATOM   1291  HZ3 TRP A  81       4.987   8.440  -6.158  1.00 94.73           H  
ATOM   1292  N   TRP A  82       5.813   9.579   1.860  1.00 95.29           N  
ATOM   1293  H   TRP A  82       6.681   9.568   1.343  1.00 95.29           H  
ATOM   1294  CA  TRP A  82       5.722   8.767   3.073  1.00 95.29           C  
ATOM   1295  HA  TRP A  82       4.911   8.048   2.960  1.00 95.29           H  
ATOM   1296  C   TRP A  82       5.409   9.625   4.302  1.00 95.29           C  
ATOM   1297  CB  TRP A  82       7.033   7.999   3.280  1.00 95.29           C  
ATOM   1298  HB2 TRP A  82       7.861   8.702   3.360  1.00 95.29           H  
ATOM   1299  HB3 TRP A  82       7.212   7.377   2.402  1.00 95.29           H  
ATOM   1300  O   TRP A  82       4.496   9.309   5.065  1.00 95.29           O  
ATOM   1301  CG  TRP A  82       7.041   7.115   4.487  1.00 95.29           C  
ATOM   1302  CD1 TRP A  82       7.461   7.454   5.730  1.00 95.29           C  
ATOM   1303  HD1 TRP A  82       7.859   8.420   6.001  1.00 95.29           H  
ATOM   1304  CD2 TRP A  82       6.569   5.741   4.588  1.00 95.29           C  
ATOM   1305  CE2 TRP A  82       6.722   5.305   5.935  1.00 95.29           C  
ATOM   1306  CE3 TRP A  82       6.016   4.822   3.675  1.00 95.29           C  
ATOM   1307  HE3 TRP A  82       5.874   5.140   2.652  1.00 95.29           H  
ATOM   1308  NE1 TRP A  82       7.272   6.385   6.589  1.00 95.29           N  
ATOM   1309  HE1 TRP A  82       7.497   6.393   7.574  1.00 95.29           H  
ATOM   1310  CH2 TRP A  82       5.808   3.126   5.421  1.00 95.29           C  
ATOM   1311  HH2 TRP A  82       5.520   2.131   5.725  1.00 95.29           H  
ATOM   1312  CZ2 TRP A  82       6.349   4.023   6.356  1.00 95.29           C  
ATOM   1313  HZ2 TRP A  82       6.498   3.728   7.385  1.00 95.29           H  
ATOM   1314  CZ3 TRP A  82       5.652   3.523   4.083  1.00 95.29           C  
ATOM   1315  HZ3 TRP A  82       5.225   2.828   3.375  1.00 95.29           H  
ATOM   1316  N   GLU A  83       6.134  10.730   4.483  1.00 95.52           N  
ATOM   1317  H   GLU A  83       6.871  10.931   3.822  1.00 95.52           H  
ATOM   1318  CA  GLU A  83       5.952  11.646   5.612  1.00 95.52           C  
ATOM   1319  HA  GLU A  83       5.980  11.072   6.537  1.00 95.52           H  
ATOM   1320  C   GLU A  83       4.595  12.365   5.584  1.00 95.52           C  
ATOM   1321  CB  GLU A  83       7.098  12.671   5.634  1.00 95.52           C  
ATOM   1322  HB2 GLU A  83       7.172  13.149   4.658  1.00 95.52           H  
ATOM   1323  HB3 GLU A  83       6.864  13.447   6.363  1.00 95.52           H  
ATOM   1324  O   GLU A  83       3.977  12.545   6.634  1.00 95.52           O  
ATOM   1325  CG  GLU A  83       8.463  12.060   5.995  1.00 95.52           C  
ATOM   1326  HG2 GLU A  83       9.220  12.843   5.954  1.00 95.52           H  
ATOM   1327  HG3 GLU A  83       8.737  11.291   5.273  1.00 95.52           H  
ATOM   1328  CD  GLU A  83       8.454  11.440   7.387  1.00 95.52           C  
ATOM   1329  OE1 GLU A  83       8.651  10.208   7.531  1.00 95.52           O  
ATOM   1330  OE2 GLU A  83       8.154  12.163   8.364  1.00 95.52           O  
ATOM   1331  N   GLU A  84       4.103  12.735   4.401  1.00 93.63           N  
ATOM   1332  H   GLU A  84       4.678  12.613   3.580  1.00 93.63           H  
ATOM   1333  CA  GLU A  84       2.764  13.305   4.226  1.00 93.63           C  
ATOM   1334  HA  GLU A  84       2.629  14.129   4.927  1.00 93.63           H  
ATOM   1335  C   GLU A  84       1.676  12.261   4.521  1.00 93.63           C  
ATOM   1336  CB  GLU A  84       2.647  13.856   2.794  1.00 93.63           C  
ATOM   1337  HB2 GLU A  84       3.459  14.564   2.628  1.00 93.63           H  
ATOM   1338  HB3 GLU A  84       2.752  13.036   2.084  1.00 93.63           H  
ATOM   1339  O   GLU A  84       0.780  12.484   5.342  1.00 93.63           O  
ATOM   1340  CG  GLU A  84       1.310  14.572   2.546  1.00 93.63           C  
ATOM   1341  HG2 GLU A  84       0.493  13.890   2.783  1.00 93.63           H  
ATOM   1342  HG3 GLU A  84       1.240  15.424   3.222  1.00 93.63           H  
ATOM   1343  CD  GLU A  84       1.133  15.056   1.097  1.00 93.63           C  
ATOM   1344  OE1 GLU A  84      -0.034  15.349   0.743  1.00 93.63           O  
ATOM   1345  OE2 GLU A  84       2.139  15.136   0.351  1.00 93.63           O  
ATOM   1346  N   ALA A  85       1.777  11.085   3.898  1.00 94.90           N  
ATOM   1347  H   ALA A  85       2.534  10.947   3.244  1.00 94.90           H  
ATOM   1348  CA  ALA A  85       0.783  10.030   4.017  1.00 94.90           C  
ATOM   1349  HA  ALA A  85      -0.192  10.438   3.753  1.00 94.90           H  
ATOM   1350  C   ALA A  85       0.695   9.495   5.449  1.00 94.90           C  
ATOM   1351  CB  ALA A  85       1.118   8.918   3.021  1.00 94.90           C  
ATOM   1352  HB1 ALA A  85       0.359   8.138   3.091  1.00 94.90           H  
ATOM   1353  HB2 ALA A  85       1.117   9.317   2.007  1.00 94.90           H  
ATOM   1354  HB3 ALA A  85       2.099   8.495   3.239  1.00 94.90           H  
ATOM   1355  O   ALA A  85      -0.407   9.307   5.968  1.00 94.90           O  
ATOM   1356  N   LYS A  86       1.824   9.303   6.147  1.00 94.13           N  
ATOM   1357  H   LYS A  86       2.704   9.480   5.685  1.00 94.13           H  
ATOM   1358  CA  LYS A  86       1.826   8.707   7.494  1.00 94.13           C  
ATOM   1359  HA  LYS A  86       1.297   7.758   7.414  1.00 94.13           H  
ATOM   1360  C   LYS A  86       1.053   9.536   8.531  1.00 94.13           C  
ATOM   1361  CB  LYS A  86       3.267   8.396   7.943  1.00 94.13           C  
ATOM   1362  HB2 LYS A  86       3.237   7.663   8.750  1.00 94.13           H  
ATOM   1363  HB3 LYS A  86       3.818   7.941   7.120  1.00 94.13           H  
ATOM   1364  O   LYS A  86       0.612   8.985   9.539  1.00 94.13           O  
ATOM   1365  CG  LYS A  86       4.019   9.625   8.460  1.00 94.13           C  
ATOM   1366  HG2 LYS A  86       4.070  10.367   7.663  1.00 94.13           H  
ATOM   1367  HG3 LYS A  86       3.490  10.050   9.313  1.00 94.13           H  
ATOM   1368  CD  LYS A  86       5.436   9.264   8.903  1.00 94.13           C  
ATOM   1369  HD2 LYS A  86       5.407   8.422   9.595  1.00 94.13           H  
ATOM   1370  HD3 LYS A  86       6.025   8.991   8.027  1.00 94.13           H  
ATOM   1371  CE  LYS A  86       6.057  10.476   9.593  1.00 94.13           C  
ATOM   1372  HE2 LYS A  86       6.028  11.313   8.896  1.00 94.13           H  
ATOM   1373  HE3 LYS A  86       5.474  10.747  10.474  1.00 94.13           H  
ATOM   1374  NZ  LYS A  86       7.465  10.216   9.956  1.00 94.13           N  
ATOM   1375  HZ1 LYS A  86       7.610   9.576  10.724  1.00 94.13           H  
ATOM   1376  HZ2 LYS A  86       7.933  11.104  10.068  1.00 94.13           H  
ATOM   1377  HZ3 LYS A  86       7.947   9.900   9.126  1.00 94.13           H  
ATOM   1378  N   GLN A  87       0.846  10.833   8.311  1.00 92.19           N  
ATOM   1379  H   GLN A  87       1.212  11.249   7.466  1.00 92.19           H  
ATOM   1380  CA  GLN A  87       0.059  11.665   9.229  1.00 92.19           C  
ATOM   1381  HA  GLN A  87       0.377  11.471  10.253  1.00 92.19           H  
ATOM   1382  C   GLN A  87      -1.445  11.357   9.167  1.00 92.19           C  
ATOM   1383  CB  GLN A  87       0.311  13.144   8.924  1.00 92.19           C  
ATOM   1384  HB2 GLN A  87      -0.340  13.748   9.556  1.00 92.19           H  
ATOM   1385  HB3 GLN A  87       0.068  13.348   7.882  1.00 92.19           H  
ATOM   1386  O   GLN A  87      -2.158  11.584  10.141  1.00 92.19           O  
ATOM   1387  CG  GLN A  87       1.769  13.540   9.201  1.00 92.19           C  
ATOM   1388  HG2 GLN A  87       2.436  12.935   8.586  1.00 92.19           H  
ATOM   1389  HG3 GLN A  87       2.005  13.351  10.248  1.00 92.19           H  
ATOM   1390  CD  GLN A  87       2.045  15.008   8.904  1.00 92.19           C  
ATOM   1391  NE2 GLN A  87       3.294  15.409   8.864  1.00 92.19           N  
ATOM   1392 HE21 GLN A  87       3.429  16.376   8.604  1.00 92.19           H  
ATOM   1393 HE22 GLN A  87       4.041  14.730   8.827  1.00 92.19           H  
ATOM   1394  OE1 GLN A  87       1.157  15.825   8.728  1.00 92.19           O  
ATOM   1395  N   ARG A  88      -1.927  10.824   8.039  1.00 92.96           N  
ATOM   1396  H   ARG A  88      -1.269  10.660   7.290  1.00 92.96           H  
ATOM   1397  CA  ARG A  88      -3.356  10.588   7.767  1.00 92.96           C  
ATOM   1398  HA  ARG A  88      -3.962  10.942   8.601  1.00 92.96           H  
ATOM   1399  C   ARG A  88      -3.708   9.112   7.586  1.00 92.96           C  
ATOM   1400  CB  ARG A  88      -3.731  11.379   6.507  1.00 92.96           C  
ATOM   1401  HB2 ARG A  88      -3.037  11.120   5.707  1.00 92.96           H  
ATOM   1402  HB3 ARG A  88      -4.731  11.077   6.197  1.00 92.96           H  
ATOM   1403  O   ARG A  88      -4.845   8.717   7.834  1.00 92.96           O  
ATOM   1404  CG  ARG A  88      -3.719  12.904   6.723  1.00 92.96           C  
ATOM   1405  HG2 ARG A  88      -4.550  13.176   7.374  1.00 92.96           H  
ATOM   1406  HG3 ARG A  88      -2.791  13.211   7.204  1.00 92.96           H  
ATOM   1407  CD  ARG A  88      -3.839  13.666   5.396  1.00 92.96           C  
ATOM   1408  HD2 ARG A  88      -2.900  13.542   4.858  1.00 92.96           H  
ATOM   1409  HD3 ARG A  88      -3.974  14.727   5.608  1.00 92.96           H  
ATOM   1410  NE  ARG A  88      -4.957  13.177   4.558  1.00 92.96           N  
ATOM   1411  HE  ARG A  88      -5.680  12.633   5.006  1.00 92.96           H  
ATOM   1412  NH1 ARG A  88      -4.209  13.972   2.532  1.00 92.96           N  
ATOM   1413 HH11 ARG A  88      -3.426  14.437   2.970  1.00 92.96           H  
ATOM   1414 HH12 ARG A  88      -4.242  13.870   1.528  1.00 92.96           H  
ATOM   1415  NH2 ARG A  88      -5.947  12.618   2.580  1.00 92.96           N  
ATOM   1416 HH21 ARG A  88      -6.582  11.946   2.986  1.00 92.96           H  
ATOM   1417 HH22 ARG A  88      -5.828  12.409   1.599  1.00 92.96           H  
ATOM   1418  CZ  ARG A  88      -5.040  13.265   3.241  1.00 92.96           C  
ATOM   1419  N   ALA A  89      -2.751   8.307   7.136  1.00 93.60           N  
ATOM   1420  H   ALA A  89      -1.859   8.721   6.905  1.00 93.60           H  
ATOM   1421  CA  ALA A  89      -2.951   6.919   6.759  1.00 93.60           C  
ATOM   1422  HA  ALA A  89      -3.796   6.868   6.072  1.00 93.60           H  
ATOM   1423  C   ALA A  89      -3.237   6.020   7.967  1.00 93.60           C  
ATOM   1424  CB  ALA A  89      -1.704   6.427   6.021  1.00 93.60           C  
ATOM   1425  HB1 ALA A  89      -0.863   6.366   6.711  1.00 93.60           H  
ATOM   1426  HB2 ALA A  89      -1.895   5.439   5.602  1.00 93.60           H  
ATOM   1427  HB3 ALA A  89      -1.438   7.108   5.213  1.00 93.60           H  
ATOM   1428  O   ALA A  89      -2.497   6.015   8.954  1.00 93.60           O  
ATOM   1429  N   LYS A  90      -4.263   5.180   7.832  1.00 94.28           N  
ATOM   1430  H   LYS A  90      -4.804   5.247   6.982  1.00 94.28           H  
ATOM   1431  CA  LYS A  90      -4.481   4.010   8.691  1.00 94.28           C  
ATOM   1432  HA  LYS A  90      -4.155   4.231   9.707  1.00 94.28           H  
ATOM   1433  C   LYS A  90      -3.613   2.838   8.258  1.00 94.28           C  
ATOM   1434  CB  LYS A  90      -5.974   3.641   8.664  1.00 94.28           C  
ATOM   1435  HB2 LYS A  90      -6.309   3.565   7.629  1.00 94.28           H  
ATOM   1436  HB3 LYS A  90      -6.115   2.658   9.113  1.00 94.28           H  
ATOM   1437  O   LYS A  90      -3.085   2.129   9.107  1.00 94.28           O  
ATOM   1438  CG  LYS A  90      -6.868   4.649   9.402  1.00 94.28           C  
ATOM   1439  HG2 LYS A  90      -6.793   5.625   8.922  1.00 94.28           H  
ATOM   1440  HG3 LYS A  90      -7.902   4.310   9.328  1.00 94.28           H  
ATOM   1441  CD  LYS A  90      -6.490   4.777  10.885  1.00 94.28           C  
ATOM   1442  HD2 LYS A  90      -6.513   3.791  11.349  1.00 94.28           H  
ATOM   1443  HD3 LYS A  90      -5.484   5.187  10.970  1.00 94.28           H  
ATOM   1444  CE  LYS A  90      -7.437   5.718  11.625  1.00 94.28           C  
ATOM   1445  HE2 LYS A  90      -8.449   5.316  11.584  1.00 94.28           H  
ATOM   1446  HE3 LYS A  90      -7.432   6.681  11.114  1.00 94.28           H  
ATOM   1447  NZ  LYS A  90      -6.988   5.879  13.030  1.00 94.28           N  
ATOM   1448  HZ1 LYS A  90      -6.016   6.153  13.052  1.00 94.28           H  
ATOM   1449  HZ2 LYS A  90      -7.538   6.574  13.514  1.00 94.28           H  
ATOM   1450  HZ3 LYS A  90      -7.056   5.002  13.526  1.00 94.28           H  
ATOM   1451  N   ILE A  91      -3.424   2.677   6.955  1.00 94.75           N  
ATOM   1452  H   ILE A  91      -3.893   3.307   6.321  1.00 94.75           H  
ATOM   1453  CA  ILE A  91      -2.503   1.705   6.370  1.00 94.75           C  
ATOM   1454  HA  ILE A  91      -1.827   1.320   7.133  1.00 94.75           H  
ATOM   1455  C   ILE A  91      -1.691   2.444   5.320  1.00 94.75           C  
ATOM   1456  CB  ILE A  91      -3.261   0.519   5.747  1.00 94.75           C  
ATOM   1457  HB  ILE A  91      -3.862   0.914   4.929  1.00 94.75           H  
ATOM   1458  O   ILE A  91      -2.244   3.182   4.506  1.00 94.75           O  
ATOM   1459  CG1 ILE A  91      -4.227  -0.146   6.749  1.00 94.75           C  
ATOM   1460 HG12 ILE A  91      -4.889   0.607   7.178  1.00 94.75           H  
ATOM   1461 HG13 ILE A  91      -3.674  -0.621   7.559  1.00 94.75           H  
ATOM   1462  CG2 ILE A  91      -2.277  -0.511   5.160  1.00 94.75           C  
ATOM   1463 HG21 ILE A  91      -2.821  -1.328   4.686  1.00 94.75           H  
ATOM   1464 HG22 ILE A  91      -1.641  -0.915   5.948  1.00 94.75           H  
ATOM   1465 HG23 ILE A  91      -1.654  -0.056   4.390  1.00 94.75           H  
ATOM   1466  CD1 ILE A  91      -5.129  -1.168   6.061  1.00 94.75           C  
ATOM   1467 HD11 ILE A  91      -4.685  -2.162   6.118  1.00 94.75           H  
ATOM   1468 HD12 ILE A  91      -5.276  -0.899   5.015  1.00 94.75           H  
ATOM   1469 HD13 ILE A  91      -6.109  -1.162   6.540  1.00 94.75           H  
ATOM   1470  N   LEU A  92      -0.380   2.263   5.346  1.00 96.41           N  
ATOM   1471  H   LEU A  92       0.018   1.652   6.044  1.00 96.41           H  
ATOM   1472  CA  LEU A  92       0.515   2.855   4.365  1.00 96.41           C  
ATOM   1473  HA  LEU A  92      -0.054   3.232   3.515  1.00 96.41           H  
ATOM   1474  C   LEU A  92       1.447   1.766   3.854  1.00 96.41           C  
ATOM   1475  CB  LEU A  92       1.229   4.041   5.029  1.00 96.41           C  
ATOM   1476  HB2 LEU A  92       1.630   3.708   5.986  1.00 96.41           H  
ATOM   1477  HB3 LEU A  92       0.491   4.818   5.227  1.00 96.41           H  
ATOM   1478  O   LEU A  92       2.164   1.163   4.647  1.00 96.41           O  
ATOM   1479  CG  LEU A  92       2.379   4.652   4.220  1.00 96.41           C  
ATOM   1480  HG  LEU A  92       3.127   3.881   4.034  1.00 96.41           H  
ATOM   1481  CD1 LEU A  92       1.931   5.222   2.882  1.00 96.41           C  
ATOM   1482 HD11 LEU A  92       1.461   4.454   2.267  1.00 96.41           H  
ATOM   1483 HD12 LEU A  92       1.248   6.055   3.047  1.00 96.41           H  
ATOM   1484 HD13 LEU A  92       2.808   5.587   2.347  1.00 96.41           H  
ATOM   1485  CD2 LEU A  92       3.003   5.788   5.033  1.00 96.41           C  
ATOM   1486 HD21 LEU A  92       3.462   5.385   5.936  1.00 96.41           H  
ATOM   1487 HD22 LEU A  92       3.779   6.279   4.445  1.00 96.41           H  
ATOM   1488 HD23 LEU A  92       2.246   6.529   5.292  1.00 96.41           H  
ATOM   1489  N   VAL A  93       1.410   1.522   2.549  1.00 95.64           N  
ATOM   1490  H   VAL A  93       0.766   2.055   1.983  1.00 95.64           H  
ATOM   1491  CA  VAL A  93       2.306   0.617   1.828  1.00 95.64           C  
ATOM   1492  HA  VAL A  93       2.960   0.101   2.530  1.00 95.64           H  
ATOM   1493  C   VAL A  93       3.148   1.471   0.891  1.00 95.64           C  
ATOM   1494  CB  VAL A  93       1.521  -0.441   1.026  1.00 95.64           C  
ATOM   1495  HB  VAL A  93       0.919   0.071   0.276  1.00 95.64           H  
ATOM   1496  O   VAL A  93       2.614   2.270   0.126  1.00 95.64           O  
ATOM   1497  CG1 VAL A  93       2.468  -1.417   0.314  1.00 95.64           C  
ATOM   1498 HG11 VAL A  93       3.060  -0.891  -0.436  1.00 95.64           H  
ATOM   1499 HG12 VAL A  93       1.889  -2.185  -0.200  1.00 95.64           H  
ATOM   1500 HG13 VAL A  93       3.137  -1.892   1.031  1.00 95.64           H  
ATOM   1501  CG2 VAL A  93       0.574  -1.281   1.894  1.00 95.64           C  
ATOM   1502 HG21 VAL A  93       1.150  -1.944   2.540  1.00 95.64           H  
ATOM   1503 HG22 VAL A  93      -0.052  -1.895   1.247  1.00 95.64           H  
ATOM   1504 HG23 VAL A  93      -0.077  -0.641   2.489  1.00 95.64           H  
ATOM   1505  N   MET A  94       4.461   1.305   0.931  1.00 94.87           N  
ATOM   1506  H   MET A  94       4.847   0.648   1.595  1.00 94.87           H  
ATOM   1507  CA  MET A  94       5.381   1.931  -0.007  1.00 94.87           C  
ATOM   1508  HA  MET A  94       4.816   2.372  -0.829  1.00 94.87           H  
ATOM   1509  C   MET A  94       6.308   0.887  -0.590  1.00 94.87           C  
ATOM   1510  CB  MET A  94       6.162   3.051   0.680  1.00 94.87           C  
ATOM   1511  HB2 MET A  94       5.442   3.805   0.999  1.00 94.87           H  
ATOM   1512  HB3 MET A  94       6.670   2.641   1.553  1.00 94.87           H  
ATOM   1513  O   MET A  94       6.836   0.044   0.132  1.00 94.87           O  
ATOM   1514  CG  MET A  94       7.202   3.725  -0.224  1.00 94.87           C  
ATOM   1515  HG2 MET A  94       6.710   4.061  -1.137  1.00 94.87           H  
ATOM   1516  HG3 MET A  94       7.964   2.998  -0.507  1.00 94.87           H  
ATOM   1517  SD  MET A  94       8.033   5.147   0.532  1.00 94.87           S  
ATOM   1518  CE  MET A  94       9.046   4.306   1.771  1.00 94.87           C  
ATOM   1519  HE1 MET A  94       9.684   3.572   1.279  1.00 94.87           H  
ATOM   1520  HE2 MET A  94       9.664   5.044   2.283  1.00 94.87           H  
ATOM   1521  HE3 MET A  94       8.404   3.810   2.499  1.00 94.87           H  
ATOM   1522  N   VAL A  95       6.544   1.000  -1.887  1.00 91.62           N  
ATOM   1523  H   VAL A  95       6.030   1.689  -2.418  1.00 91.62           H  
ATOM   1524  CA  VAL A  95       7.605   0.293  -2.580  1.00 91.62           C  
ATOM   1525  HA  VAL A  95       8.143  -0.333  -1.869  1.00 91.62           H  
ATOM   1526  C   VAL A  95       8.572   1.318  -3.146  1.00 91.62           C  
ATOM   1527  CB  VAL A  95       7.047  -0.637  -3.655  1.00 91.62           C  
ATOM   1528  HB  VAL A  95       6.479  -0.055  -4.380  1.00 91.62           H  
ATOM   1529  O   VAL A  95       8.178   2.210  -3.898  1.00 91.62           O  
ATOM   1530  CG1 VAL A  95       8.200  -1.350  -4.370  1.00 91.62           C  
ATOM   1531 HG11 VAL A  95       8.610  -2.150  -3.754  1.00 91.62           H  
ATOM   1532 HG12 VAL A  95       8.997  -0.662  -4.652  1.00 91.62           H  
ATOM   1533 HG13 VAL A  95       7.825  -1.743  -5.316  1.00 91.62           H  
ATOM   1534  CG2 VAL A  95       6.131  -1.680  -2.995  1.00 91.62           C  
ATOM   1535 HG21 VAL A  95       5.818  -2.429  -3.723  1.00 91.62           H  
ATOM   1536 HG22 VAL A  95       6.668  -2.171  -2.184  1.00 91.62           H  
ATOM   1537 HG23 VAL A  95       5.247  -1.198  -2.578  1.00 91.62           H  
ATOM   1538  N   LEU A  96       9.839   1.170  -2.767  1.00 90.83           N  
ATOM   1539  H   LEU A  96      10.054   0.423  -2.122  1.00 90.83           H  
ATOM   1540  CA  LEU A  96      10.940   2.011  -3.218  1.00 90.83           C  
ATOM   1541  HA  LEU A  96      10.663   2.499  -4.152  1.00 90.83           H  
ATOM   1542  C   LEU A  96      12.177   1.153  -3.472  1.00 90.83           C  
ATOM   1543  CB  LEU A  96      11.198   3.085  -2.146  1.00 90.83           C  
ATOM   1544  HB2 LEU A  96      10.323   3.732  -2.081  1.00 90.83           H  
ATOM   1545  HB3 LEU A  96      11.319   2.584  -1.185  1.00 90.83           H  
ATOM   1546  O   LEU A  96      12.707   0.571  -2.530  1.00 90.83           O  
ATOM   1547  CG  LEU A  96      12.448   3.948  -2.398  1.00 90.83           C  
ATOM   1548  HG  LEU A  96      13.329   3.312  -2.490  1.00 90.83           H  
ATOM   1549  CD1 LEU A  96      12.337   4.804  -3.657  1.00 90.83           C  
ATOM   1550 HD11 LEU A  96      11.408   5.375  -3.651  1.00 90.83           H  
ATOM   1551 HD12 LEU A  96      13.188   5.482  -3.730  1.00 90.83           H  
ATOM   1552 HD13 LEU A  96      12.357   4.160  -4.536  1.00 90.83           H  
ATOM   1553  CD2 LEU A  96      12.676   4.862  -1.198  1.00 90.83           C  
ATOM   1554 HD21 LEU A  96      13.574   5.455  -1.368  1.00 90.83           H  
ATOM   1555 HD22 LEU A  96      11.816   5.517  -1.056  1.00 90.83           H  
ATOM   1556 HD23 LEU A  96      12.823   4.256  -0.303  1.00 90.83           H  
ATOM   1557  N   ASN A  97      12.655   1.106  -4.718  1.00 86.74           N  
ATOM   1558  H   ASN A  97      12.170   1.632  -5.431  1.00 86.74           H  
ATOM   1559  CA  ASN A  97      13.930   0.479  -5.106  1.00 86.74           C  
ATOM   1560  HA  ASN A  97      13.898   0.318  -6.183  1.00 86.74           H  
ATOM   1561  C   ASN A  97      14.141  -0.924  -4.494  1.00 86.74           C  
ATOM   1562  CB  ASN A  97      15.080   1.469  -4.823  1.00 86.74           C  
ATOM   1563  HB2 ASN A  97      16.029   1.012  -5.104  1.00 86.74           H  
ATOM   1564  HB3 ASN A  97      15.110   1.691  -3.757  1.00 86.74           H  
ATOM   1565  O   ASN A  97      15.179  -1.207  -3.898  1.00 86.74           O  
ATOM   1566  CG  ASN A  97      14.940   2.760  -5.611  1.00 86.74           C  
ATOM   1567  ND2 ASN A  97      15.461   3.861  -5.125  1.00 86.74           N  
ATOM   1568 HD21 ASN A  97      15.990   3.860  -4.264  1.00 86.74           H  
ATOM   1569 HD22 ASN A  97      15.296   4.690  -5.678  1.00 86.74           H  
ATOM   1570  OD1 ASN A  97      14.339   2.810  -6.669  1.00 86.74           O  
ATOM   1571  N   GLY A  98      13.121  -1.784  -4.584  1.00 87.03           N  
ATOM   1572  H   GLY A  98      12.311  -1.504  -5.118  1.00 87.03           H  
ATOM   1573  CA  GLY A  98      13.155  -3.139  -4.027  1.00 87.03           C  
ATOM   1574  HA2 GLY A  98      12.397  -3.740  -4.528  1.00 87.03           H  
ATOM   1575  HA3 GLY A  98      14.133  -3.582  -4.213  1.00 87.03           H  
ATOM   1576  C   GLY A  98      12.906  -3.243  -2.525  1.00 87.03           C  
ATOM   1577  O   GLY A  98      13.050  -4.321  -1.966  1.00 87.03           O  
ATOM   1578  N   ARG A  99      12.513  -2.169  -1.844  1.00 92.92           N  
ATOM   1579  H   ARG A  99      12.502  -1.274  -2.313  1.00 92.92           H  
ATOM   1580  CA  ARG A  99      12.108  -2.219  -0.436  1.00 92.92           C  
ATOM   1581  HA  ARG A  99      12.340  -3.199  -0.020  1.00 92.92           H  
ATOM   1582  C   ARG A  99      10.613  -2.024  -0.316  1.00 92.92           C  
ATOM   1583  CB  ARG A  99      12.876  -1.188   0.389  1.00 92.92           C  
ATOM   1584  HB2 ARG A  99      12.656  -0.184   0.028  1.00 92.92           H  
ATOM   1585  HB3 ARG A  99      12.557  -1.263   1.429  1.00 92.92           H  
ATOM   1586  O   ARG A  99      10.079  -1.020  -0.783  1.00 92.92           O  
ATOM   1587  CG  ARG A  99      14.382  -1.449   0.306  1.00 92.92           C  
ATOM   1588  HG2 ARG A  99      14.731  -1.301  -0.716  1.00 92.92           H  
ATOM   1589  HG3 ARG A  99      14.602  -2.469   0.620  1.00 92.92           H  
ATOM   1590  CD  ARG A  99      15.102  -0.470   1.220  1.00 92.92           C  
ATOM   1591  HD2 ARG A  99      14.810  -0.682   2.249  1.00 92.92           H  
ATOM   1592  HD3 ARG A  99      14.802   0.546   0.964  1.00 92.92           H  
ATOM   1593  NE  ARG A  99      16.556  -0.600   1.078  1.00 92.92           N  
ATOM   1594  HE  ARG A  99      16.899  -1.307   0.444  1.00 92.92           H  
ATOM   1595  NH1 ARG A  99      17.077   0.919   2.702  1.00 92.92           N  
ATOM   1596 HH11 ARG A  99      17.772   1.380   3.272  1.00 92.92           H  
ATOM   1597 HH12 ARG A  99      16.149   0.776   3.074  1.00 92.92           H  
ATOM   1598  NH2 ARG A  99      18.709  -0.045   1.489  1.00 92.92           N  
ATOM   1599 HH21 ARG A  99      18.981  -0.795   0.870  1.00 92.92           H  
ATOM   1600 HH22 ARG A  99      19.407   0.440   2.034  1.00 92.92           H  
ATOM   1601  CZ  ARG A  99      17.441   0.100   1.752  1.00 92.92           C  
ATOM   1602  N   VAL A 100       9.955  -2.965   0.348  1.00 94.80           N  
ATOM   1603  H   VAL A 100      10.492  -3.742   0.707  1.00 94.80           H  
ATOM   1604  CA  VAL A 100       8.563  -2.845   0.775  1.00 94.80           C  
ATOM   1605  HA  VAL A 100       8.037  -2.146   0.125  1.00 94.80           H  
ATOM   1606  C   VAL A 100       8.560  -2.306   2.198  1.00 94.80           C  
ATOM   1607  CB  VAL A 100       7.835  -4.198   0.706  1.00 94.80           C  
ATOM   1608  HB  VAL A 100       8.367  -4.916   1.331  1.00 94.80           H  
ATOM   1609  O   VAL A 100       9.120  -2.929   3.098  1.00 94.80           O  
ATOM   1610  CG1 VAL A 100       6.401  -4.076   1.235  1.00 94.80           C  
ATOM   1611 HG11 VAL A 100       5.857  -3.318   0.672  1.00 94.80           H  
ATOM   1612 HG12 VAL A 100       6.410  -3.806   2.291  1.00 94.80           H  
ATOM   1613 HG13 VAL A 100       5.900  -5.041   1.149  1.00 94.80           H  
ATOM   1614  CG2 VAL A 100       7.790  -4.758  -0.720  1.00 94.80           C  
ATOM   1615 HG21 VAL A 100       7.335  -5.748  -0.709  1.00 94.80           H  
ATOM   1616 HG22 VAL A 100       8.801  -4.851  -1.117  1.00 94.80           H  
ATOM   1617 HG23 VAL A 100       7.204  -4.109  -1.371  1.00 94.80           H  
ATOM   1618  N   ARG A 101       7.900  -1.172   2.419  1.00 96.80           N  
ATOM   1619  H   ARG A 101       7.476  -0.717   1.624  1.00 96.80           H  
ATOM   1620  CA  ARG A 101       7.636  -0.624   3.751  1.00 96.80           C  
ATOM   1621  HA  ARG A 101       8.077  -1.288   4.495  1.00 96.80           H  
ATOM   1622  C   ARG A 101       6.144  -0.598   4.010  1.00 96.80           C  
ATOM   1623  CB  ARG A 101       8.284   0.755   3.924  1.00 96.80           C  
ATOM   1624  HB2 ARG A 101       7.915   1.198   4.849  1.00 96.80           H  
ATOM   1625  HB3 ARG A 101       8.010   1.401   3.090  1.00 96.80           H  
ATOM   1626  O   ARG A 101       5.379  -0.117   3.177  1.00 96.80           O  
ATOM   1627  CG  ARG A 101       9.812   0.621   4.009  1.00 96.80           C  
ATOM   1628  HG2 ARG A 101      10.191   0.192   3.082  1.00 96.80           H  
ATOM   1629  HG3 ARG A 101      10.069  -0.052   4.827  1.00 96.80           H  
ATOM   1630  CD  ARG A 101      10.516   1.961   4.240  1.00 96.80           C  
ATOM   1631  HD2 ARG A 101      10.271   2.628   3.414  1.00 96.80           H  
ATOM   1632  HD3 ARG A 101      11.590   1.779   4.235  1.00 96.80           H  
ATOM   1633  NE  ARG A 101      10.148   2.574   5.533  1.00 96.80           N  
ATOM   1634  HE  ARG A 101       9.845   1.950   6.268  1.00 96.80           H  
ATOM   1635  NH1 ARG A 101      10.831   4.708   5.066  1.00 96.80           N  
ATOM   1636 HH11 ARG A 101      11.164   4.373   4.173  1.00 96.80           H  
ATOM   1637 HH12 ARG A 101      10.896   5.679   5.337  1.00 96.80           H  
ATOM   1638  NH2 ARG A 101       9.972   4.250   7.072  1.00 96.80           N  
ATOM   1639 HH21 ARG A 101      10.111   5.210   7.353  1.00 96.80           H  
ATOM   1640 HH22 ARG A 101       9.516   3.643   7.738  1.00 96.80           H  
ATOM   1641  CZ  ARG A 101      10.315   3.833   5.887  1.00 96.80           C  
ATOM   1642  N   VAL A 102       5.728  -1.094   5.169  1.00 97.13           N  
ATOM   1643  H   VAL A 102       6.420  -1.473   5.800  1.00 97.13           H  
ATOM   1644  CA  VAL A 102       4.321  -1.095   5.576  1.00 97.13           C  
ATOM   1645  HA  VAL A 102       3.778  -0.447   4.889  1.00 97.13           H  
ATOM   1646  C   VAL A 102       4.187  -0.517   6.975  1.00 97.13           C  
ATOM   1647  CB  VAL A 102       3.666  -2.486   5.481  1.00 97.13           C  
ATOM   1648  HB  VAL A 102       3.953  -3.098   6.336  1.00 97.13           H  
ATOM   1649  O   VAL A 102       4.858  -0.970   7.894  1.00 97.13           O  
ATOM   1650  CG1 VAL A 102       2.146  -2.316   5.470  1.00 97.13           C  
ATOM   1651 HG11 VAL A 102       1.823  -1.658   6.276  1.00 97.13           H  
ATOM   1652 HG12 VAL A 102       1.843  -1.828   4.544  1.00 97.13           H  
ATOM   1653 HG13 VAL A 102       1.651  -3.285   5.543  1.00 97.13           H  
ATOM   1654  CG2 VAL A 102       4.026  -3.228   4.189  1.00 97.13           C  
ATOM   1655 HG21 VAL A 102       3.882  -2.576   3.328  1.00 97.13           H  
ATOM   1656 HG22 VAL A 102       3.395  -4.109   4.070  1.00 97.13           H  
ATOM   1657 HG23 VAL A 102       5.067  -3.550   4.230  1.00 97.13           H  
ATOM   1658  N   ARG A 103       3.304   0.463   7.162  1.00 97.51           N  
ATOM   1659  H   ARG A 103       2.792   0.786   6.354  1.00 97.51           H  
ATOM   1660  CA  ARG A 103       3.012   1.061   8.471  1.00 97.51           C  
ATOM   1661  HA  ARG A 103       3.659   0.610   9.223  1.00 97.51           H  
ATOM   1662  C   ARG A 103       1.580   0.783   8.897  1.00 97.51           C  
ATOM   1663  CB  ARG A 103       3.344   2.556   8.438  1.00 97.51           C  
ATOM   1664  HB2 ARG A 103       4.410   2.669   8.242  1.00 97.51           H  
ATOM   1665  HB3 ARG A 103       2.798   3.031   7.623  1.00 97.51           H  
ATOM   1666  O   ARG A 103       0.643   1.011   8.131  1.00 97.51           O  
ATOM   1667  CG  ARG A 103       2.989   3.264   9.752  1.00 97.51           C  
ATOM   1668  HG2 ARG A 103       1.907   3.287   9.878  1.00 97.51           H  
ATOM   1669  HG3 ARG A 103       3.438   2.734  10.593  1.00 97.51           H  
ATOM   1670  CD  ARG A 103       3.518   4.695   9.719  1.00 97.51           C  
ATOM   1671  HD2 ARG A 103       3.199   5.183   8.798  1.00 97.51           H  
ATOM   1672  HD3 ARG A 103       4.608   4.658   9.700  1.00 97.51           H  
ATOM   1673  NE  ARG A 103       3.089   5.462  10.905  1.00 97.51           N  
ATOM   1674  HE  ARG A 103       3.687   5.383  11.715  1.00 97.51           H  
ATOM   1675  NH1 ARG A 103       1.265   6.436   9.957  1.00 97.51           N  
ATOM   1676 HH11 ARG A 103       1.322   5.781   9.190  1.00 97.51           H  
ATOM   1677 HH12 ARG A 103       0.620   7.213   9.921  1.00 97.51           H  
ATOM   1678  NH2 ARG A 103       1.913   7.120  11.962  1.00 97.51           N  
ATOM   1679 HH21 ARG A 103       2.512   7.053  12.772  1.00 97.51           H  
ATOM   1680 HH22 ARG A 103       1.166   7.797  11.912  1.00 97.51           H  
ATOM   1681  CZ  ARG A 103       2.097   6.330  10.944  1.00 97.51           C  
ATOM   1682  N   ASN A 104       1.427   0.361  10.150  1.00 97.24           N  
ATOM   1683  H   ASN A 104       2.252   0.219  10.714  1.00 97.24           H  
ATOM   1684  CA  ASN A 104       0.129   0.173  10.784  1.00 97.24           C  
ATOM   1685  HA  ASN A 104      -0.631   0.021  10.019  1.00 97.24           H  
ATOM   1686  C   ASN A 104      -0.255   1.415  11.606  1.00 97.24           C  
ATOM   1687  CB  ASN A 104       0.182  -1.093  11.647  1.00 97.24           C  
ATOM   1688  HB2 ASN A 104       0.853  -0.931  12.491  1.00 97.24           H  
ATOM   1689  HB3 ASN A 104       0.567  -1.934  11.071  1.00 97.24           H  
ATOM   1690  O   ASN A 104       0.180   1.582  12.744  1.00 97.24           O  
ATOM   1691  CG  ASN A 104      -1.180  -1.482  12.172  1.00 97.24           C  
ATOM   1692  ND2 ASN A 104      -1.273  -2.606  12.830  1.00 97.24           N  
ATOM   1693 HD21 ASN A 104      -0.482  -3.228  12.918  1.00 97.24           H  
ATOM   1694 HD22 ASN A 104      -2.182  -2.843  13.199  1.00 97.24           H  
ATOM   1695  OD1 ASN A 104      -2.171  -0.789  11.997  1.00 97.24           O  
ATOM   1696  N   GLY A 105      -1.084   2.288  11.036  1.00 95.44           N  
ATOM   1697  H   GLY A 105      -1.452   2.063  10.123  1.00 95.44           H  
ATOM   1698  CA  GLY A 105      -1.692   3.432  11.727  1.00 95.44           C  
ATOM   1699  HA2 GLY A 105      -1.872   4.225  11.001  1.00 95.44           H  
ATOM   1700  HA3 GLY A 105      -1.006   3.808  12.486  1.00 95.44           H  
ATOM   1701  C   GLY A 105      -3.026   3.107  12.415  1.00 95.44           C  
ATOM   1702  O   GLY A 105      -3.750   4.023  12.819  1.00 95.44           O  
ATOM   1703  N   THR A 106      -3.400   1.827  12.496  1.00 94.65           N  
ATOM   1704  H   THR A 106      -2.762   1.116  12.167  1.00 94.65           H  
ATOM   1705  CA  THR A 106      -4.612   1.363  13.183  1.00 94.65           C  
ATOM   1706  HA  THR A 106      -5.342   2.173  13.171  1.00 94.65           H  
ATOM   1707  C   THR A 106      -4.341   1.055  14.658  1.00 94.65           C  
ATOM   1708  CB  THR A 106      -5.286   0.174  12.471  1.00 94.65           C  
ATOM   1709  HB  THR A 106      -6.324   0.144  12.800  1.00 94.65           H  
ATOM   1710  O   THR A 106      -3.205   1.093  15.122  1.00 94.65           O  
ATOM   1711  CG2 THR A 106      -5.285   0.276  10.948  1.00 94.65           C  
ATOM   1712 HG21 THR A 106      -5.650   1.263  10.662  1.00 94.65           H  
ATOM   1713 HG22 THR A 106      -4.280   0.130  10.551  1.00 94.65           H  
ATOM   1714 HG23 THR A 106      -5.947  -0.480  10.527  1.00 94.65           H  
ATOM   1715  OG1 THR A 106      -4.705  -1.049  12.816  1.00 94.65           O  
ATOM   1716  HG1 THR A 106      -3.796  -1.043  12.505  1.00 94.65           H  
ATOM   1717  N   ASP A 107      -5.404   0.761  15.400  1.00 95.23           N  
ATOM   1718  H   ASP A 107      -6.311   0.688  14.961  1.00 95.23           H  
ATOM   1719  CA  ASP A 107      -5.400   0.318  16.796  1.00 95.23           C  
ATOM   1720  HA  ASP A 107      -4.524   0.726  17.301  1.00 95.23           H  
ATOM   1721  C   ASP A 107      -5.337  -1.215  16.949  1.00 95.23           C  
ATOM   1722  CB  ASP A 107      -6.656   0.892  17.476  1.00 95.23           C  
ATOM   1723  HB2 ASP A 107      -6.644   0.613  18.530  1.00 95.23           H  
ATOM   1724  HB3 ASP A 107      -6.609   1.979  17.427  1.00 95.23           H  
ATOM   1725  O   ASP A 107      -5.327  -1.728  18.067  1.00 95.23           O  
ATOM   1726  CG  ASP A 107      -7.988   0.434  16.850  1.00 95.23           C  
ATOM   1727  OD1 ASP A 107      -7.988  -0.080  15.699  1.00 95.23           O  
ATOM   1728  OD2 ASP A 107      -9.027   0.672  17.496  1.00 95.23           O  
ATOM   1729  N   ARG A 108      -5.282  -1.962  15.837  1.00 94.93           N  
ATOM   1730  H   ARG A 108      -5.218  -1.480  14.952  1.00 94.93           H  
ATOM   1731  CA  ARG A 108      -5.288  -3.433  15.809  1.00 94.93           C  
ATOM   1732  HA  ARG A 108      -5.268  -3.803  16.834  1.00 94.93           H  
ATOM   1733  C   ARG A 108      -4.063  -3.975  15.072  1.00 94.93           C  
ATOM   1734  CB  ARG A 108      -6.575  -3.923  15.133  1.00 94.93           C  
ATOM   1735  HB2 ARG A 108      -6.653  -3.451  14.154  1.00 94.93           H  
ATOM   1736  HB3 ARG A 108      -6.519  -5.002  14.988  1.00 94.93           H  
ATOM   1737  O   ARG A 108      -3.577  -3.322  14.154  1.00 94.93           O  
ATOM   1738  CG  ARG A 108      -7.822  -3.607  15.977  1.00 94.93           C  
ATOM   1739  HG2 ARG A 108      -7.843  -2.553  16.253  1.00 94.93           H  
ATOM   1740  HG3 ARG A 108      -7.780  -4.191  16.897  1.00 94.93           H  
ATOM   1741  CD  ARG A 108      -9.119  -3.945  15.235  1.00 94.93           C  
ATOM   1742  HD2 ARG A 108      -9.085  -4.990  14.928  1.00 94.93           H  
ATOM   1743  HD3 ARG A 108      -9.949  -3.803  15.927  1.00 94.93           H  
ATOM   1744  NE  ARG A 108      -9.315  -3.073  14.061  1.00 94.93           N  
ATOM   1745  HE  ARG A 108      -8.724  -2.254  14.025  1.00 94.93           H  
ATOM   1746  NH1 ARG A 108     -11.187  -4.094  13.223  1.00 94.93           N  
ATOM   1747 HH11 ARG A 108     -11.924  -4.121  12.533  1.00 94.93           H  
ATOM   1748 HH12 ARG A 108     -11.210  -4.672  14.052  1.00 94.93           H  
ATOM   1749  NH2 ARG A 108     -10.255  -2.403  12.095  1.00 94.93           N  
ATOM   1750 HH21 ARG A 108      -9.548  -1.687  12.011  1.00 94.93           H  
ATOM   1751 HH22 ARG A 108     -10.950  -2.464  11.365  1.00 94.93           H  
ATOM   1752  CZ  ARG A 108     -10.246  -3.194  13.132  1.00 94.93           C  
ATOM   1753  N   PRO A 109      -3.549  -5.167  15.417  1.00 96.47           N  
ATOM   1754  CA  PRO A 109      -2.538  -5.825  14.595  1.00 96.47           C  
ATOM   1755  HA  PRO A 109      -1.647  -5.199  14.562  1.00 96.47           H  
ATOM   1756  C   PRO A 109      -3.055  -6.060  13.170  1.00 96.47           C  
ATOM   1757  CB  PRO A 109      -2.206  -7.141  15.305  1.00 96.47           C  
ATOM   1758  HB2 PRO A 109      -1.142  -7.369  15.247  1.00 96.47           H  
ATOM   1759  HB3 PRO A 109      -2.794  -7.957  14.884  1.00 96.47           H  
ATOM   1760  O   PRO A 109      -4.229  -6.385  12.981  1.00 96.47           O  
ATOM   1761  CG  PRO A 109      -2.649  -6.894  16.748  1.00 96.47           C  
ATOM   1762  HG2 PRO A 109      -1.856  -6.379  17.289  1.00 96.47           H  
ATOM   1763  HG3 PRO A 109      -2.918  -7.822  17.254  1.00 96.47           H  
ATOM   1764  CD  PRO A 109      -3.851  -5.965  16.592  1.00 96.47           C  
ATOM   1765  HD2 PRO A 109      -3.958  -5.350  17.485  1.00 96.47           H  
ATOM   1766  HD3 PRO A 109      -4.755  -6.547  16.414  1.00 96.47           H  
ATOM   1767  N   MET A 110      -2.173  -5.927  12.183  1.00 96.34           N  
ATOM   1768  H   MET A 110      -1.225  -5.665  12.413  1.00 96.34           H  
ATOM   1769  CA  MET A 110      -2.453  -6.291  10.792  1.00 96.34           C  
ATOM   1770  HA  MET A 110      -3.482  -6.643  10.718  1.00 96.34           H  
ATOM   1771  C   MET A 110      -1.557  -7.447  10.361  1.00 96.34           C  
ATOM   1772  CB  MET A 110      -2.348  -5.072   9.863  1.00 96.34           C  
ATOM   1773  HB2 MET A 110      -2.985  -4.279  10.254  1.00 96.34           H  
ATOM   1774  HB3 MET A 110      -2.721  -5.347   8.877  1.00 96.34           H  
ATOM   1775  O   MET A 110      -0.406  -7.545  10.798  1.00 96.34           O  
ATOM   1776  CG  MET A 110      -0.927  -4.530   9.701  1.00 96.34           C  
ATOM   1777  HG2 MET A 110      -0.306  -5.290   9.228  1.00 96.34           H  
ATOM   1778  HG3 MET A 110      -0.527  -4.304  10.690  1.00 96.34           H  
ATOM   1779  SD  MET A 110      -0.866  -3.023   8.702  1.00 96.34           S  
ATOM   1780  CE  MET A 110       0.915  -2.820   8.508  1.00 96.34           C  
ATOM   1781  HE1 MET A 110       1.307  -3.570   7.821  1.00 96.34           H  
ATOM   1782  HE2 MET A 110       1.101  -1.811   8.137  1.00 96.34           H  
ATOM   1783  HE3 MET A 110       1.418  -2.906   9.471  1.00 96.34           H  
ATOM   1784  N   ARG A 111      -2.079  -8.317   9.498  1.00 97.67           N  
ATOM   1785  H   ARG A 111      -2.999  -8.120   9.131  1.00 97.67           H  
ATOM   1786  CA  ARG A 111      -1.284  -9.346   8.827  1.00 97.67           C  
ATOM   1787  HA  ARG A 111      -0.393  -9.568   9.414  1.00 97.67           H  
ATOM   1788  C   ARG A 111      -0.821  -8.800   7.489  1.00 97.67           C  
ATOM   1789  CB  ARG A 111      -2.081 -10.643   8.661  1.00 97.67           C  
ATOM   1790  HB2 ARG A 111      -3.030 -10.433   8.168  1.00 97.67           H  
ATOM   1791  HB3 ARG A 111      -1.510 -11.326   8.032  1.00 97.67           H  
ATOM   1792  O   ARG A 111      -1.625  -8.261   6.736  1.00 97.67           O  
ATOM   1793  CG  ARG A 111      -2.338 -11.313  10.014  1.00 97.67           C  
ATOM   1794  HG2 ARG A 111      -1.385 -11.508  10.506  1.00 97.67           H  
ATOM   1795  HG3 ARG A 111      -2.943 -10.661  10.644  1.00 97.67           H  
ATOM   1796  CD  ARG A 111      -3.076 -12.634   9.796  1.00 97.67           C  
ATOM   1797  HD2 ARG A 111      -2.491 -13.251   9.114  1.00 97.67           H  
ATOM   1798  HD3 ARG A 111      -4.041 -12.426   9.335  1.00 97.67           H  
ATOM   1799  NE  ARG A 111      -3.266 -13.352  11.068  1.00 97.67           N  
ATOM   1800  HE  ARG A 111      -2.915 -12.902  11.901  1.00 97.67           H  
ATOM   1801  NH1 ARG A 111      -4.255 -15.206  10.157  1.00 97.67           N  
ATOM   1802 HH11 ARG A 111      -4.202 -14.762   9.251  1.00 97.67           H  
ATOM   1803 HH12 ARG A 111      -4.636 -16.138  10.234  1.00 97.67           H  
ATOM   1804  NH2 ARG A 111      -3.890 -15.119  12.361  1.00 97.67           N  
ATOM   1805 HH21 ARG A 111      -4.274 -16.050  12.432  1.00 97.67           H  
ATOM   1806 HH22 ARG A 111      -3.516 -14.650  13.173  1.00 97.67           H  
ATOM   1807  CZ  ARG A 111      -3.802 -14.552  11.189  1.00 97.67           C  
ATOM   1808  N   VAL A 112       0.468  -8.921   7.211  1.00 97.61           N  
ATOM   1809  H   VAL A 112       1.059  -9.387   7.884  1.00 97.61           H  
ATOM   1810  CA  VAL A 112       1.067  -8.519   5.940  1.00 97.61           C  
ATOM   1811  HA  VAL A 112       0.293  -8.128   5.280  1.00 97.61           H  
ATOM   1812  C   VAL A 112       1.672  -9.749   5.295  1.00 97.61           C  
ATOM   1813  CB  VAL A 112       2.119  -7.415   6.115  1.00 97.61           C  
ATOM   1814  HB  VAL A 112       2.927  -7.776   6.751  1.00 97.61           H  
ATOM   1815  O   VAL A 112       2.524 -10.403   5.889  1.00 97.61           O  
ATOM   1816  CG1 VAL A 112       2.703  -7.008   4.757  1.00 97.61           C  
ATOM   1817 HG11 VAL A 112       3.228  -7.847   4.301  1.00 97.61           H  
ATOM   1818 HG12 VAL A 112       1.909  -6.677   4.088  1.00 97.61           H  
ATOM   1819 HG13 VAL A 112       3.423  -6.200   4.890  1.00 97.61           H  
ATOM   1820  CG2 VAL A 112       1.516  -6.168   6.770  1.00 97.61           C  
ATOM   1821 HG21 VAL A 112       2.279  -5.392   6.835  1.00 97.61           H  
ATOM   1822 HG22 VAL A 112       1.170  -6.406   7.776  1.00 97.61           H  
ATOM   1823 HG23 VAL A 112       0.674  -5.805   6.181  1.00 97.61           H  
ATOM   1824  N   ARG A 113       1.254 -10.050   4.074  1.00 97.25           N  
ATOM   1825  H   ARG A 113       0.546  -9.459   3.661  1.00 97.25           H  
ATOM   1826  CA  ARG A 113       1.806 -11.111   3.245  1.00 97.25           C  
ATOM   1827  HA  ARG A 113       2.520 -11.698   3.823  1.00 97.25           H  
ATOM   1828  C   ARG A 113       2.548 -10.475   2.075  1.00 97.25           C  
ATOM   1829  CB  ARG A 113       0.659 -12.039   2.832  1.00 97.25           C  
ATOM   1830  HB2 ARG A 113       0.198 -12.458   3.726  1.00 97.25           H  
ATOM   1831  HB3 ARG A 113      -0.099 -11.465   2.299  1.00 97.25           H  
ATOM   1832  O   ARG A 113       1.942  -9.772   1.275  1.00 97.25           O  
ATOM   1833  CG  ARG A 113       1.147 -13.182   1.947  1.00 97.25           C  
ATOM   1834  HG2 ARG A 113       1.657 -12.778   1.073  1.00 97.25           H  
ATOM   1835  HG3 ARG A 113       1.838 -13.788   2.534  1.00 97.25           H  
ATOM   1836  CD  ARG A 113      -0.022 -14.050   1.480  1.00 97.25           C  
ATOM   1837  HD2 ARG A 113      -0.810 -13.408   1.086  1.00 97.25           H  
ATOM   1838  HD3 ARG A 113      -0.407 -14.591   2.344  1.00 97.25           H  
ATOM   1839  NE  ARG A 113       0.407 -14.985   0.422  1.00 97.25           N  
ATOM   1840  HE  ARG A 113       1.198 -14.710  -0.143  1.00 97.25           H  
ATOM   1841  NH1 ARG A 113      -1.142 -16.625   0.801  1.00 97.25           N  
ATOM   1842 HH11 ARG A 113      -1.445 -17.582   0.689  1.00 97.25           H  
ATOM   1843 HH12 ARG A 113      -1.510 -16.055   1.549  1.00 97.25           H  
ATOM   1844  NH2 ARG A 113       0.508 -16.966  -0.677  1.00 97.25           N  
ATOM   1845 HH21 ARG A 113       1.415 -16.697  -1.031  1.00 97.25           H  
ATOM   1846 HH22 ARG A 113       0.150 -17.889  -0.876  1.00 97.25           H  
ATOM   1847  CZ  ARG A 113      -0.086 -16.182   0.179  1.00 97.25           C  
ATOM   1848  N   VAL A 114       3.848 -10.724   1.974  1.00 96.54           N  
ATOM   1849  H   VAL A 114       4.263 -11.344   2.656  1.00 96.54           H  
ATOM   1850  CA  VAL A 114       4.680 -10.289   0.845  1.00 96.54           C  
ATOM   1851  HA  VAL A 114       4.123  -9.575   0.238  1.00 96.54           H  
ATOM   1852  C   VAL A 114       4.982 -11.509  -0.013  1.00 96.54           C  
ATOM   1853  CB  VAL A 114       5.964  -9.578   1.311  1.00 96.54           C  
ATOM   1854  HB  VAL A 114       6.585 -10.275   1.874  1.00 96.54           H  
ATOM   1855  O   VAL A 114       5.576 -12.471   0.473  1.00 96.54           O  
ATOM   1856  CG1 VAL A 114       6.769  -9.055   0.114  1.00 96.54           C  
ATOM   1857 HG11 VAL A 114       7.105  -9.885  -0.508  1.00 96.54           H  
ATOM   1858 HG12 VAL A 114       7.650  -8.517   0.464  1.00 96.54           H  
ATOM   1859 HG13 VAL A 114       6.156  -8.385  -0.489  1.00 96.54           H  
ATOM   1860  CG2 VAL A 114       5.638  -8.381   2.217  1.00 96.54           C  
ATOM   1861 HG21 VAL A 114       5.188  -8.729   3.147  1.00 96.54           H  
ATOM   1862 HG22 VAL A 114       6.552  -7.839   2.461  1.00 96.54           H  
ATOM   1863 HG23 VAL A 114       4.949  -7.707   1.709  1.00 96.54           H  
ATOM   1864  N   THR A 115       4.554 -11.486  -1.272  1.00 95.35           N  
ATOM   1865  H   THR A 115       4.100 -10.648  -1.606  1.00 95.35           H  
ATOM   1866  CA  THR A 115       4.841 -12.536  -2.255  1.00 95.35           C  
ATOM   1867  HA  THR A 115       5.348 -13.358  -1.751  1.00 95.35           H  
ATOM   1868  C   THR A 115       5.765 -11.976  -3.322  1.00 95.35           C  
ATOM   1869  CB  THR A 115       3.561 -13.106  -2.881  1.00 95.35           C  
ATOM   1870  HB  THR A 115       3.052 -12.326  -3.448  1.00 95.35           H  
ATOM   1871  O   THR A 115       5.392 -11.027  -3.997  1.00 95.35           O  
ATOM   1872  CG2 THR A 115       3.843 -14.285  -3.811  1.00 95.35           C  
ATOM   1873 HG21 THR A 115       2.900 -14.712  -4.151  1.00 95.35           H  
ATOM   1874 HG22 THR A 115       4.423 -15.049  -3.294  1.00 95.35           H  
ATOM   1875 HG23 THR A 115       4.397 -13.941  -4.685  1.00 95.35           H  
ATOM   1876  OG1 THR A 115       2.688 -13.563  -1.861  1.00 95.35           O  
ATOM   1877  HG1 THR A 115       2.093 -12.823  -1.721  1.00 95.35           H  
ATOM   1878  N   ALA A 116       6.964 -12.532  -3.478  1.00 93.32           N  
ATOM   1879  H   ALA A 116       7.210 -13.331  -2.912  1.00 93.32           H  
ATOM   1880  CA  ALA A 116       7.924 -12.083  -4.483  1.00 93.32           C  
ATOM   1881  HA  ALA A 116       7.379 -11.770  -5.374  1.00 93.32           H  
ATOM   1882  C   ALA A 116       8.877 -13.222  -4.870  1.00 93.32           C  
ATOM   1883  CB  ALA A 116       8.686 -10.871  -3.937  1.00 93.32           C  
ATOM   1884  HB1 ALA A 116       9.383 -11.182  -3.159  1.00 93.32           H  
ATOM   1885  HB2 ALA A 116       7.991 -10.138  -3.529  1.00 93.32           H  
ATOM   1886  HB3 ALA A 116       9.223 -10.399  -4.760  1.00 93.32           H  
ATOM   1887  O   ALA A 116       9.325 -13.985  -4.014  1.00 93.32           O  
ATOM   1888  N   GLY A 117       9.195 -13.356  -6.163  1.00 88.90           N  
ATOM   1889  H   GLY A 117       8.840 -12.677  -6.821  1.00 88.90           H  
ATOM   1890  CA  GLY A 117      10.079 -14.425  -6.658  1.00 88.90           C  
ATOM   1891  HA2 GLY A 117      11.054 -14.346  -6.178  1.00 88.90           H  
ATOM   1892  HA3 GLY A 117      10.220 -14.300  -7.731  1.00 88.90           H  
ATOM   1893  C   GLY A 117       9.549 -15.846  -6.413  1.00 88.90           C  
ATOM   1894  O   GLY A 117      10.331 -16.776  -6.273  1.00 88.90           O  
ATOM   1895  N   GLY A 118       8.226 -16.017  -6.307  1.00 90.42           N  
ATOM   1896  H   GLY A 118       7.634 -15.205  -6.405  1.00 90.42           H  
ATOM   1897  CA  GLY A 118       7.592 -17.305  -5.992  1.00 90.42           C  
ATOM   1898  HA2 GLY A 118       6.558 -17.286  -6.336  1.00 90.42           H  
ATOM   1899  HA3 GLY A 118       8.114 -18.100  -6.524  1.00 90.42           H  
ATOM   1900  C   GLY A 118       7.586 -17.673  -4.503  1.00 90.42           C  
ATOM   1901  O   GLY A 118       6.942 -18.650  -4.127  1.00 90.42           O  
ATOM   1902  N   GLU A 119       8.233 -16.884  -3.644  1.00 92.07           N  
ATOM   1903  H   GLU A 119       8.757 -16.096  -3.998  1.00 92.07           H  
ATOM   1904  CA  GLU A 119       8.167 -17.045  -2.193  1.00 92.07           C  
ATOM   1905  HA  GLU A 119       7.939 -18.085  -1.958  1.00 92.07           H  
ATOM   1906  C   GLU A 119       7.068 -16.169  -1.598  1.00 92.07           C  
ATOM   1907  CB  GLU A 119       9.506 -16.703  -1.526  1.00 92.07           C  
ATOM   1908  HB2 GLU A 119       9.362 -16.750  -0.447  1.00 92.07           H  
ATOM   1909  HB3 GLU A 119       9.794 -15.685  -1.790  1.00 92.07           H  
ATOM   1910  O   GLU A 119       6.864 -15.032  -2.017  1.00 92.07           O  
ATOM   1911  CG  GLU A 119      10.632 -17.669  -1.907  1.00 92.07           C  
ATOM   1912  HG2 GLU A 119      10.839 -17.569  -2.973  1.00 92.07           H  
ATOM   1913  HG3 GLU A 119      10.291 -18.687  -1.718  1.00 92.07           H  
ATOM   1914  CD  GLU A 119      11.930 -17.421  -1.112  1.00 92.07           C  
ATOM   1915  OE1 GLU A 119      12.876 -18.201  -1.340  1.00 92.07           O  
ATOM   1916  OE2 GLU A 119      11.984 -16.491  -0.253  1.00 92.07           O  
ATOM   1917  N   THR A 120       6.395 -16.675  -0.566  1.00 96.52           N  
ATOM   1918  H   THR A 120       6.632 -17.607  -0.257  1.00 96.52           H  
ATOM   1919  CA  THR A 120       5.481 -15.903   0.276  1.00 96.52           C  
ATOM   1920  HA  THR A 120       5.387 -14.886  -0.105  1.00 96.52           H  
ATOM   1921  C   THR A 120       6.046 -15.828   1.691  1.00 96.52           C  
ATOM   1922  CB  THR A 120       4.084 -16.537   0.291  1.00 96.52           C  
ATOM   1923  HB  THR A 120       4.171 -17.604   0.497  1.00 96.52           H  
ATOM   1924  O   THR A 120       6.377 -16.855   2.279  1.00 96.52           O  
ATOM   1925  CG2 THR A 120       3.203 -15.911   1.361  1.00 96.52           C  
ATOM   1926 HG21 THR A 120       2.254 -16.445   1.404  1.00 96.52           H  
ATOM   1927 HG22 THR A 120       3.634 -16.024   2.356  1.00 96.52           H  
ATOM   1928 HG23 THR A 120       3.083 -14.853   1.130  1.00 96.52           H  
ATOM   1929  OG1 THR A 120       3.391 -16.349  -0.933  1.00 96.52           O  
ATOM   1930  HG1 THR A 120       3.660 -15.506  -1.305  1.00 96.52           H  
ATOM   1931  N   ARG A 121       6.074 -14.625   2.271  1.00 97.07           N  
ATOM   1932  H   ARG A 121       5.815 -13.825   1.711  1.00 97.07           H  
ATOM   1933  CA  ARG A 121       6.389 -14.390   3.686  1.00 97.07           C  
ATOM   1934  HA  ARG A 121       6.516 -15.348   4.190  1.00 97.07           H  
ATOM   1935  C   ARG A 121       5.236 -13.668   4.368  1.00 97.07           C  
ATOM   1936  CB  ARG A 121       7.700 -13.602   3.814  1.00 97.07           C  
ATOM   1937  HB2 ARG A 121       7.903 -13.423   4.870  1.00 97.07           H  
ATOM   1938  HB3 ARG A 121       7.596 -12.643   3.307  1.00 97.07           H  
ATOM   1939  O   ARG A 121       4.685 -12.723   3.809  1.00 97.07           O  
ATOM   1940  CG  ARG A 121       8.878 -14.370   3.201  1.00 97.07           C  
ATOM   1941  HG2 ARG A 121       8.968 -15.344   3.682  1.00 97.07           H  
ATOM   1942  HG3 ARG A 121       8.700 -14.520   2.136  1.00 97.07           H  
ATOM   1943  CD  ARG A 121      10.190 -13.605   3.363  1.00 97.07           C  
ATOM   1944  HD2 ARG A 121      10.060 -12.597   2.968  1.00 97.07           H  
ATOM   1945  HD3 ARG A 121      10.441 -13.546   4.422  1.00 97.07           H  
ATOM   1946  NE  ARG A 121      11.265 -14.287   2.624  1.00 97.07           N  
ATOM   1947  HE  ARG A 121      11.019 -15.111   2.095  1.00 97.07           H  
ATOM   1948  NH1 ARG A 121      12.964 -12.800   3.033  1.00 97.07           N  
ATOM   1949 HH11 ARG A 121      13.889 -12.466   2.804  1.00 97.07           H  
ATOM   1950 HH12 ARG A 121      12.311 -12.210   3.529  1.00 97.07           H  
ATOM   1951  NH2 ARG A 121      13.296 -14.593   1.703  1.00 97.07           N  
ATOM   1952 HH21 ARG A 121      14.252 -14.320   1.528  1.00 97.07           H  
ATOM   1953 HH22 ARG A 121      12.912 -15.336   1.137  1.00 97.07           H  
ATOM   1954  CZ  ARG A 121      12.509 -13.889   2.467  1.00 97.07           C  
ATOM   1955  N   GLU A 122       4.885 -14.107   5.571  1.00 97.73           N  
ATOM   1956  H   GLU A 122       5.413 -14.859   5.991  1.00 97.73           H  
ATOM   1957  CA  GLU A 122       3.819 -13.514   6.379  1.00 97.73           C  
ATOM   1958  HA  GLU A 122       3.317 -12.737   5.801  1.00 97.73           H  
ATOM   1959  C   GLU A 122       4.391 -12.848   7.631  1.00 97.73           C  
ATOM   1960  CB  GLU A 122       2.752 -14.554   6.750  1.00 97.73           C  
ATOM   1961  HB2 GLU A 122       2.039 -14.081   7.425  1.00 97.73           H  
ATOM   1962  HB3 GLU A 122       3.225 -15.389   7.268  1.00 97.73           H  
ATOM   1963  O   GLU A 122       5.272 -13.387   8.301  1.00 97.73           O  
ATOM   1964  CG  GLU A 122       1.991 -15.072   5.518  1.00 97.73           C  
ATOM   1965  HG2 GLU A 122       2.684 -15.607   4.869  1.00 97.73           H  
ATOM   1966  HG3 GLU A 122       1.611 -14.212   4.966  1.00 97.73           H  
ATOM   1967  CD  GLU A 122       0.812 -15.997   5.865  1.00 97.73           C  
ATOM   1968  OE1 GLU A 122       0.054 -16.314   4.918  1.00 97.73           O  
ATOM   1969  OE2 GLU A 122       0.658 -16.365   7.053  1.00 97.73           O  
ATOM   1970  N   TYR A 123       3.862 -11.674   7.955  1.00 97.96           N  
ATOM   1971  H   TYR A 123       3.169 -11.286   7.332  1.00 97.96           H  
ATOM   1972  CA  TYR A 123       4.292 -10.830   9.060  1.00 97.96           C  
ATOM   1973  HA  TYR A 123       4.935 -11.405   9.726  1.00 97.96           H  
ATOM   1974  C   TYR A 123       3.076 -10.344   9.843  1.00 97.96           C  
ATOM   1975  CB  TYR A 123       5.091  -9.636   8.521  1.00 97.96           C  
ATOM   1976  HB2 TYR A 123       5.434  -9.032   9.360  1.00 97.96           H  
ATOM   1977  HB3 TYR A 123       4.422  -9.015   7.925  1.00 97.96           H  
ATOM   1978  O   TYR A 123       2.018 -10.074   9.277  1.00 97.96           O  
ATOM   1979  CG  TYR A 123       6.287 -10.009   7.666  1.00 97.96           C  
ATOM   1980  CD1 TYR A 123       7.535 -10.251   8.270  1.00 97.96           C  
ATOM   1981  HD1 TYR A 123       7.642 -10.168   9.341  1.00 97.96           H  
ATOM   1982  CD2 TYR A 123       6.146 -10.124   6.268  1.00 97.96           C  
ATOM   1983  HD2 TYR A 123       5.185  -9.953   5.805  1.00 97.96           H  
ATOM   1984  CE1 TYR A 123       8.646 -10.597   7.478  1.00 97.96           C  
ATOM   1985  HE1 TYR A 123       9.603 -10.775   7.945  1.00 97.96           H  
ATOM   1986  CE2 TYR A 123       7.252 -10.476   5.474  1.00 97.96           C  
ATOM   1987  HE2 TYR A 123       7.152 -10.559   4.402  1.00 97.96           H  
ATOM   1988  OH  TYR A 123       9.585 -11.039   5.322  1.00 97.96           O  
ATOM   1989  HH  TYR A 123      10.373 -11.053   5.870  1.00 97.96           H  
ATOM   1990  CZ  TYR A 123       8.504 -10.710   6.079  1.00 97.96           C  
ATOM   1991  N   THR A 124       3.236 -10.179  11.154  1.00 97.75           N  
ATOM   1992  H   THR A 124       4.146 -10.365  11.550  1.00 97.75           H  
ATOM   1993  CA  THR A 124       2.282  -9.428  11.979  1.00 97.75           C  
ATOM   1994  HA  THR A 124       1.351  -9.274  11.434  1.00 97.75           H  
ATOM   1995  C   THR A 124       2.885  -8.067  12.286  1.00 97.75           C  
ATOM   1996  CB  THR A 124       1.933 -10.183  13.264  1.00 97.75           C  
ATOM   1997  HB  THR A 124       2.841 -10.395  13.828  1.00 97.75           H  
ATOM   1998  O   THR A 124       3.984  -7.993  12.831  1.00 97.75           O  
ATOM   1999  CG2 THR A 124       0.952  -9.413  14.149  1.00 97.75           C  
ATOM   2000 HG21 THR A 124       1.432  -8.524  14.558  1.00 97.75           H  
ATOM   2001 HG22 THR A 124       0.076  -9.122  13.570  1.00 97.75           H  
ATOM   2002 HG23 THR A 124       0.640 -10.047  14.979  1.00 97.75           H  
ATOM   2003  OG1 THR A 124       1.307 -11.397  12.917  1.00 97.75           O  
ATOM   2004  HG1 THR A 124       1.863 -11.828  12.264  1.00 97.75           H  
ATOM   2005  N   VAL A 125       2.171  -6.996  11.947  1.00 97.81           N  
ATOM   2006  H   VAL A 125       1.277  -7.137  11.499  1.00 97.81           H  
ATOM   2007  CA  VAL A 125       2.606  -5.622  12.211  1.00 97.81           C  
ATOM   2008  HA  VAL A 125       3.623  -5.638  12.603  1.00 97.81           H  
ATOM   2009  C   VAL A 125       1.699  -5.017  13.272  1.00 97.81           C  
ATOM   2010  CB  VAL A 125       2.643  -4.776  10.933  1.00 97.81           C  
ATOM   2011  HB  VAL A 125       1.616  -4.613  10.606  1.00 97.81           H  
ATOM   2012  O   VAL A 125       0.489  -4.869  13.077  1.00 97.81           O  
ATOM   2013  CG1 VAL A 125       3.321  -3.425  11.205  1.00 97.81           C  
ATOM   2014 HG11 VAL A 125       2.734  -2.837  11.912  1.00 97.81           H  
ATOM   2015 HG12 VAL A 125       4.316  -3.585  11.619  1.00 97.81           H  
ATOM   2016 HG13 VAL A 125       3.433  -2.852  10.284  1.00 97.81           H  
ATOM   2017  CG2 VAL A 125       3.390  -5.481   9.798  1.00 97.81           C  
ATOM   2018 HG21 VAL A 125       2.836  -6.361   9.470  1.00 97.81           H  
ATOM   2019 HG22 VAL A 125       3.508  -4.809   8.949  1.00 97.81           H  
ATOM   2020 HG23 VAL A 125       4.369  -5.801  10.154  1.00 97.81           H  
ATOM   2021  N   ASN A 126       2.284  -4.682  14.418  1.00 97.85           N  
ATOM   2022  H   ASN A 126       3.291  -4.734  14.472  1.00 97.85           H  
ATOM   2023  CA  ASN A 126       1.555  -4.165  15.572  1.00 97.85           C  
ATOM   2024  HA  ASN A 126       0.649  -4.762  15.683  1.00 97.85           H  
ATOM   2025  C   ASN A 126       1.133  -2.697  15.368  1.00 97.85           C  
ATOM   2026  CB  ASN A 126       2.420  -4.355  16.829  1.00 97.85           C  
ATOM   2027  HB2 ASN A 126       3.410  -3.936  16.651  1.00 97.85           H  
ATOM   2028  HB3 ASN A 126       1.979  -3.822  17.671  1.00 97.85           H  
ATOM   2029  O   ASN A 126       1.768  -1.980  14.588  1.00 97.85           O  
ATOM   2030  CG  ASN A 126       2.543  -5.814  17.226  1.00 97.85           C  
ATOM   2031  ND2 ASN A 126       3.702  -6.237  17.671  1.00 97.85           N  
ATOM   2032 HD21 ASN A 126       3.759  -7.217  17.906  1.00 97.85           H  
ATOM   2033 HD22 ASN A 126       4.495  -5.614  17.726  1.00 97.85           H  
ATOM   2034  OD1 ASN A 126       1.603  -6.586  17.147  1.00 97.85           O  
ATOM   2035  N   PRO A 127       0.093  -2.224  16.075  1.00 97.37           N  
ATOM   2036  CA  PRO A 127      -0.304  -0.815  16.078  1.00 97.37           C  
ATOM   2037  HA  PRO A 127      -0.807  -0.583  15.140  1.00 97.37           H  
ATOM   2038  C   PRO A 127       0.880   0.133  16.291  1.00 97.37           C  
ATOM   2039  CB  PRO A 127      -1.303  -0.694  17.233  1.00 97.37           C  
ATOM   2040  HB2 PRO A 127      -0.780  -0.543  18.177  1.00 97.37           H  
ATOM   2041  HB3 PRO A 127      -2.029   0.103  17.077  1.00 97.37           H  
ATOM   2042  O   PRO A 127       1.687  -0.070  17.198  1.00 97.37           O  
ATOM   2043  CG  PRO A 127      -1.958  -2.068  17.243  1.00 97.37           C  
ATOM   2044  HG2 PRO A 127      -2.430  -2.295  18.199  1.00 97.37           H  
ATOM   2045  HG3 PRO A 127      -2.675  -2.120  16.424  1.00 97.37           H  
ATOM   2046  CD  PRO A 127      -0.784  -2.993  16.948  1.00 97.37           C  
ATOM   2047  HD2 PRO A 127      -0.263  -3.230  17.875  1.00 97.37           H  
ATOM   2048  HD3 PRO A 127      -1.142  -3.903  16.467  1.00 97.37           H  
ATOM   2049  N   GLY A 128       0.998   1.160  15.450  1.00 94.84           N  
ATOM   2050  H   GLY A 128       0.352   1.232  14.678  1.00 94.84           H  
ATOM   2051  CA  GLY A 128       2.053   2.172  15.542  1.00 94.84           C  
ATOM   2052  HA2 GLY A 128       1.768   3.025  14.926  1.00 94.84           H  
ATOM   2053  HA3 GLY A 128       2.137   2.505  16.577  1.00 94.84           H  
ATOM   2054  C   GLY A 128       3.444   1.717  15.088  1.00 94.84           C  
ATOM   2055  O   GLY A 128       4.378   2.510  15.166  1.00 94.84           O  
ATOM   2056  N   THR A 129       3.593   0.479  14.606  1.00 96.74           N  
ATOM   2057  H   THR A 129       2.780  -0.120  14.573  1.00 96.74           H  
ATOM   2058  CA  THR A 129       4.873  -0.063  14.121  1.00 96.74           C  
ATOM   2059  HA  THR A 129       5.674   0.593  14.463  1.00 96.74           H  
ATOM   2060  C   THR A 129       4.964  -0.077  12.595  1.00 96.74           C  
ATOM   2061  CB  THR A 129       5.187  -1.451  14.709  1.00 96.74           C  
ATOM   2062  HB  THR A 129       6.208  -1.717  14.434  1.00 96.74           H  
ATOM   2063  O   THR A 129       3.969   0.097  11.879  1.00 96.74           O  
ATOM   2064  CG2 THR A 129       5.087  -1.502  16.233  1.00 96.74           C  
ATOM   2065 HG21 THR A 129       5.789  -0.792  16.671  1.00 96.74           H  
ATOM   2066 HG22 THR A 129       5.345  -2.504  16.575  1.00 96.74           H  
ATOM   2067 HG23 THR A 129       4.077  -1.260  16.562  1.00 96.74           H  
ATOM   2068  OG1 THR A 129       4.333  -2.446  14.205  1.00 96.74           O  
ATOM   2069  HG1 THR A 129       3.430  -2.133  14.294  1.00 96.74           H  
ATOM   2070  N   GLU A 130       6.185  -0.280  12.104  1.00 96.99           N  
ATOM   2071  H   GLU A 130       6.949  -0.461  12.739  1.00 96.99           H  
ATOM   2072  CA  GLU A 130       6.505  -0.408  10.686  1.00 96.99           C  
ATOM   2073  HA  GLU A 130       5.579  -0.376  10.111  1.00 96.99           H  
ATOM   2074  C   GLU A 130       7.167  -1.764  10.412  1.00 96.99           C  
ATOM   2075  CB  GLU A 130       7.392   0.758  10.207  1.00 96.99           C  
ATOM   2076  HB2 GLU A 130       7.543   0.647   9.133  1.00 96.99           H  
ATOM   2077  HB3 GLU A 130       8.362   0.701  10.702  1.00 96.99           H  
ATOM   2078  O   GLU A 130       7.885  -2.305  11.253  1.00 96.99           O  
ATOM   2079  CG  GLU A 130       6.766   2.138  10.483  1.00 96.99           C  
ATOM   2080  HG2 GLU A 130       6.698   2.290  11.560  1.00 96.99           H  
ATOM   2081  HG3 GLU A 130       5.752   2.136  10.085  1.00 96.99           H  
ATOM   2082  CD  GLU A 130       7.530   3.329   9.873  1.00 96.99           C  
ATOM   2083  OE1 GLU A 130       7.045   4.472  10.060  1.00 96.99           O  
ATOM   2084  OE2 GLU A 130       8.533   3.132   9.145  1.00 96.99           O  
ATOM   2085  N   LEU A 131       6.922  -2.296   9.220  1.00 97.45           N  
ATOM   2086  H   LEU A 131       6.310  -1.780   8.604  1.00 97.45           H  
ATOM   2087  CA  LEU A 131       7.603  -3.439   8.631  1.00 97.45           C  
ATOM   2088  HA  LEU A 131       8.267  -3.898   9.363  1.00 97.45           H  
ATOM   2089  C   LEU A 131       8.433  -2.942   7.451  1.00 97.45           C  
ATOM   2090  CB  LEU A 131       6.543  -4.462   8.191  1.00 97.45           C  
ATOM   2091  HB2 LEU A 131       5.784  -3.933   7.615  1.00 97.45           H  
ATOM   2092  HB3 LEU A 131       6.073  -4.865   9.088  1.00 97.45           H  
ATOM   2093  O   LEU A 131       7.931  -2.173   6.632  1.00 97.45           O  
ATOM   2094  CG  LEU A 131       7.066  -5.628   7.332  1.00 97.45           C  
ATOM   2095  HG  LEU A 131       7.617  -5.235   6.478  1.00 97.45           H  
ATOM   2096  CD1 LEU A 131       7.972  -6.568   8.126  1.00 97.45           C  
ATOM   2097 HD11 LEU A 131       8.864  -6.039   8.461  1.00 97.45           H  
ATOM   2098 HD12 LEU A 131       8.289  -7.392   7.487  1.00 97.45           H  
ATOM   2099 HD13 LEU A 131       7.438  -6.969   8.988  1.00 97.45           H  
ATOM   2100  CD2 LEU A 131       5.882  -6.423   6.790  1.00 97.45           C  
ATOM   2101 HD21 LEU A 131       6.245  -7.251   6.181  1.00 97.45           H  
ATOM   2102 HD22 LEU A 131       5.282  -6.808   7.614  1.00 97.45           H  
ATOM   2103 HD23 LEU A 131       5.271  -5.772   6.164  1.00 97.45           H  
ATOM   2104  N   GLU A 132       9.660  -3.434   7.334  1.00 97.34           N  
ATOM   2105  H   GLU A 132      10.008  -4.068   8.039  1.00 97.34           H  
ATOM   2106  CA  GLU A 132      10.500  -3.265   6.152  1.00 97.34           C  
ATOM   2107  HA  GLU A 132       9.915  -2.793   5.363  1.00 97.34           H  
ATOM   2108  C   GLU A 132      10.935  -4.645   5.652  1.00 97.34           C  
ATOM   2109  CB  GLU A 132      11.673  -2.323   6.469  1.00 97.34           C  
ATOM   2110  HB2 GLU A 132      11.244  -1.407   6.874  1.00 97.34           H  
ATOM   2111  HB3 GLU A 132      12.313  -2.770   7.229  1.00 97.34           H  
ATOM   2112  O   GLU A 132      11.380  -5.487   6.433  1.00 97.34           O  
ATOM   2113  CG  GLU A 132      12.517  -1.977   5.224  1.00 97.34           C  
ATOM   2114  HG2 GLU A 132      13.086  -2.859   4.932  1.00 97.34           H  
ATOM   2115  HG3 GLU A 132      11.842  -1.734   4.404  1.00 97.34           H  
ATOM   2116  CD  GLU A 132      13.474  -0.783   5.430  1.00 97.34           C  
ATOM   2117  OE1 GLU A 132      14.430  -0.643   4.627  1.00 97.34           O  
ATOM   2118  OE2 GLU A 132      13.198   0.062   6.311  1.00 97.34           O  
ATOM   2119  N   VAL A 133      10.761  -4.888   4.354  1.00 96.28           N  
ATOM   2120  H   VAL A 133      10.353  -4.160   3.784  1.00 96.28           H  
ATOM   2121  CA  VAL A 133      11.176  -6.116   3.672  1.00 96.28           C  
ATOM   2122  HA  VAL A 133      11.803  -6.702   4.344  1.00 96.28           H  
ATOM   2123  C   VAL A 133      12.009  -5.725   2.462  1.00 96.28           C  
ATOM   2124  CB  VAL A 133       9.975  -6.992   3.260  1.00 96.28           C  
ATOM   2125  HB  VAL A 133       9.364  -6.456   2.534  1.00 96.28           H  
ATOM   2126  O   VAL A 133      11.544  -4.992   1.588  1.00 96.28           O  
ATOM   2127  CG1 VAL A 133      10.434  -8.309   2.619  1.00 96.28           C  
ATOM   2128 HG11 VAL A 133      11.000  -8.108   1.709  1.00 96.28           H  
ATOM   2129 HG12 VAL A 133      11.061  -8.866   3.315  1.00 96.28           H  
ATOM   2130 HG13 VAL A 133       9.567  -8.912   2.351  1.00 96.28           H  
ATOM   2131  CG2 VAL A 133       9.087  -7.344   4.459  1.00 96.28           C  
ATOM   2132 HG21 VAL A 133       8.624  -6.436   4.845  1.00 96.28           H  
ATOM   2133 HG22 VAL A 133       8.296  -8.030   4.155  1.00 96.28           H  
ATOM   2134 HG23 VAL A 133       9.685  -7.804   5.246  1.00 96.28           H  
ATOM   2135  N   GLU A 134      13.239  -6.222   2.411  1.00 95.30           N  
ATOM   2136  H   GLU A 134      13.567  -6.806   3.167  1.00 95.30           H  
ATOM   2137  CA  GLU A 134      14.127  -6.062   1.265  1.00 95.30           C  
ATOM   2138  HA  GLU A 134      13.897  -5.118   0.770  1.00 95.30           H  
ATOM   2139  C   GLU A 134      13.895  -7.192   0.255  1.00 95.30           C  
ATOM   2140  CB  GLU A 134      15.576  -5.974   1.762  1.00 95.30           C  
ATOM   2141  HB2 GLU A 134      15.867  -6.925   2.209  1.00 95.30           H  
ATOM   2142  HB3 GLU A 134      15.615  -5.203   2.532  1.00 95.30           H  
ATOM   2143  O   GLU A 134      13.826  -8.369   0.619  1.00 95.30           O  
ATOM   2144  CG  GLU A 134      16.568  -5.597   0.652  1.00 95.30           C  
ATOM   2145  HG2 GLU A 134      16.690  -6.445  -0.022  1.00 95.30           H  
ATOM   2146  HG3 GLU A 134      16.148  -4.768   0.083  1.00 95.30           H  
ATOM   2147  CD  GLU A 134      17.940  -5.176   1.211  1.00 95.30           C  
ATOM   2148  OE1 GLU A 134      18.625  -4.387   0.518  1.00 95.30           O  
ATOM   2149  OE2 GLU A 134      18.281  -5.591   2.341  1.00 95.30           O  
ATOM   2150  N   LEU A 135      13.749  -6.815  -1.012  1.00 92.99           N  
ATOM   2151  H   LEU A 135      13.790  -5.829  -1.227  1.00 92.99           H  
ATOM   2152  CA  LEU A 135      13.573  -7.701  -2.152  1.00 92.99           C  
ATOM   2153  HA  LEU A 135      13.368  -8.713  -1.802  1.00 92.99           H  
ATOM   2154  C   LEU A 135      14.864  -7.724  -2.972  1.00 92.99           C  
ATOM   2155  CB  LEU A 135      12.396  -7.229  -3.027  1.00 92.99           C  
ATOM   2156  HB2 LEU A 135      12.680  -6.295  -3.513  1.00 92.99           H  
ATOM   2157  HB3 LEU A 135      12.253  -7.960  -3.823  1.00 92.99           H  
ATOM   2158  O   LEU A 135      15.412  -6.678  -3.332  1.00 92.99           O  
ATOM   2159  CG  LEU A 135      11.051  -7.010  -2.311  1.00 92.99           C  
ATOM   2160  HG  LEU A 135      11.146  -6.234  -1.551  1.00 92.99           H  
ATOM   2161  CD1 LEU A 135      10.026  -6.549  -3.347  1.00 92.99           C  
ATOM   2162 HD11 LEU A 135      10.318  -5.577  -3.743  1.00 92.99           H  
ATOM   2163 HD12 LEU A 135       9.040  -6.465  -2.890  1.00 92.99           H  
ATOM   2164 HD13 LEU A 135       9.983  -7.269  -4.164  1.00 92.99           H  
ATOM   2165  CD2 LEU A 135      10.534  -8.287  -1.647  1.00 92.99           C  
ATOM   2166 HD21 LEU A 135       9.552  -8.102  -1.212  1.00 92.99           H  
ATOM   2167 HD22 LEU A 135      11.217  -8.586  -0.852  1.00 92.99           H  
ATOM   2168 HD23 LEU A 135      10.465  -9.087  -2.384  1.00 92.99           H  
ATOM   2169  N   SER A 136      15.313  -8.922  -3.334  1.00 91.95           N  
ATOM   2170  H   SER A 136      14.797  -9.735  -3.029  1.00 91.95           H  
ATOM   2171  CA  SER A 136      16.369  -9.089  -4.338  1.00 91.95           C  
ATOM   2172  HA  SER A 136      17.253  -8.559  -3.983  1.00 91.95           H  
ATOM   2173  C   SER A 136      15.941  -8.499  -5.693  1.00 91.95           C  
ATOM   2174  CB  SER A 136      16.725 -10.568  -4.503  1.00 91.95           C  
ATOM   2175  HB2 SER A 136      17.053 -10.978  -3.548  1.00 91.95           H  
ATOM   2176  HB3 SER A 136      17.534 -10.677  -5.225  1.00 91.95           H  
ATOM   2177  O   SER A 136      14.741  -8.383  -5.950  1.00 91.95           O  
ATOM   2178  OG  SER A 136      15.599 -11.279  -4.962  1.00 91.95           O  
ATOM   2179  HG  SER A 136      15.015 -11.406  -4.210  1.00 91.95           H  
ATOM   2180  N   PRO A 137      16.878  -8.155  -6.597  1.00 87.79           N  
ATOM   2181  CA  PRO A 137      16.544  -7.639  -7.929  1.00 87.79           C  
ATOM   2182  HA  PRO A 137      16.126  -6.638  -7.824  1.00 87.79           H  
ATOM   2183  C   PRO A 137      15.542  -8.513  -8.701  1.00 87.79           C  
ATOM   2184  CB  PRO A 137      17.886  -7.542  -8.661  1.00 87.79           C  
ATOM   2185  HB2 PRO A 137      17.887  -6.731  -9.389  1.00 87.79           H  
ATOM   2186  HB3 PRO A 137      18.124  -8.489  -9.145  1.00 87.79           H  
ATOM   2187  O   PRO A 137      14.621  -7.998  -9.328  1.00 87.79           O  
ATOM   2188  CG  PRO A 137      18.880  -7.290  -7.529  1.00 87.79           C  
ATOM   2189  HG2 PRO A 137      18.856  -6.238  -7.246  1.00 87.79           H  
ATOM   2190  HG3 PRO A 137      19.891  -7.594  -7.801  1.00 87.79           H  
ATOM   2191  CD  PRO A 137      18.321  -8.141  -6.392  1.00 87.79           C  
ATOM   2192  HD2 PRO A 137      18.711  -9.156  -6.467  1.00 87.79           H  
ATOM   2193  HD3 PRO A 137      18.591  -7.697  -5.433  1.00 87.79           H  
ATOM   2194  N   GLU A 138      15.666  -9.836  -8.590  1.00 86.62           N  
ATOM   2195  H   GLU A 138      16.434 -10.203  -8.045  1.00 86.62           H  
ATOM   2196  CA  GLU A 138      14.777 -10.819  -9.227  1.00 86.62           C  
ATOM   2197  HA  GLU A 138      14.713 -10.626 -10.298  1.00 86.62           H  
ATOM   2198  C   GLU A 138      13.347 -10.785  -8.658  1.00 86.62           C  
ATOM   2199  CB  GLU A 138      15.386 -12.210  -9.000  1.00 86.62           C  
ATOM   2200  HB2 GLU A 138      15.515 -12.326  -7.924  1.00 86.62           H  
ATOM   2201  HB3 GLU A 138      14.690 -12.975  -9.343  1.00 86.62           H  
ATOM   2202  O   GLU A 138      12.381 -11.103  -9.352  1.00 86.62           O  
ATOM   2203  CG  GLU A 138      16.731 -12.399  -9.736  1.00 86.62           C  
ATOM   2204  HG2 GLU A 138      16.530 -12.842 -10.711  1.00 86.62           H  
ATOM   2205  HG3 GLU A 138      17.189 -11.427  -9.921  1.00 86.62           H  
ATOM   2206  CD  GLU A 138      17.752 -13.262  -8.974  1.00 86.62           C  
ATOM   2207  OE1 GLU A 138      18.934 -13.220  -9.381  1.00 86.62           O  
ATOM   2208  OE2 GLU A 138      17.369 -13.927  -7.987  1.00 86.62           O  
ATOM   2209  N   GLN A 139      13.198 -10.366  -7.400  1.00 89.39           N  
ATOM   2210  H   GLN A 139      14.027 -10.076  -6.901  1.00 89.39           H  
ATOM   2211  CA  GLN A 139      11.920 -10.272  -6.697  1.00 89.39           C  
ATOM   2212  HA  GLN A 139      11.279 -11.092  -7.020  1.00 89.39           H  
ATOM   2213  C   GLN A 139      11.151  -8.975  -7.001  1.00 89.39           C  
ATOM   2214  CB  GLN A 139      12.191 -10.428  -5.192  1.00 89.39           C  
ATOM   2215  HB2 GLN A 139      11.343 -10.054  -4.617  1.00 89.39           H  
ATOM   2216  HB3 GLN A 139      13.057  -9.827  -4.913  1.00 89.39           H  
ATOM   2217  O   GLN A 139       9.938  -8.946  -6.797  1.00 89.39           O  
ATOM   2218  CG  GLN A 139      12.439 -11.889  -4.799  1.00 89.39           C  
ATOM   2219  HG2 GLN A 139      13.196 -12.333  -5.445  1.00 89.39           H  
ATOM   2220  HG3 GLN A 139      11.513 -12.446  -4.939  1.00 89.39           H  
ATOM   2221  CD  GLN A 139      12.894 -12.038  -3.352  1.00 89.39           C  
ATOM   2222  NE2 GLN A 139      12.406 -13.030  -2.642  1.00 89.39           N  
ATOM   2223 HE21 GLN A 139      12.786 -13.173  -1.718  1.00 89.39           H  
ATOM   2224 HE22 GLN A 139      11.740 -13.675  -3.043  1.00 89.39           H  
ATOM   2225  OE1 GLN A 139      13.720 -11.286  -2.852  1.00 89.39           O  
ATOM   2226  N   GLN A 140      11.807  -7.919  -7.497  1.00 85.58           N  
ATOM   2227  H   GLN A 140      12.795  -8.014  -7.685  1.00 85.58           H  
ATOM   2228  CA  GLN A 140      11.192  -6.586  -7.628  1.00 85.58           C  
ATOM   2229  HA  GLN A 140      10.734  -6.330  -6.672  1.00 85.58           H  
ATOM   2230  C   GLN A 140      10.067  -6.535  -8.673  1.00 85.58           C  
ATOM   2231  CB  GLN A 140      12.257  -5.516  -7.939  1.00 85.58           C  
ATOM   2232  HB2 GLN A 140      12.696  -5.708  -8.918  1.00 85.58           H  
ATOM   2233  HB3 GLN A 140      11.768  -4.542  -7.963  1.00 85.58           H  
ATOM   2234  O   GLN A 140       9.048  -5.894  -8.437  1.00 85.58           O  
ATOM   2235  CG  GLN A 140      13.370  -5.490  -6.882  1.00 85.58           C  
ATOM   2236  HG2 GLN A 140      12.933  -5.458  -5.884  1.00 85.58           H  
ATOM   2237  HG3 GLN A 140      13.936  -6.416  -6.981  1.00 85.58           H  
ATOM   2238  CD  GLN A 140      14.377  -4.355  -7.022  1.00 85.58           C  
ATOM   2239  NE2 GLN A 140      15.432  -4.379  -6.235  1.00 85.58           N  
ATOM   2240 HE21 GLN A 140      16.056  -3.587  -6.299  1.00 85.58           H  
ATOM   2241 HE22 GLN A 140      15.533  -5.099  -5.534  1.00 85.58           H  
ATOM   2242  OE1 GLN A 140      14.242  -3.424  -7.796  1.00 85.58           O  
ATOM   2243  N   ASN A 141      10.212  -7.253  -9.792  1.00 78.92           N  
ATOM   2244  H   ASN A 141      11.085  -7.746  -9.917  1.00 78.92           H  
ATOM   2245  CA  ASN A 141       9.302  -7.143 -10.943  1.00 78.92           C  
ATOM   2246  HA  ASN A 141       9.112  -6.088 -11.139  1.00 78.92           H  
ATOM   2247  C   ASN A 141       7.921  -7.789 -10.742  1.00 78.92           C  
ATOM   2248  CB  ASN A 141       9.993  -7.751 -12.177  1.00 78.92           C  
ATOM   2249  HB2 ASN A 141       9.284  -7.774 -13.004  1.00 78.92           H  
ATOM   2250  HB3 ASN A 141      10.297  -8.775 -11.958  1.00 78.92           H  
ATOM   2251  O   ASN A 141       7.041  -7.591 -11.566  1.00 78.92           O  
ATOM   2252  CG  ASN A 141      11.192  -6.952 -12.651  1.00 78.92           C  
ATOM   2253  ND2 ASN A 141      12.113  -7.579 -13.343  1.00 78.92           N  
ATOM   2254 HD21 ASN A 141      12.025  -8.563 -13.554  1.00 78.92           H  
ATOM   2255 HD22 ASN A 141      12.899  -7.010 -13.621  1.00 78.92           H  
ATOM   2256  OD1 ASN A 141      11.340  -5.770 -12.409  1.00 78.92           O  
ATOM   2257  N   ASN A 142       7.732  -8.604  -9.700  1.00 83.81           N  
ATOM   2258  H   ASN A 142       8.475  -8.681  -9.021  1.00 83.81           H  
ATOM   2259  CA  ASN A 142       6.480  -9.336  -9.467  1.00 83.81           C  
ATOM   2260  HA  ASN A 142       5.662  -8.803  -9.950  1.00 83.81           H  
ATOM   2261  C   ASN A 142       6.125  -9.388  -7.976  1.00 83.81           C  
ATOM   2262  CB  ASN A 142       6.575 -10.746 -10.083  1.00 83.81           C  
ATOM   2263  HB2 ASN A 142       5.683 -11.315  -9.820  1.00 83.81           H  
ATOM   2264  HB3 ASN A 142       7.442 -11.265  -9.676  1.00 83.81           H  
ATOM   2265  O   ASN A 142       5.600 -10.395  -7.495  1.00 83.81           O  
ATOM   2266  CG  ASN A 142       6.632 -10.736 -11.596  1.00 83.81           C  
ATOM   2267  ND2 ASN A 142       7.704 -11.218 -12.181  1.00 83.81           N  
ATOM   2268 HD21 ASN A 142       7.706 -11.128 -13.187  1.00 83.81           H  
ATOM   2269 HD22 ASN A 142       8.509 -11.492 -11.637  1.00 83.81           H  
ATOM   2270  OD1 ASN A 142       5.702 -10.359 -12.280  1.00 83.81           O  
ATOM   2271  N   ALA A 143       6.480  -8.347  -7.220  1.00 90.13           N  
ATOM   2272  H   ALA A 143       6.886  -7.529  -7.651  1.00 90.13           H  
ATOM   2273  CA  ALA A 143       6.146  -8.317  -5.807  1.00 90.13           C  
ATOM   2274  HA  ALA A 143       6.307  -9.323  -5.420  1.00 90.13           H  
ATOM   2275  C   ALA A 143       4.668  -7.957  -5.604  1.00 90.13           C  
ATOM   2276  CB  ALA A 143       7.093  -7.408  -5.023  1.00 90.13           C  
ATOM   2277  HB1 ALA A 143       7.134  -7.745  -3.988  1.00 90.13           H  
ATOM   2278  HB2 ALA A 143       8.092  -7.445  -5.458  1.00 90.13           H  
ATOM   2279  HB3 ALA A 143       6.715  -6.386  -5.030  1.00 90.13           H  
ATOM   2280  O   ALA A 143       4.143  -6.998  -6.172  1.00 90.13           O  
ATOM   2281  N   GLU A 144       4.012  -8.711  -4.736  1.00 93.64           N  
ATOM   2282  H   GLU A 144       4.495  -9.514  -4.360  1.00 93.64           H  
ATOM   2283  CA  GLU A 144       2.667  -8.456  -4.250  1.00 93.64           C  
ATOM   2284  HA  GLU A 144       2.291  -7.536  -4.697  1.00 93.64           H  
ATOM   2285  C   GLU A 144       2.718  -8.278  -2.732  1.00 93.64           C  
ATOM   2286  CB  GLU A 144       1.734  -9.599  -4.671  1.00 93.64           C  
ATOM   2287  HB2 GLU A 144       2.049 -10.517  -4.175  1.00 93.64           H  
ATOM   2288  HB3 GLU A 144       1.813  -9.739  -5.749  1.00 93.64           H  
ATOM   2289  O   GLU A 144       3.340  -9.067  -2.017  1.00 93.64           O  
ATOM   2290  CG  GLU A 144       0.268  -9.312  -4.316  1.00 93.64           C  
ATOM   2291  HG2 GLU A 144       0.194  -9.055  -3.259  1.00 93.64           H  
ATOM   2292  HG3 GLU A 144      -0.077  -8.455  -4.894  1.00 93.64           H  
ATOM   2293  CD  GLU A 144      -0.645 -10.513  -4.596  1.00 93.64           C  
ATOM   2294  OE1 GLU A 144      -1.500 -10.806  -3.724  1.00 93.64           O  
ATOM   2295  OE2 GLU A 144      -0.539 -11.109  -5.688  1.00 93.64           O  
ATOM   2296  N   VAL A 145       2.049  -7.246  -2.234  1.00 94.97           N  
ATOM   2297  H   VAL A 145       1.558  -6.650  -2.886  1.00 94.97           H  
ATOM   2298  CA  VAL A 145       1.877  -6.974  -0.810  1.00 94.97           C  
ATOM   2299  HA  VAL A 145       2.379  -7.748  -0.230  1.00 94.97           H  
ATOM   2300  C   VAL A 145       0.393  -7.025  -0.501  1.00 94.97           C  
ATOM   2301  CB  VAL A 145       2.481  -5.620  -0.404  1.00 94.97           C  
ATOM   2302  HB  VAL A 145       1.911  -4.812  -0.862  1.00 94.97           H  
ATOM   2303  O   VAL A 145      -0.389  -6.211  -0.982  1.00 94.97           O  
ATOM   2304  CG1 VAL A 145       2.429  -5.439   1.120  1.00 94.97           C  
ATOM   2305 HG11 VAL A 145       2.885  -4.487   1.392  1.00 94.97           H  
ATOM   2306 HG12 VAL A 145       1.394  -5.437   1.462  1.00 94.97           H  
ATOM   2307 HG13 VAL A 145       2.968  -6.249   1.611  1.00 94.97           H  
ATOM   2308  CG2 VAL A 145       3.935  -5.484  -0.866  1.00 94.97           C  
ATOM   2309 HG21 VAL A 145       3.995  -5.549  -1.953  1.00 94.97           H  
ATOM   2310 HG22 VAL A 145       4.546  -6.274  -0.430  1.00 94.97           H  
ATOM   2311 HG23 VAL A 145       4.315  -4.503  -0.579  1.00 94.97           H  
ATOM   2312  N   GLU A 146      -0.004  -7.974   0.327  1.00 96.19           N  
ATOM   2313  H   GLU A 146       0.685  -8.628   0.670  1.00 96.19           H  
ATOM   2314  CA  GLU A 146      -1.366  -8.117   0.809  1.00 96.19           C  
ATOM   2315  HA  GLU A 146      -2.021  -7.434   0.268  1.00 96.19           H  
ATOM   2316  C   GLU A 146      -1.413  -7.744   2.292  1.00 96.19           C  
ATOM   2317  CB  GLU A 146      -1.840  -9.535   0.487  1.00 96.19           C  
ATOM   2318  HB2 GLU A 146      -1.797  -9.673  -0.593  1.00 96.19           H  
ATOM   2319  HB3 GLU A 146      -1.164 -10.258   0.945  1.00 96.19           H  
ATOM   2320  O   GLU A 146      -0.649  -8.268   3.099  1.00 96.19           O  
ATOM   2321  CG  GLU A 146      -3.263  -9.812   0.954  1.00 96.19           C  
ATOM   2322  HG2 GLU A 146      -3.322  -9.705   2.038  1.00 96.19           H  
ATOM   2323  HG3 GLU A 146      -3.939  -9.084   0.504  1.00 96.19           H  
ATOM   2324  CD  GLU A 146      -3.687 -11.224   0.546  1.00 96.19           C  
ATOM   2325  OE1 GLU A 146      -3.968 -12.051   1.441  1.00 96.19           O  
ATOM   2326  OE2 GLU A 146      -3.994 -11.464  -0.653  1.00 96.19           O  
ATOM   2327  N   VAL A 147      -2.293  -6.816   2.654  1.00 95.94           N  
ATOM   2328  H   VAL A 147      -2.875  -6.414   1.933  1.00 95.94           H  
ATOM   2329  CA  VAL A 147      -2.496  -6.347   4.025  1.00 95.94           C  
ATOM   2330  HA  VAL A 147      -1.809  -6.875   4.686  1.00 95.94           H  
ATOM   2331  C   VAL A 147      -3.916  -6.680   4.453  1.00 95.94           C  
ATOM   2332  CB  VAL A 147      -2.211  -4.841   4.175  1.00 95.94           C  
ATOM   2333  HB  VAL A 147      -2.948  -4.269   3.611  1.00 95.94           H  
ATOM   2334  O   VAL A 147      -4.881  -6.261   3.817  1.00 95.94           O  
ATOM   2335  CG1 VAL A 147      -2.310  -4.423   5.649  1.00 95.94           C  
ATOM   2336 HG11 VAL A 147      -1.645  -5.036   6.258  1.00 95.94           H  
ATOM   2337 HG12 VAL A 147      -3.332  -4.541   6.007  1.00 95.94           H  
ATOM   2338 HG13 VAL A 147      -2.028  -3.376   5.761  1.00 95.94           H  
ATOM   2339  CG2 VAL A 147      -0.820  -4.460   3.648  1.00 95.94           C  
ATOM   2340 HG21 VAL A 147      -0.614  -3.411   3.859  1.00 95.94           H  
ATOM   2341 HG22 VAL A 147      -0.057  -5.084   4.113  1.00 95.94           H  
ATOM   2342 HG23 VAL A 147      -0.784  -4.604   2.569  1.00 95.94           H  
ATOM   2343  N   GLU A 148      -4.050  -7.400   5.557  1.00 95.82           N  
ATOM   2344  H   GLU A 148      -3.212  -7.735   6.011  1.00 95.82           H  
ATOM   2345  CA  GLU A 148      -5.326  -7.740   6.173  1.00 95.82           C  
ATOM   2346  HA  GLU A 148      -6.140  -7.362   5.553  1.00 95.82           H  
ATOM   2347  C   GLU A 148      -5.434  -7.080   7.552  1.00 95.82           C  
ATOM   2348  CB  GLU A 148      -5.476  -9.266   6.226  1.00 95.82           C  
ATOM   2349  HB2 GLU A 148      -4.706  -9.676   6.879  1.00 95.82           H  
ATOM   2350  HB3 GLU A 148      -5.333  -9.663   5.221  1.00 95.82           H  
ATOM   2351  O   GLU A 148      -4.583  -7.275   8.427  1.00 95.82           O  
ATOM   2352  CG  GLU A 148      -6.861  -9.700   6.732  1.00 95.82           C  
ATOM   2353  HG2 GLU A 148      -7.619  -9.268   6.078  1.00 95.82           H  
ATOM   2354  HG3 GLU A 148      -7.014  -9.301   7.735  1.00 95.82           H  
ATOM   2355  CD  GLU A 148      -7.042 -11.228   6.775  1.00 95.82           C  
ATOM   2356  OE1 GLU A 148      -8.173 -11.661   7.088  1.00 95.82           O  
ATOM   2357  OE2 GLU A 148      -6.067 -11.967   6.511  1.00 95.82           O  
ATOM   2358  N   VAL A 149      -6.500  -6.301   7.756  1.00 92.75           N  
ATOM   2359  H   VAL A 149      -7.163  -6.204   7.001  1.00 92.75           H  
ATOM   2360  CA  VAL A 149      -6.841  -5.702   9.051  1.00 92.75           C  
ATOM   2361  HA  VAL A 149      -6.342  -6.285   9.824  1.00 92.75           H  
ATOM   2362  C   VAL A 149      -8.344  -5.811   9.306  1.00 92.75           C  
ATOM   2363  CB  VAL A 149      -6.300  -4.265   9.181  1.00 92.75           C  
ATOM   2364  HB  VAL A 149      -5.220  -4.308   9.038  1.00 92.75           H  
ATOM   2365  O   VAL A 149      -9.180  -5.253   8.593  1.00 92.75           O  
ATOM   2366  CG1 VAL A 149      -6.856  -3.272   8.160  1.00 92.75           C  
ATOM   2367 HG11 VAL A 149      -7.933  -3.145   8.269  1.00 92.75           H  
ATOM   2368 HG12 VAL A 149      -6.380  -2.307   8.337  1.00 92.75           H  
ATOM   2369 HG13 VAL A 149      -6.627  -3.615   7.151  1.00 92.75           H  
ATOM   2370  CG2 VAL A 149      -6.550  -3.713  10.590  1.00 92.75           C  
ATOM   2371 HG21 VAL A 149      -7.614  -3.545  10.754  1.00 92.75           H  
ATOM   2372 HG22 VAL A 149      -6.167  -4.413  11.332  1.00 92.75           H  
ATOM   2373 HG23 VAL A 149      -6.011  -2.773  10.711  1.00 92.75           H  
ATOM   2374  N   GLY A 150      -8.714  -6.555  10.349  1.00 88.69           N  
ATOM   2375  H   GLY A 150      -7.999  -7.071  10.841  1.00 88.69           H  
ATOM   2376  CA  GLY A 150     -10.117  -6.868  10.621  1.00 88.69           C  
ATOM   2377  HA2 GLY A 150     -10.183  -7.503  11.504  1.00 88.69           H  
ATOM   2378  HA3 GLY A 150     -10.662  -5.943  10.808  1.00 88.69           H  
ATOM   2379  C   GLY A 150     -10.764  -7.616   9.450  1.00 88.69           C  
ATOM   2380  O   GLY A 150     -10.311  -8.689   9.084  1.00 88.69           O  
ATOM   2381  N   ASN A 151     -11.823  -7.044   8.868  1.00 88.78           N  
ATOM   2382  H   ASN A 151     -12.077  -6.111   9.158  1.00 88.78           H  
ATOM   2383  CA  ASN A 151     -12.554  -7.637   7.738  1.00 88.78           C  
ATOM   2384  HA  ASN A 151     -12.358  -8.709   7.715  1.00 88.78           H  
ATOM   2385  C   ASN A 151     -12.111  -7.095   6.368  1.00 88.78           C  
ATOM   2386  CB  ASN A 151     -14.062  -7.419   7.957  1.00 88.78           C  
ATOM   2387  HB2 ASN A 151     -14.254  -6.356   8.104  1.00 88.78           H  
ATOM   2388  HB3 ASN A 151     -14.611  -7.738   7.071  1.00 88.78           H  
ATOM   2389  O   ASN A 151     -12.732  -7.442   5.355  1.00 88.78           O  
ATOM   2390  CG  ASN A 151     -14.616  -8.209   9.126  1.00 88.78           C  
ATOM   2391  ND2 ASN A 151     -15.661  -7.726   9.753  1.00 88.78           N  
ATOM   2392 HD21 ASN A 151     -16.093  -6.862   9.457  1.00 88.78           H  
ATOM   2393 HD22 ASN A 151     -16.016  -8.293  10.509  1.00 88.78           H  
ATOM   2394  OD1 ASN A 151     -14.151  -9.274   9.479  1.00 88.78           O  
ATOM   2395  N   ASN A 152     -11.092  -6.231   6.349  1.00 90.28           N  
ATOM   2396  H   ASN A 152     -10.573  -6.067   7.199  1.00 90.28           H  
ATOM   2397  CA  ASN A 152     -10.632  -5.521   5.164  1.00 90.28           C  
ATOM   2398  HA  ASN A 152     -11.365  -5.639   4.367  1.00 90.28           H  
ATOM   2399  C   ASN A 152      -9.312  -6.117   4.685  1.00 90.28           C  
ATOM   2400  CB  ASN A 152     -10.518  -4.017   5.465  1.00 90.28           C  
ATOM   2401  HB2 ASN A 152     -10.177  -3.492   4.572  1.00 90.28           H  
ATOM   2402  HB3 ASN A 152      -9.789  -3.859   6.260  1.00 90.28           H  
ATOM   2403  O   ASN A 152      -8.393  -6.346   5.474  1.00 90.28           O  
ATOM   2404  CG  ASN A 152     -11.846  -3.410   5.878  1.00 90.28           C  
ATOM   2405  ND2 ASN A 152     -11.859  -2.400   6.710  1.00 90.28           N  
ATOM   2406 HD21 ASN A 152     -12.760  -1.984   6.894  1.00 90.28           H  
ATOM   2407 HD22 ASN A 152     -11.048  -1.822   6.878  1.00 90.28           H  
ATOM   2408  OD1 ASN A 152     -12.914  -3.857   5.494  1.00 90.28           O  
ATOM   2409  N   LYS A 153      -9.233  -6.341   3.378  1.00 94.31           N  
ATOM   2410  H   LYS A 153     -10.044  -6.132   2.813  1.00 94.31           H  
ATOM   2411  CA  LYS A 153      -8.065  -6.867   2.687  1.00 94.31           C  
ATOM   2412  HA  LYS A 153      -7.231  -6.942   3.385  1.00 94.31           H  
ATOM   2413  C   LYS A 153      -7.667  -5.906   1.578  1.00 94.31           C  
ATOM   2414  CB  LYS A 153      -8.397  -8.274   2.192  1.00 94.31           C  
ATOM   2415  HB2 LYS A 153      -8.616  -8.895   3.060  1.00 94.31           H  
ATOM   2416  HB3 LYS A 153      -9.287  -8.230   1.563  1.00 94.31           H  
ATOM   2417  O   LYS A 153      -8.489  -5.527   0.746  1.00 94.31           O  
ATOM   2418  CG  LYS A 153      -7.259  -8.913   1.395  1.00 94.31           C  
ATOM   2419  HG2 LYS A 153      -6.331  -8.877   1.967  1.00 94.31           H  
ATOM   2420  HG3 LYS A 153      -7.126  -8.374   0.457  1.00 94.31           H  
ATOM   2421  CD  LYS A 153      -7.632 -10.370   1.113  1.00 94.31           C  
ATOM   2422  HD2 LYS A 153      -7.503 -10.942   2.032  1.00 94.31           H  
ATOM   2423  HD3 LYS A 153      -8.671 -10.439   0.791  1.00 94.31           H  
ATOM   2424  CE  LYS A 153      -6.745 -10.918   0.005  1.00 94.31           C  
ATOM   2425  HE2 LYS A 153      -7.248 -10.815  -0.956  1.00 94.31           H  
ATOM   2426  HE3 LYS A 153      -5.848 -10.301  -0.042  1.00 94.31           H  
ATOM   2427  NZ  LYS A 153      -6.349 -12.322   0.249  1.00 94.31           N  
ATOM   2428  HZ1 LYS A 153      -5.597 -12.539  -0.389  1.00 94.31           H  
ATOM   2429  HZ2 LYS A 153      -5.819 -12.368   1.108  1.00 94.31           H  
ATOM   2430  HZ3 LYS A 153      -7.101 -12.996   0.234  1.00 94.31           H  
ATOM   2431  N   TYR A 154      -6.400  -5.539   1.572  1.00 93.48           N  
ATOM   2432  H   TYR A 154      -5.803  -5.897   2.304  1.00 93.48           H  
ATOM   2433  CA  TYR A 154      -5.805  -4.587   0.653  1.00 93.48           C  
ATOM   2434  HA  TYR A 154      -6.548  -4.218  -0.055  1.00 93.48           H  
ATOM   2435  C   TYR A 154      -4.689  -5.297  -0.097  1.00 93.48           C  
ATOM   2436  CB  TYR A 154      -5.279  -3.402   1.463  1.00 93.48           C  
ATOM   2437  HB2 TYR A 154      -4.534  -3.762   2.173  1.00 93.48           H  
ATOM   2438  HB3 TYR A 154      -4.763  -2.716   0.792  1.00 93.48           H  
ATOM   2439  O   TYR A 154      -3.747  -5.770   0.531  1.00 93.48           O  
ATOM   2440  CG  TYR A 154      -6.352  -2.654   2.227  1.00 93.48           C  
ATOM   2441  CD1 TYR A 154      -7.103  -1.651   1.591  1.00 93.48           C  
ATOM   2442  HD1 TYR A 154      -6.908  -1.397   0.559  1.00 93.48           H  
ATOM   2443  CD2 TYR A 154      -6.609  -2.978   3.576  1.00 93.48           C  
ATOM   2444  HD2 TYR A 154      -6.041  -3.760   4.057  1.00 93.48           H  
ATOM   2445  CE1 TYR A 154      -8.094  -0.960   2.313  1.00 93.48           C  
ATOM   2446  HE1 TYR A 154      -8.635  -0.140   1.864  1.00 93.48           H  
ATOM   2447  CE2 TYR A 154      -7.608  -2.288   4.296  1.00 93.48           C  
ATOM   2448  HE2 TYR A 154      -7.801  -2.529   5.331  1.00 93.48           H  
ATOM   2449  OH  TYR A 154      -9.295  -0.532   4.315  1.00 93.48           O  
ATOM   2450  HH  TYR A 154      -9.418  -0.672   5.257  1.00 93.48           H  
ATOM   2451  CZ  TYR A 154      -8.349  -1.266   3.665  1.00 93.48           C  
ATOM   2452  N   ARG A 155      -4.786  -5.399  -1.419  1.00 93.63           N  
ATOM   2453  H   ARG A 155      -5.588  -4.987  -1.875  1.00 93.63           H  
ATOM   2454  CA  ARG A 155      -3.728  -5.986  -2.247  1.00 93.63           C  
ATOM   2455  HA  ARG A 155      -2.967  -6.439  -1.612  1.00 93.63           H  
ATOM   2456  C   ARG A 155      -3.045  -4.893  -3.046  1.00 93.63           C  
ATOM   2457  CB  ARG A 155      -4.303  -7.096  -3.132  1.00 93.63           C  
ATOM   2458  HB2 ARG A 155      -4.770  -7.845  -2.492  1.00 93.63           H  
ATOM   2459  HB3 ARG A 155      -5.063  -6.674  -3.790  1.00 93.63           H  
ATOM   2460  O   ARG A 155      -3.724  -4.116  -3.708  1.00 93.63           O  
ATOM   2461  CG  ARG A 155      -3.214  -7.763  -3.989  1.00 93.63           C  
ATOM   2462  HG2 ARG A 155      -2.418  -8.141  -3.348  1.00 93.63           H  
ATOM   2463  HG3 ARG A 155      -2.790  -7.031  -4.676  1.00 93.63           H  
ATOM   2464  CD  ARG A 155      -3.791  -8.909  -4.821  1.00 93.63           C  
ATOM   2465  HD2 ARG A 155      -4.673  -8.554  -5.355  1.00 93.63           H  
ATOM   2466  HD3 ARG A 155      -3.042  -9.219  -5.549  1.00 93.63           H  
ATOM   2467  NE  ARG A 155      -4.112 -10.057  -3.964  1.00 93.63           N  
ATOM   2468  HE  ARG A 155      -3.342 -10.372  -3.392  1.00 93.63           H  
ATOM   2469  NH1 ARG A 155      -5.839 -10.915  -5.183  1.00 93.63           N  
ATOM   2470 HH11 ARG A 155      -6.771 -10.534  -5.097  1.00 93.63           H  
ATOM   2471 HH12 ARG A 155      -5.404 -10.466  -5.976  1.00 93.63           H  
ATOM   2472  NH2 ARG A 155      -5.345 -11.763  -3.171  1.00 93.63           N  
ATOM   2473 HH21 ARG A 155      -5.902 -12.561  -3.442  1.00 93.63           H  
ATOM   2474 HH22 ARG A 155      -4.695 -11.764  -2.398  1.00 93.63           H  
ATOM   2475  CZ  ARG A 155      -5.104 -10.897  -4.108  1.00 93.63           C  
ATOM   2476  N   PHE A 156      -1.722  -4.875  -2.992  1.00 90.68           N  
ATOM   2477  H   PHE A 156      -1.260  -5.533  -2.382  1.00 90.68           H  
ATOM   2478  CA  PHE A 156      -0.862  -4.030  -3.797  1.00 90.68           C  
ATOM   2479  HA  PHE A 156      -1.478  -3.383  -4.422  1.00 90.68           H  
ATOM   2480  C   PHE A 156       0.012  -4.900  -4.688  1.00 90.68           C  
ATOM   2481  CB  PHE A 156      -0.016  -3.136  -2.896  1.00 90.68           C  
ATOM   2482  HB2 PHE A 156      -0.675  -2.629  -2.191  1.00 90.68           H  
ATOM   2483  HB3 PHE A 156       0.670  -3.755  -2.319  1.00 90.68           H  
ATOM   2484  O   PHE A 156       0.762  -5.728  -4.179  1.00 90.68           O  
ATOM   2485  CG  PHE A 156       0.761  -2.097  -3.672  1.00 90.68           C  
ATOM   2486  CD1 PHE A 156       2.167  -2.089  -3.646  1.00 90.68           C  
ATOM   2487  HD1 PHE A 156       2.709  -2.827  -3.072  1.00 90.68           H  
ATOM   2488  CD2 PHE A 156       0.070  -1.150  -4.452  1.00 90.68           C  
ATOM   2489  HD2 PHE A 156      -1.010  -1.153  -4.481  1.00 90.68           H  
ATOM   2490  CE1 PHE A 156       2.870  -1.128  -4.391  1.00 90.68           C  
ATOM   2491  HE1 PHE A 156       3.950  -1.118  -4.398  1.00 90.68           H  
ATOM   2492  CE2 PHE A 156       0.779  -0.197  -5.199  1.00 90.68           C  
ATOM   2493  HE2 PHE A 156       0.248   0.532  -5.793  1.00 90.68           H  
ATOM   2494  CZ  PHE A 156       2.180  -0.185  -5.165  1.00 90.68           C  
ATOM   2495  HZ  PHE A 156       2.729   0.541  -5.747  1.00 90.68           H  
ATOM   2496  N   GLN A 157      -0.083  -4.726  -6.000  1.00 87.37           N  
ATOM   2497  H   GLN A 157      -0.712  -4.018  -6.352  1.00 87.37           H  
ATOM   2498  CA  GLN A 157       0.736  -5.464  -6.957  1.00 87.37           C  
ATOM   2499  HA  GLN A 157       1.384  -6.161  -6.426  1.00 87.37           H  
ATOM   2500  C   GLN A 157       1.639  -4.502  -7.727  1.00 87.37           C  
ATOM   2501  CB  GLN A 157      -0.172  -6.301  -7.871  1.00 87.37           C  
ATOM   2502  HB2 GLN A 157      -0.808  -6.933  -7.250  1.00 87.37           H  
ATOM   2503  HB3 GLN A 157      -0.807  -5.642  -8.463  1.00 87.37           H  
ATOM   2504  O   GLN A 157       1.149  -3.527  -8.303  1.00 87.37           O  
ATOM   2505  CG  GLN A 157       0.650  -7.200  -8.803  1.00 87.37           C  
ATOM   2506  HG2 GLN A 157       1.344  -7.791  -8.205  1.00 87.37           H  
ATOM   2507  HG3 GLN A 157       1.232  -6.579  -9.485  1.00 87.37           H  
ATOM   2508  CD  GLN A 157      -0.190  -8.150  -9.652  1.00 87.37           C  
ATOM   2509  NE2 GLN A 157       0.432  -9.165 -10.207  1.00 87.37           N  
ATOM   2510 HE21 GLN A 157      -0.129  -9.866 -10.672  1.00 87.37           H  
ATOM   2511 HE22 GLN A 157       1.425  -9.271 -10.058  1.00 87.37           H  
ATOM   2512  OE1 GLN A 157      -1.387  -7.995  -9.872  1.00 87.37           O  
ATOM   2513  N   LEU A 158       2.934  -4.820  -7.745  1.00 78.75           N  
ATOM   2514  H   LEU A 158       3.235  -5.639  -7.237  1.00 78.75           H  
ATOM   2515  CA  LEU A 158       3.905  -4.270  -8.684  1.00 78.75           C  
ATOM   2516  HA  LEU A 158       3.666  -3.232  -8.916  1.00 78.75           H  
ATOM   2517  C   LEU A 158       3.860  -5.089  -9.974  1.00 78.75           C  
ATOM   2518  CB  LEU A 158       5.316  -4.364  -8.088  1.00 78.75           C  
ATOM   2519  HB2 LEU A 158       6.019  -3.930  -8.800  1.00 78.75           H  
ATOM   2520  HB3 LEU A 158       5.566  -5.420  -7.988  1.00 78.75           H  
ATOM   2521  O   LEU A 158       3.821  -6.322  -9.910  1.00 78.75           O  
ATOM   2522  CG  LEU A 158       5.504  -3.692  -6.725  1.00 78.75           C  
ATOM   2523  HG  LEU A 158       4.841  -4.141  -5.985  1.00 78.75           H  
ATOM   2524  CD1 LEU A 158       6.947  -3.937  -6.289  1.00 78.75           C  
ATOM   2525 HD11 LEU A 158       7.244  -4.957  -6.534  1.00 78.75           H  
ATOM   2526 HD12 LEU A 158       7.617  -3.285  -6.850  1.00 78.75           H  
ATOM   2527 HD13 LEU A 158       7.046  -3.793  -5.213  1.00 78.75           H  
ATOM   2528  CD2 LEU A 158       5.228  -2.193  -6.816  1.00 78.75           C  
ATOM   2529 HD21 LEU A 158       5.533  -1.697  -5.895  1.00 78.75           H  
ATOM   2530 HD22 LEU A 158       5.788  -1.778  -7.655  1.00 78.75           H  
ATOM   2531 HD23 LEU A 158       4.164  -2.024  -6.981  1.00 78.75           H  
ATOM   2532  N   GLY A 159       3.877  -4.422 -11.123  1.00 64.21           N  
ATOM   2533  H   GLY A 159       3.973  -3.416 -11.122  1.00 64.21           H  
ATOM   2534  CA  GLY A 159       4.041  -5.075 -12.421  1.00 64.21           C  
ATOM   2535  HA2 GLY A 159       4.670  -5.959 -12.319  1.00 64.21           H  
ATOM   2536  HA3 GLY A 159       3.071  -5.374 -12.817  1.00 64.21           H  
ATOM   2537  C   GLY A 159       4.712  -4.183 -13.442  1.00 64.21           C  
ATOM   2538  O   GLY A 159       5.183  -3.091 -13.058  1.00 64.21           O  
ATOM   2539  OXT GLY A 159       4.647  -4.597 -14.619  1.00 64.21           O  
TER    2540      GLY A 159                                                       
END   
