# Supplementary material for: Single-chain dimers from de novo immunoglobulins as robust scaffolds for multiple binding loops
Source: Nat Commun. 2023 Sep 23;14:5939. doi: 10.1038/s41467-023-41717-5 (PMC10517939; doi:10.1038/s41467-023-41717-5)
Supplement: Supplementary file 3 — Supplementary Data 1 [file 41467_2023_41717_MOESM3_ESM.zip › design_models/scIg/scIg14c/ranked_5.pdb]

ATOM      1  N   THR A   1     -14.941  -9.849   4.609  1.00 79.50           N  
ATOM      2  H   THR A   1     -14.844 -10.506   5.369  1.00 79.50           H  
ATOM      3  H2  THR A   1     -15.737  -9.247   4.762  1.00 79.50           H  
ATOM      4  H3  THR A   1     -15.065 -10.358   3.746  1.00 79.50           H  
ATOM      5  CA  THR A   1     -13.700  -9.058   4.521  1.00 79.50           C  
ATOM      6  HA  THR A   1     -13.605  -8.406   5.389  1.00 79.50           H  
ATOM      7  C   THR A   1     -13.746  -8.222   3.269  1.00 79.50           C  
ATOM      8  CB  THR A   1     -12.497  -9.994   4.500  1.00 79.50           C  
ATOM      9  HB  THR A   1     -12.508 -10.602   3.596  1.00 79.50           H  
ATOM     10  O   THR A   1     -13.979  -8.780   2.204  1.00 79.50           O  
ATOM     11  CG2 THR A   1     -11.158  -9.280   4.625  1.00 79.50           C  
ATOM     12 HG21 THR A   1     -11.114  -8.708   5.552  1.00 79.50           H  
ATOM     13 HG22 THR A   1     -11.009  -8.604   3.783  1.00 79.50           H  
ATOM     14 HG23 THR A   1     -10.348 -10.010   4.621  1.00 79.50           H  
ATOM     15  OG1 THR A   1     -12.659 -10.833   5.616  1.00 79.50           O  
ATOM     16  HG1 THR A   1     -11.793 -11.183   5.837  1.00 79.50           H  
ATOM     17  N   GLN A   2     -13.607  -6.905   3.400  1.00 89.09           N  
ATOM     18  H   GLN A   2     -13.310  -6.529   4.289  1.00 89.09           H  
ATOM     19  CA  GLN A   2     -13.477  -6.004   2.256  1.00 89.09           C  
ATOM     20  HA  GLN A   2     -14.135  -6.321   1.447  1.00 89.09           H  
ATOM     21  C   GLN A   2     -12.029  -6.077   1.769  1.00 89.09           C  
ATOM     22  CB  GLN A   2     -13.858  -4.575   2.671  1.00 89.09           C  
ATOM     23  HB2 GLN A   2     -13.223  -4.253   3.496  1.00 89.09           H  
ATOM     24  HB3 GLN A   2     -13.678  -3.912   1.825  1.00 89.09           H  
ATOM     25  O   GLN A   2     -11.114  -5.982   2.586  1.00 89.09           O  
ATOM     26  CG  GLN A   2     -15.333  -4.453   3.084  1.00 89.09           C  
ATOM     27  HG2 GLN A   2     -15.499  -4.995   4.016  1.00 89.09           H  
ATOM     28  HG3 GLN A   2     -15.953  -4.904   2.309  1.00 89.09           H  
ATOM     29  CD  GLN A   2     -15.794  -3.010   3.280  1.00 89.09           C  
ATOM     30  NE2 GLN A   2     -17.086  -2.784   3.373  1.00 89.09           N  
ATOM     31 HE21 GLN A   2     -17.374  -1.821   3.267  1.00 89.09           H  
ATOM     32 HE22 GLN A   2     -17.770  -3.519   3.270  1.00 89.09           H  
ATOM     33  OE1 GLN A   2     -15.034  -2.060   3.302  1.00 89.09           O  
ATOM     34  N   THR A   3     -11.817  -6.306   0.475  1.00 91.95           N  
ATOM     35  H   THR A   3     -12.597  -6.312  -0.166  1.00 91.95           H  
ATOM     36  CA  THR A   3     -10.460  -6.456  -0.076  1.00 91.95           C  
ATOM     37  HA  THR A   3      -9.728  -6.334   0.722  1.00 91.95           H  
ATOM     38  C   THR A   3     -10.195  -5.373  -1.105  1.00 91.95           C  
ATOM     39  CB  THR A   3     -10.217  -7.851  -0.670  1.00 91.95           C  
ATOM     40  HB  THR A   3     -10.844  -7.988  -1.551  1.00 91.95           H  
ATOM     41  O   THR A   3     -11.016  -5.153  -1.992  1.00 91.95           O  
ATOM     42  CG2 THR A   3      -8.754  -8.074  -1.049  1.00 91.95           C  
ATOM     43 HG21 THR A   3      -8.462  -7.382  -1.839  1.00 91.95           H  
ATOM     44 HG22 THR A   3      -8.111  -7.913  -0.183  1.00 91.95           H  
ATOM     45 HG23 THR A   3      -8.621  -9.090  -1.421  1.00 91.95           H  
ATOM     46  OG1 THR A   3     -10.546  -8.838   0.287  1.00 91.95           O  
ATOM     47  HG1 THR A   3     -11.487  -8.752   0.453  1.00 91.95           H  
ATOM     48  N   ILE A   4      -9.047  -4.717  -1.000  1.00 93.28           N  
ATOM     49  H   ILE A   4      -8.440  -4.928  -0.221  1.00 93.28           H  
ATOM     50  CA  ILE A   4      -8.510  -3.838  -2.033  1.00 93.28           C  
ATOM     51  HA  ILE A   4      -9.171  -3.833  -2.900  1.00 93.28           H  
ATOM     52  C   ILE A   4      -7.172  -4.409  -2.449  1.00 93.28           C  
ATOM     53  CB  ILE A   4      -8.363  -2.398  -1.532  1.00 93.28           C  
ATOM     54  HB  ILE A   4      -7.703  -2.407  -0.664  1.00 93.28           H  
ATOM     55  O   ILE A   4      -6.300  -4.653  -1.615  1.00 93.28           O  
ATOM     56  CG1 ILE A   4      -9.744  -1.875  -1.103  1.00 93.28           C  
ATOM     57 HG12 ILE A   4     -10.417  -1.835  -1.959  1.00 93.28           H  
ATOM     58 HG13 ILE A   4     -10.179  -2.540  -0.357  1.00 93.28           H  
ATOM     59  CG2 ILE A   4      -7.738  -1.499  -2.616  1.00 93.28           C  
ATOM     60 HG21 ILE A   4      -7.511  -0.517  -2.200  1.00 93.28           H  
ATOM     61 HG22 ILE A   4      -8.415  -1.398  -3.464  1.00 93.28           H  
ATOM     62 HG23 ILE A   4      -6.791  -1.908  -2.969  1.00 93.28           H  
ATOM     63  CD1 ILE A   4      -9.640  -0.504  -0.464  1.00 93.28           C  
ATOM     64 HD11 ILE A   4     -10.237  -0.517   0.448  1.00 93.28           H  
ATOM     65 HD12 ILE A   4      -9.992   0.246  -1.172  1.00 93.28           H  
ATOM     66 HD13 ILE A   4      -8.608  -0.272  -0.199  1.00 93.28           H  
ATOM     67  N   GLU A   5      -7.012  -4.615  -3.744  1.00 93.46           N  
ATOM     68  H   GLU A   5      -7.749  -4.354  -4.383  1.00 93.46           H  
ATOM     69  CA  GLU A   5      -5.766  -5.113  -4.309  1.00 93.46           C  
ATOM     70  HA  GLU A   5      -5.051  -5.333  -3.516  1.00 93.46           H  
ATOM     71  C   GLU A   5      -5.175  -4.003  -5.165  1.00 93.46           C  
ATOM     72  CB  GLU A   5      -5.994  -6.421  -5.083  1.00 93.46           C  
ATOM     73  HB2 GLU A   5      -6.557  -6.213  -5.994  1.00 93.46           H  
ATOM     74  HB3 GLU A   5      -5.023  -6.830  -5.363  1.00 93.46           H  
ATOM     75  O   GLU A   5      -5.836  -3.511  -6.077  1.00 93.46           O  
ATOM     76  CG  GLU A   5      -6.753  -7.459  -4.237  1.00 93.46           C  
ATOM     77  HG2 GLU A   5      -6.248  -7.570  -3.278  1.00 93.46           H  
ATOM     78  HG3 GLU A   5      -7.762  -7.094  -4.046  1.00 93.46           H  
ATOM     79  CD  GLU A   5      -6.875  -8.827  -4.914  1.00 93.46           C  
ATOM     80  OE1 GLU A   5      -6.715  -9.840  -4.190  1.00 93.46           O  
ATOM     81  OE2 GLU A   5      -7.181  -8.877  -6.125  1.00 93.46           O  
ATOM     82  N   VAL A   6      -3.958  -3.586  -4.834  1.00 92.59           N  
ATOM     83  H   VAL A   6      -3.488  -4.038  -4.063  1.00 92.59           H  
ATOM     84  CA  VAL A   6      -3.150  -2.664  -5.622  1.00 92.59           C  
ATOM     85  HA  VAL A   6      -3.736  -2.300  -6.465  1.00 92.59           H  
ATOM     86  C   VAL A   6      -1.969  -3.450  -6.157  1.00 92.59           C  
ATOM     87  CB  VAL A   6      -2.702  -1.438  -4.809  1.00 92.59           C  
ATOM     88  HB  VAL A   6      -2.127  -1.756  -3.940  1.00 92.59           H  
ATOM     89  O   VAL A   6      -1.126  -3.935  -5.406  1.00 92.59           O  
ATOM     90  CG1 VAL A   6      -1.836  -0.498  -5.660  1.00 92.59           C  
ATOM     91 HG11 VAL A   6      -2.376  -0.189  -6.555  1.00 92.59           H  
ATOM     92 HG12 VAL A   6      -1.563   0.381  -5.076  1.00 92.59           H  
ATOM     93 HG13 VAL A   6      -0.915  -1.002  -5.956  1.00 92.59           H  
ATOM     94  CG2 VAL A   6      -3.930  -0.655  -4.328  1.00 92.59           C  
ATOM     95 HG21 VAL A   6      -4.613  -0.487  -5.161  1.00 92.59           H  
ATOM     96 HG22 VAL A   6      -4.442  -1.219  -3.548  1.00 92.59           H  
ATOM     97 HG23 VAL A   6      -3.625   0.312  -3.930  1.00 92.59           H  
ATOM     98  N   ARG A   7      -1.895  -3.581  -7.471  1.00 90.56           N  
ATOM     99  H   ARG A   7      -2.611  -3.145  -8.036  1.00 90.56           H  
ATOM    100  CA  ARG A   7      -0.759  -4.189  -8.148  1.00 90.56           C  
ATOM    101  HA  ARG A   7      -0.037  -4.559  -7.419  1.00 90.56           H  
ATOM    102  C   ARG A   7      -0.063  -3.116  -8.959  1.00 90.56           C  
ATOM    103  CB  ARG A   7      -1.249  -5.387  -8.958  1.00 90.56           C  
ATOM    104  HB2 ARG A   7      -1.691  -6.108  -8.271  1.00 90.56           H  
ATOM    105  HB3 ARG A   7      -2.015  -5.068  -9.665  1.00 90.56           H  
ATOM    106  O   ARG A   7      -0.714  -2.404  -9.720  1.00 90.56           O  
ATOM    107  CG  ARG A   7      -0.110  -6.059  -9.723  1.00 90.56           C  
ATOM    108  HG2 ARG A   7       0.716  -6.281  -9.048  1.00 90.56           H  
ATOM    109  HG3 ARG A   7       0.241  -5.394 -10.511  1.00 90.56           H  
ATOM    110  CD  ARG A   7      -0.621  -7.359 -10.341  1.00 90.56           C  
ATOM    111  HD2 ARG A   7      -1.492  -7.138 -10.958  1.00 90.56           H  
ATOM    112  HD3 ARG A   7      -0.900  -8.048  -9.543  1.00 90.56           H  
ATOM    113  NE  ARG A   7       0.425  -7.954 -11.174  1.00 90.56           N  
ATOM    114  HE  ARG A   7       1.155  -7.316 -11.457  1.00 90.56           H  
ATOM    115  NH1 ARG A   7      -0.718  -9.802 -11.872  1.00 90.56           N  
ATOM    116 HH11 ARG A   7      -0.771 -10.636 -12.440  1.00 90.56           H  
ATOM    117 HH12 ARG A   7      -1.443  -9.548 -11.216  1.00 90.56           H  
ATOM    118  NH2 ARG A   7       1.339  -9.385 -12.664  1.00 90.56           N  
ATOM    119 HH21 ARG A   7       1.331 -10.235 -13.210  1.00 90.56           H  
ATOM    120 HH22 ARG A   7       2.138  -8.769 -12.706  1.00 90.56           H  
ATOM    121  CZ  ARG A   7       0.343  -9.044 -11.898  1.00 90.56           C  
ATOM    122  N   VAL A   8       1.241  -2.995  -8.771  1.00 84.63           N  
ATOM    123  H   VAL A   8       1.713  -3.643  -8.155  1.00 84.63           H  
ATOM    124  CA  VAL A   8       2.082  -2.134  -9.597  1.00 84.63           C  
ATOM    125  HA  VAL A   8       1.479  -1.654 -10.368  1.00 84.63           H  
ATOM    126  C   VAL A   8       3.060  -3.067 -10.286  1.00 84.63           C  
ATOM    127  CB  VAL A   8       2.750  -1.015  -8.780  1.00 84.63           C  
ATOM    128  HB  VAL A   8       3.455  -1.438  -8.065  1.00 84.63           H  
ATOM    129  O   VAL A   8       3.967  -3.597  -9.649  1.00 84.63           O  
ATOM    130  CG1 VAL A   8       3.484  -0.052  -9.719  1.00 84.63           C  
ATOM    131 HG11 VAL A   8       3.912   0.772  -9.149  1.00 84.63           H  
ATOM    132 HG12 VAL A   8       2.799   0.343 -10.470  1.00 84.63           H  
ATOM    133 HG13 VAL A   8       4.288  -0.580 -10.232  1.00 84.63           H  
ATOM    134  CG2 VAL A   8       1.705  -0.191  -8.011  1.00 84.63           C  
ATOM    135 HG21 VAL A   8       0.993   0.251  -8.709  1.00 84.63           H  
ATOM    136 HG22 VAL A   8       1.157  -0.836  -7.324  1.00 84.63           H  
ATOM    137 HG23 VAL A   8       2.200   0.598  -7.445  1.00 84.63           H  
ATOM    138  N   ASP A   9       2.788  -3.343 -11.558  1.00 79.41           N  
ATOM    139  H   ASP A   9       2.100  -2.782 -12.039  1.00 79.41           H  
ATOM    140  CA  ASP A   9       3.587  -4.236 -12.395  1.00 79.41           C  
ATOM    141  HA  ASP A   9       4.468  -4.524 -11.822  1.00 79.41           H  
ATOM    142  C   ASP A   9       4.093  -3.494 -13.631  1.00 79.41           C  
ATOM    143  CB  ASP A   9       2.819  -5.534 -12.733  1.00 79.41           C  
ATOM    144  HB2 ASP A   9       2.601  -6.044 -11.795  1.00 79.41           H  
ATOM    145  HB3 ASP A   9       3.488  -6.185 -13.296  1.00 79.41           H  
ATOM    146  O   ASP A   9       3.455  -2.534 -14.027  1.00 79.41           O  
ATOM    147  CG  ASP A   9       1.510  -5.409 -13.541  1.00 79.41           C  
ATOM    148  OD1 ASP A   9       1.454  -4.717 -14.574  1.00 79.41           O  
ATOM    149  OD2 ASP A   9       0.542  -6.135 -13.199  1.00 79.41           O  
ATOM    150  N   ASN A  10       5.243  -3.884 -14.194  1.00 72.04           N  
ATOM    151  H   ASN A  10       5.746  -4.591 -13.677  1.00 72.04           H  
ATOM    152  CA  ASN A  10       5.787  -3.524 -15.524  1.00 72.04           C  
ATOM    153  HA  ASN A  10       6.766  -3.075 -15.354  1.00 72.04           H  
ATOM    154  C   ASN A  10       5.008  -2.475 -16.374  1.00 72.04           C  
ATOM    155  CB  ASN A  10       6.012  -4.841 -16.292  1.00 72.04           C  
ATOM    156  HB2 ASN A  10       6.175  -4.631 -17.349  1.00 72.04           H  
ATOM    157  HB3 ASN A  10       5.135  -5.481 -16.202  1.00 72.04           H  
ATOM    158  O   ASN A  10       4.541  -2.754 -17.482  1.00 72.04           O  
ATOM    159  CG  ASN A  10       7.254  -5.570 -15.819  1.00 72.04           C  
ATOM    160  ND2 ASN A  10       7.163  -6.798 -15.380  1.00 72.04           N  
ATOM    161 HD21 ASN A  10       6.335  -7.054 -14.861  1.00 72.04           H  
ATOM    162 HD22 ASN A  10       8.020  -7.129 -14.960  1.00 72.04           H  
ATOM    163  OD1 ASN A  10       8.352  -5.050 -15.874  1.00 72.04           O  
ATOM    164  N   GLY A  11       4.896  -1.237 -15.880  1.00 81.99           N  
ATOM    165  H   GLY A  11       5.190  -1.106 -14.923  1.00 81.99           H  
ATOM    166  CA  GLY A  11       4.212  -0.142 -16.573  1.00 81.99           C  
ATOM    167  HA2 GLY A  11       4.390  -0.227 -17.645  1.00 81.99           H  
ATOM    168  HA3 GLY A  11       4.644   0.793 -16.216  1.00 81.99           H  
ATOM    169  C   GLY A  11       2.704  -0.009 -16.375  1.00 81.99           C  
ATOM    170  O   GLY A  11       2.064   0.669 -17.175  1.00 81.99           O  
ATOM    171  N   ARG A  12       2.112  -0.609 -15.344  1.00 91.84           N  
ATOM    172  H   ARG A  12       2.668  -1.227 -14.771  1.00 91.84           H  
ATOM    173  CA  ARG A  12       0.690  -0.499 -15.015  1.00 91.84           C  
ATOM    174  HA  ARG A  12       0.319   0.429 -15.450  1.00 91.84           H  
ATOM    175  C   ARG A  12       0.455  -0.437 -13.512  1.00 91.84           C  
ATOM    176  CB  ARG A  12      -0.110  -1.665 -15.616  1.00 91.84           C  
ATOM    177  HB2 ARG A  12      -1.166  -1.523 -15.389  1.00 91.84           H  
ATOM    178  HB3 ARG A  12       0.218  -2.598 -15.159  1.00 91.84           H  
ATOM    179  O   ARG A  12       1.092  -1.124 -12.718  1.00 91.84           O  
ATOM    180  CG  ARG A  12       0.060  -1.760 -17.136  1.00 91.84           C  
ATOM    181  HG2 ARG A  12       1.104  -1.963 -17.371  1.00 91.84           H  
ATOM    182  HG3 ARG A  12      -0.240  -0.819 -17.598  1.00 91.84           H  
ATOM    183  CD  ARG A  12      -0.774  -2.892 -17.717  1.00 91.84           C  
ATOM    184  HD2 ARG A  12      -1.828  -2.648 -17.582  1.00 91.84           H  
ATOM    185  HD3 ARG A  12      -0.545  -3.812 -17.179  1.00 91.84           H  
ATOM    186  NE  ARG A  12      -0.450  -3.061 -19.141  1.00 91.84           N  
ATOM    187  HE  ARG A  12       0.366  -2.561 -19.467  1.00 91.84           H  
ATOM    188  NH1 ARG A  12      -2.225  -4.391 -19.725  1.00 91.84           N  
ATOM    189 HH11 ARG A  12      -2.779  -3.871 -19.059  1.00 91.84           H  
ATOM    190 HH12 ARG A  12      -2.778  -4.793 -20.468  1.00 91.84           H  
ATOM    191  NH2 ARG A  12      -0.667  -3.887 -21.237  1.00 91.84           N  
ATOM    192 HH21 ARG A  12       0.084  -3.268 -21.510  1.00 91.84           H  
ATOM    193 HH22 ARG A  12      -1.259  -4.293 -21.948  1.00 91.84           H  
ATOM    194  CZ  ARG A  12      -1.112  -3.784 -20.019  1.00 91.84           C  
ATOM    195  N   VAL A  13      -0.539   0.355 -13.131  1.00 93.77           N  
ATOM    196  H   VAL A  13      -0.990   0.901 -13.851  1.00 93.77           H  
ATOM    197  CA  VAL A  13      -1.179   0.286 -11.817  1.00 93.77           C  
ATOM    198  HA  VAL A  13      -0.591  -0.351 -11.156  1.00 93.77           H  
ATOM    199  C   VAL A  13      -2.550  -0.342 -12.003  1.00 93.77           C  
ATOM    200  CB  VAL A  13      -1.292   1.669 -11.156  1.00 93.77           C  
ATOM    201  HB  VAL A  13      -1.902   2.323 -11.780  1.00 93.77           H  
ATOM    202  O   VAL A  13      -3.379   0.196 -12.737  1.00 93.77           O  
ATOM    203  CG1 VAL A  13      -1.966   1.570  -9.784  1.00 93.77           C  
ATOM    204 HG11 VAL A  13      -2.019   2.559  -9.329  1.00 93.77           H  
ATOM    205 HG12 VAL A  13      -2.984   1.196  -9.893  1.00 93.77           H  
ATOM    206 HG13 VAL A  13      -1.403   0.894  -9.140  1.00 93.77           H  
ATOM    207  CG2 VAL A  13       0.083   2.318 -10.990  1.00 93.77           C  
ATOM    208 HG21 VAL A  13       0.479   2.558 -11.977  1.00 93.77           H  
ATOM    209 HG22 VAL A  13       0.768   1.637 -10.486  1.00 93.77           H  
ATOM    210 HG23 VAL A  13       0.000   3.241 -10.416  1.00 93.77           H  
ATOM    211  N   ARG A  14      -2.806  -1.453 -11.314  1.00 95.51           N  
ATOM    212  H   ARG A  14      -2.062  -1.836 -10.748  1.00 95.51           H  
ATOM    213  CA  ARG A  14      -4.130  -2.064 -11.210  1.00 95.51           C  
ATOM    214  HA  ARG A  14      -4.800  -1.553 -11.901  1.00 95.51           H  
ATOM    215  C   ARG A  14      -4.675  -1.893  -9.808  1.00 95.51           C  
ATOM    216  CB  ARG A  14      -4.109  -3.537 -11.613  1.00 95.51           C  
ATOM    217  HB2 ARG A  14      -5.092  -3.966 -11.420  1.00 95.51           H  
ATOM    218  HB3 ARG A  14      -3.371  -4.072 -11.015  1.00 95.51           H  
ATOM    219  O   ARG A  14      -3.984  -2.202  -8.840  1.00 95.51           O  
ATOM    220  CG  ARG A  14      -3.785  -3.703 -13.096  1.00 95.51           C  
ATOM    221  HG2 ARG A  14      -4.511  -3.147 -13.689  1.00 95.51           H  
ATOM    222  HG3 ARG A  14      -2.782  -3.333 -13.308  1.00 95.51           H  
ATOM    223  CD  ARG A  14      -3.867  -5.184 -13.457  1.00 95.51           C  
ATOM    224  HD2 ARG A  14      -3.120  -5.739 -12.890  1.00 95.51           H  
ATOM    225  HD3 ARG A  14      -4.856  -5.558 -13.193  1.00 95.51           H  
ATOM    226  NE  ARG A  14      -3.679  -5.352 -14.898  1.00 95.51           N  
ATOM    227  HE  ARG A  14      -4.344  -4.874 -15.489  1.00 95.51           H  
ATOM    228  NH1 ARG A  14      -1.818  -6.719 -14.930  1.00 95.51           N  
ATOM    229 HH11 ARG A  14      -1.559  -6.405 -14.005  1.00 95.51           H  
ATOM    230 HH12 ARG A  14      -1.018  -7.011 -15.472  1.00 95.51           H  
ATOM    231  NH2 ARG A  14      -2.829  -6.057 -16.825  1.00 95.51           N  
ATOM    232 HH21 ARG A  14      -2.111  -6.489 -17.389  1.00 95.51           H  
ATOM    233 HH22 ARG A  14      -3.550  -5.469 -17.217  1.00 95.51           H  
ATOM    234  CZ  ARG A  14      -2.773  -6.061 -15.528  1.00 95.51           C  
ATOM    235  N   VAL A  15      -5.913  -1.420  -9.695  1.00 96.23           N  
ATOM    236  H   VAL A  15      -6.408  -1.206 -10.549  1.00 96.23           H  
ATOM    237  CA  VAL A  15      -6.614  -1.328  -8.411  1.00 96.23           C  
ATOM    238  HA  VAL A  15      -6.024  -1.866  -7.669  1.00 96.23           H  
ATOM    239  C   VAL A  15      -7.965  -2.011  -8.504  1.00 96.23           C  
ATOM    240  CB  VAL A  15      -6.741   0.113  -7.885  1.00 96.23           C  
ATOM    241  HB  VAL A  15      -7.393   0.699  -8.532  1.00 96.23           H  
ATOM    242  O   VAL A  15      -8.872  -1.514  -9.171  1.00 96.23           O  
ATOM    243  CG1 VAL A  15      -7.349   0.087  -6.474  1.00 96.23           C  
ATOM    244 HG11 VAL A  15      -8.395  -0.214  -6.527  1.00 96.23           H  
ATOM    245 HG12 VAL A  15      -6.811  -0.624  -5.846  1.00 96.23           H  
ATOM    246 HG13 VAL A  15      -7.292   1.073  -6.013  1.00 96.23           H  
ATOM    247  CG2 VAL A  15      -5.373   0.801  -7.828  1.00 96.23           C  
ATOM    248 HG21 VAL A  15      -5.058   1.063  -8.839  1.00 96.23           H  
ATOM    249 HG22 VAL A  15      -5.424   1.710  -7.228  1.00 96.23           H  
ATOM    250 HG23 VAL A  15      -4.634   0.132  -7.389  1.00 96.23           H  
ATOM    251  N   ARG A  16      -8.122  -3.127  -7.792  1.00 96.68           N  
ATOM    252  H   ARG A  16      -7.328  -3.455  -7.261  1.00 96.68           H  
ATOM    253  CA  ARG A  16      -9.382  -3.867  -7.704  1.00 96.68           C  
ATOM    254  HA  ARG A  16      -9.998  -3.608  -8.565  1.00 96.68           H  
ATOM    255  C   ARG A  16     -10.145  -3.478  -6.444  1.00 96.68           C  
ATOM    256  CB  ARG A  16      -9.087  -5.367  -7.786  1.00 96.68           C  
ATOM    257  HB2 ARG A  16      -8.533  -5.682  -6.902  1.00 96.68           H  
ATOM    258  HB3 ARG A  16      -8.480  -5.561  -8.670  1.00 96.68           H  
ATOM    259  O   ARG A  16      -9.634  -3.614  -5.332  1.00 96.68           O  
ATOM    260  CG  ARG A  16     -10.384  -6.173  -7.887  1.00 96.68           C  
ATOM    261  HG2 ARG A  16     -10.972  -6.049  -6.977  1.00 96.68           H  
ATOM    262  HG3 ARG A  16     -10.960  -5.824  -8.743  1.00 96.68           H  
ATOM    263  CD  ARG A  16     -10.052  -7.651  -8.073  1.00 96.68           C  
ATOM    264  HD2 ARG A  16      -9.478  -8.003  -7.216  1.00 96.68           H  
ATOM    265  HD3 ARG A  16      -9.433  -7.747  -8.966  1.00 96.68           H  
ATOM    266  NE  ARG A  16     -11.287  -8.444  -8.219  1.00 96.68           N  
ATOM    267  HE  ARG A  16     -12.152  -7.982  -7.980  1.00 96.68           H  
ATOM    268  NH1 ARG A  16     -10.275 -10.301  -9.085  1.00 96.68           N  
ATOM    269 HH11 ARG A  16      -9.388  -9.837  -8.946  1.00 96.68           H  
ATOM    270 HH12 ARG A  16     -10.300 -11.218  -9.509  1.00 96.68           H  
ATOM    271  NH2 ARG A  16     -12.501 -10.253  -8.868  1.00 96.68           N  
ATOM    272 HH21 ARG A  16     -12.534 -11.169  -9.291  1.00 96.68           H  
ATOM    273 HH22 ARG A  16     -13.350  -9.744  -8.665  1.00 96.68           H  
ATOM    274  CZ  ARG A  16     -11.348  -9.661  -8.720  1.00 96.68           C  
ATOM    275  N   ASN A  17     -11.393  -3.039  -6.611  1.00 96.12           N  
ATOM    276  H   ASN A  17     -11.755  -2.976  -7.552  1.00 96.12           H  
ATOM    277  CA  ASN A  17     -12.274  -2.684  -5.502  1.00 96.12           C  
ATOM    278  HA  ASN A  17     -11.671  -2.441  -4.628  1.00 96.12           H  
ATOM    279  C   ASN A  17     -13.185  -3.864  -5.121  1.00 96.12           C  
ATOM    280  CB  ASN A  17     -13.065  -1.419  -5.873  1.00 96.12           C  
ATOM    281  HB2 ASN A  17     -12.374  -0.612  -6.115  1.00 96.12           H  
ATOM    282  HB3 ASN A  17     -13.677  -1.624  -6.751  1.00 96.12           H  
ATOM    283  O   ASN A  17     -14.251  -4.058  -5.702  1.00 96.12           O  
ATOM    284  CG  ASN A  17     -13.974  -0.958  -4.746  1.00 96.12           C  
ATOM    285  ND2 ASN A  17     -14.761   0.062  -4.960  1.00 96.12           N  
ATOM    286 HD21 ASN A  17     -14.704   0.589  -5.820  1.00 96.12           H  
ATOM    287 HD22 ASN A  17     -15.374   0.337  -4.206  1.00 96.12           H  
ATOM    288  OD1 ASN A  17     -13.991  -1.498  -3.652  1.00 96.12           O  
ATOM    289  N   GLY A  18     -12.787  -4.638  -4.113  1.00 94.34           N  
ATOM    290  H   GLY A  18     -11.892  -4.455  -3.683  1.00 94.34           H  
ATOM    291  CA  GLY A  18     -13.601  -5.693  -3.497  1.00 94.34           C  
ATOM    292  HA2 GLY A  18     -12.944  -6.495  -3.160  1.00 94.34           H  
ATOM    293  HA3 GLY A  18     -14.287  -6.103  -4.238  1.00 94.34           H  
ATOM    294  C   GLY A  18     -14.434  -5.219  -2.299  1.00 94.34           C  
ATOM    295  O   GLY A  18     -14.747  -6.028  -1.424  1.00 94.34           O  
ATOM    296  N   THR A  19     -14.742  -3.922  -2.203  1.00 93.05           N  
ATOM    297  H   THR A  19     -14.450  -3.303  -2.946  1.00 93.05           H  
ATOM    298  CA  THR A  19     -15.633  -3.356  -1.176  1.00 93.05           C  
ATOM    299  HA  THR A  19     -15.680  -4.052  -0.338  1.00 93.05           H  
ATOM    300  C   THR A  19     -17.070  -3.207  -1.698  1.00 93.05           C  
ATOM    301  CB  THR A  19     -15.099  -2.029  -0.600  1.00 93.05           C  
ATOM    302  HB  THR A  19     -15.582  -1.870   0.364  1.00 93.05           H  
ATOM    303  O   THR A  19     -17.347  -3.441  -2.873  1.00 93.05           O  
ATOM    304  CG2 THR A  19     -13.583  -1.975  -0.390  1.00 93.05           C  
ATOM    305 HG21 THR A  19     -13.064  -1.774  -1.328  1.00 93.05           H  
ATOM    306 HG22 THR A  19     -13.215  -2.925  -0.002  1.00 93.05           H  
ATOM    307 HG23 THR A  19     -13.346  -1.181   0.317  1.00 93.05           H  
ATOM    308  OG1 THR A  19     -15.437  -0.956  -1.431  1.00 93.05           O  
ATOM    309  HG1 THR A  19     -14.923  -1.055  -2.236  1.00 93.05           H  
ATOM    310  N   ASP A  20     -17.997  -2.810  -0.824  1.00 94.01           N  
ATOM    311  H   ASP A  20     -17.709  -2.543   0.106  1.00 94.01           H  
ATOM    312  CA  ASP A  20     -19.410  -2.555  -1.141  1.00 94.01           C  
ATOM    313  HA  ASP A  20     -19.704  -3.201  -1.969  1.00 94.01           H  
ATOM    314  C   ASP A  20     -19.700  -1.110  -1.591  1.00 94.01           C  
ATOM    315  CB  ASP A  20     -20.267  -2.941   0.077  1.00 94.01           C  
ATOM    316  HB2 ASP A  20     -20.089  -3.993   0.300  1.00 94.01           H  
ATOM    317  HB3 ASP A  20     -21.320  -2.842  -0.188  1.00 94.01           H  
ATOM    318  O   ASP A  20     -20.853  -0.748  -1.825  1.00 94.01           O  
ATOM    319  CG  ASP A  20     -20.001  -2.123   1.359  1.00 94.01           C  
ATOM    320  OD1 ASP A  20     -19.066  -1.280   1.423  1.00 94.01           O  
ATOM    321  OD2 ASP A  20     -20.689  -2.388   2.364  1.00 94.01           O  
ATOM    322  N   ARG A  21     -18.665  -0.270  -1.708  1.00 94.27           N  
ATOM    323  H   ARG A  21     -17.738  -0.646  -1.565  1.00 94.27           H  
ATOM    324  CA  ARG A  21     -18.777   1.163  -2.015  1.00 94.27           C  
ATOM    325  HA  ARG A  21     -19.752   1.333  -2.471  1.00 94.27           H  
ATOM    326  C   ARG A  21     -17.698   1.630  -2.998  1.00 94.27           C  
ATOM    327  CB  ARG A  21     -18.719   1.947  -0.697  1.00 94.27           C  
ATOM    328  HB2 ARG A  21     -19.496   1.559  -0.039  1.00 94.27           H  
ATOM    329  HB3 ARG A  21     -18.936   2.998  -0.889  1.00 94.27           H  
ATOM    330  O   ARG A  21     -16.665   0.977  -3.123  1.00 94.27           O  
ATOM    331  CG  ARG A  21     -17.345   1.836  -0.010  1.00 94.27           C  
ATOM    332  HG2 ARG A  21     -16.613   2.416  -0.572  1.00 94.27           H  
ATOM    333  HG3 ARG A  21     -17.010   0.799   0.021  1.00 94.27           H  
ATOM    334  CD  ARG A  21     -17.396   2.369   1.420  1.00 94.27           C  
ATOM    335  HD2 ARG A  21     -17.856   3.357   1.415  1.00 94.27           H  
ATOM    336  HD3 ARG A  21     -16.374   2.449   1.789  1.00 94.27           H  
ATOM    337  NE  ARG A  21     -18.148   1.449   2.289  1.00 94.27           N  
ATOM    338  HE  ARG A  21     -18.420   0.563   1.888  1.00 94.27           H  
ATOM    339  NH1 ARG A  21     -18.202   2.766   4.166  1.00 94.27           N  
ATOM    340 HH11 ARG A  21     -18.467   2.889   5.133  1.00 94.27           H  
ATOM    341 HH12 ARG A  21     -17.655   3.455   3.669  1.00 94.27           H  
ATOM    342  NH2 ARG A  21     -19.147   0.724   4.168  1.00 94.27           N  
ATOM    343 HH21 ARG A  21     -19.426  -0.086   3.633  1.00 94.27           H  
ATOM    344 HH22 ARG A  21     -19.463   0.830   5.122  1.00 94.27           H  
ATOM    345  CZ  ARG A  21     -18.492   1.655   3.541  1.00 94.27           C  
ATOM    346  N   PRO A  22     -17.889   2.755  -3.706  1.00 95.80           N  
ATOM    347  CA  PRO A  22     -16.824   3.323  -4.523  1.00 95.80           C  
ATOM    348  HA  PRO A  22     -16.528   2.581  -5.265  1.00 95.80           H  
ATOM    349  C   PRO A  22     -15.608   3.714  -3.674  1.00 95.80           C  
ATOM    350  CB  PRO A  22     -17.438   4.528  -5.241  1.00 95.80           C  
ATOM    351  HB2 PRO A  22     -17.075   4.604  -6.266  1.00 95.80           H  
ATOM    352  HB3 PRO A  22     -17.230   5.445  -4.690  1.00 95.80           H  
ATOM    353  O   PRO A  22     -15.762   4.230  -2.564  1.00 95.80           O  
ATOM    354  CG  PRO A  22     -18.939   4.243  -5.204  1.00 95.80           C  
ATOM    355  HG2 PRO A  22     -19.527   5.160  -5.241  1.00 95.80           H  
ATOM    356  HG3 PRO A  22     -19.205   3.583  -6.030  1.00 95.80           H  
ATOM    357  CD  PRO A  22     -19.121   3.505  -3.879  1.00 95.80           C  
ATOM    358  HD2 PRO A  22     -19.229   4.221  -3.065  1.00 95.80           H  
ATOM    359  HD3 PRO A  22     -19.994   2.855  -3.938  1.00 95.80           H  
ATOM    360  N   ILE A  23     -14.411   3.505  -4.218  1.00 96.91           N  
ATOM    361  H   ILE A  23     -14.372   3.082  -5.134  1.00 96.91           H  
ATOM    362  CA  ILE A  23     -13.150   3.993  -3.645  1.00 96.91           C  
ATOM    363  HA  ILE A  23     -13.354   4.457  -2.681  1.00 96.91           H  
ATOM    364  C   ILE A  23     -12.584   5.085  -4.547  1.00 96.91           C  
ATOM    365  CB  ILE A  23     -12.140   2.850  -3.381  1.00 96.91           C  
ATOM    366  HB  ILE A  23     -11.258   3.287  -2.912  1.00 96.91           H  
ATOM    367  O   ILE A  23     -12.745   5.032  -5.771  1.00 96.91           O  
ATOM    368  CG1 ILE A  23     -11.694   2.153  -4.681  1.00 96.91           C  
ATOM    369 HG12 ILE A  23     -11.289   2.901  -5.363  1.00 96.91           H  
ATOM    370 HG13 ILE A  23     -12.568   1.699  -5.148  1.00 96.91           H  
ATOM    371  CG2 ILE A  23     -12.760   1.852  -2.388  1.00 96.91           C  
ATOM    372 HG21 ILE A  23     -13.609   1.335  -2.835  1.00 96.91           H  
ATOM    373 HG22 ILE A  23     -13.108   2.382  -1.502  1.00 96.91           H  
ATOM    374 HG23 ILE A  23     -12.022   1.109  -2.085  1.00 96.91           H  
ATOM    375  CD1 ILE A  23     -10.620   1.073  -4.519  1.00 96.91           C  
ATOM    376 HD11 ILE A  23     -10.342   0.697  -5.504  1.00 96.91           H  
ATOM    377 HD12 ILE A  23      -9.733   1.493  -4.044  1.00 96.91           H  
ATOM    378 HD13 ILE A  23     -10.996   0.240  -3.925  1.00 96.91           H  
ATOM    379  N   ARG A  24     -11.918   6.078  -3.957  1.00 97.55           N  
ATOM    380  H   ARG A  24     -11.756   6.013  -2.962  1.00 97.55           H  
ATOM    381  CA  ARG A  24     -11.127   7.040  -4.733  1.00 97.55           C  
ATOM    382  HA  ARG A  24     -11.506   7.086  -5.754  1.00 97.55           H  
ATOM    383  C   ARG A  24      -9.698   6.538  -4.814  1.00 97.55           C  
ATOM    384  CB  ARG A  24     -11.200   8.452  -4.150  1.00 97.55           C  
ATOM    385  HB2 ARG A  24     -10.511   9.089  -4.705  1.00 97.55           H  
ATOM    386  HB3 ARG A  24     -10.890   8.441  -3.105  1.00 97.55           H  
ATOM    387  O   ARG A  24      -9.139   6.126  -3.803  1.00 97.55           O  
ATOM    388  CG  ARG A  24     -12.608   9.042  -4.256  1.00 97.55           C  
ATOM    389  HG2 ARG A  24     -12.918   9.052  -5.301  1.00 97.55           H  
ATOM    390  HG3 ARG A  24     -13.310   8.442  -3.677  1.00 97.55           H  
ATOM    391  CD  ARG A  24     -12.591  10.471  -3.713  1.00 97.55           C  
ATOM    392  HD2 ARG A  24     -12.316  10.445  -2.659  1.00 97.55           H  
ATOM    393  HD3 ARG A  24     -11.836  11.039  -4.256  1.00 97.55           H  
ATOM    394  NE  ARG A  24     -13.904  11.119  -3.876  1.00 97.55           N  
ATOM    395  HE  ARG A  24     -14.634  10.560  -4.296  1.00 97.55           H  
ATOM    396  NH1 ARG A  24     -13.273  13.176  -3.092  1.00 97.55           N  
ATOM    397 HH11 ARG A  24     -12.344  12.809  -2.946  1.00 97.55           H  
ATOM    398 HH12 ARG A  24     -13.454  14.159  -2.943  1.00 97.55           H  
ATOM    399  NH2 ARG A  24     -15.363  12.863  -3.818  1.00 97.55           N  
ATOM    400 HH21 ARG A  24     -15.552  13.837  -3.625  1.00 97.55           H  
ATOM    401 HH22 ARG A  24     -16.066  12.284  -4.256  1.00 97.55           H  
ATOM    402  CZ  ARG A  24     -14.174  12.379  -3.594  1.00 97.55           C  
ATOM    403  N   VAL A  25      -9.128   6.571  -6.008  1.00 97.52           N  
ATOM    404  H   VAL A  25      -9.660   6.937  -6.784  1.00 97.52           H  
ATOM    405  CA  VAL A  25      -7.744   6.177  -6.264  1.00 97.52           C  
ATOM    406  HA  VAL A  25      -7.251   5.942  -5.320  1.00 97.52           H  
ATOM    407  C   VAL A  25      -7.035   7.353  -6.904  1.00 97.52           C  
ATOM    408  CB  VAL A  25      -7.659   4.926  -7.150  1.00 97.52           C  
ATOM    409  HB  VAL A  25      -8.156   5.120  -8.101  1.00 97.52           H  
ATOM    410  O   VAL A  25      -7.493   7.867  -7.922  1.00 97.52           O  
ATOM    411  CG1 VAL A  25      -6.201   4.544  -7.426  1.00 97.52           C  
ATOM    412 HG11 VAL A  25      -5.687   5.343  -7.959  1.00 97.52           H  
ATOM    413 HG12 VAL A  25      -6.170   3.656  -8.058  1.00 97.52           H  
ATOM    414 HG13 VAL A  25      -5.681   4.342  -6.489  1.00 97.52           H  
ATOM    415  CG2 VAL A  25      -8.348   3.736  -6.476  1.00 97.52           C  
ATOM    416 HG21 VAL A  25      -7.875   3.522  -5.518  1.00 97.52           H  
ATOM    417 HG22 VAL A  25      -9.403   3.956  -6.307  1.00 97.52           H  
ATOM    418 HG23 VAL A  25      -8.276   2.862  -7.124  1.00 97.52           H  
ATOM    419  N   ARG A  26      -5.915   7.773  -6.330  1.00 97.20           N  
ATOM    420  H   ARG A  26      -5.609   7.304  -5.489  1.00 97.20           H  
ATOM    421  CA  ARG A  26      -5.033   8.778  -6.909  1.00 97.20           C  
ATOM    422  HA  ARG A  26      -5.454   9.119  -7.854  1.00 97.20           H  
ATOM    423  C   ARG A  26      -3.686   8.130  -7.214  1.00 97.20           C  
ATOM    424  CB  ARG A  26      -4.980   9.991  -5.973  1.00 97.20           C  
ATOM    425  HB2 ARG A  26      -5.983  10.406  -5.877  1.00 97.20           H  
ATOM    426  HB3 ARG A  26      -4.667   9.673  -4.978  1.00 97.20           H  
ATOM    427  O   ARG A  26      -3.061   7.559  -6.327  1.00 97.20           O  
ATOM    428  CG  ARG A  26      -4.033  11.079  -6.477  1.00 97.20           C  
ATOM    429  HG2 ARG A  26      -4.422  11.513  -7.398  1.00 97.20           H  
ATOM    430  HG3 ARG A  26      -3.056  10.638  -6.674  1.00 97.20           H  
ATOM    431  CD  ARG A  26      -3.836  12.161  -5.415  1.00 97.20           C  
ATOM    432  HD2 ARG A  26      -2.966  12.762  -5.677  1.00 97.20           H  
ATOM    433  HD3 ARG A  26      -3.601  11.660  -4.475  1.00 97.20           H  
ATOM    434  NE  ARG A  26      -5.002  13.054  -5.248  1.00 97.20           N  
ATOM    435  HE  ARG A  26      -5.611  13.235  -6.033  1.00 97.20           H  
ATOM    436  NH1 ARG A  26      -4.481  13.727  -3.130  1.00 97.20           N  
ATOM    437 HH11 ARG A  26      -4.674  14.301  -2.322  1.00 97.20           H  
ATOM    438 HH12 ARG A  26      -3.981  12.857  -3.021  1.00 97.20           H  
ATOM    439  NH2 ARG A  26      -6.172  14.698  -4.203  1.00 97.20           N  
ATOM    440 HH21 ARG A  26      -6.696  14.762  -5.065  1.00 97.20           H  
ATOM    441 HH22 ARG A  26      -6.339  15.332  -3.435  1.00 97.20           H  
ATOM    442  CZ  ARG A  26      -5.215  13.823  -4.199  1.00 97.20           C  
ATOM    443  N   VAL A  27      -3.260   8.204  -8.471  1.00 96.38           N  
ATOM    444  H   VAL A  27      -3.824   8.727  -9.125  1.00 96.38           H  
ATOM    445  CA  VAL A  27      -1.978   7.671  -8.945  1.00 96.38           C  
ATOM    446  HA  VAL A  27      -1.514   7.078  -8.156  1.00 96.38           H  
ATOM    447  C   VAL A  27      -1.062   8.844  -9.261  1.00 96.38           C  
ATOM    448  CB  VAL A  27      -2.157   6.749 -10.169  1.00 96.38           C  
ATOM    449  HB  VAL A  27      -2.575   7.321 -10.998  1.00 96.38           H  
ATOM    450  O   VAL A  27      -1.383   9.658 -10.127  1.00 96.38           O  
ATOM    451  CG1 VAL A  27      -0.814   6.153 -10.611  1.00 96.38           C  
ATOM    452 HG11 VAL A  27      -0.140   6.942 -10.945  1.00 96.38           H  
ATOM    453 HG12 VAL A  27      -0.352   5.614  -9.784  1.00 96.38           H  
ATOM    454 HG13 VAL A  27      -0.968   5.468 -11.445  1.00 96.38           H  
ATOM    455  CG2 VAL A  27      -3.111   5.588  -9.860  1.00 96.38           C  
ATOM    456 HG21 VAL A  27      -2.762   5.042  -8.983  1.00 96.38           H  
ATOM    457 HG22 VAL A  27      -3.155   4.906 -10.709  1.00 96.38           H  
ATOM    458 HG23 VAL A  27      -4.116   5.968  -9.677  1.00 96.38           H  
ATOM    459  N   THR A  28       0.067   8.927  -8.564  1.00 94.95           N  
ATOM    460  H   THR A  28       0.233   8.234  -7.848  1.00 94.95           H  
ATOM    461  CA  THR A  28       1.120   9.918  -8.791  1.00 94.95           C  
ATOM    462  HA  THR A  28       0.761  10.642  -9.522  1.00 94.95           H  
ATOM    463  C   THR A  28       2.359   9.224  -9.344  1.00 94.95           C  
ATOM    464  CB  THR A  28       1.454  10.691  -7.506  1.00 94.95           C  
ATOM    465  HB  THR A  28       1.767   9.985  -6.737  1.00 94.95           H  
ATOM    466  O   THR A  28       2.958   8.400  -8.658  1.00 94.95           O  
ATOM    467  CG2 THR A  28       2.563  11.727  -7.706  1.00 94.95           C  
ATOM    468 HG21 THR A  28       3.506  11.220  -7.910  1.00 94.95           H  
ATOM    469 HG22 THR A  28       2.679  12.316  -6.797  1.00 94.95           H  
ATOM    470 HG23 THR A  28       2.320  12.385  -8.541  1.00 94.95           H  
ATOM    471  OG1 THR A  28       0.322  11.387  -7.034  1.00 94.95           O  
ATOM    472  HG1 THR A  28       0.214  12.177  -7.568  1.00 94.95           H  
ATOM    473  N   ALA A  29       2.767   9.558 -10.567  1.00 92.85           N  
ATOM    474  H   ALA A  29       2.255  10.269 -11.071  1.00 92.85           H  
ATOM    475  CA  ALA A  29       3.961   9.004 -11.200  1.00 92.85           C  
ATOM    476  HA  ALA A  29       4.702   8.785 -10.432  1.00 92.85           H  
ATOM    477  C   ALA A  29       4.570  10.017 -12.180  1.00 92.85           C  
ATOM    478  CB  ALA A  29       3.601   7.684 -11.889  1.00 92.85           C  
ATOM    479  HB1 ALA A  29       3.147   7.001 -11.171  1.00 92.85           H  
ATOM    480  HB2 ALA A  29       2.907   7.862 -12.710  1.00 92.85           H  
ATOM    481  HB3 ALA A  29       4.516   7.221 -12.260  1.00 92.85           H  
ATOM    482  O   ALA A  29       3.854  10.703 -12.909  1.00 92.85           O  
ATOM    483  N   GLY A  30       5.901  10.147 -12.192  1.00 87.92           N  
ATOM    484  H   GLY A  30       6.450   9.507 -11.635  1.00 87.92           H  
ATOM    485  CA  GLY A  30       6.598  11.088 -13.086  1.00 87.92           C  
ATOM    486  HA2 GLY A  30       7.671  11.014 -12.909  1.00 87.92           H  
ATOM    487  HA3 GLY A  30       6.410  10.813 -14.124  1.00 87.92           H  
ATOM    488  C   GLY A  30       6.188  12.558 -12.898  1.00 87.92           C  
ATOM    489  O   GLY A  30       6.217  13.329 -13.847  1.00 87.92           O  
ATOM    490  N   GLY A  31       5.751  12.940 -11.691  1.00 88.45           N  
ATOM    491  H   GLY A  31       5.697  12.237 -10.968  1.00 88.45           H  
ATOM    492  CA  GLY A  31       5.270  14.294 -11.383  1.00 88.45           C  
ATOM    493  HA2 GLY A  31       5.903  15.018 -11.896  1.00 88.45           H  
ATOM    494  HA3 GLY A  31       5.354  14.468 -10.310  1.00 88.45           H  
ATOM    495  C   GLY A  31       3.819  14.580 -11.792  1.00 88.45           C  
ATOM    496  O   GLY A  31       3.267  15.596 -11.377  1.00 88.45           O  
ATOM    497  N   GLU A  32       3.170  13.681 -12.533  1.00 91.62           N  
ATOM    498  H   GLU A  32       3.660  12.855 -12.847  1.00 91.62           H  
ATOM    499  CA  GLU A  32       1.741  13.763 -12.831  1.00 91.62           C  
ATOM    500  HA  GLU A  32       1.446  14.812 -12.875  1.00 91.62           H  
ATOM    501  C   GLU A  32       0.922  13.083 -11.739  1.00 91.62           C  
ATOM    502  CB  GLU A  32       1.407  13.126 -14.184  1.00 91.62           C  
ATOM    503  HB2 GLU A  32       1.745  12.090 -14.194  1.00 91.62           H  
ATOM    504  HB3 GLU A  32       0.323  13.137 -14.297  1.00 91.62           H  
ATOM    505  O   GLU A  32       1.352  12.094 -11.148  1.00 91.62           O  
ATOM    506  CG  GLU A  32       2.028  13.884 -15.361  1.00 91.62           C  
ATOM    507  HG2 GLU A  32       3.112  13.781 -15.319  1.00 91.62           H  
ATOM    508  HG3 GLU A  32       1.779  14.941 -15.260  1.00 91.62           H  
ATOM    509  CD  GLU A  32       1.521  13.383 -16.725  1.00 91.62           C  
ATOM    510  OE1 GLU A  32       1.910  14.016 -17.727  1.00 91.62           O  
ATOM    511  OE2 GLU A  32       0.719  12.406 -16.784  1.00 91.62           O  
ATOM    512  N   THR A  33      -0.281  13.596 -11.486  1.00 95.33           N  
ATOM    513  H   THR A  33      -0.595  14.381 -12.038  1.00 95.33           H  
ATOM    514  CA  THR A  33      -1.250  12.991 -10.568  1.00 95.33           C  
ATOM    515  HA  THR A  33      -0.912  11.995 -10.283  1.00 95.33           H  
ATOM    516  C   THR A  33      -2.594  12.854 -11.268  1.00 95.33           C  
ATOM    517  CB  THR A  33      -1.368  13.821  -9.289  1.00 95.33           C  
ATOM    518  HB  THR A  33      -1.588  14.859  -9.536  1.00 95.33           H  
ATOM    519  O   THR A  33      -3.118  13.831 -11.799  1.00 95.33           O  
ATOM    520  CG2 THR A  33      -2.426  13.292  -8.337  1.00 95.33           C  
ATOM    521 HG21 THR A  33      -2.393  13.883  -7.422  1.00 95.33           H  
ATOM    522 HG22 THR A  33      -3.419  13.389  -8.775  1.00 95.33           H  
ATOM    523 HG23 THR A  33      -2.210  12.246  -8.120  1.00 95.33           H  
ATOM    524  OG1 THR A  33      -0.144  13.748  -8.592  1.00 95.33           O  
ATOM    525  HG1 THR A  33       0.534  14.063  -9.194  1.00 95.33           H  
ATOM    526  N   ARG A  34      -3.158  11.644 -11.259  1.00 96.96           N  
ATOM    527  H   ARG A  34      -2.649  10.892 -10.819  1.00 96.96           H  
ATOM    528  CA  ARG A  34      -4.470  11.334 -11.845  1.00 96.96           C  
ATOM    529  HA  ARG A  34      -4.930  12.253 -12.207  1.00 96.96           H  
ATOM    530  C   ARG A  34      -5.390  10.753 -10.783  1.00 96.96           C  
ATOM    531  CB  ARG A  34      -4.310  10.373 -13.032  1.00 96.96           C  
ATOM    532  HB2 ARG A  34      -3.851   9.448 -12.682  1.00 96.96           H  
ATOM    533  HB3 ARG A  34      -5.298  10.147 -13.433  1.00 96.96           H  
ATOM    534  O   ARG A  34      -4.950   9.949  -9.966  1.00 96.96           O  
ATOM    535  CG  ARG A  34      -3.443  10.963 -14.153  1.00 96.96           C  
ATOM    536  HG2 ARG A  34      -2.441  11.159 -13.772  1.00 96.96           H  
ATOM    537  HG3 ARG A  34      -3.878  11.902 -14.498  1.00 96.96           H  
ATOM    538  CD  ARG A  34      -3.332   9.992 -15.330  1.00 96.96           C  
ATOM    539  HD2 ARG A  34      -3.010   9.022 -14.951  1.00 96.96           H  
ATOM    540  HD3 ARG A  34      -4.310   9.885 -15.799  1.00 96.96           H  
ATOM    541  NE  ARG A  34      -2.355  10.478 -16.319  1.00 96.96           N  
ATOM    542  HE  ARG A  34      -1.914  11.371 -16.149  1.00 96.96           H  
ATOM    543  NH1 ARG A  34      -2.286   8.618 -17.666  1.00 96.96           N  
ATOM    544 HH11 ARG A  34      -2.924   8.150 -17.038  1.00 96.96           H  
ATOM    545 HH12 ARG A  34      -1.788   8.084 -18.365  1.00 96.96           H  
ATOM    546  NH2 ARG A  34      -0.927  10.367 -18.062  1.00 96.96           N  
ATOM    547 HH21 ARG A  34      -0.445  11.179 -17.704  1.00 96.96           H  
ATOM    548 HH22 ARG A  34      -0.491   9.875 -18.828  1.00 96.96           H  
ATOM    549  CZ  ARG A  34      -1.871   9.818 -17.353  1.00 96.96           C  
ATOM    550  N   GLU A  35      -6.655  11.155 -10.799  1.00 97.64           N  
ATOM    551  H   GLU A  35      -6.963  11.767 -11.541  1.00 97.64           H  
ATOM    552  CA  GLU A  35      -7.671  10.708  -9.843  1.00 97.64           C  
ATOM    553  HA  GLU A  35      -7.212  10.056  -9.100  1.00 97.64           H  
ATOM    554  C   GLU A  35      -8.772   9.909 -10.532  1.00 97.64           C  
ATOM    555  CB  GLU A  35      -8.294  11.890  -9.093  1.00 97.64           C  
ATOM    556  HB2 GLU A  35      -9.108  11.507  -8.478  1.00 97.64           H  
ATOM    557  HB3 GLU A  35      -8.699  12.607  -9.807  1.00 97.64           H  
ATOM    558  O   GLU A  35      -9.248  10.271 -11.607  1.00 97.64           O  
ATOM    559  CG  GLU A  35      -7.278  12.585  -8.186  1.00 97.64           C  
ATOM    560  HG2 GLU A  35      -6.485  13.018  -8.796  1.00 97.64           H  
ATOM    561  HG3 GLU A  35      -6.830  11.835  -7.533  1.00 97.64           H  
ATOM    562  CD  GLU A  35      -7.896  13.680  -7.312  1.00 97.64           C  
ATOM    563  OE1 GLU A  35      -7.085  14.375  -6.663  1.00 97.64           O  
ATOM    564  OE2 GLU A  35      -9.137  13.782  -7.201  1.00 97.64           O  
ATOM    565  N   TYR A  36      -9.204   8.839  -9.874  1.00 97.93           N  
ATOM    566  H   TYR A  36      -8.739   8.599  -9.010  1.00 97.93           H  
ATOM    567  CA  TYR A  36     -10.175   7.882 -10.377  1.00 97.93           C  
ATOM    568  HA  TYR A  36     -10.718   8.324 -11.212  1.00 97.93           H  
ATOM    569  C   TYR A  36     -11.171   7.512  -9.281  1.00 97.93           C  
ATOM    570  CB  TYR A  36      -9.444   6.631 -10.880  1.00 97.93           C  
ATOM    571  HB2 TYR A  36      -8.971   6.143 -10.028  1.00 97.93           H  
ATOM    572  HB3 TYR A  36     -10.175   5.935 -11.293  1.00 97.93           H  
ATOM    573  O   TYR A  36     -10.846   7.487  -8.093  1.00 97.93           O  
ATOM    574  CG  TYR A  36      -8.385   6.908 -11.929  1.00 97.93           C  
ATOM    575  CD1 TYR A  36      -8.741   6.969 -13.289  1.00 97.93           C  
ATOM    576  HD1 TYR A  36      -9.767   6.812 -13.588  1.00 97.93           H  
ATOM    577  CD2 TYR A  36      -7.047   7.118 -11.540  1.00 97.93           C  
ATOM    578  HD2 TYR A  36      -6.775   7.081 -10.495  1.00 97.93           H  
ATOM    579  CE1 TYR A  36      -7.760   7.225 -14.264  1.00 97.93           C  
ATOM    580  HE1 TYR A  36      -8.035   7.257 -15.308  1.00 97.93           H  
ATOM    581  CE2 TYR A  36      -6.064   7.379 -12.511  1.00 97.93           C  
ATOM    582  HE2 TYR A  36      -5.033   7.518 -12.220  1.00 97.93           H  
ATOM    583  OH  TYR A  36      -5.476   7.659 -14.826  1.00 97.93           O  
ATOM    584  HH  TYR A  36      -5.860   7.549 -15.699  1.00 97.93           H  
ATOM    585  CZ  TYR A  36      -6.419   7.428 -13.875  1.00 97.93           C  
ATOM    586  N   THR A  37     -12.392   7.174  -9.689  1.00 97.59           N  
ATOM    587  H   THR A  37     -12.573   7.164 -10.682  1.00 97.59           H  
ATOM    588  CA  THR A  37     -13.362   6.489  -8.828  1.00 97.59           C  
ATOM    589  HA  THR A  37     -13.006   6.468  -7.798  1.00 97.59           H  
ATOM    590  C   THR A  37     -13.496   5.055  -9.318  1.00 97.59           C  
ATOM    591  CB  THR A  37     -14.713   7.212  -8.830  1.00 97.59           C  
ATOM    592  HB  THR A  37     -15.092   7.284  -9.850  1.00 97.59           H  
ATOM    593  O   THR A  37     -13.844   4.838 -10.476  1.00 97.59           O  
ATOM    594  CG2 THR A  37     -15.751   6.515  -7.953  1.00 97.59           C  
ATOM    595 HG21 THR A  37     -16.012   5.547  -8.379  1.00 97.59           H  
ATOM    596 HG22 THR A  37     -16.654   7.125  -7.906  1.00 97.59           H  
ATOM    597 HG23 THR A  37     -15.353   6.378  -6.948  1.00 97.59           H  
ATOM    598  OG1 THR A  37     -14.538   8.510  -8.307  1.00 97.59           O  
ATOM    599  HG1 THR A  37     -13.811   8.909  -8.791  1.00 97.59           H  
ATOM    600  N   VAL A  38     -13.220   4.082  -8.451  1.00 97.34           N  
ATOM    601  H   VAL A  38     -12.952   4.337  -7.511  1.00 97.34           H  
ATOM    602  CA  VAL A  38     -13.328   2.652  -8.773  1.00 97.34           C  
ATOM    603  HA  VAL A  38     -13.438   2.537  -9.851  1.00 97.34           H  
ATOM    604  C   VAL A  38     -14.580   2.106  -8.105  1.00 97.34           C  
ATOM    605  CB  VAL A  38     -12.067   1.863  -8.370  1.00 97.34           C  
ATOM    606  HB  VAL A  38     -12.029   1.765  -7.285  1.00 97.34           H  
ATOM    607  O   VAL A  38     -14.701   2.132  -6.878  1.00 97.34           O  
ATOM    608  CG1 VAL A  38     -12.086   0.453  -8.968  1.00 97.34           C  
ATOM    609 HG11 VAL A  38     -11.200  -0.097  -8.650  1.00 97.34           H  
ATOM    610 HG12 VAL A  38     -12.090   0.502 -10.057  1.00 97.34           H  
ATOM    611 HG13 VAL A  38     -12.967  -0.096  -8.634  1.00 97.34           H  
ATOM    612  CG2 VAL A  38     -10.798   2.589  -8.825  1.00 97.34           C  
ATOM    613 HG21 VAL A  38      -9.931   1.937  -8.719  1.00 97.34           H  
ATOM    614 HG22 VAL A  38     -10.643   3.482  -8.219  1.00 97.34           H  
ATOM    615 HG23 VAL A  38     -10.909   2.898  -9.864  1.00 97.34           H  
ATOM    616  N   ASN A  39     -15.535   1.637  -8.903  1.00 97.37           N  
ATOM    617  H   ASN A  39     -15.338   1.562  -9.891  1.00 97.37           H  
ATOM    618  CA  ASN A  39     -16.816   1.136  -8.408  1.00 97.37           C  
ATOM    619  HA  ASN A  39     -17.158   1.816  -7.629  1.00 97.37           H  
ATOM    620  C   ASN A  39     -16.674  -0.266  -7.780  1.00 97.37           C  
ATOM    621  CB  ASN A  39     -17.839   1.160  -9.557  1.00 97.37           C  
ATOM    622  HB2 ASN A  39     -18.733   0.606  -9.271  1.00 97.37           H  
ATOM    623  HB3 ASN A  39     -17.412   0.670 -10.432  1.00 97.37           H  
ATOM    624  O   ASN A  39     -15.748  -1.001  -8.136  1.00 97.37           O  
ATOM    625  CG  ASN A  39     -18.274   2.569  -9.914  1.00 97.37           C  
ATOM    626  ND2 ASN A  39     -18.513   2.840 -11.174  1.00 97.37           N  
ATOM    627 HD21 ASN A  39     -18.775   3.793 -11.386  1.00 97.37           H  
ATOM    628 HD22 ASN A  39     -18.376   2.139 -11.888  1.00 97.37           H  
ATOM    629  OD1 ASN A  39     -18.418   3.436  -9.067  1.00 97.37           O  
ATOM    630  N   PRO A  40     -17.584  -0.663  -6.873  1.00 96.71           N  
ATOM    631  CA  PRO A  40     -17.617  -2.014  -6.308  1.00 96.71           C  
ATOM    632  HA  PRO A  40     -16.800  -2.123  -5.595  1.00 96.71           H  
ATOM    633  C   PRO A  40     -17.534  -3.110  -7.373  1.00 96.71           C  
ATOM    634  CB  PRO A  40     -18.954  -2.103  -5.569  1.00 96.71           C  
ATOM    635  HB2 PRO A  40     -19.754  -2.383  -6.255  1.00 96.71           H  
ATOM    636  HB3 PRO A  40     -18.920  -2.796  -4.729  1.00 96.71           H  
ATOM    637  O   PRO A  40     -18.247  -3.060  -8.375  1.00 96.71           O  
ATOM    638  CG  PRO A  40     -19.164  -0.668  -5.118  1.00 96.71           C  
ATOM    639  HG2 PRO A  40     -20.206  -0.453  -4.881  1.00 96.71           H  
ATOM    640  HG3 PRO A  40     -18.513  -0.496  -4.261  1.00 96.71           H  
ATOM    641  CD  PRO A  40     -18.658   0.140  -6.307  1.00 96.71           C  
ATOM    642  HD2 PRO A  40     -19.457   0.256  -7.040  1.00 96.71           H  
ATOM    643  HD3 PRO A  40     -18.304   1.113  -5.969  1.00 96.71           H  
ATOM    644  N   GLY A  41     -16.669  -4.101  -7.161  1.00 95.00           N  
ATOM    645  H   GLY A  41     -16.052  -4.039  -6.364  1.00 95.00           H  
ATOM    646  CA  GLY A  41     -16.493  -5.246  -8.059  1.00 95.00           C  
ATOM    647  HA2 GLY A  41     -17.474  -5.641  -8.323  1.00 95.00           H  
ATOM    648  HA3 GLY A  41     -15.940  -6.020  -7.527  1.00 95.00           H  
ATOM    649  C   GLY A  41     -15.743  -4.947  -9.361  1.00 95.00           C  
ATOM    650  O   GLY A  41     -15.574  -5.861 -10.165  1.00 95.00           O  
ATOM    651  N   THR A  42     -15.284  -3.708  -9.572  1.00 96.93           N  
ATOM    652  H   THR A  42     -15.432  -3.018  -8.850  1.00 96.93           H  
ATOM    653  CA  THR A  42     -14.532  -3.301 -10.771  1.00 96.93           C  
ATOM    654  HA  THR A  42     -14.637  -4.084 -11.522  1.00 96.93           H  
ATOM    655  C   THR A  42     -13.033  -3.178 -10.502  1.00 96.93           C  
ATOM    656  CB  THR A  42     -15.091  -2.019 -11.418  1.00 96.93           C  
ATOM    657  HB  THR A  42     -14.592  -1.875 -12.376  1.00 96.93           H  
ATOM    658  O   THR A  42     -12.584  -3.147  -9.350  1.00 96.93           O  
ATOM    659  CG2 THR A  42     -16.594  -2.100 -11.682  1.00 96.93           C  
ATOM    660 HG21 THR A  42     -17.147  -2.133 -10.743  1.00 96.93           H  
ATOM    661 HG22 THR A  42     -16.816  -2.997 -12.261  1.00 96.93           H  
ATOM    662 HG23 THR A  42     -16.906  -1.226 -12.253  1.00 96.93           H  
ATOM    663  OG1 THR A  42     -14.864  -0.870 -10.638  1.00 96.93           O  
ATOM    664  HG1 THR A  42     -15.130  -1.069  -9.738  1.00 96.93           H  
ATOM    665  N   GLU A  43     -12.262  -3.115 -11.583  1.00 96.93           N  
ATOM    666  H   GLU A  43     -12.688  -3.105 -12.499  1.00 96.93           H  
ATOM    667  CA  GLU A  43     -10.822  -2.890 -11.570  1.00 96.93           C  
ATOM    668  HA  GLU A  43     -10.490  -2.715 -10.546  1.00 96.93           H  
ATOM    669  C   GLU A  43     -10.494  -1.638 -12.389  1.00 96.93           C  
ATOM    670  CB  GLU A  43     -10.104  -4.147 -12.083  1.00 96.93           C  
ATOM    671  HB2 GLU A  43     -10.406  -4.343 -13.111  1.00 96.93           H  
ATOM    672  HB3 GLU A  43     -10.414  -4.991 -11.467  1.00 96.93           H  
ATOM    673  O   GLU A  43     -11.038  -1.427 -13.473  1.00 96.93           O  
ATOM    674  CG  GLU A  43      -8.576  -4.033 -12.018  1.00 96.93           C  
ATOM    675  HG2 GLU A  43      -8.282  -3.747 -11.008  1.00 96.93           H  
ATOM    676  HG3 GLU A  43      -8.240  -3.255 -12.703  1.00 96.93           H  
ATOM    677  CD  GLU A  43      -7.927  -5.370 -12.387  1.00 96.93           C  
ATOM    678  OE1 GLU A  43      -7.650  -5.579 -13.587  1.00 96.93           O  
ATOM    679  OE2 GLU A  43      -7.742  -6.192 -11.460  1.00 96.93           O  
ATOM    680  N   LEU A  44      -9.622  -0.797 -11.841  1.00 97.12           N  
ATOM    681  H   LEU A  44      -9.238  -1.050 -10.942  1.00 97.12           H  
ATOM    682  CA  LEU A  44      -8.963   0.291 -12.549  1.00 97.12           C  
ATOM    683  HA  LEU A  44      -9.585   0.632 -13.377  1.00 97.12           H  
ATOM    684  C   LEU A  44      -7.636  -0.220 -13.098  1.00 97.12           C  
ATOM    685  CB  LEU A  44      -8.750   1.440 -11.553  1.00 97.12           C  
ATOM    686  HB2 LEU A  44      -9.732   1.843 -11.304  1.00 97.12           H  
ATOM    687  HB3 LEU A  44      -8.307   1.023 -10.649  1.00 97.12           H  
ATOM    688  O   LEU A  44      -6.870  -0.802 -12.338  1.00 97.12           O  
ATOM    689  CG  LEU A  44      -7.846   2.583 -12.044  1.00 97.12           C  
ATOM    690  HG  LEU A  44      -6.907   2.176 -12.418  1.00 97.12           H  
ATOM    691  CD1 LEU A  44      -8.516   3.397 -13.149  1.00 97.12           C  
ATOM    692 HD11 LEU A  44      -7.853   4.207 -13.453  1.00 97.12           H  
ATOM    693 HD12 LEU A  44      -8.696   2.766 -14.019  1.00 97.12           H  
ATOM    694 HD13 LEU A  44      -9.460   3.814 -12.796  1.00 97.12           H  
ATOM    695  CD2 LEU A  44      -7.514   3.503 -10.871  1.00 97.12           C  
ATOM    696 HD21 LEU A  44      -6.962   2.936 -10.122  1.00 97.12           H  
ATOM    697 HD22 LEU A  44      -6.886   4.323 -11.218  1.00 97.12           H  
ATOM    698 HD23 LEU A  44      -8.431   3.894 -10.431  1.00 97.12           H  
ATOM    699  N   GLU A  45      -7.332   0.084 -14.355  1.00 96.72           N  
ATOM    700  H   GLU A  45      -8.015   0.560 -14.927  1.00 96.72           H  
ATOM    701  CA  GLU A  45      -6.004  -0.094 -14.944  1.00 96.72           C  
ATOM    702  HA  GLU A  45      -5.317  -0.452 -14.177  1.00 96.72           H  
ATOM    703  C   GLU A  45      -5.491   1.269 -15.436  1.00 96.72           C  
ATOM    704  CB  GLU A  45      -6.052  -1.176 -16.044  1.00 96.72           C  
ATOM    705  HB2 GLU A  45      -6.680  -0.840 -16.870  1.00 96.72           H  
ATOM    706  HB3 GLU A  45      -6.496  -2.075 -15.616  1.00 96.72           H  
ATOM    707  O   GLU A  45      -6.189   1.982 -16.159  1.00 96.72           O  
ATOM    708  CG  GLU A  45      -4.652  -1.527 -16.574  1.00 96.72           C  
ATOM    709  HG2 GLU A  45      -3.988  -1.684 -15.724  1.00 96.72           H  
ATOM    710  HG3 GLU A  45      -4.265  -0.675 -17.133  1.00 96.72           H  
ATOM    711  CD  GLU A  45      -4.607  -2.793 -17.456  1.00 96.72           C  
ATOM    712  OE1 GLU A  45      -4.036  -2.741 -18.566  1.00 96.72           O  
ATOM    713  OE2 GLU A  45      -4.934  -3.904 -16.979  1.00 96.72           O  
ATOM    714  N   VAL A  46      -4.287   1.652 -15.010  1.00 95.26           N  
ATOM    715  H   VAL A  46      -3.799   1.046 -14.366  1.00 95.26           H  
ATOM    716  CA  VAL A  46      -3.603   2.884 -15.425  1.00 95.26           C  
ATOM    717  HA  VAL A  46      -4.194   3.390 -16.189  1.00 95.26           H  
ATOM    718  C   VAL A  46      -2.262   2.506 -16.024  1.00 95.26           C  
ATOM    719  CB  VAL A  46      -3.396   3.861 -14.249  1.00 95.26           C  
ATOM    720  HB  VAL A  46      -2.745   3.400 -13.506  1.00 95.26           H  
ATOM    721  O   VAL A  46      -1.424   1.939 -15.330  1.00 95.26           O  
ATOM    722  CG1 VAL A  46      -2.740   5.172 -14.705  1.00 95.26           C  
ATOM    723 HG11 VAL A  46      -1.750   4.975 -15.116  1.00 95.26           H  
ATOM    724 HG12 VAL A  46      -3.357   5.653 -15.465  1.00 95.26           H  
ATOM    725 HG13 VAL A  46      -2.623   5.843 -13.854  1.00 95.26           H  
ATOM    726  CG2 VAL A  46      -4.718   4.213 -13.562  1.00 95.26           C  
ATOM    727 HG21 VAL A  46      -5.432   4.590 -14.294  1.00 95.26           H  
ATOM    728 HG22 VAL A  46      -5.122   3.317 -13.090  1.00 95.26           H  
ATOM    729 HG23 VAL A  46      -4.552   4.961 -12.787  1.00 95.26           H  
ATOM    730  N   GLU A  47      -2.040   2.844 -17.290  1.00 94.26           N  
ATOM    731  H   GLU A  47      -2.782   3.264 -17.833  1.00 94.26           H  
ATOM    732  CA  GLU A  47      -0.739   2.672 -17.935  1.00 94.26           C  
ATOM    733  HA  GLU A  47      -0.316   1.717 -17.622  1.00 94.26           H  
ATOM    734  C   GLU A  47       0.236   3.776 -17.501  1.00 94.26           C  
ATOM    735  CB  GLU A  47      -0.885   2.622 -19.462  1.00 94.26           C  
ATOM    736  HB2 GLU A  47      -1.355   3.543 -19.807  1.00 94.26           H  
ATOM    737  HB3 GLU A  47       0.112   2.552 -19.899  1.00 94.26           H  
ATOM    738  O   GLU A  47      -0.103   4.964 -17.479  1.00 94.26           O  
ATOM    739  CG  GLU A  47      -1.713   1.410 -19.928  1.00 94.26           C  
ATOM    740  HG2 GLU A  47      -2.736   1.516 -19.567  1.00 94.26           H  
ATOM    741  HG3 GLU A  47      -1.288   0.510 -19.482  1.00 94.26           H  
ATOM    742  CD  GLU A  47      -1.737   1.251 -21.457  1.00 94.26           C  
ATOM    743  OE1 GLU A  47      -1.966   0.105 -21.912  1.00 94.26           O  
ATOM    744  OE2 GLU A  47      -1.521   2.262 -22.165  1.00 94.26           O  
ATOM    745  N   LEU A  48       1.453   3.362 -17.156  1.00 91.33           N  
ATOM    746  H   LEU A  48       1.649   2.377 -17.259  1.00 91.33           H  
ATOM    747  CA  LEU A  48       2.583   4.201 -16.778  1.00 91.33           C  
ATOM    748  HA  LEU A  48       2.237   5.217 -16.583  1.00 91.33           H  
ATOM    749  C   LEU A  48       3.590   4.251 -17.931  1.00 91.33           C  
ATOM    750  CB  LEU A  48       3.253   3.644 -15.508  1.00 91.33           C  
ATOM    751  HB2 LEU A  48       4.115   4.270 -15.278  1.00 91.33           H  
ATOM    752  HB3 LEU A  48       3.636   2.649 -15.736  1.00 91.33           H  
ATOM    753  O   LEU A  48       3.941   3.222 -18.518  1.00 91.33           O  
ATOM    754  CG  LEU A  48       2.377   3.537 -14.248  1.00 91.33           C  
ATOM    755  HG  LEU A  48       1.576   2.817 -14.414  1.00 91.33           H  
ATOM    756  CD1 LEU A  48       3.254   3.037 -13.096  1.00 91.33           C  
ATOM    757 HD11 LEU A  48       3.637   2.043 -13.331  1.00 91.33           H  
ATOM    758 HD12 LEU A  48       2.678   2.972 -12.173  1.00 91.33           H  
ATOM    759 HD13 LEU A  48       4.092   3.715 -12.936  1.00 91.33           H  
ATOM    760  CD2 LEU A  48       1.762   4.880 -13.852  1.00 91.33           C  
ATOM    761 HD21 LEU A  48       1.048   5.193 -14.614  1.00 91.33           H  
ATOM    762 HD22 LEU A  48       2.545   5.634 -13.760  1.00 91.33           H  
ATOM    763 HD23 LEU A  48       1.235   4.781 -12.902  1.00 91.33           H  
ATOM    764  N   SER A  49       4.111   5.443 -18.220  1.00 90.27           N  
ATOM    765  H   SER A  49       3.833   6.240 -17.667  1.00 90.27           H  
ATOM    766  CA  SER A  49       5.223   5.595 -19.161  1.00 90.27           C  
ATOM    767  HA  SER A  49       4.904   5.150 -20.103  1.00 90.27           H  
ATOM    768  C   SER A  49       6.474   4.850 -18.659  1.00 90.27           C  
ATOM    769  CB  SER A  49       5.523   7.079 -19.416  1.00 90.27           C  
ATOM    770  HB2 SER A  49       6.090   7.171 -20.342  1.00 90.27           H  
ATOM    771  HB3 SER A  49       4.587   7.627 -19.532  1.00 90.27           H  
ATOM    772  O   SER A  49       6.601   4.606 -17.456  1.00 90.27           O  
ATOM    773  OG  SER A  49       6.282   7.646 -18.367  1.00 90.27           O  
ATOM    774  HG  SER A  49       6.507   8.550 -18.598  1.00 90.27           H  
ATOM    775  N   PRO A  50       7.440   4.511 -19.534  1.00 84.99           N  
ATOM    776  CA  PRO A  50       8.699   3.873 -19.128  1.00 84.99           C  
ATOM    777  HA  PRO A  50       8.493   2.846 -18.827  1.00 84.99           H  
ATOM    778  C   PRO A  50       9.437   4.592 -17.982  1.00 84.99           C  
ATOM    779  CB  PRO A  50       9.543   3.835 -20.403  1.00 84.99           C  
ATOM    780  HB2 PRO A  50      10.091   4.770 -20.523  1.00 84.99           H  
ATOM    781  HB3 PRO A  50      10.228   2.987 -20.406  1.00 84.99           H  
ATOM    782  O   PRO A  50      10.023   3.955 -17.111  1.00 84.99           O  
ATOM    783  CG  PRO A  50       8.491   3.719 -21.505  1.00 84.99           C  
ATOM    784  HG2 PRO A  50       8.147   2.687 -21.576  1.00 84.99           H  
ATOM    785  HG3 PRO A  50       8.869   4.068 -22.466  1.00 84.99           H  
ATOM    786  CD  PRO A  50       7.361   4.603 -20.985  1.00 84.99           C  
ATOM    787  HD2 PRO A  50       6.406   4.240 -21.363  1.00 84.99           H  
ATOM    788  HD3 PRO A  50       7.530   5.634 -21.296  1.00 84.99           H  
ATOM    789  N   GLU A  51       9.359   5.921 -17.936  1.00 84.33           N  
ATOM    790  H   GLU A  51       8.848   6.396 -18.667  1.00 84.33           H  
ATOM    791  CA  GLU A  51       9.983   6.760 -16.901  1.00 84.33           C  
ATOM    792  HA  GLU A  51      11.006   6.429 -16.726  1.00 84.33           H  
ATOM    793  C   GLU A  51       9.236   6.696 -15.553  1.00 84.33           C  
ATOM    794  CB  GLU A  51      10.011   8.202 -17.428  1.00 84.33           C  
ATOM    795  HB2 GLU A  51      10.379   8.868 -16.647  1.00 84.33           H  
ATOM    796  HB3 GLU A  51       8.984   8.482 -17.662  1.00 84.33           H  
ATOM    797  O   GLU A  51       9.810   6.968 -14.497  1.00 84.33           O  
ATOM    798  CG  GLU A  51      10.901   8.365 -18.679  1.00 84.33           C  
ATOM    799  HG2 GLU A  51      11.944   8.375 -18.363  1.00 84.33           H  
ATOM    800  HG3 GLU A  51      10.769   7.508 -19.341  1.00 84.33           H  
ATOM    801  CD  GLU A  51      10.590   9.630 -19.494  1.00 84.33           C  
ATOM    802  OE1 GLU A  51      11.184   9.753 -20.588  1.00 84.33           O  
ATOM    803  OE2 GLU A  51       9.742  10.435 -19.049  1.00 84.33           O  
ATOM    804  N   GLN A  52       7.958   6.309 -15.579  1.00 87.36           N  
ATOM    805  H   GLN A  52       7.569   6.062 -16.477  1.00 87.36           H  
ATOM    806  CA  GLN A  52       7.054   6.231 -14.429  1.00 87.36           C  
ATOM    807  HA  GLN A  52       7.357   6.961 -13.679  1.00 87.36           H  
ATOM    808  C   GLN A  52       7.059   4.855 -13.739  1.00 87.36           C  
ATOM    809  CB  GLN A  52       5.642   6.591 -14.924  1.00 87.36           C  
ATOM    810  HB2 GLN A  52       5.431   6.030 -15.835  1.00 87.36           H  
ATOM    811  HB3 GLN A  52       4.905   6.288 -14.180  1.00 87.36           H  
ATOM    812  O   GLN A  52       6.711   4.769 -12.564  1.00 87.36           O  
ATOM    813  CG  GLN A  52       5.472   8.088 -15.215  1.00 87.36           C  
ATOM    814  HG2 GLN A  52       5.557   8.624 -14.269  1.00 87.36           H  
ATOM    815  HG3 GLN A  52       6.271   8.440 -15.867  1.00 87.36           H  
ATOM    816  CD  GLN A  52       4.133   8.437 -15.864  1.00 87.36           C  
ATOM    817  NE2 GLN A  52       3.689   9.671 -15.766  1.00 87.36           N  
ATOM    818 HE21 GLN A  52       2.816   9.888 -16.224  1.00 87.36           H  
ATOM    819 HE22 GLN A  52       4.150  10.353 -15.181  1.00 87.36           H  
ATOM    820  OE1 GLN A  52       3.456   7.618 -16.467  1.00 87.36           O  
ATOM    821  N   GLN A  53       7.477   3.782 -14.422  1.00 84.50           N  
ATOM    822  H   GLN A  53       7.752   3.923 -15.384  1.00 84.50           H  
ATOM    823  CA  GLN A  53       7.306   2.392 -13.947  1.00 84.50           C  
ATOM    824  HA  GLN A  53       6.247   2.230 -13.751  1.00 84.50           H  
ATOM    825  C   GLN A  53       8.054   2.086 -12.642  1.00 84.50           C  
ATOM    826  CB  GLN A  53       7.749   1.384 -15.024  1.00 84.50           C  
ATOM    827  HB2 GLN A  53       7.370   0.399 -14.751  1.00 84.50           H  
ATOM    828  HB3 GLN A  53       8.837   1.336 -15.055  1.00 84.50           H  
ATOM    829  O   GLN A  53       7.612   1.260 -11.853  1.00 84.50           O  
ATOM    830  CG  GLN A  53       7.239   1.754 -16.420  1.00 84.50           C  
ATOM    831  HG2 GLN A  53       6.199   2.077 -16.371  1.00 84.50           H  
ATOM    832  HG3 GLN A  53       7.829   2.606 -16.758  1.00 84.50           H  
ATOM    833  CD  GLN A  53       7.412   0.672 -17.474  1.00 84.50           C  
ATOM    834  NE2 GLN A  53       6.647   0.720 -18.543  1.00 84.50           N  
ATOM    835 HE21 GLN A  53       6.737  -0.063 -19.175  1.00 84.50           H  
ATOM    836 HE22 GLN A  53       5.908   1.404 -18.614  1.00 84.50           H  
ATOM    837  OE1 GLN A  53       8.256  -0.200 -17.389  1.00 84.50           O  
ATOM    838  N   ASN A  54       9.164   2.786 -12.396  1.00 83.95           N  
ATOM    839  H   ASN A  54       9.456   3.447 -13.101  1.00 83.95           H  
ATOM    840  CA  ASN A  54      10.009   2.581 -11.217  1.00 83.95           C  
ATOM    841  HA  ASN A  54       9.870   1.566 -10.845  1.00 83.95           H  
ATOM    842  C   ASN A  54       9.668   3.520 -10.050  1.00 83.95           C  
ATOM    843  CB  ASN A  54      11.474   2.736 -11.650  1.00 83.95           C  
ATOM    844  HB2 ASN A  54      12.114   2.631 -10.774  1.00 83.95           H  
ATOM    845  HB3 ASN A  54      11.631   3.724 -12.081  1.00 83.95           H  
ATOM    846  O   ASN A  54      10.289   3.431  -8.991  1.00 83.95           O  
ATOM    847  CG  ASN A  54      11.892   1.660 -12.632  1.00 83.95           C  
ATOM    848  ND2 ASN A  54      12.430   2.023 -13.771  1.00 83.95           N  
ATOM    849 HD21 ASN A  54      12.482   2.993 -14.048  1.00 83.95           H  
ATOM    850 HD22 ASN A  54      12.607   1.264 -14.414  1.00 83.95           H  
ATOM    851  OD1 ASN A  54      11.753   0.480 -12.394  1.00 83.95           O  
ATOM    852  N   ASN A  55       8.751   4.474 -10.249  1.00 89.89           N  
ATOM    853  H   ASN A  55       8.212   4.451 -11.104  1.00 89.89           H  
ATOM    854  CA  ASN A  55       8.380   5.463  -9.242  1.00 89.89           C  
ATOM    855  HA  ASN A  55       8.531   5.033  -8.252  1.00 89.89           H  
ATOM    856  C   ASN A  55       6.897   5.832  -9.380  1.00 89.89           C  
ATOM    857  CB  ASN A  55       9.282   6.706  -9.342  1.00 89.89           C  
ATOM    858  HB2 ASN A  55       9.123   7.189 -10.306  1.00 89.89           H  
ATOM    859  HB3 ASN A  55       8.979   7.405  -8.563  1.00 89.89           H  
ATOM    860  O   ASN A  55       6.536   6.729 -10.148  1.00 89.89           O  
ATOM    861  CG  ASN A  55      10.762   6.414  -9.165  1.00 89.89           C  
ATOM    862  ND2 ASN A  55      11.519   6.470 -10.237  1.00 89.89           N  
ATOM    863 HD21 ASN A  55      12.489   6.210 -10.129  1.00 89.89           H  
ATOM    864 HD22 ASN A  55      11.098   6.657 -11.136  1.00 89.89           H  
ATOM    865  OD1 ASN A  55      11.272   6.152  -8.083  1.00 89.89           O  
ATOM    866  N   ALA A  56       6.052   5.176  -8.590  1.00 92.94           N  
ATOM    867  H   ALA A  56       6.430   4.499  -7.943  1.00 92.94           H  
ATOM    868  CA  ALA A  56       4.626   5.442  -8.510  1.00 92.94           C  
ATOM    869  HA  ALA A  56       4.428   6.432  -8.921  1.00 92.94           H  
ATOM    870  C   ALA A  56       4.144   5.429  -7.053  1.00 92.94           C  
ATOM    871  CB  ALA A  56       3.878   4.419  -9.373  1.00 92.94           C  
ATOM    872  HB1 ALA A  56       2.809   4.632  -9.356  1.00 92.94           H  
ATOM    873  HB2 ALA A  56       4.235   4.476 -10.401  1.00 92.94           H  
ATOM    874  HB3 ALA A  56       4.050   3.412  -8.991  1.00 92.94           H  
ATOM    875  O   ALA A  56       4.498   4.556  -6.263  1.00 92.94           O  
ATOM    876  N   MET A  57       3.286   6.381  -6.711  1.00 94.35           N  
ATOM    877  H   MET A  57       3.063   7.083  -7.402  1.00 94.35           H  
ATOM    878  CA  MET A  57       2.538   6.408  -5.462  1.00 94.35           C  
ATOM    879  HA  MET A  57       2.851   5.576  -4.831  1.00 94.35           H  
ATOM    880  C   MET A  57       1.052   6.239  -5.775  1.00 94.35           C  
ATOM    881  CB  MET A  57       2.852   7.704  -4.704  1.00 94.35           C  
ATOM    882  HB2 MET A  57       2.633   8.557  -5.346  1.00 94.35           H  
ATOM    883  HB3 MET A  57       3.913   7.721  -4.459  1.00 94.35           H  
ATOM    884  O   MET A  57       0.493   6.973  -6.587  1.00 94.35           O  
ATOM    885  CG  MET A  57       2.045   7.823  -3.406  1.00 94.35           C  
ATOM    886  HG2 MET A  57       2.245   6.946  -2.791  1.00 94.35           H  
ATOM    887  HG3 MET A  57       0.981   7.830  -3.643  1.00 94.35           H  
ATOM    888  SD  MET A  57       2.407   9.304  -2.424  1.00 94.35           S  
ATOM    889  CE  MET A  57       1.713  10.592  -3.500  1.00 94.35           C  
ATOM    890  HE1 MET A  57       0.673  10.365  -3.731  1.00 94.35           H  
ATOM    891  HE2 MET A  57       2.287  10.648  -4.425  1.00 94.35           H  
ATOM    892  HE3 MET A  57       1.772  11.555  -2.993  1.00 94.35           H  
ATOM    893  N   VAL A  58       0.408   5.280  -5.118  1.00 95.86           N  
ATOM    894  H   VAL A  58       0.947   4.700  -4.491  1.00 95.86           H  
ATOM    895  CA  VAL A  58      -1.024   5.004  -5.222  1.00 95.86           C  
ATOM    896  HA  VAL A  58      -1.463   5.659  -5.974  1.00 95.86           H  
ATOM    897  C   VAL A  58      -1.668   5.311  -3.878  1.00 95.86           C  
ATOM    898  CB  VAL A  58      -1.300   3.553  -5.660  1.00 95.86           C  
ATOM    899  HB  VAL A  58      -1.013   2.871  -4.860  1.00 95.86           H  
ATOM    900  O   VAL A  58      -1.410   4.644  -2.879  1.00 95.86           O  
ATOM    901  CG1 VAL A  58      -2.793   3.354  -5.948  1.00 95.86           C  
ATOM    902 HG11 VAL A  58      -3.377   3.532  -5.045  1.00 95.86           H  
ATOM    903 HG12 VAL A  58      -2.973   2.331  -6.278  1.00 95.86           H  
ATOM    904 HG13 VAL A  58      -3.119   4.043  -6.727  1.00 95.86           H  
ATOM    905  CG2 VAL A  58      -0.506   3.171  -6.916  1.00 95.86           C  
ATOM    906 HG21 VAL A  58      -0.756   2.152  -7.210  1.00 95.86           H  
ATOM    907 HG22 VAL A  58      -0.732   3.860  -7.730  1.00 95.86           H  
ATOM    908 HG23 VAL A  58       0.564   3.199  -6.709  1.00 95.86           H  
ATOM    909  N   GLU A  59      -2.511   6.331  -3.849  1.00 96.53           N  
ATOM    910  H   GLU A  59      -2.666   6.833  -4.712  1.00 96.53           H  
ATOM    911  CA  GLU A  59      -3.361   6.680  -2.718  1.00 96.53           C  
ATOM    912  HA  GLU A  59      -2.947   6.274  -1.795  1.00 96.53           H  
ATOM    913  C   GLU A  59      -4.747   6.074  -2.949  1.00 96.53           C  
ATOM    914  CB  GLU A  59      -3.393   8.210  -2.593  1.00 96.53           C  
ATOM    915  HB2 GLU A  59      -2.385   8.553  -2.360  1.00 96.53           H  
ATOM    916  HB3 GLU A  59      -3.654   8.625  -3.566  1.00 96.53           H  
ATOM    917  O   GLU A  59      -5.406   6.378  -3.942  1.00 96.53           O  
ATOM    918  CG  GLU A  59      -4.376   8.747  -1.541  1.00 96.53           C  
ATOM    919  HG2 GLU A  59      -5.384   8.416  -1.791  1.00 96.53           H  
ATOM    920  HG3 GLU A  59      -4.112   8.309  -0.578  1.00 96.53           H  
ATOM    921  CD  GLU A  59      -4.384  10.286  -1.418  1.00 96.53           C  
ATOM    922  OE1 GLU A  59      -5.088  10.810  -0.528  1.00 96.53           O  
ATOM    923  OE2 GLU A  59      -3.650  11.016  -2.137  1.00 96.53           O  
ATOM    924  N   VAL A  60      -5.204   5.225  -2.032  1.00 96.29           N  
ATOM    925  H   VAL A  60      -4.603   5.005  -1.251  1.00 96.29           H  
ATOM    926  CA  VAL A  60      -6.550   4.652  -2.034  1.00 96.29           C  
ATOM    927  HA  VAL A  60      -7.069   4.974  -2.937  1.00 96.29           H  
ATOM    928  C   VAL A  60      -7.320   5.176  -0.833  1.00 96.29           C  
ATOM    929  CB  VAL A  60      -6.533   3.114  -2.042  1.00 96.29           C  
ATOM    930  HB  VAL A  60      -6.091   2.740  -1.119  1.00 96.29           H  
ATOM    931  O   VAL A  60      -6.911   4.986   0.311  1.00 96.29           O  
ATOM    932  CG1 VAL A  60      -7.979   2.610  -2.140  1.00 96.29           C  
ATOM    933 HG11 VAL A  60      -8.512   2.807  -1.209  1.00 96.29           H  
ATOM    934 HG12 VAL A  60      -8.490   3.112  -2.961  1.00 96.29           H  
ATOM    935 HG13 VAL A  60      -7.994   1.535  -2.319  1.00 96.29           H  
ATOM    936  CG2 VAL A  60      -5.730   2.555  -3.222  1.00 96.29           C  
ATOM    937 HG21 VAL A  60      -6.095   2.971  -4.161  1.00 96.29           H  
ATOM    938 HG22 VAL A  60      -5.815   1.468  -3.250  1.00 96.29           H  
ATOM    939 HG23 VAL A  60      -4.677   2.813  -3.106  1.00 96.29           H  
ATOM    940  N   GLN A  61      -8.466   5.798  -1.085  1.00 95.13           N  
ATOM    941  H   GLN A  61      -8.730   5.928  -2.051  1.00 95.13           H  
ATOM    942  CA  GLN A  61      -9.366   6.292  -0.054  1.00 95.13           C  
ATOM    943  HA  GLN A  61      -8.876   6.195   0.915  1.00 95.13           H  
ATOM    944  C   GLN A  61     -10.661   5.470  -0.020  1.00 95.13           C  
ATOM    945  CB  GLN A  61      -9.614   7.787  -0.272  1.00 95.13           C  
ATOM    946  HB2 GLN A  61      -8.660   8.313  -0.279  1.00 95.13           H  
ATOM    947  HB3 GLN A  61     -10.100   7.926  -1.237  1.00 95.13           H  
ATOM    948  O   GLN A  61     -11.413   5.425  -1.000  1.00 95.13           O  
ATOM    949  CG  GLN A  61     -10.503   8.375   0.831  1.00 95.13           C  
ATOM    950  HG2 GLN A  61     -10.007   8.252   1.794  1.00 95.13           H  
ATOM    951  HG3 GLN A  61     -11.448   7.834   0.868  1.00 95.13           H  
ATOM    952  CD  GLN A  61     -10.834   9.850   0.634  1.00 95.13           C  
ATOM    953  NE2 GLN A  61     -11.545  10.427   1.575  1.00 95.13           N  
ATOM    954 HE21 GLN A  61     -11.742  11.412   1.469  1.00 95.13           H  
ATOM    955 HE22 GLN A  61     -11.899   9.867   2.337  1.00 95.13           H  
ATOM    956  OE1 GLN A  61     -10.533  10.492  -0.361  1.00 95.13           O  
ATOM    957  N   VAL A  62     -10.952   4.880   1.144  1.00 90.69           N  
ATOM    958  H   VAL A  62     -10.284   4.986   1.894  1.00 90.69           H  
ATOM    959  CA  VAL A  62     -12.181   4.124   1.433  1.00 90.69           C  
ATOM    960  HA  VAL A  62     -12.834   4.153   0.561  1.00 90.69           H  
ATOM    961  C   VAL A  62     -12.905   4.785   2.597  1.00 90.69           C  
ATOM    962  CB  VAL A  62     -11.888   2.645   1.733  1.00 90.69           C  
ATOM    963  HB  VAL A  62     -11.302   2.564   2.649  1.00 90.69           H  
ATOM    964  O   VAL A  62     -12.556   4.615   3.765  1.00 90.69           O  
ATOM    965  CG1 VAL A  62     -13.190   1.844   1.910  1.00 90.69           C  
ATOM    966 HG11 VAL A  62     -13.756   2.224   2.760  1.00 90.69           H  
ATOM    967 HG12 VAL A  62     -12.946   0.802   2.117  1.00 90.69           H  
ATOM    968 HG13 VAL A  62     -13.795   1.895   1.005  1.00 90.69           H  
ATOM    969  CG2 VAL A  62     -11.085   2.032   0.590  1.00 90.69           C  
ATOM    970 HG21 VAL A  62     -11.581   1.121   0.254  1.00 90.69           H  
ATOM    971 HG22 VAL A  62     -10.079   1.815   0.947  1.00 90.69           H  
ATOM    972 HG23 VAL A  62     -11.013   2.698  -0.270  1.00 90.69           H  
ATOM    973  N   GLY A  63     -13.915   5.597   2.282  1.00 88.70           N  
ATOM    974  H   GLY A  63     -14.111   5.755   1.304  1.00 88.70           H  
ATOM    975  CA  GLY A  63     -14.537   6.470   3.278  1.00 88.70           C  
ATOM    976  HA2 GLY A  63     -14.982   5.864   4.067  1.00 88.70           H  
ATOM    977  HA3 GLY A  63     -15.319   7.066   2.808  1.00 88.70           H  
ATOM    978  C   GLY A  63     -13.506   7.429   3.889  1.00 88.70           C  
ATOM    979  O   GLY A  63     -12.973   8.291   3.190  1.00 88.70           O  
ATOM    980  N   ASN A  64     -13.218   7.259   5.182  1.00 88.00           N  
ATOM    981  H   ASN A  64     -13.626   6.464   5.654  1.00 88.00           H  
ATOM    982  CA  ASN A  64     -12.256   8.079   5.932  1.00 88.00           C  
ATOM    983  HA  ASN A  64     -12.092   9.015   5.397  1.00 88.00           H  
ATOM    984  C   ASN A  64     -10.871   7.420   6.075  1.00 88.00           C  
ATOM    985  CB  ASN A  64     -12.856   8.414   7.309  1.00 88.00           C  
ATOM    986  HB2 ASN A  64     -13.070   7.488   7.842  1.00 88.00           H  
ATOM    987  HB3 ASN A  64     -12.122   8.975   7.889  1.00 88.00           H  
ATOM    988  O   ASN A  64      -9.973   8.009   6.677  1.00 88.00           O  
ATOM    989  CG  ASN A  64     -14.115   9.258   7.240  1.00 88.00           C  
ATOM    990  ND2 ASN A  64     -14.910   9.250   8.283  1.00 88.00           N  
ATOM    991 HD21 ASN A  64     -14.669   8.732   9.116  1.00 88.00           H  
ATOM    992 HD22 ASN A  64     -15.722   9.847   8.218  1.00 88.00           H  
ATOM    993  OD1 ASN A  64     -14.415   9.929   6.271  1.00 88.00           O  
ATOM    994  N   GLU A  65     -10.693   6.195   5.578  1.00 90.39           N  
ATOM    995  H   GLU A  65     -11.431   5.758   5.044  1.00 90.39           H  
ATOM    996  CA  GLU A  65      -9.404   5.507   5.594  1.00 90.39           C  
ATOM    997  HA  GLU A  65      -8.825   5.847   6.452  1.00 90.39           H  
ATOM    998  C   GLU A  65      -8.623   5.863   4.330  1.00 90.39           C  
ATOM    999  CB  GLU A  65      -9.582   3.985   5.736  1.00 90.39           C  
ATOM   1000  HB2 GLU A  65     -10.195   3.607   4.919  1.00 90.39           H  
ATOM   1001  HB3 GLU A  65      -8.598   3.520   5.680  1.00 90.39           H  
ATOM   1002  O   GLU A  65      -9.141   5.720   3.224  1.00 90.39           O  
ATOM   1003  CG  GLU A  65     -10.228   3.615   7.083  1.00 90.39           C  
ATOM   1004  HG2 GLU A  65     -11.230   4.042   7.124  1.00 90.39           H  
ATOM   1005  HG3 GLU A  65      -9.640   4.071   7.879  1.00 90.39           H  
ATOM   1006  CD  GLU A  65     -10.328   2.101   7.351  1.00 90.39           C  
ATOM   1007  OE1 GLU A  65     -10.806   1.762   8.459  1.00 90.39           O  
ATOM   1008  OE2 GLU A  65      -9.924   1.275   6.497  1.00 90.39           O  
ATOM   1009  N   ILE A  66      -7.384   6.329   4.502  1.00 94.43           N  
ATOM   1010  H   ILE A  66      -7.030   6.440   5.442  1.00 94.43           H  
ATOM   1011  CA  ILE A  66      -6.461   6.603   3.400  1.00 94.43           C  
ATOM   1012  HA  ILE A  66      -6.972   6.411   2.456  1.00 94.43           H  
ATOM   1013  C   ILE A  66      -5.291   5.630   3.505  1.00 94.43           C  
ATOM   1014  CB  ILE A  66      -5.986   8.073   3.366  1.00 94.43           C  
ATOM   1015  HB  ILE A  66      -5.299   8.244   4.194  1.00 94.43           H  
ATOM   1016  O   ILE A  66      -4.605   5.580   4.534  1.00 94.43           O  
ATOM   1017  CG1 ILE A  66      -7.157   9.076   3.478  1.00 94.43           C  
ATOM   1018 HG12 ILE A  66      -7.839   8.934   2.640  1.00 94.43           H  
ATOM   1019 HG13 ILE A  66      -7.707   8.886   4.399  1.00 94.43           H  
ATOM   1020  CG2 ILE A  66      -5.242   8.295   2.039  1.00 94.43           C  
ATOM   1021 HG21 ILE A  66      -5.936   8.199   1.203  1.00 94.43           H  
ATOM   1022 HG22 ILE A  66      -4.448   7.561   1.901  1.00 94.43           H  
ATOM   1023 HG23 ILE A  66      -4.806   9.292   1.996  1.00 94.43           H  
ATOM   1024  CD1 ILE A  66      -6.718  10.546   3.519  1.00 94.43           C  
ATOM   1025 HD11 ILE A  66      -6.314  10.854   2.555  1.00 94.43           H  
ATOM   1026 HD12 ILE A  66      -5.968  10.689   4.297  1.00 94.43           H  
ATOM   1027 HD13 ILE A  66      -7.583  11.171   3.742  1.00 94.43           H  
ATOM   1028  N   VAL A  67      -5.074   4.867   2.441  1.00 94.87           N  
ATOM   1029  H   VAL A  67      -5.688   4.974   1.647  1.00 94.87           H  
ATOM   1030  CA  VAL A  67      -3.991   3.898   2.307  1.00 94.87           C  
ATOM   1031  HA  VAL A  67      -3.423   3.884   3.237  1.00 94.87           H  
ATOM   1032  C   VAL A  67      -3.061   4.336   1.190  1.00 94.87           C  
ATOM   1033  CB  VAL A  67      -4.530   2.478   2.081  1.00 94.87           C  
ATOM   1034  HB  VAL A  67      -5.119   2.443   1.164  1.00 94.87           H  
ATOM   1035  O   VAL A  67      -3.515   4.670   0.102  1.00 94.87           O  
ATOM   1036  CG1 VAL A  67      -3.384   1.466   1.956  1.00 94.87           C  
ATOM   1037 HG11 VAL A  67      -3.779   0.451   1.918  1.00 94.87           H  
ATOM   1038 HG12 VAL A  67      -2.682   1.556   2.785  1.00 94.87           H  
ATOM   1039 HG13 VAL A  67      -2.830   1.649   1.035  1.00 94.87           H  
ATOM   1040  CG2 VAL A  67      -5.437   2.096   3.258  1.00 94.87           C  
ATOM   1041 HG21 VAL A  67      -5.523   1.012   3.325  1.00 94.87           H  
ATOM   1042 HG22 VAL A  67      -6.429   2.524   3.114  1.00 94.87           H  
ATOM   1043 HG23 VAL A  67      -5.026   2.464   4.198  1.00 94.87           H  
ATOM   1044  N   PHE A  68      -1.762   4.333   1.459  1.00 96.10           N  
ATOM   1045  H   PHE A  68      -1.459   4.011   2.367  1.00 96.10           H  
ATOM   1046  CA  PHE A  68      -0.739   4.654   0.471  1.00 96.10           C  
ATOM   1047  HA  PHE A  68      -1.203   5.009  -0.449  1.00 96.10           H  
ATOM   1048  C   PHE A  68       0.079   3.422   0.140  1.00 96.10           C  
ATOM   1049  CB  PHE A  68       0.171   5.763   0.988  1.00 96.10           C  
ATOM   1050  HB2 PHE A  68       1.072   5.811   0.376  1.00 96.10           H  
ATOM   1051  HB3 PHE A  68       0.450   5.515   2.012  1.00 96.10           H  
ATOM   1052  O   PHE A  68       0.526   2.710   1.039  1.00 96.10           O  
ATOM   1053  CG  PHE A  68      -0.494   7.109   0.979  1.00 96.10           C  
ATOM   1054  CD1 PHE A  68      -0.336   7.980  -0.110  1.00 96.10           C  
ATOM   1055  HD1 PHE A  68       0.299   7.710  -0.941  1.00 96.10           H  
ATOM   1056  CD2 PHE A  68      -1.334   7.450   2.047  1.00 96.10           C  
ATOM   1057  HD2 PHE A  68      -1.495   6.741   2.845  1.00 96.10           H  
ATOM   1058  CE1 PHE A  68      -1.068   9.174  -0.146  1.00 96.10           C  
ATOM   1059  HE1 PHE A  68      -1.009   9.804  -1.021  1.00 96.10           H  
ATOM   1060  CE2 PHE A  68      -2.027   8.661   2.035  1.00 96.10           C  
ATOM   1061  HE2 PHE A  68      -2.698   8.901   2.846  1.00 96.10           H  
ATOM   1062  CZ  PHE A  68      -1.941   9.489   0.911  1.00 96.10           C  
ATOM   1063  HZ  PHE A  68      -2.615  10.330   0.841  1.00 96.10           H  
ATOM   1064  N   PHE A  69       0.328   3.241  -1.148  1.00 94.05           N  
ATOM   1065  H   PHE A  69      -0.138   3.841  -1.814  1.00 94.05           H  
ATOM   1066  CA  PHE A  69       1.280   2.287  -1.680  1.00 94.05           C  
ATOM   1067  HA  PHE A  69       1.767   1.752  -0.864  1.00 94.05           H  
ATOM   1068  C   PHE A  69       2.321   3.048  -2.483  1.00 94.05           C  
ATOM   1069  CB  PHE A  69       0.566   1.254  -2.540  1.00 94.05           C  
ATOM   1070  HB2 PHE A  69       1.311   0.517  -2.837  1.00 94.05           H  
ATOM   1071  HB3 PHE A  69       0.187   1.725  -3.448  1.00 94.05           H  
ATOM   1072  O   PHE A  69       1.981   3.754  -3.428  1.00 94.05           O  
ATOM   1073  CG  PHE A  69      -0.568   0.550  -1.836  1.00 94.05           C  
ATOM   1074  CD1 PHE A  69      -0.310  -0.593  -1.065  1.00 94.05           C  
ATOM   1075  HD1 PHE A  69       0.704  -0.951  -0.966  1.00 94.05           H  
ATOM   1076  CD2 PHE A  69      -1.876   1.053  -1.937  1.00 94.05           C  
ATOM   1077  HD2 PHE A  69      -2.069   1.950  -2.506  1.00 94.05           H  
ATOM   1078  CE1 PHE A  69      -1.370  -1.277  -0.443  1.00 94.05           C  
ATOM   1079  HE1 PHE A  69      -1.179  -2.172   0.131  1.00 94.05           H  
ATOM   1080  CE2 PHE A  69      -2.934   0.377  -1.311  1.00 94.05           C  
ATOM   1081  HE2 PHE A  69      -3.943   0.752  -1.402  1.00 94.05           H  
ATOM   1082  CZ  PHE A  69      -2.683  -0.799  -0.590  1.00 94.05           C  
ATOM   1083  HZ  PHE A  69      -3.517  -1.327  -0.152  1.00 94.05           H  
ATOM   1084  N   ILE A  70       3.582   2.937  -2.095  1.00 92.54           N  
ATOM   1085  H   ILE A  70       3.783   2.366  -1.287  1.00 92.54           H  
ATOM   1086  CA  ILE A  70       4.696   3.593  -2.768  1.00 92.54           C  
ATOM   1087  HA  ILE A  70       4.328   4.222  -3.579  1.00 92.54           H  
ATOM   1088  C   ILE A  70       5.572   2.510  -3.386  1.00 92.54           C  
ATOM   1089  CB  ILE A  70       5.467   4.502  -1.787  1.00 92.54           C  
ATOM   1090  HB  ILE A  70       5.794   3.897  -0.941  1.00 92.54           H  
ATOM   1091  O   ILE A  70       6.124   1.682  -2.667  1.00 92.54           O  
ATOM   1092  CG1 ILE A  70       4.571   5.637  -1.239  1.00 92.54           C  
ATOM   1093 HG12 ILE A  70       3.649   5.216  -0.838  1.00 92.54           H  
ATOM   1094 HG13 ILE A  70       4.312   6.316  -2.051  1.00 92.54           H  
ATOM   1095  CG2 ILE A  70       6.708   5.064  -2.502  1.00 92.54           C  
ATOM   1096 HG21 ILE A  70       7.407   4.263  -2.739  1.00 92.54           H  
ATOM   1097 HG22 ILE A  70       6.397   5.532  -3.436  1.00 92.54           H  
ATOM   1098 HG23 ILE A  70       7.240   5.780  -1.876  1.00 92.54           H  
ATOM   1099  CD1 ILE A  70       5.227   6.441  -0.109  1.00 92.54           C  
ATOM   1100 HD11 ILE A  70       6.073   7.017  -0.486  1.00 92.54           H  
ATOM   1101 HD12 ILE A  70       5.589   5.766   0.667  1.00 92.54           H  
ATOM   1102 HD13 ILE A  70       4.499   7.131   0.316  1.00 92.54           H  
ATOM   1103  N   LEU A  71       5.737   2.552  -4.702  1.00 91.15           N  
ATOM   1104  H   LEU A  71       5.231   3.255  -5.222  1.00 91.15           H  
ATOM   1105  CA  LEU A  71       6.837   1.910  -5.408  1.00 91.15           C  
ATOM   1106  HA  LEU A  71       7.330   1.186  -4.758  1.00 91.15           H  
ATOM   1107  C   LEU A  71       7.832   3.003  -5.786  1.00 91.15           C  
ATOM   1108  CB  LEU A  71       6.294   1.190  -6.655  1.00 91.15           C  
ATOM   1109  HB2 LEU A  71       5.754   1.909  -7.271  1.00 91.15           H  
ATOM   1110  HB3 LEU A  71       5.590   0.417  -6.345  1.00 91.15           H  
ATOM   1111  O   LEU A  71       7.468   3.932  -6.503  1.00 91.15           O  
ATOM   1112  CG  LEU A  71       7.398   0.543  -7.513  1.00 91.15           C  
ATOM   1113  HG  LEU A  71       8.098   1.306  -7.853  1.00 91.15           H  
ATOM   1114  CD1 LEU A  71       8.166  -0.515  -6.722  1.00 91.15           C  
ATOM   1115 HD11 LEU A  71       8.808  -1.084  -7.395  1.00 91.15           H  
ATOM   1116 HD12 LEU A  71       8.803  -0.044  -5.974  1.00 91.15           H  
ATOM   1117 HD13 LEU A  71       7.462  -1.188  -6.233  1.00 91.15           H  
ATOM   1118  CD2 LEU A  71       6.778  -0.106  -8.743  1.00 91.15           C  
ATOM   1119 HD21 LEU A  71       6.284   0.652  -9.351  1.00 91.15           H  
ATOM   1120 HD22 LEU A  71       7.560  -0.557  -9.354  1.00 91.15           H  
ATOM   1121 HD23 LEU A  71       6.069  -0.882  -8.453  1.00 91.15           H  
ATOM   1122  N   ALA A  72       9.069   2.923  -5.313  1.00 89.07           N  
ATOM   1123  H   ALA A  72       9.326   2.161  -4.701  1.00 89.07           H  
ATOM   1124  CA  ALA A  72      10.091   3.894  -5.676  1.00 89.07           C  
ATOM   1125  HA  ALA A  72       9.868   4.311  -6.658  1.00 89.07           H  
ATOM   1126  C   ALA A  72      11.463   3.232  -5.765  1.00 89.07           C  
ATOM   1127  CB  ALA A  72      10.067   5.038  -4.658  1.00 89.07           C  
ATOM   1128  HB1 ALA A  72      10.219   4.631  -3.658  1.00 89.07           H  
ATOM   1129  HB2 ALA A  72      10.852   5.756  -4.896  1.00 89.07           H  
ATOM   1130  HB3 ALA A  72       9.103   5.544  -4.698  1.00 89.07           H  
ATOM   1131  O   ALA A  72      11.828   2.439  -4.906  1.00 89.07           O  
ATOM   1132  N   HIS A  73      12.242   3.577  -6.784  1.00 87.51           N  
ATOM   1133  H   HIS A  73      11.818   4.108  -7.532  1.00 87.51           H  
ATOM   1134  CA  HIS A  73      13.653   3.183  -6.895  1.00 87.51           C  
ATOM   1135  HA  HIS A  73      13.880   2.403  -6.169  1.00 87.51           H  
ATOM   1136  C   HIS A  73      14.588   4.359  -6.573  1.00 87.51           C  
ATOM   1137  CB  HIS A  73      13.912   2.595  -8.289  1.00 87.51           C  
ATOM   1138  HB2 HIS A  73      14.990   2.495  -8.415  1.00 87.51           H  
ATOM   1139  HB3 HIS A  73      13.552   3.292  -9.045  1.00 87.51           H  
ATOM   1140  O   HIS A  73      15.753   4.171  -6.216  1.00 87.51           O  
ATOM   1141  CG  HIS A  73      13.305   1.229  -8.541  1.00 87.51           C  
ATOM   1142  CD2 HIS A  73      12.283   0.611  -7.863  1.00 87.51           C  
ATOM   1143  HD2 HIS A  73      11.726   1.001  -7.025  1.00 87.51           H  
ATOM   1144  ND1 HIS A  73      13.708   0.348  -9.521  1.00 87.51           N  
ATOM   1145  HD1 HIS A  73      14.433   0.496 -10.209  1.00 87.51           H  
ATOM   1146  CE1 HIS A  73      12.947  -0.756  -9.438  1.00 87.51           C  
ATOM   1147  HE1 HIS A  73      13.012  -1.612 -10.094  1.00 87.51           H  
ATOM   1148  NE2 HIS A  73      12.072  -0.643  -8.432  1.00 87.51           N  
ATOM   1149  N   ASN A  74      14.074   5.592  -6.645  1.00 90.66           N  
ATOM   1150  H   ASN A  74      13.105   5.686  -6.914  1.00 90.66           H  
ATOM   1151  CA  ASN A  74      14.780   6.791  -6.208  1.00 90.66           C  
ATOM   1152  HA  ASN A  74      15.848   6.658  -6.384  1.00 90.66           H  
ATOM   1153  C   ASN A  74      14.576   7.010  -4.696  1.00 90.66           C  
ATOM   1154  CB  ASN A  74      14.302   7.965  -7.080  1.00 90.66           C  
ATOM   1155  HB2 ASN A  74      14.488   7.723  -8.126  1.00 90.66           H  
ATOM   1156  HB3 ASN A  74      13.229   8.106  -6.956  1.00 90.66           H  
ATOM   1157  O   ASN A  74      13.467   7.311  -4.255  1.00 90.66           O  
ATOM   1158  CG  ASN A  74      15.004   9.267  -6.738  1.00 90.66           C  
ATOM   1159  ND2 ASN A  74      15.544   9.963  -7.709  1.00 90.66           N  
ATOM   1160 HD21 ASN A  74      15.492   9.651  -8.668  1.00 90.66           H  
ATOM   1161 HD22 ASN A  74      16.014  10.815  -7.437  1.00 90.66           H  
ATOM   1162  OD1 ASN A  74      15.090   9.679  -5.594  1.00 90.66           O  
ATOM   1163  N   GLU A  75      15.644   6.893  -3.898  1.00 90.99           N  
ATOM   1164  H   GLU A  75      16.522   6.603  -4.303  1.00 90.99           H  
ATOM   1165  CA  GLU A  75      15.559   7.013  -2.433  1.00 90.99           C  
ATOM   1166  HA  GLU A  75      14.837   6.286  -2.060  1.00 90.99           H  
ATOM   1167  C   GLU A  75      15.103   8.392  -1.940  1.00 90.99           C  
ATOM   1168  CB  GLU A  75      16.915   6.745  -1.767  1.00 90.99           C  
ATOM   1169  HB2 GLU A  75      16.770   6.914  -0.701  1.00 90.99           H  
ATOM   1170  HB3 GLU A  75      17.645   7.471  -2.126  1.00 90.99           H  
ATOM   1171  O   GLU A  75      14.405   8.481  -0.929  1.00 90.99           O  
ATOM   1172  CG  GLU A  75      17.486   5.332  -1.946  1.00 90.99           C  
ATOM   1173  HG2 GLU A  75      16.669   4.613  -1.893  1.00 90.99           H  
ATOM   1174  HG3 GLU A  75      17.949   5.251  -2.930  1.00 90.99           H  
ATOM   1175  CD  GLU A  75      18.509   5.006  -0.844  1.00 90.99           C  
ATOM   1176  OE1 GLU A  75      18.604   3.806  -0.495  1.00 90.99           O  
ATOM   1177  OE2 GLU A  75      19.085   5.954  -0.255  1.00 90.99           O  
ATOM   1178  N   GLU A  76      15.502   9.475  -2.611  1.00 93.44           N  
ATOM   1179  H   GLU A  76      15.981   9.353  -3.492  1.00 93.44           H  
ATOM   1180  CA  GLU A  76      15.115  10.834  -2.220  1.00 93.44           C  
ATOM   1181  HA  GLU A  76      15.312  10.970  -1.157  1.00 93.44           H  
ATOM   1182  C   GLU A  76      13.615  11.048  -2.445  1.00 93.44           C  
ATOM   1183  CB  GLU A  76      15.950  11.857  -3.005  1.00 93.44           C  
ATOM   1184  HB2 GLU A  76      17.006  11.611  -2.892  1.00 93.44           H  
ATOM   1185  HB3 GLU A  76      15.686  11.806  -4.061  1.00 93.44           H  
ATOM   1186  O   GLU A  76      12.907  11.526  -1.555  1.00 93.44           O  
ATOM   1187  CG  GLU A  76      15.713  13.284  -2.487  1.00 93.44           C  
ATOM   1188  HG2 GLU A  76      14.643  13.489  -2.481  1.00 93.44           H  
ATOM   1189  HG3 GLU A  76      16.070  13.346  -1.459  1.00 93.44           H  
ATOM   1190  CD  GLU A  76      16.403  14.361  -3.334  1.00 93.44           C  
ATOM   1191  OE1 GLU A  76      15.966  15.528  -3.202  1.00 93.44           O  
ATOM   1192  OE2 GLU A  76      17.324  14.019  -4.107  1.00 93.44           O  
ATOM   1193  N   LEU A  77      13.115  10.622  -3.608  1.00 92.08           N  
ATOM   1194  H   LEU A  77      13.758  10.220  -4.275  1.00 92.08           H  
ATOM   1195  CA  LEU A  77      11.694  10.656  -3.935  1.00 92.08           C  
ATOM   1196  HA  LEU A  77      11.345  11.683  -3.831  1.00 92.08           H  
ATOM   1197  C   LEU A  77      10.883   9.784  -2.969  1.00 92.08           C  
ATOM   1198  CB  LEU A  77      11.520  10.201  -5.391  1.00 92.08           C  
ATOM   1199  HB2 LEU A  77      12.153  10.816  -6.031  1.00 92.08           H  
ATOM   1200  HB3 LEU A  77      11.858   9.168  -5.468  1.00 92.08           H  
ATOM   1201  O   LEU A  77       9.878  10.246  -2.431  1.00 92.08           O  
ATOM   1202  CG  LEU A  77      10.072  10.274  -5.903  1.00 92.08           C  
ATOM   1203  HG  LEU A  77       9.431   9.638  -5.292  1.00 92.08           H  
ATOM   1204  CD1 LEU A  77       9.529  11.705  -5.887  1.00 92.08           C  
ATOM   1205 HD11 LEU A  77       8.561  11.728  -6.389  1.00 92.08           H  
ATOM   1206 HD12 LEU A  77      10.218  12.376  -6.400  1.00 92.08           H  
ATOM   1207 HD13 LEU A  77       9.379  12.030  -4.857  1.00 92.08           H  
ATOM   1208  CD2 LEU A  77      10.037   9.758  -7.338  1.00 92.08           C  
ATOM   1209 HD21 LEU A  77      10.632  10.399  -7.989  1.00 92.08           H  
ATOM   1210 HD22 LEU A  77      10.441   8.745  -7.361  1.00 92.08           H  
ATOM   1211 HD23 LEU A  77       9.006   9.734  -7.691  1.00 92.08           H  
ATOM   1212  N   ALA A  78      11.358   8.568  -2.690  1.00 92.68           N  
ATOM   1213  H   ALA A  78      12.176   8.249  -3.190  1.00 92.68           H  
ATOM   1214  CA  ALA A  78      10.732   7.648  -1.748  1.00 92.68           C  
ATOM   1215  HA  ALA A  78       9.729   7.408  -2.102  1.00 92.68           H  
ATOM   1216  C   ALA A  78      10.614   8.256  -0.345  1.00 92.68           C  
ATOM   1217  CB  ALA A  78      11.563   6.364  -1.707  1.00 92.68           C  
ATOM   1218  HB1 ALA A  78      11.025   5.594  -1.155  1.00 92.68           H  
ATOM   1219  HB2 ALA A  78      12.523   6.554  -1.226  1.00 92.68           H  
ATOM   1220  HB3 ALA A  78      11.753   6.011  -2.721  1.00 92.68           H  
ATOM   1221  O   ALA A  78       9.546   8.206   0.258  1.00 92.68           O  
ATOM   1222  N   LYS A  79      11.684   8.888   0.165  1.00 94.22           N  
ATOM   1223  H   LYS A  79      12.533   8.886  -0.381  1.00 94.22           H  
ATOM   1224  CA  LYS A  79      11.674   9.580   1.465  1.00 94.22           C  
ATOM   1225  HA  LYS A  79      11.350   8.886   2.241  1.00 94.22           H  
ATOM   1226  C   LYS A  79      10.672  10.731   1.486  1.00 94.22           C  
ATOM   1227  CB  LYS A  79      13.080  10.102   1.800  1.00 94.22           C  
ATOM   1228  HB2 LYS A  79      13.497  10.594   0.922  1.00 94.22           H  
ATOM   1229  HB3 LYS A  79      13.006  10.839   2.599  1.00 94.22           H  
ATOM   1230  O   LYS A  79       9.917  10.856   2.446  1.00 94.22           O  
ATOM   1231  CG  LYS A  79      14.019   8.983   2.269  1.00 94.22           C  
ATOM   1232  HG2 LYS A  79      13.979   8.148   1.569  1.00 94.22           H  
ATOM   1233  HG3 LYS A  79      13.693   8.626   3.247  1.00 94.22           H  
ATOM   1234  CD  LYS A  79      15.464   9.494   2.363  1.00 94.22           C  
ATOM   1235  HD2 LYS A  79      15.532  10.274   3.121  1.00 94.22           H  
ATOM   1236  HD3 LYS A  79      15.749   9.904   1.395  1.00 94.22           H  
ATOM   1237  CE  LYS A  79      16.400   8.330   2.713  1.00 94.22           C  
ATOM   1238  HE2 LYS A  79      16.188   7.994   3.728  1.00 94.22           H  
ATOM   1239  HE3 LYS A  79      16.176   7.507   2.034  1.00 94.22           H  
ATOM   1240  NZ  LYS A  79      17.831   8.697   2.568  1.00 94.22           N  
ATOM   1241  HZ1 LYS A  79      18.014   8.987   1.618  1.00 94.22           H  
ATOM   1242  HZ2 LYS A  79      18.098   9.437   3.202  1.00 94.22           H  
ATOM   1243  HZ3 LYS A  79      18.417   7.889   2.718  1.00 94.22           H  
ATOM   1244  N   ARG A  80      10.635  11.551   0.432  1.00 94.83           N  
ATOM   1245  H   ARG A  80      11.283  11.380  -0.324  1.00 94.83           H  
ATOM   1246  CA  ARG A  80       9.681  12.665   0.326  1.00 94.83           C  
ATOM   1247  HA  ARG A  80       9.769  13.298   1.209  1.00 94.83           H  
ATOM   1248  C   ARG A  80       8.234  12.176   0.321  1.00 94.83           C  
ATOM   1249  CB  ARG A  80       9.980  13.494  -0.926  1.00 94.83           C  
ATOM   1250  HB2 ARG A  80       9.121  14.139  -1.113  1.00 94.83           H  
ATOM   1251  HB3 ARG A  80      10.104  12.836  -1.785  1.00 94.83           H  
ATOM   1252  O   ARG A  80       7.433  12.680   1.103  1.00 94.83           O  
ATOM   1253  CG  ARG A  80      11.235  14.366  -0.754  1.00 94.83           C  
ATOM   1254  HG2 ARG A  80      11.083  15.063   0.070  1.00 94.83           H  
ATOM   1255  HG3 ARG A  80      12.096  13.740  -0.518  1.00 94.83           H  
ATOM   1256  CD  ARG A  80      11.536  15.155  -2.033  1.00 94.83           C  
ATOM   1257  HD2 ARG A  80      12.438  15.745  -1.874  1.00 94.83           H  
ATOM   1258  HD3 ARG A  80      11.730  14.445  -2.837  1.00 94.83           H  
ATOM   1259  NE  ARG A  80      10.409  16.040  -2.393  1.00 94.83           N  
ATOM   1260  HE  ARG A  80       9.655  16.102  -1.724  1.00 94.83           H  
ATOM   1261  NH1 ARG A  80      11.184  16.692  -4.446  1.00 94.83           N  
ATOM   1262 HH11 ARG A  80      11.074  17.195  -5.315  1.00 94.83           H  
ATOM   1263 HH12 ARG A  80      12.055  16.218  -4.252  1.00 94.83           H  
ATOM   1264  NH2 ARG A  80       9.163  17.362  -3.757  1.00 94.83           N  
ATOM   1265 HH21 ARG A  80       9.040  17.842  -4.637  1.00 94.83           H  
ATOM   1266 HH22 ARG A  80       8.408  17.341  -3.086  1.00 94.83           H  
ATOM   1267  CZ  ARG A  80      10.259  16.694  -3.528  1.00 94.83           C  
ATOM   1268  N   TRP A  81       7.916  11.182  -0.509  1.00 95.22           N  
ATOM   1269  H   TRP A  81       8.620  10.826  -1.139  1.00 95.22           H  
ATOM   1270  CA  TRP A  81       6.580  10.583  -0.551  1.00 95.22           C  
ATOM   1271  HA  TRP A  81       5.832  11.363  -0.690  1.00 95.22           H  
ATOM   1272  C   TRP A  81       6.216   9.879   0.753  1.00 95.22           C  
ATOM   1273  CB  TRP A  81       6.491   9.600  -1.720  1.00 95.22           C  
ATOM   1274  HB2 TRP A  81       7.336   8.912  -1.678  1.00 95.22           H  
ATOM   1275  HB3 TRP A  81       5.582   9.012  -1.591  1.00 95.22           H  
ATOM   1276  O   TRP A  81       5.078   9.993   1.199  1.00 95.22           O  
ATOM   1277  CG  TRP A  81       6.406  10.181  -3.095  1.00 95.22           C  
ATOM   1278  CD1 TRP A  81       6.068  11.452  -3.419  1.00 95.22           C  
ATOM   1279  HD1 TRP A  81       5.833  12.235  -2.713  1.00 95.22           H  
ATOM   1280  CD2 TRP A  81       6.517   9.467  -4.360  1.00 95.22           C  
ATOM   1281  CE2 TRP A  81       6.186  10.362  -5.418  1.00 95.22           C  
ATOM   1282  CE3 TRP A  81       6.824   8.139  -4.713  1.00 95.22           C  
ATOM   1283  HE3 TRP A  81       7.125   7.455  -3.934  1.00 95.22           H  
ATOM   1284  NE1 TRP A  81       5.965  11.568  -4.790  1.00 95.22           N  
ATOM   1285  HE1 TRP A  81       5.639  12.409  -5.245  1.00 95.22           H  
ATOM   1286  CH2 TRP A  81       6.384   8.605  -7.067  1.00 95.22           C  
ATOM   1287  HH2 TRP A  81       6.307   8.265  -8.089  1.00 95.22           H  
ATOM   1288  CZ2 TRP A  81       6.119   9.948  -6.755  1.00 95.22           C  
ATOM   1289  HZ2 TRP A  81       5.843  10.647  -7.531  1.00 95.22           H  
ATOM   1290  CZ3 TRP A  81       6.748   7.704  -6.049  1.00 95.22           C  
ATOM   1291  HZ3 TRP A  81       6.968   6.674  -6.290  1.00 95.22           H  
ATOM   1292  N   TRP A  82       7.170   9.204   1.400  1.00 95.28           N  
ATOM   1293  H   TRP A  82       8.071   9.089   0.958  1.00 95.28           H  
ATOM   1294  CA  TRP A  82       6.958   8.582   2.704  1.00 95.28           C  
ATOM   1295  HA  TRP A  82       6.139   7.867   2.620  1.00 95.28           H  
ATOM   1296  C   TRP A  82       6.548   9.614   3.754  1.00 95.28           C  
ATOM   1297  CB  TRP A  82       8.215   7.827   3.149  1.00 95.28           C  
ATOM   1298  HB2 TRP A  82       8.448   7.070   2.400  1.00 95.28           H  
ATOM   1299  HB3 TRP A  82       9.057   8.517   3.199  1.00 95.28           H  
ATOM   1300  O   TRP A  82       5.529   9.429   4.413  1.00 95.28           O  
ATOM   1301  CG  TRP A  82       8.080   7.143   4.474  1.00 95.28           C  
ATOM   1302  CD1 TRP A  82       8.420   7.658   5.678  1.00 95.28           C  
ATOM   1303  HD1 TRP A  82       8.843   8.641   5.829  1.00 95.28           H  
ATOM   1304  CD2 TRP A  82       7.522   5.826   4.749  1.00 95.28           C  
ATOM   1305  CE2 TRP A  82       7.542   5.610   6.157  1.00 95.28           C  
ATOM   1306  CE3 TRP A  82       6.993   4.796   3.947  1.00 95.28           C  
ATOM   1307  HE3 TRP A  82       6.954   4.944   2.878  1.00 95.28           H  
ATOM   1308  NE1 TRP A  82       8.114   6.750   6.674  1.00 95.28           N  
ATOM   1309  HE1 TRP A  82       8.286   6.916   7.655  1.00 95.28           H  
ATOM   1310  CH2 TRP A  82       6.542   3.421   5.916  1.00 95.28           C  
ATOM   1311  HH2 TRP A  82       6.177   2.500   6.345  1.00 95.28           H  
ATOM   1312  CZ2 TRP A  82       7.060   4.431   6.742  1.00 95.28           C  
ATOM   1313  HZ2 TRP A  82       7.114   4.294   7.812  1.00 95.28           H  
ATOM   1314  CZ3 TRP A  82       6.523   3.599   4.523  1.00 95.28           C  
ATOM   1315  HZ3 TRP A  82       6.122   2.816   3.897  1.00 95.28           H  
ATOM   1316  N   GLU A  83       7.291  10.716   3.889  1.00 95.69           N  
ATOM   1317  H   GLU A  83       8.120  10.818   3.321  1.00 95.69           H  
ATOM   1318  CA  GLU A  83       6.978  11.761   4.871  1.00 95.69           C  
ATOM   1319  HA  GLU A  83       6.835  11.296   5.846  1.00 95.69           H  
ATOM   1320  C   GLU A  83       5.662  12.489   4.559  1.00 95.69           C  
ATOM   1321  CB  GLU A  83       8.144  12.759   4.977  1.00 95.69           C  
ATOM   1322  HB2 GLU A  83       7.822  13.608   5.582  1.00 95.69           H  
ATOM   1323  HB3 GLU A  83       8.393  13.135   3.985  1.00 95.69           H  
ATOM   1324  O   GLU A  83       4.873  12.742   5.471  1.00 95.69           O  
ATOM   1325  CG  GLU A  83       9.409  12.161   5.622  1.00 95.69           C  
ATOM   1326  HG2 GLU A  83       9.825  11.403   4.957  1.00 95.69           H  
ATOM   1327  HG3 GLU A  83      10.153  12.951   5.723  1.00 95.69           H  
ATOM   1328  CD  GLU A  83       9.147  11.531   7.002  1.00 95.69           C  
ATOM   1329  OE1 GLU A  83       9.640  10.404   7.248  1.00 95.69           O  
ATOM   1330  OE2 GLU A  83       8.412  12.137   7.814  1.00 95.69           O  
ATOM   1331  N   GLU A  84       5.375  12.768   3.284  1.00 93.89           N  
ATOM   1332  H   GLU A  84       6.060  12.555   2.573  1.00 93.89           H  
ATOM   1333  CA  GLU A  84       4.093  13.347   2.865  1.00 93.89           C  
ATOM   1334  HA  GLU A  84       3.932  14.283   3.400  1.00 93.89           H  
ATOM   1335  C   GLU A  84       2.919  12.411   3.197  1.00 93.89           C  
ATOM   1336  CB  GLU A  84       4.134  13.640   1.356  1.00 93.89           C  
ATOM   1337  HB2 GLU A  84       4.214  12.698   0.814  1.00 93.89           H  
ATOM   1338  HB3 GLU A  84       5.012  14.245   1.129  1.00 93.89           H  
ATOM   1339  O   GLU A  84       1.936  12.817   3.825  1.00 93.89           O  
ATOM   1340  CG  GLU A  84       2.882  14.395   0.883  1.00 93.89           C  
ATOM   1341  HG2 GLU A  84       1.994  13.958   1.340  1.00 93.89           H  
ATOM   1342  HG3 GLU A  84       2.944  15.432   1.211  1.00 93.89           H  
ATOM   1343  CD  GLU A  84       2.713  14.336  -0.638  1.00 93.89           C  
ATOM   1344  OE1 GLU A  84       1.567  14.025  -1.053  1.00 93.89           O  
ATOM   1345  OE2 GLU A  84       3.713  14.568  -1.355  1.00 93.89           O  
ATOM   1346  N   ALA A  85       3.021  11.137   2.815  1.00 95.08           N  
ATOM   1347  H   ALA A  85       3.841  10.847   2.301  1.00 95.08           H  
ATOM   1348  CA  ALA A  85       1.982  10.149   3.062  1.00 95.08           C  
ATOM   1349  HA  ALA A  85       1.037  10.526   2.672  1.00 95.08           H  
ATOM   1350  C   ALA A  85       1.799   9.891   4.564  1.00 95.08           C  
ATOM   1351  CB  ALA A  85       2.333   8.870   2.304  1.00 95.08           C  
ATOM   1352  HB1 ALA A  85       1.542   8.137   2.467  1.00 95.08           H  
ATOM   1353  HB2 ALA A  85       3.283   8.470   2.656  1.00 95.08           H  
ATOM   1354  HB3 ALA A  85       2.405   9.079   1.237  1.00 95.08           H  
ATOM   1355  O   ALA A  85       0.669   9.799   5.042  1.00 95.08           O  
ATOM   1356  N   LYS A  86       2.886   9.845   5.343  1.00 93.83           N  
ATOM   1357  H   LYS A  86       3.781   9.943   4.885  1.00 93.83           H  
ATOM   1358  CA  LYS A  86       2.883   9.575   6.790  1.00 93.83           C  
ATOM   1359  HA  LYS A  86       2.507   8.564   6.943  1.00 93.83           H  
ATOM   1360  C   LYS A  86       1.970  10.515   7.585  1.00 93.83           C  
ATOM   1361  CB  LYS A  86       4.344   9.635   7.270  1.00 93.83           C  
ATOM   1362  HB2 LYS A  86       4.771  10.608   7.027  1.00 93.83           H  
ATOM   1363  HB3 LYS A  86       4.902   8.869   6.732  1.00 93.83           H  
ATOM   1364  O   LYS A  86       1.381  10.078   8.577  1.00 93.83           O  
ATOM   1365  CG  LYS A  86       4.532   9.375   8.764  1.00 93.83           C  
ATOM   1366  HG2 LYS A  86       4.139  10.211   9.344  1.00 93.83           H  
ATOM   1367  HG3 LYS A  86       3.994   8.462   9.017  1.00 93.83           H  
ATOM   1368  CD  LYS A  86       6.015   9.169   9.088  1.00 93.83           C  
ATOM   1369  HD2 LYS A  86       6.376   8.309   8.523  1.00 93.83           H  
ATOM   1370  HD3 LYS A  86       6.583  10.045   8.776  1.00 93.83           H  
ATOM   1371  CE  LYS A  86       6.236   8.923  10.584  1.00 93.83           C  
ATOM   1372  HE2 LYS A  86       5.522   8.178  10.935  1.00 93.83           H  
ATOM   1373  HE3 LYS A  86       6.069   9.861  11.112  1.00 93.83           H  
ATOM   1374  NZ  LYS A  86       7.615   8.435  10.828  1.00 93.83           N  
ATOM   1375  HZ1 LYS A  86       8.283   8.966  10.288  1.00 93.83           H  
ATOM   1376  HZ2 LYS A  86       7.867   8.460  11.805  1.00 93.83           H  
ATOM   1377  HZ3 LYS A  86       7.689   7.468  10.547  1.00 93.83           H  
ATOM   1378  N   GLN A  87       1.799  11.763   7.148  1.00 91.83           N  
ATOM   1379  H   GLN A  87       2.314  12.052   6.329  1.00 91.83           H  
ATOM   1380  CA  GLN A  87       0.944  12.748   7.824  1.00 91.83           C  
ATOM   1381  HA  GLN A  87       1.178  12.750   8.889  1.00 91.83           H  
ATOM   1382  C   GLN A  87      -0.559  12.450   7.700  1.00 91.83           C  
ATOM   1383  CB  GLN A  87       1.247  14.144   7.265  1.00 91.83           C  
ATOM   1384  HB2 GLN A  87       0.547  14.857   7.701  1.00 91.83           H  
ATOM   1385  HB3 GLN A  87       1.105  14.142   6.184  1.00 91.83           H  
ATOM   1386  O   GLN A  87      -1.335  12.851   8.565  1.00 91.83           O  
ATOM   1387  CG  GLN A  87       2.677  14.597   7.595  1.00 91.83           C  
ATOM   1388  HG2 GLN A  87       2.806  14.628   8.677  1.00 91.83           H  
ATOM   1389  HG3 GLN A  87       3.393  13.883   7.190  1.00 91.83           H  
ATOM   1390  CD  GLN A  87       3.010  15.973   7.032  1.00 91.83           C  
ATOM   1391  NE2 GLN A  87       4.266  16.358   7.048  1.00 91.83           N  
ATOM   1392 HE21 GLN A  87       4.993  15.702   7.294  1.00 91.83           H  
ATOM   1393 HE22 GLN A  87       4.455  17.254   6.622  1.00 91.83           H  
ATOM   1394  OE1 GLN A  87       2.165  16.734   6.593  1.00 91.83           O  
ATOM   1395  N   ARG A  88      -0.972  11.731   6.650  1.00 93.20           N  
ATOM   1396  H   ARG A  88      -0.261  11.425   6.001  1.00 93.20           H  
ATOM   1397  CA  ARG A  88      -2.385  11.497   6.298  1.00 93.20           C  
ATOM   1398  HA  ARG A  88      -3.021  11.933   7.069  1.00 93.20           H  
ATOM   1399  C   ARG A  88      -2.791  10.022   6.247  1.00 93.20           C  
ATOM   1400  CB  ARG A  88      -2.694  12.237   4.984  1.00 93.20           C  
ATOM   1401  HB2 ARG A  88      -3.720  12.016   4.692  1.00 93.20           H  
ATOM   1402  HB3 ARG A  88      -2.629  13.308   5.178  1.00 93.20           H  
ATOM   1403  O   ARG A  88      -3.970   9.704   6.384  1.00 93.20           O  
ATOM   1404  CG  ARG A  88      -1.750  11.903   3.810  1.00 93.20           C  
ATOM   1405  HG2 ARG A  88      -1.785  10.834   3.599  1.00 93.20           H  
ATOM   1406  HG3 ARG A  88      -0.726  12.181   4.061  1.00 93.20           H  
ATOM   1407  CD  ARG A  88      -2.181  12.698   2.573  1.00 93.20           C  
ATOM   1408  HD2 ARG A  88      -3.200  12.402   2.326  1.00 93.20           H  
ATOM   1409  HD3 ARG A  88      -2.186  13.758   2.826  1.00 93.20           H  
ATOM   1410  NE  ARG A  88      -1.289  12.505   1.407  1.00 93.20           N  
ATOM   1411  HE  ARG A  88      -0.303  12.365   1.574  1.00 93.20           H  
ATOM   1412  NH1 ARG A  88      -2.887  12.751  -0.205  1.00 93.20           N  
ATOM   1413 HH11 ARG A  88      -3.587  12.741   0.522  1.00 93.20           H  
ATOM   1414 HH12 ARG A  88      -3.183  12.270  -1.042  1.00 93.20           H  
ATOM   1415  NH2 ARG A  88      -0.821  12.358  -0.843  1.00 93.20           N  
ATOM   1416 HH21 ARG A  88       0.138  12.658  -0.741  1.00 93.20           H  
ATOM   1417 HH22 ARG A  88      -1.182  12.327  -1.786  1.00 93.20           H  
ATOM   1418  CZ  ARG A  88      -1.654  12.548   0.134  1.00 93.20           C  
ATOM   1419  N   ALA A  89      -1.828   9.123   6.069  1.00 94.11           N  
ATOM   1420  H   ALA A  89      -0.888   9.464   5.925  1.00 94.11           H  
ATOM   1421  CA  ALA A  89      -2.048   7.697   5.901  1.00 94.11           C  
ATOM   1422  HA  ALA A  89      -2.814   7.551   5.138  1.00 94.11           H  
ATOM   1423  C   ALA A  89      -2.500   7.018   7.198  1.00 94.11           C  
ATOM   1424  CB  ALA A  89      -0.750   7.053   5.408  1.00 94.11           C  
ATOM   1425  HB1 ALA A  89      -0.374   7.569   4.525  1.00 94.11           H  
ATOM   1426  HB2 ALA A  89       0.011   7.109   6.186  1.00 94.11           H  
ATOM   1427  HB3 ALA A  89      -0.933   6.007   5.162  1.00 94.11           H  
ATOM   1428  O   ALA A  89      -1.852   7.133   8.243  1.00 94.11           O  
ATOM   1429  N   LYS A  90      -3.560   6.214   7.093  1.00 94.44           N  
ATOM   1430  H   LYS A  90      -4.018   6.175   6.194  1.00 94.44           H  
ATOM   1431  CA  LYS A  90      -3.912   5.192   8.085  1.00 94.44           C  
ATOM   1432  HA  LYS A  90      -3.657   5.547   9.084  1.00 94.44           H  
ATOM   1433  C   LYS A  90      -3.072   3.935   7.907  1.00 94.44           C  
ATOM   1434  CB  LYS A  90      -5.418   4.888   7.981  1.00 94.44           C  
ATOM   1435  HB2 LYS A  90      -5.675   4.694   6.940  1.00 94.44           H  
ATOM   1436  HB3 LYS A  90      -5.650   3.980   8.537  1.00 94.44           H  
ATOM   1437  O   LYS A  90      -2.666   3.336   8.897  1.00 94.44           O  
ATOM   1438  CG  LYS A  90      -6.308   6.026   8.507  1.00 94.44           C  
ATOM   1439  HG2 LYS A  90      -7.350   5.734   8.381  1.00 94.44           H  
ATOM   1440  HG3 LYS A  90      -6.131   6.929   7.923  1.00 94.44           H  
ATOM   1441  CD  LYS A  90      -6.050   6.318   9.993  1.00 94.44           C  
ATOM   1442  HD2 LYS A  90      -5.026   6.667  10.121  1.00 94.44           H  
ATOM   1443  HD3 LYS A  90      -6.192   5.405  10.570  1.00 94.44           H  
ATOM   1444  CE  LYS A  90      -6.972   7.415  10.522  1.00 94.44           C  
ATOM   1445  HE2 LYS A  90      -8.008   7.084  10.444  1.00 94.44           H  
ATOM   1446  HE3 LYS A  90      -6.848   8.297   9.894  1.00 94.44           H  
ATOM   1447  NZ  LYS A  90      -6.616   7.731  11.928  1.00 94.44           N  
ATOM   1448  HZ1 LYS A  90      -5.625   7.910  11.998  1.00 94.44           H  
ATOM   1449  HZ2 LYS A  90      -7.124   8.538  12.261  1.00 94.44           H  
ATOM   1450  HZ3 LYS A  90      -6.814   6.943  12.529  1.00 94.44           H  
ATOM   1451  N   ILE A  91      -2.755   3.590   6.665  1.00 95.21           N  
ATOM   1452  H   ILE A  91      -3.131   4.138   5.905  1.00 95.21           H  
ATOM   1453  CA  ILE A  91      -1.841   2.505   6.317  1.00 95.21           C  
ATOM   1454  HA  ILE A  91      -1.246   2.226   7.186  1.00 95.21           H  
ATOM   1455  C   ILE A  91      -0.915   3.036   5.233  1.00 95.21           C  
ATOM   1456  CB  ILE A  91      -2.605   1.261   5.827  1.00 95.21           C  
ATOM   1457  HB  ILE A  91      -3.068   1.516   4.874  1.00 95.21           H  
ATOM   1458  O   ILE A  91      -1.371   3.647   4.269  1.00 95.21           O  
ATOM   1459  CG1 ILE A  91      -3.752   0.870   6.782  1.00 95.21           C  
ATOM   1460 HG12 ILE A  91      -4.451   1.702   6.865  1.00 95.21           H  
ATOM   1461 HG13 ILE A  91      -3.367   0.649   7.777  1.00 95.21           H  
ATOM   1462  CG2 ILE A  91      -1.628   0.097   5.584  1.00 95.21           C  
ATOM   1463 HG21 ILE A  91      -1.152  -0.194   6.521  1.00 95.21           H  
ATOM   1464 HG22 ILE A  91      -2.157  -0.761   5.168  1.00 95.21           H  
ATOM   1465 HG23 ILE A  91      -0.862   0.377   4.861  1.00 95.21           H  
ATOM   1466  CD1 ILE A  91      -4.562  -0.312   6.258  1.00 95.21           C  
ATOM   1467 HD11 ILE A  91      -5.587  -0.230   6.621  1.00 95.21           H  
ATOM   1468 HD12 ILE A  91      -4.593  -0.285   5.168  1.00 95.21           H  
ATOM   1469 HD13 ILE A  91      -4.118  -1.251   6.586  1.00 95.21           H  
ATOM   1470  N   LEU A  92       0.382   2.831   5.394  1.00 96.72           N  
ATOM   1471  H   LEU A  92       0.700   2.327   6.210  1.00 96.72           H  
ATOM   1472  CA  LEU A  92       1.373   3.230   4.405  1.00 96.72           C  
ATOM   1473  HA  LEU A  92       0.887   3.483   3.463  1.00 96.72           H  
ATOM   1474  C   LEU A  92       2.285   2.041   4.152  1.00 96.72           C  
ATOM   1475  CB  LEU A  92       2.091   4.484   4.926  1.00 96.72           C  
ATOM   1476  HB2 LEU A  92       2.378   4.307   5.963  1.00 96.72           H  
ATOM   1477  HB3 LEU A  92       1.384   5.313   4.911  1.00 96.72           H  
ATOM   1478  O   LEU A  92       2.916   1.555   5.085  1.00 96.72           O  
ATOM   1479  CG  LEU A  92       3.347   4.898   4.153  1.00 96.72           C  
ATOM   1480  HG  LEU A  92       4.062   4.075   4.188  1.00 96.72           H  
ATOM   1481  CD1 LEU A  92       3.075   5.232   2.696  1.00 96.72           C  
ATOM   1482 HD11 LEU A  92       2.631   4.384   2.175  1.00 96.72           H  
ATOM   1483 HD12 LEU A  92       2.428   6.107   2.632  1.00 96.72           H  
ATOM   1484 HD13 LEU A  92       4.022   5.464   2.210  1.00 96.72           H  
ATOM   1485  CD2 LEU A  92       3.952   6.133   4.822  1.00 96.72           C  
ATOM   1486 HD21 LEU A  92       4.807   6.487   4.246  1.00 96.72           H  
ATOM   1487 HD22 LEU A  92       3.218   6.937   4.874  1.00 96.72           H  
ATOM   1488 HD23 LEU A  92       4.299   5.877   5.824  1.00 96.72           H  
ATOM   1489  N   VAL A  93       2.323   1.579   2.909  1.00 95.73           N  
ATOM   1490  H   VAL A  93       1.742   2.028   2.216  1.00 95.73           H  
ATOM   1491  CA  VAL A  93       3.202   0.520   2.420  1.00 95.73           C  
ATOM   1492  HA  VAL A  93       3.785   0.110   3.244  1.00 95.73           H  
ATOM   1493  C   VAL A  93       4.147   1.154   1.411  1.00 95.73           C  
ATOM   1494  CB  VAL A  93       2.396  -0.626   1.780  1.00 95.73           C  
ATOM   1495  HB  VAL A  93       1.843  -0.237   0.925  1.00 95.73           H  
ATOM   1496  O   VAL A  93       3.710   1.827   0.483  1.00 95.73           O  
ATOM   1497  CG1 VAL A  93       3.315  -1.755   1.294  1.00 95.73           C  
ATOM   1498 HG11 VAL A  93       2.716  -2.576   0.899  1.00 95.73           H  
ATOM   1499 HG12 VAL A  93       3.956  -1.397   0.488  1.00 95.73           H  
ATOM   1500 HG13 VAL A  93       3.936  -2.123   2.111  1.00 95.73           H  
ATOM   1501  CG2 VAL A  93       1.384  -1.222   2.770  1.00 95.73           C  
ATOM   1502 HG21 VAL A  93       1.896  -1.566   3.668  1.00 95.73           H  
ATOM   1503 HG22 VAL A  93       0.637  -0.474   3.036  1.00 95.73           H  
ATOM   1504 HG23 VAL A  93       0.869  -2.063   2.306  1.00 95.73           H  
ATOM   1505  N   MET A  94       5.444   0.954   1.585  1.00 94.43           N  
ATOM   1506  H   MET A  94       5.748   0.413   2.382  1.00 94.43           H  
ATOM   1507  CA  MET A  94       6.461   1.391   0.641  1.00 94.43           C  
ATOM   1508  HA  MET A  94       5.981   1.721  -0.281  1.00 94.43           H  
ATOM   1509  C   MET A  94       7.371   0.229   0.302  1.00 94.43           C  
ATOM   1510  CB  MET A  94       7.243   2.573   1.215  1.00 94.43           C  
ATOM   1511  HB2 MET A  94       6.542   3.394   1.369  1.00 94.43           H  
ATOM   1512  HB3 MET A  94       7.671   2.282   2.175  1.00 94.43           H  
ATOM   1513  O   MET A  94       7.828  -0.486   1.190  1.00 94.43           O  
ATOM   1514  CG  MET A  94       8.370   3.058   0.295  1.00 94.43           C  
ATOM   1515  HG2 MET A  94       9.109   2.266   0.173  1.00 94.43           H  
ATOM   1516  HG3 MET A  94       7.953   3.272  -0.690  1.00 94.43           H  
ATOM   1517  SD  MET A  94       9.224   4.542   0.884  1.00 94.43           S  
ATOM   1518  CE  MET A  94      10.113   3.847   2.294  1.00 94.43           C  
ATOM   1519  HE1 MET A  94       9.401   3.526   3.054  1.00 94.43           H  
ATOM   1520  HE2 MET A  94      10.710   2.998   1.962  1.00 94.43           H  
ATOM   1521  HE3 MET A  94      10.765   4.615   2.710  1.00 94.43           H  
ATOM   1522  N   VAL A  95       7.673   0.093  -0.978  1.00 91.22           N  
ATOM   1523  H   VAL A  95       7.222   0.700  -1.648  1.00 91.22           H  
ATOM   1524  CA  VAL A  95       8.736  -0.758  -1.482  1.00 91.22           C  
ATOM   1525  HA  VAL A  95       9.180  -1.311  -0.655  1.00 91.22           H  
ATOM   1526  C   VAL A  95       9.798   0.138  -2.101  1.00 91.22           C  
ATOM   1527  CB  VAL A  95       8.198  -1.788  -2.473  1.00 91.22           C  
ATOM   1528  HB  VAL A  95       7.705  -1.274  -3.298  1.00 91.22           H  
ATOM   1529  O   VAL A  95       9.515   0.915  -3.015  1.00 91.22           O  
ATOM   1530  CG1 VAL A  95       9.352  -2.632  -3.024  1.00 91.22           C  
ATOM   1531 HG11 VAL A  95       9.654  -3.400  -2.312  1.00 91.22           H  
ATOM   1532 HG12 VAL A  95      10.220  -2.026  -3.289  1.00 91.22           H  
ATOM   1533 HG13 VAL A  95       9.032  -3.074  -3.967  1.00 91.22           H  
ATOM   1534  CG2 VAL A  95       7.189  -2.706  -1.763  1.00 91.22           C  
ATOM   1535 HG21 VAL A  95       6.325  -2.135  -1.423  1.00 91.22           H  
ATOM   1536 HG22 VAL A  95       6.853  -3.493  -2.438  1.00 91.22           H  
ATOM   1537 HG23 VAL A  95       7.664  -3.160  -0.893  1.00 91.22           H  
ATOM   1538  N   LEU A  96      11.019   0.019  -1.583  1.00 90.05           N  
ATOM   1539  H   LEU A  96      11.142  -0.636  -0.825  1.00 90.05           H  
ATOM   1540  CA  LEU A  96      12.187   0.763  -2.038  1.00 90.05           C  
ATOM   1541  HA  LEU A  96      11.998   1.140  -3.043  1.00 90.05           H  
ATOM   1542  C   LEU A  96      13.411  -0.147  -2.097  1.00 90.05           C  
ATOM   1543  CB  LEU A  96      12.409   1.955  -1.087  1.00 90.05           C  
ATOM   1544  HB2 LEU A  96      11.564   2.637  -1.180  1.00 90.05           H  
ATOM   1545  HB3 LEU A  96      12.424   1.577  -0.065  1.00 90.05           H  
ATOM   1546  O   LEU A  96      13.899  -0.560  -1.048  1.00 90.05           O  
ATOM   1547  CG  LEU A  96      13.717   2.735  -1.330  1.00 90.05           C  
ATOM   1548  HG  LEU A  96      14.573   2.063  -1.263  1.00 90.05           H  
ATOM   1549  CD1 LEU A  96      13.748   3.414  -2.697  1.00 90.05           C  
ATOM   1550 HD11 LEU A  96      14.611   4.075  -2.780  1.00 90.05           H  
ATOM   1551 HD12 LEU A  96      12.831   3.978  -2.864  1.00 90.05           H  
ATOM   1552 HD13 LEU A  96      13.847   2.654  -3.472  1.00 90.05           H  
ATOM   1553  CD2 LEU A  96      13.891   3.783  -0.232  1.00 90.05           C  
ATOM   1554 HD21 LEU A  96      13.034   4.457  -0.222  1.00 90.05           H  
ATOM   1555 HD22 LEU A  96      14.806   4.350  -0.402  1.00 90.05           H  
ATOM   1556 HD23 LEU A  96      13.967   3.282   0.733  1.00 90.05           H  
ATOM   1557  N   ASN A  97      13.937  -0.403  -3.299  1.00 85.39           N  
ATOM   1558  H   ASN A  97      13.482  -0.007  -4.109  1.00 85.39           H  
ATOM   1559  CA  ASN A  97      15.219  -1.091  -3.528  1.00 85.39           C  
ATOM   1560  HA  ASN A  97      15.214  -1.467  -4.552  1.00 85.39           H  
ATOM   1561  C   ASN A  97      15.415  -2.335  -2.636  1.00 85.39           C  
ATOM   1562  CB  ASN A  97      16.370  -0.066  -3.418  1.00 85.39           C  
ATOM   1563  HB2 ASN A  97      17.323  -0.579  -3.547  1.00 85.39           H  
ATOM   1564  HB3 ASN A  97      16.357   0.386  -2.426  1.00 85.39           H  
ATOM   1565  O   ASN A  97      16.392  -2.432  -1.895  1.00 85.39           O  
ATOM   1566  CG  ASN A  97      16.295   1.020  -4.475  1.00 85.39           C  
ATOM   1567  ND2 ASN A  97      16.809   2.197  -4.209  1.00 85.39           N  
ATOM   1568 HD21 ASN A  97      17.308   2.377  -3.350  1.00 85.39           H  
ATOM   1569 HD22 ASN A  97      16.684   2.891  -4.933  1.00 85.39           H  
ATOM   1570  OD1 ASN A  97      15.755   0.837  -5.550  1.00 85.39           O  
ATOM   1571  N   GLY A  98      14.439  -3.248  -2.642  1.00 83.95           N  
ATOM   1572  H   GLY A  98      13.677  -3.131  -3.295  1.00 83.95           H  
ATOM   1573  CA  GLY A  98      14.481  -4.461  -1.820  1.00 83.95           C  
ATOM   1574  HA2 GLY A  98      13.765  -5.177  -2.222  1.00 83.95           H  
ATOM   1575  HA3 GLY A  98      15.480  -4.896  -1.867  1.00 83.95           H  
ATOM   1576  C   GLY A  98      14.163  -4.271  -0.341  1.00 83.95           C  
ATOM   1577  O   GLY A  98      14.461  -5.148   0.456  1.00 83.95           O  
ATOM   1578  N   ARG A  99      13.551  -3.158   0.061  1.00 92.11           N  
ATOM   1579  H   ARG A  99      13.452  -2.400  -0.599  1.00 92.11           H  
ATOM   1580  CA  ARG A  99      13.007  -2.977   1.411  1.00 92.11           C  
ATOM   1581  HA  ARG A  99      13.179  -3.876   2.003  1.00 92.11           H  
ATOM   1582  C   ARG A  99      11.510  -2.763   1.345  1.00 92.11           C  
ATOM   1583  CB  ARG A  99      13.702  -1.812   2.124  1.00 92.11           C  
ATOM   1584  HB2 ARG A  99      13.189  -1.618   3.067  1.00 92.11           H  
ATOM   1585  HB3 ARG A  99      13.636  -0.915   1.509  1.00 92.11           H  
ATOM   1586  O   ARG A  99      11.046  -1.894   0.610  1.00 92.11           O  
ATOM   1587  CG  ARG A  99      15.168  -2.144   2.433  1.00 92.11           C  
ATOM   1588  HG2 ARG A  99      15.193  -2.973   3.141  1.00 92.11           H  
ATOM   1589  HG3 ARG A  99      15.696  -2.444   1.528  1.00 92.11           H  
ATOM   1590  CD  ARG A  99      15.882  -0.943   3.054  1.00 92.11           C  
ATOM   1591  HD2 ARG A  99      16.829  -1.292   3.464  1.00 92.11           H  
ATOM   1592  HD3 ARG A  99      15.280  -0.553   3.876  1.00 92.11           H  
ATOM   1593  NE  ARG A  99      16.136   0.109   2.047  1.00 92.11           N  
ATOM   1594  HE  ARG A  99      15.868  -0.111   1.098  1.00 92.11           H  
ATOM   1595  NH1 ARG A  99      17.169   1.575   3.460  1.00 92.11           N  
ATOM   1596 HH11 ARG A  99      17.776   2.368   3.608  1.00 92.11           H  
ATOM   1597 HH12 ARG A  99      16.909   0.964   4.221  1.00 92.11           H  
ATOM   1598  NH2 ARG A  99      17.126   1.986   1.242  1.00 92.11           N  
ATOM   1599 HH21 ARG A  99      16.933   1.669   0.303  1.00 92.11           H  
ATOM   1600 HH22 ARG A  99      17.785   2.749   1.292  1.00 92.11           H  
ATOM   1601  CZ  ARG A  99      16.809   1.224   2.256  1.00 92.11           C  
ATOM   1602  N   VAL A 100      10.770  -3.517   2.148  1.00 94.56           N  
ATOM   1603  H   VAL A 100      11.251  -4.202   2.714  1.00 94.56           H  
ATOM   1604  CA  VAL A 100       9.356  -3.270   2.434  1.00 94.56           C  
ATOM   1605  HA  VAL A 100       8.918  -2.673   1.634  1.00 94.56           H  
ATOM   1606  C   VAL A 100       9.275  -2.496   3.741  1.00 94.56           C  
ATOM   1607  CB  VAL A 100       8.561  -4.582   2.535  1.00 94.56           C  
ATOM   1608  HB  VAL A 100       9.007  -5.207   3.309  1.00 94.56           H  
ATOM   1609  O   VAL A 100       9.757  -2.966   4.769  1.00 94.56           O  
ATOM   1610  CG1 VAL A 100       7.103  -4.315   2.924  1.00 94.56           C  
ATOM   1611 HG11 VAL A 100       6.554  -5.257   2.946  1.00 94.56           H  
ATOM   1612 HG12 VAL A 100       7.056  -3.886   3.925  1.00 94.56           H  
ATOM   1613 HG13 VAL A 100       6.644  -3.630   2.212  1.00 94.56           H  
ATOM   1614  CG2 VAL A 100       8.585  -5.369   1.223  1.00 94.56           C  
ATOM   1615 HG21 VAL A 100       9.617  -5.569   0.934  1.00 94.56           H  
ATOM   1616 HG22 VAL A 100       8.077  -6.324   1.358  1.00 94.56           H  
ATOM   1617 HG23 VAL A 100       8.086  -4.813   0.429  1.00 94.56           H  
ATOM   1618  N   ARG A 101       8.632  -1.330   3.726  1.00 96.42           N  
ATOM   1619  H   ARG A 101       8.275  -1.008   2.837  1.00 96.42           H  
ATOM   1620  CA  ARG A 101       8.302  -0.557   4.925  1.00 96.42           C  
ATOM   1621  HA  ARG A 101       8.657  -1.108   5.796  1.00 96.42           H  
ATOM   1622  C   ARG A 101       6.795  -0.433   5.061  1.00 96.42           C  
ATOM   1623  CB  ARG A 101       9.013   0.804   4.924  1.00 96.42           C  
ATOM   1624  HB2 ARG A 101       8.819   1.322   3.985  1.00 96.42           H  
ATOM   1625  HB3 ARG A 101       8.618   1.403   5.745  1.00 96.42           H  
ATOM   1626  O   ARG A 101       6.119  -0.052   4.110  1.00 96.42           O  
ATOM   1627  CG  ARG A 101      10.527   0.624   5.124  1.00 96.42           C  
ATOM   1628  HG2 ARG A 101      10.701   0.083   6.054  1.00 96.42           H  
ATOM   1629  HG3 ARG A 101      10.933   0.031   4.305  1.00 96.42           H  
ATOM   1630  CD  ARG A 101      11.295   1.949   5.180  1.00 96.42           C  
ATOM   1631  HD2 ARG A 101      11.126   2.488   4.248  1.00 96.42           H  
ATOM   1632  HD3 ARG A 101      12.357   1.713   5.255  1.00 96.42           H  
ATOM   1633  NE  ARG A 101      10.918   2.773   6.347  1.00 96.42           N  
ATOM   1634  HE  ARG A 101      10.705   2.267   7.196  1.00 96.42           H  
ATOM   1635  NH1 ARG A 101      11.491   4.821   5.497  1.00 96.42           N  
ATOM   1636 HH11 ARG A 101      11.830   4.347   4.672  1.00 96.42           H  
ATOM   1637 HH12 ARG A 101      11.455   5.828   5.568  1.00 96.42           H  
ATOM   1638  NH2 ARG A 101      10.652   4.701   7.551  1.00 96.42           N  
ATOM   1639 HH21 ARG A 101      10.176   4.220   8.300  1.00 96.42           H  
ATOM   1640 HH22 ARG A 101      10.756   5.702   7.639  1.00 96.42           H  
ATOM   1641  CZ  ARG A 101      11.020   4.083   6.464  1.00 96.42           C  
ATOM   1642  N   VAL A 102       6.266  -0.735   6.242  1.00 97.06           N  
ATOM   1643  H   VAL A 102       6.894  -1.032   6.974  1.00 97.06           H  
ATOM   1644  CA  VAL A 102       4.835  -0.611   6.543  1.00 97.06           C  
ATOM   1645  HA  VAL A 102       4.362  -0.083   5.715  1.00 97.06           H  
ATOM   1646  C   VAL A 102       4.646   0.215   7.802  1.00 97.06           C  
ATOM   1647  CB  VAL A 102       4.121  -1.972   6.656  1.00 97.06           C  
ATOM   1648  HB  VAL A 102       4.513  -2.528   7.508  1.00 97.06           H  
ATOM   1649  O   VAL A 102       5.248  -0.081   8.828  1.00 97.06           O  
ATOM   1650  CG1 VAL A 102       2.611  -1.772   6.857  1.00 97.06           C  
ATOM   1651 HG11 VAL A 102       2.095  -2.731   6.802  1.00 97.06           H  
ATOM   1652 HG12 VAL A 102       2.412  -1.331   7.834  1.00 97.06           H  
ATOM   1653 HG13 VAL A 102       2.213  -1.121   6.079  1.00 97.06           H  
ATOM   1654  CG2 VAL A 102       4.325  -2.809   5.389  1.00 97.06           C  
ATOM   1655 HG21 VAL A 102       5.376  -3.083   5.293  1.00 97.06           H  
ATOM   1656 HG22 VAL A 102       3.734  -3.723   5.440  1.00 97.06           H  
ATOM   1657 HG23 VAL A 102       4.021  -2.239   4.512  1.00 97.06           H  
ATOM   1658  N   ARG A 103       3.788   1.233   7.761  1.00 97.18           N  
ATOM   1659  H   ARG A 103       3.337   1.425   6.878  1.00 97.18           H  
ATOM   1660  CA  ARG A 103       3.424   2.035   8.934  1.00 97.18           C  
ATOM   1661  HA  ARG A 103       3.997   1.685   9.794  1.00 97.18           H  
ATOM   1662  C   ARG A 103       1.957   1.864   9.288  1.00 97.18           C  
ATOM   1663  CB  ARG A 103       3.805   3.501   8.710  1.00 97.18           C  
ATOM   1664  HB2 ARG A 103       4.884   3.572   8.575  1.00 97.18           H  
ATOM   1665  HB3 ARG A 103       3.320   3.872   7.807  1.00 97.18           H  
ATOM   1666  O   ARG A 103       1.083   1.980   8.429  1.00 97.18           O  
ATOM   1667  CG  ARG A 103       3.374   4.366   9.901  1.00 97.18           C  
ATOM   1668  HG2 ARG A 103       3.777   3.953  10.826  1.00 97.18           H  
ATOM   1669  HG3 ARG A 103       2.285   4.379   9.963  1.00 97.18           H  
ATOM   1670  CD  ARG A 103       3.852   5.802   9.746  1.00 97.18           C  
ATOM   1671  HD2 ARG A 103       4.938   5.819   9.832  1.00 97.18           H  
ATOM   1672  HD3 ARG A 103       3.591   6.166   8.752  1.00 97.18           H  
ATOM   1673  NE  ARG A 103       3.256   6.650  10.799  1.00 97.18           N  
ATOM   1674  HE  ARG A 103       3.687   6.594  11.711  1.00 97.18           H  
ATOM   1675  NH1 ARG A 103       1.497   7.486   9.580  1.00 97.18           N  
ATOM   1676 HH11 ARG A 103       1.652   6.799   8.857  1.00 97.18           H  
ATOM   1677 HH12 ARG A 103       0.911   8.284   9.377  1.00 97.18           H  
ATOM   1678  NH2 ARG A 103       1.916   8.310  11.599  1.00 97.18           N  
ATOM   1679 HH21 ARG A 103       2.419   8.319  12.475  1.00 97.18           H  
ATOM   1680 HH22 ARG A 103       1.153   8.951  11.433  1.00 97.18           H  
ATOM   1681  CZ  ARG A 103       2.225   7.466  10.659  1.00 97.18           C  
ATOM   1682  N   ASN A 104       1.704   1.694  10.583  1.00 96.79           N  
ATOM   1683  H   ASN A 104       2.486   1.627  11.219  1.00 96.79           H  
ATOM   1684  CA  ASN A 104       0.369   1.690  11.159  1.00 96.79           C  
ATOM   1685  HA  ASN A 104      -0.360   1.401  10.402  1.00 96.79           H  
ATOM   1686  C   ASN A 104      -0.016   3.082  11.686  1.00 96.79           C  
ATOM   1687  CB  ASN A 104       0.349   0.645  12.277  1.00 96.79           C  
ATOM   1688  HB2 ASN A 104       0.952   1.007  13.109  1.00 96.79           H  
ATOM   1689  HB3 ASN A 104       0.793  -0.294  11.946  1.00 96.79           H  
ATOM   1690  O   ASN A 104       0.389   3.483  12.775  1.00 96.79           O  
ATOM   1691  CG  ASN A 104      -1.052   0.383  12.773  1.00 96.79           C  
ATOM   1692  ND2 ASN A 104      -1.209  -0.580  13.635  1.00 96.79           N  
ATOM   1693 HD21 ASN A 104      -2.155  -0.758  13.941  1.00 96.79           H  
ATOM   1694 HD22 ASN A 104      -0.446  -1.200  13.868  1.00 96.79           H  
ATOM   1695  OD1 ASN A 104      -2.015   1.031  12.392  1.00 96.79           O  
ATOM   1696  N   GLY A 105      -0.811   3.826  10.919  1.00 95.13           N  
ATOM   1697  H   GLY A 105      -1.152   3.423  10.058  1.00 95.13           H  
ATOM   1698  CA  GLY A 105      -1.436   5.082  11.351  1.00 95.13           C  
ATOM   1699  HA2 GLY A 105      -0.801   5.578  12.085  1.00 95.13           H  
ATOM   1700  HA3 GLY A 105      -1.540   5.738  10.486  1.00 95.13           H  
ATOM   1701  C   GLY A 105      -2.827   4.898  11.978  1.00 95.13           C  
ATOM   1702  O   GLY A 105      -3.539   5.885  12.197  1.00 95.13           O  
ATOM   1703  N   THR A 106      -3.254   3.655  12.209  1.00 94.27           N  
ATOM   1704  H   THR A 106      -2.622   2.886  12.037  1.00 94.27           H  
ATOM   1705  CA  THR A 106      -4.538   3.323  12.841  1.00 94.27           C  
ATOM   1706  HA  THR A 106      -5.244   4.122  12.616  1.00 94.27           H  
ATOM   1707  C   THR A 106      -4.416   3.267  14.366  1.00 94.27           C  
ATOM   1708  CB  THR A 106      -5.162   2.032  12.276  1.00 94.27           C  
ATOM   1709  HB  THR A 106      -6.230   2.065  12.489  1.00 94.27           H  
ATOM   1710  O   THR A 106      -3.329   3.385  14.928  1.00 94.27           O  
ATOM   1711  CG2 THR A 106      -4.989   1.862  10.770  1.00 94.27           C  
ATOM   1712 HG21 THR A 106      -5.242   2.800  10.275  1.00 94.27           H  
ATOM   1713 HG22 THR A 106      -5.659   1.083  10.408  1.00 94.27           H  
ATOM   1714 HG23 THR A 106      -3.963   1.588  10.527  1.00 94.27           H  
ATOM   1715  OG1 THR A 106      -4.651   0.893  12.897  1.00 94.27           O  
ATOM   1716  HG1 THR A 106      -3.718   0.829  12.680  1.00 94.27           H  
ATOM   1717  N   ASP A 107      -5.550   3.098  15.041  1.00 94.87           N  
ATOM   1718  H   ASP A 107      -6.408   2.935  14.534  1.00 94.87           H  
ATOM   1719  CA  ASP A 107      -5.663   2.885  16.486  1.00 94.87           C  
ATOM   1720  HA  ASP A 107      -4.824   3.369  16.986  1.00 94.87           H  
ATOM   1721  C   ASP A 107      -5.625   1.397  16.884  1.00 94.87           C  
ATOM   1722  CB  ASP A 107      -6.958   3.562  16.966  1.00 94.87           C  
ATOM   1723  HB2 ASP A 107      -6.888   4.627  16.746  1.00 94.87           H  
ATOM   1724  HB3 ASP A 107      -7.026   3.458  18.049  1.00 94.87           H  
ATOM   1725  O   ASP A 107      -5.728   1.065  18.065  1.00 94.87           O  
ATOM   1726  CG  ASP A 107      -8.256   3.020  16.331  1.00 94.87           C  
ATOM   1727  OD1 ASP A 107      -8.212   2.246  15.336  1.00 94.87           O  
ATOM   1728  OD2 ASP A 107      -9.331   3.445  16.797  1.00 94.87           O  
ATOM   1729  N   ARG A 108      -5.473   0.488  15.912  1.00 95.04           N  
ATOM   1730  H   ARG A 108      -5.320   0.828  14.973  1.00 95.04           H  
ATOM   1731  CA  ARG A 108      -5.545  -0.968  16.090  1.00 95.04           C  
ATOM   1732  HA  ARG A 108      -5.623  -1.187  17.155  1.00 95.04           H  
ATOM   1733  C   ARG A 108      -4.296  -1.660  15.544  1.00 95.04           C  
ATOM   1734  CB  ARG A 108      -6.806  -1.480  15.381  1.00 95.04           C  
ATOM   1735  HB2 ARG A 108      -6.870  -1.037  14.387  1.00 95.04           H  
ATOM   1736  HB3 ARG A 108      -6.748  -2.563  15.272  1.00 95.04           H  
ATOM   1737  O   ARG A 108      -3.708  -1.169  14.588  1.00 95.04           O  
ATOM   1738  CG  ARG A 108      -8.061  -1.135  16.194  1.00 95.04           C  
ATOM   1739  HG2 ARG A 108      -8.065  -0.086  16.487  1.00 95.04           H  
ATOM   1740  HG3 ARG A 108      -8.043  -1.732  17.107  1.00 95.04           H  
ATOM   1741  CD  ARG A 108      -9.350  -1.459  15.433  1.00 95.04           C  
ATOM   1742  HD2 ARG A 108      -9.187  -2.334  14.804  1.00 95.04           H  
ATOM   1743  HD3 ARG A 108     -10.119  -1.693  16.169  1.00 95.04           H  
ATOM   1744  NE  ARG A 108      -9.814  -0.317  14.629  1.00 95.04           N  
ATOM   1745  HE  ARG A 108      -9.349   0.563  14.798  1.00 95.04           H  
ATOM   1746  NH1 ARG A 108     -11.506  -1.418  13.531  1.00 95.04           N  
ATOM   1747 HH11 ARG A 108     -11.250  -2.262  14.023  1.00 95.04           H  
ATOM   1748 HH12 ARG A 108     -12.274  -1.388  12.875  1.00 95.04           H  
ATOM   1749  NH2 ARG A 108     -11.165   0.759  13.162  1.00 95.04           N  
ATOM   1750 HH21 ARG A 108     -11.819   0.756  12.392  1.00 95.04           H  
ATOM   1751 HH22 ARG A 108     -10.646   1.597  13.381  1.00 95.04           H  
ATOM   1752  CZ  ARG A 108     -10.824  -0.331  13.780  1.00 95.04           C  
ATOM   1753  N   PRO A 109      -3.861  -2.802  16.101  1.00 96.52           N  
ATOM   1754  CA  PRO A 109      -2.795  -3.590  15.488  1.00 96.52           C  
ATOM   1755  HA  PRO A 109      -1.890  -2.984  15.450  1.00 96.52           H  
ATOM   1756  C   PRO A 109      -3.171  -4.042  14.069  1.00 96.52           C  
ATOM   1757  CB  PRO A 109      -2.561  -4.781  16.424  1.00 96.52           C  
ATOM   1758  HB2 PRO A 109      -1.503  -5.032  16.493  1.00 96.52           H  
ATOM   1759  HB3 PRO A 109      -3.137  -5.643  16.088  1.00 96.52           H  
ATOM   1760  O   PRO A 109      -4.330  -4.372  13.809  1.00 96.52           O  
ATOM   1761  CG  PRO A 109      -3.113  -4.298  17.765  1.00 96.52           C  
ATOM   1762  HG2 PRO A 109      -2.355  -3.709  18.281  1.00 96.52           H  
ATOM   1763  HG3 PRO A 109      -3.443  -5.128  18.390  1.00 96.52           H  
ATOM   1764  CD  PRO A 109      -4.276  -3.395  17.361  1.00 96.52           C  
ATOM   1765  HD2 PRO A 109      -5.176  -3.990  17.205  1.00 96.52           H  
ATOM   1766  HD3 PRO A 109      -4.441  -2.643  18.133  1.00 96.52           H  
ATOM   1767  N   MET A 110      -2.187  -4.085  13.171  1.00 96.67           N  
ATOM   1768  H   MET A 110      -1.261  -3.804  13.461  1.00 96.67           H  
ATOM   1769  CA  MET A 110      -2.332  -4.634  11.818  1.00 96.67           C  
ATOM   1770  HA  MET A 110      -3.381  -4.859  11.626  1.00 96.67           H  
ATOM   1771  C   MET A 110      -1.535  -5.928  11.703  1.00 96.67           C  
ATOM   1772  CB  MET A 110      -1.858  -3.648  10.742  1.00 96.67           C  
ATOM   1773  HB2 MET A 110      -2.104  -4.054   9.760  1.00 96.67           H  
ATOM   1774  HB3 MET A 110      -0.775  -3.549  10.814  1.00 96.67           H  
ATOM   1775  O   MET A 110      -0.429  -6.017  12.243  1.00 96.67           O  
ATOM   1776  CG  MET A 110      -2.503  -2.269  10.883  1.00 96.67           C  
ATOM   1777  HG2 MET A 110      -2.188  -1.853  11.840  1.00 96.67           H  
ATOM   1778  HG3 MET A 110      -3.585  -2.384  10.945  1.00 96.67           H  
ATOM   1779  SD  MET A 110      -2.114  -1.055   9.592  1.00 96.67           S  
ATOM   1780  CE  MET A 110      -0.321  -1.232   9.451  1.00 96.67           C  
ATOM   1781  HE1 MET A 110      -0.102  -2.080   8.803  1.00 96.67           H  
ATOM   1782  HE2 MET A 110       0.106  -0.336   9.002  1.00 96.67           H  
ATOM   1783  HE3 MET A 110       0.121  -1.434  10.427  1.00 96.67           H  
ATOM   1784  N   ARG A 111      -2.056  -6.906  10.963  1.00 97.61           N  
ATOM   1785  H   ARG A 111      -2.926  -6.721  10.485  1.00 97.61           H  
ATOM   1786  CA  ARG A 111      -1.267  -8.066  10.535  1.00 97.61           C  
ATOM   1787  HA  ARG A 111      -0.433  -8.219  11.219  1.00 97.61           H  
ATOM   1788  C   ARG A 111      -0.687  -7.765   9.164  1.00 97.61           C  
ATOM   1789  CB  ARG A 111      -2.104  -9.349  10.523  1.00 97.61           C  
ATOM   1790  HB2 ARG A 111      -1.490 -10.157  10.124  1.00 97.61           H  
ATOM   1791  HB3 ARG A 111      -2.966  -9.221   9.869  1.00 97.61           H  
ATOM   1792  O   ARG A 111      -1.417  -7.357   8.269  1.00 97.61           O  
ATOM   1793  CG  ARG A 111      -2.583  -9.728  11.930  1.00 97.61           C  
ATOM   1794  HG2 ARG A 111      -3.235  -8.942  12.310  1.00 97.61           H  
ATOM   1795  HG3 ARG A 111      -1.730  -9.829  12.601  1.00 97.61           H  
ATOM   1796  CD  ARG A 111      -3.375 -11.038  11.903  1.00 97.61           C  
ATOM   1797  HD2 ARG A 111      -3.895 -11.135  12.857  1.00 97.61           H  
ATOM   1798  HD3 ARG A 111      -4.119 -10.982  11.108  1.00 97.61           H  
ATOM   1799  NE  ARG A 111      -2.512 -12.223  11.702  1.00 97.61           N  
ATOM   1800  HE  ARG A 111      -1.525 -12.073  11.551  1.00 97.61           H  
ATOM   1801  NH1 ARG A 111      -4.191 -13.770  11.797  1.00 97.61           N  
ATOM   1802 HH11 ARG A 111      -4.849 -13.005  11.743  1.00 97.61           H  
ATOM   1803 HH12 ARG A 111      -4.496 -14.725  11.678  1.00 97.61           H  
ATOM   1804  NH2 ARG A 111      -2.099 -14.469  11.510  1.00 97.61           N  
ATOM   1805 HH21 ARG A 111      -2.423 -15.421  11.424  1.00 97.61           H  
ATOM   1806 HH22 ARG A 111      -1.152 -14.330  11.187  1.00 97.61           H  
ATOM   1807  CZ  ARG A 111      -2.926 -13.477  11.673  1.00 97.61           C  
ATOM   1808  N   VAL A 112       0.615  -7.944   9.012  1.00 97.57           N  
ATOM   1809  H   VAL A 112       1.145  -8.283   9.802  1.00 97.57           H  
ATOM   1810  CA  VAL A 112       1.324  -7.755   7.747  1.00 97.57           C  
ATOM   1811  HA  VAL A 112       0.619  -7.450   6.974  1.00 97.57           H  
ATOM   1812  C   VAL A 112       1.933  -9.087   7.348  1.00 97.57           C  
ATOM   1813  CB  VAL A 112       2.391  -6.654   7.852  1.00 97.57           C  
ATOM   1814  HB  VAL A 112       3.123  -6.925   8.613  1.00 97.57           H  
ATOM   1815  O   VAL A 112       2.702  -9.659   8.116  1.00 97.57           O  
ATOM   1816  CG1 VAL A 112       3.115  -6.473   6.513  1.00 97.57           C  
ATOM   1817 HG11 VAL A 112       2.400  -6.229   5.727  1.00 97.57           H  
ATOM   1818 HG12 VAL A 112       3.644  -7.386   6.240  1.00 97.57           H  
ATOM   1819 HG13 VAL A 112       3.852  -5.674   6.593  1.00 97.57           H  
ATOM   1820  CG2 VAL A 112       1.763  -5.311   8.247  1.00 97.57           C  
ATOM   1821 HG21 VAL A 112       1.005  -5.028   7.517  1.00 97.57           H  
ATOM   1822 HG22 VAL A 112       2.537  -4.544   8.285  1.00 97.57           H  
ATOM   1823 HG23 VAL A 112       1.294  -5.387   9.228  1.00 97.57           H  
ATOM   1824  N   ARG A 113       1.605  -9.584   6.159  1.00 97.06           N  
ATOM   1825  H   ARG A 113       0.962  -9.055   5.587  1.00 97.06           H  
ATOM   1826  CA  ARG A 113       2.226 -10.767   5.561  1.00 97.06           C  
ATOM   1827  HA  ARG A 113       2.879 -11.237   6.296  1.00 97.06           H  
ATOM   1828  C   ARG A 113       3.080 -10.304   4.393  1.00 97.06           C  
ATOM   1829  CB  ARG A 113       1.188 -11.817   5.130  1.00 97.06           C  
ATOM   1830  HB2 ARG A 113       1.705 -12.758   4.942  1.00 97.06           H  
ATOM   1831  HB3 ARG A 113       0.730 -11.502   4.192  1.00 97.06           H  
ATOM   1832  O   ARG A 113       2.575  -9.633   3.500  1.00 97.06           O  
ATOM   1833  CG  ARG A 113       0.077 -12.050   6.166  1.00 97.06           C  
ATOM   1834  HG2 ARG A 113      -0.466 -11.115   6.307  1.00 97.06           H  
ATOM   1835  HG3 ARG A 113       0.491 -12.348   7.129  1.00 97.06           H  
ATOM   1836  CD  ARG A 113      -0.946 -13.076   5.674  1.00 97.06           C  
ATOM   1837  HD2 ARG A 113      -1.095 -12.934   4.604  1.00 97.06           H  
ATOM   1838  HD3 ARG A 113      -1.895 -12.866   6.168  1.00 97.06           H  
ATOM   1839  NE  ARG A 113      -0.567 -14.473   5.952  1.00 97.06           N  
ATOM   1840  HE  ARG A 113       0.158 -14.658   6.630  1.00 97.06           H  
ATOM   1841  NH1 ARG A 113      -2.376 -15.398   4.916  1.00 97.06           N  
ATOM   1842 HH11 ARG A 113      -2.628 -14.467   4.615  1.00 97.06           H  
ATOM   1843 HH12 ARG A 113      -2.912 -16.202   4.622  1.00 97.06           H  
ATOM   1844  NH2 ARG A 113      -0.910 -16.707   5.992  1.00 97.06           N  
ATOM   1845 HH21 ARG A 113      -1.447 -17.534   5.771  1.00 97.06           H  
ATOM   1846 HH22 ARG A 113      -0.268 -16.697   6.772  1.00 97.06           H  
ATOM   1847  CZ  ARG A 113      -1.280 -15.523   5.608  1.00 97.06           C  
ATOM   1848  N   VAL A 114       4.363 -10.637   4.413  1.00 95.92           N  
ATOM   1849  H   VAL A 114       4.693 -11.206   5.180  1.00 95.92           H  
ATOM   1850  CA  VAL A 114       5.287 -10.366   3.308  1.00 95.92           C  
ATOM   1851  HA  VAL A 114       4.793  -9.748   2.559  1.00 95.92           H  
ATOM   1852  C   VAL A 114       5.635 -11.702   2.670  1.00 95.92           C  
ATOM   1853  CB  VAL A 114       6.539  -9.599   3.775  1.00 95.92           C  
ATOM   1854  HB  VAL A 114       7.096 -10.206   4.489  1.00 95.92           H  
ATOM   1855  O   VAL A 114       6.201 -12.565   3.342  1.00 95.92           O  
ATOM   1856  CG1 VAL A 114       7.454  -9.268   2.590  1.00 95.92           C  
ATOM   1857 HG11 VAL A 114       7.831 -10.185   2.137  1.00 95.92           H  
ATOM   1858 HG12 VAL A 114       6.906  -8.700   1.838  1.00 95.92           H  
ATOM   1859 HG13 VAL A 114       8.309  -8.683   2.931  1.00 95.92           H  
ATOM   1860  CG2 VAL A 114       6.155  -8.279   4.459  1.00 95.92           C  
ATOM   1861 HG21 VAL A 114       7.053  -7.708   4.695  1.00 95.92           H  
ATOM   1862 HG22 VAL A 114       5.521  -7.690   3.797  1.00 95.92           H  
ATOM   1863 HG23 VAL A 114       5.624  -8.482   5.389  1.00 95.92           H  
ATOM   1864  N   THR A 115       5.277 -11.877   1.401  1.00 94.33           N  
ATOM   1865  H   THR A 115       4.827 -11.108   0.925  1.00 94.33           H  
ATOM   1866  CA  THR A 115       5.605 -13.062   0.604  1.00 94.33           C  
ATOM   1867  HA  THR A 115       6.023 -13.825   1.261  1.00 94.33           H  
ATOM   1868  C   THR A 115       6.639 -12.681  -0.443  1.00 94.33           C  
ATOM   1869  CB  THR A 115       4.365 -13.669  -0.064  1.00 94.33           C  
ATOM   1870  HB  THR A 115       3.915 -12.936  -0.733  1.00 94.33           H  
ATOM   1871  O   THR A 115       6.353 -11.840  -1.286  1.00 94.33           O  
ATOM   1872  CG2 THR A 115       4.688 -14.938  -0.854  1.00 94.33           C  
ATOM   1873 HG21 THR A 115       3.764 -15.394  -1.209  1.00 94.33           H  
ATOM   1874 HG22 THR A 115       5.302 -14.689  -1.720  1.00 94.33           H  
ATOM   1875 HG23 THR A 115       5.224 -15.649  -0.224  1.00 94.33           H  
ATOM   1876  OG1 THR A 115       3.413 -14.035   0.913  1.00 94.33           O  
ATOM   1877  HG1 THR A 115       2.556 -13.867   0.513  1.00 94.33           H  
ATOM   1878  N   ALA A 116       7.829 -13.278  -0.410  1.00 92.18           N  
ATOM   1879  H   ALA A 116       8.008 -13.969   0.304  1.00 92.18           H  
ATOM   1880  CA  ALA A 116       8.862 -13.043  -1.417  1.00 92.18           C  
ATOM   1881  HA  ALA A 116       8.374 -12.879  -2.378  1.00 92.18           H  
ATOM   1882  C   ALA A 116       9.793 -14.258  -1.550  1.00 92.18           C  
ATOM   1883  CB  ALA A 116       9.638 -11.772  -1.059  1.00 92.18           C  
ATOM   1884  HB1 ALA A 116      10.314 -11.965  -0.225  1.00 92.18           H  
ATOM   1885  HB2 ALA A 116       8.951 -10.971  -0.787  1.00 92.18           H  
ATOM   1886  HB3 ALA A 116      10.196 -11.448  -1.937  1.00 92.18           H  
ATOM   1887  O   ALA A 116      10.172 -14.880  -0.559  1.00 92.18           O  
ATOM   1888  N   GLY A 117      10.168 -14.617  -2.783  1.00 88.14           N  
ATOM   1889  H   GLY A 117       9.862 -14.055  -3.565  1.00 88.14           H  
ATOM   1890  CA  GLY A 117      11.040 -15.776  -3.040  1.00 88.14           C  
ATOM   1891  HA2 GLY A 117      11.247 -15.834  -4.108  1.00 88.14           H  
ATOM   1892  HA3 GLY A 117      11.987 -15.647  -2.516  1.00 88.14           H  
ATOM   1893  C   GLY A 117      10.442 -17.121  -2.601  1.00 88.14           C  
ATOM   1894  O   GLY A 117      11.182 -18.045  -2.287  1.00 88.14           O  
ATOM   1895  N   GLY A 118       9.108 -17.225  -2.538  1.00 89.91           N  
ATOM   1896  H   GLY A 118       8.559 -16.413  -2.780  1.00 89.91           H  
ATOM   1897  CA  GLY A 118       8.398 -18.425  -2.076  1.00 89.91           C  
ATOM   1898  HA2 GLY A 118       8.921 -19.311  -2.435  1.00 89.91           H  
ATOM   1899  HA3 GLY A 118       7.393 -18.427  -2.499  1.00 89.91           H  
ATOM   1900  C   GLY A 118       8.264 -18.555  -0.553  1.00 89.91           C  
ATOM   1901  O   GLY A 118       7.590 -19.471  -0.089  1.00 89.91           O  
ATOM   1902  N   GLU A 119       8.846 -17.639   0.227  1.00 91.65           N  
ATOM   1903  H   GLU A 119       9.397 -16.908  -0.200  1.00 91.65           H  
ATOM   1904  CA  GLU A 119       8.669 -17.572   1.680  1.00 91.65           C  
ATOM   1905  HA  GLU A 119       8.352 -18.546   2.053  1.00 91.65           H  
ATOM   1906  C   GLU A 119       7.601 -16.541   2.051  1.00 91.65           C  
ATOM   1907  CB  GLU A 119       9.982 -17.200   2.387  1.00 91.65           C  
ATOM   1908  HB2 GLU A 119      10.336 -16.241   2.010  1.00 91.65           H  
ATOM   1909  HB3 GLU A 119       9.764 -17.091   3.449  1.00 91.65           H  
ATOM   1910  O   GLU A 119       7.595 -15.439   1.506  1.00 91.65           O  
ATOM   1911  CG  GLU A 119      11.091 -18.246   2.227  1.00 91.65           C  
ATOM   1912  HG2 GLU A 119      11.378 -18.302   1.176  1.00 91.65           H  
ATOM   1913  HG3 GLU A 119      10.693 -19.216   2.524  1.00 91.65           H  
ATOM   1914  CD  GLU A 119      12.341 -17.938   3.079  1.00 91.65           C  
ATOM   1915  OE1 GLU A 119      13.264 -18.779   3.034  1.00 91.65           O  
ATOM   1916  OE2 GLU A 119      12.377 -16.906   3.812  1.00 91.65           O  
ATOM   1917  N   THR A 120       6.747 -16.861   3.027  1.00 95.68           N  
ATOM   1918  H   THR A 120       6.799 -17.788   3.427  1.00 95.68           H  
ATOM   1919  CA  THR A 120       5.805 -15.912   3.640  1.00 95.68           C  
ATOM   1920  HA  THR A 120       5.877 -14.952   3.129  1.00 95.68           H  
ATOM   1921  C   THR A 120       6.166 -15.701   5.105  1.00 95.68           C  
ATOM   1922  CB  THR A 120       4.346 -16.379   3.519  1.00 95.68           C  
ATOM   1923  HB  THR A 120       4.238 -17.345   4.013  1.00 95.68           H  
ATOM   1924  O   THR A 120       6.262 -16.660   5.872  1.00 95.68           O  
ATOM   1925  CG2 THR A 120       3.351 -15.393   4.138  1.00 95.68           C  
ATOM   1926 HG21 THR A 120       3.461 -15.381   5.223  1.00 95.68           H  
ATOM   1927 HG22 THR A 120       2.334 -15.703   3.897  1.00 95.68           H  
ATOM   1928 HG23 THR A 120       3.525 -14.392   3.745  1.00 95.68           H  
ATOM   1929  OG1 THR A 120       3.974 -16.528   2.171  1.00 95.68           O  
ATOM   1930  HG1 THR A 120       3.892 -15.654   1.781  1.00 95.68           H  
ATOM   1931  N   ARG A 121       6.323 -14.440   5.517  1.00 96.79           N  
ATOM   1932  H   ARG A 121       6.248 -13.712   4.821  1.00 96.79           H  
ATOM   1933  CA  ARG A 121       6.543 -14.040   6.914  1.00 96.79           C  
ATOM   1934  HA  ARG A 121       6.570 -14.929   7.543  1.00 96.79           H  
ATOM   1935  C   ARG A 121       5.389 -13.177   7.399  1.00 96.79           C  
ATOM   1936  CB  ARG A 121       7.884 -13.308   7.056  1.00 96.79           C  
ATOM   1937  HB2 ARG A 121       7.893 -12.439   6.398  1.00 96.79           H  
ATOM   1938  HB3 ARG A 121       7.995 -12.971   8.087  1.00 96.79           H  
ATOM   1939  O   ARG A 121       4.938 -12.293   6.676  1.00 96.79           O  
ATOM   1940  CG  ARG A 121       9.065 -14.219   6.701  1.00 96.79           C  
ATOM   1941  HG2 ARG A 121       8.990 -14.518   5.655  1.00 96.79           H  
ATOM   1942  HG3 ARG A 121       9.037 -15.113   7.325  1.00 96.79           H  
ATOM   1943  CD  ARG A 121      10.398 -13.500   6.909  1.00 96.79           C  
ATOM   1944  HD2 ARG A 121      10.528 -13.286   7.970  1.00 96.79           H  
ATOM   1945  HD3 ARG A 121      10.380 -12.562   6.353  1.00 96.79           H  
ATOM   1946  NE  ARG A 121      11.508 -14.335   6.422  1.00 96.79           N  
ATOM   1947  HE  ARG A 121      11.268 -15.193   5.946  1.00 96.79           H  
ATOM   1948  NH1 ARG A 121      13.241 -12.903   6.879  1.00 96.79           N  
ATOM   1949 HH11 ARG A 121      14.207 -12.652   6.723  1.00 96.79           H  
ATOM   1950 HH12 ARG A 121      12.571 -12.215   7.190  1.00 96.79           H  
ATOM   1951  NH2 ARG A 121      13.616 -14.862   5.831  1.00 96.79           N  
ATOM   1952 HH21 ARG A 121      14.595 -14.645   5.714  1.00 96.79           H  
ATOM   1953 HH22 ARG A 121      13.249 -15.635   5.294  1.00 96.79           H  
ATOM   1954  CZ  ARG A 121      12.787 -14.028   6.392  1.00 96.79           C  
ATOM   1955  N   GLU A 122       4.925 -13.423   8.620  1.00 97.52           N  
ATOM   1956  H   GLU A 122       5.387 -14.122   9.184  1.00 97.52           H  
ATOM   1957  CA  GLU A 122       3.845 -12.657   9.245  1.00 97.52           C  
ATOM   1958  HA  GLU A 122       3.403 -11.991   8.505  1.00 97.52           H  
ATOM   1959  C   GLU A 122       4.366 -11.795  10.392  1.00 97.52           C  
ATOM   1960  CB  GLU A 122       2.721 -13.560   9.763  1.00 97.52           C  
ATOM   1961  HB2 GLU A 122       3.096 -14.186  10.572  1.00 97.52           H  
ATOM   1962  HB3 GLU A 122       1.943 -12.908  10.161  1.00 97.52           H  
ATOM   1963  O   GLU A 122       5.169 -12.240  11.211  1.00 97.52           O  
ATOM   1964  CG  GLU A 122       2.114 -14.455   8.678  1.00 97.52           C  
ATOM   1965  HG2 GLU A 122       1.943 -13.862   7.779  1.00 97.52           H  
ATOM   1966  HG3 GLU A 122       2.831 -15.235   8.423  1.00 97.52           H  
ATOM   1967  CD  GLU A 122       0.794 -15.110   9.107  1.00 97.52           C  
ATOM   1968  OE1 GLU A 122       0.250 -15.853   8.261  1.00 97.52           O  
ATOM   1969  OE2 GLU A 122       0.271 -14.832  10.215  1.00 97.52           O  
ATOM   1970  N   TYR A 123       3.854 -10.573  10.473  1.00 97.87           N  
ATOM   1971  H   TYR A 123       3.227 -10.276   9.739  1.00 97.87           H  
ATOM   1972  CA  TYR A 123       4.232  -9.569  11.453  1.00 97.87           C  
ATOM   1973  HA  TYR A 123       4.800 -10.039  12.256  1.00 97.87           H  
ATOM   1974  C   TYR A 123       2.982  -8.921  12.045  1.00 97.87           C  
ATOM   1975  CB  TYR A 123       5.115  -8.509  10.781  1.00 97.87           C  
ATOM   1976  HB2 TYR A 123       4.513  -7.980  10.042  1.00 97.87           H  
ATOM   1977  HB3 TYR A 123       5.424  -7.781  11.531  1.00 97.87           H  
ATOM   1978  O   TYR A 123       1.985  -8.716  11.351  1.00 97.87           O  
ATOM   1979  CG  TYR A 123       6.349  -9.056  10.089  1.00 97.87           C  
ATOM   1980  CD1 TYR A 123       7.553  -9.191  10.804  1.00 97.87           C  
ATOM   1981  HD1 TYR A 123       7.599  -8.907  11.845  1.00 97.87           H  
ATOM   1982  CD2 TYR A 123       6.290  -9.430   8.731  1.00 97.87           C  
ATOM   1983  HD2 TYR A 123       5.365  -9.336   8.181  1.00 97.87           H  
ATOM   1984  CE1 TYR A 123       8.702  -9.689  10.162  1.00 97.87           C  
ATOM   1985  HE1 TYR A 123       9.627  -9.782  10.712  1.00 97.87           H  
ATOM   1986  CE2 TYR A 123       7.434  -9.939   8.088  1.00 97.87           C  
ATOM   1987  HE2 TYR A 123       7.396 -10.219   7.046  1.00 97.87           H  
ATOM   1988  OH  TYR A 123       9.760 -10.538   8.192  1.00 97.87           O  
ATOM   1989  HH  TYR A 123      10.521 -10.424   8.766  1.00 97.87           H  
ATOM   1990  CZ  TYR A 123       8.643 -10.066   8.804  1.00 97.87           C  
ATOM   1991  N   THR A 124       3.057  -8.530  13.315  1.00 97.60           N  
ATOM   1992  H   THR A 124       3.906  -8.721  13.828  1.00 97.60           H  
ATOM   1993  CA  THR A 124       2.065  -7.652  13.944  1.00 97.60           C  
ATOM   1994  HA  THR A 124       1.173  -7.593  13.320  1.00 97.60           H  
ATOM   1995  C   THR A 124       2.666  -6.259  14.069  1.00 97.60           C  
ATOM   1996  CB  THR A 124       1.622  -8.184  15.311  1.00 97.60           C  
ATOM   1997  HB  THR A 124       2.488  -8.281  15.965  1.00 97.60           H  
ATOM   1998  O   THR A 124       3.692  -6.088  14.724  1.00 97.60           O  
ATOM   1999  CG2 THR A 124       0.579  -7.285  15.977  1.00 97.60           C  
ATOM   2000 HG21 THR A 124       0.222  -7.751  16.895  1.00 97.60           H  
ATOM   2001 HG22 THR A 124       1.022  -6.322  16.234  1.00 97.60           H  
ATOM   2002 HG23 THR A 124      -0.260  -7.128  15.300  1.00 97.60           H  
ATOM   2003  OG1 THR A 124       1.019  -9.448  15.153  1.00 97.60           O  
ATOM   2004  HG1 THR A 124       0.957  -9.855  16.020  1.00 97.60           H  
ATOM   2005  N   VAL A 125       2.029  -5.261  13.459  1.00 97.51           N  
ATOM   2006  H   VAL A 125       1.188  -5.481  12.945  1.00 97.51           H  
ATOM   2007  CA  VAL A 125       2.458  -3.857  13.518  1.00 97.51           C  
ATOM   2008  HA  VAL A 125       3.458  -3.810  13.949  1.00 97.51           H  
ATOM   2009  C   VAL A 125       1.509  -3.098  14.436  1.00 97.51           C  
ATOM   2010  CB  VAL A 125       2.546  -3.223  12.116  1.00 97.51           C  
ATOM   2011  HB  VAL A 125       1.547  -3.098  11.700  1.00 97.51           H  
ATOM   2012  O   VAL A 125       0.327  -2.934  14.127  1.00 97.51           O  
ATOM   2013  CG1 VAL A 125       3.234  -1.852  12.186  1.00 97.51           C  
ATOM   2014 HG11 VAL A 125       2.708  -1.194  12.878  1.00 97.51           H  
ATOM   2015 HG12 VAL A 125       3.236  -1.389  11.199  1.00 97.51           H  
ATOM   2016 HG13 VAL A 125       4.266  -1.969  12.516  1.00 97.51           H  
ATOM   2017  CG2 VAL A 125       3.365  -4.108  11.171  1.00 97.51           C  
ATOM   2018 HG21 VAL A 125       4.307  -4.377  11.648  1.00 97.51           H  
ATOM   2019 HG22 VAL A 125       3.563  -3.583  10.236  1.00 97.51           H  
ATOM   2020 HG23 VAL A 125       2.821  -5.026  10.949  1.00 97.51           H  
ATOM   2021  N   ASN A 126       2.013  -2.645  15.581  1.00 97.48           N  
ATOM   2022  H   ASN A 126       3.009  -2.720  15.730  1.00 97.48           H  
ATOM   2023  CA  ASN A 126       1.222  -1.936  16.585  1.00 97.48           C  
ATOM   2024  HA  ASN A 126       0.282  -2.474  16.705  1.00 97.48           H  
ATOM   2025  C   ASN A 126       0.882  -0.499  16.141  1.00 97.48           C  
ATOM   2026  CB  ASN A 126       1.978  -1.972  17.925  1.00 97.48           C  
ATOM   2027  HB2 ASN A 126       3.006  -1.648  17.765  1.00 97.48           H  
ATOM   2028  HB3 ASN A 126       1.518  -1.282  18.633  1.00 97.48           H  
ATOM   2029  O   ASN A 126       1.559   0.056  15.274  1.00 97.48           O  
ATOM   2030  CG  ASN A 126       1.962  -3.350  18.560  1.00 97.48           C  
ATOM   2031  ND2 ASN A 126       3.018  -3.729  19.237  1.00 97.48           N  
ATOM   2032 HD21 ASN A 126       2.989  -4.659  19.630  1.00 97.48           H  
ATOM   2033 HD22 ASN A 126       3.828  -3.130  19.309  1.00 97.48           H  
ATOM   2034  OD1 ASN A 126       1.001  -4.096  18.468  1.00 97.48           O  
ATOM   2035  N   PRO A 127      -0.162   0.126  16.712  1.00 96.94           N  
ATOM   2036  CA  PRO A 127      -0.501   1.523  16.438  1.00 96.94           C  
ATOM   2037  HA  PRO A 127      -0.910   1.599  15.431  1.00 96.94           H  
ATOM   2038  C   PRO A 127       0.701   2.461  16.584  1.00 96.94           C  
ATOM   2039  CB  PRO A 127      -1.595   1.870  17.450  1.00 96.94           C  
ATOM   2040  HB2 PRO A 127      -1.154   2.174  18.399  1.00 96.94           H  
ATOM   2041  HB3 PRO A 127      -2.270   2.644  17.084  1.00 96.94           H  
ATOM   2042  O   PRO A 127       1.422   2.411  17.579  1.00 96.94           O  
ATOM   2043  CG  PRO A 127      -2.301   0.534  17.631  1.00 96.94           C  
ATOM   2044  HG2 PRO A 127      -2.868   0.489  18.561  1.00 96.94           H  
ATOM   2045  HG3 PRO A 127      -2.942   0.355  16.768  1.00 96.94           H  
ATOM   2046  CD  PRO A 127      -1.144  -0.458  17.615  1.00 96.94           C  
ATOM   2047  HD2 PRO A 127      -0.720  -0.544  18.615  1.00 96.94           H  
ATOM   2048  HD3 PRO A 127      -1.496  -1.428  17.264  1.00 96.94           H  
ATOM   2049  N   GLY A 128       0.923   3.320  15.590  1.00 94.03           N  
ATOM   2050  H   GLY A 128       0.337   3.276  14.768  1.00 94.03           H  
ATOM   2051  CA  GLY A 128       2.014   4.295  15.585  1.00 94.03           C  
ATOM   2052  HA2 GLY A 128       1.796   5.052  14.831  1.00 94.03           H  
ATOM   2053  HA3 GLY A 128       2.057   4.781  16.560  1.00 94.03           H  
ATOM   2054  C   GLY A 128       3.404   3.724  15.287  1.00 94.03           C  
ATOM   2055  O   GLY A 128       4.347   4.510  15.194  1.00 94.03           O  
ATOM   2056  N   THR A 129       3.554   2.406  15.104  1.00 96.48           N  
ATOM   2057  H   THR A 129       2.750   1.801  15.198  1.00 96.48           H  
ATOM   2058  CA  THR A 129       4.848   1.777  14.800  1.00 96.48           C  
ATOM   2059  HA  THR A 129       5.634   2.470  15.101  1.00 96.48           H  
ATOM   2060  C   THR A 129       5.051   1.540  13.304  1.00 96.48           C  
ATOM   2061  CB  THR A 129       5.103   0.491  15.612  1.00 96.48           C  
ATOM   2062  HB  THR A 129       6.149   0.215  15.478  1.00 96.48           H  
ATOM   2063  O   THR A 129       4.111   1.566  12.502  1.00 96.48           O  
ATOM   2064  CG2 THR A 129       4.856   0.684  17.107  1.00 96.48           C  
ATOM   2065 HG21 THR A 129       3.796   0.848  17.297  1.00 96.48           H  
ATOM   2066 HG22 THR A 129       5.182  -0.208  17.644  1.00 96.48           H  
ATOM   2067 HG23 THR A 129       5.424   1.542  17.468  1.00 96.48           H  
ATOM   2068  OG1 THR A 129       4.317  -0.598  15.189  1.00 96.48           O  
ATOM   2069  HG1 THR A 129       4.302  -0.597  14.229  1.00 96.48           H  
ATOM   2070  N   GLU A 130       6.302   1.271  12.940  1.00 96.97           N  
ATOM   2071  H   GLU A 130       7.019   1.201  13.648  1.00 96.97           H  
ATOM   2072  CA  GLU A 130       6.730   0.928  11.587  1.00 96.97           C  
ATOM   2073  HA  GLU A 130       5.858   0.898  10.933  1.00 96.97           H  
ATOM   2074  C   GLU A 130       7.355  -0.476  11.585  1.00 96.97           C  
ATOM   2075  CB  GLU A 130       7.692   2.001  11.027  1.00 96.97           C  
ATOM   2076  HB2 GLU A 130       7.949   1.727  10.004  1.00 96.97           H  
ATOM   2077  HB3 GLU A 130       8.603   2.013  11.625  1.00 96.97           H  
ATOM   2078  O   GLU A 130       7.989  -0.885  12.557  1.00 96.97           O  
ATOM   2079  CG  GLU A 130       7.073   3.417  11.025  1.00 96.97           C  
ATOM   2080  HG2 GLU A 130       6.121   3.370  10.496  1.00 96.97           H  
ATOM   2081  HG3 GLU A 130       6.861   3.713  12.053  1.00 96.97           H  
ATOM   2082  CD  GLU A 130       7.937   4.523  10.379  1.00 96.97           C  
ATOM   2083  OE1 GLU A 130       7.518   5.711  10.457  1.00 96.97           O  
ATOM   2084  OE2 GLU A 130       8.973   4.223   9.744  1.00 96.97           O  
ATOM   2085  N   LEU A 131       7.153  -1.211  10.497  1.00 97.19           N  
ATOM   2086  H   LEU A 131       6.607  -0.796   9.756  1.00 97.19           H  
ATOM   2087  CA  LEU A 131       7.816  -2.466  10.165  1.00 97.19           C  
ATOM   2088  HA  LEU A 131       8.401  -2.819  11.014  1.00 97.19           H  
ATOM   2089  C   LEU A 131       8.753  -2.204   8.990  1.00 97.19           C  
ATOM   2090  CB  LEU A 131       6.744  -3.511   9.811  1.00 97.19           C  
ATOM   2091  HB2 LEU A 131       6.190  -3.744  10.720  1.00 97.19           H  
ATOM   2092  HB3 LEU A 131       6.057  -3.055   9.098  1.00 97.19           H  
ATOM   2093  O   LEU A 131       8.350  -1.555   8.027  1.00 97.19           O  
ATOM   2094  CG  LEU A 131       7.271  -4.821   9.194  1.00 97.19           C  
ATOM   2095  HG  LEU A 131       7.911  -4.596   8.340  1.00 97.19           H  
ATOM   2096  CD1 LEU A 131       8.057  -5.654  10.205  1.00 97.19           C  
ATOM   2097 HD11 LEU A 131       8.389  -6.577   9.730  1.00 97.19           H  
ATOM   2098 HD12 LEU A 131       7.432  -5.896  11.064  1.00 97.19           H  
ATOM   2099 HD13 LEU A 131       8.942  -5.110  10.535  1.00 97.19           H  
ATOM   2100  CD2 LEU A 131       6.094  -5.643   8.680  1.00 97.19           C  
ATOM   2101 HD21 LEU A 131       6.458  -6.575   8.248  1.00 97.19           H  
ATOM   2102 HD22 LEU A 131       5.580  -5.076   7.903  1.00 97.19           H  
ATOM   2103 HD23 LEU A 131       5.403  -5.858   9.495  1.00 97.19           H  
ATOM   2104  N   GLU A 132       9.956  -2.760   9.048  1.00 96.88           N  
ATOM   2105  H   GLU A 132      10.220  -3.293   9.864  1.00 96.88           H  
ATOM   2106  CA  GLU A 132      10.891  -2.808   7.928  1.00 96.88           C  
ATOM   2107  HA  GLU A 132      10.387  -2.461   7.026  1.00 96.88           H  
ATOM   2108  C   GLU A 132      11.319  -4.259   7.700  1.00 96.88           C  
ATOM   2109  CB  GLU A 132      12.064  -1.850   8.186  1.00 96.88           C  
ATOM   2110  HB2 GLU A 132      12.632  -2.180   9.056  1.00 96.88           H  
ATOM   2111  HB3 GLU A 132      11.632  -0.874   8.406  1.00 96.88           H  
ATOM   2112  O   GLU A 132      11.651  -4.973   8.649  1.00 96.88           O  
ATOM   2113  CG  GLU A 132      13.004  -1.732   6.972  1.00 96.88           C  
ATOM   2114  HG2 GLU A 132      12.400  -1.669   6.067  1.00 96.88           H  
ATOM   2115  HG3 GLU A 132      13.603  -2.641   6.903  1.00 96.88           H  
ATOM   2116  CD  GLU A 132      13.923  -0.496   7.022  1.00 96.88           C  
ATOM   2117  OE1 GLU A 132      14.997  -0.536   6.380  1.00 96.88           O  
ATOM   2118  OE2 GLU A 132      13.493   0.546   7.571  1.00 96.88           O  
ATOM   2119  N   VAL A 133      11.257  -4.706   6.448  1.00 95.48           N  
ATOM   2120  H   VAL A 133      10.936  -4.071   5.731  1.00 95.48           H  
ATOM   2121  CA  VAL A 133      11.670  -6.043   6.016  1.00 95.48           C  
ATOM   2122  HA  VAL A 133      12.208  -6.533   6.828  1.00 95.48           H  
ATOM   2123  C   VAL A 133      12.624  -5.883   4.842  1.00 95.48           C  
ATOM   2124  CB  VAL A 133      10.466  -6.931   5.637  1.00 95.48           C  
ATOM   2125  HB  VAL A 133       9.952  -6.499   4.778  1.00 95.48           H  
ATOM   2126  O   VAL A 133      12.255  -5.322   3.809  1.00 95.48           O  
ATOM   2127  CG1 VAL A 133      10.908  -8.351   5.262  1.00 95.48           C  
ATOM   2128 HG11 VAL A 133      10.037  -8.958   5.013  1.00 95.48           H  
ATOM   2129 HG12 VAL A 133      11.443  -8.810   6.093  1.00 95.48           H  
ATOM   2130 HG13 VAL A 133      11.560  -8.324   4.389  1.00 95.48           H  
ATOM   2131  CG2 VAL A 133       9.454  -7.043   6.785  1.00 95.48           C  
ATOM   2132 HG21 VAL A 133       9.954  -7.384   7.691  1.00 95.48           H  
ATOM   2133 HG22 VAL A 133       8.662  -7.744   6.521  1.00 95.48           H  
ATOM   2134 HG23 VAL A 133       9.003  -6.068   6.967  1.00 95.48           H  
ATOM   2135  N   GLU A 134      13.845  -6.380   5.003  1.00 94.21           N  
ATOM   2136  H   GLU A 134      14.098  -6.797   5.887  1.00 94.21           H  
ATOM   2137  CA  GLU A 134      14.823  -6.476   3.922  1.00 94.21           C  
ATOM   2138  HA  GLU A 134      14.730  -5.605   3.273  1.00 94.21           H  
ATOM   2139  C   GLU A 134      14.551  -7.726   3.074  1.00 94.21           C  
ATOM   2140  CB  GLU A 134      16.254  -6.485   4.480  1.00 94.21           C  
ATOM   2141  HB2 GLU A 134      16.363  -7.323   5.168  1.00 94.21           H  
ATOM   2142  HB3 GLU A 134      16.942  -6.625   3.646  1.00 94.21           H  
ATOM   2143  O   GLU A 134      14.306  -8.813   3.602  1.00 94.21           O  
ATOM   2144  CG  GLU A 134      16.616  -5.175   5.203  1.00 94.21           C  
ATOM   2145  HG2 GLU A 134      16.421  -4.343   4.525  1.00 94.21           H  
ATOM   2146  HG3 GLU A 134      15.972  -5.059   6.075  1.00 94.21           H  
ATOM   2147  CD  GLU A 134      18.085  -5.115   5.656  1.00 94.21           C  
ATOM   2148  OE1 GLU A 134      18.528  -4.000   6.013  1.00 94.21           O  
ATOM   2149  OE2 GLU A 134      18.757  -6.172   5.651  1.00 94.21           O  
ATOM   2150  N   LEU A 135      14.585  -7.552   1.755  1.00 91.57           N  
ATOM   2151  H   LEU A 135      14.802  -6.629   1.408  1.00 91.57           H  
ATOM   2152  CA  LEU A 135      14.410  -8.581   0.738  1.00 91.57           C  
ATOM   2153  HA  LEU A 135      14.064  -9.504   1.204  1.00 91.57           H  
ATOM   2154  C   LEU A 135      15.756  -8.854   0.061  1.00 91.57           C  
ATOM   2155  CB  LEU A 135      13.376  -8.124  -0.310  1.00 91.57           C  
ATOM   2156  HB2 LEU A 135      13.791  -7.274  -0.851  1.00 91.57           H  
ATOM   2157  HB3 LEU A 135      13.255  -8.929  -1.035  1.00 91.57           H  
ATOM   2158  O   LEU A 135      16.466  -7.922  -0.334  1.00 91.57           O  
ATOM   2159  CG  LEU A 135      11.987  -7.729   0.219  1.00 91.57           C  
ATOM   2160  HG  LEU A 135      12.069  -6.883   0.902  1.00 91.57           H  
ATOM   2161  CD1 LEU A 135      11.129  -7.306  -0.975  1.00 91.57           C  
ATOM   2162 HD11 LEU A 135      11.128  -8.099  -1.723  1.00 91.57           H  
ATOM   2163 HD12 LEU A 135      10.103  -7.117  -0.658  1.00 91.57           H  
ATOM   2164 HD13 LEU A 135      11.539  -6.399  -1.419  1.00 91.57           H  
ATOM   2165  CD2 LEU A 135      11.291  -8.884   0.939  1.00 91.57           C  
ATOM   2166 HD21 LEU A 135      11.853  -9.146   1.836  1.00 91.57           H  
ATOM   2167 HD22 LEU A 135      10.285  -8.585   1.234  1.00 91.57           H  
ATOM   2168 HD23 LEU A 135      11.239  -9.753   0.283  1.00 91.57           H  
ATOM   2169  N   SER A 136      16.087 -10.130  -0.137  1.00 90.88           N  
ATOM   2170  H   SER A 136      15.442 -10.850   0.155  1.00 90.88           H  
ATOM   2171  CA  SER A 136      17.245 -10.515  -0.945  1.00 90.88           C  
ATOM   2172  HA  SER A 136      18.115 -10.027  -0.505  1.00 90.88           H  
ATOM   2173  C   SER A 136      17.088 -10.031  -2.396  1.00 90.88           C  
ATOM   2174  CB  SER A 136      17.491 -12.031  -0.899  1.00 90.88           C  
ATOM   2175  HB2 SER A 136      18.531 -12.227  -1.160  1.00 90.88           H  
ATOM   2176  HB3 SER A 136      17.319 -12.404   0.111  1.00 90.88           H  
ATOM   2177  O   SER A 136      15.963  -9.794  -2.847  1.00 90.88           O  
ATOM   2178  OG  SER A 136      16.668 -12.734  -1.808  1.00 90.88           O  
ATOM   2179  HG  SER A 136      17.229 -13.338  -2.300  1.00 90.88           H  
ATOM   2180  N   PRO A 137      18.180  -9.903  -3.170  1.00 85.71           N  
ATOM   2181  CA  PRO A 137      18.099  -9.557  -4.588  1.00 85.71           C  
ATOM   2182  HA  PRO A 137      17.773  -8.521  -4.676  1.00 85.71           H  
ATOM   2183  C   PRO A 137      17.136 -10.445  -5.395  1.00 85.71           C  
ATOM   2184  CB  PRO A 137      19.536  -9.661  -5.104  1.00 85.71           C  
ATOM   2185  HB2 PRO A 137      19.723  -8.961  -5.919  1.00 85.71           H  
ATOM   2186  HB3 PRO A 137      19.751 -10.682  -5.419  1.00 85.71           H  
ATOM   2187  O   PRO A 137      16.419  -9.932  -6.250  1.00 85.71           O  
ATOM   2188  CG  PRO A 137      20.368  -9.328  -3.867  1.00 85.71           C  
ATOM   2189  HG2 PRO A 137      20.394  -8.249  -3.720  1.00 85.71           H  
ATOM   2190  HG3 PRO A 137      21.377  -9.735  -3.934  1.00 85.71           H  
ATOM   2191  CD  PRO A 137      19.569  -9.983  -2.743  1.00 85.71           C  
ATOM   2192  HD2 PRO A 137      19.860 -11.028  -2.646  1.00 85.71           H  
ATOM   2193  HD3 PRO A 137      19.739  -9.449  -1.808  1.00 85.71           H  
ATOM   2194  N   GLU A 138      17.044 -11.750  -5.098  1.00 85.33           N  
ATOM   2195  H   GLU A 138      17.624 -12.145  -4.371  1.00 85.33           H  
ATOM   2196  CA  GLU A 138      16.107 -12.650  -5.792  1.00 85.33           C  
ATOM   2197  HA  GLU A 138      16.189 -12.466  -6.863  1.00 85.33           H  
ATOM   2198  C   GLU A 138      14.633 -12.405  -5.411  1.00 85.33           C  
ATOM   2199  CB  GLU A 138      16.450 -14.132  -5.545  1.00 85.33           C  
ATOM   2200  HB2 GLU A 138      16.123 -14.428  -4.549  1.00 85.33           H  
ATOM   2201  HB3 GLU A 138      15.847 -14.710  -6.246  1.00 85.33           H  
ATOM   2202  O   GLU A 138      13.723 -12.779  -6.153  1.00 85.33           O  
ATOM   2203  CG  GLU A 138      17.921 -14.534  -5.778  1.00 85.33           C  
ATOM   2204  HG2 GLU A 138      18.342 -13.912  -6.568  1.00 85.33           H  
ATOM   2205  HG3 GLU A 138      17.926 -15.562  -6.139  1.00 85.33           H  
ATOM   2206  CD  GLU A 138      18.810 -14.473  -4.524  1.00 85.33           C  
ATOM   2207  OE1 GLU A 138      20.019 -14.754  -4.670  1.00 85.33           O  
ATOM   2208  OE2 GLU A 138      18.296 -14.104  -3.437  1.00 85.33           O  
ATOM   2209  N   GLN A 139      14.384 -11.768  -4.265  1.00 87.26           N  
ATOM   2210  H   GLN A 139      15.177 -11.472  -3.713  1.00 87.26           H  
ATOM   2211  CA  GLN A 139      13.054 -11.507  -3.714  1.00 87.26           C  
ATOM   2212  HA  GLN A 139      12.381 -12.311  -4.011  1.00 87.26           H  
ATOM   2213  C   GLN A 139      12.425 -10.198  -4.223  1.00 87.26           C  
ATOM   2214  CB  GLN A 139      13.171 -11.509  -2.180  1.00 87.26           C  
ATOM   2215  HB2 GLN A 139      12.290 -11.042  -1.740  1.00 87.26           H  
ATOM   2216  HB3 GLN A 139      14.031 -10.911  -1.879  1.00 87.26           H  
ATOM   2217  O   GLN A 139      11.200 -10.072  -4.204  1.00 87.26           O  
ATOM   2218  CG  GLN A 139      13.323 -12.922  -1.604  1.00 87.26           C  
ATOM   2219  HG2 GLN A 139      14.171 -13.431  -2.063  1.00 87.26           H  
ATOM   2220  HG3 GLN A 139      12.425 -13.490  -1.847  1.00 87.26           H  
ATOM   2221  CD  GLN A 139      13.514 -12.935  -0.090  1.00 87.26           C  
ATOM   2222  NE2 GLN A 139      13.042 -13.956   0.590  1.00 87.26           N  
ATOM   2223 HE21 GLN A 139      13.209 -13.964   1.586  1.00 87.26           H  
ATOM   2224 HE22 GLN A 139      12.506 -14.684   0.140  1.00 87.26           H  
ATOM   2225  OE1 GLN A 139      14.061 -12.027   0.517  1.00 87.26           O  
ATOM   2226  N   GLN A 140      13.225  -9.234  -4.697  1.00 83.12           N  
ATOM   2227  H   GLN A 140      14.218  -9.417  -4.709  1.00 83.12           H  
ATOM   2228  CA  GLN A 140      12.768  -7.857  -4.966  1.00 83.12           C  
ATOM   2229  HA  GLN A 140      12.290  -7.482  -4.061  1.00 83.12           H  
ATOM   2230  C   GLN A 140      11.723  -7.748  -6.087  1.00 83.12           C  
ATOM   2231  CB  GLN A 140      13.960  -6.933  -5.282  1.00 83.12           C  
ATOM   2232  HB2 GLN A 140      14.371  -7.187  -6.259  1.00 83.12           H  
ATOM   2233  HB3 GLN A 140      13.597  -5.906  -5.320  1.00 83.12           H  
ATOM   2234  O   GLN A 140      10.870  -6.868  -6.034  1.00 83.12           O  
ATOM   2235  CG  GLN A 140      15.076  -7.032  -4.234  1.00 83.12           C  
ATOM   2236  HG2 GLN A 140      15.564  -7.997  -4.374  1.00 83.12           H  
ATOM   2237  HG3 GLN A 140      14.649  -7.003  -3.231  1.00 83.12           H  
ATOM   2238  CD  GLN A 140      16.171  -5.979  -4.345  1.00 83.12           C  
ATOM   2239  NE2 GLN A 140      17.110  -5.981  -3.423  1.00 83.12           N  
ATOM   2240 HE21 GLN A 140      17.789  -5.235  -3.472  1.00 83.12           H  
ATOM   2241 HE22 GLN A 140      17.060  -6.625  -2.647  1.00 83.12           H  
ATOM   2242  OE1 GLN A 140      16.209  -5.137  -5.225  1.00 83.12           O  
ATOM   2243  N   ASN A 141      11.751  -8.656  -7.067  1.00 78.52           N  
ATOM   2244  H   ASN A 141      12.487  -9.348  -7.041  1.00 78.52           H  
ATOM   2245  CA  ASN A 141      10.886  -8.593  -8.253  1.00 78.52           C  
ATOM   2246  HA  ASN A 141      10.630  -7.552  -8.449  1.00 78.52           H  
ATOM   2247  C   ASN A 141       9.546  -9.331  -8.098  1.00 78.52           C  
ATOM   2248  CB  ASN A 141      11.674  -9.121  -9.464  1.00 78.52           C  
ATOM   2249  HB2 ASN A 141      11.022  -9.127 -10.337  1.00 78.52           H  
ATOM   2250  HB3 ASN A 141      11.995 -10.144  -9.270  1.00 78.52           H  
ATOM   2251  O   ASN A 141       8.717  -9.265  -8.995  1.00 78.52           O  
ATOM   2252  CG  ASN A 141      12.873  -8.258  -9.807  1.00 78.52           C  
ATOM   2253  ND2 ASN A 141      13.937  -8.847 -10.295  1.00 78.52           N  
ATOM   2254 HD21 ASN A 141      13.958  -9.847 -10.439  1.00 78.52           H  
ATOM   2255 HD22 ASN A 141      14.719  -8.236 -10.482  1.00 78.52           H  
ATOM   2256  OD1 ASN A 141      12.894  -7.055  -9.632  1.00 78.52           O  
ATOM   2257  N   ASN A 142       9.340 -10.063  -6.997  1.00 84.07           N  
ATOM   2258  H   ASN A 142      10.040 -10.033  -6.270  1.00 84.07           H  
ATOM   2259  CA  ASN A 142       8.151 -10.901  -6.788  1.00 84.07           C  
ATOM   2260  HA  ASN A 142       7.349 -10.552  -7.439  1.00 84.07           H  
ATOM   2261  C   ASN A 142       7.610 -10.779  -5.355  1.00 84.07           C  
ATOM   2262  CB  ASN A 142       8.477 -12.362  -7.158  1.00 84.07           C  
ATOM   2263  HB2 ASN A 142       9.336 -12.697  -6.577  1.00 84.07           H  
ATOM   2264  HB3 ASN A 142       7.626 -12.995  -6.906  1.00 84.07           H  
ATOM   2265  O   ASN A 142       7.093 -11.754  -4.803  1.00 84.07           O  
ATOM   2266  CG  ASN A 142       8.732 -12.572  -8.636  1.00 84.07           C  
ATOM   2267  ND2 ASN A 142       9.836 -13.185  -8.993  1.00 84.07           N  
ATOM   2268 HD21 ASN A 142       9.966 -13.274  -9.991  1.00 84.07           H  
ATOM   2269 HD22 ASN A 142      10.540 -13.425  -8.310  1.00 84.07           H  
ATOM   2270  OD1 ASN A 142       7.933 -12.253  -9.492  1.00 84.07           O  
ATOM   2271  N   ALA A 143       7.790  -9.619  -4.719  1.00 89.29           N  
ATOM   2272  H   ALA A 143       8.199  -8.840  -5.215  1.00 89.29           H  
ATOM   2273  CA  ALA A 143       7.298  -9.417  -3.364  1.00 89.29           C  
ATOM   2274  HA  ALA A 143       7.390 -10.371  -2.846  1.00 89.29           H  
ATOM   2275  C   ALA A 143       5.815  -9.020  -3.359  1.00 89.29           C  
ATOM   2276  CB  ALA A 143       8.185  -8.439  -2.592  1.00 89.29           C  
ATOM   2277  HB1 ALA A 143       7.919  -7.411  -2.837  1.00 89.29           H  
ATOM   2278  HB2 ALA A 143       9.231  -8.624  -2.836  1.00 89.29           H  
ATOM   2279  HB3 ALA A 143       8.034  -8.587  -1.523  1.00 89.29           H  
ATOM   2280  O   ALA A 143       5.370  -8.148  -4.108  1.00 89.29           O  
ATOM   2281  N   GLU A 144       5.063  -9.635  -2.457  1.00 92.55           N  
ATOM   2282  H   GLU A 144       5.494 -10.374  -1.920  1.00 92.55           H  
ATOM   2283  CA  GLU A 144       3.688  -9.293  -2.123  1.00 92.55           C  
ATOM   2284  HA  GLU A 144       3.373  -8.444  -2.730  1.00 92.55           H  
ATOM   2285  C   GLU A 144       3.623  -8.890  -0.647  1.00 92.55           C  
ATOM   2286  CB  GLU A 144       2.760 -10.475  -2.448  1.00 92.55           C  
ATOM   2287  HB2 GLU A 144       2.903 -10.753  -3.493  1.00 92.55           H  
ATOM   2288  HB3 GLU A 144       3.039 -11.323  -1.823  1.00 92.55           H  
ATOM   2289  O   GLU A 144       4.212  -9.539   0.219  1.00 92.55           O  
ATOM   2290  CG  GLU A 144       1.272 -10.158  -2.220  1.00 92.55           C  
ATOM   2291  HG2 GLU A 144       0.963  -9.388  -2.927  1.00 92.55           H  
ATOM   2292  HG3 GLU A 144       1.140  -9.758  -1.215  1.00 92.55           H  
ATOM   2293  CD  GLU A 144       0.360 -11.387  -2.374  1.00 92.55           C  
ATOM   2294  OE1 GLU A 144      -0.694 -11.417  -1.687  1.00 92.55           O  
ATOM   2295  OE2 GLU A 144       0.681 -12.284  -3.182  1.00 92.55           O  
ATOM   2296  N   VAL A 145       2.893  -7.818  -0.353  1.00 94.44           N  
ATOM   2297  H   VAL A 145       2.445  -7.338  -1.120  1.00 94.44           H  
ATOM   2298  CA  VAL A 145       2.623  -7.331   0.998  1.00 94.44           C  
ATOM   2299  HA  VAL A 145       3.067  -8.015   1.721  1.00 94.44           H  
ATOM   2300  C   VAL A 145       1.115  -7.317   1.204  1.00 94.44           C  
ATOM   2301  CB  VAL A 145       3.233  -5.938   1.237  1.00 94.44           C  
ATOM   2302  HB  VAL A 145       2.709  -5.200   0.630  1.00 94.44           H  
ATOM   2303  O   VAL A 145       0.397  -6.545   0.577  1.00 94.44           O  
ATOM   2304  CG1 VAL A 145       3.091  -5.529   2.710  1.00 94.44           C  
ATOM   2305 HG11 VAL A 145       3.545  -4.550   2.865  1.00 94.44           H  
ATOM   2306 HG12 VAL A 145       2.037  -5.470   2.981  1.00 94.44           H  
ATOM   2307 HG13 VAL A 145       3.585  -6.261   3.348  1.00 94.44           H  
ATOM   2308  CG2 VAL A 145       4.717  -5.885   0.857  1.00 94.44           C  
ATOM   2309 HG21 VAL A 145       5.280  -6.617   1.436  1.00 94.44           H  
ATOM   2310 HG22 VAL A 145       5.102  -4.880   1.032  1.00 94.44           H  
ATOM   2311 HG23 VAL A 145       4.843  -6.102  -0.203  1.00 94.44           H  
ATOM   2312  N   GLU A 146       0.624  -8.159   2.100  1.00 95.76           N  
ATOM   2313  H   GLU A 146       1.270  -8.776   2.572  1.00 95.76           H  
ATOM   2314  CA  GLU A 146      -0.775  -8.197   2.515  1.00 95.76           C  
ATOM   2315  HA  GLU A 146      -1.379  -7.623   1.812  1.00 95.76           H  
ATOM   2316  C   GLU A 146      -0.897  -7.553   3.898  1.00 95.76           C  
ATOM   2317  CB  GLU A 146      -1.276  -9.649   2.467  1.00 95.76           C  
ATOM   2318  HB2 GLU A 146      -1.066 -10.052   1.476  1.00 95.76           H  
ATOM   2319  HB3 GLU A 146      -0.731 -10.242   3.201  1.00 95.76           H  
ATOM   2320  O   GLU A 146      -0.247  -7.979   4.849  1.00 95.76           O  
ATOM   2321  CG  GLU A 146      -2.777  -9.796   2.734  1.00 95.76           C  
ATOM   2322  HG2 GLU A 146      -3.326  -9.147   2.052  1.00 95.76           H  
ATOM   2323  HG3 GLU A 146      -2.999  -9.475   3.752  1.00 95.76           H  
ATOM   2324  CD  GLU A 146      -3.231 -11.254   2.533  1.00 95.76           C  
ATOM   2325  OE1 GLU A 146      -3.149 -12.060   3.487  1.00 95.76           O  
ATOM   2326  OE2 GLU A 146      -3.744 -11.575   1.426  1.00 95.76           O  
ATOM   2327  N   VAL A 147      -1.715  -6.511   4.020  1.00 95.66           N  
ATOM   2328  H   VAL A 147      -2.200  -6.196   3.192  1.00 95.66           H  
ATOM   2329  CA  VAL A 147      -1.991  -5.812   5.276  1.00 95.66           C  
ATOM   2330  HA  VAL A 147      -1.383  -6.252   6.066  1.00 95.66           H  
ATOM   2331  C   VAL A 147      -3.454  -6.008   5.643  1.00 95.66           C  
ATOM   2332  CB  VAL A 147      -1.632  -4.315   5.207  1.00 95.66           C  
ATOM   2333  HB  VAL A 147      -2.294  -3.809   4.504  1.00 95.66           H  
ATOM   2334  O   VAL A 147      -4.353  -5.640   4.888  1.00 95.66           O  
ATOM   2335  CG1 VAL A 147      -1.807  -3.661   6.585  1.00 95.66           C  
ATOM   2336 HG11 VAL A 147      -2.857  -3.674   6.877  1.00 95.66           H  
ATOM   2337 HG12 VAL A 147      -1.223  -4.200   7.332  1.00 95.66           H  
ATOM   2338 HG13 VAL A 147      -1.475  -2.624   6.553  1.00 95.66           H  
ATOM   2339  CG2 VAL A 147      -0.188  -4.092   4.737  1.00 95.66           C  
ATOM   2340 HG21 VAL A 147      -0.094  -4.393   3.694  1.00 95.66           H  
ATOM   2341 HG22 VAL A 147       0.501  -4.685   5.337  1.00 95.66           H  
ATOM   2342 HG23 VAL A 147       0.072  -3.036   4.812  1.00 95.66           H  
ATOM   2343  N   GLU A 148      -3.701  -6.547   6.829  1.00 95.10           N  
ATOM   2344  H   GLU A 148      -2.913  -6.859   7.379  1.00 95.10           H  
ATOM   2345  CA  GLU A 148      -5.032  -6.721   7.400  1.00 95.10           C  
ATOM   2346  HA  GLU A 148      -5.786  -6.439   6.665  1.00 95.10           H  
ATOM   2347  C   GLU A 148      -5.205  -5.821   8.625  1.00 95.10           C  
ATOM   2348  CB  GLU A 148      -5.279  -8.189   7.766  1.00 95.10           C  
ATOM   2349  HB2 GLU A 148      -6.237  -8.254   8.283  1.00 95.10           H  
ATOM   2350  HB3 GLU A 148      -4.494  -8.525   8.444  1.00 95.10           H  
ATOM   2351  O   GLU A 148      -4.404  -5.857   9.566  1.00 95.10           O  
ATOM   2352  CG  GLU A 148      -5.326  -9.109   6.538  1.00 95.10           C  
ATOM   2353  HG2 GLU A 148      -6.088  -8.717   5.865  1.00 95.10           H  
ATOM   2354  HG3 GLU A 148      -4.364  -9.086   6.026  1.00 95.10           H  
ATOM   2355  CD  GLU A 148      -5.681 -10.565   6.886  1.00 95.10           C  
ATOM   2356  OE1 GLU A 148      -6.092 -11.285   5.946  1.00 95.10           O  
ATOM   2357  OE2 GLU A 148      -5.600 -10.943   8.081  1.00 95.10           O  
ATOM   2358  N   VAL A 149      -6.282  -5.032   8.635  1.00 92.51           N  
ATOM   2359  H   VAL A 149      -6.894  -5.057   7.833  1.00 92.51           H  
ATOM   2360  CA  VAL A 149      -6.693  -4.222   9.787  1.00 92.51           C  
ATOM   2361  HA  VAL A 149      -6.259  -4.674  10.679  1.00 92.51           H  
ATOM   2362  C   VAL A 149      -8.211  -4.263   9.946  1.00 92.51           C  
ATOM   2363  CB  VAL A 149      -6.127  -2.793   9.703  1.00 92.51           C  
ATOM   2364  HB  VAL A 149      -5.049  -2.889   9.570  1.00 92.51           H  
ATOM   2365  O   VAL A 149      -8.976  -3.851   9.073  1.00 92.51           O  
ATOM   2366  CG1 VAL A 149      -6.635  -1.952   8.532  1.00 92.51           C  
ATOM   2367 HG11 VAL A 149      -6.407  -2.456   7.593  1.00 92.51           H  
ATOM   2368 HG12 VAL A 149      -6.129  -0.987   8.565  1.00 92.51           H  
ATOM   2369 HG13 VAL A 149      -7.707  -1.773   8.606  1.00 92.51           H  
ATOM   2370  CG2 VAL A 149      -6.381  -2.033  11.010  1.00 92.51           C  
ATOM   2371 HG21 VAL A 149      -7.442  -1.813  11.128  1.00 92.51           H  
ATOM   2372 HG22 VAL A 149      -5.819  -1.098  11.000  1.00 92.51           H  
ATOM   2373 HG23 VAL A 149      -6.028  -2.622  11.856  1.00 92.51           H  
ATOM   2374  N   GLY A 150      -8.680  -4.803  11.073  1.00 89.72           N  
ATOM   2375  H   GLY A 150      -8.016  -5.201  11.722  1.00 89.72           H  
ATOM   2376  CA  GLY A 150     -10.109  -5.038  11.287  1.00 89.72           C  
ATOM   2377  HA2 GLY A 150     -10.257  -5.528  12.249  1.00 89.72           H  
ATOM   2378  HA3 GLY A 150     -10.631  -4.081  11.295  1.00 89.72           H  
ATOM   2379  C   GLY A 150     -10.713  -5.937  10.199  1.00 89.72           C  
ATOM   2380  O   GLY A 150     -10.312  -7.085  10.055  1.00 89.72           O  
ATOM   2381  N   ASN A 151     -11.680  -5.409   9.441  1.00 88.26           N  
ATOM   2382  H   ASN A 151     -11.872  -4.423   9.545  1.00 88.26           H  
ATOM   2383  CA  ASN A 151     -12.379  -6.135   8.369  1.00 88.26           C  
ATOM   2384  HA  ASN A 151     -12.257  -7.206   8.531  1.00 88.26           H  
ATOM   2385  C   ASN A 151     -11.819  -5.858   6.962  1.00 88.26           C  
ATOM   2386  CB  ASN A 151     -13.879  -5.798   8.445  1.00 88.26           C  
ATOM   2387  HB2 ASN A 151     -14.006  -4.715   8.428  1.00 88.26           H  
ATOM   2388  HB3 ASN A 151     -14.392  -6.207   7.575  1.00 88.26           H  
ATOM   2389  O   ASN A 151     -12.388  -6.354   5.980  1.00 88.26           O  
ATOM   2390  CG  ASN A 151     -14.557  -6.381   9.667  1.00 88.26           C  
ATOM   2391  ND2 ASN A 151     -15.576  -5.730  10.175  1.00 88.26           N  
ATOM   2392 HD21 ASN A 151     -16.018  -6.163  10.973  1.00 88.26           H  
ATOM   2393 HD22 ASN A 151     -15.901  -4.868   9.760  1.00 88.26           H  
ATOM   2394  OD1 ASN A 151     -14.217  -7.436  10.165  1.00 88.26           O  
ATOM   2395  N   ASN A 152     -10.751  -5.061   6.872  1.00 89.79           N  
ATOM   2396  H   ASN A 152     -10.289  -4.761   7.719  1.00 89.79           H  
ATOM   2397  CA  ASN A 152     -10.172  -4.584   5.624  1.00 89.79           C  
ATOM   2398  HA  ASN A 152     -10.856  -4.798   4.803  1.00 89.79           H  
ATOM   2399  C   ASN A 152      -8.858  -5.315   5.349  1.00 89.79           C  
ATOM   2400  CB  ASN A 152      -9.991  -3.055   5.693  1.00 89.79           C  
ATOM   2401  HB2 ASN A 152      -9.554  -2.701   4.759  1.00 89.79           H  
ATOM   2402  HB3 ASN A 152      -9.316  -2.805   6.512  1.00 89.79           H  
ATOM   2403  O   ASN A 152      -8.014  -5.448   6.239  1.00 89.79           O  
ATOM   2404  CG  ASN A 152     -11.308  -2.324   5.890  1.00 89.79           C  
ATOM   2405  ND2 ASN A 152     -11.325  -1.175   6.519  1.00 89.79           N  
ATOM   2406 HD21 ASN A 152     -10.498  -0.620   6.684  1.00 89.79           H  
ATOM   2407 HD22 ASN A 152     -12.208  -0.684   6.535  1.00 89.79           H  
ATOM   2408  OD1 ASN A 152     -12.367  -2.797   5.513  1.00 89.79           O  
ATOM   2409  N   LYS A 153      -8.695  -5.763   4.106  1.00 94.21           N  
ATOM   2410  H   LYS A 153      -9.452  -5.627   3.450  1.00 94.21           H  
ATOM   2411  CA  LYS A 153      -7.473  -6.374   3.596  1.00 94.21           C  
ATOM   2412  HA  LYS A 153      -6.709  -6.342   4.373  1.00 94.21           H  
ATOM   2413  C   LYS A 153      -6.959  -5.580   2.406  1.00 94.21           C  
ATOM   2414  CB  LYS A 153      -7.730  -7.844   3.251  1.00 94.21           C  
ATOM   2415  HB2 LYS A 153      -8.156  -8.338   4.124  1.00 94.21           H  
ATOM   2416  HB3 LYS A 153      -8.434  -7.917   2.422  1.00 94.21           H  
ATOM   2417  O   LYS A 153      -7.707  -5.298   1.472  1.00 94.21           O  
ATOM   2418  CG  LYS A 153      -6.412  -8.537   2.884  1.00 94.21           C  
ATOM   2419  HG2 LYS A 153      -5.976  -8.078   1.997  1.00 94.21           H  
ATOM   2420  HG3 LYS A 153      -5.703  -8.401   3.700  1.00 94.21           H  
ATOM   2421  CD  LYS A 153      -6.600 -10.036   2.649  1.00 94.21           C  
ATOM   2422  HD2 LYS A 153      -5.715 -10.538   3.039  1.00 94.21           H  
ATOM   2423  HD3 LYS A 153      -7.454 -10.418   3.207  1.00 94.21           H  
ATOM   2424  CE  LYS A 153      -6.747 -10.331   1.152  1.00 94.21           C  
ATOM   2425  HE2 LYS A 153      -6.063  -9.682   0.606  1.00 94.21           H  
ATOM   2426  HE3 LYS A 153      -7.766 -10.110   0.833  1.00 94.21           H  
ATOM   2427  NZ  LYS A 153      -6.384 -11.734   0.881  1.00 94.21           N  
ATOM   2428  HZ1 LYS A 153      -6.929 -12.380   1.435  1.00 94.21           H  
ATOM   2429  HZ2 LYS A 153      -6.406 -11.939  -0.108  1.00 94.21           H  
ATOM   2430  HZ3 LYS A 153      -5.420 -11.843   1.165  1.00 94.21           H  
ATOM   2431  N   TYR A 154      -5.676  -5.267   2.440  1.00 93.42           N  
ATOM   2432  H   TYR A 154      -5.148  -5.539   3.257  1.00 93.42           H  
ATOM   2433  CA  TYR A 154      -4.970  -4.490   1.439  1.00 93.42           C  
ATOM   2434  HA  TYR A 154      -5.638  -4.218   0.622  1.00 93.42           H  
ATOM   2435  C   TYR A 154      -3.823  -5.336   0.908  1.00 93.42           C  
ATOM   2436  CB  TYR A 154      -4.464  -3.207   2.095  1.00 93.42           C  
ATOM   2437  HB2 TYR A 154      -3.861  -2.652   1.376  1.00 93.42           H  
ATOM   2438  HB3 TYR A 154      -3.801  -3.470   2.920  1.00 93.42           H  
ATOM   2439  O   TYR A 154      -2.949  -5.727   1.673  1.00 93.42           O  
ATOM   2440  CG  TYR A 154      -5.570  -2.322   2.628  1.00 93.42           C  
ATOM   2441  CD1 TYR A 154      -6.226  -1.413   1.778  1.00 93.42           C  
ATOM   2442  HD1 TYR A 154      -5.933  -1.329   0.742  1.00 93.42           H  
ATOM   2443  CD2 TYR A 154      -5.957  -2.427   3.979  1.00 93.42           C  
ATOM   2444  HD2 TYR A 154      -5.461  -3.137   4.625  1.00 93.42           H  
ATOM   2445  CE1 TYR A 154      -7.251  -0.595   2.292  1.00 93.42           C  
ATOM   2446  HE1 TYR A 154      -7.726   0.154   1.676  1.00 93.42           H  
ATOM   2447  CE2 TYR A 154      -6.982  -1.607   4.492  1.00 93.42           C  
ATOM   2448  HE2 TYR A 154      -7.268  -1.674   5.531  1.00 93.42           H  
ATOM   2449  OH  TYR A 154      -8.591   0.173   4.099  1.00 93.42           O  
ATOM   2450  HH  TYR A 154      -8.764   0.194   5.043  1.00 93.42           H  
ATOM   2451  CZ  TYR A 154      -7.627  -0.678   3.647  1.00 93.42           C  
ATOM   2452  N   ARG A 155      -3.824  -5.640  -0.384  1.00 93.90           N  
ATOM   2453  H   ARG A 155      -4.573  -5.286  -0.961  1.00 93.90           H  
ATOM   2454  CA  ARG A 155      -2.744  -6.397  -1.021  1.00 93.90           C  
ATOM   2455  HA  ARG A 155      -2.056  -6.783  -0.269  1.00 93.90           H  
ATOM   2456  C   ARG A 155      -1.950  -5.471  -1.922  1.00 93.90           C  
ATOM   2457  CB  ARG A 155      -3.344  -7.595  -1.759  1.00 93.90           C  
ATOM   2458  HB2 ARG A 155      -3.861  -8.221  -1.032  1.00 93.90           H  
ATOM   2459  HB3 ARG A 155      -4.071  -7.239  -2.489  1.00 93.90           H  
ATOM   2460  O   ARG A 155      -2.544  -4.805  -2.762  1.00 93.90           O  
ATOM   2461  CG  ARG A 155      -2.283  -8.431  -2.489  1.00 93.90           C  
ATOM   2462  HG2 ARG A 155      -1.825  -7.835  -3.277  1.00 93.90           H  
ATOM   2463  HG3 ARG A 155      -1.508  -8.750  -1.792  1.00 93.90           H  
ATOM   2464  CD  ARG A 155      -2.942  -9.654  -3.132  1.00 93.90           C  
ATOM   2465  HD2 ARG A 155      -3.817  -9.341  -3.702  1.00 93.90           H  
ATOM   2466  HD3 ARG A 155      -2.225 -10.109  -3.816  1.00 93.90           H  
ATOM   2467  NE  ARG A 155      -3.299 -10.642  -2.108  1.00 93.90           N  
ATOM   2468  HE  ARG A 155      -2.527 -10.854  -1.492  1.00 93.90           H  
ATOM   2469  NH1 ARG A 155      -4.984 -11.741  -3.241  1.00 93.90           N  
ATOM   2470 HH11 ARG A 155      -5.647 -12.500  -3.303  1.00 93.90           H  
ATOM   2471 HH12 ARG A 155      -5.198 -10.926  -3.798  1.00 93.90           H  
ATOM   2472  NH2 ARG A 155      -4.274 -12.492  -1.274  1.00 93.90           N  
ATOM   2473 HH21 ARG A 155      -3.676 -12.315  -0.479  1.00 93.90           H  
ATOM   2474 HH22 ARG A 155      -4.434 -13.450  -1.553  1.00 93.90           H  
ATOM   2475  CZ  ARG A 155      -4.177 -11.611  -2.227  1.00 93.90           C  
ATOM   2476  N   PHE A 156      -0.637  -5.454  -1.748  1.00 91.29           N  
ATOM   2477  H   PHE A 156      -0.249  -6.011  -1.000  1.00 91.29           H  
ATOM   2478  CA  PHE A 156       0.309  -4.772  -2.612  1.00 91.29           C  
ATOM   2479  HA  PHE A 156      -0.241  -4.214  -3.370  1.00 91.29           H  
ATOM   2480  C   PHE A 156       1.204  -5.796  -3.289  1.00 91.29           C  
ATOM   2481  CB  PHE A 156       1.138  -3.769  -1.818  1.00 91.29           C  
ATOM   2482  HB2 PHE A 156       1.783  -4.308  -1.124  1.00 91.29           H  
ATOM   2483  HB3 PHE A 156       0.463  -3.153  -1.224  1.00 91.29           H  
ATOM   2484  O   PHE A 156       1.873  -6.558  -2.598  1.00 91.29           O  
ATOM   2485  CG  PHE A 156       1.983  -2.876  -2.704  1.00 91.29           C  
ATOM   2486  CD1 PHE A 156       3.386  -2.878  -2.594  1.00 91.29           C  
ATOM   2487  HD1 PHE A 156       3.877  -3.522  -1.879  1.00 91.29           H  
ATOM   2488  CD2 PHE A 156       1.361  -2.060  -3.668  1.00 91.29           C  
ATOM   2489  HD2 PHE A 156       0.286  -2.053  -3.763  1.00 91.29           H  
ATOM   2490  CE1 PHE A 156       4.153  -2.055  -3.438  1.00 91.29           C  
ATOM   2491  HE1 PHE A 156       5.232  -2.059  -3.385  1.00 91.29           H  
ATOM   2492  CE2 PHE A 156       2.134  -1.241  -4.505  1.00 91.29           C  
ATOM   2493  HE2 PHE A 156       1.651  -0.594  -5.223  1.00 91.29           H  
ATOM   2494  CZ  PHE A 156       3.530  -1.234  -4.388  1.00 91.29           C  
ATOM   2495  HZ  PHE A 156       4.126  -0.607  -5.035  1.00 91.29           H  
ATOM   2496  N   GLN A 157       1.224  -5.826  -4.614  1.00 87.62           N  
ATOM   2497  H   GLN A 157       0.663  -5.161  -5.126  1.00 87.62           H  
ATOM   2498  CA  GLN A 157       2.059  -6.761  -5.363  1.00 87.62           C  
ATOM   2499  HA  GLN A 157       2.682  -7.333  -4.675  1.00 87.62           H  
ATOM   2500  C   GLN A 157       3.003  -6.006  -6.297  1.00 87.62           C  
ATOM   2501  CB  GLN A 157       1.162  -7.766  -6.098  1.00 87.62           C  
ATOM   2502  HB2 GLN A 157       0.503  -8.244  -5.372  1.00 87.62           H  
ATOM   2503  HB3 GLN A 157       0.550  -7.242  -6.832  1.00 87.62           H  
ATOM   2504  O   GLN A 157       2.556  -5.143  -7.056  1.00 87.62           O  
ATOM   2505  CG  GLN A 157       1.991  -8.852  -6.796  1.00 87.62           C  
ATOM   2506  HG2 GLN A 157       2.617  -8.394  -7.561  1.00 87.62           H  
ATOM   2507  HG3 GLN A 157       2.638  -9.335  -6.063  1.00 87.62           H  
ATOM   2508  CD  GLN A 157       1.148  -9.921  -7.480  1.00 87.62           C  
ATOM   2509  NE2 GLN A 157       1.771 -10.986  -7.930  1.00 87.62           N  
ATOM   2510 HE21 GLN A 157       2.768 -11.067  -7.793  1.00 87.62           H  
ATOM   2511 HE22 GLN A 157       1.198 -11.732  -8.298  1.00 87.62           H  
ATOM   2512  OE1 GLN A 157      -0.058  -9.818  -7.658  1.00 87.62           O  
ATOM   2513  N   LEU A 158       4.282  -6.378  -6.239  1.00 80.57           N  
ATOM   2514  H   LEU A 158       4.545  -7.086  -5.568  1.00 80.57           H  
ATOM   2515  CA  LEU A 158       5.307  -6.026  -7.220  1.00 80.57           C  
ATOM   2516  HA  LEU A 158       5.108  -5.042  -7.643  1.00 80.57           H  
ATOM   2517  C   LEU A 158       5.306  -7.063  -8.349  1.00 80.57           C  
ATOM   2518  CB  LEU A 158       6.680  -6.036  -6.534  1.00 80.57           C  
ATOM   2519  HB2 LEU A 158       6.892  -7.064  -6.239  1.00 80.57           H  
ATOM   2520  HB3 LEU A 158       7.436  -5.744  -7.262  1.00 80.57           H  
ATOM   2521  O   LEU A 158       5.177  -8.259  -8.066  1.00 80.57           O  
ATOM   2522  CG  LEU A 158       6.802  -5.141  -5.294  1.00 80.57           C  
ATOM   2523  HG  LEU A 158       6.067  -5.432  -4.544  1.00 80.57           H  
ATOM   2524  CD1 LEU A 158       8.189  -5.368  -4.700  1.00 80.57           C  
ATOM   2525 HD11 LEU A 158       8.440  -6.428  -4.728  1.00 80.57           H  
ATOM   2526 HD12 LEU A 158       8.203  -5.047  -3.658  1.00 80.57           H  
ATOM   2527 HD13 LEU A 158       8.942  -4.851  -5.295  1.00 80.57           H  
ATOM   2528  CD2 LEU A 158       6.595  -3.671  -5.655  1.00 80.57           C  
ATOM   2529 HD21 LEU A 158       5.552  -3.504  -5.925  1.00 80.57           H  
ATOM   2530 HD22 LEU A 158       6.848  -3.037  -4.806  1.00 80.57           H  
ATOM   2531 HD23 LEU A 158       7.226  -3.420  -6.507  1.00 80.57           H  
ATOM   2532  N   GLY A 159       5.462  -6.632  -9.603  1.00 68.15           N  
ATOM   2533  H   GLY A 159       5.571  -5.647  -9.794  1.00 68.15           H  
ATOM   2534  CA  GLY A 159       5.635  -7.555 -10.729  1.00 68.15           C  
ATOM   2535  HA2 GLY A 159       4.710  -8.106 -10.896  1.00 68.15           H  
ATOM   2536  HA3 GLY A 159       6.419  -8.272 -10.484  1.00 68.15           H  
ATOM   2537  C   GLY A 159       6.034  -6.917 -12.046  1.00 68.15           C  
ATOM   2538  O   GLY A 159       6.405  -5.725 -12.077  1.00 68.15           O  
ATOM   2539  OXT GLY A 159       5.886  -7.644 -13.049  1.00 68.15           O  
TER    2540      GLY A 159                                                       
END   
