# Supplementary material for: Single-chain dimers from de novo immunoglobulins as robust scaffolds for multiple binding loops
Source: Nat Commun. 2023 Sep 23;14:5939. doi: 10.1038/s41467-023-41717-5 (PMC10517939; doi:10.1038/s41467-023-41717-5)
Supplement: Supplementary file 3 — Supplementary Data 1 [file 41467_2023_41717_MOESM3_ESM.zip › design_models/scIg/scIg14c/scIg14c.pdb]

HEADER                                            24-JAN-22   XXXX              
EXPDTA    THEORETICAL MODEL                                                     
REMARK 220                                                                      
REMARK 220 EXPERIMENTAL DETAILS                                                 
REMARK 220  EXPERIMENT TYPE                : THEORETICAL MODELLING              
REMARK 220  DATE OF DATA COLLECTION        : 24-JAN-22                          
REMARK 220                                                                      
REMARK 220 REMARK: MODEL GENERATED BY ROSETTA                                   
REMARK 220  VERSION 2020.37+release.3ba1aaa                                     
ATOM      1  N   THR A   1      34.223   6.819  60.079  1.00  0.00           N  
ATOM      2  CA  THR A   1      33.594   8.085  59.722  1.00  0.00           C  
ATOM      3  C   THR A   1      34.582   9.016  59.032  1.00  0.00           C  
ATOM      4  O   THR A   1      35.615   9.372  59.600  1.00  0.00           O  
ATOM      5  CB  THR A   1      33.006   8.782  60.963  1.00  0.00           C  
ATOM      6  OG1 THR A   1      31.975   7.963  61.530  1.00  0.00           O  
ATOM      7  CG2 THR A   1      32.425  10.137  60.589  1.00  0.00           C  
ATOM      8 1H   THR A   1      33.553   6.229  60.529  1.00  0.00           H  
ATOM      9 2H   THR A   1      34.561   6.370  59.252  1.00  0.00           H  
ATOM     10 3H   THR A   1      34.987   6.990  60.701  1.00  0.00           H  
ATOM     11  HA  THR A   1      32.770   7.881  59.037  1.00  0.00           H  
ATOM     12  HB  THR A   1      33.790   8.922  61.707  1.00  0.00           H  
ATOM     13  HG1 THR A   1      31.289   7.814  60.875  1.00  0.00           H  
ATOM     14 1HG2 THR A   1      32.015  10.614  61.478  1.00  0.00           H  
ATOM     15 2HG2 THR A   1      33.209  10.765  60.168  1.00  0.00           H  
ATOM     16 3HG2 THR A   1      31.633  10.002  59.853  1.00  0.00           H  
ATOM     17  N   GLN A   2      34.260   9.409  57.804  1.00  0.00           N  
ATOM     18  CA  GLN A   2      35.055  10.394  57.081  1.00  0.00           C  
ATOM     19  C   GLN A   2      34.253  11.661  56.815  1.00  0.00           C  
ATOM     20  O   GLN A   2      33.069  11.600  56.485  1.00  0.00           O  
ATOM     21  CB  GLN A   2      35.562   9.808  55.760  1.00  0.00           C  
ATOM     22  CG  GLN A   2      36.487   8.615  55.922  1.00  0.00           C  
ATOM     23  CD  GLN A   2      36.938   8.046  54.590  1.00  0.00           C  
ATOM     24  OE1 GLN A   2      37.953   8.470  54.030  1.00  0.00           O  
ATOM     25  NE2 GLN A   2      36.185   7.082  54.074  1.00  0.00           N  
ATOM     26  H   GLN A   2      33.443   9.014  57.360  1.00  0.00           H  
ATOM     27  HA  GLN A   2      35.924  10.651  57.688  1.00  0.00           H  
ATOM     28 1HB  GLN A   2      34.713   9.496  55.151  1.00  0.00           H  
ATOM     29 2HB  GLN A   2      36.098  10.577  55.203  1.00  0.00           H  
ATOM     30 1HG  GLN A   2      37.372   8.926  56.478  1.00  0.00           H  
ATOM     31 2HG  GLN A   2      35.961   7.831  56.467  1.00  0.00           H  
ATOM     32 1HE2 GLN A   2      36.432   6.668  53.196  1.00  0.00           H  
ATOM     33 2HE2 GLN A   2      35.370   6.768  54.561  1.00  0.00           H  
ATOM     34  N   THR A   3      34.906  12.809  56.959  1.00  0.00           N  
ATOM     35  CA  THR A   3      34.232  14.095  56.827  1.00  0.00           C  
ATOM     36  C   THR A   3      34.992  15.021  55.886  1.00  0.00           C  
ATOM     37  O   THR A   3      36.218  15.114  55.946  1.00  0.00           O  
ATOM     38  CB  THR A   3      34.064  14.776  58.198  1.00  0.00           C  
ATOM     39  OG1 THR A   3      33.154  14.016  59.004  1.00  0.00           O  
ATOM     40  CG2 THR A   3      33.526  16.189  58.029  1.00  0.00           C  
ATOM     41  H   THR A   3      35.895  12.791  57.166  1.00  0.00           H  
ATOM     42  HA  THR A   3      33.235  13.924  56.419  1.00  0.00           H  
ATOM     43  HB  THR A   3      35.028  14.819  58.704  1.00  0.00           H  
ATOM     44  HG1 THR A   3      32.297  13.982  58.572  1.00  0.00           H  
ATOM     45 1HG2 THR A   3      33.414  16.655  59.008  1.00  0.00           H  
ATOM     46 2HG2 THR A   3      34.221  16.773  57.427  1.00  0.00           H  
ATOM     47 3HG2 THR A   3      32.557  16.153  57.532  1.00  0.00           H  
ATOM     48  N   ILE A   4      34.256  15.705  55.016  1.00  0.00           N  
ATOM     49  CA  ILE A   4      34.783  16.872  54.318  1.00  0.00           C  
ATOM     50  C   ILE A   4      34.002  18.129  54.678  1.00  0.00           C  
ATOM     51  O   ILE A   4      32.771  18.130  54.669  1.00  0.00           O  
ATOM     52  CB  ILE A   4      34.745  16.663  52.793  1.00  0.00           C  
ATOM     53  CG1 ILE A   4      35.592  15.450  52.399  1.00  0.00           C  
ATOM     54  CG2 ILE A   4      35.231  17.911  52.072  1.00  0.00           C  
ATOM     55  CD1 ILE A   4      35.360  14.977  50.982  1.00  0.00           C  
ATOM     56  H   ILE A   4      33.308  15.410  54.834  1.00  0.00           H  
ATOM     57  HA  ILE A   4      35.824  17.011  54.612  1.00  0.00           H  
ATOM     58  HB  ILE A   4      33.724  16.449  52.480  1.00  0.00           H  
ATOM     59 1HG1 ILE A   4      36.648  15.692  52.509  1.00  0.00           H  
ATOM     60 2HG1 ILE A   4      35.376  14.621  53.074  1.00  0.00           H  
ATOM     61 1HG2 ILE A   4      35.198  17.746  50.996  1.00  0.00           H  
ATOM     62 2HG2 ILE A   4      34.588  18.752  52.330  1.00  0.00           H  
ATOM     63 3HG2 ILE A   4      36.255  18.131  52.375  1.00  0.00           H  
ATOM     64 1HD1 ILE A   4      35.995  14.114  50.777  1.00  0.00           H  
ATOM     65 2HD1 ILE A   4      34.314  14.694  50.859  1.00  0.00           H  
ATOM     66 3HD1 ILE A   4      35.603  15.779  50.287  1.00  0.00           H  
ATOM     67  N   GLU A   5      34.724  19.198  54.996  1.00  0.00           N  
ATOM     68  CA  GLU A   5      34.100  20.453  55.395  1.00  0.00           C  
ATOM     69  C   GLU A   5      34.421  21.567  54.406  1.00  0.00           C  
ATOM     70  O   GLU A   5      35.582  21.791  54.064  1.00  0.00           O  
ATOM     71  CB  GLU A   5      34.561  20.855  56.798  1.00  0.00           C  
ATOM     72  CG  GLU A   5      34.343  19.788  57.861  1.00  0.00           C  
ATOM     73  CD  GLU A   5      34.686  20.263  59.246  1.00  0.00           C  
ATOM     74  OE1 GLU A   5      35.307  21.293  59.363  1.00  0.00           O  
ATOM     75  OE2 GLU A   5      34.327  19.596  60.187  1.00  0.00           O  
ATOM     76  H   GLU A   5      35.732  19.139  54.959  1.00  0.00           H  
ATOM     77  HA  GLU A   5      33.020  20.313  55.411  1.00  0.00           H  
ATOM     78 1HB  GLU A   5      35.624  21.095  56.777  1.00  0.00           H  
ATOM     79 2HB  GLU A   5      34.030  21.754  57.112  1.00  0.00           H  
ATOM     80 1HG  GLU A   5      33.298  19.481  57.844  1.00  0.00           H  
ATOM     81 2HG  GLU A   5      34.953  18.919  57.619  1.00  0.00           H  
ATOM     82  N   VAL A   6      33.384  22.263  53.950  1.00  0.00           N  
ATOM     83  CA  VAL A   6      33.560  23.404  53.061  1.00  0.00           C  
ATOM     84  C   VAL A   6      32.952  24.629  53.723  1.00  0.00           C  
ATOM     85  O   VAL A   6      31.814  24.578  54.204  1.00  0.00           O  
ATOM     86  CB  VAL A   6      32.886  23.153  51.698  1.00  0.00           C  
ATOM     87  CG1 VAL A   6      33.095  24.344  50.774  1.00  0.00           C  
ATOM     88  CG2 VAL A   6      33.439  21.882  51.073  1.00  0.00           C  
ATOM     89  H   VAL A   6      32.451  21.994  54.227  1.00  0.00           H  
ATOM     90  HA  VAL A   6      34.628  23.551  52.894  1.00  0.00           H  
ATOM     91  HB  VAL A   6      31.812  23.048  51.849  1.00  0.00           H  
ATOM     92 1HG1 VAL A   6      32.612  24.150  49.816  1.00  0.00           H  
ATOM     93 2HG1 VAL A   6      32.660  25.235  51.225  1.00  0.00           H  
ATOM     94 3HG1 VAL A   6      34.162  24.499  50.617  1.00  0.00           H  
ATOM     95 1HG2 VAL A   6      32.958  21.710  50.111  1.00  0.00           H  
ATOM     96 2HG2 VAL A   6      34.515  21.985  50.928  1.00  0.00           H  
ATOM     97 3HG2 VAL A   6      33.242  21.036  51.733  1.00  0.00           H  
ATOM     98  N   ARG A   7      33.705  25.725  53.752  1.00  0.00           N  
ATOM     99  CA  ARG A   7      33.260  26.964  54.374  1.00  0.00           C  
ATOM    100  C   ARG A   7      33.481  28.121  53.413  1.00  0.00           C  
ATOM    101  O   ARG A   7      34.594  28.317  52.914  1.00  0.00           O  
ATOM    102  CB  ARG A   7      34.007  27.224  55.673  1.00  0.00           C  
ATOM    103  CG  ARG A   7      33.581  28.480  56.416  1.00  0.00           C  
ATOM    104  CD  ARG A   7      34.402  28.702  57.636  1.00  0.00           C  
ATOM    105  NE  ARG A   7      34.011  29.914  58.338  1.00  0.00           N  
ATOM    106  CZ  ARG A   7      34.808  30.602  59.178  1.00  0.00           C  
ATOM    107  NH1 ARG A   7      36.034  30.187  59.408  1.00  0.00           N  
ATOM    108  NH2 ARG A   7      34.359  31.696  59.769  1.00  0.00           N  
ATOM    109  H   ARG A   7      34.620  25.691  53.325  1.00  0.00           H  
ATOM    110  HA  ARG A   7      32.197  26.873  54.604  1.00  0.00           H  
ATOM    111 1HB  ARG A   7      33.870  26.379  56.347  1.00  0.00           H  
ATOM    112 2HB  ARG A   7      35.075  27.308  55.469  1.00  0.00           H  
ATOM    113 1HG  ARG A   7      33.694  29.346  55.764  1.00  0.00           H  
ATOM    114 2HG  ARG A   7      32.536  28.388  56.718  1.00  0.00           H  
ATOM    115 1HD  ARG A   7      34.278  27.860  58.315  1.00  0.00           H  
ATOM    116 2HD  ARG A   7      35.449  28.793  57.355  1.00  0.00           H  
ATOM    117  HE  ARG A   7      33.074  30.265  58.185  1.00  0.00           H  
ATOM    118 1HH1 ARG A   7      36.378  29.351  58.955  1.00  0.00           H  
ATOM    119 2HH1 ARG A   7      36.632  30.703  60.037  1.00  0.00           H  
ATOM    120 1HH2 ARG A   7      33.416  32.015  59.592  1.00  0.00           H  
ATOM    121 2HH2 ARG A   7      34.956  32.210  60.398  1.00  0.00           H  
ATOM    122  N   VAL A   8      32.419  28.880  53.151  1.00  0.00           N  
ATOM    123  CA  VAL A   8      32.452  30.020  52.240  1.00  0.00           C  
ATOM    124  C   VAL A   8      32.084  31.259  53.043  1.00  0.00           C  
ATOM    125  O   VAL A   8      31.095  31.248  53.787  1.00  0.00           O  
ATOM    126  CB  VAL A   8      31.468  29.832  51.070  1.00  0.00           C  
ATOM    127  CG1 VAL A   8      31.540  31.017  50.118  1.00  0.00           C  
ATOM    128  CG2 VAL A   8      31.774  28.534  50.339  1.00  0.00           C  
ATOM    129  H   VAL A   8      31.553  28.644  53.612  1.00  0.00           H  
ATOM    130  HA  VAL A   8      33.459  30.106  51.828  1.00  0.00           H  
ATOM    131  HB  VAL A   8      30.452  29.798  51.464  1.00  0.00           H  
ATOM    132 1HG1 VAL A   8      30.838  30.868  49.297  1.00  0.00           H  
ATOM    133 2HG1 VAL A   8      31.283  31.930  50.653  1.00  0.00           H  
ATOM    134 3HG1 VAL A   8      32.551  31.102  49.718  1.00  0.00           H  
ATOM    135 1HG2 VAL A   8      31.074  28.407  49.514  1.00  0.00           H  
ATOM    136 2HG2 VAL A   8      32.792  28.566  49.951  1.00  0.00           H  
ATOM    137 3HG2 VAL A   8      31.676  27.696  51.030  1.00  0.00           H  
ATOM    138  N   ASP A   9      32.872  32.323  52.893  1.00  0.00           N  
ATOM    139  CA  ASP A   9      32.720  33.522  53.719  1.00  0.00           C  
ATOM    140  C   ASP A   9      33.201  34.729  52.921  1.00  0.00           C  
ATOM    141  O   ASP A   9      34.371  35.113  53.012  1.00  0.00           O  
ATOM    142  CB  ASP A   9      33.510  33.402  55.025  1.00  0.00           C  
ATOM    143  CG  ASP A   9      33.263  34.564  55.976  1.00  0.00           C  
ATOM    144  OD1 ASP A   9      32.254  35.215  55.840  1.00  0.00           O  
ATOM    145  OD2 ASP A   9      34.087  34.791  56.830  1.00  0.00           O  
ATOM    146  H   ASP A   9      33.595  32.299  52.187  1.00  0.00           H  
ATOM    147  HA  ASP A   9      31.666  33.634  53.977  1.00  0.00           H  
ATOM    148 1HB  ASP A   9      33.238  32.474  55.531  1.00  0.00           H  
ATOM    149 2HB  ASP A   9      34.577  33.353  54.802  1.00  0.00           H  
ATOM    150  N   ASN A  10      32.290  35.322  52.146  1.00  0.00           N  
ATOM    151  CA  ASN A  10      32.466  36.664  51.583  1.00  0.00           C  
ATOM    152  C   ASN A  10      33.817  36.815  50.886  1.00  0.00           C  
ATOM    153  O   ASN A  10      34.641  37.652  51.262  1.00  0.00           O  
ATOM    154  CB  ASN A  10      32.307  37.718  52.663  1.00  0.00           C  
ATOM    155  CG  ASN A  10      30.923  37.741  53.249  1.00  0.00           C  
ATOM    156  OD1 ASN A  10      29.926  37.731  52.518  1.00  0.00           O  
ATOM    157  ND2 ASN A  10      30.842  37.771  54.555  1.00  0.00           N  
ATOM    158  H   ASN A  10      31.443  34.812  51.945  1.00  0.00           H  
ATOM    159  HA  ASN A  10      31.680  36.836  50.847  1.00  0.00           H  
ATOM    160 1HB  ASN A  10      33.025  37.530  53.463  1.00  0.00           H  
ATOM    161 2HB  ASN A  10      32.530  38.701  52.248  1.00  0.00           H  
ATOM    162 1HD2 ASN A  10      29.946  37.787  55.000  1.00  0.00           H  
ATOM    163 2HD2 ASN A  10      31.675  37.777  55.107  1.00  0.00           H  
ATOM    164  N   GLY A  11      34.049  35.997  49.862  1.00  0.00           N  
ATOM    165  CA  GLY A  11      35.294  36.017  49.131  1.00  0.00           C  
ATOM    166  C   GLY A  11      36.296  34.957  49.529  1.00  0.00           C  
ATOM    167  O   GLY A  11      37.227  34.687  48.758  1.00  0.00           O  
ATOM    168  H   GLY A  11      33.329  35.342  49.588  1.00  0.00           H  
ATOM    169 1HA  GLY A  11      35.093  35.895  48.066  1.00  0.00           H  
ATOM    170 2HA  GLY A  11      35.775  36.986  49.258  1.00  0.00           H  
ATOM    171  N   ARG A  12      36.145  34.346  50.700  1.00  0.00           N  
ATOM    172  CA  ARG A  12      37.008  33.250  51.119  1.00  0.00           C  
ATOM    173  C   ARG A  12      36.289  31.929  50.878  1.00  0.00           C  
ATOM    174  O   ARG A  12      35.078  31.825  51.106  1.00  0.00           O  
ATOM    175  CB  ARG A  12      37.381  33.375  52.588  1.00  0.00           C  
ATOM    176  CG  ARG A  12      38.162  34.631  52.945  1.00  0.00           C  
ATOM    177  CD  ARG A  12      38.693  34.573  54.330  1.00  0.00           C  
ATOM    178  NE  ARG A  12      37.628  34.547  55.320  1.00  0.00           N  
ATOM    179  CZ  ARG A  12      37.817  34.396  56.644  1.00  0.00           C  
ATOM    180  NH1 ARG A  12      39.034  34.256  57.123  1.00  0.00           N  
ATOM    181  NH2 ARG A  12      36.780  34.387  57.464  1.00  0.00           N  
ATOM    182  H   ARG A  12      35.406  34.654  51.317  1.00  0.00           H  
ATOM    183  HA  ARG A  12      37.925  33.288  50.531  1.00  0.00           H  
ATOM    184 1HB  ARG A  12      36.478  33.367  53.195  1.00  0.00           H  
ATOM    185 2HB  ARG A  12      37.984  32.517  52.886  1.00  0.00           H  
ATOM    186 1HG  ARG A  12      39.003  34.744  52.259  1.00  0.00           H  
ATOM    187 2HG  ARG A  12      37.509  35.500  52.864  1.00  0.00           H  
ATOM    188 1HD  ARG A  12      39.292  33.670  54.453  1.00  0.00           H  
ATOM    189 2HD  ARG A  12      39.314  35.447  54.520  1.00  0.00           H  
ATOM    190  HE  ARG A  12      36.678  34.652  54.990  1.00  0.00           H  
ATOM    191 1HH1 ARG A  12      39.827  34.262  56.498  1.00  0.00           H  
ATOM    192 2HH1 ARG A  12      39.175  34.141  58.116  1.00  0.00           H  
ATOM    193 1HH2 ARG A  12      35.845  34.495  57.095  1.00  0.00           H  
ATOM    194 2HH2 ARG A  12      36.922  34.272  58.456  1.00  0.00           H  
ATOM    195  N   VAL A  13      37.029  30.928  50.413  1.00  0.00           N  
ATOM    196  CA  VAL A  13      36.558  29.550  50.367  1.00  0.00           C  
ATOM    197  C   VAL A  13      37.615  28.657  50.998  1.00  0.00           C  
ATOM    198  O   VAL A  13      38.787  28.695  50.601  1.00  0.00           O  
ATOM    199  CB  VAL A  13      36.289  29.104  48.918  1.00  0.00           C  
ATOM    200  CG1 VAL A  13      35.843  27.650  48.881  1.00  0.00           C  
ATOM    201  CG2 VAL A  13      35.240  30.006  48.285  1.00  0.00           C  
ATOM    202  H   VAL A  13      37.958  31.141  50.079  1.00  0.00           H  
ATOM    203  HA  VAL A  13      35.623  29.485  50.926  1.00  0.00           H  
ATOM    204  HB  VAL A  13      37.216  29.170  48.349  1.00  0.00           H  
ATOM    205 1HG1 VAL A  13      35.657  27.352  47.849  1.00  0.00           H  
ATOM    206 2HG1 VAL A  13      36.624  27.020  49.306  1.00  0.00           H  
ATOM    207 3HG1 VAL A  13      34.927  27.536  49.461  1.00  0.00           H  
ATOM    208 1HG2 VAL A  13      35.055  29.686  47.260  1.00  0.00           H  
ATOM    209 2HG2 VAL A  13      34.314  29.944  48.857  1.00  0.00           H  
ATOM    210 3HG2 VAL A  13      35.598  31.036  48.284  1.00  0.00           H  
ATOM    211  N   ARG A  14      37.208  27.856  51.979  1.00  0.00           N  
ATOM    212  CA  ARG A  14      38.097  26.923  52.654  1.00  0.00           C  
ATOM    213  C   ARG A  14      37.518  25.519  52.560  1.00  0.00           C  
ATOM    214  O   ARG A  14      36.303  25.335  52.684  1.00  0.00           O  
ATOM    215  CB  ARG A  14      38.288  27.305  54.113  1.00  0.00           C  
ATOM    216  CG  ARG A  14      39.141  28.542  54.343  1.00  0.00           C  
ATOM    217  CD  ARG A  14      39.371  28.789  55.790  1.00  0.00           C  
ATOM    218  NE  ARG A  14      40.287  29.897  56.012  1.00  0.00           N  
ATOM    219  CZ  ARG A  14      40.721  30.301  57.222  1.00  0.00           C  
ATOM    220  NH1 ARG A  14      40.314  29.678  58.307  1.00  0.00           N  
ATOM    221  NH2 ARG A  14      41.554  31.321  57.319  1.00  0.00           N  
ATOM    222  H   ARG A  14      36.240  27.905  52.261  1.00  0.00           H  
ATOM    223  HA  ARG A  14      39.070  26.955  52.163  1.00  0.00           H  
ATOM    224 1HB  ARG A  14      37.317  27.484  54.573  1.00  0.00           H  
ATOM    225 2HB  ARG A  14      38.756  26.478  54.648  1.00  0.00           H  
ATOM    226 1HG  ARG A  14      40.109  28.412  53.859  1.00  0.00           H  
ATOM    227 2HG  ARG A  14      38.638  29.414  53.922  1.00  0.00           H  
ATOM    228 1HD  ARG A  14      38.424  29.027  56.274  1.00  0.00           H  
ATOM    229 2HD  ARG A  14      39.798  27.897  56.248  1.00  0.00           H  
ATOM    230  HE  ARG A  14      40.620  30.401  55.201  1.00  0.00           H  
ATOM    231 1HH1 ARG A  14      39.678  28.898  58.233  1.00  0.00           H  
ATOM    232 2HH1 ARG A  14      40.640  29.980  59.214  1.00  0.00           H  
ATOM    233 1HH2 ARG A  14      41.866  31.800  56.484  1.00  0.00           H  
ATOM    234 2HH2 ARG A  14      41.879  31.623  58.225  1.00  0.00           H  
ATOM    235  N   VAL A  15      38.389  24.536  52.342  1.00  0.00           N  
ATOM    236  CA  VAL A  15      38.004  23.132  52.276  1.00  0.00           C  
ATOM    237  C   VAL A  15      38.959  22.347  53.163  1.00  0.00           C  
ATOM    238  O   VAL A  15      40.182  22.438  52.992  1.00  0.00           O  
ATOM    239  CB  VAL A  15      38.065  22.602  50.831  1.00  0.00           C  
ATOM    240  CG1 VAL A  15      37.659  21.137  50.783  1.00  0.00           C  
ATOM    241  CG2 VAL A  15      37.167  23.441  49.934  1.00  0.00           C  
ATOM    242  H   VAL A  15      39.359  24.787  52.218  1.00  0.00           H  
ATOM    243  HA  VAL A  15      36.977  23.037  52.631  1.00  0.00           H  
ATOM    244  HB  VAL A  15      39.093  22.663  50.475  1.00  0.00           H  
ATOM    245 1HG1 VAL A  15      37.708  20.779  49.754  1.00  0.00           H  
ATOM    246 2HG1 VAL A  15      38.337  20.551  51.403  1.00  0.00           H  
ATOM    247 3HG1 VAL A  15      36.640  21.029  51.155  1.00  0.00           H  
ATOM    248 1HG2 VAL A  15      37.215  23.061  48.914  1.00  0.00           H  
ATOM    249 2HG2 VAL A  15      36.139  23.385  50.294  1.00  0.00           H  
ATOM    250 3HG2 VAL A  15      37.501  24.478  49.951  1.00  0.00           H  
ATOM    251  N   ARG A  16      38.412  21.578  54.097  1.00  0.00           N  
ATOM    252  CA  ARG A  16      39.207  20.777  55.016  1.00  0.00           C  
ATOM    253  C   ARG A  16      39.031  19.303  54.684  1.00  0.00           C  
ATOM    254  O   ARG A  16      37.904  18.839  54.474  1.00  0.00           O  
ATOM    255  CB  ARG A  16      38.800  21.031  56.460  1.00  0.00           C  
ATOM    256  CG  ARG A  16      39.515  20.169  57.488  1.00  0.00           C  
ATOM    257  CD  ARG A  16      39.016  20.427  58.864  1.00  0.00           C  
ATOM    258  NE  ARG A  16      39.443  21.724  59.363  1.00  0.00           N  
ATOM    259  CZ  ARG A  16      38.945  22.323  60.460  1.00  0.00           C  
ATOM    260  NH1 ARG A  16      38.004  21.731  61.162  1.00  0.00           N  
ATOM    261  NH2 ARG A  16      39.402  23.506  60.834  1.00  0.00           N  
ATOM    262  H   ARG A  16      37.404  21.554  54.168  1.00  0.00           H  
ATOM    263  HA  ARG A  16      40.255  21.059  54.904  1.00  0.00           H  
ATOM    264 1HB  ARG A  16      38.990  22.074  56.714  1.00  0.00           H  
ATOM    265 2HB  ARG A  16      37.729  20.857  56.572  1.00  0.00           H  
ATOM    266 1HG  ARG A  16      39.355  19.117  57.256  1.00  0.00           H  
ATOM    267 2HG  ARG A  16      40.584  20.389  57.466  1.00  0.00           H  
ATOM    268 1HD  ARG A  16      37.926  20.404  58.864  1.00  0.00           H  
ATOM    269 2HD  ARG A  16      39.396  19.659  59.537  1.00  0.00           H  
ATOM    270  HE  ARG A  16      40.167  22.210  58.849  1.00  0.00           H  
ATOM    271 1HH1 ARG A  16      37.654  20.827  60.878  1.00  0.00           H  
ATOM    272 2HH1 ARG A  16      37.629  22.180  61.986  1.00  0.00           H  
ATOM    273 1HH2 ARG A  16      40.125  23.962  60.294  1.00  0.00           H  
ATOM    274 2HH2 ARG A  16      39.028  23.955  61.656  1.00  0.00           H  
ATOM    275  N   ASN A  17      40.143  18.574  54.630  1.00  0.00           N  
ATOM    276  CA  ASN A  17      40.142  17.145  54.347  1.00  0.00           C  
ATOM    277  C   ASN A  17      40.112  16.390  55.671  1.00  0.00           C  
ATOM    278  O   ASN A  17      41.154  16.189  56.303  1.00  0.00           O  
ATOM    279  CB  ASN A  17      41.344  16.745  53.511  1.00  0.00           C  
ATOM    280  CG  ASN A  17      41.341  15.285  53.154  1.00  0.00           C  
ATOM    281  OD1 ASN A  17      40.648  14.480  53.788  1.00  0.00           O  
ATOM    282  ND2 ASN A  17      42.102  14.927  52.152  1.00  0.00           N  
ATOM    283  H   ASN A  17      41.023  19.042  54.796  1.00  0.00           H  
ATOM    284  HA  ASN A  17      39.256  16.910  53.755  1.00  0.00           H  
ATOM    285 1HB  ASN A  17      41.359  17.332  52.591  1.00  0.00           H  
ATOM    286 2HB  ASN A  17      42.259  16.972  54.059  1.00  0.00           H  
ATOM    287 1HD2 ASN A  17      42.139  13.968  51.870  1.00  0.00           H  
ATOM    288 2HD2 ASN A  17      42.645  15.612  51.667  1.00  0.00           H  
ATOM    289  N   GLY A  18      38.919  15.979  56.090  1.00  0.00           N  
ATOM    290  CA  GLY A  18      38.755  15.127  57.246  1.00  0.00           C  
ATOM    291  C   GLY A  18      38.613  13.656  56.941  1.00  0.00           C  
ATOM    292  O   GLY A  18      37.977  12.931  57.712  1.00  0.00           O  
ATOM    293  H   GLY A  18      38.100  16.276  55.578  1.00  0.00           H  
ATOM    294 1HA  GLY A  18      39.612  15.246  57.910  1.00  0.00           H  
ATOM    295 2HA  GLY A  18      37.872  15.437  57.803  1.00  0.00           H  
ATOM    296  N   THR A  19      39.188  13.188  55.836  1.00  0.00           N  
ATOM    297  CA  THR A  19      38.989  11.821  55.382  1.00  0.00           C  
ATOM    298  C   THR A  19      40.278  11.018  55.549  1.00  0.00           C  
ATOM    299  O   THR A  19      41.281  11.498  56.083  1.00  0.00           O  
ATOM    300  CB  THR A  19      38.532  11.783  53.912  1.00  0.00           C  
ATOM    301  OG1 THR A  19      39.656  12.017  53.053  1.00  0.00           O  
ATOM    302  CG2 THR A  19      37.472  12.842  53.655  1.00  0.00           C  
ATOM    303  H   THR A  19      39.779  13.805  55.297  1.00  0.00           H  
ATOM    304  HA  THR A  19      38.201  11.367  55.984  1.00  0.00           H  
ATOM    305  HB  THR A  19      38.120  10.800  53.685  1.00  0.00           H  
ATOM    306  HG1 THR A  19      40.053  12.865  53.271  1.00  0.00           H  
ATOM    307 1HG2 THR A  19      37.160  12.799  52.611  1.00  0.00           H  
ATOM    308 2HG2 THR A  19      36.612  12.659  54.299  1.00  0.00           H  
ATOM    309 3HG2 THR A  19      37.883  13.827  53.870  1.00  0.00           H  
ATOM    310  N   ASP A  20      40.244   9.769  55.090  1.00  0.00           N  
ATOM    311  CA  ASP A  20      41.400   8.884  55.140  1.00  0.00           C  
ATOM    312  C   ASP A  20      42.263   8.967  53.888  1.00  0.00           C  
ATOM    313  O   ASP A  20      43.304   8.305  53.824  1.00  0.00           O  
ATOM    314  CB  ASP A  20      40.944   7.437  55.345  1.00  0.00           C  
ATOM    315  CG  ASP A  20      40.250   7.218  56.683  1.00  0.00           C  
ATOM    316  OD1 ASP A  20      40.493   7.981  57.588  1.00  0.00           O  
ATOM    317  OD2 ASP A  20      39.483   6.291  56.787  1.00  0.00           O  
ATOM    318  H   ASP A  20      39.381   9.427  54.694  1.00  0.00           H  
ATOM    319  HA  ASP A  20      42.021   9.172  55.989  1.00  0.00           H  
ATOM    320 1HB  ASP A  20      40.258   7.155  54.546  1.00  0.00           H  
ATOM    321 2HB  ASP A  20      41.806   6.772  55.287  1.00  0.00           H  
ATOM    322  N   ARG A  21      41.863   9.760  52.899  1.00  0.00           N  
ATOM    323  CA  ARG A  21      42.532   9.821  51.610  1.00  0.00           C  
ATOM    324  C   ARG A  21      42.608  11.262  51.130  1.00  0.00           C  
ATOM    325  O   ARG A  21      41.777  12.092  51.515  1.00  0.00           O  
ATOM    326  CB  ARG A  21      41.800   8.974  50.579  1.00  0.00           C  
ATOM    327  CG  ARG A  21      41.801   7.480  50.861  1.00  0.00           C  
ATOM    328  CD  ARG A  21      43.153   6.889  50.685  1.00  0.00           C  
ATOM    329  NE  ARG A  21      43.137   5.444  50.842  1.00  0.00           N  
ATOM    330  CZ  ARG A  21      43.272   4.799  52.017  1.00  0.00           C  
ATOM    331  NH1 ARG A  21      43.432   5.484  53.127  1.00  0.00           N  
ATOM    332  NH2 ARG A  21      43.244   3.479  52.053  1.00  0.00           N  
ATOM    333  H   ARG A  21      41.054  10.343  53.061  1.00  0.00           H  
ATOM    334  HA  ARG A  21      43.541   9.424  51.725  1.00  0.00           H  
ATOM    335 1HB  ARG A  21      40.763   9.298  50.514  1.00  0.00           H  
ATOM    336 2HB  ARG A  21      42.252   9.125  49.598  1.00  0.00           H  
ATOM    337 1HG  ARG A  21      41.481   7.303  51.887  1.00  0.00           H  
ATOM    338 2HG  ARG A  21      41.117   6.981  50.174  1.00  0.00           H  
ATOM    339 1HD  ARG A  21      43.525   7.121  49.688  1.00  0.00           H  
ATOM    340 2HD  ARG A  21      43.831   7.305  51.430  1.00  0.00           H  
ATOM    341  HE  ARG A  21      43.016   4.882  50.008  1.00  0.00           H  
ATOM    342 1HH1 ARG A  21      43.453   6.494  53.099  1.00  0.00           H  
ATOM    343 2HH1 ARG A  21      43.533   5.002  54.008  1.00  0.00           H  
ATOM    344 1HH2 ARG A  21      43.120   2.952  51.200  1.00  0.00           H  
ATOM    345 2HH2 ARG A  21      43.344   2.996  52.934  1.00  0.00           H  
ATOM    346  N   PRO A  22      43.598  11.591  50.300  1.00  0.00           N  
ATOM    347  CA  PRO A  22      43.611  12.909  49.658  1.00  0.00           C  
ATOM    348  C   PRO A  22      42.337  13.152  48.861  1.00  0.00           C  
ATOM    349  O   PRO A  22      41.734  12.228  48.313  1.00  0.00           O  
ATOM    350  CB  PRO A  22      44.838  12.841  48.747  1.00  0.00           C  
ATOM    351  CG  PRO A  22      45.689  11.779  49.356  1.00  0.00           C  
ATOM    352  CD  PRO A  22      44.705  10.750  49.849  1.00  0.00           C  
ATOM    353  HA  PRO A  22      43.686  13.671  50.435  1.00  0.00           H  
ATOM    354 1HB  PRO A  22      44.530  12.603  47.717  1.00  0.00           H  
ATOM    355 2HB  PRO A  22      45.338  13.821  48.714  1.00  0.00           H  
ATOM    356 1HG  PRO A  22      46.386  11.374  48.608  1.00  0.00           H  
ATOM    357 2HG  PRO A  22      46.301  12.202  50.167  1.00  0.00           H  
ATOM    358 1HD  PRO A  22      44.426  10.083  49.021  1.00  0.00           H  
ATOM    359 2HD  PRO A  22      45.156  10.178  50.674  1.00  0.00           H  
ATOM    360  N   ILE A  23      41.931  14.418  48.805  1.00  0.00           N  
ATOM    361  CA  ILE A  23      40.728  14.817  48.090  1.00  0.00           C  
ATOM    362  C   ILE A  23      41.094  15.782  46.971  1.00  0.00           C  
ATOM    363  O   ILE A  23      42.036  16.570  47.087  1.00  0.00           O  
ATOM    364  CB  ILE A  23      39.708  15.474  49.037  1.00  0.00           C  
ATOM    365  CG1 ILE A  23      40.305  16.729  49.679  1.00  0.00           C  
ATOM    366  CG2 ILE A  23      39.261  14.488  50.105  1.00  0.00           C  
ATOM    367  CD1 ILE A  23      39.320  17.519  50.510  1.00  0.00           C  
ATOM    368  H   ILE A  23      42.482  15.122  49.274  1.00  0.00           H  
ATOM    369  HA  ILE A  23      40.264  13.925  47.668  1.00  0.00           H  
ATOM    370  HB  ILE A  23      38.837  15.797  48.467  1.00  0.00           H  
ATOM    371 1HG1 ILE A  23      41.142  16.448  50.318  1.00  0.00           H  
ATOM    372 2HG1 ILE A  23      40.696  17.385  48.901  1.00  0.00           H  
ATOM    373 1HG2 ILE A  23      38.540  14.969  50.766  1.00  0.00           H  
ATOM    374 2HG2 ILE A  23      38.798  13.624  49.631  1.00  0.00           H  
ATOM    375 3HG2 ILE A  23      40.125  14.164  50.685  1.00  0.00           H  
ATOM    376 1HD1 ILE A  23      39.817  18.393  50.931  1.00  0.00           H  
ATOM    377 2HD1 ILE A  23      38.490  17.842  49.881  1.00  0.00           H  
ATOM    378 3HD1 ILE A  23      38.942  16.893  51.317  1.00  0.00           H  
ATOM    379  N   ARG A  24      40.340  15.701  45.880  1.00  0.00           N  
ATOM    380  CA  ARG A  24      40.476  16.621  44.759  1.00  0.00           C  
ATOM    381  C   ARG A  24      39.448  17.735  44.897  1.00  0.00           C  
ATOM    382  O   ARG A  24      38.243  17.469  44.962  1.00  0.00           O  
ATOM    383  CB  ARG A  24      40.284  15.902  43.432  1.00  0.00           C  
ATOM    384  CG  ARG A  24      40.583  16.740  42.200  1.00  0.00           C  
ATOM    385  CD  ARG A  24      40.014  16.133  40.970  1.00  0.00           C  
ATOM    386  NE  ARG A  24      40.383  14.732  40.836  1.00  0.00           N  
ATOM    387  CZ  ARG A  24      41.540  14.294  40.303  1.00  0.00           C  
ATOM    388  NH1 ARG A  24      42.427  15.156  39.859  1.00  0.00           N  
ATOM    389  NH2 ARG A  24      41.782  12.997  40.226  1.00  0.00           N  
ATOM    390  H   ARG A  24      39.648  14.968  45.835  1.00  0.00           H  
ATOM    391  HA  ARG A  24      41.482  17.041  44.776  1.00  0.00           H  
ATOM    392 1HB  ARG A  24      40.927  15.023  43.398  1.00  0.00           H  
ATOM    393 2HB  ARG A  24      39.253  15.555  43.352  1.00  0.00           H  
ATOM    394 1HG  ARG A  24      40.152  17.734  42.323  1.00  0.00           H  
ATOM    395 2HG  ARG A  24      41.662  16.827  42.073  1.00  0.00           H  
ATOM    396 1HD  ARG A  24      38.926  16.197  41.002  1.00  0.00           H  
ATOM    397 2HD  ARG A  24      40.384  16.668  40.095  1.00  0.00           H  
ATOM    398  HE  ARG A  24      39.725  14.039  41.166  1.00  0.00           H  
ATOM    399 1HH1 ARG A  24      42.242  16.148  39.919  1.00  0.00           H  
ATOM    400 2HH1 ARG A  24      43.296  14.827  39.460  1.00  0.00           H  
ATOM    401 1HH2 ARG A  24      41.100  12.334  40.566  1.00  0.00           H  
ATOM    402 2HH2 ARG A  24      42.649  12.669  39.826  1.00  0.00           H  
ATOM    403  N   VAL A  25      39.925  18.975  44.947  1.00  0.00           N  
ATOM    404  CA  VAL A  25      39.088  20.135  45.232  1.00  0.00           C  
ATOM    405  C   VAL A  25      39.127  21.068  44.031  1.00  0.00           C  
ATOM    406  O   VAL A  25      40.205  21.379  43.513  1.00  0.00           O  
ATOM    407  CB  VAL A  25      39.580  20.878  46.489  1.00  0.00           C  
ATOM    408  CG1 VAL A  25      38.695  22.081  46.778  1.00  0.00           C  
ATOM    409  CG2 VAL A  25      39.603  19.926  47.676  1.00  0.00           C  
ATOM    410  H   VAL A  25      40.912  19.109  44.780  1.00  0.00           H  
ATOM    411  HA  VAL A  25      38.069  19.791  45.413  1.00  0.00           H  
ATOM    412  HB  VAL A  25      40.587  21.255  46.307  1.00  0.00           H  
ATOM    413 1HG1 VAL A  25      39.057  22.593  47.670  1.00  0.00           H  
ATOM    414 2HG1 VAL A  25      38.723  22.765  45.931  1.00  0.00           H  
ATOM    415 3HG1 VAL A  25      37.670  21.747  46.943  1.00  0.00           H  
ATOM    416 1HG2 VAL A  25      39.952  20.457  48.561  1.00  0.00           H  
ATOM    417 2HG2 VAL A  25      38.598  19.544  47.855  1.00  0.00           H  
ATOM    418 3HG2 VAL A  25      40.275  19.095  47.464  1.00  0.00           H  
ATOM    419  N   ARG A  26      37.951  21.508  43.590  1.00  0.00           N  
ATOM    420  CA  ARG A  26      37.817  22.502  42.536  1.00  0.00           C  
ATOM    421  C   ARG A  26      36.928  23.627  43.046  1.00  0.00           C  
ATOM    422  O   ARG A  26      35.879  23.368  43.643  1.00  0.00           O  
ATOM    423  CB  ARG A  26      37.222  21.897  41.274  1.00  0.00           C  
ATOM    424  CG  ARG A  26      38.144  20.949  40.521  1.00  0.00           C  
ATOM    425  CD  ARG A  26      37.502  20.420  39.291  1.00  0.00           C  
ATOM    426  NE  ARG A  26      38.414  19.593  38.517  1.00  0.00           N  
ATOM    427  CZ  ARG A  26      38.062  18.878  37.430  1.00  0.00           C  
ATOM    428  NH1 ARG A  26      36.821  18.900  37.002  1.00  0.00           N  
ATOM    429  NH2 ARG A  26      38.969  18.156  36.793  1.00  0.00           N  
ATOM    430  H   ARG A  26      37.118  21.126  44.015  1.00  0.00           H  
ATOM    431  HA  ARG A  26      38.810  22.883  42.291  1.00  0.00           H  
ATOM    432 1HB  ARG A  26      36.318  21.344  41.528  1.00  0.00           H  
ATOM    433 2HB  ARG A  26      36.937  22.693  40.586  1.00  0.00           H  
ATOM    434 1HG  ARG A  26      39.052  21.479  40.234  1.00  0.00           H  
ATOM    435 2HG  ARG A  26      38.402  20.107  41.164  1.00  0.00           H  
ATOM    436 1HD  ARG A  26      36.640  19.813  39.564  1.00  0.00           H  
ATOM    437 2HD  ARG A  26      37.178  21.248  38.665  1.00  0.00           H  
ATOM    438  HE  ARG A  26      39.379  19.551  38.816  1.00  0.00           H  
ATOM    439 1HH1 ARG A  26      36.128  19.452  37.489  1.00  0.00           H  
ATOM    440 2HH1 ARG A  26      36.556  18.365  36.187  1.00  0.00           H  
ATOM    441 1HH2 ARG A  26      39.923  18.140  37.122  1.00  0.00           H  
ATOM    442 2HH2 ARG A  26      38.705  17.621  35.979  1.00  0.00           H  
ATOM    443  N   VAL A  27      37.345  24.868  42.812  1.00  0.00           N  
ATOM    444  CA  VAL A  27      36.559  26.049  43.148  1.00  0.00           C  
ATOM    445  C   VAL A  27      36.383  26.874  41.882  1.00  0.00           C  
ATOM    446  O   VAL A  27      37.366  27.217  41.213  1.00  0.00           O  
ATOM    447  CB  VAL A  27      37.225  26.877  44.259  1.00  0.00           C  
ATOM    448  CG1 VAL A  27      36.375  28.092  44.594  1.00  0.00           C  
ATOM    449  CG2 VAL A  27      37.456  26.021  45.496  1.00  0.00           C  
ATOM    450  H   VAL A  27      38.251  24.986  42.379  1.00  0.00           H  
ATOM    451  HA  VAL A  27      35.592  25.722  43.534  1.00  0.00           H  
ATOM    452  HB  VAL A  27      38.183  27.249  43.897  1.00  0.00           H  
ATOM    453 1HG1 VAL A  27      36.860  28.670  45.383  1.00  0.00           H  
ATOM    454 2HG1 VAL A  27      36.264  28.714  43.707  1.00  0.00           H  
ATOM    455 3HG1 VAL A  27      35.394  27.767  44.936  1.00  0.00           H  
ATOM    456 1HG2 VAL A  27      37.928  26.622  46.271  1.00  0.00           H  
ATOM    457 2HG2 VAL A  27      36.501  25.643  45.862  1.00  0.00           H  
ATOM    458 3HG2 VAL A  27      38.104  25.181  45.242  1.00  0.00           H  
ATOM    459  N   THR A  28      35.134  27.194  41.554  1.00  0.00           N  
ATOM    460  CA  THR A  28      34.799  27.950  40.353  1.00  0.00           C  
ATOM    461  C   THR A  28      34.095  29.239  40.751  1.00  0.00           C  
ATOM    462  O   THR A  28      33.184  29.222  41.584  1.00  0.00           O  
ATOM    463  CB  THR A  28      33.909  27.134  39.398  1.00  0.00           C  
ATOM    464  OG1 THR A  28      34.607  25.953  38.982  1.00  0.00           O  
ATOM    465  CG2 THR A  28      33.544  27.960  38.173  1.00  0.00           C  
ATOM    466  H   THR A  28      34.392  26.895  42.171  1.00  0.00           H  
ATOM    467  HA  THR A  28      35.723  28.180  39.820  1.00  0.00           H  
ATOM    468  HB  THR A  28      32.996  26.838  39.914  1.00  0.00           H  
ATOM    469  HG1 THR A  28      35.297  26.192  38.359  1.00  0.00           H  
ATOM    470 1HG2 THR A  28      32.914  27.367  37.510  1.00  0.00           H  
ATOM    471 2HG2 THR A  28      33.003  28.853  38.485  1.00  0.00           H  
ATOM    472 3HG2 THR A  28      34.452  28.251  37.647  1.00  0.00           H  
ATOM    473  N   ALA A  29      34.520  30.350  40.153  1.00  0.00           N  
ATOM    474  CA  ALA A  29      33.840  31.627  40.339  1.00  0.00           C  
ATOM    475  C   ALA A  29      34.215  32.558  39.199  1.00  0.00           C  
ATOM    476  O   ALA A  29      35.392  32.649  38.833  1.00  0.00           O  
ATOM    477  CB  ALA A  29      34.207  32.256  41.686  1.00  0.00           C  
ATOM    478  H   ALA A  29      35.333  30.309  39.554  1.00  0.00           H  
ATOM    479  HA  ALA A  29      32.764  31.448  40.338  1.00  0.00           H  
ATOM    480 1HB  ALA A  29      33.684  33.206  41.798  1.00  0.00           H  
ATOM    481 2HB  ALA A  29      33.913  31.583  42.494  1.00  0.00           H  
ATOM    482 3HB  ALA A  29      35.281  32.426  41.728  1.00  0.00           H  
ATOM    483  N   GLY A  30      33.220  33.246  38.647  1.00  0.00           N  
ATOM    484  CA  GLY A  30      33.467  34.206  37.582  1.00  0.00           C  
ATOM    485  C   GLY A  30      33.862  33.582  36.264  1.00  0.00           C  
ATOM    486  O   GLY A  30      34.340  34.282  35.362  1.00  0.00           O  
ATOM    487  H   GLY A  30      32.275  33.103  38.970  1.00  0.00           H  
ATOM    488 1HA  GLY A  30      32.572  34.807  37.418  1.00  0.00           H  
ATOM    489 2HA  GLY A  30      34.261  34.888  37.884  1.00  0.00           H  
ATOM    490  N   GLY A  31      33.675  32.272  36.127  1.00  0.00           N  
ATOM    491  CA  GLY A  31      34.120  31.554  34.952  1.00  0.00           C  
ATOM    492  C   GLY A  31      35.486  30.914  35.061  1.00  0.00           C  
ATOM    493  O   GLY A  31      35.859  30.135  34.173  1.00  0.00           O  
ATOM    494  H   GLY A  31      33.208  31.765  36.866  1.00  0.00           H  
ATOM    495 1HA  GLY A  31      33.406  30.765  34.716  1.00  0.00           H  
ATOM    496 2HA  GLY A  31      34.143  32.232  34.099  1.00  0.00           H  
ATOM    497  N   GLU A  32      36.241  31.207  36.114  1.00  0.00           N  
ATOM    498  CA  GLU A  32      37.572  30.652  36.315  1.00  0.00           C  
ATOM    499  C   GLU A  32      37.481  29.467  37.266  1.00  0.00           C  
ATOM    500  O   GLU A  32      36.819  29.550  38.306  1.00  0.00           O  
ATOM    501  CB  GLU A  32      38.529  31.709  36.871  1.00  0.00           C  
ATOM    502  CG  GLU A  32      39.964  31.232  37.038  1.00  0.00           C  
ATOM    503  CD  GLU A  32      40.885  32.311  37.537  1.00  0.00           C  
ATOM    504  OE1 GLU A  32      40.430  33.415  37.722  1.00  0.00           O  
ATOM    505  OE2 GLU A  32      42.044  32.031  37.734  1.00  0.00           O  
ATOM    506  H   GLU A  32      35.866  31.845  36.801  1.00  0.00           H  
ATOM    507  HA  GLU A  32      37.960  30.325  35.349  1.00  0.00           H  
ATOM    508 1HB  GLU A  32      38.538  32.575  36.209  1.00  0.00           H  
ATOM    509 2HB  GLU A  32      38.173  32.045  37.845  1.00  0.00           H  
ATOM    510 1HG  GLU A  32      39.981  30.401  37.743  1.00  0.00           H  
ATOM    511 2HG  GLU A  32      40.328  30.866  36.079  1.00  0.00           H  
ATOM    512  N   THR A  33      38.146  28.373  36.908  1.00  0.00           N  
ATOM    513  CA  THR A  33      38.189  27.169  37.728  1.00  0.00           C  
ATOM    514  C   THR A  33      39.635  26.818  38.044  1.00  0.00           C  
ATOM    515  O   THR A  33      40.493  26.831  37.155  1.00  0.00           O  
ATOM    516  CB  THR A  33      37.499  25.983  37.028  1.00  0.00           C  
ATOM    517  OG1 THR A  33      36.133  26.317  36.752  1.00  0.00           O  
ATOM    518  CG2 THR A  33      37.546  24.744  37.909  1.00  0.00           C  
ATOM    519  H   THR A  33      38.640  28.387  36.028  1.00  0.00           H  
ATOM    520  HA  THR A  33      37.646  27.362  38.654  1.00  0.00           H  
ATOM    521  HB  THR A  33      38.005  25.773  36.086  1.00  0.00           H  
ATOM    522  HG1 THR A  33      35.556  25.790  37.310  1.00  0.00           H  
ATOM    523 1HG2 THR A  33      37.055  23.916  37.398  1.00  0.00           H  
ATOM    524 2HG2 THR A  33      38.584  24.481  38.111  1.00  0.00           H  
ATOM    525 3HG2 THR A  33      37.034  24.946  38.848  1.00  0.00           H  
ATOM    526  N   ARG A  34      39.900  26.507  39.311  1.00  0.00           N  
ATOM    527  CA  ARG A  34      41.216  26.086  39.768  1.00  0.00           C  
ATOM    528  C   ARG A  34      41.074  24.800  40.570  1.00  0.00           C  
ATOM    529  O   ARG A  34      40.137  24.651  41.362  1.00  0.00           O  
ATOM    530  CB  ARG A  34      41.870  27.161  40.624  1.00  0.00           C  
ATOM    531  CG  ARG A  34      42.124  28.479  39.911  1.00  0.00           C  
ATOM    532  CD  ARG A  34      42.812  29.457  40.793  1.00  0.00           C  
ATOM    533  NE  ARG A  34      42.963  30.753  40.152  1.00  0.00           N  
ATOM    534  CZ  ARG A  34      43.616  31.802  40.689  1.00  0.00           C  
ATOM    535  NH1 ARG A  34      44.173  31.691  41.875  1.00  0.00           N  
ATOM    536  NH2 ARG A  34      43.698  32.941  40.025  1.00  0.00           N  
ATOM    537  H   ARG A  34      39.144  26.570  39.977  1.00  0.00           H  
ATOM    538  HA  ARG A  34      41.847  25.916  38.896  1.00  0.00           H  
ATOM    539 1HB  ARG A  34      41.242  27.369  41.489  1.00  0.00           H  
ATOM    540 2HB  ARG A  34      42.828  26.797  40.995  1.00  0.00           H  
ATOM    541 1HG  ARG A  34      42.752  28.305  39.037  1.00  0.00           H  
ATOM    542 2HG  ARG A  34      41.174  28.911  39.595  1.00  0.00           H  
ATOM    543 1HD  ARG A  34      42.232  29.594  41.705  1.00  0.00           H  
ATOM    544 2HD  ARG A  34      43.803  29.084  41.045  1.00  0.00           H  
ATOM    545  HE  ARG A  34      42.548  30.877  39.238  1.00  0.00           H  
ATOM    546 1HH1 ARG A  34      44.110  30.820  42.383  1.00  0.00           H  
ATOM    547 2HH1 ARG A  34      44.663  32.476  42.278  1.00  0.00           H  
ATOM    548 1HH2 ARG A  34      43.270  33.026  39.113  1.00  0.00           H  
ATOM    549 2HH2 ARG A  34      44.188  33.726  40.427  1.00  0.00           H  
ATOM    550  N   GLU A  35      42.006  23.874  40.361  1.00  0.00           N  
ATOM    551  CA  GLU A  35      41.974  22.571  41.009  1.00  0.00           C  
ATOM    552  C   GLU A  35      43.127  22.451  41.994  1.00  0.00           C  
ATOM    553  O   GLU A  35      44.249  22.882  41.708  1.00  0.00           O  
ATOM    554  CB  GLU A  35      42.048  21.449  39.971  1.00  0.00           C  
ATOM    555  CG  GLU A  35      41.952  20.046  40.554  1.00  0.00           C  
ATOM    556  CD  GLU A  35      41.949  18.974  39.501  1.00  0.00           C  
ATOM    557  OE1 GLU A  35      41.095  19.009  38.647  1.00  0.00           O  
ATOM    558  OE2 GLU A  35      42.800  18.117  39.550  1.00  0.00           O  
ATOM    559  H   GLU A  35      42.761  24.090  39.725  1.00  0.00           H  
ATOM    560  HA  GLU A  35      41.028  22.473  41.543  1.00  0.00           H  
ATOM    561 1HB  GLU A  35      41.239  21.567  39.249  1.00  0.00           H  
ATOM    562 2HB  GLU A  35      42.988  21.520  39.424  1.00  0.00           H  
ATOM    563 1HG  GLU A  35      42.799  19.882  41.220  1.00  0.00           H  
ATOM    564 2HG  GLU A  35      41.041  19.971  41.146  1.00  0.00           H  
ATOM    565  N   TYR A  36      42.841  21.864  43.155  1.00  0.00           N  
ATOM    566  CA  TYR A  36      43.841  21.659  44.191  1.00  0.00           C  
ATOM    567  C   TYR A  36      43.736  20.236  44.725  1.00  0.00           C  
ATOM    568  O   TYR A  36      42.703  19.575  44.590  1.00  0.00           O  
ATOM    569  CB  TYR A  36      43.673  22.677  45.322  1.00  0.00           C  
ATOM    570  CG  TYR A  36      43.674  24.115  44.854  1.00  0.00           C  
ATOM    571  CD1 TYR A  36      42.499  24.701  44.408  1.00  0.00           C  
ATOM    572  CD2 TYR A  36      44.852  24.849  44.871  1.00  0.00           C  
ATOM    573  CE1 TYR A  36      42.500  26.015  43.981  1.00  0.00           C  
ATOM    574  CE2 TYR A  36      44.853  26.162  44.444  1.00  0.00           C  
ATOM    575  CZ  TYR A  36      43.684  26.745  44.000  1.00  0.00           C  
ATOM    576  OH  TYR A  36      43.685  28.053  43.574  1.00  0.00           O  
ATOM    577  H   TYR A  36      41.894  21.552  43.316  1.00  0.00           H  
ATOM    578  HA  TYR A  36      44.828  21.818  43.756  1.00  0.00           H  
ATOM    579 1HB  TYR A  36      42.733  22.490  45.843  1.00  0.00           H  
ATOM    580 2HB  TYR A  36      44.478  22.554  46.045  1.00  0.00           H  
ATOM    581  HD1 TYR A  36      41.573  24.125  44.395  1.00  0.00           H  
ATOM    582  HD2 TYR A  36      45.776  24.388  45.220  1.00  0.00           H  
ATOM    583  HE1 TYR A  36      41.577  26.475  43.630  1.00  0.00           H  
ATOM    584  HE2 TYR A  36      45.779  26.738  44.456  1.00  0.00           H  
ATOM    585  HH  TYR A  36      44.546  28.444  43.746  1.00  0.00           H  
ATOM    586  N   THR A  37      44.826  19.774  45.327  1.00  0.00           N  
ATOM    587  CA  THR A  37      44.849  18.538  46.096  1.00  0.00           C  
ATOM    588  C   THR A  37      45.061  18.879  47.564  1.00  0.00           C  
ATOM    589  O   THR A  37      45.972  19.642  47.902  1.00  0.00           O  
ATOM    590  CB  THR A  37      45.952  17.581  45.607  1.00  0.00           C  
ATOM    591  OG1 THR A  37      45.718  17.239  44.234  1.00  0.00           O  
ATOM    592  CG2 THR A  37      45.969  16.313  46.446  1.00  0.00           C  
ATOM    593  H   THR A  37      45.674  20.316  45.241  1.00  0.00           H  
ATOM    594  HA  THR A  37      43.895  18.028  45.961  1.00  0.00           H  
ATOM    595  HB  THR A  37      46.922  18.074  45.684  1.00  0.00           H  
ATOM    596  HG1 THR A  37      44.853  16.832  44.150  1.00  0.00           H  
ATOM    597 1HG2 THR A  37      46.755  15.649  46.086  1.00  0.00           H  
ATOM    598 2HG2 THR A  37      46.159  16.568  47.488  1.00  0.00           H  
ATOM    599 3HG2 THR A  37      45.006  15.811  46.365  1.00  0.00           H  
ATOM    600  N   VAL A  38      44.221  18.319  48.429  1.00  0.00           N  
ATOM    601  CA  VAL A  38      44.291  18.554  49.868  1.00  0.00           C  
ATOM    602  C   VAL A  38      44.503  17.215  50.560  1.00  0.00           C  
ATOM    603  O   VAL A  38      43.721  16.274  50.366  1.00  0.00           O  
ATOM    604  CB  VAL A  38      43.001  19.218  50.386  1.00  0.00           C  
ATOM    605  CG1 VAL A  38      43.105  19.490  51.879  1.00  0.00           C  
ATOM    606  CG2 VAL A  38      42.738  20.505  49.620  1.00  0.00           C  
ATOM    607  H   VAL A  38      43.505  17.705  48.066  1.00  0.00           H  
ATOM    608  HA  VAL A  38      45.127  19.225  50.068  1.00  0.00           H  
ATOM    609  HB  VAL A  38      42.167  18.531  50.241  1.00  0.00           H  
ATOM    610 1HG1 VAL A  38      42.185  19.959  52.229  1.00  0.00           H  
ATOM    611 2HG1 VAL A  38      43.257  18.550  52.410  1.00  0.00           H  
ATOM    612 3HG1 VAL A  38      43.946  20.156  52.070  1.00  0.00           H  
ATOM    613 1HG2 VAL A  38      41.825  20.969  49.991  1.00  0.00           H  
ATOM    614 2HG2 VAL A  38      43.575  21.190  49.760  1.00  0.00           H  
ATOM    615 3HG2 VAL A  38      42.626  20.282  48.559  1.00  0.00           H  
ATOM    616  N   ASN A  39      45.556  17.129  51.366  1.00  0.00           N  
ATOM    617  CA  ASN A  39      45.888  15.892  52.046  1.00  0.00           C  
ATOM    618  C   ASN A  39      45.131  15.795  53.370  1.00  0.00           C  
ATOM    619  O   ASN A  39      44.718  16.812  53.935  1.00  0.00           O  
ATOM    620  CB  ASN A  39      47.386  15.785  52.266  1.00  0.00           C  
ATOM    621  CG  ASN A  39      48.147  15.605  50.982  1.00  0.00           C  
ATOM    622  OD1 ASN A  39      47.756  14.810  50.121  1.00  0.00           O  
ATOM    623  ND2 ASN A  39      49.227  16.329  50.837  1.00  0.00           N  
ATOM    624  H   ASN A  39      46.138  17.942  51.511  1.00  0.00           H  
ATOM    625  HA  ASN A  39      45.600  15.057  51.406  1.00  0.00           H  
ATOM    626 1HB  ASN A  39      47.745  16.686  52.765  1.00  0.00           H  
ATOM    627 2HB  ASN A  39      47.598  14.942  52.922  1.00  0.00           H  
ATOM    628 1HD2 ASN A  39      49.773  16.250  50.002  1.00  0.00           H  
ATOM    629 2HD2 ASN A  39      49.507  16.960  51.560  1.00  0.00           H  
ATOM    630  N   PRO A  40      44.920  14.579  53.876  1.00  0.00           N  
ATOM    631  CA  PRO A  40      44.238  14.432  55.168  1.00  0.00           C  
ATOM    632  C   PRO A  40      44.892  15.282  56.248  1.00  0.00           C  
ATOM    633  O   PRO A  40      46.114  15.273  56.417  1.00  0.00           O  
ATOM    634  CB  PRO A  40      44.384  12.936  55.466  1.00  0.00           C  
ATOM    635  CG  PRO A  40      44.452  12.299  54.120  1.00  0.00           C  
ATOM    636  CD  PRO A  40      45.275  13.252  53.296  1.00  0.00           C  
ATOM    637  HA  PRO A  40      43.203  14.755  55.052  1.00  0.00           H  
ATOM    638 1HB  PRO A  40      45.288  12.760  56.068  1.00  0.00           H  
ATOM    639 2HB  PRO A  40      43.528  12.585  56.062  1.00  0.00           H  
ATOM    640 1HG  PRO A  40      44.906  11.301  54.194  1.00  0.00           H  
ATOM    641 2HG  PRO A  40      43.438  12.157  53.715  1.00  0.00           H  
ATOM    642 1HD  PRO A  40      46.344  13.023  53.429  1.00  0.00           H  
ATOM    643 2HD  PRO A  40      44.990  13.164  52.237  1.00  0.00           H  
ATOM    644  N   GLY A  41      44.060  16.021  56.980  1.00  0.00           N  
ATOM    645  CA  GLY A  41      44.550  16.890  58.028  1.00  0.00           C  
ATOM    646  C   GLY A  41      44.951  18.275  57.581  1.00  0.00           C  
ATOM    647  O   GLY A  41      45.241  19.122  58.433  1.00  0.00           O  
ATOM    648  H   GLY A  41      43.068  15.975  56.802  1.00  0.00           H  
ATOM    649 1HA  GLY A  41      43.784  17.001  58.796  1.00  0.00           H  
ATOM    650 2HA  GLY A  41      45.418  16.433  58.503  1.00  0.00           H  
ATOM    651  N   THR A  42      44.980  18.536  56.277  1.00  0.00           N  
ATOM    652  CA  THR A  42      45.342  19.838  55.743  1.00  0.00           C  
ATOM    653  C   THR A  42      44.098  20.558  55.239  1.00  0.00           C  
ATOM    654  O   THR A  42      43.000  19.995  55.201  1.00  0.00           O  
ATOM    655  CB  THR A  42      46.375  19.712  54.608  1.00  0.00           C  
ATOM    656  OG1 THR A  42      45.765  19.088  53.470  1.00  0.00           O  
ATOM    657  CG2 THR A  42      47.566  18.881  55.059  1.00  0.00           C  
ATOM    658  H   THR A  42      44.737  17.793  55.639  1.00  0.00           H  
ATOM    659  HA  THR A  42      45.803  20.423  56.541  1.00  0.00           H  
ATOM    660  HB  THR A  42      46.721  20.705  54.319  1.00  0.00           H  
ATOM    661  HG1 THR A  42      45.126  18.436  53.768  1.00  0.00           H  
ATOM    662 1HG2 THR A  42      48.285  18.803  54.244  1.00  0.00           H  
ATOM    663 2HG2 THR A  42      48.039  19.359  55.917  1.00  0.00           H  
ATOM    664 3HG2 THR A  42      47.228  17.884  55.341  1.00  0.00           H  
ATOM    665  N   GLU A  43      44.284  21.818  54.857  1.00  0.00           N  
ATOM    666  CA  GLU A  43      43.191  22.678  54.426  1.00  0.00           C  
ATOM    667  C   GLU A  43      43.587  23.402  53.149  1.00  0.00           C  
ATOM    668  O   GLU A  43      44.771  23.683  52.930  1.00  0.00           O  
ATOM    669  CB  GLU A  43      42.829  23.688  55.517  1.00  0.00           C  
ATOM    670  CG  GLU A  43      42.296  23.065  56.800  1.00  0.00           C  
ATOM    671  CD  GLU A  43      41.894  24.088  57.825  1.00  0.00           C  
ATOM    672  OE1 GLU A  43      42.199  25.241  57.636  1.00  0.00           O  
ATOM    673  OE2 GLU A  43      41.281  23.716  58.798  1.00  0.00           O  
ATOM    674  H   GLU A  43      45.223  22.184  54.866  1.00  0.00           H  
ATOM    675  HA  GLU A  43      42.314  22.057  54.241  1.00  0.00           H  
ATOM    676 1HB  GLU A  43      43.709  24.278  55.773  1.00  0.00           H  
ATOM    677 2HB  GLU A  43      42.072  24.376  55.140  1.00  0.00           H  
ATOM    678 1HG  GLU A  43      41.430  22.449  56.559  1.00  0.00           H  
ATOM    679 2HG  GLU A  43      43.062  22.416  57.222  1.00  0.00           H  
ATOM    680  N   LEU A  44      42.601  23.699  52.311  1.00  0.00           N  
ATOM    681  CA  LEU A  44      42.768  24.640  51.214  1.00  0.00           C  
ATOM    682  C   LEU A  44      42.128  25.973  51.578  1.00  0.00           C  
ATOM    683  O   LEU A  44      41.053  26.010  52.184  1.00  0.00           O  
ATOM    684  CB  LEU A  44      42.140  24.088  49.928  1.00  0.00           C  
ATOM    685  CG  LEU A  44      42.103  25.055  48.737  1.00  0.00           C  
ATOM    686  CD1 LEU A  44      43.511  25.240  48.189  1.00  0.00           C  
ATOM    687  CD2 LEU A  44      41.168  24.508  47.668  1.00  0.00           C  
ATOM    688  H   LEU A  44      41.704  23.254  52.443  1.00  0.00           H  
ATOM    689  HA  LEU A  44      43.835  24.782  51.039  1.00  0.00           H  
ATOM    690 1HB  LEU A  44      42.698  23.205  49.620  1.00  0.00           H  
ATOM    691 2HB  LEU A  44      41.115  23.788  50.143  1.00  0.00           H  
ATOM    692  HG  LEU A  44      41.744  26.029  49.070  1.00  0.00           H  
ATOM    693 1HD1 LEU A  44      43.485  25.927  47.343  1.00  0.00           H  
ATOM    694 2HD1 LEU A  44      44.154  25.650  48.969  1.00  0.00           H  
ATOM    695 3HD1 LEU A  44      43.905  24.278  47.863  1.00  0.00           H  
ATOM    696 1HD2 LEU A  44      41.141  25.195  46.822  1.00  0.00           H  
ATOM    697 2HD2 LEU A  44      41.528  23.535  47.334  1.00  0.00           H  
ATOM    698 3HD2 LEU A  44      40.165  24.402  48.082  1.00  0.00           H  
ATOM    699  N   GLU A  45      42.797  27.065  51.215  1.00  0.00           N  
ATOM    700  CA  GLU A  45      42.201  28.396  51.258  1.00  0.00           C  
ATOM    701  C   GLU A  45      42.472  29.102  49.939  1.00  0.00           C  
ATOM    702  O   GLU A  45      43.625  29.189  49.504  1.00  0.00           O  
ATOM    703  CB  GLU A  45      42.763  29.213  52.424  1.00  0.00           C  
ATOM    704  CG  GLU A  45      42.193  30.620  52.539  1.00  0.00           C  
ATOM    705  CD  GLU A  45      42.698  31.359  53.745  1.00  0.00           C  
ATOM    706  OE1 GLU A  45      43.882  31.588  53.826  1.00  0.00           O  
ATOM    707  OE2 GLU A  45      41.900  31.697  54.588  1.00  0.00           O  
ATOM    708  H   GLU A  45      43.751  26.963  50.900  1.00  0.00           H  
ATOM    709  HA  GLU A  45      41.127  28.290  51.413  1.00  0.00           H  
ATOM    710 1HB  GLU A  45      42.562  28.694  53.362  1.00  0.00           H  
ATOM    711 2HB  GLU A  45      43.844  29.297  52.322  1.00  0.00           H  
ATOM    712 1HG  GLU A  45      42.460  31.182  51.643  1.00  0.00           H  
ATOM    713 2HG  GLU A  45      41.107  30.558  52.584  1.00  0.00           H  
ATOM    714  N   VAL A  46      41.410  29.602  49.307  1.00  0.00           N  
ATOM    715  CA  VAL A  46      41.506  30.387  48.084  1.00  0.00           C  
ATOM    716  C   VAL A  46      40.680  31.654  48.261  1.00  0.00           C  
ATOM    717  O   VAL A  46      39.764  31.710  49.086  1.00  0.00           O  
ATOM    718  CB  VAL A  46      40.994  29.587  46.871  1.00  0.00           C  
ATOM    719  CG1 VAL A  46      41.819  28.324  46.680  1.00  0.00           C  
ATOM    720  CG2 VAL A  46      39.523  29.248  47.059  1.00  0.00           C  
ATOM    721  H   VAL A  46      40.499  29.422  49.706  1.00  0.00           H  
ATOM    722  HA  VAL A  46      42.554  30.636  47.914  1.00  0.00           H  
ATOM    723  HB  VAL A  46      41.117  30.191  45.972  1.00  0.00           H  
ATOM    724 1HG1 VAL A  46      41.444  27.771  45.819  1.00  0.00           H  
ATOM    725 2HG1 VAL A  46      42.862  28.592  46.512  1.00  0.00           H  
ATOM    726 3HG1 VAL A  46      41.743  27.701  47.571  1.00  0.00           H  
ATOM    727 1HG2 VAL A  46      39.168  28.683  46.197  1.00  0.00           H  
ATOM    728 2HG2 VAL A  46      39.400  28.649  47.962  1.00  0.00           H  
ATOM    729 3HG2 VAL A  46      38.946  30.168  47.152  1.00  0.00           H  
ATOM    730  N   GLU A  47      41.010  32.679  47.478  1.00  0.00           N  
ATOM    731  CA  GLU A  47      40.266  33.929  47.452  1.00  0.00           C  
ATOM    732  C   GLU A  47      39.482  34.040  46.152  1.00  0.00           C  
ATOM    733  O   GLU A  47      39.928  33.563  45.102  1.00  0.00           O  
ATOM    734  CB  GLU A  47      41.210  35.125  47.604  1.00  0.00           C  
ATOM    735  CG  GLU A  47      41.926  35.194  48.944  1.00  0.00           C  
ATOM    736  CD  GLU A  47      42.827  36.392  49.065  1.00  0.00           C  
ATOM    737  OE1 GLU A  47      42.944  37.122  48.111  1.00  0.00           O  
ATOM    738  OE2 GLU A  47      43.399  36.576  50.114  1.00  0.00           O  
ATOM    739  H   GLU A  47      41.816  32.573  46.877  1.00  0.00           H  
ATOM    740  HA  GLU A  47      39.575  33.938  48.296  1.00  0.00           H  
ATOM    741 1HB  GLU A  47      41.967  35.093  46.821  1.00  0.00           H  
ATOM    742 2HB  GLU A  47      40.646  36.050  47.478  1.00  0.00           H  
ATOM    743 1HG  GLU A  47      41.184  35.231  49.741  1.00  0.00           H  
ATOM    744 2HG  GLU A  47      42.515  34.289  49.077  1.00  0.00           H  
ATOM    745  N   LEU A  48      38.313  34.669  46.223  1.00  0.00           N  
ATOM    746  CA  LEU A  48      37.499  34.950  45.050  1.00  0.00           C  
ATOM    747  C   LEU A  48      37.672  36.394  44.595  1.00  0.00           C  
ATOM    748  O   LEU A  48      38.124  37.263  45.347  1.00  0.00           O  
ATOM    749  CB  LEU A  48      36.021  34.675  45.354  1.00  0.00           C  
ATOM    750  CG  LEU A  48      35.712  33.302  45.965  1.00  0.00           C  
ATOM    751  CD1 LEU A  48      34.223  33.206  46.272  1.00  0.00           C  
ATOM    752  CD2 LEU A  48      36.143  32.208  45.000  1.00  0.00           C  
ATOM    753  H   LEU A  48      37.985  34.961  47.132  1.00  0.00           H  
ATOM    754  HA  LEU A  48      37.815  34.289  44.243  1.00  0.00           H  
ATOM    755 1HB  LEU A  48      35.661  35.434  46.046  1.00  0.00           H  
ATOM    756 2HB  LEU A  48      35.454  34.760  44.427  1.00  0.00           H  
ATOM    757  HG  LEU A  48      36.254  33.192  46.904  1.00  0.00           H  
ATOM    758 1HD1 LEU A  48      34.004  32.230  46.706  1.00  0.00           H  
ATOM    759 2HD1 LEU A  48      33.946  33.988  46.979  1.00  0.00           H  
ATOM    760 3HD1 LEU A  48      33.654  33.329  45.351  1.00  0.00           H  
ATOM    761 1HD2 LEU A  48      35.924  31.232  45.435  1.00  0.00           H  
ATOM    762 2HD2 LEU A  48      35.601  32.316  44.060  1.00  0.00           H  
ATOM    763 3HD2 LEU A  48      37.214  32.289  44.812  1.00  0.00           H  
ATOM    764  N   SER A  49      37.301  36.638  43.341  1.00  0.00           N  
ATOM    765  CA  SER A  49      37.297  37.987  42.805  1.00  0.00           C  
ATOM    766  C   SER A  49      36.302  38.859  43.574  1.00  0.00           C  
ATOM    767  O   SER A  49      35.337  38.350  44.151  1.00  0.00           O  
ATOM    768  CB  SER A  49      36.945  37.964  41.331  1.00  0.00           C  
ATOM    769  OG  SER A  49      35.625  37.533  41.135  1.00  0.00           O  
ATOM    770  H   SER A  49      37.015  35.872  42.747  1.00  0.00           H  
ATOM    771  HA  SER A  49      38.299  38.405  42.913  1.00  0.00           H  
ATOM    772 1HB  SER A  49      37.070  38.963  40.911  1.00  0.00           H  
ATOM    773 2HB  SER A  49      37.628  37.300  40.803  1.00  0.00           H  
ATOM    774  HG  SER A  49      35.688  36.683  40.696  1.00  0.00           H  
ATOM    775  N   PRO A  50      36.524  40.176  43.608  1.00  0.00           N  
ATOM    776  CA  PRO A  50      35.613  41.047  44.372  1.00  0.00           C  
ATOM    777  C   PRO A  50      34.181  41.021  43.870  1.00  0.00           C  
ATOM    778  O   PRO A  50      33.262  41.353  44.630  1.00  0.00           O  
ATOM    779  CB  PRO A  50      36.245  42.439  44.212  1.00  0.00           C  
ATOM    780  CG  PRO A  50      37.124  42.329  43.007  1.00  0.00           C  
ATOM    781  CD  PRO A  50      37.658  40.932  43.039  1.00  0.00           C  
ATOM    782  HA  PRO A  50      35.600  40.709  45.409  1.00  0.00           H  
ATOM    783 1HB  PRO A  50      35.458  43.197  44.090  1.00  0.00           H  
ATOM    784 2HB  PRO A  50      36.808  42.705  45.120  1.00  0.00           H  
ATOM    785 1HG  PRO A  50      36.546  42.536  42.095  1.00  0.00           H  
ATOM    786 2HG  PRO A  50      37.925  43.083  43.050  1.00  0.00           H  
ATOM    787 1HD  PRO A  50      37.899  40.607  42.016  1.00  0.00           H  
ATOM    788 2HD  PRO A  50      38.551  40.895  43.678  1.00  0.00           H  
ATOM    789  N   GLU A  51      33.958  40.634  42.616  1.00  0.00           N  
ATOM    790  CA  GLU A  51      32.609  40.543  42.073  1.00  0.00           C  
ATOM    791  C   GLU A  51      31.933  39.212  42.373  1.00  0.00           C  
ATOM    792  O   GLU A  51      30.741  39.064  42.081  1.00  0.00           O  
ATOM    793  CB  GLU A  51      32.643  40.767  40.559  1.00  0.00           C  
ATOM    794  CG  GLU A  51      33.083  42.162  40.139  1.00  0.00           C  
ATOM    795  CD  GLU A  51      33.141  42.334  38.646  1.00  0.00           C  
ATOM    796  OE1 GLU A  51      32.856  41.390  37.948  1.00  0.00           O  
ATOM    797  OE2 GLU A  51      33.470  43.409  38.204  1.00  0.00           O  
ATOM    798  H   GLU A  51      34.744  40.398  42.026  1.00  0.00           H  
ATOM    799  HA  GLU A  51      32.001  41.329  42.522  1.00  0.00           H  
ATOM    800 1HB  GLU A  51      33.323  40.049  40.101  1.00  0.00           H  
ATOM    801 2HB  GLU A  51      31.652  40.590  40.143  1.00  0.00           H  
ATOM    802 1HG  GLU A  51      32.386  42.892  40.551  1.00  0.00           H  
ATOM    803 2HG  GLU A  51      34.067  42.364  40.561  1.00  0.00           H  
ATOM    804  N   GLN A  52      32.654  38.241  42.946  1.00  0.00           N  
ATOM    805  CA  GLN A  52      32.065  36.930  43.192  1.00  0.00           C  
ATOM    806  C   GLN A  52      32.104  36.528  44.664  1.00  0.00           C  
ATOM    807  O   GLN A  52      32.165  35.330  44.965  1.00  0.00           O  
ATOM    808  CB  GLN A  52      32.782  35.870  42.352  1.00  0.00           C  
ATOM    809  CG  GLN A  52      32.745  36.131  40.856  1.00  0.00           C  
ATOM    810  CD  GLN A  52      31.362  35.928  40.267  1.00  0.00           C  
ATOM    811  OE1 GLN A  52      30.788  34.838  40.357  1.00  0.00           O  
ATOM    812  NE2 GLN A  52      30.818  36.976  39.661  1.00  0.00           N  
ATOM    813  H   GLN A  52      33.612  38.409  43.216  1.00  0.00           H  
ATOM    814  HA  GLN A  52      31.019  36.957  42.885  1.00  0.00           H  
ATOM    815 1HB  GLN A  52      33.827  35.809  42.658  1.00  0.00           H  
ATOM    816 2HB  GLN A  52      32.332  34.894  42.535  1.00  0.00           H  
ATOM    817 1HG  GLN A  52      33.047  37.162  40.670  1.00  0.00           H  
ATOM    818 2HG  GLN A  52      33.431  35.444  40.360  1.00  0.00           H  
ATOM    819 1HE2 GLN A  52      29.907  36.902  39.254  1.00  0.00           H  
ATOM    820 2HE2 GLN A  52      31.318  37.840  39.611  1.00  0.00           H  
ATOM    821  N   GLN A  53      32.068  37.490  45.591  1.00  0.00           N  
ATOM    822  CA  GLN A  53      32.357  37.167  46.986  1.00  0.00           C  
ATOM    823  C   GLN A  53      31.433  36.080  47.517  1.00  0.00           C  
ATOM    824  O   GLN A  53      31.859  35.251  48.327  1.00  0.00           O  
ATOM    825  CB  GLN A  53      32.240  38.419  47.858  1.00  0.00           C  
ATOM    826  CG  GLN A  53      33.346  39.437  47.639  1.00  0.00           C  
ATOM    827  CD  GLN A  53      33.086  40.741  48.369  1.00  0.00           C  
ATOM    828  OE1 GLN A  53      32.919  40.762  49.592  1.00  0.00           O  
ATOM    829  NE2 GLN A  53      33.050  41.839  47.623  1.00  0.00           N  
ATOM    830  H   GLN A  53      31.844  38.443  45.343  1.00  0.00           H  
ATOM    831  HA  GLN A  53      33.385  36.807  47.051  1.00  0.00           H  
ATOM    832 1HB  GLN A  53      31.286  38.910  47.663  1.00  0.00           H  
ATOM    833 2HB  GLN A  53      32.251  38.133  48.910  1.00  0.00           H  
ATOM    834 1HG  GLN A  53      34.284  39.022  48.006  1.00  0.00           H  
ATOM    835 2HG  GLN A  53      33.422  39.651  46.574  1.00  0.00           H  
ATOM    836 1HE2 GLN A  53      32.882  42.730  48.049  1.00  0.00           H  
ATOM    837 2HE2 GLN A  53      33.191  41.778  46.635  1.00  0.00           H  
ATOM    838  N   ASN A  54      30.175  36.067  47.082  1.00  0.00           N  
ATOM    839  CA  ASN A  54      29.219  35.046  47.484  1.00  0.00           C  
ATOM    840  C   ASN A  54      28.596  34.319  46.299  1.00  0.00           C  
ATOM    841  O   ASN A  54      27.426  33.931  46.375  1.00  0.00           O  
ATOM    842  CB  ASN A  54      28.135  35.659  48.352  1.00  0.00           C  
ATOM    843  CG  ASN A  54      28.647  36.084  49.701  1.00  0.00           C  
ATOM    844  OD1 ASN A  54      28.844  35.253  50.594  1.00  0.00           O  
ATOM    845  ND2 ASN A  54      28.865  37.364  49.865  1.00  0.00           N  
ATOM    846  H   ASN A  54      29.878  36.797  46.450  1.00  0.00           H  
ATOM    847  HA  ASN A  54      29.740  34.304  48.090  1.00  0.00           H  
ATOM    848 1HB  ASN A  54      27.712  36.528  47.846  1.00  0.00           H  
ATOM    849 2HB  ASN A  54      27.330  34.938  48.493  1.00  0.00           H  
ATOM    850 1HD2 ASN A  54      29.206  37.705  50.742  1.00  0.00           H  
ATOM    851 2HD2 ASN A  54      28.692  38.001  49.115  1.00  0.00           H  
ATOM    852  N   ASN A  55      29.345  34.125  45.213  1.00  0.00           N  
ATOM    853  CA  ASN A  55      28.864  33.402  44.031  1.00  0.00           C  
ATOM    854  C   ASN A  55      29.981  32.455  43.594  1.00  0.00           C  
ATOM    855  O   ASN A  55      30.861  32.834  42.816  1.00  0.00           O  
ATOM    856  CB  ASN A  55      28.466  34.350  42.914  1.00  0.00           C  
ATOM    857  CG  ASN A  55      27.275  35.195  43.270  1.00  0.00           C  
ATOM    858  OD1 ASN A  55      26.128  34.740  43.188  1.00  0.00           O  
ATOM    859  ND2 ASN A  55      27.523  36.418  43.665  1.00  0.00           N  
ATOM    860  H   ASN A  55      30.286  34.495  45.214  1.00  0.00           H  
ATOM    861  HA  ASN A  55      27.963  32.851  44.306  1.00  0.00           H  
ATOM    862 1HB  ASN A  55      29.305  35.006  42.678  1.00  0.00           H  
ATOM    863 2HB  ASN A  55      28.235  33.777  42.016  1.00  0.00           H  
ATOM    864 1HD2 ASN A  55      26.769  37.026  43.915  1.00  0.00           H  
ATOM    865 2HD2 ASN A  55      28.467  36.745  43.716  1.00  0.00           H  
ATOM    866  N   ALA A  56      29.937  31.224  44.097  1.00  0.00           N  
ATOM    867  CA  ALA A  56      31.019  30.277  43.884  1.00  0.00           C  
ATOM    868  C   ALA A  56      30.462  28.862  43.882  1.00  0.00           C  
ATOM    869  O   ALA A  56      29.468  28.562  44.551  1.00  0.00           O  
ATOM    870  CB  ALA A  56      32.110  30.420  44.950  1.00  0.00           C  
ATOM    871  H   ALA A  56      29.134  30.940  44.639  1.00  0.00           H  
ATOM    872  HA  ALA A  56      31.482  30.492  42.920  1.00  0.00           H  
ATOM    873 1HB  ALA A  56      32.903  29.695  44.759  1.00  0.00           H  
ATOM    874 2HB  ALA A  56      32.523  31.428  44.916  1.00  0.00           H  
ATOM    875 3HB  ALA A  56      31.682  30.236  45.934  1.00  0.00           H  
ATOM    876  N   MET A  57      31.121  27.991  43.123  1.00  0.00           N  
ATOM    877  CA  MET A  57      30.793  26.574  43.080  1.00  0.00           C  
ATOM    878  C   MET A  57      32.004  25.771  43.526  1.00  0.00           C  
ATOM    879  O   MET A  57      33.091  25.913  42.958  1.00  0.00           O  
ATOM    880  CB  MET A  57      30.350  26.160  41.678  1.00  0.00           C  
ATOM    881  CG  MET A  57      30.134  24.664  41.502  1.00  0.00           C  
ATOM    882  SD  MET A  57      29.478  24.244  39.875  1.00  0.00           S  
ATOM    883  CE  MET A  57      29.555  22.456  39.930  1.00  0.00           C  
ATOM    884  H   MET A  57      31.880  28.339  42.554  1.00  0.00           H  
ATOM    885  HA  MET A  57      29.955  26.391  43.754  1.00  0.00           H  
ATOM    886 1HB  MET A  57      29.417  26.664  41.429  1.00  0.00           H  
ATOM    887 2HB  MET A  57      31.099  26.478  40.951  1.00  0.00           H  
ATOM    888 1HG  MET A  57      31.081  24.142  41.637  1.00  0.00           H  
ATOM    889 2HG  MET A  57      29.436  24.305  42.257  1.00  0.00           H  
ATOM    890 1HE  MET A  57      29.182  22.046  38.991  1.00  0.00           H  
ATOM    891 2HE  MET A  57      30.589  22.141  40.079  1.00  0.00           H  
ATOM    892 3HE  MET A  57      28.943  22.090  40.755  1.00  0.00           H  
ATOM    893  N   VAL A  58      31.817  24.930  44.539  1.00  0.00           N  
ATOM    894  CA  VAL A  58      32.884  24.107  45.093  1.00  0.00           C  
ATOM    895  C   VAL A  58      32.539  22.651  44.823  1.00  0.00           C  
ATOM    896  O   VAL A  58      31.409  22.215  45.083  1.00  0.00           O  
ATOM    897  CB  VAL A  58      33.042  24.342  46.607  1.00  0.00           C  
ATOM    898  CG1 VAL A  58      34.155  23.471  47.168  1.00  0.00           C  
ATOM    899  CG2 VAL A  58      33.321  25.813  46.875  1.00  0.00           C  
ATOM    900  H   VAL A  58      30.890  24.866  44.937  1.00  0.00           H  
ATOM    901  HA  VAL A  58      33.820  24.379  44.605  1.00  0.00           H  
ATOM    902  HB  VAL A  58      32.120  24.049  47.109  1.00  0.00           H  
ATOM    903 1HG1 VAL A  58      34.253  23.650  48.239  1.00  0.00           H  
ATOM    904 2HG1 VAL A  58      33.917  22.421  46.997  1.00  0.00           H  
ATOM    905 3HG1 VAL A  58      35.095  23.716  46.672  1.00  0.00           H  
ATOM    906 1HG2 VAL A  58      33.432  25.973  47.947  1.00  0.00           H  
ATOM    907 2HG2 VAL A  58      34.240  26.108  46.368  1.00  0.00           H  
ATOM    908 3HG2 VAL A  58      32.492  26.415  46.502  1.00  0.00           H  
ATOM    909  N   GLU A  59      33.505  21.904  44.301  1.00  0.00           N  
ATOM    910  CA  GLU A  59      33.359  20.478  44.048  1.00  0.00           C  
ATOM    911  C   GLU A  59      34.546  19.747  44.654  1.00  0.00           C  
ATOM    912  O   GLU A  59      35.699  20.126  44.418  1.00  0.00           O  
ATOM    913  CB  GLU A  59      33.266  20.191  42.547  1.00  0.00           C  
ATOM    914  CG  GLU A  59      33.207  18.712  42.192  1.00  0.00           C  
ATOM    915  CD  GLU A  59      33.010  18.471  40.721  1.00  0.00           C  
ATOM    916  OE1 GLU A  59      32.884  19.427  39.994  1.00  0.00           O  
ATOM    917  OE2 GLU A  59      32.984  17.330  40.325  1.00  0.00           O  
ATOM    918  H   GLU A  59      34.379  22.358  44.073  1.00  0.00           H  
ATOM    919  HA  GLU A  59      32.432  20.137  44.510  1.00  0.00           H  
ATOM    920 1HB  GLU A  59      32.375  20.669  42.140  1.00  0.00           H  
ATOM    921 2HB  GLU A  59      34.130  20.623  42.040  1.00  0.00           H  
ATOM    922 1HG  GLU A  59      34.136  18.237  42.505  1.00  0.00           H  
ATOM    923 2HG  GLU A  59      32.390  18.249  42.744  1.00  0.00           H  
ATOM    924  N   VAL A  60      34.265  18.706  45.432  1.00  0.00           N  
ATOM    925  CA  VAL A  60      35.295  17.882  46.055  1.00  0.00           C  
ATOM    926  C   VAL A  60      35.013  16.426  45.715  1.00  0.00           C  
ATOM    927  O   VAL A  60      33.889  15.944  45.903  1.00  0.00           O  
ATOM    928  CB  VAL A  60      35.309  18.074  47.583  1.00  0.00           C  
ATOM    929  CG1 VAL A  60      36.428  17.257  48.212  1.00  0.00           C  
ATOM    930  CG2 VAL A  60      35.466  19.550  47.918  1.00  0.00           C  
ATOM    931  H   VAL A  60      33.294  18.486  45.595  1.00  0.00           H  
ATOM    932  HA  VAL A  60      36.266  18.185  45.662  1.00  0.00           H  
ATOM    933  HB  VAL A  60      34.371  17.704  47.996  1.00  0.00           H  
ATOM    934 1HG1 VAL A  60      36.424  17.404  49.292  1.00  0.00           H  
ATOM    935 2HG1 VAL A  60      36.276  16.201  47.989  1.00  0.00           H  
ATOM    936 3HG1 VAL A  60      37.387  17.580  47.806  1.00  0.00           H  
ATOM    937 1HG2 VAL A  60      35.475  19.678  49.000  1.00  0.00           H  
ATOM    938 2HG2 VAL A  60      36.402  19.920  47.500  1.00  0.00           H  
ATOM    939 3HG2 VAL A  60      34.632  20.109  47.493  1.00  0.00           H  
ATOM    940  N   GLN A  61      36.031  15.731  45.211  1.00  0.00           N  
ATOM    941  CA  GLN A  61      35.935  14.322  44.850  1.00  0.00           C  
ATOM    942  C   GLN A  61      36.747  13.512  45.851  1.00  0.00           C  
ATOM    943  O   GLN A  61      37.907  13.840  46.124  1.00  0.00           O  
ATOM    944  CB  GLN A  61      36.436  14.079  43.424  1.00  0.00           C  
ATOM    945  CG  GLN A  61      36.390  12.624  42.987  1.00  0.00           C  
ATOM    946  CD  GLN A  61      36.901  12.428  41.572  1.00  0.00           C  
ATOM    947  OE1 GLN A  61      37.916  13.007  41.178  1.00  0.00           O  
ATOM    948  NE2 GLN A  61      36.199  11.608  40.799  1.00  0.00           N  
ATOM    949  H   GLN A  61      36.906  16.215  45.078  1.00  0.00           H  
ATOM    950  HA  GLN A  61      34.885  14.027  44.883  1.00  0.00           H  
ATOM    951 1HB  GLN A  61      35.837  14.660  42.722  1.00  0.00           H  
ATOM    952 2HB  GLN A  61      37.467  14.423  43.337  1.00  0.00           H  
ATOM    953 1HG  GLN A  61      37.012  12.034  43.660  1.00  0.00           H  
ATOM    954 2HG  GLN A  61      35.358  12.276  43.030  1.00  0.00           H  
ATOM    955 1HE2 GLN A  61      36.487  11.438  39.855  1.00  0.00           H  
ATOM    956 2HE2 GLN A  61      35.380  11.158  41.159  1.00  0.00           H  
ATOM    957  N   VAL A  62      36.141  12.465  46.397  1.00  0.00           N  
ATOM    958  CA  VAL A  62      36.804  11.568  47.340  1.00  0.00           C  
ATOM    959  C   VAL A  62      36.259  10.162  47.094  1.00  0.00           C  
ATOM    960  O   VAL A  62      35.050   9.947  47.008  1.00  0.00           O  
ATOM    961  CB  VAL A  62      36.543  11.995  48.797  1.00  0.00           C  
ATOM    962  CG1 VAL A  62      35.054  11.955  49.105  1.00  0.00           C  
ATOM    963  CG2 VAL A  62      37.315  11.093  49.747  1.00  0.00           C  
ATOM    964  H   VAL A  62      35.179  12.289  46.143  1.00  0.00           H  
ATOM    965  HA  VAL A  62      37.878  11.608  47.159  1.00  0.00           H  
ATOM    966  HB  VAL A  62      36.870  13.027  48.927  1.00  0.00           H  
ATOM    967 1HG1 VAL A  62      34.887  12.260  50.138  1.00  0.00           H  
ATOM    968 2HG1 VAL A  62      34.525  12.634  48.437  1.00  0.00           H  
ATOM    969 3HG1 VAL A  62      34.680  10.941  48.963  1.00  0.00           H  
ATOM    970 1HG2 VAL A  62      37.127  11.402  50.775  1.00  0.00           H  
ATOM    971 2HG2 VAL A  62      36.992  10.061  49.612  1.00  0.00           H  
ATOM    972 3HG2 VAL A  62      38.382  11.170  49.535  1.00  0.00           H  
ATOM    973  N   GLY A  63      37.174   9.202  46.980  1.00  0.00           N  
ATOM    974  CA  GLY A  63      36.793   7.818  46.785  1.00  0.00           C  
ATOM    975  C   GLY A  63      35.872   7.635  45.598  1.00  0.00           C  
ATOM    976  O   GLY A  63      36.246   7.940  44.461  1.00  0.00           O  
ATOM    977  H   GLY A  63      38.153   9.440  47.029  1.00  0.00           H  
ATOM    978 1HA  GLY A  63      37.687   7.211  46.640  1.00  0.00           H  
ATOM    979 2HA  GLY A  63      36.296   7.448  47.682  1.00  0.00           H  
ATOM    980  N   ASN A  64      34.662   7.136  45.846  1.00  0.00           N  
ATOM    981  CA  ASN A  64      33.678   6.934  44.792  1.00  0.00           C  
ATOM    982  C   ASN A  64      32.507   7.902  44.889  1.00  0.00           C  
ATOM    983  O   ASN A  64      31.458   7.645  44.288  1.00  0.00           O  
ATOM    984  CB  ASN A  64      33.178   5.502  44.813  1.00  0.00           C  
ATOM    985  CG  ASN A  64      34.244   4.512  44.431  1.00  0.00           C  
ATOM    986  OD1 ASN A  64      34.595   4.383  43.253  1.00  0.00           O  
ATOM    987  ND2 ASN A  64      34.764   3.812  45.406  1.00  0.00           N  
ATOM    988  H   ASN A  64      34.423   6.891  46.797  1.00  0.00           H  
ATOM    989  HA  ASN A  64      34.164   7.095  43.829  1.00  0.00           H  
ATOM    990 1HB  ASN A  64      32.812   5.259  45.812  1.00  0.00           H  
ATOM    991 2HB  ASN A  64      32.340   5.399  44.123  1.00  0.00           H  
ATOM    992 1HD2 ASN A  64      35.478   3.137  45.211  1.00  0.00           H  
ATOM    993 2HD2 ASN A  64      34.450   3.949  46.344  1.00  0.00           H  
ATOM    994  N   GLU A  65      32.662   9.005  45.614  1.00  0.00           N  
ATOM    995  CA  GLU A  65      31.600   9.980  45.811  1.00  0.00           C  
ATOM    996  C   GLU A  65      32.115  11.387  45.543  1.00  0.00           C  
ATOM    997  O   GLU A  65      33.307  11.666  45.707  1.00  0.00           O  
ATOM    998  CB  GLU A  65      31.041   9.888  47.232  1.00  0.00           C  
ATOM    999  CG  GLU A  65      30.423   8.541  47.578  1.00  0.00           C  
ATOM   1000  CD  GLU A  65      29.809   8.514  48.950  1.00  0.00           C  
ATOM   1001  OE1 GLU A  65      29.854   9.517  49.620  1.00  0.00           O  
ATOM   1002  OE2 GLU A  65      29.294   7.488  49.329  1.00  0.00           O  
ATOM   1003  H   GLU A  65      33.561   9.163  46.046  1.00  0.00           H  
ATOM   1004  HA  GLU A  65      30.791   9.757  45.115  1.00  0.00           H  
ATOM   1005 1HB  GLU A  65      31.837  10.085  47.950  1.00  0.00           H  
ATOM   1006 2HB  GLU A  65      30.277  10.652  47.373  1.00  0.00           H  
ATOM   1007 1HG  GLU A  65      29.653   8.307  46.844  1.00  0.00           H  
ATOM   1008 2HG  GLU A  65      31.192   7.773  47.514  1.00  0.00           H  
ATOM   1009  N   ILE A  66      31.210  12.271  45.133  1.00  0.00           N  
ATOM   1010  CA  ILE A  66      31.519  13.677  44.923  1.00  0.00           C  
ATOM   1011  C   ILE A  66      30.562  14.542  45.730  1.00  0.00           C  
ATOM   1012  O   ILE A  66      29.350  14.300  45.740  1.00  0.00           O  
ATOM   1013  CB  ILE A  66      31.432  14.051  43.432  1.00  0.00           C  
ATOM   1014  CG1 ILE A  66      32.386  13.183  42.607  1.00  0.00           C  
ATOM   1015  CG2 ILE A  66      31.745  15.526  43.234  1.00  0.00           C  
ATOM   1016  CD1 ILE A  66      32.224  13.347  41.113  1.00  0.00           C  
ATOM   1017  H   ILE A  66      30.269  11.944  44.964  1.00  0.00           H  
ATOM   1018  HA  ILE A  66      32.543  13.860  45.253  1.00  0.00           H  
ATOM   1019  HB  ILE A  66      30.426  13.850  43.065  1.00  0.00           H  
ATOM   1020 1HG1 ILE A  66      33.415  13.425  42.867  1.00  0.00           H  
ATOM   1021 2HG1 ILE A  66      32.226  12.132  42.853  1.00  0.00           H  
ATOM   1022 1HG2 ILE A  66      31.679  15.773  42.175  1.00  0.00           H  
ATOM   1023 2HG2 ILE A  66      31.028  16.128  43.792  1.00  0.00           H  
ATOM   1024 3HG2 ILE A  66      32.752  15.736  43.594  1.00  0.00           H  
ATOM   1025 1HD1 ILE A  66      32.933  12.700  40.597  1.00  0.00           H  
ATOM   1026 2HD1 ILE A  66      31.208  13.075  40.825  1.00  0.00           H  
ATOM   1027 3HD1 ILE A  66      32.414  14.384  40.839  1.00  0.00           H  
ATOM   1028  N   VAL A  67      31.112  15.546  46.407  1.00  0.00           N  
ATOM   1029  CA  VAL A  67      30.344  16.433  47.270  1.00  0.00           C  
ATOM   1030  C   VAL A  67      30.420  17.844  46.707  1.00  0.00           C  
ATOM   1031  O   VAL A  67      31.508  18.327  46.379  1.00  0.00           O  
ATOM   1032  CB  VAL A  67      30.889  16.411  48.710  1.00  0.00           C  
ATOM   1033  CG1 VAL A  67      30.102  17.368  49.592  1.00  0.00           C  
ATOM   1034  CG2 VAL A  67      30.831  14.995  49.264  1.00  0.00           C  
ATOM   1035  H   VAL A  67      32.106  15.692  46.312  1.00  0.00           H  
ATOM   1036  HA  VAL A  67      29.310  16.088  47.288  1.00  0.00           H  
ATOM   1037  HB  VAL A  67      31.923  16.757  48.703  1.00  0.00           H  
ATOM   1038 1HG1 VAL A  67      30.501  17.340  50.607  1.00  0.00           H  
ATOM   1039 2HG1 VAL A  67      30.188  18.380  49.198  1.00  0.00           H  
ATOM   1040 3HG1 VAL A  67      29.054  17.070  49.607  1.00  0.00           H  
ATOM   1041 1HG2 VAL A  67      31.219  14.987  50.282  1.00  0.00           H  
ATOM   1042 2HG2 VAL A  67      29.798  14.647  49.266  1.00  0.00           H  
ATOM   1043 3HG2 VAL A  67      31.435  14.335  48.641  1.00  0.00           H  
ATOM   1044  N   PHE A  68      29.266  18.499  46.594  1.00  0.00           N  
ATOM   1045  CA  PHE A  68      29.179  19.849  46.054  1.00  0.00           C  
ATOM   1046  C   PHE A  68      28.685  20.803  47.130  1.00  0.00           C  
ATOM   1047  O   PHE A  68      27.894  20.416  47.997  1.00  0.00           O  
ATOM   1048  CB  PHE A  68      28.241  19.893  44.847  1.00  0.00           C  
ATOM   1049  CG  PHE A  68      28.820  19.275  43.606  1.00  0.00           C  
ATOM   1050  CD1 PHE A  68      28.743  17.907  43.394  1.00  0.00           C  
ATOM   1051  CD2 PHE A  68      29.445  20.060  42.649  1.00  0.00           C  
ATOM   1052  CE1 PHE A  68      29.275  17.338  42.252  1.00  0.00           C  
ATOM   1053  CE2 PHE A  68      29.978  19.495  41.507  1.00  0.00           C  
ATOM   1054  CZ  PHE A  68      29.893  18.131  41.309  1.00  0.00           C  
ATOM   1055  H   PHE A  68      28.423  18.034  46.897  1.00  0.00           H  
ATOM   1056  HA  PHE A  68      30.172  20.154  45.722  1.00  0.00           H  
ATOM   1057 1HB  PHE A  68      27.315  19.371  45.085  1.00  0.00           H  
ATOM   1058 2HB  PHE A  68      27.983  20.928  44.623  1.00  0.00           H  
ATOM   1059  HD1 PHE A  68      28.252  17.280  44.139  1.00  0.00           H  
ATOM   1060  HD2 PHE A  68      29.513  21.138  42.806  1.00  0.00           H  
ATOM   1061  HE1 PHE A  68      29.207  16.261  42.099  1.00  0.00           H  
ATOM   1062  HE2 PHE A  68      30.466  20.123  40.763  1.00  0.00           H  
ATOM   1063  HZ  PHE A  68      30.314  17.683  40.410  1.00  0.00           H  
ATOM   1064  N   PHE A  69      29.153  22.049  47.072  1.00  0.00           N  
ATOM   1065  CA  PHE A  69      28.594  23.141  47.855  1.00  0.00           C  
ATOM   1066  C   PHE A  69      28.530  24.380  46.976  1.00  0.00           C  
ATOM   1067  O   PHE A  69      29.570  24.928  46.597  1.00  0.00           O  
ATOM   1068  CB  PHE A  69      29.435  23.416  49.102  1.00  0.00           C  
ATOM   1069  CG  PHE A  69      28.766  24.319  50.098  1.00  0.00           C  
ATOM   1070  CD1 PHE A  69      27.391  24.503  50.074  1.00  0.00           C  
ATOM   1071  CD2 PHE A  69      29.508  24.987  51.061  1.00  0.00           C  
ATOM   1072  CE1 PHE A  69      26.774  25.335  50.990  1.00  0.00           C  
ATOM   1073  CE2 PHE A  69      28.893  25.817  51.977  1.00  0.00           C  
ATOM   1074  CZ  PHE A  69      27.524  25.991  51.942  1.00  0.00           C  
ATOM   1075  H   PHE A  69      29.931  22.234  46.455  1.00  0.00           H  
ATOM   1076  HA  PHE A  69      27.593  22.855  48.182  1.00  0.00           H  
ATOM   1077 1HB  PHE A  69      29.667  22.474  49.599  1.00  0.00           H  
ATOM   1078 2HB  PHE A  69      30.380  23.872  48.811  1.00  0.00           H  
ATOM   1079  HD1 PHE A  69      26.797  23.983  49.322  1.00  0.00           H  
ATOM   1080  HD2 PHE A  69      30.589  24.848  51.089  1.00  0.00           H  
ATOM   1081  HE1 PHE A  69      25.693  25.471  50.959  1.00  0.00           H  
ATOM   1082  HE2 PHE A  69      29.488  26.335  52.729  1.00  0.00           H  
ATOM   1083  HZ  PHE A  69      27.039  26.647  52.663  1.00  0.00           H  
ATOM   1084  N   ILE A  70      27.315  24.821  46.657  1.00  0.00           N  
ATOM   1085  CA  ILE A  70      27.105  25.968  45.783  1.00  0.00           C  
ATOM   1086  C   ILE A  70      26.539  27.136  46.574  1.00  0.00           C  
ATOM   1087  O   ILE A  70      25.574  26.982  47.323  1.00  0.00           O  
ATOM   1088  CB  ILE A  70      26.155  25.619  44.623  1.00  0.00           C  
ATOM   1089  CG1 ILE A  70      26.734  24.476  43.785  1.00  0.00           C  
ATOM   1090  CG2 ILE A  70      25.901  26.843  43.756  1.00  0.00           C  
ATOM   1091  CD1 ILE A  70      25.751  23.881  42.802  1.00  0.00           C  
ATOM   1092  H   ILE A  70      26.513  24.339  47.036  1.00  0.00           H  
ATOM   1093  HA  ILE A  70      28.065  26.256  45.353  1.00  0.00           H  
ATOM   1094  HB  ILE A  70      25.206  25.266  45.024  1.00  0.00           H  
ATOM   1095 1HG1 ILE A  70      27.599  24.835  43.228  1.00  0.00           H  
ATOM   1096 2HG1 ILE A  70      27.079  23.680  44.444  1.00  0.00           H  
ATOM   1097 1HG2 ILE A  70      25.229  26.578  42.941  1.00  0.00           H  
ATOM   1098 2HG2 ILE A  70      25.448  27.628  44.360  1.00  0.00           H  
ATOM   1099 3HG2 ILE A  70      26.846  27.201  43.346  1.00  0.00           H  
ATOM   1100 1HD1 ILE A  70      26.234  23.077  42.246  1.00  0.00           H  
ATOM   1101 2HD1 ILE A  70      24.892  23.483  43.342  1.00  0.00           H  
ATOM   1102 3HD1 ILE A  70      25.419  24.652  42.108  1.00  0.00           H  
ATOM   1103  N   LEU A  71      27.145  28.307  46.405  1.00  0.00           N  
ATOM   1104  CA  LEU A  71      26.600  29.538  46.966  1.00  0.00           C  
ATOM   1105  C   LEU A  71      26.434  30.606  45.892  1.00  0.00           C  
ATOM   1106  O   LEU A  71      27.337  30.838  45.089  1.00  0.00           O  
ATOM   1107  CB  LEU A  71      27.514  30.063  48.080  1.00  0.00           C  
ATOM   1108  CG  LEU A  71      27.073  31.375  48.740  1.00  0.00           C  
ATOM   1109  CD1 LEU A  71      25.829  31.127  49.584  1.00  0.00           C  
ATOM   1110  CD2 LEU A  71      28.209  31.924  49.590  1.00  0.00           C  
ATOM   1111  H   LEU A  71      28.003  28.345  45.876  1.00  0.00           H  
ATOM   1112  HA  LEU A  71      25.622  29.319  47.397  1.00  0.00           H  
ATOM   1113 1HB  LEU A  71      27.581  29.306  48.860  1.00  0.00           H  
ATOM   1114 2HB  LEU A  71      28.511  30.218  47.668  1.00  0.00           H  
ATOM   1115  HG  LEU A  71      26.813  32.101  47.969  1.00  0.00           H  
ATOM   1116 1HD1 LEU A  71      25.516  32.060  50.052  1.00  0.00           H  
ATOM   1117 2HD1 LEU A  71      25.027  30.754  48.948  1.00  0.00           H  
ATOM   1118 3HD1 LEU A  71      26.054  30.392  50.355  1.00  0.00           H  
ATOM   1119 1HD2 LEU A  71      27.896  32.858  50.058  1.00  0.00           H  
ATOM   1120 2HD2 LEU A  71      28.469  31.200  50.362  1.00  0.00           H  
ATOM   1121 3HD2 LEU A  71      29.079  32.109  48.959  1.00  0.00           H  
ATOM   1122  N   ALA A  72      25.273  31.251  45.883  1.00  0.00           N  
ATOM   1123  CA  ALA A  72      25.003  32.328  44.937  1.00  0.00           C  
ATOM   1124  C   ALA A  72      23.920  33.263  45.461  1.00  0.00           C  
ATOM   1125  O   ALA A  72      23.070  32.861  46.255  1.00  0.00           O  
ATOM   1126  CB  ALA A  72      24.599  31.757  43.586  1.00  0.00           C  
ATOM   1127  H   ALA A  72      24.559  30.991  46.549  1.00  0.00           H  
ATOM   1128  HA  ALA A  72      25.920  32.901  44.794  1.00  0.00           H  
ATOM   1129 1HB  ALA A  72      24.401  32.573  42.891  1.00  0.00           H  
ATOM   1130 2HB  ALA A  72      25.407  31.138  43.197  1.00  0.00           H  
ATOM   1131 3HB  ALA A  72      23.701  31.152  43.700  1.00  0.00           H  
ATOM   1132  N   HIS A  73      23.957  34.513  45.013  1.00  0.00           N  
ATOM   1133  CA  HIS A  73      22.760  35.344  44.959  1.00  0.00           C  
ATOM   1134  C   HIS A  73      22.242  35.472  43.532  1.00  0.00           C  
ATOM   1135  O   HIS A  73      21.091  35.845  43.309  1.00  0.00           O  
ATOM   1136  CB  HIS A  73      23.040  36.736  45.534  1.00  0.00           C  
ATOM   1137  CG  HIS A  73      23.355  36.730  46.998  1.00  0.00           C  
ATOM   1138  ND1 HIS A  73      22.388  36.555  47.965  1.00  0.00           N  
ATOM   1139  CD2 HIS A  73      24.527  36.877  47.658  1.00  0.00           C  
ATOM   1140  CE1 HIS A  73      22.953  36.596  49.159  1.00  0.00           C  
ATOM   1141  NE2 HIS A  73      24.250  36.789  49.000  1.00  0.00           N  
ATOM   1142  H   HIS A  73      24.838  34.898  44.702  1.00  0.00           H  
ATOM   1143  HA  HIS A  73      21.987  34.877  45.570  1.00  0.00           H  
ATOM   1144 1HB  HIS A  73      23.882  37.185  45.005  1.00  0.00           H  
ATOM   1145 2HB  HIS A  73      22.173  37.376  45.374  1.00  0.00           H  
ATOM   1146  HD1 HIS A  73      21.423  36.346  47.807  1.00  0.00           H  
ATOM   1147  HD2 HIS A  73      25.552  37.038  47.322  1.00  0.00           H  
ATOM   1148  HE1 HIS A  73      22.354  36.476  50.062  1.00  0.00           H  
ATOM   1149  N   ASN A  74      23.101  35.162  42.566  1.00  0.00           N  
ATOM   1150  CA  ASN A  74      22.716  35.187  41.161  1.00  0.00           C  
ATOM   1151  C   ASN A  74      21.958  33.924  40.774  1.00  0.00           C  
ATOM   1152  O   ASN A  74      22.527  32.833  40.741  1.00  0.00           O  
ATOM   1153  CB  ASN A  74      23.935  35.371  40.276  1.00  0.00           C  
ATOM   1154  CG  ASN A  74      23.587  35.416  38.814  1.00  0.00           C  
ATOM   1155  OD1 ASN A  74      22.793  34.602  38.327  1.00  0.00           O  
ATOM   1156  ND2 ASN A  74      24.166  36.351  38.104  1.00  0.00           N  
ATOM   1157  H   ASN A  74      24.045  34.900  42.813  1.00  0.00           H  
ATOM   1158  HA  ASN A  74      22.068  36.048  40.995  1.00  0.00           H  
ATOM   1159 1HB  ASN A  74      24.444  36.297  40.545  1.00  0.00           H  
ATOM   1160 2HB  ASN A  74      24.634  34.552  40.446  1.00  0.00           H  
ATOM   1161 1HD2 ASN A  74      23.971  36.428  37.126  1.00  0.00           H  
ATOM   1162 2HD2 ASN A  74      24.802  36.988  38.540  1.00  0.00           H  
ATOM   1163  N   GLU A  75      20.671  34.078  40.480  1.00  0.00           N  
ATOM   1164  CA  GLU A  75      19.800  32.937  40.232  1.00  0.00           C  
ATOM   1165  C   GLU A  75      20.311  32.096  39.070  1.00  0.00           C  
ATOM   1166  O   GLU A  75      20.346  30.867  39.147  1.00  0.00           O  
ATOM   1167  CB  GLU A  75      18.372  33.408  39.944  1.00  0.00           C  
ATOM   1168  CG  GLU A  75      17.385  32.285  39.659  1.00  0.00           C  
ATOM   1169  CD  GLU A  75      15.980  32.780  39.454  1.00  0.00           C  
ATOM   1170  OE1 GLU A  75      15.759  33.958  39.595  1.00  0.00           O  
ATOM   1171  OE2 GLU A  75      15.127  31.977  39.157  1.00  0.00           O  
ATOM   1172  H   GLU A  75      20.287  35.011  40.429  1.00  0.00           H  
ATOM   1173  HA  GLU A  75      19.778  32.317  41.129  1.00  0.00           H  
ATOM   1174 1HB  GLU A  75      17.997  33.974  40.797  1.00  0.00           H  
ATOM   1175 2HB  GLU A  75      18.377  34.077  39.083  1.00  0.00           H  
ATOM   1176 1HG  GLU A  75      17.705  31.753  38.763  1.00  0.00           H  
ATOM   1177 2HG  GLU A  75      17.401  31.582  40.490  1.00  0.00           H  
ATOM   1178  N   GLU A  76      20.707  32.764  37.992  1.00  0.00           N  
ATOM   1179  CA  GLU A  76      21.134  32.077  36.779  1.00  0.00           C  
ATOM   1180  C   GLU A  76      22.332  31.176  37.049  1.00  0.00           C  
ATOM   1181  O   GLU A  76      22.341  30.007  36.663  1.00  0.00           O  
ATOM   1182  CB  GLU A  76      21.483  33.091  35.687  1.00  0.00           C  
ATOM   1183  CG  GLU A  76      21.947  32.470  34.377  1.00  0.00           C  
ATOM   1184  CD  GLU A  76      22.221  33.492  33.310  1.00  0.00           C  
ATOM   1185  OE1 GLU A  76      21.990  34.653  33.551  1.00  0.00           O  
ATOM   1186  OE2 GLU A  76      22.664  33.112  32.251  1.00  0.00           O  
ATOM   1187  H   GLU A  76      20.714  33.774  38.014  1.00  0.00           H  
ATOM   1188  HA  GLU A  76      20.308  31.463  36.420  1.00  0.00           H  
ATOM   1189 1HB  GLU A  76      20.610  33.709  35.473  1.00  0.00           H  
ATOM   1190 2HB  GLU A  76      22.273  33.752  36.042  1.00  0.00           H  
ATOM   1191 1HG  GLU A  76      22.858  31.900  34.561  1.00  0.00           H  
ATOM   1192 2HG  GLU A  76      21.184  31.778  34.023  1.00  0.00           H  
ATOM   1193  N   LEU A  77      23.331  31.711  37.752  1.00  0.00           N  
ATOM   1194  CA  LEU A  77      24.529  30.949  38.081  1.00  0.00           C  
ATOM   1195  C   LEU A  77      24.197  29.753  38.964  1.00  0.00           C  
ATOM   1196  O   LEU A  77      24.744  28.665  38.783  1.00  0.00           O  
ATOM   1197  CB  LEU A  77      25.550  31.847  38.790  1.00  0.00           C  
ATOM   1198  CG  LEU A  77      26.228  32.907  37.912  1.00  0.00           C  
ATOM   1199  CD1 LEU A  77      27.152  33.762  38.769  1.00  0.00           C  
ATOM   1200  CD2 LEU A  77      26.998  32.222  36.793  1.00  0.00           C  
ATOM   1201  H   LEU A  77      23.253  32.666  38.068  1.00  0.00           H  
ATOM   1202  HA  LEU A  77      24.975  30.586  37.154  1.00  0.00           H  
ATOM   1203 1HB  LEU A  77      25.049  32.365  39.607  1.00  0.00           H  
ATOM   1204 2HB  LEU A  77      26.333  31.217  39.213  1.00  0.00           H  
ATOM   1205  HG  LEU A  77      25.470  33.562  37.482  1.00  0.00           H  
ATOM   1206 1HD1 LEU A  77      27.633  34.515  38.144  1.00  0.00           H  
ATOM   1207 2HD1 LEU A  77      26.571  34.255  39.549  1.00  0.00           H  
ATOM   1208 3HD1 LEU A  77      27.912  33.130  39.226  1.00  0.00           H  
ATOM   1209 1HD2 LEU A  77      27.479  32.975  36.168  1.00  0.00           H  
ATOM   1210 2HD2 LEU A  77      27.758  31.567  37.222  1.00  0.00           H  
ATOM   1211 3HD2 LEU A  77      26.311  31.632  36.186  1.00  0.00           H  
ATOM   1212  N   ALA A  78      23.297  29.961  39.919  1.00  0.00           N  
ATOM   1213  CA  ALA A  78      22.865  28.892  40.811  1.00  0.00           C  
ATOM   1214  C   ALA A  78      22.239  27.743  40.031  1.00  0.00           C  
ATOM   1215  O   ALA A  78      22.512  26.573  40.304  1.00  0.00           O  
ATOM   1216  CB  ALA A  78      21.884  29.427  41.844  1.00  0.00           C  
ATOM   1217  H   ALA A  78      22.902  30.883  40.029  1.00  0.00           H  
ATOM   1218  HA  ALA A  78      23.737  28.515  41.347  1.00  0.00           H  
ATOM   1219 1HB  ALA A  78      21.571  28.616  42.501  1.00  0.00           H  
ATOM   1220 2HB  ALA A  78      22.365  30.207  42.432  1.00  0.00           H  
ATOM   1221 3HB  ALA A  78      21.012  29.839  41.337  1.00  0.00           H  
ATOM   1222  N   LYS A  79      21.399  28.082  39.059  1.00  0.00           N  
ATOM   1223  CA  LYS A  79      20.716  27.078  38.251  1.00  0.00           C  
ATOM   1224  C   LYS A  79      21.695  26.337  37.350  1.00  0.00           C  
ATOM   1225  O   LYS A  79      21.634  25.114  37.226  1.00  0.00           O  
ATOM   1226  CB  LYS A  79      19.615  27.726  37.411  1.00  0.00           C  
ATOM   1227  CG  LYS A  79      18.391  28.162  38.205  1.00  0.00           C  
ATOM   1228  CD  LYS A  79      17.343  28.796  37.303  1.00  0.00           C  
ATOM   1229  CE  LYS A  79      16.071  29.121  38.073  1.00  0.00           C  
ATOM   1230  NZ  LYS A  79      15.067  29.814  37.222  1.00  0.00           N  
ATOM   1231  H   LYS A  79      21.230  29.060  38.875  1.00  0.00           H  
ATOM   1232  HA  LYS A  79      20.243  26.359  38.921  1.00  0.00           H  
ATOM   1233 1HB  LYS A  79      20.014  28.604  36.902  1.00  0.00           H  
ATOM   1234 2HB  LYS A  79      19.283  27.026  36.643  1.00  0.00           H  
ATOM   1235 1HG  LYS A  79      17.953  27.297  38.705  1.00  0.00           H  
ATOM   1236 2HG  LYS A  79      18.689  28.885  38.965  1.00  0.00           H  
ATOM   1237 1HD  LYS A  79      17.741  29.714  36.871  1.00  0.00           H  
ATOM   1238 2HD  LYS A  79      17.099  28.110  36.492  1.00  0.00           H  
ATOM   1239 1HE  LYS A  79      15.633  28.201  38.456  1.00  0.00           H  
ATOM   1240 2HE  LYS A  79      16.314  29.762  38.921  1.00  0.00           H  
ATOM   1241 1HZ  LYS A  79      14.241  30.012  37.769  1.00  0.00           H  
ATOM   1242 2HZ  LYS A  79      15.457  30.680  36.876  1.00  0.00           H  
ATOM   1243 3HZ  LYS A  79      14.819  29.222  36.442  1.00  0.00           H  
ATOM   1244  N   ARG A  80      22.596  27.086  36.722  1.00  0.00           N  
ATOM   1245  CA  ARG A  80      23.608  26.498  35.853  1.00  0.00           C  
ATOM   1246  C   ARG A  80      24.530  25.569  36.631  1.00  0.00           C  
ATOM   1247  O   ARG A  80      24.863  24.478  36.169  1.00  0.00           O  
ATOM   1248  CB  ARG A  80      24.435  27.584  35.181  1.00  0.00           C  
ATOM   1249  CG  ARG A  80      23.707  28.364  34.098  1.00  0.00           C  
ATOM   1250  CD  ARG A  80      24.587  29.383  33.470  1.00  0.00           C  
ATOM   1251  NE  ARG A  80      23.873  30.187  32.491  1.00  0.00           N  
ATOM   1252  CZ  ARG A  80      23.621  29.803  31.223  1.00  0.00           C  
ATOM   1253  NH1 ARG A  80      24.030  28.628  30.799  1.00  0.00           N  
ATOM   1254  NH2 ARG A  80      22.962  30.608  30.408  1.00  0.00           N  
ATOM   1255  H   ARG A  80      22.578  28.087  36.850  1.00  0.00           H  
ATOM   1256  HA  ARG A  80      23.104  25.920  35.077  1.00  0.00           H  
ATOM   1257 1HB  ARG A  80      24.772  28.298  35.931  1.00  0.00           H  
ATOM   1258 2HB  ARG A  80      25.321  27.140  34.729  1.00  0.00           H  
ATOM   1259 1HG  ARG A  80      23.367  27.679  33.322  1.00  0.00           H  
ATOM   1260 2HG  ARG A  80      22.847  28.876  34.533  1.00  0.00           H  
ATOM   1261 1HD  ARG A  80      24.979  30.049  34.238  1.00  0.00           H  
ATOM   1262 2HD  ARG A  80      25.415  28.886  32.965  1.00  0.00           H  
ATOM   1263  HE  ARG A  80      23.543  31.097  32.781  1.00  0.00           H  
ATOM   1264 1HH1 ARG A  80      24.533  28.013  31.422  1.00  0.00           H  
ATOM   1265 2HH1 ARG A  80      23.841  28.341  29.849  1.00  0.00           H  
ATOM   1266 1HH2 ARG A  80      22.647  31.512  30.735  1.00  0.00           H  
ATOM   1267 2HH2 ARG A  80      22.774  30.322  29.460  1.00  0.00           H  
ATOM   1268  N   TRP A  81      24.942  26.009  37.815  1.00  0.00           N  
ATOM   1269  CA  TRP A  81      25.847  25.229  38.650  1.00  0.00           C  
ATOM   1270  C   TRP A  81      25.146  24.004  39.226  1.00  0.00           C  
ATOM   1271  O   TRP A  81      25.729  22.922  39.302  1.00  0.00           O  
ATOM   1272  CB  TRP A  81      26.396  26.090  39.789  1.00  0.00           C  
ATOM   1273  CG  TRP A  81      27.420  27.089  39.343  1.00  0.00           C  
ATOM   1274  CD1 TRP A  81      28.223  26.999  38.245  1.00  0.00           C  
ATOM   1275  CD2 TRP A  81      27.759  28.342  39.985  1.00  0.00           C  
ATOM   1276  NE1 TRP A  81      29.034  28.103  38.160  1.00  0.00           N  
ATOM   1277  CE2 TRP A  81      28.763  28.936  39.216  1.00  0.00           C  
ATOM   1278  CE3 TRP A  81      27.296  28.997  41.133  1.00  0.00           C  
ATOM   1279  CZ2 TRP A  81      29.320  30.159  39.556  1.00  0.00           C  
ATOM   1280  CZ3 TRP A  81      27.855  30.224  41.474  1.00  0.00           C  
ATOM   1281  CH2 TRP A  81      28.840  30.789  40.704  1.00  0.00           C  
ATOM   1282  H   TRP A  81      24.620  26.907  38.146  1.00  0.00           H  
ATOM   1283  HA  TRP A  81      26.684  24.896  38.036  1.00  0.00           H  
ATOM   1284 1HB  TRP A  81      25.577  26.628  40.266  1.00  0.00           H  
ATOM   1285 2HB  TRP A  81      26.850  25.448  40.544  1.00  0.00           H  
ATOM   1286  HD1 TRP A  81      28.220  26.172  37.538  1.00  0.00           H  
ATOM   1287  HE1 TRP A  81      29.720  28.276  37.440  1.00  0.00           H  
ATOM   1288  HE3 TRP A  81      26.512  28.554  41.746  1.00  0.00           H  
ATOM   1289  HZ2 TRP A  81      30.104  30.624  38.958  1.00  0.00           H  
ATOM   1290  HZ3 TRP A  81      27.489  30.726  42.369  1.00  0.00           H  
ATOM   1291  HH2 TRP A  81      29.256  31.753  41.000  1.00  0.00           H  
ATOM   1292  N   TRP A  82      23.894  24.181  39.631  1.00  0.00           N  
ATOM   1293  CA  TRP A  82      23.082  23.072  40.120  1.00  0.00           C  
ATOM   1294  C   TRP A  82      22.927  21.993  39.055  1.00  0.00           C  
ATOM   1295  O   TRP A  82      23.170  20.814  39.314  1.00  0.00           O  
ATOM   1296  CB  TRP A  82      21.702  23.570  40.551  1.00  0.00           C  
ATOM   1297  CG  TRP A  82      20.817  22.489  41.094  1.00  0.00           C  
ATOM   1298  CD1 TRP A  82      19.978  21.689  40.379  1.00  0.00           C  
ATOM   1299  CD2 TRP A  82      20.681  22.082  42.476  1.00  0.00           C  
ATOM   1300  NE1 TRP A  82      19.330  20.816  41.217  1.00  0.00           N  
ATOM   1301  CE2 TRP A  82      19.749  21.041  42.504  1.00  0.00           C  
ATOM   1302  CE3 TRP A  82      21.266  22.510  43.674  1.00  0.00           C  
ATOM   1303  CZ2 TRP A  82      19.381  20.418  43.685  1.00  0.00           C  
ATOM   1304  CZ3 TRP A  82      20.898  21.884  44.859  1.00  0.00           C  
ATOM   1305  CH2 TRP A  82      19.981  20.863  44.863  1.00  0.00           C  
ATOM   1306  H   TRP A  82      23.493  25.107  39.601  1.00  0.00           H  
ATOM   1307  HA  TRP A  82      23.577  22.638  40.990  1.00  0.00           H  
ATOM   1308 1HB  TRP A  82      21.815  24.337  41.317  1.00  0.00           H  
ATOM   1309 2HB  TRP A  82      21.200  24.031  39.700  1.00  0.00           H  
ATOM   1310  HD1 TRP A  82      19.841  21.735  39.299  1.00  0.00           H  
ATOM   1311  HE1 TRP A  82      18.653  20.121  40.934  1.00  0.00           H  
ATOM   1312  HE3 TRP A  82      21.997  23.318  43.675  1.00  0.00           H  
ATOM   1313  HZ2 TRP A  82      18.653  19.605  43.711  1.00  0.00           H  
ATOM   1314  HZ3 TRP A  82      21.358  22.224  45.787  1.00  0.00           H  
ATOM   1315  HH2 TRP A  82      19.715  20.393  45.810  1.00  0.00           H  
ATOM   1316  N   GLU A  83      22.521  22.404  37.859  1.00  0.00           N  
ATOM   1317  CA  GLU A  83      22.249  21.463  36.778  1.00  0.00           C  
ATOM   1318  C   GLU A  83      23.503  20.687  36.395  1.00  0.00           C  
ATOM   1319  O   GLU A  83      23.431  19.512  36.036  1.00  0.00           O  
ATOM   1320  CB  GLU A  83      21.701  22.200  35.554  1.00  0.00           C  
ATOM   1321  CG  GLU A  83      20.259  22.667  35.695  1.00  0.00           C  
ATOM   1322  CD  GLU A  83      19.270  21.535  35.647  1.00  0.00           C  
ATOM   1323  OE1 GLU A  83      19.241  20.839  34.661  1.00  0.00           O  
ATOM   1324  OE2 GLU A  83      18.543  21.367  36.598  1.00  0.00           O  
ATOM   1325  H   GLU A  83      22.397  23.393  37.694  1.00  0.00           H  
ATOM   1326  HA  GLU A  83      21.490  20.757  37.116  1.00  0.00           H  
ATOM   1327 1HB  GLU A  83      22.317  23.076  35.350  1.00  0.00           H  
ATOM   1328 2HB  GLU A  83      21.758  21.549  34.681  1.00  0.00           H  
ATOM   1329 1HG  GLU A  83      20.148  23.190  36.644  1.00  0.00           H  
ATOM   1330 2HG  GLU A  83      20.036  23.372  34.895  1.00  0.00           H  
ATOM   1331  N   GLU A  84      24.652  21.351  36.475  1.00  0.00           N  
ATOM   1332  CA  GLU A  84      25.934  20.688  36.278  1.00  0.00           C  
ATOM   1333  C   GLU A  84      26.230  19.712  37.409  1.00  0.00           C  
ATOM   1334  O   GLU A  84      26.558  18.550  37.170  1.00  0.00           O  
ATOM   1335  CB  GLU A  84      27.059  21.721  36.176  1.00  0.00           C  
ATOM   1336  CG  GLU A  84      28.447  21.124  36.000  1.00  0.00           C  
ATOM   1337  CD  GLU A  84      29.523  22.168  35.889  1.00  0.00           C  
ATOM   1338  OE1 GLU A  84      29.199  23.303  35.634  1.00  0.00           O  
ATOM   1339  OE2 GLU A  84      30.671  21.831  36.060  1.00  0.00           O  
ATOM   1340  H   GLU A  84      24.635  22.341  36.678  1.00  0.00           H  
ATOM   1341  HA  GLU A  84      25.897  20.134  35.339  1.00  0.00           H  
ATOM   1342 1HB  GLU A  84      26.869  22.383  35.330  1.00  0.00           H  
ATOM   1343 2HB  GLU A  84      27.070  22.336  37.076  1.00  0.00           H  
ATOM   1344 1HG  GLU A  84      28.666  20.483  36.853  1.00  0.00           H  
ATOM   1345 2HG  GLU A  84      28.455  20.506  35.104  1.00  0.00           H  
ATOM   1346  N   ALA A  85      26.114  20.192  38.642  1.00  0.00           N  
ATOM   1347  CA  ALA A  85      26.540  19.424  39.806  1.00  0.00           C  
ATOM   1348  C   ALA A  85      25.758  18.122  39.923  1.00  0.00           C  
ATOM   1349  O   ALA A  85      26.324  17.072  40.228  1.00  0.00           O  
ATOM   1350  CB  ALA A  85      26.383  20.251  41.074  1.00  0.00           C  
ATOM   1351  H   ALA A  85      25.720  21.112  38.778  1.00  0.00           H  
ATOM   1352  HA  ALA A  85      27.599  19.188  39.696  1.00  0.00           H  
ATOM   1353 1HB  ALA A  85      26.706  19.664  41.934  1.00  0.00           H  
ATOM   1354 2HB  ALA A  85      26.994  21.151  40.999  1.00  0.00           H  
ATOM   1355 3HB  ALA A  85      25.338  20.532  41.197  1.00  0.00           H  
ATOM   1356  N   LYS A  86      24.454  18.197  39.682  1.00  0.00           N  
ATOM   1357  CA  LYS A  86      23.560  17.077  39.947  1.00  0.00           C  
ATOM   1358  C   LYS A  86      23.914  15.873  39.083  1.00  0.00           C  
ATOM   1359  O   LYS A  86      23.498  14.749  39.367  1.00  0.00           O  
ATOM   1360  CB  LYS A  86      22.105  17.485  39.709  1.00  0.00           C  
ATOM   1361  CG  LYS A  86      21.730  17.650  38.242  1.00  0.00           C  
ATOM   1362  CD  LYS A  86      20.279  18.083  38.088  1.00  0.00           C  
ATOM   1363  CE  LYS A  86      19.849  18.069  36.628  1.00  0.00           C  
ATOM   1364  NZ  LYS A  86      18.447  18.538  36.457  1.00  0.00           N  
ATOM   1365  H   LYS A  86      24.073  19.052  39.303  1.00  0.00           H  
ATOM   1366  HA  LYS A  86      23.658  16.796  40.996  1.00  0.00           H  
ATOM   1367 1HB  LYS A  86      21.441  16.736  40.142  1.00  0.00           H  
ATOM   1368 2HB  LYS A  86      21.905  18.431  40.213  1.00  0.00           H  
ATOM   1369 1HG  LYS A  86      22.375  18.401  37.783  1.00  0.00           H  
ATOM   1370 2HG  LYS A  86      21.875  16.705  37.721  1.00  0.00           H  
ATOM   1371 1HD  LYS A  86      19.636  17.408  38.654  1.00  0.00           H  
ATOM   1372 2HD  LYS A  86      20.156  19.091  38.483  1.00  0.00           H  
ATOM   1373 1HE  LYS A  86      20.508  18.713  36.049  1.00  0.00           H  
ATOM   1374 2HE  LYS A  86      19.930  17.055  36.235  1.00  0.00           H  
ATOM   1375 1HZ  LYS A  86      18.200  18.513  35.478  1.00  0.00           H  
ATOM   1376 2HZ  LYS A  86      17.824  17.935  36.976  1.00  0.00           H  
ATOM   1377 3HZ  LYS A  86      18.363  19.484  36.801  1.00  0.00           H  
ATOM   1378  N   GLN A  87      24.684  16.114  38.027  1.00  0.00           N  
ATOM   1379  CA  GLN A  87      25.042  15.062  37.083  1.00  0.00           C  
ATOM   1380  C   GLN A  87      26.269  14.293  37.556  1.00  0.00           C  
ATOM   1381  O   GLN A  87      26.634  13.271  36.976  1.00  0.00           O  
ATOM   1382  CB  GLN A  87      25.299  15.653  35.694  1.00  0.00           C  
ATOM   1383  CG  GLN A  87      24.072  16.269  35.044  1.00  0.00           C  
ATOM   1384  CD  GLN A  87      24.388  16.917  33.710  1.00  0.00           C  
ATOM   1385  OE1 GLN A  87      24.746  16.239  32.743  1.00  0.00           O  
ATOM   1386  NE2 GLN A  87      24.258  18.237  33.649  1.00  0.00           N  
ATOM   1387  H   GLN A  87      25.031  17.050  37.875  1.00  0.00           H  
ATOM   1388  HA  GLN A  87      24.204  14.369  37.003  1.00  0.00           H  
ATOM   1389 1HB  GLN A  87      26.065  16.424  35.763  1.00  0.00           H  
ATOM   1390 2HB  GLN A  87      25.675  14.874  35.032  1.00  0.00           H  
ATOM   1391 1HG  GLN A  87      23.331  15.487  34.877  1.00  0.00           H  
ATOM   1392 2HG  GLN A  87      23.666  17.033  35.707  1.00  0.00           H  
ATOM   1393 1HE2 GLN A  87      24.452  18.721  32.795  1.00  0.00           H  
ATOM   1394 2HE2 GLN A  87      23.965  18.750  34.457  1.00  0.00           H  
ATOM   1395  N   ARG A  88      26.904  14.791  38.612  1.00  0.00           N  
ATOM   1396  CA  ARG A  88      28.079  14.140  39.177  1.00  0.00           C  
ATOM   1397  C   ARG A  88      27.943  13.968  40.684  1.00  0.00           C  
ATOM   1398  O   ARG A  88      28.666  13.182  41.297  1.00  0.00           O  
ATOM   1399  CB  ARG A  88      29.334  14.944  38.873  1.00  0.00           C  
ATOM   1400  CG  ARG A  88      29.709  15.013  37.401  1.00  0.00           C  
ATOM   1401  CD  ARG A  88      31.125  15.422  37.213  1.00  0.00           C  
ATOM   1402  NE  ARG A  88      31.359  16.786  37.658  1.00  0.00           N  
ATOM   1403  CZ  ARG A  88      31.064  17.887  36.939  1.00  0.00           C  
ATOM   1404  NH1 ARG A  88      30.526  17.768  35.745  1.00  0.00           N  
ATOM   1405  NH2 ARG A  88      31.316  19.086  37.433  1.00  0.00           N  
ATOM   1406  H   ARG A  88      26.562  15.642  39.035  1.00  0.00           H  
ATOM   1407  HA  ARG A  88      28.182  13.155  38.720  1.00  0.00           H  
ATOM   1408 1HB  ARG A  88      29.207  15.966  39.229  1.00  0.00           H  
ATOM   1409 2HB  ARG A  88      30.181  14.514  39.408  1.00  0.00           H  
ATOM   1410 1HG  ARG A  88      29.572  14.033  36.944  1.00  0.00           H  
ATOM   1411 2HG  ARG A  88      29.072  15.741  36.897  1.00  0.00           H  
ATOM   1412 1HD  ARG A  88      31.773  14.761  37.786  1.00  0.00           H  
ATOM   1413 2HD  ARG A  88      31.384  15.359  36.157  1.00  0.00           H  
ATOM   1414  HE  ARG A  88      31.771  16.919  38.572  1.00  0.00           H  
ATOM   1415 1HH1 ARG A  88      30.334  16.851  35.367  1.00  0.00           H  
ATOM   1416 2HH1 ARG A  88      30.307  18.593  35.206  1.00  0.00           H  
ATOM   1417 1HH2 ARG A  88      31.730  19.178  38.351  1.00  0.00           H  
ATOM   1418 2HH2 ARG A  88      31.096  19.910  36.894  1.00  0.00           H  
ATOM   1419  N   ALA A  89      27.011  14.707  41.278  1.00  0.00           N  
ATOM   1420  CA  ALA A  89      26.937  14.827  42.728  1.00  0.00           C  
ATOM   1421  C   ALA A  89      26.434  13.536  43.362  1.00  0.00           C  
ATOM   1422  O   ALA A  89      25.616  12.824  42.780  1.00  0.00           O  
ATOM   1423  CB  ALA A  89      26.040  15.993  43.119  1.00  0.00           C  
ATOM   1424  H   ALA A  89      26.337  15.198  40.708  1.00  0.00           H  
ATOM   1425  HA  ALA A  89      27.937  15.037  43.110  1.00  0.00           H  
ATOM   1426 1HB  ALA A  89      25.995  16.069  44.205  1.00  0.00           H  
ATOM   1427 2HB  ALA A  89      26.446  16.917  42.707  1.00  0.00           H  
ATOM   1428 3HB  ALA A  89      25.038  15.829  42.725  1.00  0.00           H  
ATOM   1429  N   LYS A  90      26.927  13.240  44.561  1.00  0.00           N  
ATOM   1430  CA  LYS A  90      26.226  12.350  45.479  1.00  0.00           C  
ATOM   1431  C   LYS A  90      25.578  13.130  46.615  1.00  0.00           C  
ATOM   1432  O   LYS A  90      24.453  12.836  47.020  1.00  0.00           O  
ATOM   1433  CB  LYS A  90      27.184  11.299  46.041  1.00  0.00           C  
ATOM   1434  CG  LYS A  90      27.781  10.367  44.995  1.00  0.00           C  
ATOM   1435  CD  LYS A  90      26.699   9.575  44.278  1.00  0.00           C  
ATOM   1436  CE  LYS A  90      27.298   8.593  43.282  1.00  0.00           C  
ATOM   1437  NZ  LYS A  90      26.248   7.850  42.533  1.00  0.00           N  
ATOM   1438  H   LYS A  90      27.810  13.642  44.843  1.00  0.00           H  
ATOM   1439  HA  LYS A  90      25.447  11.826  44.925  1.00  0.00           H  
ATOM   1440 1HB  LYS A  90      28.007  11.795  46.556  1.00  0.00           H  
ATOM   1441 2HB  LYS A  90      26.661  10.686  46.775  1.00  0.00           H  
ATOM   1442 1HG  LYS A  90      28.337  10.953  44.261  1.00  0.00           H  
ATOM   1443 2HG  LYS A  90      28.469   9.673  45.476  1.00  0.00           H  
ATOM   1444 1HD  LYS A  90      26.107   9.023  45.009  1.00  0.00           H  
ATOM   1445 2HD  LYS A  90      26.039  10.260  43.745  1.00  0.00           H  
ATOM   1446 1HE  LYS A  90      27.922   9.131  42.571  1.00  0.00           H  
ATOM   1447 2HE  LYS A  90      27.925   7.875  43.811  1.00  0.00           H  
ATOM   1448 1HZ  LYS A  90      26.685   7.210  41.885  1.00  0.00           H  
ATOM   1449 2HZ  LYS A  90      25.674   7.331  43.183  1.00  0.00           H  
ATOM   1450 3HZ  LYS A  90      25.672   8.503  42.023  1.00  0.00           H  
ATOM   1451  N   ILE A  91      26.294  14.125  47.127  1.00  0.00           N  
ATOM   1452  CA  ILE A  91      25.721  15.073  48.075  1.00  0.00           C  
ATOM   1453  C   ILE A  91      25.791  16.497  47.540  1.00  0.00           C  
ATOM   1454  O   ILE A  91      26.868  17.087  47.454  1.00  0.00           O  
ATOM   1455  CB  ILE A  91      26.443  14.997  49.432  1.00  0.00           C  
ATOM   1456  CG1 ILE A  91      26.381  13.574  49.992  1.00  0.00           C  
ATOM   1457  CG2 ILE A  91      25.835  15.986  50.414  1.00  0.00           C  
ATOM   1458  CD1 ILE A  91      27.238  13.361  51.218  1.00  0.00           C  
ATOM   1459  H   ILE A  91      27.261  14.228  46.853  1.00  0.00           H  
ATOM   1460  HA  ILE A  91      24.674  14.811  48.236  1.00  0.00           H  
ATOM   1461  HB  ILE A  91      27.498  15.236  49.297  1.00  0.00           H  
ATOM   1462 1HG1 ILE A  91      25.351  13.329  50.249  1.00  0.00           H  
ATOM   1463 2HG1 ILE A  91      26.702  12.867  49.226  1.00  0.00           H  
ATOM   1464 1HG2 ILE A  91      26.357  15.919  51.369  1.00  0.00           H  
ATOM   1465 2HG2 ILE A  91      25.930  16.996  50.019  1.00  0.00           H  
ATOM   1466 3HG2 ILE A  91      24.780  15.751  50.560  1.00  0.00           H  
ATOM   1467 1HD1 ILE A  91      27.142  12.329  51.556  1.00  0.00           H  
ATOM   1468 2HD1 ILE A  91      28.281  13.567  50.974  1.00  0.00           H  
ATOM   1469 3HD1 ILE A  91      26.912  14.033  52.011  1.00  0.00           H  
ATOM   1470  N   LEU A  92      24.635  17.046  47.180  1.00  0.00           N  
ATOM   1471  CA  LEU A  92      24.575  18.354  46.540  1.00  0.00           C  
ATOM   1472  C   LEU A  92      23.828  19.317  47.447  1.00  0.00           C  
ATOM   1473  O   LEU A  92      22.634  19.134  47.702  1.00  0.00           O  
ATOM   1474  CB  LEU A  92      23.878  18.262  45.176  1.00  0.00           C  
ATOM   1475  CG  LEU A  92      23.602  19.599  44.479  1.00  0.00           C  
ATOM   1476  CD1 LEU A  92      24.908  20.363  44.308  1.00  0.00           C  
ATOM   1477  CD2 LEU A  92      22.938  19.343  43.134  1.00  0.00           C  
ATOM   1478  H   LEU A  92      23.777  16.544  47.356  1.00  0.00           H  
ATOM   1479  HA  LEU A  92      25.594  18.707  46.377  1.00  0.00           H  
ATOM   1480 1HB  LEU A  92      24.496  17.662  44.510  1.00  0.00           H  
ATOM   1481 2HB  LEU A  92      22.923  17.753  45.308  1.00  0.00           H  
ATOM   1482  HG  LEU A  92      22.941  20.204  45.100  1.00  0.00           H  
ATOM   1483 1HD1 LEU A  92      24.712  21.314  43.812  1.00  0.00           H  
ATOM   1484 2HD1 LEU A  92      25.351  20.549  45.287  1.00  0.00           H  
ATOM   1485 3HD1 LEU A  92      25.597  19.774  43.703  1.00  0.00           H  
ATOM   1486 1HD2 LEU A  92      22.741  20.295  42.638  1.00  0.00           H  
ATOM   1487 2HD2 LEU A  92      23.599  18.740  42.511  1.00  0.00           H  
ATOM   1488 3HD2 LEU A  92      21.999  18.813  43.286  1.00  0.00           H  
ATOM   1489  N   VAL A  93      24.531  20.337  47.934  1.00  0.00           N  
ATOM   1490  CA  VAL A  93      23.946  21.373  48.772  1.00  0.00           C  
ATOM   1491  C   VAL A  93      24.151  22.714  48.085  1.00  0.00           C  
ATOM   1492  O   VAL A  93      25.260  23.023  47.640  1.00  0.00           O  
ATOM   1493  CB  VAL A  93      24.595  21.389  50.169  1.00  0.00           C  
ATOM   1494  CG1 VAL A  93      24.013  22.514  51.013  1.00  0.00           C  
ATOM   1495  CG2 VAL A  93      24.392  20.044  50.849  1.00  0.00           C  
ATOM   1496  H   VAL A  93      25.514  20.386  47.704  1.00  0.00           H  
ATOM   1497  HA  VAL A  93      22.882  21.163  48.890  1.00  0.00           H  
ATOM   1498  HB  VAL A  93      25.661  21.587  50.061  1.00  0.00           H  
ATOM   1499 1HG1 VAL A  93      24.484  22.511  51.997  1.00  0.00           H  
ATOM   1500 2HG1 VAL A  93      24.201  23.470  50.524  1.00  0.00           H  
ATOM   1501 3HG1 VAL A  93      22.939  22.367  51.125  1.00  0.00           H  
ATOM   1502 1HG2 VAL A  93      24.854  20.063  51.836  1.00  0.00           H  
ATOM   1503 2HG2 VAL A  93      23.325  19.845  50.951  1.00  0.00           H  
ATOM   1504 3HG2 VAL A  93      24.852  19.260  50.248  1.00  0.00           H  
ATOM   1505  N   MET A  94      23.086  23.507  48.001  1.00  0.00           N  
ATOM   1506  CA  MET A  94      23.154  24.849  47.440  1.00  0.00           C  
ATOM   1507  C   MET A  94      22.359  25.801  48.318  1.00  0.00           C  
ATOM   1508  O   MET A  94      21.326  25.418  48.880  1.00  0.00           O  
ATOM   1509  CB  MET A  94      22.628  24.864  46.006  1.00  0.00           C  
ATOM   1510  CG  MET A  94      22.626  26.238  45.351  1.00  0.00           C  
ATOM   1511  SD  MET A  94      22.339  26.159  43.571  1.00  0.00           S  
ATOM   1512  CE  MET A  94      20.561  25.956  43.524  1.00  0.00           C  
ATOM   1513  H   MET A  94      22.199  23.160  48.340  1.00  0.00           H  
ATOM   1514  HA  MET A  94      24.199  25.158  47.408  1.00  0.00           H  
ATOM   1515 1HB  MET A  94      23.235  24.202  45.390  1.00  0.00           H  
ATOM   1516 2HB  MET A  94      21.606  24.483  45.988  1.00  0.00           H  
ATOM   1517 1HG  MET A  94      21.846  26.853  45.799  1.00  0.00           H  
ATOM   1518 2HG  MET A  94      23.585  26.726  45.524  1.00  0.00           H  
ATOM   1519 1HE  MET A  94      20.230  25.892  42.487  1.00  0.00           H  
ATOM   1520 2HE  MET A  94      20.284  25.042  44.052  1.00  0.00           H  
ATOM   1521 3HE  MET A  94      20.084  26.811  44.005  1.00  0.00           H  
ATOM   1522  N   VAL A  95      22.843  27.033  48.442  1.00  0.00           N  
ATOM   1523  CA  VAL A  95      22.115  28.119  49.087  1.00  0.00           C  
ATOM   1524  C   VAL A  95      22.013  29.259  48.085  1.00  0.00           C  
ATOM   1525  O   VAL A  95      23.032  29.859  47.716  1.00  0.00           O  
ATOM   1526  CB  VAL A  95      22.831  28.594  50.365  1.00  0.00           C  
ATOM   1527  CG1 VAL A  95      22.045  29.712  51.032  1.00  0.00           C  
ATOM   1528  CG2 VAL A  95      23.021  27.424  51.318  1.00  0.00           C  
ATOM   1529  H   VAL A  95      23.763  27.213  48.065  1.00  0.00           H  
ATOM   1530  HA  VAL A  95      21.126  27.754  49.367  1.00  0.00           H  
ATOM   1531  HB  VAL A  95      23.805  29.004  50.093  1.00  0.00           H  
ATOM   1532 1HG1 VAL A  95      22.566  30.037  51.934  1.00  0.00           H  
ATOM   1533 2HG1 VAL A  95      21.953  30.553  50.345  1.00  0.00           H  
ATOM   1534 3HG1 VAL A  95      21.052  29.350  51.299  1.00  0.00           H  
ATOM   1535 1HG2 VAL A  95      23.529  27.768  52.219  1.00  0.00           H  
ATOM   1536 2HG2 VAL A  95      22.048  27.011  51.585  1.00  0.00           H  
ATOM   1537 3HG2 VAL A  95      23.622  26.654  50.834  1.00  0.00           H  
ATOM   1538  N   LEU A  96      20.794  29.556  47.641  1.00  0.00           N  
ATOM   1539  CA  LEU A  96      20.547  30.666  46.723  1.00  0.00           C  
ATOM   1540  C   LEU A  96      19.674  31.695  47.435  1.00  0.00           C  
ATOM   1541  O   LEU A  96      18.491  31.443  47.687  1.00  0.00           O  
ATOM   1542  CB  LEU A  96      19.860  30.178  45.441  1.00  0.00           C  
ATOM   1543  CG  LEU A  96      19.322  31.277  44.515  1.00  0.00           C  
ATOM   1544  CD1 LEU A  96      20.470  32.169  44.064  1.00  0.00           C  
ATOM   1545  CD2 LEU A  96      18.624  30.639  43.323  1.00  0.00           C  
ATOM   1546  H   LEU A  96      20.015  28.993  47.954  1.00  0.00           H  
ATOM   1547  HA  LEU A  96      21.506  31.106  46.446  1.00  0.00           H  
ATOM   1548 1HB  LEU A  96      20.572  29.584  44.870  1.00  0.00           H  
ATOM   1549 2HB  LEU A  96      19.023  29.538  45.717  1.00  0.00           H  
ATOM   1550  HG  LEU A  96      18.612  31.898  45.062  1.00  0.00           H  
ATOM   1551 1HD1 LEU A  96      20.087  32.950  43.406  1.00  0.00           H  
ATOM   1552 2HD1 LEU A  96      20.939  32.627  44.935  1.00  0.00           H  
ATOM   1553 3HD1 LEU A  96      21.206  31.571  43.527  1.00  0.00           H  
ATOM   1554 1HD2 LEU A  96      18.240  31.420  42.665  1.00  0.00           H  
ATOM   1555 2HD2 LEU A  96      19.333  30.019  42.775  1.00  0.00           H  
ATOM   1556 3HD2 LEU A  96      17.797  30.021  43.673  1.00  0.00           H  
ATOM   1557  N   ASN A  97      20.266  32.846  47.752  1.00  0.00           N  
ATOM   1558  CA  ASN A  97      19.597  33.924  48.483  1.00  0.00           C  
ATOM   1559  C   ASN A  97      18.921  33.401  49.754  1.00  0.00           C  
ATOM   1560  O   ASN A  97      17.822  33.815  50.129  1.00  0.00           O  
ATOM   1561  CB  ASN A  97      18.589  34.625  47.592  1.00  0.00           C  
ATOM   1562  CG  ASN A  97      19.240  35.386  46.470  1.00  0.00           C  
ATOM   1563  OD1 ASN A  97      20.126  36.218  46.700  1.00  0.00           O  
ATOM   1564  ND2 ASN A  97      18.818  35.118  45.261  1.00  0.00           N  
ATOM   1565  H   ASN A  97      21.227  32.968  47.467  1.00  0.00           H  
ATOM   1566  HA  ASN A  97      20.345  34.665  48.767  1.00  0.00           H  
ATOM   1567 1HB  ASN A  97      17.905  33.890  47.167  1.00  0.00           H  
ATOM   1568 2HB  ASN A  97      17.995  35.318  48.188  1.00  0.00           H  
ATOM   1569 1HD2 ASN A  97      19.215  35.594  44.475  1.00  0.00           H  
ATOM   1570 2HD2 ASN A  97      18.099  34.438  45.121  1.00  0.00           H  
ATOM   1571  N   GLY A  98      19.611  32.475  50.415  1.00  0.00           N  
ATOM   1572  CA  GLY A  98      19.104  31.893  51.641  1.00  0.00           C  
ATOM   1573  C   GLY A  98      18.244  30.661  51.442  1.00  0.00           C  
ATOM   1574  O   GLY A  98      17.893  29.980  52.409  1.00  0.00           O  
ATOM   1575  H   GLY A  98      20.505  32.169  50.059  1.00  0.00           H  
ATOM   1576 1HA  GLY A  98      19.939  31.620  52.287  1.00  0.00           H  
ATOM   1577 2HA  GLY A  98      18.512  32.633  52.178  1.00  0.00           H  
ATOM   1578  N   ARG A  99      17.886  30.365  50.197  1.00  0.00           N  
ATOM   1579  CA  ARG A  99      17.080  29.185  49.915  1.00  0.00           C  
ATOM   1580  C   ARG A  99      17.960  27.941  49.853  1.00  0.00           C  
ATOM   1581  O   ARG A  99      18.771  27.783  48.936  1.00  0.00           O  
ATOM   1582  CB  ARG A  99      16.331  29.345  48.600  1.00  0.00           C  
ATOM   1583  CG  ARG A  99      15.324  28.246  48.300  1.00  0.00           C  
ATOM   1584  CD  ARG A  99      14.583  28.510  47.040  1.00  0.00           C  
ATOM   1585  NE  ARG A  99      13.571  27.498  46.784  1.00  0.00           N  
ATOM   1586  CZ  ARG A  99      12.314  27.532  47.270  1.00  0.00           C  
ATOM   1587  NH1 ARG A  99      11.932  28.532  48.033  1.00  0.00           N  
ATOM   1588  NH2 ARG A  99      11.467  26.561  46.979  1.00  0.00           N  
ATOM   1589  H   ARG A  99      18.171  30.959  49.431  1.00  0.00           H  
ATOM   1590  HA  ARG A  99      16.349  29.066  50.714  1.00  0.00           H  
ATOM   1591 1HB  ARG A  99      15.795  30.293  48.600  1.00  0.00           H  
ATOM   1592 2HB  ARG A  99      17.044  29.373  47.776  1.00  0.00           H  
ATOM   1593 1HG  ARG A  99      15.844  27.293  48.198  1.00  0.00           H  
ATOM   1594 2HG  ARG A  99      14.603  28.181  49.115  1.00  0.00           H  
ATOM   1595 1HD  ARG A  99      14.088  29.478  47.105  1.00  0.00           H  
ATOM   1596 2HD  ARG A  99      15.279  28.515  46.202  1.00  0.00           H  
ATOM   1597  HE  ARG A  99      13.828  26.712  46.201  1.00  0.00           H  
ATOM   1598 1HH1 ARG A  99      12.580  29.274  48.255  1.00  0.00           H  
ATOM   1599 2HH1 ARG A  99      10.990  28.558  48.396  1.00  0.00           H  
ATOM   1600 1HH2 ARG A  99      11.761  25.792  46.392  1.00  0.00           H  
ATOM   1601 2HH2 ARG A  99      10.526  26.587  47.342  1.00  0.00           H  
ATOM   1602  N   VAL A 100      17.795  27.058  50.833  1.00  0.00           N  
ATOM   1603  CA  VAL A 100      18.667  25.904  51.023  1.00  0.00           C  
ATOM   1604  C   VAL A 100      18.077  24.749  50.230  1.00  0.00           C  
ATOM   1605  O   VAL A 100      16.912  24.381  50.426  1.00  0.00           O  
ATOM   1606  CB  VAL A 100      18.780  25.524  52.512  1.00  0.00           C  
ATOM   1607  CG1 VAL A 100      19.658  24.294  52.683  1.00  0.00           C  
ATOM   1608  CG2 VAL A 100      19.334  26.697  53.305  1.00  0.00           C  
ATOM   1609  H   VAL A 100      17.027  27.202  51.471  1.00  0.00           H  
ATOM   1610  HA  VAL A 100      19.664  26.160  50.661  1.00  0.00           H  
ATOM   1611  HB  VAL A 100      17.789  25.266  52.887  1.00  0.00           H  
ATOM   1612 1HG1 VAL A 100      19.727  24.039  53.741  1.00  0.00           H  
ATOM   1613 2HG1 VAL A 100      19.224  23.457  52.136  1.00  0.00           H  
ATOM   1614 3HG1 VAL A 100      20.656  24.503  52.296  1.00  0.00           H  
ATOM   1615 1HG2 VAL A 100      19.410  26.422  54.357  1.00  0.00           H  
ATOM   1616 2HG2 VAL A 100      20.322  26.959  52.926  1.00  0.00           H  
ATOM   1617 3HG2 VAL A 100      18.667  27.554  53.202  1.00  0.00           H  
ATOM   1618  N   ARG A 101      18.878  24.178  49.337  1.00  0.00           N  
ATOM   1619  CA  ARG A 101      18.465  23.029  48.540  1.00  0.00           C  
ATOM   1620  C   ARG A 101      19.484  21.912  48.739  1.00  0.00           C  
ATOM   1621  O   ARG A 101      20.688  22.123  48.570  1.00  0.00           O  
ATOM   1622  CB  ARG A 101      18.366  23.386  47.065  1.00  0.00           C  
ATOM   1623  CG  ARG A 101      17.301  24.418  46.727  1.00  0.00           C  
ATOM   1624  CD  ARG A 101      17.238  24.684  45.267  1.00  0.00           C  
ATOM   1625  NE  ARG A 101      16.789  23.520  44.522  1.00  0.00           N  
ATOM   1626  CZ  ARG A 101      16.887  23.382  43.185  1.00  0.00           C  
ATOM   1627  NH1 ARG A 101      17.419  24.343  42.462  1.00  0.00           N  
ATOM   1628  NH2 ARG A 101      16.446  22.281  42.600  1.00  0.00           N  
ATOM   1629  H   ARG A 101      19.805  24.558  49.210  1.00  0.00           H  
ATOM   1630  HA  ARG A 101      17.479  22.709  48.878  1.00  0.00           H  
ATOM   1631 1HB  ARG A 101      19.322  23.773  46.718  1.00  0.00           H  
ATOM   1632 2HB  ARG A 101      18.148  22.486  46.487  1.00  0.00           H  
ATOM   1633 1HG  ARG A 101      16.326  24.054  47.051  1.00  0.00           H  
ATOM   1634 2HG  ARG A 101      17.527  25.354  47.237  1.00  0.00           H  
ATOM   1635 1HD  ARG A 101      16.542  25.501  45.076  1.00  0.00           H  
ATOM   1636 2HD  ARG A 101      18.228  24.960  44.905  1.00  0.00           H  
ATOM   1637  HE  ARG A 101      16.373  22.760  45.043  1.00  0.00           H  
ATOM   1638 1HH1 ARG A 101      17.755  25.185  42.910  1.00  0.00           H  
ATOM   1639 2HH1 ARG A 101      17.492  24.240  41.461  1.00  0.00           H  
ATOM   1640 1HH2 ARG A 101      16.038  21.543  43.155  1.00  0.00           H  
ATOM   1641 2HH2 ARG A 101      16.520  22.179  41.599  1.00  0.00           H  
ATOM   1642  N   VAL A 102      18.999  20.729  49.097  1.00  0.00           N  
ATOM   1643  CA  VAL A 102      19.853  19.567  49.322  1.00  0.00           C  
ATOM   1644  C   VAL A 102      19.298  18.404  48.525  1.00  0.00           C  
ATOM   1645  O   VAL A 102      18.110  18.073  48.637  1.00  0.00           O  
ATOM   1646  CB  VAL A 102      19.910  19.199  50.817  1.00  0.00           C  
ATOM   1647  CG1 VAL A 102      20.825  18.004  51.036  1.00  0.00           C  
ATOM   1648  CG2 VAL A 102      20.383  20.397  51.627  1.00  0.00           C  
ATOM   1649  H   VAL A 102      18.000  20.637  49.216  1.00  0.00           H  
ATOM   1650  HA  VAL A 102      20.863  19.811  48.991  1.00  0.00           H  
ATOM   1651  HB  VAL A 102      18.914  18.907  51.148  1.00  0.00           H  
ATOM   1652 1HG1 VAL A 102      20.854  17.757  52.098  1.00  0.00           H  
ATOM   1653 2HG1 VAL A 102      20.448  17.149  50.476  1.00  0.00           H  
ATOM   1654 3HG1 VAL A 102      21.831  18.248  50.694  1.00  0.00           H  
ATOM   1655 1HG2 VAL A 102      20.421  20.130  52.683  1.00  0.00           H  
ATOM   1656 2HG2 VAL A 102      21.378  20.693  51.292  1.00  0.00           H  
ATOM   1657 3HG2 VAL A 102      19.691  21.227  51.488  1.00  0.00           H  
ATOM   1658  N   ARG A 103      20.146  17.777  47.721  1.00  0.00           N  
ATOM   1659  CA  ARG A 103      19.691  16.675  46.894  1.00  0.00           C  
ATOM   1660  C   ARG A 103      20.455  15.401  47.220  1.00  0.00           C  
ATOM   1661  O   ARG A 103      21.679  15.423  47.389  1.00  0.00           O  
ATOM   1662  CB  ARG A 103      19.859  17.005  45.419  1.00  0.00           C  
ATOM   1663  CG  ARG A 103      19.402  15.915  44.462  1.00  0.00           C  
ATOM   1664  CD  ARG A 103      19.532  16.339  43.045  1.00  0.00           C  
ATOM   1665  NE  ARG A 103      19.255  15.247  42.125  1.00  0.00           N  
ATOM   1666  CZ  ARG A 103      18.062  15.023  41.541  1.00  0.00           C  
ATOM   1667  NH1 ARG A 103      17.047  15.821  41.790  1.00  0.00           N  
ATOM   1668  NH2 ARG A 103      17.910  14.000  40.718  1.00  0.00           N  
ATOM   1669  H   ARG A 103      21.115  18.059  47.673  1.00  0.00           H  
ATOM   1670  HA  ARG A 103      18.631  16.510  47.091  1.00  0.00           H  
ATOM   1671 1HB  ARG A 103      19.299  17.908  45.181  1.00  0.00           H  
ATOM   1672 2HB  ARG A 103      20.910  17.208  45.210  1.00  0.00           H  
ATOM   1673 1HG  ARG A 103      20.011  15.023  44.610  1.00  0.00           H  
ATOM   1674 2HG  ARG A 103      18.356  15.677  44.655  1.00  0.00           H  
ATOM   1675 1HD  ARG A 103      18.828  17.144  42.840  1.00  0.00           H  
ATOM   1676 2HD  ARG A 103      20.547  16.689  42.861  1.00  0.00           H  
ATOM   1677  HE  ARG A 103      20.010  14.611  41.908  1.00  0.00           H  
ATOM   1678 1HH1 ARG A 103      17.163  16.603  42.420  1.00  0.00           H  
ATOM   1679 2HH1 ARG A 103      16.153  15.654  41.353  1.00  0.00           H  
ATOM   1680 1HH2 ARG A 103      18.690  13.386  40.526  1.00  0.00           H  
ATOM   1681 2HH2 ARG A 103      17.017  13.833  40.280  1.00  0.00           H  
ATOM   1682  N   ASN A 104      19.720  14.294  47.304  1.00  0.00           N  
ATOM   1683  CA  ASN A 104      20.283  12.991  47.623  1.00  0.00           C  
ATOM   1684  C   ASN A 104      20.613  12.247  46.336  1.00  0.00           C  
ATOM   1685  O   ASN A 104      19.715  11.726  45.663  1.00  0.00           O  
ATOM   1686  CB  ASN A 104      19.332  12.186  48.490  1.00  0.00           C  
ATOM   1687  CG  ASN A 104      19.905  10.856  48.895  1.00  0.00           C  
ATOM   1688  OD1 ASN A 104      20.848  10.357  48.270  1.00  0.00           O  
ATOM   1689  ND2 ASN A 104      19.354  10.273  49.929  1.00  0.00           N  
ATOM   1690  H   ASN A 104      18.728  14.373  47.136  1.00  0.00           H  
ATOM   1691  HA  ASN A 104      21.193  13.141  48.205  1.00  0.00           H  
ATOM   1692 1HB  ASN A 104      19.091  12.753  49.390  1.00  0.00           H  
ATOM   1693 2HB  ASN A 104      18.401  12.018  47.950  1.00  0.00           H  
ATOM   1694 1HD2 ASN A 104      19.694   9.386  50.243  1.00  0.00           H  
ATOM   1695 2HD2 ASN A 104      18.593  10.713  50.404  1.00  0.00           H  
ATOM   1696  N   GLY A 105      21.901  12.188  46.004  1.00  0.00           N  
ATOM   1697  CA  GLY A 105      22.354  11.561  44.778  1.00  0.00           C  
ATOM   1698  C   GLY A 105      22.861  10.151  45.011  1.00  0.00           C  
ATOM   1699  O   GLY A 105      23.529   9.567  44.152  1.00  0.00           O  
ATOM   1700  H   GLY A 105      22.583  12.594  46.630  1.00  0.00           H  
ATOM   1701 1HA  GLY A 105      21.536  11.535  44.059  1.00  0.00           H  
ATOM   1702 2HA  GLY A 105      23.150  12.160  44.337  1.00  0.00           H  
ATOM   1703  N   THR A 106      22.546   9.595  46.178  1.00  0.00           N  
ATOM   1704  CA  THR A 106      23.030   8.290  46.591  1.00  0.00           C  
ATOM   1705  C   THR A 106      21.948   7.236  46.352  1.00  0.00           C  
ATOM   1706  O   THR A 106      20.867   7.523  45.833  1.00  0.00           O  
ATOM   1707  CB  THR A 106      23.452   8.290  48.071  1.00  0.00           C  
ATOM   1708  OG1 THR A 106      22.286   8.222  48.904  1.00  0.00           O  
ATOM   1709  CG2 THR A 106      24.235   9.550  48.402  1.00  0.00           C  
ATOM   1710  H   THR A 106      21.943  10.115  46.801  1.00  0.00           H  
ATOM   1711  HA  THR A 106      23.913   8.046  45.999  1.00  0.00           H  
ATOM   1712  HB  THR A 106      24.075   7.418  48.271  1.00  0.00           H  
ATOM   1713  HG1 THR A 106      21.747   9.005  48.761  1.00  0.00           H  
ATOM   1714 1HG2 THR A 106      24.525   9.532  49.452  1.00  0.00           H  
ATOM   1715 2HG2 THR A 106      25.127   9.599  47.779  1.00  0.00           H  
ATOM   1716 3HG2 THR A 106      23.614  10.425  48.213  1.00  0.00           H  
ATOM   1717  N   ASP A 107      22.250   5.999  46.735  1.00  0.00           N  
ATOM   1718  CA  ASP A 107      21.296   4.899  46.647  1.00  0.00           C  
ATOM   1719  C   ASP A 107      20.560   4.639  47.956  1.00  0.00           C  
ATOM   1720  O   ASP A 107      19.807   3.663  48.041  1.00  0.00           O  
ATOM   1721  CB  ASP A 107      22.013   3.621  46.207  1.00  0.00           C  
ATOM   1722  CG  ASP A 107      22.599   3.723  44.805  1.00  0.00           C  
ATOM   1723  OD1 ASP A 107      21.945   4.267  43.948  1.00  0.00           O  
ATOM   1724  OD2 ASP A 107      23.694   3.254  44.606  1.00  0.00           O  
ATOM   1725  H   ASP A 107      23.173   5.819  47.099  1.00  0.00           H  
ATOM   1726  HA  ASP A 107      20.547   5.150  45.894  1.00  0.00           H  
ATOM   1727 1HB  ASP A 107      22.818   3.396  46.906  1.00  0.00           H  
ATOM   1728 2HB  ASP A 107      21.313   2.785  46.233  1.00  0.00           H  
ATOM   1729  N   ARG A 108      20.754   5.477  48.967  1.00  0.00           N  
ATOM   1730  CA  ARG A 108      20.149   5.289  50.276  1.00  0.00           C  
ATOM   1731  C   ARG A 108      19.639   6.620  50.805  1.00  0.00           C  
ATOM   1732  O   ARG A 108      20.159   7.678  50.439  1.00  0.00           O  
ATOM   1733  CB  ARG A 108      21.150   4.696  51.257  1.00  0.00           C  
ATOM   1734  CG  ARG A 108      21.622   3.291  50.919  1.00  0.00           C  
ATOM   1735  CD  ARG A 108      20.541   2.289  51.103  1.00  0.00           C  
ATOM   1736  NE  ARG A 108      21.016   0.932  50.886  1.00  0.00           N  
ATOM   1737  CZ  ARG A 108      21.044   0.314  49.689  1.00  0.00           C  
ATOM   1738  NH1 ARG A 108      20.622   0.943  48.615  1.00  0.00           N  
ATOM   1739  NH2 ARG A 108      21.496  -0.924  49.596  1.00  0.00           N  
ATOM   1740  H   ARG A 108      21.349   6.278  48.811  1.00  0.00           H  
ATOM   1741  HA  ARG A 108      19.316   4.592  50.175  1.00  0.00           H  
ATOM   1742 1HB  ARG A 108      22.030   5.336  51.310  1.00  0.00           H  
ATOM   1743 2HB  ARG A 108      20.708   4.665  52.253  1.00  0.00           H  
ATOM   1744 1HG  ARG A 108      21.948   3.257  49.879  1.00  0.00           H  
ATOM   1745 2HG  ARG A 108      22.455   3.021  51.569  1.00  0.00           H  
ATOM   1746 1HD  ARG A 108      20.153   2.356  52.119  1.00  0.00           H  
ATOM   1747 2HD  ARG A 108      19.738   2.487  50.395  1.00  0.00           H  
ATOM   1748  HE  ARG A 108      21.349   0.416  51.690  1.00  0.00           H  
ATOM   1749 1HH1 ARG A 108      20.277   1.890  48.686  1.00  0.00           H  
ATOM   1750 2HH1 ARG A 108      20.643   0.480  47.718  1.00  0.00           H  
ATOM   1751 1HH2 ARG A 108      21.820  -1.408  50.422  1.00  0.00           H  
ATOM   1752 2HH2 ARG A 108      21.517  -1.387  48.699  1.00  0.00           H  
ATOM   1753  N   PRO A 109      18.615   6.600  51.659  1.00  0.00           N  
ATOM   1754  CA  PRO A 109      18.184   7.841  52.307  1.00  0.00           C  
ATOM   1755  C   PRO A 109      19.246   8.373  53.255  1.00  0.00           C  
ATOM   1756  O   PRO A 109      20.055   7.623  53.808  1.00  0.00           O  
ATOM   1757  CB  PRO A 109      16.921   7.417  53.063  1.00  0.00           C  
ATOM   1758  CG  PRO A 109      17.137   5.972  53.355  1.00  0.00           C  
ATOM   1759  CD  PRO A 109      17.830   5.442  52.127  1.00  0.00           C  
ATOM   1760  HA  PRO A 109      18.001   8.590  51.535  1.00  0.00           H  
ATOM   1761 1HB  PRO A 109      16.804   8.024  53.974  1.00  0.00           H  
ATOM   1762 2HB  PRO A 109      16.031   7.599  52.441  1.00  0.00           H  
ATOM   1763 1HG  PRO A 109      17.741   5.855  54.266  1.00  0.00           H  
ATOM   1764 2HG  PRO A 109      16.175   5.474  53.545  1.00  0.00           H  
ATOM   1765 1HD  PRO A 109      18.479   4.600  52.407  1.00  0.00           H  
ATOM   1766 2HD  PRO A 109      17.079   5.125  51.389  1.00  0.00           H  
ATOM   1767  N   MET A 110      19.235   9.691  53.439  1.00  0.00           N  
ATOM   1768  CA  MET A 110      20.217  10.388  54.257  1.00  0.00           C  
ATOM   1769  C   MET A 110      19.513  11.374  55.177  1.00  0.00           C  
ATOM   1770  O   MET A 110      18.403  11.828  54.888  1.00  0.00           O  
ATOM   1771  CB  MET A 110      21.241  11.104  53.378  1.00  0.00           C  
ATOM   1772  CG  MET A 110      20.671  12.250  52.554  1.00  0.00           C  
ATOM   1773  SD  MET A 110      21.846  12.885  51.341  1.00  0.00           S  
ATOM   1774  CE  MET A 110      21.100  14.463  50.942  1.00  0.00           C  
ATOM   1775  H   MET A 110      18.509  10.224  52.982  1.00  0.00           H  
ATOM   1776  HA  MET A 110      20.756   9.651  54.854  1.00  0.00           H  
ATOM   1777 1HB  MET A 110      22.038  11.505  54.001  1.00  0.00           H  
ATOM   1778 2HB  MET A 110      21.692  10.389  52.689  1.00  0.00           H  
ATOM   1779 1HG  MET A 110      19.780  11.911  52.026  1.00  0.00           H  
ATOM   1780 2HG  MET A 110      20.384  13.067  53.216  1.00  0.00           H  
ATOM   1781 1HE  MET A 110      21.713  14.978  50.202  1.00  0.00           H  
ATOM   1782 2HE  MET A 110      20.100  14.302  50.538  1.00  0.00           H  
ATOM   1783 3HE  MET A 110      21.033  15.072  51.844  1.00  0.00           H  
ATOM   1784  N   ARG A 111      20.175  11.708  56.281  1.00  0.00           N  
ATOM   1785  CA  ARG A 111      19.690  12.705  57.225  1.00  0.00           C  
ATOM   1786  C   ARG A 111      20.305  14.054  56.881  1.00  0.00           C  
ATOM   1787  O   ARG A 111      21.507  14.142  56.612  1.00  0.00           O  
ATOM   1788  CB  ARG A 111      20.042  12.324  58.656  1.00  0.00           C  
ATOM   1789  CG  ARG A 111      19.662  13.358  59.704  1.00  0.00           C  
ATOM   1790  CD  ARG A 111      20.016  12.907  61.074  1.00  0.00           C  
ATOM   1791  NE  ARG A 111      19.116  11.871  61.554  1.00  0.00           N  
ATOM   1792  CZ  ARG A 111      19.451  10.573  61.695  1.00  0.00           C  
ATOM   1793  NH1 ARG A 111      20.664  10.169  61.390  1.00  0.00           N  
ATOM   1794  NH2 ARG A 111      18.559   9.706  62.139  1.00  0.00           N  
ATOM   1795  H   ARG A 111      21.055  11.247  56.463  1.00  0.00           H  
ATOM   1796  HA  ARG A 111      18.604  12.758  57.145  1.00  0.00           H  
ATOM   1797 1HB  ARG A 111      19.543  11.392  58.917  1.00  0.00           H  
ATOM   1798 2HB  ARG A 111      21.115  12.153  58.734  1.00  0.00           H  
ATOM   1799 1HG  ARG A 111      20.191  14.291  59.503  1.00  0.00           H  
ATOM   1800 2HG  ARG A 111      18.587  13.536  59.668  1.00  0.00           H  
ATOM   1801 1HD  ARG A 111      21.030  12.505  61.074  1.00  0.00           H  
ATOM   1802 2HD  ARG A 111      19.960  13.750  61.761  1.00  0.00           H  
ATOM   1803  HE  ARG A 111      18.173  12.142  61.798  1.00  0.00           H  
ATOM   1804 1HH1 ARG A 111      21.346  10.832  61.049  1.00  0.00           H  
ATOM   1805 2HH1 ARG A 111      20.914   9.197  61.495  1.00  0.00           H  
ATOM   1806 1HH2 ARG A 111      17.625  10.015  62.372  1.00  0.00           H  
ATOM   1807 2HH2 ARG A 111      18.808   8.733  62.244  1.00  0.00           H  
ATOM   1808  N   VAL A 112      19.480  15.098  56.884  1.00  0.00           N  
ATOM   1809  CA  VAL A 112      19.919  16.453  56.577  1.00  0.00           C  
ATOM   1810  C   VAL A 112      19.435  17.367  57.690  1.00  0.00           C  
ATOM   1811  O   VAL A 112      18.262  17.311  58.080  1.00  0.00           O  
ATOM   1812  CB  VAL A 112      19.361  16.926  55.222  1.00  0.00           C  
ATOM   1813  CG1 VAL A 112      19.827  18.342  54.919  1.00  0.00           C  
ATOM   1814  CG2 VAL A 112      19.792  15.969  54.121  1.00  0.00           C  
ATOM   1815  H   VAL A 112      18.509  14.933  57.109  1.00  0.00           H  
ATOM   1816  HA  VAL A 112      21.008  16.459  56.519  1.00  0.00           H  
ATOM   1817  HB  VAL A 112      18.272  16.951  55.277  1.00  0.00           H  
ATOM   1818 1HG1 VAL A 112      19.423  18.661  53.958  1.00  0.00           H  
ATOM   1819 2HG1 VAL A 112      19.476  19.016  55.701  1.00  0.00           H  
ATOM   1820 3HG1 VAL A 112      20.916  18.366  54.880  1.00  0.00           H  
ATOM   1821 1HG2 VAL A 112      19.393  16.309  53.166  1.00  0.00           H  
ATOM   1822 2HG2 VAL A 112      20.881  15.940  54.071  1.00  0.00           H  
ATOM   1823 3HG2 VAL A 112      19.412  14.970  54.338  1.00  0.00           H  
ATOM   1824  N   ARG A 113      20.329  18.210  58.196  1.00  0.00           N  
ATOM   1825  CA  ARG A 113      19.991  19.220  59.192  1.00  0.00           C  
ATOM   1826  C   ARG A 113      20.365  20.588  58.638  1.00  0.00           C  
ATOM   1827  O   ARG A 113      21.424  20.744  58.022  1.00  0.00           O  
ATOM   1828  CB  ARG A 113      20.721  18.970  60.504  1.00  0.00           C  
ATOM   1829  CG  ARG A 113      20.189  17.804  61.320  1.00  0.00           C  
ATOM   1830  CD  ARG A 113      20.895  17.676  62.620  1.00  0.00           C  
ATOM   1831  NE  ARG A 113      20.296  16.657  63.466  1.00  0.00           N  
ATOM   1832  CZ  ARG A 113      20.733  16.330  64.698  1.00  0.00           C  
ATOM   1833  NH1 ARG A 113      21.772  16.951  65.213  1.00  0.00           N  
ATOM   1834  NH2 ARG A 113      20.117  15.387  65.389  1.00  0.00           N  
ATOM   1835  H   ARG A 113      21.284  18.141  57.870  1.00  0.00           H  
ATOM   1836  HA  ARG A 113      18.919  19.168  59.387  1.00  0.00           H  
ATOM   1837 1HB  ARG A 113      21.774  18.779  60.301  1.00  0.00           H  
ATOM   1838 2HB  ARG A 113      20.665  19.863  61.126  1.00  0.00           H  
ATOM   1839 1HG  ARG A 113      19.129  17.953  61.519  1.00  0.00           H  
ATOM   1840 2HG  ARG A 113      20.326  16.876  60.763  1.00  0.00           H  
ATOM   1841 1HD  ARG A 113      21.936  17.403  62.444  1.00  0.00           H  
ATOM   1842 2HD  ARG A 113      20.854  18.626  63.151  1.00  0.00           H  
ATOM   1843  HE  ARG A 113      19.495  16.157  63.104  1.00  0.00           H  
ATOM   1844 1HH1 ARG A 113      22.242  17.673  64.685  1.00  0.00           H  
ATOM   1845 2HH1 ARG A 113      22.098  16.707  66.137  1.00  0.00           H  
ATOM   1846 1HH2 ARG A 113      19.319  14.910  64.993  1.00  0.00           H  
ATOM   1847 2HH2 ARG A 113      20.443  15.143  66.311  1.00  0.00           H  
ATOM   1848  N   VAL A 114      19.498  21.572  58.860  1.00  0.00           N  
ATOM   1849  CA  VAL A 114      19.720  22.944  58.419  1.00  0.00           C  
ATOM   1850  C   VAL A 114      19.667  23.844  59.645  1.00  0.00           C  
ATOM   1851  O   VAL A 114      18.683  23.826  60.395  1.00  0.00           O  
ATOM   1852  CB  VAL A 114      18.657  23.379  57.393  1.00  0.00           C  
ATOM   1853  CG1 VAL A 114      18.903  24.813  56.949  1.00  0.00           C  
ATOM   1854  CG2 VAL A 114      18.670  22.436  56.201  1.00  0.00           C  
ATOM   1855  H   VAL A 114      18.648  21.347  59.358  1.00  0.00           H  
ATOM   1856  HA  VAL A 114      20.699  23.000  57.941  1.00  0.00           H  
ATOM   1857  HB  VAL A 114      17.675  23.355  57.868  1.00  0.00           H  
ATOM   1858 1HG1 VAL A 114      18.142  25.106  56.225  1.00  0.00           H  
ATOM   1859 2HG1 VAL A 114      18.854  25.476  57.813  1.00  0.00           H  
ATOM   1860 3HG1 VAL A 114      19.888  24.888  56.489  1.00  0.00           H  
ATOM   1861 1HG2 VAL A 114      17.914  22.749  55.481  1.00  0.00           H  
ATOM   1862 2HG2 VAL A 114      19.652  22.457  55.730  1.00  0.00           H  
ATOM   1863 3HG2 VAL A 114      18.450  21.423  56.537  1.00  0.00           H  
ATOM   1864  N   THR A 115      20.720  24.631  59.847  1.00  0.00           N  
ATOM   1865  CA  THR A 115      20.845  25.510  61.004  1.00  0.00           C  
ATOM   1866  C   THR A 115      20.797  26.954  60.520  1.00  0.00           C  
ATOM   1867  O   THR A 115      21.476  27.313  59.552  1.00  0.00           O  
ATOM   1868  CB  THR A 115      22.148  25.251  61.784  1.00  0.00           C  
ATOM   1869  OG1 THR A 115      22.170  23.893  62.244  1.00  0.00           O  
ATOM   1870  CG2 THR A 115      22.251  26.189  62.977  1.00  0.00           C  
ATOM   1871  H   THR A 115      21.462  24.612  59.161  1.00  0.00           H  
ATOM   1872  HA  THR A 115      20.016  25.308  61.683  1.00  0.00           H  
ATOM   1873  HB  THR A 115      23.003  25.412  61.127  1.00  0.00           H  
ATOM   1874  HG1 THR A 115      22.035  23.876  63.194  1.00  0.00           H  
ATOM   1875 1HG2 THR A 115      23.177  25.991  63.515  1.00  0.00           H  
ATOM   1876 2HG2 THR A 115      22.245  27.222  62.629  1.00  0.00           H  
ATOM   1877 3HG2 THR A 115      21.403  26.025  63.642  1.00  0.00           H  
ATOM   1878  N   ALA A 116      19.992  27.775  61.192  1.00  0.00           N  
ATOM   1879  CA  ALA A 116      19.951  29.204  60.925  1.00  0.00           C  
ATOM   1880  C   ALA A 116      19.302  29.904  62.109  1.00  0.00           C  
ATOM   1881  O   ALA A 116      18.330  29.402  62.679  1.00  0.00           O  
ATOM   1882  CB  ALA A 116      19.187  29.515  59.635  1.00  0.00           C  
ATOM   1883  H   ALA A 116      19.393  27.390  61.907  1.00  0.00           H  
ATOM   1884  HA  ALA A 116      20.973  29.560  60.791  1.00  0.00           H  
ATOM   1885 1HB  ALA A 116      19.177  30.592  59.468  1.00  0.00           H  
ATOM   1886 2HB  ALA A 116      19.676  29.022  58.795  1.00  0.00           H  
ATOM   1887 3HB  ALA A 116      18.164  29.154  59.722  1.00  0.00           H  
ATOM   1888  N   GLY A 117      19.844  31.065  62.471  1.00  0.00           N  
ATOM   1889  CA  GLY A 117      19.279  31.837  63.557  1.00  0.00           C  
ATOM   1890  C   GLY A 117      19.440  31.215  64.925  1.00  0.00           C  
ATOM   1891  O   GLY A 117      18.762  31.632  65.867  1.00  0.00           O  
ATOM   1892  H   GLY A 117      20.657  31.419  61.986  1.00  0.00           H  
ATOM   1893 1HA  GLY A 117      19.743  32.824  63.581  1.00  0.00           H  
ATOM   1894 2HA  GLY A 117      18.215  31.987  63.381  1.00  0.00           H  
ATOM   1895  N   GLY A 118      20.319  30.226  65.063  1.00  0.00           N  
ATOM   1896  CA  GLY A 118      20.439  29.485  66.300  1.00  0.00           C  
ATOM   1897  C   GLY A 118      19.514  28.298  66.435  1.00  0.00           C  
ATOM   1898  O   GLY A 118      19.580  27.594  67.449  1.00  0.00           O  
ATOM   1899  H   GLY A 118      20.918  29.985  64.284  1.00  0.00           H  
ATOM   1900 1HA  GLY A 118      21.461  29.120  66.407  1.00  0.00           H  
ATOM   1901 2HA  GLY A 118      20.246  30.149  67.141  1.00  0.00           H  
ATOM   1902  N   GLU A 119      18.657  28.047  65.447  1.00  0.00           N  
ATOM   1903  CA  GLU A 119      17.720  26.935  65.483  1.00  0.00           C  
ATOM   1904  C   GLU A 119      18.079  25.933  64.397  1.00  0.00           C  
ATOM   1905  O   GLU A 119      18.452  26.307  63.282  1.00  0.00           O  
ATOM   1906  CB  GLU A 119      16.282  27.428  65.295  1.00  0.00           C  
ATOM   1907  CG  GLU A 119      15.226  26.337  65.396  1.00  0.00           C  
ATOM   1908  CD  GLU A 119      13.823  26.875  65.335  1.00  0.00           C  
ATOM   1909  OE1 GLU A 119      13.667  28.070  65.286  1.00  0.00           O  
ATOM   1910  OE2 GLU A 119      12.907  26.087  65.340  1.00  0.00           O  
ATOM   1911  H   GLU A 119      18.665  28.658  64.642  1.00  0.00           H  
ATOM   1912  HA  GLU A 119      17.786  26.458  66.461  1.00  0.00           H  
ATOM   1913 1HB  GLU A 119      16.056  28.184  66.047  1.00  0.00           H  
ATOM   1914 2HB  GLU A 119      16.185  27.899  64.317  1.00  0.00           H  
ATOM   1915 1HG  GLU A 119      15.368  25.632  64.577  1.00  0.00           H  
ATOM   1916 2HG  GLU A 119      15.364  25.798  66.332  1.00  0.00           H  
ATOM   1917  N   THR A 120      17.963  24.651  64.734  1.00  0.00           N  
ATOM   1918  CA  THR A 120      18.272  23.562  63.818  1.00  0.00           C  
ATOM   1919  C   THR A 120      17.040  22.689  63.630  1.00  0.00           C  
ATOM   1920  O   THR A 120      16.364  22.342  64.605  1.00  0.00           O  
ATOM   1921  CB  THR A 120      19.450  22.711  64.327  1.00  0.00           C  
ATOM   1922  OG1 THR A 120      20.611  23.538  64.476  1.00  0.00           O  
ATOM   1923  CG2 THR A 120      19.755  21.585  63.351  1.00  0.00           C  
ATOM   1924  H   THR A 120      17.645  24.434  65.668  1.00  0.00           H  
ATOM   1925  HA  THR A 120      18.568  23.990  62.859  1.00  0.00           H  
ATOM   1926  HB  THR A 120      19.197  22.284  65.298  1.00  0.00           H  
ATOM   1927  HG1 THR A 120      20.969  23.745  63.609  1.00  0.00           H  
ATOM   1928 1HG2 THR A 120      20.590  20.994  63.727  1.00  0.00           H  
ATOM   1929 2HG2 THR A 120      18.877  20.948  63.245  1.00  0.00           H  
ATOM   1930 3HG2 THR A 120      20.017  22.006  62.381  1.00  0.00           H  
ATOM   1931  N   ARG A 121      16.754  22.336  62.379  1.00  0.00           N  
ATOM   1932  CA  ARG A 121      15.697  21.397  62.038  1.00  0.00           C  
ATOM   1933  C   ARG A 121      16.304  20.197  61.326  1.00  0.00           C  
ATOM   1934  O   ARG A 121      17.312  20.325  60.625  1.00  0.00           O  
ATOM   1935  CB  ARG A 121      14.648  22.048  61.149  1.00  0.00           C  
ATOM   1936  CG  ARG A 121      13.963  23.264  61.754  1.00  0.00           C  
ATOM   1937  CD  ARG A 121      13.092  22.890  62.896  1.00  0.00           C  
ATOM   1938  NE  ARG A 121      12.407  24.043  63.458  1.00  0.00           N  
ATOM   1939  CZ  ARG A 121      11.199  24.485  63.059  1.00  0.00           C  
ATOM   1940  NH1 ARG A 121      10.555  23.861  62.098  1.00  0.00           N  
ATOM   1941  NH2 ARG A 121      10.661  25.548  63.634  1.00  0.00           N  
ATOM   1942  H   ARG A 121      17.304  22.749  61.639  1.00  0.00           H  
ATOM   1943  HA  ARG A 121      15.209  21.075  62.959  1.00  0.00           H  
ATOM   1944 1HB  ARG A 121      15.109  22.362  60.213  1.00  0.00           H  
ATOM   1945 2HB  ARG A 121      13.874  21.321  60.904  1.00  0.00           H  
ATOM   1946 1HG  ARG A 121      14.715  23.965  62.111  1.00  0.00           H  
ATOM   1947 2HG  ARG A 121      13.346  23.748  60.997  1.00  0.00           H  
ATOM   1948 1HD  ARG A 121      12.338  22.177  62.562  1.00  0.00           H  
ATOM   1949 2HD  ARG A 121      13.696  22.436  63.682  1.00  0.00           H  
ATOM   1950  HE  ARG A 121      12.873  24.550  64.201  1.00  0.00           H  
ATOM   1951 1HH1 ARG A 121      10.967  23.050  61.658  1.00  0.00           H  
ATOM   1952 2HH1 ARG A 121       9.650  24.194  61.799  1.00  0.00           H  
ATOM   1953 1HH2 ARG A 121      11.156  26.026  64.373  1.00  0.00           H  
ATOM   1954 2HH2 ARG A 121       9.756  25.879  63.335  1.00  0.00           H  
ATOM   1955  N   GLU A 122      15.688  19.033  61.509  1.00  0.00           N  
ATOM   1956  CA  GLU A 122      16.164  17.794  60.910  1.00  0.00           C  
ATOM   1957  C   GLU A 122      15.176  17.304  59.861  1.00  0.00           C  
ATOM   1958  O   GLU A 122      13.959  17.357  60.064  1.00  0.00           O  
ATOM   1959  CB  GLU A 122      16.370  16.721  61.981  1.00  0.00           C  
ATOM   1960  CG  GLU A 122      16.938  15.410  61.456  1.00  0.00           C  
ATOM   1961  CD  GLU A 122      17.251  14.428  62.551  1.00  0.00           C  
ATOM   1962  OE1 GLU A 122      18.013  14.764  63.425  1.00  0.00           O  
ATOM   1963  OE2 GLU A 122      16.726  13.340  62.513  1.00  0.00           O  
ATOM   1964  H   GLU A 122      14.860  19.013  62.086  1.00  0.00           H  
ATOM   1965  HA  GLU A 122      17.127  17.986  60.436  1.00  0.00           H  
ATOM   1966 1HB  GLU A 122      17.049  17.096  62.747  1.00  0.00           H  
ATOM   1967 2HB  GLU A 122      15.418  16.502  62.466  1.00  0.00           H  
ATOM   1968 1HG  GLU A 122      16.216  14.960  60.775  1.00  0.00           H  
ATOM   1969 2HG  GLU A 122      17.846  15.619  60.892  1.00  0.00           H  
ATOM   1970  N   TYR A 123      15.711  16.830  58.738  1.00  0.00           N  
ATOM   1971  CA  TYR A 123      14.913  16.331  57.632  1.00  0.00           C  
ATOM   1972  C   TYR A 123      15.469  14.990  57.176  1.00  0.00           C  
ATOM   1973  O   TYR A 123      16.634  14.663  57.411  1.00  0.00           O  
ATOM   1974  CB  TYR A 123      14.890  17.332  56.475  1.00  0.00           C  
ATOM   1975  CG  TYR A 123      14.525  18.739  56.894  1.00  0.00           C  
ATOM   1976  CD1 TYR A 123      15.513  19.613  57.323  1.00  0.00           C  
ATOM   1977  CD2 TYR A 123      13.202  19.156  56.849  1.00  0.00           C  
ATOM   1978  CE1 TYR A 123      15.180  20.898  57.705  1.00  0.00           C  
ATOM   1979  CE2 TYR A 123      12.869  20.441  57.231  1.00  0.00           C  
ATOM   1980  CZ  TYR A 123      13.853  21.310  57.658  1.00  0.00           C  
ATOM   1981  OH  TYR A 123      13.521  22.590  58.038  1.00  0.00           O  
ATOM   1982  H   TYR A 123      16.717  16.822  58.660  1.00  0.00           H  
ATOM   1983  HA  TYR A 123      13.884  16.209  57.974  1.00  0.00           H  
ATOM   1984 1HB  TYR A 123      15.870  17.362  56.001  1.00  0.00           H  
ATOM   1985 2HB  TYR A 123      14.172  17.005  55.723  1.00  0.00           H  
ATOM   1986  HD1 TYR A 123      16.552  19.287  57.358  1.00  0.00           H  
ATOM   1987  HD2 TYR A 123      12.426  18.468  56.514  1.00  0.00           H  
ATOM   1988  HE1 TYR A 123      15.956  21.585  58.042  1.00  0.00           H  
ATOM   1989  HE2 TYR A 123      11.831  20.768  57.197  1.00  0.00           H  
ATOM   1990  HH  TYR A 123      12.590  22.746  57.857  1.00  0.00           H  
ATOM   1991  N   THR A 124      14.612  14.211  56.521  1.00  0.00           N  
ATOM   1992  CA  THR A 124      15.020  13.011  55.805  1.00  0.00           C  
ATOM   1993  C   THR A 124      14.824  13.232  54.313  1.00  0.00           C  
ATOM   1994  O   THR A 124      13.754  13.676  53.885  1.00  0.00           O  
ATOM   1995  CB  THR A 124      14.228  11.774  56.268  1.00  0.00           C  
ATOM   1996  OG1 THR A 124      14.456  11.553  57.666  1.00  0.00           O  
ATOM   1997  CG2 THR A 124      14.656  10.542  55.487  1.00  0.00           C  
ATOM   1998  H   THR A 124      13.638  14.474  56.525  1.00  0.00           H  
ATOM   1999  HA  THR A 124      16.073  12.821  56.020  1.00  0.00           H  
ATOM   2000  HB  THR A 124      13.163  11.945  56.111  1.00  0.00           H  
ATOM   2001  HG1 THR A 124      15.400  11.476  57.827  1.00  0.00           H  
ATOM   2002 1HG2 THR A 124      14.086   9.679  55.827  1.00  0.00           H  
ATOM   2003 2HG2 THR A 124      14.473  10.703  54.424  1.00  0.00           H  
ATOM   2004 3HG2 THR A 124      15.718  10.361  55.648  1.00  0.00           H  
ATOM   2005  N   VAL A 125      15.856  12.932  53.530  1.00  0.00           N  
ATOM   2006  CA  VAL A 125      15.824  13.099  52.084  1.00  0.00           C  
ATOM   2007  C   VAL A 125      16.068  11.736  51.446  1.00  0.00           C  
ATOM   2008  O   VAL A 125      17.080  11.081  51.725  1.00  0.00           O  
ATOM   2009  CB  VAL A 125      16.895  14.103  51.618  1.00  0.00           C  
ATOM   2010  CG1 VAL A 125      16.833  14.285  50.108  1.00  0.00           C  
ATOM   2011  CG2 VAL A 125      16.703  15.433  52.330  1.00  0.00           C  
ATOM   2012  H   VAL A 125      16.692  12.571  53.966  1.00  0.00           H  
ATOM   2013  HA  VAL A 125      14.845  13.486  51.802  1.00  0.00           H  
ATOM   2014  HB  VAL A 125      17.882  13.703  51.853  1.00  0.00           H  
ATOM   2015 1HG1 VAL A 125      17.597  14.998  49.796  1.00  0.00           H  
ATOM   2016 2HG1 VAL A 125      17.009  13.328  49.619  1.00  0.00           H  
ATOM   2017 3HG1 VAL A 125      15.849  14.662  49.828  1.00  0.00           H  
ATOM   2018 1HG2 VAL A 125      17.464  16.138  51.996  1.00  0.00           H  
ATOM   2019 2HG2 VAL A 125      15.714  15.830  52.100  1.00  0.00           H  
ATOM   2020 3HG2 VAL A 125      16.793  15.285  53.407  1.00  0.00           H  
ATOM   2021  N   ASN A 126      15.127  11.305  50.612  1.00  0.00           N  
ATOM   2022  CA  ASN A 126      15.196  10.020  49.939  1.00  0.00           C  
ATOM   2023  C   ASN A 126      15.947  10.138  48.614  1.00  0.00           C  
ATOM   2024  O   ASN A 126      16.049  11.227  48.045  1.00  0.00           O  
ATOM   2025  CB  ASN A 126      13.802   9.458  49.720  1.00  0.00           C  
ATOM   2026  CG  ASN A 126      13.108   9.115  51.009  1.00  0.00           C  
ATOM   2027  OD1 ASN A 126      13.723   8.575  51.936  1.00  0.00           O  
ATOM   2028  ND2 ASN A 126      11.838   9.422  51.088  1.00  0.00           N  
ATOM   2029  H   ASN A 126      14.332  11.907  50.445  1.00  0.00           H  
ATOM   2030  HA  ASN A 126      15.728   9.320  50.584  1.00  0.00           H  
ATOM   2031 1HB  ASN A 126      13.198  10.185  49.176  1.00  0.00           H  
ATOM   2032 2HB  ASN A 126      13.865   8.560  49.106  1.00  0.00           H  
ATOM   2033 1HD2 ASN A 126      11.325   9.219  51.923  1.00  0.00           H  
ATOM   2034 2HD2 ASN A 126      11.381   9.859  50.314  1.00  0.00           H  
ATOM   2035  N   PRO A 127      16.509   9.033  48.119  1.00  0.00           N  
ATOM   2036  CA  PRO A 127      17.222   9.085  46.837  1.00  0.00           C  
ATOM   2037  C   PRO A 127      16.365   9.708  45.743  1.00  0.00           C  
ATOM   2038  O   PRO A 127      15.207   9.333  45.545  1.00  0.00           O  
ATOM   2039  CB  PRO A 127      17.516   7.610  46.547  1.00  0.00           C  
ATOM   2040  CG  PRO A 127      17.622   6.986  47.896  1.00  0.00           C  
ATOM   2041  CD  PRO A 127      16.549   7.663  48.706  1.00  0.00           C  
ATOM   2042  HA  PRO A 127      18.118   9.694  46.963  1.00  0.00           H  
ATOM   2043 1HB  PRO A 127      16.709   7.177  45.937  1.00  0.00           H  
ATOM   2044 2HB  PRO A 127      18.443   7.521  45.961  1.00  0.00           H  
ATOM   2045 1HG  PRO A 127      17.476   5.898  47.823  1.00  0.00           H  
ATOM   2046 2HG  PRO A 127      18.629   7.144  48.309  1.00  0.00           H  
ATOM   2047 1HD  PRO A 127      15.594   7.135  48.565  1.00  0.00           H  
ATOM   2048 2HD  PRO A 127      16.837   7.666  49.767  1.00  0.00           H  
ATOM   2049  N   GLY A 128      16.951  10.665  45.029  1.00  0.00           N  
ATOM   2050  CA  GLY A 128      16.263  11.300  43.921  1.00  0.00           C  
ATOM   2051  C   GLY A 128      15.357  12.438  44.330  1.00  0.00           C  
ATOM   2052  O   GLY A 128      14.797  13.119  43.466  1.00  0.00           O  
ATOM   2053  H   GLY A 128      17.891  10.958  45.257  1.00  0.00           H  
ATOM   2054 1HA  GLY A 128      16.994  11.685  43.210  1.00  0.00           H  
ATOM   2055 2HA  GLY A 128      15.662  10.559  43.394  1.00  0.00           H  
ATOM   2056  N   THR A 129      15.203  12.666  45.632  1.00  0.00           N  
ATOM   2057  CA  THR A 129      14.357  13.728  46.153  1.00  0.00           C  
ATOM   2058  C   THR A 129      15.243  14.874  46.621  1.00  0.00           C  
ATOM   2059  O   THR A 129      16.472  14.765  46.629  1.00  0.00           O  
ATOM   2060  CB  THR A 129      13.468  13.233  47.309  1.00  0.00           C  
ATOM   2061  OG1 THR A 129      14.283  12.946  48.453  1.00  0.00           O  
ATOM   2062  CG2 THR A 129      12.712  11.979  46.901  1.00  0.00           C  
ATOM   2063  H   THR A 129      15.700  12.072  46.278  1.00  0.00           H  
ATOM   2064  HA  THR A 129      13.694  14.065  45.356  1.00  0.00           H  
ATOM   2065  HB  THR A 129      12.753  14.012  47.576  1.00  0.00           H  
ATOM   2066  HG1 THR A 129      15.144  12.637  48.162  1.00  0.00           H  
ATOM   2067 1HG2 THR A 129      12.089  11.644  47.730  1.00  0.00           H  
ATOM   2068 2HG2 THR A 129      12.082  12.197  46.038  1.00  0.00           H  
ATOM   2069 3HG2 THR A 129      13.421  11.194  46.643  1.00  0.00           H  
ATOM   2070  N   GLU A 130      14.611  15.989  46.971  1.00  0.00           N  
ATOM   2071  CA  GLU A 130      15.302  17.211  47.361  1.00  0.00           C  
ATOM   2072  C   GLU A 130      14.655  17.794  48.610  1.00  0.00           C  
ATOM   2073  O   GLU A 130      13.450  17.629  48.826  1.00  0.00           O  
ATOM   2074  CB  GLU A 130      15.275  18.235  46.224  1.00  0.00           C  
ATOM   2075  CG  GLU A 130      15.968  17.777  44.949  1.00  0.00           C  
ATOM   2076  CD  GLU A 130      16.012  18.845  43.892  1.00  0.00           C  
ATOM   2077  OE1 GLU A 130      15.532  19.924  44.142  1.00  0.00           O  
ATOM   2078  OE2 GLU A 130      16.529  18.581  42.830  1.00  0.00           O  
ATOM   2079  H   GLU A 130      13.602  15.977  46.962  1.00  0.00           H  
ATOM   2080  HA  GLU A 130      16.344  16.968  47.569  1.00  0.00           H  
ATOM   2081 1HB  GLU A 130      14.241  18.476  45.975  1.00  0.00           H  
ATOM   2082 2HB  GLU A 130      15.756  19.157  46.554  1.00  0.00           H  
ATOM   2083 1HG  GLU A 130      16.988  17.477  45.188  1.00  0.00           H  
ATOM   2084 2HG  GLU A 130      15.446  16.905  44.557  1.00  0.00           H  
ATOM   2085  N   LEU A 131      15.457  18.471  49.428  1.00  0.00           N  
ATOM   2086  CA  LEU A 131      14.962  19.269  50.541  1.00  0.00           C  
ATOM   2087  C   LEU A 131      15.019  20.750  50.187  1.00  0.00           C  
ATOM   2088  O   LEU A 131      16.023  21.233  49.655  1.00  0.00           O  
ATOM   2089  CB  LEU A 131      15.788  18.999  51.805  1.00  0.00           C  
ATOM   2090  CG  LEU A 131      15.550  19.964  52.974  1.00  0.00           C  
ATOM   2091  CD1 LEU A 131      14.162  19.728  53.553  1.00  0.00           C  
ATOM   2092  CD2 LEU A 131      16.626  19.757  54.030  1.00  0.00           C  
ATOM   2093  H   LEU A 131      16.452  18.424  49.261  1.00  0.00           H  
ATOM   2094  HA  LEU A 131      13.929  18.983  50.739  1.00  0.00           H  
ATOM   2095 1HB  LEU A 131      15.566  17.993  52.156  1.00  0.00           H  
ATOM   2096 2HB  LEU A 131      16.846  19.046  51.546  1.00  0.00           H  
ATOM   2097  HG  LEU A 131      15.590  20.991  52.611  1.00  0.00           H  
ATOM   2098 1HD1 LEU A 131      13.993  20.414  54.384  1.00  0.00           H  
ATOM   2099 2HD1 LEU A 131      13.412  19.902  52.782  1.00  0.00           H  
ATOM   2100 3HD1 LEU A 131      14.086  18.701  53.910  1.00  0.00           H  
ATOM   2101 1HD2 LEU A 131      16.458  20.443  54.860  1.00  0.00           H  
ATOM   2102 2HD2 LEU A 131      16.586  18.730  54.394  1.00  0.00           H  
ATOM   2103 3HD2 LEU A 131      17.606  19.949  53.593  1.00  0.00           H  
ATOM   2104  N   GLU A 132      13.935  21.466  50.484  1.00  0.00           N  
ATOM   2105  CA  GLU A 132      13.864  22.909  50.284  1.00  0.00           C  
ATOM   2106  C   GLU A 132      13.499  23.579  51.601  1.00  0.00           C  
ATOM   2107  O   GLU A 132      12.429  23.311  52.158  1.00  0.00           O  
ATOM   2108  CB  GLU A 132      12.840  23.263  49.204  1.00  0.00           C  
ATOM   2109  CG  GLU A 132      13.191  22.756  47.813  1.00  0.00           C  
ATOM   2110  CD  GLU A 132      12.200  23.185  46.766  1.00  0.00           C  
ATOM   2111  OE1 GLU A 132      11.117  22.651  46.747  1.00  0.00           O  
ATOM   2112  OE2 GLU A 132      12.527  24.048  45.986  1.00  0.00           O  
ATOM   2113  H   GLU A 132      13.132  20.982  50.862  1.00  0.00           H  
ATOM   2114  HA  GLU A 132      14.840  23.259  49.946  1.00  0.00           H  
ATOM   2115 1HB  GLU A 132      11.868  22.850  49.475  1.00  0.00           H  
ATOM   2116 2HB  GLU A 132      12.730  24.347  49.148  1.00  0.00           H  
ATOM   2117 1HG  GLU A 132      14.177  23.132  47.539  1.00  0.00           H  
ATOM   2118 2HG  GLU A 132      13.240  21.669  47.836  1.00  0.00           H  
ATOM   2119  N   VAL A 133      14.384  24.444  52.093  1.00  0.00           N  
ATOM   2120  CA  VAL A 133      14.165  25.208  53.317  1.00  0.00           C  
ATOM   2121  C   VAL A 133      14.387  26.683  53.012  1.00  0.00           C  
ATOM   2122  O   VAL A 133      15.401  27.055  52.411  1.00  0.00           O  
ATOM   2123  CB  VAL A 133      15.122  24.751  54.434  1.00  0.00           C  
ATOM   2124  CG1 VAL A 133      14.928  25.599  55.682  1.00  0.00           C  
ATOM   2125  CG2 VAL A 133      14.893  23.279  54.742  1.00  0.00           C  
ATOM   2126  H   VAL A 133      15.247  24.571  51.581  1.00  0.00           H  
ATOM   2127  HA  VAL A 133      13.141  25.038  53.652  1.00  0.00           H  
ATOM   2128  HB  VAL A 133      16.150  24.897  54.102  1.00  0.00           H  
ATOM   2129 1HG1 VAL A 133      15.613  25.263  56.461  1.00  0.00           H  
ATOM   2130 2HG1 VAL A 133      15.133  26.644  55.446  1.00  0.00           H  
ATOM   2131 3HG1 VAL A 133      13.902  25.500  56.034  1.00  0.00           H  
ATOM   2132 1HG2 VAL A 133      15.573  22.962  55.532  1.00  0.00           H  
ATOM   2133 2HG2 VAL A 133      13.863  23.131  55.069  1.00  0.00           H  
ATOM   2134 3HG2 VAL A 133      15.077  22.686  53.846  1.00  0.00           H  
ATOM   2135  N   GLU A 134      13.439  27.521  53.424  1.00  0.00           N  
ATOM   2136  CA  GLU A 134      13.536  28.963  53.250  1.00  0.00           C  
ATOM   2137  C   GLU A 134      13.997  29.623  54.544  1.00  0.00           C  
ATOM   2138  O   GLU A 134      13.569  29.240  55.636  1.00  0.00           O  
ATOM   2139  CB  GLU A 134      12.190  29.544  52.813  1.00  0.00           C  
ATOM   2140  CG  GLU A 134      11.721  29.082  51.441  1.00  0.00           C  
ATOM   2141  CD  GLU A 134      10.377  29.639  51.064  1.00  0.00           C  
ATOM   2142  OE1 GLU A 134       9.776  30.295  51.880  1.00  0.00           O  
ATOM   2143  OE2 GLU A 134       9.949  29.407  49.957  1.00  0.00           O  
ATOM   2144  H   GLU A 134      12.623  27.134  53.875  1.00  0.00           H  
ATOM   2145  HA  GLU A 134      14.263  29.168  52.464  1.00  0.00           H  
ATOM   2146 1HB  GLU A 134      11.423  29.270  53.538  1.00  0.00           H  
ATOM   2147 2HB  GLU A 134      12.251  30.632  52.797  1.00  0.00           H  
ATOM   2148 1HG  GLU A 134      12.453  29.394  50.695  1.00  0.00           H  
ATOM   2149 2HG  GLU A 134      11.675  27.994  51.431  1.00  0.00           H  
ATOM   2150  N   LEU A 135      14.870  30.618  54.413  1.00  0.00           N  
ATOM   2151  CA  LEU A 135      15.432  31.332  55.550  1.00  0.00           C  
ATOM   2152  C   LEU A 135      15.059  32.808  55.492  1.00  0.00           C  
ATOM   2153  O   LEU A 135      14.742  33.347  54.429  1.00  0.00           O  
ATOM   2154  CB  LEU A 135      16.957  31.177  55.576  1.00  0.00           C  
ATOM   2155  CG  LEU A 135      17.480  29.735  55.554  1.00  0.00           C  
ATOM   2156  CD1 LEU A 135      19.002  29.748  55.515  1.00  0.00           C  
ATOM   2157  CD2 LEU A 135      16.971  28.992  56.780  1.00  0.00           C  
ATOM   2158  H   LEU A 135      15.150  30.883  53.479  1.00  0.00           H  
ATOM   2159  HA  LEU A 135      15.027  30.898  56.465  1.00  0.00           H  
ATOM   2160 1HB  LEU A 135      17.373  31.693  54.712  1.00  0.00           H  
ATOM   2161 2HB  LEU A 135      17.340  31.655  56.477  1.00  0.00           H  
ATOM   2162  HG  LEU A 135      17.127  29.233  54.654  1.00  0.00           H  
ATOM   2163 1HD1 LEU A 135      19.374  28.723  55.499  1.00  0.00           H  
ATOM   2164 2HD1 LEU A 135      19.339  30.269  54.618  1.00  0.00           H  
ATOM   2165 3HD1 LEU A 135      19.385  30.259  56.398  1.00  0.00           H  
ATOM   2166 1HD2 LEU A 135      17.342  27.967  56.765  1.00  0.00           H  
ATOM   2167 2HD2 LEU A 135      17.324  29.493  57.682  1.00  0.00           H  
ATOM   2168 3HD2 LEU A 135      15.882  28.984  56.774  1.00  0.00           H  
ATOM   2169  N   SER A 136      15.107  33.454  56.654  1.00  0.00           N  
ATOM   2170  CA  SER A 136      14.884  34.888  56.726  1.00  0.00           C  
ATOM   2171  C   SER A 136      16.034  35.636  56.051  1.00  0.00           C  
ATOM   2172  O   SER A 136      17.146  35.111  55.942  1.00  0.00           O  
ATOM   2173  CB  SER A 136      14.749  35.325  58.172  1.00  0.00           C  
ATOM   2174  OG  SER A 136      15.952  35.143  58.866  1.00  0.00           O  
ATOM   2175  H   SER A 136      15.301  32.943  57.503  1.00  0.00           H  
ATOM   2176  HA  SER A 136      13.952  35.120  56.209  1.00  0.00           H  
ATOM   2177 1HB  SER A 136      14.460  36.374  58.209  1.00  0.00           H  
ATOM   2178 2HB  SER A 136      13.959  34.750  58.653  1.00  0.00           H  
ATOM   2179  HG  SER A 136      15.891  35.691  59.651  1.00  0.00           H  
ATOM   2180  N   PRO A 137      15.792  36.862  55.577  1.00  0.00           N  
ATOM   2181  CA  PRO A 137      16.880  37.624  54.939  1.00  0.00           C  
ATOM   2182  C   PRO A 137      18.144  37.700  55.779  1.00  0.00           C  
ATOM   2183  O   PRO A 137      19.248  37.692  55.218  1.00  0.00           O  
ATOM   2184  CB  PRO A 137      16.258  39.014  54.762  1.00  0.00           C  
ATOM   2185  CG  PRO A 137      14.803  38.743  54.586  1.00  0.00           C  
ATOM   2186  CD  PRO A 137      14.512  37.624  55.550  1.00  0.00           C  
ATOM   2187  HA  PRO A 137      17.143  37.134  54.001  1.00  0.00           H  
ATOM   2188 1HB  PRO A 137      16.473  39.637  55.642  1.00  0.00           H  
ATOM   2189 2HB  PRO A 137      16.706  39.518  53.893  1.00  0.00           H  
ATOM   2190 1HG  PRO A 137      14.219  39.650  54.800  1.00  0.00           H  
ATOM   2191 2HG  PRO A 137      14.592  38.468  53.542  1.00  0.00           H  
ATOM   2192 1HD  PRO A 137      14.272  38.043  56.539  1.00  0.00           H  
ATOM   2193 2HD  PRO A 137      13.671  37.023  55.173  1.00  0.00           H  
ATOM   2194  N   GLU A 138      18.022  37.767  57.101  1.00  0.00           N  
ATOM   2195  CA  GLU A 138      19.168  37.922  57.987  1.00  0.00           C  
ATOM   2196  C   GLU A 138      20.100  36.716  57.965  1.00  0.00           C  
ATOM   2197  O   GLU A 138      21.278  36.854  58.312  1.00  0.00           O  
ATOM   2198  CB  GLU A 138      18.690  38.171  59.419  1.00  0.00           C  
ATOM   2199  CG  GLU A 138      17.991  39.508  59.626  1.00  0.00           C  
ATOM   2200  CD  GLU A 138      17.524  39.711  61.039  1.00  0.00           C  
ATOM   2201  OE1 GLU A 138      17.655  38.804  61.825  1.00  0.00           O  
ATOM   2202  OE2 GLU A 138      17.035  40.777  61.336  1.00  0.00           O  
ATOM   2203  H   GLU A 138      17.096  37.707  57.501  1.00  0.00           H  
ATOM   2204  HA  GLU A 138      19.742  38.790  57.661  1.00  0.00           H  
ATOM   2205 1HB  GLU A 138      17.998  37.382  59.713  1.00  0.00           H  
ATOM   2206 2HB  GLU A 138      19.541  38.130  60.099  1.00  0.00           H  
ATOM   2207 1HG  GLU A 138      18.680  40.310  59.362  1.00  0.00           H  
ATOM   2208 2HG  GLU A 138      17.135  39.566  58.953  1.00  0.00           H  
ATOM   2209  N   GLN A 139      19.602  35.541  57.571  1.00  0.00           N  
ATOM   2210  CA  GLN A 139      20.399  34.323  57.638  1.00  0.00           C  
ATOM   2211  C   GLN A 139      20.843  33.832  56.264  1.00  0.00           C  
ATOM   2212  O   GLN A 139      21.367  32.715  56.165  1.00  0.00           O  
ATOM   2213  CB  GLN A 139      19.612  33.219  58.348  1.00  0.00           C  
ATOM   2214  CG  GLN A 139      19.273  33.530  59.796  1.00  0.00           C  
ATOM   2215  CD  GLN A 139      20.506  33.616  60.674  1.00  0.00           C  
ATOM   2216  OE1 GLN A 139      21.282  32.660  60.775  1.00  0.00           O  
ATOM   2217  NE2 GLN A 139      20.696  34.763  61.317  1.00  0.00           N  
ATOM   2218  H   GLN A 139      18.655  35.492  57.223  1.00  0.00           H  
ATOM   2219  HA  GLN A 139      21.297  34.529  58.222  1.00  0.00           H  
ATOM   2220 1HB  GLN A 139      18.679  33.038  57.816  1.00  0.00           H  
ATOM   2221 2HB  GLN A 139      20.186  32.293  58.329  1.00  0.00           H  
ATOM   2222 1HG  GLN A 139      18.755  34.489  59.840  1.00  0.00           H  
ATOM   2223 2HG  GLN A 139      18.630  32.741  60.186  1.00  0.00           H  
ATOM   2224 1HE2 GLN A 139      21.493  34.878  61.911  1.00  0.00           H  
ATOM   2225 2HE2 GLN A 139      20.043  35.512  61.207  1.00  0.00           H  
ATOM   2226  N   GLN A 140      20.656  34.624  55.205  1.00  0.00           N  
ATOM   2227  CA  GLN A 140      20.918  34.139  53.856  1.00  0.00           C  
ATOM   2228  C   GLN A 140      22.330  33.591  53.693  1.00  0.00           C  
ATOM   2229  O   GLN A 140      22.509  32.570  53.021  1.00  0.00           O  
ATOM   2230  CB  GLN A 140      20.682  35.260  52.840  1.00  0.00           C  
ATOM   2231  CG  GLN A 140      19.222  35.635  52.654  1.00  0.00           C  
ATOM   2232  CD  GLN A 140      19.043  36.826  51.732  1.00  0.00           C  
ATOM   2233  OE1 GLN A 140      19.974  37.607  51.517  1.00  0.00           O  
ATOM   2234  NE2 GLN A 140      17.843  36.972  51.184  1.00  0.00           N  
ATOM   2235  H   GLN A 140      20.328  35.571  55.333  1.00  0.00           H  
ATOM   2236  HA  GLN A 140      20.220  33.330  53.637  1.00  0.00           H  
ATOM   2237 1HB  GLN A 140      21.223  36.153  53.151  1.00  0.00           H  
ATOM   2238 2HB  GLN A 140      21.078  34.960  51.869  1.00  0.00           H  
ATOM   2239 1HG  GLN A 140      18.691  34.787  52.224  1.00  0.00           H  
ATOM   2240 2HG  GLN A 140      18.797  35.888  53.627  1.00  0.00           H  
ATOM   2241 1HE2 GLN A 140      17.664  37.740  50.566  1.00  0.00           H  
ATOM   2242 2HE2 GLN A 140      17.116  36.316  51.386  1.00  0.00           H  
ATOM   2243  N   ASN A 141      23.332  34.241  54.284  1.00  0.00           N  
ATOM   2244  CA  ASN A 141      24.711  33.767  54.227  1.00  0.00           C  
ATOM   2245  C   ASN A 141      25.242  33.322  55.583  1.00  0.00           C  
ATOM   2246  O   ASN A 141      26.461  33.299  55.782  1.00  0.00           O  
ATOM   2247  CB  ASN A 141      25.607  34.844  53.642  1.00  0.00           C  
ATOM   2248  CG  ASN A 141      25.335  35.092  52.183  1.00  0.00           C  
ATOM   2249  OD1 ASN A 141      25.190  34.148  51.398  1.00  0.00           O  
ATOM   2250  ND2 ASN A 141      25.265  36.343  51.808  1.00  0.00           N  
ATOM   2251  H   ASN A 141      23.125  35.091  54.790  1.00  0.00           H  
ATOM   2252  HA  ASN A 141      24.754  32.907  53.557  1.00  0.00           H  
ATOM   2253 1HB  ASN A 141      25.463  35.775  54.189  1.00  0.00           H  
ATOM   2254 2HB  ASN A 141      26.651  34.553  53.760  1.00  0.00           H  
ATOM   2255 1HD2 ASN A 141      25.086  36.567  50.849  1.00  0.00           H  
ATOM   2256 2HD2 ASN A 141      25.389  37.074  52.477  1.00  0.00           H  
ATOM   2257  N   ASN A 142      24.365  32.972  56.521  1.00  0.00           N  
ATOM   2258  CA  ASN A 142      24.775  32.516  57.847  1.00  0.00           C  
ATOM   2259  C   ASN A 142      24.275  31.097  58.090  1.00  0.00           C  
ATOM   2260  O   ASN A 142      24.274  30.592  59.214  1.00  0.00           O  
ATOM   2261  CB  ASN A 142      24.272  33.460  58.924  1.00  0.00           C  
ATOM   2262  CG  ASN A 142      24.926  34.812  58.858  1.00  0.00           C  
ATOM   2263  OD1 ASN A 142      26.138  34.940  59.067  1.00  0.00           O  
ATOM   2264  ND2 ASN A 142      24.147  35.825  58.571  1.00  0.00           N  
ATOM   2265  H   ASN A 142      23.381  33.022  56.300  1.00  0.00           H  
ATOM   2266  HA  ASN A 142      25.865  32.531  57.896  1.00  0.00           H  
ATOM   2267 1HB  ASN A 142      23.194  33.586  58.822  1.00  0.00           H  
ATOM   2268 2HB  ASN A 142      24.460  33.025  59.905  1.00  0.00           H  
ATOM   2269 1HD2 ASN A 142      24.530  36.748  58.515  1.00  0.00           H  
ATOM   2270 2HD2 ASN A 142      23.173  35.675  58.410  1.00  0.00           H  
ATOM   2271  N   ALA A 143      23.839  30.433  57.025  1.00  0.00           N  
ATOM   2272  CA  ALA A 143      23.303  29.082  57.098  1.00  0.00           C  
ATOM   2273  C   ALA A 143      24.428  28.063  57.238  1.00  0.00           C  
ATOM   2274  O   ALA A 143      25.565  28.286  56.816  1.00  0.00           O  
ATOM   2275  CB  ALA A 143      22.455  28.769  55.860  1.00  0.00           C  
ATOM   2276  H   ALA A 143      23.887  30.895  56.128  1.00  0.00           H  
ATOM   2277  HA  ALA A 143      22.652  29.015  57.970  1.00  0.00           H  
ATOM   2278 1HB  ALA A 143      22.062  27.754  55.935  1.00  0.00           H  
ATOM   2279 2HB  ALA A 143      21.625  29.474  55.800  1.00  0.00           H  
ATOM   2280 3HB  ALA A 143      23.070  28.854  54.966  1.00  0.00           H  
ATOM   2281  N   GLU A 144      24.084  26.932  57.848  1.00  0.00           N  
ATOM   2282  CA  GLU A 144      24.934  25.747  57.857  1.00  0.00           C  
ATOM   2283  C   GLU A 144      24.064  24.520  57.638  1.00  0.00           C  
ATOM   2284  O   GLU A 144      22.993  24.402  58.242  1.00  0.00           O  
ATOM   2285  CB  GLU A 144      25.703  25.628  59.175  1.00  0.00           C  
ATOM   2286  CG  GLU A 144      26.646  24.436  59.248  1.00  0.00           C  
ATOM   2287  CD  GLU A 144      27.494  24.435  60.490  1.00  0.00           C  
ATOM   2288  OE1 GLU A 144      27.373  25.349  61.269  1.00  0.00           O  
ATOM   2289  OE2 GLU A 144      28.262  23.518  60.659  1.00  0.00           O  
ATOM   2290  H   GLU A 144      23.194  26.901  58.323  1.00  0.00           H  
ATOM   2291  HA  GLU A 144      25.666  25.840  57.054  1.00  0.00           H  
ATOM   2292 1HB  GLU A 144      26.292  26.531  59.335  1.00  0.00           H  
ATOM   2293 2HB  GLU A 144      24.997  25.548  60.002  1.00  0.00           H  
ATOM   2294 1HG  GLU A 144      26.058  23.518  59.223  1.00  0.00           H  
ATOM   2295 2HG  GLU A 144      27.293  24.444  58.372  1.00  0.00           H  
ATOM   2296  N   VAL A 145      24.521  23.615  56.779  1.00  0.00           N  
ATOM   2297  CA  VAL A 145      23.816  22.373  56.483  1.00  0.00           C  
ATOM   2298  C   VAL A 145      24.730  21.211  56.841  1.00  0.00           C  
ATOM   2299  O   VAL A 145      25.928  21.238  56.537  1.00  0.00           O  
ATOM   2300  CB  VAL A 145      23.425  22.297  54.995  1.00  0.00           C  
ATOM   2301  CG1 VAL A 145      22.729  20.978  54.693  1.00  0.00           C  
ATOM   2302  CG2 VAL A 145      22.530  23.473  54.634  1.00  0.00           C  
ATOM   2303  H   VAL A 145      25.398  23.806  56.314  1.00  0.00           H  
ATOM   2304  HA  VAL A 145      22.904  22.342  57.079  1.00  0.00           H  
ATOM   2305  HB  VAL A 145      24.330  22.329  54.388  1.00  0.00           H  
ATOM   2306 1HG1 VAL A 145      22.460  20.942  53.638  1.00  0.00           H  
ATOM   2307 2HG1 VAL A 145      23.401  20.151  54.925  1.00  0.00           H  
ATOM   2308 3HG1 VAL A 145      21.828  20.895  55.300  1.00  0.00           H  
ATOM   2309 1HG2 VAL A 145      22.258  23.414  53.581  1.00  0.00           H  
ATOM   2310 2HG2 VAL A 145      21.628  23.444  55.245  1.00  0.00           H  
ATOM   2311 3HG2 VAL A 145      23.063  24.406  54.819  1.00  0.00           H  
ATOM   2312  N   GLU A 146      24.163  20.192  57.483  1.00  0.00           N  
ATOM   2313  CA  GLU A 146      24.867  18.950  57.774  1.00  0.00           C  
ATOM   2314  C   GLU A 146      24.137  17.797  57.104  1.00  0.00           C  
ATOM   2315  O   GLU A 146      22.904  17.730  57.145  1.00  0.00           O  
ATOM   2316  CB  GLU A 146      24.963  18.714  59.283  1.00  0.00           C  
ATOM   2317  CG  GLU A 146      25.775  19.761  60.033  1.00  0.00           C  
ATOM   2318  CD  GLU A 146      25.905  19.460  61.500  1.00  0.00           C  
ATOM   2319  OE1 GLU A 146      25.292  18.522  61.951  1.00  0.00           O  
ATOM   2320  OE2 GLU A 146      26.619  20.168  62.170  1.00  0.00           O  
ATOM   2321  H   GLU A 146      23.203  20.294  57.777  1.00  0.00           H  
ATOM   2322  HA  GLU A 146      25.882  19.028  57.383  1.00  0.00           H  
ATOM   2323 1HB  GLU A 146      23.962  18.696  59.713  1.00  0.00           H  
ATOM   2324 2HB  GLU A 146      25.418  17.741  59.471  1.00  0.00           H  
ATOM   2325 1HG  GLU A 146      26.771  19.816  59.595  1.00  0.00           H  
ATOM   2326 2HG  GLU A 146      25.299  20.732  59.907  1.00  0.00           H  
ATOM   2327  N   VAL A 147      24.898  16.892  56.493  1.00  0.00           N  
ATOM   2328  CA  VAL A 147      24.353  15.730  55.798  1.00  0.00           C  
ATOM   2329  C   VAL A 147      25.055  14.488  56.321  1.00  0.00           C  
ATOM   2330  O   VAL A 147      26.290  14.453  56.403  1.00  0.00           O  
ATOM   2331  CB  VAL A 147      24.555  15.847  54.276  1.00  0.00           C  
ATOM   2332  CG1 VAL A 147      23.990  14.626  53.568  1.00  0.00           C  
ATOM   2333  CG2 VAL A 147      23.899  17.120  53.763  1.00  0.00           C  
ATOM   2334  H   VAL A 147      25.898  17.025  56.520  1.00  0.00           H  
ATOM   2335  HA  VAL A 147      23.282  15.677  55.999  1.00  0.00           H  
ATOM   2336  HB  VAL A 147      25.624  15.877  54.062  1.00  0.00           H  
ATOM   2337 1HG1 VAL A 147      24.141  14.725  52.493  1.00  0.00           H  
ATOM   2338 2HG1 VAL A 147      24.499  13.730  53.924  1.00  0.00           H  
ATOM   2339 3HG1 VAL A 147      22.923  14.545  53.777  1.00  0.00           H  
ATOM   2340 1HG2 VAL A 147      24.046  17.197  52.686  1.00  0.00           H  
ATOM   2341 2HG2 VAL A 147      22.831  17.093  53.983  1.00  0.00           H  
ATOM   2342 3HG2 VAL A 147      24.348  17.984  54.253  1.00  0.00           H  
ATOM   2343  N   GLU A 148      24.274  13.470  56.676  1.00  0.00           N  
ATOM   2344  CA  GLU A 148      24.799  12.215  57.206  1.00  0.00           C  
ATOM   2345  C   GLU A 148      24.401  11.083  56.267  1.00  0.00           C  
ATOM   2346  O   GLU A 148      23.208  10.849  56.039  1.00  0.00           O  
ATOM   2347  CB  GLU A 148      24.272  11.948  58.617  1.00  0.00           C  
ATOM   2348  CG  GLU A 148      24.697  12.980  59.653  1.00  0.00           C  
ATOM   2349  CD  GLU A 148      24.094  12.732  61.007  1.00  0.00           C  
ATOM   2350  OE1 GLU A 148      23.330  11.806  61.136  1.00  0.00           O  
ATOM   2351  OE2 GLU A 148      24.398  13.470  61.915  1.00  0.00           O  
ATOM   2352  H   GLU A 148      23.275  13.579  56.570  1.00  0.00           H  
ATOM   2353  HA  GLU A 148      25.886  12.292  57.266  1.00  0.00           H  
ATOM   2354 1HB  GLU A 148      23.182  11.922  58.600  1.00  0.00           H  
ATOM   2355 2HB  GLU A 148      24.617  10.972  58.957  1.00  0.00           H  
ATOM   2356 1HG  GLU A 148      25.783  12.962  59.742  1.00  0.00           H  
ATOM   2357 2HG  GLU A 148      24.405  13.970  59.305  1.00  0.00           H  
ATOM   2358  N   VAL A 149      25.397  10.385  55.727  1.00  0.00           N  
ATOM   2359  CA  VAL A 149      25.182   9.280  54.800  1.00  0.00           C  
ATOM   2360  C   VAL A 149      25.934   8.062  55.316  1.00  0.00           C  
ATOM   2361  O   VAL A 149      27.168   8.067  55.371  1.00  0.00           O  
ATOM   2362  CB  VAL A 149      25.671   9.642  53.385  1.00  0.00           C  
ATOM   2363  CG1 VAL A 149      25.443   8.480  52.430  1.00  0.00           C  
ATOM   2364  CG2 VAL A 149      24.958  10.892  52.894  1.00  0.00           C  
ATOM   2365  H   VAL A 149      26.341  10.642  55.977  1.00  0.00           H  
ATOM   2366  HA  VAL A 149      24.112   9.073  54.751  1.00  0.00           H  
ATOM   2367  HB  VAL A 149      26.745   9.825  53.418  1.00  0.00           H  
ATOM   2368 1HG1 VAL A 149      25.795   8.752  51.435  1.00  0.00           H  
ATOM   2369 2HG1 VAL A 149      25.992   7.607  52.782  1.00  0.00           H  
ATOM   2370 3HG1 VAL A 149      24.379   8.248  52.387  1.00  0.00           H  
ATOM   2371 1HG2 VAL A 149      25.309  11.142  51.893  1.00  0.00           H  
ATOM   2372 2HG2 VAL A 149      23.883  10.711  52.867  1.00  0.00           H  
ATOM   2373 3HG2 VAL A 149      25.169  11.721  53.570  1.00  0.00           H  
ATOM   2374  N   GLY A 150      25.193   7.022  55.681  1.00  0.00           N  
ATOM   2375  CA  GLY A 150      25.818   5.875  56.315  1.00  0.00           C  
ATOM   2376  C   GLY A 150      26.483   6.311  57.605  1.00  0.00           C  
ATOM   2377  O   GLY A 150      25.840   6.867  58.504  1.00  0.00           O  
ATOM   2378  H   GLY A 150      24.195   7.014  55.526  1.00  0.00           H  
ATOM   2379 1HA  GLY A 150      25.064   5.112  56.511  1.00  0.00           H  
ATOM   2380 2HA  GLY A 150      26.549   5.437  55.636  1.00  0.00           H  
ATOM   2381  N   ASN A 151      27.787   6.064  57.708  1.00  0.00           N  
ATOM   2382  CA  ASN A 151      28.561   6.414  58.892  1.00  0.00           C  
ATOM   2383  C   ASN A 151      29.434   7.641  58.647  1.00  0.00           C  
ATOM   2384  O   ASN A 151      30.331   7.945  59.438  1.00  0.00           O  
ATOM   2385  CB  ASN A 151      29.410   5.237  59.339  1.00  0.00           C  
ATOM   2386  CG  ASN A 151      28.583   4.095  59.862  1.00  0.00           C  
ATOM   2387  OD1 ASN A 151      28.089   4.138  60.994  1.00  0.00           O  
ATOM   2388  ND2 ASN A 151      28.424   3.073  59.060  1.00  0.00           N  
ATOM   2389  H   ASN A 151      28.252   5.617  56.930  1.00  0.00           H  
ATOM   2390  HA  ASN A 151      27.869   6.638  59.705  1.00  0.00           H  
ATOM   2391 1HB  ASN A 151      30.009   4.881  58.500  1.00  0.00           H  
ATOM   2392 2HB  ASN A 151      30.098   5.560  60.120  1.00  0.00           H  
ATOM   2393 1HD2 ASN A 151      27.884   2.285  59.354  1.00  0.00           H  
ATOM   2394 2HD2 ASN A 151      28.842   3.081  58.152  1.00  0.00           H  
ATOM   2395  N   ASN A 152      29.180   8.354  57.553  1.00  0.00           N  
ATOM   2396  CA  ASN A 152      29.920   9.552  57.189  1.00  0.00           C  
ATOM   2397  C   ASN A 152      29.055  10.780  57.439  1.00  0.00           C  
ATOM   2398  O   ASN A 152      27.823  10.705  57.385  1.00  0.00           O  
ATOM   2399  CB  ASN A 152      30.378   9.493  55.743  1.00  0.00           C  
ATOM   2400  CG  ASN A 152      31.324   8.354  55.483  1.00  0.00           C  
ATOM   2401  OD1 ASN A 152      32.238   8.096  56.276  1.00  0.00           O  
ATOM   2402  ND2 ASN A 152      31.124   7.667  54.388  1.00  0.00           N  
ATOM   2403  H   ASN A 152      28.433   8.036  56.952  1.00  0.00           H  
ATOM   2404  HA  ASN A 152      30.819   9.604  57.804  1.00  0.00           H  
ATOM   2405 1HB  ASN A 152      29.510   9.385  55.091  1.00  0.00           H  
ATOM   2406 2HB  ASN A 152      30.872  10.428  55.480  1.00  0.00           H  
ATOM   2407 1HD2 ASN A 152      31.723   6.898  54.163  1.00  0.00           H  
ATOM   2408 2HD2 ASN A 152      30.373   7.910  53.775  1.00  0.00           H  
ATOM   2409  N   LYS A 153      29.703  11.909  57.710  1.00  0.00           N  
ATOM   2410  CA  LYS A 153      29.026  13.181  57.904  1.00  0.00           C  
ATOM   2411  C   LYS A 153      29.821  14.306  57.255  1.00  0.00           C  
ATOM   2412  O   LYS A 153      31.046  14.373  57.389  1.00  0.00           O  
ATOM   2413  CB  LYS A 153      28.820  13.464  59.393  1.00  0.00           C  
ATOM   2414  CG  LYS A 153      28.076  14.759  59.691  1.00  0.00           C  
ATOM   2415  CD  LYS A 153      27.743  14.876  61.171  1.00  0.00           C  
ATOM   2416  CE  LYS A 153      26.895  16.108  61.451  1.00  0.00           C  
ATOM   2417  NZ  LYS A 153      26.559  16.236  62.896  1.00  0.00           N  
ATOM   2418  H   LYS A 153      30.711  11.873  57.782  1.00  0.00           H  
ATOM   2419  HA  LYS A 153      28.040  13.123  57.440  1.00  0.00           H  
ATOM   2420 1HB  LYS A 153      28.261  12.645  59.845  1.00  0.00           H  
ATOM   2421 2HB  LYS A 153      29.789  13.512  59.891  1.00  0.00           H  
ATOM   2422 1HG  LYS A 153      28.693  15.609  59.397  1.00  0.00           H  
ATOM   2423 2HG  LYS A 153      27.151  14.787  59.115  1.00  0.00           H  
ATOM   2424 1HD  LYS A 153      27.197  13.988  61.493  1.00  0.00           H  
ATOM   2425 2HD  LYS A 153      28.665  14.943  61.747  1.00  0.00           H  
ATOM   2426 1HE  LYS A 153      27.434  17.000  61.136  1.00  0.00           H  
ATOM   2427 2HE  LYS A 153      25.968  16.050  60.880  1.00  0.00           H  
ATOM   2428 1HZ  LYS A 153      25.997  17.063  63.040  1.00  0.00           H  
ATOM   2429 2HZ  LYS A 153      26.042  15.421  63.195  1.00  0.00           H  
ATOM   2430 3HZ  LYS A 153      27.410  16.310  63.434  1.00  0.00           H  
ATOM   2431  N   TYR A 154      29.112  15.184  56.550  1.00  0.00           N  
ATOM   2432  CA  TYR A 154      29.716  16.288  55.816  1.00  0.00           C  
ATOM   2433  C   TYR A 154      29.103  17.587  56.315  1.00  0.00           C  
ATOM   2434  O   TYR A 154      27.940  17.605  56.733  1.00  0.00           O  
ATOM   2435  CB  TYR A 154      29.513  16.130  54.307  1.00  0.00           C  
ATOM   2436  CG  TYR A 154      30.089  14.849  53.745  1.00  0.00           C  
ATOM   2437  CD1 TYR A 154      29.345  13.679  53.782  1.00  0.00           C  
ATOM   2438  CD2 TYR A 154      31.361  14.845  53.193  1.00  0.00           C  
ATOM   2439  CE1 TYR A 154      29.871  12.509  53.268  1.00  0.00           C  
ATOM   2440  CE2 TYR A 154      31.887  13.675  52.679  1.00  0.00           C  
ATOM   2441  CZ  TYR A 154      31.147  12.511  52.716  1.00  0.00           C  
ATOM   2442  OH  TYR A 154      31.671  11.346  52.204  1.00  0.00           O  
ATOM   2443  H   TYR A 154      28.108  15.071  56.529  1.00  0.00           H  
ATOM   2444  HA  TYR A 154      30.791  16.278  55.999  1.00  0.00           H  
ATOM   2445 1HB  TYR A 154      28.446  16.152  54.079  1.00  0.00           H  
ATOM   2446 2HB  TYR A 154      29.977  16.968  53.788  1.00  0.00           H  
ATOM   2447  HD1 TYR A 154      28.345  13.682  54.216  1.00  0.00           H  
ATOM   2448  HD2 TYR A 154      31.946  15.764  53.165  1.00  0.00           H  
ATOM   2449  HE1 TYR A 154      29.287  11.590  53.297  1.00  0.00           H  
ATOM   2450  HE2 TYR A 154      32.888  13.672  52.246  1.00  0.00           H  
ATOM   2451  HH  TYR A 154      30.981  10.680  52.158  1.00  0.00           H  
ATOM   2452  N   ARG A 155      29.878  18.667  56.272  1.00  0.00           N  
ATOM   2453  CA  ARG A 155      29.434  19.967  56.754  1.00  0.00           C  
ATOM   2454  C   ARG A 155      29.532  21.006  55.645  1.00  0.00           C  
ATOM   2455  O   ARG A 155      30.512  21.037  54.894  1.00  0.00           O  
ATOM   2456  CB  ARG A 155      30.266  20.414  57.947  1.00  0.00           C  
ATOM   2457  CG  ARG A 155      30.117  19.551  59.190  1.00  0.00           C  
ATOM   2458  CD  ARG A 155      30.993  20.022  60.293  1.00  0.00           C  
ATOM   2459  NE  ARG A 155      30.587  21.327  60.790  1.00  0.00           N  
ATOM   2460  CZ  ARG A 155      31.377  22.156  61.499  1.00  0.00           C  
ATOM   2461  NH1 ARG A 155      32.610  21.802  61.787  1.00  0.00           N  
ATOM   2462  NH2 ARG A 155      30.913  23.324  61.906  1.00  0.00           N  
ATOM   2463  H   ARG A 155      30.809  18.575  55.890  1.00  0.00           H  
ATOM   2464  HA  ARG A 155      28.394  19.881  57.074  1.00  0.00           H  
ATOM   2465 1HB  ARG A 155      31.320  20.419  57.674  1.00  0.00           H  
ATOM   2466 2HB  ARG A 155      29.993  21.434  58.219  1.00  0.00           H  
ATOM   2467 1HG  ARG A 155      29.083  19.585  59.535  1.00  0.00           H  
ATOM   2468 2HG  ARG A 155      30.387  18.522  58.953  1.00  0.00           H  
ATOM   2469 1HD  ARG A 155      30.949  19.314  61.120  1.00  0.00           H  
ATOM   2470 2HD  ARG A 155      32.019  20.098  59.936  1.00  0.00           H  
ATOM   2471  HE  ARG A 155      29.645  21.634  60.588  1.00  0.00           H  
ATOM   2472 1HH1 ARG A 155      32.965  20.908  61.476  1.00  0.00           H  
ATOM   2473 2HH1 ARG A 155      33.203  22.423  62.319  1.00  0.00           H  
ATOM   2474 1HH2 ARG A 155      29.965  23.596  61.685  1.00  0.00           H  
ATOM   2475 2HH2 ARG A 155      31.506  23.945  62.437  1.00  0.00           H  
ATOM   2476  N   PHE A 156      28.507  21.853  55.551  1.00  0.00           N  
ATOM   2477  CA  PHE A 156      28.409  22.882  54.523  1.00  0.00           C  
ATOM   2478  C   PHE A 156      28.109  24.208  55.212  1.00  0.00           C  
ATOM   2479  O   PHE A 156      26.944  24.517  55.487  1.00  0.00           O  
ATOM   2480  CB  PHE A 156      27.318  22.552  53.503  1.00  0.00           C  
ATOM   2481  CG  PHE A 156      27.445  21.180  52.904  1.00  0.00           C  
ATOM   2482  CD1 PHE A 156      26.954  20.067  53.572  1.00  0.00           C  
ATOM   2483  CD2 PHE A 156      28.055  20.998  51.673  1.00  0.00           C  
ATOM   2484  CE1 PHE A 156      27.071  18.805  53.022  1.00  0.00           C  
ATOM   2485  CE2 PHE A 156      28.172  19.738  51.120  1.00  0.00           C  
ATOM   2486  CZ  PHE A 156      27.679  18.641  51.796  1.00  0.00           C  
ATOM   2487  H   PHE A 156      27.767  21.767  56.234  1.00  0.00           H  
ATOM   2488  HA  PHE A 156      29.359  22.931  53.991  1.00  0.00           H  
ATOM   2489 1HB  PHE A 156      26.341  22.626  53.979  1.00  0.00           H  
ATOM   2490 2HB  PHE A 156      27.344  23.280  52.694  1.00  0.00           H  
ATOM   2491  HD1 PHE A 156      26.472  20.198  54.540  1.00  0.00           H  
ATOM   2492  HD2 PHE A 156      28.445  21.866  51.138  1.00  0.00           H  
ATOM   2493  HE1 PHE A 156      26.681  17.940  53.558  1.00  0.00           H  
ATOM   2494  HE2 PHE A 156      28.653  19.609  50.150  1.00  0.00           H  
ATOM   2495  HZ  PHE A 156      27.772  17.645  51.363  1.00  0.00           H  
ATOM   2496  N   GLN A 157      29.150  24.985  55.496  1.00  0.00           N  
ATOM   2497  CA  GLN A 157      29.063  26.119  56.406  1.00  0.00           C  
ATOM   2498  C   GLN A 157      29.173  27.418  55.620  1.00  0.00           C  
ATOM   2499  O   GLN A 157      30.023  27.552  54.740  1.00  0.00           O  
ATOM   2500  CB  GLN A 157      30.159  26.048  57.473  1.00  0.00           C  
ATOM   2501  CG  GLN A 157      30.134  27.195  58.469  1.00  0.00           C  
ATOM   2502  CD  GLN A 157      31.185  27.044  59.552  1.00  0.00           C  
ATOM   2503  OE1 GLN A 157      31.525  25.929  59.956  1.00  0.00           O  
ATOM   2504  NE2 GLN A 157      31.706  28.169  60.030  1.00  0.00           N  
ATOM   2505  H   GLN A 157      30.035  24.772  55.057  1.00  0.00           H  
ATOM   2506  HA  GLN A 157      28.100  26.080  56.917  1.00  0.00           H  
ATOM   2507 1HB  GLN A 157      30.064  25.116  58.031  1.00  0.00           H  
ATOM   2508 2HB  GLN A 157      31.136  26.042  56.991  1.00  0.00           H  
ATOM   2509 1HG  GLN A 157      30.322  28.128  57.937  1.00  0.00           H  
ATOM   2510 2HG  GLN A 157      29.154  27.227  58.945  1.00  0.00           H  
ATOM   2511 1HE2 GLN A 157      32.404  28.132  60.747  1.00  0.00           H  
ATOM   2512 2HE2 GLN A 157      31.401  29.052  59.675  1.00  0.00           H  
ATOM   2513  N   LEU A 158      28.308  28.375  55.941  1.00  0.00           N  
ATOM   2514  CA  LEU A 158      28.498  29.755  55.515  1.00  0.00           C  
ATOM   2515  C   LEU A 158      28.849  30.653  56.694  1.00  0.00           C  
ATOM   2516  O   LEU A 158      28.328  30.480  57.795  1.00  0.00           O  
ATOM   2517  CB  LEU A 158      27.230  30.276  54.827  1.00  0.00           C  
ATOM   2518  CG  LEU A 158      26.735  29.452  53.632  1.00  0.00           C  
ATOM   2519  CD1 LEU A 158      25.452  30.065  53.088  1.00  0.00           C  
ATOM   2520  CD2 LEU A 158      27.816  29.408  52.563  1.00  0.00           C  
ATOM   2521  H   LEU A 158      27.497  28.137  56.496  1.00  0.00           H  
ATOM   2522  HA  LEU A 158      29.318  29.786  54.796  1.00  0.00           H  
ATOM   2523 1HB  LEU A 158      26.426  30.310  55.561  1.00  0.00           H  
ATOM   2524 2HB  LEU A 158      27.416  31.291  54.476  1.00  0.00           H  
ATOM   2525  HG  LEU A 158      26.506  28.437  53.959  1.00  0.00           H  
ATOM   2526 1HD1 LEU A 158      25.100  29.480  52.238  1.00  0.00           H  
ATOM   2527 2HD1 LEU A 158      24.690  30.066  53.867  1.00  0.00           H  
ATOM   2528 3HD1 LEU A 158      25.646  31.088  52.767  1.00  0.00           H  
ATOM   2529 1HD2 LEU A 158      27.465  28.821  51.713  1.00  0.00           H  
ATOM   2530 2HD2 LEU A 158      28.045  30.422  52.234  1.00  0.00           H  
ATOM   2531 3HD2 LEU A 158      28.716  28.949  52.974  1.00  0.00           H  
ATOM   2532  N   GLY A 159      29.734  31.614  56.456  1.00  0.00           N  
ATOM   2533  CA  GLY A 159      30.115  32.576  57.483  1.00  0.00           C  
ATOM   2534  C   GLY A 159      31.170  31.997  58.418  1.00  0.00           C  
ATOM   2535  O   GLY A 159      31.213  30.787  58.645  1.00  0.00           O  
ATOM   2536  OXT GLY A 159      31.970  32.721  58.942  1.00  0.00           O  
ATOM   2537  H   GLY A 159      30.155  31.680  55.540  1.00  0.00           H  
ATOM   2538 1HA  GLY A 159      30.500  33.480  57.010  1.00  0.00           H  
ATOM   2539 2HA  GLY A 159      29.235  32.864  58.056  1.00  0.00           H  
TER                                                                             
# All scores below are weighted scores, not raw scores.
#BEGIN_POSE_ENERGIES_TABLE D0544_ba.pdb
label fa_atr fa_rep fa_sol fa_intra_rep fa_intra_sol_xover4 lk_ball_wtd fa_elec pro_close hbond_sr_bb hbond_lr_bb hbond_bb_sc hbond_sc dslf_fa13 atom_pair_constraint coordinate_constraint angle_constraint dihedral_constraint metalbinding_constraint omega fa_dun p_aa_pp yhh_planarity ref chainbreak rama_prepro res_type_constraint total
weights 1 0.55 1 0.005 1 1 1 1.25 1 1 1 1 1.25 1 1 1 1 1 0.4 0.7 0.6 0.625 1 1 0.45 1 NA
pose -881.497 97.6441 494.801 1.68909 30.1256 -5.60865 -319.692 0.34563 -31.9894 -86.9708 -30.4738 -43.841 0 0 0 0 0 0 21.761 197.659 -53.8671 0.03569 24.8929 0 -16.9738 0 -601.96
THR:NtermProteinFull_1 -2.65149 0.28447 1.68112 0.01096 0.06093 -0.02498 -2.01346 0 0 0 -0.47649 0 0 0 0 0 0 0 0.16684 0.06869 0 0 1.15175 0 0 0 -1.74166
GLN_2 -5.68353 0.38406 4.63922 0.006 0.22683 -0.50755 -2.78676 0 0 0 -2.10998 0 0 0 0 0 0 0 0.20302 3.33457 0.18393 0 -1.45095 0 -0.02026 0 -3.58141
THR_3 -5.45817 0.95935 3.51495 0.01285 0.05389 0.06159 -2.49381 0 0 0 -0.52126 0 0 0 0 0 0 0 1.40001 0.5566 -0.17619 0 1.15175 0 0.02153 0 -0.9169
ILE_4 -7.31238 1.42662 0.04172 0.02494 0.06964 -0.03709 -0.9657 0 0 0 0 0 0 0 0 0 0 0 -0.03018 0.27707 -0.73909 0 2.30374 0 -0.13359 0 -5.07431
GLU_5 -6.03459 0.79227 5.36399 0.00691 0.305 -0.0206 -3.92901 0 0 0 0 -0.32356 0 0 0 0 0 0 0.04889 3.22027 0.32299 0 -2.72453 0 -0.05966 0 -3.03164
VAL_6 -6.06789 0.77389 0.45098 0.01478 0.04025 0.01737 -1.89234 0 0 0 0 0 0 0 0 0 0 0 -0.05087 0.13497 -0.79428 0 2.64269 0 -0.07971 0 -4.81016
ARG_7 -6.7719 0.48881 6.58127 0.01478 0.27025 -0.02684 -4.61785 0 0 0 -1.17846 0 0 0 0 0 0 0 -0.03464 2.04122 -0.04297 0 -0.09474 0 -0.13744 0 -3.5085
VAL_8 -5.86399 0.58604 0.87266 0.01412 0.03933 0.10939 -1.71832 0 0 0 0 0 0 0 0 0 0 0 0.3517 0.1593 -0.79378 0 2.64269 0 -0.12913 0 -3.72997
ASP_9 -5.07824 0.17776 6.18224 0.00606 0.68178 -0.08024 -2.89456 0 0 0 0 -0.67287 0 0 0 0 0 0 1.76633 2.39252 -0.79673 0 -2.14574 0 0.16636 0 -0.29534
ASN_10 -3.82966 0.18765 3.70124 0.00696 0.31295 -0.18423 -0.04261 0 0 0 0 -0.84252 0 0 0 0 0 0 -0.02716 1.78204 -1.00668 0 -1.34026 0 0.37268 0 -0.9096
GLY_11 -3.8934 0.46238 3.24284 0.00014 0 0.13188 -1.96828 0 0 0 0 0 0 0 0 0 0 0 0.11723 0 -1.496 0 0.79816 0 -0.22403 0 -2.82908
ARG_12 -5.26382 0.21779 5.59305 0.01253 0.37859 0.01352 -4.04563 0 0 0 0 -0.67287 0 0 0 0 0 0 0.59757 2.00638 0.00167 0 -0.09474 0 -0.2875 0 -1.54346
VAL_13 -6.47903 0.66709 0.1183 0.01511 0.04317 0.17262 -1.80407 0 0 0 0 0 0 0 0 0 0 0 -0.04723 0.04477 -0.67609 0 2.64269 0 -0.1928 0 -5.49547
ARG_14 -6.02119 0.7124 5.62977 0.01039 0.18903 0.27016 -4.16952 0 0 0 0 -0.92074 0 0 0 0 0 0 -0.01546 1.98363 -0.06583 0 -0.09474 0 -0.2052 0 -2.69729
VAL_15 -6.77568 0.73133 0.23775 0.01443 0.0426 0.1136 -2.01703 0 0 0 0 0 0 0 0 0 0 0 -0.07572 0.05085 -0.63141 0 2.64269 0 -0.18375 0 -5.85033
ARG_16 -5.87136 0.38092 5.62126 0.01612 0.39698 0.32078 -4.65784 0 0 0 0 -0.97738 0 0 0 0 0 0 -0.03446 2.06602 0.13646 0 -0.09474 0 -0.12151 0 -2.81874
ASN_17 -9.41377 1.02017 6.9653 0.01381 0.6352 -0.11112 -3.28918 0 0 0 -1.52693 -0.78999 0 0 0 0 0 0 0.8649 1.53195 -0.56562 0 -1.34026 0 -0.04194 0 -6.04748
GLY_18 -2.92587 0.38483 2.82389 0.00017 0 0.00363 -1.59384 0 0 0 0 0 0 0 0 0 0 0 0.12025 0 0.40277 0 0.79816 0 0.3831 0 0.39709
THR_19 -6.87594 0.62487 4.37562 0.01098 0.06731 -0.14845 -1.00819 0 0 0 -1.70658 -0.78999 0 0 0 0 0 0 -0.00849 0.81346 -0.69784 0 1.15175 0 0.61045 0 -3.58103
ASP_20 -3.46149 0.19658 3.64558 0.00462 0.34323 -0.23746 -1.67015 0 0 0 -1.51077 0 0 0 0 0 0 0 0.09871 1.87705 -0.24628 0 -2.14574 0 -0.13677 0 -3.24289
ARG_21 -4.62082 0.57787 4.66245 0.01923 0.63357 0.20197 -1.03045 0.04375 0 0 -2.13332 0 0 0 0 0 0 0 0.16904 1.31289 -0.21711 0 -0.09474 0 -0.39676 0 -0.87243
PRO_22 -4.13504 0.58179 1.65417 0.00304 0.0767 -0.07334 -0.3727 0.15214 0 0 0 0 0 0 0 0 0 0 -0.04727 0.22572 -1.1394 0 -1.64321 0 -0.36259 0 -5.08001
ILE_23 -8.96372 1.33029 1.41801 0.02885 0.13143 -0.21161 -1.92063 0 0 0 0 0 0 0 0 0 0 0 0.06159 0.47528 -0.32126 0 2.30374 0 -0.29804 0 -5.96607
ARG_24 -5.61013 0.63764 5.13713 0.0195 0.63635 0.16713 -4.09599 0 0 0 0 -0.87448 0 0 0 0 0 0 0.20483 3.1967 0.10056 0 -0.09474 0 0.03505 0 -0.54044
VAL_25 -7.8741 0.96184 1.05938 0.01481 0.0402 0.12079 -2.30511 0 0 0 0 0 0 0 0 0 0 0 0.19436 0.10438 -0.79323 0 2.64269 0 -0.13865 0 -5.97264
ARG_26 -6.26658 0.42501 5.09141 0.01043 0.19601 0.43693 -4.18732 0 0 0 0 -0.94609 0 0 0 0 0 0 0.06552 2.01223 -0.04653 0 -0.09474 0 -0.21817 0 -3.5219
VAL_27 -5.45938 0.25285 0.32456 0.01398 0.04119 -0.04477 -1.74589 0 0 0 0 0 0 0 0 0 0 0 -0.05254 0.09713 -0.75634 0 2.64269 0 -0.21862 0 -4.90515
THR_28 -5.3415 0.80663 3.82082 0.00878 0.05269 0.214 -3.20792 0 0 0 0 -0.99381 0 0 0 0 0 0 0.20221 0.04596 -0.2149 0 1.15175 0 -0.14874 0 -3.60403
ALA_29 -4.02721 0.45448 1.44784 0.00126 0 -0.04426 -0.95931 0 0 0 0 0 0 0 0 0 0 0 -0.02165 0 -0.17653 0 1.32468 0 0.30411 0 -1.6966
GLY_30 -1.45679 0.10716 1.36542 0.0001 0 -0.16359 0.16753 0 0 0 0 0 0 0 0 0 0 0 -0.00288 0 -1.15818 0 0.79816 0 -0.07875 0 -0.42182
GLY_31 -1.10675 0.17804 1.06985 0.00011 0 -0.17047 0.2957 0 0 0 0 0 0 0 0 0 0 0 -0.14254 0 -1.48904 0 0.79816 0 -0.73584 0 -1.30276
GLU_32 -3.60364 0.29038 4.47208 0.00707 0.29862 0.01834 -2.92543 0 0 0 0 -0.98187 0 0 0 0 0 0 -0.0307 2.58364 0.17307 0 -2.72453 0 -0.37971 0 -2.80271
THR_33 -3.53836 0.50281 2.16494 0.00824 0.05185 -0.10148 -0.89348 0 0 0 0 -0.99381 0 0 0 0 0 0 0.00046 0.0625 -0.21413 0 1.15175 0 0.05509 0 -1.74363
ARG_34 -4.46169 0.33079 4.27433 0.0107 0.208 0.22318 -3.26649 0 0 0 0 -0.98187 0 0 0 0 0 0 0.10724 1.85061 -0.12444 0 -0.09474 0 -0.02811 0 -1.95249
GLU_35 -4.95018 0.43018 4.52799 0.00616 0.25124 0.18435 -3.41225 0 0 0 0 -1.35038 0 0 0 0 0 0 -0.02062 3.44075 0.20388 0 -2.72453 0 -0.00909 0 -3.42249
TYR_36 -7.24621 0.73456 2.67029 0.02296 0.2807 -0.00714 -2.18346 0 0 0 0 0 0 0 0 0 0 0 0.32835 1.71361 -0.3741 0.00831 0.58223 0 -0.07691 0 -3.54682
THR_37 -2.28177 0.13222 0.98967 0.00826 0.05373 -0.34072 -0.44845 0 0 0 0 0 0 0 0 0 0 0 -0.04341 0.04201 -0.1671 0 1.15175 0 -0.10078 0 -1.00458
VAL_38 -7.86635 0.94626 2.26027 0.01467 0.04238 0.06718 -2.22482 0 0 0 0 0 0 0 0 0 0 0 -0.04136 0.14981 -0.7551 0 2.64269 0 -0.15297 0 -4.91735
ASN_39 -5.03547 0.42517 4.08817 0.00526 0.21775 0.01805 -2.23873 2e-05 0 0 0 0 0 0 0 0 0 0 -0.00096 1.36529 0.0445 0 -1.34026 0 0.06598 0 -2.38522
PRO_40 -5.42657 0.69748 2.63937 0.00291 0.07102 -0.55414 -0.54189 0.03507 0 0 0 0 0 0 0 0 0 0 -0.09178 0.04784 -0.80467 0 -1.64321 0 0.07538 0 -5.49318
GLY_41 -1.44091 0.04142 1.64169 0.00011 0 0.02453 -1.33582 0 0 0 0 0 0 0 0 0 0 0 -0.09667 0 -1.45539 0 0.79816 0 -0.60347 0 -2.42635
THR_42 -4.73696 0.26913 4.37792 0.00776 0.07236 -0.06521 -2.8149 0 0 0 0 0 0 0 0 0 0 0 0.14629 0.07048 -0.61885 0 1.15175 0 -0.45027 0 -2.59051
GLU_43 -3.81832 0.27133 3.12037 0.00592 0.26052 0.08353 -2.16076 0 0 0 0 -0.97738 0 0 0 0 0 0 0.69854 2.52071 -0.04635 0 -2.72453 0 -0.03654 0 -2.80296
LEU_44 -6.78069 1.46533 0.88629 0.01635 0.07054 0.19595 -1.90369 0 0 0 0 0 0 0 0 0 0 0 0.64782 1.71942 -0.34578 0 1.66147 0 -0.10638 0 -2.47335
GLU_45 -3.86974 0.32976 3.12414 0.00627 0.31202 0.02316 -2.42914 0 0 0 0 -0.92074 0 0 0 0 0 0 0.11902 3.1381 0.133 0 -2.72453 0 0.08196 0 -2.67671
VAL_46 -5.19493 0.63772 0.86761 0.01849 0.05246 0.094 -1.64331 0 0 0 0 0 0 0 0 0 0 0 -0.00414 -0.00019 -0.3369 0 2.64269 0 -0.02959 0 -2.8961
GLU_47 -1.93106 0.09809 0.9892 0.00601 0.2667 -0.17995 -0.53429 0 0 0 0 0 0 0 0 0 0 0 0.03172 2.37185 0.09954 0 -2.72453 0 -0.19396 0 -1.70068
LEU_48 -6.01159 0.58686 0.73541 0.01585 0.05189 -0.11023 -1.01233 0 0 0 0 0 0 0 0 0 0 0 0.02659 0.37558 -0.29594 0 1.66147 0 -0.03262 0 -4.00905
SER_49 -3.18832 0.50306 3.69651 0.00152 0.07837 -0.32451 -0.97988 0.00048 0 0 0 0 0 0 0 0 0 0 0.09078 0.31166 -0.18737 0 -0.28969 0 -0.30903 0 -0.59642
PRO_50 -2.54985 0.35746 1.68003 0.00263 0.04367 0.10213 -0.18077 0.016 0 0 -0.92144 0 0 0 0 0 0 0 -0.03749 0.56713 -0.33885 0 -1.64321 0 -0.49322 0 -3.39579
GLU_51 -2.49787 0.27184 2.29255 0.00701 0.33377 -0.21142 -0.08989 0 0 0 0 0 0 0 0 0 0 0 -0.04561 2.36624 -0.1021 0 -2.72453 0 -0.48743 0 -0.88745
GLN_52 -7.42243 0.60615 5.63705 0.01173 0.63804 -0.30841 -1.3738 0 0 0 0 0 0 0 0 0 0 0 0.94924 2.47117 -0.04241 0 -1.45095 0 -0.0671 0 -0.35172
GLN_53 -5.59486 0.3694 4.31608 0.00609 0.22819 -0.06056 -1.52534 0 0 0 -0.92144 0 0 0 0 0 0 0 0.0638 3.14276 -0.19064 0 -1.45095 0 0.06499 0 -1.55247
ASN_54 -6.12777 0.4663 4.79744 0.00836 0.33421 -0.50202 -0.55902 0 0 0 0 -0.84252 0 0 0 0 0 0 -0.02793 1.55245 -0.68961 0 -1.34026 0 -0.12049 0 -3.05087
ASN_55 -7.16336 0.78626 4.91735 0.0049 0.30754 -0.2242 -2.03685 0 0 0 -1.1981 0 0 0 0 0 0 0 0.01486 2.16873 -0.63389 0 -1.34026 0 0.26311 0 -4.1339
ALA_56 -4.61107 0.2655 1.73722 0.00118 0 0.22884 -2.03961 0 0 0 0 0 0 0 0 0 0 0 0.00394 0 -0.44929 0 1.32468 0 0.2803 0 -3.25832
MET_57 -8.50827 1.18453 2.93734 0.00676 0.08104 -0.05929 -2.27114 0 0 0 0 0 0 0 0 0 0 0 -0.06004 1.85155 0.27611 0 1.65735 0 0.30813 0 -2.59594
VAL_58 -6.3927 0.43848 0.64472 0.01449 0.04008 0.13111 -1.98997 0 0 0 0 0 0 0 0 0 0 0 0.01845 0.07757 -0.7748 0 2.64269 0 0.1085 0 -5.04138
GLU_59 -6.85003 0.89864 5.40045 0.0081 0.32538 0.36538 -4.67159 0 0 0 0 -1.54604 0 0 0 0 0 0 -0.01024 2.66658 0.14547 0 -2.72453 0 -0.04717 0 -6.03962
VAL_60 -7.19079 1.52226 0.53316 0.01466 0.04036 0.05865 -2.18134 0 0 0 0 0 0 0 0 0 0 0 -0.06761 0.23322 -0.73919 0 2.64269 0 -0.04622 0 -5.18015
GLN_61 -5.11044 0.3395 3.36068 0.00817 0.20348 0.07805 -3.00888 0 0 0 0 -0.47019 0 0 0 0 0 0 -0.0126 2.67076 0.30628 0 -1.45095 0 -0.16321 0 -3.24933
VAL_62 -4.64501 0.59289 1.692 0.02612 0.07049 0.15632 -1.36821 0 0 0 0 0 0 0 0 0 0 0 -0.0065 0.64364 -0.00934 0 2.64269 0 0.12578 0 -0.07915
GLY_63 -1.259 0.12524 1.10384 3e-05 0 -0.26675 0.42708 0 0 0 0 0 0 0 0 0 0 0 -0.09865 0 -1.26151 0 0.79816 0 0.30254 0 -0.12903
ASN_64 -1.48645 0.08825 1.4717 0.00683 0.32474 -0.12963 -0.11755 0 0 0 0 0 0 0 0 0 0 0 -0.02374 1.58916 -0.58581 0 -1.34026 0 -0.05362 0 -0.25637
GLU_65 -4.13136 0.29302 3.60589 0.0063 0.25962 -0.0535 -1.65661 0 0 0 0 0 0 0 0 0 0 0 0.00651 2.46929 -0.01917 0 -2.72453 0 -0.25685 0 -2.20139
ILE_66 -7.56273 1.00034 2.72517 0.02529 0.06546 -0.13366 -2.1113 0 0 0 0 0 0 0 0 0 0 0 0.01223 0.27117 -0.63831 0 2.30374 0 -0.1411 0 -4.1837
VAL_67 -6.26289 0.6412 1.38221 0.01507 0.0409 0.05284 -2.11082 0 0 0 0 0 0 0 0 0 0 0 -0.04963 0.04286 -0.78728 0 2.64269 0 -0.31269 0 -4.70555
PHE_68 -11.2756 3.12688 1.91723 0.02136 0.19578 -0.13932 -1.93247 0 0 0 0 0 0 0 0 0 0 0 0.51113 1.67648 -0.31706 0 1.21829 0 -0.32799 0 -5.32531
PHE_69 -9.43289 1.37285 2.0333 0.05238 0.0776 -0.16533 -2.19021 0 0 0 0 0 0 0 0 0 0 0 -0.05504 3.22004 -0.2569 0 1.21829 0 0.16662 0 -3.95928
ILE_70 -9.09747 1.43759 1.78389 0.02465 0.07002 0.11966 -2.23137 0 0 0 0 0 0 0 0 0 0 0 0.42392 0.32763 -0.75011 0 2.30374 0 0.09336 0 -5.49449
LEU_71 -7.54876 1.28844 2.03484 0.01583 0.0776 0.22307 -2.55956 0 0 0 0 0 0 0 0 0 0 0 -0.015 0.84107 -0.05025 0 1.66147 0 -0.18056 0 -4.2118
ALA_72 -5.75152 0.96762 2.01172 0.00128 0 0.11246 -1.63838 0 0 0 0 0 0 0 0 0 0 0 2.75857 0 -0.53907 0 1.32468 0 0.01783 0 -0.73482
HIS_D_73 -5.7919 0.34206 4.61246 0.00367 0.41847 0.47212 -1.04149 0 0 0 -1.02558 -1.65745 0 0 0 0 0 0 0.21493 1.37091 -0.29002 0 -0.30065 0 0.02795 0 -2.64452
ASN_74 -5.74755 0.39792 4.5905 0.01676 0.62615 -0.26971 -1.6896 0 0 0 -1.2987 0 0 0 0 0 0 0 0.01112 1.71375 -0.4903 0 -1.34026 0 -0.00238 0 -3.48229
GLU_75 -4.84345 0.40557 4.45873 0.00842 0.35324 -0.10196 -2.301 0 0 0 0 0 0 0 0 0 0 0 0.00884 2.7125 -0.10354 0 -2.72453 0 -0.19104 0 -2.31823
GLU_76 -5.04021 0.36436 5.14588 0.00834 0.3354 0.14328 -2.588 0 0 0 0 -0.97203 0 0 0 0 0 0 0.00857 2.63708 -0.05178 0 -2.72453 0 -0.21509 0 -2.94872
LEU_77 -7.55688 0.52474 3.77917 0.02151 0.0781 -0.48077 -1.38481 0 0 0 -0.64166 0 0 0 0 0 0 0 0.04642 0.39415 -0.2658 0 1.66147 0 -0.21162 0 -4.03598
ALA_78 -6.35018 1.01509 2.59373 0.00136 0 -0.0365 -1.80831 0 0 0 0 0 0 0 0 0 0 0 -0.02713 0 -0.17419 0 1.32468 0 -0.25305 0 -3.7145
LYS_79 -5.61831 0.36431 6.07673 0.00712 0.10944 -0.23623 -3.24159 0 0 0 0 0 0 0 0 0 0 0 0.05449 1.17119 -0.01665 0 -0.71458 0 -0.20143 0 -2.24551
ARG_80 -5.4092 0.18509 5.32475 0.01406 0.33166 0.11971 -2.7555 0 0 0 0 -0.97203 0 0 0 0 0 0 -0.02726 2.09651 -0.05516 0 -0.09474 0 -0.23502 0 -1.47715
TRP_81 -12.4846 1.15112 3.91079 0.02639 0.30439 -0.41904 -2.05845 0 0 0 0 0 0 0 0 0 0 0 0.25226 2.23121 0.04347 0 2.26099 0 -0.18014 0 -4.96165
TRP_82 -13.4362 1.34709 5.44457 0.02116 0.44082 -0.78867 -2.43427 0 0 0 0 0 0 0 0 0 0 0 0.02622 1.88028 -0.35348 0 2.26099 0 0.05822 0 -5.53325
GLU_83 -5.70741 0.54024 6.94815 0.00632 0.70946 0.23475 -4.48146 0 0 0 -0.62089 -0.45023 0 0 0 0 0 0 0.50175 3.34825 -0.33919 0 -2.72453 0 -0.22092 0 -2.25572
GLU_84 -5.53086 0.26153 5.66664 0.00873 0.33056 0.12338 -2.05518 0 0 0 0 -0.87774 0 0 0 0 0 0 0.21877 2.87963 -0.02187 0 -2.72453 0 -0.22071 0 -1.94163
ALA_85 -6.83469 1.26722 2.15334 0.00136 0 0.17037 -2.79452 0 0 0 0 0 0 0 0 0 0 0 0.30776 0 -0.20254 0 1.32468 0 -0.06109 0 -4.66812
LYS_86 -6.61076 0.59861 6.21866 0.0118 0.20481 -0.05259 -3.09393 0 0 0 0 -0.45023 0 0 0 0 0 0 -0.03381 1.54581 -0.02539 0 -0.71458 0 -0.35345 0 -2.75505
GLN_87 -3.7198 0.53911 3.56309 0.00641 0.24325 0.21137 -1.59807 0 0 0 -0.62089 0 0 0 0 0 0 0 0.01504 2.59724 -0.18909 0 -1.45095 0 -0.49235 0 -0.89564
ARG_88 -5.57463 0.32657 5.19215 0.01635 0.56344 0.4753 -3.31549 0 0 0 0 -2.42378 0 0 0 0 0 0 0.27694 2.89792 -0.21801 0 -0.09474 0 -0.03877 0 -1.91676
ALA_89 -5.0883 1.22735 1.46179 0.00129 0 -0.17877 -0.12848 0 0 0 0 0 0 0 0 0 0 0 2.24034 0 -0.06685 0 1.32468 0 -0.01641 0 0.77665
LYS_90 -6.23928 0.44791 4.69595 0.01616 0.32775 -0.10476 -2.6934 0 0 0 0 0 0 0 0 0 0 0 1.04636 1.27464 -0.16581 0 -0.71458 0 -0.14949 0 -2.25855
ILE_91 -7.10136 0.73015 0.31338 0.02693 0.08802 0.04982 -1.59821 0 0 0 0 0 0 0 0 0 0 0 0.00384 0.17238 -0.4977 0 2.30374 0 0.11154 0 -5.39748
LEU_92 -8.71267 1.89077 0.61785 0.01867 0.11893 0.07486 -1.69696 0 0 0 0 0 0 0 0 0 0 0 0.12081 0.90856 -0.21479 0 1.66147 0 0.10865 0 -5.10385
VAL_93 -7.97973 0.93949 0.20931 0.01495 0.04094 -0.14464 -2.13546 0 0 0 0 0 0 0 0 0 0 0 0.0217 0.03985 -0.79402 0 2.64269 0 -0.07473 0 -7.21965
MET_94 -9.87481 1.60903 2.94954 0.00632 0.00596 0.36315 -2.17383 0 0 0 0 0 0 0 0 0 0 0 0.21541 2.0647 -0.11062 0 1.65735 0 -0.12191 0 -3.40973
VAL_95 -6.72483 0.5395 1.01887 0.01456 0.04754 0.08492 -1.70071 0 0 0 0 0 0 0 0 0 0 0 0.18472 0.03455 -0.5627 0 2.64269 0 0.02508 0 -4.39582
LEU_96 -7.48916 1.0718 2.54567 0.01809 0.13707 -0.35986 -1.6469 0 0 0 0 0 0 0 0 0 0 0 -0.06306 1.09789 -0.17963 0 1.66147 0 0.11487 0 -3.09175
ASN_97 -5.44953 0.50648 4.34996 0.0069 0.30434 -0.13986 -1.02722 0 0 0 -0.48452 -0.6425 0 0 0 0 0 0 -0.05417 1.64513 -1.01013 0 -1.34026 0 -0.21667 0 -3.55204
GLY_98 -4.17472 0.7126 2.61865 8e-05 0 -0.08453 -0.51776 0 0 0 0 0 0 0 0 0 0 0 -0.08274 0 -1.46953 0 0.79816 0 -0.7918 0 -2.99159
ARG_99 -5.98458 0.35473 6.20678 0.01583 0.41333 0.04467 -4.42305 0 0 0 0 -1.01439 0 0 0 0 0 0 0.11094 2.15747 0.10122 0 -0.09474 0 -0.30872 0 -2.42051
VAL_100 -6.83842 0.70567 1.08603 0.01447 0.04369 0.2148 -2.09436 0 0 0 0 0 0 0 0 0 0 0 0.04278 0.01974 -0.46389 0 2.64269 0 -0.10488 0 -4.73169
ARG_101 -8.07049 0.80681 5.63057 0.01383 0.35564 0.1036 -3.66267 0 0 0 0 -0.83991 0 0 0 0 0 0 -0.04425 2.16132 0.03733 0 -0.09474 0 -0.17365 0 -3.77659
VAL_102 -7.35855 1.38574 0.33302 0.01482 0.04176 0.0881 -2.0192 0 0 0 0 0 0 0 0 0 0 0 -0.0559 0.11421 -0.70229 0 2.64269 0 -0.12134 0 -5.63694
ARG_103 -7.20943 0.53 4.96674 0.01788 0.33223 0.11162 -3.1035 0 0 0 0 -0.70991 0 0 0 0 0 0 -0.0083 2.75371 0.03377 0 -0.09474 0 -0.18435 0 -2.56428
ASN_104 -9.17654 0.78463 7.06512 0.0146 0.60033 -0.0635 -3.0413 0 0 0 -1.50141 -0.85987 0 0 0 0 0 0 -0.04721 1.54499 -0.5027 0 -1.34026 0 -0.10762 0 -6.63076
GLY_105 -2.96846 0.1329 2.86678 7e-05 0 -0.11349 -1.87576 0 0 0 0 0 0 0 0 0 0 0 -0.01786 0 0.38232 0 0.79816 0 0.0288 0 -0.76654
THR_106 -5.17818 0.4033 4.31969 0.01117 0.0687 -0.05834 -0.95608 0 0 0 -1.75626 -0.85987 0 0 0 0 0 0 0.08929 0.90553 -0.59892 0 1.15175 0 0.26726 0 -2.19097
ASP_107 -2.36956 0.16822 2.22566 0.00482 0.34279 -0.13495 -0.6697 0 0 0 -0.34166 0 0 0 0 0 0 0 -0.0243 2.19068 -0.33592 0 -2.14574 0 -0.19889 0 -1.28856
ARG_108 -4.34852 0.54315 4.56142 0.01931 0.63729 0.18516 -1.23106 0.00606 0 0 -2.13411 0 0 0 0 0 0 0 0.06847 1.30868 -0.2331 0 -0.09474 0 -0.43922 0 -1.15122
PRO_109 -3.64555 0.46179 1.48785 0.00343 0.10956 0.00691 -0.50806 0.02093 0 0 0 0 0 0 0 0 0 0 0.20613 0.63127 -1.01722 0 -1.64321 0 -0.39131 0 -4.27748
MET_110 -8.86749 0.88271 2.36554 0.00752 0.12163 -0.21641 -2.07574 0 0 0 0 0 0 0 0 0 0 0 0.00856 2.54412 -0.06192 0 1.65735 0 -0.26858 0 -3.90272
ARG_111 -5.95661 0.59319 5.8251 0.02468 0.75057 -0.26603 -4.41312 0 0 0 0 -0.61291 0 0 0 0 0 0 -0.03269 3.17719 0.00495 0 -0.09474 0 -0.01869 0 -1.01911
VAL_112 -8.03841 1.02229 0.95581 0.01455 0.03995 0.07616 -2.13121 0 0 0 0 0 0 0 0 0 0 0 0.07967 0.07767 -0.7311 0 2.64269 0 -0.21787 0 -6.20982
ARG_113 -6.8203 0.63238 5.03717 0.01027 0.18726 0.37327 -3.92324 0 0 0 0 -0.9965 0 0 0 0 0 0 -0.02463 2.10566 -0.015 0 -0.09474 0 -0.20122 0 -3.72962
VAL_114 -6.23556 0.29881 0.31219 0.01457 0.04268 -0.00534 -1.86266 0 0 0 0 0 0 0 0 0 0 0 -0.02786 0.06492 -0.75644 0 2.64269 0 -0.22865 0 -5.74064
THR_115 -4.73811 0.60185 3.59499 0.00793 0.05196 0.11942 -2.78151 0 0 0 0 -1.00271 0 0 0 0 0 0 0.19583 0.05 -0.19862 0 1.15175 0 -0.1502 0 -3.09744
ALA_116 -3.80279 0.55619 1.60906 0.00121 0 -0.05217 -1.07842 0 0 0 0 0 0 0 0 0 0 0 -0.01486 0 -0.27392 0 1.32468 0 0.24812 0 -1.48289
GLY_117 -1.52886 0.22707 1.54722 0.00012 0 -0.21223 -0.3011 0 0 0 -0.36925 0 0 0 0 0 0 0 0.06593 0 -1.09649 0 0.79816 0 -0.07971 0 -0.94914
GLY_118 -1.024 0.17822 1.02706 0.0001 0 -0.18116 0.16765 0 0 0 0 0 0 0 0 0 0 0 -0.13589 0 -1.45854 0 0.79816 0 -0.75553 0 -1.38392
GLU_119 -3.67459 0.23839 4.55601 0.00698 0.2704 0.06321 -2.89937 0 0 0 0 -0.98318 0 0 0 0 0 0 0.00451 2.86441 0.17749 0 -2.72453 0 -0.41157 0 -2.51185
THR_120 -4.08552 0.60718 2.25786 0.00824 0.0516 -0.19754 -1.06282 0 0 0 0 -1.00271 0 0 0 0 0 0 0.1786 0.06502 -0.22232 0 1.15175 0 0.09769 0 -2.15298
ARG_121 -4.69713 0.41755 4.3986 0.02036 0.41203 0.28746 -3.64638 0 0 0 0 -0.98318 0 0 0 0 0 0 0.07605 2.66472 -0.12049 0 -0.09474 0 -0.01887 0 -1.28402
GLU_122 -4.91434 0.37421 4.31078 0.00603 0.24753 -0.21072 -3.06482 0 0 0 0 -1.30917 0 0 0 0 0 0 -0.00373 3.43982 0.2161 0 -2.72453 0 0.00266 0 -3.6302
TYR_123 -7.83054 0.70229 2.47047 0.02296 0.29738 -0.07284 -2.08782 0 0 0 0 0 0 0 0 0 0 0 0.37398 1.96711 -0.37725 0.0071 0.58223 0 -0.07706 0 -4.02198
THR_124 -2.22595 0.11942 1.00681 0.00843 0.05373 -0.35241 -0.43526 0 0 0 0 0 0 0 0 0 0 0 -0.04309 0.04212 -0.16929 0 1.15175 0 -0.10456 0 -0.9483
VAL_125 -7.49449 0.63506 1.96835 0.01456 0.0426 0.03791 -2.12808 0 0 0 0 0 0 0 0 0 0 0 -0.05324 0.09834 -0.73425 0 2.64269 0 -0.13913 0 -5.10969
ASN_126 -5.02125 0.51028 4.04113 0.00526 0.22256 -0.03935 -2.19712 0.00028 0 0 0 0 0 0 0 0 0 0 0.0151 1.39029 0.03229 0 -1.34026 0 0.11379 0 -2.26699
PRO_127 -5.48773 0.81264 2.62689 0.00292 0.07074 -0.49877 -0.52736 0.03562 0 0 0 0 0 0 0 0 0 0 0.01665 0.04959 -0.78476 0 -1.64321 0 0.13976 0 -5.18701
GLY_128 -1.82421 0.03815 2.03736 9e-05 0 -0.14294 -1.43443 0 0 0 0 0 0 0 0 0 0 0 -0.11466 0 -1.43676 0 0.79816 0 -0.59116 0 -2.6704
THR_129 -4.91845 0.29536 4.61286 0.00782 0.07282 -0.21851 -2.78452 0 0 0 0 0 0 0 0 0 0 0 0.16702 0.11447 -0.58998 0 1.15175 0 -0.48654 0 -2.5759
GLU_130 -4.68201 0.45771 4.24598 0.00619 0.25886 0.26497 -2.90789 0 0 0 0 -1.54982 0 0 0 0 0 0 0.29096 2.50371 -0.05424 0 -2.72453 0 -0.0548 0 -3.94492
LEU_131 -7.0038 1.49021 0.89203 0.01784 0.08708 0.16409 -1.66428 0 0 0 0 0 0 0 0 0 0 0 0.02798 1.31663 -0.33354 0 1.66147 0 -0.07125 0 -3.41554
GLU_132 -3.25568 0.31177 2.66343 0.00481 0.26403 -0.16145 -1.69009 0 0 0 0 -0.37508 0 0 0 0 0 0 0.05696 3.42235 0.29909 0 -2.72453 0 0.17946 0 -1.00493
VAL_133 -5.64063 0.57668 1.18697 0.01511 0.04151 0.08857 -1.72189 0 0 0 0 0 0 0 0 0 0 0 -0.03591 0.06083 -0.75547 0 2.64269 0 0.06085 0 -3.4807
GLU_134 -2.4493 0.17544 1.73248 0.00618 0.28577 -0.0887 -1.35229 0 0 0 0 -0.63932 0 0 0 0 0 0 0.0421 2.49252 0.12024 0 -2.72453 0 -0.18706 0 -2.58646
LEU_135 -5.12714 0.62696 0.33785 0.01611 0.05026 -0.11975 -0.46156 0 0 0 0 0 0 0 0 0 0 0 0.02976 0.16786 -0.08463 0 1.66147 0 -0.02652 0 -2.92932
SER_136 -2.97058 0.42351 3.44023 0.0015 0.07685 -0.17151 -1.10966 0.00036 0 0 0 0 0 0 0 0 0 0 0.00781 0.23114 -0.21959 0 -0.28969 0 -0.31058 0 -0.89021
PRO_137 -2.97087 0.72772 2.01307 0.00241 0.03605 -0.13962 0.02062 0.03492 0 0 0 0 0 0 0 0 0 0 -0.05362 0.06075 -0.18372 0 -1.64321 0 -0.25439 0 -2.34987
GLU_138 -2.57826 0.2273 2.61453 0.00633 0.29717 -0.053 -0.33591 0 0 0 -0.46697 0 0 0 0 0 0 0 0.06446 2.63958 -0.27999 0 -2.72453 0 -0.28144 0 -0.87072
GLN_139 -7.19425 0.70211 5.33547 0.01032 0.67999 -0.73092 -2.41291 0 0 0 -0.36925 0 0 0 0 0 0 0 0.24646 1.97956 -0.04757 0 -1.45095 0 -0.44491 0 -3.69685
GLN_140 -6.41194 0.93795 4.48376 0.00729 0.19526 -0.55745 -0.73172 0 0 0 0 0 0 0 0 0 0 0 0.06872 2.40474 -0.07605 0 -1.45095 0 -0.17173 0 -1.30212
ASN_141 -4.76422 0.39186 3.67896 0.00829 0.31537 -0.44555 -0.00523 0 0 0 0 -1.01494 0 0 0 0 0 0 -0.04979 1.83155 -0.614 0 -1.34026 0 -0.24083 0 -2.24881
ASN_142 -4.08476 0.15278 3.62528 0.00544 0.2961 -0.45506 -0.80081 0 0 0 -0.46697 0 0 0 0 0 0 0 -0.03698 1.85425 -0.53014 0 -1.34026 0 -0.31018 0 -2.0913
ALA_143 -4.08634 0.3558 1.95779 0.00119 0 0.07116 -1.31915 0 0 0 0 0 0 0 0 0 0 0 0.41184 0 -0.07672 0 1.32468 0 -0.31931 0 -1.67907
GLU_144 -5.69047 0.28709 5.5885 0.00699 0.28282 0.19129 -3.23143 0 0 0 0 -0.87299 0 0 0 0 0 0 -0.00832 2.55706 -0.07221 0 -2.72453 0 -0.10574 0 -3.79192
VAL_145 -7.29558 0.93287 0.73974 0.01477 0.03876 0.06021 -2.21812 0 0 0 0 0 0 0 0 0 0 0 0.19615 0.09452 -0.75476 0 2.64269 0 -0.04812 0 -5.59686
GLU_146 -5.8081 0.65595 5.70646 0.00597 0.27753 0.0594 -4.45449 0 0 0 0 -0.20134 0 0 0 0 0 0 -0.01837 2.55606 0.20927 0 -2.72453 0 -0.07457 0 -3.81076
VAL_147 -7.54312 0.74936 0.31409 0.01476 0.04049 0.02007 -2.07801 0 0 0 0 0 0 0 0 0 0 0 -0.06152 0.07071 -0.74481 0 2.64269 0 -0.10028 0 -6.67557
GLU_148 -5.74174 0.66104 5.25869 0.00652 0.32521 0.21077 -4.13764 0 0 0 0 -0.30024 0 0 0 0 0 0 -0.05974 2.72841 0.35328 0 -2.72453 0 0.02041 0 -3.39955
VAL_149 -4.48029 0.57341 1.80124 0.0153 0.04832 -0.05353 -1.63196 0 0 0 0 0 0 0 0 0 0 0 0.07066 0.01762 -0.54419 0 2.64269 0 0.14251 0 -1.39823
GLY_150 -1.23342 0.0784 1.20541 2e-05 0 -0.25138 0.51061 0 0 0 0 0 0 0 0 0 0 0 -0.25789 0 -1.31293 0 0.79816 0 -0.03655 0 -0.49957
ASN_151 -2.24167 0.22137 2.50025 0.00578 0.31254 -0.14773 -1.5335 0 0 0 -0.47649 0 0 0 0 0 0 0 -0.04849 1.62579 -0.52936 0 -1.34026 0 -0.29216 0 -1.94392
ASN_152 -5.48601 0.21927 4.93135 0.005 0.23691 -0.17991 -2.70867 0 0 0 -0.93892 0 0 0 0 0 0 0 0.00187 1.43895 0.30754 0 -1.34026 0 -0.18067 0 -3.69356
LYS_153 -6.04682 0.81805 6.11245 0.00832 0.13243 0.13392 -4.42768 0 0 0 -0.52126 -0.20134 0 0 0 0 0 0 0.09042 1.2317 -0.05849 0 -0.71458 0 0.22579 0 -3.21709
TYR_154 -8.46608 0.73165 2.62028 0.02218 0.26728 -0.24024 -2.18654 0 0 0 0 0 0 0 0 0 0 0 0.12364 1.44949 -0.38021 0.02028 0.58223 0 -0.05113 0 -5.50718
ARG_155 -5.96412 0.40843 5.87576 0.01441 0.36089 -0.00556 -4.44778 0 0 0 0 -1.19655 0 0 0 0 0 0 0.04984 1.89264 -0.01551 0 -0.09474 0 -0.18919 0 -3.31147
PHE_156 -10.4353 1.90844 1.48538 0.02597 0.31914 -0.01351 -2.32578 0 0 0 0 0 0 0 0 0 0 0 0.64728 2.35336 -0.3191 0 1.21829 0 0.44386 0 -4.69193
GLN_157 -6.90168 0.47731 5.96364 0.0083 0.17815 -0.32204 -3.53224 0 0 0 -0.52789 0 0 0 0 0 0 0 1.27451 2.84148 0.25031 0 -1.45095 0 0.4592 0 -1.2819
LEU_158 -8.0143 1.06669 1.68833 0.01673 0.05711 0.08684 -1.18228 0 0 0 0 0 0 0 0 0 0 0 -0.01055 0.19407 -0.28579 0 1.66147 0 -0.12009 0 -4.84177
GLY:CtermProteinFull_159 -3.052 0.06501 5.15415 0.00012 0 0.48412 -4.09445 0 0 0 -1.70635 0 0 0 0 0 0 0 0 0 0 0 0.79816 0 -0.09763 0 -2.44887
#END_POSE_ENERGIES_TABLE D0544_ba.pdb

defaultscorename 24379
                                                         
