# Supplementary material for: Single-chain dimers from de novo immunoglobulins as robust scaffolds for multiple binding loops
Source: Nat Commun. 2023 Sep 23;14:5939. doi: 10.1038/s41467-023-41717-5 (PMC10517939; doi:10.1038/s41467-023-41717-5)
Supplement: Supplementary file 3 — Supplementary Data 1 [file 41467_2023_41717_MOESM3_ESM.zip › design_models/scIg/scIg14l/scIg14l.pdb]

HEADER                                            13-JAN-22   XXXX              
EXPDTA    THEORETICAL MODEL                                                     
REMARK 220                                                                      
REMARK 220 EXPERIMENTAL DETAILS                                                 
REMARK 220  EXPERIMENT TYPE                : THEORETICAL MODELLING              
REMARK 220  DATE OF DATA COLLECTION        : 13-JAN-22                          
REMARK 220                                                                      
REMARK 220 REMARK: MODEL GENERATED BY ROSETTA                                   
REMARK 220  VERSION 2020.37+release.3ba1aaa                                     
SSBOND     CYS A   21    CYS A   60                                       2.03  
SSBOND     CYS A  109    CYS A  148                                       2.04  
ATOM      1  N   ARG A   1      33.846  14.370  58.545  1.00  0.00           N  
ATOM      2  CA  ARG A   1      34.708  14.132  57.394  1.00  0.00           C  
ATOM      3  C   ARG A   1      34.987  15.413  56.613  1.00  0.00           C  
ATOM      4  O   ARG A   1      35.742  16.272  57.077  1.00  0.00           O  
ATOM      5  CB  ARG A   1      34.076  13.107  56.464  1.00  0.00           C  
ATOM      6  CG  ARG A   1      34.018  11.692  57.017  1.00  0.00           C  
ATOM      7  CD  ARG A   1      35.371  11.173  57.342  1.00  0.00           C  
ATOM      8  NE  ARG A   1      35.356   9.741  57.595  1.00  0.00           N  
ATOM      9  CZ  ARG A   1      36.333   9.066  58.232  1.00  0.00           C  
ATOM     10  NH1 ARG A   1      37.394   9.706  58.672  1.00  0.00           N  
ATOM     11  NH2 ARG A   1      36.226   7.762  58.413  1.00  0.00           N  
ATOM     12 1H   ARG A   1      33.688  13.509  59.028  1.00  0.00           H  
ATOM     13 2H   ARG A   1      34.286  15.022  59.163  1.00  0.00           H  
ATOM     14 3H   ARG A   1      32.971  14.743  58.236  1.00  0.00           H  
ATOM     15  HA  ARG A   1      35.660  13.737  57.750  1.00  0.00           H  
ATOM     16 1HB  ARG A   1      33.058  13.410  56.227  1.00  0.00           H  
ATOM     17 2HB  ARG A   1      34.634  13.072  55.528  1.00  0.00           H  
ATOM     18 1HG  ARG A   1      33.418  11.682  57.928  1.00  0.00           H  
ATOM     19 2HG  ARG A   1      33.565  11.031  56.278  1.00  0.00           H  
ATOM     20 1HD  ARG A   1      36.044  11.364  56.507  1.00  0.00           H  
ATOM     21 2HD  ARG A   1      35.747  11.672  58.234  1.00  0.00           H  
ATOM     22  HE  ARG A   1      34.556   9.215  57.271  1.00  0.00           H  
ATOM     23 1HH1 ARG A   1      37.477  10.703  58.534  1.00  0.00           H  
ATOM     24 2HH1 ARG A   1      38.127   9.200  59.149  1.00  0.00           H  
ATOM     25 1HH2 ARG A   1      35.410   7.269  58.074  1.00  0.00           H  
ATOM     26 2HH2 ARG A   1      36.959   7.256  58.889  1.00  0.00           H  
ATOM     27  N   ILE A   2      34.396  15.555  55.428  1.00  0.00           N  
ATOM     28  CA  ILE A   2      34.665  16.685  54.542  1.00  0.00           C  
ATOM     29  C   ILE A   2      33.912  17.902  55.058  1.00  0.00           C  
ATOM     30  O   ILE A   2      32.700  17.834  55.293  1.00  0.00           O  
ATOM     31  CB  ILE A   2      34.248  16.382  53.091  1.00  0.00           C  
ATOM     32  CG1 ILE A   2      35.035  15.186  52.549  1.00  0.00           C  
ATOM     33  CG2 ILE A   2      34.458  17.604  52.211  1.00  0.00           C  
ATOM     34  CD1 ILE A   2      34.466  14.609  51.272  1.00  0.00           C  
ATOM     35  H   ILE A   2      33.737  14.848  55.137  1.00  0.00           H  
ATOM     36  HA  ILE A   2      35.739  16.877  54.543  1.00  0.00           H  
ATOM     37  HB  ILE A   2      33.195  16.104  53.066  1.00  0.00           H  
ATOM     38 1HG1 ILE A   2      36.065  15.484  52.359  1.00  0.00           H  
ATOM     39 2HG1 ILE A   2      35.058  14.395  53.299  1.00  0.00           H  
ATOM     40 1HG2 ILE A   2      34.159  17.372  51.189  1.00  0.00           H  
ATOM     41 2HG2 ILE A   2      33.855  18.430  52.587  1.00  0.00           H  
ATOM     42 3HG2 ILE A   2      35.511  17.887  52.226  1.00  0.00           H  
ATOM     43 1HD1 ILE A   2      35.077  13.765  50.950  1.00  0.00           H  
ATOM     44 2HD1 ILE A   2      33.444  14.270  51.450  1.00  0.00           H  
ATOM     45 3HD1 ILE A   2      34.466  15.373  50.496  1.00  0.00           H  
ATOM     46  N   GLU A   3      34.623  19.013  55.231  1.00  0.00           N  
ATOM     47  CA  GLU A   3      34.039  20.266  55.691  1.00  0.00           C  
ATOM     48  C   GLU A   3      34.474  21.383  54.756  1.00  0.00           C  
ATOM     49  O   GLU A   3      35.665  21.514  54.456  1.00  0.00           O  
ATOM     50  CB  GLU A   3      34.464  20.577  57.128  1.00  0.00           C  
ATOM     51  CG  GLU A   3      33.930  21.895  57.670  1.00  0.00           C  
ATOM     52  CD  GLU A   3      34.258  22.106  59.122  1.00  0.00           C  
ATOM     53  OE1 GLU A   3      34.851  21.234  59.711  1.00  0.00           O  
ATOM     54  OE2 GLU A   3      33.915  23.141  59.644  1.00  0.00           O  
ATOM     55  H   GLU A   3      35.613  18.975  55.032  1.00  0.00           H  
ATOM     56  HA  GLU A   3      32.953  20.167  55.679  1.00  0.00           H  
ATOM     57 1HB  GLU A   3      34.122  19.780  57.789  1.00  0.00           H  
ATOM     58 2HB  GLU A   3      35.552  20.607  57.187  1.00  0.00           H  
ATOM     59 1HG  GLU A   3      34.357  22.714  57.091  1.00  0.00           H  
ATOM     60 2HG  GLU A   3      32.850  21.919  57.539  1.00  0.00           H  
ATOM     61  N   VAL A   4      33.514  22.183  54.298  1.00  0.00           N  
ATOM     62  CA  VAL A   4      33.780  23.311  53.412  1.00  0.00           C  
ATOM     63  C   VAL A   4      33.250  24.575  54.070  1.00  0.00           C  
ATOM     64  O   VAL A   4      32.141  24.575  54.617  1.00  0.00           O  
ATOM     65  CB  VAL A   4      33.108  23.109  52.041  1.00  0.00           C  
ATOM     66  CG1 VAL A   4      33.378  24.301  51.135  1.00  0.00           C  
ATOM     67  CG2 VAL A   4      33.608  21.822  51.404  1.00  0.00           C  
ATOM     68  H   VAL A   4      32.563  21.995  54.581  1.00  0.00           H  
ATOM     69  HA  VAL A   4      34.857  23.384  53.259  1.00  0.00           H  
ATOM     70  HB  VAL A   4      32.028  23.050  52.181  1.00  0.00           H  
ATOM     71 1HG1 VAL A   4      32.896  24.141  50.170  1.00  0.00           H  
ATOM     72 2HG1 VAL A   4      32.980  25.205  51.594  1.00  0.00           H  
ATOM     73 3HG1 VAL A   4      34.453  24.409  50.989  1.00  0.00           H  
ATOM     74 1HG2 VAL A   4      33.128  21.685  50.435  1.00  0.00           H  
ATOM     75 2HG2 VAL A   4      34.688  21.878  51.269  1.00  0.00           H  
ATOM     76 3HG2 VAL A   4      33.366  20.978  52.050  1.00  0.00           H  
ATOM     77  N   ARG A   5      34.037  25.647  54.020  1.00  0.00           N  
ATOM     78  CA  ARG A   5      33.656  26.924  54.605  1.00  0.00           C  
ATOM     79  C   ARG A   5      33.946  28.041  53.615  1.00  0.00           C  
ATOM     80  O   ARG A   5      35.067  28.151  53.107  1.00  0.00           O  
ATOM     81  CB  ARG A   5      34.408  27.177  55.902  1.00  0.00           C  
ATOM     82  CG  ARG A   5      34.059  28.483  56.600  1.00  0.00           C  
ATOM     83  CD  ARG A   5      34.849  28.669  57.845  1.00  0.00           C  
ATOM     84  NE  ARG A   5      34.563  29.944  58.482  1.00  0.00           N  
ATOM     85  CZ  ARG A   5      35.337  30.520  59.423  1.00  0.00           C  
ATOM     86  NH1 ARG A   5      36.438  29.924  59.824  1.00  0.00           N  
ATOM     87  NH2 ARG A   5      34.989  31.684  59.943  1.00  0.00           N  
ATOM     88  H   ARG A   5      34.931  25.564  53.558  1.00  0.00           H  
ATOM     89  HA  ARG A   5      32.589  26.898  54.829  1.00  0.00           H  
ATOM     90 1HB  ARG A   5      34.211  26.366  56.602  1.00  0.00           H  
ATOM     91 2HB  ARG A   5      35.481  27.185  55.707  1.00  0.00           H  
ATOM     92 1HG  ARG A   5      34.267  29.319  55.933  1.00  0.00           H  
ATOM     93 2HG  ARG A   5      33.000  28.483  56.864  1.00  0.00           H  
ATOM     94 1HD  ARG A   5      34.611  27.874  58.550  1.00  0.00           H  
ATOM     95 2HD  ARG A   5      35.912  28.638  57.608  1.00  0.00           H  
ATOM     96  HE  ARG A   5      33.723  30.433  58.200  1.00  0.00           H  
ATOM     97 1HH1 ARG A   5      36.704  29.034  59.425  1.00  0.00           H  
ATOM     98 2HH1 ARG A   5      37.018  30.355  60.528  1.00  0.00           H  
ATOM     99 1HH2 ARG A   5      34.142  32.142  59.636  1.00  0.00           H  
ATOM    100 2HH2 ARG A   5      35.568  32.115  60.648  1.00  0.00           H  
ATOM    101  N   VAL A   6      32.935  28.860  53.339  1.00  0.00           N  
ATOM    102  CA  VAL A   6      33.023  29.946  52.367  1.00  0.00           C  
ATOM    103  C   VAL A   6      32.667  31.237  53.091  1.00  0.00           C  
ATOM    104  O   VAL A   6      31.670  31.288  53.822  1.00  0.00           O  
ATOM    105  CB  VAL A   6      32.066  29.719  51.182  1.00  0.00           C  
ATOM    106  CG1 VAL A   6      32.165  30.867  50.189  1.00  0.00           C  
ATOM    107  CG2 VAL A   6      32.384  28.393  50.507  1.00  0.00           C  
ATOM    108  H   VAL A   6      32.067  28.712  53.833  1.00  0.00           H  
ATOM    109  HA  VAL A   6      34.042  29.982  51.980  1.00  0.00           H  
ATOM    110  HB  VAL A   6      31.041  29.702  51.553  1.00  0.00           H  
ATOM    111 1HG1 VAL A   6      31.482  30.690  49.359  1.00  0.00           H  
ATOM    112 2HG1 VAL A   6      31.899  31.801  50.685  1.00  0.00           H  
ATOM    113 3HG1 VAL A   6      33.185  30.934  49.811  1.00  0.00           H  
ATOM    114 1HG2 VAL A   6      31.702  28.238  49.671  1.00  0.00           H  
ATOM    115 2HG2 VAL A   6      33.411  28.408  50.142  1.00  0.00           H  
ATOM    116 3HG2 VAL A   6      32.266  27.582  51.226  1.00  0.00           H  
ATOM    117  N   ASP A   7      33.477  32.277  52.889  1.00  0.00           N  
ATOM    118  CA  ASP A   7      33.242  33.576  53.521  1.00  0.00           C  
ATOM    119  C   ASP A   7      33.586  34.674  52.521  1.00  0.00           C  
ATOM    120  O   ASP A   7      34.742  35.097  52.430  1.00  0.00           O  
ATOM    121  CB  ASP A   7      34.079  33.736  54.793  1.00  0.00           C  
ATOM    122  CG  ASP A   7      33.801  35.041  55.526  1.00  0.00           C  
ATOM    123  OD1 ASP A   7      32.854  35.706  55.177  1.00  0.00           O  
ATOM    124  OD2 ASP A   7      34.538  35.362  56.428  1.00  0.00           O  
ATOM    125  H   ASP A   7      34.275  32.162  52.281  1.00  0.00           H  
ATOM    126  HA  ASP A   7      32.191  33.638  53.805  1.00  0.00           H  
ATOM    127 1HB  ASP A   7      33.874  32.906  55.470  1.00  0.00           H  
ATOM    128 2HB  ASP A   7      35.138  33.697  54.539  1.00  0.00           H  
ATOM    129  N   ASN A   8      32.573  35.134  51.781  1.00  0.00           N  
ATOM    130  CA  ASN A   8      32.683  36.310  50.913  1.00  0.00           C  
ATOM    131  C   ASN A   8      33.998  36.325  50.138  1.00  0.00           C  
ATOM    132  O   ASN A   8      34.835  37.215  50.313  1.00  0.00           O  
ATOM    133  CB  ASN A   8      32.534  37.584  51.725  1.00  0.00           C  
ATOM    134  CG  ASN A   8      31.164  37.727  52.328  1.00  0.00           C  
ATOM    135  OD1 ASN A   8      30.150  37.517  51.653  1.00  0.00           O  
ATOM    136  ND2 ASN A   8      31.114  38.082  53.587  1.00  0.00           N  
ATOM    137  H   ASN A   8      31.696  34.637  51.828  1.00  0.00           H  
ATOM    138  HA  ASN A   8      31.862  36.288  50.195  1.00  0.00           H  
ATOM    139 1HB  ASN A   8      33.273  37.593  52.527  1.00  0.00           H  
ATOM    140 2HB  ASN A   8      32.730  38.446  51.089  1.00  0.00           H  
ATOM    141 1HD2 ASN A   8      30.229  38.193  54.040  1.00  0.00           H  
ATOM    142 2HD2 ASN A   8      31.959  38.242  54.095  1.00  0.00           H  
ATOM    143  N   GLY A   9      34.186  35.331  49.272  1.00  0.00           N  
ATOM    144  CA  GLY A   9      35.372  35.240  48.454  1.00  0.00           C  
ATOM    145  C   GLY A   9      36.446  34.310  48.970  1.00  0.00           C  
ATOM    146  O   GLY A   9      37.302  33.883  48.183  1.00  0.00           O  
ATOM    147  H   GLY A   9      33.474  34.619  49.188  1.00  0.00           H  
ATOM    148 1HA  GLY A   9      35.099  34.903  47.454  1.00  0.00           H  
ATOM    149 2HA  GLY A   9      35.818  36.228  48.349  1.00  0.00           H  
ATOM    150  N   ARG A  10      36.436  33.979  50.258  1.00  0.00           N  
ATOM    151  CA  ARG A  10      37.370  33.010  50.815  1.00  0.00           C  
ATOM    152  C   ARG A  10      36.713  31.636  50.829  1.00  0.00           C  
ATOM    153  O   ARG A  10      35.550  31.503  51.229  1.00  0.00           O  
ATOM    154  CB  ARG A  10      37.788  33.398  52.225  1.00  0.00           C  
ATOM    155  CG  ARG A  10      38.519  34.728  52.332  1.00  0.00           C  
ATOM    156  CD  ARG A  10      39.097  34.929  53.685  1.00  0.00           C  
ATOM    157  NE  ARG A  10      38.066  35.018  54.707  1.00  0.00           N  
ATOM    158  CZ  ARG A  10      38.304  35.048  56.033  1.00  0.00           C  
ATOM    159  NH1 ARG A  10      39.539  34.995  56.482  1.00  0.00           N  
ATOM    160  NH2 ARG A  10      37.296  35.131  56.883  1.00  0.00           N  
ATOM    161  H   ARG A  10      35.759  34.415  50.867  1.00  0.00           H  
ATOM    162  HA  ARG A  10      38.263  32.990  50.189  1.00  0.00           H  
ATOM    163 1HB  ARG A  10      36.908  33.454  52.863  1.00  0.00           H  
ATOM    164 2HB  ARG A  10      38.442  32.628  52.636  1.00  0.00           H  
ATOM    165 1HG  ARG A  10      39.332  34.756  51.605  1.00  0.00           H  
ATOM    166 2HG  ARG A  10      37.824  35.543  52.131  1.00  0.00           H  
ATOM    167 1HD  ARG A  10      39.748  34.091  53.932  1.00  0.00           H  
ATOM    168 2HD  ARG A  10      39.674  35.853  53.702  1.00  0.00           H  
ATOM    169  HE  ARG A  10      37.104  35.061  54.401  1.00  0.00           H  
ATOM    170 1HH1 ARG A  10      40.309  34.932  55.832  1.00  0.00           H  
ATOM    171 2HH1 ARG A  10      39.717  35.018  57.475  1.00  0.00           H  
ATOM    172 1HH2 ARG A  10      36.346  35.173  56.538  1.00  0.00           H  
ATOM    173 2HH2 ARG A  10      37.474  35.154  57.876  1.00  0.00           H  
ATOM    174  N   VAL A  11      37.451  30.622  50.389  1.00  0.00           N  
ATOM    175  CA  VAL A  11      36.979  29.243  50.385  1.00  0.00           C  
ATOM    176  C   VAL A  11      38.016  28.376  51.080  1.00  0.00           C  
ATOM    177  O   VAL A  11      39.202  28.408  50.725  1.00  0.00           O  
ATOM    178  CB  VAL A  11      36.750  28.740  48.947  1.00  0.00           C  
ATOM    179  CG1 VAL A  11      36.286  27.291  48.957  1.00  0.00           C  
ATOM    180  CG2 VAL A  11      35.735  29.627  48.243  1.00  0.00           C  
ATOM    181  H   VAL A  11      38.378  30.825  50.046  1.00  0.00           H  
ATOM    182  HA  VAL A  11      36.028  29.201  50.918  1.00  0.00           H  
ATOM    183  HB  VAL A  11      37.697  28.770  48.407  1.00  0.00           H  
ATOM    184 1HG1 VAL A  11      36.130  26.952  47.932  1.00  0.00           H  
ATOM    185 2HG1 VAL A  11      37.044  26.669  49.433  1.00  0.00           H  
ATOM    186 3HG1 VAL A  11      35.351  27.212  49.510  1.00  0.00           H  
ATOM    187 1HG2 VAL A  11      35.579  29.266  47.227  1.00  0.00           H  
ATOM    188 2HG2 VAL A  11      34.790  29.601  48.787  1.00  0.00           H  
ATOM    189 3HG2 VAL A  11      36.107  30.651  48.211  1.00  0.00           H  
ATOM    190  N   ARG A  12      37.577  27.603  52.070  1.00  0.00           N  
ATOM    191  CA  ARG A  12      38.425  26.637  52.751  1.00  0.00           C  
ATOM    192  C   ARG A  12      37.787  25.259  52.668  1.00  0.00           C  
ATOM    193  O   ARG A  12      36.566  25.127  52.800  1.00  0.00           O  
ATOM    194  CB  ARG A  12      38.649  27.031  54.212  1.00  0.00           C  
ATOM    195  CG  ARG A  12      39.602  28.198  54.395  1.00  0.00           C  
ATOM    196  CD  ARG A  12      39.956  28.400  55.858  1.00  0.00           C  
ATOM    197  NE  ARG A  12      40.954  29.448  56.031  1.00  0.00           N  
ATOM    198  CZ  ARG A  12      41.544  29.737  57.182  1.00  0.00           C  
ATOM    199  NH1 ARG A  12      41.260  29.074  58.290  1.00  0.00           N  
ATOM    200  NH2 ARG A  12      42.441  30.717  57.223  1.00  0.00           N  
ATOM    201  H   ARG A  12      36.612  27.698  52.354  1.00  0.00           H  
ATOM    202  HA  ARG A  12      39.399  26.624  52.259  1.00  0.00           H  
ATOM    203 1HB  ARG A  12      37.697  27.297  54.667  1.00  0.00           H  
ATOM    204 2HB  ARG A  12      39.048  26.178  54.762  1.00  0.00           H  
ATOM    205 1HG  ARG A  12      40.522  28.008  53.841  1.00  0.00           H  
ATOM    206 2HG  ARG A  12      39.136  29.112  54.022  1.00  0.00           H  
ATOM    207 1HD  ARG A  12      39.061  28.684  56.412  1.00  0.00           H  
ATOM    208 2HD  ARG A  12      40.357  27.474  56.267  1.00  0.00           H  
ATOM    209  HE  ARG A  12      41.213  29.990  55.217  1.00  0.00           H  
ATOM    210 1HH1 ARG A  12      40.579  28.327  58.272  1.00  0.00           H  
ATOM    211 2HH1 ARG A  12      41.724  29.313  59.155  1.00  0.00           H  
ATOM    212 1HH2 ARG A  12      42.667  31.232  56.383  1.00  0.00           H  
ATOM    213 2HH2 ARG A  12      42.898  30.948  58.093  1.00  0.00           H  
ATOM    214  N   VAL A  13      38.615  24.239  52.450  1.00  0.00           N  
ATOM    215  CA  VAL A  13      38.168  22.853  52.373  1.00  0.00           C  
ATOM    216  C   VAL A  13      39.067  22.026  53.280  1.00  0.00           C  
ATOM    217  O   VAL A  13      40.296  22.064  53.139  1.00  0.00           O  
ATOM    218  CB  VAL A  13      38.236  22.323  50.929  1.00  0.00           C  
ATOM    219  CG1 VAL A  13      37.770  20.876  50.870  1.00  0.00           C  
ATOM    220  CG2 VAL A  13      37.392  23.198  50.015  1.00  0.00           C  
ATOM    221  H   VAL A  13      39.596  24.447  52.333  1.00  0.00           H  
ATOM    222  HA  VAL A  13      37.130  22.806  52.705  1.00  0.00           H  
ATOM    223  HB  VAL A  13      39.273  22.341  50.593  1.00  0.00           H  
ATOM    224 1HG1 VAL A  13      37.826  20.516  49.842  1.00  0.00           H  
ATOM    225 2HG1 VAL A  13      38.412  20.261  51.503  1.00  0.00           H  
ATOM    226 3HG1 VAL A  13      36.741  20.810  51.223  1.00  0.00           H  
ATOM    227 1HG2 VAL A  13      37.445  22.818  48.996  1.00  0.00           H  
ATOM    228 2HG2 VAL A  13      36.356  23.185  50.355  1.00  0.00           H  
ATOM    229 3HG2 VAL A  13      37.769  24.221  50.042  1.00  0.00           H  
ATOM    230  N   ARG A  14      38.464  21.277  54.197  1.00  0.00           N  
ATOM    231  CA  ARG A  14      39.202  20.453  55.143  1.00  0.00           C  
ATOM    232  C   ARG A  14      39.021  18.986  54.784  1.00  0.00           C  
ATOM    233  O   ARG A  14      37.898  18.540  54.519  1.00  0.00           O  
ATOM    234  CB  ARG A  14      38.728  20.697  56.568  1.00  0.00           C  
ATOM    235  CG  ARG A  14      39.430  19.861  57.627  1.00  0.00           C  
ATOM    236  CD  ARG A  14      38.882  20.121  58.984  1.00  0.00           C  
ATOM    237  NE  ARG A  14      39.205  21.459  59.452  1.00  0.00           N  
ATOM    238  CZ  ARG A  14      38.520  22.122  60.404  1.00  0.00           C  
ATOM    239  NH1 ARG A  14      37.479  21.559  60.978  1.00  0.00           N  
ATOM    240  NH2 ARG A  14      38.893  23.338  60.762  1.00  0.00           N  
ATOM    241  H   ARG A  14      37.454  21.286  54.234  1.00  0.00           H  
ATOM    242  HA  ARG A  14      40.258  20.721  55.085  1.00  0.00           H  
ATOM    243 1HB  ARG A  14      38.874  21.745  56.826  1.00  0.00           H  
ATOM    244 2HB  ARG A  14      37.660  20.488  56.638  1.00  0.00           H  
ATOM    245 1HG  ARG A  14      39.299  18.803  57.401  1.00  0.00           H  
ATOM    246 2HG  ARG A  14      40.494  20.103  57.636  1.00  0.00           H  
ATOM    247 1HD  ARG A  14      37.798  20.019  58.963  1.00  0.00           H  
ATOM    248 2HD  ARG A  14      39.301  19.402  59.688  1.00  0.00           H  
ATOM    249  HE  ARG A  14      39.999  21.924  59.034  1.00  0.00           H  
ATOM    250 1HH1 ARG A  14      37.193  20.629  60.705  1.00  0.00           H  
ATOM    251 2HH1 ARG A  14      36.966  22.056  61.691  1.00  0.00           H  
ATOM    252 1HH2 ARG A  14      39.693  23.771  60.321  1.00  0.00           H  
ATOM    253 2HH2 ARG A  14      38.381  23.835  61.475  1.00  0.00           H  
ATOM    254  N   ASN A  15      40.125  18.244  54.770  1.00  0.00           N  
ATOM    255  CA  ASN A  15      40.113  16.810  54.504  1.00  0.00           C  
ATOM    256  C   ASN A  15      40.055  16.073  55.837  1.00  0.00           C  
ATOM    257  O   ASN A  15      41.085  15.869  56.487  1.00  0.00           O  
ATOM    258  CB  ASN A  15      41.324  16.386  53.693  1.00  0.00           C  
ATOM    259  CG  ASN A  15      41.337  14.912  53.400  1.00  0.00           C  
ATOM    260  OD1 ASN A  15      40.563  14.144  53.983  1.00  0.00           O  
ATOM    261  ND2 ASN A  15      42.201  14.501  52.507  1.00  0.00           N  
ATOM    262  H   ASN A  15      41.005  18.702  54.952  1.00  0.00           H  
ATOM    263  HA  ASN A  15      39.234  16.577  53.902  1.00  0.00           H  
ATOM    264 1HB  ASN A  15      41.338  16.933  52.749  1.00  0.00           H  
ATOM    265 2HB  ASN A  15      42.234  16.645  54.235  1.00  0.00           H  
ATOM    266 1HD2 ASN A  15      42.254  13.530  52.273  1.00  0.00           H  
ATOM    267 2HD2 ASN A  15      42.808  15.158  52.060  1.00  0.00           H  
ATOM    268  N   GLY A  16      38.852  15.681  56.244  1.00  0.00           N  
ATOM    269  CA  GLY A  16      38.656  14.901  57.445  1.00  0.00           C  
ATOM    270  C   GLY A  16      38.609  13.407  57.236  1.00  0.00           C  
ATOM    271  O   GLY A  16      38.082  12.687  58.090  1.00  0.00           O  
ATOM    272  H   GLY A  16      38.048  15.940  55.690  1.00  0.00           H  
ATOM    273 1HA  GLY A  16      39.460  15.111  58.151  1.00  0.00           H  
ATOM    274 2HA  GLY A  16      37.724  15.198  57.924  1.00  0.00           H  
ATOM    275  N   THR A  17      39.145  12.914  56.123  1.00  0.00           N  
ATOM    276  CA  THR A  17      39.087  11.498  55.799  1.00  0.00           C  
ATOM    277  C   THR A  17      40.413  10.822  56.144  1.00  0.00           C  
ATOM    278  O   THR A  17      41.328  11.431  56.707  1.00  0.00           O  
ATOM    279  CB  THR A  17      38.756  11.278  54.311  1.00  0.00           C  
ATOM    280  OG1 THR A  17      39.931  11.500  53.520  1.00  0.00           O  
ATOM    281  CG2 THR A  17      37.660  12.233  53.862  1.00  0.00           C  
ATOM    282  H   THR A  17      39.605  13.547  55.484  1.00  0.00           H  
ATOM    283  HA  THR A  17      38.288  11.041  56.384  1.00  0.00           H  
ATOM    284  HB  THR A  17      38.421  10.253  54.161  1.00  0.00           H  
ATOM    285  HG1 THR A  17      40.155  12.434  53.535  1.00  0.00           H  
ATOM    286 1HG2 THR A  17      37.439  12.063  52.809  1.00  0.00           H  
ATOM    287 2HG2 THR A  17      36.762  12.059  54.455  1.00  0.00           H  
ATOM    288 3HG2 THR A  17      37.993  13.261  54.001  1.00  0.00           H  
ATOM    289  N   ASP A  18      40.514   9.540  55.805  1.00  0.00           N  
ATOM    290  CA  ASP A  18      41.718   8.757  56.048  1.00  0.00           C  
ATOM    291  C   ASP A  18      42.646   8.709  54.841  1.00  0.00           C  
ATOM    292  O   ASP A  18      43.690   8.051  54.905  1.00  0.00           O  
ATOM    293  CB  ASP A  18      41.343   7.330  56.454  1.00  0.00           C  
ATOM    294  CG  ASP A  18      40.591   7.270  57.778  1.00  0.00           C  
ATOM    295  OD1 ASP A  18      40.947   7.996  58.674  1.00  0.00           O  
ATOM    296  OD2 ASP A  18      39.669   6.497  57.878  1.00  0.00           O  
ATOM    297  H   ASP A  18      39.721   9.097  55.363  1.00  0.00           H  
ATOM    298  HA  ASP A  18      42.269   9.215  56.870  1.00  0.00           H  
ATOM    299 1HB  ASP A  18      40.721   6.883  55.679  1.00  0.00           H  
ATOM    300 2HB  ASP A  18      42.246   6.726  56.539  1.00  0.00           H  
ATOM    301  N   ARG A  19      42.298   9.387  53.752  1.00  0.00           N  
ATOM    302  CA  ARG A  19      43.060   9.347  52.515  1.00  0.00           C  
ATOM    303  C   ARG A  19      43.140  10.739  51.907  1.00  0.00           C  
ATOM    304  O   ARG A  19      42.237  11.560  52.105  1.00  0.00           O  
ATOM    305  CB  ARG A  19      42.425   8.389  51.518  1.00  0.00           C  
ATOM    306  CG  ARG A  19      42.433   6.928  51.941  1.00  0.00           C  
ATOM    307  CD  ARG A  19      43.805   6.359  51.922  1.00  0.00           C  
ATOM    308  NE  ARG A  19      43.805   4.935  52.217  1.00  0.00           N  
ATOM    309  CZ  ARG A  19      43.864   4.410  53.456  1.00  0.00           C  
ATOM    310  NH1 ARG A  19      43.927   5.202  54.503  1.00  0.00           N  
ATOM    311  NH2 ARG A  19      43.859   3.098  53.619  1.00  0.00           N  
ATOM    312  H   ARG A  19      41.464   9.954  53.797  1.00  0.00           H  
ATOM    313  HA  ARG A  19      44.066   8.991  52.739  1.00  0.00           H  
ATOM    314 1HB  ARG A  19      41.388   8.676  51.347  1.00  0.00           H  
ATOM    315 2HB  ARG A  19      42.946   8.459  50.564  1.00  0.00           H  
ATOM    316 1HG  ARG A  19      42.039   6.840  52.954  1.00  0.00           H  
ATOM    317 2HG  ARG A  19      41.811   6.348  51.258  1.00  0.00           H  
ATOM    318 1HD  ARG A  19      44.245   6.503  50.936  1.00  0.00           H  
ATOM    319 2HD  ARG A  19      44.417   6.862  52.670  1.00  0.00           H  
ATOM    320  HE  ARG A  19      43.757   4.294  51.436  1.00  0.00           H  
ATOM    321 1HH1 ARG A  19      43.932   6.205  54.379  1.00  0.00           H  
ATOM    322 2HH1 ARG A  19      43.972   4.808  55.432  1.00  0.00           H  
ATOM    323 1HH2 ARG A  19      43.810   2.489  52.813  1.00  0.00           H  
ATOM    324 2HH2 ARG A  19      43.903   2.705  54.547  1.00  0.00           H  
ATOM    325  N   PRO A  20      44.214  11.037  51.174  1.00  0.00           N  
ATOM    326  CA  PRO A  20      44.263  12.298  50.426  1.00  0.00           C  
ATOM    327  C   PRO A  20      43.076  12.434  49.484  1.00  0.00           C  
ATOM    328  O   PRO A  20      42.616  11.462  48.881  1.00  0.00           O  
ATOM    329  CB  PRO A  20      45.582  12.193  49.654  1.00  0.00           C  
ATOM    330  CG  PRO A  20      46.398  11.234  50.453  1.00  0.00           C  
ATOM    331  CD  PRO A  20      45.404  10.213  50.941  1.00  0.00           C  
ATOM    332  HA  PRO A  20      44.239  13.124  51.138  1.00  0.00           H  
ATOM    333 1HB  PRO A  20      45.391  11.840  48.630  1.00  0.00           H  
ATOM    334 2HB  PRO A  20      46.050  13.184  49.571  1.00  0.00           H  
ATOM    335 1HG  PRO A  20      47.186  10.791  49.827  1.00  0.00           H  
ATOM    336 2HG  PRO A  20      46.903  11.760  51.276  1.00  0.00           H  
ATOM    337 1HD  PRO A  20      45.246   9.453  50.162  1.00  0.00           H  
ATOM    338 2HD  PRO A  20      45.778   9.750  51.866  1.00  0.00           H  
ATOM    339  N   CYS A  21      42.580  13.663  49.365  1.00  0.00           N  
ATOM    340  CA  CYS A  21      41.433  13.959  48.521  1.00  0.00           C  
ATOM    341  C   CYS A  21      41.833  14.962  47.448  1.00  0.00           C  
ATOM    342  O   CYS A  21      42.781  15.734  47.614  1.00  0.00           O  
ATOM    343  CB  CYS A  21      40.275  14.521  49.346  1.00  0.00           C  
ATOM    344  SG  CYS A  21      39.616  13.369  50.575  1.00  0.00           S  
ATOM    345  H   CYS A  21      43.019  14.412  49.880  1.00  0.00           H  
ATOM    346  HA  CYS A  21      41.101  13.032  48.051  1.00  0.00           H  
ATOM    347 1HB  CYS A  21      40.603  15.420  49.868  1.00  0.00           H  
ATOM    348 2HB  CYS A  21      39.460  14.807  48.681  1.00  0.00           H  
ATOM    349  N   ARG A  22      41.101  14.931  46.338  1.00  0.00           N  
ATOM    350  CA  ARG A  22      41.251  15.910  45.270  1.00  0.00           C  
ATOM    351  C   ARG A  22      40.141  16.944  45.378  1.00  0.00           C  
ATOM    352  O   ARG A  22      38.957  16.590  45.412  1.00  0.00           O  
ATOM    353  CB  ARG A  22      41.204  15.242  43.903  1.00  0.00           C  
ATOM    354  CG  ARG A  22      42.341  14.273  43.625  1.00  0.00           C  
ATOM    355  CD  ARG A  22      42.079  13.451  42.416  1.00  0.00           C  
ATOM    356  NE  ARG A  22      42.130  14.245  41.199  1.00  0.00           N  
ATOM    357  CZ  ARG A  22      41.818  13.786  39.972  1.00  0.00           C  
ATOM    358  NH1 ARG A  22      41.434  12.538  39.815  1.00  0.00           N  
ATOM    359  NH2 ARG A  22      41.896  14.589  38.925  1.00  0.00           N  
ATOM    360  H   ARG A  22      40.416  14.196  46.241  1.00  0.00           H  
ATOM    361  HA  ARG A  22      42.222  16.394  45.378  1.00  0.00           H  
ATOM    362 1HB  ARG A  22      40.269  14.693  43.800  1.00  0.00           H  
ATOM    363 2HB  ARG A  22      41.222  16.005  43.125  1.00  0.00           H  
ATOM    364 1HG  ARG A  22      43.264  14.831  43.467  1.00  0.00           H  
ATOM    365 2HG  ARG A  22      42.464  13.602  44.476  1.00  0.00           H  
ATOM    366 1HD  ARG A  22      42.830  12.665  42.341  1.00  0.00           H  
ATOM    367 2HD  ARG A  22      41.089  13.002  42.488  1.00  0.00           H  
ATOM    368  HE  ARG A  22      42.421  15.211  41.279  1.00  0.00           H  
ATOM    369 1HH1 ARG A  22      41.374  11.924  40.615  1.00  0.00           H  
ATOM    370 2HH1 ARG A  22      41.200  12.194  38.895  1.00  0.00           H  
ATOM    371 1HH2 ARG A  22      42.191  15.549  39.046  1.00  0.00           H  
ATOM    372 2HH2 ARG A  22      41.662  14.245  38.006  1.00  0.00           H  
ATOM    373  N   VAL A  23      40.523  18.217  45.436  1.00  0.00           N  
ATOM    374  CA  VAL A  23      39.593  19.314  45.677  1.00  0.00           C  
ATOM    375  C   VAL A  23      39.669  20.281  44.506  1.00  0.00           C  
ATOM    376  O   VAL A  23      40.763  20.682  44.094  1.00  0.00           O  
ATOM    377  CB  VAL A  23      39.932  20.048  46.988  1.00  0.00           C  
ATOM    378  CG1 VAL A  23      38.981  21.216  47.206  1.00  0.00           C  
ATOM    379  CG2 VAL A  23      39.871  19.077  48.157  1.00  0.00           C  
ATOM    380  H   VAL A  23      41.503  18.422  45.306  1.00  0.00           H  
ATOM    381  HA  VAL A  23      38.587  18.902  45.765  1.00  0.00           H  
ATOM    382  HB  VAL A  23      40.937  20.463  46.912  1.00  0.00           H  
ATOM    383 1HG1 VAL A  23      39.235  21.724  48.137  1.00  0.00           H  
ATOM    384 2HG1 VAL A  23      39.068  21.916  46.376  1.00  0.00           H  
ATOM    385 3HG1 VAL A  23      37.958  20.845  47.264  1.00  0.00           H  
ATOM    386 1HG2 VAL A  23      40.112  19.603  49.080  1.00  0.00           H  
ATOM    387 2HG2 VAL A  23      38.867  18.658  48.229  1.00  0.00           H  
ATOM    388 3HG2 VAL A  23      40.589  18.272  47.999  1.00  0.00           H  
ATOM    389  N   ARG A  24      38.507  20.649  43.972  1.00  0.00           N  
ATOM    390  CA  ARG A  24      38.398  21.639  42.910  1.00  0.00           C  
ATOM    391  C   ARG A  24      37.494  22.765  43.394  1.00  0.00           C  
ATOM    392  O   ARG A  24      36.435  22.506  43.976  1.00  0.00           O  
ATOM    393  CB  ARG A  24      37.833  21.028  41.637  1.00  0.00           C  
ATOM    394  CG  ARG A  24      38.807  20.154  40.861  1.00  0.00           C  
ATOM    395  CD  ARG A  24      38.208  19.654  39.597  1.00  0.00           C  
ATOM    396  NE  ARG A  24      39.186  18.964  38.770  1.00  0.00           N  
ATOM    397  CZ  ARG A  24      38.897  18.316  37.624  1.00  0.00           C  
ATOM    398  NH1 ARG A  24      37.659  18.278  37.185  1.00  0.00           N  
ATOM    399  NH2 ARG A  24      39.859  17.718  36.943  1.00  0.00           N  
ATOM    400  H   ARG A  24      37.668  20.215  44.328  1.00  0.00           H  
ATOM    401  HA  ARG A  24      39.395  22.020  42.688  1.00  0.00           H  
ATOM    402 1HB  ARG A  24      36.965  20.417  41.880  1.00  0.00           H  
ATOM    403 2HB  ARG A  24      37.498  21.821  40.969  1.00  0.00           H  
ATOM    404 1HG  ARG A  24      39.697  20.733  40.613  1.00  0.00           H  
ATOM    405 2HG  ARG A  24      39.090  19.296  41.470  1.00  0.00           H  
ATOM    406 1HD  ARG A  24      37.404  18.957  39.827  1.00  0.00           H  
ATOM    407 2HD  ARG A  24      37.811  20.492  39.027  1.00  0.00           H  
ATOM    408  HE  ARG A  24      40.149  18.971  39.076  1.00  0.00           H  
ATOM    409 1HH1 ARG A  24      36.923  18.736  37.705  1.00  0.00           H  
ATOM    410 2HH1 ARG A  24      37.442  17.792  36.326  1.00  0.00           H  
ATOM    411 1HH2 ARG A  24      40.811  17.747  37.282  1.00  0.00           H  
ATOM    412 2HH2 ARG A  24      39.643  17.233  36.086  1.00  0.00           H  
ATOM    413  N   VAL A  25      37.910  24.005  43.156  1.00  0.00           N  
ATOM    414  CA  VAL A  25      37.093  25.184  43.423  1.00  0.00           C  
ATOM    415  C   VAL A  25      36.950  25.961  42.122  1.00  0.00           C  
ATOM    416  O   VAL A  25      37.952  26.336  41.500  1.00  0.00           O  
ATOM    417  CB  VAL A  25      37.705  26.061  44.527  1.00  0.00           C  
ATOM    418  CG1 VAL A  25      36.821  27.270  44.792  1.00  0.00           C  
ATOM    419  CG2 VAL A  25      37.910  25.251  45.799  1.00  0.00           C  
ATOM    420  H   VAL A  25      38.837  24.126  42.772  1.00  0.00           H  
ATOM    421  HA  VAL A  25      36.119  24.855  43.785  1.00  0.00           H  
ATOM    422  HB  VAL A  25      38.667  26.441  44.184  1.00  0.00           H  
ATOM    423 1HG1 VAL A  25      37.267  27.882  45.577  1.00  0.00           H  
ATOM    424 2HG1 VAL A  25      36.727  27.860  43.882  1.00  0.00           H  
ATOM    425 3HG1 VAL A  25      35.834  26.935  45.112  1.00  0.00           H  
ATOM    426 1HG2 VAL A  25      38.344  25.887  46.569  1.00  0.00           H  
ATOM    427 2HG2 VAL A  25      36.950  24.866  46.145  1.00  0.00           H  
ATOM    428 3HG2 VAL A  25      38.583  24.417  45.594  1.00  0.00           H  
ATOM    429  N   THR A  26      35.707  26.205  41.713  1.00  0.00           N  
ATOM    430  CA  THR A  26      35.405  26.863  40.448  1.00  0.00           C  
ATOM    431  C   THR A  26      34.600  28.125  40.717  1.00  0.00           C  
ATOM    432  O   THR A  26      33.655  28.106  41.512  1.00  0.00           O  
ATOM    433  CB  THR A  26      34.629  25.934  39.496  1.00  0.00           C  
ATOM    434  OG1 THR A  26      35.409  24.762  39.227  1.00  0.00           O  
ATOM    435  CG2 THR A  26      34.323  26.647  38.187  1.00  0.00           C  
ATOM    436  H   THR A  26      34.947  25.917  42.313  1.00  0.00           H  
ATOM    437  HA  THR A  26      36.345  27.119  39.958  1.00  0.00           H  
ATOM    438  HB  THR A  26      33.693  25.631  39.965  1.00  0.00           H  
ATOM    439  HG1 THR A  26      35.858  24.864  38.384  1.00  0.00           H  
ATOM    440 1HG2 THR A  26      33.774  25.975  37.527  1.00  0.00           H  
ATOM    441 2HG2 THR A  26      33.720  27.532  38.388  1.00  0.00           H  
ATOM    442 3HG2 THR A  26      35.255  26.943  37.708  1.00  0.00           H  
ATOM    443  N   ALA A  27      34.977  29.217  40.055  1.00  0.00           N  
ATOM    444  CA  ALA A  27      34.209  30.455  40.122  1.00  0.00           C  
ATOM    445  C   ALA A  27      34.534  31.304  38.904  1.00  0.00           C  
ATOM    446  O   ALA A  27      35.708  31.465  38.556  1.00  0.00           O  
ATOM    447  CB  ALA A  27      34.516  31.226  41.409  1.00  0.00           C  
ATOM    448  H   ALA A  27      35.815  29.188  39.491  1.00  0.00           H  
ATOM    449  HA  ALA A  27      33.147  30.204  40.132  1.00  0.00           H  
ATOM    450 1HB  ALA A  27      33.928  32.144  41.432  1.00  0.00           H  
ATOM    451 2HB  ALA A  27      34.259  30.610  42.272  1.00  0.00           H  
ATOM    452 3HB  ALA A  27      35.576  31.473  41.441  1.00  0.00           H  
ATOM    453  N   GLY A  28      33.498  31.845  38.269  1.00  0.00           N  
ATOM    454  CA  GLY A  28      33.691  32.714  37.119  1.00  0.00           C  
ATOM    455  C   GLY A  28      34.178  32.002  35.878  1.00  0.00           C  
ATOM    456  O   GLY A  28      34.627  32.651  34.925  1.00  0.00           O  
ATOM    457  H   GLY A  28      32.560  31.651  38.587  1.00  0.00           H  
ATOM    458 1HA  GLY A  28      32.751  33.212  36.877  1.00  0.00           H  
ATOM    459 2HA  GLY A  28      34.411  33.492  37.367  1.00  0.00           H  
ATOM    460  N   GLY A  29      34.102  30.674  35.864  1.00  0.00           N  
ATOM    461  CA  GLY A  29      34.651  29.887  34.781  1.00  0.00           C  
ATOM    462  C   GLY A  29      36.053  29.366  35.005  1.00  0.00           C  
ATOM    463  O   GLY A  29      36.511  28.514  34.231  1.00  0.00           O  
ATOM    464  H   GLY A  29      33.646  30.203  36.633  1.00  0.00           H  
ATOM    465 1HA  GLY A  29      34.007  29.027  34.594  1.00  0.00           H  
ATOM    466 2HA  GLY A  29      34.664  30.482  33.869  1.00  0.00           H  
ATOM    467  N   GLU A  30      36.749  29.839  36.034  1.00  0.00           N  
ATOM    468  CA  GLU A  30      38.107  29.410  36.337  1.00  0.00           C  
ATOM    469  C   GLU A  30      38.059  28.289  37.365  1.00  0.00           C  
ATOM    470  O   GLU A  30      37.410  28.423  38.408  1.00  0.00           O  
ATOM    471  CB  GLU A  30      38.947  30.577  36.860  1.00  0.00           C  
ATOM    472  CG  GLU A  30      40.395  30.222  37.167  1.00  0.00           C  
ATOM    473  CD  GLU A  30      41.199  31.402  37.640  1.00  0.00           C  
ATOM    474  OE1 GLU A  30      40.680  32.492  37.629  1.00  0.00           O  
ATOM    475  OE2 GLU A  30      42.332  31.211  38.012  1.00  0.00           O  
ATOM    476  H   GLU A  30      36.307  30.528  36.626  1.00  0.00           H  
ATOM    477  HA  GLU A  30      38.570  29.052  35.417  1.00  0.00           H  
ATOM    478 1HB  GLU A  30      38.948  31.382  36.125  1.00  0.00           H  
ATOM    479 2HB  GLU A  30      38.497  30.968  37.773  1.00  0.00           H  
ATOM    480 1HG  GLU A  30      40.414  29.452  37.937  1.00  0.00           H  
ATOM    481 2HG  GLU A  30      40.855  29.812  36.269  1.00  0.00           H  
ATOM    482  N   THR A  31      38.745  27.189  37.069  1.00  0.00           N  
ATOM    483  CA  THR A  31      38.807  26.033  37.953  1.00  0.00           C  
ATOM    484  C   THR A  31      40.248  25.792  38.380  1.00  0.00           C  
ATOM    485  O   THR A  31      41.160  25.806  37.547  1.00  0.00           O  
ATOM    486  CB  THR A  31      38.241  24.772  37.274  1.00  0.00           C  
ATOM    487  OG1 THR A  31      36.869  24.991  36.920  1.00  0.00           O  
ATOM    488  CG2 THR A  31      38.335  23.575  38.208  1.00  0.00           C  
ATOM    489  H   THR A  31      39.244  27.165  36.192  1.00  0.00           H  
ATOM    490  HA  THR A  31      38.192  26.235  38.831  1.00  0.00           H  
ATOM    491  HB  THR A  31      38.807  24.562  36.366  1.00  0.00           H  
ATOM    492  HG1 THR A  31      36.804  25.152  35.976  1.00  0.00           H  
ATOM    493 1HG2 THR A  31      37.931  22.694  37.711  1.00  0.00           H  
ATOM    494 2HG2 THR A  31      39.378  23.399  38.469  1.00  0.00           H  
ATOM    495 3HG2 THR A  31      37.763  23.775  39.113  1.00  0.00           H  
ATOM    496  N   ARG A  32      40.446  25.575  39.678  1.00  0.00           N  
ATOM    497  CA  ARG A  32      41.751  25.271  40.244  1.00  0.00           C  
ATOM    498  C   ARG A  32      41.652  23.993  41.063  1.00  0.00           C  
ATOM    499  O   ARG A  32      40.740  23.839  41.882  1.00  0.00           O  
ATOM    500  CB  ARG A  32      42.249  26.411  41.120  1.00  0.00           C  
ATOM    501  CG  ARG A  32      42.424  27.741  40.402  1.00  0.00           C  
ATOM    502  CD  ARG A  32      42.854  28.816  41.332  1.00  0.00           C  
ATOM    503  NE  ARG A  32      42.922  30.109  40.673  1.00  0.00           N  
ATOM    504  CZ  ARG A  32      43.241  31.265  41.287  1.00  0.00           C  
ATOM    505  NH1 ARG A  32      43.517  31.273  42.572  1.00  0.00           N  
ATOM    506  NH2 ARG A  32      43.275  32.392  40.597  1.00  0.00           N  
ATOM    507  H   ARG A  32      39.644  25.625  40.289  1.00  0.00           H  
ATOM    508  HA  ARG A  32      42.460  25.137  39.426  1.00  0.00           H  
ATOM    509 1HB  ARG A  32      41.552  26.570  41.941  1.00  0.00           H  
ATOM    510 2HB  ARG A  32      43.211  26.143  41.555  1.00  0.00           H  
ATOM    511 1HG  ARG A  32      43.180  27.637  39.624  1.00  0.00           H  
ATOM    512 2HG  ARG A  32      41.476  28.038  39.950  1.00  0.00           H  
ATOM    513 1HD  ARG A  32      42.144  28.889  42.156  1.00  0.00           H  
ATOM    514 2HD  ARG A  32      43.843  28.581  41.725  1.00  0.00           H  
ATOM    515  HE  ARG A  32      42.715  30.143  39.683  1.00  0.00           H  
ATOM    516 1HH1 ARG A  32      43.491  30.412  43.098  1.00  0.00           H  
ATOM    517 2HH1 ARG A  32      43.755  32.139  43.032  1.00  0.00           H  
ATOM    518 1HH2 ARG A  32      43.063  32.386  39.609  1.00  0.00           H  
ATOM    519 2HH2 ARG A  32      43.514  33.258  41.056  1.00  0.00           H  
ATOM    520  N   GLU A  33      42.592  23.079  40.840  1.00  0.00           N  
ATOM    521  CA  GLU A  33      42.575  21.768  41.471  1.00  0.00           C  
ATOM    522  C   GLU A  33      43.759  21.630  42.417  1.00  0.00           C  
ATOM    523  O   GLU A  33      44.886  22.003  42.077  1.00  0.00           O  
ATOM    524  CB  GLU A  33      42.610  20.660  40.416  1.00  0.00           C  
ATOM    525  CG  GLU A  33      42.567  19.249  40.985  1.00  0.00           C  
ATOM    526  CD  GLU A  33      42.414  18.194  39.924  1.00  0.00           C  
ATOM    527  OE1 GLU A  33      42.025  18.530  38.832  1.00  0.00           O  
ATOM    528  OE2 GLU A  33      42.687  17.051  40.207  1.00  0.00           O  
ATOM    529  H   GLU A  33      43.343  23.311  40.205  1.00  0.00           H  
ATOM    530  HA  GLU A  33      41.646  21.667  42.034  1.00  0.00           H  
ATOM    531 1HB  GLU A  33      41.763  20.774  39.740  1.00  0.00           H  
ATOM    532 2HB  GLU A  33      43.519  20.753  39.821  1.00  0.00           H  
ATOM    533 1HG  GLU A  33      43.489  19.062  41.536  1.00  0.00           H  
ATOM    534 2HG  GLU A  33      41.736  19.176  41.686  1.00  0.00           H  
ATOM    535  N   TYR A  34      43.492  21.093  43.606  1.00  0.00           N  
ATOM    536  CA  TYR A  34      44.520  20.884  44.615  1.00  0.00           C  
ATOM    537  C   TYR A  34      44.376  19.486  45.204  1.00  0.00           C  
ATOM    538  O   TYR A  34      43.313  18.863  45.129  1.00  0.00           O  
ATOM    539  CB  TYR A  34      44.436  21.946  45.712  1.00  0.00           C  
ATOM    540  CG  TYR A  34      44.500  23.366  45.193  1.00  0.00           C  
ATOM    541  CD1 TYR A  34      43.348  23.994  44.747  1.00  0.00           C  
ATOM    542  CD2 TYR A  34      45.713  24.038  45.164  1.00  0.00           C  
ATOM    543  CE1 TYR A  34      43.407  25.291  44.273  1.00  0.00           C  
ATOM    544  CE2 TYR A  34      45.773  25.334  44.690  1.00  0.00           C  
ATOM    545  CZ  TYR A  34      44.626  25.960  44.247  1.00  0.00           C  
ATOM    546  OH  TYR A  34      44.686  27.252  43.775  1.00  0.00           O  
ATOM    547  H   TYR A  34      42.541  20.823  43.811  1.00  0.00           H  
ATOM    548  HA  TYR A  34      45.497  20.985  44.140  1.00  0.00           H  
ATOM    549 1HB  TYR A  34      43.502  21.827  46.262  1.00  0.00           H  
ATOM    550 2HB  TYR A  34      45.252  21.805  46.419  1.00  0.00           H  
ATOM    551  HD1 TYR A  34      42.394  23.466  44.771  1.00  0.00           H  
ATOM    552  HD2 TYR A  34      46.620  23.544  45.514  1.00  0.00           H  
ATOM    553  HE1 TYR A  34      42.502  25.785  43.923  1.00  0.00           H  
ATOM    554  HE2 TYR A  34      46.726  25.862  44.666  1.00  0.00           H  
ATOM    555  HH  TYR A  34      45.579  27.587  43.878  1.00  0.00           H  
ATOM    556  N   THR A  35      45.467  19.001  45.787  1.00  0.00           N  
ATOM    557  CA  THR A  35      45.466  17.798  46.607  1.00  0.00           C  
ATOM    558  C   THR A  35      45.564  18.203  48.071  1.00  0.00           C  
ATOM    559  O   THR A  35      46.431  19.003  48.439  1.00  0.00           O  
ATOM    560  CB  THR A  35      46.625  16.853  46.237  1.00  0.00           C  
ATOM    561  OG1 THR A  35      46.499  16.453  44.866  1.00  0.00           O  
ATOM    562  CG2 THR A  35      46.610  15.618  47.125  1.00  0.00           C  
ATOM    563  H   THR A  35      46.334  19.500  45.648  1.00  0.00           H  
ATOM    564  HA  THR A  35      44.536  17.257  46.427  1.00  0.00           H  
ATOM    565  HB  THR A  35      47.573  17.374  46.365  1.00  0.00           H  
ATOM    566  HG1 THR A  35      45.866  15.735  44.800  1.00  0.00           H  
ATOM    567 1HG2 THR A  35      47.435  14.962  46.850  1.00  0.00           H  
ATOM    568 2HG2 THR A  35      46.716  15.918  48.168  1.00  0.00           H  
ATOM    569 3HG2 THR A  35      45.667  15.088  46.995  1.00  0.00           H  
ATOM    570  N   VAL A  36      44.677  17.658  48.898  1.00  0.00           N  
ATOM    571  CA  VAL A  36      44.618  17.978  50.320  1.00  0.00           C  
ATOM    572  C   VAL A  36      44.815  16.689  51.107  1.00  0.00           C  
ATOM    573  O   VAL A  36      44.069  15.719  50.923  1.00  0.00           O  
ATOM    574  CB  VAL A  36      43.268  18.622  50.689  1.00  0.00           C  
ATOM    575  CG1 VAL A  36      43.235  18.979  52.167  1.00  0.00           C  
ATOM    576  CG2 VAL A  36      43.031  19.855  49.830  1.00  0.00           C  
ATOM    577  H   VAL A  36      44.020  16.993  48.515  1.00  0.00           H  
ATOM    578  HA  VAL A  36      45.411  18.691  50.548  1.00  0.00           H  
ATOM    579  HB  VAL A  36      42.472  17.898  50.515  1.00  0.00           H  
ATOM    580 1HG1 VAL A  36      42.273  19.432  52.410  1.00  0.00           H  
ATOM    581 2HG1 VAL A  36      43.370  18.076  52.763  1.00  0.00           H  
ATOM    582 3HG1 VAL A  36      44.034  19.685  52.389  1.00  0.00           H  
ATOM    583 1HG2 VAL A  36      42.074  20.304  50.095  1.00  0.00           H  
ATOM    584 2HG2 VAL A  36      43.831  20.576  50.000  1.00  0.00           H  
ATOM    585 3HG2 VAL A  36      43.017  19.568  48.778  1.00  0.00           H  
ATOM    586  N   ASN A  37      45.815  16.683  51.983  1.00  0.00           N  
ATOM    587  CA  ASN A  37      46.138  15.495  52.751  1.00  0.00           C  
ATOM    588  C   ASN A  37      45.271  15.425  54.007  1.00  0.00           C  
ATOM    589  O   ASN A  37      44.754  16.444  54.473  1.00  0.00           O  
ATOM    590  CB  ASN A  37      47.613  15.470  53.105  1.00  0.00           C  
ATOM    591  CG  ASN A  37      48.492  15.255  51.903  1.00  0.00           C  
ATOM    592  OD1 ASN A  37      48.216  14.392  51.063  1.00  0.00           O  
ATOM    593  ND2 ASN A  37      49.546  16.025  51.806  1.00  0.00           N  
ATOM    594  H   ASN A  37      46.363  17.521  52.119  1.00  0.00           H  
ATOM    595  HA  ASN A  37      45.944  14.619  52.131  1.00  0.00           H  
ATOM    596 1HB  ASN A  37      47.890  16.412  53.579  1.00  0.00           H  
ATOM    597 2HB  ASN A  37      47.802  14.674  53.825  1.00  0.00           H  
ATOM    598 1HD2 ASN A  37      50.167  15.926  51.027  1.00  0.00           H  
ATOM    599 2HD2 ASN A  37      49.731  16.710  52.509  1.00  0.00           H  
ATOM    600  N   PRO A  38      45.083  14.228  54.565  1.00  0.00           N  
ATOM    601  CA  PRO A  38      44.296  14.109  55.798  1.00  0.00           C  
ATOM    602  C   PRO A  38      44.808  15.048  56.882  1.00  0.00           C  
ATOM    603  O   PRO A  38      46.009  15.118  57.153  1.00  0.00           O  
ATOM    604  CB  PRO A  38      44.489  12.641  56.191  1.00  0.00           C  
ATOM    605  CG  PRO A  38      44.717  11.942  54.894  1.00  0.00           C  
ATOM    606  CD  PRO A  38      45.565  12.898  54.098  1.00  0.00           C  
ATOM    607  HA  PRO A  38      43.261  14.370  55.574  1.00  0.00           H  
ATOM    608 1HB  PRO A  38      45.339  12.546  56.883  1.00  0.00           H  
ATOM    609 2HB  PRO A  38      43.599  12.274  56.723  1.00  0.00           H  
ATOM    610 1HG  PRO A  38      45.214  10.976  55.065  1.00  0.00           H  
ATOM    611 2HG  PRO A  38      43.755  11.722  54.406  1.00  0.00           H  
ATOM    612 1HD  PRO A  38      46.625  12.738  54.342  1.00  0.00           H  
ATOM    613 2HD  PRO A  38      45.387  12.740  53.024  1.00  0.00           H  
ATOM    614  N   GLY A  39      43.878  15.772  57.501  1.00  0.00           N  
ATOM    615  CA  GLY A  39      44.225  16.701  58.555  1.00  0.00           C  
ATOM    616  C   GLY A  39      44.665  18.069  58.089  1.00  0.00           C  
ATOM    617  O   GLY A  39      44.878  18.950  58.929  1.00  0.00           O  
ATOM    618  H   GLY A  39      42.910  15.673  57.232  1.00  0.00           H  
ATOM    619 1HA  GLY A  39      43.369  16.838  59.216  1.00  0.00           H  
ATOM    620 2HA  GLY A  39      45.031  16.284  59.157  1.00  0.00           H  
ATOM    621  N   THR A  40      44.807  18.277  56.783  1.00  0.00           N  
ATOM    622  CA  THR A  40      45.212  19.559  56.231  1.00  0.00           C  
ATOM    623  C   THR A  40      44.008  20.264  55.621  1.00  0.00           C  
ATOM    624  O   THR A  40      42.911  19.706  55.530  1.00  0.00           O  
ATOM    625  CB  THR A  40      46.318  19.391  55.171  1.00  0.00           C  
ATOM    626  OG1 THR A  40      45.780  18.730  54.018  1.00  0.00           O  
ATOM    627  CG2 THR A  40      47.471  18.571  55.729  1.00  0.00           C  
ATOM    628  H   THR A  40      44.625  17.507  56.157  1.00  0.00           H  
ATOM    629  HA  THR A  40      45.622  20.169  57.037  1.00  0.00           H  
ATOM    630  HB  THR A  40      46.688  20.371  54.872  1.00  0.00           H  
ATOM    631  HG1 THR A  40      45.128  18.082  54.296  1.00  0.00           H  
ATOM    632 1HG2 THR A  40      48.242  18.463  54.966  1.00  0.00           H  
ATOM    633 2HG2 THR A  40      47.890  19.076  56.599  1.00  0.00           H  
ATOM    634 3HG2 THR A  40      47.109  17.586  56.021  1.00  0.00           H  
ATOM    635  N   GLU A  41      44.225  21.510  55.208  1.00  0.00           N  
ATOM    636  CA  GLU A  41      43.171  22.354  54.663  1.00  0.00           C  
ATOM    637  C   GLU A  41      43.660  23.008  53.380  1.00  0.00           C  
ATOM    638  O   GLU A  41      44.848  23.323  53.249  1.00  0.00           O  
ATOM    639  CB  GLU A  41      42.748  23.420  55.675  1.00  0.00           C  
ATOM    640  CG  GLU A  41      42.119  22.866  56.946  1.00  0.00           C  
ATOM    641  CD  GLU A  41      41.653  23.944  57.885  1.00  0.00           C  
ATOM    642  OE1 GLU A  41      41.903  25.093  57.612  1.00  0.00           O  
ATOM    643  OE2 GLU A  41      41.046  23.617  58.878  1.00  0.00           O  
ATOM    644  H   GLU A  41      45.163  21.877  55.278  1.00  0.00           H  
ATOM    645  HA  GLU A  41      42.303  21.729  54.451  1.00  0.00           H  
ATOM    646 1HB  GLU A  41      43.615  24.014  55.962  1.00  0.00           H  
ATOM    647 2HB  GLU A  41      42.028  24.095  55.212  1.00  0.00           H  
ATOM    648 1HG  GLU A  41      41.267  22.243  56.675  1.00  0.00           H  
ATOM    649 2HG  GLU A  41      42.848  22.237  57.455  1.00  0.00           H  
ATOM    650  N   LEU A  42      42.744  23.211  52.438  1.00  0.00           N  
ATOM    651  CA  LEU A  42      42.982  24.082  51.297  1.00  0.00           C  
ATOM    652  C   LEU A  42      42.368  25.450  51.559  1.00  0.00           C  
ATOM    653  O   LEU A  42      41.253  25.552  52.077  1.00  0.00           O  
ATOM    654  CB  LEU A  42      42.388  23.472  50.021  1.00  0.00           C  
ATOM    655  CG  LEU A  42      42.372  24.389  48.791  1.00  0.00           C  
ATOM    656  CD1 LEU A  42      43.797  24.604  48.299  1.00  0.00           C  
ATOM    657  CD2 LEU A  42      41.507  23.767  47.705  1.00  0.00           C  
ATOM    658  H   LEU A  42      41.854  22.742  52.522  1.00  0.00           H  
ATOM    659  HA  LEU A  42      44.059  24.184  51.158  1.00  0.00           H  
ATOM    660 1HB  LEU A  42      42.958  22.582  49.763  1.00  0.00           H  
ATOM    661 2HB  LEU A  42      41.359  23.173  50.224  1.00  0.00           H  
ATOM    662  HG  LEU A  42      41.965  25.362  49.067  1.00  0.00           H  
ATOM    663 1HD1 LEU A  42      43.786  25.255  47.425  1.00  0.00           H  
ATOM    664 2HD1 LEU A  42      44.389  25.067  49.089  1.00  0.00           H  
ATOM    665 3HD1 LEU A  42      44.238  23.644  48.030  1.00  0.00           H  
ATOM    666 1HD2 LEU A  42      41.495  24.419  46.831  1.00  0.00           H  
ATOM    667 2HD2 LEU A  42      41.914  22.795  47.427  1.00  0.00           H  
ATOM    668 3HD2 LEU A  42      40.490  23.641  48.077  1.00  0.00           H  
ATOM    669  N   GLU A  43      43.105  26.502  51.206  1.00  0.00           N  
ATOM    670  CA  GLU A  43      42.583  27.864  51.229  1.00  0.00           C  
ATOM    671  C   GLU A  43      42.856  28.522  49.886  1.00  0.00           C  
ATOM    672  O   GLU A  43      44.005  28.567  49.437  1.00  0.00           O  
ATOM    673  CB  GLU A  43      43.219  28.678  52.358  1.00  0.00           C  
ATOM    674  CG  GLU A  43      42.715  30.110  52.464  1.00  0.00           C  
ATOM    675  CD  GLU A  43      43.290  30.848  53.640  1.00  0.00           C  
ATOM    676  OE1 GLU A  43      44.482  31.040  53.671  1.00  0.00           O  
ATOM    677  OE2 GLU A  43      42.537  31.221  54.508  1.00  0.00           O  
ATOM    678  H   GLU A  43      44.058  26.345  50.913  1.00  0.00           H  
ATOM    679  HA  GLU A  43      41.509  27.820  51.413  1.00  0.00           H  
ATOM    680 1HB  GLU A  43      43.030  28.186  53.313  1.00  0.00           H  
ATOM    681 2HB  GLU A  43      44.300  28.713  52.218  1.00  0.00           H  
ATOM    682 1HG  GLU A  43      42.976  30.643  51.551  1.00  0.00           H  
ATOM    683 2HG  GLU A  43      41.629  30.096  52.546  1.00  0.00           H  
ATOM    684  N   VAL A  44      41.799  29.027  49.249  1.00  0.00           N  
ATOM    685  CA  VAL A  44      41.900  29.769  48.000  1.00  0.00           C  
ATOM    686  C   VAL A  44      41.072  31.040  48.128  1.00  0.00           C  
ATOM    687  O   VAL A  44      40.237  31.170  49.029  1.00  0.00           O  
ATOM    688  CB  VAL A  44      41.396  28.926  46.813  1.00  0.00           C  
ATOM    689  CG1 VAL A  44      42.221  27.655  46.674  1.00  0.00           C  
ATOM    690  CG2 VAL A  44      39.923  28.596  47.002  1.00  0.00           C  
ATOM    691  H   VAL A  44      40.889  28.882  49.663  1.00  0.00           H  
ATOM    692  HA  VAL A  44      42.949  30.013  47.827  1.00  0.00           H  
ATOM    693  HB  VAL A  44      41.526  29.496  45.893  1.00  0.00           H  
ATOM    694 1HG1 VAL A  44      41.851  27.072  45.831  1.00  0.00           H  
ATOM    695 2HG1 VAL A  44      43.265  27.916  46.504  1.00  0.00           H  
ATOM    696 3HG1 VAL A  44      42.137  27.065  47.587  1.00  0.00           H  
ATOM    697 1HG2 VAL A  44      39.573  28.000  46.159  1.00  0.00           H  
ATOM    698 2HG2 VAL A  44      39.792  28.031  47.925  1.00  0.00           H  
ATOM    699 3HG2 VAL A  44      39.347  29.520  47.057  1.00  0.00           H  
ATOM    700  N   GLU A  45      41.306  31.983  47.218  1.00  0.00           N  
ATOM    701  CA  GLU A  45      40.529  33.211  47.130  1.00  0.00           C  
ATOM    702  C   GLU A  45      39.840  33.293  45.776  1.00  0.00           C  
ATOM    703  O   GLU A  45      40.391  32.859  44.758  1.00  0.00           O  
ATOM    704  CB  GLU A  45      41.424  34.434  47.343  1.00  0.00           C  
ATOM    705  CG  GLU A  45      42.050  34.521  48.728  1.00  0.00           C  
ATOM    706  CD  GLU A  45      42.902  35.747  48.908  1.00  0.00           C  
ATOM    707  OE1 GLU A  45      43.035  36.498  47.972  1.00  0.00           O  
ATOM    708  OE2 GLU A  45      43.421  35.933  49.984  1.00  0.00           O  
ATOM    709  H   GLU A  45      42.059  31.829  46.562  1.00  0.00           H  
ATOM    710  HA  GLU A  45      39.778  33.202  47.921  1.00  0.00           H  
ATOM    711 1HB  GLU A  45      42.230  34.427  46.611  1.00  0.00           H  
ATOM    712 2HB  GLU A  45      40.842  35.342  47.182  1.00  0.00           H  
ATOM    713 1HG  GLU A  45      41.257  34.532  49.474  1.00  0.00           H  
ATOM    714 2HG  GLU A  45      42.659  33.634  48.896  1.00  0.00           H  
ATOM    715  N   LEU A  46      38.633  33.849  45.764  1.00  0.00           N  
ATOM    716  CA  LEU A  46      37.869  34.049  44.541  1.00  0.00           C  
ATOM    717  C   LEU A  46      37.982  35.488  44.053  1.00  0.00           C  
ATOM    718  O   LEU A  46      38.407  36.390  44.780  1.00  0.00           O  
ATOM    719  CB  LEU A  46      36.395  33.694  44.772  1.00  0.00           C  
ATOM    720  CG  LEU A  46      36.134  32.320  45.402  1.00  0.00           C  
ATOM    721  CD1 LEU A  46      34.634  32.118  45.577  1.00  0.00           C  
ATOM    722  CD2 LEU A  46      36.732  31.234  44.520  1.00  0.00           C  
ATOM    723  H   LEU A  46      38.237  34.145  46.645  1.00  0.00           H  
ATOM    724  HA  LEU A  46      38.268  33.386  43.772  1.00  0.00           H  
ATOM    725 1HB  LEU A  46      35.955  34.446  45.424  1.00  0.00           H  
ATOM    726 2HB  LEU A  46      35.876  33.724  43.815  1.00  0.00           H  
ATOM    727  HG  LEU A  46      36.593  32.278  46.390  1.00  0.00           H  
ATOM    728 1HD1 LEU A  46      34.448  31.142  46.025  1.00  0.00           H  
ATOM    729 2HD1 LEU A  46      34.236  32.896  46.228  1.00  0.00           H  
ATOM    730 3HD1 LEU A  46      34.145  32.171  44.605  1.00  0.00           H  
ATOM    731 1HD2 LEU A  46      36.546  30.257  44.968  1.00  0.00           H  
ATOM    732 2HD2 LEU A  46      36.272  31.273  43.532  1.00  0.00           H  
ATOM    733 3HD2 LEU A  46      37.806  31.392  44.426  1.00  0.00           H  
ATOM    734  N   SER A  47      37.590  35.688  42.797  1.00  0.00           N  
ATOM    735  CA  SER A  47      37.522  37.024  42.233  1.00  0.00           C  
ATOM    736  C   SER A  47      36.482  37.861  42.982  1.00  0.00           C  
ATOM    737  O   SER A  47      35.540  37.318  43.565  1.00  0.00           O  
ATOM    738  CB  SER A  47      37.176  36.955  40.759  1.00  0.00           C  
ATOM    739  OG  SER A  47      35.878  36.461  40.569  1.00  0.00           O  
ATOM    740  H   SER A  47      37.334  34.898  42.222  1.00  0.00           H  
ATOM    741  HA  SER A  47      38.501  37.493  42.336  1.00  0.00           H  
ATOM    742 1HB  SER A  47      37.258  37.948  40.318  1.00  0.00           H  
ATOM    743 2HB  SER A  47      37.891  36.311  40.247  1.00  0.00           H  
ATOM    744  HG  SER A  47      35.982  35.588  40.183  1.00  0.00           H  
ATOM    745  N   PRO A  48      36.639  39.189  42.992  1.00  0.00           N  
ATOM    746  CA  PRO A  48      35.678  40.029  43.726  1.00  0.00           C  
ATOM    747  C   PRO A  48      34.258  39.935  43.197  1.00  0.00           C  
ATOM    748  O   PRO A  48      33.312  40.261  43.927  1.00  0.00           O  
ATOM    749  CB  PRO A  48      36.252  41.445  43.559  1.00  0.00           C  
ATOM    750  CG  PRO A  48      37.145  41.362  42.362  1.00  0.00           C  
ATOM    751  CD  PRO A  48      37.739  39.990  42.412  1.00  0.00           C  
ATOM    752  HA  PRO A  48      35.658  39.704  44.767  1.00  0.00           H  
ATOM    753 1HB  PRO A  48      35.434  42.168  43.424  1.00  0.00           H  
ATOM    754 2HB  PRO A  48      36.796  41.741  44.469  1.00  0.00           H  
ATOM    755 1HG  PRO A  48      36.565  41.532  41.443  1.00  0.00           H  
ATOM    756 2HG  PRO A  48      37.911  42.150  42.404  1.00  0.00           H  
ATOM    757 1HD  PRO A  48      37.997  39.663  41.394  1.00  0.00           H  
ATOM    758 2HD  PRO A  48      38.633  40.001  43.054  1.00  0.00           H  
ATOM    759  N   GLU A  49      34.074  39.495  41.954  1.00  0.00           N  
ATOM    760  CA  GLU A  49      32.742  39.355  41.383  1.00  0.00           C  
ATOM    761  C   GLU A  49      32.076  38.032  41.738  1.00  0.00           C  
ATOM    762  O   GLU A  49      30.890  37.856  41.438  1.00  0.00           O  
ATOM    763  CB  GLU A  49      32.812  39.496  39.860  1.00  0.00           C  
ATOM    764  CG  GLU A  49      33.239  40.874  39.376  1.00  0.00           C  
ATOM    765  CD  GLU A  49      33.327  40.967  37.878  1.00  0.00           C  
ATOM    766  OE1 GLU A  49      33.074  39.983  37.225  1.00  0.00           O  
ATOM    767  OE2 GLU A  49      33.648  42.023  37.386  1.00  0.00           O  
ATOM    768  H   GLU A  49      34.879  39.254  41.394  1.00  0.00           H  
ATOM    769  HA  GLU A  49      32.111  40.155  41.773  1.00  0.00           H  
ATOM    770 1HB  GLU A  49      33.518  38.767  39.460  1.00  0.00           H  
ATOM    771 2HB  GLU A  49      31.836  39.278  39.428  1.00  0.00           H  
ATOM    772 1HG  GLU A  49      32.521  41.612  39.732  1.00  0.00           H  
ATOM    773 2HG  GLU A  49      34.209  41.116  39.807  1.00  0.00           H  
ATOM    774  N   GLN A  50      32.799  37.098  42.367  1.00  0.00           N  
ATOM    775  CA  GLN A  50      32.222  35.794  42.670  1.00  0.00           C  
ATOM    776  C   GLN A  50      32.208  35.482  44.164  1.00  0.00           C  
ATOM    777  O   GLN A  50      32.304  34.308  44.541  1.00  0.00           O  
ATOM    778  CB  GLN A  50      32.989  34.697  41.924  1.00  0.00           C  
ATOM    779  CG  GLN A  50      33.014  34.871  40.415  1.00  0.00           C  
ATOM    780  CD  GLN A  50      31.643  34.692  39.788  1.00  0.00           C  
ATOM    781  OE1 GLN A  50      30.975  33.677  40.004  1.00  0.00           O  
ATOM    782  NE2 GLN A  50      31.217  35.678  39.009  1.00  0.00           N  
ATOM    783  H   GLN A  50      33.753  37.289  42.639  1.00  0.00           H  
ATOM    784  HA  GLN A  50      31.188  35.784  42.321  1.00  0.00           H  
ATOM    785 1HB  GLN A  50      34.019  34.670  42.276  1.00  0.00           H  
ATOM    786 2HB  GLN A  50      32.541  33.727  42.143  1.00  0.00           H  
ATOM    787 1HG  GLN A  50      33.368  35.875  40.181  1.00  0.00           H  
ATOM    788 2HG  GLN A  50      33.686  34.129  39.985  1.00  0.00           H  
ATOM    789 1HE2 GLN A  50      30.321  35.617  38.568  1.00  0.00           H  
ATOM    790 2HE2 GLN A  50      31.791  36.484  38.860  1.00  0.00           H  
ATOM    791  N   GLN A  51      32.093  36.496  45.027  1.00  0.00           N  
ATOM    792  CA  GLN A  51      32.333  36.270  46.450  1.00  0.00           C  
ATOM    793  C   GLN A  51      31.422  35.186  47.011  1.00  0.00           C  
ATOM    794  O   GLN A  51      31.843  34.420  47.885  1.00  0.00           O  
ATOM    795  CB  GLN A  51      32.139  37.569  47.236  1.00  0.00           C  
ATOM    796  CG  GLN A  51      33.231  38.601  47.014  1.00  0.00           C  
ATOM    797  CD  GLN A  51      32.896  39.942  47.638  1.00  0.00           C  
ATOM    798  OE1 GLN A  51      32.632  40.035  48.840  1.00  0.00           O  
ATOM    799  NE2 GLN A  51      32.902  40.991  46.823  1.00  0.00           N  
ATOM    800  H   GLN A  51      31.840  37.421  44.712  1.00  0.00           H  
ATOM    801  HA  GLN A  51      33.368  35.951  46.579  1.00  0.00           H  
ATOM    802 1HB  GLN A  51      31.186  38.022  46.960  1.00  0.00           H  
ATOM    803 2HB  GLN A  51      32.098  37.346  48.303  1.00  0.00           H  
ATOM    804 1HG  GLN A  51      34.155  38.237  47.462  1.00  0.00           H  
ATOM    805 2HG  GLN A  51      33.367  38.747  45.943  1.00  0.00           H  
ATOM    806 1HE2 GLN A  51      32.689  41.902  47.178  1.00  0.00           H  
ATOM    807 2HE2 GLN A  51      33.121  40.871  45.855  1.00  0.00           H  
ATOM    808  N   ASN A  52      30.182  35.107  46.533  1.00  0.00           N  
ATOM    809  CA  ASN A  52      29.233  34.102  46.986  1.00  0.00           C  
ATOM    810  C   ASN A  52      28.636  33.293  45.842  1.00  0.00           C  
ATOM    811  O   ASN A  52      27.449  32.957  45.892  1.00  0.00           O  
ATOM    812  CB  ASN A  52      28.129  34.756  47.796  1.00  0.00           C  
ATOM    813  CG  ASN A  52      28.620  35.300  49.109  1.00  0.00           C  
ATOM    814  OD1 ASN A  52      28.803  34.551  50.076  1.00  0.00           O  
ATOM    815  ND2 ASN A  52      28.838  36.589  49.162  1.00  0.00           N  
ATOM    816  H   ASN A  52      29.896  35.774  45.830  1.00  0.00           H  
ATOM    817  HA  ASN A  52      29.753  33.407  47.646  1.00  0.00           H  
ATOM    818 1HB  ASN A  52      27.689  35.571  47.221  1.00  0.00           H  
ATOM    819 2HB  ASN A  52      27.340  34.029  47.990  1.00  0.00           H  
ATOM    820 1HD2 ASN A  52      29.166  37.006  50.011  1.00  0.00           H  
ATOM    821 2HD2 ASN A  52      28.677  37.157  48.356  1.00  0.00           H  
ATOM    822  N   ASN A  53      29.427  32.971  44.817  1.00  0.00           N  
ATOM    823  CA  ASN A  53      28.952  32.228  43.646  1.00  0.00           C  
ATOM    824  C   ASN A  53      30.098  31.327  43.187  1.00  0.00           C  
ATOM    825  O   ASN A  53      30.968  31.751  42.420  1.00  0.00           O  
ATOM    826  CB  ASN A  53      28.494  33.156  42.536  1.00  0.00           C  
ATOM    827  CG  ASN A  53      27.834  32.421  41.403  1.00  0.00           C  
ATOM    828  OD1 ASN A  53      26.867  31.679  41.608  1.00  0.00           O  
ATOM    829  ND2 ASN A  53      28.339  32.612  40.210  1.00  0.00           N  
ATOM    830  H   ASN A  53      30.396  33.257  44.859  1.00  0.00           H  
ATOM    831  HA  ASN A  53      28.081  31.640  43.938  1.00  0.00           H  
ATOM    832 1HB  ASN A  53      27.791  33.886  42.939  1.00  0.00           H  
ATOM    833 2HB  ASN A  53      29.350  33.707  42.146  1.00  0.00           H  
ATOM    834 1HD2 ASN A  53      27.940  32.149  39.418  1.00  0.00           H  
ATOM    835 2HD2 ASN A  53      29.122  33.221  40.091  1.00  0.00           H  
ATOM    836  N   ALA A  54      30.092  30.083  43.659  1.00  0.00           N  
ATOM    837  CA  ALA A  54      31.237  29.202  43.498  1.00  0.00           C  
ATOM    838  C   ALA A  54      30.788  27.755  43.626  1.00  0.00           C  
ATOM    839  O   ALA A  54      29.755  27.454  44.233  1.00  0.00           O  
ATOM    840  CB  ALA A  54      32.335  29.512  44.522  1.00  0.00           C  
ATOM    841  H   ALA A  54      29.273  29.741  44.141  1.00  0.00           H  
ATOM    842  HA  ALA A  54      31.665  29.368  42.508  1.00  0.00           H  
ATOM    843 1HB  ALA A  54      33.175  28.834  44.371  1.00  0.00           H  
ATOM    844 2HB  ALA A  54      32.670  30.541  44.396  1.00  0.00           H  
ATOM    845 3HB  ALA A  54      31.939  29.380  45.528  1.00  0.00           H  
ATOM    846  N   VAL A  55      31.583  26.858  43.048  1.00  0.00           N  
ATOM    847  CA  VAL A  55      31.390  25.423  43.192  1.00  0.00           C  
ATOM    848  C   VAL A  55      32.624  24.819  43.842  1.00  0.00           C  
ATOM    849  O   VAL A  55      33.750  25.090  43.414  1.00  0.00           O  
ATOM    850  CB  VAL A  55      31.143  24.762  41.823  1.00  0.00           C  
ATOM    851  CG1 VAL A  55      31.081  23.248  41.966  1.00  0.00           C  
ATOM    852  CG2 VAL A  55      29.858  25.299  41.212  1.00  0.00           C  
ATOM    853  H   VAL A  55      32.350  27.198  42.486  1.00  0.00           H  
ATOM    854  HA  VAL A  55      30.515  25.252  43.820  1.00  0.00           H  
ATOM    855  HB  VAL A  55      31.981  24.988  41.164  1.00  0.00           H  
ATOM    856 1HG1 VAL A  55      30.906  22.797  40.989  1.00  0.00           H  
ATOM    857 2HG1 VAL A  55      32.024  22.882  42.370  1.00  0.00           H  
ATOM    858 3HG1 VAL A  55      30.267  22.980  42.639  1.00  0.00           H  
ATOM    859 1HG2 VAL A  55      29.690  24.828  40.244  1.00  0.00           H  
ATOM    860 2HG2 VAL A  55      29.020  25.078  41.874  1.00  0.00           H  
ATOM    861 3HG2 VAL A  55      29.941  26.378  41.081  1.00  0.00           H  
ATOM    862  N   VAL A  56      32.411  24.004  44.872  1.00  0.00           N  
ATOM    863  CA  VAL A  56      33.479  23.258  45.523  1.00  0.00           C  
ATOM    864  C   VAL A  56      33.171  21.776  45.376  1.00  0.00           C  
ATOM    865  O   VAL A  56      32.095  21.316  45.780  1.00  0.00           O  
ATOM    866  CB  VAL A  56      33.591  23.630  47.014  1.00  0.00           C  
ATOM    867  CG1 VAL A  56      34.695  22.824  47.683  1.00  0.00           C  
ATOM    868  CG2 VAL A  56      33.851  25.122  47.156  1.00  0.00           C  
ATOM    869  H   VAL A  56      31.465  23.905  45.210  1.00  0.00           H  
ATOM    870  HA  VAL A  56      34.423  23.507  45.037  1.00  0.00           H  
ATOM    871  HB  VAL A  56      32.658  23.373  47.514  1.00  0.00           H  
ATOM    872 1HG1 VAL A  56      34.760  23.100  48.735  1.00  0.00           H  
ATOM    873 2HG1 VAL A  56      34.470  21.761  47.600  1.00  0.00           H  
ATOM    874 3HG1 VAL A  56      35.646  23.035  47.194  1.00  0.00           H  
ATOM    875 1HG2 VAL A  56      33.928  25.379  48.212  1.00  0.00           H  
ATOM    876 2HG2 VAL A  56      34.782  25.380  46.651  1.00  0.00           H  
ATOM    877 3HG2 VAL A  56      33.028  25.679  46.707  1.00  0.00           H  
ATOM    878  N   VAL A  57      34.109  21.034  44.796  1.00  0.00           N  
ATOM    879  CA  VAL A  57      33.986  19.595  44.615  1.00  0.00           C  
ATOM    880  C   VAL A  57      35.131  18.909  45.339  1.00  0.00           C  
ATOM    881  O   VAL A  57      36.298  19.262  45.137  1.00  0.00           O  
ATOM    882  CB  VAL A  57      34.013  19.223  43.120  1.00  0.00           C  
ATOM    883  CG1 VAL A  57      33.926  17.714  42.946  1.00  0.00           C  
ATOM    884  CG2 VAL A  57      32.871  19.917  42.393  1.00  0.00           C  
ATOM    885  H   VAL A  57      34.943  21.502  44.470  1.00  0.00           H  
ATOM    886  HA  VAL A  57      33.030  19.274  45.032  1.00  0.00           H  
ATOM    887  HB  VAL A  57      34.964  19.542  42.693  1.00  0.00           H  
ATOM    888 1HG1 VAL A  57      33.947  17.469  41.883  1.00  0.00           H  
ATOM    889 2HG1 VAL A  57      34.772  17.241  43.443  1.00  0.00           H  
ATOM    890 3HG1 VAL A  57      32.997  17.350  43.383  1.00  0.00           H  
ATOM    891 1HG2 VAL A  57      32.897  19.650  41.337  1.00  0.00           H  
ATOM    892 2HG2 VAL A  57      31.920  19.602  42.824  1.00  0.00           H  
ATOM    893 3HG2 VAL A  57      32.977  20.997  42.497  1.00  0.00           H  
ATOM    894  N   VAL A  58      34.799  17.934  46.181  1.00  0.00           N  
ATOM    895  CA  VAL A  58      35.787  17.149  46.913  1.00  0.00           C  
ATOM    896  C   VAL A  58      35.616  15.687  46.530  1.00  0.00           C  
ATOM    897  O   VAL A  58      34.532  15.116  46.700  1.00  0.00           O  
ATOM    898  CB  VAL A  58      35.614  17.320  48.434  1.00  0.00           C  
ATOM    899  CG1 VAL A  58      36.671  16.523  49.183  1.00  0.00           C  
ATOM    900  CG2 VAL A  58      35.689  18.794  48.801  1.00  0.00           C  
ATOM    901  H   VAL A  58      33.818  17.736  46.314  1.00  0.00           H  
ATOM    902  HA  VAL A  58      36.781  17.503  46.639  1.00  0.00           H  
ATOM    903  HB  VAL A  58      34.643  16.921  48.727  1.00  0.00           H  
ATOM    904 1HG1 VAL A  58      36.534  16.655  50.257  1.00  0.00           H  
ATOM    905 2HG1 VAL A  58      36.576  15.467  48.933  1.00  0.00           H  
ATOM    906 3HG1 VAL A  58      37.662  16.877  48.899  1.00  0.00           H  
ATOM    907 1HG2 VAL A  58      35.565  18.908  49.878  1.00  0.00           H  
ATOM    908 2HG2 VAL A  58      36.657  19.195  48.503  1.00  0.00           H  
ATOM    909 3HG2 VAL A  58      34.897  19.338  48.286  1.00  0.00           H  
ATOM    910  N   HIS A  59      36.685  15.086  46.010  1.00  0.00           N  
ATOM    911  CA  HIS A  59      36.682  13.699  45.561  1.00  0.00           C  
ATOM    912  C   HIS A  59      37.556  12.887  46.508  1.00  0.00           C  
ATOM    913  O   HIS A  59      38.779  13.062  46.533  1.00  0.00           O  
ATOM    914  CB  HIS A  59      37.193  13.573  44.122  1.00  0.00           C  
ATOM    915  CG  HIS A  59      37.270  12.160  43.633  1.00  0.00           C  
ATOM    916  ND1 HIS A  59      37.942  11.807  42.481  1.00  0.00           N  
ATOM    917  CD2 HIS A  59      36.761  11.012  44.139  1.00  0.00           C  
ATOM    918  CE1 HIS A  59      37.842  10.502  42.300  1.00  0.00           C  
ATOM    919  NE2 HIS A  59      37.131   9.997  43.291  1.00  0.00           N  
ATOM    920  H   HIS A  59      37.532  15.630  45.927  1.00  0.00           H  
ATOM    921  HA  HIS A  59      35.655  13.331  45.580  1.00  0.00           H  
ATOM    922 1HB  HIS A  59      36.536  14.130  43.453  1.00  0.00           H  
ATOM    923 2HB  HIS A  59      38.186  14.014  44.049  1.00  0.00           H  
ATOM    924  HD2 HIS A  59      36.168  10.912  45.048  1.00  0.00           H  
ATOM    925  HE1 HIS A  59      38.275   9.938  41.474  1.00  0.00           H  
ATOM    926  HE2 HIS A  59      36.894   9.022  43.412  1.00  0.00           H  
ATOM    927  N   CYS A  60      36.932  12.009  47.284  1.00  0.00           N  
ATOM    928  CA  CYS A  60      37.634  11.156  48.239  1.00  0.00           C  
ATOM    929  C   CYS A  60      37.230   9.712  47.946  1.00  0.00           C  
ATOM    930  O   CYS A  60      36.049   9.362  47.946  1.00  0.00           O  
ATOM    931  CB  CYS A  60      37.285  11.520  49.683  1.00  0.00           C  
ATOM    932  SG  CYS A  60      37.646  13.237  50.119  1.00  0.00           S  
ATOM    933  H   CYS A  60      35.928  11.934  47.202  1.00  0.00           H  
ATOM    934  HA  CYS A  60      38.707  11.297  48.106  1.00  0.00           H  
ATOM    935 1HB  CYS A  60      36.223  11.344  49.855  1.00  0.00           H  
ATOM    936 2HB  CYS A  60      37.838  10.875  50.365  1.00  0.00           H  
ATOM    937  N   GLY A  61      38.232   8.872  47.694  1.00  0.00           N  
ATOM    938  CA  GLY A  61      37.985   7.501  47.300  1.00  0.00           C  
ATOM    939  C   GLY A  61      37.168   7.405  46.028  1.00  0.00           C  
ATOM    940  O   GLY A  61      37.565   7.936  44.986  1.00  0.00           O  
ATOM    941  H   GLY A  61      39.184   9.197  47.777  1.00  0.00           H  
ATOM    942 1HA  GLY A  61      38.935   6.988  47.152  1.00  0.00           H  
ATOM    943 2HA  GLY A  61      37.460   6.982  48.100  1.00  0.00           H  
ATOM    944  N   ASN A  62      36.024   6.728  46.098  1.00  0.00           N  
ATOM    945  CA  ASN A  62      35.162   6.544  44.940  1.00  0.00           C  
ATOM    946  C   ASN A  62      33.875   7.351  45.030  1.00  0.00           C  
ATOM    947  O   ASN A  62      32.930   7.071  44.282  1.00  0.00           O  
ATOM    948  CB  ASN A  62      34.846   5.071  44.752  1.00  0.00           C  
ATOM    949  CG  ASN A  62      36.060   4.263  44.383  1.00  0.00           C  
ATOM    950  OD1 ASN A  62      36.861   4.674  43.536  1.00  0.00           O  
ATOM    951  ND2 ASN A  62      36.210   3.120  45.003  1.00  0.00           N  
ATOM    952  H   ASN A  62      35.747   6.330  46.985  1.00  0.00           H  
ATOM    953  HA  ASN A  62      35.701   6.876  44.051  1.00  0.00           H  
ATOM    954 1HB  ASN A  62      34.423   4.670  45.674  1.00  0.00           H  
ATOM    955 2HB  ASN A  62      34.096   4.956  43.970  1.00  0.00           H  
ATOM    956 1HD2 ASN A  62      36.999   2.540  44.798  1.00  0.00           H  
ATOM    957 2HD2 ASN A  62      35.537   2.827  45.681  1.00  0.00           H  
ATOM    958  N   GLU A  63      33.817   8.343  45.911  1.00  0.00           N  
ATOM    959  CA  GLU A  63      32.620   9.143  46.128  1.00  0.00           C  
ATOM    960  C   GLU A  63      32.940  10.625  45.990  1.00  0.00           C  
ATOM    961  O   GLU A  63      34.024  11.076  46.372  1.00  0.00           O  
ATOM    962  CB  GLU A  63      32.026   8.859  47.509  1.00  0.00           C  
ATOM    963  CG  GLU A  63      31.518   7.437  47.695  1.00  0.00           C  
ATOM    964  CD  GLU A  63      30.923   7.201  49.055  1.00  0.00           C  
ATOM    965  OE1 GLU A  63      31.033   8.068  49.889  1.00  0.00           O  
ATOM    966  OE2 GLU A  63      30.358   6.153  49.261  1.00  0.00           O  
ATOM    967  H   GLU A  63      34.646   8.544  46.452  1.00  0.00           H  
ATOM    968  HA  GLU A  63      31.878   8.866  45.378  1.00  0.00           H  
ATOM    969 1HB  GLU A  63      32.779   9.048  48.275  1.00  0.00           H  
ATOM    970 2HB  GLU A  63      31.194   9.539  47.694  1.00  0.00           H  
ATOM    971 1HG  GLU A  63      30.760   7.231  46.939  1.00  0.00           H  
ATOM    972 2HG  GLU A  63      32.343   6.744  47.540  1.00  0.00           H  
ATOM    973  N   TYR A  64      31.989  11.378  45.445  1.00  0.00           N  
ATOM    974  CA  TYR A  64      32.094  12.825  45.335  1.00  0.00           C  
ATOM    975  C   TYR A  64      31.179  13.487  46.356  1.00  0.00           C  
ATOM    976  O   TYR A  64      30.100  12.970  46.665  1.00  0.00           O  
ATOM    977  CB  TYR A  64      31.749  13.291  43.919  1.00  0.00           C  
ATOM    978  CG  TYR A  64      32.744  12.844  42.870  1.00  0.00           C  
ATOM    979  CD1 TYR A  64      32.596  11.608  42.257  1.00  0.00           C  
ATOM    980  CD2 TYR A  64      33.803  13.669  42.523  1.00  0.00           C  
ATOM    981  CE1 TYR A  64      33.504  11.200  41.299  1.00  0.00           C  
ATOM    982  CE2 TYR A  64      34.711  13.260  41.565  1.00  0.00           C  
ATOM    983  CZ  TYR A  64      34.564  12.031  40.955  1.00  0.00           C  
ATOM    984  OH  TYR A  64      35.468  11.625  40.001  1.00  0.00           O  
ATOM    985  H   TYR A  64      31.160  10.917  45.095  1.00  0.00           H  
ATOM    986  HA  TYR A  64      33.128  13.113  45.530  1.00  0.00           H  
ATOM    987 1HB  TYR A  64      30.766  12.910  43.640  1.00  0.00           H  
ATOM    988 2HB  TYR A  64      31.697  14.379  43.896  1.00  0.00           H  
ATOM    989  HD1 TYR A  64      31.763  10.960  42.530  1.00  0.00           H  
ATOM    990  HD2 TYR A  64      33.920  14.639  43.006  1.00  0.00           H  
ATOM    991  HE1 TYR A  64      33.388  10.230  40.817  1.00  0.00           H  
ATOM    992  HE2 TYR A  64      35.544  13.908  41.292  1.00  0.00           H  
ATOM    993  HH  TYR A  64      36.188  12.259  39.952  1.00  0.00           H  
ATOM    994  N   TYR A  65      31.618  14.629  46.879  1.00  0.00           N  
ATOM    995  CA  TYR A  65      30.789  15.487  47.712  1.00  0.00           C  
ATOM    996  C   TYR A  65      30.918  16.919  47.215  1.00  0.00           C  
ATOM    997  O   TYR A  65      32.032  17.421  47.044  1.00  0.00           O  
ATOM    998  CB  TYR A  65      31.189  15.383  49.186  1.00  0.00           C  
ATOM    999  CG  TYR A  65      31.005  13.999  49.771  1.00  0.00           C  
ATOM   1000  CD1 TYR A  65      31.962  13.020  49.550  1.00  0.00           C  
ATOM   1001  CD2 TYR A  65      29.880  13.711  50.529  1.00  0.00           C  
ATOM   1002  CE1 TYR A  65      31.794  11.757  50.085  1.00  0.00           C  
ATOM   1003  CE2 TYR A  65      29.712  12.448  51.063  1.00  0.00           C  
ATOM   1004  CZ  TYR A  65      30.663  11.474  50.843  1.00  0.00           C  
ATOM   1005  OH  TYR A  65      30.497  10.217  51.375  1.00  0.00           O  
ATOM   1006  H   TYR A  65      32.570  14.903  46.683  1.00  0.00           H  
ATOM   1007  HA  TYR A  65      29.755  15.151  47.634  1.00  0.00           H  
ATOM   1008 1HB  TYR A  65      32.237  15.663  49.300  1.00  0.00           H  
ATOM   1009 2HB  TYR A  65      30.597  16.082  49.775  1.00  0.00           H  
ATOM   1010  HD1 TYR A  65      32.846  13.247  48.955  1.00  0.00           H  
ATOM   1011  HD2 TYR A  65      29.127  14.481  50.701  1.00  0.00           H  
ATOM   1012  HE1 TYR A  65      32.546  10.988  49.911  1.00  0.00           H  
ATOM   1013  HE2 TYR A  65      28.826  12.222  51.658  1.00  0.00           H  
ATOM   1014  HH  TYR A  65      30.812   9.560  50.749  1.00  0.00           H  
ATOM   1015  N   VAL A  66      29.780  17.570  46.983  1.00  0.00           N  
ATOM   1016  CA  VAL A  66      29.730  18.835  46.263  1.00  0.00           C  
ATOM   1017  C   VAL A  66      28.988  19.871  47.091  1.00  0.00           C  
ATOM   1018  O   VAL A  66      27.864  19.627  47.540  1.00  0.00           O  
ATOM   1019  CB  VAL A  66      29.030  18.660  44.902  1.00  0.00           C  
ATOM   1020  CG1 VAL A  66      28.906  19.999  44.191  1.00  0.00           C  
ATOM   1021  CG2 VAL A  66      29.799  17.664  44.048  1.00  0.00           C  
ATOM   1022  H   VAL A  66      28.921  17.164  47.325  1.00  0.00           H  
ATOM   1023  HA  VAL A  66      30.752  19.173  46.085  1.00  0.00           H  
ATOM   1024  HB  VAL A  66      28.018  18.291  45.070  1.00  0.00           H  
ATOM   1025 1HG1 VAL A  66      28.408  19.857  43.231  1.00  0.00           H  
ATOM   1026 2HG1 VAL A  66      28.321  20.684  44.804  1.00  0.00           H  
ATOM   1027 3HG1 VAL A  66      29.899  20.416  44.025  1.00  0.00           H  
ATOM   1028 1HG2 VAL A  66      29.297  17.545  43.088  1.00  0.00           H  
ATOM   1029 2HG2 VAL A  66      30.813  18.032  43.885  1.00  0.00           H  
ATOM   1030 3HG2 VAL A  66      29.839  16.702  44.558  1.00  0.00           H  
ATOM   1031  N   PHE A  67      29.620  21.027  47.291  1.00  0.00           N  
ATOM   1032  CA  PHE A  67      29.061  22.104  48.096  1.00  0.00           C  
ATOM   1033  C   PHE A  67      29.142  23.395  47.296  1.00  0.00           C  
ATOM   1034  O   PHE A  67      30.235  23.827  46.921  1.00  0.00           O  
ATOM   1035  CB  PHE A  67      29.811  22.252  49.421  1.00  0.00           C  
ATOM   1036  CG  PHE A  67      29.876  20.984  50.224  1.00  0.00           C  
ATOM   1037  CD1 PHE A  67      30.884  20.057  50.003  1.00  0.00           C  
ATOM   1038  CD2 PHE A  67      28.931  20.716  51.203  1.00  0.00           C  
ATOM   1039  CE1 PHE A  67      30.945  18.890  50.741  1.00  0.00           C  
ATOM   1040  CE2 PHE A  67      28.990  19.551  51.943  1.00  0.00           C  
ATOM   1041  CZ  PHE A  67      29.999  18.637  51.712  1.00  0.00           C  
ATOM   1042  H   PHE A  67      30.525  21.153  46.862  1.00  0.00           H  
ATOM   1043  HA  PHE A  67      28.022  21.862  48.324  1.00  0.00           H  
ATOM   1044 1HB  PHE A  67      30.829  22.585  49.227  1.00  0.00           H  
ATOM   1045 2HB  PHE A  67      29.327  23.015  50.029  1.00  0.00           H  
ATOM   1046  HD1 PHE A  67      31.633  20.257  49.236  1.00  0.00           H  
ATOM   1047  HD2 PHE A  67      28.134  21.438  51.385  1.00  0.00           H  
ATOM   1048  HE1 PHE A  67      31.742  18.170  50.557  1.00  0.00           H  
ATOM   1049  HE2 PHE A  67      28.241  19.353  52.710  1.00  0.00           H  
ATOM   1050  HZ  PHE A  67      30.046  17.718  52.293  1.00  0.00           H  
ATOM   1051  N   ILE A  68      27.987  24.007  47.037  1.00  0.00           N  
ATOM   1052  CA  ILE A  68      27.887  25.122  46.104  1.00  0.00           C  
ATOM   1053  C   ILE A  68      27.165  26.290  46.754  1.00  0.00           C  
ATOM   1054  O   ILE A  68      26.370  26.105  47.676  1.00  0.00           O  
ATOM   1055  CB  ILE A  68      27.149  24.707  44.818  1.00  0.00           C  
ATOM   1056  CG1 ILE A  68      25.723  24.256  45.142  1.00  0.00           C  
ATOM   1057  CG2 ILE A  68      27.910  23.602  44.101  1.00  0.00           C  
ATOM   1058  CD1 ILE A  68      24.851  24.064  43.923  1.00  0.00           C  
ATOM   1059  H   ILE A  68      27.154  23.683  47.507  1.00  0.00           H  
ATOM   1060  HA  ILE A  68      28.895  25.431  45.825  1.00  0.00           H  
ATOM   1061  HB  ILE A  68      27.065  25.566  44.154  1.00  0.00           H  
ATOM   1062 1HG1 ILE A  68      25.755  23.315  45.691  1.00  0.00           H  
ATOM   1063 2HG1 ILE A  68      25.246  24.994  45.788  1.00  0.00           H  
ATOM   1064 1HG2 ILE A  68      27.375  23.320  43.195  1.00  0.00           H  
ATOM   1065 2HG2 ILE A  68      28.906  23.957  43.838  1.00  0.00           H  
ATOM   1066 3HG2 ILE A  68      27.996  22.735  44.756  1.00  0.00           H  
ATOM   1067 1HD1 ILE A  68      23.855  23.745  44.233  1.00  0.00           H  
ATOM   1068 2HD1 ILE A  68      24.776  25.005  43.377  1.00  0.00           H  
ATOM   1069 3HD1 ILE A  68      25.290  23.304  43.278  1.00  0.00           H  
ATOM   1070  N   LEU A  69      27.445  27.495  46.271  1.00  0.00           N  
ATOM   1071  CA  LEU A  69      26.641  28.663  46.612  1.00  0.00           C  
ATOM   1072  C   LEU A  69      26.299  29.477  45.371  1.00  0.00           C  
ATOM   1073  O   LEU A  69      27.055  29.493  44.399  1.00  0.00           O  
ATOM   1074  CB  LEU A  69      27.389  29.545  47.620  1.00  0.00           C  
ATOM   1075  CG  LEU A  69      27.613  28.927  49.006  1.00  0.00           C  
ATOM   1076  CD1 LEU A  69      28.511  29.841  49.830  1.00  0.00           C  
ATOM   1077  CD2 LEU A  69      26.272  28.716  49.691  1.00  0.00           C  
ATOM   1078  H   LEU A  69      28.235  27.606  45.652  1.00  0.00           H  
ATOM   1079  HA  LEU A  69      25.711  28.322  47.066  1.00  0.00           H  
ATOM   1080 1HB  LEU A  69      28.364  29.795  47.206  1.00  0.00           H  
ATOM   1081 2HB  LEU A  69      26.827  30.470  47.756  1.00  0.00           H  
ATOM   1082  HG  LEU A  69      28.121  27.969  48.899  1.00  0.00           H  
ATOM   1083 1HD1 LEU A  69      28.671  29.402  50.815  1.00  0.00           H  
ATOM   1084 2HD1 LEU A  69      29.470  29.959  49.326  1.00  0.00           H  
ATOM   1085 3HD1 LEU A  69      28.036  30.815  49.940  1.00  0.00           H  
ATOM   1086 1HD2 LEU A  69      26.431  28.276  50.676  1.00  0.00           H  
ATOM   1087 2HD2 LEU A  69      25.763  29.674  49.800  1.00  0.00           H  
ATOM   1088 3HD2 LEU A  69      25.657  28.046  49.090  1.00  0.00           H  
ATOM   1089  N   ALA A  70      25.156  30.153  45.409  1.00  0.00           N  
ATOM   1090  CA  ALA A  70      24.717  30.981  44.292  1.00  0.00           C  
ATOM   1091  C   ALA A  70      23.913  32.181  44.778  1.00  0.00           C  
ATOM   1092  O   ALA A  70      23.440  32.204  45.914  1.00  0.00           O  
ATOM   1093  CB  ALA A  70      23.897  30.157  43.312  1.00  0.00           C  
ATOM   1094  H   ALA A  70      24.576  30.092  46.234  1.00  0.00           H  
ATOM   1095  HA  ALA A  70      25.604  31.358  43.781  1.00  0.00           H  
ATOM   1096 1HB  ALA A  70      23.576  30.789  42.483  1.00  0.00           H  
ATOM   1097 2HB  ALA A  70      24.504  29.336  42.928  1.00  0.00           H  
ATOM   1098 3HB  ALA A  70      23.022  29.753  43.819  1.00  0.00           H  
ATOM   1099  N   THR A  71      23.762  33.176  43.910  1.00  0.00           N  
ATOM   1100  CA  THR A  71      22.995  34.370  44.241  1.00  0.00           C  
ATOM   1101  C   THR A  71      21.707  34.440  43.431  1.00  0.00           C  
ATOM   1102  O   THR A  71      20.945  35.400  43.539  1.00  0.00           O  
ATOM   1103  CB  THR A  71      23.825  35.646  44.003  1.00  0.00           C  
ATOM   1104  OG1 THR A  71      24.174  35.740  42.616  1.00  0.00           O  
ATOM   1105  CG2 THR A  71      25.094  35.620  44.841  1.00  0.00           C  
ATOM   1106  H   THR A  71      24.190  33.102  42.998  1.00  0.00           H  
ATOM   1107  HA  THR A  71      22.720  34.346  45.295  1.00  0.00           H  
ATOM   1108  HB  THR A  71      23.234  36.520  44.276  1.00  0.00           H  
ATOM   1109  HG1 THR A  71      24.269  34.857  42.250  1.00  0.00           H  
ATOM   1110 1HG2 THR A  71      25.667  36.529  44.661  1.00  0.00           H  
ATOM   1111 2HG2 THR A  71      24.831  35.560  45.897  1.00  0.00           H  
ATOM   1112 3HG2 THR A  71      25.693  34.753  44.567  1.00  0.00           H  
ATOM   1113  N   ASP A  72      21.469  33.416  42.618  1.00  0.00           N  
ATOM   1114  CA  ASP A  72      20.281  33.367  41.775  1.00  0.00           C  
ATOM   1115  C   ASP A  72      19.915  31.931  41.422  1.00  0.00           C  
ATOM   1116  O   ASP A  72      20.726  31.018  41.574  1.00  0.00           O  
ATOM   1117  CB  ASP A  72      20.499  34.174  40.493  1.00  0.00           C  
ATOM   1118  CG  ASP A  72      19.196  34.610  39.838  1.00  0.00           C  
ATOM   1119  OD1 ASP A  72      18.156  34.201  40.299  1.00  0.00           O  
ATOM   1120  OD2 ASP A  72      19.252  35.347  38.883  1.00  0.00           O  
ATOM   1121  H   ASP A  72      22.129  32.651  42.584  1.00  0.00           H  
ATOM   1122  HA  ASP A  72      19.447  33.801  42.327  1.00  0.00           H  
ATOM   1123 1HB  ASP A  72      21.091  35.061  40.718  1.00  0.00           H  
ATOM   1124 2HB  ASP A  72      21.066  33.575  39.778  1.00  0.00           H  
ATOM   1125  N   GLU A  73      18.688  31.737  40.950  1.00  0.00           N  
ATOM   1126  CA  GLU A  73      18.177  30.401  40.667  1.00  0.00           C  
ATOM   1127  C   GLU A  73      18.874  29.789  39.459  1.00  0.00           C  
ATOM   1128  O   GLU A  73      19.141  28.588  39.427  1.00  0.00           O  
ATOM   1129  CB  GLU A  73      16.667  30.447  40.428  1.00  0.00           C  
ATOM   1130  CG  GLU A  73      15.847  30.830  41.652  1.00  0.00           C  
ATOM   1131  CD  GLU A  73      16.087  29.921  42.825  1.00  0.00           C  
ATOM   1132  OE1 GLU A  73      16.014  28.728  42.652  1.00  0.00           O  
ATOM   1133  OE2 GLU A  73      16.345  30.420  43.895  1.00  0.00           O  
ATOM   1134  H   GLU A  73      18.094  32.537  40.782  1.00  0.00           H  
ATOM   1135  HA  GLU A  73      18.375  29.766  41.531  1.00  0.00           H  
ATOM   1136 1HB  GLU A  73      16.445  31.165  39.639  1.00  0.00           H  
ATOM   1137 2HB  GLU A  73      16.322  29.470  40.088  1.00  0.00           H  
ATOM   1138 1HG  GLU A  73      16.100  31.850  41.941  1.00  0.00           H  
ATOM   1139 2HG  GLU A  73      14.790  30.807  41.391  1.00  0.00           H  
ATOM   1140  N   GLU A  74      19.168  30.622  38.467  1.00  0.00           N  
ATOM   1141  CA  GLU A  74      19.854  30.169  37.263  1.00  0.00           C  
ATOM   1142  C   GLU A  74      21.274  29.715  37.576  1.00  0.00           C  
ATOM   1143  O   GLU A  74      21.762  28.737  37.010  1.00  0.00           O  
ATOM   1144  CB  GLU A  74      19.884  31.283  36.214  1.00  0.00           C  
ATOM   1145  CG  GLU A  74      18.524  31.626  35.623  1.00  0.00           C  
ATOM   1146  CD  GLU A  74      17.894  30.472  34.894  1.00  0.00           C  
ATOM   1147  OE1 GLU A  74      18.543  29.900  34.052  1.00  0.00           O  
ATOM   1148  OE2 GLU A  74      16.761  30.162  35.180  1.00  0.00           O  
ATOM   1149  H   GLU A  74      18.909  31.595  38.548  1.00  0.00           H  
ATOM   1150  HA  GLU A  74      19.308  29.318  36.853  1.00  0.00           H  
ATOM   1151 1HB  GLU A  74      20.294  32.190  36.658  1.00  0.00           H  
ATOM   1152 2HB  GLU A  74      20.541  30.993  35.394  1.00  0.00           H  
ATOM   1153 1HG  GLU A  74      17.859  31.940  36.427  1.00  0.00           H  
ATOM   1154 2HG  GLU A  74      18.639  32.464  34.937  1.00  0.00           H  
ATOM   1155  N   GLN A  75      21.932  30.431  38.481  1.00  0.00           N  
ATOM   1156  CA  GLN A  75      23.257  30.042  38.950  1.00  0.00           C  
ATOM   1157  C   GLN A  75      23.202  28.737  39.734  1.00  0.00           C  
ATOM   1158  O   GLN A  75      24.065  27.873  39.580  1.00  0.00           O  
ATOM   1159  CB  GLN A  75      23.865  31.147  39.818  1.00  0.00           C  
ATOM   1160  CG  GLN A  75      24.249  32.401  39.050  1.00  0.00           C  
ATOM   1161  CD  GLN A  75      24.704  33.523  39.964  1.00  0.00           C  
ATOM   1162  OE1 GLN A  75      24.459  33.495  41.173  1.00  0.00           O  
ATOM   1163  NE2 GLN A  75      25.370  34.518  39.391  1.00  0.00           N  
ATOM   1164  H   GLN A  75      21.504  31.267  38.854  1.00  0.00           H  
ATOM   1165  HA  GLN A  75      23.900  29.892  38.084  1.00  0.00           H  
ATOM   1166 1HB  GLN A  75      23.154  31.433  40.594  1.00  0.00           H  
ATOM   1167 2HB  GLN A  75      24.758  30.770  40.315  1.00  0.00           H  
ATOM   1168 1HG  GLN A  75      25.066  32.161  38.370  1.00  0.00           H  
ATOM   1169 2HG  GLN A  75      23.383  32.749  38.486  1.00  0.00           H  
ATOM   1170 1HE2 GLN A  75      25.695  35.287  39.943  1.00  0.00           H  
ATOM   1171 2HE2 GLN A  75      25.546  34.501  38.406  1.00  0.00           H  
ATOM   1172  N   ARG A  76      22.182  28.600  40.574  1.00  0.00           N  
ATOM   1173  CA  ARG A  76      21.993  27.384  41.358  1.00  0.00           C  
ATOM   1174  C   ARG A  76      21.892  26.159  40.458  1.00  0.00           C  
ATOM   1175  O   ARG A  76      22.630  25.189  40.629  1.00  0.00           O  
ATOM   1176  CB  ARG A  76      20.738  27.488  42.211  1.00  0.00           C  
ATOM   1177  CG  ARG A  76      20.396  26.234  43.000  1.00  0.00           C  
ATOM   1178  CD  ARG A  76      19.196  26.431  43.853  1.00  0.00           C  
ATOM   1179  NE  ARG A  76      18.005  26.694  43.061  1.00  0.00           N  
ATOM   1180  CZ  ARG A  76      17.295  25.751  42.411  1.00  0.00           C  
ATOM   1181  NH1 ARG A  76      17.668  24.492  42.468  1.00  0.00           N  
ATOM   1182  NH2 ARG A  76      16.224  26.093  41.715  1.00  0.00           N  
ATOM   1183  H   ARG A  76      21.521  29.357  40.674  1.00  0.00           H  
ATOM   1184  HA  ARG A  76      22.865  27.256  42.000  1.00  0.00           H  
ATOM   1185 1HB  ARG A  76      20.849  28.305  42.923  1.00  0.00           H  
ATOM   1186 2HB  ARG A  76      19.884  27.721  41.576  1.00  0.00           H  
ATOM   1187 1HG  ARG A  76      20.195  25.414  42.310  1.00  0.00           H  
ATOM   1188 2HG  ARG A  76      21.235  25.969  43.645  1.00  0.00           H  
ATOM   1189 1HD  ARG A  76      19.020  25.535  44.446  1.00  0.00           H  
ATOM   1190 2HD  ARG A  76      19.357  27.280  44.517  1.00  0.00           H  
ATOM   1191  HE  ARG A  76      17.687  27.652  42.993  1.00  0.00           H  
ATOM   1192 1HH1 ARG A  76      18.486  24.231  43.000  1.00  0.00           H  
ATOM   1193 2HH1 ARG A  76      17.136  23.785  41.981  1.00  0.00           H  
ATOM   1194 1HH2 ARG A  76      15.938  27.061  41.671  1.00  0.00           H  
ATOM   1195 2HH2 ARG A  76      15.693  25.387  41.229  1.00  0.00           H  
ATOM   1196  N   LYS A  77      20.974  26.210  39.499  1.00  0.00           N  
ATOM   1197  CA  LYS A  77      20.671  25.052  38.666  1.00  0.00           C  
ATOM   1198  C   LYS A  77      21.916  24.550  37.947  1.00  0.00           C  
ATOM   1199  O   LYS A  77      22.175  23.347  37.901  1.00  0.00           O  
ATOM   1200  CB  LYS A  77      19.579  25.393  37.651  1.00  0.00           C  
ATOM   1201  CG  LYS A  77      18.181  25.510  38.246  1.00  0.00           C  
ATOM   1202  CD  LYS A  77      17.139  25.748  37.164  1.00  0.00           C  
ATOM   1203  CE  LYS A  77      17.226  27.164  36.613  1.00  0.00           C  
ATOM   1204  NZ  LYS A  77      16.131  27.454  35.648  1.00  0.00           N  
ATOM   1205  H   LYS A  77      20.473  27.073  39.342  1.00  0.00           H  
ATOM   1206  HA  LYS A  77      20.310  24.249  39.309  1.00  0.00           H  
ATOM   1207 1HB  LYS A  77      19.816  26.340  37.166  1.00  0.00           H  
ATOM   1208 2HB  LYS A  77      19.550  24.627  36.877  1.00  0.00           H  
ATOM   1209 1HG  LYS A  77      17.935  24.591  38.780  1.00  0.00           H  
ATOM   1210 2HG  LYS A  77      18.155  26.338  38.953  1.00  0.00           H  
ATOM   1211 1HD  LYS A  77      17.291  25.040  36.349  1.00  0.00           H  
ATOM   1212 2HD  LYS A  77      16.143  25.591  37.578  1.00  0.00           H  
ATOM   1213 1HE  LYS A  77      17.169  27.878  37.434  1.00  0.00           H  
ATOM   1214 2HE  LYS A  77      18.182  27.300  36.108  1.00  0.00           H  
ATOM   1215 1HZ  LYS A  77      16.224  28.400  35.306  1.00  0.00           H  
ATOM   1216 2HZ  LYS A  77      16.185  26.809  34.872  1.00  0.00           H  
ATOM   1217 3HZ  LYS A  77      15.238  27.350  36.110  1.00  0.00           H  
ATOM   1218  N   GLU A  78      22.684  25.477  37.386  1.00  0.00           N  
ATOM   1219  CA  GLU A  78      23.891  25.128  36.647  1.00  0.00           C  
ATOM   1220  C   GLU A  78      24.941  24.514  37.564  1.00  0.00           C  
ATOM   1221  O   GLU A  78      25.691  23.627  37.157  1.00  0.00           O  
ATOM   1222  CB  GLU A  78      24.467  26.364  35.952  1.00  0.00           C  
ATOM   1223  CG  GLU A  78      23.668  26.838  34.747  1.00  0.00           C  
ATOM   1224  CD  GLU A  78      23.631  25.827  33.635  1.00  0.00           C  
ATOM   1225  OE1 GLU A  78      24.679  25.412  33.200  1.00  0.00           O  
ATOM   1226  OE2 GLU A  78      22.554  25.468  33.220  1.00  0.00           O  
ATOM   1227  H   GLU A  78      22.425  26.450  37.474  1.00  0.00           H  
ATOM   1228  HA  GLU A  78      23.630  24.391  35.887  1.00  0.00           H  
ATOM   1229 1HB  GLU A  78      24.521  27.189  36.663  1.00  0.00           H  
ATOM   1230 2HB  GLU A  78      25.483  26.153  35.618  1.00  0.00           H  
ATOM   1231 1HG  GLU A  78      22.647  27.052  35.062  1.00  0.00           H  
ATOM   1232 2HG  GLU A  78      24.106  27.764  34.375  1.00  0.00           H  
ATOM   1233  N   PHE A  79      24.988  24.990  38.803  1.00  0.00           N  
ATOM   1234  CA  PHE A  79      25.932  24.474  39.787  1.00  0.00           C  
ATOM   1235  C   PHE A  79      25.520  23.091  40.274  1.00  0.00           C  
ATOM   1236  O   PHE A  79      26.362  22.211  40.458  1.00  0.00           O  
ATOM   1237  CB  PHE A  79      26.039  25.429  40.978  1.00  0.00           C  
ATOM   1238  CG  PHE A  79      26.827  26.674  40.688  1.00  0.00           C  
ATOM   1239  CD1 PHE A  79      27.302  26.929  39.410  1.00  0.00           C  
ATOM   1240  CD2 PHE A  79      27.094  27.593  41.691  1.00  0.00           C  
ATOM   1241  CE1 PHE A  79      28.028  28.075  39.142  1.00  0.00           C  
ATOM   1242  CE2 PHE A  79      27.818  28.739  41.426  1.00  0.00           C  
ATOM   1243  CZ  PHE A  79      28.285  28.980  40.150  1.00  0.00           C  
ATOM   1244  H   PHE A  79      24.353  25.729  39.071  1.00  0.00           H  
ATOM   1245  HA  PHE A  79      26.909  24.380  39.312  1.00  0.00           H  
ATOM   1246 1HB  PHE A  79      25.040  25.725  41.297  1.00  0.00           H  
ATOM   1247 2HB  PHE A  79      26.510  24.915  41.814  1.00  0.00           H  
ATOM   1248  HD1 PHE A  79      27.098  26.214  38.613  1.00  0.00           H  
ATOM   1249  HD2 PHE A  79      26.725  27.402  42.700  1.00  0.00           H  
ATOM   1250  HE1 PHE A  79      28.396  28.263  38.134  1.00  0.00           H  
ATOM   1251  HE2 PHE A  79      28.021  29.454  42.224  1.00  0.00           H  
ATOM   1252  HZ  PHE A  79      28.857  29.883  39.940  1.00  0.00           H  
ATOM   1253  N   GLU A  80      24.221  22.904  40.480  1.00  0.00           N  
ATOM   1254  CA  GLU A  80      23.698  21.635  40.969  1.00  0.00           C  
ATOM   1255  C   GLU A  80      23.997  20.503  39.995  1.00  0.00           C  
ATOM   1256  O   GLU A  80      24.192  19.357  40.401  1.00  0.00           O  
ATOM   1257  CB  GLU A  80      22.188  21.734  41.202  1.00  0.00           C  
ATOM   1258  CG  GLU A  80      21.791  22.587  42.399  1.00  0.00           C  
ATOM   1259  CD  GLU A  80      20.316  22.544  42.684  1.00  0.00           C  
ATOM   1260  OE1 GLU A  80      19.595  21.973  41.901  1.00  0.00           O  
ATOM   1261  OE2 GLU A  80      19.909  23.085  43.685  1.00  0.00           O  
ATOM   1262  H   GLU A  80      23.580  23.662  40.293  1.00  0.00           H  
ATOM   1263  HA  GLU A  80      24.178  21.406  41.920  1.00  0.00           H  
ATOM   1264 1HB  GLU A  80      21.711  22.156  40.317  1.00  0.00           H  
ATOM   1265 2HB  GLU A  80      21.777  20.736  41.351  1.00  0.00           H  
ATOM   1266 1HG  GLU A  80      22.330  22.234  43.278  1.00  0.00           H  
ATOM   1267 2HG  GLU A  80      22.091  23.617  42.213  1.00  0.00           H  
ATOM   1268  N   LYS A  81      24.034  20.831  38.708  1.00  0.00           N  
ATOM   1269  CA  LYS A  81      24.308  19.842  37.673  1.00  0.00           C  
ATOM   1270  C   LYS A  81      25.639  19.142  37.918  1.00  0.00           C  
ATOM   1271  O   LYS A  81      25.837  18.001  37.501  1.00  0.00           O  
ATOM   1272  CB  LYS A  81      24.306  20.498  36.291  1.00  0.00           C  
ATOM   1273  CG  LYS A  81      22.924  20.875  35.776  1.00  0.00           C  
ATOM   1274  CD  LYS A  81      23.011  21.613  34.448  1.00  0.00           C  
ATOM   1275  CE  LYS A  81      21.630  21.985  33.929  1.00  0.00           C  
ATOM   1276  NZ  LYS A  81      21.704  22.798  32.685  1.00  0.00           N  
ATOM   1277  H   LYS A  81      23.867  21.790  38.440  1.00  0.00           H  
ATOM   1278  HA  LYS A  81      23.523  19.085  37.700  1.00  0.00           H  
ATOM   1279 1HB  LYS A  81      24.912  21.404  36.317  1.00  0.00           H  
ATOM   1280 2HB  LYS A  81      24.760  19.821  35.566  1.00  0.00           H  
ATOM   1281 1HG  LYS A  81      22.326  19.973  35.642  1.00  0.00           H  
ATOM   1282 2HG  LYS A  81      22.426  21.515  36.505  1.00  0.00           H  
ATOM   1283 1HD  LYS A  81      23.600  22.522  34.575  1.00  0.00           H  
ATOM   1284 2HD  LYS A  81      23.507  20.980  33.712  1.00  0.00           H  
ATOM   1285 1HE  LYS A  81      21.063  21.078  33.722  1.00  0.00           H  
ATOM   1286 2HE  LYS A  81      21.097  22.555  34.689  1.00  0.00           H  
ATOM   1287 1HZ  LYS A  81      20.770  23.024  32.373  1.00  0.00           H  
ATOM   1288 2HZ  LYS A  81      22.213  23.652  32.869  1.00  0.00           H  
ATOM   1289 3HZ  LYS A  81      22.180  22.272  31.966  1.00  0.00           H  
ATOM   1290  N   VAL A  82      26.548  19.832  38.598  1.00  0.00           N  
ATOM   1291  CA  VAL A  82      27.854  19.269  38.920  1.00  0.00           C  
ATOM   1292  C   VAL A  82      27.720  18.040  39.809  1.00  0.00           C  
ATOM   1293  O   VAL A  82      28.346  17.010  39.560  1.00  0.00           O  
ATOM   1294  CB  VAL A  82      28.729  20.320  39.629  1.00  0.00           C  
ATOM   1295  CG1 VAL A  82      30.015  19.687  40.138  1.00  0.00           C  
ATOM   1296  CG2 VAL A  82      29.032  21.468  38.678  1.00  0.00           C  
ATOM   1297  H   VAL A  82      26.329  20.771  38.899  1.00  0.00           H  
ATOM   1298  HA  VAL A  82      28.333  18.955  37.992  1.00  0.00           H  
ATOM   1299  HB  VAL A  82      28.192  20.700  40.498  1.00  0.00           H  
ATOM   1300 1HG1 VAL A  82      30.621  20.444  40.636  1.00  0.00           H  
ATOM   1301 2HG1 VAL A  82      29.775  18.893  40.844  1.00  0.00           H  
ATOM   1302 3HG1 VAL A  82      30.573  19.272  39.298  1.00  0.00           H  
ATOM   1303 1HG2 VAL A  82      29.650  22.208  39.186  1.00  0.00           H  
ATOM   1304 2HG2 VAL A  82      29.564  21.088  37.806  1.00  0.00           H  
ATOM   1305 3HG2 VAL A  82      28.099  21.933  38.359  1.00  0.00           H  
ATOM   1306  N   ALA A  83      26.901  18.155  40.849  1.00  0.00           N  
ATOM   1307  CA  ALA A  83      26.659  17.043  41.760  1.00  0.00           C  
ATOM   1308  C   ALA A  83      26.011  15.869  41.038  1.00  0.00           C  
ATOM   1309  O   ALA A  83      26.336  14.711  41.299  1.00  0.00           O  
ATOM   1310  CB  ALA A  83      25.789  17.492  42.925  1.00  0.00           C  
ATOM   1311  H   ALA A  83      26.433  19.035  41.012  1.00  0.00           H  
ATOM   1312  HA  ALA A  83      27.621  16.707  42.147  1.00  0.00           H  
ATOM   1313 1HB  ALA A  83      25.618  16.651  43.597  1.00  0.00           H  
ATOM   1314 2HB  ALA A  83      26.293  18.293  43.468  1.00  0.00           H  
ATOM   1315 3HB  ALA A  83      24.835  17.855  42.548  1.00  0.00           H  
ATOM   1316  N   GLU A  84      25.093  16.175  40.127  1.00  0.00           N  
ATOM   1317  CA  GLU A  84      24.372  15.145  39.389  1.00  0.00           C  
ATOM   1318  C   GLU A  84      25.310  14.361  38.480  1.00  0.00           C  
ATOM   1319  O   GLU A  84      25.276  13.131  38.449  1.00  0.00           O  
ATOM   1320  CB  GLU A  84      23.247  15.770  38.562  1.00  0.00           C  
ATOM   1321  CG  GLU A  84      22.102  16.341  39.386  1.00  0.00           C  
ATOM   1322  CD  GLU A  84      21.043  16.994  38.543  1.00  0.00           C  
ATOM   1323  OE1 GLU A  84      21.223  17.073  37.352  1.00  0.00           O  
ATOM   1324  OE2 GLU A  84      20.051  17.414  39.092  1.00  0.00           O  
ATOM   1325  H   GLU A  84      24.889  17.147  39.942  1.00  0.00           H  
ATOM   1326  HA  GLU A  84      23.934  14.449  40.106  1.00  0.00           H  
ATOM   1327 1HB  GLU A  84      23.651  16.575  37.948  1.00  0.00           H  
ATOM   1328 2HB  GLU A  84      22.832  15.021  37.887  1.00  0.00           H  
ATOM   1329 1HG  GLU A  84      21.647  15.536  39.963  1.00  0.00           H  
ATOM   1330 2HG  GLU A  84      22.503  17.071  40.088  1.00  0.00           H  
ATOM   1331  N   LYS A  85      26.146  15.081  37.739  1.00  0.00           N  
ATOM   1332  CA  LYS A  85      27.088  14.454  36.819  1.00  0.00           C  
ATOM   1333  C   LYS A  85      28.093  13.587  37.566  1.00  0.00           C  
ATOM   1334  O   LYS A  85      28.534  12.555  37.060  1.00  0.00           O  
ATOM   1335  CB  LYS A  85      27.818  15.516  35.995  1.00  0.00           C  
ATOM   1336  CG  LYS A  85      26.954  16.203  34.947  1.00  0.00           C  
ATOM   1337  CD  LYS A  85      27.738  17.269  34.196  1.00  0.00           C  
ATOM   1338  CE  LYS A  85      26.875  17.958  33.149  1.00  0.00           C  
ATOM   1339  NZ  LYS A  85      27.626  19.011  32.415  1.00  0.00           N  
ATOM   1340  H   LYS A  85      26.129  16.088  37.816  1.00  0.00           H  
ATOM   1341  HA  LYS A  85      26.530  13.808  36.140  1.00  0.00           H  
ATOM   1342 1HB  LYS A  85      28.213  16.285  36.660  1.00  0.00           H  
ATOM   1343 2HB  LYS A  85      28.666  15.059  35.483  1.00  0.00           H  
ATOM   1344 1HG  LYS A  85      26.589  15.463  34.234  1.00  0.00           H  
ATOM   1345 2HG  LYS A  85      26.096  16.668  35.431  1.00  0.00           H  
ATOM   1346 1HD  LYS A  85      28.104  18.016  34.902  1.00  0.00           H  
ATOM   1347 2HD  LYS A  85      28.595  16.810  33.702  1.00  0.00           H  
ATOM   1348 1HE  LYS A  85      26.514  17.220  32.434  1.00  0.00           H  
ATOM   1349 2HE  LYS A  85      26.012  18.415  33.633  1.00  0.00           H  
ATOM   1350 1HZ  LYS A  85      27.020  19.443  31.731  1.00  0.00           H  
ATOM   1351 2HZ  LYS A  85      27.950  19.712  33.067  1.00  0.00           H  
ATOM   1352 3HZ  LYS A  85      28.419  18.596  31.946  1.00  0.00           H  
ATOM   1353  N   LEU A  86      28.452  14.012  38.773  1.00  0.00           N  
ATOM   1354  CA  LEU A  86      29.445  13.302  39.571  1.00  0.00           C  
ATOM   1355  C   LEU A  86      28.792  12.234  40.439  1.00  0.00           C  
ATOM   1356  O   LEU A  86      29.476  11.477  41.127  1.00  0.00           O  
ATOM   1357  CB  LEU A  86      30.216  14.288  40.457  1.00  0.00           C  
ATOM   1358  CG  LEU A  86      31.053  15.337  39.712  1.00  0.00           C  
ATOM   1359  CD1 LEU A  86      31.638  16.325  40.713  1.00  0.00           C  
ATOM   1360  CD2 LEU A  86      32.152  14.643  38.923  1.00  0.00           C  
ATOM   1361  H   LEU A  86      28.027  14.848  39.147  1.00  0.00           H  
ATOM   1362  HA  LEU A  86      30.147  12.814  38.896  1.00  0.00           H  
ATOM   1363 1HB  LEU A  86      29.505  14.819  41.087  1.00  0.00           H  
ATOM   1364 2HB  LEU A  86      30.890  13.724  41.101  1.00  0.00           H  
ATOM   1365  HG  LEU A  86      30.412  15.895  39.029  1.00  0.00           H  
ATOM   1366 1HD1 LEU A  86      32.232  17.070  40.184  1.00  0.00           H  
ATOM   1367 2HD1 LEU A  86      30.829  16.821  41.250  1.00  0.00           H  
ATOM   1368 3HD1 LEU A  86      32.271  15.792  41.421  1.00  0.00           H  
ATOM   1369 1HD2 LEU A  86      32.746  15.388  38.393  1.00  0.00           H  
ATOM   1370 2HD2 LEU A  86      32.794  14.085  39.606  1.00  0.00           H  
ATOM   1371 3HD2 LEU A  86      31.706  13.956  38.203  1.00  0.00           H  
ATOM   1372  N   ASN A  87      27.465  12.179  40.402  1.00  0.00           N  
ATOM   1373  CA  ASN A  87      26.709  11.304  41.291  1.00  0.00           C  
ATOM   1374  C   ASN A  87      27.111  11.516  42.745  1.00  0.00           C  
ATOM   1375  O   ASN A  87      27.305  10.557  43.492  1.00  0.00           O  
ATOM   1376  CB  ASN A  87      26.894   9.851  40.893  1.00  0.00           C  
ATOM   1377  CG  ASN A  87      26.325   9.548  39.534  1.00  0.00           C  
ATOM   1378  OD1 ASN A  87      25.166   9.868  39.247  1.00  0.00           O  
ATOM   1379  ND2 ASN A  87      27.119   8.936  38.692  1.00  0.00           N  
ATOM   1380  H   ASN A  87      26.966  12.758  39.742  1.00  0.00           H  
ATOM   1381  HA  ASN A  87      25.651  11.556  41.208  1.00  0.00           H  
ATOM   1382 1HB  ASN A  87      27.956   9.606  40.892  1.00  0.00           H  
ATOM   1383 2HB  ASN A  87      26.409   9.208  41.628  1.00  0.00           H  
ATOM   1384 1HD2 ASN A  87      26.794   8.709  37.774  1.00  0.00           H  
ATOM   1385 2HD2 ASN A  87      28.049   8.696  38.967  1.00  0.00           H  
ATOM   1386  N   ALA A  88      27.234  12.778  43.141  1.00  0.00           N  
ATOM   1387  CA  ALA A  88      27.671  13.118  44.490  1.00  0.00           C  
ATOM   1388  C   ALA A  88      26.696  12.590  45.535  1.00  0.00           C  
ATOM   1389  O   ALA A  88      25.491  12.520  45.294  1.00  0.00           O  
ATOM   1390  CB  ALA A  88      27.831  14.625  44.631  1.00  0.00           C  
ATOM   1391  H   ALA A  88      27.020  13.521  42.492  1.00  0.00           H  
ATOM   1392  HA  ALA A  88      28.648  12.665  44.662  1.00  0.00           H  
ATOM   1393 1HB  ALA A  88      28.157  14.863  45.643  1.00  0.00           H  
ATOM   1394 2HB  ALA A  88      28.574  14.980  43.917  1.00  0.00           H  
ATOM   1395 3HB  ALA A  88      26.877  15.112  44.434  1.00  0.00           H  
ATOM   1396  N   LYS A  89      27.225  12.218  46.695  1.00  0.00           N  
ATOM   1397  CA  LYS A  89      26.410  11.642  47.759  1.00  0.00           C  
ATOM   1398  C   LYS A  89      25.623  12.720  48.494  1.00  0.00           C  
ATOM   1399  O   LYS A  89      24.467  12.514  48.864  1.00  0.00           O  
ATOM   1400  CB  LYS A  89      27.285  10.866  48.744  1.00  0.00           C  
ATOM   1401  CG  LYS A  89      27.942   9.623  48.158  1.00  0.00           C  
ATOM   1402  CD  LYS A  89      26.902   8.604  47.717  1.00  0.00           C  
ATOM   1403  CE  LYS A  89      27.557   7.352  47.154  1.00  0.00           C  
ATOM   1404  NZ  LYS A  89      26.552   6.379  46.645  1.00  0.00           N  
ATOM   1405  H   LYS A  89      28.216  12.336  46.845  1.00  0.00           H  
ATOM   1406  HA  LYS A  89      25.693  10.953  47.311  1.00  0.00           H  
ATOM   1407 1HB  LYS A  89      28.076  11.517  49.119  1.00  0.00           H  
ATOM   1408 2HB  LYS A  89      26.684  10.555  49.599  1.00  0.00           H  
ATOM   1409 1HG  LYS A  89      28.550   9.904  47.297  1.00  0.00           H  
ATOM   1410 2HG  LYS A  89      28.591   9.168  48.905  1.00  0.00           H  
ATOM   1411 1HD  LYS A  89      26.280   8.327  48.569  1.00  0.00           H  
ATOM   1412 2HD  LYS A  89      26.263   9.044  46.951  1.00  0.00           H  
ATOM   1413 1HE  LYS A  89      28.224   7.626  46.338  1.00  0.00           H  
ATOM   1414 2HE  LYS A  89      28.149   6.870  47.931  1.00  0.00           H  
ATOM   1415 1HZ  LYS A  89      27.025   5.564  46.282  1.00  0.00           H  
ATOM   1416 2HZ  LYS A  89      25.938   6.103  47.399  1.00  0.00           H  
ATOM   1417 3HZ  LYS A  89      26.009   6.808  45.910  1.00  0.00           H  
ATOM   1418  N   ILE A  90      26.256  13.869  48.703  1.00  0.00           N  
ATOM   1419  CA  ILE A  90      25.618  14.980  49.399  1.00  0.00           C  
ATOM   1420  C   ILE A  90      25.765  16.278  48.616  1.00  0.00           C  
ATOM   1421  O   ILE A  90      26.858  16.623  48.168  1.00  0.00           O  
ATOM   1422  CB  ILE A  90      26.212  15.160  50.808  1.00  0.00           C  
ATOM   1423  CG1 ILE A  90      26.017  13.887  51.637  1.00  0.00           C  
ATOM   1424  CG2 ILE A  90      25.579  16.355  51.504  1.00  0.00           C  
ATOM   1425  CD1 ILE A  90      26.721  13.915  52.974  1.00  0.00           C  
ATOM   1426  H   ILE A  90      27.204  13.976  48.372  1.00  0.00           H  
ATOM   1427  HA  ILE A  90      24.556  14.760  49.499  1.00  0.00           H  
ATOM   1428  HB  ILE A  90      27.287  15.323  50.731  1.00  0.00           H  
ATOM   1429 1HG1 ILE A  90      24.953  13.729  51.814  1.00  0.00           H  
ATOM   1430 2HG1 ILE A  90      26.385  13.028  51.076  1.00  0.00           H  
ATOM   1431 1HG2 ILE A  90      26.010  16.467  52.498  1.00  0.00           H  
ATOM   1432 2HG2 ILE A  90      25.768  17.256  50.923  1.00  0.00           H  
ATOM   1433 3HG2 ILE A  90      24.504  16.198  51.590  1.00  0.00           H  
ATOM   1434 1HD1 ILE A  90      26.536  12.980  53.502  1.00  0.00           H  
ATOM   1435 2HD1 ILE A  90      27.793  14.038  52.818  1.00  0.00           H  
ATOM   1436 3HD1 ILE A  90      26.342  14.747  53.567  1.00  0.00           H  
ATOM   1437  N   LEU A  91      24.657  16.994  48.454  1.00  0.00           N  
ATOM   1438  CA  LEU A  91      24.677  18.301  47.809  1.00  0.00           C  
ATOM   1439  C   LEU A  91      23.983  19.309  48.710  1.00  0.00           C  
ATOM   1440  O   LEU A  91      22.842  19.088  49.129  1.00  0.00           O  
ATOM   1441  CB  LEU A  91      23.984  18.246  46.442  1.00  0.00           C  
ATOM   1442  CG  LEU A  91      23.651  19.604  45.810  1.00  0.00           C  
ATOM   1443  CD1 LEU A  91      24.943  20.339  45.477  1.00  0.00           C  
ATOM   1444  CD2 LEU A  91      22.806  19.391  44.564  1.00  0.00           C  
ATOM   1445  H   LEU A  91      23.778  16.622  48.786  1.00  0.00           H  
ATOM   1446  HA  LEU A  91      25.716  18.593  47.651  1.00  0.00           H  
ATOM   1447 1HB  LEU A  91      24.626  17.706  45.748  1.00  0.00           H  
ATOM   1448 2HB  LEU A  91      23.051  17.692  46.547  1.00  0.00           H  
ATOM   1449  HG  LEU A  91      23.097  20.212  46.525  1.00  0.00           H  
ATOM   1450 1HD1 LEU A  91      24.707  21.304  45.028  1.00  0.00           H  
ATOM   1451 2HD1 LEU A  91      25.519  20.495  46.389  1.00  0.00           H  
ATOM   1452 3HD1 LEU A  91      25.528  19.746  44.775  1.00  0.00           H  
ATOM   1453 1HD2 LEU A  91      22.569  20.356  44.115  1.00  0.00           H  
ATOM   1454 2HD2 LEU A  91      23.360  18.784  43.847  1.00  0.00           H  
ATOM   1455 3HD2 LEU A  91      21.882  18.880  44.834  1.00  0.00           H  
ATOM   1456  N   VAL A  92      24.671  20.408  49.008  1.00  0.00           N  
ATOM   1457  CA  VAL A  92      24.120  21.496  49.803  1.00  0.00           C  
ATOM   1458  C   VAL A  92      24.305  22.792  49.030  1.00  0.00           C  
ATOM   1459  O   VAL A  92      25.386  23.049  48.493  1.00  0.00           O  
ATOM   1460  CB  VAL A  92      24.820  21.592  51.172  1.00  0.00           C  
ATOM   1461  CG1 VAL A  92      24.216  22.715  52.001  1.00  0.00           C  
ATOM   1462  CG2 VAL A  92      24.712  20.263  51.903  1.00  0.00           C  
ATOM   1463  H   VAL A  92      25.617  20.483  48.660  1.00  0.00           H  
ATOM   1464  HA  VAL A  92      23.061  21.299  49.972  1.00  0.00           H  
ATOM   1465  HB  VAL A  92      25.871  21.838  51.016  1.00  0.00           H  
ATOM   1466 1HG1 VAL A  92      24.722  22.769  52.965  1.00  0.00           H  
ATOM   1467 2HG1 VAL A  92      24.336  23.662  51.475  1.00  0.00           H  
ATOM   1468 3HG1 VAL A  92      23.155  22.520  52.160  1.00  0.00           H  
ATOM   1469 1HG2 VAL A  92      25.210  20.338  52.869  1.00  0.00           H  
ATOM   1470 2HG2 VAL A  92      23.661  20.015  52.054  1.00  0.00           H  
ATOM   1471 3HG2 VAL A  92      25.188  19.482  51.310  1.00  0.00           H  
ATOM   1472  N   VAL A  93      23.252  23.605  48.976  1.00  0.00           N  
ATOM   1473  CA  VAL A  93      23.321  24.931  48.378  1.00  0.00           C  
ATOM   1474  C   VAL A  93      22.490  25.898  49.205  1.00  0.00           C  
ATOM   1475  O   VAL A  93      21.435  25.526  49.729  1.00  0.00           O  
ATOM   1476  CB  VAL A  93      22.803  24.906  46.927  1.00  0.00           C  
ATOM   1477  CG1 VAL A  93      21.349  24.460  46.889  1.00  0.00           C  
ATOM   1478  CG2 VAL A  93      22.961  26.282  46.297  1.00  0.00           C  
ATOM   1479  H   VAL A  93      22.377  23.287  49.365  1.00  0.00           H  
ATOM   1480  HA  VAL A  93      24.363  25.252  48.366  1.00  0.00           H  
ATOM   1481  HB  VAL A  93      23.378  24.176  46.358  1.00  0.00           H  
ATOM   1482 1HG1 VAL A  93      20.999  24.447  45.856  1.00  0.00           H  
ATOM   1483 2HG1 VAL A  93      21.265  23.459  47.312  1.00  0.00           H  
ATOM   1484 3HG1 VAL A  93      20.740  25.153  47.469  1.00  0.00           H  
ATOM   1485 1HG2 VAL A  93      22.594  26.256  45.272  1.00  0.00           H  
ATOM   1486 2HG2 VAL A  93      22.390  27.012  46.870  1.00  0.00           H  
ATOM   1487 3HG2 VAL A  93      24.015  26.563  46.298  1.00  0.00           H  
ATOM   1488  N   VAL A  94      22.970  27.133  49.326  1.00  0.00           N  
ATOM   1489  CA  VAL A  94      22.239  28.216  49.972  1.00  0.00           C  
ATOM   1490  C   VAL A  94      22.175  29.373  48.987  1.00  0.00           C  
ATOM   1491  O   VAL A  94      23.213  29.831  48.493  1.00  0.00           O  
ATOM   1492  CB  VAL A  94      22.930  28.662  51.273  1.00  0.00           C  
ATOM   1493  CG1 VAL A  94      22.127  29.760  51.955  1.00  0.00           C  
ATOM   1494  CG2 VAL A  94      23.109  27.469  52.200  1.00  0.00           C  
ATOM   1495  H   VAL A  94      23.889  27.316  48.947  1.00  0.00           H  
ATOM   1496  HA  VAL A  94      21.239  27.858  50.222  1.00  0.00           H  
ATOM   1497  HB  VAL A  94      23.906  29.083  51.030  1.00  0.00           H  
ATOM   1498 1HG1 VAL A  94      22.629  30.063  52.873  1.00  0.00           H  
ATOM   1499 2HG1 VAL A  94      22.042  30.617  51.288  1.00  0.00           H  
ATOM   1500 3HG1 VAL A  94      21.131  29.386  52.194  1.00  0.00           H  
ATOM   1501 1HG2 VAL A  94      23.598  27.792  53.118  1.00  0.00           H  
ATOM   1502 2HG2 VAL A  94      22.133  27.045  52.440  1.00  0.00           H  
ATOM   1503 3HG2 VAL A  94      23.722  26.714  51.708  1.00  0.00           H  
ATOM   1504  N   VAL A  95      20.963  29.845  48.698  1.00  0.00           N  
ATOM   1505  CA  VAL A  95      20.760  30.973  47.791  1.00  0.00           C  
ATOM   1506  C   VAL A  95      19.810  31.962  48.458  1.00  0.00           C  
ATOM   1507  O   VAL A  95      18.608  31.697  48.568  1.00  0.00           O  
ATOM   1508  CB  VAL A  95      20.175  30.504  46.445  1.00  0.00           C  
ATOM   1509  CG1 VAL A  95      20.019  31.680  45.494  1.00  0.00           C  
ATOM   1510  CG2 VAL A  95      21.068  29.433  45.837  1.00  0.00           C  
ATOM   1511  H   VAL A  95      20.159  29.405  49.124  1.00  0.00           H  
ATOM   1512  HA  VAL A  95      21.727  31.441  47.600  1.00  0.00           H  
ATOM   1513  HB  VAL A  95      19.179  30.094  46.616  1.00  0.00           H  
ATOM   1514 1HG1 VAL A  95      19.603  31.331  44.548  1.00  0.00           H  
ATOM   1515 2HG1 VAL A  95      19.347  32.417  45.934  1.00  0.00           H  
ATOM   1516 3HG1 VAL A  95      20.993  32.135  45.315  1.00  0.00           H  
ATOM   1517 1HG2 VAL A  95      20.647  29.105  44.887  1.00  0.00           H  
ATOM   1518 2HG2 VAL A  95      22.065  29.841  45.672  1.00  0.00           H  
ATOM   1519 3HG2 VAL A  95      21.131  28.583  46.517  1.00  0.00           H  
ATOM   1520  N   ASN A  96      20.357  33.095  48.898  1.00  0.00           N  
ATOM   1521  CA  ASN A  96      19.579  34.217  49.426  1.00  0.00           C  
ATOM   1522  C   ASN A  96      18.608  33.759  50.518  1.00  0.00           C  
ATOM   1523  O   ASN A  96      17.430  34.122  50.540  1.00  0.00           O  
ATOM   1524  CB  ASN A  96      18.832  34.919  48.307  1.00  0.00           C  
ATOM   1525  CG  ASN A  96      19.750  35.438  47.235  1.00  0.00           C  
ATOM   1526  OD1 ASN A  96      20.824  35.976  47.528  1.00  0.00           O  
ATOM   1527  ND2 ASN A  96      19.348  35.289  45.999  1.00  0.00           N  
ATOM   1528  H   ASN A  96      21.363  33.170  48.860  1.00  0.00           H  
ATOM   1529  HA  ASN A  96      20.269  34.944  49.857  1.00  0.00           H  
ATOM   1530 1HB  ASN A  96      18.119  34.227  47.855  1.00  0.00           H  
ATOM   1531 2HB  ASN A  96      18.262  35.753  48.717  1.00  0.00           H  
ATOM   1532 1HD2 ASN A  96      19.918  35.616  45.245  1.00  0.00           H  
ATOM   1533 2HD2 ASN A  96      18.471  34.848  45.808  1.00  0.00           H  
ATOM   1534  N   GLY A  97      19.134  32.947  51.431  1.00  0.00           N  
ATOM   1535  CA  GLY A  97      18.340  32.439  52.532  1.00  0.00           C  
ATOM   1536  C   GLY A  97      17.576  31.168  52.219  1.00  0.00           C  
ATOM   1537  O   GLY A  97      16.910  30.609  53.093  1.00  0.00           O  
ATOM   1538  H   GLY A  97      20.105  32.677  51.359  1.00  0.00           H  
ATOM   1539 1HA  GLY A  97      18.987  32.241  53.386  1.00  0.00           H  
ATOM   1540 2HA  GLY A  97      17.622  33.197  52.842  1.00  0.00           H  
ATOM   1541  N   ARG A  98      17.652  30.704  50.975  1.00  0.00           N  
ATOM   1542  CA  ARG A  98      17.007  29.450  50.609  1.00  0.00           C  
ATOM   1543  C   ARG A  98      17.996  28.295  50.700  1.00  0.00           C  
ATOM   1544  O   ARG A  98      18.916  28.182  49.884  1.00  0.00           O  
ATOM   1545  CB  ARG A  98      16.441  29.527  49.199  1.00  0.00           C  
ATOM   1546  CG  ARG A  98      15.339  30.556  49.007  1.00  0.00           C  
ATOM   1547  CD  ARG A  98      14.953  30.688  47.579  1.00  0.00           C  
ATOM   1548  NE  ARG A  98      13.819  31.581  47.403  1.00  0.00           N  
ATOM   1549  CZ  ARG A  98      13.359  32.009  46.211  1.00  0.00           C  
ATOM   1550  NH1 ARG A  98      13.946  31.618  45.102  1.00  0.00           N  
ATOM   1551  NH2 ARG A  98      12.319  32.823  46.158  1.00  0.00           N  
ATOM   1552  H   ARG A  98      18.160  31.220  50.271  1.00  0.00           H  
ATOM   1553  HA  ARG A  98      16.183  29.270  51.301  1.00  0.00           H  
ATOM   1554 1HB  ARG A  98      17.240  29.766  48.499  1.00  0.00           H  
ATOM   1555 2HB  ARG A  98      16.038  28.555  48.916  1.00  0.00           H  
ATOM   1556 1HG  ARG A  98      14.457  30.256  49.574  1.00  0.00           H  
ATOM   1557 2HG  ARG A  98      15.683  31.529  49.360  1.00  0.00           H  
ATOM   1558 1HD  ARG A  98      15.792  31.087  47.010  1.00  0.00           H  
ATOM   1559 2HD  ARG A  98      14.680  29.710  47.184  1.00  0.00           H  
ATOM   1560  HE  ARG A  98      13.342  31.904  48.235  1.00  0.00           H  
ATOM   1561 1HH1 ARG A  98      14.741  30.996  45.143  1.00  0.00           H  
ATOM   1562 2HH1 ARG A  98      13.601  31.938  44.209  1.00  0.00           H  
ATOM   1563 1HH2 ARG A  98      11.868  33.124  47.011  1.00  0.00           H  
ATOM   1564 2HH2 ARG A  98      11.975  33.143  45.265  1.00  0.00           H  
ATOM   1565  N   VAL A  99      17.804  27.436  51.697  1.00  0.00           N  
ATOM   1566  CA  VAL A  99      18.721  26.341  51.995  1.00  0.00           C  
ATOM   1567  C   VAL A  99      18.120  25.070  51.417  1.00  0.00           C  
ATOM   1568  O   VAL A  99      16.985  24.702  51.749  1.00  0.00           O  
ATOM   1569  CB  VAL A  99      18.934  26.185  53.513  1.00  0.00           C  
ATOM   1570  CG1 VAL A  99      19.889  25.037  53.801  1.00  0.00           C  
ATOM   1571  CG2 VAL A  99      19.463  27.486  54.097  1.00  0.00           C  
ATOM   1572  H   VAL A  99      16.981  27.557  52.269  1.00  0.00           H  
ATOM   1573  HA  VAL A  99      19.685  26.562  51.536  1.00  0.00           H  
ATOM   1574  HB  VAL A  99      17.982  25.937  53.981  1.00  0.00           H  
ATOM   1575 1HG1 VAL A  99      20.028  24.941  54.879  1.00  0.00           H  
ATOM   1576 2HG1 VAL A  99      19.473  24.110  53.406  1.00  0.00           H  
ATOM   1577 3HG1 VAL A  99      20.850  25.235  53.328  1.00  0.00           H  
ATOM   1578 1HG2 VAL A  99      19.611  27.369  55.170  1.00  0.00           H  
ATOM   1579 2HG2 VAL A  99      20.413  27.738  53.625  1.00  0.00           H  
ATOM   1580 3HG2 VAL A  99      18.745  28.286  53.915  1.00  0.00           H  
ATOM   1581  N   ARG A 100      18.876  24.401  50.554  1.00  0.00           N  
ATOM   1582  CA  ARG A 100      18.419  23.182  49.896  1.00  0.00           C  
ATOM   1583  C   ARG A 100      19.478  22.104  50.088  1.00  0.00           C  
ATOM   1584  O   ARG A 100      20.657  22.321  49.792  1.00  0.00           O  
ATOM   1585  CB  ARG A 100      18.171  23.412  48.413  1.00  0.00           C  
ATOM   1586  CG  ARG A 100      17.486  22.261  47.693  1.00  0.00           C  
ATOM   1587  CD  ARG A 100      17.222  22.585  46.268  1.00  0.00           C  
ATOM   1588  NE  ARG A 100      16.377  23.760  46.126  1.00  0.00           N  
ATOM   1589  CZ  ARG A 100      15.030  23.742  46.156  1.00  0.00           C  
ATOM   1590  NH1 ARG A 100      14.391  22.605  46.323  1.00  0.00           N  
ATOM   1591  NH2 ARG A 100      14.351  24.867  46.018  1.00  0.00           N  
ATOM   1592  H   ARG A 100      19.800  24.753  50.350  1.00  0.00           H  
ATOM   1593  HA  ARG A 100      17.476  22.876  50.352  1.00  0.00           H  
ATOM   1594 1HB  ARG A 100      17.553  24.299  48.280  1.00  0.00           H  
ATOM   1595 2HB  ARG A 100      19.121  23.598  47.910  1.00  0.00           H  
ATOM   1596 1HG  ARG A 100      18.123  21.377  47.731  1.00  0.00           H  
ATOM   1597 2HG  ARG A 100      16.534  22.043  48.178  1.00  0.00           H  
ATOM   1598 1HD  ARG A 100      18.165  22.780  45.758  1.00  0.00           H  
ATOM   1599 2HD  ARG A 100      16.719  21.744  45.791  1.00  0.00           H  
ATOM   1600  HE  ARG A 100      16.832  24.653  45.996  1.00  0.00           H  
ATOM   1601 1HH1 ARG A 100      14.911  21.744  46.428  1.00  0.00           H  
ATOM   1602 2HH1 ARG A 100      13.382  22.592  46.345  1.00  0.00           H  
ATOM   1603 1HH2 ARG A 100      14.842  25.742  45.890  1.00  0.00           H  
ATOM   1604 2HH2 ARG A 100      13.342  24.854  46.040  1.00  0.00           H  
ATOM   1605  N   VAL A 101      19.058  20.945  50.582  1.00  0.00           N  
ATOM   1606  CA  VAL A 101      19.956  19.821  50.820  1.00  0.00           C  
ATOM   1607  C   VAL A 101      19.391  18.600  50.122  1.00  0.00           C  
ATOM   1608  O   VAL A 101      18.220  18.249  50.317  1.00  0.00           O  
ATOM   1609  CB  VAL A 101      20.110  19.541  52.326  1.00  0.00           C  
ATOM   1610  CG1 VAL A 101      21.032  18.352  52.555  1.00  0.00           C  
ATOM   1611  CG2 VAL A 101      20.642  20.779  53.032  1.00  0.00           C  
ATOM   1612  H   VAL A 101      18.076  20.845  50.798  1.00  0.00           H  
ATOM   1613  HA  VAL A 101      20.938  20.072  50.416  1.00  0.00           H  
ATOM   1614  HB  VAL A 101      19.136  19.276  52.739  1.00  0.00           H  
ATOM   1615 1HG1 VAL A 101      21.129  18.167  53.626  1.00  0.00           H  
ATOM   1616 2HG1 VAL A 101      20.613  17.469  52.072  1.00  0.00           H  
ATOM   1617 3HG1 VAL A 101      22.014  18.566  52.134  1.00  0.00           H  
ATOM   1618 1HG2 VAL A 101      20.748  20.573  54.097  1.00  0.00           H  
ATOM   1619 2HG2 VAL A 101      21.613  21.046  52.615  1.00  0.00           H  
ATOM   1620 3HG2 VAL A 101      19.946  21.606  52.889  1.00  0.00           H  
ATOM   1621  N   ARG A 102      20.212  17.947  49.308  1.00  0.00           N  
ATOM   1622  CA  ARG A 102      19.750  16.771  48.594  1.00  0.00           C  
ATOM   1623  C   ARG A 102      20.452  15.520  49.100  1.00  0.00           C  
ATOM   1624  O   ARG A 102      21.677  15.504  49.262  1.00  0.00           O  
ATOM   1625  CB  ARG A 102      19.995  16.922  47.100  1.00  0.00           C  
ATOM   1626  CG  ARG A 102      19.553  15.735  46.257  1.00  0.00           C  
ATOM   1627  CD  ARG A 102      19.862  15.939  44.818  1.00  0.00           C  
ATOM   1628  NE  ARG A 102      19.031  16.975  44.226  1.00  0.00           N  
ATOM   1629  CZ  ARG A 102      19.129  17.398  42.951  1.00  0.00           C  
ATOM   1630  NH1 ARG A 102      20.026  16.868  42.149  1.00  0.00           N  
ATOM   1631  NH2 ARG A 102      18.324  18.348  42.506  1.00  0.00           N  
ATOM   1632  H   ARG A 102      21.163  18.260  49.176  1.00  0.00           H  
ATOM   1633  HA  ARG A 102      18.677  16.665  48.759  1.00  0.00           H  
ATOM   1634 1HB  ARG A 102      19.467  17.802  46.731  1.00  0.00           H  
ATOM   1635 2HB  ARG A 102      21.058  17.079  46.918  1.00  0.00           H  
ATOM   1636 1HG  ARG A 102      20.070  14.837  46.594  1.00  0.00           H  
ATOM   1637 2HG  ARG A 102      18.478  15.596  46.360  1.00  0.00           H  
ATOM   1638 1HD  ARG A 102      20.906  16.235  44.708  1.00  0.00           H  
ATOM   1639 2HD  ARG A 102      19.690  15.010  44.274  1.00  0.00           H  
ATOM   1640  HE  ARG A 102      18.329  17.406  44.812  1.00  0.00           H  
ATOM   1641 1HH1 ARG A 102      20.641  16.142  42.488  1.00  0.00           H  
ATOM   1642 2HH1 ARG A 102      20.099  17.187  41.193  1.00  0.00           H  
ATOM   1643 1HH2 ARG A 102      17.635  18.756  43.123  1.00  0.00           H  
ATOM   1644 2HH2 ARG A 102      18.398  18.666  41.552  1.00  0.00           H  
ATOM   1645  N   ASN A 103      19.663  14.477  49.345  1.00  0.00           N  
ATOM   1646  CA  ASN A 103      20.167  13.194  49.807  1.00  0.00           C  
ATOM   1647  C   ASN A 103      20.445  12.291  48.610  1.00  0.00           C  
ATOM   1648  O   ASN A 103      19.519  11.703  48.039  1.00  0.00           O  
ATOM   1649  CB  ASN A 103      19.190  12.541  50.768  1.00  0.00           C  
ATOM   1650  CG  ASN A 103      19.683  11.217  51.282  1.00  0.00           C  
ATOM   1651  OD1 ASN A 103      20.601  10.618  50.711  1.00  0.00           O  
ATOM   1652  ND2 ASN A 103      19.088  10.746  52.349  1.00  0.00           N  
ATOM   1653  H   ASN A 103      18.671  14.591  49.199  1.00  0.00           H  
ATOM   1654  HA  ASN A 103      21.092  13.364  50.360  1.00  0.00           H  
ATOM   1655 1HB  ASN A 103      19.015  13.205  51.616  1.00  0.00           H  
ATOM   1656 2HB  ASN A 103      18.234  12.390  50.268  1.00  0.00           H  
ATOM   1657 1HD2 ASN A 103      19.374   9.869  52.734  1.00  0.00           H  
ATOM   1658 2HD2 ASN A 103      18.349  11.264  52.778  1.00  0.00           H  
ATOM   1659  N   GLY A 104      21.720  12.175  48.244  1.00  0.00           N  
ATOM   1660  CA  GLY A 104      22.122  11.410  47.082  1.00  0.00           C  
ATOM   1661  C   GLY A 104      22.612  10.025  47.452  1.00  0.00           C  
ATOM   1662  O   GLY A 104      23.273   9.351  46.654  1.00  0.00           O  
ATOM   1663  H   GLY A 104      22.427  12.638  48.797  1.00  0.00           H  
ATOM   1664 1HA  GLY A 104      21.280  11.321  46.395  1.00  0.00           H  
ATOM   1665 2HA  GLY A 104      22.913  11.941  46.553  1.00  0.00           H  
ATOM   1666  N   THR A 105      22.293   9.590  48.668  1.00  0.00           N  
ATOM   1667  CA  THR A 105      22.790   8.342  49.219  1.00  0.00           C  
ATOM   1668  C   THR A 105      21.729   7.251  49.074  1.00  0.00           C  
ATOM   1669  O   THR A 105      20.648   7.468  48.521  1.00  0.00           O  
ATOM   1670  CB  THR A 105      23.186   8.501  50.698  1.00  0.00           C  
ATOM   1671  OG1 THR A 105      22.009   8.477  51.517  1.00  0.00           O  
ATOM   1672  CG2 THR A 105      23.925   9.812  50.914  1.00  0.00           C  
ATOM   1673  H   THR A 105      21.677  10.163  49.227  1.00  0.00           H  
ATOM   1674  HA  THR A 105      23.686   8.053  48.669  1.00  0.00           H  
ATOM   1675  HB  THR A 105      23.833   7.673  50.992  1.00  0.00           H  
ATOM   1676  HG1 THR A 105      21.487   9.265  51.347  1.00  0.00           H  
ATOM   1677 1HG2 THR A 105      24.198   9.907  51.965  1.00  0.00           H  
ATOM   1678 2HG2 THR A 105      24.826   9.829  50.303  1.00  0.00           H  
ATOM   1679 3HG2 THR A 105      23.280  10.644  50.631  1.00  0.00           H  
ATOM   1680  N   ASP A 106      22.049   6.061  49.574  1.00  0.00           N  
ATOM   1681  CA  ASP A 106      21.113   4.943  49.590  1.00  0.00           C  
ATOM   1682  C   ASP A 106      20.371   4.802  50.913  1.00  0.00           C  
ATOM   1683  O   ASP A 106      19.632   3.828  51.091  1.00  0.00           O  
ATOM   1684  CB  ASP A 106      21.852   3.639  49.284  1.00  0.00           C  
ATOM   1685  CG  ASP A 106      22.460   3.616  47.888  1.00  0.00           C  
ATOM   1686  OD1 ASP A 106      21.803   4.042  46.968  1.00  0.00           O  
ATOM   1687  OD2 ASP A 106      23.575   3.171  47.755  1.00  0.00           O  
ATOM   1688  H   ASP A 106      22.974   5.931  49.955  1.00  0.00           H  
ATOM   1689  HA  ASP A 106      20.366   5.106  48.812  1.00  0.00           H  
ATOM   1690 1HB  ASP A 106      22.649   3.493  50.014  1.00  0.00           H  
ATOM   1691 2HB  ASP A 106      21.163   2.799  49.379  1.00  0.00           H  
ATOM   1692  N   ARG A 107      20.544   5.740  51.838  1.00  0.00           N  
ATOM   1693  CA  ARG A 107      19.933   5.672  53.155  1.00  0.00           C  
ATOM   1694  C   ARG A 107      19.397   7.040  53.546  1.00  0.00           C  
ATOM   1695  O   ARG A 107      19.890   8.065  53.065  1.00  0.00           O  
ATOM   1696  CB  ARG A 107      20.935   5.197  54.196  1.00  0.00           C  
ATOM   1697  CG  ARG A 107      21.432   3.773  54.003  1.00  0.00           C  
ATOM   1698  CD  ARG A 107      20.366   2.777  54.281  1.00  0.00           C  
ATOM   1699  NE  ARG A 107      20.865   1.413  54.202  1.00  0.00           N  
ATOM   1700  CZ  ARG A 107      20.910   0.679  53.074  1.00  0.00           C  
ATOM   1701  NH1 ARG A 107      20.485   1.190  51.940  1.00  0.00           N  
ATOM   1702  NH2 ARG A 107      21.383  -0.555  53.107  1.00  0.00           N  
ATOM   1703  H   ARG A 107      21.128   6.531  51.606  1.00  0.00           H  
ATOM   1704  HA  ARG A 107      19.112   4.955  53.119  1.00  0.00           H  
ATOM   1705 1HB  ARG A 107      21.805   5.853  54.190  1.00  0.00           H  
ATOM   1706 2HB  ARG A 107      20.486   5.258  55.188  1.00  0.00           H  
ATOM   1707 1HG  ARG A 107      21.766   3.641  52.974  1.00  0.00           H  
ATOM   1708 2HG  ARG A 107      22.265   3.583  54.682  1.00  0.00           H  
ATOM   1709 1HD  ARG A 107      19.970   2.938  55.283  1.00  0.00           H  
ATOM   1710 2HD  ARG A 107      19.565   2.889  53.551  1.00  0.00           H  
ATOM   1711  HE  ARG A 107      21.201   0.986  55.055  1.00  0.00           H  
ATOM   1712 1HH1 ARG A 107      20.124   2.133  51.914  1.00  0.00           H  
ATOM   1713 2HH1 ARG A 107      20.519   0.639  51.094  1.00  0.00           H  
ATOM   1714 1HH2 ARG A 107      21.710  -0.948  53.979  1.00  0.00           H  
ATOM   1715 2HH2 ARG A 107      21.417  -1.105  52.261  1.00  0.00           H  
ATOM   1716  N   PRO A 108      18.381   7.089  54.408  1.00  0.00           N  
ATOM   1717  CA  PRO A 108      17.945   8.380  54.948  1.00  0.00           C  
ATOM   1718  C   PRO A 108      19.025   9.019  55.805  1.00  0.00           C  
ATOM   1719  O   PRO A 108      19.786   8.341  56.500  1.00  0.00           O  
ATOM   1720  CB  PRO A 108      16.715   8.010  55.781  1.00  0.00           C  
ATOM   1721  CG  PRO A 108      16.965   6.600  56.197  1.00  0.00           C  
ATOM   1722  CD  PRO A 108      17.627   5.969  55.000  1.00  0.00           C  
ATOM   1723  HA  PRO A 108      17.723   9.047  54.113  1.00  0.00           H  
ATOM   1724 1HB  PRO A 108      16.618   8.695  56.636  1.00  0.00           H  
ATOM   1725 2HB  PRO A 108      15.802   8.120  55.177  1.00  0.00           H  
ATOM   1726 1HG  PRO A 108      17.602   6.576  57.094  1.00  0.00           H  
ATOM   1727 2HG  PRO A 108      16.019   6.109  56.466  1.00  0.00           H  
ATOM   1728 1HD  PRO A 108      18.293   5.161  55.334  1.00  0.00           H  
ATOM   1729 2HD  PRO A 108      16.856   5.581  54.318  1.00  0.00           H  
ATOM   1730  N   CYS A 109      19.085  10.347  55.746  1.00  0.00           N  
ATOM   1731  CA  CYS A 109      20.087  11.130  56.455  1.00  0.00           C  
ATOM   1732  C   CYS A 109      19.403  12.109  57.397  1.00  0.00           C  
ATOM   1733  O   CYS A 109      18.255  12.505  57.174  1.00  0.00           O  
ATOM   1734  CB  CYS A 109      20.976  11.896  55.475  1.00  0.00           C  
ATOM   1735  SG  CYS A 109      21.945  10.838  54.375  1.00  0.00           S  
ATOM   1736  H   CYS A 109      18.399  10.824  55.179  1.00  0.00           H  
ATOM   1737  HA  CYS A 109      20.716  10.449  57.029  1.00  0.00           H  
ATOM   1738 1HB  CYS A 109      20.360  12.550  54.858  1.00  0.00           H  
ATOM   1739 2HB  CYS A 109      21.669  12.528  56.031  1.00  0.00           H  
ATOM   1740  N   ARG A 110      20.123  12.504  58.443  1.00  0.00           N  
ATOM   1741  CA  ARG A 110      19.727  13.607  59.307  1.00  0.00           C  
ATOM   1742  C   ARG A 110      20.375  14.888  58.804  1.00  0.00           C  
ATOM   1743  O   ARG A 110      21.582  14.916  58.541  1.00  0.00           O  
ATOM   1744  CB  ARG A 110      20.138  13.350  60.750  1.00  0.00           C  
ATOM   1745  CG  ARG A 110      19.868  14.501  61.706  1.00  0.00           C  
ATOM   1746  CD  ARG A 110      20.315  14.185  63.086  1.00  0.00           C  
ATOM   1747  NE  ARG A 110      19.438  13.222  63.733  1.00  0.00           N  
ATOM   1748  CZ  ARG A 110      19.762  11.937  63.979  1.00  0.00           C  
ATOM   1749  NH1 ARG A 110      20.943  11.478  63.629  1.00  0.00           N  
ATOM   1750  NH2 ARG A 110      18.893  11.139  64.574  1.00  0.00           N  
ATOM   1751  H   ARG A 110      20.983  12.012  58.637  1.00  0.00           H  
ATOM   1752  HA  ARG A 110      18.641  13.699  59.274  1.00  0.00           H  
ATOM   1753 1HB  ARG A 110      19.609  12.477  61.128  1.00  0.00           H  
ATOM   1754 2HB  ARG A 110      21.204  13.129  60.791  1.00  0.00           H  
ATOM   1755 1HG  ARG A 110      20.405  15.389  61.367  1.00  0.00           H  
ATOM   1756 2HG  ARG A 110      18.799  14.712  61.731  1.00  0.00           H  
ATOM   1757 1HD  ARG A 110      21.320  13.764  63.056  1.00  0.00           H  
ATOM   1758 2HD  ARG A 110      20.321  15.095  63.685  1.00  0.00           H  
ATOM   1759  HE  ARG A 110      18.520  13.537  64.017  1.00  0.00           H  
ATOM   1760 1HH1 ARG A 110      21.608  12.088  63.175  1.00  0.00           H  
ATOM   1761 2HH1 ARG A 110      21.186  10.516  63.814  1.00  0.00           H  
ATOM   1762 1HH2 ARG A 110      17.984  11.492  64.842  1.00  0.00           H  
ATOM   1763 2HH2 ARG A 110      19.135  10.177  64.758  1.00  0.00           H  
ATOM   1764  N   VAL A 111      19.574  15.941  58.664  1.00  0.00           N  
ATOM   1765  CA  VAL A 111      20.043  17.232  58.178  1.00  0.00           C  
ATOM   1766  C   VAL A 111      19.627  18.293  59.185  1.00  0.00           C  
ATOM   1767  O   VAL A 111      18.461  18.343  59.594  1.00  0.00           O  
ATOM   1768  CB  VAL A 111      19.450  17.555  56.794  1.00  0.00           C  
ATOM   1769  CG1 VAL A 111      19.934  18.914  56.311  1.00  0.00           C  
ATOM   1770  CG2 VAL A 111      19.828  16.465  55.802  1.00  0.00           C  
ATOM   1771  H   VAL A 111      18.600  15.830  58.908  1.00  0.00           H  
ATOM   1772  HA  VAL A 111      21.129  17.193  58.086  1.00  0.00           H  
ATOM   1773  HB  VAL A 111      18.365  17.611  56.877  1.00  0.00           H  
ATOM   1774 1HG1 VAL A 111      19.506  19.126  55.331  1.00  0.00           H  
ATOM   1775 2HG1 VAL A 111      19.622  19.683  57.017  1.00  0.00           H  
ATOM   1776 3HG1 VAL A 111      21.022  18.908  56.237  1.00  0.00           H  
ATOM   1777 1HG2 VAL A 111      19.405  16.699  54.826  1.00  0.00           H  
ATOM   1778 2HG2 VAL A 111      20.914  16.405  55.723  1.00  0.00           H  
ATOM   1779 3HG2 VAL A 111      19.436  15.508  56.147  1.00  0.00           H  
ATOM   1780  N   ARG A 112      20.574  19.140  59.578  1.00  0.00           N  
ATOM   1781  CA  ARG A 112      20.314  20.249  60.487  1.00  0.00           C  
ATOM   1782  C   ARG A 112      20.673  21.548  59.777  1.00  0.00           C  
ATOM   1783  O   ARG A 112      21.685  21.614  59.071  1.00  0.00           O  
ATOM   1784  CB  ARG A 112      21.122  20.115  61.770  1.00  0.00           C  
ATOM   1785  CG  ARG A 112      20.615  19.057  62.736  1.00  0.00           C  
ATOM   1786  CD  ARG A 112      21.413  19.030  63.988  1.00  0.00           C  
ATOM   1787  NE  ARG A 112      20.838  18.136  64.980  1.00  0.00           N  
ATOM   1788  CZ  ARG A 112      21.349  17.923  66.208  1.00  0.00           C  
ATOM   1789  NH1 ARG A 112      22.445  18.548  66.581  1.00  0.00           N  
ATOM   1790  NH2 ARG A 112      20.750  17.088  67.038  1.00  0.00           N  
ATOM   1791  H   ARG A 112      21.511  19.000  59.228  1.00  0.00           H  
ATOM   1792  HA  ARG A 112      19.256  20.240  60.751  1.00  0.00           H  
ATOM   1793 1HB  ARG A 112      22.154  19.871  61.525  1.00  0.00           H  
ATOM   1794 2HB  ARG A 112      21.127  21.069  62.297  1.00  0.00           H  
ATOM   1795 1HG  ARG A 112      19.578  19.267  62.995  1.00  0.00           H  
ATOM   1796 2HG  ARG A 112      20.680  18.074  62.267  1.00  0.00           H  
ATOM   1797 1HD  ARG A 112      22.425  18.690  63.769  1.00  0.00           H  
ATOM   1798 2HD  ARG A 112      21.452  20.031  64.416  1.00  0.00           H  
ATOM   1799  HE  ARG A 112      19.994  17.637  64.729  1.00  0.00           H  
ATOM   1800 1HH1 ARG A 112      22.902  19.187  65.946  1.00  0.00           H  
ATOM   1801 2HH1 ARG A 112      22.828  18.389  67.501  1.00  0.00           H  
ATOM   1802 1HH2 ARG A 112      19.908  16.607  66.751  1.00  0.00           H  
ATOM   1803 2HH2 ARG A 112      21.133  16.929  67.958  1.00  0.00           H  
ATOM   1804  N   VAL A 113      19.849  22.573  59.968  1.00  0.00           N  
ATOM   1805  CA  VAL A 113      20.102  23.908  59.439  1.00  0.00           C  
ATOM   1806  C   VAL A 113      20.042  24.892  60.599  1.00  0.00           C  
ATOM   1807  O   VAL A 113      19.012  25.004  61.274  1.00  0.00           O  
ATOM   1808  CB  VAL A 113      19.065  24.289  58.366  1.00  0.00           C  
ATOM   1809  CG1 VAL A 113      19.347  25.681  57.823  1.00  0.00           C  
ATOM   1810  CG2 VAL A 113      19.076  23.261  57.246  1.00  0.00           C  
ATOM   1811  H   VAL A 113      19.010  22.409  60.506  1.00  0.00           H  
ATOM   1812  HA  VAL A 113      21.090  23.916  58.976  1.00  0.00           H  
ATOM   1813  HB  VAL A 113      18.075  24.318  58.825  1.00  0.00           H  
ATOM   1814 1HG1 VAL A 113      18.604  25.936  57.067  1.00  0.00           H  
ATOM   1815 2HG1 VAL A 113      19.298  26.406  58.636  1.00  0.00           H  
ATOM   1816 3HG1 VAL A 113      20.341  25.703  57.376  1.00  0.00           H  
ATOM   1817 1HG2 VAL A 113      18.338  23.536  56.493  1.00  0.00           H  
ATOM   1818 2HG2 VAL A 113      20.066  23.227  56.791  1.00  0.00           H  
ATOM   1819 3HG2 VAL A 113      18.830  22.279  57.651  1.00  0.00           H  
ATOM   1820  N   THR A 114      21.142  25.602  60.829  1.00  0.00           N  
ATOM   1821  CA  THR A 114      21.265  26.541  61.939  1.00  0.00           C  
ATOM   1822  C   THR A 114      21.359  27.951  61.369  1.00  0.00           C  
ATOM   1823  O   THR A 114      22.095  28.189  60.405  1.00  0.00           O  
ATOM   1824  CB  THR A 114      22.493  26.237  62.817  1.00  0.00           C  
ATOM   1825  OG1 THR A 114      22.383  24.912  63.353  1.00  0.00           O  
ATOM   1826  CG2 THR A 114      22.593  27.235  63.959  1.00  0.00           C  
ATOM   1827  H   THR A 114      21.924  25.480  60.200  1.00  0.00           H  
ATOM   1828  HA  THR A 114      20.382  26.445  62.573  1.00  0.00           H  
ATOM   1829  HB  THR A 114      23.397  26.295  62.211  1.00  0.00           H  
ATOM   1830  HG1 THR A 114      21.992  24.953  64.230  1.00  0.00           H  
ATOM   1831 1HG2 THR A 114      23.466  27.005  64.569  1.00  0.00           H  
ATOM   1832 2HG2 THR A 114      22.688  28.243  63.555  1.00  0.00           H  
ATOM   1833 3HG2 THR A 114      21.696  27.175  64.575  1.00  0.00           H  
ATOM   1834  N   ALA A 115      20.612  28.879  61.964  1.00  0.00           N  
ATOM   1835  CA  ALA A 115      20.673  30.280  61.579  1.00  0.00           C  
ATOM   1836  C   ALA A 115      20.127  31.124  62.720  1.00  0.00           C  
ATOM   1837  O   ALA A 115      19.140  30.750  63.360  1.00  0.00           O  
ATOM   1838  CB  ALA A 115      19.886  30.547  60.292  1.00  0.00           C  
ATOM   1839  H   ALA A 115      19.986  28.597  62.702  1.00  0.00           H  
ATOM   1840  HA  ALA A 115      21.713  30.541  61.383  1.00  0.00           H  
ATOM   1841 1HB  ALA A 115      19.954  31.605  60.037  1.00  0.00           H  
ATOM   1842 2HB  ALA A 115      20.303  29.950  59.481  1.00  0.00           H  
ATOM   1843 3HB  ALA A 115      18.841  30.277  60.442  1.00  0.00           H  
ATOM   1844  N   GLY A 116      20.771  32.263  62.967  1.00  0.00           N  
ATOM   1845  CA  GLY A 116      20.324  33.152  64.017  1.00  0.00           C  
ATOM   1846  C   GLY A 116      20.498  32.613  65.418  1.00  0.00           C  
ATOM   1847  O   GLY A 116      19.923  33.166  66.360  1.00  0.00           O  
ATOM   1848  H   GLY A 116      21.581  32.516  62.419  1.00  0.00           H  
ATOM   1849 1HA  GLY A 116      20.868  34.095  63.953  1.00  0.00           H  
ATOM   1850 2HA  GLY A 116      19.268  33.380  63.876  1.00  0.00           H  
ATOM   1851  N   GLY A 117      21.274  31.546  65.586  1.00  0.00           N  
ATOM   1852  CA  GLY A 117      21.391  30.887  66.869  1.00  0.00           C  
ATOM   1853  C   GLY A 117      20.409  29.764  67.111  1.00  0.00           C  
ATOM   1854  O   GLY A 117      20.509  29.087  68.141  1.00  0.00           O  
ATOM   1855  H   GLY A 117      21.795  31.185  64.798  1.00  0.00           H  
ATOM   1856 1HA  GLY A 117      22.394  30.474  66.976  1.00  0.00           H  
ATOM   1857 2HA  GLY A 117      21.258  31.617  67.666  1.00  0.00           H  
ATOM   1858  N   GLU A 118      19.465  29.540  66.199  1.00  0.00           N  
ATOM   1859  CA  GLU A 118      18.462  28.497  66.345  1.00  0.00           C  
ATOM   1860  C   GLU A 118      18.749  27.375  65.361  1.00  0.00           C  
ATOM   1861  O   GLU A 118      19.082  27.617  64.197  1.00  0.00           O  
ATOM   1862  CB  GLU A 118      17.056  29.057  66.116  1.00  0.00           C  
ATOM   1863  CG  GLU A 118      15.937  28.043  66.304  1.00  0.00           C  
ATOM   1864  CD  GLU A 118      14.569  28.651  66.175  1.00  0.00           C  
ATOM   1865  OE1 GLU A 118      14.482  29.845  66.021  1.00  0.00           O  
ATOM   1866  OE2 GLU A 118      13.608  27.920  66.233  1.00  0.00           O  
ATOM   1867  H   GLU A 118      19.453  30.122  65.374  1.00  0.00           H  
ATOM   1868  HA  GLU A 118      18.508  28.113  67.365  1.00  0.00           H  
ATOM   1869 1HB  GLU A 118      16.877  29.884  66.803  1.00  0.00           H  
ATOM   1870 2HB  GLU A 118      16.983  29.452  65.102  1.00  0.00           H  
ATOM   1871 1HG  GLU A 118      16.044  27.257  65.556  1.00  0.00           H  
ATOM   1872 2HG  GLU A 118      16.037  27.586  67.287  1.00  0.00           H  
ATOM   1873  N   THR A 119      18.617  26.140  65.839  1.00  0.00           N  
ATOM   1874  CA  THR A 119      18.873  24.951  65.039  1.00  0.00           C  
ATOM   1875  C   THR A 119      17.587  24.152  64.886  1.00  0.00           C  
ATOM   1876  O   THR A 119      16.863  23.937  65.865  1.00  0.00           O  
ATOM   1877  CB  THR A 119      19.969  24.071  65.667  1.00  0.00           C  
ATOM   1878  OG1 THR A 119      21.186  24.822  65.772  1.00  0.00           O  
ATOM   1879  CG2 THR A 119      20.213  22.833  64.818  1.00  0.00           C  
ATOM   1880  H   THR A 119      18.325  26.033  66.800  1.00  0.00           H  
ATOM   1881  HA  THR A 119      19.230  25.264  64.057  1.00  0.00           H  
ATOM   1882  HB  THR A 119      19.661  23.764  66.667  1.00  0.00           H  
ATOM   1883  HG1 THR A 119      21.443  24.887  66.695  1.00  0.00           H  
ATOM   1884 1HG2 THR A 119      20.991  22.224  65.277  1.00  0.00           H  
ATOM   1885 2HG2 THR A 119      19.293  22.255  64.746  1.00  0.00           H  
ATOM   1886 3HG2 THR A 119      20.531  23.134  63.820  1.00  0.00           H  
ATOM   1887  N   ARG A 120      17.308  23.716  63.660  1.00  0.00           N  
ATOM   1888  CA  ARG A 120      16.209  22.806  63.370  1.00  0.00           C  
ATOM   1889  C   ARG A 120      16.766  21.527  62.762  1.00  0.00           C  
ATOM   1890  O   ARG A 120      17.776  21.555  62.053  1.00  0.00           O  
ATOM   1891  CB  ARG A 120      15.210  23.440  62.413  1.00  0.00           C  
ATOM   1892  CG  ARG A 120      14.583  24.734  62.908  1.00  0.00           C  
ATOM   1893  CD  ARG A 120      13.674  24.498  64.058  1.00  0.00           C  
ATOM   1894  NE  ARG A 120      13.041  25.727  64.511  1.00  0.00           N  
ATOM   1895  CZ  ARG A 120      11.865  26.197  64.052  1.00  0.00           C  
ATOM   1896  NH1 ARG A 120      11.206  25.531  63.131  1.00  0.00           N  
ATOM   1897  NH2 ARG A 120      11.374  27.327  64.529  1.00  0.00           N  
ATOM   1898  H   ARG A 120      17.893  24.039  62.903  1.00  0.00           H  
ATOM   1899  HA  ARG A 120      15.691  22.580  64.303  1.00  0.00           H  
ATOM   1900 1HB  ARG A 120      15.699  23.653  61.464  1.00  0.00           H  
ATOM   1901 2HB  ARG A 120      14.401  22.737  62.214  1.00  0.00           H  
ATOM   1902 1HG  ARG A 120      15.368  25.419  63.226  1.00  0.00           H  
ATOM   1903 2HG  ARG A 120      14.006  25.190  62.103  1.00  0.00           H  
ATOM   1904 1HD  ARG A 120      12.890  23.800  63.766  1.00  0.00           H  
ATOM   1905 2HD  ARG A 120      14.240  24.080  64.890  1.00  0.00           H  
ATOM   1906  HE  ARG A 120      13.520  26.268  65.221  1.00  0.00           H  
ATOM   1907 1HH1 ARG A 120      11.582  24.666  62.766  1.00  0.00           H  
ATOM   1908 2HH1 ARG A 120      10.325  25.883  62.787  1.00  0.00           H  
ATOM   1909 1HH2 ARG A 120      11.881  27.839  65.238  1.00  0.00           H  
ATOM   1910 2HH2 ARG A 120      10.493  27.680  64.185  1.00  0.00           H  
ATOM   1911  N   GLU A 121      16.106  20.408  63.043  1.00  0.00           N  
ATOM   1912  CA  GLU A 121      16.538  19.104  62.563  1.00  0.00           C  
ATOM   1913  C   GLU A 121      15.476  18.498  61.657  1.00  0.00           C  
ATOM   1914  O   GLU A 121      14.280  18.553  61.959  1.00  0.00           O  
ATOM   1915  CB  GLU A 121      16.826  18.165  63.737  1.00  0.00           C  
ATOM   1916  CG  GLU A 121      17.342  16.792  63.332  1.00  0.00           C  
ATOM   1917  CD  GLU A 121      17.703  15.931  64.511  1.00  0.00           C  
ATOM   1918  OE1 GLU A 121      18.527  16.342  65.292  1.00  0.00           O  
ATOM   1919  OE2 GLU A 121      17.155  14.861  64.629  1.00  0.00           O  
ATOM   1920  H   GLU A 121      15.273  20.471  63.611  1.00  0.00           H  
ATOM   1921  HA  GLU A 121      17.463  19.231  61.999  1.00  0.00           H  
ATOM   1922 1HB  GLU A 121      17.567  18.621  64.394  1.00  0.00           H  
ATOM   1923 2HB  GLU A 121      15.916  18.021  64.320  1.00  0.00           H  
ATOM   1924 1HG  GLU A 121      16.575  16.284  62.747  1.00  0.00           H  
ATOM   1925 2HG  GLU A 121      18.219  16.917  62.698  1.00  0.00           H  
ATOM   1926  N   TYR A 122      15.924  17.924  60.542  1.00  0.00           N  
ATOM   1927  CA  TYR A 122      15.045  17.319  59.557  1.00  0.00           C  
ATOM   1928  C   TYR A 122      15.583  15.945  59.180  1.00  0.00           C  
ATOM   1929  O   TYR A 122      16.768  15.650  59.348  1.00  0.00           O  
ATOM   1930  CB  TYR A 122      14.912  18.209  58.319  1.00  0.00           C  
ATOM   1931  CG  TYR A 122      14.556  19.645  58.637  1.00  0.00           C  
ATOM   1932  CD1 TYR A 122      15.559  20.562  58.914  1.00  0.00           C  
ATOM   1933  CD2 TYR A 122      13.228  20.044  58.649  1.00  0.00           C  
ATOM   1934  CE1 TYR A 122      15.234  21.874  59.203  1.00  0.00           C  
ATOM   1935  CE2 TYR A 122      12.903  21.355  58.938  1.00  0.00           C  
ATOM   1936  CZ  TYR A 122      13.901  22.268  59.215  1.00  0.00           C  
ATOM   1937  OH  TYR A 122      13.578  23.574  59.502  1.00  0.00           O  
ATOM   1938  H   TYR A 122      16.921  17.915  60.383  1.00  0.00           H  
ATOM   1939  HA  TYR A 122      14.051  17.220  59.994  1.00  0.00           H  
ATOM   1940 1HB  TYR A 122      15.851  18.205  57.766  1.00  0.00           H  
ATOM   1941 2HB  TYR A 122      14.142  17.805  57.661  1.00  0.00           H  
ATOM   1942  HD1 TYR A 122      16.602  20.248  58.905  1.00  0.00           H  
ATOM   1943  HD2 TYR A 122      12.440  19.322  58.431  1.00  0.00           H  
ATOM   1944  HE1 TYR A 122      16.022  22.594  59.422  1.00  0.00           H  
ATOM   1945  HE2 TYR A 122      11.860  21.668  58.948  1.00  0.00           H  
ATOM   1946  HH  TYR A 122      12.643  23.715  59.334  1.00  0.00           H  
ATOM   1947  N   THR A 123      14.688  15.104  58.671  1.00  0.00           N  
ATOM   1948  CA  THR A 123      15.054  13.843  58.042  1.00  0.00           C  
ATOM   1949  C   THR A 123      14.788  13.939  56.547  1.00  0.00           C  
ATOM   1950  O   THR A 123      13.706  14.367  56.133  1.00  0.00           O  
ATOM   1951  CB  THR A 123      14.276  12.658  58.645  1.00  0.00           C  
ATOM   1952  OG1 THR A 123      14.571  12.552  60.043  1.00  0.00           O  
ATOM   1953  CG2 THR A 123      14.657  11.361  57.949  1.00  0.00           C  
ATOM   1954  H   THR A 123      13.713  15.361  58.728  1.00  0.00           H  
ATOM   1955  HA  THR A 123      16.114  13.661  58.223  1.00  0.00           H  
ATOM   1956  HB  THR A 123      13.206  12.827  58.525  1.00  0.00           H  
ATOM   1957  HG1 THR A 123      15.439  12.157  60.157  1.00  0.00           H  
ATOM   1958 1HG2 THR A 123      14.098  10.535  58.388  1.00  0.00           H  
ATOM   1959 2HG2 THR A 123      14.423  11.435  56.887  1.00  0.00           H  
ATOM   1960 3HG2 THR A 123      15.724  11.182  58.074  1.00  0.00           H  
ATOM   1961  N   VAL A 124      15.775  13.551  55.745  1.00  0.00           N  
ATOM   1962  CA  VAL A 124      15.683  13.614  54.293  1.00  0.00           C  
ATOM   1963  C   VAL A 124      15.905  12.208  53.746  1.00  0.00           C  
ATOM   1964  O   VAL A 124      16.923  11.570  54.041  1.00  0.00           O  
ATOM   1965  CB  VAL A 124      16.730  14.582  53.711  1.00  0.00           C  
ATOM   1966  CG1 VAL A 124      16.609  14.650  52.196  1.00  0.00           C  
ATOM   1967  CG2 VAL A 124      16.560  15.961  54.328  1.00  0.00           C  
ATOM   1968  H   VAL A 124      16.621  13.199  56.171  1.00  0.00           H  
ATOM   1969  HA  VAL A 124      14.691  13.980  54.024  1.00  0.00           H  
ATOM   1970  HB  VAL A 124      17.727  14.203  53.937  1.00  0.00           H  
ATOM   1971 1HG1 VAL A 124      17.357  15.338  51.801  1.00  0.00           H  
ATOM   1972 2HG1 VAL A 124      16.771  13.658  51.773  1.00  0.00           H  
ATOM   1973 3HG1 VAL A 124      15.614  15.003  51.926  1.00  0.00           H  
ATOM   1974 1HG2 VAL A 124      17.304  16.640  53.913  1.00  0.00           H  
ATOM   1975 2HG2 VAL A 124      15.561  16.338  54.107  1.00  0.00           H  
ATOM   1976 3HG2 VAL A 124      16.692  15.896  55.408  1.00  0.00           H  
ATOM   1977  N   ASN A 125      14.939  11.723  52.972  1.00  0.00           N  
ATOM   1978  CA  ASN A 125      14.985  10.393  52.390  1.00  0.00           C  
ATOM   1979  C   ASN A 125      15.760  10.400  51.074  1.00  0.00           C  
ATOM   1980  O   ASN A 125      15.894  11.444  50.429  1.00  0.00           O  
ATOM   1981  CB  ASN A 125      13.581   9.852  52.188  1.00  0.00           C  
ATOM   1982  CG  ASN A 125      12.881   9.561  53.486  1.00  0.00           C  
ATOM   1983  OD1 ASN A 125      13.465   8.971  54.402  1.00  0.00           O  
ATOM   1984  ND2 ASN A 125      11.640   9.965  53.583  1.00  0.00           N  
ATOM   1985  H   ASN A 125      14.142  12.316  52.786  1.00  0.00           H  
ATOM   1986  HA  ASN A 125      15.488   9.726  53.091  1.00  0.00           H  
ATOM   1987 1HB  ASN A 125      12.991  10.575  51.623  1.00  0.00           H  
ATOM   1988 2HB  ASN A 125      13.626   8.936  51.599  1.00  0.00           H  
ATOM   1989 1HD2 ASN A 125      11.124   9.799  54.424  1.00  0.00           H  
ATOM   1990 2HD2 ASN A 125      11.207  10.439  52.816  1.00  0.00           H  
ATOM   1991  N   PRO A 126      16.305   9.252  50.668  1.00  0.00           N  
ATOM   1992  CA  PRO A 126      17.029   9.194  49.393  1.00  0.00           C  
ATOM   1993  C   PRO A 126      16.190   9.744  48.246  1.00  0.00           C  
ATOM   1994  O   PRO A 126      15.025   9.383  48.073  1.00  0.00           O  
ATOM   1995  CB  PRO A 126      17.301   7.697  49.218  1.00  0.00           C  
ATOM   1996  CG  PRO A 126      17.377   7.174  50.612  1.00  0.00           C  
ATOM   1997  CD  PRO A 126      16.306   7.929  51.354  1.00  0.00           C  
ATOM   1998  HA  PRO A 126      17.934   9.797  49.480  1.00  0.00           H  
ATOM   1999 1HB  PRO A 126      16.494   7.233  48.632  1.00  0.00           H  
ATOM   2000 2HB  PRO A 126      18.233   7.548  48.654  1.00  0.00           H  
ATOM   2001 1HG  PRO A 126      17.212   6.087  50.620  1.00  0.00           H  
ATOM   2002 2HG  PRO A 126      18.381   7.346  51.027  1.00  0.00           H  
ATOM   2003 1HD  PRO A 126      15.343   7.410  51.237  1.00  0.00           H  
ATOM   2004 2HD  PRO A 126      16.580   8.005  52.417  1.00  0.00           H  
ATOM   2005  N   GLY A 127      16.802  10.626  47.459  1.00  0.00           N  
ATOM   2006  CA  GLY A 127      16.132  11.186  46.301  1.00  0.00           C  
ATOM   2007  C   GLY A 127      15.261  12.381  46.613  1.00  0.00           C  
ATOM   2008  O   GLY A 127      14.721  13.005  45.695  1.00  0.00           O  
ATOM   2009  H   GLY A 127      17.749  10.913  47.666  1.00  0.00           H  
ATOM   2010 1HA  GLY A 127      16.874  11.489  45.562  1.00  0.00           H  
ATOM   2011 2HA  GLY A 127      15.509  10.423  45.837  1.00  0.00           H  
ATOM   2012  N   THR A 128      15.113  12.720  47.892  1.00  0.00           N  
ATOM   2013  CA  THR A 128      14.302  13.847  48.320  1.00  0.00           C  
ATOM   2014  C   THR A 128      15.225  14.992  48.715  1.00  0.00           C  
ATOM   2015  O   THR A 128      16.448  14.842  48.740  1.00  0.00           O  
ATOM   2016  CB  THR A 128      13.381  13.472  49.496  1.00  0.00           C  
ATOM   2017  OG1 THR A 128      14.170  13.237  50.669  1.00  0.00           O  
ATOM   2018  CG2 THR A 128      12.581  12.219  49.169  1.00  0.00           C  
ATOM   2019  H   THR A 128      15.591  12.165  48.586  1.00  0.00           H  
ATOM   2020  HA  THR A 128      13.661  14.148  47.490  1.00  0.00           H  
ATOM   2021  HB  THR A 128      12.693  14.293  49.696  1.00  0.00           H  
ATOM   2022  HG1 THR A 128      15.025  12.880  50.413  1.00  0.00           H  
ATOM   2023 1HG2 THR A 128      11.936  11.970  50.011  1.00  0.00           H  
ATOM   2024 2HG2 THR A 128      11.971  12.398  48.284  1.00  0.00           H  
ATOM   2025 3HG2 THR A 128      13.263  11.393  48.977  1.00  0.00           H  
ATOM   2026  N   GLU A 129      14.629  16.151  48.983  1.00  0.00           N  
ATOM   2027  CA  GLU A 129      15.360  17.371  49.295  1.00  0.00           C  
ATOM   2028  C   GLU A 129      14.741  18.045  50.513  1.00  0.00           C  
ATOM   2029  O   GLU A 129      13.536  17.922  50.751  1.00  0.00           O  
ATOM   2030  CB  GLU A 129      15.355  18.327  48.101  1.00  0.00           C  
ATOM   2031  CG  GLU A 129      16.109  17.815  46.882  1.00  0.00           C  
ATOM   2032  CD  GLU A 129      16.107  18.792  45.739  1.00  0.00           C  
ATOM   2033  OE1 GLU A 129      15.355  19.736  45.791  1.00  0.00           O  
ATOM   2034  OE2 GLU A 129      16.857  18.594  44.813  1.00  0.00           O  
ATOM   2035  H   GLU A 129      13.620  16.172  48.964  1.00  0.00           H  
ATOM   2036  HA  GLU A 129      16.397  17.108  49.510  1.00  0.00           H  
ATOM   2037 1HB  GLU A 129      14.327  18.526  47.798  1.00  0.00           H  
ATOM   2038 2HB  GLU A 129      15.800  19.278  48.394  1.00  0.00           H  
ATOM   2039 1HG  GLU A 129      17.141  17.609  47.166  1.00  0.00           H  
ATOM   2040 2HG  GLU A 129      15.658  16.880  46.555  1.00  0.00           H  
ATOM   2041  N   LEU A 130      15.568  18.754  51.278  1.00  0.00           N  
ATOM   2042  CA  LEU A 130      15.105  19.624  52.350  1.00  0.00           C  
ATOM   2043  C   LEU A 130      15.031  21.064  51.856  1.00  0.00           C  
ATOM   2044  O   LEU A 130      15.945  21.545  51.180  1.00  0.00           O  
ATOM   2045  CB  LEU A 130      16.042  19.531  53.561  1.00  0.00           C  
ATOM   2046  CG  LEU A 130      15.795  20.558  54.673  1.00  0.00           C  
ATOM   2047  CD1 LEU A 130      14.447  20.286  55.326  1.00  0.00           C  
ATOM   2048  CD2 LEU A 130      16.921  20.482  55.693  1.00  0.00           C  
ATOM   2049  H   LEU A 130      16.559  18.677  51.100  1.00  0.00           H  
ATOM   2050  HA  LEU A 130      14.113  19.295  52.659  1.00  0.00           H  
ATOM   2051 1HB  LEU A 130      15.947  18.539  53.998  1.00  0.00           H  
ATOM   2052 2HB  LEU A 130      17.069  19.656  53.216  1.00  0.00           H  
ATOM   2053  HG  LEU A 130      15.762  21.560  54.243  1.00  0.00           H  
ATOM   2054 1HD1 LEU A 130      14.271  21.016  56.116  1.00  0.00           H  
ATOM   2055 2HD1 LEU A 130      13.658  20.366  54.577  1.00  0.00           H  
ATOM   2056 3HD1 LEU A 130      14.444  19.283  55.751  1.00  0.00           H  
ATOM   2057 1HD2 LEU A 130      16.746  21.213  56.484  1.00  0.00           H  
ATOM   2058 2HD2 LEU A 130      16.955  19.482  56.125  1.00  0.00           H  
ATOM   2059 3HD2 LEU A 130      17.871  20.698  55.204  1.00  0.00           H  
ATOM   2060  N   GLU A 131      13.938  21.745  52.198  1.00  0.00           N  
ATOM   2061  CA  GLU A 131      13.751  23.152  51.865  1.00  0.00           C  
ATOM   2062  C   GLU A 131      13.531  23.944  53.146  1.00  0.00           C  
ATOM   2063  O   GLU A 131      12.517  23.755  53.827  1.00  0.00           O  
ATOM   2064  CB  GLU A 131      12.567  23.338  50.914  1.00  0.00           C  
ATOM   2065  CG  GLU A 131      12.745  22.684  49.551  1.00  0.00           C  
ATOM   2066  CD  GLU A 131      11.557  22.878  48.649  1.00  0.00           C  
ATOM   2067  OE1 GLU A 131      10.516  23.240  49.140  1.00  0.00           O  
ATOM   2068  OE2 GLU A 131      11.693  22.662  47.468  1.00  0.00           O  
ATOM   2069  H   GLU A 131      13.214  21.260  52.709  1.00  0.00           H  
ATOM   2070  HA  GLU A 131      14.647  23.509  51.355  1.00  0.00           H  
ATOM   2071 1HB  GLU A 131      11.667  22.924  51.369  1.00  0.00           H  
ATOM   2072 2HB  GLU A 131      12.392  24.403  50.754  1.00  0.00           H  
ATOM   2073 1HG  GLU A 131      13.626  23.107  49.070  1.00  0.00           H  
ATOM   2074 2HG  GLU A 131      12.918  21.618  49.692  1.00  0.00           H  
ATOM   2075  N   VAL A 132      14.476  24.825  53.470  1.00  0.00           N  
ATOM   2076  CA  VAL A 132      14.391  25.702  54.633  1.00  0.00           C  
ATOM   2077  C   VAL A 132      14.642  27.133  54.178  1.00  0.00           C  
ATOM   2078  O   VAL A 132      15.583  27.396  53.422  1.00  0.00           O  
ATOM   2079  CB  VAL A 132      15.422  25.301  55.705  1.00  0.00           C  
ATOM   2080  CG1 VAL A 132      15.414  26.301  56.852  1.00  0.00           C  
ATOM   2081  CG2 VAL A 132      15.125  23.898  56.211  1.00  0.00           C  
ATOM   2082  H   VAL A 132      15.288  24.880  52.870  1.00  0.00           H  
ATOM   2083  HA  VAL A 132      13.394  25.608  55.065  1.00  0.00           H  
ATOM   2084  HB  VAL A 132      16.419  25.326  55.265  1.00  0.00           H  
ATOM   2085 1HG1 VAL A 132      16.149  26.003  57.600  1.00  0.00           H  
ATOM   2086 2HG1 VAL A 132      15.664  27.292  56.473  1.00  0.00           H  
ATOM   2087 3HG1 VAL A 132      14.424  26.325  57.307  1.00  0.00           H  
ATOM   2088 1HG2 VAL A 132      15.859  23.621  56.968  1.00  0.00           H  
ATOM   2089 2HG2 VAL A 132      14.126  23.872  56.646  1.00  0.00           H  
ATOM   2090 3HG2 VAL A 132      15.178  23.193  55.381  1.00  0.00           H  
ATOM   2091  N   GLU A 133      13.800  28.056  54.637  1.00  0.00           N  
ATOM   2092  CA  GLU A 133      13.973  29.477  54.376  1.00  0.00           C  
ATOM   2093  C   GLU A 133      14.502  30.184  55.618  1.00  0.00           C  
ATOM   2094  O   GLU A 133      14.068  29.902  56.738  1.00  0.00           O  
ATOM   2095  CB  GLU A 133      12.651  30.109  53.934  1.00  0.00           C  
ATOM   2096  CG  GLU A 133      12.129  29.604  52.597  1.00  0.00           C  
ATOM   2097  CD  GLU A 133      10.840  30.261  52.186  1.00  0.00           C  
ATOM   2098  OE1 GLU A 133      10.311  31.022  52.959  1.00  0.00           O  
ATOM   2099  OE2 GLU A 133      10.385  30.000  51.097  1.00  0.00           O  
ATOM   2100  H   GLU A 133      13.011  27.749  55.188  1.00  0.00           H  
ATOM   2101  HA  GLU A 133      14.691  29.595  53.563  1.00  0.00           H  
ATOM   2102 1HB  GLU A 133      11.886  29.916  54.687  1.00  0.00           H  
ATOM   2103 2HB  GLU A 133      12.772  31.190  53.859  1.00  0.00           H  
ATOM   2104 1HG  GLU A 133      12.880  29.792  51.830  1.00  0.00           H  
ATOM   2105 2HG  GLU A 133      11.977  28.527  52.662  1.00  0.00           H  
ATOM   2106  N   LEU A 134      15.441  31.103  55.412  1.00  0.00           N  
ATOM   2107  CA  LEU A 134      16.038  31.879  56.489  1.00  0.00           C  
ATOM   2108  C   LEU A 134      15.562  33.325  56.434  1.00  0.00           C  
ATOM   2109  O   LEU A 134      15.111  33.812  55.394  1.00  0.00           O  
ATOM   2110  CB  LEU A 134      17.568  31.828  56.397  1.00  0.00           C  
ATOM   2111  CG  LEU A 134      18.183  30.426  56.302  1.00  0.00           C  
ATOM   2112  CD1 LEU A 134      19.701  30.538  56.263  1.00  0.00           C  
ATOM   2113  CD2 LEU A 134      17.726  29.589  57.488  1.00  0.00           C  
ATOM   2114  H   LEU A 134      15.748  31.263  54.463  1.00  0.00           H  
ATOM   2115  HA  LEU A 134      15.735  31.439  57.440  1.00  0.00           H  
ATOM   2116 1HB  LEU A 134      17.882  32.388  55.518  1.00  0.00           H  
ATOM   2117 2HB  LEU A 134      17.985  32.313  57.280  1.00  0.00           H  
ATOM   2118  HG  LEU A 134      17.860  29.949  55.376  1.00  0.00           H  
ATOM   2119 1HD1 LEU A 134      20.138  29.541  56.195  1.00  0.00           H  
ATOM   2120 2HD1 LEU A 134      20.000  31.125  55.395  1.00  0.00           H  
ATOM   2121 3HD1 LEU A 134      20.053  31.027  57.171  1.00  0.00           H  
ATOM   2122 1HD2 LEU A 134      18.163  28.592  57.420  1.00  0.00           H  
ATOM   2123 2HD2 LEU A 134      18.050  30.064  58.414  1.00  0.00           H  
ATOM   2124 3HD2 LEU A 134      16.639  29.511  57.481  1.00  0.00           H  
ATOM   2125  N   SER A 135      15.672  34.005  57.572  1.00  0.00           N  
ATOM   2126  CA  SER A 135      15.320  35.412  57.643  1.00  0.00           C  
ATOM   2127  C   SER A 135      16.303  36.247  56.821  1.00  0.00           C  
ATOM   2128  O   SER A 135      17.420  35.803  56.541  1.00  0.00           O  
ATOM   2129  CB  SER A 135      15.314  35.878  59.086  1.00  0.00           C  
ATOM   2130  OG  SER A 135      16.605  35.845  59.631  1.00  0.00           O  
ATOM   2131  H   SER A 135      16.007  33.538  58.403  1.00  0.00           H  
ATOM   2132  HA  SER A 135      14.316  35.539  57.238  1.00  0.00           H  
ATOM   2133 1HB  SER A 135      14.921  36.893  59.139  1.00  0.00           H  
ATOM   2134 2HB  SER A 135      14.654  35.240  59.672  1.00  0.00           H  
ATOM   2135  HG  SER A 135      16.588  36.433  60.389  1.00  0.00           H  
ATOM   2136  N   PRO A 136      15.909  37.456  56.410  1.00  0.00           N  
ATOM   2137  CA  PRO A 136      16.830  38.292  55.619  1.00  0.00           C  
ATOM   2138  C   PRO A 136      18.207  38.438  56.243  1.00  0.00           C  
ATOM   2139  O   PRO A 136      19.207  38.463  55.513  1.00  0.00           O  
ATOM   2140  CB  PRO A 136      16.104  39.640  55.573  1.00  0.00           C  
ATOM   2141  CG  PRO A 136      14.658  39.278  55.614  1.00  0.00           C  
ATOM   2142  CD  PRO A 136      14.587  38.132  56.586  1.00  0.00           C  
ATOM   2143  HA  PRO A 136      16.965  37.829  54.641  1.00  0.00           H  
ATOM   2144 1HB  PRO A 136      16.412  40.263  56.425  1.00  0.00           H  
ATOM   2145 2HB  PRO A 136      16.381  40.186  54.659  1.00  0.00           H  
ATOM   2146 1HG  PRO A 136      14.060  40.143  55.935  1.00  0.00           H  
ATOM   2147 2HG  PRO A 136      14.307  39.004  54.609  1.00  0.00           H  
ATOM   2148 1HD  PRO A 136      14.469  38.521  57.608  1.00  0.00           H  
ATOM   2149 2HD  PRO A 136      13.743  37.478  56.322  1.00  0.00           H  
ATOM   2150  N   GLU A 137      18.295  38.532  57.567  1.00  0.00           N  
ATOM   2151  CA  GLU A 137      19.563  38.728  58.256  1.00  0.00           C  
ATOM   2152  C   GLU A 137      20.497  37.530  58.130  1.00  0.00           C  
ATOM   2153  O   GLU A 137      21.709  37.682  58.313  1.00  0.00           O  
ATOM   2154  CB  GLU A 137      19.312  39.026  59.736  1.00  0.00           C  
ATOM   2155  CG  GLU A 137      18.633  40.362  60.002  1.00  0.00           C  
ATOM   2156  CD  GLU A 137      18.397  40.616  61.464  1.00  0.00           C  
ATOM   2157  OE1 GLU A 137      18.678  39.747  62.253  1.00  0.00           O  
ATOM   2158  OE2 GLU A 137      17.936  41.684  61.795  1.00  0.00           O  
ATOM   2159  H   GLU A 137      17.446  38.462  58.110  1.00  0.00           H  
ATOM   2160  HA  GLU A 137      20.067  39.588  57.814  1.00  0.00           H  
ATOM   2161 1HB  GLU A 137      18.687  38.240  60.163  1.00  0.00           H  
ATOM   2162 2HB  GLU A 137      20.259  39.019  60.274  1.00  0.00           H  
ATOM   2163 1HG  GLU A 137      19.255  41.160  59.601  1.00  0.00           H  
ATOM   2164 2HG  GLU A 137      17.678  40.383  59.476  1.00  0.00           H  
ATOM   2165  N   GLN A 138      19.962  36.342  57.828  1.00  0.00           N  
ATOM   2166  CA  GLN A 138      20.777  35.136  57.791  1.00  0.00           C  
ATOM   2167  C   GLN A 138      20.958  34.588  56.380  1.00  0.00           C  
ATOM   2168  O   GLN A 138      21.386  33.436  56.231  1.00  0.00           O  
ATOM   2169  CB  GLN A 138      20.156  34.059  58.685  1.00  0.00           C  
ATOM   2170  CG  GLN A 138      20.039  34.453  60.147  1.00  0.00           C  
ATOM   2171  CD  GLN A 138      21.390  34.545  60.831  1.00  0.00           C  
ATOM   2172  OE1 GLN A 138      22.133  33.562  60.904  1.00  0.00           O  
ATOM   2173  NE2 GLN A 138      21.717  35.728  61.338  1.00  0.00           N  
ATOM   2174  H   GLN A 138      18.975  36.278  57.622  1.00  0.00           H  
ATOM   2175  HA  GLN A 138      21.767  35.375  58.183  1.00  0.00           H  
ATOM   2176 1HB  GLN A 138      19.159  33.814  58.322  1.00  0.00           H  
ATOM   2177 2HB  GLN A 138      20.757  33.149  58.629  1.00  0.00           H  
ATOM   2178 1HG  GLN A 138      19.557  35.429  60.212  1.00  0.00           H  
ATOM   2179 2HG  GLN A 138      19.442  33.705  60.668  1.00  0.00           H  
ATOM   2180 1HE2 GLN A 138      22.595  35.850  61.802  1.00  0.00           H  
ATOM   2181 2HE2 GLN A 138      21.085  36.500  61.257  1.00  0.00           H  
ATOM   2182  N   GLN A 139      20.649  35.368  55.341  1.00  0.00           N  
ATOM   2183  CA  GLN A 139      20.665  34.842  53.981  1.00  0.00           C  
ATOM   2184  C   GLN A 139      22.010  34.235  53.603  1.00  0.00           C  
ATOM   2185  O   GLN A 139      22.042  33.266  52.837  1.00  0.00           O  
ATOM   2186  CB  GLN A 139      20.302  35.947  52.986  1.00  0.00           C  
ATOM   2187  CG  GLN A 139      18.834  36.336  52.997  1.00  0.00           C  
ATOM   2188  CD  GLN A 139      18.535  37.493  52.062  1.00  0.00           C  
ATOM   2189  OE1 GLN A 139      19.395  38.339  51.804  1.00  0.00           O  
ATOM   2190  NE2 GLN A 139      17.311  37.536  51.548  1.00  0.00           N  
ATOM   2191  H   GLN A 139      20.400  36.336  55.491  1.00  0.00           H  
ATOM   2192  HA  GLN A 139      19.913  34.056  53.906  1.00  0.00           H  
ATOM   2193 1HB  GLN A 139      20.889  36.839  53.202  1.00  0.00           H  
ATOM   2194 2HB  GLN A 139      20.557  35.625  51.976  1.00  0.00           H  
ATOM   2195 1HG  GLN A 139      18.238  35.479  52.681  1.00  0.00           H  
ATOM   2196 2HG  GLN A 139      18.555  36.633  54.008  1.00  0.00           H  
ATOM   2197 1HE2 GLN A 139      17.055  38.277  50.925  1.00  0.00           H  
ATOM   2198 2HE2 GLN A 139      16.644  36.830  51.784  1.00  0.00           H  
ATOM   2199  N   ASN A 140      23.115  34.778  54.114  1.00  0.00           N  
ATOM   2200  CA  ASN A 140      24.442  34.230  53.860  1.00  0.00           C  
ATOM   2201  C   ASN A 140      25.155  33.790  55.133  1.00  0.00           C  
ATOM   2202  O   ASN A 140      26.390  33.773  55.164  1.00  0.00           O  
ATOM   2203  CB  ASN A 140      25.289  35.241  53.109  1.00  0.00           C  
ATOM   2204  CG  ASN A 140      24.792  35.485  51.711  1.00  0.00           C  
ATOM   2205  OD1 ASN A 140      24.983  34.653  50.817  1.00  0.00           O  
ATOM   2206  ND2 ASN A 140      24.158  36.611  51.505  1.00  0.00           N  
ATOM   2207  H   ASN A 140      23.025  35.598  54.697  1.00  0.00           H  
ATOM   2208  HA  ASN A 140      24.338  33.353  53.220  1.00  0.00           H  
ATOM   2209 1HB  ASN A 140      25.293  36.188  53.651  1.00  0.00           H  
ATOM   2210 2HB  ASN A 140      26.319  34.888  53.059  1.00  0.00           H  
ATOM   2211 1HD2 ASN A 140      23.805  36.827  50.594  1.00  0.00           H  
ATOM   2212 2HD2 ASN A 140      24.026  37.256  52.257  1.00  0.00           H  
ATOM   2213  N   ASN A 141      24.416  33.439  56.181  1.00  0.00           N  
ATOM   2214  CA  ASN A 141      25.005  33.038  57.457  1.00  0.00           C  
ATOM   2215  C   ASN A 141      24.487  31.663  57.862  1.00  0.00           C  
ATOM   2216  O   ASN A 141      24.342  31.347  59.043  1.00  0.00           O  
ATOM   2217  CB  ASN A 141      24.714  34.066  58.535  1.00  0.00           C  
ATOM   2218  CG  ASN A 141      25.395  35.382  58.277  1.00  0.00           C  
ATOM   2219  OD1 ASN A 141      26.628  35.470  58.287  1.00  0.00           O  
ATOM   2220  ND2 ASN A 141      24.614  36.407  58.047  1.00  0.00           N  
ATOM   2221  H   ASN A 141      23.411  33.451  56.086  1.00  0.00           H  
ATOM   2222  HA  ASN A 141      26.089  32.998  57.340  1.00  0.00           H  
ATOM   2223 1HB  ASN A 141      23.638  34.233  58.599  1.00  0.00           H  
ATOM   2224 2HB  ASN A 141      25.044  33.683  59.501  1.00  0.00           H  
ATOM   2225 1HD2 ASN A 141      25.013  37.308  57.869  1.00  0.00           H  
ATOM   2226 2HD2 ASN A 141      23.622  36.291  58.049  1.00  0.00           H  
ATOM   2227  N   ALA A 142      24.200  30.824  56.872  1.00  0.00           N  
ATOM   2228  CA  ALA A 142      23.693  29.479  57.096  1.00  0.00           C  
ATOM   2229  C   ALA A 142      24.812  28.552  57.557  1.00  0.00           C  
ATOM   2230  O   ALA A 142      25.969  28.671  57.145  1.00  0.00           O  
ATOM   2231  CB  ALA A 142      23.039  28.928  55.824  1.00  0.00           C  
ATOM   2232  H   ALA A 142      24.344  31.145  55.926  1.00  0.00           H  
ATOM   2233  HA  ALA A 142      22.926  29.522  57.870  1.00  0.00           H  
ATOM   2234 1HB  ALA A 142      22.666  27.921  56.014  1.00  0.00           H  
ATOM   2235 2HB  ALA A 142      22.209  29.573  55.534  1.00  0.00           H  
ATOM   2236 3HB  ALA A 142      23.773  28.897  55.021  1.00  0.00           H  
ATOM   2237  N   GLU A 143      24.442  27.619  58.431  1.00  0.00           N  
ATOM   2238  CA  GLU A 143      25.274  26.468  58.763  1.00  0.00           C  
ATOM   2239  C   GLU A 143      24.449  25.204  58.590  1.00  0.00           C  
ATOM   2240  O   GLU A 143      23.412  25.044  59.240  1.00  0.00           O  
ATOM   2241  CB  GLU A 143      25.807  26.567  60.194  1.00  0.00           C  
ATOM   2242  CG  GLU A 143      26.563  27.853  60.496  1.00  0.00           C  
ATOM   2243  CD  GLU A 143      27.136  27.881  61.887  1.00  0.00           C  
ATOM   2244  OE1 GLU A 143      26.979  26.916  62.593  1.00  0.00           O  
ATOM   2245  OE2 GLU A 143      27.732  28.872  62.242  1.00  0.00           O  
ATOM   2246  H   GLU A 143      23.543  27.721  58.880  1.00  0.00           H  
ATOM   2247  HA  GLU A 143      26.131  26.455  58.088  1.00  0.00           H  
ATOM   2248 1HB  GLU A 143      24.977  26.494  60.897  1.00  0.00           H  
ATOM   2249 2HB  GLU A 143      26.477  25.730  60.392  1.00  0.00           H  
ATOM   2250 1HG  GLU A 143      27.376  27.961  59.779  1.00  0.00           H  
ATOM   2251 2HG  GLU A 143      25.888  28.698  60.370  1.00  0.00           H  
ATOM   2252  N   VAL A 144      24.907  24.313  57.716  1.00  0.00           N  
ATOM   2253  CA  VAL A 144      24.180  23.098  57.364  1.00  0.00           C  
ATOM   2254  C   VAL A 144      25.055  21.903  57.711  1.00  0.00           C  
ATOM   2255  O   VAL A 144      26.238  21.866  57.349  1.00  0.00           O  
ATOM   2256  CB  VAL A 144      23.827  23.075  55.865  1.00  0.00           C  
ATOM   2257  CG1 VAL A 144      23.095  21.789  55.509  1.00  0.00           C  
ATOM   2258  CG2 VAL A 144      22.982  24.291  55.513  1.00  0.00           C  
ATOM   2259  H   VAL A 144      25.800  24.495  57.280  1.00  0.00           H  
ATOM   2260  HA  VAL A 144      23.251  23.072  57.935  1.00  0.00           H  
ATOM   2261  HB  VAL A 144      24.749  23.092  55.283  1.00  0.00           H  
ATOM   2262 1HG1 VAL A 144      22.854  21.790  54.446  1.00  0.00           H  
ATOM   2263 2HG1 VAL A 144      23.732  20.934  55.735  1.00  0.00           H  
ATOM   2264 3HG1 VAL A 144      22.175  21.722  56.089  1.00  0.00           H  
ATOM   2265 1HG2 VAL A 144      22.737  24.268  54.452  1.00  0.00           H  
ATOM   2266 2HG2 VAL A 144      22.063  24.277  56.099  1.00  0.00           H  
ATOM   2267 3HG2 VAL A 144      23.542  25.199  55.737  1.00  0.00           H  
ATOM   2268  N   GLU A 145      24.474  20.930  58.407  1.00  0.00           N  
ATOM   2269  CA  GLU A 145      25.157  19.692  58.758  1.00  0.00           C  
ATOM   2270  C   GLU A 145      24.333  18.512  58.269  1.00  0.00           C  
ATOM   2271  O   GLU A 145      23.104  18.511  58.403  1.00  0.00           O  
ATOM   2272  CB  GLU A 145      25.377  19.598  60.271  1.00  0.00           C  
ATOM   2273  CG  GLU A 145      26.299  20.667  60.840  1.00  0.00           C  
ATOM   2274  CD  GLU A 145      26.558  20.493  62.310  1.00  0.00           C  
ATOM   2275  OE1 GLU A 145      25.847  19.745  62.935  1.00  0.00           O  
ATOM   2276  OE2 GLU A 145      27.470  21.110  62.808  1.00  0.00           O  
ATOM   2277  H   GLU A 145      23.517  21.063  58.699  1.00  0.00           H  
ATOM   2278  HA  GLU A 145      26.136  19.688  58.278  1.00  0.00           H  
ATOM   2279 1HB  GLU A 145      24.418  19.677  60.783  1.00  0.00           H  
ATOM   2280 2HB  GLU A 145      25.801  18.625  60.516  1.00  0.00           H  
ATOM   2281 1HG  GLU A 145      27.250  20.632  60.307  1.00  0.00           H  
ATOM   2282 2HG  GLU A 145      25.854  21.645  60.667  1.00  0.00           H  
ATOM   2283  N   VAL A 146      25.007  17.512  57.708  1.00  0.00           N  
ATOM   2284  CA  VAL A 146      24.364  16.323  57.161  1.00  0.00           C  
ATOM   2285  C   VAL A 146      25.034  15.097  57.762  1.00  0.00           C  
ATOM   2286  O   VAL A 146      26.267  14.985  57.743  1.00  0.00           O  
ATOM   2287  CB  VAL A 146      24.477  16.287  55.626  1.00  0.00           C  
ATOM   2288  CG1 VAL A 146      23.805  15.039  55.072  1.00  0.00           C  
ATOM   2289  CG2 VAL A 146      23.857  17.542  55.031  1.00  0.00           C  
ATOM   2290  H   VAL A 146      26.014  17.591  57.666  1.00  0.00           H  
ATOM   2291  HA  VAL A 146      23.306  16.349  57.427  1.00  0.00           H  
ATOM   2292  HB  VAL A 146      25.530  16.235  55.349  1.00  0.00           H  
ATOM   2293 1HG1 VAL A 146      23.895  15.030  53.985  1.00  0.00           H  
ATOM   2294 2HG1 VAL A 146      24.288  14.153  55.483  1.00  0.00           H  
ATOM   2295 3HG1 VAL A 146      22.751  15.040  55.348  1.00  0.00           H  
ATOM   2296 1HG2 VAL A 146      23.941  17.510  53.945  1.00  0.00           H  
ATOM   2297 2HG2 VAL A 146      22.805  17.597  55.313  1.00  0.00           H  
ATOM   2298 3HG2 VAL A 146      24.380  18.421  55.410  1.00  0.00           H  
ATOM   2299  N   GLU A 147      24.228  14.181  58.293  1.00  0.00           N  
ATOM   2300  CA  GLU A 147      24.720  12.953  58.910  1.00  0.00           C  
ATOM   2301  C   GLU A 147      24.172  11.763  58.135  1.00  0.00           C  
ATOM   2302  O   GLU A 147      22.966  11.493  58.173  1.00  0.00           O  
ATOM   2303  CB  GLU A 147      24.307  12.870  60.380  1.00  0.00           C  
ATOM   2304  CG  GLU A 147      24.885  13.971  61.259  1.00  0.00           C  
ATOM   2305  CD  GLU A 147      24.398  13.901  62.680  1.00  0.00           C  
ATOM   2306  OE1 GLU A 147      23.616  13.032  62.978  1.00  0.00           O  
ATOM   2307  OE2 GLU A 147      24.808  14.721  63.468  1.00  0.00           O  
ATOM   2308  H   GLU A 147      23.232  14.353  58.265  1.00  0.00           H  
ATOM   2309  HA  GLU A 147      25.810  12.959  58.871  1.00  0.00           H  
ATOM   2310 1HB  GLU A 147      23.221  12.917  60.457  1.00  0.00           H  
ATOM   2311 2HB  GLU A 147      24.623  11.912  60.794  1.00  0.00           H  
ATOM   2312 1HG  GLU A 147      25.972  13.892  61.256  1.00  0.00           H  
ATOM   2313 2HG  GLU A 147      24.618  14.937  60.835  1.00  0.00           H  
ATOM   2314  N   CYS A 148      25.055  11.055  57.435  1.00  0.00           N  
ATOM   2315  CA  CYS A 148      24.683   9.906  56.617  1.00  0.00           C  
ATOM   2316  C   CYS A 148      25.555   8.725  57.017  1.00  0.00           C  
ATOM   2317  O   CYS A 148      26.778   8.861  57.127  1.00  0.00           O  
ATOM   2318  CB  CYS A 148      24.860  10.202  55.128  1.00  0.00           C  
ATOM   2319  SG  CYS A 148      23.841  11.567  54.521  1.00  0.00           S  
ATOM   2320  H   CYS A 148      26.024  11.336  57.479  1.00  0.00           H  
ATOM   2321  HA  CYS A 148      23.632   9.680  56.797  1.00  0.00           H  
ATOM   2322 1HB  CYS A 148      25.904  10.443  54.926  1.00  0.00           H  
ATOM   2323 2HB  CYS A 148      24.612   9.312  54.549  1.00  0.00           H  
ATOM   2324  N   GLY A 149      24.928   7.572  57.223  1.00  0.00           N  
ATOM   2325  CA  GLY A 149      25.674   6.418  57.693  1.00  0.00           C  
ATOM   2326  C   GLY A 149      26.315   6.740  59.028  1.00  0.00           C  
ATOM   2327  O   GLY A 149      25.634   7.084  60.002  1.00  0.00           O  
ATOM   2328  H   GLY A 149      23.936   7.483  57.058  1.00  0.00           H  
ATOM   2329 1HA  GLY A 149      25.002   5.564  57.786  1.00  0.00           H  
ATOM   2330 2HA  GLY A 149      26.432   6.150  56.958  1.00  0.00           H  
ATOM   2331  N   ASN A 150      27.640   6.633  59.085  1.00  0.00           N  
ATOM   2332  CA  ASN A 150      28.396   6.891  60.304  1.00  0.00           C  
ATOM   2333  C   ASN A 150      29.361   8.060  60.127  1.00  0.00           C  
ATOM   2334  O   ASN A 150      30.347   8.180  60.859  1.00  0.00           O  
ATOM   2335  CB  ASN A 150      29.145   5.644  60.738  1.00  0.00           C  
ATOM   2336  CG  ASN A 150      28.223   4.543  61.186  1.00  0.00           C  
ATOM   2337  OD1 ASN A 150      27.648   4.603  62.279  1.00  0.00           O  
ATOM   2338  ND2 ASN A 150      28.070   3.538  60.361  1.00  0.00           N  
ATOM   2339  H   ASN A 150      28.135   6.362  58.247  1.00  0.00           H  
ATOM   2340  HA  ASN A 150      27.694   7.139  61.101  1.00  0.00           H  
ATOM   2341 1HB  ASN A 150      29.754   5.278  59.911  1.00  0.00           H  
ATOM   2342 2HB  ASN A 150      29.820   5.891  61.558  1.00  0.00           H  
ATOM   2343 1HD2 ASN A 150      27.468   2.777  60.606  1.00  0.00           H  
ATOM   2344 2HD2 ASN A 150      28.555   3.531  59.487  1.00  0.00           H  
ATOM   2345  N   GLU A 151      29.086   8.927  59.156  1.00  0.00           N  
ATOM   2346  CA  GLU A 151      29.931  10.069  58.841  1.00  0.00           C  
ATOM   2347  C   GLU A 151      29.099  11.344  58.884  1.00  0.00           C  
ATOM   2348  O   GLU A 151      27.920  11.340  58.517  1.00  0.00           O  
ATOM   2349  CB  GLU A 151      30.579   9.904  57.465  1.00  0.00           C  
ATOM   2350  CG  GLU A 151      31.553   8.738  57.365  1.00  0.00           C  
ATOM   2351  CD  GLU A 151      32.193   8.627  56.009  1.00  0.00           C  
ATOM   2352  OE1 GLU A 151      31.505   8.798  55.032  1.00  0.00           O  
ATOM   2353  OE2 GLU A 151      33.374   8.370  55.951  1.00  0.00           O  
ATOM   2354  H   GLU A 151      28.245   8.774  58.619  1.00  0.00           H  
ATOM   2355  HA  GLU A 151      30.728  10.125  59.583  1.00  0.00           H  
ATOM   2356 1HB  GLU A 151      29.804   9.758  56.712  1.00  0.00           H  
ATOM   2357 2HB  GLU A 151      31.120  10.815  57.205  1.00  0.00           H  
ATOM   2358 1HG  GLU A 151      32.335   8.866  58.113  1.00  0.00           H  
ATOM   2359 2HG  GLU A 151      31.022   7.815  57.588  1.00  0.00           H  
ATOM   2360  N   LYS A 152      29.718  12.433  59.329  1.00  0.00           N  
ATOM   2361  CA  LYS A 152      29.076  13.737  59.392  1.00  0.00           C  
ATOM   2362  C   LYS A 152      29.811  14.730  58.501  1.00  0.00           C  
ATOM   2363  O   LYS A 152      31.045  14.764  58.478  1.00  0.00           O  
ATOM   2364  CB  LYS A 152      29.027  14.248  60.833  1.00  0.00           C  
ATOM   2365  CG  LYS A 152      28.351  15.603  60.997  1.00  0.00           C  
ATOM   2366  CD  LYS A 152      28.149  15.946  62.465  1.00  0.00           C  
ATOM   2367  CE  LYS A 152      27.352  17.232  62.630  1.00  0.00           C  
ATOM   2368  NZ  LYS A 152      27.103  17.553  64.061  1.00  0.00           N  
ATOM   2369  H   LYS A 152      30.677  12.343  59.635  1.00  0.00           H  
ATOM   2370  HA  LYS A 152      28.048  13.633  59.043  1.00  0.00           H  
ATOM   2371 1HB  LYS A 152      28.492  13.530  61.455  1.00  0.00           H  
ATOM   2372 2HB  LYS A 152      30.040  14.330  61.225  1.00  0.00           H  
ATOM   2373 1HG  LYS A 152      28.966  16.375  60.533  1.00  0.00           H  
ATOM   2374 2HG  LYS A 152      27.382  15.589  60.499  1.00  0.00           H  
ATOM   2375 1HD  LYS A 152      27.615  15.133  62.959  1.00  0.00           H  
ATOM   2376 2HD  LYS A 152      29.119  16.067  62.948  1.00  0.00           H  
ATOM   2377 1HE  LYS A 152      27.897  18.058  62.175  1.00  0.00           H  
ATOM   2378 2HE  LYS A 152      26.394  17.134  62.120  1.00  0.00           H  
ATOM   2379 1HZ  LYS A 152      26.573  18.410  64.127  1.00  0.00           H  
ATOM   2380 2HZ  LYS A 152      26.581  16.800  64.489  1.00  0.00           H  
ATOM   2381 3HZ  LYS A 152      27.984  17.664  64.540  1.00  0.00           H  
ATOM   2382  N   TYR A 153      29.042  15.532  57.770  1.00  0.00           N  
ATOM   2383  CA  TYR A 153      29.576  16.506  56.827  1.00  0.00           C  
ATOM   2384  C   TYR A 153      29.000  17.870  57.171  1.00  0.00           C  
ATOM   2385  O   TYR A 153      27.870  17.961  57.662  1.00  0.00           O  
ATOM   2386  CB  TYR A 153      29.250  16.121  55.383  1.00  0.00           C  
ATOM   2387  CG  TYR A 153      29.836  14.793  54.958  1.00  0.00           C  
ATOM   2388  CD1 TYR A 153      29.186  13.611  55.286  1.00  0.00           C  
ATOM   2389  CD2 TYR A 153      31.022  14.755  54.240  1.00  0.00           C  
ATOM   2390  CE1 TYR A 153      29.721  12.399  54.898  1.00  0.00           C  
ATOM   2391  CE2 TYR A 153      31.557  13.542  53.852  1.00  0.00           C  
ATOM   2392  CZ  TYR A 153      30.910  12.368  54.179  1.00  0.00           C  
ATOM   2393  OH  TYR A 153      31.443  11.159  53.792  1.00  0.00           O  
ATOM   2394  H   TYR A 153      28.041  15.453  57.880  1.00  0.00           H  
ATOM   2395  HA  TYR A 153      30.663  16.516  56.920  1.00  0.00           H  
ATOM   2396 1HB  TYR A 153      28.168  16.073  55.254  1.00  0.00           H  
ATOM   2397 2HB  TYR A 153      29.625  16.889  54.708  1.00  0.00           H  
ATOM   2398  HD1 TYR A 153      28.253  13.640  55.850  1.00  0.00           H  
ATOM   2399  HD2 TYR A 153      31.532  15.683  53.984  1.00  0.00           H  
ATOM   2400  HE1 TYR A 153      29.210  11.471  55.155  1.00  0.00           H  
ATOM   2401  HE2 TYR A 153      32.489  13.514  53.289  1.00  0.00           H  
ATOM   2402  HH  TYR A 153      31.201  10.485  54.431  1.00  0.00           H  
ATOM   2403  N   ARG A 154      29.769  18.924  56.913  1.00  0.00           N  
ATOM   2404  CA  ARG A 154      29.404  20.276  57.315  1.00  0.00           C  
ATOM   2405  C   ARG A 154      29.694  21.259  56.190  1.00  0.00           C  
ATOM   2406  O   ARG A 154      30.749  21.193  55.549  1.00  0.00           O  
ATOM   2407  CB  ARG A 154      30.166  20.693  58.565  1.00  0.00           C  
ATOM   2408  CG  ARG A 154      29.861  22.098  59.060  1.00  0.00           C  
ATOM   2409  CD  ARG A 154      30.508  22.370  60.369  1.00  0.00           C  
ATOM   2410  NE  ARG A 154      30.377  23.766  60.759  1.00  0.00           N  
ATOM   2411  CZ  ARG A 154      29.394  24.252  61.541  1.00  0.00           C  
ATOM   2412  NH1 ARG A 154      28.466  23.448  62.008  1.00  0.00           N  
ATOM   2413  NH2 ARG A 154      29.364  25.541  61.838  1.00  0.00           N  
ATOM   2414  H   ARG A 154      30.639  18.775  56.422  1.00  0.00           H  
ATOM   2415  HA  ARG A 154      28.337  20.293  57.541  1.00  0.00           H  
ATOM   2416 1HB  ARG A 154      29.940  20.002  59.376  1.00  0.00           H  
ATOM   2417 2HB  ARG A 154      31.237  20.634  58.374  1.00  0.00           H  
ATOM   2418 1HG  ARG A 154      30.230  22.826  58.337  1.00  0.00           H  
ATOM   2419 2HG  ARG A 154      28.784  22.217  59.179  1.00  0.00           H  
ATOM   2420 1HD  ARG A 154      30.042  21.757  61.140  1.00  0.00           H  
ATOM   2421 2HD  ARG A 154      31.569  22.132  60.308  1.00  0.00           H  
ATOM   2422  HE  ARG A 154      31.073  24.416  60.417  1.00  0.00           H  
ATOM   2423 1HH1 ARG A 154      28.490  22.463  61.782  1.00  0.00           H  
ATOM   2424 2HH1 ARG A 154      27.730  23.812  62.595  1.00  0.00           H  
ATOM   2425 1HH2 ARG A 154      30.077  26.159  61.478  1.00  0.00           H  
ATOM   2426 2HH2 ARG A 154      28.628  25.905  62.424  1.00  0.00           H  
ATOM   2427  N   PHE A 155      28.749  22.170  55.957  1.00  0.00           N  
ATOM   2428  CA  PHE A 155      28.921  23.287  55.034  1.00  0.00           C  
ATOM   2429  C   PHE A 155      28.616  24.573  55.791  1.00  0.00           C  
ATOM   2430  O   PHE A 155      27.474  24.795  56.207  1.00  0.00           O  
ATOM   2431  CB  PHE A 155      28.002  23.151  53.818  1.00  0.00           C  
ATOM   2432  CG  PHE A 155      28.331  24.100  52.702  1.00  0.00           C  
ATOM   2433  CD1 PHE A 155      29.630  24.547  52.512  1.00  0.00           C  
ATOM   2434  CD2 PHE A 155      27.342  24.549  51.839  1.00  0.00           C  
ATOM   2435  CE1 PHE A 155      29.933  25.421  51.485  1.00  0.00           C  
ATOM   2436  CE2 PHE A 155      27.642  25.421  50.811  1.00  0.00           C  
ATOM   2437  CZ  PHE A 155      28.940  25.858  50.635  1.00  0.00           C  
ATOM   2438  H   PHE A 155      27.874  22.071  56.452  1.00  0.00           H  
ATOM   2439  HA  PHE A 155      29.951  23.284  54.676  1.00  0.00           H  
ATOM   2440 1HB  PHE A 155      28.062  22.135  53.430  1.00  0.00           H  
ATOM   2441 2HB  PHE A 155      26.971  23.325  54.121  1.00  0.00           H  
ATOM   2442  HD1 PHE A 155      30.416  24.201  53.184  1.00  0.00           H  
ATOM   2443  HD2 PHE A 155      26.317  24.204  51.980  1.00  0.00           H  
ATOM   2444  HE1 PHE A 155      30.958  25.765  51.347  1.00  0.00           H  
ATOM   2445  HE2 PHE A 155      26.856  25.766  50.140  1.00  0.00           H  
ATOM   2446  HZ  PHE A 155      29.178  26.547  49.826  1.00  0.00           H  
ATOM   2447  N   GLN A 156      29.629  25.414  55.975  1.00  0.00           N  
ATOM   2448  CA  GLN A 156      29.526  26.601  56.814  1.00  0.00           C  
ATOM   2449  C   GLN A 156      29.657  27.851  55.954  1.00  0.00           C  
ATOM   2450  O   GLN A 156      30.559  27.952  55.123  1.00  0.00           O  
ATOM   2451  CB  GLN A 156      30.599  26.591  57.907  1.00  0.00           C  
ATOM   2452  CG  GLN A 156      30.546  27.788  58.841  1.00  0.00           C  
ATOM   2453  CD  GLN A 156      31.536  27.674  59.985  1.00  0.00           C  
ATOM   2454  OE1 GLN A 156      31.690  26.608  60.587  1.00  0.00           O  
ATOM   2455  NE2 GLN A 156      32.215  28.774  60.290  1.00  0.00           N  
ATOM   2456  H   GLN A 156      30.503  25.214  55.510  1.00  0.00           H  
ATOM   2457  HA  GLN A 156      28.553  26.594  57.305  1.00  0.00           H  
ATOM   2458 1HB  GLN A 156      30.497  25.689  58.510  1.00  0.00           H  
ATOM   2459 2HB  GLN A 156      31.587  26.567  57.447  1.00  0.00           H  
ATOM   2460 1HG  GLN A 156      30.780  28.689  58.275  1.00  0.00           H  
ATOM   2461 2HG  GLN A 156      29.544  27.862  59.263  1.00  0.00           H  
ATOM   2462 1HE2 GLN A 156      32.882  28.760  61.036  1.00  0.00           H  
ATOM   2463 2HE2 GLN A 156      32.059  29.618  59.776  1.00  0.00           H  
ATOM   2464  N   LEU A 157      28.751  28.801  56.157  1.00  0.00           N  
ATOM   2465  CA  LEU A 157      28.893  30.132  55.581  1.00  0.00           C  
ATOM   2466  C   LEU A 157      29.359  31.138  56.625  1.00  0.00           C  
ATOM   2467  O   LEU A 157      28.793  31.224  57.716  1.00  0.00           O  
ATOM   2468  CB  LEU A 157      27.561  30.592  54.977  1.00  0.00           C  
ATOM   2469  CG  LEU A 157      27.189  29.964  53.628  1.00  0.00           C  
ATOM   2470  CD1 LEU A 157      26.867  28.489  53.826  1.00  0.00           C  
ATOM   2471  CD2 LEU A 157      26.004  30.707  53.031  1.00  0.00           C  
ATOM   2472  H   LEU A 157      27.942  28.595  56.727  1.00  0.00           H  
ATOM   2473  HA  LEU A 157      29.636  30.087  54.784  1.00  0.00           H  
ATOM   2474 1HB  LEU A 157      26.762  30.362  55.681  1.00  0.00           H  
ATOM   2475 2HB  LEU A 157      27.596  31.673  54.841  1.00  0.00           H  
ATOM   2476  HG  LEU A 157      28.039  30.031  52.949  1.00  0.00           H  
ATOM   2477 1HD1 LEU A 157      26.603  28.042  52.867  1.00  0.00           H  
ATOM   2478 2HD1 LEU A 157      27.738  27.978  54.236  1.00  0.00           H  
ATOM   2479 3HD1 LEU A 157      26.029  28.389  54.515  1.00  0.00           H  
ATOM   2480 1HD2 LEU A 157      25.740  30.261  52.071  1.00  0.00           H  
ATOM   2481 2HD2 LEU A 157      25.153  30.639  53.708  1.00  0.00           H  
ATOM   2482 3HD2 LEU A 157      26.268  31.755  52.883  1.00  0.00           H  
ATOM   2483  N   GLY A 158      30.393  31.899  56.287  1.00  0.00           N  
ATOM   2484  CA  GLY A 158      30.954  32.883  57.204  1.00  0.00           C  
ATOM   2485  C   GLY A 158      31.999  32.253  58.117  1.00  0.00           C  
ATOM   2486  O   GLY A 158      31.920  31.068  58.441  1.00  0.00           O  
ATOM   2487  OXT GLY A 158      32.913  32.913  58.530  1.00  0.00           O  
ATOM   2488  H   GLY A 158      30.802  31.793  55.369  1.00  0.00           H  
ATOM   2489 1HA  GLY A 158      31.406  33.696  56.635  1.00  0.00           H  
ATOM   2490 2HA  GLY A 158      30.156  33.317  57.805  1.00  0.00           H  
TER                                                                             
# All scores below are weighted scores, not raw scores.
#BEGIN_POSE_ENERGIES_TABLE models/design14bab_agb0418_3.pdb
label fa_atr fa_rep fa_sol fa_intra_rep fa_intra_sol_xover4 lk_ball_wtd fa_elec pro_close hbond_sr_bb hbond_lr_bb hbond_bb_sc hbond_sc dslf_fa13 atom_pair_constraint coordinate_constraint angle_constraint dihedral_constraint metalbinding_constraint omega fa_dun p_aa_pp yhh_planarity ref chainbreak rama_prepro res_type_constraint total
weights 1 0.55 1 0.005 1 1 1 1.25 1 1 1 1 1.25 1 1 1 1 1 0.4 0.7 0.6 0.625 1 1 0.45 1 NA
pose -834.197 89.4931 488.742 1.65735 30.6002 -8.92677 -313.607 0.3091 -28.5445 -82.821 -23.3551 -44.0561 -1.90418 0 0 0 0 0 12.8455 190.546 -54.3403 0.41485 27.4224 0 -20.0182 0 -569.74
ARG:NtermProteinFull_1 -6.91877 0.63281 6.57357 0.01908 0.40125 -0.24568 -5.09364 0 0 0 -0.65693 -0.6419 0 0 0 0 0 0 0.13458 2.36947 0 0 -0.09474 0 0 0 -3.52089
ILE_2 -6.9 1.2637 0.13258 0.02289 0.07257 -0.10997 -1.14482 0 0 0 0 0 0 0 0 0 0 0 -0.04244 0.37519 -0.46816 0 2.30374 0 -0.25816 0 -4.75287
GLU_3 -5.46143 0.43118 5.11984 0.00761 0.31196 -0.20146 -3.01726 0 0 0 0 0 0 0 0 0 0 0 -0.02011 2.60761 0.12662 0 -2.72453 0 -0.13658 0 -2.95656
VAL_4 -7.2061 0.95659 0.17884 0.01484 0.03879 0.09858 -2.12573 0 0 0 0 0 0 0 0 0 0 0 -0.06293 0.10168 -0.76361 0 2.64269 0 -0.03613 0 -6.1625
ARG_5 -6.60438 0.52864 6.27686 0.01359 0.26396 0.33064 -4.70852 0 0 0 -1.23389 0 0 0 0 0 0 0 0.01384 1.81453 -0.09471 0 -0.09474 0 -0.10244 0 -3.5966
VAL_6 -5.66169 0.79025 1.32164 0.01419 0.03946 0.103 -1.97611 0 0 0 0 0 0 0 0 0 0 0 -0.06441 0.07113 -0.78541 0 2.64269 0 -0.12737 0 -3.63264
ASP_7 -5.01186 0.25369 5.96777 0.00652 0.69094 0.11691 -2.7573 0 0 0 0 -0.62613 0 0 0 0 0 0 1.06353 1.89547 -0.70888 0 -2.14574 0 0.02292 0 -1.23215
ASN_8 -3.86583 0.3256 3.55769 0.00701 0.31046 -0.14171 -0.02766 0 0 0 0 -0.76773 0 0 0 0 0 0 0.01795 1.92423 -0.95198 0 -1.34026 0 0.44003 0 -0.51219
GLY_9 -3.92704 0.39647 3.23255 0.00015 0 0.13099 -1.79424 0 0 0 0 0 0 0 0 0 0 0 0.18354 0 -1.4919 0 0.79816 0 0.04461 0 -2.42673
ARG_10 -4.81411 0.42139 4.85908 0.01274 0.39372 0.27597 -4.33561 0 0 0 0 -0.62613 0 0 0 0 0 0 -0.02728 2.07098 0.01108 0 -0.09474 0 -0.23953 0 -2.09246
VAL_11 -6.60287 0.68266 0.18302 0.01498 0.04253 0.10568 -1.73947 0 0 0 0 0 0 0 0 0 0 0 0.17901 0.04768 -0.72018 0 2.64269 0 -0.21976 0 -5.38404
ARG_12 -5.76124 0.83733 5.38821 0.01015 0.17632 0.48038 -4.74664 0 0 0 0 -0.9223 0 0 0 0 0 0 -0.01779 2.23281 -0.05914 0 -0.09474 0 -0.22417 0 -2.70084
VAL_13 -6.63694 0.84961 0.42612 0.01446 0.04257 0.08982 -2.08129 0 0 0 0 0 0 0 0 0 0 0 -0.07271 0.05093 -0.65715 0 2.64269 0 -0.19348 0 -5.52537
ARG_14 -5.65325 0.30658 5.68994 0.01694 0.42816 0.14841 -4.58119 0 0 0 0 -1.03379 0 0 0 0 0 0 -0.00299 2.12272 0.13382 0 -0.09474 0 -0.13212 0 -2.65151
ASN_15 -8.36229 0.52504 6.87795 0.01456 0.64766 0.01494 -3.1569 0 0 0 -1.56082 -0.80199 0 0 0 0 0 0 0.44629 1.59322 -0.56026 0 -1.34026 0 -0.03607 0 -5.69892
GLY_16 -2.99261 0.24507 2.81276 0.00014 0 0.00182 -1.37787 0 0 0 -0.65693 0 0 0 0 0 0 0 -0.02903 0 0.28562 0 0.79816 0 0.20082 0 -0.71207
THR_17 -6.01061 0.43719 4.31523 0.01136 0.06718 -0.1634 -0.88343 0 0 0 -1.73253 -0.80199 0 0 0 0 0 0 -0.00456 0.97919 -0.57623 0 1.15175 0 0.4519 0 -2.75897
ASP_18 -2.74914 0.17868 3.17611 0.00451 0.3386 -0.21441 -1.5596 0 0 0 -0.34075 0 0 0 0 0 0 0 0.00695 2.0802 -0.2729 0 -2.14574 0 -0.12068 0 -1.61819
ARG_19 -4.49684 0.61852 4.52451 0.01925 0.63711 0.17142 -0.85196 0.04117 0 0 -2.15912 0 0 0 0 0 0 0 0.12268 1.30288 -0.22852 0 -0.09474 0 -0.39556 0 -0.78921
PRO_20 -4.06813 0.56102 1.63568 0.00296 0.07596 -0.06476 -0.4781 0.1096 0 0 0 0 0 0 0 0 0 0 -0.06562 0.19061 -1.0307 0 -1.64321 0 -0.40247 0 -5.17716
CYS:disulfide_21 -6.25513 0.21318 3.63916 0.00198 0.00996 -0.12244 -1.84275 0 0 0 0 0 -0.45166 0 0 0 0 0 0.07876 0.11011 -0.07696 0 3.25479 0 -0.23012 0 -1.67111
ARG_22 -4.52163 0.1853 4.72868 0.01318 0.34114 0.34769 -4.06235 0 0 0 0 -1.0433 0 0 0 0 0 0 0.19088 2.39321 0.14015 0 -0.09474 0 0.15695 0 -1.22484
VAL_23 -7.13302 0.77339 1.04733 0.01507 0.04118 0.0756 -2.25708 0 0 0 0 0 0 0 0 0 0 0 0.07826 0.04705 -0.79345 0 2.64269 0 -0.14445 0 -5.60743
ARG_24 -6.11512 0.46318 4.83614 0.01046 0.18805 0.00454 -3.7155 0 0 0 0 -0.78249 0 0 0 0 0 0 0.21536 2.30104 0.02923 0 -0.09474 0 -0.21383 0 -2.87368
VAL_25 -5.67316 0.3557 0.3272 0.01397 0.04212 0.04257 -1.77518 0 0 0 0 0 0 0 0 0 0 0 0.01815 0.09149 -0.73905 0 2.64269 0 -0.19667 0 -4.85017
THR_26 -5.16691 0.61913 3.72485 0.00832 0.05169 0.24753 -3.07651 0 0 0 0 -0.79952 0 0 0 0 0 0 0.15934 0.05789 -0.22243 0 1.15175 0 -0.13704 0 -3.3819
ALA_27 -4.0269 0.58387 1.3984 0.00126 0 -0.05415 -0.92619 0 0 0 0 0 0 0 0 0 0 0 -0.02886 0 -0.14289 0 1.32468 0 0.30997 0 -1.56079
GLY_28 -1.36155 0.0796 1.29124 0.0001 0 -0.15892 0.23406 0 0 0 0 0 0 0 0 0 0 0 0.02716 0 -1.14833 0 0.79816 0 -0.07044 0 -0.30892
GLY_29 -1.17026 0.17367 1.09346 0.00012 0 -0.18068 0.13542 0 0 0 0 0 0 0 0 0 0 0 -0.14488 0 -1.49009 0 0.79816 0 -0.71681 0 -1.50191
GLU_30 -3.65354 0.32145 4.45213 0.00742 0.32067 -0.04687 -2.75824 0 0 0 0 -0.96124 0 0 0 0 0 0 -0.04589 2.45334 0.1672 0 -2.72453 0 -0.36398 0 -2.83207
THR_31 -3.67753 0.26397 2.12445 0.00861 0.05256 -0.13874 -0.75469 0 0 0 0 -0.79952 0 0 0 0 0 0 -0.00815 0.04069 -0.21161 0 1.15175 0 0.05497 0 -1.89324
ARG_32 -4.65161 0.39563 4.48528 0.0111 0.22068 0.08854 -3.37836 0 0 0 0 -0.96124 0 0 0 0 0 0 0.14393 1.97271 -0.02461 0 -0.09474 0 0.0317 0 -1.76098
GLU_33 -4.69852 0.38007 4.4935 0.00739 0.27857 0.11555 -3.70173 0 0 0 0 -1.8258 0 0 0 0 0 0 -0.03459 2.99089 0.26279 0 -2.72453 0 0.07069 0 -4.38574
TYR_34 -6.74301 0.81177 2.5254 0.02293 0.27665 -0.00234 -2.16347 0 0 0 0 0 0 0 0 0 0 0 0.36275 1.683 -0.37349 0.00269 0.58223 0 -0.05683 0 -3.07172
THR_35 -2.33291 0.13275 1.01175 0.00824 0.05376 -0.3172 -0.46097 0 0 0 0 0 0 0 0 0 0 0 -0.00643 0.05598 -0.12352 0 1.15175 0 -0.09831 0 -0.92508
VAL_36 -7.11594 0.6671 2.48084 0.01468 0.04298 0.05531 -2.32165 0 0 0 0 0 0 0 0 0 0 0 -0.03095 0.12323 -0.74046 0 2.64269 0 -0.14128 0 -4.32344
ASN_37 -5.02688 0.40033 4.03154 0.00526 0.21609 0.0152 -2.1553 2e-05 0 0 0 0 0 0 0 0 0 0 0.00041 1.39966 0.04647 0 -1.34026 0 0.05642 0 -2.35106
PRO_38 -5.42362 0.76273 2.61369 0.00291 0.07136 -0.4559 -0.56232 0.02611 0 0 0 0 0 0 0 0 0 0 -0.08283 0.04991 -0.80154 0 -1.64321 0 0.03964 0 -5.40307
GLY_39 -1.43447 0.03832 1.64394 0.00011 0 0.00234 -1.35538 0 0 0 0 0 0 0 0 0 0 0 -0.08616 0 -1.4366 0 0.79816 0 -0.6314 0 -2.46115
THR_40 -4.76829 0.25764 4.3916 0.00774 0.07232 -0.11436 -2.81477 0 0 0 0 0 0 0 0 0 0 0 0.10144 0.07161 -0.61331 0 1.15175 0 -0.46189 0 -2.71851
GLU_41 -3.93693 0.27998 3.32234 0.00595 0.26267 -0.00581 -2.19857 0 0 0 0 -1.03379 0 0 0 0 0 0 0.71048 2.50364 -0.03305 0 -2.72453 0 -0.0218 0 -2.86943
LEU_42 -6.87617 1.56433 0.9499 0.01702 0.07747 0.20893 -1.9949 0 0 0 0 0 0 0 0 0 0 0 0.2863 1.50979 -0.36348 0 1.66147 0 -0.08217 0 -3.04151
GLU_43 -3.75495 0.32133 2.98946 0.00613 0.31574 0.08168 -2.32537 0 0 0 0 -0.9223 0 0 0 0 0 0 0.13541 3.14004 0.2052 0 -2.72453 0 0.10626 0 -2.4259
VAL_44 -5.26455 0.64531 0.83872 0.01815 0.04939 0.08978 -1.58524 0 0 0 0 0 0 0 0 0 0 0 0.0085 0.02003 -0.38513 0 2.64269 0 -0.00673 0 -2.92908
GLU_45 -2.14887 0.08807 1.22111 0.00607 0.27001 -0.22225 -0.61437 0 0 0 0 0 0 0 0 0 0 0 -0.0082 2.38745 0.09989 0 -2.72453 0 -0.16309 0 -1.80874
LEU_46 -5.63632 0.59909 0.53987 0.01655 0.05137 -0.118 -1.03321 0 0 0 0 0 0 0 0 0 0 0 0.05017 0.40324 -0.22987 0 1.66147 0 0.04538 0 -3.65027
SER_47 -3.063 0.49494 3.54388 0.00153 0.07857 -0.35241 -0.93665 0.00025 0 0 0 0 0 0 0 0 0 0 0.07032 0.30135 -0.18856 0 -0.28969 0 -0.26313 0 -0.60261
PRO_48 -2.53624 0.36274 1.7037 0.00264 0.04424 0.10893 -0.21817 0.0108 0 0 -0.90317 0 0 0 0 0 0 0 -0.08211 0.54427 -0.37942 0 -1.64321 0 -0.49496 0 -3.47995
GLU_49 -2.49282 0.26622 2.22968 0.00695 0.3318 -0.30842 -0.05577 0 0 0 0 0 0 0 0 0 0 0 -0.04593 2.37345 -0.10434 0 -2.72453 0 -0.48107 0 -1.00478
GLN_50 -7.06381 0.59575 5.62297 0.0118 0.65723 -0.24606 -1.34524 0 0 0 0 -0.84069 0 0 0 0 0 0 0.97011 2.32461 -0.05022 0 -1.45095 0 -0.06444 0 -0.87896
GLN_51 -5.60302 0.50107 4.27246 0.00608 0.22789 -0.04883 -1.34598 0 0 0 -0.90317 0 0 0 0 0 0 0 -0.01941 3.14104 -0.1922 0 -1.45095 0 0.06268 0 -1.35232
ASN_52 -4.18662 0.1849 3.38332 0.00835 0.33626 -0.33987 -0.29105 0 0 0 0 -0.76773 0 0 0 0 0 0 -0.01291 1.47057 -0.70614 0 -1.34026 0 -0.06034 0 -2.32152
ASN_53 -6.7389 0.40081 4.97478 0.00572 0.59447 -0.2738 -1.07102 0 0 0 0 -0.84069 0 0 0 0 0 0 0.3099 2.97329 -0.76933 0 -1.34026 0 0.35438 0 -1.42065
ALA_54 -4.45368 0.38023 1.85815 0.0012 0 0.01271 -1.67831 0 0 0 0 0 0 0 0 0 0 0 0.04846 0 -0.55813 0 1.32468 0 0.25706 0 -2.80763
VAL_55 -6.55322 1.34873 0.80642 0.01626 0.04308 0.05419 -2.2796 0 0 0 0 0 0 0 0 0 0 0 0.15844 0.15133 -0.79505 0 2.64269 0 -0.22125 0 -4.628
VAL_56 -6.90314 0.55099 0.41537 0.01467 0.04374 0.09808 -1.9411 0 0 0 0 0 0 0 0 0 0 0 0.00038 0.03096 -0.74175 0 2.64269 0 -0.37623 0 -6.16534
VAL_57 -6.20768 0.78692 1.02807 0.01534 0.04271 0.04869 -2.18025 0 0 0 0 0 0 0 0 0 0 0 -0.01854 0.04885 -0.7842 0 2.64269 0 -0.38342 0 -4.96081
VAL_58 -7.06128 0.87135 0.19574 0.01483 0.04374 -0.01378 -1.89788 0 0 0 0 0 0 0 0 0 0 0 -0.04905 0.10943 -0.72119 0 2.64269 0 -0.36697 0 -6.23237
HIS_59 -7.28393 0.60187 4.98291 0.01132 0.49206 -0.09576 -3.14271 0 0 0 -0.22508 0 0 0 0 0 0 0 0.01488 2.14084 -0.22177 0 -0.30065 0 0.09847 0 -2.92753
CYS:disulfide_60 -4.6361 0.73673 2.3116 0.00222 0.01341 -0.07128 -1.18633 0 0 0 0 0 -0.45166 0 0 0 0 0 0.05593 0.76754 0.05068 0 3.25479 0 0.57089 0 1.41842
GLY_61 -1.62688 0.10097 1.79331 2e-05 0 -0.18262 -0.23482 0 0 0 -0.22508 0 0 0 0 0 0 0 -0.25553 0 -1.3052 0 0.79816 0 0.32512 0 -0.81255
ASN_62 -1.62165 0.07762 1.43082 0.00747 0.31137 -0.14401 -0.02306 0 0 0 0 0 0 0 0 0 0 0 0.00305 1.69294 -0.56545 0 -1.34026 0 -0.23736 0 -0.4085
GLU_63 -4.86124 0.15684 4.65655 0.00605 0.27259 -0.27362 -2.41266 0 0 0 0 -0.39625 0 0 0 0 0 0 0.02313 2.47018 0.04517 0 -2.72453 0 -0.23082 0 -3.26861
TYR_64 -8.00173 0.71765 1.97919 0.02101 0.23466 -0.56246 -1.8518 0 0 0 0 0 0 0 0 0 0 0 0.25608 1.45205 -0.32804 0.00803 0.58223 0 -0.07751 0 -5.57063
TYR_65 -9.45714 1.00099 3.2972 0.02271 0.26153 0.09794 -2.86579 0 0 0 0 -0.39625 0 0 0 0 0 0 0.94804 1.7626 -0.13677 0.23331 0.58223 0 -0.06538 0 -4.71478
VAL_66 -7.49067 1.05387 -0.20079 0.01636 0.04415 -0.11414 -1.18934 0 0 0 0 0 0 0 0 0 0 0 -0.04602 0.08576 -0.74114 0 2.64269 0 -0.14384 0 -6.08311
PHE_67 -8.85425 0.67893 1.46449 0.02341 0.30001 -0.13177 -1.90114 0 0 0 0 0 0 0 0 0 0 0 0.50774 1.84814 -0.16861 0 1.21829 0 -0.07209 0 -5.08685
ILE_68 -9.07728 2.72722 0.9602 0.02644 0.12347 -0.03213 -1.42972 0 0 0 0 0 0 0 0 0 0 0 0.60252 0.03185 -0.02144 0 2.30374 0 0.01785 0 -3.76726
LEU_69 -7.38035 1.17839 1.22078 0.01649 0.04131 0.24602 -1.75828 0 0 0 0 0 0 0 0 0 0 0 0.03589 0.25602 0.20425 0 1.66147 0 -0.03695 0 -4.31495
ALA_70 -5.517 0.85527 1.26801 0.00127 0 -0.03994 -0.81725 0 0 0 0 0 0 0 0 0 0 0 -0.00063 0 -0.4218 0 1.32468 0 0.08974 0 -3.25765
THR_71 -3.69233 0.09579 2.81469 0.00689 0.0773 -0.08144 -1.57379 0 0 0 -0.9962 -0.74252 0 0 0 0 0 0 -0.03918 0.03366 -0.52634 0 1.15175 0 -0.12985 0 -3.60158
ASP_72 -4.93424 0.21072 4.96346 0.00495 0.32132 -0.21141 -2.38289 0 0 0 -0.57366 0 0 0 0 0 0 0 0.33447 1.99464 0.26268 0 -2.14574 0 -0.02155 0 -2.17725
GLU_73 -5.16693 0.34219 6.65214 0.00816 0.84222 0.14519 -5.14985 0 0 0 -0.57366 -0.86873 0 0 0 0 0 0 0.04162 2.83974 -0.30702 0 -2.72453 0 -0.0397 0 -3.95918
GLU_74 -3.89545 0.15831 4.99649 0.00741 0.78988 -0.18383 -2.60453 0 0 0 0 -0.60517 0 0 0 0 0 0 0.31653 2.82817 -0.28963 0 -2.72453 0 -0.42249 0 -1.62884
GLN_75 -7.50937 0.58457 6.23828 0.00728 0.19574 -0.43602 -2.26556 0 0 0 -0.5675 -0.74252 0 0 0 0 0 0 0.06556 2.2782 -0.05456 0 -1.45095 0 -0.32192 0 -3.97876
ARG_76 -9.80452 1.00921 9.1373 0.0205 0.63283 -0.01268 -4.67327 0 0 0 0 -1.11806 0 0 0 0 0 0 0.16444 1.63567 -0.01863 0 -0.09474 0 0.08027 0 -3.04169
LYS_77 -6.36265 0.44924 7.20568 0.01191 0.21545 -0.28318 -3.92042 0 0 0 0 -0.60517 0 0 0 0 0 0 -0.02475 2.48994 0.02686 0 -0.71458 0 0.04913 0 -1.46254
GLU_78 -4.6433 0.23269 5.11058 0.00725 0.78693 -0.10436 -2.76925 0 0 0 0 -0.59071 0 0 0 0 0 0 0.01907 2.89866 -0.35043 0 -2.72453 0 -0.38399 0 -2.51139
PHE_79 -9.91645 1.40082 3.57676 0.04571 0.21335 -0.37939 -1.76776 0 0 0 0 0 0 0 0 0 0 0 -0.0216 3.61283 -0.02451 0 1.21829 0 -0.26831 0 -2.31026
GLU_80 -7.61031 1.04654 7.20577 0.00579 0.26229 -0.1804 -4.15945 0 0 0 0 -0.43392 0 0 0 0 0 0 -0.04288 2.75488 -0.35147 0 -2.72453 0 -0.32081 0 -4.54851
LYS_81 -6.09233 0.59576 6.68222 0.00712 0.12452 -0.12679 -4.18275 0 0 0 0 -0.59071 0 0 0 0 0 0 -0.05183 1.13254 -0.04813 0 -0.71458 0 -0.52945 0 -3.79442
VAL_82 -6.12121 0.88648 2.33149 0.01929 0.05272 -0.11389 -1.30057 0 0 0 0 0 0 0 0 0 0 0 -0.00922 -0.01756 -0.29894 0 2.64269 0 -0.22239 0 -2.1511
ALA_83 -5.8061 0.81672 2.37198 0.00136 0 -0.12797 -1.65462 0 0 0 0 0 0 0 0 0 0 0 -0.04432 0 -0.24789 0 1.32468 0 -0.23115 0 -3.59732
GLU_84 -4.6617 0.25251 5.20267 0.00604 0.25808 -0.16703 -1.43108 0 0 0 0 -0.86423 0 0 0 0 0 0 -0.00468 2.7144 -0.08039 0 -2.72453 0 -0.26354 0 -1.76349
LYS_85 -3.44413 0.20074 3.14211 0.00707 0.11993 -0.29746 -0.83552 0 0 0 0 0 0 0 0 0 0 0 -0.05581 0.87629 -0.05771 0 -0.71458 0 -0.31111 0 -1.37017
LEU_86 -6.79299 0.96489 1.82721 0.01698 0.09475 -0.32967 -0.72748 0 0 0 0 0 0 0 0 0 0 0 0.12841 0.04123 -0.17116 0 1.66147 0 -0.536 0 -3.82235
ASN_87 -2.86777 0.26115 3.43792 0.00707 0.31445 -0.42331 -0.76622 0 0 0 0 0 0 0 0 0 0 0 0.01722 1.61761 -1.02471 0 -1.34026 0 -0.71114 0 -1.478
ALA_88 -4.74161 0.52483 1.67355 0.0013 0 -0.24844 -0.82239 0 0 0 0 0 0 0 0 0 0 0 0.11034 0 -0.15872 0 1.32468 0 -0.84577 0 -3.18223
LYS_89 -6.18195 0.50944 4.75478 0.01635 0.31577 -0.40158 -2.37712 0 0 0 0 0 0 0 0 0 0 0 0.0097 1.7135 -0.13169 0 -0.71458 0 -0.47127 0 -2.95866
ILE_90 -6.53679 0.71837 0.45518 0.02696 0.06823 -0.18928 -0.85273 0 0 0 0 0 0 0 0 0 0 0 0.05553 0.1709 -0.55611 0 2.30374 0 -0.17941 0 -4.51541
LEU_91 -6.92587 1.15742 1.38072 0.01803 0.10544 0.03056 -1.99762 0 0 0 0 0 0 0 0 0 0 0 0.04656 0.91356 -0.1263 0 1.66147 0 -0.02535 0 -3.76137
VAL_92 -6.89131 0.89405 0.20786 0.0146 0.03888 0.02646 -1.41283 0 0 0 0 0 0 0 0 0 0 0 0.13417 0.14669 -0.75001 0 2.64269 0 -0.07421 0 -5.02296
VAL_93 -7.38228 2.22661 1.46067 0.02158 0.06778 0.2415 -2.14579 0 0 0 0 0 0 0 0 0 0 0 0.06784 0.62225 -0.29976 0 2.64269 0 -0.17295 0 -2.64984
VAL_94 -6.72263 0.96557 -0.50455 0.01424 0.04188 -0.15442 -0.51063 0 0 0 0 0 0 0 0 0 0 0 -0.04302 0.16822 -0.72467 0 2.64269 0 -0.1822 0 -5.00952
VAL_95 -7.24496 1.32225 2.71787 0.01536 0.05067 -0.41308 -1.60463 0 0 0 0 0 0 0 0 0 0 0 0.48383 0.07004 -0.27309 0 2.64269 0 -0.04974 0 -2.28278
ASN_96 -4.13327 0.33193 3.01259 0.00667 0.31436 -0.56359 -0.39719 0 0 0 -0.42869 0 0 0 0 0 0 0 -0.07198 1.69552 -1.02901 0 -1.34026 0 -0.29084 0 -2.89375
GLY_97 -4.47296 0.67498 3.2479 8e-05 0 0.16373 -1.33576 0 0 0 0 0 0 0 0 0 0 0 0.08301 0 -1.45473 0 0.79816 0 -0.88254 0 -3.17813
ARG_98 -4.91063 0.44085 4.91012 0.01189 0.23507 -0.01808 -3.4093 0 0 0 0 -0.18459 0 0 0 0 0 0 -0.05141 2.10861 0.18553 0 -0.09474 0 -0.33551 0 -1.1122
VAL_99 -6.74085 0.58501 0.50253 0.01437 0.04341 0.18921 -2.06086 0 0 0 0 0 0 0 0 0 0 0 -0.04479 0.05011 -0.56655 0 2.64269 0 -0.05145 0 -5.43716
ARG_100 -6.58492 0.94073 6.22637 0.01892 0.53214 0.14781 -4.59991 0 0 0 0 -0.98759 0 0 0 0 0 0 -0.03448 2.43677 -0.0255 0 -0.09474 0 -0.14984 0 -2.17424
VAL_101 -6.76978 1.06035 0.48963 0.01498 0.04237 0.10796 -1.89694 0 0 0 0 0 0 0 0 0 0 0 -0.07145 0.05373 -0.74041 0 2.64269 0 -0.14566 0 -5.21253
ARG_102 -6.10607 0.43487 5.78456 0.01514 0.38045 0.56795 -4.96566 0 0 0 0 -1.84004 0 0 0 0 0 0 -0.03536 1.97549 0.14257 0 -0.09474 0 -0.17222 0 -3.91306
ASN_103 -8.21851 0.45028 6.88818 0.01618 0.63713 0.00214 -3.20603 0 0 0 -1.55987 -0.83795 0 0 0 0 0 0 -0.04872 1.55532 -0.54621 0 -1.34026 0 -0.07597 0 -6.2843
GLY_104 -2.69227 0.07789 2.61086 8e-05 0 0.00512 -1.4424 0 0 0 0 0 0 0 0 0 0 0 0.06363 0 0.37751 0 0.79816 0 0.05869 0 -0.14274
THR_105 -5.75192 0.44148 4.39407 0.01155 0.06949 -0.05562 -0.82743 0 0 0 -1.78783 -0.83795 0 0 0 0 0 0 0.10014 1.03006 -0.60151 0 1.15175 0 0.28077 0 -2.38296
ASP_106 -2.37715 0.16365 2.44627 0.00473 0.342 -0.2059 -0.9484 0 0 0 -0.34135 0 0 0 0 0 0 0 -0.02453 2.23239 -0.33999 0 -2.14574 0 -0.21826 0 -1.41228
ARG_107 -4.53601 0.55795 4.56455 0.01931 0.63618 0.13496 -0.96793 0.00873 0 0 -2.20356 0 0 0 0 0 0 0 0.12482 1.31306 -0.23072 0 -0.09474 0 -0.44561 0 -1.119
PRO_108 -3.71459 0.43818 1.47607 0.00341 0.11243 -0.04516 -0.46535 0.01898 0 0 0 0 0 0 0 0 0 0 0.09705 0.84497 -0.8838 0 -1.64321 0 -0.41658 0 -4.1776
CYS:disulfide_109 -5.84919 0.1498 3.48314 0.00201 0.01018 -0.11278 -1.88831 0 0 0 0 0 -0.50043 0 0 0 0 0 0.39478 0.10737 -0.05891 0 3.25479 0 -0.21654 0 -1.22408
ARG_110 -5.93893 0.62478 5.92974 0.02509 0.76834 -0.22789 -4.68236 0 0 0 0 -0.61834 0 0 0 0 0 0 -0.03655 3.16729 0.01879 0 -0.09474 0 0.07157 0 -0.9932
VAL_111 -7.56866 0.80493 1.1063 0.01464 0.04083 0.0378 -2.17771 0 0 0 0 0 0 0 0 0 0 0 -0.01088 0.06114 -0.75837 0 2.64269 0 -0.22047 0 -6.02776
ARG_112 -6.57888 0.4823 4.95475 0.01028 0.18625 0.37754 -3.83034 0 0 0 0 -0.99515 0 0 0 0 0 0 0.03211 2.1318 -0.00481 0 -0.09474 0 -0.21867 0 -3.54755
VAL_113 -6.05637 0.21587 0.15213 0.01465 0.04476 -0.09376 -1.75588 0 0 0 0 0 0 0 0 0 0 0 -0.04507 0.0422 -0.66668 0 2.64269 0 -0.17121 0 -5.67666
THR_114 -5.07198 0.60499 3.82295 0.00782 0.051 0.10175 -2.6117 0 0 0 0 -0.79728 0 0 0 0 0 0 0.03793 0.07465 -0.20493 0 1.15175 0 -0.08793 0 -2.92099
ALA_115 -3.85595 0.72238 1.68411 0.00121 0 -0.08643 -1.06946 0 0 0 0 0 0 0 0 0 0 0 -0.00906 0 -0.27164 0 1.32468 0 0.22236 0 -1.3378
GLY_116 -1.497 0.20686 1.51767 0.00011 0 -0.20569 -0.26062 0 0 0 -0.28761 0 0 0 0 0 0 0 0.05405 0 -1.086 0 0.79816 0 -0.06438 0 -0.82444
GLY_117 -1.09611 0.19905 1.04104 0.00011 0 -0.19444 0.12238 0 0 0 0 0 0 0 0 0 0 0 -0.13508 0 -1.47775 0 0.79816 0 -0.67028 0 -1.41293
GLU_118 -3.71464 0.27179 4.51508 0.00716 0.28307 0.0528 -2.812 0 0 0 0 -0.98699 0 0 0 0 0 0 0.00813 2.69027 0.22273 0 -2.72453 0 -0.37294 0 -2.56006
THR_119 -3.95428 0.32741 2.22125 0.00838 0.05202 -0.13485 -0.85071 0 0 0 0 -0.79728 0 0 0 0 0 0 0.29434 0.0528 -0.21473 0 1.15175 0 0.09856 0 -1.74534
ARG_120 -4.70006 0.39239 4.40768 0.02025 0.413 0.20158 -3.56352 0 0 0 0 -0.98699 0 0 0 0 0 0 0.10107 2.69126 -0.10972 0 -0.09474 0 -0.0187 0 -1.24648
GLU_121 -4.89762 0.3852 4.31224 0.00621 0.25912 -0.22628 -3.09081 0 0 0 0 -1.31186 0 0 0 0 0 0 -0.00533 3.36272 0.23399 0 -2.72453 0 0.01512 0 -3.68184
TYR_122 -7.52271 0.76102 2.50788 0.0231 0.29654 -0.04042 -2.08658 0 0 0 0 0 0 0 0 0 0 0 0.34526 1.95089 -0.37669 0.01472 0.58223 0 -0.06414 0 -3.60889
THR_123 -2.2489 0.13769 1.00876 0.00846 0.0535 -0.32256 -0.45457 0 0 0 0 0 0 0 0 0 0 0 -0.02156 0.04244 -0.16945 0 1.15175 0 -0.1039 0 -0.91834
VAL_124 -6.98488 0.65322 2.27035 0.01451 0.04234 0.07804 -2.19088 0 0 0 0 0 0 0 0 0 0 0 -0.0588 0.08964 -0.73828 0 2.64269 0 -0.1418 0 -4.32385
ASN_125 -4.90697 0.45833 4.00568 0.00523 0.21733 -0.02462 -2.15975 2e-05 0 0 0 0 0 0 0 0 0 0 0.00619 1.38838 0.05098 0 -1.34026 0 0.05336 0 -2.24611
PRO_126 -5.38982 0.78551 2.60984 0.00292 0.07109 -0.49547 -0.55502 0.03027 0 0 0 0 0 0 0 0 0 0 0.00276 0.04808 -0.79611 0 -1.64321 0 0.06066 0 -5.26851
GLY_127 -1.48181 0.03946 1.69435 9e-05 0 0.02426 -1.3668 0 0 0 0 0 0 0 0 0 0 0 -0.11253 0 -1.43911 0 0.79816 0 -0.61416 0 -2.45809
THR_128 -4.86041 0.30283 4.46653 0.00779 0.07231 -0.14625 -2.74035 0 0 0 0 0 0 0 0 0 0 0 0.15499 0.10144 -0.60163 0 1.15175 0 -0.48071 0 -2.57172
GLU_129 -4.84005 0.50845 4.51777 0.00586 0.26107 0.18511 -3.25438 0 0 0 0 -1.28549 0 0 0 0 0 0 0.25812 2.55423 -0.04472 0 -2.72453 0 -0.0493 0 -3.90787
LEU_130 -7.23772 1.82602 0.94155 0.01713 0.08051 0.03558 -1.43969 0 0 0 0 0 0 0 0 0 0 0 -0.00025 1.27357 -0.36595 0 1.66147 0 -0.08868 0 -3.29646
GLU_131 -2.85689 0.23107 2.35341 0.00637 0.32894 -0.1163 -1.32875 0 0 0 0 -0.67792 0 0 0 0 0 0 0.12835 2.75293 0.31806 0 -2.72453 0 0.21239 0 -1.37287
VAL_132 -5.76653 0.72483 1.14437 0.01565 0.04129 0.1182 -1.80397 0 0 0 0 0 0 0 0 0 0 0 0.07719 0.16535 -0.73974 0 2.64269 0 0.1275 0 -3.25318
GLU_133 -2.24097 0.20247 0.99719 0.006 0.27833 -0.22577 -0.52471 0 0 0 0 0 0 0 0 0 0 0 -0.01768 2.505 0.17499 0 -2.72453 0 -0.13672 0 -1.7064
LEU_134 -6.06287 0.76835 0.45601 0.01735 0.05453 -0.14646 -1.0242 0 0 0 0 0 0 0 0 0 0 0 -0.00074 0.45372 -0.26138 0 1.66147 0 -0.02056 0 -4.10479
SER_135 -3.12511 0.42988 3.61601 0.00152 0.07437 -0.13554 -1.08821 0.00157 0 0 0 0 0 0 0 0 0 0 0.01878 0.15682 -0.29435 0 -0.28969 0 -0.3096 0 -0.94354
PRO_136 -2.90224 0.74569 1.93844 0.0024 0.03571 -0.1242 0.14309 0.06157 0 0 0 0 0 0 0 0 0 0 -0.09384 0.05174 -0.02093 0 -1.64321 0 -0.18777 0 -1.99354
GLU_137 -2.52246 0.21061 2.52712 0.00635 0.30002 -0.02682 -0.31206 0 0 0 -0.34578 0 0 0 0 0 0 0 0.02326 2.632 -0.25571 0 -2.72453 0 -0.23014 0 -0.71816
GLN_138 -7.62832 0.9044 5.5566 0.01065 0.65545 -0.75671 -2.24631 0 0 0 -0.28761 0 0 0 0 0 0 0 0.25614 2.322 -0.03303 0 -1.45095 0 -0.37524 0 -3.07291
GLN_139 -6.29822 1.0124 4.61523 0.00696 0.19095 -0.54379 -0.7899 0 0 0 0 0 0 0 0 0 0 0 0.1025 2.49475 -0.19077 0 -1.45095 0 -0.18741 0 -1.03826
ASN_140 -3.45105 0.30085 2.64055 0.00752 0.32901 -0.73747 0.23937 0 0 0 0 0 0 0 0 0 0 0 -0.01697 1.68328 -0.63562 0 -1.34026 0 -0.23014 0 -1.21092
ASN_141 -4.33385 0.13426 3.74436 0.00614 0.30619 -0.47249 -0.64722 0 0 0 -0.34578 0 0 0 0 0 0 0 -0.0437 1.83716 -0.68232 0 -1.34026 0 -0.13042 0 -1.96793
ALA_142 -4.53127 0.52139 1.25602 0.00119 0 0.04451 -1.34968 0 0 0 0 0 0 0 0 0 0 0 0.71875 0 -0.00374 0 1.32468 0 -0.22144 0 -2.23958
GLU_143 -5.14157 0.47596 5.01744 0.00716 0.31858 -0.15274 -3.11556 0 0 0 0 -0.23831 0 0 0 0 0 0 0.02268 2.92979 0.2522 0 -2.72453 0 0.04602 0 -2.30287
VAL_144 -6.33572 0.55956 0.4812 0.01472 0.04077 0.1656 -2.29438 0 0 0 0 0 0 0 0 0 0 0 0.00477 0.05333 -0.79525 0 2.64269 0 0.05436 0 -5.40833
GLU_145 -6.02395 0.68903 6.39243 0.00579 0.27357 0.49605 -5.5898 0 0 0 0 -0.69934 0 0 0 0 0 0 0.02882 2.68278 0.12992 0 -2.72453 0 -0.12981 0 -4.46905
VAL_146 -6.93974 0.61477 0.72767 0.01477 0.04125 0.05971 -2.25822 0 0 0 0 0 0 0 0 0 0 0 -0.07079 0.07092 -0.73533 0 2.64269 0 -0.10974 0 -5.94204
GLU_147 -5.83682 0.53953 5.31704 0.00674 0.34134 0.27193 -4.08375 0 0 0 0 -0.30163 0 0 0 0 0 0 -0.04705 2.669 0.32092 0 -2.72453 0 0.11981 0 -3.40748
CYS:disulfide_148 -4.17036 0.32128 2.22224 0.00208 0.01263 0.05025 -1.27853 0 0 0 0 0 -0.50043 0 0 0 0 0 0.11151 0.43875 0.10726 0 3.25479 0 0.48107 0 1.05255
GLY_149 -1.08654 0.06914 1.15274 2e-05 0 -0.27191 0.28142 0 0 0 0 0 0 0 0 0 0 0 -0.26138 0 -1.30393 0 0.79816 0 0.22508 0 -0.39719
ASN_150 -1.33368 0.07706 1.32544 0.0063 0.31597 -0.18934 -0.00495 0 0 0 0 0 0 0 0 0 0 0 -0.0207 1.6719 -0.6075 0 -1.34026 0 -0.1148 0 -0.21456
GLU_151 -4.81496 0.21725 5.11644 0.00528 0.2596 -0.03283 -2.77894 0 0 0 0 -0.89974 0 0 0 0 0 0 -0.00603 2.87725 0.0525 0 -2.72453 0 -0.12909 0 -2.8578
LYS_152 -5.07077 0.55096 5.75451 0.00844 0.13022 -0.07193 -4.84048 0 0 0 0 -0.24766 0 0 0 0 0 0 0.04893 1.66813 0.23257 0 -0.71458 0 0.00958 0 -2.54207
TYR_153 -9.46992 1.08396 3.99283 0.02249 0.25693 0.01426 -2.95621 0 0 0 0 -0.25784 0 0 0 0 0 0 0.48908 1.40314 -0.35749 0.15611 0.58223 0 -0.16303 0 -5.20346
ARG_154 -7.13119 0.46073 7.34434 0.01697 0.33255 0.51656 -5.38089 0 0 0 0 -1.60083 0 0 0 0 0 0 0.20657 2.71218 -0.19438 0 -0.09474 0 -0.19795 0 -3.01007
PHE_155 -9.31686 1.53998 1.71772 0.0461 0.06576 -0.02696 -2.3033 0 0 0 0 0 0 0 0 0 0 0 0.14602 3.31674 -0.18335 0 1.21829 0 0.09267 0 -3.68719
GLN_156 -7.2981 0.68599 6.52415 0.00781 0.1783 0.20135 -3.9223 0 0 0 -0.61234 -0.91084 0 0 0 0 0 0 0.74024 2.8043 0.28074 0 -1.45095 0 0.16292 0 -2.60873
LEU_157 -7.20533 0.80308 1.12192 0.02612 0.07536 -0.04713 -0.94724 0 0 0 0 0 0 0 0 0 0 0 -0.02138 1.91718 -0.34829 0 1.66147 0 -0.01684 0 -2.98107
GLY:CtermProteinFull_158 -3.14595 0.08346 5.2701 0.00012 0 0.62123 -4.31446 0 0 0 -1.84623 0 0 0 0 0 0 0 0 0 0 0 0.79816 0 -0.03816 0 -2.57173
#END_POSE_ENERGIES_TABLE models/design14bab_agb0418_3.pdb

defaultscorename 1
                                                             
