# Supplementary material for: Single-chain dimers from de novo immunoglobulins as robust scaffolds for multiple binding loops
Source: Nat Commun. 2023 Sep 23;14:5939. doi: 10.1038/s41467-023-41717-5 (PMC10517939; doi:10.1038/s41467-023-41717-5)
Supplement: Supplementary file 3 — Supplementary Data 1 [file 41467_2023_41717_MOESM3_ESM.zip › design_models/scIg/scIg14l/ranked_2.pdb]

MODEL     1
ATOM      1  N   ARG A   1       4.385  -1.062 -14.857  1.00 87.07           N  
ATOM      2  CA  ARG A   1       3.176  -0.719 -14.114  1.00 87.07           C  
ATOM      3  C   ARG A   1       2.817  -1.816 -13.117  1.00 87.07           C  
ATOM      4  CB  ARG A   1       2.007  -0.477 -15.071  1.00 87.07           C  
ATOM      5  O   ARG A   1       2.925  -3.004 -13.428  1.00 87.07           O  
ATOM      6  CG  ARG A   1       1.561  -1.720 -15.825  1.00 87.07           C  
ATOM      7  CD  ARG A   1       0.453  -1.407 -16.821  1.00 87.07           C  
ATOM      8  NE  ARG A   1       0.986  -1.146 -18.155  1.00 87.07           N  
ATOM      9  NH1 ARG A   1      -1.060  -0.633 -19.098  1.00 87.07           N  
ATOM     10  NH2 ARG A   1       0.843  -0.572 -20.374  1.00 87.07           N  
ATOM     11  CZ  ARG A   1       0.255  -0.784 -19.206  1.00 87.07           C  
ATOM     12  N   ILE A   2       2.560  -1.550 -11.933  1.00 92.36           N  
ATOM     13  CA  ILE A   2       2.065  -2.402 -10.857  1.00 92.36           C  
ATOM     14  C   ILE A   2       0.654  -1.970 -10.464  1.00 92.36           C  
ATOM     15  CB  ILE A   2       3.000  -2.361  -9.628  1.00 92.36           C  
ATOM     16  O   ILE A   2       0.419  -0.799 -10.158  1.00 92.36           O  
ATOM     17  CG1 ILE A   2       4.424  -2.766 -10.026  1.00 92.36           C  
ATOM     18  CG2 ILE A   2       2.466  -3.264  -8.512  1.00 92.36           C  
ATOM     19  CD1 ILE A   2       4.551  -4.214 -10.481  1.00 92.36           C  
ATOM     20  N   GLU A   3      -0.299  -2.923 -10.551  1.00 93.65           N  
ATOM     21  CA  GLU A   3      -1.675  -2.649 -10.150  1.00 93.65           C  
ATOM     22  C   GLU A   3      -2.075  -3.486  -8.938  1.00 93.65           C  
ATOM     23  CB  GLU A   3      -2.637  -2.912 -11.311  1.00 93.65           C  
ATOM     24  O   GLU A   3      -1.937  -4.711  -8.951  1.00 93.65           O  
ATOM     25  CG  GLU A   3      -2.375  -2.047 -12.535  1.00 93.65           C  
ATOM     26  CD  GLU A   3      -3.295  -2.365 -13.703  1.00 93.65           C  
ATOM     27  OE1 GLU A   3      -2.972  -1.983 -14.851  1.00 93.65           O  
ATOM     28  OE2 GLU A   3      -4.346  -3.001 -13.469  1.00 93.65           O  
ATOM     29  N   VAL A   4      -2.461  -2.804  -7.911  1.00 94.14           N  
ATOM     30  CA  VAL A   4      -2.936  -3.478  -6.707  1.00 94.14           C  
ATOM     31  C   VAL A   4      -4.399  -3.120  -6.456  1.00 94.14           C  
ATOM     32  CB  VAL A   4      -2.078  -3.110  -5.475  1.00 94.14           C  
ATOM     33  O   VAL A   4      -4.754  -1.941  -6.398  1.00 94.14           O  
ATOM     34  CG1 VAL A   4      -2.572  -3.850  -4.233  1.00 94.14           C  
ATOM     35  CG2 VAL A   4      -0.606  -3.424  -5.737  1.00 94.14           C  
ATOM     36  N   ARG A   5      -5.120  -4.178  -6.324  1.00 91.15           N  
ATOM     37  CA  ARG A   5      -6.533  -3.991  -6.011  1.00 91.15           C  
ATOM     38  C   ARG A   5      -6.909  -4.716  -4.723  1.00 91.15           C  
ATOM     39  CB  ARG A   5      -7.409  -4.484  -7.165  1.00 91.15           C  
ATOM     40  O   ARG A   5      -6.595  -5.896  -4.554  1.00 91.15           O  
ATOM     41  CG  ARG A   5      -8.895  -4.238  -6.958  1.00 91.15           C  
ATOM     42  CD  ARG A   5      -9.705  -4.613  -8.191  1.00 91.15           C  
ATOM     43  NE  ARG A   5     -11.130  -4.360  -7.998  1.00 91.15           N  
ATOM     44  NH1 ARG A   5     -11.733  -4.912 -10.158  1.00 91.15           N  
ATOM     45  NH2 ARG A   5     -13.329  -4.250  -8.652  1.00 91.15           N  
ATOM     46  CZ  ARG A   5     -12.061  -4.508  -8.936  1.00 91.15           C  
ATOM     47  N   VAL A   6      -7.489  -3.919  -3.833  1.00 88.47           N  
ATOM     48  CA  VAL A   6      -8.041  -4.543  -2.635  1.00 88.47           C  
ATOM     49  C   VAL A   6      -9.561  -4.393  -2.627  1.00 88.47           C  
ATOM     50  CB  VAL A   6      -7.439  -3.934  -1.349  1.00 88.47           C  
ATOM     51  O   VAL A   6     -10.080  -3.275  -2.639  1.00 88.47           O  
ATOM     52  CG1 VAL A   6      -8.005  -4.624  -0.108  1.00 88.47           C  
ATOM     53  CG2 VAL A   6      -5.915  -4.037  -1.373  1.00 88.47           C  
ATOM     54  N   ASP A   7     -10.290  -5.504  -2.838  1.00 82.52           N  
ATOM     55  CA  ASP A   7     -11.748  -5.454  -2.799  1.00 82.52           C  
ATOM     56  C   ASP A   7     -12.308  -6.507  -1.845  1.00 82.52           C  
ATOM     57  CB  ASP A   7     -12.329  -5.651  -4.201  1.00 82.52           C  
ATOM     58  O   ASP A   7     -11.551  -7.268  -1.240  1.00 82.52           O  
ATOM     59  CG  ASP A   7     -11.955  -6.988  -4.815  1.00 82.52           C  
ATOM     60  OD1 ASP A   7     -12.647  -7.995  -4.554  1.00 82.52           O  
ATOM     61  OD2 ASP A   7     -10.956  -7.035  -5.566  1.00 82.52           O  
ATOM     62  N   ASN A   8     -13.749  -6.552  -1.553  1.00 73.98           N  
ATOM     63  CA  ASN A   8     -14.414  -7.302  -0.493  1.00 73.98           C  
ATOM     64  C   ASN A   8     -13.947  -8.754  -0.455  1.00 73.98           C  
ATOM     65  CB  ASN A   8     -15.933  -7.237  -0.661  1.00 73.98           C  
ATOM     66  O   ASN A   8     -14.597  -9.635  -1.022  1.00 73.98           O  
ATOM     67  CG  ASN A   8     -16.524  -5.944  -0.135  1.00 73.98           C  
ATOM     68  ND2 ASN A   8     -17.758  -5.652  -0.530  1.00 73.98           N  
ATOM     69  OD1 ASN A   8     -15.877  -5.213   0.619  1.00 73.98           O  
ATOM     70  N   GLY A   9     -12.622  -8.987  -0.002  1.00 84.56           N  
ATOM     71  CA  GLY A   9     -12.175 -10.326   0.350  1.00 84.56           C  
ATOM     72  C   GLY A   9     -11.008 -10.806  -0.492  1.00 84.56           C  
ATOM     73  O   GLY A   9     -10.612 -11.970  -0.408  1.00 84.56           O  
ATOM     74  N   ARG A  10     -10.532  -9.819  -1.301  1.00 91.46           N  
ATOM     75  CA  ARG A  10      -9.494 -10.306  -2.205  1.00 91.46           C  
ATOM     76  C   ARG A  10      -8.448  -9.228  -2.469  1.00 91.46           C  
ATOM     77  CB  ARG A  10     -10.108 -10.775  -3.525  1.00 91.46           C  
ATOM     78  O   ARG A  10      -8.780  -8.046  -2.572  1.00 91.46           O  
ATOM     79  CG  ARG A  10     -10.968 -12.023  -3.396  1.00 91.46           C  
ATOM     80  CD  ARG A  10     -11.526 -12.465  -4.742  1.00 91.46           C  
ATOM     81  NE  ARG A  10     -12.861 -11.923  -4.975  1.00 91.46           N  
ATOM     82  NH1 ARG A  10     -13.036 -12.728  -7.134  1.00 91.46           N  
ATOM     83  NH2 ARG A  10     -14.756 -11.526  -6.211  1.00 91.46           N  
ATOM     84  CZ  ARG A  10     -13.548 -12.060  -6.106  1.00 91.46           C  
ATOM     85  N   VAL A  11      -7.224  -9.614  -2.428  1.00 93.63           N  
ATOM     86  CA  VAL A  11      -6.116  -8.796  -2.910  1.00 93.63           C  
ATOM     87  C   VAL A  11      -5.650  -9.307  -4.272  1.00 93.63           C  
ATOM     88  CB  VAL A  11      -4.938  -8.792  -1.911  1.00 93.63           C  
ATOM     89  O   VAL A  11      -5.379 -10.499  -4.435  1.00 93.63           O  
ATOM     90  CG1 VAL A  11      -3.737  -8.051  -2.495  1.00 93.63           C  
ATOM     91  CG2 VAL A  11      -5.364  -8.163  -0.586  1.00 93.63           C  
ATOM     92  N   ARG A  12      -5.616  -8.351  -5.255  1.00 94.65           N  
ATOM     93  CA  ARG A  12      -5.135  -8.685  -6.592  1.00 94.65           C  
ATOM     94  C   ARG A  12      -3.934  -7.826  -6.972  1.00 94.65           C  
ATOM     95  CB  ARG A  12      -6.251  -8.513  -7.624  1.00 94.65           C  
ATOM     96  O   ARG A  12      -3.964  -6.604  -6.817  1.00 94.65           O  
ATOM     97  CG  ARG A  12      -7.404  -9.489  -7.454  1.00 94.65           C  
ATOM     98  CD  ARG A  12      -8.482  -9.277  -8.507  1.00 94.65           C  
ATOM     99  NE  ARG A  12      -9.818  -9.515  -7.967  1.00 94.65           N  
ATOM    100  NH1 ARG A  12     -10.931  -8.950  -9.911  1.00 94.65           N  
ATOM    101  NH2 ARG A  12     -12.111  -9.598  -8.056  1.00 94.65           N  
ATOM    102  CZ  ARG A  12     -10.950  -9.354  -8.646  1.00 94.65           C  
ATOM    103  N   VAL A  13      -2.983  -8.515  -7.363  1.00 96.51           N  
ATOM    104  CA  VAL A  13      -1.785  -7.809  -7.804  1.00 96.51           C  
ATOM    105  C   VAL A  13      -1.451  -8.205  -9.240  1.00 96.51           C  
ATOM    106  CB  VAL A  13      -0.582  -8.099  -6.878  1.00 96.51           C  
ATOM    107  O   VAL A  13      -1.295  -9.390  -9.544  1.00 96.51           O  
ATOM    108  CG1 VAL A  13       0.645  -7.305  -7.322  1.00 96.51           C  
ATOM    109  CG2 VAL A  13      -0.936  -7.774  -5.428  1.00 96.51           C  
ATOM    110  N   ARG A  14      -1.414  -7.227 -10.075  1.00 96.46           N  
ATOM    111  CA  ARG A  14      -1.000  -7.446 -11.457  1.00 96.46           C  
ATOM    112  C   ARG A  14       0.379  -6.847 -11.717  1.00 96.46           C  
ATOM    113  CB  ARG A  14      -2.022  -6.848 -12.427  1.00 96.46           C  
ATOM    114  O   ARG A  14       0.624  -5.681 -11.401  1.00 96.46           O  
ATOM    115  CG  ARG A  14      -1.733  -7.149 -13.889  1.00 96.46           C  
ATOM    116  CD  ARG A  14      -2.813  -6.589 -14.804  1.00 96.46           C  
ATOM    117  NE  ARG A  14      -2.436  -6.695 -16.210  1.00 96.46           N  
ATOM    118  NH1 ARG A  14      -4.555  -6.265 -17.024  1.00 96.46           N  
ATOM    119  NH2 ARG A  14      -2.823  -6.657 -18.474  1.00 96.46           N  
ATOM    120  CZ  ARG A  14      -3.272  -6.539 -17.233  1.00 96.46           C  
ATOM    121  N   ASN A  15       1.266  -7.750 -12.256  1.00 95.73           N  
ATOM    122  CA  ASN A  15       2.624  -7.312 -12.560  1.00 95.73           C  
ATOM    123  C   ASN A  15       2.788  -6.984 -14.042  1.00 95.73           C  
ATOM    124  CB  ASN A  15       3.640  -8.375 -12.136  1.00 95.73           C  
ATOM    125  O   ASN A  15       2.887  -7.887 -14.874  1.00 95.73           O  
ATOM    126  CG  ASN A  15       5.072  -7.951 -12.396  1.00 95.73           C  
ATOM    127  ND2 ASN A  15       6.001  -8.890 -12.266  1.00 95.73           N  
ATOM    128  OD1 ASN A  15       5.341  -6.789 -12.710  1.00 95.73           O  
ATOM    129  N   GLY A  16       2.845  -5.687 -14.365  1.00 93.07           N  
ATOM    130  CA  GLY A  16       3.019  -5.246 -15.739  1.00 93.07           C  
ATOM    131  C   GLY A  16       4.453  -4.875 -16.070  1.00 93.07           C  
ATOM    132  O   GLY A  16       4.720  -4.276 -17.114  1.00 93.07           O  
ATOM    133  N   THR A  17       5.309  -5.209 -15.167  1.00 92.35           N  
ATOM    134  CA  THR A  17       6.717  -4.905 -15.399  1.00 92.35           C  
ATOM    135  C   THR A  17       7.378  -6.002 -16.229  1.00 92.35           C  
ATOM    136  CB  THR A  17       7.477  -4.733 -14.071  1.00 92.35           C  
ATOM    137  O   THR A  17       6.718  -6.957 -16.643  1.00 92.35           O  
ATOM    138  CG2 THR A  17       6.685  -3.874 -13.091  1.00 92.35           C  
ATOM    139  OG1 THR A  17       7.702  -6.022 -13.486  1.00 92.35           O  
ATOM    140  N   ASP A  18       8.733  -5.803 -16.538  1.00 92.82           N  
ATOM    141  CA  ASP A  18       9.446  -6.772 -17.364  1.00 92.82           C  
ATOM    142  C   ASP A  18      10.216  -7.769 -16.501  1.00 92.82           C  
ATOM    143  CB  ASP A  18      10.401  -6.060 -18.325  1.00 92.82           C  
ATOM    144  O   ASP A  18      11.011  -8.558 -17.015  1.00 92.82           O  
ATOM    145  CG  ASP A  18      11.410  -5.178 -17.611  1.00 92.82           C  
ATOM    146  OD1 ASP A  18      11.178  -4.811 -16.439  1.00 92.82           O  
ATOM    147  OD2 ASP A  18      12.445  -4.844 -18.228  1.00 92.82           O  
ATOM    148  N   ARG A  19      10.019  -7.706 -15.122  1.00 93.82           N  
ATOM    149  CA  ARG A  19      10.714  -8.587 -14.188  1.00 93.82           C  
ATOM    150  C   ARG A  19       9.747  -9.171 -13.163  1.00 93.82           C  
ATOM    151  CB  ARG A  19      11.840  -7.835 -13.476  1.00 93.82           C  
ATOM    152  O   ARG A  19       8.678  -8.608 -12.919  1.00 93.82           O  
ATOM    153  CG  ARG A  19      11.373  -6.610 -12.706  1.00 93.82           C  
ATOM    154  CD  ARG A  19      12.544  -5.791 -12.183  1.00 93.82           C  
ATOM    155  NE  ARG A  19      12.415  -4.380 -12.533  1.00 93.82           N  
ATOM    156  NH1 ARG A  19      14.460  -3.761 -11.656  1.00 93.82           N  
ATOM    157  NH2 ARG A  19      13.107  -2.192 -12.638  1.00 93.82           N  
ATOM    158  CZ  ARG A  19      13.328  -3.448 -12.275  1.00 93.82           C  
ATOM    159  N   PRO A  20      10.198 -10.334 -12.579  1.00 95.13           N  
ATOM    160  CA  PRO A  20       9.372 -10.891 -11.505  1.00 95.13           C  
ATOM    161  C   PRO A  20       9.348 -10.007 -10.260  1.00 95.13           C  
ATOM    162  CB  PRO A  20      10.041 -12.236 -11.207  1.00 95.13           C  
ATOM    163  O   PRO A  20      10.349  -9.362  -9.937  1.00 95.13           O  
ATOM    164  CG  PRO A  20      11.448 -12.077 -11.686  1.00 95.13           C  
ATOM    165  CD  PRO A  20      11.458 -11.091 -12.819  1.00 95.13           C  
ATOM    166  N   CYS A  21       8.154  -9.934  -9.677  1.00 96.61           N  
ATOM    167  CA  CYS A  21       7.992  -9.165  -8.449  1.00 96.61           C  
ATOM    168  C   CYS A  21       7.667 -10.077  -7.272  1.00 96.61           C  
ATOM    169  CB  CYS A  21       6.892  -8.117  -8.613  1.00 96.61           C  
ATOM    170  O   CYS A  21       7.002 -11.101  -7.441  1.00 96.61           O  
ATOM    171  SG  CYS A  21       7.229  -6.903  -9.907  1.00 96.61           S  
ATOM    172  N   ARG A  22       8.261  -9.749  -6.141  1.00 97.31           N  
ATOM    173  CA  ARG A  22       7.894 -10.436  -4.907  1.00 97.31           C  
ATOM    174  C   ARG A  22       6.817  -9.664  -4.151  1.00 97.31           C  
ATOM    175  CB  ARG A  22       9.121 -10.632  -4.015  1.00 97.31           C  
ATOM    176  O   ARG A  22       6.968  -8.468  -3.894  1.00 97.31           O  
ATOM    177  CG  ARG A  22      10.129 -11.629  -4.564  1.00 97.31           C  
ATOM    178  CD  ARG A  22      11.217 -11.948  -3.548  1.00 97.31           C  
ATOM    179  NE  ARG A  22      12.145 -12.957  -4.052  1.00 97.31           N  
ATOM    180  NH1 ARG A  22      13.552 -12.875  -2.222  1.00 97.31           N  
ATOM    181  NH2 ARG A  22      14.009 -14.297  -3.961  1.00 97.31           N  
ATOM    182  CZ  ARG A  22      13.233 -13.374  -3.411  1.00 97.31           C  
ATOM    183  N   VAL A  23       5.730 -10.340  -3.913  1.00 97.00           N  
ATOM    184  CA  VAL A  23       4.602  -9.682  -3.261  1.00 97.00           C  
ATOM    185  C   VAL A  23       4.378 -10.290  -1.878  1.00 97.00           C  
ATOM    186  CB  VAL A  23       3.314  -9.792  -4.107  1.00 97.00           C  
ATOM    187  O   VAL A  23       4.236 -11.508  -1.745  1.00 97.00           O  
ATOM    188  CG1 VAL A  23       2.149  -9.091  -3.410  1.00 97.00           C  
ATOM    189  CG2 VAL A  23       3.539  -9.205  -5.499  1.00 97.00           C  
ATOM    190  N   ARG A  24       4.445  -9.386  -0.905  1.00 96.33           N  
ATOM    191  CA  ARG A  24       4.152  -9.783   0.468  1.00 96.33           C  
ATOM    192  C   ARG A  24       2.825  -9.197   0.936  1.00 96.33           C  
ATOM    193  CB  ARG A  24       5.278  -9.345   1.407  1.00 96.33           C  
ATOM    194  O   ARG A  24       2.628  -7.981   0.894  1.00 96.33           O  
ATOM    195  CG  ARG A  24       5.083  -9.784   2.849  1.00 96.33           C  
ATOM    196  CD  ARG A  24       6.205  -9.282   3.748  1.00 96.33           C  
ATOM    197  NE  ARG A  24       7.477  -9.926   3.432  1.00 96.33           N  
ATOM    198  NH1 ARG A  24       8.731  -8.619   4.866  1.00 96.33           N  
ATOM    199  NH2 ARG A  24       9.744 -10.248   3.612  1.00 96.33           N  
ATOM    200  CZ  ARG A  24       8.648  -9.596   3.971  1.00 96.33           C  
ATOM    201  N   VAL A  25       1.871 -10.048   1.337  1.00 95.19           N  
ATOM    202  CA  VAL A  25       0.565  -9.613   1.820  1.00 95.19           C  
ATOM    203  C   VAL A  25       0.429  -9.936   3.306  1.00 95.19           C  
ATOM    204  CB  VAL A  25      -0.584 -10.272   1.024  1.00 95.19           C  
ATOM    205  O   VAL A  25       0.572 -11.092   3.711  1.00 95.19           O  
ATOM    206  CG1 VAL A  25      -1.939  -9.750   1.497  1.00 95.19           C  
ATOM    207  CG2 VAL A  25      -0.405 -10.024  -0.473  1.00 95.19           C  
ATOM    208  N   THR A  26       0.252  -8.845   4.052  1.00 93.53           N  
ATOM    209  CA  THR A  26       0.002  -9.007   5.480  1.00 93.53           C  
ATOM    210  C   THR A  26      -1.408  -8.545   5.837  1.00 93.53           C  
ATOM    211  CB  THR A  26       1.029  -8.225   6.319  1.00 93.53           C  
ATOM    212  O   THR A  26      -1.788  -7.409   5.543  1.00 93.53           O  
ATOM    213  CG2 THR A  26       0.814  -8.460   7.810  1.00 93.53           C  
ATOM    214  OG1 THR A  26       2.351  -8.651   5.965  1.00 93.53           O  
ATOM    215  N   ALA A  27      -2.173  -9.489   6.399  1.00 91.12           N  
ATOM    216  CA  ALA A  27      -3.539  -9.208   6.833  1.00 91.12           C  
ATOM    217  C   ALA A  27      -3.894 -10.014   8.080  1.00 91.12           C  
ATOM    218  CB  ALA A  27      -4.527  -9.510   5.710  1.00 91.12           C  
ATOM    219  O   ALA A  27      -3.607 -11.211   8.156  1.00 91.12           O  
ATOM    220  N   GLY A  28      -4.510  -9.328   9.127  1.00 85.65           N  
ATOM    221  CA  GLY A  28      -4.938  -9.990  10.350  1.00 85.65           C  
ATOM    222  C   GLY A  28      -3.799 -10.658  11.096  1.00 85.65           C  
ATOM    223  O   GLY A  28      -3.986 -11.709  11.713  1.00 85.65           O  
ATOM    224  N   GLY A  29      -2.570 -10.205  10.897  1.00 86.15           N  
ATOM    225  CA  GLY A  29      -1.411 -10.758  11.579  1.00 86.15           C  
ATOM    226  C   GLY A  29      -0.722 -11.856  10.790  1.00 86.15           C  
ATOM    227  O   GLY A  29       0.318 -12.368  11.208  1.00 86.15           O  
ATOM    228  N   GLU A  30      -1.332 -12.249   9.743  1.00 90.78           N  
ATOM    229  CA  GLU A  30      -0.755 -13.281   8.887  1.00 90.78           C  
ATOM    230  C   GLU A  30      -0.029 -12.665   7.694  1.00 90.78           C  
ATOM    231  CB  GLU A  30      -1.839 -14.246   8.401  1.00 90.78           C  
ATOM    232  O   GLU A  30      -0.516 -11.708   7.090  1.00 90.78           O  
ATOM    233  CG  GLU A  30      -2.506 -15.035   9.519  1.00 90.78           C  
ATOM    234  CD  GLU A  30      -3.537 -16.033   9.017  1.00 90.78           C  
ATOM    235  OE1 GLU A  30      -3.222 -17.242   8.937  1.00 90.78           O  
ATOM    236  OE2 GLU A  30      -4.668 -15.603   8.701  1.00 90.78           O  
ATOM    237  N   THR A  31       1.146 -13.215   7.492  1.00 94.55           N  
ATOM    238  CA  THR A  31       1.925 -12.747   6.351  1.00 94.55           C  
ATOM    239  C   THR A  31       2.144 -13.875   5.346  1.00 94.55           C  
ATOM    240  CB  THR A  31       3.286 -12.182   6.797  1.00 94.55           C  
ATOM    241  O   THR A  31       2.525 -14.985   5.724  1.00 94.55           O  
ATOM    242  CG2 THR A  31       4.106 -11.713   5.600  1.00 94.55           C  
ATOM    243  OG1 THR A  31       3.071 -11.074   7.679  1.00 94.55           O  
ATOM    244  N   ARG A  32       1.817 -13.558   4.101  1.00 95.13           N  
ATOM    245  CA  ARG A  32       2.072 -14.490   3.007  1.00 95.13           C  
ATOM    246  C   ARG A  32       2.929 -13.842   1.924  1.00 95.13           C  
ATOM    247  CB  ARG A  32       0.755 -14.987   2.406  1.00 95.13           C  
ATOM    248  O   ARG A  32       2.768 -12.657   1.625  1.00 95.13           O  
ATOM    249  CG  ARG A  32      -0.107 -15.776   3.378  1.00 95.13           C  
ATOM    250  CD  ARG A  32      -1.427 -16.197   2.748  1.00 95.13           C  
ATOM    251  NE  ARG A  32      -2.312 -16.828   3.722  1.00 95.13           N  
ATOM    252  NH1 ARG A  32      -4.046 -17.170   2.233  1.00 95.13           N  
ATOM    253  NH2 ARG A  32      -4.257 -17.833   4.418  1.00 95.13           N  
ATOM    254  CZ  ARG A  32      -3.536 -17.276   3.456  1.00 95.13           C  
ATOM    255  N   GLU A  33       3.747 -14.632   1.290  1.00 97.08           N  
ATOM    256  CA  GLU A  33       4.652 -14.127   0.262  1.00 97.08           C  
ATOM    257  C   GLU A  33       4.476 -14.885  -1.050  1.00 97.08           C  
ATOM    258  CB  GLU A  33       6.106 -14.220   0.732  1.00 97.08           C  
ATOM    259  O   GLU A  33       4.289 -16.104  -1.049  1.00 97.08           O  
ATOM    260  CG  GLU A  33       6.429 -13.320   1.916  1.00 97.08           C  
ATOM    261  CD  GLU A  33       7.892 -13.368   2.325  1.00 97.08           C  
ATOM    262  OE1 GLU A  33       8.582 -12.327   2.237  1.00 97.08           O  
ATOM    263  OE2 GLU A  33       8.354 -14.456   2.736  1.00 97.08           O  
ATOM    264  N   TYR A  34       4.559 -14.070  -2.117  1.00 96.77           N  
ATOM    265  CA  TYR A  34       4.366 -14.648  -3.443  1.00 96.77           C  
ATOM    266  C   TYR A  34       5.339 -14.043  -4.448  1.00 96.77           C  
ATOM    267  CB  TYR A  34       2.925 -14.436  -3.918  1.00 96.77           C  
ATOM    268  O   TYR A  34       5.797 -12.912  -4.274  1.00 96.77           O  
ATOM    269  CG  TYR A  34       1.885 -14.890  -2.923  1.00 96.77           C  
ATOM    270  CD1 TYR A  34       1.406 -16.198  -2.936  1.00 96.77           C  
ATOM    271  CD2 TYR A  34       1.379 -14.013  -1.970  1.00 96.77           C  
ATOM    272  CE1 TYR A  34       0.446 -16.621  -2.022  1.00 96.77           C  
ATOM    273  CE2 TYR A  34       0.418 -14.425  -1.052  1.00 96.77           C  
ATOM    274  OH  TYR A  34      -0.991 -16.142  -0.179  1.00 96.77           O  
ATOM    275  CZ  TYR A  34      -0.041 -15.729  -1.085  1.00 96.77           C  
ATOM    276  N   THR A  35       5.569 -14.881  -5.479  1.00 96.69           N  
ATOM    277  CA  THR A  35       6.271 -14.354  -6.644  1.00 96.69           C  
ATOM    278  C   THR A  35       5.312 -14.171  -7.816  1.00 96.69           C  
ATOM    279  CB  THR A  35       7.429 -15.279  -7.064  1.00 96.69           C  
ATOM    280  O   THR A  35       4.593 -15.101  -8.188  1.00 96.69           O  
ATOM    281  CG2 THR A  35       8.171 -14.717  -8.272  1.00 96.69           C  
ATOM    282  OG1 THR A  35       8.347 -15.412  -5.972  1.00 96.69           O  
ATOM    283  N   VAL A  36       5.252 -12.945  -8.379  1.00 96.82           N  
ATOM    284  CA  VAL A  36       4.373 -12.633  -9.501  1.00 96.82           C  
ATOM    285  C   VAL A  36       5.207 -12.368 -10.753  1.00 96.82           C  
ATOM    286  CB  VAL A  36       3.471 -11.416  -9.194  1.00 96.82           C  
ATOM    287  O   VAL A  36       5.986 -11.413 -10.797  1.00 96.82           O  
ATOM    288  CG1 VAL A  36       2.451 -11.205 -10.311  1.00 96.82           C  
ATOM    289  CG2 VAL A  36       2.767 -11.601  -7.851  1.00 96.82           C  
ATOM    290  N   ASN A  37       5.062 -13.242 -11.748  1.00 96.87           N  
ATOM    291  CA  ASN A  37       5.796 -13.097 -13.000  1.00 96.87           C  
ATOM    292  C   ASN A  37       5.210 -11.988 -13.869  1.00 96.87           C  
ATOM    293  CB  ASN A  37       5.814 -14.420 -13.769  1.00 96.87           C  
ATOM    294  O   ASN A  37       4.037 -11.639 -13.729  1.00 96.87           O  
ATOM    295  CG  ASN A  37       6.586 -15.506 -13.045  1.00 96.87           C  
ATOM    296  ND2 ASN A  37       6.001 -16.695 -12.964  1.00 96.87           N  
ATOM    297  OD1 ASN A  37       7.698 -15.277 -12.562  1.00 96.87           O  
ATOM    298  N   PRO A  38       6.077 -11.484 -14.758  1.00 96.17           N  
ATOM    299  CA  PRO A  38       5.593 -10.443 -15.668  1.00 96.17           C  
ATOM    300  C   PRO A  38       4.363 -10.879 -16.462  1.00 96.17           C  
ATOM    301  CB  PRO A  38       6.786 -10.204 -16.597  1.00 96.17           C  
ATOM    302  O   PRO A  38       4.318 -12.002 -16.970  1.00 96.17           O  
ATOM    303  CG  PRO A  38       7.981 -10.603 -15.793  1.00 96.17           C  
ATOM    304  CD  PRO A  38       7.603 -11.763 -14.918  1.00 96.17           C  
ATOM    305  N   GLY A  39       3.395  -9.996 -16.499  1.00 94.98           N  
ATOM    306  CA  GLY A  39       2.196 -10.235 -17.288  1.00 94.98           C  
ATOM    307  C   GLY A  39       1.191 -11.130 -16.589  1.00 94.98           C  
ATOM    308  O   GLY A  39       0.201 -11.551 -17.193  1.00 94.98           O  
ATOM    309  N   THR A  40       1.466 -11.490 -15.308  1.00 96.09           N  
ATOM    310  CA  THR A  40       0.568 -12.377 -14.577  1.00 96.09           C  
ATOM    311  C   THR A  40      -0.120 -11.630 -13.438  1.00 96.09           C  
ATOM    312  CB  THR A  40       1.322 -13.595 -14.013  1.00 96.09           C  
ATOM    313  O   THR A  40       0.232 -10.487 -13.136  1.00 96.09           O  
ATOM    314  CG2 THR A  40       2.050 -14.351 -15.120  1.00 96.09           C  
ATOM    315  OG1 THR A  40       2.279 -13.151 -13.044  1.00 96.09           O  
ATOM    316  N   GLU A  41      -1.128 -12.282 -12.879  1.00 94.40           N  
ATOM    317  CA  GLU A  41      -1.902 -11.694 -11.789  1.00 94.40           C  
ATOM    318  C   GLU A  41      -1.930 -12.615 -10.573  1.00 94.40           C  
ATOM    319  CB  GLU A  41      -3.330 -11.387 -12.249  1.00 94.40           C  
ATOM    320  O   GLU A  41      -1.984 -13.838 -10.714  1.00 94.40           O  
ATOM    321  CG  GLU A  41      -4.207 -10.778 -11.165  1.00 94.40           C  
ATOM    322  CD  GLU A  41      -5.620 -10.473 -11.638  1.00 94.40           C  
ATOM    323  OE1 GLU A  41      -6.500 -11.358 -11.531  1.00 94.40           O  
ATOM    324  OE2 GLU A  41      -5.849  -9.341 -12.119  1.00 94.40           O  
ATOM    325  N   LEU A  42      -1.745 -12.041  -9.393  1.00 95.84           N  
ATOM    326  CA  LEU A  42      -1.874 -12.739  -8.119  1.00 95.84           C  
ATOM    327  C   LEU A  42      -3.214 -12.426  -7.460  1.00 95.84           C  
ATOM    328  CB  LEU A  42      -0.728 -12.355  -7.178  1.00 95.84           C  
ATOM    329  O   LEU A  42      -3.637 -11.268  -7.425  1.00 95.84           O  
ATOM    330  CG  LEU A  42      -0.846 -12.842  -5.733  1.00 95.84           C  
ATOM    331  CD1 LEU A  42      -0.615 -14.347  -5.660  1.00 95.84           C  
ATOM    332  CD2 LEU A  42       0.141 -12.100  -4.837  1.00 95.84           C  
ATOM    333  N   GLU A  43      -3.849 -13.526  -6.971  1.00 94.84           N  
ATOM    334  CA  GLU A  43      -5.076 -13.346  -6.201  1.00 94.84           C  
ATOM    335  C   GLU A  43      -4.962 -13.991  -4.822  1.00 94.84           C  
ATOM    336  CB  GLU A  43      -6.275 -13.926  -6.955  1.00 94.84           C  
ATOM    337  O   GLU A  43      -4.696 -15.189  -4.712  1.00 94.84           O  
ATOM    338  CG  GLU A  43      -6.592 -13.204  -8.256  1.00 94.84           C  
ATOM    339  CD  GLU A  43      -7.837 -13.733  -8.949  1.00 94.84           C  
ATOM    340  OE1 GLU A  43      -8.825 -12.975  -9.084  1.00 94.84           O  
ATOM    341  OE2 GLU A  43      -7.826 -14.915  -9.359  1.00 94.84           O  
ATOM    342  N   VAL A  44      -5.188 -13.148  -3.789  1.00 94.28           N  
ATOM    343  CA  VAL A  44      -5.115 -13.644  -2.419  1.00 94.28           C  
ATOM    344  C   VAL A  44      -6.448 -13.408  -1.712  1.00 94.28           C  
ATOM    345  CB  VAL A  44      -3.968 -12.971  -1.632  1.00 94.28           C  
ATOM    346  O   VAL A  44      -6.949 -12.281  -1.678  1.00 94.28           O  
ATOM    347  CG1 VAL A  44      -3.863 -13.555  -0.224  1.00 94.28           C  
ATOM    348  CG2 VAL A  44      -2.645 -13.128  -2.379  1.00 94.28           C  
ATOM    349  N   GLU A  45      -6.942 -14.438  -1.155  1.00 93.71           N  
ATOM    350  CA  GLU A  45      -8.209 -14.338  -0.437  1.00 93.71           C  
ATOM    351  C   GLU A  45      -7.995 -13.858   0.995  1.00 93.71           C  
ATOM    352  CB  GLU A  45      -8.935 -15.686  -0.438  1.00 93.71           C  
ATOM    353  O   GLU A  45      -7.071 -14.308   1.675  1.00 93.71           O  
ATOM    354  CG  GLU A  45      -9.384 -16.142  -1.818  1.00 93.71           C  
ATOM    355  CD  GLU A  45     -10.366 -17.302  -1.777  1.00 93.71           C  
ATOM    356  OE1 GLU A  45     -11.579 -17.079  -1.993  1.00 93.71           O  
ATOM    357  OE2 GLU A  45      -9.919 -18.444  -1.526  1.00 93.71           O  
ATOM    358  N   LEU A  46      -8.921 -12.863   1.377  1.00 91.50           N  
ATOM    359  CA  LEU A  46      -8.841 -12.350   2.740  1.00 91.50           C  
ATOM    360  C   LEU A  46     -10.064 -12.766   3.550  1.00 91.50           C  
ATOM    361  CB  LEU A  46      -8.716 -10.824   2.731  1.00 91.50           C  
ATOM    362  O   LEU A  46     -11.167 -12.871   3.008  1.00 91.50           O  
ATOM    363  CG  LEU A  46      -7.517 -10.246   1.978  1.00 91.50           C  
ATOM    364  CD1 LEU A  46      -7.590  -8.723   1.953  1.00 91.50           C  
ATOM    365  CD2 LEU A  46      -6.211 -10.714   2.611  1.00 91.50           C  
ATOM    366  N   SER A  47      -9.793 -13.200   4.788  1.00 90.43           N  
ATOM    367  CA  SER A  47     -10.928 -13.426   5.676  1.00 90.43           C  
ATOM    368  C   SER A  47     -11.613 -12.114   6.044  1.00 90.43           C  
ATOM    369  CB  SER A  47     -10.479 -14.150   6.947  1.00 90.43           C  
ATOM    370  O   SER A  47     -11.020 -11.041   5.915  1.00 90.43           O  
ATOM    371  OG  SER A  47      -9.623 -13.325   7.719  1.00 90.43           O  
ATOM    372  N   PRO A  48     -12.895 -12.192   6.471  1.00 84.33           N  
ATOM    373  CA  PRO A  48     -13.650 -10.995   6.849  1.00 84.33           C  
ATOM    374  C   PRO A  48     -12.898 -10.111   7.841  1.00 84.33           C  
ATOM    375  CB  PRO A  48     -14.923 -11.565   7.481  1.00 84.33           C  
ATOM    376  O   PRO A  48     -12.982  -8.883   7.766  1.00 84.33           O  
ATOM    377  CG  PRO A  48     -15.111 -12.896   6.827  1.00 84.33           C  
ATOM    378  CD  PRO A  48     -13.758 -13.493   6.564  1.00 84.33           C  
ATOM    379  N   GLU A  49     -12.149 -10.742   8.702  1.00 82.42           N  
ATOM    380  CA  GLU A  49     -11.409  -9.991   9.712  1.00 82.42           C  
ATOM    381  C   GLU A  49     -10.209  -9.275   9.098  1.00 82.42           C  
ATOM    382  CB  GLU A  49     -10.948 -10.916  10.841  1.00 82.42           C  
ATOM    383  O   GLU A  49      -9.770  -8.241   9.605  1.00 82.42           O  
ATOM    384  CG  GLU A  49     -12.090 -11.592  11.586  1.00 82.42           C  
ATOM    385  CD  GLU A  49     -11.617 -12.587  12.634  1.00 82.42           C  
ATOM    386  OE1 GLU A  49     -11.687 -12.273  13.844  1.00 82.42           O  
ATOM    387  OE2 GLU A  49     -11.172 -13.688  12.241  1.00 82.42           O  
ATOM    388  N   GLN A  50      -9.765  -9.812   7.985  1.00 87.09           N  
ATOM    389  CA  GLN A  50      -8.551  -9.318   7.345  1.00 87.09           C  
ATOM    390  C   GLN A  50      -8.868  -8.211   6.344  1.00 87.09           C  
ATOM    391  CB  GLN A  50      -7.809 -10.459   6.647  1.00 87.09           C  
ATOM    392  O   GLN A  50      -7.994  -7.417   5.990  1.00 87.09           O  
ATOM    393  CG  GLN A  50      -7.241 -11.499   7.604  1.00 87.09           C  
ATOM    394  CD  GLN A  50      -6.693 -12.719   6.887  1.00 87.09           C  
ATOM    395  NE2 GLN A  50      -5.742 -13.399   7.517  1.00 87.09           N  
ATOM    396  OE1 GLN A  50      -7.123 -13.048   5.777  1.00 87.09           O  
ATOM    397  N   GLN A  51     -10.073  -7.981   6.009  1.00 83.91           N  
ATOM    398  CA  GLN A  51     -10.487  -7.148   4.886  1.00 83.91           C  
ATOM    399  C   GLN A  51     -10.325  -5.666   5.211  1.00 83.91           C  
ATOM    400  CB  GLN A  51     -11.938  -7.445   4.502  1.00 83.91           C  
ATOM    401  O   GLN A  51     -10.150  -4.843   4.310  1.00 83.91           O  
ATOM    402  CG  GLN A  51     -12.137  -8.813   3.863  1.00 83.91           C  
ATOM    403  CD  GLN A  51     -13.597  -9.132   3.603  1.00 83.91           C  
ATOM    404  NE2 GLN A  51     -13.871 -10.367   3.198  1.00 83.91           N  
ATOM    405  OE1 GLN A  51     -14.472  -8.275   3.765  1.00 83.91           O  
ATOM    406  N   ASN A  52     -10.261  -5.388   6.481  1.00 83.85           N  
ATOM    407  CA  ASN A  52     -10.241  -3.979   6.856  1.00 83.85           C  
ATOM    408  C   ASN A  52      -8.837  -3.520   7.237  1.00 83.85           C  
ATOM    409  CB  ASN A  52     -11.216  -3.715   8.005  1.00 83.85           C  
ATOM    410  O   ASN A  52      -8.586  -2.321   7.371  1.00 83.85           O  
ATOM    411  CG  ASN A  52     -12.663  -3.922   7.602  1.00 83.85           C  
ATOM    412  ND2 ASN A  52     -13.420  -4.616   8.444  1.00 83.85           N  
ATOM    413  OD1 ASN A  52     -13.097  -3.462   6.543  1.00 83.85           O  
ATOM    414  N   ASN A  53      -7.911  -4.493   7.273  1.00 88.87           N  
ATOM    415  CA  ASN A  53      -6.534  -4.203   7.657  1.00 88.87           C  
ATOM    416  C   ASN A  53      -5.541  -5.051   6.867  1.00 88.87           C  
ATOM    417  CB  ASN A  53      -6.338  -4.418   9.159  1.00 88.87           C  
ATOM    418  O   ASN A  53      -5.333  -6.224   7.180  1.00 88.87           O  
ATOM    419  CG  ASN A  53      -7.250  -3.545   9.998  1.00 88.87           C  
ATOM    420  ND2 ASN A  53      -8.205  -4.167  10.679  1.00 88.87           N  
ATOM    421  OD1 ASN A  53      -7.098  -2.321  10.033  1.00 88.87           O  
ATOM    422  N   ALA A  54      -5.000  -4.417   5.824  1.00 91.61           N  
ATOM    423  CA  ALA A  54      -4.069  -5.186   5.002  1.00 91.61           C  
ATOM    424  C   ALA A  54      -2.946  -4.300   4.471  1.00 91.61           C  
ATOM    425  CB  ALA A  54      -4.808  -5.854   3.845  1.00 91.61           C  
ATOM    426  O   ALA A  54      -3.129  -3.093   4.295  1.00 91.61           O  
ATOM    427  N   VAL A  55      -1.780  -4.855   4.358  1.00 93.40           N  
ATOM    428  CA  VAL A  55      -0.659  -4.179   3.714  1.00 93.40           C  
ATOM    429  C   VAL A  55      -0.068  -5.077   2.629  1.00 93.40           C  
ATOM    430  CB  VAL A  55       0.432  -3.788   4.735  1.00 93.40           C  
ATOM    431  O   VAL A  55       0.099  -6.282   2.835  1.00 93.40           O  
ATOM    432  CG1 VAL A  55       0.981  -5.028   5.440  1.00 93.40           C  
ATOM    433  CG2 VAL A  55       1.558  -3.020   4.045  1.00 93.40           C  
ATOM    434  N   VAL A  56       0.059  -4.491   1.492  1.00 95.26           N  
ATOM    435  CA  VAL A  56       0.657  -5.187   0.357  1.00 95.26           C  
ATOM    436  C   VAL A  56       1.991  -4.538  -0.003  1.00 95.26           C  
ATOM    437  CB  VAL A  56      -0.284  -5.187  -0.868  1.00 95.26           C  
ATOM    438  O   VAL A  56       2.044  -3.345  -0.312  1.00 95.26           O  
ATOM    439  CG1 VAL A  56       0.316  -6.006  -2.010  1.00 95.26           C  
ATOM    440  CG2 VAL A  56      -1.660  -5.729  -0.484  1.00 95.26           C  
ATOM    441  N   VAL A  57       3.021  -5.333   0.098  1.00 95.98           N  
ATOM    442  CA  VAL A  57       4.357  -4.873  -0.268  1.00 95.98           C  
ATOM    443  C   VAL A  57       4.790  -5.533  -1.576  1.00 95.98           C  
ATOM    444  CB  VAL A  57       5.385  -5.173   0.845  1.00 95.98           C  
ATOM    445  O   VAL A  57       4.820  -6.761  -1.679  1.00 95.98           O  
ATOM    446  CG1 VAL A  57       6.764  -4.635   0.466  1.00 95.98           C  
ATOM    447  CG2 VAL A  57       4.922  -4.575   2.173  1.00 95.98           C  
ATOM    448  N   VAL A  58       5.042  -4.685  -2.520  1.00 96.09           N  
ATOM    449  CA  VAL A  58       5.517  -5.182  -3.808  1.00 96.09           C  
ATOM    450  C   VAL A  58       6.980  -4.793  -4.004  1.00 96.09           C  
ATOM    451  CB  VAL A  58       4.661  -4.643  -4.975  1.00 96.09           C  
ATOM    452  O   VAL A  58       7.331  -3.613  -3.928  1.00 96.09           O  
ATOM    453  CG1 VAL A  58       5.111  -5.253  -6.302  1.00 96.09           C  
ATOM    454  CG2 VAL A  58       3.181  -4.928  -4.728  1.00 96.09           C  
ATOM    455  N   HIS A  59       7.721  -5.838  -4.216  1.00 94.49           N  
ATOM    456  CA  HIS A  59       9.155  -5.691  -4.437  1.00 94.49           C  
ATOM    457  C   HIS A  59       9.553  -6.194  -5.821  1.00 94.49           C  
ATOM    458  CB  HIS A  59       9.943  -6.439  -3.360  1.00 94.49           C  
ATOM    459  O   HIS A  59       9.408  -7.381  -6.120  1.00 94.49           O  
ATOM    460  CG  HIS A  59      11.423  -6.417  -3.575  1.00 94.49           C  
ATOM    461  CD2 HIS A  59      12.299  -5.386  -3.628  1.00 94.49           C  
ATOM    462  ND1 HIS A  59      12.164  -7.563  -3.771  1.00 94.49           N  
ATOM    463  CE1 HIS A  59      13.435  -7.236  -3.935  1.00 94.49           C  
ATOM    464  NE2 HIS A  59      13.543  -5.921  -3.852  1.00 94.49           N  
ATOM    465  N   CYS A  60       9.978  -5.294  -6.767  1.00 91.72           N  
ATOM    466  CA  CYS A  60      10.481  -5.636  -8.093  1.00 91.72           C  
ATOM    467  C   CYS A  60      11.923  -5.175  -8.266  1.00 91.72           C  
ATOM    468  CB  CYS A  60       9.603  -5.013  -9.177  1.00 91.72           C  
ATOM    469  O   CYS A  60      12.185  -3.977  -8.397  1.00 91.72           O  
ATOM    470  SG  CYS A  60       7.841  -5.357  -8.975  1.00 91.72           S  
ATOM    471  N   GLY A  61      12.930  -6.132  -8.209  1.00 89.05           N  
ATOM    472  CA  GLY A  61      14.325  -5.722  -8.206  1.00 89.05           C  
ATOM    473  C   GLY A  61      14.765  -5.113  -6.889  1.00 89.05           C  
ATOM    474  O   GLY A  61      14.640  -5.742  -5.835  1.00 89.05           O  
ATOM    475  N   ASN A  62      15.123  -3.733  -6.921  1.00 87.65           N  
ATOM    476  CA  ASN A  62      15.582  -3.061  -5.710  1.00 87.65           C  
ATOM    477  C   ASN A  62      14.533  -2.090  -5.176  1.00 87.65           C  
ATOM    478  CB  ASN A  62      16.901  -2.329  -5.968  1.00 87.65           C  
ATOM    479  O   ASN A  62      14.796  -1.344  -4.231  1.00 87.65           O  
ATOM    480  CG  ASN A  62      18.046  -3.277  -6.267  1.00 87.65           C  
ATOM    481  ND2 ASN A  62      18.886  -2.908  -7.227  1.00 87.65           N  
ATOM    482  OD1 ASN A  62      18.174  -4.332  -5.641  1.00 87.65           O  
ATOM    483  N   GLU A  63      13.342  -2.215  -5.772  1.00 90.15           N  
ATOM    484  CA  GLU A  63      12.355  -1.189  -5.447  1.00 90.15           C  
ATOM    485  C   GLU A  63      11.184  -1.778  -4.666  1.00 90.15           C  
ATOM    486  CB  GLU A  63      11.848  -0.507  -6.720  1.00 90.15           C  
ATOM    487  O   GLU A  63      10.706  -2.870  -4.982  1.00 90.15           O  
ATOM    488  CG  GLU A  63      12.950   0.122  -7.561  1.00 90.15           C  
ATOM    489  CD  GLU A  63      13.566   1.354  -6.916  1.00 90.15           C  
ATOM    490  OE1 GLU A  63      14.812   1.424  -6.810  1.00 90.15           O  
ATOM    491  OE2 GLU A  63      12.798   2.255  -6.514  1.00 90.15           O  
ATOM    492  N   TYR A  64      10.801  -0.965  -3.576  1.00 92.59           N  
ATOM    493  CA  TYR A  64       9.664  -1.369  -2.755  1.00 92.59           C  
ATOM    494  C   TYR A  64       8.492  -0.413  -2.938  1.00 92.59           C  
ATOM    495  CB  TYR A  64      10.063  -1.431  -1.278  1.00 92.59           C  
ATOM    496  O   TYR A  64       8.662   0.807  -2.870  1.00 92.59           O  
ATOM    497  CG  TYR A  64      11.001  -2.568  -0.949  1.00 92.59           C  
ATOM    498  CD1 TYR A  64      10.512  -3.789  -0.492  1.00 92.59           C  
ATOM    499  CD2 TYR A  64      12.376  -2.422  -1.095  1.00 92.59           C  
ATOM    500  CE1 TYR A  64      11.373  -4.839  -0.186  1.00 92.59           C  
ATOM    501  CE2 TYR A  64      13.246  -3.464  -0.792  1.00 92.59           C  
ATOM    502  OH  TYR A  64      13.592  -5.702  -0.038  1.00 92.59           O  
ATOM    503  CZ  TYR A  64      12.736  -4.667  -0.339  1.00 92.59           C  
ATOM    504  N   TYR A  65       7.337  -0.979  -3.195  1.00 92.60           N  
ATOM    505  CA  TYR A  65       6.071  -0.256  -3.243  1.00 92.60           C  
ATOM    506  C   TYR A  65       5.100  -0.789  -2.197  1.00 92.60           C  
ATOM    507  CB  TYR A  65       5.445  -0.359  -4.637  1.00 92.60           C  
ATOM    508  O   TYR A  65       4.785  -1.982  -2.183  1.00 92.60           O  
ATOM    509  CG  TYR A  65       6.413  -0.073  -5.759  1.00 92.60           C  
ATOM    510  CD1 TYR A  65       6.639   1.231  -6.196  1.00 92.60           C  
ATOM    511  CD2 TYR A  65       7.103  -1.105  -6.386  1.00 92.60           C  
ATOM    512  CE1 TYR A  65       7.528   1.499  -7.231  1.00 92.60           C  
ATOM    513  CE2 TYR A  65       7.995  -0.849  -7.422  1.00 92.60           C  
ATOM    514  OH  TYR A  65       9.083   0.714  -8.862  1.00 92.60           O  
ATOM    515  CZ  TYR A  65       8.201   0.454  -7.837  1.00 92.60           C  
ATOM    516  N   VAL A  66       4.616   0.107  -1.364  1.00 94.90           N  
ATOM    517  CA  VAL A  66       3.812  -0.341  -0.232  1.00 94.90           C  
ATOM    518  C   VAL A  66       2.410   0.256  -0.325  1.00 94.90           C  
ATOM    519  CB  VAL A  66       4.466   0.042   1.115  1.00 94.90           C  
ATOM    520  O   VAL A  66       2.254   1.465  -0.510  1.00 94.90           O  
ATOM    521  CG1 VAL A  66       3.611  -0.438   2.286  1.00 94.90           C  
ATOM    522  CG2 VAL A  66       5.876  -0.537   1.206  1.00 94.90           C  
ATOM    523  N   PHE A  67       1.351  -0.630  -0.223  1.00 94.38           N  
ATOM    524  CA  PHE A  67      -0.051  -0.231  -0.254  1.00 94.38           C  
ATOM    525  C   PHE A  67      -0.769  -0.673   1.015  1.00 94.38           C  
ATOM    526  CB  PHE A  67      -0.751  -0.818  -1.484  1.00 94.38           C  
ATOM    527  O   PHE A  67      -0.841  -1.867   1.310  1.00 94.38           O  
ATOM    528  CG  PHE A  67      -0.051  -0.519  -2.782  1.00 94.38           C  
ATOM    529  CD1 PHE A  67      -0.349   0.633  -3.499  1.00 94.38           C  
ATOM    530  CD2 PHE A  67       0.907  -1.390  -3.285  1.00 94.38           C  
ATOM    531  CE1 PHE A  67       0.297   0.913  -4.701  1.00 94.38           C  
ATOM    532  CE2 PHE A  67       1.558  -1.117  -4.485  1.00 94.38           C  
ATOM    533  CZ  PHE A  67       1.251   0.035  -5.192  1.00 94.38           C  
ATOM    534  N   ILE A  68      -1.231   0.307   1.736  1.00 92.63           N  
ATOM    535  CA  ILE A  68      -1.815   0.009   3.040  1.00 92.63           C  
ATOM    536  C   ILE A  68      -3.305   0.341   3.025  1.00 92.63           C  
ATOM    537  CB  ILE A  68      -1.103   0.788   4.169  1.00 92.63           C  
ATOM    538  O   ILE A  68      -3.699   1.439   2.622  1.00 92.63           O  
ATOM    539  CG1 ILE A  68       0.378   0.399   4.234  1.00 92.63           C  
ATOM    540  CG2 ILE A  68      -1.794   0.542   5.513  1.00 92.63           C  
ATOM    541  CD1 ILE A  68       1.206   1.270   5.169  1.00 92.63           C  
ATOM    542  N   LEU A  69      -4.089  -0.662   3.363  1.00 90.94           N  
ATOM    543  CA  LEU A  69      -5.486  -0.470   3.736  1.00 90.94           C  
ATOM    544  C   LEU A  69      -5.695  -0.748   5.221  1.00 90.94           C  
ATOM    545  CB  LEU A  69      -6.393  -1.378   2.902  1.00 90.94           C  
ATOM    546  O   LEU A  69      -5.471  -1.869   5.684  1.00 90.94           O  
ATOM    547  CG  LEU A  69      -7.883  -1.347   3.245  1.00 90.94           C  
ATOM    548  CD1 LEU A  69      -8.486   0.002   2.867  1.00 90.94           C  
ATOM    549  CD2 LEU A  69      -8.618  -2.483   2.542  1.00 90.94           C  
ATOM    550  N   ALA A  70      -6.082   0.344   5.883  1.00 89.45           N  
ATOM    551  CA  ALA A  70      -6.246   0.164   7.323  1.00 89.45           C  
ATOM    552  C   ALA A  70      -7.432   0.969   7.845  1.00 89.45           C  
ATOM    553  CB  ALA A  70      -4.969   0.565   8.059  1.00 89.45           C  
ATOM    554  O   ALA A  70      -7.667   2.097   7.404  1.00 89.45           O  
ATOM    555  N   THR A  71      -8.257   0.357   8.663  1.00 86.81           N  
ATOM    556  CA  THR A  71      -9.322   1.074   9.354  1.00 86.81           C  
ATOM    557  C   THR A  71      -8.933   1.357  10.802  1.00 86.81           C  
ATOM    558  CB  THR A  71     -10.643   0.283   9.320  1.00 86.81           C  
ATOM    559  O   THR A  71      -9.475   2.268  11.430  1.00 86.81           O  
ATOM    560  CG2 THR A  71     -11.156   0.131   7.891  1.00 86.81           C  
ATOM    561  OG1 THR A  71     -10.427  -1.019   9.879  1.00 86.81           O  
ATOM    562  N   ASP A  72      -7.890   0.648  11.258  1.00 87.44           N  
ATOM    563  CA  ASP A  72      -7.364   0.792  12.612  1.00 87.44           C  
ATOM    564  C   ASP A  72      -6.072   1.607  12.616  1.00 87.44           C  
ATOM    565  CB  ASP A  72      -7.121  -0.581  13.241  1.00 87.44           C  
ATOM    566  O   ASP A  72      -5.090   1.227  11.975  1.00 87.44           O  
ATOM    567  CG  ASP A  72      -6.634  -0.497  14.677  1.00 87.44           C  
ATOM    568  OD1 ASP A  72      -5.424  -0.693  14.924  1.00 87.44           O  
ATOM    569  OD2 ASP A  72      -7.468  -0.236  15.571  1.00 87.44           O  
ATOM    570  N   GLU A  73      -6.062   2.761  13.426  1.00 87.26           N  
ATOM    571  CA  GLU A  73      -4.930   3.683  13.464  1.00 87.26           C  
ATOM    572  C   GLU A  73      -3.685   3.005  14.030  1.00 87.26           C  
ATOM    573  CB  GLU A  73      -5.275   4.924  14.291  1.00 87.26           C  
ATOM    574  O   GLU A  73      -2.572   3.249  13.561  1.00 87.26           O  
ATOM    575  CG  GLU A  73      -6.309   5.830  13.638  1.00 87.26           C  
ATOM    576  CD  GLU A  73      -6.257   7.262  14.145  1.00 87.26           C  
ATOM    577  OE1 GLU A  73      -5.892   8.170  13.364  1.00 87.26           O  
ATOM    578  OE2 GLU A  73      -6.584   7.478  15.334  1.00 87.26           O  
ATOM    579  N   GLU A  74      -3.823   2.124  15.011  1.00 88.38           N  
ATOM    580  CA  GLU A  74      -2.687   1.426  15.606  1.00 88.38           C  
ATOM    581  C   GLU A  74      -2.031   0.483  14.601  1.00 88.38           C  
ATOM    582  CB  GLU A  74      -3.125   0.649  16.849  1.00 88.38           C  
ATOM    583  O   GLU A  74      -0.805   0.454  14.479  1.00 88.38           O  
ATOM    584  CG  GLU A  74      -3.506   1.535  18.027  1.00 88.38           C  
ATOM    585  CD  GLU A  74      -3.862   0.749  19.279  1.00 88.38           C  
ATOM    586  OE1 GLU A  74      -2.999   0.615  20.177  1.00 88.38           O  
ATOM    587  OE2 GLU A  74      -5.011   0.262  19.362  1.00 88.38           O  
ATOM    588  N   GLN A  75      -2.891  -0.224  13.869  1.00 86.72           N  
ATOM    589  CA  GLN A  75      -2.383  -1.129  12.844  1.00 86.72           C  
ATOM    590  C   GLN A  75      -1.738  -0.356  11.698  1.00 86.72           C  
ATOM    591  CB  GLN A  75      -3.505  -2.021  12.310  1.00 86.72           C  
ATOM    592  O   GLN A  75      -0.717  -0.780  11.152  1.00 86.72           O  
ATOM    593  CG  GLN A  75      -3.010  -3.248  11.556  1.00 86.72           C  
ATOM    594  CD  GLN A  75      -2.280  -4.231  12.451  1.00 86.72           C  
ATOM    595  NE2 GLN A  75      -1.207  -4.820  11.933  1.00 86.72           N  
ATOM    596  OE1 GLN A  75      -2.675  -4.459  13.599  1.00 86.72           O  
ATOM    597  N   ARG A  76      -2.403   0.674  11.414  1.00 90.20           N  
ATOM    598  CA  ARG A  76      -1.845   1.537  10.378  1.00 90.20           C  
ATOM    599  C   ARG A  76      -0.407   1.925  10.705  1.00 90.20           C  
ATOM    600  CB  ARG A  76      -2.701   2.794  10.207  1.00 90.20           C  
ATOM    601  O   ARG A  76       0.468   1.869   9.838  1.00 90.20           O  
ATOM    602  CG  ARG A  76      -2.156   3.775   9.181  1.00 90.20           C  
ATOM    603  CD  ARG A  76      -2.731   5.171   9.375  1.00 90.20           C  
ATOM    604  NE  ARG A  76      -2.303   5.759  10.641  1.00 90.20           N  
ATOM    605  NH1 ARG A  76      -0.561   6.971   9.727  1.00 90.20           N  
ATOM    606  NH2 ARG A  76      -0.979   7.076  11.978  1.00 90.20           N  
ATOM    607  CZ  ARG A  76      -1.282   6.601  10.779  1.00 90.20           C  
ATOM    608  N   LYS A  77      -0.082   2.284  11.967  1.00 90.59           N  
ATOM    609  CA  LYS A  77       1.245   2.701  12.411  1.00 90.59           C  
ATOM    610  C   LYS A  77       2.249   1.558  12.290  1.00 90.59           C  
ATOM    611  CB  LYS A  77       1.195   3.203  13.855  1.00 90.59           C  
ATOM    612  O   LYS A  77       3.396   1.772  11.891  1.00 90.59           O  
ATOM    613  CG  LYS A  77       0.491   4.542  14.020  1.00 90.59           C  
ATOM    614  CD  LYS A  77       0.514   5.011  15.469  1.00 90.59           C  
ATOM    615  CE  LYS A  77      -0.235   6.325  15.645  1.00 90.59           C  
ATOM    616  NZ  LYS A  77      -0.269   6.757  17.074  1.00 90.59           N  
ATOM    617  N   GLU A  78       1.743   0.403  12.587  1.00 91.73           N  
ATOM    618  CA  GLU A  78       2.616  -0.762  12.476  1.00 91.73           C  
ATOM    619  C   GLU A  78       3.004  -1.023  11.023  1.00 91.73           C  
ATOM    620  CB  GLU A  78       1.940  -1.999  13.071  1.00 91.73           C  
ATOM    621  O   GLU A  78       4.166  -1.311  10.728  1.00 91.73           O  
ATOM    622  CG  GLU A  78       1.812  -1.961  14.587  1.00 91.73           C  
ATOM    623  CD  GLU A  78       3.153  -1.991  15.302  1.00 91.73           C  
ATOM    624  OE1 GLU A  78       3.570  -0.947  15.854  1.00 91.73           O  
ATOM    625  OE2 GLU A  78       3.793  -3.066  15.311  1.00 91.73           O  
ATOM    626  N   PHE A  79       2.008  -0.944  10.188  1.00 92.12           N  
ATOM    627  CA  PHE A  79       2.253  -1.170   8.769  1.00 92.12           C  
ATOM    628  C   PHE A  79       3.185  -0.105   8.204  1.00 92.12           C  
ATOM    629  CB  PHE A  79       0.935  -1.180   7.989  1.00 92.12           C  
ATOM    630  O   PHE A  79       4.058  -0.406   7.387  1.00 92.12           O  
ATOM    631  CG  PHE A  79       0.081  -2.391   8.256  1.00 92.12           C  
ATOM    632  CD1 PHE A  79       0.660  -3.598   8.629  1.00 92.12           C  
ATOM    633  CD2 PHE A  79      -1.300  -2.322   8.133  1.00 92.12           C  
ATOM    634  CE1 PHE A  79      -0.127  -4.720   8.876  1.00 92.12           C  
ATOM    635  CE2 PHE A  79      -2.094  -3.439   8.378  1.00 92.12           C  
ATOM    636  CZ  PHE A  79      -1.505  -4.637   8.749  1.00 92.12           C  
ATOM    637  N   GLU A  80       2.996   1.090   8.624  1.00 91.14           N  
ATOM    638  CA  GLU A  80       3.813   2.193   8.130  1.00 91.14           C  
ATOM    639  C   GLU A  80       5.272   2.030   8.549  1.00 91.14           C  
ATOM    640  CB  GLU A  80       3.268   3.533   8.631  1.00 91.14           C  
ATOM    641  O   GLU A  80       6.179   2.481   7.847  1.00 91.14           O  
ATOM    642  CG  GLU A  80       1.978   3.965   7.951  1.00 91.14           C  
ATOM    643  CD  GLU A  80       1.561   5.385   8.300  1.00 91.14           C  
ATOM    644  OE1 GLU A  80       0.468   5.820   7.872  1.00 91.14           O  
ATOM    645  OE2 GLU A  80       2.335   6.068   9.008  1.00 91.14           O  
ATOM    646  N   LYS A  81       5.529   1.470   9.708  1.00 90.94           N  
ATOM    647  CA  LYS A  81       6.894   1.210  10.155  1.00 90.94           C  
ATOM    648  C   LYS A  81       7.624   0.286   9.185  1.00 90.94           C  
ATOM    649  CB  LYS A  81       6.893   0.601  11.558  1.00 90.94           C  
ATOM    650  O   LYS A  81       8.821   0.453   8.942  1.00 90.94           O  
ATOM    651  CG  LYS A  81       6.520   1.582  12.659  1.00 90.94           C  
ATOM    652  CD  LYS A  81       6.576   0.929  14.034  1.00 90.94           C  
ATOM    653  CE  LYS A  81       6.164   1.899  15.133  1.00 90.94           C  
ATOM    654  NZ  LYS A  81       6.164   1.247  16.476  1.00 90.94           N  
ATOM    655  N   VAL A  82       6.810  -0.676   8.711  1.00 88.23           N  
ATOM    656  CA  VAL A  82       7.376  -1.593   7.727  1.00 88.23           C  
ATOM    657  C   VAL A  82       7.811  -0.816   6.486  1.00 88.23           C  
ATOM    658  CB  VAL A  82       6.370  -2.699   7.337  1.00 88.23           C  
ATOM    659  O   VAL A  82       8.900  -1.044   5.953  1.00 88.23           O  
ATOM    660  CG1 VAL A  82       6.916  -3.546   6.189  1.00 88.23           C  
ATOM    661  CG2 VAL A  82       6.048  -3.576   8.546  1.00 88.23           C  
ATOM    662  N   ALA A  83       6.933   0.071   6.054  1.00 88.18           N  
ATOM    663  CA  ALA A  83       7.211   0.888   4.875  1.00 88.18           C  
ATOM    664  C   ALA A  83       8.439   1.766   5.093  1.00 88.18           C  
ATOM    665  CB  ALA A  83       5.999   1.750   4.528  1.00 88.18           C  
ATOM    666  O   ALA A  83       9.261   1.931   4.188  1.00 88.18           O  
ATOM    667  N   GLU A  84       8.609   2.272   6.186  1.00 89.29           N  
ATOM    668  CA  GLU A  84       9.731   3.147   6.513  1.00 89.29           C  
ATOM    669  C   GLU A  84      11.051   2.381   6.496  1.00 89.29           C  
ATOM    670  CB  GLU A  84       9.522   3.803   7.880  1.00 89.29           C  
ATOM    671  O   GLU A  84      12.060   2.885   5.997  1.00 89.29           O  
ATOM    672  CG  GLU A  84       8.395   4.826   7.905  1.00 89.29           C  
ATOM    673  CD  GLU A  84       8.209   5.480   9.265  1.00 89.29           C  
ATOM    674  OE1 GLU A  84       8.438   6.705   9.386  1.00 89.29           O  
ATOM    675  OE2 GLU A  84       7.832   4.761  10.218  1.00 89.29           O  
ATOM    676  N   LYS A  85      11.058   1.229   6.963  1.00 91.05           N  
ATOM    677  CA  LYS A  85      12.256   0.396   7.026  1.00 91.05           C  
ATOM    678  C   LYS A  85      12.705  -0.027   5.631  1.00 91.05           C  
ATOM    679  CB  LYS A  85      12.007  -0.839   7.894  1.00 91.05           C  
ATOM    680  O   LYS A  85      13.904  -0.152   5.370  1.00 91.05           O  
ATOM    681  CG  LYS A  85      11.916  -0.541   9.383  1.00 91.05           C  
ATOM    682  CD  LYS A  85      11.744  -1.816  10.198  1.00 91.05           C  
ATOM    683  CE  LYS A  85      11.612  -1.516  11.686  1.00 91.05           C  
ATOM    684  NZ  LYS A  85      11.401  -2.760  12.485  1.00 91.05           N  
ATOM    685  N   LEU A  86      11.711  -0.160   4.802  1.00 91.36           N  
ATOM    686  CA  LEU A  86      11.993  -0.663   3.463  1.00 91.36           C  
ATOM    687  C   LEU A  86      12.360   0.477   2.519  1.00 91.36           C  
ATOM    688  CB  LEU A  86      10.787  -1.429   2.912  1.00 91.36           C  
ATOM    689  O   LEU A  86      12.731   0.240   1.367  1.00 91.36           O  
ATOM    690  CG  LEU A  86      10.411  -2.719   3.643  1.00 91.36           C  
ATOM    691  CD1 LEU A  86       9.100  -3.274   3.098  1.00 91.36           C  
ATOM    692  CD2 LEU A  86      11.528  -3.749   3.517  1.00 91.36           C  
ATOM    693  N   ASN A  87      12.410   1.720   2.963  1.00 87.66           N  
ATOM    694  CA  ASN A  87      12.633   2.874   2.098  1.00 87.66           C  
ATOM    695  C   ASN A  87      11.766   2.811   0.844  1.00 87.66           C  
ATOM    696  CB  ASN A  87      14.112   2.981   1.717  1.00 87.66           C  
ATOM    697  O   ASN A  87      12.278   2.889  -0.274  1.00 87.66           O  
ATOM    698  CG  ASN A  87      14.996   3.328   2.899  1.00 87.66           C  
ATOM    699  ND2 ASN A  87      16.128   2.645   3.013  1.00 87.66           N  
ATOM    700  OD1 ASN A  87      14.663   4.202   3.703  1.00 87.66           O  
ATOM    701  N   ALA A  88      10.501   2.602   1.063  1.00 90.50           N  
ATOM    702  CA  ALA A  88       9.536   2.453  -0.023  1.00 90.50           C  
ATOM    703  C   ALA A  88       9.585   3.650  -0.968  1.00 90.50           C  
ATOM    704  CB  ALA A  88       8.127   2.279   0.537  1.00 90.50           C  
ATOM    705  O   ALA A  88       9.603   4.800  -0.523  1.00 90.50           O  
ATOM    706  N   LYS A  89       9.648   3.371  -2.264  1.00 90.91           N  
ATOM    707  CA  LYS A  89       9.627   4.441  -3.258  1.00 90.91           C  
ATOM    708  C   LYS A  89       8.275   5.148  -3.276  1.00 90.91           C  
ATOM    709  CB  LYS A  89       9.948   3.889  -4.648  1.00 90.91           C  
ATOM    710  O   LYS A  89       8.209   6.366  -3.458  1.00 90.91           O  
ATOM    711  CG  LYS A  89      11.421   3.573  -4.863  1.00 90.91           C  
ATOM    712  CD  LYS A  89      11.764   3.487  -6.345  1.00 90.91           C  
ATOM    713  CE  LYS A  89      13.261   3.319  -6.564  1.00 90.91           C  
ATOM    714  NZ  LYS A  89      13.606   3.270  -8.017  1.00 90.91           N  
ATOM    715  N   ILE A  90       7.331   4.419  -3.100  1.00 93.60           N  
ATOM    716  CA  ILE A  90       5.970   4.944  -3.061  1.00 93.60           C  
ATOM    717  C   ILE A  90       5.200   4.295  -1.914  1.00 93.60           C  
ATOM    718  CB  ILE A  90       5.236   4.709  -4.400  1.00 93.60           C  
ATOM    719  O   ILE A  90       5.231   3.073  -1.749  1.00 93.60           O  
ATOM    720  CG1 ILE A  90       6.008   5.360  -5.554  1.00 93.60           C  
ATOM    721  CG2 ILE A  90       3.802   5.243  -4.331  1.00 93.60           C  
ATOM    722  CD1 ILE A  90       6.134   6.873  -5.438  1.00 93.60           C  
ATOM    723  N   LEU A  91       4.557   5.092  -1.092  1.00 94.15           N  
ATOM    724  CA  LEU A  91       3.682   4.627  -0.021  1.00 94.15           C  
ATOM    725  C   LEU A  91       2.276   5.194  -0.181  1.00 94.15           C  
ATOM    726  CB  LEU A  91       4.252   5.020   1.345  1.00 94.15           C  
ATOM    727  O   LEU A  91       2.099   6.412  -0.261  1.00 94.15           O  
ATOM    728  CG  LEU A  91       3.351   4.764   2.554  1.00 94.15           C  
ATOM    729  CD1 LEU A  91       3.125   3.268   2.740  1.00 94.15           C  
ATOM    730  CD2 LEU A  91       3.956   5.379   3.812  1.00 94.15           C  
ATOM    731  N   VAL A  92       1.365   4.328  -0.405  1.00 94.45           N  
ATOM    732  CA  VAL A  92      -0.034   4.737  -0.464  1.00 94.45           C  
ATOM    733  C   VAL A  92      -0.789   4.173   0.737  1.00 94.45           C  
ATOM    734  CB  VAL A  92      -0.705   4.278  -1.779  1.00 94.45           C  
ATOM    735  O   VAL A  92      -0.832   2.956   0.936  1.00 94.45           O  
ATOM    736  CG1 VAL A  92      -2.138   4.799  -1.865  1.00 94.45           C  
ATOM    737  CG2 VAL A  92       0.110   4.743  -2.984  1.00 94.45           C  
ATOM    738  N   VAL A  93      -1.382   5.073   1.526  1.00 92.46           N  
ATOM    739  CA  VAL A  93      -2.107   4.695   2.735  1.00 92.46           C  
ATOM    740  C   VAL A  93      -3.555   5.169   2.638  1.00 92.46           C  
ATOM    741  CB  VAL A  93      -1.440   5.277   4.001  1.00 92.46           C  
ATOM    742  O   VAL A  93      -3.814   6.348   2.388  1.00 92.46           O  
ATOM    743  CG1 VAL A  93      -2.144   4.776   5.261  1.00 92.46           C  
ATOM    744  CG2 VAL A  93       0.044   4.916   4.036  1.00 92.46           C  
ATOM    745  N   VAL A  94      -4.465   4.215   2.774  1.00 90.08           N  
ATOM    746  CA  VAL A  94      -5.881   4.557   2.855  1.00 90.08           C  
ATOM    747  C   VAL A  94      -6.425   4.183   4.232  1.00 90.08           C  
ATOM    748  CB  VAL A  94      -6.699   3.853   1.750  1.00 90.08           C  
ATOM    749  O   VAL A  94      -6.476   3.003   4.587  1.00 90.08           O  
ATOM    750  CG1 VAL A  94      -8.160   4.296   1.794  1.00 90.08           C  
ATOM    751  CG2 VAL A  94      -6.093   4.135   0.376  1.00 90.08           C  
ATOM    752  N   VAL A  95      -6.779   5.242   5.021  1.00 87.28           N  
ATOM    753  CA  VAL A  95      -7.302   5.006   6.363  1.00 87.28           C  
ATOM    754  C   VAL A  95      -8.521   5.892   6.606  1.00 87.28           C  
ATOM    755  CB  VAL A  95      -6.229   5.266   7.444  1.00 87.28           C  
ATOM    756  O   VAL A  95      -8.462   7.108   6.408  1.00 87.28           O  
ATOM    757  CG1 VAL A  95      -5.778   6.725   7.417  1.00 87.28           C  
ATOM    758  CG2 VAL A  95      -6.764   4.894   8.826  1.00 87.28           C  
ATOM    759  N   ASN A  96      -9.613   5.278   7.078  1.00 83.60           N  
ATOM    760  CA  ASN A  96     -10.813   5.977   7.526  1.00 83.60           C  
ATOM    761  C   ASN A  96     -11.190   7.109   6.574  1.00 83.60           C  
ATOM    762  CB  ASN A  96     -10.622   6.517   8.944  1.00 83.60           C  
ATOM    763  O   ASN A  96     -11.448   8.233   7.010  1.00 83.60           O  
ATOM    764  CG  ASN A  96     -10.575   5.417   9.987  1.00 83.60           C  
ATOM    765  ND2 ASN A  96      -9.785   5.626  11.033  1.00 83.60           N  
ATOM    766  OD1 ASN A  96     -11.242   4.388   9.851  1.00 83.60           O  
ATOM    767  N   GLY A  97     -11.071   6.883   5.207  1.00 84.02           N  
ATOM    768  CA  GLY A  97     -11.514   7.893   4.259  1.00 84.02           C  
ATOM    769  C   GLY A  97     -10.436   8.903   3.915  1.00 84.02           C  
ATOM    770  O   GLY A  97     -10.726   9.962   3.355  1.00 84.02           O  
ATOM    771  N   ARG A  98      -9.274   8.637   4.392  1.00 90.65           N  
ATOM    772  CA  ARG A  98      -8.135   9.502   4.103  1.00 90.65           C  
ATOM    773  C   ARG A  98      -7.093   8.772   3.263  1.00 90.65           C  
ATOM    774  CB  ARG A  98      -7.501  10.008   5.401  1.00 90.65           C  
ATOM    775  O   ARG A  98      -6.688   7.656   3.598  1.00 90.65           O  
ATOM    776  CG  ARG A  98      -8.386  10.964   6.186  1.00 90.65           C  
ATOM    777  CD  ARG A  98      -7.687  11.479   7.437  1.00 90.65           C  
ATOM    778  NE  ARG A  98      -7.687  10.482   8.504  1.00 90.65           N  
ATOM    779  NH1 ARG A  98      -6.464  11.765   9.985  1.00 90.65           N  
ATOM    780  NH2 ARG A  98      -7.167   9.668  10.587  1.00 90.65           N  
ATOM    781  CZ  ARG A  98      -7.106  10.641   9.689  1.00 90.65           C  
ATOM    782  N   VAL A  99      -6.760   9.391   2.168  1.00 92.54           N  
ATOM    783  CA  VAL A  99      -5.715   8.865   1.297  1.00 92.54           C  
ATOM    784  C   VAL A  99      -4.429   9.665   1.491  1.00 92.54           C  
ATOM    785  CB  VAL A  99      -6.143   8.896  -0.188  1.00 92.54           C  
ATOM    786  O   VAL A  99      -4.444  10.897   1.445  1.00 92.54           O  
ATOM    787  CG1 VAL A  99      -5.004   8.422  -1.089  1.00 92.54           C  
ATOM    788  CG2 VAL A  99      -7.390   8.039  -0.401  1.00 92.54           C  
ATOM    789  N   ARG A 100      -3.415   8.897   1.793  1.00 93.73           N  
ATOM    790  CA  ARG A 100      -2.097   9.511   1.925  1.00 93.73           C  
ATOM    791  C   ARG A 100      -1.103   8.888   0.950  1.00 93.73           C  
ATOM    792  CB  ARG A 100      -1.581   9.374   3.359  1.00 93.73           C  
ATOM    793  O   ARG A 100      -1.027   7.663   0.831  1.00 93.73           O  
ATOM    794  CG  ARG A 100      -2.282  10.284   4.355  1.00 93.73           C  
ATOM    795  CD  ARG A 100      -1.833  10.009   5.783  1.00 93.73           C  
ATOM    796  NE  ARG A 100      -0.421  10.329   5.976  1.00 93.73           N  
ATOM    797  NH1 ARG A 100      -0.251   9.282   8.028  1.00 93.73           N  
ATOM    798  NH2 ARG A 100       1.575  10.321   7.111  1.00 93.73           N  
ATOM    799  CZ  ARG A 100       0.298   9.977   7.038  1.00 93.73           C  
ATOM    800  N   VAL A 101      -0.413   9.732   0.283  1.00 95.67           N  
ATOM    801  CA  VAL A 101       0.608   9.274  -0.653  1.00 95.67           C  
ATOM    802  C   VAL A 101       1.951   9.914  -0.307  1.00 95.67           C  
ATOM    803  CB  VAL A 101       0.224   9.597  -2.115  1.00 95.67           C  
ATOM    804  O   VAL A 101       2.049  11.137  -0.184  1.00 95.67           O  
ATOM    805  CG1 VAL A 101       1.290   9.079  -3.079  1.00 95.67           C  
ATOM    806  CG2 VAL A 101      -1.141   9.000  -2.452  1.00 95.67           C  
ATOM    807  N   ARG A 102       2.903   9.066  -0.100  1.00 95.27           N  
ATOM    808  CA  ARG A 102       4.263   9.543   0.130  1.00 95.27           C  
ATOM    809  C   ARG A 102       5.169   9.204  -1.049  1.00 95.27           C  
ATOM    810  CB  ARG A 102       4.832   8.944   1.418  1.00 95.27           C  
ATOM    811  O   ARG A 102       5.194   8.062  -1.512  1.00 95.27           O  
ATOM    812  CG  ARG A 102       6.229   9.437   1.761  1.00 95.27           C  
ATOM    813  CD  ARG A 102       6.768   8.772   3.020  1.00 95.27           C  
ATOM    814  NE  ARG A 102       8.223   8.867   3.099  1.00 95.27           N  
ATOM    815  NH1 ARG A 102       8.435   7.352   4.830  1.00 95.27           N  
ATOM    816  NH2 ARG A 102      10.296   8.352   3.942  1.00 95.27           N  
ATOM    817  CZ  ARG A 102       8.981   8.190   3.957  1.00 95.27           C  
ATOM    818  N   ASN A 103       5.837  10.249  -1.510  1.00 94.95           N  
ATOM    819  CA  ASN A 103       6.761  10.077  -2.626  1.00 94.95           C  
ATOM    820  C   ASN A 103       8.202   9.933  -2.144  1.00 94.95           C  
ATOM    821  CB  ASN A 103       6.644  11.248  -3.605  1.00 94.95           C  
ATOM    822  O   ASN A 103       8.833  10.918  -1.757  1.00 94.95           O  
ATOM    823  CG  ASN A 103       7.560  11.101  -4.804  1.00 94.95           C  
ATOM    824  ND2 ASN A 103       7.637  12.143  -5.623  1.00 94.95           N  
ATOM    825  OD1 ASN A 103       8.194  10.059  -4.992  1.00 94.95           O  
ATOM    826  N   GLY A 104       8.737   8.678  -2.195  1.00 92.20           N  
ATOM    827  CA  GLY A 104      10.100   8.414  -1.763  1.00 92.20           C  
ATOM    828  C   GLY A 104      11.088   8.345  -2.913  1.00 92.20           C  
ATOM    829  O   GLY A 104      12.244   7.963  -2.723  1.00 92.20           O  
ATOM    830  N   THR A 105      10.661   8.750  -4.070  1.00 92.45           N  
ATOM    831  CA  THR A 105      11.529   8.736  -5.242  1.00 92.45           C  
ATOM    832  C   THR A 105      12.316  10.039  -5.347  1.00 92.45           C  
ATOM    833  CB  THR A 105      10.719   8.517  -6.534  1.00 92.45           C  
ATOM    834  O   THR A 105      12.205  10.909  -4.481  1.00 92.45           O  
ATOM    835  CG2 THR A 105       9.679   7.417  -6.351  1.00 92.45           C  
ATOM    836  OG1 THR A 105      10.053   9.736  -6.886  1.00 92.45           O  
ATOM    837  N   ASP A 106      13.185  10.102  -6.389  1.00 93.47           N  
ATOM    838  CA  ASP A 106      14.006  11.294  -6.573  1.00 93.47           C  
ATOM    839  C   ASP A 106      13.373  12.247  -7.585  1.00 93.47           C  
ATOM    840  CB  ASP A 106      15.417  10.911  -7.023  1.00 93.47           C  
ATOM    841  O   ASP A 106      13.986  13.242  -7.977  1.00 93.47           O  
ATOM    842  CG  ASP A 106      15.429  10.094  -8.303  1.00 93.47           C  
ATOM    843  OD1 ASP A 106      14.387   9.503  -8.660  1.00 93.47           O  
ATOM    844  OD2 ASP A 106      16.491  10.039  -8.960  1.00 93.47           O  
ATOM    845  N   ARG A 107      12.120  11.968  -8.040  1.00 94.29           N  
ATOM    846  CA  ARG A 107      11.418  12.788  -9.022  1.00 94.29           C  
ATOM    847  C   ARG A 107       9.990  13.077  -8.573  1.00 94.29           C  
ATOM    848  CB  ARG A 107      11.409  12.101 -10.389  1.00 94.29           C  
ATOM    849  O   ARG A 107       9.420  12.328  -7.776  1.00 94.29           O  
ATOM    850  CG  ARG A 107      10.776  10.718 -10.379  1.00 94.29           C  
ATOM    851  CD  ARG A 107      10.980   9.995 -11.703  1.00 94.29           C  
ATOM    852  NE  ARG A 107      11.858   8.837 -11.556  1.00 94.29           N  
ATOM    853  NH1 ARG A 107      11.858   8.293 -13.801  1.00 94.29           N  
ATOM    854  NH2 ARG A 107      13.055   7.028 -12.310  1.00 94.29           N  
ATOM    855  CZ  ARG A 107      12.255   8.055 -12.556  1.00 94.29           C  
ATOM    856  N   PRO A 108       9.442  14.222  -9.162  1.00 95.84           N  
ATOM    857  CA  PRO A 108       8.037  14.503  -8.855  1.00 95.84           C  
ATOM    858  C   PRO A 108       7.087  13.458  -9.436  1.00 95.84           C  
ATOM    859  CB  PRO A 108       7.803  15.872  -9.499  1.00 95.84           C  
ATOM    860  O   PRO A 108       7.347  12.910 -10.510  1.00 95.84           O  
ATOM    861  CG  PRO A 108       8.850  15.980 -10.560  1.00 95.84           C  
ATOM    862  CD  PRO A 108      10.039  15.163 -10.142  1.00 95.84           C  
ATOM    863  N   CYS A 109       6.074  13.136  -8.624  1.00 96.99           N  
ATOM    864  CA  CYS A 109       5.071  12.174  -9.068  1.00 96.99           C  
ATOM    865  C   CYS A 109       3.722  12.850  -9.277  1.00 96.99           C  
ATOM    866  CB  CYS A 109       4.932  11.039  -8.054  1.00 96.99           C  
ATOM    867  O   CYS A 109       3.380  13.796  -8.565  1.00 96.99           O  
ATOM    868  SG  CYS A 109       6.433  10.057  -7.849  1.00 96.99           S  
ATOM    869  N   ARG A 110       3.085  12.420 -10.320  1.00 97.41           N  
ATOM    870  CA  ARG A 110       1.704  12.841 -10.533  1.00 97.41           C  
ATOM    871  C   ARG A 110       0.727  11.849  -9.911  1.00 97.41           C  
ATOM    872  CB  ARG A 110       1.413  12.996 -12.027  1.00 97.41           C  
ATOM    873  O   ARG A 110       0.755  10.658 -10.231  1.00 97.41           O  
ATOM    874  CG  ARG A 110       2.098  14.194 -12.666  1.00 97.41           C  
ATOM    875  CD  ARG A 110       1.689  14.367 -14.122  1.00 97.41           C  
ATOM    876  NE  ARG A 110       2.527  15.348 -14.805  1.00 97.41           N  
ATOM    877  NH1 ARG A 110       2.011  14.614 -16.934  1.00 97.41           N  
ATOM    878  NH2 ARG A 110       3.450  16.374 -16.641  1.00 97.41           N  
ATOM    879  CZ  ARG A 110       2.661  15.443 -16.125  1.00 97.41           C  
ATOM    880  N   VAL A 111      -0.078  12.330  -8.975  1.00 96.80           N  
ATOM    881  CA  VAL A 111      -1.017  11.467  -8.266  1.00 96.80           C  
ATOM    882  C   VAL A 111      -2.448  11.829  -8.656  1.00 96.80           C  
ATOM    883  CB  VAL A 111      -0.839  11.572  -6.734  1.00 96.80           C  
ATOM    884  O   VAL A 111      -2.855  12.988  -8.543  1.00 96.80           O  
ATOM    885  CG1 VAL A 111      -1.822  10.652  -6.012  1.00 96.80           C  
ATOM    886  CG2 VAL A 111       0.598  11.238  -6.341  1.00 96.80           C  
ATOM    887  N   ARG A 112      -3.124  10.770  -9.170  1.00 95.73           N  
ATOM    888  CA  ARG A 112      -4.535  10.937  -9.501  1.00 95.73           C  
ATOM    889  C   ARG A 112      -5.420  10.150  -8.541  1.00 95.73           C  
ATOM    890  CB  ARG A 112      -4.805  10.497 -10.942  1.00 95.73           C  
ATOM    891  O   ARG A 112      -5.252   8.939  -8.384  1.00 95.73           O  
ATOM    892  CG  ARG A 112      -4.172  11.399 -11.990  1.00 95.73           C  
ATOM    893  CD  ARG A 112      -4.485  10.927 -13.403  1.00 95.73           C  
ATOM    894  NE  ARG A 112      -5.923  10.818 -13.629  1.00 95.73           N  
ATOM    895  NH1 ARG A 112      -5.755  10.589 -15.922  1.00 95.73           N  
ATOM    896  NH2 ARG A 112      -7.813  10.572 -14.911  1.00 95.73           N  
ATOM    897  CZ  ARG A 112      -6.494  10.660 -14.820  1.00 95.73           C  
ATOM    898  N   VAL A 113      -6.295  10.841  -7.868  1.00 94.51           N  
ATOM    899  CA  VAL A 113      -7.234  10.218  -6.942  1.00 94.51           C  
ATOM    900  C   VAL A 113      -8.648  10.286  -7.515  1.00 94.51           C  
ATOM    901  CB  VAL A 113      -7.190  10.889  -5.551  1.00 94.51           C  
ATOM    902  O   VAL A 113      -9.173  11.375  -7.761  1.00 94.51           O  
ATOM    903  CG1 VAL A 113      -8.139  10.185  -4.582  1.00 94.51           C  
ATOM    904  CG2 VAL A 113      -5.764  10.888  -5.003  1.00 94.51           C  
ATOM    905  N   THR A 114      -9.148   9.062  -7.824  1.00 92.80           N  
ATOM    906  CA  THR A 114     -10.511   8.964  -8.335  1.00 92.80           C  
ATOM    907  C   THR A 114     -11.441   8.365  -7.283  1.00 92.80           C  
ATOM    908  CB  THR A 114     -10.567   8.115  -9.618  1.00 92.80           C  
ATOM    909  O   THR A 114     -11.196   7.264  -6.785  1.00 92.80           O  
ATOM    910  CG2 THR A 114     -11.978   8.086 -10.197  1.00 92.80           C  
ATOM    911  OG1 THR A 114      -9.674   8.670 -10.591  1.00 92.80           O  
ATOM    912  N   ALA A 115     -12.476   9.134  -6.882  1.00 89.98           N  
ATOM    913  CA  ALA A 115     -13.481   8.695  -5.918  1.00 89.98           C  
ATOM    914  C   ALA A 115     -14.843   9.309  -6.229  1.00 89.98           C  
ATOM    915  CB  ALA A 115     -13.050   9.054  -4.498  1.00 89.98           C  
ATOM    916  O   ALA A 115     -14.938  10.496  -6.549  1.00 89.98           O  
ATOM    917  N   GLY A 116     -15.966   8.417  -6.191  1.00 85.83           N  
ATOM    918  CA  GLY A 116     -17.322   8.898  -6.401  1.00 85.83           C  
ATOM    919  C   GLY A 116     -17.538   9.489  -7.782  1.00 85.83           C  
ATOM    920  O   GLY A 116     -18.306  10.440  -7.942  1.00 85.83           O  
ATOM    921  N   GLY A 117     -16.731   9.106  -8.754  1.00 87.80           N  
ATOM    922  CA  GLY A 117     -16.865   9.580 -10.122  1.00 87.80           C  
ATOM    923  C   GLY A 117     -16.055  10.831 -10.402  1.00 87.80           C  
ATOM    924  O   GLY A 117     -16.070  11.349 -11.521  1.00 87.80           O  
ATOM    925  N   GLU A 118     -15.392  11.334  -9.385  1.00 91.29           N  
ATOM    926  CA  GLU A 118     -14.567  12.526  -9.555  1.00 91.29           C  
ATOM    927  C   GLU A 118     -13.081  12.177  -9.524  1.00 91.29           C  
ATOM    928  CB  GLU A 118     -14.887  13.560  -8.472  1.00 91.29           C  
ATOM    929  O   GLU A 118     -12.663  11.282  -8.787  1.00 91.29           O  
ATOM    930  CG  GLU A 118     -16.312  14.090  -8.530  1.00 91.29           C  
ATOM    931  CD  GLU A 118     -16.598  15.158  -7.486  1.00 91.29           C  
ATOM    932  OE1 GLU A 118     -16.707  16.350  -7.852  1.00 91.29           O  
ATOM    933  OE2 GLU A 118     -16.713  14.799  -6.293  1.00 91.29           O  
ATOM    934  N   THR A 119     -12.364  12.857 -10.436  1.00 94.94           N  
ATOM    935  CA  THR A 119     -10.917  12.667 -10.458  1.00 94.94           C  
ATOM    936  C   THR A 119     -10.195  13.971 -10.133  1.00 94.94           C  
ATOM    937  CB  THR A 119     -10.444  12.142 -11.827  1.00 94.94           C  
ATOM    938  O   THR A 119     -10.496  15.015 -10.715  1.00 94.94           O  
ATOM    939  CG2 THR A 119      -8.931  11.953 -11.850  1.00 94.94           C  
ATOM    940  OG1 THR A 119     -11.076  10.884 -12.094  1.00 94.94           O  
ATOM    941  N   ARG A 120      -9.357  13.852  -9.084  1.00 95.05           N  
ATOM    942  CA  ARG A 120      -8.482  14.971  -8.751  1.00 95.05           C  
ATOM    943  C   ARG A 120      -7.020  14.617  -9.003  1.00 95.05           C  
ATOM    944  CB  ARG A 120      -8.675  15.389  -7.291  1.00 95.05           C  
ATOM    945  O   ARG A 120      -6.583  13.506  -8.696  1.00 95.05           O  
ATOM    946  CG  ARG A 120     -10.069  15.909  -6.979  1.00 95.05           C  
ATOM    947  CD  ARG A 120     -10.223  16.261  -5.506  1.00 95.05           C  
ATOM    948  NE  ARG A 120     -11.579  16.706  -5.197  1.00 95.05           N  
ATOM    949  NH1 ARG A 120     -11.171  17.065  -2.951  1.00 95.05           N  
ATOM    950  NH2 ARG A 120     -13.254  17.466  -3.821  1.00 95.05           N  
ATOM    951  CZ  ARG A 120     -11.999  17.078  -3.991  1.00 95.05           C  
ATOM    952  N   GLU A 121      -6.316  15.565  -9.512  1.00 97.21           N  
ATOM    953  CA  GLU A 121      -4.911  15.343  -9.841  1.00 97.21           C  
ATOM    954  C   GLU A 121      -4.000  16.240  -9.007  1.00 97.21           C  
ATOM    955  CB  GLU A 121      -4.662  15.583 -11.332  1.00 97.21           C  
ATOM    956  O   GLU A 121      -4.310  17.412  -8.784  1.00 97.21           O  
ATOM    957  CG  GLU A 121      -3.254  15.227 -11.786  1.00 97.21           C  
ATOM    958  CD  GLU A 121      -3.032  15.441 -13.275  1.00 97.21           C  
ATOM    959  OE1 GLU A 121      -2.521  16.517 -13.663  1.00 97.21           O  
ATOM    960  OE2 GLU A 121      -3.372  14.528 -14.059  1.00 97.21           O  
ATOM    961  N   TYR A 122      -2.850  15.607  -8.513  1.00 96.64           N  
ATOM    962  CA  TYR A 122      -1.884  16.320  -7.684  1.00 96.64           C  
ATOM    963  C   TYR A 122      -0.458  16.032  -8.137  1.00 96.64           C  
ATOM    964  CB  TYR A 122      -2.052  15.934  -6.211  1.00 96.64           C  
ATOM    965  O   TYR A 122      -0.182  14.972  -8.704  1.00 96.64           O  
ATOM    966  CG  TYR A 122      -3.465  16.082  -5.703  1.00 96.64           C  
ATOM    967  CD1 TYR A 122      -3.894  17.268  -5.112  1.00 96.64           C  
ATOM    968  CD2 TYR A 122      -4.375  15.035  -5.811  1.00 96.64           C  
ATOM    969  CE1 TYR A 122      -5.195  17.408  -4.639  1.00 96.64           C  
ATOM    970  CE2 TYR A 122      -5.678  15.164  -5.342  1.00 96.64           C  
ATOM    971  OH  TYR A 122      -7.367  16.485  -4.294  1.00 96.64           O  
ATOM    972  CZ  TYR A 122      -6.078  16.352  -4.759  1.00 96.64           C  
ATOM    973  N   THR A 123       0.359  17.033  -7.866  1.00 96.62           N  
ATOM    974  CA  THR A 123       1.790  16.794  -8.013  1.00 96.62           C  
ATOM    975  C   THR A 123       2.457  16.645  -6.648  1.00 96.62           C  
ATOM    976  CB  THR A 123       2.469  17.933  -8.797  1.00 96.62           C  
ATOM    977  O   THR A 123       2.312  17.511  -5.783  1.00 96.62           O  
ATOM    978  CG2 THR A 123       3.961  17.669  -8.968  1.00 96.62           C  
ATOM    979  OG1 THR A 123       1.862  18.042 -10.091  1.00 96.62           O  
ATOM    980  N   VAL A 124       3.165  15.505  -6.428  1.00 96.42           N  
ATOM    981  CA  VAL A 124       3.854  15.242  -5.169  1.00 96.42           C  
ATOM    982  C   VAL A 124       5.365  15.253  -5.395  1.00 96.42           C  
ATOM    983  CB  VAL A 124       3.417  13.894  -4.553  1.00 96.42           C  
ATOM    984  O   VAL A 124       5.891  14.439  -6.157  1.00 96.42           O  
ATOM    985  CG1 VAL A 124       4.058  13.694  -3.181  1.00 96.42           C  
ATOM    986  CG2 VAL A 124       1.895  13.824  -4.450  1.00 96.42           C  
ATOM    987  N   ASN A 125       6.035  16.208  -4.771  1.00 96.90           N  
ATOM    988  CA  ASN A 125       7.484  16.326  -4.897  1.00 96.90           C  
ATOM    989  C   ASN A 125       8.207  15.266  -4.072  1.00 96.90           C  
ATOM    990  CB  ASN A 125       7.946  17.726  -4.485  1.00 96.90           C  
ATOM    991  O   ASN A 125       7.644  14.724  -3.119  1.00 96.90           O  
ATOM    992  CG  ASN A 125       7.430  18.808  -5.413  1.00 96.90           C  
ATOM    993  ND2 ASN A 125       6.932  19.895  -4.836  1.00 96.90           N  
ATOM    994  OD1 ASN A 125       7.478  18.668  -6.637  1.00 96.90           O  
ATOM    995  N   PRO A 126       9.409  15.004  -4.493  1.00 95.38           N  
ATOM    996  CA  PRO A 126      10.198  14.033  -3.730  1.00 95.38           C  
ATOM    997  C   PRO A 126      10.286  14.380  -2.246  1.00 95.38           C  
ATOM    998  CB  PRO A 126      11.577  14.103  -4.390  1.00 95.38           C  
ATOM    999  O   PRO A 126      10.508  15.541  -1.892  1.00 95.38           O  
ATOM   1000  CG  PRO A 126      11.310  14.570  -5.785  1.00 95.38           C  
ATOM   1001  CD  PRO A 126      10.158  15.532  -5.753  1.00 95.38           C  
ATOM   1002  N   GLY A 127      10.096  13.350  -1.413  1.00 92.92           N  
ATOM   1003  CA  GLY A 127      10.230  13.511   0.026  1.00 92.92           C  
ATOM   1004  C   GLY A 127       9.015  14.153   0.670  1.00 92.92           C  
ATOM   1005  O   GLY A 127       9.025  14.452   1.865  1.00 92.92           O  
ATOM   1006  N   THR A 128       7.992  14.449  -0.143  1.00 95.17           N  
ATOM   1007  CA  THR A 128       6.801  15.103   0.389  1.00 95.17           C  
ATOM   1008  C   THR A 128       5.622  14.135   0.420  1.00 95.17           C  
ATOM   1009  CB  THR A 128       6.428  16.344  -0.443  1.00 95.17           C  
ATOM   1010  O   THR A 128       5.713  13.019  -0.095  1.00 95.17           O  
ATOM   1011  CG2 THR A 128       7.607  17.306  -0.554  1.00 95.17           C  
ATOM   1012  OG1 THR A 128       6.036  15.931  -1.758  1.00 95.17           O  
ATOM   1013  N   GLU A 129       4.555  14.529   1.068  1.00 94.43           N  
ATOM   1014  CA  GLU A 129       3.366  13.692   1.201  1.00 94.43           C  
ATOM   1015  C   GLU A 129       2.111  14.445   0.770  1.00 94.43           C  
ATOM   1016  CB  GLU A 129       3.215  13.197   2.641  1.00 94.43           C  
ATOM   1017  O   GLU A 129       2.056  15.674   0.859  1.00 94.43           O  
ATOM   1018  CG  GLU A 129       4.398  12.379   3.138  1.00 94.43           C  
ATOM   1019  CD  GLU A 129       4.256  11.937   4.586  1.00 94.43           C  
ATOM   1020  OE1 GLU A 129       4.027  10.731   4.832  1.00 94.43           O  
ATOM   1021  OE2 GLU A 129       4.373  12.804   5.480  1.00 94.43           O  
ATOM   1022  N   LEU A 130       1.221  13.715   0.226  1.00 95.47           N  
ATOM   1023  CA  LEU A 130      -0.102  14.210  -0.136  1.00 95.47           C  
ATOM   1024  C   LEU A 130      -1.177  13.586   0.747  1.00 95.47           C  
ATOM   1025  CB  LEU A 130      -0.400  13.915  -1.608  1.00 95.47           C  
ATOM   1026  O   LEU A 130      -1.161  12.377   0.991  1.00 95.47           O  
ATOM   1027  CG  LEU A 130      -1.837  14.160  -2.072  1.00 95.47           C  
ATOM   1028  CD1 LEU A 130      -2.124  15.656  -2.142  1.00 95.47           C  
ATOM   1029  CD2 LEU A 130      -2.084  13.499  -3.423  1.00 95.47           C  
ATOM   1030  N   GLU A 131      -2.075  14.426   1.178  1.00 94.75           N  
ATOM   1031  CA  GLU A 131      -3.223  13.930   1.932  1.00 94.75           C  
ATOM   1032  C   GLU A 131      -4.536  14.401   1.311  1.00 94.75           C  
ATOM   1033  CB  GLU A 131      -3.142  14.379   3.393  1.00 94.75           C  
ATOM   1034  O   GLU A 131      -4.727  15.597   1.083  1.00 94.75           O  
ATOM   1035  CG  GLU A 131      -4.185  13.733   4.294  1.00 94.75           C  
ATOM   1036  CD  GLU A 131      -3.972  14.033   5.769  1.00 94.75           C  
ATOM   1037  OE1 GLU A 131      -4.593  14.988   6.290  1.00 94.75           O  
ATOM   1038  OE2 GLU A 131      -3.177  13.309   6.409  1.00 94.75           O  
ATOM   1039  N   VAL A 132      -5.372  13.411   1.096  1.00 93.66           N  
ATOM   1040  CA  VAL A 132      -6.674  13.716   0.512  1.00 93.66           C  
ATOM   1041  C   VAL A 132      -7.782  13.114   1.373  1.00 93.66           C  
ATOM   1042  CB  VAL A 132      -6.783  13.193  -0.938  1.00 93.66           C  
ATOM   1043  O   VAL A 132      -7.747  11.925   1.697  1.00 93.66           O  
ATOM   1044  CG1 VAL A 132      -8.125  13.583  -1.554  1.00 93.66           C  
ATOM   1045  CG2 VAL A 132      -5.628  13.725  -1.785  1.00 93.66           C  
ATOM   1046  N   GLU A 133      -8.682  13.935   1.693  1.00 92.38           N  
ATOM   1047  CA  GLU A 133      -9.843  13.470   2.447  1.00 92.38           C  
ATOM   1048  C   GLU A 133     -10.977  13.055   1.514  1.00 92.38           C  
ATOM   1049  CB  GLU A 133     -10.326  14.555   3.413  1.00 92.38           C  
ATOM   1050  O   GLU A 133     -11.293  13.767   0.558  1.00 92.38           O  
ATOM   1051  CG  GLU A 133      -9.335  14.878   4.521  1.00 92.38           C  
ATOM   1052  CD  GLU A 133      -9.907  15.797   5.589  1.00 92.38           C  
ATOM   1053  OE1 GLU A 133     -10.283  15.303   6.677  1.00 92.38           O  
ATOM   1054  OE2 GLU A 133      -9.982  17.020   5.336  1.00 92.38           O  
ATOM   1055  N   LEU A 134     -11.522  11.834   1.835  1.00 89.59           N  
ATOM   1056  CA  LEU A 134     -12.630  11.345   1.022  1.00 89.59           C  
ATOM   1057  C   LEU A 134     -13.943  11.412   1.795  1.00 89.59           C  
ATOM   1058  CB  LEU A 134     -12.367   9.908   0.565  1.00 89.59           C  
ATOM   1059  O   LEU A 134     -13.957  11.256   3.018  1.00 89.59           O  
ATOM   1060  CG  LEU A 134     -11.061   9.666  -0.194  1.00 89.59           C  
ATOM   1061  CD1 LEU A 134     -10.871   8.176  -0.460  1.00 89.59           C  
ATOM   1062  CD2 LEU A 134     -11.047  10.454  -1.499  1.00 89.59           C  
ATOM   1063  N   SER A 135     -15.009  11.850   1.101  1.00 88.83           N  
ATOM   1064  CA  SER A 135     -16.326  11.750   1.723  1.00 88.83           C  
ATOM   1065  C   SER A 135     -16.741  10.294   1.907  1.00 88.83           C  
ATOM   1066  CB  SER A 135     -17.372  12.484   0.884  1.00 88.83           C  
ATOM   1067  O   SER A 135     -16.215   9.403   1.236  1.00 88.83           O  
ATOM   1068  OG  SER A 135     -17.540  11.855  -0.375  1.00 88.83           O  
ATOM   1069  N   PRO A 136     -17.681  10.022   2.866  1.00 81.42           N  
ATOM   1070  CA  PRO A 136     -18.156   8.659   3.118  1.00 81.42           C  
ATOM   1071  C   PRO A 136     -18.614   7.949   1.846  1.00 81.42           C  
ATOM   1072  CB  PRO A 136     -19.329   8.866   4.080  1.00 81.42           C  
ATOM   1073  O   PRO A 136     -18.393   6.745   1.693  1.00 81.42           O  
ATOM   1074  CG  PRO A 136     -19.013  10.138   4.799  1.00 81.42           C  
ATOM   1075  CD  PRO A 136     -18.306  11.061   3.848  1.00 81.42           C  
ATOM   1076  N   GLU A 137     -19.195   8.662   0.909  1.00 81.79           N  
ATOM   1077  CA  GLU A 137     -19.667   8.079  -0.343  1.00 81.79           C  
ATOM   1078  C   GLU A 137     -18.501   7.717  -1.258  1.00 81.79           C  
ATOM   1079  CB  GLU A 137     -20.618   9.041  -1.059  1.00 81.79           C  
ATOM   1080  O   GLU A 137     -18.587   6.765  -2.036  1.00 81.79           O  
ATOM   1081  CG  GLU A 137     -21.894   9.337  -0.283  1.00 81.79           C  
ATOM   1082  CD  GLU A 137     -22.781  10.371  -0.958  1.00 81.79           C  
ATOM   1083  OE1 GLU A 137     -23.783   9.984  -1.601  1.00 81.79           O  
ATOM   1084  OE2 GLU A 137     -22.471  11.577  -0.843  1.00 81.79           O  
ATOM   1085  N   GLN A 138     -17.389   8.414  -1.034  1.00 85.06           N  
ATOM   1086  CA  GLN A 138     -16.214   8.265  -1.886  1.00 85.06           C  
ATOM   1087  C   GLN A 138     -15.306   7.147  -1.381  1.00 85.06           C  
ATOM   1088  CB  GLN A 138     -15.435   9.579  -1.964  1.00 85.06           C  
ATOM   1089  O   GLN A 138     -14.504   6.601  -2.141  1.00 85.06           O  
ATOM   1090  CG  GLN A 138     -16.173  10.688  -2.703  1.00 85.06           C  
ATOM   1091  CD  GLN A 138     -15.458  12.023  -2.621  1.00 85.06           C  
ATOM   1092  NE2 GLN A 138     -15.580  12.827  -3.672  1.00 85.06           N  
ATOM   1093  OE1 GLN A 138     -14.802  12.331  -1.620  1.00 85.06           O  
ATOM   1094  N   GLN A 139     -15.470   6.661  -0.219  1.00 80.21           N  
ATOM   1095  CA  GLN A 139     -14.528   5.780   0.463  1.00 80.21           C  
ATOM   1096  C   GLN A 139     -14.622   4.354  -0.072  1.00 80.21           C  
ATOM   1097  CB  GLN A 139     -14.777   5.792   1.972  1.00 80.21           C  
ATOM   1098  O   GLN A 139     -13.637   3.613  -0.056  1.00 80.21           O  
ATOM   1099  CG  GLN A 139     -14.404   7.105   2.646  1.00 80.21           C  
ATOM   1100  CD  GLN A 139     -14.752   7.127   4.123  1.00 80.21           C  
ATOM   1101  NE2 GLN A 139     -14.769   8.319   4.710  1.00 80.21           N  
ATOM   1102  OE1 GLN A 139     -15.005   6.082   4.730  1.00 80.21           O  
ATOM   1103  N   ASN A 140     -15.795   3.978  -0.676  1.00 74.41           N  
ATOM   1104  CA  ASN A 140     -16.020   2.585  -1.043  1.00 74.41           C  
ATOM   1105  C   ASN A 140     -15.469   2.274  -2.432  1.00 74.41           C  
ATOM   1106  CB  ASN A 140     -17.511   2.246  -0.976  1.00 74.41           C  
ATOM   1107  O   ASN A 140     -15.226   1.113  -2.763  1.00 74.41           O  
ATOM   1108  CG  ASN A 140     -18.061   2.309   0.436  1.00 74.41           C  
ATOM   1109  ND2 ASN A 140     -19.260   2.861   0.581  1.00 74.41           N  
ATOM   1110  OD1 ASN A 140     -17.413   1.867   1.388  1.00 74.41           O  
ATOM   1111  N   ASN A 141     -14.944   3.296  -3.181  1.00 79.43           N  
ATOM   1112  CA  ASN A 141     -14.474   3.069  -4.543  1.00 79.43           C  
ATOM   1113  C   ASN A 141     -13.315   3.997  -4.898  1.00 79.43           C  
ATOM   1114  CB  ASN A 141     -15.619   3.245  -5.543  1.00 79.43           C  
ATOM   1115  O   ASN A 141     -13.184   4.422  -6.047  1.00 79.43           O  
ATOM   1116  CG  ASN A 141     -16.697   2.189  -5.387  1.00 79.43           C  
ATOM   1117  ND2 ASN A 141     -17.954   2.613  -5.444  1.00 79.43           N  
ATOM   1118  OD1 ASN A 141     -16.401   1.004  -5.217  1.00 79.43           O  
ATOM   1119  N   ALA A 142     -12.446   4.156  -3.961  1.00 88.09           N  
ATOM   1120  CA  ALA A 142     -11.364   5.095  -4.246  1.00 88.09           C  
ATOM   1121  C   ALA A 142     -10.249   4.422  -5.040  1.00 88.09           C  
ATOM   1122  CB  ALA A 142     -10.811   5.680  -2.949  1.00 88.09           C  
ATOM   1123  O   ALA A 142     -10.004   3.223  -4.885  1.00 88.09           O  
ATOM   1124  N   GLU A 143      -9.781   5.129  -6.001  1.00 91.63           N  
ATOM   1125  CA  GLU A 143      -8.644   4.704  -6.811  1.00 91.63           C  
ATOM   1126  C   GLU A 143      -7.532   5.749  -6.792  1.00 91.63           C  
ATOM   1127  CB  GLU A 143      -9.083   4.430  -8.252  1.00 91.63           C  
ATOM   1128  O   GLU A 143      -7.794   6.945  -6.931  1.00 91.63           O  
ATOM   1129  CG  GLU A 143      -7.951   3.984  -9.166  1.00 91.63           C  
ATOM   1130  CD  GLU A 143      -8.379   3.817 -10.615  1.00 91.63           C  
ATOM   1131  OE1 GLU A 143      -8.358   4.814 -11.372  1.00 91.63           O  
ATOM   1132  OE2 GLU A 143      -8.741   2.681 -10.996  1.00 91.63           O  
ATOM   1133  N   VAL A 144      -6.325   5.217  -6.489  1.00 94.17           N  
ATOM   1134  CA  VAL A 144      -5.167   6.104  -6.485  1.00 94.17           C  
ATOM   1135  C   VAL A 144      -4.170   5.657  -7.552  1.00 94.17           C  
ATOM   1136  CB  VAL A 144      -4.484   6.140  -5.099  1.00 94.17           C  
ATOM   1137  O   VAL A 144      -3.705   4.515  -7.538  1.00 94.17           O  
ATOM   1138  CG1 VAL A 144      -3.326   7.136  -5.093  1.00 94.17           C  
ATOM   1139  CG2 VAL A 144      -5.500   6.489  -4.013  1.00 94.17           C  
ATOM   1140  N   GLU A 145      -3.928   6.535  -8.473  1.00 94.92           N  
ATOM   1141  CA  GLU A 145      -2.926   6.287  -9.506  1.00 94.92           C  
ATOM   1142  C   GLU A 145      -1.714   7.197  -9.328  1.00 94.92           C  
ATOM   1143  CB  GLU A 145      -3.530   6.481 -10.899  1.00 94.92           C  
ATOM   1144  O   GLU A 145      -1.859   8.411  -9.174  1.00 94.92           O  
ATOM   1145  CG  GLU A 145      -2.575   6.146 -12.036  1.00 94.92           C  
ATOM   1146  CD  GLU A 145      -3.191   6.336 -13.413  1.00 94.92           C  
ATOM   1147  OE1 GLU A 145      -3.125   7.462 -13.956  1.00 94.92           O  
ATOM   1148  OE2 GLU A 145      -3.744   5.352 -13.952  1.00 94.92           O  
ATOM   1149  N   VAL A 146      -0.573   6.596  -9.271  1.00 95.39           N  
ATOM   1150  CA  VAL A 146       0.671   7.338  -9.097  1.00 95.39           C  
ATOM   1151  C   VAL A 146       1.563   7.146 -10.321  1.00 95.39           C  
ATOM   1152  CB  VAL A 146       1.419   6.898  -7.818  1.00 95.39           C  
ATOM   1153  O   VAL A 146       1.866   6.014 -10.706  1.00 95.39           O  
ATOM   1154  CG1 VAL A 146       2.640   7.784  -7.576  1.00 95.39           C  
ATOM   1155  CG2 VAL A 146       0.481   6.935  -6.613  1.00 95.39           C  
ATOM   1156  N   GLU A 147       1.945   8.303 -10.877  1.00 94.94           N  
ATOM   1157  CA  GLU A 147       2.854   8.289 -12.020  1.00 94.94           C  
ATOM   1158  C   GLU A 147       4.137   9.057 -11.715  1.00 94.94           C  
ATOM   1159  CB  GLU A 147       2.171   8.876 -13.258  1.00 94.94           C  
ATOM   1160  O   GLU A 147       4.093  10.246 -11.394  1.00 94.94           O  
ATOM   1161  CG  GLU A 147       3.029   8.828 -14.514  1.00 94.94           C  
ATOM   1162  CD  GLU A 147       2.359   9.463 -15.722  1.00 94.94           C  
ATOM   1163  OE1 GLU A 147       2.698  10.619 -16.066  1.00 94.94           O  
ATOM   1164  OE2 GLU A 147       1.489   8.801 -16.329  1.00 94.94           O  
ATOM   1165  N   CYS A 148       5.253   8.358 -11.685  1.00 92.43           N  
ATOM   1166  CA  CYS A 148       6.567   8.975 -11.540  1.00 92.43           C  
ATOM   1167  C   CYS A 148       7.441   8.687 -12.755  1.00 92.43           C  
ATOM   1168  CB  CYS A 148       7.258   8.474 -10.273  1.00 92.43           C  
ATOM   1169  O   CYS A 148       8.065   7.628 -12.839  1.00 92.43           O  
ATOM   1170  SG  CYS A 148       6.214   8.537  -8.800  1.00 92.43           S  
ATOM   1171  N   GLY A 149       7.513   9.652 -13.784  1.00 89.84           N  
ATOM   1172  CA  GLY A 149       8.226   9.344 -15.013  1.00 89.84           C  
ATOM   1173  C   GLY A 149       7.579   8.229 -15.814  1.00 89.84           C  
ATOM   1174  O   GLY A 149       6.394   8.302 -16.144  1.00 89.84           O  
ATOM   1175  N   ASN A 150       8.350   7.034 -15.976  1.00 88.11           N  
ATOM   1176  CA  ASN A 150       7.844   5.920 -16.771  1.00 88.11           C  
ATOM   1177  C   ASN A 150       7.159   4.874 -15.896  1.00 88.11           C  
ATOM   1178  CB  ASN A 150       8.975   5.279 -17.578  1.00 88.11           C  
ATOM   1179  O   ASN A 150       6.670   3.861 -16.400  1.00 88.11           O  
ATOM   1180  CG  ASN A 150       9.529   6.204 -18.644  1.00 88.11           C  
ATOM   1181  ND2 ASN A 150      10.839   6.155 -18.850  1.00 88.11           N  
ATOM   1182  OD1 ASN A 150       8.784   6.956 -19.278  1.00 88.11           O  
ATOM   1183  N   GLU A 151       7.138   5.164 -14.595  1.00 87.34           N  
ATOM   1184  CA  GLU A 151       6.565   4.212 -13.648  1.00 87.34           C  
ATOM   1185  C   GLU A 151       5.136   4.596 -13.275  1.00 87.34           C  
ATOM   1186  CB  GLU A 151       7.431   4.118 -12.389  1.00 87.34           C  
ATOM   1187  O   GLU A 151       4.856   5.763 -12.989  1.00 87.34           O  
ATOM   1188  CG  GLU A 151       8.865   3.686 -12.659  1.00 87.34           C  
ATOM   1189  CD  GLU A 151       9.730   3.662 -11.409  1.00 87.34           C  
ATOM   1190  OE1 GLU A 151      10.103   2.559 -10.950  1.00 87.34           O  
ATOM   1191  OE2 GLU A 151      10.036   4.756 -10.884  1.00 87.34           O  
ATOM   1192  N   LYS A 152       4.301   3.667 -13.497  1.00 90.27           N  
ATOM   1193  CA  LYS A 152       2.900   3.897 -13.158  1.00 90.27           C  
ATOM   1194  C   LYS A 152       2.397   2.853 -12.164  1.00 90.27           C  
ATOM   1195  CB  LYS A 152       2.033   3.882 -14.417  1.00 90.27           C  
ATOM   1196  O   LYS A 152       2.667   1.660 -12.319  1.00 90.27           O  
ATOM   1197  CG  LYS A 152       2.318   5.027 -15.378  1.00 90.27           C  
ATOM   1198  CD  LYS A 152       1.411   4.969 -16.601  1.00 90.27           C  
ATOM   1199  CE  LYS A 152       1.768   6.048 -17.614  1.00 90.27           C  
ATOM   1200  NZ  LYS A 152       0.904   5.974 -18.830  1.00 90.27           N  
ATOM   1201  N   TYR A 153       1.683   3.353 -11.054  1.00 89.48           N  
ATOM   1202  CA  TYR A 153       1.145   2.479 -10.017  1.00 89.48           C  
ATOM   1203  C   TYR A 153      -0.322   2.793  -9.747  1.00 89.48           C  
ATOM   1204  CB  TYR A 153       1.955   2.617  -8.724  1.00 89.48           C  
ATOM   1205  O   TYR A 153      -0.718   3.960  -9.713  1.00 89.48           O  
ATOM   1206  CG  TYR A 153       3.449   2.577  -8.937  1.00 89.48           C  
ATOM   1207  CD1 TYR A 153       4.135   1.365  -8.972  1.00 89.48           C  
ATOM   1208  CD2 TYR A 153       4.177   3.751  -9.101  1.00 89.48           C  
ATOM   1209  CE1 TYR A 153       5.511   1.324  -9.165  1.00 89.48           C  
ATOM   1210  CE2 TYR A 153       5.554   3.721  -9.295  1.00 89.48           C  
ATOM   1211  OH  TYR A 153       7.574   2.469  -9.518  1.00 89.48           O  
ATOM   1212  CZ  TYR A 153       6.211   2.505  -9.326  1.00 89.48           C  
ATOM   1213  N   ARG A 154      -1.030   1.746  -9.641  1.00 91.72           N  
ATOM   1214  CA  ARG A 154      -2.458   1.933  -9.402  1.00 91.72           C  
ATOM   1215  C   ARG A 154      -2.915   1.148  -8.177  1.00 91.72           C  
ATOM   1216  CB  ARG A 154      -3.269   1.511 -10.628  1.00 91.72           C  
ATOM   1217  O   ARG A 154      -2.594  -0.033  -8.035  1.00 91.72           O  
ATOM   1218  CG  ARG A 154      -4.763   1.758 -10.494  1.00 91.72           C  
ATOM   1219  CD  ARG A 154      -5.519   1.342 -11.748  1.00 91.72           C  
ATOM   1220  NE  ARG A 154      -5.276   2.263 -12.854  1.00 91.72           N  
ATOM   1221  NH1 ARG A 154      -6.530   1.075 -14.389  1.00 91.72           N  
ATOM   1222  NH2 ARG A 154      -5.478   3.014 -15.015  1.00 91.72           N  
ATOM   1223  CZ  ARG A 154      -5.762   2.115 -14.084  1.00 91.72           C  
ATOM   1224  N   PHE A 155      -3.538   1.854  -7.203  1.00 91.11           N  
ATOM   1225  CA  PHE A 155      -4.102   1.264  -5.995  1.00 91.11           C  
ATOM   1226  C   PHE A 155      -5.602   1.522  -5.916  1.00 91.11           C  
ATOM   1227  CB  PHE A 155      -3.407   1.820  -4.748  1.00 91.11           C  
ATOM   1228  O   PHE A 155      -6.035   2.671  -5.810  1.00 91.11           O  
ATOM   1229  CG  PHE A 155      -3.767   1.097  -3.479  1.00 91.11           C  
ATOM   1230  CD1 PHE A 155      -4.097   1.805  -2.329  1.00 91.11           C  
ATOM   1231  CD2 PHE A 155      -3.777  -0.291  -3.435  1.00 91.11           C  
ATOM   1232  CE1 PHE A 155      -4.431   1.138  -1.152  1.00 91.11           C  
ATOM   1233  CE2 PHE A 155      -4.110  -0.964  -2.263  1.00 91.11           C  
ATOM   1234  CZ  PHE A 155      -4.435  -0.248  -1.123  1.00 91.11           C  
ATOM   1235  N   GLN A 156      -6.339   0.479  -6.001  1.00 86.63           N  
ATOM   1236  CA  GLN A 156      -7.793   0.601  -6.026  1.00 86.63           C  
ATOM   1237  C   GLN A 156      -8.422  -0.069  -4.808  1.00 86.63           C  
ATOM   1238  CB  GLN A 156      -8.360  -0.005  -7.310  1.00 86.63           C  
ATOM   1239  O   GLN A 156      -8.052  -1.190  -4.449  1.00 86.63           O  
ATOM   1240  CG  GLN A 156      -9.856   0.220  -7.488  1.00 86.63           C  
ATOM   1241  CD  GLN A 156     -10.377  -0.310  -8.811  1.00 86.63           C  
ATOM   1242  NE2 GLN A 156     -11.464   0.278  -9.298  1.00 86.63           N  
ATOM   1243  OE1 GLN A 156      -9.806  -1.240  -9.390  1.00 86.63           O  
ATOM   1244  N   LEU A 157      -9.315   0.746  -4.136  1.00 80.82           N  
ATOM   1245  CA  LEU A 157     -10.139   0.189  -3.068  1.00 80.82           C  
ATOM   1246  C   LEU A 157     -11.535  -0.150  -3.579  1.00 80.82           C  
ATOM   1247  CB  LEU A 157     -10.235   1.170  -1.897  1.00 80.82           C  
ATOM   1248  O   LEU A 157     -12.103   0.592  -4.384  1.00 80.82           O  
ATOM   1249  CG  LEU A 157      -8.909   1.640  -1.295  1.00 80.82           C  
ATOM   1250  CD1 LEU A 157      -9.132   2.861  -0.410  1.00 80.82           C  
ATOM   1251  CD2 LEU A 157      -8.252   0.513  -0.506  1.00 80.82           C  
ATOM   1252  N   GLY A 158     -12.031  -1.468  -3.344  1.00 63.41           N  
ATOM   1253  CA  GLY A 158     -13.390  -1.926  -3.585  1.00 63.41           C  
ATOM   1254  C   GLY A 158     -13.846  -2.985  -2.599  1.00 63.41           C  
ATOM   1255  O   GLY A 158     -13.023  -3.625  -1.942  1.00 63.41           O  
TER    1256      GLY A 158
ENDMDL
END
