# Supplementary material for: Single-chain dimers from de novo immunoglobulins as robust scaffolds for multiple binding loops
Source: Nat Commun. 2023 Sep 23;14:5939. doi: 10.1038/s41467-023-41717-5 (PMC10517939; doi:10.1038/s41467-023-41717-5)
Supplement: Supplementary file 3 — Supplementary Data 1 [file 41467_2023_41717_MOESM3_ESM.zip › design_models/scIg/scIg14l/ranked_3.pdb]

MODEL     1
ATOM      1  N   ARG A   1       8.087  -5.951 -12.690  1.00 84.01           N  
ATOM      2  CA  ARG A   1       6.878  -5.877 -11.876  1.00 84.01           C  
ATOM      3  C   ARG A   1       7.175  -6.224 -10.421  1.00 84.01           C  
ATOM      4  CB  ARG A   1       5.800  -6.813 -12.428  1.00 84.01           C  
ATOM      5  O   ARG A   1       7.894  -7.186 -10.141  1.00 84.01           O  
ATOM      6  CG  ARG A   1       4.500  -6.787 -11.640  1.00 84.01           C  
ATOM      7  CD  ARG A   1       3.472  -7.751 -12.217  1.00 84.01           C  
ATOM      8  NE  ARG A   1       2.243  -7.764 -11.427  1.00 84.01           N  
ATOM      9  NH1 ARG A   1       1.135  -9.258 -12.797  1.00 84.01           N  
ATOM     10  NH2 ARG A   1       0.098  -8.417 -10.934  1.00 84.01           N  
ATOM     11  CZ  ARG A   1       1.162  -8.480 -11.721  1.00 84.01           C  
ATOM     12  N   ILE A   2       6.901  -5.428  -9.516  1.00 84.55           N  
ATOM     13  CA  ILE A   2       6.997  -5.691  -8.085  1.00 84.55           C  
ATOM     14  C   ILE A   2       5.601  -5.905  -7.504  1.00 84.55           C  
ATOM     15  CB  ILE A   2       7.713  -4.538  -7.346  1.00 84.55           C  
ATOM     16  O   ILE A   2       4.731  -5.039  -7.626  1.00 84.55           O  
ATOM     17  CG1 ILE A   2       9.088  -4.275  -7.971  1.00 84.55           C  
ATOM     18  CG2 ILE A   2       7.842  -4.852  -5.852  1.00 84.55           C  
ATOM     19  CD1 ILE A   2       9.877  -3.167  -7.288  1.00 84.55           C  
ATOM     20  N   GLU A   3       5.378  -7.112  -6.936  1.00 86.15           N  
ATOM     21  CA  GLU A   3       4.096  -7.447  -6.323  1.00 86.15           C  
ATOM     22  C   GLU A   3       4.216  -7.529  -4.804  1.00 86.15           C  
ATOM     23  CB  GLU A   3       3.562  -8.768  -6.881  1.00 86.15           C  
ATOM     24  O   GLU A   3       5.051  -8.271  -4.281  1.00 86.15           O  
ATOM     25  CG  GLU A   3       3.278  -8.735  -8.376  1.00 86.15           C  
ATOM     26  CD  GLU A   3       2.796 -10.068  -8.925  1.00 86.15           C  
ATOM     27  OE1 GLU A   3       3.541 -10.710  -9.700  1.00 86.15           O  
ATOM     28  OE2 GLU A   3       1.665 -10.474  -8.578  1.00 86.15           O  
ATOM     29  N   VAL A   4       3.506  -6.617  -4.112  1.00 85.40           N  
ATOM     30  CA  VAL A   4       3.515  -6.631  -2.653  1.00 85.40           C  
ATOM     31  C   VAL A   4       2.126  -6.993  -2.130  1.00 85.40           C  
ATOM     32  CB  VAL A   4       3.964  -5.271  -2.075  1.00 85.40           C  
ATOM     33  O   VAL A   4       1.139  -6.337  -2.470  1.00 85.40           O  
ATOM     34  CG1 VAL A   4       4.053  -5.334  -0.551  1.00 85.40           C  
ATOM     35  CG2 VAL A   4       5.306  -4.854  -2.674  1.00 85.40           C  
ATOM     36  N   ARG A   5       2.085  -8.092  -1.407  1.00 82.70           N  
ATOM     37  CA  ARG A   5       0.835  -8.542  -0.802  1.00 82.70           C  
ATOM     38  C   ARG A   5       0.947  -8.584   0.718  1.00 82.70           C  
ATOM     39  CB  ARG A   5       0.444  -9.921  -1.337  1.00 82.70           C  
ATOM     40  O   ARG A   5       1.878  -9.183   1.261  1.00 82.70           O  
ATOM     41  CG  ARG A   5       0.117  -9.935  -2.822  1.00 82.70           C  
ATOM     42  CD  ARG A   5      -0.234 -11.334  -3.309  1.00 82.70           C  
ATOM     43  NE  ARG A   5      -0.561 -11.344  -4.732  1.00 82.70           N  
ATOM     44  NH1 ARG A   5      -0.906 -13.625  -4.848  1.00 82.70           N  
ATOM     45  NH2 ARG A   5      -1.154 -12.326  -6.721  1.00 82.70           N  
ATOM     46  CZ  ARG A   5      -0.873 -12.432  -5.430  1.00 82.70           C  
ATOM     47  N   VAL A   6       0.009  -7.827   1.382  1.00 76.74           N  
ATOM     48  CA  VAL A   6      -0.071  -7.924   2.835  1.00 76.74           C  
ATOM     49  C   VAL A   6      -1.424  -8.505   3.241  1.00 76.74           C  
ATOM     50  CB  VAL A   6       0.143  -6.551   3.509  1.00 76.74           C  
ATOM     51  O   VAL A   6      -2.461  -7.861   3.064  1.00 76.74           O  
ATOM     52  CG1 VAL A   6       0.148  -6.690   5.031  1.00 76.74           C  
ATOM     53  CG2 VAL A   6       1.445  -5.916   3.024  1.00 76.74           C  
ATOM     54  N   ASP A   7      -1.476  -9.808   3.358  1.00 72.90           N  
ATOM     55  CA  ASP A   7      -2.745 -10.437   3.709  1.00 72.90           C  
ATOM     56  C   ASP A   7      -2.580 -11.382   4.897  1.00 72.90           C  
ATOM     57  CB  ASP A   7      -3.320 -11.194   2.510  1.00 72.90           C  
ATOM     58  O   ASP A   7      -1.512 -11.969   5.085  1.00 72.90           O  
ATOM     59  CG  ASP A   7      -2.448 -12.357   2.070  1.00 72.90           C  
ATOM     60  OD1 ASP A   7      -2.642 -13.487   2.568  1.00 72.90           O  
ATOM     61  OD2 ASP A   7      -1.557 -12.140   1.220  1.00 72.90           O  
ATOM     62  N   ASN A   8      -3.603 -11.367   5.920  1.00 70.17           N  
ATOM     63  CA  ASN A   8      -3.794 -12.356   6.975  1.00 70.17           C  
ATOM     64  C   ASN A   8      -2.483 -12.676   7.687  1.00 70.17           C  
ATOM     65  CB  ASN A   8      -4.415 -13.634   6.406  1.00 70.17           C  
ATOM     66  O   ASN A   8      -2.140 -13.846   7.869  1.00 70.17           O  
ATOM     67  CG  ASN A   8      -5.867 -13.451   6.009  1.00 70.17           C  
ATOM     68  ND2 ASN A   8      -6.327 -14.254   5.057  1.00 70.17           N  
ATOM     69  OD1 ASN A   8      -6.569 -12.595   6.553  1.00 70.17           O  
ATOM     70  N   GLY A   9      -1.625 -11.634   7.950  1.00 75.20           N  
ATOM     71  CA  GLY A   9      -0.483 -11.873   8.817  1.00 75.20           C  
ATOM     72  C   GLY A   9       0.781 -12.225   8.057  1.00 75.20           C  
ATOM     73  O   GLY A   9       1.756 -12.696   8.646  1.00 75.20           O  
ATOM     74  N   ARG A  10       0.691 -12.011   6.665  1.00 88.09           N  
ATOM     75  CA  ARG A  10       1.844 -12.329   5.829  1.00 88.09           C  
ATOM     76  C   ARG A  10       2.121 -11.209   4.831  1.00 88.09           C  
ATOM     77  CB  ARG A  10       1.622 -13.648   5.086  1.00 88.09           C  
ATOM     78  O   ARG A  10       1.192 -10.634   4.261  1.00 88.09           O  
ATOM     79  CG  ARG A  10       1.603 -14.869   5.993  1.00 88.09           C  
ATOM     80  CD  ARG A  10       1.405 -16.155   5.202  1.00 88.09           C  
ATOM     81  NE  ARG A  10      -0.010 -16.459   5.013  1.00 88.09           N  
ATOM     82  NH1 ARG A  10       0.354 -18.343   3.727  1.00 88.09           N  
ATOM     83  NH2 ARG A  10      -1.785 -17.674   4.207  1.00 88.09           N  
ATOM     84  CZ  ARG A  10      -0.477 -17.492   4.316  1.00 88.09           C  
ATOM     85  N   VAL A  11       3.381 -10.879   4.751  1.00 89.12           N  
ATOM     86  CA  VAL A  11       3.854  -9.987   3.698  1.00 89.12           C  
ATOM     87  C   VAL A  11       4.540 -10.799   2.602  1.00 89.12           C  
ATOM     88  CB  VAL A  11       4.820  -8.916   4.252  1.00 89.12           C  
ATOM     89  O   VAL A  11       5.458 -11.576   2.879  1.00 89.12           O  
ATOM     90  CG1 VAL A  11       5.359  -8.039   3.123  1.00 89.12           C  
ATOM     91  CG2 VAL A  11       4.120  -8.063   5.308  1.00 89.12           C  
ATOM     92  N   ARG A  12       4.001 -10.676   1.391  1.00 91.59           N  
ATOM     93  CA  ARG A  12       4.603 -11.340   0.239  1.00 91.59           C  
ATOM     94  C   ARG A  12       5.097 -10.322  -0.783  1.00 91.59           C  
ATOM     95  CB  ARG A  12       3.603 -12.296  -0.414  1.00 91.59           C  
ATOM     96  O   ARG A  12       4.360  -9.412  -1.167  1.00 91.59           O  
ATOM     97  CG  ARG A  12       3.238 -13.491   0.452  1.00 91.59           C  
ATOM     98  CD  ARG A  12       2.228 -14.399  -0.236  1.00 91.59           C  
ATOM     99  NE  ARG A  12       0.905 -13.784  -0.298  1.00 91.59           N  
ATOM    100  NH1 ARG A  12      -0.104 -15.570  -1.361  1.00 91.59           N  
ATOM    101  NH2 ARG A  12      -1.327 -13.704  -0.833  1.00 91.59           N  
ATOM    102  CZ  ARG A  12      -0.172 -14.354  -0.830  1.00 91.59           C  
ATOM    103  N   VAL A  13       6.314 -10.472  -1.107  1.00 91.83           N  
ATOM    104  CA  VAL A  13       6.904  -9.595  -2.113  1.00 91.83           C  
ATOM    105  C   VAL A  13       7.491 -10.432  -3.247  1.00 91.83           C  
ATOM    106  CB  VAL A  13       7.993  -8.684  -1.503  1.00 91.83           C  
ATOM    107  O   VAL A  13       8.326 -11.309  -3.012  1.00 91.83           O  
ATOM    108  CG1 VAL A  13       8.559  -7.738  -2.560  1.00 91.83           C  
ATOM    109  CG2 VAL A  13       7.428  -7.896  -0.323  1.00 91.83           C  
ATOM    110  N   ARG A  14       6.964 -10.254  -4.420  1.00 92.76           N  
ATOM    111  CA  ARG A  14       7.515 -10.893  -5.610  1.00 92.76           C  
ATOM    112  C   ARG A  14       8.266  -9.886  -6.475  1.00 92.76           C  
ATOM    113  CB  ARG A  14       6.405 -11.559  -6.426  1.00 92.76           C  
ATOM    114  O   ARG A  14       7.737  -8.820  -6.796  1.00 92.76           O  
ATOM    115  CG  ARG A  14       6.910 -12.358  -7.617  1.00 92.76           C  
ATOM    116  CD  ARG A  14       5.776 -13.074  -8.338  1.00 92.76           C  
ATOM    117  NE  ARG A  14       6.256 -13.800  -9.510  1.00 92.76           N  
ATOM    118  NH1 ARG A  14       4.310 -15.007  -9.816  1.00 92.76           N  
ATOM    119  NH2 ARG A  14       6.084 -15.303 -11.238  1.00 92.76           N  
ATOM    120  CZ  ARG A  14       5.549 -14.702 -10.185  1.00 92.76           C  
ATOM    121  N   ASN A  15       9.545 -10.248  -6.733  1.00 91.91           N  
ATOM    122  CA  ASN A  15      10.375  -9.364  -7.544  1.00 91.91           C  
ATOM    123  C   ASN A  15      10.382  -9.790  -9.009  1.00 91.91           C  
ATOM    124  CB  ASN A  15      11.804  -9.317  -6.998  1.00 91.91           C  
ATOM    125  O   ASN A  15      11.061 -10.750  -9.378  1.00 91.91           O  
ATOM    126  CG  ASN A  15      12.693  -8.360  -7.767  1.00 91.91           C  
ATOM    127  ND2 ASN A  15      13.986  -8.383  -7.470  1.00 91.91           N  
ATOM    128  OD1 ASN A  15      12.220  -7.605  -8.621  1.00 91.91           O  
ATOM    129  N   GLY A  16       9.571  -9.070  -9.840  1.00 89.50           N  
ATOM    130  CA  GLY A  16       9.502  -9.355 -11.264  1.00 89.50           C  
ATOM    131  C   GLY A  16      10.461  -8.516 -12.087  1.00 89.50           C  
ATOM    132  O   GLY A  16      10.427  -8.555 -13.319  1.00 89.50           O  
ATOM    133  N   THR A  17      11.329  -7.785 -11.424  1.00 87.89           N  
ATOM    134  CA  THR A  17      12.301  -6.943 -12.112  1.00 87.89           C  
ATOM    135  C   THR A  17      13.558  -7.736 -12.454  1.00 87.89           C  
ATOM    136  CB  THR A  17      12.680  -5.717 -11.260  1.00 87.89           C  
ATOM    137  O   THR A  17      13.662  -8.919 -12.122  1.00 87.89           O  
ATOM    138  CG2 THR A  17      11.441  -5.051 -10.672  1.00 87.89           C  
ATOM    139  OG1 THR A  17      13.539  -6.132 -10.191  1.00 87.89           O  
ATOM    140  N   ASP A  18      14.520  -7.040 -13.209  1.00 91.23           N  
ATOM    141  CA  ASP A  18      15.766  -7.698 -13.590  1.00 91.23           C  
ATOM    142  C   ASP A  18      16.875  -7.398 -12.584  1.00 91.23           C  
ATOM    143  CB  ASP A  18      16.197  -7.262 -14.992  1.00 91.23           C  
ATOM    144  O   ASP A  18      18.045  -7.698 -12.833  1.00 91.23           O  
ATOM    145  CG  ASP A  18      16.382  -5.759 -15.116  1.00 91.23           C  
ATOM    146  OD1 ASP A  18      15.915  -5.012 -14.229  1.00 91.23           O  
ATOM    147  OD2 ASP A  18      16.997  -5.318 -16.110  1.00 91.23           O  
ATOM    148  N   ARG A  19      16.572  -6.763 -11.436  1.00 92.36           N  
ATOM    149  CA  ARG A  19      17.526  -6.426 -10.384  1.00 92.36           C  
ATOM    150  C   ARG A  19      17.011  -6.865  -9.018  1.00 92.36           C  
ATOM    151  CB  ARG A  19      17.812  -4.923 -10.379  1.00 92.36           C  
ATOM    152  O   ARG A  19      15.803  -7.019  -8.824  1.00 92.36           O  
ATOM    153  CG  ARG A  19      16.574  -4.061 -10.189  1.00 92.36           C  
ATOM    154  CD  ARG A  19      16.870  -2.588 -10.434  1.00 92.36           C  
ATOM    155  NE  ARG A  19      16.890  -2.272 -11.860  1.00 92.36           N  
ATOM    156  NH1 ARG A  19      17.693  -0.124 -11.583  1.00 92.36           N  
ATOM    157  NH2 ARG A  19      17.258  -0.928 -13.685  1.00 92.36           N  
ATOM    158  CZ  ARG A  19      17.280  -1.108 -12.373  1.00 92.36           C  
ATOM    159  N   PRO A  20      18.034  -7.083  -8.065  1.00 94.43           N  
ATOM    160  CA  PRO A  20      17.611  -7.414  -6.702  1.00 94.43           C  
ATOM    161  C   PRO A  20      16.883  -6.261  -6.014  1.00 94.43           C  
ATOM    162  CB  PRO A  20      18.929  -7.730  -5.991  1.00 94.43           C  
ATOM    163  O   PRO A  20      17.164  -5.093  -6.295  1.00 94.43           O  
ATOM    164  CG  PRO A  20      19.968  -6.984  -6.763  1.00 94.43           C  
ATOM    165  CD  PRO A  20      19.514  -6.873  -8.190  1.00 94.43           C  
ATOM    166  N   CYS A  21      15.870  -6.647  -5.249  1.00 94.93           N  
ATOM    167  CA  CYS A  21      15.146  -5.664  -4.452  1.00 94.93           C  
ATOM    168  C   CYS A  21      15.407  -5.869  -2.964  1.00 94.93           C  
ATOM    169  CB  CYS A  21      13.646  -5.746  -4.731  1.00 94.93           C  
ATOM    170  O   CYS A  21      15.505  -7.006  -2.498  1.00 94.93           O  
ATOM    171  SG  CYS A  21      13.196  -5.304  -6.424  1.00 94.93           S  
ATOM    172  N   ARG A  22      15.659  -4.720  -2.300  1.00 96.14           N  
ATOM    173  CA  ARG A  22      15.729  -4.767  -0.843  1.00 96.14           C  
ATOM    174  C   ARG A  22      14.367  -4.482  -0.220  1.00 96.14           C  
ATOM    175  CB  ARG A  22      16.763  -3.766  -0.322  1.00 96.14           C  
ATOM    176  O   ARG A  22      13.714  -3.495  -0.566  1.00 96.14           O  
ATOM    177  CG  ARG A  22      18.202  -4.150  -0.630  1.00 96.14           C  
ATOM    178  CD  ARG A  22      19.192  -3.297   0.149  1.00 96.14           C  
ATOM    179  NE  ARG A  22      20.565  -3.757  -0.040  1.00 96.14           N  
ATOM    180  NH1 ARG A  22      21.507  -2.174   1.355  1.00 96.14           N  
ATOM    181  NH2 ARG A  22      22.837  -3.712   0.296  1.00 96.14           N  
ATOM    182  CZ  ARG A  22      21.633  -3.213   0.538  1.00 96.14           C  
ATOM    183  N   VAL A  23      13.927  -5.427   0.570  1.00 95.33           N  
ATOM    184  CA  VAL A  23      12.620  -5.278   1.202  1.00 95.33           C  
ATOM    185  C   VAL A  23      12.790  -5.116   2.710  1.00 95.33           C  
ATOM    186  CB  VAL A  23      11.701  -6.483   0.895  1.00 95.33           C  
ATOM    187  O   VAL A  23      13.435  -5.941   3.361  1.00 95.33           O  
ATOM    188  CG1 VAL A  23      10.335  -6.302   1.555  1.00 95.33           C  
ATOM    189  CG2 VAL A  23      11.549  -6.667  -0.613  1.00 95.33           C  
ATOM    190  N   ARG A  24      12.248  -3.983   3.220  1.00 95.11           N  
ATOM    191  CA  ARG A  24      12.238  -3.705   4.653  1.00 95.11           C  
ATOM    192  C   ARG A  24      10.823  -3.785   5.216  1.00 95.11           C  
ATOM    193  CB  ARG A  24      12.838  -2.327   4.938  1.00 95.11           C  
ATOM    194  O   ARG A  24       9.915  -3.111   4.726  1.00 95.11           O  
ATOM    195  CG  ARG A  24      13.008  -2.023   6.418  1.00 95.11           C  
ATOM    196  CD  ARG A  24      13.676  -0.674   6.644  1.00 95.11           C  
ATOM    197  NE  ARG A  24      14.208  -0.121   5.401  1.00 95.11           N  
ATOM    198  NH1 ARG A  24      15.074   1.785   6.378  1.00 95.11           N  
ATOM    199  NH2 ARG A  24      15.300   1.443   4.123  1.00 95.11           N  
ATOM    200  CZ  ARG A  24      14.859   1.034   5.304  1.00 95.11           C  
ATOM    201  N   VAL A  25      10.621  -4.658   6.167  1.00 93.59           N  
ATOM    202  CA  VAL A  25       9.321  -4.817   6.809  1.00 93.59           C  
ATOM    203  C   VAL A  25       9.407  -4.376   8.268  1.00 93.59           C  
ATOM    204  CB  VAL A  25       8.818  -6.275   6.722  1.00 93.59           C  
ATOM    205  O   VAL A  25      10.191  -4.928   9.045  1.00 93.59           O  
ATOM    206  CG1 VAL A  25       7.424  -6.404   7.332  1.00 93.59           C  
ATOM    207  CG2 VAL A  25       8.816  -6.752   5.271  1.00 93.59           C  
ATOM    208  N   THR A  26       8.677  -3.305   8.587  1.00 92.03           N  
ATOM    209  CA  THR A  26       8.549  -2.838   9.963  1.00 92.03           C  
ATOM    210  C   THR A  26       7.145  -3.105  10.497  1.00 92.03           C  
ATOM    211  CB  THR A  26       8.866  -1.335  10.074  1.00 92.03           C  
ATOM    212  O   THR A  26       6.158  -2.646   9.919  1.00 92.03           O  
ATOM    213  CG2 THR A  26       8.807  -0.866  11.524  1.00 92.03           C  
ATOM    214  OG1 THR A  26      10.181  -1.090   9.558  1.00 92.03           O  
ATOM    215  N   ALA A  27       7.059  -3.961  11.503  1.00 88.66           N  
ATOM    216  CA  ALA A  27       5.794  -4.303  12.148  1.00 88.66           C  
ATOM    217  C   ALA A  27       5.977  -4.485  13.652  1.00 88.66           C  
ATOM    218  CB  ALA A  27       5.206  -5.570  11.530  1.00 88.66           C  
ATOM    219  O   ALA A  27       6.901  -5.173  14.093  1.00 88.66           O  
ATOM    220  N   GLY A  28       5.072  -3.779  14.521  1.00 82.14           N  
ATOM    221  CA  GLY A  28       5.116  -4.000  15.958  1.00 82.14           C  
ATOM    222  C   GLY A  28       6.443  -3.611  16.581  1.00 82.14           C  
ATOM    223  O   GLY A  28       6.903  -4.253  17.527  1.00 82.14           O  
ATOM    224  N   GLY A  29       7.218  -2.545  15.903  1.00 82.72           N  
ATOM    225  CA  GLY A  29       8.458  -2.031  16.463  1.00 82.72           C  
ATOM    226  C   GLY A  29       9.679  -2.824  16.038  1.00 82.72           C  
ATOM    227  O   GLY A  29      10.806  -2.482  16.401  1.00 82.72           O  
ATOM    228  N   GLU A  30       9.495  -3.891  15.304  1.00 89.19           N  
ATOM    229  CA  GLU A  30      10.570  -4.713  14.756  1.00 89.19           C  
ATOM    230  C   GLU A  30      10.761  -4.449  13.265  1.00 89.19           C  
ATOM    231  CB  GLU A  30      10.286  -6.198  14.995  1.00 89.19           C  
ATOM    232  O   GLU A  30       9.787  -4.284  12.528  1.00 89.19           O  
ATOM    233  CG  GLU A  30      10.293  -6.597  16.464  1.00 89.19           C  
ATOM    234  CD  GLU A  30      10.075  -8.086  16.682  1.00 89.19           C  
ATOM    235  OE1 GLU A  30      10.799  -8.691  17.505  1.00 89.19           O  
ATOM    236  OE2 GLU A  30       9.174  -8.652  16.024  1.00 89.19           O  
ATOM    237  N   THR A  31      12.071  -4.344  12.930  1.00 92.19           N  
ATOM    238  CA  THR A  31      12.412  -4.151  11.525  1.00 92.19           C  
ATOM    239  C   THR A  31      13.223  -5.331  10.998  1.00 92.19           C  
ATOM    240  CB  THR A  31      13.204  -2.847  11.317  1.00 92.19           C  
ATOM    241  O   THR A  31      14.212  -5.736  11.613  1.00 92.19           O  
ATOM    242  CG2 THR A  31      13.556  -2.646   9.846  1.00 92.19           C  
ATOM    243  OG1 THR A  31      12.414  -1.738  11.763  1.00 92.19           O  
ATOM    244  N   ARG A  32      12.704  -5.895   9.905  1.00 94.04           N  
ATOM    245  CA  ARG A  32      13.434  -6.952   9.213  1.00 94.04           C  
ATOM    246  C   ARG A  32      13.752  -6.548   7.777  1.00 94.04           C  
ATOM    247  CB  ARG A  32      12.632  -8.256   9.225  1.00 94.04           C  
ATOM    248  O   ARG A  32      12.924  -5.934   7.102  1.00 94.04           O  
ATOM    249  CG  ARG A  32      12.382  -8.812  10.618  1.00 94.04           C  
ATOM    250  CD  ARG A  32      11.551 -10.087  10.575  1.00 94.04           C  
ATOM    251  NE  ARG A  32      10.130  -9.799  10.404  1.00 94.04           N  
ATOM    252  NH1 ARG A  32       9.446 -11.995  10.623  1.00 94.04           N  
ATOM    253  NH2 ARG A  32       7.902 -10.339  10.265  1.00 94.04           N  
ATOM    254  CZ  ARG A  32       9.163 -10.711  10.431  1.00 94.04           C  
ATOM    255  N   GLU A  33      14.960  -6.907   7.342  1.00 95.82           N  
ATOM    256  CA  GLU A  33      15.400  -6.582   5.988  1.00 95.82           C  
ATOM    257  C   GLU A  33      15.711  -7.845   5.191  1.00 95.82           C  
ATOM    258  CB  GLU A  33      16.627  -5.667   6.026  1.00 95.82           C  
ATOM    259  O   GLU A  33      16.310  -8.785   5.717  1.00 95.82           O  
ATOM    260  CG  GLU A  33      16.347  -4.286   6.601  1.00 95.82           C  
ATOM    261  CD  GLU A  33      17.556  -3.365   6.564  1.00 95.82           C  
ATOM    262  OE1 GLU A  33      17.428  -2.180   6.947  1.00 95.82           O  
ATOM    263  OE2 GLU A  33      18.640  -3.831   6.147  1.00 95.82           O  
ATOM    264  N   TYR A  34      15.237  -7.812   3.890  1.00 96.20           N  
ATOM    265  CA  TYR A  34      15.424  -8.969   3.022  1.00 96.20           C  
ATOM    266  C   TYR A  34      15.876  -8.541   1.632  1.00 96.20           C  
ATOM    267  CB  TYR A  34      14.130  -9.782   2.923  1.00 96.20           C  
ATOM    268  O   TYR A  34      15.538  -7.448   1.171  1.00 96.20           O  
ATOM    269  CG  TYR A  34      13.543 -10.154   4.263  1.00 96.20           C  
ATOM    270  CD1 TYR A  34      13.881 -11.354   4.885  1.00 96.20           C  
ATOM    271  CD2 TYR A  34      12.649  -9.307   4.910  1.00 96.20           C  
ATOM    272  CE1 TYR A  34      13.341 -11.702   6.119  1.00 96.20           C  
ATOM    273  CE2 TYR A  34      12.102  -9.645   6.144  1.00 96.20           C  
ATOM    274  OH  TYR A  34      11.917 -11.182   7.961  1.00 96.20           O  
ATOM    275  CZ  TYR A  34      12.454 -10.842   6.739  1.00 96.20           C  
ATOM    276  N   THR A  35      16.754  -9.450   1.086  1.00 95.89           N  
ATOM    277  CA  THR A  35      17.037  -9.284  -0.336  1.00 95.89           C  
ATOM    278  C   THR A  35      16.169 -10.219  -1.173  1.00 95.89           C  
ATOM    279  CB  THR A  35      18.523  -9.546  -0.644  1.00 95.89           C  
ATOM    280  O   THR A  35      16.128 -11.426  -0.924  1.00 95.89           O  
ATOM    281  CG2 THR A  35      18.814  -9.381  -2.132  1.00 95.89           C  
ATOM    282  OG1 THR A  35      19.329  -8.620   0.095  1.00 95.89           O  
ATOM    283  N   VAL A  36      15.390  -9.707  -2.152  1.00 95.65           N  
ATOM    284  CA  VAL A  36      14.568 -10.498  -3.063  1.00 95.65           C  
ATOM    285  C   VAL A  36      15.177 -10.471  -4.463  1.00 95.65           C  
ATOM    286  CB  VAL A  36      13.112  -9.983  -3.105  1.00 95.65           C  
ATOM    287  O   VAL A  36      15.239  -9.416  -5.099  1.00 95.65           O  
ATOM    288  CG1 VAL A  36      12.231 -10.923  -3.927  1.00 95.65           C  
ATOM    289  CG2 VAL A  36      12.560  -9.831  -1.689  1.00 95.65           C  
ATOM    290  N   ASN A  37      15.710 -11.625  -4.865  1.00 95.49           N  
ATOM    291  CA  ASN A  37      16.338 -11.722  -6.179  1.00 95.49           C  
ATOM    292  C   ASN A  37      15.298 -11.753  -7.296  1.00 95.49           C  
ATOM    293  CB  ASN A  37      17.235 -12.959  -6.255  1.00 95.49           C  
ATOM    294  O   ASN A  37      14.134 -12.079  -7.057  1.00 95.49           O  
ATOM    295  CG  ASN A  37      18.417 -12.882  -5.309  1.00 95.49           C  
ATOM    296  ND2 ASN A  37      18.675 -13.970  -4.592  1.00 95.49           N  
ATOM    297  OD1 ASN A  37      19.092 -11.853  -5.222  1.00 95.49           O  
ATOM    298  N   PRO A  38      15.755 -11.365  -8.520  1.00 94.76           N  
ATOM    299  CA  PRO A  38      14.852 -11.424  -9.671  1.00 94.76           C  
ATOM    300  C   PRO A  38      14.192 -12.791  -9.834  1.00 94.76           C  
ATOM    301  CB  PRO A  38      15.770 -11.116 -10.856  1.00 94.76           C  
ATOM    302  O   PRO A  38      14.869 -13.820  -9.762  1.00 94.76           O  
ATOM    303  CG  PRO A  38      16.873 -10.288 -10.280  1.00 94.76           C  
ATOM    304  CD  PRO A  38      17.181 -10.796  -8.901  1.00 94.76           C  
ATOM    305  N   GLY A  39      12.826 -12.766  -9.999  1.00 92.82           N  
ATOM    306  CA  GLY A  39      12.090 -13.998 -10.238  1.00 92.82           C  
ATOM    307  C   GLY A  39      11.762 -14.754  -8.965  1.00 92.82           C  
ATOM    308  O   GLY A  39      11.188 -15.844  -9.015  1.00 92.82           O  
ATOM    309  N   THR A  40      12.221 -14.168  -7.738  1.00 95.10           N  
ATOM    310  CA  THR A  40      11.976 -14.842  -6.468  1.00 95.10           C  
ATOM    311  C   THR A  40      10.887 -14.124  -5.676  1.00 95.10           C  
ATOM    312  CB  THR A  40      13.260 -14.926  -5.622  1.00 95.10           C  
ATOM    313  O   THR A  40      10.504 -13.002  -6.013  1.00 95.10           O  
ATOM    314  CG2 THR A  40      14.384 -15.609  -6.394  1.00 95.10           C  
ATOM    315  OG1 THR A  40      13.676 -13.602  -5.265  1.00 95.10           O  
ATOM    316  N   GLU A  41      10.469 -14.845  -4.663  1.00 94.30           N  
ATOM    317  CA  GLU A  41       9.414 -14.321  -3.801  1.00 94.30           C  
ATOM    318  C   GLU A  41       9.833 -14.352  -2.334  1.00 94.30           C  
ATOM    319  CB  GLU A  41       8.118 -15.113  -3.995  1.00 94.30           C  
ATOM    320  O   GLU A  41      10.493 -15.295  -1.892  1.00 94.30           O  
ATOM    321  CG  GLU A  41       6.955 -14.605  -3.156  1.00 94.30           C  
ATOM    322  CD  GLU A  41       5.684 -15.419  -3.337  1.00 94.30           C  
ATOM    323  OE1 GLU A  41       5.436 -16.346  -2.532  1.00 94.30           O  
ATOM    324  OE2 GLU A  41       4.930 -15.129  -4.292  1.00 94.30           O  
ATOM    325  N   LEU A  42       9.537 -13.307  -1.623  1.00 94.70           N  
ATOM    326  CA  LEU A  42       9.741 -13.193  -0.183  1.00 94.70           C  
ATOM    327  C   LEU A  42       8.423 -13.347   0.567  1.00 94.70           C  
ATOM    328  CB  LEU A  42      10.385 -11.848   0.162  1.00 94.70           C  
ATOM    329  O   LEU A  42       7.413 -12.753   0.184  1.00 94.70           O  
ATOM    330  CG  LEU A  42      10.483 -11.505   1.650  1.00 94.70           C  
ATOM    331  CD1 LEU A  42      11.529 -12.384   2.328  1.00 94.70           C  
ATOM    332  CD2 LEU A  42      10.814 -10.028   1.838  1.00 94.70           C  
ATOM    333  N   GLU A  43       8.443 -14.129   1.594  1.00 93.58           N  
ATOM    334  CA  GLU A  43       7.298 -14.262   2.489  1.00 93.58           C  
ATOM    335  C   GLU A  43       7.699 -14.010   3.939  1.00 93.58           C  
ATOM    336  CB  GLU A  43       6.667 -15.651   2.352  1.00 93.58           C  
ATOM    337  O   GLU A  43       8.613 -14.655   4.458  1.00 93.58           O  
ATOM    338  CG  GLU A  43       5.359 -15.809   3.112  1.00 93.58           C  
ATOM    339  CD  GLU A  43       4.713 -17.172   2.917  1.00 93.58           C  
ATOM    340  OE1 GLU A  43       4.766 -18.008   3.847  1.00 93.58           O  
ATOM    341  OE2 GLU A  43       4.150 -17.405   1.824  1.00 93.58           O  
ATOM    342  N   VAL A  44       6.997 -13.043   4.591  1.00 91.75           N  
ATOM    343  CA  VAL A  44       7.270 -12.685   5.979  1.00 91.75           C  
ATOM    344  C   VAL A  44       5.995 -12.821   6.808  1.00 91.75           C  
ATOM    345  CB  VAL A  44       7.830 -11.249   6.095  1.00 91.75           C  
ATOM    346  O   VAL A  44       4.957 -12.254   6.460  1.00 91.75           O  
ATOM    347  CG1 VAL A  44       8.162 -10.915   7.548  1.00 91.75           C  
ATOM    348  CG2 VAL A  44       9.064 -11.085   5.210  1.00 91.75           C  
ATOM    349  N   GLU A  45       6.129 -13.614   7.788  1.00 90.93           N  
ATOM    350  CA  GLU A  45       4.979 -13.788   8.671  1.00 90.93           C  
ATOM    351  C   GLU A  45       4.925 -12.689   9.729  1.00 90.93           C  
ATOM    352  CB  GLU A  45       5.019 -15.163   9.342  1.00 90.93           C  
ATOM    353  O   GLU A  45       5.950 -12.332  10.313  1.00 90.93           O  
ATOM    354  CG  GLU A  45       4.771 -16.321   8.387  1.00 90.93           C  
ATOM    355  CD  GLU A  45       4.674 -17.667   9.087  1.00 90.93           C  
ATOM    356  OE1 GLU A  45       3.738 -18.442   8.786  1.00 90.93           O  
ATOM    357  OE2 GLU A  45       5.541 -17.948   9.945  1.00 90.93           O  
ATOM    358  N   LEU A  46       3.601 -12.123   9.914  1.00 88.25           N  
ATOM    359  CA  LEU A  46       3.390 -11.116  10.948  1.00 88.25           C  
ATOM    360  C   LEU A  46       2.576 -11.686  12.104  1.00 88.25           C  
ATOM    361  CB  LEU A  46       2.682  -9.889  10.366  1.00 88.25           C  
ATOM    362  O   LEU A  46       1.663 -12.486  11.891  1.00 88.25           O  
ATOM    363  CG  LEU A  46       3.395  -9.177   9.216  1.00 88.25           C  
ATOM    364  CD1 LEU A  46       2.507  -8.078   8.641  1.00 88.25           C  
ATOM    365  CD2 LEU A  46       4.727  -8.603   9.686  1.00 88.25           C  
ATOM    366  N   SER A  47       3.050 -11.451  13.296  1.00 87.17           N  
ATOM    367  CA  SER A  47       2.215 -11.807  14.438  1.00 87.17           C  
ATOM    368  C   SER A  47       0.929 -10.987  14.460  1.00 87.17           C  
ATOM    369  CB  SER A  47       2.981 -11.603  15.746  1.00 87.17           C  
ATOM    370  O   SER A  47       0.842  -9.942  13.812  1.00 87.17           O  
ATOM    371  OG  SER A  47       3.230 -10.226  15.974  1.00 87.17           O  
ATOM    372  N   PRO A  48      -0.114 -11.476  15.102  1.00 81.70           N  
ATOM    373  CA  PRO A  48      -1.388 -10.762  15.224  1.00 81.70           C  
ATOM    374  C   PRO A  48      -1.210  -9.306  15.648  1.00 81.70           C  
ATOM    375  CB  PRO A  48      -2.135 -11.556  16.299  1.00 81.70           C  
ATOM    376  O   PRO A  48      -1.935  -8.428  15.172  1.00 81.70           O  
ATOM    377  CG  PRO A  48      -1.601 -12.947  16.187  1.00 81.70           C  
ATOM    378  CD  PRO A  48      -0.139 -12.872  15.851  1.00 81.70           C  
ATOM    379  N   GLU A  49      -0.260  -9.106  16.526  1.00 77.49           N  
ATOM    380  CA  GLU A  49       0.018  -7.762  17.025  1.00 77.49           C  
ATOM    381  C   GLU A  49       0.696  -6.907  15.957  1.00 77.49           C  
ATOM    382  CB  GLU A  49       0.890  -7.824  18.281  1.00 77.49           C  
ATOM    383  O   GLU A  49       0.469  -5.697  15.888  1.00 77.49           O  
ATOM    384  CG  GLU A  49       0.188  -8.429  19.488  1.00 77.49           C  
ATOM    385  CD  GLU A  49       1.072  -8.500  20.723  1.00 77.49           C  
ATOM    386  OE1 GLU A  49       0.540  -8.685  21.841  1.00 77.49           O  
ATOM    387  OE2 GLU A  49       2.307  -8.369  20.572  1.00 77.49           O  
ATOM    388  N   GLN A  50       1.415  -7.528  14.974  1.00 84.36           N  
ATOM    389  CA  GLN A  50       2.161  -6.857  13.915  1.00 84.36           C  
ATOM    390  C   GLN A  50       1.267  -6.561  12.714  1.00 84.36           C  
ATOM    391  CB  GLN A  50       3.359  -7.703  13.483  1.00 84.36           C  
ATOM    392  O   GLN A  50       1.551  -5.653  11.931  1.00 84.36           O  
ATOM    393  CG  GLN A  50       4.462  -7.789  14.529  1.00 84.36           C  
ATOM    394  CD  GLN A  50       5.559  -8.765  14.148  1.00 84.36           C  
ATOM    395  NE2 GLN A  50       6.790  -8.457  14.542  1.00 84.36           N  
ATOM    396  OE1 GLN A  50       5.302  -9.788  13.505  1.00 84.36           O  
ATOM    397  N   GLN A  51       0.109  -7.205  12.658  1.00 79.45           N  
ATOM    398  CA  GLN A  51      -0.779  -7.161  11.502  1.00 79.45           C  
ATOM    399  C   GLN A  51      -1.547  -5.843  11.448  1.00 79.45           C  
ATOM    400  CB  GLN A  51      -1.757  -8.337  11.530  1.00 79.45           C  
ATOM    401  O   GLN A  51      -2.007  -5.430  10.381  1.00 79.45           O  
ATOM    402  CG  GLN A  51      -1.100  -9.689  11.286  1.00 79.45           C  
ATOM    403  CD  GLN A  51      -2.075 -10.845  11.401  1.00 79.45           C  
ATOM    404  NE2 GLN A  51      -1.547 -12.052  11.573  1.00 79.45           N  
ATOM    405  OE1 GLN A  51      -3.294 -10.655  11.336  1.00 79.45           O  
ATOM    406  N   ASN A  52      -1.531  -5.101  12.547  1.00 77.95           N  
ATOM    407  CA  ASN A  52      -2.339  -3.891  12.646  1.00 77.95           C  
ATOM    408  C   ASN A  52      -1.516  -2.641  12.348  1.00 77.95           C  
ATOM    409  CB  ASN A  52      -2.981  -3.786  14.032  1.00 77.95           C  
ATOM    410  O   ASN A  52      -2.071  -1.587  12.035  1.00 77.95           O  
ATOM    411  CG  ASN A  52      -4.046  -4.839  14.263  1.00 77.95           C  
ATOM    412  ND2 ASN A  52      -4.097  -5.375  15.476  1.00 77.95           N  
ATOM    413  OD1 ASN A  52      -4.817  -5.169  13.358  1.00 77.95           O  
ATOM    414  N   ASN A  53      -0.245  -2.857  12.270  1.00 86.32           N  
ATOM    415  CA  ASN A  53       0.686  -1.765  12.002  1.00 86.32           C  
ATOM    416  C   ASN A  53       1.950  -2.264  11.307  1.00 86.32           C  
ATOM    417  CB  ASN A  53       1.045  -1.035  13.298  1.00 86.32           C  
ATOM    418  O   ASN A  53       2.840  -2.819  11.953  1.00 86.32           O  
ATOM    419  CG  ASN A  53      -0.155  -0.375  13.948  1.00 86.32           C  
ATOM    420  ND2 ASN A  53      -0.541  -0.868  15.119  1.00 86.32           N  
ATOM    421  OD1 ASN A  53      -0.732   0.569  13.401  1.00 86.32           O  
ATOM    422  N   ALA A  54       1.947  -2.180  10.030  1.00 88.85           N  
ATOM    423  CA  ALA A  54       3.109  -2.661   9.287  1.00 88.85           C  
ATOM    424  C   ALA A  54       3.429  -1.740   8.113  1.00 88.85           C  
ATOM    425  CB  ALA A  54       2.872  -4.086   8.792  1.00 88.85           C  
ATOM    426  O   ALA A  54       2.529  -1.126   7.534  1.00 88.85           O  
ATOM    427  N   VAL A  55       4.642  -1.544   7.890  1.00 91.19           N  
ATOM    428  CA  VAL A  55       5.096  -0.811   6.713  1.00 91.19           C  
ATOM    429  C   VAL A  55       6.117  -1.647   5.945  1.00 91.19           C  
ATOM    430  CB  VAL A  55       5.705   0.556   7.096  1.00 91.19           C  
ATOM    431  O   VAL A  55       6.985  -2.285   6.547  1.00 91.19           O  
ATOM    432  CG1 VAL A  55       6.901   0.372   8.029  1.00 91.19           C  
ATOM    433  CG2 VAL A  55       6.115   1.327   5.842  1.00 91.19           C  
ATOM    434  N   VAL A  56       5.894  -1.788   4.630  1.00 92.47           N  
ATOM    435  CA  VAL A  56       6.785  -2.515   3.732  1.00 92.47           C  
ATOM    436  C   VAL A  56       7.452  -1.540   2.765  1.00 92.47           C  
ATOM    437  CB  VAL A  56       6.030  -3.612   2.948  1.00 92.47           C  
ATOM    438  O   VAL A  56       6.770  -0.825   2.026  1.00 92.47           O  
ATOM    439  CG1 VAL A  56       6.997  -4.422   2.086  1.00 92.47           C  
ATOM    440  CG2 VAL A  56       5.272  -4.527   3.908  1.00 92.47           C  
ATOM    441  N   VAL A  57       8.733  -1.470   2.834  1.00 94.00           N  
ATOM    442  CA  VAL A  57       9.510  -0.630   1.930  1.00 94.00           C  
ATOM    443  C   VAL A  57      10.271  -1.505   0.937  1.00 94.00           C  
ATOM    444  CB  VAL A  57      10.493   0.278   2.702  1.00 94.00           C  
ATOM    445  O   VAL A  57      11.046  -2.378   1.335  1.00 94.00           O  
ATOM    446  CG1 VAL A  57      11.264   1.180   1.740  1.00 94.00           C  
ATOM    447  CG2 VAL A  57       9.745   1.113   3.739  1.00 94.00           C  
ATOM    448  N   VAL A  58       9.986  -1.311  -0.336  1.00 93.42           N  
ATOM    449  CA  VAL A  58      10.671  -2.051  -1.391  1.00 93.42           C  
ATOM    450  C   VAL A  58      11.602  -1.115  -2.159  1.00 93.42           C  
ATOM    451  CB  VAL A  58       9.669  -2.719  -2.359  1.00 93.42           C  
ATOM    452  O   VAL A  58      11.174  -0.065  -2.644  1.00 93.42           O  
ATOM    453  CG1 VAL A  58      10.404  -3.562  -3.400  1.00 93.42           C  
ATOM    454  CG2 VAL A  58       8.667  -3.573  -1.584  1.00 93.42           C  
ATOM    455  N   HIS A  59      12.816  -1.466  -2.179  1.00 92.91           N  
ATOM    456  CA  HIS A  59      13.858  -0.706  -2.861  1.00 92.91           C  
ATOM    457  C   HIS A  59      14.522  -1.538  -3.953  1.00 92.91           C  
ATOM    458  CB  HIS A  59      14.907  -0.219  -1.860  1.00 92.91           C  
ATOM    459  O   HIS A  59      15.169  -2.547  -3.663  1.00 92.91           O  
ATOM    460  CG  HIS A  59      16.052   0.505  -2.495  1.00 92.91           C  
ATOM    461  CD2 HIS A  59      16.074   1.536  -3.372  1.00 92.91           C  
ATOM    462  ND1 HIS A  59      17.368   0.181  -2.246  1.00 92.91           N  
ATOM    463  CE1 HIS A  59      18.152   0.985  -2.944  1.00 92.91           C  
ATOM    464  NE2 HIS A  59      17.392   1.816  -3.636  1.00 92.91           N  
ATOM    465  N   CYS A  60      14.253  -1.239  -5.246  1.00 90.62           N  
ATOM    466  CA  CYS A  60      14.879  -1.881  -6.396  1.00 90.62           C  
ATOM    467  C   CYS A  60      15.709  -0.882  -7.193  1.00 90.62           C  
ATOM    468  CB  CYS A  60      13.821  -2.514  -7.299  1.00 90.62           C  
ATOM    469  O   CYS A  60      15.159  -0.022  -7.883  1.00 90.62           O  
ATOM    470  SG  CYS A  60      12.749  -3.692  -6.448  1.00 90.62           S  
ATOM    471  N   GLY A  61      17.111  -0.916  -7.068  1.00 87.95           N  
ATOM    472  CA  GLY A  61      17.918   0.137  -7.664  1.00 87.95           C  
ATOM    473  C   GLY A  61      17.835   1.451  -6.911  1.00 87.95           C  
ATOM    474  O   GLY A  61      18.092   1.500  -5.706  1.00 87.95           O  
ATOM    475  N   ASN A  62      17.267   2.573  -7.494  1.00 86.60           N  
ATOM    476  CA  ASN A  62      17.155   3.889  -6.874  1.00 86.60           C  
ATOM    477  C   ASN A  62      15.704   4.238  -6.557  1.00 86.60           C  
ATOM    478  CB  ASN A  62      17.774   4.961  -7.774  1.00 86.60           C  
ATOM    479  O   ASN A  62      15.399   5.376  -6.196  1.00 86.60           O  
ATOM    480  CG  ASN A  62      19.275   4.805  -7.920  1.00 86.60           C  
ATOM    481  ND2 ASN A  62      19.778   5.020  -9.130  1.00 86.60           N  
ATOM    482  OD1 ASN A  62      19.976   4.493  -6.954  1.00 86.60           O  
ATOM    483  N   GLU A  63      14.897   3.217  -6.709  1.00 89.88           N  
ATOM    484  CA  GLU A  63      13.473   3.509  -6.571  1.00 89.88           C  
ATOM    485  C   GLU A  63      12.905   2.894  -5.295  1.00 89.88           C  
ATOM    486  CB  GLU A  63      12.699   3.000  -7.790  1.00 89.88           C  
ATOM    487  O   GLU A  63      13.189   1.737  -4.978  1.00 89.88           O  
ATOM    488  CG  GLU A  63      13.158   3.608  -9.108  1.00 89.88           C  
ATOM    489  CD  GLU A  63      12.388   3.085 -10.310  1.00 89.88           C  
ATOM    490  OE1 GLU A  63      11.917   3.904 -11.132  1.00 89.88           O  
ATOM    491  OE2 GLU A  63      12.254   1.847 -10.431  1.00 89.88           O  
ATOM    492  N   TYR A  64      12.099   3.753  -4.574  1.00 92.26           N  
ATOM    493  CA  TYR A  64      11.475   3.317  -3.330  1.00 92.26           C  
ATOM    494  C   TYR A  64       9.963   3.205  -3.487  1.00 92.26           C  
ATOM    495  CB  TYR A  64      11.811   4.285  -2.191  1.00 92.26           C  
ATOM    496  O   TYR A  64       9.323   4.102  -4.041  1.00 92.26           O  
ATOM    497  CG  TYR A  64      13.257   4.236  -1.760  1.00 92.26           C  
ATOM    498  CD1 TYR A  64      13.666   3.402  -0.722  1.00 92.26           C  
ATOM    499  CD2 TYR A  64      14.215   5.024  -2.388  1.00 92.26           C  
ATOM    500  CE1 TYR A  64      14.997   3.355  -0.319  1.00 92.26           C  
ATOM    501  CE2 TYR A  64      15.549   4.985  -1.994  1.00 92.26           C  
ATOM    502  OH  TYR A  64      17.248   4.106  -0.566  1.00 92.26           O  
ATOM    503  CZ  TYR A  64      15.929   4.149  -0.961  1.00 92.26           C  
ATOM    504  N   TYR A  65       9.402   2.119  -3.052  1.00 91.61           N  
ATOM    505  CA  TYR A  65       7.965   1.890  -2.960  1.00 91.61           C  
ATOM    506  C   TYR A  65       7.552   1.577  -1.527  1.00 91.61           C  
ATOM    507  CB  TYR A  65       7.543   0.745  -3.886  1.00 91.61           C  
ATOM    508  O   TYR A  65       8.109   0.675  -0.897  1.00 91.61           O  
ATOM    509  CG  TYR A  65       8.084   0.869  -5.290  1.00 91.61           C  
ATOM    510  CD1 TYR A  65       7.401   1.603  -6.258  1.00 91.61           C  
ATOM    511  CD2 TYR A  65       9.276   0.252  -5.652  1.00 91.61           C  
ATOM    512  CE1 TYR A  65       7.895   1.718  -7.553  1.00 91.61           C  
ATOM    513  CE2 TYR A  65       9.779   0.361  -6.944  1.00 91.61           C  
ATOM    514  OH  TYR A  65       9.575   1.206  -9.167  1.00 91.61           O  
ATOM    515  CZ  TYR A  65       9.082   1.095  -7.886  1.00 91.61           C  
ATOM    516  N   VAL A  66       6.611   2.310  -1.025  1.00 93.43           N  
ATOM    517  CA  VAL A  66       6.253   2.171   0.383  1.00 93.43           C  
ATOM    518  C   VAL A  66       4.784   1.772   0.505  1.00 93.43           C  
ATOM    519  CB  VAL A  66       6.518   3.476   1.168  1.00 93.43           C  
ATOM    520  O   VAL A  66       3.911   2.402  -0.097  1.00 93.43           O  
ATOM    521  CG1 VAL A  66       6.152   3.303   2.641  1.00 93.43           C  
ATOM    522  CG2 VAL A  66       7.979   3.898   1.022  1.00 93.43           C  
ATOM    523  N   PHE A  67       4.489   0.737   1.289  1.00 92.01           N  
ATOM    524  CA  PHE A  67       3.150   0.228   1.566  1.00 92.01           C  
ATOM    525  C   PHE A  67       2.883   0.196   3.066  1.00 92.01           C  
ATOM    526  CB  PHE A  67       2.973  -1.172   0.971  1.00 92.01           C  
ATOM    527  O   PHE A  67       3.592  -0.481   3.814  1.00 92.01           O  
ATOM    528  CG  PHE A  67       3.306  -1.256  -0.494  1.00 92.01           C  
ATOM    529  CD1 PHE A  67       2.317  -1.096  -1.457  1.00 92.01           C  
ATOM    530  CD2 PHE A  67       4.610  -1.495  -0.909  1.00 92.01           C  
ATOM    531  CE1 PHE A  67       2.623  -1.173  -2.814  1.00 92.01           C  
ATOM    532  CE2 PHE A  67       4.924  -1.574  -2.263  1.00 92.01           C  
ATOM    533  CZ  PHE A  67       3.929  -1.413  -3.213  1.00 92.01           C  
ATOM    534  N   ILE A  68       1.891   0.979   3.462  1.00 90.27           N  
ATOM    535  CA  ILE A  68       1.627   1.138   4.887  1.00 90.27           C  
ATOM    536  C   ILE A  68       0.265   0.539   5.229  1.00 90.27           C  
ATOM    537  CB  ILE A  68       1.680   2.624   5.309  1.00 90.27           C  
ATOM    538  O   ILE A  68      -0.739   0.856   4.587  1.00 90.27           O  
ATOM    539  CG1 ILE A  68       3.065   3.212   5.019  1.00 90.27           C  
ATOM    540  CG2 ILE A  68       1.319   2.778   6.790  1.00 90.27           C  
ATOM    541  CD1 ILE A  68       3.150   4.720   5.209  1.00 90.27           C  
ATOM    542  N   LEU A  69       0.293  -0.361   6.159  1.00 87.51           N  
ATOM    543  CA  LEU A  69      -0.912  -0.828   6.835  1.00 87.51           C  
ATOM    544  C   LEU A  69      -0.924  -0.383   8.294  1.00 87.51           C  
ATOM    545  CB  LEU A  69      -1.015  -2.354   6.754  1.00 87.51           C  
ATOM    546  O   LEU A  69      -0.073  -0.802   9.082  1.00 87.51           O  
ATOM    547  CG  LEU A  69      -2.245  -2.986   7.409  1.00 87.51           C  
ATOM    548  CD1 LEU A  69      -3.504  -2.632   6.624  1.00 87.51           C  
ATOM    549  CD2 LEU A  69      -2.079  -4.498   7.510  1.00 87.51           C  
ATOM    550  N   ALA A  70      -1.846   0.523   8.593  1.00 86.19           N  
ATOM    551  CA  ALA A  70      -1.860   1.052   9.954  1.00 86.19           C  
ATOM    552  C   ALA A  70      -3.288   1.173  10.481  1.00 86.19           C  
ATOM    553  CB  ALA A  70      -1.161   2.408  10.006  1.00 86.19           C  
ATOM    554  O   ALA A  70      -4.206   1.510   9.730  1.00 86.19           O  
ATOM    555  N   THR A  71      -3.619   0.754  11.691  1.00 83.06           N  
ATOM    556  CA  THR A  71      -4.888   0.970  12.376  1.00 83.06           C  
ATOM    557  C   THR A  71      -4.792   2.154  13.334  1.00 83.06           C  
ATOM    558  CB  THR A  71      -5.324  -0.287  13.152  1.00 83.06           C  
ATOM    559  O   THR A  71      -5.810   2.734  13.716  1.00 83.06           O  
ATOM    560  CG2 THR A  71      -5.599  -1.451  12.205  1.00 83.06           C  
ATOM    561  OG1 THR A  71      -4.285  -0.663  14.064  1.00 83.06           O  
ATOM    562  N   ASP A  72      -3.600   2.573  13.655  1.00 85.83           N  
ATOM    563  CA  ASP A  72      -3.282   3.699  14.528  1.00 85.83           C  
ATOM    564  C   ASP A  72      -2.802   4.902  13.720  1.00 85.83           C  
ATOM    565  CB  ASP A  72      -2.222   3.298  15.556  1.00 85.83           C  
ATOM    566  O   ASP A  72      -1.840   4.799  12.956  1.00 85.83           O  
ATOM    567  CG  ASP A  72      -1.895   4.412  16.535  1.00 85.83           C  
ATOM    568  OD1 ASP A  72      -0.874   5.109  16.348  1.00 85.83           O  
ATOM    569  OD2 ASP A  72      -2.664   4.593  17.504  1.00 85.83           O  
ATOM    570  N   GLU A  73      -3.469   6.091  13.905  1.00 86.97           N  
ATOM    571  CA  GLU A  73      -3.165   7.305  13.154  1.00 86.97           C  
ATOM    572  C   GLU A  73      -1.772   7.829  13.491  1.00 86.97           C  
ATOM    573  CB  GLU A  73      -4.215   8.385  13.429  1.00 86.97           C  
ATOM    574  O   GLU A  73      -1.067   8.339  12.619  1.00 86.97           O  
ATOM    575  CG  GLU A  73      -5.566   8.107  12.786  1.00 86.97           C  
ATOM    576  CD  GLU A  73      -6.500   9.307  12.810  1.00 86.97           C  
ATOM    577  OE1 GLU A  73      -7.346   9.435  11.897  1.00 86.97           O  
ATOM    578  OE2 GLU A  73      -6.383  10.125  13.749  1.00 86.97           O  
ATOM    579  N   GLU A  74      -1.294   7.773  14.734  1.00 87.89           N  
ATOM    580  CA  GLU A  74       0.032   8.214  15.158  1.00 87.89           C  
ATOM    581  C   GLU A  74       1.129   7.407  14.470  1.00 87.89           C  
ATOM    582  CB  GLU A  74       0.174   8.105  16.679  1.00 87.89           C  
ATOM    583  O   GLU A  74       2.103   7.973  13.971  1.00 87.89           O  
ATOM    584  CG  GLU A  74       1.433   8.761  17.227  1.00 87.89           C  
ATOM    585  CD  GLU A  74       1.538   8.684  18.742  1.00 87.89           C  
ATOM    586  OE1 GLU A  74       2.669   8.574  19.267  1.00 87.89           O  
ATOM    587  OE2 GLU A  74       0.481   8.734  19.409  1.00 87.89           O  
ATOM    588  N   GLN A  75       0.998   6.168  14.406  1.00 85.20           N  
ATOM    589  CA  GLN A  75       1.942   5.269  13.751  1.00 85.20           C  
ATOM    590  C   GLN A  75       1.942   5.478  12.239  1.00 85.20           C  
ATOM    591  CB  GLN A  75       1.612   3.812  14.079  1.00 85.20           C  
ATOM    592  O   GLN A  75       2.996   5.431  11.601  1.00 85.20           O  
ATOM    593  CG  GLN A  75       2.743   2.840  13.770  1.00 85.20           C  
ATOM    594  CD  GLN A  75       2.590   1.513  14.488  1.00 85.20           C  
ATOM    595  NE2 GLN A  75       3.712   0.905  14.857  1.00 85.20           N  
ATOM    596  OE1 GLN A  75       1.472   1.038  14.711  1.00 85.20           O  
ATOM    597  N   ARG A  76       0.795   5.685  11.738  1.00 89.19           N  
ATOM    598  CA  ARG A  76       0.675   6.029  10.325  1.00 89.19           C  
ATOM    599  C   ARG A  76       1.537   7.239   9.981  1.00 89.19           C  
ATOM    600  CB  ARG A  76      -0.786   6.305   9.960  1.00 89.19           C  
ATOM    601  O   ARG A  76       2.250   7.234   8.975  1.00 89.19           O  
ATOM    602  CG  ARG A  76      -0.987   6.758   8.523  1.00 89.19           C  
ATOM    603  CD  ARG A  76      -2.318   7.472   8.338  1.00 89.19           C  
ATOM    604  NE  ARG A  76      -2.345   8.753   9.038  1.00 89.19           N  
ATOM    605  NH1 ARG A  76      -2.044  10.033   7.138  1.00 89.19           N  
ATOM    606  NH2 ARG A  76      -2.254  11.043   9.185  1.00 89.19           N  
ATOM    607  CZ  ARG A  76      -2.215   9.940   8.452  1.00 89.19           C  
ATOM    608  N   LYS A  77       1.418   8.224  10.795  1.00 90.67           N  
ATOM    609  CA  LYS A  77       2.176   9.451  10.567  1.00 90.67           C  
ATOM    610  C   LYS A  77       3.678   9.182  10.588  1.00 90.67           C  
ATOM    611  CB  LYS A  77       1.817  10.505  11.616  1.00 90.67           C  
ATOM    612  O   LYS A  77       4.425   9.743   9.785  1.00 90.67           O  
ATOM    613  CG  LYS A  77       0.437  11.119  11.431  1.00 90.67           C  
ATOM    614  CD  LYS A  77       0.158  12.193  12.474  1.00 90.67           C  
ATOM    615  CE  LYS A  77      -1.246  12.765  12.328  1.00 90.67           C  
ATOM    616  NZ  LYS A  77      -1.546  13.774  13.387  1.00 90.67           N  
ATOM    617  N   GLU A  78       4.054   8.402  11.527  1.00 91.25           N  
ATOM    618  CA  GLU A  78       5.466   8.044  11.622  1.00 91.25           C  
ATOM    619  C   GLU A  78       5.939   7.324  10.363  1.00 91.25           C  
ATOM    620  CB  GLU A  78       5.717   7.170  12.853  1.00 91.25           C  
ATOM    621  O   GLU A  78       7.023   7.607   9.849  1.00 91.25           O  
ATOM    622  CG  GLU A  78       5.643   7.927  14.171  1.00 91.25           C  
ATOM    623  CD  GLU A  78       6.073   7.094  15.368  1.00 91.25           C  
ATOM    624  OE1 GLU A  78       7.045   7.477  16.057  1.00 91.25           O  
ATOM    625  OE2 GLU A  78       5.433   6.048  15.618  1.00 91.25           O  
ATOM    626  N   PHE A  79       5.159   6.345   9.875  1.00 91.34           N  
ATOM    627  CA  PHE A  79       5.500   5.601   8.668  1.00 91.34           C  
ATOM    628  C   PHE A  79       5.547   6.525   7.457  1.00 91.34           C  
ATOM    629  CB  PHE A  79       4.493   4.472   8.428  1.00 91.34           C  
ATOM    630  O   PHE A  79       6.416   6.384   6.595  1.00 91.34           O  
ATOM    631  CG  PHE A  79       4.616   3.331   9.402  1.00 91.34           C  
ATOM    632  CD1 PHE A  79       5.850   2.993   9.945  1.00 91.34           C  
ATOM    633  CD2 PHE A  79       3.498   2.597   9.774  1.00 91.34           C  
ATOM    634  CE1 PHE A  79       5.967   1.937  10.846  1.00 91.34           C  
ATOM    635  CE2 PHE A  79       3.607   1.541  10.675  1.00 91.34           C  
ATOM    636  CZ  PHE A  79       4.843   1.212  11.209  1.00 91.34           C  
ATOM    637  N   GLU A  80       4.648   7.407   7.433  1.00 90.95           N  
ATOM    638  CA  GLU A  80       4.584   8.343   6.315  1.00 90.95           C  
ATOM    639  C   GLU A  80       5.826   9.228   6.263  1.00 90.95           C  
ATOM    640  CB  GLU A  80       3.324   9.208   6.409  1.00 90.95           C  
ATOM    641  O   GLU A  80       6.279   9.609   5.182  1.00 90.95           O  
ATOM    642  CG  GLU A  80       2.043   8.470   6.052  1.00 90.95           C  
ATOM    643  CD  GLU A  80       0.827   9.380   5.976  1.00 90.95           C  
ATOM    644  OE1 GLU A  80      -0.262   8.906   5.580  1.00 90.95           O  
ATOM    645  OE2 GLU A  80       0.965  10.576   6.315  1.00 90.95           O  
ATOM    646  N   LYS A  81       6.294   9.639   7.428  1.00 90.83           N  
ATOM    647  CA  LYS A  81       7.526  10.420   7.480  1.00 90.83           C  
ATOM    648  C   LYS A  81       8.682   9.668   6.827  1.00 90.83           C  
ATOM    649  CB  LYS A  81       7.879  10.770   8.927  1.00 90.83           C  
ATOM    650  O   LYS A  81       9.503  10.267   6.128  1.00 90.83           O  
ATOM    651  CG  LYS A  81       7.000  11.853   9.534  1.00 90.83           C  
ATOM    652  CD  LYS A  81       7.421  12.180  10.961  1.00 90.83           C  
ATOM    653  CE  LYS A  81       6.486  13.198  11.601  1.00 90.83           C  
ATOM    654  NZ  LYS A  81       6.855  13.471  13.023  1.00 90.83           N  
ATOM    655  N   VAL A  82       8.712   8.336   7.121  1.00 88.22           N  
ATOM    656  CA  VAL A  82       9.716   7.474   6.506  1.00 88.22           C  
ATOM    657  C   VAL A  82       9.566   7.508   4.986  1.00 88.22           C  
ATOM    658  CB  VAL A  82       9.609   6.021   7.019  1.00 88.22           C  
ATOM    659  O   VAL A  82      10.555   7.638   4.261  1.00 88.22           O  
ATOM    660  CG1 VAL A  82      10.539   5.100   6.232  1.00 88.22           C  
ATOM    661  CG2 VAL A  82       9.929   5.959   8.512  1.00 88.22           C  
ATOM    662  N   ALA A  83       8.362   7.363   4.484  1.00 89.07           N  
ATOM    663  CA  ALA A  83       8.055   7.374   3.056  1.00 89.07           C  
ATOM    664  C   ALA A  83       8.456   8.702   2.420  1.00 89.07           C  
ATOM    665  CB  ALA A  83       6.569   7.106   2.829  1.00 89.07           C  
ATOM    666  O   ALA A  83       8.992   8.729   1.309  1.00 89.07           O  
ATOM    667  N   GLU A  84       8.283   9.777   3.120  1.00 89.79           N  
ATOM    668  CA  GLU A  84       8.627  11.108   2.631  1.00 89.79           C  
ATOM    669  C   GLU A  84      10.138  11.275   2.498  1.00 89.79           C  
ATOM    670  CB  GLU A  84       8.058  12.186   3.558  1.00 89.79           C  
ATOM    671  O   GLU A  84      10.622  11.846   1.519  1.00 89.79           O  
ATOM    672  CG  GLU A  84       6.550  12.357   3.449  1.00 89.79           C  
ATOM    673  CD  GLU A  84       5.996  13.406   4.400  1.00 89.79           C  
ATOM    674  OE1 GLU A  84       4.786  13.718   4.322  1.00 89.79           O  
ATOM    675  OE2 GLU A  84       6.778  13.921   5.230  1.00 89.79           O  
ATOM    676  N   LYS A  85      10.916  10.825   3.424  1.00 91.03           N  
ATOM    677  CA  LYS A  85      12.373  10.913   3.429  1.00 91.03           C  
ATOM    678  C   LYS A  85      12.977  10.086   2.297  1.00 91.03           C  
ATOM    679  CB  LYS A  85      12.935  10.450   4.774  1.00 91.03           C  
ATOM    680  O   LYS A  85      14.007  10.457   1.731  1.00 91.03           O  
ATOM    681  CG  LYS A  85      12.728  11.444   5.906  1.00 91.03           C  
ATOM    682  CD  LYS A  85      13.364  10.957   7.202  1.00 91.03           C  
ATOM    683  CE  LYS A  85      13.106  11.923   8.350  1.00 91.03           C  
ATOM    684  NZ  LYS A  85      13.671  11.417   9.637  1.00 91.03           N  
ATOM    685  N   LEU A  86      12.275   9.025   1.992  1.00 90.24           N  
ATOM    686  CA  LEU A  86      12.759   8.090   0.982  1.00 90.24           C  
ATOM    687  C   LEU A  86      12.355   8.543  -0.417  1.00 90.24           C  
ATOM    688  CB  LEU A  86      12.219   6.683   1.251  1.00 90.24           C  
ATOM    689  O   LEU A  86      12.805   7.973  -1.413  1.00 90.24           O  
ATOM    690  CG  LEU A  86      12.713   5.999   2.527  1.00 90.24           C  
ATOM    691  CD1 LEU A  86      11.967   4.688   2.749  1.00 90.24           C  
ATOM    692  CD2 LEU A  86      14.217   5.759   2.457  1.00 90.24           C  
ATOM    693  N   ASN A  87      11.631   9.716  -0.548  1.00 88.98           N  
ATOM    694  CA  ASN A  87      11.108  10.138  -1.844  1.00 88.98           C  
ATOM    695  C   ASN A  87      10.472   8.973  -2.597  1.00 88.98           C  
ATOM    696  CB  ASN A  87      12.214  10.775  -2.688  1.00 88.98           C  
ATOM    697  O   ASN A  87      10.808   8.719  -3.755  1.00 88.98           O  
ATOM    698  CG  ASN A  87      12.667  12.114  -2.141  1.00 88.98           C  
ATOM    699  ND2 ASN A  87      13.975  12.347  -2.151  1.00 88.98           N  
ATOM    700  OD1 ASN A  87      11.850  12.932  -1.712  1.00 88.98           O  
ATOM    701  N   ALA A  88       9.541   8.212  -1.947  1.00 90.82           N  
ATOM    702  CA  ALA A  88       8.896   7.021  -2.494  1.00 90.82           C  
ATOM    703  C   ALA A  88       8.171   7.339  -3.798  1.00 90.82           C  
ATOM    704  CB  ALA A  88       7.922   6.429  -1.478  1.00 90.82           C  
ATOM    705  O   ALA A  88       7.465   8.345  -3.894  1.00 90.82           O  
ATOM    706  N   LYS A  89       8.366   6.532  -4.863  1.00 90.43           N  
ATOM    707  CA  LYS A  89       7.685   6.671  -6.147  1.00 90.43           C  
ATOM    708  C   LYS A  89       6.194   6.376  -6.013  1.00 90.43           C  
ATOM    709  CB  LYS A  89       8.311   5.744  -7.190  1.00 90.43           C  
ATOM    710  O   LYS A  89       5.366   7.034  -6.647  1.00 90.43           O  
ATOM    711  CG  LYS A  89       9.640   6.240  -7.741  1.00 90.43           C  
ATOM    712  CD  LYS A  89      10.081   5.429  -8.953  1.00 90.43           C  
ATOM    713  CE  LYS A  89      11.310   6.035  -9.615  1.00 90.43           C  
ATOM    714  NZ  LYS A  89      11.729   5.259 -10.821  1.00 90.43           N  
ATOM    715  N   ILE A  90       5.913   5.544  -5.179  1.00 91.81           N  
ATOM    716  CA  ILE A  90       4.526   5.192  -4.895  1.00 91.81           C  
ATOM    717  C   ILE A  90       4.344   4.985  -3.393  1.00 91.81           C  
ATOM    718  CB  ILE A  90       4.095   3.924  -5.666  1.00 91.81           C  
ATOM    719  O   ILE A  90       5.131   4.281  -2.757  1.00 91.81           O  
ATOM    720  CG1 ILE A  90       4.239   4.143  -7.176  1.00 91.81           C  
ATOM    721  CG2 ILE A  90       2.659   3.533  -5.303  1.00 91.81           C  
ATOM    722  CD1 ILE A  90       3.370   5.266  -7.725  1.00 91.81           C  
ATOM    723  N   LEU A  91       3.355   5.612  -2.773  1.00 93.39           N  
ATOM    724  CA  LEU A  91       2.972   5.436  -1.376  1.00 93.39           C  
ATOM    725  C   LEU A  91       1.521   4.981  -1.264  1.00 93.39           C  
ATOM    726  CB  LEU A  91       3.173   6.738  -0.597  1.00 93.39           C  
ATOM    727  O   LEU A  91       0.611   5.674  -1.726  1.00 93.39           O  
ATOM    728  CG  LEU A  91       2.674   6.747   0.849  1.00 93.39           C  
ATOM    729  CD1 LEU A  91       3.446   5.728   1.682  1.00 93.39           C  
ATOM    730  CD2 LEU A  91       2.801   8.142   1.451  1.00 93.39           C  
ATOM    731  N   VAL A  92       1.311   3.791  -0.817  1.00 92.13           N  
ATOM    732  CA  VAL A  92      -0.030   3.279  -0.553  1.00 92.13           C  
ATOM    733  C   VAL A  92      -0.254   3.173   0.954  1.00 92.13           C  
ATOM    734  CB  VAL A  92      -0.256   1.906  -1.224  1.00 92.13           C  
ATOM    735  O   VAL A  92       0.494   2.484   1.652  1.00 92.13           O  
ATOM    736  CG1 VAL A  92      -1.676   1.407  -0.966  1.00 92.13           C  
ATOM    737  CG2 VAL A  92       0.019   1.994  -2.724  1.00 92.13           C  
ATOM    738  N   VAL A  93      -1.239   3.904   1.489  1.00 91.43           N  
ATOM    739  CA  VAL A  93      -1.550   3.919   2.914  1.00 91.43           C  
ATOM    740  C   VAL A  93      -2.968   3.400   3.139  1.00 91.43           C  
ATOM    741  CB  VAL A  93      -1.400   5.336   3.513  1.00 91.43           C  
ATOM    742  O   VAL A  93      -3.923   3.908   2.546  1.00 91.43           O  
ATOM    743  CG1 VAL A  93      -1.640   5.313   5.021  1.00 91.43           C  
ATOM    744  CG2 VAL A  93      -0.017   5.903   3.198  1.00 91.43           C  
ATOM    745  N   VAL A  94      -3.045   2.450   3.989  1.00 87.85           N  
ATOM    746  CA  VAL A  94      -4.353   1.952   4.398  1.00 87.85           C  
ATOM    747  C   VAL A  94      -4.523   2.120   5.907  1.00 87.85           C  
ATOM    748  CB  VAL A  94      -4.545   0.470   4.003  1.00 87.85           C  
ATOM    749  O   VAL A  94      -3.781   1.525   6.691  1.00 87.85           O  
ATOM    750  CG1 VAL A  94      -5.938  -0.018   4.397  1.00 87.85           C  
ATOM    751  CG2 VAL A  94      -4.314   0.284   2.505  1.00 87.85           C  
ATOM    752  N   VAL A  95      -5.543   2.906   6.293  1.00 86.63           N  
ATOM    753  CA  VAL A  95      -5.809   3.152   7.706  1.00 86.63           C  
ATOM    754  C   VAL A  95      -7.316   3.161   7.954  1.00 86.63           C  
ATOM    755  CB  VAL A  95      -5.183   4.483   8.178  1.00 86.63           C  
ATOM    756  O   VAL A  95      -8.050   3.929   7.328  1.00 86.63           O  
ATOM    757  CG1 VAL A  95      -5.439   4.702   9.669  1.00 86.63           C  
ATOM    758  CG2 VAL A  95      -3.685   4.503   7.882  1.00 86.63           C  
ATOM    759  N   ASN A  96      -7.834   2.302   8.828  1.00 83.09           N  
ATOM    760  CA  ASN A  96      -9.224   2.271   9.271  1.00 83.09           C  
ATOM    761  C   ASN A  96     -10.190   2.358   8.093  1.00 83.09           C  
ATOM    762  CB  ASN A  96      -9.495   3.403  10.265  1.00 83.09           C  
ATOM    763  O   ASN A  96     -11.145   3.136   8.124  1.00 83.09           O  
ATOM    764  CG  ASN A  96      -8.787   3.199  11.590  1.00 83.09           C  
ATOM    765  ND2 ASN A  96      -8.334   4.291  12.194  1.00 83.09           N  
ATOM    766  OD1 ASN A  96      -8.647   2.070  12.066  1.00 83.09           O  
ATOM    767  N   GLY A  97      -9.859   1.608   6.965  1.00 81.50           N  
ATOM    768  CA  GLY A  97     -10.842   1.542   5.895  1.00 81.50           C  
ATOM    769  C   GLY A  97     -10.706   2.670   4.890  1.00 81.50           C  
ATOM    770  O   GLY A  97     -11.584   2.866   4.046  1.00 81.50           O  
ATOM    771  N   ARG A  98      -9.613   3.421   5.087  1.00 89.82           N  
ATOM    772  CA  ARG A  98      -9.261   4.497   4.166  1.00 89.82           C  
ATOM    773  C   ARG A  98      -7.996   4.158   3.386  1.00 89.82           C  
ATOM    774  CB  ARG A  98      -9.072   5.814   4.923  1.00 89.82           C  
ATOM    775  O   ARG A  98      -6.966   3.824   3.976  1.00 89.82           O  
ATOM    776  CG  ARG A  98      -8.897   7.024   4.021  1.00 89.82           C  
ATOM    777  CD  ARG A  98      -8.707   8.304   4.824  1.00 89.82           C  
ATOM    778  NE  ARG A  98      -9.902   8.640   5.592  1.00 89.82           N  
ATOM    779  NH1 ARG A  98      -8.801  10.001   7.099  1.00 89.82           N  
ATOM    780  NH2 ARG A  98     -11.063   9.677   7.281  1.00 89.82           N  
ATOM    781  CZ  ARG A  98      -9.919   9.438   6.656  1.00 89.82           C  
ATOM    782  N   VAL A  99      -8.130   4.166   2.090  1.00 91.08           N  
ATOM    783  CA  VAL A  99      -6.997   3.909   1.207  1.00 91.08           C  
ATOM    784  C   VAL A  99      -6.487   5.224   0.624  1.00 91.08           C  
ATOM    785  CB  VAL A  99      -7.374   2.932   0.071  1.00 91.08           C  
ATOM    786  O   VAL A  99      -7.266   6.016   0.087  1.00 91.08           O  
ATOM    787  CG1 VAL A  99      -6.186   2.707  -0.864  1.00 91.08           C  
ATOM    788  CG2 VAL A  99      -7.861   1.605   0.649  1.00 91.08           C  
ATOM    789  N   ARG A 100      -5.203   5.436   0.852  1.00 93.56           N  
ATOM    790  CA  ARG A 100      -4.548   6.603   0.272  1.00 93.56           C  
ATOM    791  C   ARG A 100      -3.402   6.189  -0.645  1.00 93.56           C  
ATOM    792  CB  ARG A 100      -4.029   7.531   1.373  1.00 93.56           C  
ATOM    793  O   ARG A 100      -2.577   5.350  -0.277  1.00 93.56           O  
ATOM    794  CG  ARG A 100      -5.127   8.202   2.182  1.00 93.56           C  
ATOM    795  CD  ARG A 100      -4.563   8.983   3.361  1.00 93.56           C  
ATOM    796  NE  ARG A 100      -3.647  10.032   2.923  1.00 93.56           N  
ATOM    797  NH1 ARG A 100      -2.724  10.384   5.012  1.00 93.56           N  
ATOM    798  NH2 ARG A 100      -2.006  11.613   3.215  1.00 93.56           N  
ATOM    799  CZ  ARG A 100      -2.794  10.674   3.718  1.00 93.56           C  
ATOM    800  N   VAL A 101      -3.427   6.737  -1.817  1.00 94.31           N  
ATOM    801  CA  VAL A 101      -2.356   6.467  -2.771  1.00 94.31           C  
ATOM    802  C   VAL A 101      -1.718   7.780  -3.217  1.00 94.31           C  
ATOM    803  CB  VAL A 101      -2.874   5.683  -3.998  1.00 94.31           C  
ATOM    804  O   VAL A 101      -2.414   8.697  -3.661  1.00 94.31           O  
ATOM    805  CG1 VAL A 101      -1.731   5.377  -4.965  1.00 94.31           C  
ATOM    806  CG2 VAL A 101      -3.562   4.393  -3.555  1.00 94.31           C  
ATOM    807  N   ARG A 102      -0.433   7.904  -3.020  1.00 94.77           N  
ATOM    808  CA  ARG A 102       0.323   9.056  -3.501  1.00 94.77           C  
ATOM    809  C   ARG A 102       1.248   8.663  -4.649  1.00 94.77           C  
ATOM    810  CB  ARG A 102       1.136   9.679  -2.364  1.00 94.77           C  
ATOM    811  O   ARG A 102       1.970   7.668  -4.559  1.00 94.77           O  
ATOM    812  CG  ARG A 102       1.854  10.962  -2.751  1.00 94.77           C  
ATOM    813  CD  ARG A 102       2.615  11.559  -1.575  1.00 94.77           C  
ATOM    814  NE  ARG A 102       3.706  10.691  -1.143  1.00 94.77           N  
ATOM    815  NH1 ARG A 102       5.177  12.416  -0.696  1.00 94.77           N  
ATOM    816  NH2 ARG A 102       5.819  10.241  -0.364  1.00 94.77           N  
ATOM    817  CZ  ARG A 102       4.898  11.118  -0.736  1.00 94.77           C  
ATOM    818  N   ASN A 103       1.124   9.422  -5.708  1.00 94.40           N  
ATOM    819  CA  ASN A 103       1.938   9.173  -6.893  1.00 94.40           C  
ATOM    820  C   ASN A 103       3.148  10.101  -6.948  1.00 94.40           C  
ATOM    821  CB  ASN A 103       1.097   9.322  -8.163  1.00 94.40           C  
ATOM    822  O   ASN A 103       3.015  11.283  -7.270  1.00 94.40           O  
ATOM    823  CG  ASN A 103       1.890   9.046  -9.425  1.00 94.40           C  
ATOM    824  ND2 ASN A 103       1.292   9.331 -10.575  1.00 94.40           N  
ATOM    825  OD1 ASN A 103       3.031   8.580  -9.366  1.00 94.40           O  
ATOM    826  N   GLY A 104       4.351   9.519  -6.584  1.00 92.22           N  
ATOM    827  CA  GLY A 104       5.586  10.287  -6.613  1.00 92.22           C  
ATOM    828  C   GLY A 104       6.358  10.128  -7.909  1.00 92.22           C  
ATOM    829  O   GLY A 104       7.480  10.621  -8.034  1.00 92.22           O  
ATOM    830  N   THR A 105       5.786   9.489  -8.893  1.00 90.67           N  
ATOM    831  CA  THR A 105       6.413   9.271 -10.192  1.00 90.67           C  
ATOM    832  C   THR A 105       6.221  10.485 -11.096  1.00 90.67           C  
ATOM    833  CB  THR A 105       5.843   8.018 -10.884  1.00 90.67           C  
ATOM    834  O   THR A 105       5.567  11.456 -10.709  1.00 90.67           O  
ATOM    835  CG2 THR A 105       5.768   6.842  -9.916  1.00 90.67           C  
ATOM    836  OG1 THR A 105       4.527   8.306 -11.372  1.00 90.67           O  
ATOM    837  N   ASP A 106       6.864  10.472 -12.295  1.00 92.26           N  
ATOM    838  CA  ASP A 106       6.737  11.567 -13.252  1.00 92.26           C  
ATOM    839  C   ASP A 106       5.639  11.280 -14.273  1.00 92.26           C  
ATOM    840  CB  ASP A 106       8.068  11.813 -13.966  1.00 92.26           C  
ATOM    841  O   ASP A 106       5.527  11.976 -15.285  1.00 92.26           O  
ATOM    842  CG  ASP A 106       8.599  10.578 -14.672  1.00 92.26           C  
ATOM    843  OD1 ASP A 106       8.119   9.460 -14.389  1.00 92.26           O  
ATOM    844  OD2 ASP A 106       9.507  10.725 -15.518  1.00 92.26           O  
ATOM    845  N   ARG A 107       4.838  10.188 -14.033  1.00 93.60           N  
ATOM    846  CA  ARG A 107       3.751   9.792 -14.922  1.00 93.60           C  
ATOM    847  C   ARG A 107       2.477   9.504 -14.134  1.00 93.60           C  
ATOM    848  CB  ARG A 107       4.147   8.564 -15.744  1.00 93.60           C  
ATOM    849  O   ARG A 107       2.534   9.204 -12.940  1.00 93.60           O  
ATOM    850  CG  ARG A 107       4.522   7.354 -14.903  1.00 93.60           C  
ATOM    851  CD  ARG A 107       5.135   6.247 -15.749  1.00 93.60           C  
ATOM    852  NE  ARG A 107       6.536   6.516 -16.056  1.00 93.60           N  
ATOM    853  NH1 ARG A 107       6.767   4.750 -17.527  1.00 93.60           N  
ATOM    854  NH2 ARG A 107       8.545   6.132 -17.101  1.00 93.60           N  
ATOM    855  CZ  ARG A 107       7.280   5.798 -16.894  1.00 93.60           C  
ATOM    856  N   PRO A 108       1.289   9.608 -14.902  1.00 95.51           N  
ATOM    857  CA  PRO A 108       0.038   9.252 -14.228  1.00 95.51           C  
ATOM    858  C   PRO A 108      -0.043   7.767 -13.880  1.00 95.51           C  
ATOM    859  CB  PRO A 108      -1.034   9.633 -15.252  1.00 95.51           C  
ATOM    860  O   PRO A 108       0.529   6.932 -14.586  1.00 95.51           O  
ATOM    861  CG  PRO A 108      -0.338  10.536 -16.217  1.00 95.51           C  
ATOM    862  CD  PRO A 108       1.132  10.229 -16.183  1.00 95.51           C  
ATOM    863  N   CYS A 109      -0.644   7.468 -12.721  1.00 95.51           N  
ATOM    864  CA  CYS A 109      -0.852   6.091 -12.286  1.00 95.51           C  
ATOM    865  C   CYS A 109      -2.331   5.727 -12.316  1.00 95.51           C  
ATOM    866  CB  CYS A 109      -0.294   5.885 -10.878  1.00 95.51           C  
ATOM    867  O   CYS A 109      -3.185   6.552 -11.988  1.00 95.51           O  
ATOM    868  SG  CYS A 109       1.498   6.080 -10.768  1.00 95.51           S  
ATOM    869  N   ARG A 110      -2.553   4.586 -12.857  1.00 96.32           N  
ATOM    870  CA  ARG A 110      -3.892   4.016 -12.749  1.00 96.32           C  
ATOM    871  C   ARG A 110      -4.044   3.215 -11.460  1.00 96.32           C  
ATOM    872  CB  ARG A 110      -4.198   3.128 -13.957  1.00 96.32           C  
ATOM    873  O   ARG A 110      -3.271   2.289 -11.204  1.00 96.32           O  
ATOM    874  CG  ARG A 110      -5.632   2.623 -14.003  1.00 96.32           C  
ATOM    875  CD  ARG A 110      -5.888   1.765 -15.234  1.00 96.32           C  
ATOM    876  NE  ARG A 110      -5.837   2.554 -16.461  1.00 96.32           N  
ATOM    877  NH1 ARG A 110      -5.824   0.729 -17.878  1.00 96.32           N  
ATOM    878  NH2 ARG A 110      -5.761   2.854 -18.737  1.00 96.32           N  
ATOM    879  CZ  ARG A 110      -5.807   2.044 -17.689  1.00 96.32           C  
ATOM    880  N   VAL A 111      -4.999   3.625 -10.625  1.00 95.23           N  
ATOM    881  CA  VAL A 111      -5.230   2.955  -9.349  1.00 95.23           C  
ATOM    882  C   VAL A 111      -6.588   2.257  -9.370  1.00 95.23           C  
ATOM    883  CB  VAL A 111      -5.159   3.947  -8.167  1.00 95.23           C  
ATOM    884  O   VAL A 111      -7.614   2.890  -9.629  1.00 95.23           O  
ATOM    885  CG1 VAL A 111      -5.406   3.227  -6.842  1.00 95.23           C  
ATOM    886  CG2 VAL A 111      -3.807   4.658  -8.148  1.00 95.23           C  
ATOM    887  N   ARG A 112      -6.545   0.893  -9.159  1.00 94.85           N  
ATOM    888  CA  ARG A 112      -7.762   0.095  -9.049  1.00 94.85           C  
ATOM    889  C   ARG A 112      -7.983  -0.372  -7.614  1.00 94.85           C  
ATOM    890  CB  ARG A 112      -7.702  -1.110  -9.989  1.00 94.85           C  
ATOM    891  O   ARG A 112      -7.101  -0.990  -7.014  1.00 94.85           O  
ATOM    892  CG  ARG A 112      -7.786  -0.746 -11.463  1.00 94.85           C  
ATOM    893  CD  ARG A 112      -7.774  -1.983 -12.351  1.00 94.85           C  
ATOM    894  NE  ARG A 112      -6.475  -2.648 -12.332  1.00 94.85           N  
ATOM    895  NH1 ARG A 112      -7.124  -4.408 -13.680  1.00 94.85           N  
ATOM    896  NH2 ARG A 112      -4.979  -4.303 -12.878  1.00 94.85           N  
ATOM    897  CZ  ARG A 112      -6.195  -3.785 -12.963  1.00 94.85           C  
ATOM    898  N   VAL A 113      -9.069   0.010  -7.021  1.00 92.88           N  
ATOM    899  CA  VAL A 113      -9.439  -0.413  -5.674  1.00 92.88           C  
ATOM    900  C   VAL A 113     -10.603  -1.399  -5.744  1.00 92.88           C  
ATOM    901  CB  VAL A 113      -9.816   0.793  -4.784  1.00 92.88           C  
ATOM    902  O   VAL A 113     -11.695  -1.050  -6.197  1.00 92.88           O  
ATOM    903  CG1 VAL A 113     -10.146   0.334  -3.365  1.00 92.88           C  
ATOM    904  CG2 VAL A 113      -8.683   1.817  -4.768  1.00 92.88           C  
ATOM    905  N   THR A 114     -10.259  -2.681  -5.458  1.00 91.52           N  
ATOM    906  CA  THR A 114     -11.270  -3.732  -5.407  1.00 91.52           C  
ATOM    907  C   THR A 114     -11.678  -4.021  -3.965  1.00 91.52           C  
ATOM    908  CB  THR A 114     -10.763  -5.027  -6.069  1.00 91.52           C  
ATOM    909  O   THR A 114     -10.841  -4.394  -3.141  1.00 91.52           O  
ATOM    910  CG2 THR A 114     -11.859  -6.086  -6.116  1.00 91.52           C  
ATOM    911  OG1 THR A 114     -10.336  -4.738  -7.406  1.00 91.52           O  
ATOM    912  N   ALA A 115     -12.946  -3.749  -3.573  1.00 88.61           N  
ATOM    913  CA  ALA A 115     -13.483  -3.986  -2.235  1.00 88.61           C  
ATOM    914  C   ALA A 115     -14.965  -4.344  -2.295  1.00 88.61           C  
ATOM    915  CB  ALA A 115     -13.270  -2.760  -1.351  1.00 88.61           C  
ATOM    916  O   ALA A 115     -15.735  -3.710  -3.020  1.00 88.61           O  
ATOM    917  N   GLY A 116     -15.352  -5.498  -1.533  1.00 84.68           N  
ATOM    918  CA  GLY A 116     -16.765  -5.826  -1.439  1.00 84.68           C  
ATOM    919  C   GLY A 116     -17.376  -6.220  -2.770  1.00 84.68           C  
ATOM    920  O   GLY A 116     -18.554  -5.956  -3.021  1.00 84.68           O  
ATOM    921  N   GLY A 117     -16.472  -6.795  -3.755  1.00 85.82           N  
ATOM    922  CA  GLY A 117     -16.957  -7.289  -5.033  1.00 85.82           C  
ATOM    923  C   GLY A 117     -17.060  -6.206  -6.091  1.00 85.82           C  
ATOM    924  O   GLY A 117     -17.503  -6.466  -7.212  1.00 85.82           O  
ATOM    925  N   GLU A 118     -16.713  -4.947  -5.713  1.00 90.43           N  
ATOM    926  CA  GLU A 118     -16.710  -3.817  -6.637  1.00 90.43           C  
ATOM    927  C   GLU A 118     -15.290  -3.336  -6.917  1.00 90.43           C  
ATOM    928  CB  GLU A 118     -17.556  -2.668  -6.083  1.00 90.43           C  
ATOM    929  O   GLU A 118     -14.430  -3.375  -6.034  1.00 90.43           O  
ATOM    930  CG  GLU A 118     -19.036  -2.999  -5.955  1.00 90.43           C  
ATOM    931  CD  GLU A 118     -19.868  -1.836  -5.439  1.00 90.43           C  
ATOM    932  OE1 GLU A 118     -21.007  -1.643  -5.923  1.00 90.43           O  
ATOM    933  OE2 GLU A 118     -19.378  -1.111  -4.545  1.00 90.43           O  
ATOM    934  N   THR A 119     -15.049  -2.999  -8.247  1.00 93.41           N  
ATOM    935  CA  THR A 119     -13.767  -2.422  -8.637  1.00 93.41           C  
ATOM    936  C   THR A 119     -13.946  -0.986  -9.123  1.00 93.41           C  
ATOM    937  CB  THR A 119     -13.090  -3.259  -9.738  1.00 93.41           C  
ATOM    938  O   THR A 119     -14.760  -0.722 -10.009  1.00 93.41           O  
ATOM    939  CG2 THR A 119     -11.755  -2.648 -10.151  1.00 93.41           C  
ATOM    940  OG1 THR A 119     -12.865  -4.587  -9.251  1.00 93.41           O  
ATOM    941  N   ARG A 120     -13.246  -0.081  -8.373  1.00 94.19           N  
ATOM    942  CA  ARG A 120     -13.218   1.312  -8.806  1.00 94.19           C  
ATOM    943  C   ARG A 120     -11.846   1.689  -9.353  1.00 94.19           C  
ATOM    944  CB  ARG A 120     -13.594   2.242  -7.649  1.00 94.19           C  
ATOM    945  O   ARG A 120     -10.820   1.313  -8.783  1.00 94.19           O  
ATOM    946  CG  ARG A 120     -15.001   2.025  -7.117  1.00 94.19           C  
ATOM    947  CD  ARG A 120     -15.324   2.975  -5.972  1.00 94.19           C  
ATOM    948  NE  ARG A 120     -14.654   2.579  -4.737  1.00 94.19           N  
ATOM    949  NH1 ARG A 120     -15.609   4.237  -3.443  1.00 94.19           N  
ATOM    950  NH2 ARG A 120     -14.146   2.743  -2.503  1.00 94.19           N  
ATOM    951  CZ  ARG A 120     -14.804   3.187  -3.564  1.00 94.19           C  
ATOM    952  N   GLU A 121     -11.844   2.412 -10.463  1.00 96.16           N  
ATOM    953  CA  GLU A 121     -10.604   2.820 -11.117  1.00 96.16           C  
ATOM    954  C   GLU A 121     -10.421   4.334 -11.058  1.00 96.16           C  
ATOM    955  CB  GLU A 121     -10.582   2.344 -12.572  1.00 96.16           C  
ATOM    956  O   GLU A 121     -11.373   5.088 -11.269  1.00 96.16           O  
ATOM    957  CG  GLU A 121      -9.250   2.568 -13.273  1.00 96.16           C  
ATOM    958  CD  GLU A 121      -9.216   2.013 -14.688  1.00 96.16           C  
ATOM    959  OE1 GLU A 121      -9.156   2.809 -15.652  1.00 96.16           O  
ATOM    960  OE2 GLU A 121      -9.250   0.770 -14.834  1.00 96.16           O  
ATOM    961  N   TYR A 122      -9.139   4.712 -10.685  1.00 96.24           N  
ATOM    962  CA  TYR A 122      -8.793   6.124 -10.567  1.00 96.24           C  
ATOM    963  C   TYR A 122      -7.497   6.432 -11.307  1.00 96.24           C  
ATOM    964  CB  TYR A 122      -8.661   6.524  -9.094  1.00 96.24           C  
ATOM    965  O   TYR A 122      -6.620   5.573 -11.420  1.00 96.24           O  
ATOM    966  CG  TYR A 122      -9.858   6.151  -8.254  1.00 96.24           C  
ATOM    967  CD1 TYR A 122     -10.909   7.046  -8.068  1.00 96.24           C  
ATOM    968  CD2 TYR A 122      -9.940   4.904  -7.643  1.00 96.24           C  
ATOM    969  CE1 TYR A 122     -12.013   6.707  -7.293  1.00 96.24           C  
ATOM    970  CE2 TYR A 122     -11.039   4.555  -6.866  1.00 96.24           C  
ATOM    971  OH  TYR A 122     -13.160   5.121  -5.929  1.00 96.24           O  
ATOM    972  CZ  TYR A 122     -12.070   5.461  -6.697  1.00 96.24           C  
ATOM    973  N   THR A 123      -7.500   7.688 -11.873  1.00 96.33           N  
ATOM    974  CA  THR A 123      -6.227   8.197 -12.370  1.00 96.33           C  
ATOM    975  C   THR A 123      -5.580   9.127 -11.347  1.00 96.33           C  
ATOM    976  CB  THR A 123      -6.406   8.943 -13.705  1.00 96.33           C  
ATOM    977  O   THR A 123      -6.202  10.091 -10.897  1.00 96.33           O  
ATOM    978  CG2 THR A 123      -5.074   9.481 -14.218  1.00 96.33           C  
ATOM    979  OG1 THR A 123      -6.953   8.045 -14.678  1.00 96.33           O  
ATOM    980  N   VAL A 124      -4.361   8.830 -10.887  1.00 96.17           N  
ATOM    981  CA  VAL A 124      -3.605   9.664  -9.959  1.00 96.17           C  
ATOM    982  C   VAL A 124      -2.447  10.336 -10.692  1.00 96.17           C  
ATOM    983  CB  VAL A 124      -3.073   8.842  -8.763  1.00 96.17           C  
ATOM    984  O   VAL A 124      -1.533   9.661 -11.172  1.00 96.17           O  
ATOM    985  CG1 VAL A 124      -2.409   9.755  -7.733  1.00 96.17           C  
ATOM    986  CG2 VAL A 124      -4.205   8.042  -8.120  1.00 96.17           C  
ATOM    987  N   ASN A 125      -2.535  11.700 -10.856  1.00 95.97           N  
ATOM    988  CA  ASN A 125      -1.504  12.457 -11.559  1.00 95.97           C  
ATOM    989  C   ASN A 125      -0.254  12.631 -10.702  1.00 95.97           C  
ATOM    990  CB  ASN A 125      -2.043  13.822 -11.994  1.00 95.97           C  
ATOM    991  O   ASN A 125      -0.316  12.520  -9.476  1.00 95.97           O  
ATOM    992  CG  ASN A 125      -3.165  13.710 -13.008  1.00 95.97           C  
ATOM    993  ND2 ASN A 125      -4.243  14.452 -12.783  1.00 95.97           N  
ATOM    994  OD1 ASN A 125      -3.064  12.963 -13.984  1.00 95.97           O  
ATOM    995  N   PRO A 126       0.909  12.827 -11.373  1.00 95.10           N  
ATOM    996  CA  PRO A 126       2.148  13.071 -10.629  1.00 95.10           C  
ATOM    997  C   PRO A 126       1.998  14.168  -9.577  1.00 95.10           C  
ATOM    998  CB  PRO A 126       3.136  13.491 -11.720  1.00 95.10           C  
ATOM    999  O   PRO A 126       1.447  15.233  -9.865  1.00 95.10           O  
ATOM   1000  CG  PRO A 126       2.623  12.850 -12.969  1.00 95.10           C  
ATOM   1001  CD  PRO A 126       1.122  12.873 -12.934  1.00 95.10           C  
ATOM   1002  N   GLY A 127       2.478  13.794  -8.336  1.00 91.60           N  
ATOM   1003  CA  GLY A 127       2.479  14.786  -7.272  1.00 91.60           C  
ATOM   1004  C   GLY A 127       1.137  14.916  -6.577  1.00 91.60           C  
ATOM   1005  O   GLY A 127       0.964  15.769  -5.704  1.00 91.60           O  
ATOM   1006  N   THR A 128       0.122  14.062  -7.073  1.00 94.97           N  
ATOM   1007  CA  THR A 128      -1.206  14.121  -6.473  1.00 94.97           C  
ATOM   1008  C   THR A 128      -1.474  12.878  -5.629  1.00 94.97           C  
ATOM   1009  CB  THR A 128      -2.300  14.259  -7.549  1.00 94.97           C  
ATOM   1010  O   THR A 128      -0.708  11.913  -5.676  1.00 94.97           O  
ATOM   1011  CG2 THR A 128      -2.024  15.449  -8.463  1.00 94.97           C  
ATOM   1012  OG1 THR A 128      -2.340  13.064  -8.338  1.00 94.97           O  
ATOM   1013  N   GLU A 129      -2.597  12.985  -4.913  1.00 94.90           N  
ATOM   1014  CA  GLU A 129      -2.976  11.893  -4.022  1.00 94.90           C  
ATOM   1015  C   GLU A 129      -4.429  11.481  -4.239  1.00 94.90           C  
ATOM   1016  CB  GLU A 129      -2.755  12.291  -2.560  1.00 94.90           C  
ATOM   1017  O   GLU A 129      -5.263  12.306  -4.618  1.00 94.90           O  
ATOM   1018  CG  GLU A 129      -1.305  12.604  -2.220  1.00 94.90           C  
ATOM   1019  CD  GLU A 129      -1.116  13.093  -0.792  1.00 94.90           C  
ATOM   1020  OE1 GLU A 129       0.046  13.264  -0.359  1.00 94.90           O  
ATOM   1021  OE2 GLU A 129      -2.138  13.304  -0.102  1.00 94.90           O  
ATOM   1022  N   LEU A 130      -4.676  10.205  -4.132  1.00 95.18           N  
ATOM   1023  CA  LEU A 130      -6.011   9.618  -4.155  1.00 95.18           C  
ATOM   1024  C   LEU A 130      -6.421   9.145  -2.764  1.00 95.18           C  
ATOM   1025  CB  LEU A 130      -6.065   8.448  -5.141  1.00 95.18           C  
ATOM   1026  O   LEU A 130      -5.632   8.508  -2.063  1.00 95.18           O  
ATOM   1027  CG  LEU A 130      -7.335   7.596  -5.113  1.00 95.18           C  
ATOM   1028  CD1 LEU A 130      -8.509   8.375  -5.697  1.00 95.18           C  
ATOM   1029  CD2 LEU A 130      -7.121   6.292  -5.874  1.00 95.18           C  
ATOM   1030  N   GLU A 131      -7.623   9.491  -2.376  1.00 94.34           N  
ATOM   1031  CA  GLU A 131      -8.192   8.995  -1.127  1.00 94.34           C  
ATOM   1032  C   GLU A 131      -9.533   8.308  -1.366  1.00 94.34           C  
ATOM   1033  CB  GLU A 131      -8.357  10.136  -0.120  1.00 94.34           C  
ATOM   1034  O   GLU A 131     -10.441   8.895  -1.958  1.00 94.34           O  
ATOM   1035  CG  GLU A 131      -8.749   9.673   1.275  1.00 94.34           C  
ATOM   1036  CD  GLU A 131      -8.813  10.806   2.287  1.00 94.34           C  
ATOM   1037  OE1 GLU A 131      -9.932  11.230   2.655  1.00 94.34           O  
ATOM   1038  OE2 GLU A 131      -7.734  11.275   2.715  1.00 94.34           O  
ATOM   1039  N   VAL A 132      -9.592   7.026  -0.891  1.00 92.29           N  
ATOM   1040  CA  VAL A 132     -10.808   6.237  -1.061  1.00 92.29           C  
ATOM   1041  C   VAL A 132     -11.264   5.693   0.291  1.00 92.29           C  
ATOM   1042  CB  VAL A 132     -10.597   5.077  -2.058  1.00 92.29           C  
ATOM   1043  O   VAL A 132     -10.473   5.100   1.028  1.00 92.29           O  
ATOM   1044  CG1 VAL A 132     -11.888   4.281  -2.243  1.00 92.29           C  
ATOM   1045  CG2 VAL A 132     -10.098   5.611  -3.400  1.00 92.29           C  
ATOM   1046  N   GLU A 133     -12.493   6.072   0.604  1.00 91.54           N  
ATOM   1047  CA  GLU A 133     -13.061   5.543   1.840  1.00 91.54           C  
ATOM   1048  C   GLU A 133     -13.790   4.226   1.593  1.00 91.54           C  
ATOM   1049  CB  GLU A 133     -14.014   6.561   2.473  1.00 91.54           C  
ATOM   1050  O   GLU A 133     -14.588   4.117   0.659  1.00 91.54           O  
ATOM   1051  CG  GLU A 133     -14.444   6.203   3.888  1.00 91.54           C  
ATOM   1052  CD  GLU A 133     -15.259   7.295   4.562  1.00 91.54           C  
ATOM   1053  OE1 GLU A 133     -15.977   6.999   5.544  1.00 91.54           O  
ATOM   1054  OE2 GLU A 133     -15.179   8.457   4.104  1.00 91.54           O  
ATOM   1055  N   LEU A 134     -13.392   3.084   2.453  1.00 88.77           N  
ATOM   1056  CA  LEU A 134     -14.042   1.783   2.337  1.00 88.77           C  
ATOM   1057  C   LEU A 134     -15.084   1.597   3.435  1.00 88.77           C  
ATOM   1058  CB  LEU A 134     -13.006   0.658   2.404  1.00 88.77           C  
ATOM   1059  O   LEU A 134     -14.895   2.063   4.561  1.00 88.77           O  
ATOM   1060  CG  LEU A 134     -11.894   0.698   1.355  1.00 88.77           C  
ATOM   1061  CD1 LEU A 134     -10.850  -0.374   1.649  1.00 88.77           C  
ATOM   1062  CD2 LEU A 134     -12.471   0.520  -0.045  1.00 88.77           C  
ATOM   1063  N   SER A 135     -16.236   1.127   3.074  1.00 88.28           N  
ATOM   1064  CA  SER A 135     -17.207   0.743   4.093  1.00 88.28           C  
ATOM   1065  C   SER A 135     -16.695  -0.421   4.934  1.00 88.28           C  
ATOM   1066  CB  SER A 135     -18.542   0.368   3.448  1.00 88.28           C  
ATOM   1067  O   SER A 135     -15.797  -1.152   4.510  1.00 88.28           O  
ATOM   1068  OG  SER A 135     -18.414  -0.814   2.678  1.00 88.28           O  
ATOM   1069  N   PRO A 136     -17.177  -0.543   6.164  1.00 82.22           N  
ATOM   1070  CA  PRO A 136     -16.789  -1.654   7.036  1.00 82.22           C  
ATOM   1071  C   PRO A 136     -16.865  -3.009   6.336  1.00 82.22           C  
ATOM   1072  CB  PRO A 136     -17.801  -1.573   8.181  1.00 82.22           C  
ATOM   1073  O   PRO A 136     -16.025  -3.879   6.574  1.00 82.22           O  
ATOM   1074  CG  PRO A 136     -18.185  -0.130   8.250  1.00 82.22           C  
ATOM   1075  CD  PRO A 136     -18.222   0.421   6.854  1.00 82.22           C  
ATOM   1076  N   GLU A 137     -17.836  -3.210   5.458  1.00 81.34           N  
ATOM   1077  CA  GLU A 137     -18.022  -4.452   4.713  1.00 81.34           C  
ATOM   1078  C   GLU A 137     -16.970  -4.600   3.618  1.00 81.34           C  
ATOM   1079  CB  GLU A 137     -19.426  -4.509   4.105  1.00 81.34           C  
ATOM   1080  O   GLU A 137     -16.587  -5.718   3.265  1.00 81.34           O  
ATOM   1081  CG  GLU A 137     -20.542  -4.567   5.139  1.00 81.34           C  
ATOM   1082  CD  GLU A 137     -21.930  -4.619   4.521  1.00 81.34           C  
ATOM   1083  OE1 GLU A 137     -22.839  -5.235   5.121  1.00 81.34           O  
ATOM   1084  OE2 GLU A 137     -22.109  -4.039   3.426  1.00 81.34           O  
ATOM   1085  N   GLN A 138     -16.389  -3.449   3.126  1.00 84.52           N  
ATOM   1086  CA  GLN A 138     -15.412  -3.388   2.044  1.00 84.52           C  
ATOM   1087  C   GLN A 138     -13.990  -3.525   2.580  1.00 84.52           C  
ATOM   1088  CB  GLN A 138     -15.555  -2.081   1.263  1.00 84.52           C  
ATOM   1089  O   GLN A 138     -13.068  -3.861   1.833  1.00 84.52           O  
ATOM   1090  CG  GLN A 138     -16.826  -1.999   0.429  1.00 84.52           C  
ATOM   1091  CD  GLN A 138     -17.022  -0.638  -0.211  1.00 84.52           C  
ATOM   1092  NE2 GLN A 138     -17.519  -0.627  -1.443  1.00 84.52           N  
ATOM   1093  OE1 GLN A 138     -16.730   0.397   0.398  1.00 84.52           O  
ATOM   1094  N   GLN A 139     -13.897  -3.326   3.896  1.00 79.03           N  
ATOM   1095  CA  GLN A 139     -12.582  -3.267   4.525  1.00 79.03           C  
ATOM   1096  C   GLN A 139     -11.950  -4.654   4.610  1.00 79.03           C  
ATOM   1097  CB  GLN A 139     -12.680  -2.649   5.920  1.00 79.03           C  
ATOM   1098  O   GLN A 139     -10.724  -4.784   4.613  1.00 79.03           O  
ATOM   1099  CG  GLN A 139     -12.999  -1.160   5.912  1.00 79.03           C  
ATOM   1100  CD  GLN A 139     -13.135  -0.581   7.308  1.00 79.03           C  
ATOM   1101  NE2 GLN A 139     -13.879   0.514   7.426  1.00 79.03           N  
ATOM   1102  OE1 GLN A 139     -12.576  -1.113   8.272  1.00 79.03           O  
ATOM   1103  N   ASN A 140     -12.871  -5.714   4.477  1.00 71.89           N  
ATOM   1104  CA  ASN A 140     -12.431  -7.099   4.605  1.00 71.89           C  
ATOM   1105  C   ASN A 140     -12.072  -7.702   3.250  1.00 71.89           C  
ATOM   1106  CB  ASN A 140     -13.507  -7.942   5.293  1.00 71.89           C  
ATOM   1107  O   ASN A 140     -12.869  -7.647   2.311  1.00 71.89           O  
ATOM   1108  CG  ASN A 140     -13.620  -7.648   6.776  1.00 71.89           C  
ATOM   1109  ND2 ASN A 140     -14.829  -7.761   7.313  1.00 71.89           N  
ATOM   1110  OD1 ASN A 140     -12.628  -7.321   7.434  1.00 71.89           O  
ATOM   1111  N   ASN A 141     -10.765  -7.528   2.743  1.00 76.28           N  
ATOM   1112  CA  ASN A 141     -10.254  -8.114   1.509  1.00 76.28           C  
ATOM   1113  C   ASN A 141     -10.168  -7.079   0.390  1.00 76.28           C  
ATOM   1114  CB  ASN A 141     -11.126  -9.294   1.074  1.00 76.28           C  
ATOM   1115  O   ASN A 141     -10.565  -7.351  -0.744  1.00 76.28           O  
ATOM   1116  CG  ASN A 141     -10.956 -10.506   1.969  1.00 76.28           C  
ATOM   1117  ND2 ASN A 141     -12.038 -11.249   2.172  1.00 76.28           N  
ATOM   1118  OD1 ASN A 141      -9.862 -10.772   2.474  1.00 76.28           O  
ATOM   1119  N   ALA A 142      -9.883  -5.801   0.733  1.00 83.90           N  
ATOM   1120  CA  ALA A 142      -9.695  -4.742  -0.255  1.00 83.90           C  
ATOM   1121  C   ALA A 142      -8.363  -4.900  -0.982  1.00 83.90           C  
ATOM   1122  CB  ALA A 142      -9.774  -3.371   0.413  1.00 83.90           C  
ATOM   1123  O   ALA A 142      -7.378  -5.355  -0.394  1.00 83.90           O  
ATOM   1124  N   GLU A 143      -8.444  -4.704  -2.185  1.00 87.82           N  
ATOM   1125  CA  GLU A 143      -7.257  -4.767  -3.033  1.00 87.82           C  
ATOM   1126  C   GLU A 143      -7.027  -3.445  -3.760  1.00 87.82           C  
ATOM   1127  CB  GLU A 143      -7.379  -5.909  -4.045  1.00 87.82           C  
ATOM   1128  O   GLU A 143      -7.972  -2.839  -4.271  1.00 87.82           O  
ATOM   1129  CG  GLU A 143      -6.149  -6.085  -4.924  1.00 87.82           C  
ATOM   1130  CD  GLU A 143      -6.306  -7.186  -5.962  1.00 87.82           C  
ATOM   1131  OE1 GLU A 143      -6.792  -6.901  -7.080  1.00 87.82           O  
ATOM   1132  OE2 GLU A 143      -5.941  -8.342  -5.653  1.00 87.82           O  
ATOM   1133  N   VAL A 144      -5.751  -3.007  -3.652  1.00 90.19           N  
ATOM   1134  CA  VAL A 144      -5.360  -1.794  -4.362  1.00 90.19           C  
ATOM   1135  C   VAL A 144      -4.291  -2.125  -5.402  1.00 90.19           C  
ATOM   1136  CB  VAL A 144      -4.841  -0.710  -3.391  1.00 90.19           C  
ATOM   1137  O   VAL A 144      -3.223  -2.639  -5.061  1.00 90.19           O  
ATOM   1138  CG1 VAL A 144      -4.518   0.580  -4.144  1.00 90.19           C  
ATOM   1139  CG2 VAL A 144      -5.865  -0.447  -2.289  1.00 90.19           C  
ATOM   1140  N   GLU A 145      -4.621  -1.923  -6.637  1.00 91.49           N  
ATOM   1141  CA  GLU A 145      -3.680  -2.098  -7.739  1.00 91.49           C  
ATOM   1142  C   GLU A 145      -3.245  -0.752  -8.312  1.00 91.49           C  
ATOM   1143  CB  GLU A 145      -4.295  -2.965  -8.840  1.00 91.49           C  
ATOM   1144  O   GLU A 145      -4.084   0.098  -8.619  1.00 91.49           O  
ATOM   1145  CG  GLU A 145      -4.601  -4.390  -8.402  1.00 91.49           C  
ATOM   1146  CD  GLU A 145      -5.180  -5.248  -9.515  1.00 91.49           C  
ATOM   1147  OE1 GLU A 145      -4.432  -6.059 -10.108  1.00 91.49           O  
ATOM   1148  OE2 GLU A 145      -6.391  -5.109  -9.798  1.00 91.49           O  
ATOM   1149  N   VAL A 146      -1.966  -0.568  -8.337  1.00 91.99           N  
ATOM   1150  CA  VAL A 146      -1.413   0.676  -8.861  1.00 91.99           C  
ATOM   1151  C   VAL A 146      -0.562   0.384 -10.095  1.00 91.99           C  
ATOM   1152  CB  VAL A 146      -0.572   1.416  -7.797  1.00 91.99           C  
ATOM   1153  O   VAL A 146       0.372  -0.420 -10.037  1.00 91.99           O  
ATOM   1154  CG1 VAL A 146      -0.082   2.760  -8.335  1.00 91.99           C  
ATOM   1155  CG2 VAL A 146      -1.384   1.613  -6.518  1.00 91.99           C  
ATOM   1156  N   GLU A 147      -0.904   0.996 -11.189  1.00 92.19           N  
ATOM   1157  CA  GLU A 147      -0.165   0.865 -12.441  1.00 92.19           C  
ATOM   1158  C   GLU A 147       0.327   2.222 -12.935  1.00 92.19           C  
ATOM   1159  CB  GLU A 147      -1.033   0.198 -13.511  1.00 92.19           C  
ATOM   1160  O   GLU A 147      -0.472   3.130 -13.171  1.00 92.19           O  
ATOM   1161  CG  GLU A 147      -0.299  -0.074 -14.816  1.00 92.19           C  
ATOM   1162  CD  GLU A 147      -1.176  -0.726 -15.873  1.00 92.19           C  
ATOM   1163  OE1 GLU A 147      -1.481  -0.074 -16.897  1.00 92.19           O  
ATOM   1164  OE2 GLU A 147      -1.563  -1.900 -15.674  1.00 92.19           O  
ATOM   1165  N   CYS A 148       1.635   2.413 -12.948  1.00 90.14           N  
ATOM   1166  CA  CYS A 148       2.265   3.613 -13.485  1.00 90.14           C  
ATOM   1167  C   CYS A 148       3.142   3.279 -14.686  1.00 90.14           C  
ATOM   1168  CB  CYS A 148       3.100   4.308 -12.410  1.00 90.14           C  
ATOM   1169  O   CYS A 148       4.314   2.935 -14.526  1.00 90.14           O  
ATOM   1170  SG  CYS A 148       2.208   4.590 -10.865  1.00 90.14           S  
ATOM   1171  N   GLY A 149       2.604   3.359 -15.994  1.00 87.09           N  
ATOM   1172  CA  GLY A 149       3.365   2.876 -17.135  1.00 87.09           C  
ATOM   1173  C   GLY A 149       3.552   1.371 -17.133  1.00 87.09           C  
ATOM   1174  O   GLY A 149       2.576   0.618 -17.088  1.00 87.09           O  
ATOM   1175  N   ASN A 150       4.802   0.883 -17.003  1.00 82.28           N  
ATOM   1176  CA  ASN A 150       5.143  -0.536 -17.035  1.00 82.28           C  
ATOM   1177  C   ASN A 150       5.287  -1.110 -15.628  1.00 82.28           C  
ATOM   1178  CB  ASN A 150       6.428  -0.761 -17.834  1.00 82.28           C  
ATOM   1179  O   ASN A 150       5.597  -2.291 -15.463  1.00 82.28           O  
ATOM   1180  CG  ASN A 150       6.261  -0.448 -19.308  1.00 82.28           C  
ATOM   1181  ND2 ASN A 150       7.292   0.133 -19.911  1.00 82.28           N  
ATOM   1182  OD1 ASN A 150       5.215  -0.725 -19.900  1.00 82.28           O  
ATOM   1183  N   GLU A 151       5.069  -0.230 -14.632  1.00 83.11           N  
ATOM   1184  CA  GLU A 151       5.190  -0.641 -13.237  1.00 83.11           C  
ATOM   1185  C   GLU A 151       3.826  -0.970 -12.638  1.00 83.11           C  
ATOM   1186  CB  GLU A 151       5.877   0.451 -12.412  1.00 83.11           C  
ATOM   1187  O   GLU A 151       2.877  -0.195 -12.778  1.00 83.11           O  
ATOM   1188  CG  GLU A 151       7.268   0.814 -12.909  1.00 83.11           C  
ATOM   1189  CD  GLU A 151       7.892   1.975 -12.152  1.00 83.11           C  
ATOM   1190  OE1 GLU A 151       8.975   1.796 -11.550  1.00 83.11           O  
ATOM   1191  OE2 GLU A 151       7.293   3.074 -12.161  1.00 83.11           O  
ATOM   1192  N   LYS A 152       3.761  -2.151 -12.131  1.00 84.39           N  
ATOM   1193  CA  LYS A 152       2.501  -2.582 -11.532  1.00 84.39           C  
ATOM   1194  C   LYS A 152       2.701  -3.018 -10.084  1.00 84.39           C  
ATOM   1195  CB  LYS A 152       1.884  -3.723 -12.342  1.00 84.39           C  
ATOM   1196  O   LYS A 152       3.668  -3.713  -9.767  1.00 84.39           O  
ATOM   1197  CG  LYS A 152       0.456  -4.066 -11.942  1.00 84.39           C  
ATOM   1198  CD  LYS A 152      -0.140  -5.131 -12.854  1.00 84.39           C  
ATOM   1199  CE  LYS A 152      -1.562  -5.486 -12.444  1.00 84.39           C  
ATOM   1200  NZ  LYS A 152      -2.157  -6.519 -13.345  1.00 84.39           N  
ATOM   1201  N   TYR A 153       1.777  -2.527  -9.176  1.00 83.28           N  
ATOM   1202  CA  TYR A 153       1.828  -2.846  -7.753  1.00 83.28           C  
ATOM   1203  C   TYR A 153       0.460  -3.286  -7.244  1.00 83.28           C  
ATOM   1204  CB  TYR A 153       2.321  -1.640  -6.949  1.00 83.28           C  
ATOM   1205  O   TYR A 153      -0.566  -2.726  -7.639  1.00 83.28           O  
ATOM   1206  CG  TYR A 153       3.521  -0.955  -7.556  1.00 83.28           C  
ATOM   1207  CD1 TYR A 153       4.814  -1.379  -7.258  1.00 83.28           C  
ATOM   1208  CD2 TYR A 153       3.365   0.118  -8.427  1.00 83.28           C  
ATOM   1209  CE1 TYR A 153       5.923  -0.750  -7.814  1.00 83.28           C  
ATOM   1210  CE2 TYR A 153       4.467   0.755  -8.988  1.00 83.28           C  
ATOM   1211  OH  TYR A 153       6.834   0.941  -9.230  1.00 83.28           O  
ATOM   1212  CZ  TYR A 153       5.740   0.314  -8.677  1.00 83.28           C  
ATOM   1213  N   ARG A 154       0.495  -4.273  -6.542  1.00 83.71           N  
ATOM   1214  CA  ARG A 154      -0.752  -4.754  -5.957  1.00 83.71           C  
ATOM   1215  C   ARG A 154      -0.655  -4.817  -4.436  1.00 83.71           C  
ATOM   1216  CB  ARG A 154      -1.113  -6.131  -6.517  1.00 83.71           C  
ATOM   1217  O   ARG A 154       0.323  -5.334  -3.893  1.00 83.71           O  
ATOM   1218  CG  ARG A 154      -2.453  -6.661  -6.032  1.00 83.71           C  
ATOM   1219  CD  ARG A 154      -2.772  -8.023  -6.634  1.00 83.71           C  
ATOM   1220  NE  ARG A 154      -3.034  -7.931  -8.067  1.00 83.71           N  
ATOM   1221  NH1 ARG A 154      -3.413 -10.192  -8.353  1.00 83.71           N  
ATOM   1222  NH2 ARG A 154      -3.553  -8.767 -10.143  1.00 83.71           N  
ATOM   1223  CZ  ARG A 154      -3.333  -8.963  -8.851  1.00 83.71           C  
ATOM   1224  N   PHE A 155      -1.646  -4.190  -3.808  1.00 78.13           N  
ATOM   1225  CA  PHE A 155      -1.748  -4.148  -2.354  1.00 78.13           C  
ATOM   1226  C   PHE A 155      -3.087  -4.707  -1.889  1.00 78.13           C  
ATOM   1227  CB  PHE A 155      -1.571  -2.715  -1.842  1.00 78.13           C  
ATOM   1228  O   PHE A 155      -4.144  -4.215  -2.290  1.00 78.13           O  
ATOM   1229  CG  PHE A 155      -1.338  -2.624  -0.358  1.00 78.13           C  
ATOM   1230  CD1 PHE A 155      -2.333  -2.149   0.488  1.00 78.13           C  
ATOM   1231  CD2 PHE A 155      -0.124  -3.014   0.191  1.00 78.13           C  
ATOM   1232  CE1 PHE A 155      -2.120  -2.064   1.862  1.00 78.13           C  
ATOM   1233  CE2 PHE A 155       0.096  -2.932   1.563  1.00 78.13           C  
ATOM   1234  CZ  PHE A 155      -0.903  -2.456   2.396  1.00 78.13           C  
ATOM   1235  N   GLN A 156      -3.017  -5.859  -1.247  1.00 75.48           N  
ATOM   1236  CA  GLN A 156      -4.236  -6.508  -0.775  1.00 75.48           C  
ATOM   1237  C   GLN A 156      -4.385  -6.367   0.737  1.00 75.48           C  
ATOM   1238  CB  GLN A 156      -4.244  -7.986  -1.168  1.00 75.48           C  
ATOM   1239  O   GLN A 156      -3.436  -6.612   1.485  1.00 75.48           O  
ATOM   1240  CG  GLN A 156      -5.569  -8.687  -0.899  1.00 75.48           C  
ATOM   1241  CD  GLN A 156      -5.613 -10.095  -1.460  1.00 75.48           C  
ATOM   1242  NE2 GLN A 156      -6.799 -10.694  -1.468  1.00 75.48           N  
ATOM   1243  OE1 GLN A 156      -4.590 -10.641  -1.885  1.00 75.48           O  
ATOM   1244  N   LEU A 157      -5.640  -5.935   1.184  1.00 69.16           N  
ATOM   1245  CA  LEU A 157      -6.011  -5.811   2.589  1.00 69.16           C  
ATOM   1246  C   LEU A 157      -6.685  -7.085   3.087  1.00 69.16           C  
ATOM   1247  CB  LEU A 157      -6.941  -4.613   2.794  1.00 69.16           C  
ATOM   1248  O   LEU A 157      -7.597  -7.604   2.439  1.00 69.16           O  
ATOM   1249  CG  LEU A 157      -6.385  -3.246   2.392  1.00 69.16           C  
ATOM   1250  CD1 LEU A 157      -7.515  -2.228   2.276  1.00 69.16           C  
ATOM   1251  CD2 LEU A 157      -5.338  -2.777   3.396  1.00 69.16           C  
ATOM   1252  N   GLY A 158      -6.094  -7.936   4.083  1.00 61.55           N  
ATOM   1253  CA  GLY A 158      -6.663  -9.104   4.737  1.00 61.55           C  
ATOM   1254  C   GLY A 158      -6.632  -9.013   6.251  1.00 61.55           C  
ATOM   1255  O   GLY A 158      -5.845  -8.251   6.817  1.00 61.55           O  
TER    1256      GLY A 158
ENDMDL
END
