# Supplementary material for: Single-chain dimers from de novo immunoglobulins as robust scaffolds for multiple binding loops
Source: Nat Commun. 2023 Sep 23;14:5939. doi: 10.1038/s41467-023-41717-5 (PMC10517939; doi:10.1038/s41467-023-41717-5)
Supplement: Supplementary file 3 — Supplementary Data 1 [file 41467_2023_41717_MOESM3_ESM.zip › design_models/scIg/scIg14l/ranked_1.pdb]

MODEL     1
ATOM      1  N   ARG A   1       1.337  -1.737 -11.159  1.00 90.58           N  
ATOM      2  CA  ARG A   1       0.401  -1.638 -10.044  1.00 90.58           C  
ATOM      3  C   ARG A   1       0.649  -2.742  -9.022  1.00 90.58           C  
ATOM      4  CB  ARG A   1      -1.043  -1.703 -10.546  1.00 90.58           C  
ATOM      5  O   ARG A   1       0.785  -3.913  -9.385  1.00 90.58           O  
ATOM      6  CG  ARG A   1      -2.084  -1.611  -9.441  1.00 90.58           C  
ATOM      7  CD  ARG A   1      -3.501  -1.676  -9.994  1.00 90.58           C  
ATOM      8  NE  ARG A   1      -4.476  -1.156  -9.040  1.00 90.58           N  
ATOM      9  NH1 ARG A   1      -6.304  -1.486 -10.414  1.00 90.58           N  
ATOM     10  NH2 ARG A   1      -6.583  -0.588  -8.323  1.00 90.58           N  
ATOM     11  CZ  ARG A   1      -5.785  -1.078  -9.261  1.00 90.58           C  
ATOM     12  N   ILE A   2       0.919  -2.512  -7.854  1.00 93.27           N  
ATOM     13  CA  ILE A   2       1.022  -3.449  -6.740  1.00 93.27           C  
ATOM     14  C   ILE A   2      -0.158  -3.252  -5.790  1.00 93.27           C  
ATOM     15  CB  ILE A   2       2.356  -3.278  -5.980  1.00 93.27           C  
ATOM     16  O   ILE A   2      -0.392  -2.144  -5.302  1.00 93.27           O  
ATOM     17  CG1 ILE A   2       3.542  -3.501  -6.926  1.00 93.27           C  
ATOM     18  CG2 ILE A   2       2.422  -4.233  -4.784  1.00 93.27           C  
ATOM     19  CD1 ILE A   2       3.666  -4.929  -7.437  1.00 93.27           C  
ATOM     20  N   GLU A   3      -0.915  -4.330  -5.512  1.00 95.25           N  
ATOM     21  CA  GLU A   3      -2.053  -4.275  -4.599  1.00 95.25           C  
ATOM     22  C   GLU A   3      -1.846  -5.199  -3.403  1.00 95.25           C  
ATOM     23  CB  GLU A   3      -3.347  -4.641  -5.330  1.00 95.25           C  
ATOM     24  O   GLU A   3      -1.567  -6.388  -3.571  1.00 95.25           O  
ATOM     25  CG  GLU A   3      -3.677  -3.721  -6.496  1.00 95.25           C  
ATOM     26  CD  GLU A   3      -4.905  -4.158  -7.277  1.00 95.25           C  
ATOM     27  OE1 GLU A   3      -4.765  -4.559  -8.455  1.00 95.25           O  
ATOM     28  OE2 GLU A   3      -6.018  -4.099  -6.707  1.00 95.25           O  
ATOM     29  N   VAL A   4      -1.900  -4.559  -2.273  1.00 95.36           N  
ATOM     30  CA  VAL A   4      -1.777  -5.335  -1.043  1.00 95.36           C  
ATOM     31  C   VAL A   4      -3.070  -5.234  -0.237  1.00 95.36           C  
ATOM     32  CB  VAL A   4      -0.579  -4.862  -0.190  1.00 95.36           C  
ATOM     33  O   VAL A   4      -3.539  -4.132   0.060  1.00 95.36           O  
ATOM     34  CG1 VAL A   4      -0.454  -5.702   1.079  1.00 95.36           C  
ATOM     35  CG2 VAL A   4       0.712  -4.923  -1.004  1.00 95.36           C  
ATOM     36  N   ARG A   5      -3.631  -6.392   0.061  1.00 93.19           N  
ATOM     37  CA  ARG A   5      -4.834  -6.462   0.884  1.00 93.19           C  
ATOM     38  C   ARG A   5      -4.589  -7.285   2.143  1.00 93.19           C  
ATOM     39  CB  ARG A   5      -5.997  -7.057   0.086  1.00 93.19           C  
ATOM     40  O   ARG A   5      -4.104  -8.416   2.068  1.00 93.19           O  
ATOM     41  CG  ARG A   5      -7.314  -7.082   0.844  1.00 93.19           C  
ATOM     42  CD  ARG A   5      -8.449  -7.621  -0.015  1.00 93.19           C  
ATOM     43  NE  ARG A   5      -9.709  -7.667   0.722  1.00 93.19           N  
ATOM     44  NH1 ARG A   5     -10.947  -8.510  -1.037  1.00 93.19           N  
ATOM     45  NH2 ARG A   5     -11.952  -8.088   0.980  1.00 93.19           N  
ATOM     46  CZ  ARG A   5     -10.866  -8.088   0.220  1.00 93.19           C  
ATOM     47  N   VAL A   6      -4.870  -6.618   3.246  1.00 88.25           N  
ATOM     48  CA  VAL A   6      -4.804  -7.352   4.506  1.00 88.25           C  
ATOM     49  C   VAL A   6      -6.204  -7.483   5.101  1.00 88.25           C  
ATOM     50  CB  VAL A   6      -3.859  -6.662   5.515  1.00 88.25           C  
ATOM     51  O   VAL A   6      -6.856  -6.479   5.399  1.00 88.25           O  
ATOM     52  CG1 VAL A   6      -3.753  -7.480   6.801  1.00 88.25           C  
ATOM     53  CG2 VAL A   6      -2.478  -6.455   4.896  1.00 88.25           C  
ATOM     54  N   ASP A   7      -6.800  -8.711   5.045  1.00 83.45           N  
ATOM     55  CA  ASP A   7      -8.111  -8.960   5.635  1.00 83.45           C  
ATOM     56  C   ASP A   7      -8.020  -9.987   6.761  1.00 83.45           C  
ATOM     57  CB  ASP A   7      -9.098  -9.437   4.567  1.00 83.45           C  
ATOM     58  O   ASP A   7      -6.929 -10.450   7.100  1.00 83.45           O  
ATOM     59  CG  ASP A   7      -8.657 -10.717   3.880  1.00 83.45           C  
ATOM     60  OD1 ASP A   7      -8.487 -11.749   4.565  1.00 83.45           O  
ATOM     61  OD2 ASP A   7      -8.474 -10.693   2.644  1.00 83.45           O  
ATOM     62  N   ASN A   8      -9.209 -10.254   7.566  1.00 75.05           N  
ATOM     63  CA  ASN A   8      -9.252 -11.084   8.766  1.00 75.05           C  
ATOM     64  C   ASN A   8      -8.733 -12.492   8.492  1.00 75.05           C  
ATOM     65  CB  ASN A   8     -10.675 -11.142   9.327  1.00 75.05           C  
ATOM     66  O   ASN A   8      -9.489 -13.365   8.062  1.00 75.05           O  
ATOM     67  CG  ASN A   8     -11.053  -9.889  10.092  1.00 75.05           C  
ATOM     68  ND2 ASN A   8     -12.349  -9.613  10.175  1.00 75.05           N  
ATOM     69  OD1 ASN A   8     -10.187  -9.174  10.602  1.00 75.05           O  
ATOM     70  N   GLY A   9      -7.309 -12.537   8.282  1.00 83.56           N  
ATOM     71  CA  GLY A   9      -6.695 -13.855   8.296  1.00 83.56           C  
ATOM     72  C   GLY A   9      -5.816 -14.117   7.087  1.00 83.56           C  
ATOM     73  O   GLY A   9      -5.231 -15.195   6.960  1.00 83.56           O  
ATOM     74  N   ARG A  10      -5.710 -13.049   6.295  1.00 93.26           N  
ATOM     75  CA  ARG A  10      -4.966 -13.329   5.072  1.00 93.26           C  
ATOM     76  C   ARG A  10      -4.327 -12.060   4.517  1.00 93.26           C  
ATOM     77  CB  ARG A  10      -5.879 -13.960   4.019  1.00 93.26           C  
ATOM     78  O   ARG A  10      -4.870 -10.964   4.677  1.00 93.26           O  
ATOM     79  CG  ARG A  10      -5.145 -14.449   2.780  1.00 93.26           C  
ATOM     80  CD  ARG A  10      -6.097 -15.077   1.772  1.00 93.26           C  
ATOM     81  NE  ARG A  10      -6.697 -16.304   2.288  1.00 93.26           N  
ATOM     82  NH1 ARG A  10      -8.155 -16.581   0.517  1.00 93.26           N  
ATOM     83  NH2 ARG A  10      -8.134 -18.094   2.239  1.00 93.26           N  
ATOM     84  CZ  ARG A  10      -7.661 -16.990   1.680  1.00 93.26           C  
ATOM     85  N   VAL A  11      -3.118 -12.215   3.989  1.00 94.74           N  
ATOM     86  CA  VAL A  11      -2.463 -11.191   3.182  1.00 94.74           C  
ATOM     87  C   VAL A  11      -2.495 -11.594   1.709  1.00 94.74           C  
ATOM     88  CB  VAL A  11      -1.005 -10.956   3.638  1.00 94.74           C  
ATOM     89  O   VAL A  11      -2.107 -12.711   1.357  1.00 94.74           O  
ATOM     90  CG1 VAL A  11      -0.297  -9.979   2.701  1.00 94.74           C  
ATOM     91  CG2 VAL A  11      -0.974 -10.440   5.075  1.00 94.74           C  
ATOM     92  N   ARG A  12      -3.052 -10.655   0.895  1.00 96.43           N  
ATOM     93  CA  ARG A  12      -3.061 -10.884  -0.546  1.00 96.43           C  
ATOM     94  C   ARG A  12      -2.235  -9.828  -1.273  1.00 96.43           C  
ATOM     95  CB  ARG A  12      -4.495 -10.888  -1.081  1.00 96.43           C  
ATOM     96  O   ARG A  12      -2.368  -8.633  -1.002  1.00 96.43           O  
ATOM     97  CG  ARG A  12      -5.337 -12.049  -0.578  1.00 96.43           C  
ATOM     98  CD  ARG A  12      -6.765 -11.978  -1.099  1.00 96.43           C  
ATOM     99  NE  ARG A  12      -7.525 -10.916  -0.445  1.00 96.43           N  
ATOM    100  NH1 ARG A  12      -9.510 -11.386  -1.529  1.00 96.43           N  
ATOM    101  NH2 ARG A  12      -9.405  -9.669  -0.014  1.00 96.43           N  
ATOM    102  CZ  ARG A  12      -8.812 -10.660  -0.664  1.00 96.43           C  
ATOM    103  N   VAL A  13      -1.392 -10.338  -2.067  1.00 97.22           N  
ATOM    104  CA  VAL A  13      -0.577  -9.429  -2.866  1.00 97.22           C  
ATOM    105  C   VAL A  13      -0.779  -9.721  -4.351  1.00 97.22           C  
ATOM    106  CB  VAL A  13       0.921  -9.539  -2.500  1.00 97.22           C  
ATOM    107  O   VAL A  13      -0.581 -10.852  -4.800  1.00 97.22           O  
ATOM    108  CG1 VAL A  13       1.749  -8.540  -3.306  1.00 97.22           C  
ATOM    109  CG2 VAL A  13       1.121  -9.320  -1.002  1.00 97.22           C  
ATOM    110  N   ARG A  14      -1.292  -8.740  -5.061  1.00 97.45           N  
ATOM    111  CA  ARG A  14      -1.415  -8.847  -6.511  1.00 97.45           C  
ATOM    112  C   ARG A  14      -0.327  -8.042  -7.214  1.00 97.45           C  
ATOM    113  CB  ARG A  14      -2.796  -8.373  -6.970  1.00 97.45           C  
ATOM    114  O   ARG A  14      -0.110  -6.871  -6.896  1.00 97.45           O  
ATOM    115  CG  ARG A  14      -3.054  -8.571  -8.455  1.00 97.45           C  
ATOM    116  CD  ARG A  14      -4.468  -8.161  -8.842  1.00 97.45           C  
ATOM    117  NE  ARG A  14      -4.682  -8.261 -10.283  1.00 97.45           N  
ATOM    118  NH1 ARG A  14      -6.896  -7.602 -10.208  1.00 97.45           N  
ATOM    119  NH2 ARG A  14      -5.916  -8.116 -12.215  1.00 97.45           N  
ATOM    120  CZ  ARG A  14      -5.831  -7.993 -10.899  1.00 97.45           C  
ATOM    121  N   ASN A  15       0.355  -8.769  -8.175  1.00 96.91           N  
ATOM    122  CA  ASN A  15       1.440  -8.129  -8.911  1.00 96.91           C  
ATOM    123  C   ASN A  15       1.005  -7.730 -10.318  1.00 96.91           C  
ATOM    124  CB  ASN A  15       2.662  -9.049  -8.974  1.00 96.91           C  
ATOM    125  O   ASN A  15       0.901  -8.580 -11.204  1.00 96.91           O  
ATOM    126  CG  ASN A  15       3.832  -8.416  -9.701  1.00 96.91           C  
ATOM    127  ND2 ASN A  15       4.851  -9.215  -9.992  1.00 96.91           N  
ATOM    128  OD1 ASN A  15       3.821  -7.218  -9.996  1.00 96.91           O  
ATOM    129  N   GLY A  16       0.792  -6.420 -10.466  1.00 93.87           N  
ATOM    130  CA  GLY A  16       0.392  -5.902 -11.764  1.00 93.87           C  
ATOM    131  C   GLY A  16       1.548  -5.324 -12.558  1.00 93.87           C  
ATOM    132  O   GLY A  16       1.341  -4.683 -13.590  1.00 93.87           O  
ATOM    133  N   THR A  17       2.689  -5.541 -12.120  1.00 92.61           N  
ATOM    134  CA  THR A  17       3.864  -5.042 -12.826  1.00 92.61           C  
ATOM    135  C   THR A  17       4.250  -5.982 -13.964  1.00 92.61           C  
ATOM    136  CB  THR A  17       5.059  -4.870 -11.870  1.00 92.61           C  
ATOM    137  O   THR A  17       3.580  -6.989 -14.199  1.00 92.61           O  
ATOM    138  CG2 THR A  17       4.643  -4.146 -10.594  1.00 92.61           C  
ATOM    139  OG1 THR A  17       5.578  -6.161 -11.527  1.00 92.61           O  
ATOM    140  N   ASP A  18       5.337  -5.604 -14.723  1.00 93.71           N  
ATOM    141  CA  ASP A  18       5.784  -6.422 -15.846  1.00 93.71           C  
ATOM    142  C   ASP A  18       6.955  -7.315 -15.443  1.00 93.71           C  
ATOM    143  CB  ASP A  18       6.179  -5.538 -17.031  1.00 93.71           C  
ATOM    144  O   ASP A  18       7.612  -7.911 -16.300  1.00 93.71           O  
ATOM    145  CG  ASP A  18       7.264  -4.533 -16.684  1.00 93.71           C  
ATOM    146  OD1 ASP A  18       7.570  -4.356 -15.485  1.00 93.71           O  
ATOM    147  OD2 ASP A  18       7.814  -3.910 -17.618  1.00 93.71           O  
ATOM    148  N   ARG A  19       7.310  -7.331 -14.152  1.00 95.03           N  
ATOM    149  CA  ARG A  19       8.403  -8.149 -13.635  1.00 95.03           C  
ATOM    150  C   ARG A  19       7.981  -8.892 -12.372  1.00 95.03           C  
ATOM    151  CB  ARG A  19       9.633  -7.285 -13.348  1.00 95.03           C  
ATOM    152  O   ARG A  19       7.007  -8.512 -11.718  1.00 95.03           O  
ATOM    153  CG  ARG A  19       9.382  -6.169 -12.347  1.00 95.03           C  
ATOM    154  CD  ARG A  19      10.555  -5.202 -12.273  1.00 95.03           C  
ATOM    155  NE  ARG A  19      10.471  -4.172 -13.305  1.00 95.03           N  
ATOM    156  NH1 ARG A  19      12.557  -3.279 -12.874  1.00 95.03           N  
ATOM    157  NH2 ARG A  19      11.243  -2.389 -14.528  1.00 95.03           N  
ATOM    158  CZ  ARG A  19      11.424  -3.282 -13.567  1.00 95.03           C  
ATOM    159  N   PRO A  20       8.811  -9.966 -12.040  1.00 96.71           N  
ATOM    160  CA  PRO A  20       8.510 -10.657 -10.784  1.00 96.71           C  
ATOM    161  C   PRO A  20       8.827  -9.810  -9.554  1.00 96.71           C  
ATOM    162  CB  PRO A  20       9.406 -11.896 -10.840  1.00 96.71           C  
ATOM    163  O   PRO A  20       9.712  -8.951  -9.603  1.00 96.71           O  
ATOM    164  CG  PRO A  20      10.520 -11.521 -11.764  1.00 96.71           C  
ATOM    165  CD  PRO A  20       9.992 -10.545 -12.775  1.00 96.71           C  
ATOM    166  N   CYS A  21       8.016 -10.033  -8.527  1.00 97.75           N  
ATOM    167  CA  CYS A  21       8.237  -9.338  -7.264  1.00 97.75           C  
ATOM    168  C   CYS A  21       8.522 -10.326  -6.140  1.00 97.75           C  
ATOM    169  CB  CYS A  21       7.025  -8.479  -6.906  1.00 97.75           C  
ATOM    170  O   CYS A  21       7.966 -11.426  -6.119  1.00 97.75           O  
ATOM    171  SG  CYS A  21       6.708  -7.142  -8.078  1.00 97.75           S  
ATOM    172  N   ARG A  22       9.511  -9.913  -5.329  1.00 98.16           N  
ATOM    173  CA  ARG A  22       9.730 -10.655  -4.091  1.00 98.16           C  
ATOM    174  C   ARG A  22       8.914 -10.064  -2.947  1.00 98.16           C  
ATOM    175  CB  ARG A  22      11.216 -10.664  -3.725  1.00 98.16           C  
ATOM    176  O   ARG A  22       8.987  -8.863  -2.681  1.00 98.16           O  
ATOM    177  CG  ARG A  22      12.077 -11.491  -4.667  1.00 98.16           C  
ATOM    178  CD  ARG A  22      13.510 -11.605  -4.167  1.00 98.16           C  
ATOM    179  NE  ARG A  22      14.337 -12.394  -5.076  1.00 98.16           N  
ATOM    180  NH1 ARG A  22      16.277 -12.163  -3.842  1.00 98.16           N  
ATOM    181  NH2 ARG A  22      16.289 -13.371  -5.790  1.00 98.16           N  
ATOM    182  CZ  ARG A  22      15.632 -12.641  -4.901  1.00 98.16           C  
ATOM    183  N   VAL A  23       8.114 -10.931  -2.348  1.00 98.12           N  
ATOM    184  CA  VAL A  23       7.240 -10.466  -1.276  1.00 98.12           C  
ATOM    185  C   VAL A  23       7.640 -11.129   0.040  1.00 98.12           C  
ATOM    186  CB  VAL A  23       5.755 -10.755  -1.589  1.00 98.12           C  
ATOM    187  O   VAL A  23       7.746 -12.355   0.118  1.00 98.12           O  
ATOM    188  CG1 VAL A  23       4.861 -10.291  -0.440  1.00 98.12           C  
ATOM    189  CG2 VAL A  23       5.344 -10.078  -2.895  1.00 98.12           C  
ATOM    190  N   ARG A  24       7.901 -10.244   1.034  1.00 97.65           N  
ATOM    191  CA  ARG A  24       8.195 -10.695   2.390  1.00 97.65           C  
ATOM    192  C   ARG A  24       7.075 -10.307   3.350  1.00 97.65           C  
ATOM    193  CB  ARG A  24       9.525 -10.114   2.874  1.00 97.65           C  
ATOM    194  O   ARG A  24       6.707  -9.134   3.441  1.00 97.65           O  
ATOM    195  CG  ARG A  24       9.974 -10.646   4.226  1.00 97.65           C  
ATOM    196  CD  ARG A  24      11.335 -10.092   4.626  1.00 97.65           C  
ATOM    197  NE  ARG A  24      11.421  -8.654   4.392  1.00 97.65           N  
ATOM    198  NH1 ARG A  24      13.585  -8.447   5.176  1.00 97.65           N  
ATOM    199  NH2 ARG A  24      12.459  -6.605   4.407  1.00 97.65           N  
ATOM    200  CZ  ARG A  24      12.488  -7.905   4.659  1.00 97.65           C  
ATOM    201  N   VAL A  25       6.523 -11.297   4.025  1.00 96.63           N  
ATOM    202  CA  VAL A  25       5.472 -11.057   5.009  1.00 96.63           C  
ATOM    203  C   VAL A  25       5.975 -11.425   6.403  1.00 96.63           C  
ATOM    204  CB  VAL A  25       4.191 -11.855   4.677  1.00 96.63           C  
ATOM    205  O   VAL A  25       6.362 -12.570   6.649  1.00 96.63           O  
ATOM    206  CG1 VAL A  25       3.086 -11.547   5.686  1.00 96.63           C  
ATOM    207  CG2 VAL A  25       3.723 -11.545   3.257  1.00 96.63           C  
ATOM    208  N   THR A  26       6.014 -10.381   7.262  1.00 94.46           N  
ATOM    209  CA  THR A  26       6.381 -10.596   8.657  1.00 94.46           C  
ATOM    210  C   THR A  26       5.188 -10.347   9.576  1.00 94.46           C  
ATOM    211  CB  THR A  26       7.552  -9.686   9.074  1.00 94.46           C  
ATOM    212  O   THR A  26       4.603  -9.262   9.562  1.00 94.46           O  
ATOM    213  CG2 THR A  26       7.988  -9.973  10.507  1.00 94.46           C  
ATOM    214  OG1 THR A  26       8.660  -9.911   8.195  1.00 94.46           O  
ATOM    215  N   ALA A  27       4.812 -11.367  10.345  1.00 91.53           N  
ATOM    216  CA  ALA A  27       3.709 -11.290  11.300  1.00 91.53           C  
ATOM    217  C   ALA A  27       3.943 -12.223  12.485  1.00 91.53           C  
ATOM    218  CB  ALA A  27       2.387 -11.627  10.614  1.00 91.53           C  
ATOM    219  O   ALA A  27       4.382 -13.362  12.309  1.00 91.53           O  
ATOM    220  N   GLY A  28       3.730 -11.709  13.765  1.00 85.22           N  
ATOM    221  CA  GLY A  28       3.859 -12.531  14.958  1.00 85.22           C  
ATOM    222  C   GLY A  28       5.257 -13.089  15.150  1.00 85.22           C  
ATOM    223  O   GLY A  28       5.422 -14.210  15.635  1.00 85.22           O  
ATOM    224  N   GLY A  29       6.304 -12.368  14.575  1.00 85.18           N  
ATOM    225  CA  GLY A  29       7.689 -12.781  14.745  1.00 85.18           C  
ATOM    226  C   GLY A  29       8.157 -13.751  13.677  1.00 85.18           C  
ATOM    227  O   GLY A  29       9.303 -14.204  13.702  1.00 85.18           O  
ATOM    228  N   GLU A  30       7.271 -14.082  12.772  1.00 90.97           N  
ATOM    229  CA  GLU A  30       7.614 -14.980  11.673  1.00 90.97           C  
ATOM    230  C   GLU A  30       7.712 -14.223  10.352  1.00 90.97           C  
ATOM    231  CB  GLU A  30       6.584 -16.107  11.558  1.00 90.97           C  
ATOM    232  O   GLU A  30       6.962 -13.274  10.117  1.00 90.97           O  
ATOM    233  CG  GLU A  30       6.552 -17.035  12.763  1.00 90.97           C  
ATOM    234  CD  GLU A  30       5.554 -18.173  12.617  1.00 90.97           C  
ATOM    235  OE1 GLU A  30       5.638 -19.157  13.387  1.00 90.97           O  
ATOM    236  OE2 GLU A  30       4.681 -18.080  11.726  1.00 90.97           O  
ATOM    237  N   THR A  31       8.767 -14.742   9.591  1.00 94.83           N  
ATOM    238  CA  THR A  31       8.951 -14.138   8.275  1.00 94.83           C  
ATOM    239  C   THR A  31       8.886 -15.198   7.180  1.00 94.83           C  
ATOM    240  CB  THR A  31      10.293 -13.388   8.188  1.00 94.83           C  
ATOM    241  O   THR A  31       9.543 -16.236   7.273  1.00 94.83           O  
ATOM    242  CG2 THR A  31      10.477 -12.747   6.816  1.00 94.83           C  
ATOM    243  OG1 THR A  31      10.328 -12.364   9.190  1.00 94.83           O  
ATOM    244  N   ARG A  32       8.016 -14.872   6.207  1.00 96.34           N  
ATOM    245  CA  ARG A  32       7.926 -15.723   5.025  1.00 96.34           C  
ATOM    246  C   ARG A  32       8.205 -14.927   3.754  1.00 96.34           C  
ATOM    247  CB  ARG A  32       6.546 -16.380   4.939  1.00 96.34           C  
ATOM    248  O   ARG A  32       7.801 -13.768   3.640  1.00 96.34           O  
ATOM    249  CG  ARG A  32       6.239 -17.320   6.094  1.00 96.34           C  
ATOM    250  CD  ARG A  32       4.822 -17.871   6.012  1.00 96.34           C  
ATOM    251  NE  ARG A  32       3.841 -16.909   6.504  1.00 96.34           N  
ATOM    252  NH1 ARG A  32       2.051 -18.365   6.391  1.00 96.34           N  
ATOM    253  NH2 ARG A  32       1.742 -16.216   7.127  1.00 96.34           N  
ATOM    254  CZ  ARG A  32       2.547 -17.165   6.673  1.00 96.34           C  
ATOM    255  N   GLU A  33       8.819 -15.559   2.791  1.00 97.61           N  
ATOM    256  CA  GLU A  33       9.183 -14.909   1.536  1.00 97.61           C  
ATOM    257  C   GLU A  33       8.629 -15.675   0.338  1.00 97.61           C  
ATOM    258  CB  GLU A  33      10.703 -14.778   1.419  1.00 97.61           C  
ATOM    259  O   GLU A  33       8.636 -16.908   0.325  1.00 97.61           O  
ATOM    260  CG  GLU A  33      11.321 -13.842   2.447  1.00 97.61           C  
ATOM    261  CD  GLU A  33      12.810 -13.620   2.239  1.00 97.61           C  
ATOM    262  OE1 GLU A  33      13.491 -13.150   3.179  1.00 97.61           O  
ATOM    263  OE2 GLU A  33      13.301 -13.919   1.128  1.00 97.61           O  
ATOM    264  N   TYR A  34       8.177 -14.829  -0.632  1.00 97.90           N  
ATOM    265  CA  TYR A  34       7.571 -15.414  -1.822  1.00 97.90           C  
ATOM    266  C   TYR A  34       7.980 -14.650  -3.075  1.00 97.90           C  
ATOM    267  CB  TYR A  34       6.044 -15.431  -1.695  1.00 97.90           C  
ATOM    268  O   TYR A  34       8.308 -13.463  -3.006  1.00 97.90           O  
ATOM    269  CG  TYR A  34       5.549 -16.041  -0.407  1.00 97.90           C  
ATOM    270  CD1 TYR A  34       5.240 -17.397  -0.329  1.00 97.90           C  
ATOM    271  CD2 TYR A  34       5.387 -15.263   0.735  1.00 97.90           C  
ATOM    272  CE1 TYR A  34       4.781 -17.963   0.856  1.00 97.90           C  
ATOM    273  CE2 TYR A  34       4.929 -15.818   1.925  1.00 97.90           C  
ATOM    274  OH  TYR A  34       4.175 -17.722   3.151  1.00 97.90           O  
ATOM    275  CZ  TYR A  34       4.629 -17.167   1.976  1.00 97.90           C  
ATOM    276  N   THR A  35       7.975 -15.474  -4.179  1.00 97.67           N  
ATOM    277  CA  THR A  35       8.064 -14.821  -5.481  1.00 97.67           C  
ATOM    278  C   THR A  35       6.689 -14.738  -6.139  1.00 97.67           C  
ATOM    279  CB  THR A  35       9.038 -15.563  -6.413  1.00 97.67           C  
ATOM    280  O   THR A  35       5.993 -15.748  -6.264  1.00 97.67           O  
ATOM    281  CG2 THR A  35       9.121 -14.883  -7.776  1.00 97.67           C  
ATOM    282  OG1 THR A  35      10.342 -15.577  -5.819  1.00 97.67           O  
ATOM    283  N   VAL A  36       6.269 -13.541  -6.525  1.00 97.71           N  
ATOM    284  CA  VAL A  36       4.995 -13.320  -7.202  1.00 97.71           C  
ATOM    285  C   VAL A  36       5.245 -12.881  -8.643  1.00 97.71           C  
ATOM    286  CB  VAL A  36       4.136 -12.267  -6.465  1.00 97.71           C  
ATOM    287  O   VAL A  36       5.831 -11.824  -8.884  1.00 97.71           O  
ATOM    288  CG1 VAL A  36       2.745 -12.173  -7.090  1.00 97.71           C  
ATOM    289  CG2 VAL A  36       4.037 -12.605  -4.979  1.00 97.71           C  
ATOM    290  N   ASN A  37       4.790 -13.691  -9.583  1.00 97.83           N  
ATOM    291  CA  ASN A  37       4.982 -13.387 -10.997  1.00 97.83           C  
ATOM    292  C   ASN A  37       3.967 -12.361 -11.493  1.00 97.83           C  
ATOM    293  CB  ASN A  37       4.899 -14.664 -11.837  1.00 97.83           C  
ATOM    294  O   ASN A  37       2.933 -12.147 -10.858  1.00 97.83           O  
ATOM    295  CG  ASN A  37       6.015 -15.641 -11.524  1.00 97.83           C  
ATOM    296  ND2 ASN A  37       5.655 -16.899 -11.298  1.00 97.83           N  
ATOM    297  OD1 ASN A  37       7.190 -15.269 -11.484  1.00 97.83           O  
ATOM    298  N   PRO A  38       4.349 -11.671 -12.623  1.00 97.38           N  
ATOM    299  CA  PRO A  38       3.418 -10.704 -13.209  1.00 97.38           C  
ATOM    300  C   PRO A  38       2.043 -11.305 -13.491  1.00 97.38           C  
ATOM    301  CB  PRO A  38       4.111 -10.292 -14.511  1.00 97.38           C  
ATOM    302  O   PRO A  38       1.947 -12.416 -14.019  1.00 97.38           O  
ATOM    303  CG  PRO A  38       5.568 -10.494 -14.249  1.00 97.38           C  
ATOM    304  CD  PRO A  38       5.733 -11.716 -13.392  1.00 97.38           C  
ATOM    305  N   GLY A  39       1.008 -10.549 -13.090  1.00 95.76           N  
ATOM    306  CA  GLY A  39      -0.361 -10.933 -13.391  1.00 95.76           C  
ATOM    307  C   GLY A  39      -0.912 -11.976 -12.438  1.00 95.76           C  
ATOM    308  O   GLY A  39      -2.007 -12.502 -12.649  1.00 95.76           O  
ATOM    309  N   THR A  40      -0.086 -12.306 -11.387  1.00 97.21           N  
ATOM    310  CA  THR A  40      -0.529 -13.330 -10.448  1.00 97.21           C  
ATOM    311  C   THR A  40      -0.795 -12.725  -9.072  1.00 97.21           C  
ATOM    312  CB  THR A  40       0.511 -14.459 -10.322  1.00 97.21           C  
ATOM    313  O   THR A  40      -0.513 -11.547  -8.842  1.00 97.21           O  
ATOM    314  CG2 THR A  40       0.871 -15.030 -11.689  1.00 97.21           C  
ATOM    315  OG1 THR A  40       1.696 -13.943  -9.704  1.00 97.21           O  
ATOM    316  N   GLU A  41      -1.349 -13.639  -8.235  1.00 96.93           N  
ATOM    317  CA  GLU A  41      -1.702 -13.227  -6.880  1.00 96.93           C  
ATOM    318  C   GLU A  41      -1.148 -14.202  -5.845  1.00 96.93           C  
ATOM    319  CB  GLU A  41      -3.221 -13.110  -6.732  1.00 96.93           C  
ATOM    320  O   GLU A  41      -1.153 -15.415  -6.062  1.00 96.93           O  
ATOM    321  CG  GLU A  41      -3.669 -12.614  -5.364  1.00 96.93           C  
ATOM    322  CD  GLU A  41      -5.179 -12.495  -5.235  1.00 96.93           C  
ATOM    323  OE1 GLU A  41      -5.830 -13.471  -4.795  1.00 96.93           O  
ATOM    324  OE2 GLU A  41      -5.717 -11.418  -5.577  1.00 96.93           O  
ATOM    325  N   LEU A  42      -0.560 -13.629  -4.809  1.00 97.37           N  
ATOM    326  CA  LEU A  42      -0.105 -14.376  -3.641  1.00 97.37           C  
ATOM    327  C   LEU A  42      -1.122 -14.288  -2.509  1.00 97.37           C  
ATOM    328  CB  LEU A  42       1.253 -13.852  -3.165  1.00 97.37           C  
ATOM    329  O   LEU A  42      -1.636 -13.207  -2.213  1.00 97.37           O  
ATOM    330  CG  LEU A  42       1.748 -14.378  -1.817  1.00 97.37           C  
ATOM    331  CD1 LEU A  42       2.151 -15.844  -1.937  1.00 97.37           C  
ATOM    332  CD2 LEU A  42       2.914 -13.537  -1.310  1.00 97.37           C  
ATOM    333  N   GLU A  43      -1.351 -15.439  -1.866  1.00 96.57           N  
ATOM    334  CA  GLU A  43      -2.192 -15.472  -0.674  1.00 96.57           C  
ATOM    335  C   GLU A  43      -1.475 -16.151   0.489  1.00 96.57           C  
ATOM    336  CB  GLU A  43      -3.513 -16.187  -0.967  1.00 96.57           C  
ATOM    337  O   GLU A  43      -1.031 -17.295   0.369  1.00 96.57           O  
ATOM    338  CG  GLU A  43      -4.534 -16.080   0.156  1.00 96.57           C  
ATOM    339  CD  GLU A  43      -5.884 -16.681  -0.200  1.00 96.57           C  
ATOM    340  OE1 GLU A  43      -6.279 -17.695   0.419  1.00 96.57           O  
ATOM    341  OE2 GLU A  43      -6.552 -16.135  -1.106  1.00 96.57           O  
ATOM    342  N   VAL A  44      -1.418 -15.385   1.586  1.00 95.45           N  
ATOM    343  CA  VAL A  44      -0.745 -15.894   2.776  1.00 95.45           C  
ATOM    344  C   VAL A  44      -1.705 -15.869   3.963  1.00 95.45           C  
ATOM    345  CB  VAL A  44       0.527 -15.079   3.101  1.00 95.45           C  
ATOM    346  O   VAL A  44      -2.266 -14.822   4.293  1.00 95.45           O  
ATOM    347  CG1 VAL A  44       1.249 -15.666   4.312  1.00 95.45           C  
ATOM    348  CG2 VAL A  44       1.456 -15.035   1.890  1.00 95.45           C  
ATOM    349  N   GLU A  45      -1.825 -17.011   4.616  1.00 94.71           N  
ATOM    350  CA  GLU A  45      -2.707 -17.091   5.776  1.00 94.71           C  
ATOM    351  C   GLU A  45      -2.012 -16.583   7.035  1.00 94.71           C  
ATOM    352  CB  GLU A  45      -3.190 -18.529   5.986  1.00 94.71           C  
ATOM    353  O   GLU A  45      -0.829 -16.857   7.251  1.00 94.71           O  
ATOM    354  CG  GLU A  45      -4.168 -19.010   4.924  1.00 94.71           C  
ATOM    355  CD  GLU A  45      -4.766 -20.374   5.233  1.00 94.71           C  
ATOM    356  OE1 GLU A  45      -5.980 -20.571   4.999  1.00 94.71           O  
ATOM    357  OE2 GLU A  45      -4.014 -21.251   5.713  1.00 94.71           O  
ATOM    358  N   LEU A  46      -2.875 -15.779   7.850  1.00 91.10           N  
ATOM    359  CA  LEU A  46      -2.369 -15.278   9.124  1.00 91.10           C  
ATOM    360  C   LEU A  46      -3.132 -15.895  10.292  1.00 91.10           C  
ATOM    361  CB  LEU A  46      -2.474 -13.752   9.180  1.00 91.10           C  
ATOM    362  O   LEU A  46      -4.338 -16.134  10.195  1.00 91.10           O  
ATOM    363  CG  LEU A  46      -1.720 -12.981   8.095  1.00 91.10           C  
ATOM    364  CD1 LEU A  46      -2.031 -11.491   8.192  1.00 91.10           C  
ATOM    365  CD2 LEU A  46      -0.220 -13.228   8.208  1.00 91.10           C  
ATOM    366  N   SER A  47      -2.390 -16.306  11.291  1.00 90.69           N  
ATOM    367  CA  SER A  47      -3.074 -16.701  12.518  1.00 90.69           C  
ATOM    368  C   SER A  47      -3.747 -15.506  13.184  1.00 90.69           C  
ATOM    369  CB  SER A  47      -2.092 -17.352  13.494  1.00 90.69           C  
ATOM    370  O   SER A  47      -3.423 -14.355  12.882  1.00 90.69           O  
ATOM    371  OG  SER A  47      -1.155 -16.402  13.973  1.00 90.69           O  
ATOM    372  N   PRO A  48      -4.702 -15.733  14.032  1.00 87.19           N  
ATOM    373  CA  PRO A  48      -5.412 -14.655  14.724  1.00 87.19           C  
ATOM    374  C   PRO A  48      -4.467 -13.674  15.415  1.00 87.19           C  
ATOM    375  CB  PRO A  48      -6.271 -15.400  15.749  1.00 87.19           C  
ATOM    376  O   PRO A  48      -4.736 -12.471  15.446  1.00 87.19           O  
ATOM    377  CG  PRO A  48      -6.534 -16.734  15.129  1.00 87.19           C  
ATOM    378  CD  PRO A  48      -5.304 -17.165  14.384  1.00 87.19           C  
ATOM    379  N   GLU A  49      -3.365 -14.232  15.878  1.00 82.55           N  
ATOM    380  CA  GLU A  49      -2.418 -13.394  16.607  1.00 82.55           C  
ATOM    381  C   GLU A  49      -1.631 -12.495  15.657  1.00 82.55           C  
ATOM    382  CB  GLU A  49      -1.458 -14.258  17.429  1.00 82.55           C  
ATOM    383  O   GLU A  49      -1.147 -11.434  16.056  1.00 82.55           O  
ATOM    384  CG  GLU A  49      -2.135 -15.033  18.550  1.00 82.55           C  
ATOM    385  CD  GLU A  49      -1.177 -15.917  19.333  1.00 82.55           C  
ATOM    386  OE1 GLU A  49      -1.533 -16.358  20.449  1.00 82.55           O  
ATOM    387  OE2 GLU A  49      -0.061 -16.169  18.826  1.00 82.55           O  
ATOM    388  N   GLN A  50      -1.641 -12.835  14.375  1.00 88.59           N  
ATOM    389  CA  GLN A  50      -0.833 -12.137  13.381  1.00 88.59           C  
ATOM    390  C   GLN A  50      -1.646 -11.061  12.667  1.00 88.59           C  
ATOM    391  CB  GLN A  50      -0.261 -13.126  12.363  1.00 88.59           C  
ATOM    392  O   GLN A  50      -1.082 -10.122  12.102  1.00 88.59           O  
ATOM    393  CG  GLN A  50       0.774 -14.079  12.945  1.00 88.59           C  
ATOM    394  CD  GLN A  50       1.177 -15.172  11.973  1.00 88.59           C  
ATOM    395  NE2 GLN A  50       2.385 -15.699  12.142  1.00 88.59           N  
ATOM    396  OE1 GLN A  50       0.408 -15.541  11.079  1.00 88.59           O  
ATOM    397  N   GLN A  51      -2.943 -11.040  12.781  1.00 84.45           N  
ATOM    398  CA  GLN A  51      -3.867 -10.271  11.955  1.00 84.45           C  
ATOM    399  C   GLN A  51      -3.780  -8.781  12.274  1.00 84.45           C  
ATOM    400  CB  GLN A  51      -5.302 -10.766  12.149  1.00 84.45           C  
ATOM    401  O   GLN A  51      -4.066  -7.940  11.419  1.00 84.45           O  
ATOM    402  CG  GLN A  51      -5.561 -12.146  11.560  1.00 84.45           C  
ATOM    403  CD  GLN A  51      -6.955 -12.661  11.862  1.00 84.45           C  
ATOM    404  NE2 GLN A  51      -7.244 -13.882  11.426  1.00 84.45           N  
ATOM    405  OE1 GLN A  51      -7.766 -11.967  12.484  1.00 84.45           O  
ATOM    406  N   ASN A  52      -3.197  -8.523  13.337  1.00 83.22           N  
ATOM    407  CA  ASN A  52      -3.236  -7.119  13.732  1.00 83.22           C  
ATOM    408  C   ASN A  52      -1.840  -6.505  13.761  1.00 83.22           C  
ATOM    409  CB  ASN A  52      -3.913  -6.964  15.096  1.00 83.22           C  
ATOM    410  O   ASN A  52      -1.681  -5.330  14.094  1.00 83.22           O  
ATOM    411  CG  ASN A  52      -5.381  -7.341  15.065  1.00 83.22           C  
ATOM    412  ND2 ASN A  52      -5.775  -8.265  15.933  1.00 83.22           N  
ATOM    413  OD1 ASN A  52      -6.156  -6.806  14.267  1.00 83.22           O  
ATOM    414  N   ASN A  53      -0.926  -7.293  13.375  1.00 89.36           N  
ATOM    415  CA  ASN A  53       0.466  -6.856  13.342  1.00 89.36           C  
ATOM    416  C   ASN A  53       1.236  -7.527  12.209  1.00 89.36           C  
ATOM    417  CB  ASN A  53       1.147  -7.133  14.684  1.00 89.36           C  
ATOM    418  O   ASN A  53       1.691  -8.663  12.349  1.00 89.36           O  
ATOM    419  CG  ASN A  53       0.563  -6.311  15.816  1.00 89.36           C  
ATOM    420  ND2 ASN A  53      -0.131  -6.974  16.733  1.00 89.36           N  
ATOM    421  OD1 ASN A  53       0.734  -5.090  15.866  1.00 89.36           O  
ATOM    422  N   ALA A  54       1.315  -6.783  11.144  1.00 91.65           N  
ATOM    423  CA  ALA A  54       1.997  -7.377   9.997  1.00 91.65           C  
ATOM    424  C   ALA A  54       2.727  -6.313   9.182  1.00 91.65           C  
ATOM    425  CB  ALA A  54       1.002  -8.128   9.116  1.00 91.65           C  
ATOM    426  O   ALA A  54       2.335  -5.144   9.184  1.00 91.65           O  
ATOM    427  N   VAL A  55       3.822  -6.726   8.664  1.00 94.81           N  
ATOM    428  CA  VAL A  55       4.542  -5.902   7.700  1.00 94.81           C  
ATOM    429  C   VAL A  55       4.755  -6.686   6.407  1.00 94.81           C  
ATOM    430  CB  VAL A  55       5.898  -5.423   8.263  1.00 94.81           C  
ATOM    431  O   VAL A  55       5.124  -7.862   6.441  1.00 94.81           O  
ATOM    432  CG1 VAL A  55       6.794  -6.614   8.599  1.00 94.81           C  
ATOM    433  CG2 VAL A  55       6.591  -4.494   7.268  1.00 94.81           C  
ATOM    434  N   VAL A  56       4.336  -6.065   5.318  1.00 96.66           N  
ATOM    435  CA  VAL A  56       4.498  -6.647   3.990  1.00 96.66           C  
ATOM    436  C   VAL A  56       5.493  -5.819   3.180  1.00 96.66           C  
ATOM    437  CB  VAL A  56       3.149  -6.740   3.242  1.00 96.66           C  
ATOM    438  O   VAL A  56       5.285  -4.622   2.966  1.00 96.66           O  
ATOM    439  CG1 VAL A  56       3.326  -7.437   1.894  1.00 96.66           C  
ATOM    440  CG2 VAL A  56       2.117  -7.475   4.095  1.00 96.66           C  
ATOM    441  N   VAL A  57       6.555  -6.480   2.789  1.00 97.50           N  
ATOM    442  CA  VAL A  57       7.566  -5.832   1.960  1.00 97.50           C  
ATOM    443  C   VAL A  57       7.504  -6.388   0.539  1.00 97.50           C  
ATOM    444  CB  VAL A  57       8.984  -6.019   2.544  1.00 97.50           C  
ATOM    445  O   VAL A  57       7.605  -7.600   0.336  1.00 97.50           O  
ATOM    446  CG1 VAL A  57      10.024  -5.317   1.673  1.00 97.50           C  
ATOM    447  CG2 VAL A  57       9.043  -5.497   3.978  1.00 97.50           C  
ATOM    448  N   VAL A  58       7.323  -5.510  -0.391  1.00 97.58           N  
ATOM    449  CA  VAL A  58       7.306  -5.902  -1.796  1.00 97.58           C  
ATOM    450  C   VAL A  58       8.512  -5.300  -2.515  1.00 97.58           C  
ATOM    451  CB  VAL A  58       5.998  -5.464  -2.492  1.00 97.58           C  
ATOM    452  O   VAL A  58       8.698  -4.080  -2.514  1.00 97.58           O  
ATOM    453  CG1 VAL A  58       5.955  -5.976  -3.931  1.00 97.58           C  
ATOM    454  CG2 VAL A  58       4.785  -5.962  -1.708  1.00 97.58           C  
ATOM    455  N   HIS A  59       9.278  -6.172  -3.067  1.00 97.37           N  
ATOM    456  CA  HIS A  59      10.462  -5.769  -3.817  1.00 97.37           C  
ATOM    457  C   HIS A  59      10.328  -6.127  -5.293  1.00 97.37           C  
ATOM    458  CB  HIS A  59      11.716  -6.421  -3.230  1.00 97.37           C  
ATOM    459  O   HIS A  59      10.375  -7.305  -5.657  1.00 97.37           O  
ATOM    460  CG  HIS A  59      12.978  -6.035  -3.933  1.00 97.37           C  
ATOM    461  CD2 HIS A  59      13.313  -4.908  -4.604  1.00 97.37           C  
ATOM    462  ND1 HIS A  59      14.076  -6.865  -3.999  1.00 97.37           N  
ATOM    463  CE1 HIS A  59      15.036  -6.262  -4.682  1.00 97.37           C  
ATOM    464  NE2 HIS A  59      14.598  -5.074  -5.060  1.00 97.37           N  
ATOM    465  N   CYS A  60      10.140  -5.206  -6.131  1.00 94.28           N  
ATOM    466  CA  CYS A  60      10.036  -5.383  -7.575  1.00 94.28           C  
ATOM    467  C   CYS A  60      11.122  -4.599  -8.301  1.00 94.28           C  
ATOM    468  CB  CYS A  60       8.659  -4.944  -8.072  1.00 94.28           C  
ATOM    469  O   CYS A  60      11.170  -3.371  -8.214  1.00 94.28           O  
ATOM    470  SG  CYS A  60       7.288  -5.831  -7.298  1.00 94.28           S  
ATOM    471  N   GLY A  61      12.034  -5.305  -9.066  1.00 91.14           N  
ATOM    472  CA  GLY A  61      13.180  -4.609  -9.627  1.00 91.14           C  
ATOM    473  C   GLY A  61      14.133  -4.080  -8.571  1.00 91.14           C  
ATOM    474  O   GLY A  61      14.609  -4.836  -7.722  1.00 91.14           O  
ATOM    475  N   ASN A  62      14.266  -2.685  -8.459  1.00 91.03           N  
ATOM    476  CA  ASN A  62      15.151  -2.074  -7.473  1.00 91.03           C  
ATOM    477  C   ASN A  62      14.365  -1.298  -6.420  1.00 91.03           C  
ATOM    478  CB  ASN A  62      16.168  -1.159  -8.157  1.00 91.03           C  
ATOM    479  O   ASN A  62      14.942  -0.526  -5.653  1.00 91.03           O  
ATOM    480  CG  ASN A  62      17.128  -1.919  -9.051  1.00 91.03           C  
ATOM    481  ND2 ASN A  62      17.459  -1.336 -10.197  1.00 91.03           N  
ATOM    482  OD1 ASN A  62      17.568  -3.022  -8.715  1.00 91.03           O  
ATOM    483  N   GLU A  63      13.098  -1.552  -6.459  1.00 93.58           N  
ATOM    484  CA  GLU A  63      12.261  -0.709  -5.611  1.00 93.58           C  
ATOM    485  C   GLU A  63      11.616  -1.520  -4.490  1.00 93.58           C  
ATOM    486  CB  GLU A  63      11.182  -0.012  -6.444  1.00 93.58           C  
ATOM    487  O   GLU A  63      11.246  -2.679  -4.690  1.00 93.58           O  
ATOM    488  CG  GLU A  63      11.736   0.889  -7.538  1.00 93.58           C  
ATOM    489  CD  GLU A  63      10.653   1.568  -8.362  1.00 93.58           C  
ATOM    490  OE1 GLU A  63      10.839   2.740  -8.760  1.00 93.58           O  
ATOM    491  OE2 GLU A  63       9.610   0.923  -8.609  1.00 93.58           O  
ATOM    492  N   TYR A  64      11.554  -0.854  -3.312  1.00 95.63           N  
ATOM    493  CA  TYR A  64      10.895  -1.453  -2.157  1.00 95.63           C  
ATOM    494  C   TYR A  64       9.622  -0.695  -1.801  1.00 95.63           C  
ATOM    495  CB  TYR A  64      11.840  -1.480  -0.952  1.00 95.63           C  
ATOM    496  O   TYR A  64       9.623   0.537  -1.736  1.00 95.63           O  
ATOM    497  CG  TYR A  64      12.993  -2.442  -1.106  1.00 95.63           C  
ATOM    498  CD1 TYR A  64      12.895  -3.755  -0.651  1.00 95.63           C  
ATOM    499  CD2 TYR A  64      14.182  -2.041  -1.706  1.00 95.63           C  
ATOM    500  CE1 TYR A  64      13.955  -4.645  -0.790  1.00 95.63           C  
ATOM    501  CE2 TYR A  64      15.248  -2.922  -1.849  1.00 95.63           C  
ATOM    502  OH  TYR A  64      16.178  -5.097  -1.529  1.00 95.63           O  
ATOM    503  CZ  TYR A  64      15.125  -4.220  -1.389  1.00 95.63           C  
ATOM    504  N   TYR A  65       8.579  -1.456  -1.608  1.00 94.86           N  
ATOM    505  CA  TYR A  65       7.310  -0.943  -1.105  1.00 94.86           C  
ATOM    506  C   TYR A  65       6.925  -1.625   0.203  1.00 94.86           C  
ATOM    507  CB  TYR A  65       6.200  -1.141  -2.143  1.00 94.86           C  
ATOM    508  O   TYR A  65       6.892  -2.855   0.282  1.00 94.86           O  
ATOM    509  CG  TYR A  65       6.597  -0.733  -3.541  1.00 94.86           C  
ATOM    510  CD1 TYR A  65       6.448   0.583  -3.972  1.00 94.86           C  
ATOM    511  CD2 TYR A  65       7.121  -1.662  -4.433  1.00 94.86           C  
ATOM    512  CE1 TYR A  65       6.810   0.964  -5.260  1.00 94.86           C  
ATOM    513  CE2 TYR A  65       7.487  -1.293  -5.723  1.00 94.86           C  
ATOM    514  OH  TYR A  65       7.689   0.391  -7.403  1.00 94.86           O  
ATOM    515  CZ  TYR A  65       7.328   0.020  -6.127  1.00 94.86           C  
ATOM    516  N   VAL A  66       6.649  -0.802   1.202  1.00 96.53           N  
ATOM    517  CA  VAL A  66       6.422  -1.393   2.517  1.00 96.53           C  
ATOM    518  C   VAL A  66       5.035  -1.008   3.025  1.00 96.53           C  
ATOM    519  CB  VAL A  66       7.502  -0.951   3.531  1.00 96.53           C  
ATOM    520  O   VAL A  66       4.663   0.168   3.005  1.00 96.53           O  
ATOM    521  CG1 VAL A  66       7.240  -1.571   4.902  1.00 96.53           C  
ATOM    522  CG2 VAL A  66       8.893  -1.330   3.027  1.00 96.53           C  
ATOM    523  N   PHE A  67       4.249  -2.009   3.460  1.00 95.65           N  
ATOM    524  CA  PHE A  67       2.913  -1.836   4.017  1.00 95.65           C  
ATOM    525  C   PHE A  67       2.840  -2.397   5.432  1.00 95.65           C  
ATOM    526  CB  PHE A  67       1.867  -2.517   3.128  1.00 95.65           C  
ATOM    527  O   PHE A  67       3.121  -3.576   5.654  1.00 95.65           O  
ATOM    528  CG  PHE A  67       1.949  -2.118   1.680  1.00 95.65           C  
ATOM    529  CD1 PHE A  67       1.177  -1.072   1.188  1.00 95.65           C  
ATOM    530  CD2 PHE A  67       2.799  -2.788   0.810  1.00 95.65           C  
ATOM    531  CE1 PHE A  67       1.250  -0.701  -0.153  1.00 95.65           C  
ATOM    532  CE2 PHE A  67       2.878  -2.422  -0.531  1.00 95.65           C  
ATOM    533  CZ  PHE A  67       2.102  -1.379  -1.011  1.00 95.65           C  
ATOM    534  N   ILE A  68       2.482  -1.495   6.310  1.00 93.46           N  
ATOM    535  CA  ILE A  68       2.527  -1.882   7.716  1.00 93.46           C  
ATOM    536  C   ILE A  68       1.123  -1.815   8.314  1.00 93.46           C  
ATOM    537  CB  ILE A  68       3.494  -0.984   8.519  1.00 93.46           C  
ATOM    538  O   ILE A  68       0.420  -0.815   8.153  1.00 93.46           O  
ATOM    539  CG1 ILE A  68       4.925  -1.130   7.987  1.00 93.46           C  
ATOM    540  CG2 ILE A  68       3.429  -1.318  10.012  1.00 93.46           C  
ATOM    541  CD1 ILE A  68       5.911  -0.134   8.580  1.00 93.46           C  
ATOM    542  N   LEU A  69       0.752  -2.885   8.940  1.00 90.93           N  
ATOM    543  CA  LEU A  69      -0.396  -2.938   9.839  1.00 90.93           C  
ATOM    544  C   LEU A  69       0.049  -3.191  11.275  1.00 90.93           C  
ATOM    545  CB  LEU A  69      -1.374  -4.029   9.395  1.00 90.93           C  
ATOM    546  O   LEU A  69       0.665  -4.219  11.566  1.00 90.93           O  
ATOM    547  CG  LEU A  69      -2.617  -4.220  10.265  1.00 90.93           C  
ATOM    548  CD1 LEU A  69      -3.537  -3.009  10.149  1.00 90.93           C  
ATOM    549  CD2 LEU A  69      -3.353  -5.496   9.874  1.00 90.93           C  
ATOM    550  N   ALA A  70      -0.262  -2.211  12.103  1.00 89.11           N  
ATOM    551  CA  ALA A  70       0.146  -2.348  13.498  1.00 89.11           C  
ATOM    552  C   ALA A  70      -0.938  -1.832  14.440  1.00 89.11           C  
ATOM    553  CB  ALA A  70       1.457  -1.605  13.744  1.00 89.11           C  
ATOM    554  O   ALA A  70      -1.709  -0.940  14.080  1.00 89.11           O  
ATOM    555  N   THR A  71      -1.087  -2.406  15.675  1.00 85.66           N  
ATOM    556  CA  THR A  71      -2.100  -2.027  16.654  1.00 85.66           C  
ATOM    557  C   THR A  71      -1.502  -1.122  17.727  1.00 85.66           C  
ATOM    558  CB  THR A  71      -2.729  -3.267  17.316  1.00 85.66           C  
ATOM    559  O   THR A  71      -2.233  -0.457  18.464  1.00 85.66           O  
ATOM    560  CG2 THR A  71      -3.521  -4.089  16.305  1.00 85.66           C  
ATOM    561  OG1 THR A  71      -1.690  -4.084  17.871  1.00 85.66           O  
ATOM    562  N   ASP A  72      -0.170  -1.057  17.798  1.00 87.85           N  
ATOM    563  CA  ASP A  72       0.442  -0.153  18.767  1.00 87.85           C  
ATOM    564  C   ASP A  72       1.666   0.540  18.173  1.00 87.85           C  
ATOM    565  CB  ASP A  72       0.833  -0.912  20.037  1.00 87.85           C  
ATOM    566  O   ASP A  72       2.198   0.104  17.150  1.00 87.85           O  
ATOM    567  CG  ASP A  72       1.918  -1.947  19.799  1.00 87.85           C  
ATOM    568  OD1 ASP A  72       3.117  -1.602  19.874  1.00 87.85           O  
ATOM    569  OD2 ASP A  72       1.571  -3.118  19.532  1.00 87.85           O  
ATOM    570  N   GLU A  73       2.069   1.604  18.837  1.00 88.65           N  
ATOM    571  CA  GLU A  73       3.108   2.505  18.347  1.00 88.65           C  
ATOM    572  C   GLU A  73       4.485   1.850  18.417  1.00 88.65           C  
ATOM    573  CB  GLU A  73       3.106   3.812  19.143  1.00 88.65           C  
ATOM    574  O   GLU A  73       5.324   2.063  17.540  1.00 88.65           O  
ATOM    575  CG  GLU A  73       1.906   4.704  18.858  1.00 88.65           C  
ATOM    576  CD  GLU A  73       1.934   5.322  17.469  1.00 88.65           C  
ATOM    577  OE1 GLU A  73       0.851   5.537  16.878  1.00 88.65           O  
ATOM    578  OE2 GLU A  73       3.048   5.594  16.968  1.00 88.65           O  
ATOM    579  N   GLU A  74       4.722   1.103  19.398  1.00 90.03           N  
ATOM    580  CA  GLU A  74       6.016   0.444  19.549  1.00 90.03           C  
ATOM    581  C   GLU A  74       6.293  -0.501  18.383  1.00 90.03           C  
ATOM    582  CB  GLU A  74       6.077  -0.323  20.872  1.00 90.03           C  
ATOM    583  O   GLU A  74       7.374  -0.465  17.792  1.00 90.03           O  
ATOM    584  CG  GLU A  74       7.452  -0.895  21.189  1.00 90.03           C  
ATOM    585  CD  GLU A  74       7.502  -1.637  22.515  1.00 90.03           C  
ATOM    586  OE1 GLU A  74       8.470  -2.395  22.749  1.00 90.03           O  
ATOM    587  OE2 GLU A  74       6.566  -1.458  23.326  1.00 90.03           O  
ATOM    588  N   GLN A  75       5.367  -1.309  18.047  1.00 87.69           N  
ATOM    589  CA  GLN A  75       5.518  -2.228  16.923  1.00 87.69           C  
ATOM    590  C   GLN A  75       5.656  -1.469  15.607  1.00 87.69           C  
ATOM    591  CB  GLN A  75       4.332  -3.191  16.853  1.00 87.69           C  
ATOM    592  O   GLN A  75       6.464  -1.838  14.753  1.00 87.69           O  
ATOM    593  CG  GLN A  75       4.376  -4.298  17.897  1.00 87.69           C  
ATOM    594  CD  GLN A  75       3.372  -5.402  17.624  1.00 87.69           C  
ATOM    595  NE2 GLN A  75       2.956  -6.099  18.676  1.00 87.69           N  
ATOM    596  OE1 GLN A  75       2.972  -5.627  16.477  1.00 87.69           O  
ATOM    597  N   ARG A  76       4.813  -0.508  15.532  1.00 92.09           N  
ATOM    598  CA  ARG A  76       4.911   0.353  14.357  1.00 92.09           C  
ATOM    599  C   ARG A  76       6.341   0.840  14.152  1.00 92.09           C  
ATOM    600  CB  ARG A  76       3.964   1.548  14.487  1.00 92.09           C  
ATOM    601  O   ARG A  76       6.880   0.752  13.047  1.00 92.09           O  
ATOM    602  CG  ARG A  76       4.071   2.545  13.344  1.00 92.09           C  
ATOM    603  CD  ARG A  76       3.513   3.907  13.730  1.00 92.09           C  
ATOM    604  NE  ARG A  76       4.345   4.566  14.733  1.00 92.09           N  
ATOM    605  NH1 ARG A  76       5.466   5.907  13.223  1.00 92.09           N  
ATOM    606  NH2 ARG A  76       5.956   6.033  15.459  1.00 92.09           N  
ATOM    607  CZ  ARG A  76       5.253   5.501  14.470  1.00 92.09           C  
ATOM    608  N   LYS A  77       6.971   1.327  15.181  1.00 91.98           N  
ATOM    609  CA  LYS A  77       8.326   1.867  15.103  1.00 91.98           C  
ATOM    610  C   LYS A  77       9.323   0.792  14.681  1.00 91.98           C  
ATOM    611  CB  LYS A  77       8.742   2.469  16.446  1.00 91.98           C  
ATOM    612  O   LYS A  77      10.234   1.058  13.895  1.00 91.98           O  
ATOM    613  CG  LYS A  77       8.064   3.793  16.767  1.00 91.98           C  
ATOM    614  CD  LYS A  77       8.564   4.372  18.085  1.00 91.98           C  
ATOM    615  CE  LYS A  77       7.868   5.684  18.420  1.00 91.98           C  
ATOM    616  NZ  LYS A  77       8.311   6.224  19.740  1.00 91.98           N  
ATOM    617  N   GLU A  78       9.093  -0.323  15.218  1.00 92.01           N  
ATOM    618  CA  GLU A  78       9.970  -1.433  14.856  1.00 92.01           C  
ATOM    619  C   GLU A  78       9.866  -1.756  13.368  1.00 92.01           C  
ATOM    620  CB  GLU A  78       9.639  -2.674  15.688  1.00 92.01           C  
ATOM    621  O   GLU A  78      10.883  -1.930  12.693  1.00 92.01           O  
ATOM    622  CG  GLU A  78      10.593  -3.838  15.462  1.00 92.01           C  
ATOM    623  CD  GLU A  78      10.223  -5.080  16.259  1.00 92.01           C  
ATOM    624  OE1 GLU A  78      10.440  -6.208  15.760  1.00 92.01           O  
ATOM    625  OE2 GLU A  78       9.712  -4.923  17.390  1.00 92.01           O  
ATOM    626  N   PHE A  79       8.677  -1.805  12.851  1.00 92.50           N  
ATOM    627  CA  PHE A  79       8.464  -2.130  11.445  1.00 92.50           C  
ATOM    628  C   PHE A  79       8.979  -1.012  10.547  1.00 92.50           C  
ATOM    629  CB  PHE A  79       6.979  -2.383  11.170  1.00 92.50           C  
ATOM    630  O   PHE A  79       9.520  -1.273   9.471  1.00 92.50           O  
ATOM    631  CG  PHE A  79       6.473  -3.689  11.721  1.00 92.50           C  
ATOM    632  CD1 PHE A  79       7.316  -4.788  11.826  1.00 92.50           C  
ATOM    633  CD2 PHE A  79       5.153  -3.816  12.135  1.00 92.50           C  
ATOM    634  CE1 PHE A  79       6.850  -5.998  12.336  1.00 92.50           C  
ATOM    635  CE2 PHE A  79       4.681  -5.022  12.646  1.00 92.50           C  
ATOM    636  CZ  PHE A  79       5.530  -6.112  12.744  1.00 92.50           C  
ATOM    637  N   GLU A  80       8.880   0.203  11.020  1.00 92.51           N  
ATOM    638  CA  GLU A  80       9.312   1.346  10.221  1.00 92.51           C  
ATOM    639  C   GLU A  80      10.823   1.332  10.010  1.00 92.51           C  
ATOM    640  CB  GLU A  80       8.886   2.658  10.885  1.00 92.51           C  
ATOM    641  O   GLU A  80      11.321   1.863   9.015  1.00 92.51           O  
ATOM    642  CG  GLU A  80       7.408   2.979  10.719  1.00 92.51           C  
ATOM    643  CD  GLU A  80       7.031   4.357  11.242  1.00 92.51           C  
ATOM    644  OE1 GLU A  80       5.862   4.772  11.070  1.00 92.51           O  
ATOM    645  OE2 GLU A  80       7.912   5.026  11.826  1.00 92.51           O  
ATOM    646  N   LYS A  81      11.538   0.747  10.955  1.00 93.01           N  
ATOM    647  CA  LYS A  81      12.985   0.639  10.794  1.00 93.01           C  
ATOM    648  C   LYS A  81      13.341  -0.200   9.570  1.00 93.01           C  
ATOM    649  CB  LYS A  81      13.621   0.034  12.047  1.00 93.01           C  
ATOM    650  O   LYS A  81      14.347   0.057   8.905  1.00 93.01           O  
ATOM    651  CG  LYS A  81      13.621   0.963  13.251  1.00 93.01           C  
ATOM    652  CD  LYS A  81      14.289   0.316  14.457  1.00 93.01           C  
ATOM    653  CE  LYS A  81      14.248   1.227  15.677  1.00 93.01           C  
ATOM    654  NZ  LYS A  81      14.848   0.572  16.877  1.00 93.01           N  
ATOM    655  N   VAL A  82      12.451  -1.218   9.362  1.00 91.24           N  
ATOM    656  CA  VAL A  82      12.647  -2.050   8.179  1.00 91.24           C  
ATOM    657  C   VAL A  82      12.545  -1.191   6.920  1.00 91.24           C  
ATOM    658  CB  VAL A  82      11.621  -3.204   8.121  1.00 91.24           C  
ATOM    659  O   VAL A  82      13.392  -1.284   6.028  1.00 91.24           O  
ATOM    660  CG1 VAL A  82      11.761  -3.985   6.815  1.00 91.24           C  
ATOM    661  CG2 VAL A  82      11.793  -4.131   9.323  1.00 91.24           C  
ATOM    662  N   ALA A  83      11.515  -0.383   6.879  1.00 90.14           N  
ATOM    663  CA  ALA A  83      11.271   0.483   5.729  1.00 90.14           C  
ATOM    664  C   ALA A  83      12.424   1.462   5.525  1.00 90.14           C  
ATOM    665  CB  ALA A  83       9.957   1.242   5.903  1.00 90.14           C  
ATOM    666  O   ALA A  83      12.845   1.707   4.392  1.00 90.14           O  
ATOM    667  N   GLU A  84      12.989   1.974   6.562  1.00 92.06           N  
ATOM    668  CA  GLU A  84      14.086   2.935   6.495  1.00 92.06           C  
ATOM    669  C   GLU A  84      15.350   2.290   5.934  1.00 92.06           C  
ATOM    670  CB  GLU A  84      14.367   3.528   7.878  1.00 92.06           C  
ATOM    671  O   GLU A  84      16.026   2.872   5.083  1.00 92.06           O  
ATOM    672  CG  GLU A  84      13.279   4.468   8.376  1.00 92.06           C  
ATOM    673  CD  GLU A  84      13.524   4.975   9.788  1.00 92.06           C  
ATOM    674  OE1 GLU A  84      12.689   5.748  10.310  1.00 92.06           O  
ATOM    675  OE2 GLU A  84      14.561   4.597  10.378  1.00 92.06           O  
ATOM    676  N   LYS A  85      15.633   1.119   6.360  1.00 94.51           N  
ATOM    677  CA  LYS A  85      16.828   0.402   5.924  1.00 94.51           C  
ATOM    678  C   LYS A  85      16.760   0.073   4.435  1.00 94.51           C  
ATOM    679  CB  LYS A  85      17.011  -0.881   6.736  1.00 94.51           C  
ATOM    680  O   LYS A  85      17.778   0.101   3.741  1.00 94.51           O  
ATOM    681  CG  LYS A  85      17.516  -0.650   8.153  1.00 94.51           C  
ATOM    682  CD  LYS A  85      17.765  -1.966   8.879  1.00 94.51           C  
ATOM    683  CE  LYS A  85      18.218  -1.736  10.315  1.00 94.51           C  
ATOM    684  NZ  LYS A  85      18.389  -3.023  11.054  1.00 94.51           N  
ATOM    685  N   LEU A  86      15.556  -0.114   4.040  1.00 93.66           N  
ATOM    686  CA  LEU A  86      15.355  -0.543   2.660  1.00 93.66           C  
ATOM    687  C   LEU A  86      15.186   0.659   1.737  1.00 93.66           C  
ATOM    688  CB  LEU A  86      14.131  -1.457   2.556  1.00 93.66           C  
ATOM    689  O   LEU A  86      15.100   0.503   0.517  1.00 93.66           O  
ATOM    690  CG  LEU A  86      14.227  -2.803   3.276  1.00 93.66           C  
ATOM    691  CD1 LEU A  86      12.894  -3.539   3.204  1.00 93.66           C  
ATOM    692  CD2 LEU A  86      15.345  -3.651   2.677  1.00 93.66           C  
ATOM    693  N   ASN A  87      15.232   1.840   2.336  1.00 93.30           N  
ATOM    694  CA  ASN A  87      14.942   3.026   1.536  1.00 93.30           C  
ATOM    695  C   ASN A  87      13.673   2.846   0.708  1.00 93.30           C  
ATOM    696  CB  ASN A  87      16.126   3.363   0.628  1.00 93.30           C  
ATOM    697  O   ASN A  87      13.685   3.054  -0.507  1.00 93.30           O  
ATOM    698  CG  ASN A  87      17.348   3.812   1.404  1.00 93.30           C  
ATOM    699  ND2 ASN A  87      18.506   3.262   1.056  1.00 93.30           N  
ATOM    700  OD1 ASN A  87      17.253   4.644   2.310  1.00 93.30           O  
ATOM    701  N   ALA A  88      12.590   2.507   1.389  1.00 93.31           N  
ATOM    702  CA  ALA A  88      11.327   2.207   0.720  1.00 93.31           C  
ATOM    703  C   ALA A  88      10.846   3.398  -0.103  1.00 93.31           C  
ATOM    704  CB  ALA A  88      10.265   1.808   1.742  1.00 93.31           C  
ATOM    705  O   ALA A  88      10.870   4.538   0.369  1.00 93.31           O  
ATOM    706  N   LYS A  89      10.412   3.091  -1.298  1.00 93.62           N  
ATOM    707  CA  LYS A  89       9.872   4.122  -2.180  1.00 93.62           C  
ATOM    708  C   LYS A  89       8.539   4.650  -1.656  1.00 93.62           C  
ATOM    709  CB  LYS A  89       9.699   3.577  -3.599  1.00 93.62           C  
ATOM    710  O   LYS A  89       8.278   5.854  -1.712  1.00 93.62           O  
ATOM    711  CG  LYS A  89       9.463   4.652  -4.649  1.00 93.62           C  
ATOM    712  CD  LYS A  89       9.528   4.079  -6.059  1.00 93.62           C  
ATOM    713  CE  LYS A  89       9.326   5.160  -7.113  1.00 93.62           C  
ATOM    714  NZ  LYS A  89       9.428   4.610  -8.498  1.00 93.62           N  
ATOM    715  N   ILE A  90       7.733   3.844  -1.225  1.00 95.41           N  
ATOM    716  CA  ILE A  90       6.455   4.189  -0.613  1.00 95.41           C  
ATOM    717  C   ILE A  90       6.276   3.405   0.685  1.00 95.41           C  
ATOM    718  CB  ILE A  90       5.276   3.912  -1.573  1.00 95.41           C  
ATOM    719  O   ILE A  90       6.518   2.196   0.726  1.00 95.41           O  
ATOM    720  CG1 ILE A  90       5.417   4.752  -2.848  1.00 95.41           C  
ATOM    721  CG2 ILE A  90       3.938   4.188  -0.880  1.00 95.41           C  
ATOM    722  CD1 ILE A  90       5.366   6.255  -2.607  1.00 95.41           C  
ATOM    723  N   LEU A  91       5.877   4.090   1.777  1.00 95.51           N  
ATOM    724  CA  LEU A  91       5.535   3.473   3.055  1.00 95.51           C  
ATOM    725  C   LEU A  91       4.111   3.830   3.467  1.00 95.51           C  
ATOM    726  CB  LEU A  91       6.519   3.913   4.142  1.00 95.51           C  
ATOM    727  O   LEU A  91       3.771   5.010   3.581  1.00 95.51           O  
ATOM    728  CG  LEU A  91       6.196   3.468   5.569  1.00 95.51           C  
ATOM    729  CD1 LEU A  91       6.233   1.947   5.671  1.00 95.51           C  
ATOM    730  CD2 LEU A  91       7.168   4.100   6.560  1.00 95.51           C  
ATOM    731  N   VAL A  92       3.294   2.836   3.555  1.00 94.88           N  
ATOM    732  CA  VAL A  92       1.941   3.030   4.067  1.00 94.88           C  
ATOM    733  C   VAL A  92       1.800   2.346   5.425  1.00 94.88           C  
ATOM    734  CB  VAL A  92       0.879   2.489   3.084  1.00 94.88           C  
ATOM    735  O   VAL A  92       2.024   1.139   5.545  1.00 94.88           O  
ATOM    736  CG1 VAL A  92      -0.530   2.761   3.608  1.00 94.88           C  
ATOM    737  CG2 VAL A  92       1.067   3.110   1.701  1.00 94.88           C  
ATOM    738  N   VAL A  93       1.420   3.127   6.439  1.00 92.93           N  
ATOM    739  CA  VAL A  93       1.285   2.616   7.799  1.00 92.93           C  
ATOM    740  C   VAL A  93      -0.143   2.834   8.294  1.00 92.93           C  
ATOM    741  CB  VAL A  93       2.291   3.288   8.761  1.00 92.93           C  
ATOM    742  O   VAL A  93      -0.663   3.950   8.235  1.00 92.93           O  
ATOM    743  CG1 VAL A  93       2.199   2.672  10.156  1.00 92.93           C  
ATOM    744  CG2 VAL A  93       3.712   3.170   8.214  1.00 92.93           C  
ATOM    745  N   VAL A  94      -0.714   1.782   8.802  1.00 89.67           N  
ATOM    746  CA  VAL A  94      -2.007   1.891   9.468  1.00 89.67           C  
ATOM    747  C   VAL A  94      -1.876   1.456  10.926  1.00 89.67           C  
ATOM    748  CB  VAL A  94      -3.087   1.047   8.755  1.00 89.67           C  
ATOM    749  O   VAL A  94      -1.566   0.296  11.209  1.00 89.67           O  
ATOM    750  CG1 VAL A  94      -4.445   1.223   9.433  1.00 89.67           C  
ATOM    751  CG2 VAL A  94      -3.170   1.426   7.278  1.00 89.67           C  
ATOM    752  N   VAL A  95      -2.094   2.418  11.815  1.00 86.89           N  
ATOM    753  CA  VAL A  95      -2.000   2.137  13.244  1.00 86.89           C  
ATOM    754  C   VAL A  95      -3.182   2.772  13.974  1.00 86.89           C  
ATOM    755  CB  VAL A  95      -0.669   2.650  13.838  1.00 86.89           C  
ATOM    756  O   VAL A  95      -3.422   3.975  13.852  1.00 86.89           O  
ATOM    757  CG1 VAL A  95      -0.585   2.332  15.330  1.00 86.89           C  
ATOM    758  CG2 VAL A  95       0.517   2.042  13.091  1.00 86.89           C  
ATOM    759  N   ASN A  96      -3.947   2.023  14.765  1.00 81.48           N  
ATOM    760  CA  ASN A  96      -4.981   2.505  15.676  1.00 81.48           C  
ATOM    761  C   ASN A  96      -5.823   3.605  15.036  1.00 81.48           C  
ATOM    762  CB  ASN A  96      -4.356   3.006  16.980  1.00 81.48           C  
ATOM    763  O   ASN A  96      -6.029   4.663  15.633  1.00 81.48           O  
ATOM    764  CG  ASN A  96      -3.873   1.876  17.867  1.00 81.48           C  
ATOM    765  ND2 ASN A  96      -2.873   2.157  18.695  1.00 81.48           N  
ATOM    766  OD1 ASN A  96      -4.394   0.759  17.810  1.00 81.48           O  
ATOM    767  N   GLY A  97      -6.215   3.400  13.766  1.00 82.22           N  
ATOM    768  CA  GLY A  97      -7.159   4.351  13.200  1.00 82.22           C  
ATOM    769  C   GLY A  97      -6.485   5.512  12.493  1.00 82.22           C  
ATOM    770  O   GLY A  97      -7.113   6.543  12.243  1.00 82.22           O  
ATOM    771  N   ARG A  98      -5.200   5.344  12.309  1.00 91.21           N  
ATOM    772  CA  ARG A  98      -4.429   6.382  11.631  1.00 91.21           C  
ATOM    773  C   ARG A  98      -3.695   5.816  10.420  1.00 91.21           C  
ATOM    774  CB  ARG A  98      -3.430   7.025  12.595  1.00 91.21           C  
ATOM    775  O   ARG A  98      -3.085   4.747  10.500  1.00 91.21           O  
ATOM    776  CG  ARG A  98      -2.719   8.241  12.024  1.00 91.21           C  
ATOM    777  CD  ARG A  98      -1.763   8.861  13.033  1.00 91.21           C  
ATOM    778  NE  ARG A  98      -2.478   9.463  14.155  1.00 91.21           N  
ATOM    779  NH1 ARG A  98      -0.583   9.886  15.406  1.00 91.21           N  
ATOM    780  NH2 ARG A  98      -2.649  10.463  16.215  1.00 91.21           N  
ATOM    781  CZ  ARG A  98      -1.902   9.936  15.256  1.00 91.21           C  
ATOM    782  N   VAL A  99      -3.864   6.508   9.333  1.00 93.75           N  
ATOM    783  CA  VAL A  99      -3.140   6.166   8.114  1.00 93.75           C  
ATOM    784  C   VAL A  99      -1.994   7.153   7.898  1.00 93.75           C  
ATOM    785  CB  VAL A  99      -4.073   6.157   6.883  1.00 93.75           C  
ATOM    786  O   VAL A  99      -2.190   8.368   7.976  1.00 93.75           O  
ATOM    787  CG1 VAL A  99      -3.276   5.921   5.602  1.00 93.75           C  
ATOM    788  CG2 VAL A  99      -5.158   5.093   7.045  1.00 93.75           C  
ATOM    789  N   ARG A 100      -0.844   6.559   7.730  1.00 95.49           N  
ATOM    790  CA  ARG A 100       0.329   7.364   7.405  1.00 95.49           C  
ATOM    791  C   ARG A 100       0.944   6.926   6.080  1.00 95.49           C  
ATOM    792  CB  ARG A 100       1.371   7.273   8.522  1.00 95.49           C  
ATOM    793  O   ARG A 100       1.135   5.732   5.844  1.00 95.49           O  
ATOM    794  CG  ARG A 100       0.914   7.875   9.841  1.00 95.49           C  
ATOM    795  CD  ARG A 100       1.906   7.595  10.962  1.00 95.49           C  
ATOM    796  NE  ARG A 100       3.198   8.225  10.707  1.00 95.49           N  
ATOM    797  NH1 ARG A 100       4.310   7.104  12.394  1.00 95.49           N  
ATOM    798  NH2 ARG A 100       5.433   8.607  11.077  1.00 95.49           N  
ATOM    799  CZ  ARG A 100       4.311   7.977  11.393  1.00 95.49           C  
ATOM    800  N   VAL A 101       1.180   7.912   5.283  1.00 96.86           N  
ATOM    801  CA  VAL A 101       1.822   7.625   4.005  1.00 96.86           C  
ATOM    802  C   VAL A 101       3.103   8.447   3.873  1.00 96.86           C  
ATOM    803  CB  VAL A 101       0.878   7.916   2.817  1.00 96.86           C  
ATOM    804  O   VAL A 101       3.077   9.672   4.006  1.00 96.86           O  
ATOM    805  CG1 VAL A 101       1.558   7.578   1.491  1.00 96.86           C  
ATOM    806  CG2 VAL A 101      -0.425   7.133   2.967  1.00 96.86           C  
ATOM    807  N   ARG A 102       4.212   7.763   3.719  1.00 96.96           N  
ATOM    808  CA  ARG A 102       5.482   8.427   3.443  1.00 96.96           C  
ATOM    809  C   ARG A 102       5.886   8.251   1.983  1.00 96.96           C  
ATOM    810  CB  ARG A 102       6.581   7.889   4.361  1.00 96.96           C  
ATOM    811  O   ARG A 102       5.854   7.137   1.455  1.00 96.96           O  
ATOM    812  CG  ARG A 102       7.913   8.608   4.215  1.00 96.96           C  
ATOM    813  CD  ARG A 102       8.960   8.055   5.171  1.00 96.96           C  
ATOM    814  NE  ARG A 102       9.324   6.681   4.836  1.00 96.96           N  
ATOM    815  NH1 ARG A 102      10.893   6.468   6.517  1.00 96.96           N  
ATOM    816  NH2 ARG A 102      10.486   4.717   5.094  1.00 96.96           N  
ATOM    817  CZ  ARG A 102      10.234   5.959   5.483  1.00 96.96           C  
ATOM    818  N   ASN A 103       6.248   9.432   1.399  1.00 96.87           N  
ATOM    819  CA  ASN A 103       6.635   9.444  -0.008  1.00 96.87           C  
ATOM    820  C   ASN A 103       8.150   9.530  -0.172  1.00 96.87           C  
ATOM    821  CB  ASN A 103       5.954  10.601  -0.742  1.00 96.87           C  
ATOM    822  O   ASN A 103       8.737  10.599   0.005  1.00 96.87           O  
ATOM    823  CG  ASN A 103       6.304  10.644  -2.217  1.00 96.87           C  
ATOM    824  ND2 ASN A 103       5.911  11.719  -2.889  1.00 96.87           N  
ATOM    825  OD1 ASN A 103       6.922   9.717  -2.747  1.00 96.87           O  
ATOM    826  N   GLY A 104       8.759   8.348  -0.503  1.00 93.88           N  
ATOM    827  CA  GLY A 104      10.197   8.295  -0.711  1.00 93.88           C  
ATOM    828  C   GLY A 104      10.595   8.431  -2.168  1.00 93.88           C  
ATOM    829  O   GLY A 104      11.760   8.234  -2.520  1.00 93.88           O  
ATOM    830  N   THR A 105       9.710   8.758  -3.015  1.00 93.75           N  
ATOM    831  CA  THR A 105       9.983   8.929  -4.438  1.00 93.75           C  
ATOM    832  C   THR A 105      10.570  10.310  -4.714  1.00 93.75           C  
ATOM    833  CB  THR A 105       8.708   8.733  -5.279  1.00 93.75           C  
ATOM    834  O   THR A 105      10.768  11.103  -3.791  1.00 93.75           O  
ATOM    835  CG2 THR A 105       7.935   7.498  -4.827  1.00 93.75           C  
ATOM    836  OG1 THR A 105       7.869   9.886  -5.139  1.00 93.75           O  
ATOM    837  N   ASP A 106      10.874  10.562  -5.994  1.00 94.51           N  
ATOM    838  CA  ASP A 106      11.435  11.854  -6.379  1.00 94.51           C  
ATOM    839  C   ASP A 106      10.361  12.766  -6.967  1.00 94.51           C  
ATOM    840  CB  ASP A 106      12.574  11.667  -7.383  1.00 94.51           C  
ATOM    841  O   ASP A 106      10.674  13.800  -7.562  1.00 94.51           O  
ATOM    842  CG  ASP A 106      12.148  10.909  -8.628  1.00 94.51           C  
ATOM    843  OD1 ASP A 106      11.063  10.289  -8.624  1.00 94.51           O  
ATOM    844  OD2 ASP A 106      12.906  10.929  -9.622  1.00 94.51           O  
ATOM    845  N   ARG A 107       9.093  12.346  -6.901  1.00 96.02           N  
ATOM    846  CA  ARG A 107       7.971  13.126  -7.412  1.00 96.02           C  
ATOM    847  C   ARG A 107       6.817  13.145  -6.415  1.00 96.02           C  
ATOM    848  CB  ARG A 107       7.493  12.567  -8.754  1.00 96.02           C  
ATOM    849  O   ARG A 107       6.754  12.305  -5.515  1.00 96.02           O  
ATOM    850  CG  ARG A 107       7.044  11.116  -8.692  1.00 96.02           C  
ATOM    851  CD  ARG A 107       6.811  10.537 -10.081  1.00 96.02           C  
ATOM    852  NE  ARG A 107       8.059  10.093 -10.696  1.00 96.02           N  
ATOM    853  NH1 ARG A 107       7.123   9.643 -12.759  1.00 96.02           N  
ATOM    854  NH2 ARG A 107       9.362   9.297 -12.411  1.00 96.02           N  
ATOM    855  CZ  ARG A 107       8.178   9.679 -11.954  1.00 96.02           C  
ATOM    856  N   PRO A 108       5.891  14.151  -6.664  1.00 97.29           N  
ATOM    857  CA  PRO A 108       4.713  14.165  -5.794  1.00 97.29           C  
ATOM    858  C   PRO A 108       3.777  12.986  -6.050  1.00 97.29           C  
ATOM    859  CB  PRO A 108       4.031  15.490  -6.144  1.00 97.29           C  
ATOM    860  O   PRO A 108       3.728  12.463  -7.166  1.00 97.29           O  
ATOM    861  CG  PRO A 108       4.491  15.802  -7.531  1.00 97.29           C  
ATOM    862  CD  PRO A 108       5.861  15.216  -7.722  1.00 97.29           C  
ATOM    863  N   CYS A 109       3.178  12.541  -4.948  1.00 97.94           N  
ATOM    864  CA  CYS A 109       2.221  11.445  -5.048  1.00 97.94           C  
ATOM    865  C   CYS A 109       0.814  11.916  -4.698  1.00 97.94           C  
ATOM    866  CB  CYS A 109       2.626  10.294  -4.128  1.00 97.94           C  
ATOM    867  O   CYS A 109       0.639  12.769  -3.827  1.00 97.94           O  
ATOM    868  SG  CYS A 109       4.190   9.514  -4.584  1.00 97.94           S  
ATOM    869  N   ARG A 110      -0.098  11.468  -5.500  1.00 98.26           N  
ATOM    870  CA  ARG A 110      -1.503  11.629  -5.142  1.00 98.26           C  
ATOM    871  C   ARG A 110      -1.983  10.473  -4.271  1.00 98.26           C  
ATOM    872  CB  ARG A 110      -2.370  11.732  -6.399  1.00 98.26           C  
ATOM    873  O   ARG A 110      -1.880   9.308  -4.663  1.00 98.26           O  
ATOM    874  CG  ARG A 110      -3.834  12.027  -6.115  1.00 98.26           C  
ATOM    875  CD  ARG A 110      -4.644  12.149  -7.399  1.00 98.26           C  
ATOM    876  NE  ARG A 110      -4.294  13.355  -8.144  1.00 98.26           N  
ATOM    877  NH1 ARG A 110      -5.565  12.827  -9.999  1.00 98.26           N  
ATOM    878  NH2 ARG A 110      -4.357  14.774  -9.949  1.00 98.26           N  
ATOM    879  CZ  ARG A 110      -4.739  13.649  -9.362  1.00 98.26           C  
ATOM    880  N   VAL A 111      -2.474  10.806  -3.082  1.00 97.95           N  
ATOM    881  CA  VAL A 111      -2.923   9.787  -2.139  1.00 97.95           C  
ATOM    882  C   VAL A 111      -4.426   9.924  -1.908  1.00 97.95           C  
ATOM    883  CB  VAL A 111      -2.167   9.884  -0.795  1.00 97.95           C  
ATOM    884  O   VAL A 111      -4.909  10.998  -1.542  1.00 97.95           O  
ATOM    885  CG1 VAL A 111      -2.665   8.821   0.182  1.00 97.95           C  
ATOM    886  CG2 VAL A 111      -0.662   9.745  -1.020  1.00 97.95           C  
ATOM    887  N   ARG A 112      -5.155   8.778  -2.192  1.00 97.59           N  
ATOM    888  CA  ARG A 112      -6.586   8.708  -1.914  1.00 97.59           C  
ATOM    889  C   ARG A 112      -6.873   7.760  -0.755  1.00 97.59           C  
ATOM    890  CB  ARG A 112      -7.355   8.261  -3.159  1.00 97.59           C  
ATOM    891  O   ARG A 112      -6.467   6.596  -0.783  1.00 97.59           O  
ATOM    892  CG  ARG A 112      -7.395   9.303  -4.265  1.00 97.59           C  
ATOM    893  CD  ARG A 112      -8.265   8.855  -5.432  1.00 97.59           C  
ATOM    894  NE  ARG A 112      -7.726   7.662  -6.078  1.00 97.59           N  
ATOM    895  NH1 ARG A 112      -9.562   7.315  -7.436  1.00 97.59           N  
ATOM    896  NH2 ARG A 112      -7.772   5.888  -7.536  1.00 97.59           N  
ATOM    897  CZ  ARG A 112      -8.354   6.958  -7.015  1.00 97.59           C  
ATOM    898  N   VAL A 113      -7.491   8.285   0.247  1.00 96.14           N  
ATOM    899  CA  VAL A 113      -7.889   7.480   1.396  1.00 96.14           C  
ATOM    900  C   VAL A 113      -9.409   7.326   1.418  1.00 96.14           C  
ATOM    901  CB  VAL A 113      -7.397   8.101   2.723  1.00 96.14           C  
ATOM    902  O   VAL A 113     -10.137   8.315   1.527  1.00 96.14           O  
ATOM    903  CG1 VAL A 113      -7.784   7.220   3.909  1.00 96.14           C  
ATOM    904  CG2 VAL A 113      -5.885   8.315   2.682  1.00 96.14           C  
ATOM    905  N   THR A 114      -9.856   6.035   1.214  1.00 94.89           N  
ATOM    906  CA  THR A 114     -11.280   5.719   1.253  1.00 94.89           C  
ATOM    907  C   THR A 114     -11.625   4.934   2.516  1.00 94.89           C  
ATOM    908  CB  THR A 114     -11.709   4.915   0.012  1.00 94.89           C  
ATOM    909  O   THR A 114     -11.055   3.870   2.766  1.00 94.89           O  
ATOM    910  CG2 THR A 114     -13.217   4.688  -0.003  1.00 94.89           C  
ATOM    911  OG1 THR A 114     -11.333   5.634  -1.169  1.00 94.89           O  
ATOM    912  N   ALA A 115     -12.516   5.451   3.368  1.00 91.19           N  
ATOM    913  CA  ALA A 115     -12.980   4.805   4.593  1.00 91.19           C  
ATOM    914  C   ALA A 115     -14.397   5.251   4.945  1.00 91.19           C  
ATOM    915  CB  ALA A 115     -12.028   5.108   5.748  1.00 91.19           C  
ATOM    916  O   ALA A 115     -14.737   6.428   4.803  1.00 91.19           O  
ATOM    917  N   GLY A 116     -15.320   4.237   5.296  1.00 86.50           N  
ATOM    918  CA  GLY A 116     -16.662   4.577   5.742  1.00 86.50           C  
ATOM    919  C   GLY A 116     -17.502   5.232   4.663  1.00 86.50           C  
ATOM    920  O   GLY A 116     -18.327   6.101   4.953  1.00 86.50           O  
ATOM    921  N   GLY A 117     -17.189   4.955   3.361  1.00 87.93           N  
ATOM    922  CA  GLY A 117     -17.956   5.471   2.237  1.00 87.93           C  
ATOM    923  C   GLY A 117     -17.489   6.838   1.774  1.00 87.93           C  
ATOM    924  O   GLY A 117     -18.095   7.437   0.883  1.00 87.93           O  
ATOM    925  N   GLU A 118     -16.422   7.347   2.474  1.00 91.37           N  
ATOM    926  CA  GLU A 118     -15.868   8.644   2.097  1.00 91.37           C  
ATOM    927  C   GLU A 118     -14.480   8.493   1.482  1.00 91.37           C  
ATOM    928  CB  GLU A 118     -15.808   9.577   3.309  1.00 91.37           C  
ATOM    929  O   GLU A 118     -13.737   7.573   1.830  1.00 91.37           O  
ATOM    930  CG  GLU A 118     -17.172   9.919   3.890  1.00 91.37           C  
ATOM    931  CD  GLU A 118     -17.096  10.839   5.099  1.00 91.37           C  
ATOM    932  OE1 GLU A 118     -18.099  11.522   5.406  1.00 91.37           O  
ATOM    933  OE2 GLU A 118     -16.023  10.878   5.742  1.00 91.37           O  
ATOM    934  N   THR A 119     -14.268   9.443   0.464  1.00 95.70           N  
ATOM    935  CA  THR A 119     -12.950   9.478  -0.159  1.00 95.70           C  
ATOM    936  C   THR A 119     -12.324  10.863  -0.026  1.00 95.70           C  
ATOM    937  CB  THR A 119     -13.025   9.087  -1.647  1.00 95.70           C  
ATOM    938  O   THR A 119     -12.957  11.870  -0.350  1.00 95.70           O  
ATOM    939  CG2 THR A 119     -11.644   9.114  -2.294  1.00 95.70           C  
ATOM    940  OG1 THR A 119     -13.568   7.766  -1.761  1.00 95.70           O  
ATOM    941  N   ARG A 120     -11.093  10.806   0.561  1.00 96.28           N  
ATOM    942  CA  ARG A 120     -10.307  12.034   0.630  1.00 96.28           C  
ATOM    943  C   ARG A 120      -9.035  11.917  -0.202  1.00 96.28           C  
ATOM    944  CB  ARG A 120      -9.955  12.365   2.082  1.00 96.28           C  
ATOM    945  O   ARG A 120      -8.385  10.869  -0.210  1.00 96.28           O  
ATOM    946  CG  ARG A 120     -11.163  12.653   2.959  1.00 96.28           C  
ATOM    947  CD  ARG A 120     -10.762  12.922   4.402  1.00 96.28           C  
ATOM    948  NE  ARG A 120     -10.588  11.682   5.154  1.00 96.28           N  
ATOM    949  NH1 ARG A 120     -10.203  12.722   7.180  1.00 96.28           N  
ATOM    950  NH2 ARG A 120     -10.187  10.434   7.039  1.00 96.28           N  
ATOM    951  CZ  ARG A 120     -10.326  11.616   6.456  1.00 96.28           C  
ATOM    952  N   GLU A 121      -8.665  13.002  -0.819  1.00 97.79           N  
ATOM    953  CA  GLU A 121      -7.494  13.026  -1.690  1.00 97.79           C  
ATOM    954  C   GLU A 121      -6.465  14.042  -1.203  1.00 97.79           C  
ATOM    955  CB  GLU A 121      -7.902  13.340  -3.132  1.00 97.79           C  
ATOM    956  O   GLU A 121      -6.825  15.142  -0.778  1.00 97.79           O  
ATOM    957  CG  GLU A 121      -6.766  13.202  -4.136  1.00 97.79           C  
ATOM    958  CD  GLU A 121      -7.213  13.394  -5.576  1.00 97.79           C  
ATOM    959  OE1 GLU A 121      -6.830  14.409  -6.201  1.00 97.79           O  
ATOM    960  OE2 GLU A 121      -7.953  12.522  -6.085  1.00 97.79           O  
ATOM    961  N   TYR A 122      -5.187  13.567  -1.280  1.00 97.88           N  
ATOM    962  CA  TYR A 122      -4.080  14.404  -0.831  1.00 97.88           C  
ATOM    963  C   TYR A 122      -2.922  14.354  -1.821  1.00 97.88           C  
ATOM    964  CB  TYR A 122      -3.601  13.963   0.555  1.00 97.88           C  
ATOM    965  O   TYR A 122      -2.762  13.373  -2.550  1.00 97.88           O  
ATOM    966  CG  TYR A 122      -4.711  13.844   1.571  1.00 97.88           C  
ATOM    967  CD1 TYR A 122      -5.032  14.909   2.410  1.00 97.88           C  
ATOM    968  CD2 TYR A 122      -5.439  12.666   1.696  1.00 97.88           C  
ATOM    969  CE1 TYR A 122      -6.052  14.803   3.349  1.00 97.88           C  
ATOM    970  CE2 TYR A 122      -6.462  12.549   2.632  1.00 97.88           C  
ATOM    971  OH  TYR A 122      -7.772  13.510   4.380  1.00 97.88           O  
ATOM    972  CZ  TYR A 122      -6.761  13.621   3.452  1.00 97.88           C  
ATOM    973  N   THR A 123      -2.223  15.527  -1.800  1.00 97.89           N  
ATOM    974  CA  THR A 123      -0.930  15.515  -2.475  1.00 97.89           C  
ATOM    975  C   THR A 123       0.207  15.398  -1.464  1.00 97.89           C  
ATOM    976  CB  THR A 123      -0.733  16.781  -3.329  1.00 97.89           C  
ATOM    977  O   THR A 123       0.304  16.203  -0.536  1.00 97.89           O  
ATOM    978  CG2 THR A 123       0.623  16.770  -4.026  1.00 97.89           C  
ATOM    979  OG1 THR A 123      -1.767  16.848  -4.319  1.00 97.89           O  
ATOM    980  N   VAL A 124       1.076  14.410  -1.614  1.00 97.82           N  
ATOM    981  CA  VAL A 124       2.229  14.203  -0.744  1.00 97.82           C  
ATOM    982  C   VAL A 124       3.517  14.447  -1.526  1.00 97.82           C  
ATOM    983  CB  VAL A 124       2.234  12.782  -0.137  1.00 97.82           C  
ATOM    984  O   VAL A 124       3.815  13.729  -2.484  1.00 97.82           O  
ATOM    985  CG1 VAL A 124       3.367  12.632   0.876  1.00 97.82           C  
ATOM    986  CG2 VAL A 124       0.887  12.475   0.514  1.00 97.82           C  
ATOM    987  N   ASN A 125       4.277  15.464  -1.101  1.00 97.95           N  
ATOM    988  CA  ASN A 125       5.522  15.809  -1.779  1.00 97.95           C  
ATOM    989  C   ASN A 125       6.655  14.864  -1.387  1.00 97.95           C  
ATOM    990  CB  ASN A 125       5.912  17.258  -1.482  1.00 97.95           C  
ATOM    991  O   ASN A 125       6.572  14.179  -0.366  1.00 97.95           O  
ATOM    992  CG  ASN A 125       4.906  18.256  -2.023  1.00 97.95           C  
ATOM    993  ND2 ASN A 125       4.498  19.200  -1.183  1.00 97.95           N  
ATOM    994  OD1 ASN A 125       4.500  18.178  -3.185  1.00 97.95           O  
ATOM    995  N   PRO A 126       7.693  14.778  -2.288  1.00 97.09           N  
ATOM    996  CA  PRO A 126       8.852  13.939  -1.974  1.00 97.09           C  
ATOM    997  C   PRO A 126       9.463  14.263  -0.613  1.00 97.09           C  
ATOM    998  CB  PRO A 126       9.835  14.259  -3.103  1.00 97.09           C  
ATOM    999  O   PRO A 126       9.647  15.436  -0.278  1.00 97.09           O  
ATOM   1000  CG  PRO A 126       8.975  14.672  -4.253  1.00 97.09           C  
ATOM   1001  CD  PRO A 126       7.805  15.448  -3.719  1.00 97.09           C  
ATOM   1002  N   GLY A 127       9.736  13.159   0.146  1.00 93.95           N  
ATOM   1003  CA  GLY A 127      10.420  13.297   1.422  1.00 93.95           C  
ATOM   1004  C   GLY A 127       9.497  13.712   2.552  1.00 93.95           C  
ATOM   1005  O   GLY A 127       9.953  13.983   3.665  1.00 93.95           O  
ATOM   1006  N   THR A 128       8.162  13.826   2.204  1.00 96.56           N  
ATOM   1007  CA  THR A 128       7.213  14.246   3.229  1.00 96.56           C  
ATOM   1008  C   THR A 128       6.269  13.104   3.593  1.00 96.56           C  
ATOM   1009  CB  THR A 128       6.393  15.465   2.766  1.00 96.56           C  
ATOM   1010  O   THR A 128       6.329  12.028   2.994  1.00 96.56           O  
ATOM   1011  CG2 THR A 128       7.305  16.605   2.325  1.00 96.56           C  
ATOM   1012  OG1 THR A 128       5.559  15.082   1.666  1.00 96.56           O  
ATOM   1013  N   GLU A 129       5.447  13.411   4.649  1.00 96.28           N  
ATOM   1014  CA  GLU A 129       4.516  12.402   5.147  1.00 96.28           C  
ATOM   1015  C   GLU A 129       3.108  12.973   5.289  1.00 96.28           C  
ATOM   1016  CB  GLU A 129       4.996  11.845   6.489  1.00 96.28           C  
ATOM   1017  O   GLU A 129       2.939  14.168   5.540  1.00 96.28           O  
ATOM   1018  CG  GLU A 129       6.330  11.116   6.411  1.00 96.28           C  
ATOM   1019  CD  GLU A 129       6.845  10.661   7.767  1.00 96.28           C  
ATOM   1020  OE1 GLU A 129       7.712   9.759   7.816  1.00 96.28           O  
ATOM   1021  OE2 GLU A 129       6.378  11.211   8.790  1.00 96.28           O  
ATOM   1022  N   LEU A 130       2.148  12.148   4.933  1.00 97.03           N  
ATOM   1023  CA  LEU A 130       0.733  12.420   5.163  1.00 97.03           C  
ATOM   1024  C   LEU A 130       0.211  11.614   6.347  1.00 97.03           C  
ATOM   1025  CB  LEU A 130      -0.086  12.099   3.911  1.00 97.03           C  
ATOM   1026  O   LEU A 130       0.487  10.417   6.459  1.00 97.03           O  
ATOM   1027  CG  LEU A 130      -1.606  12.106   4.074  1.00 97.03           C  
ATOM   1028  CD1 LEU A 130      -2.113  13.533   4.261  1.00 97.03           C  
ATOM   1029  CD2 LEU A 130      -2.277  11.448   2.873  1.00 97.03           C  
ATOM   1030  N   GLU A 131      -0.548  12.272   7.179  1.00 96.07           N  
ATOM   1031  CA  GLU A 131      -1.220  11.589   8.280  1.00 96.07           C  
ATOM   1032  C   GLU A 131      -2.716  11.891   8.286  1.00 96.07           C  
ATOM   1033  CB  GLU A 131      -0.597  11.987   9.620  1.00 96.07           C  
ATOM   1034  O   GLU A 131      -3.120  13.056   8.300  1.00 96.07           O  
ATOM   1035  CG  GLU A 131      -1.081  11.151  10.796  1.00 96.07           C  
ATOM   1036  CD  GLU A 131      -0.338  11.446  12.089  1.00 96.07           C  
ATOM   1037  OE1 GLU A 131      -0.912  12.112  12.980  1.00 96.07           O  
ATOM   1038  OE2 GLU A 131       0.828  11.009  12.211  1.00 96.07           O  
ATOM   1039  N   VAL A 132      -3.458  10.794   8.311  1.00 94.88           N  
ATOM   1040  CA  VAL A 132      -4.912  10.926   8.289  1.00 94.88           C  
ATOM   1041  C   VAL A 132      -5.522  10.106   9.424  1.00 94.88           C  
ATOM   1042  CB  VAL A 132      -5.502  10.480   6.932  1.00 94.88           C  
ATOM   1043  O   VAL A 132      -5.234   8.914   9.562  1.00 94.88           O  
ATOM   1044  CG1 VAL A 132      -7.020  10.649   6.922  1.00 94.88           C  
ATOM   1045  CG2 VAL A 132      -4.865  11.268   5.789  1.00 94.88           C  
ATOM   1046  N   GLU A 133      -6.356  10.763  10.196  1.00 93.78           N  
ATOM   1047  CA  GLU A 133      -7.046  10.068  11.278  1.00 93.78           C  
ATOM   1048  C   GLU A 133      -8.347   9.438  10.789  1.00 93.78           C  
ATOM   1049  CB  GLU A 133      -7.330  11.026  12.438  1.00 93.78           C  
ATOM   1050  O   GLU A 133      -9.101  10.062  10.038  1.00 93.78           O  
ATOM   1051  CG  GLU A 133      -6.082  11.465  13.192  1.00 93.78           C  
ATOM   1052  CD  GLU A 133      -6.387  12.334  14.401  1.00 93.78           C  
ATOM   1053  OE1 GLU A 133      -5.522  12.450  15.299  1.00 93.78           O  
ATOM   1054  OE2 GLU A 133      -7.501  12.903  14.452  1.00 93.78           O  
ATOM   1055  N   LEU A 134      -8.559   8.079  11.233  1.00 89.86           N  
ATOM   1056  CA  LEU A 134      -9.791   7.378  10.890  1.00 89.86           C  
ATOM   1057  C   LEU A 134     -10.681   7.209  12.117  1.00 89.86           C  
ATOM   1058  CB  LEU A 134      -9.477   6.008  10.281  1.00 89.86           C  
ATOM   1059  O   LEU A 134     -10.182   7.053  13.234  1.00 89.86           O  
ATOM   1060  CG  LEU A 134      -8.591   6.008   9.034  1.00 89.86           C  
ATOM   1061  CD1 LEU A 134      -8.240   4.579   8.634  1.00 89.86           C  
ATOM   1062  CD2 LEU A 134      -9.282   6.736   7.887  1.00 89.86           C  
ATOM   1063  N   SER A 135     -11.977   7.440  11.948  1.00 89.59           N  
ATOM   1064  CA  SER A 135     -12.899   7.092  13.024  1.00 89.59           C  
ATOM   1065  C   SER A 135     -12.933   5.585  13.257  1.00 89.59           C  
ATOM   1066  CB  SER A 135     -14.307   7.599  12.709  1.00 89.59           C  
ATOM   1067  O   SER A 135     -12.524   4.808  12.391  1.00 89.59           O  
ATOM   1068  OG  SER A 135     -14.861   6.895  11.611  1.00 89.59           O  
ATOM   1069  N   PRO A 136     -13.348   5.185  14.441  1.00 85.02           N  
ATOM   1070  CA  PRO A 136     -13.427   3.757  14.758  1.00 85.02           C  
ATOM   1071  C   PRO A 136     -14.193   2.960  13.705  1.00 85.02           C  
ATOM   1072  CB  PRO A 136     -14.161   3.734  16.101  1.00 85.02           C  
ATOM   1073  O   PRO A 136     -13.817   1.828  13.388  1.00 85.02           O  
ATOM   1074  CG  PRO A 136     -13.812   5.034  16.750  1.00 85.02           C  
ATOM   1075  CD  PRO A 136     -13.737   6.093  15.687  1.00 85.02           C  
ATOM   1076  N   GLU A 137     -15.230   3.565  13.137  1.00 82.86           N  
ATOM   1077  CA  GLU A 137     -16.053   2.875  12.149  1.00 82.86           C  
ATOM   1078  C   GLU A 137     -15.313   2.725  10.822  1.00 82.86           C  
ATOM   1079  CB  GLU A 137     -17.373   3.619  11.934  1.00 82.86           C  
ATOM   1080  O   GLU A 137     -15.555   1.775  10.075  1.00 82.86           O  
ATOM   1081  CG  GLU A 137     -18.272   3.644  13.162  1.00 82.86           C  
ATOM   1082  CD  GLU A 137     -19.553   4.435  12.952  1.00 82.86           C  
ATOM   1083  OE1 GLU A 137     -20.524   4.233  13.717  1.00 82.86           O  
ATOM   1084  OE2 GLU A 137     -19.588   5.262  12.013  1.00 82.86           O  
ATOM   1085  N   GLN A 138     -14.294   3.547  10.627  1.00 87.78           N  
ATOM   1086  CA  GLN A 138     -13.553   3.583   9.371  1.00 87.78           C  
ATOM   1087  C   GLN A 138     -12.356   2.638   9.411  1.00 87.78           C  
ATOM   1088  CB  GLN A 138     -13.088   5.007   9.062  1.00 87.78           C  
ATOM   1089  O   GLN A 138     -11.867   2.201   8.367  1.00 87.78           O  
ATOM   1090  CG  GLN A 138     -14.222   5.965   8.726  1.00 87.78           C  
ATOM   1091  CD  GLN A 138     -13.755   7.402   8.585  1.00 87.78           C  
ATOM   1092  NE2 GLN A 138     -14.410   8.155   7.708  1.00 87.78           N  
ATOM   1093  OE1 GLN A 138     -12.814   7.831   9.260  1.00 87.78           O  
ATOM   1094  N   GLN A 139     -11.960   2.173  10.532  1.00 82.27           N  
ATOM   1095  CA  GLN A 139     -10.688   1.489  10.745  1.00 82.27           C  
ATOM   1096  C   GLN A 139     -10.713   0.083  10.153  1.00 82.27           C  
ATOM   1097  CB  GLN A 139     -10.356   1.425  12.237  1.00 82.27           C  
ATOM   1098  O   GLN A 139      -9.678  -0.440   9.737  1.00 82.27           O  
ATOM   1099  CG  GLN A 139      -9.977   2.771  12.841  1.00 82.27           C  
ATOM   1100  CD  GLN A 139      -9.690   2.687  14.328  1.00 82.27           C  
ATOM   1101  NE2 GLN A 139      -9.553   3.841  14.972  1.00 82.27           N  
ATOM   1102  OE1 GLN A 139      -9.594   1.594  14.894  1.00 82.27           O  
ATOM   1103  N   ASN A 140     -11.885  -0.442   9.940  1.00 77.01           N  
ATOM   1104  CA  ASN A 140     -11.969  -1.848   9.560  1.00 77.01           C  
ATOM   1105  C   ASN A 140     -12.208  -2.010   8.061  1.00 77.01           C  
ATOM   1106  CB  ASN A 140     -13.070  -2.554  10.353  1.00 77.01           C  
ATOM   1107  O   ASN A 140     -12.152  -3.124   7.536  1.00 77.01           O  
ATOM   1108  CG  ASN A 140     -12.758  -2.644  11.833  1.00 77.01           C  
ATOM   1109  ND2 ASN A 140     -13.732  -2.301  12.667  1.00 77.01           N  
ATOM   1110  OD1 ASN A 140     -11.649  -3.018  12.224  1.00 77.01           O  
ATOM   1111  N   ASN A 141     -12.258  -0.904   7.406  1.00 84.84           N  
ATOM   1112  CA  ASN A 141     -12.515  -0.954   5.970  1.00 84.84           C  
ATOM   1113  C   ASN A 141     -11.920   0.254   5.252  1.00 84.84           C  
ATOM   1114  CB  ASN A 141     -14.018  -1.047   5.697  1.00 84.84           C  
ATOM   1115  O   ASN A 141     -12.648   1.041   4.645  1.00 84.84           O  
ATOM   1116  CG  ASN A 141     -14.327  -1.493   4.281  1.00 84.84           C  
ATOM   1117  ND2 ASN A 141     -15.611  -1.564   3.949  1.00 84.84           N  
ATOM   1118  OD1 ASN A 141     -13.420  -1.771   3.493  1.00 84.84           O  
ATOM   1119  N   ALA A 142     -10.587   0.424   5.409  1.00 89.81           N  
ATOM   1120  CA  ALA A 142      -9.923   1.561   4.777  1.00 89.81           C  
ATOM   1121  C   ALA A 142      -9.126   1.120   3.553  1.00 89.81           C  
ATOM   1122  CB  ALA A 142      -9.009   2.266   5.777  1.00 89.81           C  
ATOM   1123  O   ALA A 142      -8.667  -0.023   3.482  1.00 89.81           O  
ATOM   1124  N   GLU A 143      -9.176   1.947   2.631  1.00 94.01           N  
ATOM   1125  CA  GLU A 143      -8.384   1.768   1.418  1.00 94.01           C  
ATOM   1126  C   GLU A 143      -7.529   2.998   1.130  1.00 94.01           C  
ATOM   1127  CB  GLU A 143      -9.293   1.467   0.222  1.00 94.01           C  
ATOM   1128  O   GLU A 143      -8.015   4.129   1.199  1.00 94.01           O  
ATOM   1129  CG  GLU A 143      -8.539   1.225  -1.077  1.00 94.01           C  
ATOM   1130  CD  GLU A 143      -9.455   0.986  -2.267  1.00 94.01           C  
ATOM   1131  OE1 GLU A 143      -9.773   1.956  -2.992  1.00 94.01           O  
ATOM   1132  OE2 GLU A 143      -9.859  -0.180  -2.474  1.00 94.01           O  
ATOM   1133  N   VAL A 144      -6.223   2.691   0.906  1.00 95.88           N  
ATOM   1134  CA  VAL A 144      -5.288   3.759   0.567  1.00 95.88           C  
ATOM   1135  C   VAL A 144      -4.723   3.526  -0.832  1.00 95.88           C  
ATOM   1136  CB  VAL A 144      -4.140   3.858   1.596  1.00 95.88           C  
ATOM   1137  O   VAL A 144      -4.080   2.505  -1.087  1.00 95.88           O  
ATOM   1138  CG1 VAL A 144      -3.227   5.039   1.275  1.00 95.88           C  
ATOM   1139  CG2 VAL A 144      -4.702   3.982   3.011  1.00 95.88           C  
ATOM   1140  N   GLU A 145      -4.988   4.459  -1.705  1.00 96.61           N  
ATOM   1141  CA  GLU A 145      -4.423   4.420  -3.050  1.00 96.61           C  
ATOM   1142  C   GLU A 145      -3.362   5.502  -3.235  1.00 96.61           C  
ATOM   1143  CB  GLU A 145      -5.525   4.580  -4.101  1.00 96.61           C  
ATOM   1144  O   GLU A 145      -3.593   6.668  -2.908  1.00 96.61           O  
ATOM   1145  CG  GLU A 145      -6.545   3.450  -4.099  1.00 96.61           C  
ATOM   1146  CD  GLU A 145      -7.669   3.655  -5.102  1.00 96.61           C  
ATOM   1147  OE1 GLU A 145      -7.670   2.984  -6.158  1.00 96.61           O  
ATOM   1148  OE2 GLU A 145      -8.556   4.495  -4.829  1.00 96.61           O  
ATOM   1149  N   VAL A 146      -2.255   5.083  -3.676  1.00 97.02           N  
ATOM   1150  CA  VAL A 146      -1.145   6.003  -3.895  1.00 97.02           C  
ATOM   1151  C   VAL A 146      -0.742   5.986  -5.368  1.00 97.02           C  
ATOM   1152  CB  VAL A 146       0.069   5.651  -3.006  1.00 97.02           C  
ATOM   1153  O   VAL A 146      -0.466   4.924  -5.930  1.00 97.02           O  
ATOM   1154  CG1 VAL A 146       1.177   6.690  -3.168  1.00 97.02           C  
ATOM   1155  CG2 VAL A 146      -0.356   5.541  -1.543  1.00 97.02           C  
ATOM   1156  N   GLU A 147      -0.703   7.159  -5.927  1.00 97.21           N  
ATOM   1157  CA  GLU A 147      -0.275   7.309  -7.314  1.00 97.21           C  
ATOM   1158  C   GLU A 147       0.874   8.307  -7.432  1.00 97.21           C  
ATOM   1159  CB  GLU A 147      -1.447   7.749  -8.195  1.00 97.21           C  
ATOM   1160  O   GLU A 147       0.730   9.474  -7.061  1.00 97.21           O  
ATOM   1161  CG  GLU A 147      -1.120   7.786  -9.680  1.00 97.21           C  
ATOM   1162  CD  GLU A 147      -2.301   8.196 -10.545  1.00 97.21           C  
ATOM   1163  OE1 GLU A 147      -2.105   8.954 -11.521  1.00 97.21           O  
ATOM   1164  OE2 GLU A 147      -3.433   7.756 -10.243  1.00 97.21           O  
ATOM   1165  N   CYS A 148       1.998   7.849  -7.859  1.00 95.20           N  
ATOM   1166  CA  CYS A 148       3.159   8.684  -8.143  1.00 95.20           C  
ATOM   1167  C   CYS A 148       3.574   8.562  -9.605  1.00 95.20           C  
ATOM   1168  CB  CYS A 148       4.330   8.301  -7.238  1.00 95.20           C  
ATOM   1169  O   CYS A 148       4.244   7.601  -9.986  1.00 95.20           O  
ATOM   1170  SG  CYS A 148       3.899   8.222  -5.486  1.00 95.20           S  
ATOM   1171  N   GLY A 149       3.211   9.529 -10.531  1.00 92.40           N  
ATOM   1172  CA  GLY A 149       3.452   9.345 -11.954  1.00 92.40           C  
ATOM   1173  C   GLY A 149       2.670   8.187 -12.546  1.00 92.40           C  
ATOM   1174  O   GLY A 149       1.447   8.123 -12.410  1.00 92.40           O  
ATOM   1175  N   ASN A 150       3.359   7.119 -13.080  1.00 91.05           N  
ATOM   1176  CA  ASN A 150       2.706   5.979 -13.715  1.00 91.05           C  
ATOM   1177  C   ASN A 150       2.575   4.801 -12.755  1.00 91.05           C  
ATOM   1178  CB  ASN A 150       3.467   5.557 -14.974  1.00 91.05           C  
ATOM   1179  O   ASN A 150       2.117   3.725 -13.144  1.00 91.05           O  
ATOM   1180  CG  ASN A 150       3.420   6.609 -16.065  1.00 91.05           C  
ATOM   1181  ND2 ASN A 150       4.513   6.742 -16.807  1.00 91.05           N  
ATOM   1182  OD1 ASN A 150       2.411   7.296 -16.239  1.00 91.05           O  
ATOM   1183  N   GLU A 151       3.049   5.037 -11.557  1.00 90.75           N  
ATOM   1184  CA  GLU A 151       3.009   3.975 -10.557  1.00 90.75           C  
ATOM   1185  C   GLU A 151       1.772   4.098  -9.671  1.00 90.75           C  
ATOM   1186  CB  GLU A 151       4.276   3.998  -9.697  1.00 90.75           C  
ATOM   1187  O   GLU A 151       1.445   5.189  -9.200  1.00 90.75           O  
ATOM   1188  CG  GLU A 151       5.560   3.805 -10.489  1.00 90.75           C  
ATOM   1189  CD  GLU A 151       6.812   3.876  -9.629  1.00 90.75           C  
ATOM   1190  OE1 GLU A 151       7.587   2.893  -9.604  1.00 90.75           O  
ATOM   1191  OE2 GLU A 151       7.019   4.922  -8.975  1.00 90.75           O  
ATOM   1192  N   LYS A 152       1.098   2.982  -9.575  1.00 92.65           N  
ATOM   1193  CA  LYS A 152      -0.099   2.958  -8.739  1.00 92.65           C  
ATOM   1194  C   LYS A 152      -0.019   1.845  -7.697  1.00 92.65           C  
ATOM   1195  CB  LYS A 152      -1.351   2.782  -9.599  1.00 92.65           C  
ATOM   1196  O   LYS A 152       0.417   0.733  -8.001  1.00 92.65           O  
ATOM   1197  CG  LYS A 152      -2.655   2.997  -8.846  1.00 92.65           C  
ATOM   1198  CD  LYS A 152      -3.857   2.927  -9.778  1.00 92.65           C  
ATOM   1199  CE  LYS A 152      -5.164   3.128  -9.023  1.00 92.65           C  
ATOM   1200  NZ  LYS A 152      -6.345   3.078  -9.936  1.00 92.65           N  
ATOM   1201  N   TYR A 153      -0.428   2.237  -6.451  1.00 91.79           N  
ATOM   1202  CA  TYR A 153      -0.401   1.289  -5.343  1.00 91.79           C  
ATOM   1203  C   TYR A 153      -1.703   1.338  -4.552  1.00 91.79           C  
ATOM   1204  CB  TYR A 153       0.784   1.577  -4.417  1.00 91.79           C  
ATOM   1205  O   TYR A 153      -2.289   2.408  -4.374  1.00 91.79           O  
ATOM   1206  CG  TYR A 153       2.062   1.904  -5.150  1.00 91.79           C  
ATOM   1207  CD1 TYR A 153       2.925   0.894  -5.570  1.00 91.79           C  
ATOM   1208  CD2 TYR A 153       2.410   3.223  -5.424  1.00 91.79           C  
ATOM   1209  CE1 TYR A 153       4.105   1.191  -6.245  1.00 91.79           C  
ATOM   1210  CE2 TYR A 153       3.587   3.531  -6.097  1.00 91.79           C  
ATOM   1211  OH  TYR A 153       5.593   2.809  -7.171  1.00 91.79           O  
ATOM   1212  CZ  TYR A 153       4.427   2.510  -6.504  1.00 91.79           C  
ATOM   1213  N   ARG A 154      -2.043   0.121  -4.164  1.00 94.98           N  
ATOM   1214  CA  ARG A 154      -3.267   0.067  -3.371  1.00 94.98           C  
ATOM   1215  C   ARG A 154      -3.075  -0.792  -2.126  1.00 94.98           C  
ATOM   1216  CB  ARG A 154      -4.426  -0.477  -4.209  1.00 94.98           C  
ATOM   1217  O   ARG A 154      -2.557  -1.908  -2.209  1.00 94.98           O  
ATOM   1218  CG  ARG A 154      -5.755  -0.514  -3.472  1.00 94.98           C  
ATOM   1219  CD  ARG A 154      -6.867  -1.086  -4.340  1.00 94.98           C  
ATOM   1220  NE  ARG A 154      -7.186  -0.202  -5.458  1.00 94.98           N  
ATOM   1221  NH1 ARG A 154      -8.834  -1.564  -6.333  1.00 94.98           N  
ATOM   1222  NH2 ARG A 154      -8.321   0.423  -7.354  1.00 94.98           N  
ATOM   1223  CZ  ARG A 154      -8.113  -0.450  -6.379  1.00 94.98           C  
ATOM   1224  N   PHE A 155      -3.419  -0.203  -0.966  1.00 92.85           N  
ATOM   1225  CA  PHE A 155      -3.377  -0.886   0.321  1.00 92.85           C  
ATOM   1226  C   PHE A 155      -4.753  -0.890   0.977  1.00 92.85           C  
ATOM   1227  CB  PHE A 155      -2.355  -0.224   1.250  1.00 92.85           C  
ATOM   1228  O   PHE A 155      -5.294   0.169   1.303  1.00 92.85           O  
ATOM   1229  CG  PHE A 155      -2.105  -0.989   2.522  1.00 92.85           C  
ATOM   1230  CD1 PHE A 155      -2.252  -0.374   3.759  1.00 92.85           C  
ATOM   1231  CD2 PHE A 155      -1.724  -2.323   2.480  1.00 92.85           C  
ATOM   1232  CE1 PHE A 155      -2.021  -1.079   4.938  1.00 92.85           C  
ATOM   1233  CE2 PHE A 155      -1.492  -3.035   3.653  1.00 92.85           C  
ATOM   1234  CZ  PHE A 155      -1.640  -2.411   4.881  1.00 92.85           C  
ATOM   1235  N   GLN A 156      -5.271  -2.107   1.124  1.00 89.75           N  
ATOM   1236  CA  GLN A 156      -6.631  -2.237   1.636  1.00 89.75           C  
ATOM   1237  C   GLN A 156      -6.649  -2.997   2.959  1.00 89.75           C  
ATOM   1238  CB  GLN A 156      -7.524  -2.942   0.614  1.00 89.75           C  
ATOM   1239  O   GLN A 156      -6.007  -4.040   3.091  1.00 89.75           O  
ATOM   1240  CG  GLN A 156      -7.750  -2.141  -0.661  1.00 89.75           C  
ATOM   1241  CD  GLN A 156      -8.587  -2.888  -1.683  1.00 89.75           C  
ATOM   1242  NE2 GLN A 156      -9.110  -2.162  -2.665  1.00 89.75           N  
ATOM   1243  OE1 GLN A 156      -8.761  -4.107  -1.591  1.00 89.75           O  
ATOM   1244  N   LEU A 157      -7.431  -2.343   3.897  1.00 82.34           N  
ATOM   1245  CA  LEU A 157      -7.685  -3.026   5.160  1.00 82.34           C  
ATOM   1246  C   LEU A 157      -9.102  -3.590   5.198  1.00 82.34           C  
ATOM   1247  CB  LEU A 157      -7.471  -2.072   6.338  1.00 82.34           C  
ATOM   1248  O   LEU A 157     -10.058  -2.900   4.839  1.00 82.34           O  
ATOM   1249  CG  LEU A 157      -6.080  -1.448   6.461  1.00 82.34           C  
ATOM   1250  CD1 LEU A 157      -6.097  -0.312   7.479  1.00 82.34           C  
ATOM   1251  CD2 LEU A 157      -5.052  -2.505   6.849  1.00 82.34           C  
ATOM   1252  N   GLY A 158      -9.294  -4.934   5.460  1.00 66.14           N  
ATOM   1253  CA  GLY A 158     -10.585  -5.593   5.583  1.00 66.14           C  
ATOM   1254  C   GLY A 158     -10.601  -6.681   6.639  1.00 66.14           C  
ATOM   1255  O   GLY A 158      -9.545  -7.131   7.091  1.00 66.14           O  
TER    1256      GLY A 158
ENDMDL
END
