# Supplementary material for: Single-chain dimers from de novo immunoglobulins as robust scaffolds for multiple binding loops
Source: Nat Commun. 2023 Sep 23;14:5939. doi: 10.1038/s41467-023-41717-5 (PMC10517939; doi:10.1038/s41467-023-41717-5)
Supplement: Supplementary file 3 — Supplementary Data 1 [file 41467_2023_41717_MOESM3_ESM.zip › design_models/scIg/scIg14l/ranked_4.pdb]

MODEL     1
ATOM      1  N   ARG A   1       6.309  -1.370 -12.197  1.00 79.88           N  
ATOM      2  CA  ARG A   1       5.148  -0.933 -11.427  1.00 79.88           C  
ATOM      3  C   ARG A   1       4.778  -1.962 -10.364  1.00 79.88           C  
ATOM      4  CB  ARG A   1       3.954  -0.681 -12.351  1.00 79.88           C  
ATOM      5  O   ARG A   1       4.768  -3.165 -10.633  1.00 79.88           O  
ATOM      6  CG  ARG A   1       2.695  -0.238 -11.622  1.00 79.88           C  
ATOM      7  CD  ARG A   1       1.527  -0.050 -12.579  1.00 79.88           C  
ATOM      8  NE  ARG A   1       0.290   0.255 -11.866  1.00 79.88           N  
ATOM      9  NH1 ARG A   1      -1.043   0.251 -13.754  1.00 79.88           N  
ATOM     10  NH2 ARG A   1      -1.963   0.668 -11.696  1.00 79.88           N  
ATOM     11  CZ  ARG A   1      -0.903   0.391 -12.440  1.00 79.88           C  
ATOM     12  N   ILE A   2       4.911  -1.662  -9.147  1.00 82.80           N  
ATOM     13  CA  ILE A   2       4.474  -2.512  -8.045  1.00 82.80           C  
ATOM     14  C   ILE A   2       3.123  -2.026  -7.523  1.00 82.80           C  
ATOM     15  CB  ILE A   2       5.513  -2.535  -6.902  1.00 82.80           C  
ATOM     16  O   ILE A   2       2.959  -0.843  -7.215  1.00 82.80           O  
ATOM     17  CG1 ILE A   2       6.871  -3.017  -7.424  1.00 82.80           C  
ATOM     18  CG2 ILE A   2       5.026  -3.416  -5.747  1.00 82.80           C  
ATOM     19  CD1 ILE A   2       8.004  -2.886  -6.416  1.00 82.80           C  
ATOM     20  N   GLU A   3       2.105  -2.921  -7.517  1.00 84.75           N  
ATOM     21  CA  GLU A   3       0.780  -2.631  -6.977  1.00 84.75           C  
ATOM     22  C   GLU A   3       0.498  -3.463  -5.730  1.00 84.75           C  
ATOM     23  CB  GLU A   3      -0.299  -2.884  -8.034  1.00 84.75           C  
ATOM     24  O   GLU A   3       0.625  -4.689  -5.754  1.00 84.75           O  
ATOM     25  CG  GLU A   3      -0.185  -1.985  -9.256  1.00 84.75           C  
ATOM     26  CD  GLU A   3      -1.266  -2.243 -10.294  1.00 84.75           C  
ATOM     27  OE1 GLU A   3      -1.218  -1.633 -11.386  1.00 84.75           O  
ATOM     28  OE2 GLU A   3      -2.169  -3.062 -10.011  1.00 84.75           O  
ATOM     29  N   VAL A   4       0.362  -2.775  -4.650  1.00 84.42           N  
ATOM     30  CA  VAL A   4       0.034  -3.463  -3.406  1.00 84.42           C  
ATOM     31  C   VAL A   4      -1.374  -3.078  -2.957  1.00 84.42           C  
ATOM     32  CB  VAL A   4       1.055  -3.139  -2.292  1.00 84.42           C  
ATOM     33  O   VAL A   4      -1.697  -1.892  -2.855  1.00 84.42           O  
ATOM     34  CG1 VAL A   4       0.743  -3.933  -1.025  1.00 84.42           C  
ATOM     35  CG2 VAL A   4       2.477  -3.429  -2.772  1.00 84.42           C  
ATOM     36  N   ARG A   5      -2.200  -4.114  -2.756  1.00 82.11           N  
ATOM     37  CA  ARG A   5      -3.548  -3.917  -2.231  1.00 82.11           C  
ATOM     38  C   ARG A   5      -3.740  -4.674  -0.921  1.00 82.11           C  
ATOM     39  CB  ARG A   5      -4.594  -4.365  -3.253  1.00 82.11           C  
ATOM     40  O   ARG A   5      -3.463  -5.872  -0.843  1.00 82.11           O  
ATOM     41  CG  ARG A   5      -6.024  -4.035  -2.856  1.00 82.11           C  
ATOM     42  CD  ARG A   5      -7.012  -4.384  -3.960  1.00 82.11           C  
ATOM     43  NE  ARG A   5      -8.391  -4.140  -3.548  1.00 82.11           N  
ATOM     44  NH1 ARG A   5      -9.334  -4.917  -5.508  1.00 82.11           N  
ATOM     45  NH2 ARG A   5     -10.672  -4.136  -3.818  1.00 82.11           N  
ATOM     46  CZ  ARG A   5      -9.462  -4.398  -4.292  1.00 82.11           C  
ATOM     47  N   VAL A   6      -4.046  -3.871   0.058  1.00 77.86           N  
ATOM     48  CA  VAL A   6      -4.420  -4.497   1.322  1.00 77.86           C  
ATOM     49  C   VAL A   6      -5.892  -4.221   1.619  1.00 77.86           C  
ATOM     50  CB  VAL A   6      -3.538  -3.996   2.487  1.00 77.86           C  
ATOM     51  O   VAL A   6      -6.279  -3.075   1.860  1.00 77.86           O  
ATOM     52  CG1 VAL A   6      -3.852  -4.763   3.770  1.00 77.86           C  
ATOM     53  CG2 VAL A   6      -2.058  -4.129   2.130  1.00 77.86           C  
ATOM     54  N   ASP A   7      -6.822  -5.192   1.353  1.00 75.92           N  
ATOM     55  CA  ASP A   7      -8.243  -4.999   1.629  1.00 75.92           C  
ATOM     56  C   ASP A   7      -8.780  -6.099   2.541  1.00 75.92           C  
ATOM     57  CB  ASP A   7      -9.042  -4.959   0.325  1.00 75.92           C  
ATOM     58  O   ASP A   7      -8.010  -6.899   3.078  1.00 75.92           O  
ATOM     59  CG  ASP A   7      -8.879  -6.218  -0.509  1.00 75.92           C  
ATOM     60  OD1 ASP A   7      -8.961  -7.334   0.049  1.00 75.92           O  
ATOM     61  OD2 ASP A   7      -8.663  -6.093  -1.734  1.00 75.92           O  
ATOM     62  N   ASN A   8     -10.142  -6.174   3.046  1.00 69.73           N  
ATOM     63  CA  ASN A   8     -10.888  -6.984   4.003  1.00 69.73           C  
ATOM     64  C   ASN A   8     -10.377  -8.421   4.040  1.00 69.73           C  
ATOM     65  CB  ASN A   8     -12.383  -6.959   3.677  1.00 69.73           C  
ATOM     66  O   ASN A   8     -11.107  -9.353   3.697  1.00 69.73           O  
ATOM     67  CG  ASN A   8     -13.087  -5.746   4.252  1.00 69.73           C  
ATOM     68  ND2 ASN A   8     -14.336  -5.540   3.852  1.00 69.73           N  
ATOM     69  OD1 ASN A   8     -12.512  -4.999   5.048  1.00 69.73           O  
ATOM     70  N   GLY A   9      -9.015  -8.625   4.270  1.00 78.47           N  
ATOM     71  CA  GLY A   9      -8.531  -9.962   4.580  1.00 78.47           C  
ATOM     72  C   GLY A   9      -7.570 -10.504   3.539  1.00 78.47           C  
ATOM     73  O   GLY A   9      -7.235 -11.690   3.555  1.00 78.47           O  
ATOM     74  N   ARG A  10      -7.287  -9.612   2.672  1.00 87.96           N  
ATOM     75  CA  ARG A  10      -6.447 -10.120   1.592  1.00 87.96           C  
ATOM     76  C   ARG A  10      -5.355  -9.119   1.231  1.00 87.96           C  
ATOM     77  CB  ARG A  10      -7.293 -10.441   0.358  1.00 87.96           C  
ATOM     78  O   ARG A  10      -5.603  -7.913   1.181  1.00 87.96           O  
ATOM     79  CG  ARG A  10      -6.534 -11.175  -0.736  1.00 87.96           C  
ATOM     80  CD  ARG A  10      -7.426 -11.488  -1.929  1.00 87.96           C  
ATOM     81  NE  ARG A  10      -8.528 -12.373  -1.561  1.00 87.96           N  
ATOM     82  NH1 ARG A  10      -9.646 -12.157  -3.571  1.00 87.96           N  
ATOM     83  NH2 ARG A  10     -10.505 -13.486  -1.913  1.00 87.96           N  
ATOM     84  CZ  ARG A  10      -9.557 -12.670  -2.349  1.00 87.96           C  
ATOM     85  N   VAL A  11      -4.175  -9.603   1.090  1.00 89.40           N  
ATOM     86  CA  VAL A  11      -3.057  -8.830   0.560  1.00 89.40           C  
ATOM     87  C   VAL A  11      -2.747  -9.281  -0.866  1.00 89.40           C  
ATOM     88  CB  VAL A  11      -1.800  -8.966   1.447  1.00 89.40           C  
ATOM     89  O   VAL A  11      -2.551 -10.472  -1.118  1.00 89.40           O  
ATOM     90  CG1 VAL A  11      -0.624  -8.204   0.839  1.00 89.40           C  
ATOM     91  CG2 VAL A  11      -2.090  -8.468   2.862  1.00 89.40           C  
ATOM     92  N   ARG A  12      -2.792  -8.304  -1.787  1.00 91.36           N  
ATOM     93  CA  ARG A  12      -2.461  -8.591  -3.179  1.00 91.36           C  
ATOM     94  C   ARG A  12      -1.265  -7.764  -3.639  1.00 91.36           C  
ATOM     95  CB  ARG A  12      -3.664  -8.321  -4.085  1.00 91.36           C  
ATOM     96  O   ARG A  12      -1.230  -6.548  -3.438  1.00 91.36           O  
ATOM     97  CG  ARG A  12      -4.846  -9.243  -3.831  1.00 91.36           C  
ATOM     98  CD  ARG A  12      -5.995  -8.965  -4.790  1.00 91.36           C  
ATOM     99  NE  ARG A  12      -6.550  -7.629  -4.593  1.00 91.36           N  
ATOM    100  NH1 ARG A  12      -8.137  -7.817  -6.262  1.00 91.36           N  
ATOM    101  NH2 ARG A  12      -7.981  -5.887  -5.034  1.00 91.36           N  
ATOM    102  CZ  ARG A  12      -7.555  -7.114  -5.297  1.00 91.36           C  
ATOM    103  N   VAL A  13      -0.355  -8.481  -4.164  1.00 91.26           N  
ATOM    104  CA  VAL A  13       0.824  -7.803  -4.693  1.00 91.26           C  
ATOM    105  C   VAL A  13       1.020  -8.177  -6.161  1.00 91.26           C  
ATOM    106  CB  VAL A  13       2.091  -8.150  -3.881  1.00 91.26           C  
ATOM    107  O   VAL A  13       1.058  -9.361  -6.506  1.00 91.26           O  
ATOM    108  CG1 VAL A  13       3.308  -7.413  -4.437  1.00 91.26           C  
ATOM    109  CG2 VAL A  13       1.887  -7.812  -2.405  1.00 91.26           C  
ATOM    110  N   ARG A  14       1.029  -7.203  -6.983  1.00 92.46           N  
ATOM    111  CA  ARG A  14       1.362  -7.399  -8.390  1.00 92.46           C  
ATOM    112  C   ARG A  14       2.720  -6.790  -8.721  1.00 92.46           C  
ATOM    113  CB  ARG A  14       0.282  -6.792  -9.288  1.00 92.46           C  
ATOM    114  O   ARG A  14       2.966  -5.616  -8.435  1.00 92.46           O  
ATOM    115  CG  ARG A  14       0.468  -7.096 -10.766  1.00 92.46           C  
ATOM    116  CD  ARG A  14      -0.676  -6.542 -11.604  1.00 92.46           C  
ATOM    117  NE  ARG A  14      -0.461  -6.773 -13.030  1.00 92.46           N  
ATOM    118  NH1 ARG A  14      -2.432  -5.772 -13.700  1.00 92.46           N  
ATOM    119  NH2 ARG A  14      -1.006  -6.663 -15.258  1.00 92.46           N  
ATOM    120  CZ  ARG A  14      -1.300  -6.402 -13.993  1.00 92.46           C  
ATOM    121  N   ASN A  15       3.594  -7.692  -9.323  1.00 91.78           N  
ATOM    122  CA  ASN A  15       4.938  -7.238  -9.664  1.00 91.78           C  
ATOM    123  C   ASN A  15       5.056  -6.902 -11.148  1.00 91.78           C  
ATOM    124  CB  ASN A  15       5.977  -8.291  -9.274  1.00 91.78           C  
ATOM    125  O   ASN A  15       5.174  -7.799 -11.984  1.00 91.78           O  
ATOM    126  CG  ASN A  15       7.398  -7.837  -9.542  1.00 91.78           C  
ATOM    127  ND2 ASN A  15       8.353  -8.743  -9.366  1.00 91.78           N  
ATOM    128  OD1 ASN A  15       7.636  -6.682  -9.903  1.00 91.78           O  
ATOM    129  N   GLY A  16       5.015  -5.555 -11.432  1.00 88.71           N  
ATOM    130  CA  GLY A  16       5.148  -5.086 -12.802  1.00 88.71           C  
ATOM    131  C   GLY A  16       6.573  -4.725 -13.174  1.00 88.71           C  
ATOM    132  O   GLY A  16       6.816  -4.147 -14.236  1.00 88.71           O  
ATOM    133  N   THR A  17       7.462  -5.052 -12.347  1.00 87.64           N  
ATOM    134  CA  THR A  17       8.860  -4.740 -12.627  1.00 87.64           C  
ATOM    135  C   THR A  17       9.508  -5.852 -13.446  1.00 87.64           C  
ATOM    136  CB  THR A  17       9.656  -4.526 -11.326  1.00 87.64           C  
ATOM    137  O   THR A  17       8.845  -6.820 -13.824  1.00 87.64           O  
ATOM    138  CG2 THR A  17       8.901  -3.616 -10.363  1.00 87.64           C  
ATOM    139  OG1 THR A  17       9.877  -5.793 -10.694  1.00 87.64           O  
ATOM    140  N   ASP A  18      10.900  -5.658 -13.772  1.00 90.34           N  
ATOM    141  CA  ASP A  18      11.616  -6.647 -14.571  1.00 90.34           C  
ATOM    142  C   ASP A  18      12.431  -7.585 -13.683  1.00 90.34           C  
ATOM    143  CB  ASP A  18      12.531  -5.958 -15.586  1.00 90.34           C  
ATOM    144  O   ASP A  18      13.245  -8.367 -14.178  1.00 90.34           O  
ATOM    145  CG  ASP A  18      13.550  -5.038 -14.936  1.00 90.34           C  
ATOM    146  OD1 ASP A  18      13.406  -4.719 -13.736  1.00 90.34           O  
ATOM    147  OD2 ASP A  18      14.503  -4.626 -15.632  1.00 90.34           O  
ATOM    148  N   ARG A  19      12.266  -7.500 -12.378  1.00 92.14           N  
ATOM    149  CA  ARG A  19      12.972  -8.342 -11.418  1.00 92.14           C  
ATOM    150  C   ARG A  19      12.010  -8.924 -10.389  1.00 92.14           C  
ATOM    151  CB  ARG A  19      14.075  -7.548 -10.715  1.00 92.14           C  
ATOM    152  O   ARG A  19      10.916  -8.394 -10.184  1.00 92.14           O  
ATOM    153  CG  ARG A  19      13.577  -6.304  -9.998  1.00 92.14           C  
ATOM    154  CD  ARG A  19      14.728  -5.444  -9.495  1.00 92.14           C  
ATOM    155  NE  ARG A  19      14.722  -4.120 -10.111  1.00 92.14           N  
ATOM    156  NH1 ARG A  19      16.686  -3.421  -9.117  1.00 92.14           N  
ATOM    157  NH2 ARG A  19      15.548  -2.018 -10.528  1.00 92.14           N  
ATOM    158  CZ  ARG A  19      15.652  -3.189  -9.917  1.00 92.14           C  
ATOM    159  N   PRO A  20      12.500 -10.083  -9.756  1.00 93.66           N  
ATOM    160  CA  PRO A  20      11.671 -10.647  -8.687  1.00 93.66           C  
ATOM    161  C   PRO A  20      11.601  -9.745  -7.458  1.00 93.66           C  
ATOM    162  CB  PRO A  20      12.373 -11.967  -8.357  1.00 93.66           C  
ATOM    163  O   PRO A  20      12.545  -9.002  -7.177  1.00 93.66           O  
ATOM    164  CG  PRO A  20      13.782 -11.776  -8.817  1.00 93.66           C  
ATOM    165  CD  PRO A  20      13.783 -10.802  -9.960  1.00 93.66           C  
ATOM    166  N   CYS A  21      10.437  -9.772  -6.872  1.00 94.61           N  
ATOM    167  CA  CYS A  21      10.248  -9.044  -5.622  1.00 94.61           C  
ATOM    168  C   CYS A  21      10.040 -10.005  -4.457  1.00 94.61           C  
ATOM    169  CB  CYS A  21       9.056  -8.094  -5.730  1.00 94.61           C  
ATOM    170  O   CYS A  21       9.454 -11.076  -4.628  1.00 94.61           O  
ATOM    171  SG  CYS A  21       9.283  -6.776  -6.944  1.00 94.61           S  
ATOM    172  N   ARG A  22      10.639  -9.601  -3.322  1.00 96.16           N  
ATOM    173  CA  ARG A  22      10.378 -10.331  -2.086  1.00 96.16           C  
ATOM    174  C   ARG A  22       9.321  -9.623  -1.245  1.00 96.16           C  
ATOM    175  CB  ARG A  22      11.666 -10.498  -1.277  1.00 96.16           C  
ATOM    176  O   ARG A  22       9.426  -8.421  -0.990  1.00 96.16           O  
ATOM    177  CG  ARG A  22      12.699 -11.394  -1.943  1.00 96.16           C  
ATOM    178  CD  ARG A  22      12.280 -12.857  -1.912  1.00 96.16           C  
ATOM    179  NE  ARG A  22      13.309 -13.700  -1.309  1.00 96.16           N  
ATOM    180  NH1 ARG A  22      12.125 -15.669  -1.542  1.00 96.16           N  
ATOM    181  NH2 ARG A  22      14.208 -15.685  -0.586  1.00 96.16           N  
ATOM    182  CZ  ARG A  22      13.212 -15.016  -1.147  1.00 96.16           C  
ATOM    183  N   VAL A  23       8.295 -10.381  -0.948  1.00 95.06           N  
ATOM    184  CA  VAL A  23       7.200  -9.813  -0.170  1.00 95.06           C  
ATOM    185  C   VAL A  23       7.130 -10.492   1.196  1.00 95.06           C  
ATOM    186  CB  VAL A  23       5.848  -9.954  -0.905  1.00 95.06           C  
ATOM    187  O   VAL A  23       7.030 -11.718   1.282  1.00 95.06           O  
ATOM    188  CG1 VAL A  23       4.719  -9.338  -0.082  1.00 95.06           C  
ATOM    189  CG2 VAL A  23       5.922  -9.305  -2.286  1.00 95.06           C  
ATOM    190  N   ARG A  24       7.263  -9.668   2.213  1.00 94.87           N  
ATOM    191  CA  ARG A  24       7.114 -10.151   3.582  1.00 94.87           C  
ATOM    192  C   ARG A  24       5.817  -9.644   4.204  1.00 94.87           C  
ATOM    193  CB  ARG A  24       8.308  -9.720   4.437  1.00 94.87           C  
ATOM    194  O   ARG A  24       5.579  -8.435   4.258  1.00 94.87           O  
ATOM    195  CG  ARG A  24       8.260 -10.235   5.867  1.00 94.87           C  
ATOM    196  CD  ARG A  24       9.435  -9.725   6.690  1.00 94.87           C  
ATOM    197  NE  ARG A  24      10.708 -10.229   6.181  1.00 94.87           N  
ATOM    198  NH1 ARG A  24      12.014  -8.826   7.472  1.00 94.87           N  
ATOM    199  NH2 ARG A  24      12.998 -10.319   6.037  1.00 94.87           N  
ATOM    200  CZ  ARG A  24      11.904  -9.790   6.565  1.00 94.87           C  
ATOM    201  N   VAL A  25       4.965 -10.567   4.623  1.00 93.62           N  
ATOM    202  CA  VAL A  25       3.704 -10.230   5.276  1.00 93.62           C  
ATOM    203  C   VAL A  25       3.747 -10.668   6.738  1.00 93.62           C  
ATOM    204  CB  VAL A  25       2.501 -10.881   4.559  1.00 93.62           C  
ATOM    205  O   VAL A  25       3.933 -11.851   7.033  1.00 93.62           O  
ATOM    206  CG1 VAL A  25       1.188 -10.458   5.215  1.00 93.62           C  
ATOM    207  CG2 VAL A  25       2.503 -10.516   3.076  1.00 93.62           C  
ATOM    208  N   THR A  26       3.695  -9.706   7.600  1.00 91.93           N  
ATOM    209  CA  THR A  26       3.591  -9.979   9.029  1.00 91.93           C  
ATOM    210  C   THR A  26       2.213  -9.587   9.555  1.00 91.93           C  
ATOM    211  CB  THR A  26       4.678  -9.230   9.821  1.00 91.93           C  
ATOM    212  O   THR A  26       1.789  -8.440   9.405  1.00 91.93           O  
ATOM    213  CG2 THR A  26       4.633  -9.599  11.301  1.00 91.93           C  
ATOM    214  OG1 THR A  26       5.966  -9.572   9.294  1.00 91.93           O  
ATOM    215  N   ALA A  27       1.502 -10.573  10.092  1.00 88.92           N  
ATOM    216  CA  ALA A  27       0.168 -10.367  10.650  1.00 88.92           C  
ATOM    217  C   ALA A  27      -0.075 -11.285  11.844  1.00 88.92           C  
ATOM    218  CB  ALA A  27      -0.897 -10.598   9.580  1.00 88.92           C  
ATOM    219  O   ALA A  27       0.273 -12.468  11.807  1.00 88.92           O  
ATOM    220  N   GLY A  28      -0.654 -10.730  12.958  1.00 83.51           N  
ATOM    221  CA  GLY A  28      -1.025 -11.517  14.124  1.00 83.51           C  
ATOM    222  C   GLY A  28       0.146 -12.256  14.742  1.00 83.51           C  
ATOM    223  O   GLY A  28      -0.012 -13.370  15.246  1.00 83.51           O  
ATOM    224  N   GLY A  29       1.368 -11.793  14.569  1.00 83.23           N  
ATOM    225  CA  GLY A  29       2.567 -12.379  15.148  1.00 83.23           C  
ATOM    226  C   GLY A  29       3.249 -13.374  14.228  1.00 83.23           C  
ATOM    227  O   GLY A  29       4.263 -13.971  14.593  1.00 83.23           O  
ATOM    228  N   GLU A  30       2.710 -13.675  13.133  1.00 89.81           N  
ATOM    229  CA  GLU A  30       3.276 -14.584  12.140  1.00 89.81           C  
ATOM    230  C   GLU A  30       3.821 -13.819  10.938  1.00 89.81           C  
ATOM    231  CB  GLU A  30       2.228 -15.603  11.685  1.00 89.81           C  
ATOM    232  O   GLU A  30       3.254 -12.801  10.535  1.00 89.81           O  
ATOM    233  CG  GLU A  30       2.794 -16.727  10.830  1.00 89.81           C  
ATOM    234  CD  GLU A  30       1.746 -17.741  10.401  1.00 89.81           C  
ATOM    235  OE1 GLU A  30       2.075 -18.661   9.619  1.00 89.81           O  
ATOM    236  OE2 GLU A  30       0.585 -17.613  10.849  1.00 89.81           O  
ATOM    237  N   THR A  31       4.982 -14.385  10.514  1.00 92.63           N  
ATOM    238  CA  THR A  31       5.608 -13.798   9.334  1.00 92.63           C  
ATOM    239  C   THR A  31       5.738 -14.832   8.220  1.00 92.63           C  
ATOM    240  CB  THR A  31       6.997 -13.222   9.667  1.00 92.63           C  
ATOM    241  O   THR A  31       6.180 -15.958   8.459  1.00 92.63           O  
ATOM    242  CG2 THR A  31       7.655 -12.623   8.429  1.00 92.63           C  
ATOM    243  OG1 THR A  31       6.857 -12.199  10.662  1.00 92.63           O  
ATOM    244  N   ARG A  32       5.270 -14.346   7.015  1.00 94.16           N  
ATOM    245  CA  ARG A  32       5.441 -15.161   5.817  1.00 94.16           C  
ATOM    246  C   ARG A  32       6.174 -14.386   4.727  1.00 94.16           C  
ATOM    247  CB  ARG A  32       4.085 -15.643   5.296  1.00 94.16           C  
ATOM    248  O   ARG A  32       5.949 -13.186   4.553  1.00 94.16           O  
ATOM    249  CG  ARG A  32       3.337 -16.543   6.266  1.00 94.16           C  
ATOM    250  CD  ARG A  32       1.961 -16.923   5.736  1.00 94.16           C  
ATOM    251  NE  ARG A  32       1.148 -17.570   6.762  1.00 94.16           N  
ATOM    252  NH1 ARG A  32      -0.712 -17.831   5.417  1.00 94.16           N  
ATOM    253  NH2 ARG A  32      -0.751 -18.562   7.589  1.00 94.16           N  
ATOM    254  CZ  ARG A  32      -0.103 -17.986   6.587  1.00 94.16           C  
ATOM    255  N   GLU A  33       7.028 -15.097   4.015  1.00 95.66           N  
ATOM    256  CA  GLU A  33       7.795 -14.490   2.931  1.00 95.66           C  
ATOM    257  C   GLU A  33       7.501 -15.172   1.598  1.00 95.66           C  
ATOM    258  CB  GLU A  33       9.294 -14.551   3.234  1.00 95.66           C  
ATOM    259  O   GLU A  33       7.362 -16.396   1.538  1.00 95.66           O  
ATOM    260  CG  GLU A  33       9.717 -13.698   4.421  1.00 95.66           C  
ATOM    261  CD  GLU A  33      11.223 -13.660   4.627  1.00 95.66           C  
ATOM    262  OE1 GLU A  33      11.685 -13.060   5.624  1.00 95.66           O  
ATOM    263  OE2 GLU A  33      11.947 -14.233   3.782  1.00 95.66           O  
ATOM    264  N   TYR A  34       7.370 -14.247   0.580  1.00 96.04           N  
ATOM    265  CA  TYR A  34       7.052 -14.750  -0.752  1.00 96.04           C  
ATOM    266  C   TYR A  34       7.931 -14.090  -1.808  1.00 96.04           C  
ATOM    267  CB  TYR A  34       5.575 -14.511  -1.079  1.00 96.04           C  
ATOM    268  O   TYR A  34       8.385 -12.958  -1.627  1.00 96.04           O  
ATOM    269  CG  TYR A  34       4.629 -15.016  -0.016  1.00 96.04           C  
ATOM    270  CD1 TYR A  34       4.146 -16.323  -0.050  1.00 96.04           C  
ATOM    271  CD2 TYR A  34       4.215 -14.189   1.022  1.00 96.04           C  
ATOM    272  CE1 TYR A  34       3.273 -16.792   0.925  1.00 96.04           C  
ATOM    273  CE2 TYR A  34       3.342 -14.647   2.003  1.00 96.04           C  
ATOM    274  OH  TYR A  34       2.013 -16.408   2.915  1.00 96.04           O  
ATOM    275  CZ  TYR A  34       2.877 -15.949   1.947  1.00 96.04           C  
ATOM    276  N   THR A  35       8.151 -14.965  -2.837  1.00 95.97           N  
ATOM    277  CA  THR A  35       8.760 -14.384  -4.028  1.00 95.97           C  
ATOM    278  C   THR A  35       7.712 -14.149  -5.112  1.00 95.97           C  
ATOM    279  CB  THR A  35       9.879 -15.286  -4.580  1.00 95.97           C  
ATOM    280  O   THR A  35       6.940 -15.051  -5.443  1.00 95.97           O  
ATOM    281  CG2 THR A  35      10.516 -14.674  -5.824  1.00 95.97           C  
ATOM    282  OG1 THR A  35      10.887 -15.455  -3.576  1.00 95.97           O  
ATOM    283  N   VAL A  36       7.655 -12.890  -5.555  1.00 95.08           N  
ATOM    284  CA  VAL A  36       6.759 -12.536  -6.651  1.00 95.08           C  
ATOM    285  C   VAL A  36       7.574 -12.222  -7.904  1.00 95.08           C  
ATOM    286  CB  VAL A  36       5.862 -11.333  -6.284  1.00 95.08           C  
ATOM    287  O   VAL A  36       8.320 -11.240  -7.938  1.00 95.08           O  
ATOM    288  CG1 VAL A  36       4.817 -11.086  -7.371  1.00 95.08           C  
ATOM    289  CG2 VAL A  36       5.187 -11.563  -4.933  1.00 95.08           C  
ATOM    290  N   ASN A  37       7.410 -13.096  -8.987  1.00 95.54           N  
ATOM    291  CA  ASN A  37       8.143 -12.926 -10.237  1.00 95.54           C  
ATOM    292  C   ASN A  37       7.510 -11.852 -11.116  1.00 95.54           C  
ATOM    293  CB  ASN A  37       8.227 -14.252 -10.995  1.00 95.54           C  
ATOM    294  O   ASN A  37       6.334 -11.523 -10.953  1.00 95.54           O  
ATOM    295  CG  ASN A  37       9.012 -15.308 -10.241  1.00 95.54           C  
ATOM    296  ND2 ASN A  37       8.470 -16.519 -10.181  1.00 95.54           N  
ATOM    297  OD1 ASN A  37      10.095 -15.037  -9.716  1.00 95.54           O  
ATOM    298  N   PRO A  38       8.365 -11.309 -11.975  1.00 94.39           N  
ATOM    299  CA  PRO A  38       7.838 -10.315 -12.914  1.00 94.39           C  
ATOM    300  C   PRO A  38       6.604 -10.810 -13.666  1.00 94.39           C  
ATOM    301  CB  PRO A  38       9.006 -10.083 -13.875  1.00 94.39           C  
ATOM    302  O   PRO A  38       6.588 -11.942 -14.156  1.00 94.39           O  
ATOM    303  CG  PRO A  38      10.227 -10.410 -13.077  1.00 94.39           C  
ATOM    304  CD  PRO A  38       9.905 -11.553 -12.158  1.00 94.39           C  
ATOM    305  N   GLY A  39       5.514  -9.953 -13.657  1.00 92.36           N  
ATOM    306  CA  GLY A  39       4.311 -10.269 -14.411  1.00 92.36           C  
ATOM    307  C   GLY A  39       3.357 -11.176 -13.659  1.00 92.36           C  
ATOM    308  O   GLY A  39       2.347 -11.619 -14.212  1.00 92.36           O  
ATOM    309  N   THR A  40       3.735 -11.467 -12.384  1.00 94.22           N  
ATOM    310  CA  THR A  40       2.877 -12.350 -11.602  1.00 94.22           C  
ATOM    311  C   THR A  40       2.251 -11.598 -10.431  1.00 94.22           C  
ATOM    312  CB  THR A  40       3.660 -13.567 -11.075  1.00 94.22           C  
ATOM    313  O   THR A  40       2.571 -10.432 -10.193  1.00 94.22           O  
ATOM    314  CG2 THR A  40       4.277 -14.362 -12.220  1.00 94.22           C  
ATOM    315  OG1 THR A  40       4.704 -13.115 -10.204  1.00 94.22           O  
ATOM    316  N   GLU A  41       1.338 -12.313  -9.773  1.00 93.82           N  
ATOM    317  CA  GLU A  41       0.614 -11.733  -8.645  1.00 93.82           C  
ATOM    318  C   GLU A  41       0.640 -12.663  -7.436  1.00 93.82           C  
ATOM    319  CB  GLU A  41      -0.832 -11.421  -9.038  1.00 93.82           C  
ATOM    320  O   GLU A  41       0.726 -13.884  -7.587  1.00 93.82           O  
ATOM    321  CG  GLU A  41      -0.958 -10.397 -10.157  1.00 93.82           C  
ATOM    322  CD  GLU A  41      -2.399 -10.111 -10.550  1.00 93.82           C  
ATOM    323  OE1 GLU A  41      -2.629  -9.251 -11.430  1.00 93.82           O  
ATOM    324  OE2 GLU A  41      -3.305 -10.752  -9.971  1.00 93.82           O  
ATOM    325  N   LEU A  42       0.751 -12.024  -6.255  1.00 94.01           N  
ATOM    326  CA  LEU A  42       0.642 -12.735  -4.985  1.00 94.01           C  
ATOM    327  C   LEU A  42      -0.646 -12.358  -4.260  1.00 94.01           C  
ATOM    328  CB  LEU A  42       1.850 -12.431  -4.095  1.00 94.01           C  
ATOM    329  O   LEU A  42      -0.994 -11.179  -4.177  1.00 94.01           O  
ATOM    330  CG  LEU A  42       1.782 -12.951  -2.659  1.00 94.01           C  
ATOM    331  CD1 LEU A  42       1.924 -14.470  -2.639  1.00 94.01           C  
ATOM    332  CD2 LEU A  42       2.860 -12.297  -1.801  1.00 94.01           C  
ATOM    333  N   GLU A  43      -1.283 -13.435  -3.798  1.00 93.73           N  
ATOM    334  CA  GLU A  43      -2.456 -13.233  -2.953  1.00 93.73           C  
ATOM    335  C   GLU A  43      -2.313 -13.969  -1.624  1.00 93.73           C  
ATOM    336  CB  GLU A  43      -3.725 -13.694  -3.675  1.00 93.73           C  
ATOM    337  O   GLU A  43      -2.080 -15.179  -1.601  1.00 93.73           O  
ATOM    338  CG  GLU A  43      -5.011 -13.353  -2.937  1.00 93.73           C  
ATOM    339  CD  GLU A  43      -6.265 -13.712  -3.718  1.00 93.73           C  
ATOM    340  OE1 GLU A  43      -7.194 -14.313  -3.133  1.00 93.73           O  
ATOM    341  OE2 GLU A  43      -6.318 -13.389  -4.926  1.00 93.73           O  
ATOM    342  N   VAL A  44      -2.414 -13.155  -0.536  1.00 91.55           N  
ATOM    343  CA  VAL A  44      -2.296 -13.734   0.799  1.00 91.55           C  
ATOM    344  C   VAL A  44      -3.565 -13.448   1.600  1.00 91.55           C  
ATOM    345  CB  VAL A  44      -1.059 -13.190   1.547  1.00 91.55           C  
ATOM    346  O   VAL A  44      -3.966 -12.291   1.746  1.00 91.55           O  
ATOM    347  CG1 VAL A  44      -0.938 -13.831   2.928  1.00 91.55           C  
ATOM    348  CG2 VAL A  44       0.208 -13.432   0.729  1.00 91.55           C  
ATOM    349  N   GLU A  45      -4.119 -14.524   2.076  1.00 91.47           N  
ATOM    350  CA  GLU A  45      -5.317 -14.394   2.899  1.00 91.47           C  
ATOM    351  C   GLU A  45      -4.959 -14.200   4.370  1.00 91.47           C  
ATOM    352  CB  GLU A  45      -6.219 -15.620   2.734  1.00 91.47           C  
ATOM    353  O   GLU A  45      -4.099 -14.905   4.902  1.00 91.47           O  
ATOM    354  CG  GLU A  45      -6.867 -15.726   1.361  1.00 91.47           C  
ATOM    355  CD  GLU A  45      -7.886 -16.851   1.265  1.00 91.47           C  
ATOM    356  OE1 GLU A  45      -8.699 -16.854   0.312  1.00 91.47           O  
ATOM    357  OE2 GLU A  45      -7.872 -17.736   2.149  1.00 91.47           O  
ATOM    358  N   LEU A  46      -5.671 -13.113   4.949  1.00 88.77           N  
ATOM    359  CA  LEU A  46      -5.444 -12.861   6.368  1.00 88.77           C  
ATOM    360  C   LEU A  46      -6.646 -13.299   7.198  1.00 88.77           C  
ATOM    361  CB  LEU A  46      -5.156 -11.377   6.610  1.00 88.77           C  
ATOM    362  O   LEU A  46      -7.791 -13.156   6.762  1.00 88.77           O  
ATOM    363  CG  LEU A  46      -3.966 -10.785   5.852  1.00 88.77           C  
ATOM    364  CD1 LEU A  46      -3.896  -9.277   6.071  1.00 88.77           C  
ATOM    365  CD2 LEU A  46      -2.668 -11.455   6.287  1.00 88.77           C  
ATOM    366  N   SER A  47      -6.360 -13.995   8.296  1.00 88.15           N  
ATOM    367  CA  SER A  47      -7.446 -14.279   9.228  1.00 88.15           C  
ATOM    368  C   SER A  47      -7.997 -12.997   9.843  1.00 88.15           C  
ATOM    369  CB  SER A  47      -6.972 -15.222  10.334  1.00 88.15           C  
ATOM    370  O   SER A  47      -7.347 -11.950   9.793  1.00 88.15           O  
ATOM    371  OG  SER A  47      -5.997 -14.592  11.148  1.00 88.15           O  
ATOM    372  N   PRO A  48      -9.264 -13.021  10.361  1.00 82.24           N  
ATOM    373  CA  PRO A  48      -9.889 -11.843  10.969  1.00 82.24           C  
ATOM    374  C   PRO A  48      -8.987 -11.160  11.995  1.00 82.24           C  
ATOM    375  CB  PRO A  48     -11.142 -12.414  11.638  1.00 82.24           C  
ATOM    376  O   PRO A  48      -8.933  -9.929  12.052  1.00 82.24           O  
ATOM    377  CG  PRO A  48     -11.505 -13.607  10.813  1.00 82.24           C  
ATOM    378  CD  PRO A  48     -10.240 -14.265  10.343  1.00 82.24           C  
ATOM    379  N   GLU A  49      -8.258 -11.974  12.713  1.00 77.79           N  
ATOM    380  CA  GLU A  49      -7.366 -11.423  13.729  1.00 77.79           C  
ATOM    381  C   GLU A  49      -6.156 -10.745  13.092  1.00 77.79           C  
ATOM    382  CB  GLU A  49      -6.908 -12.519  14.694  1.00 77.79           C  
ATOM    383  O   GLU A  49      -5.680  -9.721  13.586  1.00 77.79           O  
ATOM    384  CG  GLU A  49      -8.031 -13.105  15.537  1.00 77.79           C  
ATOM    385  CD  GLU A  49      -7.599 -14.309  16.359  1.00 77.79           C  
ATOM    386  OE1 GLU A  49      -8.451 -14.906  17.055  1.00 77.79           O  
ATOM    387  OE2 GLU A  49      -6.398 -14.657  16.308  1.00 77.79           O  
ATOM    388  N   GLN A  50      -5.792 -11.275  11.916  1.00 85.34           N  
ATOM    389  CA  GLN A  50      -4.605 -10.775  11.230  1.00 85.34           C  
ATOM    390  C   GLN A  50      -4.910  -9.485  10.473  1.00 85.34           C  
ATOM    391  CB  GLN A  50      -4.055 -11.830  10.269  1.00 85.34           C  
ATOM    392  O   GLN A  50      -4.015  -8.671  10.237  1.00 85.34           O  
ATOM    393  CG  GLN A  50      -3.409 -13.020  10.967  1.00 85.34           C  
ATOM    394  CD  GLN A  50      -3.001 -14.116  10.001  1.00 85.34           C  
ATOM    395  NE2 GLN A  50      -1.912 -14.809  10.317  1.00 85.34           N  
ATOM    396  OE1 GLN A  50      -3.659 -14.339   8.980  1.00 85.34           O  
ATOM    397  N   GLN A  51      -6.167  -9.242  10.175  1.00 81.45           N  
ATOM    398  CA  GLN A  51      -6.592  -8.121   9.343  1.00 81.45           C  
ATOM    399  C   GLN A  51      -6.454  -6.798  10.091  1.00 81.45           C  
ATOM    400  CB  GLN A  51      -8.037  -8.314   8.879  1.00 81.45           C  
ATOM    401  O   GLN A  51      -6.360  -5.736   9.471  1.00 81.45           O  
ATOM    402  CG  GLN A  51      -8.224  -9.478   7.916  1.00 81.45           C  
ATOM    403  CD  GLN A  51      -9.682  -9.748   7.597  1.00 81.45           C  
ATOM    404  NE2 GLN A  51      -9.956 -10.907   7.009  1.00 81.45           N  
ATOM    405  OE1 GLN A  51     -10.556  -8.921   7.877  1.00 81.45           O  
ATOM    406  N   ASN A  52      -6.344  -6.931  11.390  1.00 79.94           N  
ATOM    407  CA  ASN A  52      -6.325  -5.709  12.187  1.00 79.94           C  
ATOM    408  C   ASN A  52      -4.903  -5.193  12.388  1.00 79.94           C  
ATOM    409  CB  ASN A  52      -7.003  -5.939  13.539  1.00 79.94           C  
ATOM    410  O   ASN A  52      -4.701  -4.012  12.674  1.00 79.94           O  
ATOM    411  CG  ASN A  52      -8.499  -6.151  13.414  1.00 79.94           C  
ATOM    412  ND2 ASN A  52      -9.054  -6.986  14.284  1.00 79.94           N  
ATOM    413  OD1 ASN A  52      -9.149  -5.569  12.542  1.00 79.94           O  
ATOM    414  N   ASN A  53      -3.939  -6.070  12.152  1.00 86.25           N  
ATOM    415  CA  ASN A  53      -2.533  -5.734  12.352  1.00 86.25           C  
ATOM    416  C   ASN A  53      -1.639  -6.440  11.337  1.00 86.25           C  
ATOM    417  CB  ASN A  53      -2.096  -6.080  13.777  1.00 86.25           C  
ATOM    418  O   ASN A  53      -1.308  -7.615  11.506  1.00 86.25           O  
ATOM    419  CG  ASN A  53      -2.882  -5.324  14.829  1.00 86.25           C  
ATOM    420  ND2 ASN A  53      -3.457  -6.053  15.778  1.00 86.25           N  
ATOM    421  OD1 ASN A  53      -2.973  -4.094  14.789  1.00 86.25           O  
ATOM    422  N   ALA A  54      -1.307  -5.669  10.384  1.00 88.73           N  
ATOM    423  CA  ALA A  54      -0.481  -6.293   9.355  1.00 88.73           C  
ATOM    424  C   ALA A  54       0.541  -5.305   8.798  1.00 88.73           C  
ATOM    425  CB  ALA A  54      -1.355  -6.839   8.229  1.00 88.73           C  
ATOM    426  O   ALA A  54       0.298  -4.097   8.777  1.00 88.73           O  
ATOM    427  N   VAL A  55       1.651  -5.833   8.519  1.00 90.64           N  
ATOM    428  CA  VAL A  55       2.673  -5.065   7.815  1.00 90.64           C  
ATOM    429  C   VAL A  55       3.169  -5.852   6.605  1.00 90.64           C  
ATOM    430  CB  VAL A  55       3.856  -4.711   8.743  1.00 90.64           C  
ATOM    431  O   VAL A  55       3.400  -7.060   6.694  1.00 90.64           O  
ATOM    432  CG1 VAL A  55       4.522  -5.978   9.277  1.00 90.64           C  
ATOM    433  CG2 VAL A  55       4.872  -3.841   8.004  1.00 90.64           C  
ATOM    434  N   VAL A  56       3.143  -5.169   5.492  1.00 92.07           N  
ATOM    435  CA  VAL A  56       3.620  -5.753   4.243  1.00 92.07           C  
ATOM    436  C   VAL A  56       4.864  -5.007   3.765  1.00 92.07           C  
ATOM    437  CB  VAL A  56       2.529  -5.725   3.150  1.00 92.07           C  
ATOM    438  O   VAL A  56       4.833  -3.787   3.586  1.00 92.07           O  
ATOM    439  CG1 VAL A  56       3.023  -6.407   1.876  1.00 92.07           C  
ATOM    440  CG2 VAL A  56       1.251  -6.392   3.656  1.00 92.07           C  
ATOM    441  N   VAL A  57       5.902  -5.755   3.648  1.00 93.27           N  
ATOM    442  CA  VAL A  57       7.153  -5.202   3.140  1.00 93.27           C  
ATOM    443  C   VAL A  57       7.456  -5.787   1.763  1.00 93.27           C  
ATOM    444  CB  VAL A  57       8.328  -5.476   4.106  1.00 93.27           C  
ATOM    445  O   VAL A  57       7.523  -7.008   1.601  1.00 93.27           O  
ATOM    446  CG1 VAL A  57       9.617  -4.847   3.580  1.00 93.27           C  
ATOM    447  CG2 VAL A  57       8.004  -4.949   5.502  1.00 93.27           C  
ATOM    448  N   VAL A  58       7.540  -4.886   0.810  1.00 92.49           N  
ATOM    449  CA  VAL A  58       7.903  -5.308  -0.538  1.00 92.49           C  
ATOM    450  C   VAL A  58       9.301  -4.796  -0.881  1.00 92.49           C  
ATOM    451  CB  VAL A  58       6.882  -4.808  -1.584  1.00 92.49           C  
ATOM    452  O   VAL A  58       9.579  -3.601  -0.755  1.00 92.49           O  
ATOM    453  CG1 VAL A  58       7.239  -5.323  -2.977  1.00 92.49           C  
ATOM    454  CG2 VAL A  58       5.468  -5.239  -1.198  1.00 92.49           C  
ATOM    455  N   HIS A  59      10.090  -5.744  -1.214  1.00 91.59           N  
ATOM    456  CA  HIS A  59      11.448  -5.388  -1.609  1.00 91.59           C  
ATOM    457  C   HIS A  59      11.784  -5.944  -2.989  1.00 91.59           C  
ATOM    458  CB  HIS A  59      12.457  -5.897  -0.578  1.00 91.59           C  
ATOM    459  O   HIS A  59      11.666  -7.149  -3.223  1.00 91.59           O  
ATOM    460  CG  HIS A  59      13.874  -5.856  -1.055  1.00 91.59           C  
ATOM    461  CD2 HIS A  59      14.686  -4.812  -1.343  1.00 91.59           C  
ATOM    462  ND1 HIS A  59      14.613  -6.996  -1.290  1.00 91.59           N  
ATOM    463  CE1 HIS A  59      15.822  -6.652  -1.703  1.00 91.59           C  
ATOM    464  NE2 HIS A  59      15.892  -5.333  -1.743  1.00 91.59           N  
ATOM    465  N   CYS A  60      12.100  -5.063  -3.979  1.00 89.63           N  
ATOM    466  CA  CYS A  60      12.547  -5.383  -5.330  1.00 89.63           C  
ATOM    467  C   CYS A  60      13.937  -4.818  -5.593  1.00 89.63           C  
ATOM    468  CB  CYS A  60      11.561  -4.840  -6.363  1.00 89.63           C  
ATOM    469  O   CYS A  60      14.095  -3.611  -5.785  1.00 89.63           O  
ATOM    470  SG  CYS A  60       9.865  -5.411  -6.122  1.00 89.63           S  
ATOM    471  N   GLY A  61      14.989  -5.612  -5.504  1.00 86.14           N  
ATOM    472  CA  GLY A  61      16.343  -5.086  -5.566  1.00 86.14           C  
ATOM    473  C   GLY A  61      16.766  -4.376  -4.294  1.00 86.14           C  
ATOM    474  O   GLY A  61      16.727  -4.960  -3.209  1.00 86.14           O  
ATOM    475  N   ASN A  62      17.012  -2.993  -4.368  1.00 84.89           N  
ATOM    476  CA  ASN A  62      17.458  -2.240  -3.201  1.00 84.89           C  
ATOM    477  C   ASN A  62      16.356  -1.330  -2.667  1.00 84.89           C  
ATOM    478  CB  ASN A  62      18.707  -1.421  -3.536  1.00 84.89           C  
ATOM    479  O   ASN A  62      16.600  -0.504  -1.786  1.00 84.89           O  
ATOM    480  CG  ASN A  62      19.923  -2.288  -3.791  1.00 84.89           C  
ATOM    481  ND2 ASN A  62      20.792  -1.842  -4.691  1.00 84.89           N  
ATOM    482  OD1 ASN A  62      20.081  -3.352  -3.186  1.00 84.89           O  
ATOM    483  N   GLU A  63      15.151  -1.603  -3.221  1.00 88.01           N  
ATOM    484  CA  GLU A  63      14.067  -0.693  -2.863  1.00 88.01           C  
ATOM    485  C   GLU A  63      13.056  -1.372  -1.944  1.00 88.01           C  
ATOM    486  CB  GLU A  63      13.368  -0.170  -4.120  1.00 88.01           C  
ATOM    487  O   GLU A  63      12.663  -2.516  -2.183  1.00 88.01           O  
ATOM    488  CG  GLU A  63      14.280   0.620  -5.048  1.00 88.01           C  
ATOM    489  CD  GLU A  63      13.553   1.203  -6.250  1.00 88.01           C  
ATOM    490  OE1 GLU A  63      13.848   2.357  -6.636  1.00 88.01           O  
ATOM    491  OE2 GLU A  63      12.681   0.501  -6.809  1.00 88.01           O  
ATOM    492  N   TYR A  64      12.761  -0.604  -0.876  1.00 89.95           N  
ATOM    493  CA  TYR A  64      11.792  -1.127   0.080  1.00 89.95           C  
ATOM    494  C   TYR A  64      10.530  -0.273   0.098  1.00 89.95           C  
ATOM    495  CB  TYR A  64      12.401  -1.189   1.484  1.00 89.95           C  
ATOM    496  O   TYR A  64      10.605   0.958   0.123  1.00 89.95           O  
ATOM    497  CG  TYR A  64      13.489  -2.224   1.628  1.00 89.95           C  
ATOM    498  CD1 TYR A  64      13.193  -3.522   2.040  1.00 89.95           C  
ATOM    499  CD2 TYR A  64      14.816  -1.908   1.353  1.00 89.95           C  
ATOM    500  CE1 TYR A  64      14.194  -4.479   2.176  1.00 89.95           C  
ATOM    501  CE2 TYR A  64      15.824  -2.857   1.486  1.00 89.95           C  
ATOM    502  OH  TYR A  64      16.498  -5.081   2.030  1.00 89.95           O  
ATOM    503  CZ  TYR A  64      15.503  -4.138   1.897  1.00 89.95           C  
ATOM    504  N   TYR A  65       9.402  -0.896   0.047  1.00 89.53           N  
ATOM    505  CA  TYR A  65       8.081  -0.303   0.221  1.00 89.53           C  
ATOM    506  C   TYR A  65       7.349  -0.937   1.398  1.00 89.53           C  
ATOM    507  CB  TYR A  65       7.250  -0.458  -1.056  1.00 89.53           C  
ATOM    508  O   TYR A  65       7.154  -2.155   1.432  1.00 89.53           O  
ATOM    509  CG  TYR A  65       7.985  -0.058  -2.312  1.00 89.53           C  
ATOM    510  CD1 TYR A  65       7.990   1.265  -2.748  1.00 89.53           C  
ATOM    511  CD2 TYR A  65       8.677  -1.001  -3.065  1.00 89.53           C  
ATOM    512  CE1 TYR A  65       8.665   1.638  -3.905  1.00 89.53           C  
ATOM    513  CE2 TYR A  65       9.355  -0.639  -4.224  1.00 89.53           C  
ATOM    514  OH  TYR A  65      10.014   1.045  -5.782  1.00 89.53           O  
ATOM    515  CZ  TYR A  65       9.344   0.681  -4.635  1.00 89.53           C  
ATOM    516  N   VAL A  66       7.021  -0.118   2.356  1.00 91.25           N  
ATOM    517  CA  VAL A  66       6.433  -0.654   3.580  1.00 91.25           C  
ATOM    518  C   VAL A  66       5.004  -0.138   3.735  1.00 91.25           C  
ATOM    519  CB  VAL A  66       7.272  -0.282   4.823  1.00 91.25           C  
ATOM    520  O   VAL A  66       4.755   1.064   3.615  1.00 91.25           O  
ATOM    521  CG1 VAL A  66       6.642  -0.857   6.091  1.00 91.25           C  
ATOM    522  CG2 VAL A  66       8.708  -0.778   4.664  1.00 91.25           C  
ATOM    523  N   PHE A  67       4.097  -1.125   4.052  1.00 90.27           N  
ATOM    524  CA  PHE A  67       2.689  -0.817   4.271  1.00 90.27           C  
ATOM    525  C   PHE A  67       2.218  -1.362   5.614  1.00 90.27           C  
ATOM    526  CB  PHE A  67       1.829  -1.391   3.141  1.00 90.27           C  
ATOM    527  O   PHE A  67       2.291  -2.568   5.861  1.00 90.27           O  
ATOM    528  CG  PHE A  67       2.294  -0.997   1.765  1.00 90.27           C  
ATOM    529  CD1 PHE A  67       1.804   0.151   1.153  1.00 90.27           C  
ATOM    530  CD2 PHE A  67       3.221  -1.774   1.083  1.00 90.27           C  
ATOM    531  CE1 PHE A  67       2.232   0.519  -0.120  1.00 90.27           C  
ATOM    532  CE2 PHE A  67       3.653  -1.413  -0.190  1.00 90.27           C  
ATOM    533  CZ  PHE A  67       3.157  -0.267  -0.790  1.00 90.27           C  
ATOM    534  N   ILE A  68       1.720  -0.423   6.380  1.00 89.18           N  
ATOM    535  CA  ILE A  68       1.356  -0.819   7.736  1.00 89.18           C  
ATOM    536  C   ILE A  68      -0.136  -0.582   7.960  1.00 89.18           C  
ATOM    537  CB  ILE A  68       2.185  -0.051   8.790  1.00 89.18           C  
ATOM    538  O   ILE A  68      -0.643   0.513   7.701  1.00 89.18           O  
ATOM    539  CG1 ILE A  68       3.680  -0.335   8.604  1.00 89.18           C  
ATOM    540  CG2 ILE A  68       1.729  -0.418  10.206  1.00 89.18           C  
ATOM    541  CD1 ILE A  68       4.586   0.528   9.471  1.00 89.18           C  
ATOM    542  N   LEU A  69      -0.807  -1.620   8.342  1.00 86.67           N  
ATOM    543  CA  LEU A  69      -2.160  -1.558   8.885  1.00 86.67           C  
ATOM    544  C   LEU A  69      -2.177  -1.980  10.350  1.00 86.67           C  
ATOM    545  CB  LEU A  69      -3.105  -2.449   8.074  1.00 86.67           C  
ATOM    546  O   LEU A  69      -1.846  -3.122  10.676  1.00 86.67           O  
ATOM    547  CG  LEU A  69      -4.557  -2.506   8.550  1.00 86.67           C  
ATOM    548  CD1 LEU A  69      -5.247  -1.167   8.309  1.00 86.67           C  
ATOM    549  CD2 LEU A  69      -5.306  -3.633   7.847  1.00 86.67           C  
ATOM    550  N   ALA A  70      -2.514  -0.970  11.140  1.00 86.14           N  
ATOM    551  CA  ALA A  70      -2.519  -1.269  12.570  1.00 86.14           C  
ATOM    552  C   ALA A  70      -3.709  -0.612  13.263  1.00 86.14           C  
ATOM    553  CB  ALA A  70      -1.212  -0.809  13.213  1.00 86.14           C  
ATOM    554  O   ALA A  70      -4.152   0.467  12.862  1.00 86.14           O  
ATOM    555  N   THR A  71      -4.355  -1.321  14.198  1.00 82.99           N  
ATOM    556  CA  THR A  71      -5.415  -0.744  15.018  1.00 82.99           C  
ATOM    557  C   THR A  71      -4.869  -0.293  16.369  1.00 82.99           C  
ATOM    558  CB  THR A  71      -6.563  -1.747  15.234  1.00 82.99           C  
ATOM    559  O   THR A  71      -5.511   0.487  17.075  1.00 82.99           O  
ATOM    560  CG2 THR A  71      -7.265  -2.072  13.919  1.00 82.99           C  
ATOM    561  OG1 THR A  71      -6.034  -2.957  15.791  1.00 82.99           O  
ATOM    562  N   ASP A  72      -3.679  -0.748  16.694  1.00 83.78           N  
ATOM    563  CA  ASP A  72      -3.019  -0.457  17.963  1.00 83.78           C  
ATOM    564  C   ASP A  72      -1.785   0.418  17.752  1.00 83.78           C  
ATOM    565  CB  ASP A  72      -2.628  -1.754  18.675  1.00 83.78           C  
ATOM    566  O   ASP A  72      -0.927   0.103  16.925  1.00 83.78           O  
ATOM    567  CG  ASP A  72      -1.979  -1.516  20.027  1.00 83.78           C  
ATOM    568  OD1 ASP A  72      -0.732  -1.484  20.107  1.00 83.78           O  
ATOM    569  OD2 ASP A  72      -2.720  -1.361  21.021  1.00 83.78           O  
ATOM    570  N   GLU A  73      -1.706   1.548  18.577  1.00 86.76           N  
ATOM    571  CA  GLU A  73      -0.596   2.487  18.444  1.00 86.76           C  
ATOM    572  C   GLU A  73       0.731   1.828  18.808  1.00 86.76           C  
ATOM    573  CB  GLU A  73      -0.829   3.721  19.320  1.00 86.76           C  
ATOM    574  O   GLU A  73       1.756   2.094  18.177  1.00 86.76           O  
ATOM    575  CG  GLU A  73      -1.944   4.628  18.820  1.00 86.76           C  
ATOM    576  CD  GLU A  73      -1.841   6.051  19.346  1.00 86.76           C  
ATOM    577  OE1 GLU A  73      -2.256   6.993  18.634  1.00 86.76           O  
ATOM    578  OE2 GLU A  73      -1.340   6.225  20.480  1.00 86.76           O  
ATOM    579  N   GLU A  74       0.819   0.971  19.770  1.00 87.48           N  
ATOM    580  CA  GLU A  74       2.047   0.293  20.177  1.00 87.48           C  
ATOM    581  C   GLU A  74       2.567  -0.618  19.070  1.00 87.48           C  
ATOM    582  CB  GLU A  74       1.816  -0.514  21.458  1.00 87.48           C  
ATOM    583  O   GLU A  74       3.761  -0.611  18.762  1.00 87.48           O  
ATOM    584  CG  GLU A  74       3.092  -1.070  22.072  1.00 87.48           C  
ATOM    585  CD  GLU A  74       2.863  -1.760  23.408  1.00 87.48           C  
ATOM    586  OE1 GLU A  74       3.274  -2.933  23.563  1.00 87.48           O  
ATOM    587  OE2 GLU A  74       2.268  -1.123  24.305  1.00 87.48           O  
ATOM    588  N   GLN A  75       1.653  -1.356  18.395  1.00 84.10           N  
ATOM    589  CA  GLN A  75       2.030  -2.232  17.290  1.00 84.10           C  
ATOM    590  C   GLN A  75       2.487  -1.424  16.079  1.00 84.10           C  
ATOM    591  CB  GLN A  75       0.863  -3.143  16.905  1.00 84.10           C  
ATOM    592  O   GLN A  75       3.445  -1.800  15.401  1.00 84.10           O  
ATOM    593  CG  GLN A  75       1.265  -4.316  16.021  1.00 84.10           C  
ATOM    594  CD  GLN A  75       2.132  -5.327  16.747  1.00 84.10           C  
ATOM    595  NE2 GLN A  75       3.015  -5.991  16.008  1.00 84.10           N  
ATOM    596  OE1 GLN A  75       2.011  -5.510  17.962  1.00 84.10           O  
ATOM    597  N   ARG A  76       1.741  -0.379  15.935  1.00 88.25           N  
ATOM    598  CA  ARG A  76       2.150   0.530  14.869  1.00 88.25           C  
ATOM    599  C   ARG A  76       3.604   0.955  15.040  1.00 88.25           C  
ATOM    600  CB  ARG A  76       1.244   1.762  14.835  1.00 88.25           C  
ATOM    601  O   ARG A  76       4.380   0.931  14.082  1.00 88.25           O  
ATOM    602  CG  ARG A  76       1.672   2.814  13.824  1.00 88.25           C  
ATOM    603  CD  ARG A  76       1.165   4.199  14.202  1.00 88.25           C  
ATOM    604  NE  ARG A  76       1.772   4.676  15.442  1.00 88.25           N  
ATOM    605  NH1 ARG A  76       3.220   6.149  14.408  1.00 88.25           N  
ATOM    606  NH2 ARG A  76       3.215   5.952  16.692  1.00 88.25           N  
ATOM    607  CZ  ARG A  76       2.734   5.591  15.511  1.00 88.25           C  
ATOM    608  N   LYS A  77       4.013   1.329  16.213  1.00 89.98           N  
ATOM    609  CA  LYS A  77       5.367   1.798  16.497  1.00 89.98           C  
ATOM    610  C   LYS A  77       6.396   0.705  16.221  1.00 89.98           C  
ATOM    611  CB  LYS A  77       5.479   2.268  17.948  1.00 89.98           C  
ATOM    612  O   LYS A  77       7.475   0.981  15.693  1.00 89.98           O  
ATOM    613  CG  LYS A  77       4.748   3.572  18.234  1.00 89.98           C  
ATOM    614  CD  LYS A  77       4.957   4.026  19.673  1.00 89.98           C  
ATOM    615  CE  LYS A  77       4.196   5.310  19.972  1.00 89.98           C  
ATOM    616  NZ  LYS A  77       4.370   5.740  21.391  1.00 89.98           N  
ATOM    617  N   GLU A  78       6.002  -0.513  16.567  1.00 89.96           N  
ATOM    618  CA  GLU A  78       6.905  -1.631  16.308  1.00 89.96           C  
ATOM    619  C   GLU A  78       7.126  -1.826  14.811  1.00 89.96           C  
ATOM    620  CB  GLU A  78       6.359  -2.918  16.931  1.00 89.96           C  
ATOM    621  O   GLU A  78       8.258  -2.030  14.367  1.00 89.96           O  
ATOM    622  CG  GLU A  78       6.438  -2.948  18.451  1.00 89.96           C  
ATOM    623  CD  GLU A  78       6.041  -4.289  19.047  1.00 89.96           C  
ATOM    624  OE1 GLU A  78       6.631  -4.695  20.074  1.00 89.96           O  
ATOM    625  OE2 GLU A  78       5.134  -4.939  18.481  1.00 89.96           O  
ATOM    626  N   PHE A  79       6.036  -1.746  14.022  1.00 89.71           N  
ATOM    627  CA  PHE A  79       6.137  -1.909  12.577  1.00 89.71           C  
ATOM    628  C   PHE A  79       6.925  -0.762  11.956  1.00 89.71           C  
ATOM    629  CB  PHE A  79       4.743  -1.990  11.945  1.00 89.71           C  
ATOM    630  O   PHE A  79       7.711  -0.972  11.029  1.00 89.71           O  
ATOM    631  CG  PHE A  79       4.014  -3.272  12.247  1.00 89.71           C  
ATOM    632  CD1 PHE A  79       4.709  -4.468  12.383  1.00 89.71           C  
ATOM    633  CD2 PHE A  79       2.633  -3.280  12.394  1.00 89.71           C  
ATOM    634  CE1 PHE A  79       4.036  -5.655  12.662  1.00 89.71           C  
ATOM    635  CE2 PHE A  79       1.954  -4.463  12.673  1.00 89.71           C  
ATOM    636  CZ  PHE A  79       2.658  -5.650  12.806  1.00 89.71           C  
ATOM    637  N   GLU A  80       6.764   0.398  12.512  1.00 89.63           N  
ATOM    638  CA  GLU A  80       7.443   1.573  11.973  1.00 89.63           C  
ATOM    639  C   GLU A  80       8.949   1.496  12.208  1.00 89.63           C  
ATOM    640  CB  GLU A  80       6.878   2.852  12.596  1.00 89.63           C  
ATOM    641  O   GLU A  80       9.733   2.013  11.410  1.00 89.63           O  
ATOM    642  CG  GLU A  80       5.501   3.235  12.072  1.00 89.63           C  
ATOM    643  CD  GLU A  80       5.038   4.603  12.546  1.00 89.63           C  
ATOM    644  OE1 GLU A  80       4.002   5.100  12.048  1.00 89.63           O  
ATOM    645  OE2 GLU A  80       5.717   5.184  13.422  1.00 89.63           O  
ATOM    646  N   LYS A  81       9.332   0.905  13.267  1.00 89.04           N  
ATOM    647  CA  LYS A  81      10.757   0.723  13.528  1.00 89.04           C  
ATOM    648  C   LYS A  81      11.415  -0.111  12.433  1.00 89.04           C  
ATOM    649  CB  LYS A  81      10.974   0.063  14.891  1.00 89.04           C  
ATOM    650  O   LYS A  81      12.532   0.185  12.006  1.00 89.04           O  
ATOM    651  CG  LYS A  81      10.705   0.982  16.073  1.00 89.04           C  
ATOM    652  CD  LYS A  81      10.983   0.284  17.398  1.00 89.04           C  
ATOM    653  CE  LYS A  81      10.651   1.181  18.584  1.00 89.04           C  
ATOM    654  NZ  LYS A  81      10.859   0.477  19.885  1.00 89.04           N  
ATOM    655  N   VAL A  82      10.612  -1.128  12.056  1.00 84.68           N  
ATOM    656  CA  VAL A  82      11.099  -1.976  10.974  1.00 84.68           C  
ATOM    657  C   VAL A  82      11.266  -1.147   9.702  1.00 84.68           C  
ATOM    658  CB  VAL A  82      10.148  -3.166  10.713  1.00 84.68           C  
ATOM    659  O   VAL A  82      12.285  -1.249   9.016  1.00 84.68           O  
ATOM    660  CG1 VAL A  82      10.600  -3.960   9.489  1.00 84.68           C  
ATOM    661  CG2 VAL A  82      10.076  -4.069  11.943  1.00 84.68           C  
ATOM    662  N   ALA A  83      10.267  -0.323   9.406  1.00 86.42           N  
ATOM    663  CA  ALA A  83      10.280   0.512   8.208  1.00 86.42           C  
ATOM    664  C   ALA A  83      11.443   1.499   8.240  1.00 86.42           C  
ATOM    665  CB  ALA A  83       8.956   1.258   8.065  1.00 86.42           C  
ATOM    666  O   ALA A  83      12.093   1.736   7.219  1.00 86.42           O  
ATOM    667  N   GLU A  84      11.754   2.034   9.355  1.00 87.46           N  
ATOM    668  CA  GLU A  84      12.825   3.017   9.497  1.00 87.46           C  
ATOM    669  C   GLU A  84      14.190   2.386   9.242  1.00 87.46           C  
ATOM    670  CB  GLU A  84      12.790   3.651  10.890  1.00 87.46           C  
ATOM    671  O   GLU A  84      15.054   2.997   8.609  1.00 87.46           O  
ATOM    672  CG  GLU A  84      11.619   4.598  11.106  1.00 87.46           C  
ATOM    673  CD  GLU A  84      11.553   5.160  12.517  1.00 87.46           C  
ATOM    674  OE1 GLU A  84      10.676   6.009  12.792  1.00 87.46           O  
ATOM    675  OE2 GLU A  84      12.387   4.747  13.354  1.00 87.46           O  
ATOM    676  N   LYS A  85      14.349   1.205   9.617  1.00 88.49           N  
ATOM    677  CA  LYS A  85      15.614   0.500   9.434  1.00 88.49           C  
ATOM    678  C   LYS A  85      15.848   0.163   7.964  1.00 88.49           C  
ATOM    679  CB  LYS A  85      15.645  -0.777  10.274  1.00 88.49           C  
ATOM    680  O   LYS A  85      16.989   0.161   7.496  1.00 88.49           O  
ATOM    681  CG  LYS A  85      15.830  -0.533  11.765  1.00 88.49           C  
ATOM    682  CD  LYS A  85      15.971  -1.841  12.533  1.00 88.49           C  
ATOM    683  CE  LYS A  85      16.124  -1.599  14.028  1.00 88.49           C  
ATOM    684  NZ  LYS A  85      16.217  -2.880  14.790  1.00 88.49           N  
ATOM    685  N   LEU A  86      14.710  -0.024   7.293  1.00 87.40           N  
ATOM    686  CA  LEU A  86      14.795  -0.429   5.894  1.00 87.40           C  
ATOM    687  C   LEU A  86      14.928   0.786   4.983  1.00 87.40           C  
ATOM    688  CB  LEU A  86      13.564  -1.247   5.497  1.00 87.40           C  
ATOM    689  O   LEU A  86      15.138   0.643   3.776  1.00 87.40           O  
ATOM    690  CG  LEU A  86      13.367  -2.576   6.228  1.00 87.40           C  
ATOM    691  CD1 LEU A  86      12.031  -3.202   5.841  1.00 87.40           C  
ATOM    692  CD2 LEU A  86      14.518  -3.529   5.924  1.00 87.40           C  
ATOM    693  N   ASN A  87      14.928   2.007   5.523  1.00 85.52           N  
ATOM    694  CA  ASN A  87      14.915   3.217   4.708  1.00 85.52           C  
ATOM    695  C   ASN A  87      13.901   3.117   3.572  1.00 85.52           C  
ATOM    696  CB  ASN A  87      16.311   3.502   4.149  1.00 85.52           C  
ATOM    697  O   ASN A  87      14.252   3.285   2.403  1.00 85.52           O  
ATOM    698  CG  ASN A  87      16.487   4.948   3.726  1.00 85.52           C  
ATOM    699  ND2 ASN A  87      17.432   5.192   2.827  1.00 85.52           N  
ATOM    700  OD1 ASN A  87      15.779   5.838   4.205  1.00 85.52           O  
ATOM    701  N   ALA A  88      12.648   2.781   3.909  1.00 86.51           N  
ATOM    702  CA  ALA A  88      11.563   2.589   2.950  1.00 86.51           C  
ATOM    703  C   ALA A  88      11.399   3.814   2.056  1.00 86.51           C  
ATOM    704  CB  ALA A  88      10.256   2.287   3.679  1.00 86.51           C  
ATOM    705  O   ALA A  88      11.380   4.947   2.542  1.00 86.51           O  
ATOM    706  N   LYS A  89      11.283   3.599   0.755  1.00 87.97           N  
ATOM    707  CA  LYS A  89      11.024   4.686  -0.184  1.00 87.97           C  
ATOM    708  C   LYS A  89       9.631   5.273   0.025  1.00 87.97           C  
ATOM    709  CB  LYS A  89      11.177   4.199  -1.626  1.00 87.97           C  
ATOM    710  O   LYS A  89       9.445   6.489  -0.051  1.00 87.97           O  
ATOM    711  CG  LYS A  89      12.621   4.031  -2.073  1.00 87.97           C  
ATOM    712  CD  LYS A  89      12.718   3.785  -3.573  1.00 87.97           C  
ATOM    713  CE  LYS A  89      14.165   3.757  -4.044  1.00 87.97           C  
ATOM    714  NZ  LYS A  89      14.264   3.513  -5.514  1.00 87.97           N  
ATOM    715  N   ILE A  90       8.773   4.463   0.250  1.00 88.91           N  
ATOM    716  CA  ILE A  90       7.404   4.876   0.538  1.00 88.91           C  
ATOM    717  C   ILE A  90       6.899   4.155   1.785  1.00 88.91           C  
ATOM    718  CB  ILE A  90       6.466   4.598  -0.659  1.00 88.91           C  
ATOM    719  O   ILE A  90       7.040   2.936   1.905  1.00 88.91           O  
ATOM    720  CG1 ILE A  90       6.964   5.331  -1.909  1.00 88.91           C  
ATOM    721  CG2 ILE A  90       5.028   5.002  -0.323  1.00 88.91           C  
ATOM    722  CD1 ILE A  90       6.950   6.848  -1.784  1.00 88.91           C  
ATOM    723  N   LEU A  91       6.369   4.857   2.736  1.00 90.89           N  
ATOM    724  CA  LEU A  91       5.753   4.320   3.944  1.00 90.89           C  
ATOM    725  C   LEU A  91       4.314   4.805   4.082  1.00 90.89           C  
ATOM    726  CB  LEU A  91       6.560   4.722   5.182  1.00 90.89           C  
ATOM    727  O   LEU A  91       4.061   6.011   4.116  1.00 90.89           O  
ATOM    728  CG  LEU A  91       5.959   4.342   6.536  1.00 90.89           C  
ATOM    729  CD1 LEU A  91       5.905   2.825   6.684  1.00 90.89           C  
ATOM    730  CD2 LEU A  91       6.762   4.967   7.672  1.00 90.89           C  
ATOM    731  N   VAL A  92       3.427   3.887   4.008  1.00 89.81           N  
ATOM    732  CA  VAL A  92       2.019   4.195   4.231  1.00 89.81           C  
ATOM    733  C   VAL A  92       1.546   3.543   5.528  1.00 89.81           C  
ATOM    734  CB  VAL A  92       1.141   3.728   3.049  1.00 89.81           C  
ATOM    735  O   VAL A  92       1.619   2.321   5.678  1.00 89.81           O  
ATOM    736  CG1 VAL A  92      -0.316   4.134   3.265  1.00 89.81           C  
ATOM    737  CG2 VAL A  92       1.669   4.300   1.734  1.00 89.81           C  
ATOM    738  N   VAL A  93       1.117   4.376   6.454  1.00 89.39           N  
ATOM    739  CA  VAL A  93       0.659   3.899   7.755  1.00 89.39           C  
ATOM    740  C   VAL A  93      -0.812   4.262   7.949  1.00 89.39           C  
ATOM    741  CB  VAL A  93       1.508   4.484   8.906  1.00 89.39           C  
ATOM    742  O   VAL A  93      -1.190   5.430   7.834  1.00 89.39           O  
ATOM    743  CG1 VAL A  93       1.083   3.889  10.247  1.00 89.39           C  
ATOM    744  CG2 VAL A  93       2.994   4.233   8.653  1.00 89.39           C  
ATOM    745  N   VAL A  94      -1.597   3.267   8.265  1.00 86.40           N  
ATOM    746  CA  VAL A  94      -3.004   3.489   8.580  1.00 86.40           C  
ATOM    747  C   VAL A  94      -3.307   2.975   9.986  1.00 86.40           C  
ATOM    748  CB  VAL A  94      -3.930   2.802   7.551  1.00 86.40           C  
ATOM    749  O   VAL A  94      -3.193   1.776  10.253  1.00 86.40           O  
ATOM    750  CG1 VAL A  94      -5.395   3.123   7.844  1.00 86.40           C  
ATOM    751  CG2 VAL A  94      -3.560   3.230   6.132  1.00 86.40           C  
ATOM    752  N   VAL A  95      -3.689   3.932  10.849  1.00 84.24           N  
ATOM    753  CA  VAL A  95      -4.045   3.563  12.215  1.00 84.24           C  
ATOM    754  C   VAL A  95      -5.338   4.267  12.621  1.00 84.24           C  
ATOM    755  CB  VAL A  95      -2.914   3.911  13.210  1.00 84.24           C  
ATOM    756  O   VAL A  95      -5.410   5.498  12.615  1.00 84.24           O  
ATOM    757  CG1 VAL A  95      -3.277   3.455  14.621  1.00 84.24           C  
ATOM    758  CG2 VAL A  95      -1.598   3.279  12.762  1.00 84.24           C  
ATOM    759  N   ASN A  96      -6.294   3.561  13.107  1.00 81.06           N  
ATOM    760  CA  ASN A  96      -7.506   4.112  13.702  1.00 81.06           C  
ATOM    761  C   ASN A  96      -8.022   5.313  12.914  1.00 81.06           C  
ATOM    762  CB  ASN A  96      -7.259   4.502  15.161  1.00 81.06           C  
ATOM    763  O   ASN A  96      -8.327   6.357  13.494  1.00 81.06           O  
ATOM    764  CG  ASN A  96      -7.108   3.298  16.070  1.00 81.06           C  
ATOM    765  ND2 ASN A  96      -6.274   3.428  17.095  1.00 81.06           N  
ATOM    766  OD1 ASN A  96      -7.736   2.258  15.852  1.00 81.06           O  
ATOM    767  N   GLY A  97      -8.022   5.245  11.576  1.00 80.58           N  
ATOM    768  CA  GLY A  97      -8.620   6.307  10.782  1.00 80.58           C  
ATOM    769  C   GLY A  97      -7.642   7.413  10.431  1.00 80.58           C  
ATOM    770  O   GLY A  97      -8.034   8.441   9.876  1.00 80.58           O  
ATOM    771  N   ARG A  98      -6.449   7.213  10.881  1.00 88.36           N  
ATOM    772  CA  ARG A  98      -5.377   8.146  10.547  1.00 88.36           C  
ATOM    773  C   ARG A  98      -4.459   7.564   9.477  1.00 88.36           C  
ATOM    774  CB  ARG A  98      -4.568   8.504  11.795  1.00 88.36           C  
ATOM    775  O   ARG A  98      -3.917   6.469   9.645  1.00 88.36           O  
ATOM    776  CG  ARG A  98      -3.536   9.597  11.567  1.00 88.36           C  
ATOM    777  CD  ARG A  98      -2.768   9.922  12.841  1.00 88.36           C  
ATOM    778  NE  ARG A  98      -3.625  10.550  13.842  1.00 88.36           N  
ATOM    779  NH1 ARG A  98      -2.186  10.174  15.610  1.00 88.36           N  
ATOM    780  NH2 ARG A  98      -4.182  11.248  15.958  1.00 88.36           N  
ATOM    781  CZ  ARG A  98      -3.329  10.656  15.134  1.00 88.36           C  
ATOM    782  N   VAL A  99      -4.382   8.267   8.418  1.00 89.81           N  
ATOM    783  CA  VAL A  99      -3.529   7.853   7.309  1.00 89.81           C  
ATOM    784  C   VAL A  99      -2.267   8.713   7.278  1.00 89.81           C  
ATOM    785  CB  VAL A  99      -4.270   7.948   5.956  1.00 89.81           C  
ATOM    786  O   VAL A  99      -2.345   9.943   7.323  1.00 89.81           O  
ATOM    787  CG1 VAL A  99      -3.348   7.549   4.806  1.00 89.81           C  
ATOM    788  CG2 VAL A  99      -5.521   7.070   5.972  1.00 89.81           C  
ATOM    789  N   ARG A 100      -1.170   8.002   7.296  1.00 92.45           N  
ATOM    790  CA  ARG A 100       0.107   8.698   7.190  1.00 92.45           C  
ATOM    791  C   ARG A 100       0.924   8.167   6.017  1.00 92.45           C  
ATOM    792  CB  ARG A 100       0.905   8.561   8.489  1.00 92.45           C  
ATOM    793  O   ARG A 100       1.079   6.954   5.860  1.00 92.45           O  
ATOM    794  CG  ARG A 100       2.163   9.413   8.532  1.00 92.45           C  
ATOM    795  CD  ARG A 100       2.789   9.425   9.920  1.00 92.45           C  
ATOM    796  NE  ARG A 100       3.273   8.103  10.304  1.00 92.45           N  
ATOM    797  NH1 ARG A 100       4.956   8.890  11.677  1.00 92.45           N  
ATOM    798  NH2 ARG A 100       4.648   6.634  11.412  1.00 92.45           N  
ATOM    799  CZ  ARG A 100       4.291   7.879  11.130  1.00 92.45           C  
ATOM    800  N   VAL A 101       1.367   9.103   5.217  1.00 93.36           N  
ATOM    801  CA  VAL A 101       2.193   8.744   4.069  1.00 93.36           C  
ATOM    802  C   VAL A 101       3.534   9.469   4.150  1.00 93.36           C  
ATOM    803  CB  VAL A 101       1.487   9.075   2.735  1.00 93.36           C  
ATOM    804  O   VAL A 101       3.577  10.693   4.302  1.00 93.36           O  
ATOM    805  CG1 VAL A 101       2.367   8.690   1.548  1.00 93.36           C  
ATOM    806  CG2 VAL A 101       0.137   8.364   2.656  1.00 93.36           C  
ATOM    807  N   ARG A 102       4.563   8.733   4.110  1.00 93.97           N  
ATOM    808  CA  ARG A 102       5.904   9.303   4.035  1.00 93.97           C  
ATOM    809  C   ARG A 102       6.546   9.016   2.682  1.00 93.97           C  
ATOM    810  CB  ARG A 102       6.785   8.755   5.160  1.00 93.97           C  
ATOM    811  O   ARG A 102       6.540   7.875   2.215  1.00 93.97           O  
ATOM    812  CG  ARG A 102       8.164   9.393   5.230  1.00 93.97           C  
ATOM    813  CD  ARG A 102       8.995   8.817   6.368  1.00 93.97           C  
ATOM    814  NE  ARG A 102       9.392   7.437   6.100  1.00 93.97           N  
ATOM    815  NH1 ARG A 102      10.999   7.361   7.758  1.00 93.97           N  
ATOM    816  NH2 ARG A 102      10.617   5.525   6.441  1.00 93.97           N  
ATOM    817  CZ  ARG A 102      10.335   6.777   6.767  1.00 93.97           C  
ATOM    818  N   ASN A 103       7.062  10.101   2.103  1.00 93.65           N  
ATOM    819  CA  ASN A 103       7.695   9.982   0.793  1.00 93.65           C  
ATOM    820  C   ASN A 103       9.216  10.048   0.897  1.00 93.65           C  
ATOM    821  CB  ASN A 103       7.179  11.069  -0.152  1.00 93.65           C  
ATOM    822  O   ASN A 103       9.785  11.130   1.051  1.00 93.65           O  
ATOM    823  CG  ASN A 103       7.778  10.967  -1.541  1.00 93.65           C  
ATOM    824  ND2 ASN A 103       7.536  11.978  -2.367  1.00 93.65           N  
ATOM    825  OD1 ASN A 103       8.453   9.988  -1.869  1.00 93.65           O  
ATOM    826  N   GLY A 104       9.839   8.843   0.778  1.00 90.47           N  
ATOM    827  CA  GLY A 104      11.291   8.770   0.826  1.00 90.47           C  
ATOM    828  C   GLY A 104      11.933   8.751  -0.549  1.00 90.47           C  
ATOM    829  O   GLY A 104      13.134   8.503  -0.676  1.00 90.47           O  
ATOM    830  N   THR A 105      11.176   9.017  -1.533  1.00 89.11           N  
ATOM    831  CA  THR A 105      11.697   9.034  -2.896  1.00 89.11           C  
ATOM    832  C   THR A 105      12.303  10.395  -3.225  1.00 89.11           C  
ATOM    833  CB  THR A 105      10.597   8.698  -3.919  1.00 89.11           C  
ATOM    834  O   THR A 105      12.342  11.286  -2.374  1.00 89.11           O  
ATOM    835  CG2 THR A 105       9.774   7.495  -3.468  1.00 89.11           C  
ATOM    836  OG1 THR A 105       9.728   9.828  -4.067  1.00 89.11           O  
ATOM    837  N   ASP A 106      12.843  10.559  -4.485  1.00 90.33           N  
ATOM    838  CA  ASP A 106      13.455  11.812  -4.917  1.00 90.33           C  
ATOM    839  C   ASP A 106      12.481  12.640  -5.752  1.00 90.33           C  
ATOM    840  CB  ASP A 106      14.732  11.538  -5.714  1.00 90.33           C  
ATOM    841  O   ASP A 106      12.869  13.644  -6.354  1.00 90.33           O  
ATOM    842  CG  ASP A 106      14.497  10.649  -6.923  1.00 90.33           C  
ATOM    843  OD1 ASP A 106      13.402  10.058  -7.041  1.00 90.33           O  
ATOM    844  OD2 ASP A 106      15.415  10.537  -7.763  1.00 90.33           O  
ATOM    845  N   ARG A 107      11.188  12.182  -5.819  1.00 91.96           N  
ATOM    846  CA  ARG A 107      10.149  12.866  -6.582  1.00 91.96           C  
ATOM    847  C   ARG A 107       8.893  13.065  -5.740  1.00 91.96           C  
ATOM    848  CB  ARG A 107       9.809  12.081  -7.851  1.00 91.96           C  
ATOM    849  O   ARG A 107       8.670  12.341  -4.767  1.00 91.96           O  
ATOM    850  CG  ARG A 107       9.459  10.623  -7.599  1.00 91.96           C  
ATOM    851  CD  ARG A 107       9.290   9.851  -8.900  1.00 91.96           C  
ATOM    852  NE  ARG A 107      10.355   8.869  -9.086  1.00 91.96           N  
ATOM    853  NH1 ARG A 107       9.550   8.072 -11.100  1.00 91.96           N  
ATOM    854  NH2 ARG A 107      11.464   7.192 -10.196  1.00 91.96           N  
ATOM    855  CZ  ARG A 107      10.454   8.046 -10.127  1.00 91.96           C  
ATOM    856  N   PRO A 108       8.099  14.110  -6.193  1.00 93.66           N  
ATOM    857  CA  PRO A 108       6.824  14.279  -5.492  1.00 93.66           C  
ATOM    858  C   PRO A 108       5.857  13.125  -5.740  1.00 93.66           C  
ATOM    859  CB  PRO A 108       6.275  15.586  -6.069  1.00 93.66           C  
ATOM    860  O   PRO A 108       5.908  12.488  -6.796  1.00 93.66           O  
ATOM    861  CG  PRO A 108       6.948  15.731  -7.396  1.00 93.66           C  
ATOM    862  CD  PRO A 108       8.292  15.063  -7.324  1.00 93.66           C  
ATOM    863  N   CYS A 109       5.117  12.796  -4.704  1.00 94.52           N  
ATOM    864  CA  CYS A 109       4.082  11.776  -4.826  1.00 94.52           C  
ATOM    865  C   CYS A 109       2.692  12.396  -4.746  1.00 94.52           C  
ATOM    866  CB  CYS A 109       4.241  10.718  -3.734  1.00 94.52           C  
ATOM    867  O   CYS A 109       2.475  13.348  -3.994  1.00 94.52           O  
ATOM    868  SG  CYS A 109       5.764   9.756  -3.869  1.00 94.52           S  
ATOM    869  N   ARG A 110       1.869  11.915  -5.628  1.00 95.57           N  
ATOM    870  CA  ARG A 110       0.455  12.262  -5.540  1.00 95.57           C  
ATOM    871  C   ARG A 110      -0.307  11.246  -4.696  1.00 95.57           C  
ATOM    872  CB  ARG A 110      -0.164  12.353  -6.937  1.00 95.57           C  
ATOM    873  O   ARG A 110      -0.268  10.046  -4.974  1.00 95.57           O  
ATOM    874  CG  ARG A 110      -1.583  12.900  -6.947  1.00 95.57           C  
ATOM    875  CD  ARG A 110      -2.107  13.081  -8.365  1.00 95.57           C  
ATOM    876  NE  ARG A 110      -1.489  14.226  -9.027  1.00 95.57           N  
ATOM    877  NH1 ARG A 110      -2.177  13.633 -11.151  1.00 95.57           N  
ATOM    878  NH2 ARG A 110      -0.940  15.536 -10.831  1.00 95.57           N  
ATOM    879  CZ  ARG A 110      -1.537  14.463 -10.335  1.00 95.57           C  
ATOM    880  N   VAL A 111      -0.939  11.729  -3.641  1.00 94.12           N  
ATOM    881  CA  VAL A 111      -1.691  10.861  -2.740  1.00 94.12           C  
ATOM    882  C   VAL A 111      -3.180  11.187  -2.832  1.00 94.12           C  
ATOM    883  CB  VAL A 111      -1.204  11.000  -1.280  1.00 94.12           C  
ATOM    884  O   VAL A 111      -3.584  12.335  -2.632  1.00 94.12           O  
ATOM    885  CG1 VAL A 111      -2.006  10.088  -0.354  1.00 94.12           C  
ATOM    886  CG2 VAL A 111       0.288  10.686  -1.184  1.00 94.12           C  
ATOM    887  N   ARG A 112      -3.906  10.178  -3.196  1.00 94.10           N  
ATOM    888  CA  ARG A 112      -5.358  10.307  -3.266  1.00 94.10           C  
ATOM    889  C   ARG A 112      -6.033   9.522  -2.146  1.00 94.10           C  
ATOM    890  CB  ARG A 112      -5.876   9.832  -4.625  1.00 94.10           C  
ATOM    891  O   ARG A 112      -5.843   8.309  -2.030  1.00 94.10           O  
ATOM    892  CG  ARG A 112      -7.373  10.014  -4.813  1.00 94.10           C  
ATOM    893  CD  ARG A 112      -7.846   9.462  -6.150  1.00 94.10           C  
ATOM    894  NE  ARG A 112      -7.264  10.195  -7.271  1.00 94.10           N  
ATOM    895  NH1 ARG A 112      -7.667   8.539  -8.831  1.00 94.10           N  
ATOM    896  NH2 ARG A 112      -6.642  10.490  -9.463  1.00 94.10           N  
ATOM    897  CZ  ARG A 112      -7.192   9.739  -8.519  1.00 94.10           C  
ATOM    898  N   VAL A 113      -6.752  10.205  -1.285  1.00 91.89           N  
ATOM    899  CA  VAL A 113      -7.496   9.582  -0.195  1.00 91.89           C  
ATOM    900  C   VAL A 113      -8.993   9.638  -0.492  1.00 91.89           C  
ATOM    901  CB  VAL A 113      -7.195  10.263   1.159  1.00 91.89           C  
ATOM    902  O   VAL A 113      -9.561  10.722  -0.644  1.00 91.89           O  
ATOM    903  CG1 VAL A 113      -7.938   9.560   2.294  1.00 91.89           C  
ATOM    904  CG2 VAL A 113      -5.691  10.274   1.427  1.00 91.89           C  
ATOM    905  N   THR A 114      -9.565   8.467  -0.709  1.00 90.76           N  
ATOM    906  CA  THR A 114     -11.004   8.358  -0.921  1.00 90.76           C  
ATOM    907  C   THR A 114     -11.688   7.763   0.307  1.00 90.76           C  
ATOM    908  CB  THR A 114     -11.323   7.498  -2.157  1.00 90.76           C  
ATOM    909  O   THR A 114     -11.362   6.650   0.726  1.00 90.76           O  
ATOM    910  CG2 THR A 114     -12.818   7.497  -2.456  1.00 90.76           C  
ATOM    911  OG1 THR A 114     -10.621   8.022  -3.291  1.00 90.76           O  
ATOM    912  N   ALA A 115     -12.571   8.564   0.977  1.00 87.62           N  
ATOM    913  CA  ALA A 115     -13.318   8.143   2.160  1.00 87.62           C  
ATOM    914  C   ALA A 115     -14.696   8.797   2.200  1.00 87.62           C  
ATOM    915  CB  ALA A 115     -12.538   8.477   3.429  1.00 87.62           C  
ATOM    916  O   ALA A 115     -14.842   9.974   1.861  1.00 87.62           O  
ATOM    917  N   GLY A 116     -15.749   7.979   2.556  1.00 84.03           N  
ATOM    918  CA  GLY A 116     -17.084   8.518   2.760  1.00 84.03           C  
ATOM    919  C   GLY A 116     -17.668   9.154   1.513  1.00 84.03           C  
ATOM    920  O   GLY A 116     -18.432  10.118   1.600  1.00 84.03           O  
ATOM    921  N   GLY A 117     -17.217   8.786   0.341  1.00 85.39           N  
ATOM    922  CA  GLY A 117     -17.714   9.285  -0.931  1.00 85.39           C  
ATOM    923  C   GLY A 117     -16.960  10.502  -1.431  1.00 85.39           C  
ATOM    924  O   GLY A 117     -17.329  11.094  -2.447  1.00 85.39           O  
ATOM    925  N   GLU A 118     -16.019  10.974  -0.682  1.00 89.80           N  
ATOM    926  CA  GLU A 118     -15.208  12.124  -1.073  1.00 89.80           C  
ATOM    927  C   GLU A 118     -13.769  11.710  -1.367  1.00 89.80           C  
ATOM    928  CB  GLU A 118     -15.235  13.197   0.018  1.00 89.80           C  
ATOM    929  O   GLU A 118     -13.266  10.742  -0.793  1.00 89.80           O  
ATOM    930  CG  GLU A 118     -16.604  13.829   0.226  1.00 89.80           C  
ATOM    931  CD  GLU A 118     -16.617  14.883   1.322  1.00 89.80           C  
ATOM    932  OE1 GLU A 118     -17.681  15.499   1.558  1.00 89.80           O  
ATOM    933  OE2 GLU A 118     -15.555  15.096   1.948  1.00 89.80           O  
ATOM    934  N   THR A 119     -13.244  12.400  -2.440  1.00 93.11           N  
ATOM    935  CA  THR A 119     -11.847  12.190  -2.805  1.00 93.11           C  
ATOM    936  C   THR A 119     -11.046  13.479  -2.641  1.00 93.11           C  
ATOM    937  CB  THR A 119     -11.718  11.683  -4.253  1.00 93.11           C  
ATOM    938  O   THR A 119     -11.458  14.537  -3.120  1.00 93.11           O  
ATOM    939  CG2 THR A 119     -10.256  11.465  -4.631  1.00 93.11           C  
ATOM    940  OG1 THR A 119     -12.424  10.443  -4.384  1.00 93.11           O  
ATOM    941  N   ARG A 120      -9.961  13.270  -1.830  1.00 93.60           N  
ATOM    942  CA  ARG A 120      -9.023  14.380  -1.703  1.00 93.60           C  
ATOM    943  C   ARG A 120      -7.646  13.997  -2.236  1.00 93.60           C  
ATOM    944  CB  ARG A 120      -8.915  14.830  -0.245  1.00 93.60           C  
ATOM    945  O   ARG A 120      -7.174  12.882  -2.004  1.00 93.60           O  
ATOM    946  CG  ARG A 120     -10.203  15.408   0.319  1.00 93.60           C  
ATOM    947  CD  ARG A 120     -10.050  15.808   1.780  1.00 93.60           C  
ATOM    948  NE  ARG A 120     -11.331  16.178   2.375  1.00 93.60           N  
ATOM    949  NH1 ARG A 120     -10.468  16.603   4.475  1.00 93.60           N  
ATOM    950  NH2 ARG A 120     -12.710  16.864   4.078  1.00 93.60           N  
ATOM    951  CZ  ARG A 120     -11.500  16.548   3.641  1.00 93.60           C  
ATOM    952  N   GLU A 121      -7.017  14.941  -2.927  1.00 95.55           N  
ATOM    953  CA  GLU A 121      -5.693  14.715  -3.499  1.00 95.55           C  
ATOM    954  C   GLU A 121      -4.650  15.621  -2.851  1.00 95.55           C  
ATOM    955  CB  GLU A 121      -5.715  14.938  -5.013  1.00 95.55           C  
ATOM    956  O   GLU A 121      -4.923  16.791  -2.574  1.00 95.55           O  
ATOM    957  CG  GLU A 121      -6.537  13.907  -5.774  1.00 95.55           C  
ATOM    958  CD  GLU A 121      -6.417  14.041  -7.284  1.00 95.55           C  
ATOM    959  OE1 GLU A 121      -7.113  13.302  -8.016  1.00 95.55           O  
ATOM    960  OE2 GLU A 121      -5.619  14.891  -7.739  1.00 95.55           O  
ATOM    961  N   TYR A 122      -3.515  14.937  -2.561  1.00 95.54           N  
ATOM    962  CA  TYR A 122      -2.414  15.665  -1.941  1.00 95.54           C  
ATOM    963  C   TYR A 122      -1.108  15.419  -2.687  1.00 95.54           C  
ATOM    964  CB  TYR A 122      -2.260  15.259  -0.472  1.00 95.54           C  
ATOM    965  O   TYR A 122      -0.931  14.371  -3.313  1.00 95.54           O  
ATOM    966  CG  TYR A 122      -3.541  15.354   0.321  1.00 95.54           C  
ATOM    967  CD1 TYR A 122      -3.883  16.526   0.992  1.00 95.54           C  
ATOM    968  CD2 TYR A 122      -4.412  14.272   0.402  1.00 95.54           C  
ATOM    969  CE1 TYR A 122      -5.061  16.618   1.725  1.00 95.54           C  
ATOM    970  CE2 TYR A 122      -5.593  14.353   1.133  1.00 95.54           C  
ATOM    971  OH  TYR A 122      -7.076  15.613   2.514  1.00 95.54           O  
ATOM    972  CZ  TYR A 122      -5.908  15.528   1.790  1.00 95.54           C  
ATOM    973  N   THR A 123      -0.318  16.516  -2.634  1.00 95.66           N  
ATOM    974  CA  THR A 123       1.054  16.326  -3.091  1.00 95.66           C  
ATOM    975  C   THR A 123       2.006  16.195  -1.906  1.00 95.66           C  
ATOM    976  CB  THR A 123       1.508  17.490  -3.992  1.00 95.66           C  
ATOM    977  O   THR A 123       2.000  17.033  -1.002  1.00 95.66           O  
ATOM    978  CG2 THR A 123       2.939  17.284  -4.476  1.00 95.66           C  
ATOM    979  OG1 THR A 123       0.639  17.576  -5.127  1.00 95.66           O  
ATOM    980  N   VAL A 124       2.744  15.071  -1.889  1.00 95.21           N  
ATOM    981  CA  VAL A 124       3.754  14.847  -0.860  1.00 95.21           C  
ATOM    982  C   VAL A 124       5.148  14.950  -1.474  1.00 95.21           C  
ATOM    983  CB  VAL A 124       3.573  13.473  -0.177  1.00 95.21           C  
ATOM    984  O   VAL A 124       5.520  14.140  -2.325  1.00 95.21           O  
ATOM    985  CG1 VAL A 124       4.538  13.323   0.998  1.00 95.21           C  
ATOM    986  CG2 VAL A 124       2.129  13.295   0.288  1.00 95.21           C  
ATOM    987  N   ASN A 125       5.934  16.000  -1.028  1.00 95.74           N  
ATOM    988  CA  ASN A 125       7.277  16.239  -1.548  1.00 95.74           C  
ATOM    989  C   ASN A 125       8.296  15.289  -0.925  1.00 95.74           C  
ATOM    990  CB  ASN A 125       7.693  17.692  -1.313  1.00 95.74           C  
ATOM    991  O   ASN A 125       8.055  14.727   0.145  1.00 95.74           O  
ATOM    992  CG  ASN A 125       6.818  18.679  -2.061  1.00 95.74           C  
ATOM    993  ND2 ASN A 125       6.397  19.736  -1.376  1.00 95.74           N  
ATOM    994  OD1 ASN A 125       6.521  18.492  -3.243  1.00 95.74           O  
ATOM    995  N   PRO A 126       9.368  15.073  -1.695  1.00 94.04           N  
ATOM    996  CA  PRO A 126      10.432  14.228  -1.149  1.00 94.04           C  
ATOM    997  C   PRO A 126      10.861  14.651   0.254  1.00 94.04           C  
ATOM    998  CB  PRO A 126      11.577  14.414  -2.149  1.00 94.04           C  
ATOM    999  O   PRO A 126      11.060  15.841   0.511  1.00 94.04           O  
ATOM   1000  CG  PRO A 126      10.906  14.774  -3.435  1.00 94.04           C  
ATOM   1001  CD  PRO A 126       9.706  15.623  -3.126  1.00 94.04           C  
ATOM   1002  N   GLY A 127      10.901  13.624   1.183  1.00 90.65           N  
ATOM   1003  CA  GLY A 127      11.380  13.871   2.533  1.00 90.65           C  
ATOM   1004  C   GLY A 127      10.307  14.417   3.457  1.00 90.65           C  
ATOM   1005  O   GLY A 127      10.585  14.755   4.609  1.00 90.65           O  
ATOM   1006  N   THR A 128       9.073  14.591   2.893  1.00 93.92           N  
ATOM   1007  CA  THR A 128       7.986  15.124   3.707  1.00 93.92           C  
ATOM   1008  C   THR A 128       6.945  14.045   3.991  1.00 93.92           C  
ATOM   1009  CB  THR A 128       7.311  16.325   3.020  1.00 93.92           C  
ATOM   1010  O   THR A 128       7.048  12.926   3.484  1.00 93.92           O  
ATOM   1011  CG2 THR A 128       8.318  17.434   2.736  1.00 93.92           C  
ATOM   1012  OG1 THR A 128       6.728  15.896   1.783  1.00 93.92           O  
ATOM   1013  N   GLU A 129       5.990  14.406   4.861  1.00 94.00           N  
ATOM   1014  CA  GLU A 129       4.936  13.479   5.259  1.00 94.00           C  
ATOM   1015  C   GLU A 129       3.559  14.128   5.151  1.00 94.00           C  
ATOM   1016  CB  GLU A 129       5.171  12.979   6.687  1.00 94.00           C  
ATOM   1017  O   GLU A 129       3.435  15.351   5.237  1.00 94.00           O  
ATOM   1018  CG  GLU A 129       6.494  12.250   6.874  1.00 94.00           C  
ATOM   1019  CD  GLU A 129       6.729  11.791   8.304  1.00 94.00           C  
ATOM   1020  OE1 GLU A 129       7.762  11.135   8.568  1.00 94.00           O  
ATOM   1021  OE2 GLU A 129       5.874  12.089   9.167  1.00 94.00           O  
ATOM   1022  N   LEU A 130       2.604  13.269   4.823  1.00 94.21           N  
ATOM   1023  CA  LEU A 130       1.196  13.653   4.840  1.00 94.21           C  
ATOM   1024  C   LEU A 130       0.439  12.897   5.927  1.00 94.21           C  
ATOM   1025  CB  LEU A 130       0.553  13.389   3.476  1.00 94.21           C  
ATOM   1026  O   LEU A 130       0.599  11.683   6.071  1.00 94.21           O  
ATOM   1027  CG  LEU A 130      -0.965  13.559   3.399  1.00 94.21           C  
ATOM   1028  CD1 LEU A 130      -1.338  15.036   3.475  1.00 94.21           C  
ATOM   1029  CD2 LEU A 130      -1.510  12.930   2.120  1.00 94.21           C  
ATOM   1030  N   GLU A 131      -0.320  13.661   6.671  1.00 93.74           N  
ATOM   1031  CA  GLU A 131      -1.208  13.055   7.657  1.00 93.74           C  
ATOM   1032  C   GLU A 131      -2.656  13.478   7.430  1.00 93.74           C  
ATOM   1033  CB  GLU A 131      -0.768  13.424   9.076  1.00 93.74           C  
ATOM   1034  O   GLU A 131      -2.956  14.672   7.363  1.00 93.74           O  
ATOM   1035  CG  GLU A 131       0.547  12.785   9.499  1.00 93.74           C  
ATOM   1036  CD  GLU A 131       0.886  13.021  10.962  1.00 93.74           C  
ATOM   1037  OE1 GLU A 131       1.944  12.539  11.425  1.00 93.74           O  
ATOM   1038  OE2 GLU A 131       0.087  13.693  11.651  1.00 93.74           O  
ATOM   1039  N   VAL A 132      -3.487  12.457   7.269  1.00 91.33           N  
ATOM   1040  CA  VAL A 132      -4.905  12.718   7.050  1.00 91.33           C  
ATOM   1041  C   VAL A 132      -5.734  11.983   8.101  1.00 91.33           C  
ATOM   1042  CB  VAL A 132      -5.348  12.295   5.631  1.00 91.33           C  
ATOM   1043  O   VAL A 132      -5.562  10.779   8.306  1.00 91.33           O  
ATOM   1044  CG1 VAL A 132      -6.831  12.590   5.418  1.00 91.33           C  
ATOM   1045  CG2 VAL A 132      -4.502  13.004   4.576  1.00 91.33           C  
ATOM   1046  N   GLU A 133      -6.532  12.766   8.743  1.00 90.57           N  
ATOM   1047  CA  GLU A 133      -7.450  12.192   9.722  1.00 90.57           C  
ATOM   1048  C   GLU A 133      -8.829  11.956   9.114  1.00 90.57           C  
ATOM   1049  CB  GLU A 133      -7.564  13.101  10.949  1.00 90.57           C  
ATOM   1050  O   GLU A 133      -9.402  12.855   8.495  1.00 90.57           O  
ATOM   1051  CG  GLU A 133      -8.263  12.450  12.134  1.00 90.57           C  
ATOM   1052  CD  GLU A 133      -8.212  13.292  13.398  1.00 90.57           C  
ATOM   1053  OE1 GLU A 133      -8.826  12.898  14.415  1.00 90.57           O  
ATOM   1054  OE2 GLU A 133      -7.553  14.356  13.371  1.00 90.57           O  
ATOM   1055  N   LEU A 134      -9.288  10.629   9.256  1.00 87.63           N  
ATOM   1056  CA  LEU A 134     -10.606  10.301   8.722  1.00 87.63           C  
ATOM   1057  C   LEU A 134     -11.649  10.267   9.834  1.00 87.63           C  
ATOM   1058  CB  LEU A 134     -10.570   8.953   7.998  1.00 87.63           C  
ATOM   1059  O   LEU A 134     -11.338   9.909  10.972  1.00 87.63           O  
ATOM   1060  CG  LEU A 134      -9.565   8.825   6.853  1.00 87.63           C  
ATOM   1061  CD1 LEU A 134      -9.524   7.389   6.341  1.00 87.63           C  
ATOM   1062  CD2 LEU A 134      -9.912   9.790   5.725  1.00 87.63           C  
ATOM   1063  N   SER A 135     -12.810  10.833   9.552  1.00 86.99           N  
ATOM   1064  CA  SER A 135     -13.918  10.681  10.489  1.00 86.99           C  
ATOM   1065  C   SER A 135     -14.328   9.218  10.628  1.00 86.99           C  
ATOM   1066  CB  SER A 135     -15.119  11.514  10.039  1.00 86.99           C  
ATOM   1067  O   SER A 135     -14.005   8.393   9.771  1.00 86.99           O  
ATOM   1068  OG  SER A 135     -15.629  11.036   8.806  1.00 86.99           O  
ATOM   1069  N   PRO A 136     -15.005   8.852  11.746  1.00 80.36           N  
ATOM   1070  CA  PRO A 136     -15.447   7.474  11.972  1.00 80.36           C  
ATOM   1071  C   PRO A 136     -16.235   6.907  10.793  1.00 80.36           C  
ATOM   1072  CB  PRO A 136     -16.331   7.587  13.216  1.00 80.36           C  
ATOM   1073  O   PRO A 136     -16.082   5.731  10.453  1.00 80.36           O  
ATOM   1074  CG  PRO A 136     -15.798   8.771  13.957  1.00 80.36           C  
ATOM   1075  CD  PRO A 136     -15.324   9.786  12.957  1.00 80.36           C  
ATOM   1076  N   GLU A 137     -16.995   7.780  10.147  1.00 78.10           N  
ATOM   1077  CA  GLU A 137     -17.803   7.348   9.011  1.00 78.10           C  
ATOM   1078  C   GLU A 137     -16.936   7.098   7.780  1.00 78.10           C  
ATOM   1079  CB  GLU A 137     -18.882   8.386   8.692  1.00 78.10           C  
ATOM   1080  O   GLU A 137     -17.235   6.215   6.973  1.00 78.10           O  
ATOM   1081  CG  GLU A 137     -19.868   8.617   9.828  1.00 78.10           C  
ATOM   1082  CD  GLU A 137     -20.860   9.733   9.544  1.00 78.10           C  
ATOM   1083  OE1 GLU A 137     -21.786   9.945  10.360  1.00 78.10           O  
ATOM   1084  OE2 GLU A 137     -20.712  10.401   8.496  1.00 78.10           O  
ATOM   1085  N   GLN A 138     -15.815   7.837   7.728  1.00 83.05           N  
ATOM   1086  CA  GLN A 138     -14.912   7.750   6.585  1.00 83.05           C  
ATOM   1087  C   GLN A 138     -13.975   6.553   6.713  1.00 83.05           C  
ATOM   1088  CB  GLN A 138     -14.101   9.039   6.442  1.00 83.05           C  
ATOM   1089  O   GLN A 138     -13.447   6.061   5.713  1.00 83.05           O  
ATOM   1090  CG  GLN A 138     -14.922  10.235   5.980  1.00 83.05           C  
ATOM   1091  CD  GLN A 138     -14.127  11.527   5.977  1.00 83.05           C  
ATOM   1092  NE2 GLN A 138     -14.338  12.351   4.956  1.00 83.05           N  
ATOM   1093  OE1 GLN A 138     -13.331  11.783   6.885  1.00 83.05           O  
ATOM   1094  N   GLN A 139     -13.833   6.014   7.903  1.00 78.66           N  
ATOM   1095  CA  GLN A 139     -12.835   4.993   8.201  1.00 78.66           C  
ATOM   1096  C   GLN A 139     -13.256   3.634   7.650  1.00 78.66           C  
ATOM   1097  CB  GLN A 139     -12.598   4.897   9.709  1.00 78.66           C  
ATOM   1098  O   GLN A 139     -12.408   2.803   7.319  1.00 78.66           O  
ATOM   1099  CG  GLN A 139     -11.918   6.123  10.304  1.00 78.66           C  
ATOM   1100  CD  GLN A 139     -11.803   6.055  11.815  1.00 78.66           C  
ATOM   1101  NE2 GLN A 139     -11.491   7.186  12.438  1.00 78.66           N  
ATOM   1102  OE1 GLN A 139     -11.994   4.994  12.419  1.00 78.66           O  
ATOM   1103  N   ASN A 140     -14.594   3.379   7.497  1.00 69.44           N  
ATOM   1104  CA  ASN A 140     -15.144   2.058   7.212  1.00 69.44           C  
ATOM   1105  C   ASN A 140     -14.948   1.673   5.749  1.00 69.44           C  
ATOM   1106  CB  ASN A 140     -16.628   2.004   7.582  1.00 69.44           C  
ATOM   1107  O   ASN A 140     -14.851   0.488   5.422  1.00 69.44           O  
ATOM   1108  CG  ASN A 140     -16.856   1.962   9.080  1.00 69.44           C  
ATOM   1109  ND2 ASN A 140     -18.004   2.463   9.520  1.00 69.44           N  
ATOM   1110  OD1 ASN A 140     -16.006   1.485   9.836  1.00 69.44           O  
ATOM   1111  N   ASN A 141     -14.282   2.523   4.899  1.00 74.32           N  
ATOM   1112  CA  ASN A 141     -14.055   2.231   3.487  1.00 74.32           C  
ATOM   1113  C   ASN A 141     -13.149   3.273   2.837  1.00 74.32           C  
ATOM   1114  CB  ASN A 141     -15.386   2.144   2.737  1.00 74.32           C  
ATOM   1115  O   ASN A 141     -13.552   3.949   1.890  1.00 74.32           O  
ATOM   1116  CG  ASN A 141     -15.281   1.347   1.451  1.00 74.32           C  
ATOM   1117  ND2 ASN A 141     -16.281   1.479   0.588  1.00 74.32           N  
ATOM   1118  OD1 ASN A 141     -14.308   0.619   1.236  1.00 74.32           O  
ATOM   1119  N   ALA A 142     -12.056   3.479   3.484  1.00 82.33           N  
ATOM   1120  CA  ALA A 142     -11.120   4.463   2.948  1.00 82.33           C  
ATOM   1121  C   ALA A 142     -10.109   3.806   2.013  1.00 82.33           C  
ATOM   1122  CB  ALA A 142     -10.398   5.184   4.084  1.00 82.33           C  
ATOM   1123  O   ALA A 142      -9.806   2.618   2.151  1.00 82.33           O  
ATOM   1124  N   GLU A 143      -9.829   4.511   1.005  1.00 86.26           N  
ATOM   1125  CA  GLU A 143      -8.816   4.095   0.040  1.00 86.26           C  
ATOM   1126  C   GLU A 143      -7.730   5.155  -0.113  1.00 86.26           C  
ATOM   1127  CB  GLU A 143      -9.458   3.799  -1.319  1.00 86.26           C  
ATOM   1128  O   GLU A 143      -8.027   6.349  -0.193  1.00 86.26           O  
ATOM   1129  CG  GLU A 143      -8.481   3.269  -2.358  1.00 86.26           C  
ATOM   1130  CD  GLU A 143      -9.131   2.986  -3.703  1.00 86.26           C  
ATOM   1131  OE1 GLU A 143      -8.406   2.886  -4.719  1.00 86.26           O  
ATOM   1132  OE2 GLU A 143     -10.376   2.865  -3.742  1.00 86.26           O  
ATOM   1133  N   VAL A 144      -6.544   4.651   0.012  1.00 88.49           N  
ATOM   1134  CA  VAL A 144      -5.410   5.545  -0.199  1.00 88.49           C  
ATOM   1135  C   VAL A 144      -4.586   5.062  -1.391  1.00 88.49           C  
ATOM   1136  CB  VAL A 144      -4.520   5.638   1.061  1.00 88.49           C  
ATOM   1137  O   VAL A 144      -4.175   3.901  -1.439  1.00 88.49           O  
ATOM   1138  CG1 VAL A 144      -3.359   6.604   0.831  1.00 88.49           C  
ATOM   1139  CG2 VAL A 144      -5.349   6.072   2.268  1.00 88.49           C  
ATOM   1140  N   GLU A 145      -4.466   5.941  -2.356  1.00 90.37           N  
ATOM   1141  CA  GLU A 145      -3.632   5.671  -3.523  1.00 90.37           C  
ATOM   1142  C   GLU A 145      -2.418   6.596  -3.560  1.00 90.37           C  
ATOM   1143  CB  GLU A 145      -4.446   5.820  -4.811  1.00 90.37           C  
ATOM   1144  O   GLU A 145      -2.551   7.810  -3.392  1.00 90.37           O  
ATOM   1145  CG  GLU A 145      -5.567   4.800  -4.952  1.00 90.37           C  
ATOM   1146  CD  GLU A 145      -6.332   4.927  -6.259  1.00 90.37           C  
ATOM   1147  OE1 GLU A 145      -6.834   3.900  -6.770  1.00 90.37           O  
ATOM   1148  OE2 GLU A 145      -6.430   6.062  -6.777  1.00 90.37           O  
ATOM   1149  N   VAL A 146      -1.315   6.005  -3.653  1.00 91.03           N  
ATOM   1150  CA  VAL A 146      -0.076   6.772  -3.726  1.00 91.03           C  
ATOM   1151  C   VAL A 146       0.597   6.541  -5.077  1.00 91.03           C  
ATOM   1152  CB  VAL A 146       0.890   6.400  -2.579  1.00 91.03           C  
ATOM   1153  O   VAL A 146       0.846   5.398  -5.467  1.00 91.03           O  
ATOM   1154  CG1 VAL A 146       2.144   7.272  -2.625  1.00 91.03           C  
ATOM   1155  CG2 VAL A 146       0.191   6.536  -1.228  1.00 91.03           C  
ATOM   1156  N   GLU A 147       0.832   7.657  -5.724  1.00 91.40           N  
ATOM   1157  CA  GLU A 147       1.520   7.617  -7.011  1.00 91.40           C  
ATOM   1158  C   GLU A 147       2.778   8.481  -6.991  1.00 91.40           C  
ATOM   1159  CB  GLU A 147       0.587   8.075  -8.135  1.00 91.40           C  
ATOM   1160  O   GLU A 147       2.711   9.679  -6.707  1.00 91.40           O  
ATOM   1161  CG  GLU A 147       1.197   7.965  -9.525  1.00 91.40           C  
ATOM   1162  CD  GLU A 147       0.263   8.434 -10.629  1.00 91.40           C  
ATOM   1163  OE1 GLU A 147       0.733   8.656 -11.768  1.00 91.40           O  
ATOM   1164  OE2 GLU A 147      -0.948   8.582 -10.353  1.00 91.40           O  
ATOM   1165  N   CYS A 148       3.882   7.852  -7.217  1.00 88.03           N  
ATOM   1166  CA  CYS A 148       5.162   8.539  -7.346  1.00 88.03           C  
ATOM   1167  C   CYS A 148       5.802   8.252  -8.699  1.00 88.03           C  
ATOM   1168  CB  CYS A 148       6.111   8.119  -6.224  1.00 88.03           C  
ATOM   1169  O   CYS A 148       6.447   7.218  -8.879  1.00 88.03           O  
ATOM   1170  SG  CYS A 148       5.409   8.301  -4.570  1.00 88.03           S  
ATOM   1171  N   GLY A 149       5.648   9.145  -9.720  1.00 83.52           N  
ATOM   1172  CA  GLY A 149       6.118   8.820 -11.057  1.00 83.52           C  
ATOM   1173  C   GLY A 149       5.362   7.669 -11.693  1.00 83.52           C  
ATOM   1174  O   GLY A 149       4.137   7.722 -11.825  1.00 83.52           O  
ATOM   1175  N   ASN A 150       6.057   6.543 -11.921  1.00 77.95           N  
ATOM   1176  CA  ASN A 150       5.456   5.386 -12.576  1.00 77.95           C  
ATOM   1177  C   ASN A 150       4.974   4.355 -11.559  1.00 77.95           C  
ATOM   1178  CB  ASN A 150       6.445   4.747 -13.552  1.00 77.95           C  
ATOM   1179  O   ASN A 150       4.468   3.296 -11.935  1.00 77.95           O  
ATOM   1180  CG  ASN A 150       6.759   5.642 -14.735  1.00 77.95           C  
ATOM   1181  ND2 ASN A 150       7.992   5.569 -15.222  1.00 77.95           N  
ATOM   1182  OD1 ASN A 150       5.901   6.393 -15.206  1.00 77.95           O  
ATOM   1183  N   GLU A 151       5.173   4.700 -10.239  1.00 80.55           N  
ATOM   1184  CA  GLU A 151       4.801   3.782  -9.167  1.00 80.55           C  
ATOM   1185  C   GLU A 151       3.422   4.119  -8.605  1.00 80.55           C  
ATOM   1186  CB  GLU A 151       5.845   3.808  -8.049  1.00 80.55           C  
ATOM   1187  O   GLU A 151       3.098   5.291  -8.405  1.00 80.55           O  
ATOM   1188  CG  GLU A 151       7.246   3.426  -8.506  1.00 80.55           C  
ATOM   1189  CD  GLU A 151       8.299   3.602  -7.424  1.00 80.55           C  
ATOM   1190  OE1 GLU A 151       9.260   2.800  -7.376  1.00 80.55           O  
ATOM   1191  OE2 GLU A 151       8.162   4.548  -6.617  1.00 80.55           O  
ATOM   1192  N   LYS A 152       2.594   3.128  -8.573  1.00 81.23           N  
ATOM   1193  CA  LYS A 152       1.249   3.323  -8.040  1.00 81.23           C  
ATOM   1194  C   LYS A 152       0.933   2.295  -6.957  1.00 81.23           C  
ATOM   1195  CB  LYS A 152       0.210   3.241  -9.159  1.00 81.23           C  
ATOM   1196  O   LYS A 152       1.208   1.105  -7.125  1.00 81.23           O  
ATOM   1197  CG  LYS A 152      -1.195   3.638  -8.730  1.00 81.23           C  
ATOM   1198  CD  LYS A 152      -2.167   3.607  -9.902  1.00 81.23           C  
ATOM   1199  CE  LYS A 152      -3.578   3.981  -9.470  1.00 81.23           C  
ATOM   1200  NZ  LYS A 152      -4.531   3.969 -10.619  1.00 81.23           N  
ATOM   1201  N   TYR A 153       0.437   2.800  -5.840  1.00 81.34           N  
ATOM   1202  CA  TYR A 153       0.070   1.961  -4.705  1.00 81.34           C  
ATOM   1203  C   TYR A 153      -1.353   2.256  -4.245  1.00 81.34           C  
ATOM   1204  CB  TYR A 153       1.047   2.169  -3.544  1.00 81.34           C  
ATOM   1205  O   TYR A 153      -1.765   3.417  -4.188  1.00 81.34           O  
ATOM   1206  CG  TYR A 153       2.497   2.171  -3.963  1.00 81.34           C  
ATOM   1207  CD1 TYR A 153       3.201   0.978  -4.109  1.00 81.34           C  
ATOM   1208  CD2 TYR A 153       3.165   3.364  -4.213  1.00 81.34           C  
ATOM   1209  CE1 TYR A 153       4.538   0.974  -4.494  1.00 81.34           C  
ATOM   1210  CE2 TYR A 153       4.502   3.373  -4.598  1.00 81.34           C  
ATOM   1211  OH  TYR A 153       6.502   2.177  -5.117  1.00 81.34           O  
ATOM   1212  CZ  TYR A 153       5.179   2.175  -4.736  1.00 81.34           C  
ATOM   1213  N   ARG A 154      -2.083   1.282  -4.059  1.00 79.63           N  
ATOM   1214  CA  ARG A 154      -3.465   1.452  -3.624  1.00 79.63           C  
ATOM   1215  C   ARG A 154      -3.726   0.699  -2.323  1.00 79.63           C  
ATOM   1216  CB  ARG A 154      -4.434   0.977  -4.708  1.00 79.63           C  
ATOM   1217  O   ARG A 154      -3.359  -0.470  -2.193  1.00 79.63           O  
ATOM   1218  CG  ARG A 154      -5.897   1.229  -4.382  1.00 79.63           C  
ATOM   1219  CD  ARG A 154      -6.810   0.816  -5.527  1.00 79.63           C  
ATOM   1220  NE  ARG A 154      -8.206   1.141  -5.249  1.00 79.63           N  
ATOM   1221  NH1 ARG A 154      -9.002   0.397  -7.285  1.00 79.63           N  
ATOM   1222  NH2 ARG A 154     -10.447   1.269  -5.734  1.00 79.63           N  
ATOM   1223  CZ  ARG A 154      -9.215   0.935  -6.090  1.00 79.63           C  
ATOM   1224  N   PHE A 155      -4.364   1.443  -1.347  1.00 74.23           N  
ATOM   1225  CA  PHE A 155      -4.727   0.895  -0.045  1.00 74.23           C  
ATOM   1226  C   PHE A 155      -6.218   1.065   0.218  1.00 74.23           C  
ATOM   1227  CB  PHE A 155      -3.917   1.568   1.067  1.00 74.23           C  
ATOM   1228  O   PHE A 155      -6.748   2.175   0.123  1.00 74.23           O  
ATOM   1229  CG  PHE A 155      -2.453   1.219   1.049  1.00 74.23           C  
ATOM   1230  CD1 PHE A 155      -1.964   0.174   1.823  1.00 74.23           C  
ATOM   1231  CD2 PHE A 155      -1.566   1.937   0.258  1.00 74.23           C  
ATOM   1232  CE1 PHE A 155      -0.610  -0.152   1.808  1.00 74.23           C  
ATOM   1233  CE2 PHE A 155      -0.211   1.618   0.238  1.00 74.23           C  
ATOM   1234  CZ  PHE A 155       0.265   0.574   1.014  1.00 74.23           C  
ATOM   1235  N   GLN A 156      -6.776  -0.033   0.454  1.00 68.24           N  
ATOM   1236  CA  GLN A 156      -8.166   0.046   0.891  1.00 68.24           C  
ATOM   1237  C   GLN A 156      -8.301  -0.317   2.367  1.00 68.24           C  
ATOM   1238  CB  GLN A 156      -9.049  -0.869   0.042  1.00 68.24           C  
ATOM   1239  O   GLN A 156      -7.781  -1.344   2.808  1.00 68.24           O  
ATOM   1240  CG  GLN A 156     -10.541  -0.683   0.285  1.00 68.24           C  
ATOM   1241  CD  GLN A 156     -11.397  -1.496  -0.668  1.00 68.24           C  
ATOM   1242  NE2 GLN A 156     -12.665  -1.119  -0.795  1.00 68.24           N  
ATOM   1243  OE1 GLN A 156     -10.923  -2.454  -1.287  1.00 68.24           O  
ATOM   1244  N   LEU A 157      -8.845   0.630   3.133  1.00 63.88           N  
ATOM   1245  CA  LEU A 157      -9.180   0.474   4.545  1.00 63.88           C  
ATOM   1246  C   LEU A 157     -10.561  -0.151   4.710  1.00 63.88           C  
ATOM   1247  CB  LEU A 157      -9.130   1.827   5.260  1.00 63.88           C  
ATOM   1248  O   LEU A 157     -11.518   0.266   4.053  1.00 63.88           O  
ATOM   1249  CG  LEU A 157      -7.782   2.550   5.249  1.00 63.88           C  
ATOM   1250  CD1 LEU A 157      -7.966   4.019   5.615  1.00 63.88           C  
ATOM   1251  CD2 LEU A 157      -6.805   1.874   6.205  1.00 63.88           C  
ATOM   1252  N   GLY A 158     -10.753  -1.570   5.047  1.00 54.94           N  
ATOM   1253  CA  GLY A 158     -11.912  -2.347   5.459  1.00 54.94           C  
ATOM   1254  C   GLY A 158     -11.554  -3.734   5.958  1.00 54.94           C  
ATOM   1255  O   GLY A 158     -11.197  -4.610   5.167  1.00 54.94           O  
TER    1256      GLY A 158
ENDMDL
END
