# Supplementary material for: Single-chain dimers from de novo immunoglobulins as robust scaffolds for multiple binding loops
Source: Nat Commun. 2023 Sep 23;14:5939. doi: 10.1038/s41467-023-41717-5 (PMC10517939; doi:10.1038/s41467-023-41717-5)
Supplement: Supplementary file 3 — Supplementary Data 1 [file 41467_2023_41717_MOESM3_ESM.zip › design_models/scIg/scIg14l/ranked_5.pdb]

MODEL     1
ATOM      1  N   ARG A   1       5.044 -13.593  -5.959  1.00 80.80           N  
ATOM      2  CA  ARG A   1       3.865 -12.873  -5.490  1.00 80.80           C  
ATOM      3  C   ARG A   1       4.041 -12.415  -4.046  1.00 80.80           C  
ATOM      4  CB  ARG A   1       2.616 -13.748  -5.614  1.00 80.80           C  
ATOM      5  O   ARG A   1       4.575 -13.154  -3.216  1.00 80.80           O  
ATOM      6  CG  ARG A   1       1.367 -13.129  -5.005  1.00 80.80           C  
ATOM      7  CD  ARG A   1       0.169 -14.063  -5.104  1.00 80.80           C  
ATOM      8  NE  ARG A   1      -0.794 -13.820  -4.033  1.00 80.80           N  
ATOM      9  NH1 ARG A   1      -2.145 -15.618  -4.559  1.00 80.80           N  
ATOM     10  NH2 ARG A   1      -2.681 -14.253  -2.798  1.00 80.80           N  
ATOM     11  CZ  ARG A   1      -1.871 -14.564  -3.799  1.00 80.80           C  
ATOM     12  N   ILE A   2       3.964 -11.235  -3.755  1.00 84.08           N  
ATOM     13  CA  ILE A   2       3.986 -10.674  -2.408  1.00 84.08           C  
ATOM     14  C   ILE A   2       2.578 -10.243  -2.005  1.00 84.08           C  
ATOM     15  CB  ILE A   2       4.962  -9.480  -2.309  1.00 84.08           C  
ATOM     16  O   ILE A   2       1.914  -9.508  -2.739  1.00 84.08           O  
ATOM     17  CG1 ILE A   2       6.378  -9.913  -2.706  1.00 84.08           C  
ATOM     18  CG2 ILE A   2       4.946  -8.886  -0.898  1.00 84.08           C  
ATOM     19  CD1 ILE A   2       7.006 -10.922  -1.754  1.00 84.08           C  
ATOM     20  N   GLU A   3       2.064 -10.798  -0.857  1.00 84.16           N  
ATOM     21  CA  GLU A   3       0.745 -10.444  -0.342  1.00 84.16           C  
ATOM     22  C   GLU A   3       0.850  -9.736   1.006  1.00 84.16           C  
ATOM     23  CB  GLU A   3      -0.136 -11.689  -0.215  1.00 84.16           C  
ATOM     24  O   GLU A   3       1.446 -10.266   1.946  1.00 84.16           O  
ATOM     25  CG  GLU A   3      -0.385 -12.404  -1.535  1.00 84.16           C  
ATOM     26  CD  GLU A   3      -1.204 -13.676  -1.384  1.00 84.16           C  
ATOM     27  OE1 GLU A   3      -0.642 -14.782  -1.549  1.00 84.16           O  
ATOM     28  OE2 GLU A   3      -2.417 -13.565  -1.099  1.00 84.16           O  
ATOM     29  N   VAL A   4       0.389  -8.504   1.027  1.00 85.77           N  
ATOM     30  CA  VAL A   4       0.396  -7.764   2.284  1.00 85.77           C  
ATOM     31  C   VAL A   4      -1.038  -7.512   2.744  1.00 85.77           C  
ATOM     32  CB  VAL A   4       1.156  -6.425   2.150  1.00 85.77           C  
ATOM     33  O   VAL A   4      -1.856  -6.986   1.986  1.00 85.77           O  
ATOM     34  CG1 VAL A   4       1.219  -5.703   3.494  1.00 85.77           C  
ATOM     35  CG2 VAL A   4       2.561  -6.662   1.600  1.00 85.77           C  
ATOM     36  N   ARG A   5      -1.314  -7.971   3.966  1.00 78.86           N  
ATOM     37  CA  ARG A   5      -2.639  -7.771   4.545  1.00 78.86           C  
ATOM     38  C   ARG A   5      -2.552  -7.009   5.863  1.00 78.86           C  
ATOM     39  CB  ARG A   5      -3.339  -9.114   4.762  1.00 78.86           C  
ATOM     40  O   ARG A   5      -1.780  -7.380   6.751  1.00 78.86           O  
ATOM     41  CG  ARG A   5      -3.615  -9.880   3.478  1.00 78.86           C  
ATOM     42  CD  ARG A   5      -4.318 -11.202   3.749  1.00 78.86           C  
ATOM     43  NE  ARG A   5      -4.562 -11.946   2.517  1.00 78.86           N  
ATOM     44  NH1 ARG A   5      -5.657 -13.700   3.548  1.00 78.86           N  
ATOM     45  NH2 ARG A   5      -5.360 -13.706   1.275  1.00 78.86           N  
ATOM     46  CZ  ARG A   5      -5.193 -13.116   2.449  1.00 78.86           C  
ATOM     47  N   VAL A   6      -3.327  -5.915   5.848  1.00 77.33           N  
ATOM     48  CA  VAL A   6      -3.445  -5.215   7.123  1.00 77.33           C  
ATOM     49  C   VAL A   6      -4.887  -5.290   7.622  1.00 77.33           C  
ATOM     50  CB  VAL A   6      -2.999  -3.740   7.005  1.00 77.33           C  
ATOM     51  O   VAL A   6      -5.800  -4.766   6.981  1.00 77.33           O  
ATOM     52  CG1 VAL A   6      -3.022  -3.058   8.371  1.00 77.33           C  
ATOM     53  CG2 VAL A   6      -1.606  -3.654   6.384  1.00 77.33           C  
ATOM     54  N   ASP A   7      -5.140  -6.196   8.593  1.00 73.43           N  
ATOM     55  CA  ASP A   7      -6.501  -6.320   9.107  1.00 73.43           C  
ATOM     56  C   ASP A   7      -6.498  -6.593  10.610  1.00 73.43           C  
ATOM     57  CB  ASP A   7      -7.253  -7.432   8.372  1.00 73.43           C  
ATOM     58  O   ASP A   7      -5.509  -7.088  11.154  1.00 73.43           O  
ATOM     59  CG  ASP A   7      -6.682  -8.813   8.642  1.00 73.43           C  
ATOM     60  OD1 ASP A   7      -7.107  -9.469   9.617  1.00 73.43           O  
ATOM     61  OD2 ASP A   7      -5.796  -9.247   7.874  1.00 73.43           O  
ATOM     62  N   ASN A   8      -7.474  -6.073  11.392  1.00 68.36           N  
ATOM     63  CA  ASN A   8      -7.806  -6.461  12.758  1.00 68.36           C  
ATOM     64  C   ASN A   8      -6.591  -6.373  13.677  1.00 68.36           C  
ATOM     65  CB  ASN A   8      -8.393  -7.873  12.788  1.00 68.36           C  
ATOM     66  O   ASN A   8      -6.323  -7.295  14.449  1.00 68.36           O  
ATOM     67  CG  ASN A   8      -9.756  -7.954  12.129  1.00 68.36           C  
ATOM     68  ND2 ASN A   8     -10.027  -9.069  11.461  1.00 68.36           N  
ATOM     69  OD1 ASN A   8     -10.558  -7.021  12.218  1.00 68.36           O  
ATOM     70  N   GLY A   9      -5.695  -5.409  13.404  1.00 76.89           N  
ATOM     71  CA  GLY A   9      -4.591  -5.199  14.326  1.00 76.89           C  
ATOM     72  C   GLY A   9      -3.348  -5.986  13.959  1.00 76.89           C  
ATOM     73  O   GLY A   9      -2.472  -6.202  14.800  1.00 76.89           O  
ATOM     74  N   ARG A  10      -3.409  -6.533  12.707  1.00 84.49           N  
ATOM     75  CA  ARG A  10      -2.279  -7.375  12.329  1.00 84.49           C  
ATOM     76  C   ARG A  10      -1.814  -7.062  10.910  1.00 84.49           C  
ATOM     77  CB  ARG A  10      -2.648  -8.855  12.445  1.00 84.49           C  
ATOM     78  O   ARG A  10      -2.629  -6.760  10.036  1.00 84.49           O  
ATOM     79  CG  ARG A  10      -2.980  -9.298  13.861  1.00 84.49           C  
ATOM     80  CD  ARG A  10      -3.396 -10.761  13.911  1.00 84.49           C  
ATOM     81  NE  ARG A  10      -3.846 -11.148  15.245  1.00 84.49           N  
ATOM     82  NH1 ARG A  10      -4.343 -13.330  14.671  1.00 84.49           N  
ATOM     83  NH2 ARG A  10      -4.671 -12.602  16.820  1.00 84.49           N  
ATOM     84  CZ  ARG A  10      -4.286 -12.359  15.575  1.00 84.49           C  
ATOM     85  N   VAL A  11      -0.533  -6.959  10.762  1.00 88.84           N  
ATOM     86  CA  VAL A  11       0.080  -6.931   9.438  1.00 88.84           C  
ATOM     87  C   VAL A  11       0.576  -8.327   9.069  1.00 88.84           C  
ATOM     88  CB  VAL A  11       1.243  -5.917   9.372  1.00 88.84           C  
ATOM     89  O   VAL A  11       1.300  -8.960   9.843  1.00 88.84           O  
ATOM     90  CG1 VAL A  11       1.947  -5.991   8.018  1.00 88.84           C  
ATOM     91  CG2 VAL A  11       0.732  -4.502   9.635  1.00 88.84           C  
ATOM     92  N   ARG A  12       0.064  -8.851   7.916  1.00 90.72           N  
ATOM     93  CA  ARG A  12       0.509 -10.145   7.408  1.00 90.72           C  
ATOM     94  C   ARG A  12       1.207  -9.993   6.060  1.00 90.72           C  
ATOM     95  CB  ARG A  12      -0.673 -11.108   7.280  1.00 90.72           C  
ATOM     96  O   ARG A  12       0.671  -9.364   5.145  1.00 90.72           O  
ATOM     97  CG  ARG A  12      -1.307 -11.485   8.609  1.00 90.72           C  
ATOM     98  CD  ARG A  12      -2.494 -12.419   8.423  1.00 90.72           C  
ATOM     99  NE  ARG A  12      -3.690 -11.694   8.001  1.00 90.72           N  
ATOM    100  NH1 ARG A  12      -5.102 -13.515   8.159  1.00 90.72           N  
ATOM    101  NH2 ARG A  12      -5.919 -11.479   7.493  1.00 90.72           N  
ATOM    102  CZ  ARG A  12      -4.901 -12.231   7.885  1.00 90.72           C  
ATOM    103  N   VAL A  13       2.334 -10.478   6.020  1.00 92.00           N  
ATOM    104  CA  VAL A  13       3.080 -10.454   4.767  1.00 92.00           C  
ATOM    105  C   VAL A  13       3.427 -11.880   4.344  1.00 92.00           C  
ATOM    106  CB  VAL A  13       4.366  -9.606   4.888  1.00 92.00           C  
ATOM    107  O   VAL A  13       4.091 -12.609   5.084  1.00 92.00           O  
ATOM    108  CG1 VAL A  13       5.108  -9.555   3.554  1.00 92.00           C  
ATOM    109  CG2 VAL A  13       4.031  -8.196   5.371  1.00 92.00           C  
ATOM    110  N   ARG A  14       2.903 -12.286   3.225  1.00 93.24           N  
ATOM    111  CA  ARG A  14       3.251 -13.583   2.653  1.00 93.24           C  
ATOM    112  C   ARG A  14       4.215 -13.424   1.482  1.00 93.24           C  
ATOM    113  CB  ARG A  14       1.993 -14.326   2.199  1.00 93.24           C  
ATOM    114  O   ARG A  14       3.948 -12.663   0.550  1.00 93.24           O  
ATOM    115  CG  ARG A  14       2.254 -15.747   1.726  1.00 93.24           C  
ATOM    116  CD  ARG A  14       0.961 -16.474   1.383  1.00 93.24           C  
ATOM    117  NE  ARG A  14       1.220 -17.779   0.781  1.00 93.24           N  
ATOM    118  NH1 ARG A  14      -0.530 -18.847   1.845  1.00 93.24           N  
ATOM    119  NH2 ARG A  14       0.828 -20.012   0.412  1.00 93.24           N  
ATOM    120  CZ  ARG A  14       0.505 -18.876   1.014  1.00 93.24           C  
ATOM    121  N   ASN A  15       5.418 -14.165   1.623  1.00 91.46           N  
ATOM    122  CA  ASN A  15       6.428 -14.117   0.571  1.00 91.46           C  
ATOM    123  C   ASN A  15       6.280 -15.285  -0.401  1.00 91.46           C  
ATOM    124  CB  ASN A  15       7.833 -14.104   1.175  1.00 91.46           C  
ATOM    125  O   ASN A  15       6.681 -16.408  -0.093  1.00 91.46           O  
ATOM    126  CG  ASN A  15       8.920 -13.993   0.124  1.00 91.46           C  
ATOM    127  ND2 ASN A  15      10.171 -14.127   0.548  1.00 91.46           N  
ATOM    128  OD1 ASN A  15       8.637 -13.786  -1.059  1.00 91.46           O  
ATOM    129  N   GLY A  16       5.625 -15.015  -1.543  1.00 89.03           N  
ATOM    130  CA  GLY A  16       5.464 -16.035  -2.566  1.00 89.03           C  
ATOM    131  C   GLY A  16       6.571 -16.020  -3.603  1.00 89.03           C  
ATOM    132  O   GLY A  16       6.470 -16.685  -4.636  1.00 89.03           O  
ATOM    133  N   THR A  17       7.563 -15.269  -3.347  1.00 88.79           N  
ATOM    134  CA  THR A  17       8.679 -15.205  -4.284  1.00 88.79           C  
ATOM    135  C   THR A  17       9.659 -16.349  -4.036  1.00 88.79           C  
ATOM    136  CB  THR A  17       9.420 -13.859  -4.179  1.00 88.79           C  
ATOM    137  O   THR A  17       9.436 -17.186  -3.159  1.00 88.79           O  
ATOM    138  CG2 THR A  17       8.438 -12.693  -4.140  1.00 88.79           C  
ATOM    139  OG1 THR A  17      10.209 -13.846  -2.983  1.00 88.79           O  
ATOM    140  N   ASP A  18      10.802 -16.430  -4.879  1.00 90.94           N  
ATOM    141  CA  ASP A  18      11.797 -17.487  -4.731  1.00 90.94           C  
ATOM    142  C   ASP A  18      12.992 -17.006  -3.911  1.00 90.94           C  
ATOM    143  CB  ASP A  18      12.265 -17.980  -6.102  1.00 90.94           C  
ATOM    144  O   ASP A  18      14.006 -17.700  -3.816  1.00 90.94           O  
ATOM    145  CG  ASP A  18      12.880 -16.881  -6.949  1.00 90.94           C  
ATOM    146  OD1 ASP A  18      12.694 -15.687  -6.628  1.00 90.94           O  
ATOM    147  OD2 ASP A  18      13.555 -17.211  -7.949  1.00 90.94           O  
ATOM    148  N   ARG A  19      12.889 -15.783  -3.311  1.00 90.87           N  
ATOM    149  CA  ARG A  19      13.948 -15.189  -2.501  1.00 90.87           C  
ATOM    150  C   ARG A  19      13.395 -14.647  -1.188  1.00 90.87           C  
ATOM    151  CB  ARG A  19      14.653 -14.071  -3.274  1.00 90.87           C  
ATOM    152  O   ARG A  19      12.207 -14.331  -1.092  1.00 90.87           O  
ATOM    153  CG  ARG A  19      13.712 -13.004  -3.810  1.00 90.87           C  
ATOM    154  CD  ARG A  19      14.439 -12.007  -4.701  1.00 90.87           C  
ATOM    155  NE  ARG A  19      14.394 -12.406  -6.105  1.00 90.87           N  
ATOM    156  NH1 ARG A  19      15.543 -10.558  -6.881  1.00 90.87           N  
ATOM    157  NH2 ARG A  19      14.822 -12.165  -8.348  1.00 90.87           N  
ATOM    158  CZ  ARG A  19      14.920 -11.709  -7.108  1.00 90.87           C  
ATOM    159  N   PRO A  20      14.385 -14.530  -0.132  1.00 92.64           N  
ATOM    160  CA  PRO A  20      13.958 -13.896   1.117  1.00 92.64           C  
ATOM    161  C   PRO A  20      13.629 -12.415   0.945  1.00 92.64           C  
ATOM    162  CB  PRO A  20      15.165 -14.084   2.039  1.00 92.64           C  
ATOM    163  O   PRO A  20      14.230 -11.739   0.106  1.00 92.64           O  
ATOM    164  CG  PRO A  20      16.325 -14.276   1.115  1.00 92.64           C  
ATOM    165  CD  PRO A  20      15.817 -14.857  -0.173  1.00 92.64           C  
ATOM    166  N   CYS A  21      12.579 -12.063   1.668  1.00 94.27           N  
ATOM    167  CA  CYS A  21      12.205 -10.654   1.642  1.00 94.27           C  
ATOM    168  C   CYS A  21      12.444 -10.001   2.998  1.00 94.27           C  
ATOM    169  CB  CYS A  21      10.738 -10.495   1.242  1.00 94.27           C  
ATOM    170  O   CYS A  21      12.263 -10.636   4.038  1.00 94.27           O  
ATOM    171  SG  CYS A  21      10.369 -11.091  -0.423  1.00 94.27           S  
ATOM    172  N   ARG A  22      12.965  -8.764   2.953  1.00 95.25           N  
ATOM    173  CA  ARG A  22      13.059  -7.949   4.159  1.00 95.25           C  
ATOM    174  C   ARG A  22      11.824  -7.068   4.322  1.00 95.25           C  
ATOM    175  CB  ARG A  22      14.320  -7.082   4.127  1.00 95.25           C  
ATOM    176  O   ARG A  22      11.468  -6.315   3.413  1.00 95.25           O  
ATOM    177  CG  ARG A  22      15.612  -7.870   4.271  1.00 95.25           C  
ATOM    178  CD  ARG A  22      16.820  -6.953   4.398  1.00 95.25           C  
ATOM    179  NE  ARG A  22      18.066  -7.711   4.485  1.00 95.25           N  
ATOM    180  NH1 ARG A  22      19.443  -5.861   4.347  1.00 95.25           N  
ATOM    181  NH2 ARG A  22      20.348  -7.957   4.545  1.00 95.25           N  
ATOM    182  CZ  ARG A  22      19.283  -7.174   4.459  1.00 95.25           C  
ATOM    183  N   VAL A  23      11.181  -7.244   5.444  1.00 94.02           N  
ATOM    184  CA  VAL A  23       9.951  -6.497   5.684  1.00 94.02           C  
ATOM    185  C   VAL A  23      10.154  -5.524   6.843  1.00 94.02           C  
ATOM    186  CB  VAL A  23       8.764  -7.441   5.982  1.00 94.02           C  
ATOM    187  O   VAL A  23      10.542  -5.930   7.942  1.00 94.02           O  
ATOM    188  CG1 VAL A  23       7.491  -6.639   6.250  1.00 94.02           C  
ATOM    189  CG2 VAL A  23       8.552  -8.413   4.823  1.00 94.02           C  
ATOM    190  N   ARG A  24       9.920  -4.256   6.527  1.00 93.94           N  
ATOM    191  CA  ARG A  24      10.000  -3.211   7.543  1.00 93.94           C  
ATOM    192  C   ARG A  24       8.618  -2.650   7.860  1.00 93.94           C  
ATOM    193  CB  ARG A  24      10.930  -2.086   7.086  1.00 93.94           C  
ATOM    194  O   ARG A  24       7.904  -2.200   6.962  1.00 93.94           O  
ATOM    195  CG  ARG A  24      11.161  -1.012   8.136  1.00 93.94           C  
ATOM    196  CD  ARG A  24      12.076   0.092   7.624  1.00 93.94           C  
ATOM    197  NE  ARG A  24      13.427  -0.402   7.374  1.00 93.94           N  
ATOM    198  NH1 ARG A  24      14.234   1.608   6.568  1.00 93.94           N  
ATOM    199  NH2 ARG A  24      15.612  -0.220   6.690  1.00 93.94           N  
ATOM    200  CZ  ARG A  24      14.421   0.330   6.878  1.00 93.94           C  
ATOM    201  N   VAL A  25       8.202  -2.718   9.125  1.00 92.23           N  
ATOM    202  CA  VAL A  25       6.917  -2.197   9.579  1.00 92.23           C  
ATOM    203  C   VAL A  25       7.141  -1.005  10.506  1.00 92.23           C  
ATOM    204  CB  VAL A  25       6.086  -3.284  10.299  1.00 92.23           C  
ATOM    205  O   VAL A  25       7.767  -1.139  11.560  1.00 92.23           O  
ATOM    206  CG1 VAL A  25       4.721  -2.736  10.709  1.00 92.23           C  
ATOM    207  CG2 VAL A  25       5.926  -4.512   9.405  1.00 92.23           C  
ATOM    208  N   THR A  26       6.714   0.176  10.059  1.00 90.78           N  
ATOM    209  CA  THR A  26       6.759   1.377  10.886  1.00 90.78           C  
ATOM    210  C   THR A  26       5.354   1.793  11.313  1.00 90.78           C  
ATOM    211  CB  THR A  26       7.438   2.542  10.142  1.00 90.78           C  
ATOM    212  O   THR A  26       4.499   2.069  10.469  1.00 90.78           O  
ATOM    213  CG2 THR A  26       7.607   3.753  11.054  1.00 90.78           C  
ATOM    214  OG1 THR A  26       8.728   2.121   9.681  1.00 90.78           O  
ATOM    215  N   ALA A  27       5.084   1.711  12.586  1.00 88.74           N  
ATOM    216  CA  ALA A  27       3.782   2.050  13.157  1.00 88.74           C  
ATOM    217  C   ALA A  27       3.940   2.759  14.499  1.00 88.74           C  
ATOM    218  CB  ALA A  27       2.930   0.794  13.320  1.00 88.74           C  
ATOM    219  O   ALA A  27       4.754   2.353  15.331  1.00 88.74           O  
ATOM    220  N   GLY A  28       3.175   3.905  14.731  1.00 83.09           N  
ATOM    221  CA  GLY A  28       3.174   4.601  16.008  1.00 83.09           C  
ATOM    222  C   GLY A  28       4.543   5.117  16.407  1.00 83.09           C  
ATOM    223  O   GLY A  28       4.888   5.127  17.590  1.00 83.09           O  
ATOM    224  N   GLY A  29       5.449   5.327  15.391  1.00 82.95           N  
ATOM    225  CA  GLY A  29       6.786   5.834  15.654  1.00 82.95           C  
ATOM    226  C   GLY A  29       7.813   4.735  15.852  1.00 82.95           C  
ATOM    227  O   GLY A  29       8.999   5.013  16.042  1.00 82.95           O  
ATOM    228  N   GLU A  30       7.366   3.542  15.908  1.00 89.34           N  
ATOM    229  CA  GLU A  30       8.264   2.403  16.069  1.00 89.34           C  
ATOM    230  C   GLU A  30       8.480   1.679  14.744  1.00 89.34           C  
ATOM    231  CB  GLU A  30       7.715   1.430  17.117  1.00 89.34           C  
ATOM    232  O   GLU A  30       7.551   1.543  13.945  1.00 89.34           O  
ATOM    233  CG  GLU A  30       7.663   2.007  18.524  1.00 89.34           C  
ATOM    234  CD  GLU A  30       7.158   1.015  19.560  1.00 89.34           C  
ATOM    235  OE1 GLU A  30       7.300   1.282  20.775  1.00 89.34           O  
ATOM    236  OE2 GLU A  30       6.615  -0.036  19.153  1.00 89.34           O  
ATOM    237  N   THR A  31       9.804   1.329  14.573  1.00 91.87           N  
ATOM    238  CA  THR A  31      10.161   0.584  13.371  1.00 91.87           C  
ATOM    239  C   THR A  31      10.670  -0.809  13.730  1.00 91.87           C  
ATOM    240  CB  THR A  31      11.229   1.328  12.548  1.00 91.87           C  
ATOM    241  O   THR A  31      11.549  -0.954  14.582  1.00 91.87           O  
ATOM    242  CG2 THR A  31      11.601   0.544  11.294  1.00 91.87           C  
ATOM    243  OG1 THR A  31      10.721   2.611  12.164  1.00 91.87           O  
ATOM    244  N   ARG A  32      10.001  -1.836  13.103  1.00 93.89           N  
ATOM    245  CA  ARG A  32      10.460  -3.213  13.252  1.00 93.89           C  
ATOM    246  C   ARG A  32      10.842  -3.812  11.902  1.00 93.89           C  
ATOM    247  CB  ARG A  32       9.382  -4.070  13.919  1.00 93.89           C  
ATOM    248  O   ARG A  32      10.184  -3.551  10.893  1.00 93.89           O  
ATOM    249  CG  ARG A  32       8.992  -3.596  15.310  1.00 93.89           C  
ATOM    250  CD  ARG A  32       7.791  -4.360  15.850  1.00 93.89           C  
ATOM    251  NE  ARG A  32       7.261  -3.744  17.063  1.00 93.89           N  
ATOM    252  NH1 ARG A  32       5.508  -5.231  17.301  1.00 93.89           N  
ATOM    253  NH2 ARG A  32       5.793  -3.535  18.817  1.00 93.89           N  
ATOM    254  CZ  ARG A  32       6.189  -4.171  17.724  1.00 93.89           C  
ATOM    255  N   GLU A  33      11.841  -4.605  11.916  1.00 95.59           N  
ATOM    256  CA  GLU A  33      12.321  -5.234  10.689  1.00 95.59           C  
ATOM    257  C   GLU A  33      12.323  -6.755  10.813  1.00 95.59           C  
ATOM    258  CB  GLU A  33      13.725  -4.733  10.341  1.00 95.59           C  
ATOM    259  O   GLU A  33      12.709  -7.299  11.849  1.00 95.59           O  
ATOM    260  CG  GLU A  33      13.776  -3.260   9.963  1.00 95.59           C  
ATOM    261  CD  GLU A  33      15.151  -2.807   9.498  1.00 95.59           C  
ATOM    262  OE1 GLU A  33      15.328  -1.601   9.213  1.00 95.59           O  
ATOM    263  OE2 GLU A  33      16.058  -3.665   9.419  1.00 95.59           O  
ATOM    264  N   TYR A  34      11.843  -7.381   9.683  1.00 95.09           N  
ATOM    265  CA  TYR A  34      11.756  -8.836   9.666  1.00 95.09           C  
ATOM    266  C   TYR A  34      12.277  -9.399   8.349  1.00 95.09           C  
ATOM    267  CB  TYR A  34      10.311  -9.292   9.894  1.00 95.09           C  
ATOM    268  O   TYR A  34      12.261  -8.713   7.324  1.00 95.09           O  
ATOM    269  CG  TYR A  34       9.681  -8.713  11.138  1.00 95.09           C  
ATOM    270  CD1 TYR A  34       9.742  -9.391  12.353  1.00 95.09           C  
ATOM    271  CD2 TYR A  34       9.024  -7.488  11.100  1.00 95.09           C  
ATOM    272  CE1 TYR A  34       9.161  -8.863  13.501  1.00 95.09           C  
ATOM    273  CE2 TYR A  34       8.439  -6.950  12.242  1.00 95.09           C  
ATOM    274  OH  TYR A  34       7.937  -7.116  14.570  1.00 95.09           O  
ATOM    275  CZ  TYR A  34       8.514  -7.644  13.436  1.00 95.09           C  
ATOM    276  N   THR A  35      12.846 -10.655   8.510  1.00 95.33           N  
ATOM    277  CA  THR A  35      13.133 -11.414   7.298  1.00 95.33           C  
ATOM    278  C   THR A  35      12.061 -12.472   7.055  1.00 95.33           C  
ATOM    279  CB  THR A  35      14.516 -12.088   7.375  1.00 95.33           C  
ATOM    280  O   THR A  35      11.759 -13.272   7.944  1.00 95.33           O  
ATOM    281  CG2 THR A  35      14.817 -12.872   6.102  1.00 95.33           C  
ATOM    282  OG1 THR A  35      15.522 -11.083   7.553  1.00 95.33           O  
ATOM    283  N   VAL A  36      11.392 -12.437   5.849  1.00 94.53           N  
ATOM    284  CA  VAL A  36      10.369 -13.412   5.483  1.00 94.53           C  
ATOM    285  C   VAL A  36      10.898 -14.329   4.383  1.00 94.53           C  
ATOM    286  CB  VAL A  36       9.067 -12.721   5.021  1.00 94.53           C  
ATOM    287  O   VAL A  36      11.181 -13.876   3.271  1.00 94.53           O  
ATOM    288  CG1 VAL A  36       7.967 -13.752   4.774  1.00 94.53           C  
ATOM    289  CG2 VAL A  36       8.615 -11.689   6.053  1.00 94.53           C  
ATOM    290  N   ASN A  37      11.073 -15.624   4.703  1.00 95.31           N  
ATOM    291  CA  ASN A  37      11.562 -16.609   3.744  1.00 95.31           C  
ATOM    292  C   ASN A  37      10.495 -16.965   2.713  1.00 95.31           C  
ATOM    293  CB  ASN A  37      12.042 -17.869   4.468  1.00 95.31           C  
ATOM    294  O   ASN A  37       9.302 -16.779   2.957  1.00 95.31           O  
ATOM    295  CG  ASN A  37      13.231 -17.606   5.371  1.00 95.31           C  
ATOM    296  ND2 ASN A  37      13.188 -18.151   6.581  1.00 95.31           N  
ATOM    297  OD1 ASN A  37      14.180 -16.918   4.985  1.00 95.31           O  
ATOM    298  N   PRO A  38      10.995 -17.403   1.544  1.00 94.33           N  
ATOM    299  CA  PRO A  38      10.045 -17.847   0.521  1.00 94.33           C  
ATOM    300  C   PRO A  38       9.045 -18.872   1.050  1.00 94.33           C  
ATOM    301  CB  PRO A  38      10.946 -18.466  -0.551  1.00 94.33           C  
ATOM    302  O   PRO A  38       9.431 -19.816   1.745  1.00 94.33           O  
ATOM    303  CG  PRO A  38      12.266 -17.785  -0.381  1.00 94.33           C  
ATOM    304  CD  PRO A  38      12.480 -17.519   1.081  1.00 94.33           C  
ATOM    305  N   GLY A  39       7.733 -18.652   0.771  1.00 92.78           N  
ATOM    306  CA  GLY A  39       6.697 -19.607   1.131  1.00 92.78           C  
ATOM    307  C   GLY A  39       6.229 -19.466   2.567  1.00 92.78           C  
ATOM    308  O   GLY A  39       5.443 -20.282   3.053  1.00 92.78           O  
ATOM    309  N   THR A  40       6.803 -18.421   3.281  1.00 94.65           N  
ATOM    310  CA  THR A  40       6.424 -18.233   4.677  1.00 94.65           C  
ATOM    311  C   THR A  40       5.618 -16.950   4.850  1.00 94.65           C  
ATOM    312  CB  THR A  40       7.663 -18.192   5.591  1.00 94.65           C  
ATOM    313  O   THR A  40       5.485 -16.162   3.912  1.00 94.65           O  
ATOM    314  CG2 THR A  40       8.505 -19.454   5.434  1.00 94.65           C  
ATOM    315  OG1 THR A  40       8.462 -17.052   5.253  1.00 94.65           O  
ATOM    316  N   GLU A  41       5.050 -16.840   6.025  1.00 93.24           N  
ATOM    317  CA  GLU A  41       4.211 -15.685   6.329  1.00 93.24           C  
ATOM    318  C   GLU A  41       4.651 -15.008   7.623  1.00 93.24           C  
ATOM    319  CB  GLU A  41       2.740 -16.100   6.426  1.00 93.24           C  
ATOM    320  O   GLU A  41       4.978 -15.682   8.603  1.00 93.24           O  
ATOM    321  CG  GLU A  41       1.795 -14.947   6.733  1.00 93.24           C  
ATOM    322  CD  GLU A  41       0.343 -15.378   6.856  1.00 93.24           C  
ATOM    323  OE1 GLU A  41      -0.148 -15.540   7.996  1.00 93.24           O  
ATOM    324  OE2 GLU A  41      -0.310 -15.557   5.803  1.00 93.24           O  
ATOM    325  N   LEU A  42       4.775 -13.657   7.556  1.00 94.46           N  
ATOM    326  CA  LEU A  42       5.043 -12.841   8.735  1.00 94.46           C  
ATOM    327  C   LEU A  42       3.750 -12.263   9.301  1.00 94.46           C  
ATOM    328  CB  LEU A  42       6.014 -11.708   8.392  1.00 94.46           C  
ATOM    329  O   LEU A  42       2.900 -11.779   8.551  1.00 94.46           O  
ATOM    330  CG  LEU A  42       6.233 -10.652   9.476  1.00 94.46           C  
ATOM    331  CD1 LEU A  42       7.046 -11.234  10.628  1.00 94.46           C  
ATOM    332  CD2 LEU A  42       6.924  -9.423   8.894  1.00 94.46           C  
ATOM    333  N   GLU A  43       3.646 -12.351  10.598  1.00 92.95           N  
ATOM    334  CA  GLU A  43       2.515 -11.738  11.289  1.00 92.95           C  
ATOM    335  C   GLU A  43       2.987 -10.795  12.391  1.00 92.95           C  
ATOM    336  CB  GLU A  43       1.596 -12.814  11.875  1.00 92.95           C  
ATOM    337  O   GLU A  43       3.687 -11.213  13.316  1.00 92.95           O  
ATOM    338  CG  GLU A  43       0.309 -12.264  12.473  1.00 92.95           C  
ATOM    339  CD  GLU A  43      -0.632 -13.349  12.970  1.00 92.95           C  
ATOM    340  OE1 GLU A  43      -0.940 -13.375  14.184  1.00 92.95           O  
ATOM    341  OE2 GLU A  43      -1.065 -14.179  12.141  1.00 92.95           O  
ATOM    342  N   VAL A  44       2.596  -9.463  12.221  1.00 91.99           N  
ATOM    343  CA  VAL A  44       2.981  -8.461  13.210  1.00 91.99           C  
ATOM    344  C   VAL A  44       1.731  -7.846  13.835  1.00 91.99           C  
ATOM    345  CB  VAL A  44       3.864  -7.358  12.587  1.00 91.99           C  
ATOM    346  O   VAL A  44       0.836  -7.385  13.123  1.00 91.99           O  
ATOM    347  CG1 VAL A  44       4.280  -6.337  13.645  1.00 91.99           C  
ATOM    348  CG2 VAL A  44       5.094  -7.972  11.920  1.00 91.99           C  
ATOM    349  N   GLU A  45       1.701  -7.872  15.079  1.00 90.19           N  
ATOM    350  CA  GLU A  45       0.581  -7.273  15.798  1.00 90.19           C  
ATOM    351  C   GLU A  45       0.785  -5.772  15.986  1.00 90.19           C  
ATOM    352  CB  GLU A  45       0.389  -7.952  17.157  1.00 90.19           C  
ATOM    353  O   GLU A  45       1.872  -5.331  16.364  1.00 90.19           O  
ATOM    354  CG  GLU A  45      -0.076  -9.398  17.062  1.00 90.19           C  
ATOM    355  CD  GLU A  45      -0.410 -10.010  18.412  1.00 90.19           C  
ATOM    356  OE1 GLU A  45      -1.576 -10.416  18.623  1.00 90.19           O  
ATOM    357  OE2 GLU A  45       0.500 -10.084  19.267  1.00 90.19           O  
ATOM    358  N   LEU A  46      -0.359  -5.048  15.600  1.00 87.89           N  
ATOM    359  CA  LEU A  46      -0.320  -3.600  15.781  1.00 87.89           C  
ATOM    360  C   LEU A  46      -1.354  -3.153  16.808  1.00 87.89           C  
ATOM    361  CB  LEU A  46      -0.564  -2.887  14.449  1.00 87.89           C  
ATOM    362  O   LEU A  46      -2.407  -3.779  16.948  1.00 87.89           O  
ATOM    363  CG  LEU A  46       0.420  -3.200  13.321  1.00 87.89           C  
ATOM    364  CD1 LEU A  46      -0.023  -2.524  12.028  1.00 87.89           C  
ATOM    365  CD2 LEU A  46       1.830  -2.761  13.704  1.00 87.89           C  
ATOM    366  N   SER A  47      -0.910  -2.222  17.621  1.00 88.34           N  
ATOM    367  CA  SER A  47      -1.916  -1.599  18.475  1.00 88.34           C  
ATOM    368  C   SER A  47      -2.911  -0.785  17.655  1.00 88.34           C  
ATOM    369  CB  SER A  47      -1.251  -0.703  19.521  1.00 88.34           C  
ATOM    370  O   SER A  47      -2.635  -0.432  16.506  1.00 88.34           O  
ATOM    371  OG  SER A  47      -0.713   0.461  18.917  1.00 88.34           O  
ATOM    372  N   PRO A  48      -4.112  -0.529  18.199  1.00 81.31           N  
ATOM    373  CA  PRO A  48      -5.116   0.264  17.486  1.00 81.31           C  
ATOM    374  C   PRO A  48      -4.566   1.596  16.980  1.00 81.31           C  
ATOM    375  CB  PRO A  48      -6.203   0.487  18.541  1.00 81.31           C  
ATOM    376  O   PRO A  48      -4.917   2.035  15.882  1.00 81.31           O  
ATOM    377  CG  PRO A  48      -6.090  -0.686  19.459  1.00 81.31           C  
ATOM    378  CD  PRO A  48      -4.641  -1.061  19.579  1.00 81.31           C  
ATOM    379  N   GLU A  49      -3.753   2.138  17.779  1.00 80.39           N  
ATOM    380  CA  GLU A  49      -3.147   3.403  17.374  1.00 80.39           C  
ATOM    381  C   GLU A  49      -2.194   3.205  16.198  1.00 80.39           C  
ATOM    382  CB  GLU A  49      -2.405   4.045  18.549  1.00 80.39           C  
ATOM    383  O   GLU A  49      -2.154   4.027  15.280  1.00 80.39           O  
ATOM    384  CG  GLU A  49      -3.321   4.523  19.666  1.00 80.39           C  
ATOM    385  CD  GLU A  49      -2.571   5.152  20.829  1.00 80.39           C  
ATOM    386  OE1 GLU A  49      -3.223   5.701  21.746  1.00 80.39           O  
ATOM    387  OE2 GLU A  49      -1.321   5.095  20.824  1.00 80.39           O  
ATOM    388  N   GLN A  50      -1.487   2.076  16.219  1.00 84.92           N  
ATOM    389  CA  GLN A  50      -0.518   1.757  15.176  1.00 84.92           C  
ATOM    390  C   GLN A  50      -1.216   1.361  13.879  1.00 84.92           C  
ATOM    391  CB  GLN A  50       0.414   0.635  15.635  1.00 84.92           C  
ATOM    392  O   GLN A  50      -0.746   1.692  12.788  1.00 84.92           O  
ATOM    393  CG  GLN A  50       1.389   1.052  16.728  1.00 84.92           C  
ATOM    394  CD  GLN A  50       2.208  -0.109  17.259  1.00 84.92           C  
ATOM    395  NE2 GLN A  50       3.469   0.154  17.584  1.00 84.92           N  
ATOM    396  OE1 GLN A  50       1.711  -1.233  17.378  1.00 84.92           O  
ATOM    397  N   GLN A  51      -2.288   0.839  13.988  1.00 78.93           N  
ATOM    398  CA  GLN A  51      -3.047   0.313  12.858  1.00 78.93           C  
ATOM    399  C   GLN A  51      -3.528   1.439  11.947  1.00 78.93           C  
ATOM    400  CB  GLN A  51      -4.238  -0.511  13.347  1.00 78.93           C  
ATOM    401  O   GLN A  51      -3.667   1.250  10.737  1.00 78.93           O  
ATOM    402  CG  GLN A  51      -5.062  -1.129  12.225  1.00 78.93           C  
ATOM    403  CD  GLN A  51      -6.271  -1.891  12.735  1.00 78.93           C  
ATOM    404  NE2 GLN A  51      -6.992  -2.537  11.825  1.00 78.93           N  
ATOM    405  OE1 GLN A  51      -6.554  -1.900  13.937  1.00 78.93           O  
ATOM    406  N   ASN A  52      -3.753   2.514  12.539  1.00 76.92           N  
ATOM    407  CA  ASN A  52      -4.304   3.630  11.777  1.00 76.92           C  
ATOM    408  C   ASN A  52      -3.204   4.451  11.111  1.00 76.92           C  
ATOM    409  CB  ASN A  52      -5.161   4.522  12.677  1.00 76.92           C  
ATOM    410  O   ASN A  52      -3.482   5.282  10.244  1.00 76.92           O  
ATOM    411  CG  ASN A  52      -6.438   3.841  13.129  1.00 76.92           C  
ATOM    412  ND2 ASN A  52      -6.851   4.113  14.362  1.00 76.92           N  
ATOM    413  OD1 ASN A  52      -7.048   3.076  12.378  1.00 76.92           O  
ATOM    414  N   ASN A  53      -1.940   4.063  11.481  1.00 83.12           N  
ATOM    415  CA  ASN A  53      -0.771   4.761  10.955  1.00 83.12           C  
ATOM    416  C   ASN A  53       0.429   3.828  10.828  1.00 83.12           C  
ATOM    417  CB  ASN A  53      -0.421   5.961  11.838  1.00 83.12           C  
ATOM    418  O   ASN A  53       1.242   3.727  11.749  1.00 83.12           O  
ATOM    419  CG  ASN A  53      -1.501   7.025  11.833  1.00 83.12           C  
ATOM    420  ND2 ASN A  53      -1.803   7.569  13.006  1.00 83.12           N  
ATOM    421  OD1 ASN A  53      -2.059   7.355  10.784  1.00 83.12           O  
ATOM    422  N   ALA A  54       0.446   3.148   9.726  1.00 87.35           N  
ATOM    423  CA  ALA A  54       1.528   2.181   9.554  1.00 87.35           C  
ATOM    424  C   ALA A  54       2.064   2.206   8.125  1.00 87.35           C  
ATOM    425  CB  ALA A  54       1.049   0.777   9.915  1.00 87.35           C  
ATOM    426  O   ALA A  54       1.342   2.563   7.191  1.00 87.35           O  
ATOM    427  N   VAL A  55       3.304   1.999   8.044  1.00 89.24           N  
ATOM    428  CA  VAL A  55       3.931   1.820   6.739  1.00 89.24           C  
ATOM    429  C   VAL A  55       4.684   0.492   6.705  1.00 89.24           C  
ATOM    430  CB  VAL A  55       4.891   2.985   6.405  1.00 89.24           C  
ATOM    431  O   VAL A  55       5.437   0.174   7.628  1.00 89.24           O  
ATOM    432  CG1 VAL A  55       6.022   3.063   7.429  1.00 89.24           C  
ATOM    433  CG2 VAL A  55       5.453   2.824   4.994  1.00 89.24           C  
ATOM    434  N   VAL A  56       4.378  -0.299   5.683  1.00 91.03           N  
ATOM    435  CA  VAL A  56       5.033  -1.588   5.488  1.00 91.03           C  
ATOM    436  C   VAL A  56       5.877  -1.551   4.216  1.00 91.03           C  
ATOM    437  CB  VAL A  56       4.007  -2.741   5.414  1.00 91.03           C  
ATOM    438  O   VAL A  56       5.359  -1.292   3.127  1.00 91.03           O  
ATOM    439  CG1 VAL A  56       4.715  -4.086   5.271  1.00 91.03           C  
ATOM    440  CG2 VAL A  56       3.108  -2.734   6.649  1.00 91.03           C  
ATOM    441  N   VAL A  57       7.147  -1.758   4.389  1.00 92.23           N  
ATOM    442  CA  VAL A  57       8.069  -1.805   3.259  1.00 92.23           C  
ATOM    443  C   VAL A  57       8.566  -3.234   3.056  1.00 92.23           C  
ATOM    444  CB  VAL A  57       9.266  -0.848   3.463  1.00 92.23           C  
ATOM    445  O   VAL A  57       9.161  -3.825   3.960  1.00 92.23           O  
ATOM    446  CG1 VAL A  57      10.200  -0.887   2.254  1.00 92.23           C  
ATOM    447  CG2 VAL A  57       8.773   0.575   3.716  1.00 92.23           C  
ATOM    448  N   VAL A  58       8.289  -3.800   1.877  1.00 92.16           N  
ATOM    449  CA  VAL A  58       8.758  -5.137   1.528  1.00 92.16           C  
ATOM    450  C   VAL A  58       9.860  -5.040   0.475  1.00 92.16           C  
ATOM    451  CB  VAL A  58       7.604  -6.025   1.011  1.00 92.16           C  
ATOM    452  O   VAL A  58       9.651  -4.476  -0.601  1.00 92.16           O  
ATOM    453  CG1 VAL A  58       8.097  -7.445   0.734  1.00 92.16           C  
ATOM    454  CG2 VAL A  58       6.453  -6.043   2.016  1.00 92.16           C  
ATOM    455  N   HIS A  59      10.991  -5.567   0.871  1.00 91.88           N  
ATOM    456  CA  HIS A  59      12.164  -5.571   0.004  1.00 91.88           C  
ATOM    457  C   HIS A  59      12.575  -6.993  -0.361  1.00 91.88           C  
ATOM    458  CB  HIS A  59      13.329  -4.844   0.677  1.00 91.88           C  
ATOM    459  O   HIS A  59      13.021  -7.755   0.500  1.00 91.88           O  
ATOM    460  CG  HIS A  59      14.557  -4.763  -0.173  1.00 91.88           C  
ATOM    461  CD2 HIS A  59      14.705  -4.577  -1.506  1.00 91.88           C  
ATOM    462  ND1 HIS A  59      15.829  -4.883   0.343  1.00 91.88           N  
ATOM    463  CE1 HIS A  59      16.709  -4.773  -0.638  1.00 91.88           C  
ATOM    464  NE2 HIS A  59      16.053  -4.587  -1.770  1.00 91.88           N  
ATOM    465  N   CYS A  60      12.366  -7.452  -1.637  1.00 89.18           N  
ATOM    466  CA  CYS A  60      12.790  -8.753  -2.141  1.00 89.18           C  
ATOM    467  C   CYS A  60      13.845  -8.599  -3.231  1.00 89.18           C  
ATOM    468  CB  CYS A  60      11.594  -9.533  -2.684  1.00 89.18           C  
ATOM    469  O   CYS A  60      13.529  -8.208  -4.356  1.00 89.18           O  
ATOM    470  SG  CYS A  60      10.227  -9.680  -1.512  1.00 89.18           S  
ATOM    471  N   GLY A  61      15.164  -8.780  -2.968  1.00 83.89           N  
ATOM    472  CA  GLY A  61      16.202  -8.480  -3.941  1.00 83.89           C  
ATOM    473  C   GLY A  61      16.386  -6.993  -4.179  1.00 83.89           C  
ATOM    474  O   GLY A  61      16.643  -6.237  -3.240  1.00 83.89           O  
ATOM    475  N   ASN A  62      16.159  -6.498  -5.511  1.00 81.65           N  
ATOM    476  CA  ASN A  62      16.340  -5.090  -5.848  1.00 81.65           C  
ATOM    477  C   ASN A  62      15.006  -4.352  -5.907  1.00 81.65           C  
ATOM    478  CB  ASN A  62      17.085  -4.947  -7.177  1.00 81.65           C  
ATOM    479  O   ASN A  62      14.944  -3.207  -6.359  1.00 81.65           O  
ATOM    480  CG  ASN A  62      18.535  -5.380  -7.083  1.00 81.65           C  
ATOM    481  ND2 ASN A  62      19.076  -5.884  -8.186  1.00 81.65           N  
ATOM    482  OD1 ASN A  62      19.164  -5.262  -6.028  1.00 81.65           O  
ATOM    483  N   GLU A  63      13.942  -5.057  -5.367  1.00 84.15           N  
ATOM    484  CA  GLU A  63      12.618  -4.474  -5.562  1.00 84.15           C  
ATOM    485  C   GLU A  63      11.991  -4.071  -4.231  1.00 84.15           C  
ATOM    486  CB  GLU A  63      11.702  -5.454  -6.300  1.00 84.15           C  
ATOM    487  O   GLU A  63      12.070  -4.815  -3.251  1.00 84.15           O  
ATOM    488  CG  GLU A  63      12.191  -5.824  -7.693  1.00 84.15           C  
ATOM    489  CD  GLU A  63      11.244  -6.754  -8.434  1.00 84.15           C  
ATOM    490  OE1 GLU A  63      11.180  -6.686  -9.682  1.00 84.15           O  
ATOM    491  OE2 GLU A  63      10.561  -7.558  -7.760  1.00 84.15           O  
ATOM    492  N   TYR A  64      11.450  -2.809  -4.237  1.00 84.18           N  
ATOM    493  CA  TYR A  64      10.777  -2.307  -3.043  1.00 84.18           C  
ATOM    494  C   TYR A  64       9.279  -2.166  -3.281  1.00 84.18           C  
ATOM    495  CB  TYR A  64      11.368  -0.959  -2.619  1.00 84.18           C  
ATOM    496  O   TYR A  64       8.855  -1.621  -4.303  1.00 84.18           O  
ATOM    497  CG  TYR A  64      12.783  -1.053  -2.102  1.00 84.18           C  
ATOM    498  CD1 TYR A  64      13.040  -1.230  -0.745  1.00 84.18           C  
ATOM    499  CD2 TYR A  64      13.867  -0.963  -2.970  1.00 84.18           C  
ATOM    500  CE1 TYR A  64      14.342  -1.314  -0.263  1.00 84.18           C  
ATOM    501  CE2 TYR A  64      15.173  -1.046  -2.500  1.00 84.18           C  
ATOM    502  OH  TYR A  64      16.692  -1.305  -0.676  1.00 84.18           O  
ATOM    503  CZ  TYR A  64      15.400  -1.222  -1.147  1.00 84.18           C  
ATOM    504  N   TYR A  65       8.539  -2.670  -2.378  1.00 84.56           N  
ATOM    505  CA  TYR A  65       7.093  -2.478  -2.348  1.00 84.56           C  
ATOM    506  C   TYR A  65       6.663  -1.771  -1.068  1.00 84.56           C  
ATOM    507  CB  TYR A  65       6.370  -3.823  -2.469  1.00 84.56           C  
ATOM    508  O   TYR A  65       6.901  -2.269   0.034  1.00 84.56           O  
ATOM    509  CG  TYR A  65       6.841  -4.663  -3.631  1.00 84.56           C  
ATOM    510  CD1 TYR A  65       6.271  -4.523  -4.894  1.00 84.56           C  
ATOM    511  CD2 TYR A  65       7.856  -5.600  -3.468  1.00 84.56           C  
ATOM    512  CE1 TYR A  65       6.701  -5.296  -5.967  1.00 84.56           C  
ATOM    513  CE2 TYR A  65       8.294  -6.379  -4.534  1.00 84.56           C  
ATOM    514  OH  TYR A  65       8.141  -6.988  -6.837  1.00 84.56           O  
ATOM    515  CZ  TYR A  65       7.711  -6.220  -5.778  1.00 84.56           C  
ATOM    516  N   VAL A  66       6.031  -0.654  -1.247  1.00 86.28           N  
ATOM    517  CA  VAL A  66       5.711   0.147  -0.070  1.00 86.28           C  
ATOM    518  C   VAL A  66       4.195   0.247   0.091  1.00 86.28           C  
ATOM    519  CB  VAL A  66       6.331   1.560  -0.159  1.00 86.28           C  
ATOM    520  O   VAL A  66       3.486   0.601  -0.853  1.00 86.28           O  
ATOM    521  CG1 VAL A  66       5.999   2.375   1.089  1.00 86.28           C  
ATOM    522  CG2 VAL A  66       7.843   1.466  -0.354  1.00 86.28           C  
ATOM    523  N   PHE A  67       3.679  -0.037   1.294  1.00 85.45           N  
ATOM    524  CA  PHE A  67       2.267   0.053   1.645  1.00 85.45           C  
ATOM    525  C   PHE A  67       2.059   1.014   2.810  1.00 85.45           C  
ATOM    526  CB  PHE A  67       1.711  -1.330   1.999  1.00 85.45           C  
ATOM    527  O   PHE A  67       2.600   0.805   3.898  1.00 85.45           O  
ATOM    528  CG  PHE A  67       1.874  -2.348   0.904  1.00 85.45           C  
ATOM    529  CD1 PHE A  67       0.873  -2.542  -0.040  1.00 85.45           C  
ATOM    530  CD2 PHE A  67       3.031  -3.113   0.817  1.00 85.45           C  
ATOM    531  CE1 PHE A  67       1.021  -3.484  -1.055  1.00 85.45           C  
ATOM    532  CE2 PHE A  67       3.186  -4.056  -0.195  1.00 85.45           C  
ATOM    533  CZ  PHE A  67       2.180  -4.241  -1.129  1.00 85.45           C  
ATOM    534  N   ILE A  68       1.251   1.955   2.529  1.00 81.74           N  
ATOM    535  CA  ILE A  68       1.062   2.982   3.548  1.00 81.74           C  
ATOM    536  C   ILE A  68      -0.401   3.013   3.984  1.00 81.74           C  
ATOM    537  CB  ILE A  68       1.498   4.373   3.035  1.00 81.74           C  
ATOM    538  O   ILE A  68      -1.303   3.108   3.148  1.00 81.74           O  
ATOM    539  CG1 ILE A  68       2.985   4.363   2.664  1.00 81.74           C  
ATOM    540  CG2 ILE A  68       1.202   5.451   4.082  1.00 81.74           C  
ATOM    541  CD1 ILE A  68       3.458   5.632   1.967  1.00 81.74           C  
ATOM    542  N   LEU A  69      -0.585   2.837   5.287  1.00 82.97           N  
ATOM    543  CA  LEU A  69      -1.866   3.111   5.929  1.00 82.97           C  
ATOM    544  C   LEU A  69      -1.766   4.325   6.846  1.00 82.97           C  
ATOM    545  CB  LEU A  69      -2.336   1.892   6.727  1.00 82.97           C  
ATOM    546  O   LEU A  69      -1.016   4.309   7.825  1.00 82.97           O  
ATOM    547  CG  LEU A  69      -3.709   2.006   7.393  1.00 82.97           C  
ATOM    548  CD1 LEU A  69      -4.811   1.999   6.340  1.00 82.97           C  
ATOM    549  CD2 LEU A  69      -3.912   0.875   8.396  1.00 82.97           C  
ATOM    550  N   ALA A  70      -2.483   5.359   6.425  1.00 82.64           N  
ATOM    551  CA  ALA A  70      -2.397   6.578   7.226  1.00 82.64           C  
ATOM    552  C   ALA A  70      -3.772   7.218   7.398  1.00 82.64           C  
ATOM    553  CB  ALA A  70      -1.429   7.569   6.585  1.00 82.64           C  
ATOM    554  O   ALA A  70      -4.600   7.180   6.486  1.00 82.64           O  
ATOM    555  N   THR A  71      -4.137   7.650   8.570  1.00 80.36           N  
ATOM    556  CA  THR A  71      -5.371   8.388   8.817  1.00 80.36           C  
ATOM    557  C   THR A  71      -5.134   9.892   8.707  1.00 80.36           C  
ATOM    558  CB  THR A  71      -5.953   8.057  10.204  1.00 80.36           C  
ATOM    559  O   THR A  71      -6.078  10.663   8.528  1.00 80.36           O  
ATOM    560  CG2 THR A  71      -6.398   6.601  10.280  1.00 80.36           C  
ATOM    561  OG1 THR A  71      -4.953   8.292  11.203  1.00 80.36           O  
ATOM    562  N   ASP A  72      -3.919  10.318   8.787  1.00 83.13           N  
ATOM    563  CA  ASP A  72      -3.522  11.723   8.760  1.00 83.13           C  
ATOM    564  C   ASP A  72      -2.736  12.047   7.491  1.00 83.13           C  
ATOM    565  CB  ASP A  72      -2.690  12.069   9.997  1.00 83.13           C  
ATOM    566  O   ASP A  72      -1.802  11.328   7.132  1.00 83.13           O  
ATOM    567  CG  ASP A  72      -2.279  13.530  10.045  1.00 83.13           C  
ATOM    568  OD1 ASP A  72      -1.135  13.855   9.660  1.00 83.13           O  
ATOM    569  OD2 ASP A  72      -3.105  14.363  10.475  1.00 83.13           O  
ATOM    570  N   GLU A  73      -3.144  13.178   6.829  1.00 83.95           N  
ATOM    571  CA  GLU A  73      -2.496  13.581   5.585  1.00 83.95           C  
ATOM    572  C   GLU A  73      -1.027  13.925   5.813  1.00 83.95           C  
ATOM    573  CB  GLU A  73      -3.225  14.775   4.961  1.00 83.95           C  
ATOM    574  O   GLU A  73      -0.177  13.627   4.973  1.00 83.95           O  
ATOM    575  CG  GLU A  73      -4.592  14.429   4.388  1.00 83.95           C  
ATOM    576  CD  GLU A  73      -5.078  15.429   3.351  1.00 83.95           C  
ATOM    577  OE1 GLU A  73      -5.612  15.004   2.302  1.00 83.95           O  
ATOM    578  OE2 GLU A  73      -4.922  16.648   3.589  1.00 83.95           O  
ATOM    579  N   GLU A  74      -0.739  14.539   6.914  1.00 85.90           N  
ATOM    580  CA  GLU A  74       0.636  14.915   7.227  1.00 85.90           C  
ATOM    581  C   GLU A  74       1.525  13.683   7.372  1.00 85.90           C  
ATOM    582  CB  GLU A  74       0.687  15.754   8.506  1.00 85.90           C  
ATOM    583  O   GLU A  74       2.633  13.643   6.833  1.00 85.90           O  
ATOM    584  CG  GLU A  74       2.057  16.350   8.796  1.00 85.90           C  
ATOM    585  CD  GLU A  74       2.082  17.216  10.045  1.00 85.90           C  
ATOM    586  OE1 GLU A  74       2.782  16.857  11.019  1.00 85.90           O  
ATOM    587  OE2 GLU A  74       1.396  18.263  10.050  1.00 85.90           O  
ATOM    588  N   GLN A  75       1.062  12.668   8.027  1.00 81.40           N  
ATOM    589  CA  GLN A  75       1.808  11.426   8.203  1.00 81.40           C  
ATOM    590  C   GLN A  75       1.973  10.691   6.876  1.00 81.40           C  
ATOM    591  CB  GLN A  75       1.112  10.521   9.221  1.00 81.40           C  
ATOM    592  O   GLN A  75       3.037  10.134   6.597  1.00 81.40           O  
ATOM    593  CG  GLN A  75       1.962   9.344   9.680  1.00 81.40           C  
ATOM    594  CD  GLN A  75       3.191   9.776  10.457  1.00 81.40           C  
ATOM    595  NE2 GLN A  75       4.279   9.026  10.311  1.00 81.40           N  
ATOM    596  OE1 GLN A  75       3.164  10.775  11.182  1.00 81.40           O  
ATOM    597  N   ARG A  76       0.916  10.703   6.192  1.00 85.52           N  
ATOM    598  CA  ARG A  76       0.986  10.121   4.856  1.00 85.52           C  
ATOM    599  C   ARG A  76       2.135  10.725   4.055  1.00 85.52           C  
ATOM    600  CB  ARG A  76      -0.335  10.324   4.111  1.00 85.52           C  
ATOM    601  O   ARG A  76       2.904  10.001   3.420  1.00 85.52           O  
ATOM    602  CG  ARG A  76      -0.326   9.794   2.686  1.00 85.52           C  
ATOM    603  CD  ARG A  76      -1.424  10.427   1.842  1.00 85.52           C  
ATOM    604  NE  ARG A  76      -1.199  11.857   1.651  1.00 85.52           N  
ATOM    605  NH1 ARG A  76      -0.503  11.665  -0.543  1.00 85.52           N  
ATOM    606  NH2 ARG A  76      -0.597  13.725   0.458  1.00 85.52           N  
ATOM    607  CZ  ARG A  76      -0.767  12.412   0.522  1.00 85.52           C  
ATOM    608  N   LYS A  77       2.231  12.084   4.061  1.00 86.83           N  
ATOM    609  CA  LYS A  77       3.278  12.802   3.339  1.00 86.83           C  
ATOM    610  C   LYS A  77       4.665  12.372   3.810  1.00 86.83           C  
ATOM    611  CB  LYS A  77       3.111  14.312   3.511  1.00 86.83           C  
ATOM    612  O   LYS A  77       5.582  12.221   3.000  1.00 86.83           O  
ATOM    613  CG  LYS A  77       1.943  14.899   2.731  1.00 86.83           C  
ATOM    614  CD  LYS A  77       1.877  16.413   2.878  1.00 86.83           C  
ATOM    615  CE  LYS A  77       0.684  16.997   2.133  1.00 86.83           C  
ATOM    616  NZ  LYS A  77       0.586  18.476   2.315  1.00 86.83           N  
ATOM    617  N   GLU A  78       4.756  12.173   5.081  1.00 87.01           N  
ATOM    618  CA  GLU A  78       6.034  11.725   5.628  1.00 87.01           C  
ATOM    619  C   GLU A  78       6.394  10.332   5.121  1.00 87.01           C  
ATOM    620  CB  GLU A  78       5.997  11.735   7.158  1.00 87.01           C  
ATOM    621  O   GLU A  78       7.541  10.079   4.747  1.00 87.01           O  
ATOM    622  CG  GLU A  78       6.043  13.130   7.766  1.00 87.01           C  
ATOM    623  CD  GLU A  78       6.240  13.121   9.273  1.00 87.01           C  
ATOM    624  OE1 GLU A  78       7.295  13.597   9.751  1.00 87.01           O  
ATOM    625  OE2 GLU A  78       5.331  12.634   9.983  1.00 87.01           O  
ATOM    626  N   PHE A  79       5.393   9.443   5.134  1.00 86.42           N  
ATOM    627  CA  PHE A  79       5.624   8.077   4.677  1.00 86.42           C  
ATOM    628  C   PHE A  79       5.936   8.051   3.186  1.00 86.42           C  
ATOM    629  CB  PHE A  79       4.406   7.197   4.974  1.00 86.42           C  
ATOM    630  O   PHE A  79       6.773   7.266   2.735  1.00 86.42           O  
ATOM    631  CG  PHE A  79       4.225   6.883   6.435  1.00 86.42           C  
ATOM    632  CD1 PHE A  79       5.322   6.811   7.286  1.00 86.42           C  
ATOM    633  CD2 PHE A  79       2.958   6.660   6.958  1.00 86.42           C  
ATOM    634  CE1 PHE A  79       5.158   6.521   8.638  1.00 86.42           C  
ATOM    635  CE2 PHE A  79       2.786   6.370   8.308  1.00 86.42           C  
ATOM    636  CZ  PHE A  79       3.887   6.300   9.146  1.00 86.42           C  
ATOM    637  N   GLU A  80       5.275   8.877   2.477  1.00 85.70           N  
ATOM    638  CA  GLU A  80       5.486   8.941   1.034  1.00 85.70           C  
ATOM    639  C   GLU A  80       6.914   9.363   0.702  1.00 85.70           C  
ATOM    640  CB  GLU A  80       4.488   9.905   0.387  1.00 85.70           C  
ATOM    641  O   GLU A  80       7.466   8.953  -0.321  1.00 85.70           O  
ATOM    642  CG  GLU A  80       3.074   9.353   0.289  1.00 85.70           C  
ATOM    643  CD  GLU A  80       2.130  10.256  -0.489  1.00 85.70           C  
ATOM    644  OE1 GLU A  80       0.936   9.908  -0.631  1.00 85.70           O  
ATOM    645  OE2 GLU A  80       2.589  11.320  -0.963  1.00 85.70           O  
ATOM    646  N   LYS A  81       7.468  10.206   1.493  1.00 86.68           N  
ATOM    647  CA  LYS A  81       8.858  10.604   1.289  1.00 86.68           C  
ATOM    648  C   LYS A  81       9.792   9.400   1.361  1.00 86.68           C  
ATOM    649  CB  LYS A  81       9.273  11.652   2.322  1.00 86.68           C  
ATOM    650  O   LYS A  81      10.770   9.320   0.615  1.00 86.68           O  
ATOM    651  CG  LYS A  81       8.639  13.019   2.107  1.00 86.68           C  
ATOM    652  CD  LYS A  81       9.147  14.036   3.121  1.00 86.68           C  
ATOM    653  CE  LYS A  81       8.487  15.395   2.929  1.00 86.68           C  
ATOM    654  NZ  LYS A  81       8.948  16.384   3.949  1.00 86.68           N  
ATOM    655  N   VAL A  82       9.428   8.511   2.329  1.00 82.97           N  
ATOM    656  CA  VAL A  82      10.198   7.277   2.446  1.00 82.97           C  
ATOM    657  C   VAL A  82      10.071   6.464   1.159  1.00 82.97           C  
ATOM    658  CB  VAL A  82       9.737   6.433   3.656  1.00 82.97           C  
ATOM    659  O   VAL A  82      11.066   5.954   0.640  1.00 82.97           O  
ATOM    660  CG1 VAL A  82      10.482   5.100   3.699  1.00 82.97           C  
ATOM    661  CG2 VAL A  82       9.946   7.208   4.956  1.00 82.97           C  
ATOM    662  N   ALA A  83       8.863   6.353   0.686  1.00 83.34           N  
ATOM    663  CA  ALA A  83       8.601   5.591  -0.532  1.00 83.34           C  
ATOM    664  C   ALA A  83       9.325   6.203  -1.728  1.00 83.34           C  
ATOM    665  CB  ALA A  83       7.100   5.520  -0.802  1.00 83.34           C  
ATOM    666  O   ALA A  83       9.859   5.482  -2.574  1.00 83.34           O  
ATOM    667  N   GLU A  84       9.356   7.456  -1.822  1.00 84.34           N  
ATOM    668  CA  GLU A  84       9.997   8.159  -2.929  1.00 84.34           C  
ATOM    669  C   GLU A  84      11.503   7.911  -2.943  1.00 84.34           C  
ATOM    670  CB  GLU A  84       9.713   9.661  -2.850  1.00 84.34           C  
ATOM    671  O   GLU A  84      12.099   7.737  -4.008  1.00 84.34           O  
ATOM    672  CG  GLU A  84       8.272  10.033  -3.170  1.00 84.34           C  
ATOM    673  CD  GLU A  84       7.989  11.519  -3.025  1.00 84.34           C  
ATOM    674  OE1 GLU A  84       6.872  11.962  -3.377  1.00 84.34           O  
ATOM    675  OE2 GLU A  84       8.892  12.248  -2.557  1.00 84.34           O  
ATOM    676  N   LYS A  85      12.051   7.873  -1.814  1.00 85.38           N  
ATOM    677  CA  LYS A  85      13.489   7.652  -1.702  1.00 85.38           C  
ATOM    678  C   LYS A  85      13.860   6.228  -2.106  1.00 85.38           C  
ATOM    679  CB  LYS A  85      13.967   7.934  -0.277  1.00 85.38           C  
ATOM    680  O   LYS A  85      14.947   5.990  -2.636  1.00 85.38           O  
ATOM    681  CG  LYS A  85      13.980   9.411   0.091  1.00 85.38           C  
ATOM    682  CD  LYS A  85      14.549   9.634   1.486  1.00 85.38           C  
ATOM    683  CE  LYS A  85      14.527  11.108   1.870  1.00 85.38           C  
ATOM    684  NZ  LYS A  85      15.056  11.328   3.249  1.00 85.38           N  
ATOM    685  N   LEU A  86      12.905   5.369  -1.887  1.00 84.77           N  
ATOM    686  CA  LEU A  86      13.156   3.960  -2.171  1.00 84.77           C  
ATOM    687  C   LEU A  86      12.841   3.635  -3.628  1.00 84.77           C  
ATOM    688  CB  LEU A  86      12.322   3.070  -1.246  1.00 84.77           C  
ATOM    689  O   LEU A  86      13.126   2.531  -4.097  1.00 84.77           O  
ATOM    690  CG  LEU A  86      12.648   3.150   0.246  1.00 84.77           C  
ATOM    691  CD1 LEU A  86      11.641   2.338   1.053  1.00 84.77           C  
ATOM    692  CD2 LEU A  86      14.069   2.663   0.510  1.00 84.77           C  
ATOM    693  N   ASN A  87      12.423   4.591  -4.413  1.00 79.78           N  
ATOM    694  CA  ASN A  87      11.994   4.334  -5.784  1.00 79.78           C  
ATOM    695  C   ASN A  87      11.087   3.110  -5.868  1.00 79.78           C  
ATOM    696  CB  ASN A  87      13.206   4.161  -6.702  1.00 79.78           C  
ATOM    697  O   ASN A  87      11.338   2.199  -6.659  1.00 79.78           O  
ATOM    698  CG  ASN A  87      12.863   4.358  -8.165  1.00 79.78           C  
ATOM    699  ND2 ASN A  87      13.648   3.748  -9.045  1.00 79.78           N  
ATOM    700  OD1 ASN A  87      11.901   5.052  -8.502  1.00 79.78           O  
ATOM    701  N   ALA A  88      10.042   3.100  -4.995  1.00 83.55           N  
ATOM    702  CA  ALA A  88       9.122   1.968  -4.919  1.00 83.55           C  
ATOM    703  C   ALA A  88       8.519   1.659  -6.286  1.00 83.55           C  
ATOM    704  CB  ALA A  88       8.017   2.249  -3.904  1.00 83.55           C  
ATOM    705  O   ALA A  88       8.059   2.563  -6.987  1.00 83.55           O  
ATOM    706  N   LYS A  89       8.472   0.377  -6.683  1.00 83.83           N  
ATOM    707  CA  LYS A  89       7.850  -0.051  -7.933  1.00 83.83           C  
ATOM    708  C   LYS A  89       6.337   0.146  -7.891  1.00 83.83           C  
ATOM    709  CB  LYS A  89       8.179  -1.517  -8.222  1.00 83.83           C  
ATOM    710  O   LYS A  89       5.735   0.581  -8.874  1.00 83.83           O  
ATOM    711  CG  LYS A  89       9.593  -1.744  -8.736  1.00 83.83           C  
ATOM    712  CD  LYS A  89       9.779  -3.167  -9.248  1.00 83.83           C  
ATOM    713  CE  LYS A  89      11.151  -3.359  -9.881  1.00 83.83           C  
ATOM    714  NZ  LYS A  89      11.334  -4.749 -10.395  1.00 83.83           N  
ATOM    715  N   ILE A  90       5.823  -0.194  -6.854  1.00 85.68           N  
ATOM    716  CA  ILE A  90       4.391  -0.014  -6.636  1.00 85.68           C  
ATOM    717  C   ILE A  90       4.155   0.659  -5.286  1.00 85.68           C  
ATOM    718  CB  ILE A  90       3.635  -1.359  -6.704  1.00 85.68           C  
ATOM    719  O   ILE A  90       4.702   0.230  -4.267  1.00 85.68           O  
ATOM    720  CG1 ILE A  90       3.828  -2.012  -8.078  1.00 85.68           C  
ATOM    721  CG2 ILE A  90       2.148  -1.159  -6.397  1.00 85.68           C  
ATOM    722  CD1 ILE A  90       3.242  -1.210  -9.232  1.00 85.68           C  
ATOM    723  N   LEU A  91       3.388   1.766  -5.184  1.00 87.58           N  
ATOM    724  CA  LEU A  91       2.999   2.461  -3.961  1.00 87.58           C  
ATOM    725  C   LEU A  91       1.483   2.480  -3.805  1.00 87.58           C  
ATOM    726  CB  LEU A  91       3.542   3.892  -3.963  1.00 87.58           C  
ATOM    727  O   LEU A  91       0.770   2.968  -4.685  1.00 87.58           O  
ATOM    728  CG  LEU A  91       3.126   4.776  -2.786  1.00 87.58           C  
ATOM    729  CD1 LEU A  91       3.703   4.230  -1.484  1.00 87.58           C  
ATOM    730  CD2 LEU A  91       3.575   6.216  -3.013  1.00 87.58           C  
ATOM    731  N   VAL A  92       1.017   1.805  -2.804  1.00 87.46           N  
ATOM    732  CA  VAL A  92      -0.405   1.850  -2.479  1.00 87.46           C  
ATOM    733  C   VAL A  92      -0.619   2.666  -1.207  1.00 87.46           C  
ATOM    734  CB  VAL A  92      -0.993   0.431  -2.307  1.00 87.46           C  
ATOM    735  O   VAL A  92      -0.092   2.325  -0.146  1.00 87.46           O  
ATOM    736  CG1 VAL A  92      -2.491   0.499  -2.015  1.00 87.46           C  
ATOM    737  CG2 VAL A  92      -0.726  -0.411  -3.553  1.00 87.46           C  
ATOM    738  N   VAL A  93      -1.344   3.754  -1.278  1.00 86.47           N  
ATOM    739  CA  VAL A  93      -1.597   4.642  -0.149  1.00 86.47           C  
ATOM    740  C   VAL A  93      -3.094   4.687   0.148  1.00 86.47           C  
ATOM    741  CB  VAL A  93      -1.063   6.067  -0.417  1.00 86.47           C  
ATOM    742  O   VAL A  93      -3.901   4.969  -0.740  1.00 86.47           O  
ATOM    743  CG1 VAL A  93      -1.285   6.965   0.799  1.00 86.47           C  
ATOM    744  CG2 VAL A  93       0.418   6.021  -0.787  1.00 86.47           C  
ATOM    745  N   VAL A  94      -3.406   4.437   1.354  1.00 81.75           N  
ATOM    746  CA  VAL A  94      -4.792   4.556   1.797  1.00 81.75           C  
ATOM    747  C   VAL A  94      -4.897   5.623   2.884  1.00 81.75           C  
ATOM    748  CB  VAL A  94      -5.339   3.209   2.318  1.00 81.75           C  
ATOM    749  O   VAL A  94      -4.335   5.468   3.971  1.00 81.75           O  
ATOM    750  CG1 VAL A  94      -6.820   3.328   2.673  1.00 81.75           C  
ATOM    751  CG2 VAL A  94      -5.122   2.109   1.280  1.00 81.75           C  
ATOM    752  N   VAL A  95      -5.655   6.685   2.560  1.00 80.60           N  
ATOM    753  CA  VAL A  95      -5.811   7.762   3.532  1.00 80.60           C  
ATOM    754  C   VAL A  95      -7.254   8.260   3.526  1.00 80.60           C  
ATOM    755  CB  VAL A  95      -4.843   8.932   3.243  1.00 80.60           C  
ATOM    756  O   VAL A  95      -7.784   8.634   2.478  1.00 80.60           O  
ATOM    757  CG1 VAL A  95      -5.019  10.046   4.273  1.00 80.60           C  
ATOM    758  CG2 VAL A  95      -3.398   8.437   3.229  1.00 80.60           C  
ATOM    759  N   ASN A  96      -7.880   8.343   4.620  1.00 78.46           N  
ATOM    760  CA  ASN A  96      -9.184   8.969   4.808  1.00 78.46           C  
ATOM    761  C   ASN A  96     -10.170   8.547   3.722  1.00 78.46           C  
ATOM    762  CB  ASN A  96      -9.048  10.493   4.838  1.00 78.46           C  
ATOM    763  O   ASN A  96     -10.830   9.392   3.114  1.00 78.46           O  
ATOM    764  CG  ASN A  96      -8.316  10.990   6.069  1.00 78.46           C  
ATOM    765  ND2 ASN A  96      -7.542  12.056   5.909  1.00 78.46           N  
ATOM    766  OD1 ASN A  96      -8.445  10.419   7.156  1.00 78.46           O  
ATOM    767  N   GLY A  97     -10.141   7.219   3.379  1.00 78.96           N  
ATOM    768  CA  GLY A  97     -11.157   6.743   2.455  1.00 78.96           C  
ATOM    769  C   GLY A  97     -10.742   6.859   1.000  1.00 78.96           C  
ATOM    770  O   GLY A  97     -11.580   6.764   0.101  1.00 78.96           O  
ATOM    771  N   ARG A  98      -9.469   7.239   0.849  1.00 86.38           N  
ATOM    772  CA  ARG A  98      -8.934   7.395  -0.500  1.00 86.38           C  
ATOM    773  C   ARG A  98      -7.810   6.398  -0.761  1.00 86.38           C  
ATOM    774  CB  ARG A  98      -8.429   8.823  -0.716  1.00 86.38           C  
ATOM    775  O   ARG A  98      -6.864   6.300   0.024  1.00 86.38           O  
ATOM    776  CG  ARG A  98      -9.535   9.865  -0.773  1.00 86.38           C  
ATOM    777  CD  ARG A  98      -8.988  11.250  -1.089  1.00 86.38           C  
ATOM    778  NE  ARG A  98      -8.454  11.904   0.102  1.00 86.38           N  
ATOM    779  NH1 ARG A  98      -7.747  13.804  -1.005  1.00 86.38           N  
ATOM    780  NH2 ARG A  98      -7.426  13.603   1.255  1.00 86.38           N  
ATOM    781  CZ  ARG A  98      -7.877  13.102   0.115  1.00 86.38           C  
ATOM    782  N   VAL A  99      -8.002   5.599  -1.738  1.00 89.02           N  
ATOM    783  CA  VAL A  99      -6.970   4.664  -2.173  1.00 89.02           C  
ATOM    784  C   VAL A  99      -6.192   5.261  -3.344  1.00 89.02           C  
ATOM    785  CB  VAL A  99      -7.572   3.299  -2.574  1.00 89.02           C  
ATOM    786  O   VAL A  99      -6.786   5.707  -4.329  1.00 89.02           O  
ATOM    787  CG1 VAL A  99      -6.485   2.361  -3.094  1.00 89.02           C  
ATOM    788  CG2 VAL A  99      -8.303   2.671  -1.388  1.00 89.02           C  
ATOM    789  N   ARG A 100      -4.896   5.324  -3.096  1.00 90.37           N  
ATOM    790  CA  ARG A 100      -4.017   5.806  -4.156  1.00 90.37           C  
ATOM    791  C   ARG A 100      -3.014   4.732  -4.567  1.00 90.37           C  
ATOM    792  CB  ARG A 100      -3.278   7.069  -3.709  1.00 90.37           C  
ATOM    793  O   ARG A 100      -2.366   4.122  -3.714  1.00 90.37           O  
ATOM    794  CG  ARG A 100      -4.174   8.290  -3.569  1.00 90.37           C  
ATOM    795  CD  ARG A 100      -3.420   9.479  -2.991  1.00 90.37           C  
ATOM    796  NE  ARG A 100      -2.288   9.860  -3.831  1.00 90.37           N  
ATOM    797  NH1 ARG A 100      -1.341  11.278  -2.273  1.00 90.37           N  
ATOM    798  NH2 ARG A 100      -0.343  10.982  -4.315  1.00 90.37           N  
ATOM    799  CZ  ARG A 100      -1.327  10.706  -3.471  1.00 90.37           C  
ATOM    800  N   VAL A 101      -2.961   4.510  -5.793  1.00 92.01           N  
ATOM    801  CA  VAL A 101      -2.009   3.537  -6.318  1.00 92.01           C  
ATOM    802  C   VAL A 101      -1.085   4.211  -7.329  1.00 92.01           C  
ATOM    803  CB  VAL A 101      -2.728   2.334  -6.971  1.00 92.01           C  
ATOM    804  O   VAL A 101      -1.550   4.803  -8.306  1.00 92.01           O  
ATOM    805  CG1 VAL A 101      -1.714   1.320  -7.496  1.00 92.01           C  
ATOM    806  CG2 VAL A 101      -3.679   1.676  -5.973  1.00 92.01           C  
ATOM    807  N   ARG A 102       0.182   4.178  -7.056  1.00 91.75           N  
ATOM    808  CA  ARG A 102       1.179   4.697  -7.987  1.00 91.75           C  
ATOM    809  C   ARG A 102       1.976   3.563  -8.624  1.00 91.75           C  
ATOM    810  CB  ARG A 102       2.125   5.667  -7.276  1.00 91.75           C  
ATOM    811  O   ARG A 102       2.495   2.692  -7.923  1.00 91.75           O  
ATOM    812  CG  ARG A 102       3.126   6.340  -8.201  1.00 91.75           C  
ATOM    813  CD  ARG A 102       4.036   7.299  -7.446  1.00 91.75           C  
ATOM    814  NE  ARG A 102       5.060   6.586  -6.687  1.00 91.75           N  
ATOM    815  NH1 ARG A 102       5.890   8.471  -5.640  1.00 91.75           N  
ATOM    816  NH2 ARG A 102       6.808   6.415  -5.207  1.00 91.75           N  
ATOM    817  CZ  ARG A 102       5.917   7.159  -5.847  1.00 91.75           C  
ATOM    818  N   ASN A 103       2.007   3.624 -10.054  1.00 91.38           N  
ATOM    819  CA  ASN A 103       2.737   2.609 -10.806  1.00 91.38           C  
ATOM    820  C   ASN A 103       4.122   3.103 -11.215  1.00 91.38           C  
ATOM    821  CB  ASN A 103       1.941   2.178 -12.039  1.00 91.38           C  
ATOM    822  O   ASN A 103       4.254   3.880 -12.163  1.00 91.38           O  
ATOM    823  CG  ASN A 103       2.639   1.091 -12.834  1.00 91.38           C  
ATOM    824  ND2 ASN A 103       2.097   0.771 -14.003  1.00 91.38           N  
ATOM    825  OD1 ASN A 103       3.656   0.544 -12.400  1.00 91.38           O  
ATOM    826  N   GLY A 104       5.132   2.659 -10.372  1.00 88.20           N  
ATOM    827  CA  GLY A 104       6.504   3.028 -10.685  1.00 88.20           C  
ATOM    828  C   GLY A 104       7.209   2.013 -11.564  1.00 88.20           C  
ATOM    829  O   GLY A 104       8.418   2.110 -11.786  1.00 88.20           O  
ATOM    830  N   THR A 105       6.509   1.086 -12.069  1.00 88.68           N  
ATOM    831  CA  THR A 105       7.095   0.068 -12.934  1.00 88.68           C  
ATOM    832  C   THR A 105       7.196   0.572 -14.370  1.00 88.68           C  
ATOM    833  CB  THR A 105       6.272  -1.233 -12.901  1.00 88.68           C  
ATOM    834  O   THR A 105       6.839   1.717 -14.659  1.00 88.68           O  
ATOM    835  CG2 THR A 105       5.896  -1.610 -11.471  1.00 88.68           C  
ATOM    836  OG1 THR A 105       5.075  -1.055 -13.667  1.00 88.68           O  
ATOM    837  N   ASP A 106       7.746  -0.251 -15.294  1.00 90.80           N  
ATOM    838  CA  ASP A 106       7.887   0.122 -16.698  1.00 90.80           C  
ATOM    839  C   ASP A 106       6.750  -0.456 -17.537  1.00 90.80           C  
ATOM    840  CB  ASP A 106       9.237  -0.348 -17.245  1.00 90.80           C  
ATOM    841  O   ASP A 106       6.784  -0.388 -18.767  1.00 90.80           O  
ATOM    842  CG  ASP A 106       9.439  -1.847 -17.117  1.00 90.80           C  
ATOM    843  OD1 ASP A 106       8.762  -2.485 -16.282  1.00 90.80           O  
ATOM    844  OD2 ASP A 106      10.285  -2.396 -17.856  1.00 90.80           O  
ATOM    845  N   ARG A 107       5.686  -1.042 -16.788  1.00 91.68           N  
ATOM    846  CA  ARG A 107       4.537  -1.669 -17.433  1.00 91.68           C  
ATOM    847  C   ARG A 107       3.229  -1.174 -16.824  1.00 91.68           C  
ATOM    848  CB  ARG A 107       4.623  -3.193 -17.322  1.00 91.68           C  
ATOM    849  O   ARG A 107       3.199  -0.749 -15.667  1.00 91.68           O  
ATOM    850  CG  ARG A 107       5.888  -3.784 -17.923  1.00 91.68           C  
ATOM    851  CD  ARG A 107       6.006  -5.275 -17.636  1.00 91.68           C  
ATOM    852  NE  ARG A 107       6.385  -5.527 -16.249  1.00 91.68           N  
ATOM    853  NH1 ARG A 107       6.617  -7.811 -16.511  1.00 91.68           N  
ATOM    854  NH2 ARG A 107       7.000  -6.843 -14.469  1.00 91.68           N  
ATOM    855  CZ  ARG A 107       6.667  -6.726 -15.746  1.00 91.68           C  
ATOM    856  N   PRO A 108       2.121  -1.280 -17.717  1.00 93.68           N  
ATOM    857  CA  PRO A 108       0.811  -0.961 -17.144  1.00 93.68           C  
ATOM    858  C   PRO A 108       0.373  -1.965 -16.080  1.00 93.68           C  
ATOM    859  CB  PRO A 108      -0.124  -1.007 -18.355  1.00 93.68           C  
ATOM    860  O   PRO A 108       0.711  -3.148 -16.165  1.00 93.68           O  
ATOM    861  CG  PRO A 108       0.783  -0.936 -19.541  1.00 93.68           C  
ATOM    862  CD  PRO A 108       2.153  -1.385 -19.121  1.00 93.68           C  
ATOM    863  N   CYS A 109      -0.250  -1.444 -15.064  1.00 94.54           N  
ATOM    864  CA  CYS A 109      -0.764  -2.297 -13.998  1.00 94.54           C  
ATOM    865  C   CYS A 109      -2.288  -2.312 -13.998  1.00 94.54           C  
ATOM    866  CB  CYS A 109      -0.249  -1.825 -12.638  1.00 94.54           C  
ATOM    867  O   CYS A 109      -2.923  -1.287 -14.255  1.00 94.54           O  
ATOM    868  SG  CYS A 109       1.546  -1.927 -12.464  1.00 94.54           S  
ATOM    869  N   ARG A 110      -2.803  -3.512 -13.854  1.00 95.38           N  
ATOM    870  CA  ARG A 110      -4.235  -3.645 -13.604  1.00 95.38           C  
ATOM    871  C   ARG A 110      -4.539  -3.564 -12.112  1.00 95.38           C  
ATOM    872  CB  ARG A 110      -4.761  -4.964 -14.175  1.00 95.38           C  
ATOM    873  O   ARG A 110      -4.027  -4.362 -11.324  1.00 95.38           O  
ATOM    874  CG  ARG A 110      -6.268  -5.125 -14.064  1.00 95.38           C  
ATOM    875  CD  ARG A 110      -6.738  -6.451 -14.646  1.00 95.38           C  
ATOM    876  NE  ARG A 110      -6.609  -6.476 -16.101  1.00 95.38           N  
ATOM    877  NH1 ARG A 110      -6.891  -8.761 -16.293  1.00 95.38           N  
ATOM    878  NH2 ARG A 110      -6.554  -7.482 -18.165  1.00 95.38           N  
ATOM    879  CZ  ARG A 110      -6.685  -7.573 -16.849  1.00 95.38           C  
ATOM    880  N   VAL A 111      -5.342  -2.581 -11.746  1.00 94.26           N  
ATOM    881  CA  VAL A 111      -5.668  -2.378 -10.338  1.00 94.26           C  
ATOM    882  C   VAL A 111      -7.146  -2.677 -10.101  1.00 94.26           C  
ATOM    883  CB  VAL A 111      -5.335  -0.940  -9.881  1.00 94.26           C  
ATOM    884  O   VAL A 111      -8.017  -2.075 -10.735  1.00 94.26           O  
ATOM    885  CG1 VAL A 111      -5.693  -0.745  -8.409  1.00 94.26           C  
ATOM    886  CG2 VAL A 111      -3.858  -0.633 -10.120  1.00 94.26           C  
ATOM    887  N   ARG A 112      -7.406  -3.645  -9.194  1.00 93.80           N  
ATOM    888  CA  ARG A 112      -8.772  -3.985  -8.810  1.00 93.80           C  
ATOM    889  C   ARG A 112      -9.068  -3.532  -7.384  1.00 93.80           C  
ATOM    890  CB  ARG A 112      -9.009  -5.491  -8.941  1.00 93.80           C  
ATOM    891  O   ARG A 112      -8.365  -3.915  -6.446  1.00 93.80           O  
ATOM    892  CG  ARG A 112      -9.027  -5.988 -10.378  1.00 93.80           C  
ATOM    893  CD  ARG A 112      -9.304  -7.483 -10.454  1.00 93.80           C  
ATOM    894  NE  ARG A 112      -8.835  -8.180  -9.259  1.00 93.80           N  
ATOM    895  NH1 ARG A 112      -9.907 -10.167  -9.745  1.00 93.80           N  
ATOM    896  NH2 ARG A 112      -8.651  -9.974  -7.838  1.00 93.80           N  
ATOM    897  CZ  ARG A 112      -9.132  -9.439  -8.950  1.00 93.80           C  
ATOM    898  N   VAL A 113     -10.044  -2.675  -7.238  1.00 92.24           N  
ATOM    899  CA  VAL A 113     -10.479  -2.213  -5.924  1.00 92.24           C  
ATOM    900  C   VAL A 113     -11.832  -2.831  -5.580  1.00 92.24           C  
ATOM    901  CB  VAL A 113     -10.566  -0.672  -5.864  1.00 92.24           C  
ATOM    902  O   VAL A 113     -12.827  -2.583  -6.266  1.00 92.24           O  
ATOM    903  CG1 VAL A 113     -10.968  -0.208  -4.465  1.00 92.24           C  
ATOM    904  CG2 VAL A 113      -9.235  -0.046  -6.276  1.00 92.24           C  
ATOM    905  N   THR A 114     -11.812  -3.773  -4.597  1.00 91.19           N  
ATOM    906  CA  THR A 114     -13.047  -4.374  -4.108  1.00 91.19           C  
ATOM    907  C   THR A 114     -13.474  -3.738  -2.788  1.00 91.19           C  
ATOM    908  CB  THR A 114     -12.893  -5.895  -3.922  1.00 91.19           C  
ATOM    909  O   THR A 114     -12.732  -3.782  -1.804  1.00 91.19           O  
ATOM    910  CG2 THR A 114     -14.223  -6.541  -3.548  1.00 91.19           C  
ATOM    911  OG1 THR A 114     -12.420  -6.474  -5.144  1.00 91.19           O  
ATOM    912  N   ALA A 115     -14.586  -2.969  -2.775  1.00 88.66           N  
ATOM    913  CA  ALA A 115     -15.139  -2.312  -1.594  1.00 88.66           C  
ATOM    914  C   ALA A 115     -16.664  -2.370  -1.598  1.00 88.66           C  
ATOM    915  CB  ALA A 115     -14.665  -0.862  -1.520  1.00 88.66           C  
ATOM    916  O   ALA A 115     -17.295  -2.192  -2.642  1.00 88.66           O  
ATOM    917  N   GLY A 116     -17.280  -2.732  -0.385  1.00 84.57           N  
ATOM    918  CA  GLY A 116     -18.728  -2.690  -0.260  1.00 84.57           C  
ATOM    919  C   GLY A 116     -19.433  -3.695  -1.152  1.00 84.57           C  
ATOM    920  O   GLY A 116     -20.530  -3.430  -1.647  1.00 84.57           O  
ATOM    921  N   GLY A 117     -18.727  -4.782  -1.592  1.00 86.44           N  
ATOM    922  CA  GLY A 117     -19.296  -5.820  -2.437  1.00 86.44           C  
ATOM    923  C   GLY A 117     -19.135  -5.538  -3.919  1.00 86.44           C  
ATOM    924  O   GLY A 117     -19.599  -6.313  -4.758  1.00 86.44           O  
ATOM    925  N   GLU A 118     -18.564  -4.365  -4.202  1.00 90.80           N  
ATOM    926  CA  GLU A 118     -18.347  -3.995  -5.597  1.00 90.80           C  
ATOM    927  C   GLU A 118     -16.862  -4.013  -5.949  1.00 90.80           C  
ATOM    928  CB  GLU A 118     -18.940  -2.614  -5.886  1.00 90.80           C  
ATOM    929  O   GLU A 118     -16.018  -3.675  -5.117  1.00 90.80           O  
ATOM    930  CG  GLU A 118     -20.458  -2.562  -5.784  1.00 90.80           C  
ATOM    931  CD  GLU A 118     -21.034  -1.191  -6.102  1.00 90.80           C  
ATOM    932  OE1 GLU A 118     -22.277  -1.054  -6.157  1.00 90.80           O  
ATOM    933  OE2 GLU A 118     -20.236  -0.248  -6.297  1.00 90.80           O  
ATOM    934  N   THR A 119     -16.612  -4.575  -7.197  1.00 93.26           N  
ATOM    935  CA  THR A 119     -15.246  -4.587  -7.707  1.00 93.26           C  
ATOM    936  C   THR A 119     -15.107  -3.652  -8.905  1.00 93.26           C  
ATOM    937  CB  THR A 119     -14.812  -6.009  -8.109  1.00 93.26           C  
ATOM    938  O   THR A 119     -15.879  -3.743  -9.862  1.00 93.26           O  
ATOM    939  CG2 THR A 119     -13.391  -6.014  -8.663  1.00 93.26           C  
ATOM    940  OG1 THR A 119     -14.868  -6.862  -6.959  1.00 93.26           O  
ATOM    941  N   ARG A 120     -14.176  -2.644  -8.720  1.00 93.69           N  
ATOM    942  CA  ARG A 120     -13.841  -1.772  -9.841  1.00 93.69           C  
ATOM    943  C   ARG A 120     -12.436  -2.060 -10.358  1.00 93.69           C  
ATOM    944  CB  ARG A 120     -13.958  -0.302  -9.432  1.00 93.69           C  
ATOM    945  O   ARG A 120     -11.508  -2.260  -9.571  1.00 93.69           O  
ATOM    946  CG  ARG A 120     -15.357   0.108  -9.000  1.00 93.69           C  
ATOM    947  CD  ARG A 120     -15.387   1.534  -8.467  1.00 93.69           C  
ATOM    948  NE  ARG A 120     -16.649   1.831  -7.796  1.00 93.69           N  
ATOM    949  NH1 ARG A 120     -16.049   3.972  -7.167  1.00 93.69           N  
ATOM    950  NH2 ARG A 120     -18.114   3.147  -6.614  1.00 93.69           N  
ATOM    951  CZ  ARG A 120     -16.935   2.983  -7.194  1.00 93.69           C  
ATOM    952  N   GLU A 121     -12.326  -2.069 -11.624  1.00 95.86           N  
ATOM    953  CA  GLU A 121     -11.041  -2.358 -12.254  1.00 95.86           C  
ATOM    954  C   GLU A 121     -10.526  -1.154 -13.036  1.00 95.86           C  
ATOM    955  CB  GLU A 121     -11.156  -3.575 -13.176  1.00 95.86           C  
ATOM    956  O   GLU A 121     -11.282  -0.512 -13.768  1.00 95.86           O  
ATOM    957  CG  GLU A 121      -9.827  -4.033 -13.758  1.00 95.86           C  
ATOM    958  CD  GLU A 121      -9.941  -5.299 -14.591  1.00 95.86           C  
ATOM    959  OE1 GLU A 121      -9.550  -5.281 -15.780  1.00 95.86           O  
ATOM    960  OE2 GLU A 121     -10.428  -6.318 -14.051  1.00 95.86           O  
ATOM    961  N   TYR A 122      -9.173  -0.845 -12.785  1.00 95.11           N  
ATOM    962  CA  TYR A 122      -8.530   0.286 -13.444  1.00 95.11           C  
ATOM    963  C   TYR A 122      -7.206  -0.130 -14.075  1.00 95.11           C  
ATOM    964  CB  TYR A 122      -8.298   1.427 -12.449  1.00 95.11           C  
ATOM    965  O   TYR A 122      -6.567  -1.082 -13.621  1.00 95.11           O  
ATOM    966  CG  TYR A 122      -9.541   1.843 -11.701  1.00 95.11           C  
ATOM    967  CD1 TYR A 122     -10.348   2.876 -12.172  1.00 95.11           C  
ATOM    968  CD2 TYR A 122      -9.911   1.205 -10.522  1.00 95.11           C  
ATOM    969  CE1 TYR A 122     -11.494   3.264 -11.486  1.00 95.11           C  
ATOM    970  CE2 TYR A 122     -11.054   1.584  -9.827  1.00 95.11           C  
ATOM    971  OH  TYR A 122     -12.972   2.992  -9.632  1.00 95.11           O  
ATOM    972  CZ  TYR A 122     -11.839   2.612 -10.316  1.00 95.11           C  
ATOM    973  N   THR A 123      -6.918   0.571 -15.226  1.00 95.36           N  
ATOM    974  CA  THR A 123      -5.570   0.452 -15.769  1.00 95.36           C  
ATOM    975  C   THR A 123      -4.717   1.651 -15.365  1.00 95.36           C  
ATOM    976  CB  THR A 123      -5.594   0.330 -17.304  1.00 95.36           C  
ATOM    977  O   THR A 123      -5.104   2.800 -15.591  1.00 95.36           O  
ATOM    978  CG2 THR A 123      -4.181   0.221 -17.869  1.00 95.36           C  
ATOM    979  OG1 THR A 123      -6.335  -0.840 -17.672  1.00 95.36           O  
ATOM    980  N   VAL A 124      -3.557   1.413 -14.680  1.00 94.29           N  
ATOM    981  CA  VAL A 124      -2.628   2.463 -14.278  1.00 94.29           C  
ATOM    982  C   VAL A 124      -1.346   2.363 -15.102  1.00 94.29           C  
ATOM    983  CB  VAL A 124      -2.299   2.383 -12.770  1.00 94.29           C  
ATOM    984  O   VAL A 124      -0.617   1.372 -15.010  1.00 94.29           O  
ATOM    985  CG1 VAL A 124      -1.420   3.558 -12.346  1.00 94.29           C  
ATOM    986  CG2 VAL A 124      -3.584   2.348 -11.945  1.00 94.29           C  
ATOM    987  N   ASN A 125      -1.080   3.391 -15.959  1.00 95.18           N  
ATOM    988  CA  ASN A 125       0.108   3.425 -16.804  1.00 95.18           C  
ATOM    989  C   ASN A 125       1.361   3.752 -15.997  1.00 95.18           C  
ATOM    990  CB  ASN A 125      -0.069   4.434 -17.941  1.00 95.18           C  
ATOM    991  O   ASN A 125       1.271   4.308 -14.901  1.00 95.18           O  
ATOM    992  CG  ASN A 125      -1.183   4.049 -18.894  1.00 95.18           C  
ATOM    993  ND2 ASN A 125      -2.020   5.017 -19.250  1.00 95.18           N  
ATOM    994  OD1 ASN A 125      -1.291   2.892 -19.308  1.00 95.18           O  
ATOM    995  N   PRO A 126       2.507   3.261 -16.516  1.00 93.24           N  
ATOM    996  CA  PRO A 126       3.764   3.601 -15.847  1.00 93.24           C  
ATOM    997  C   PRO A 126       3.901   5.097 -15.572  1.00 93.24           C  
ATOM    998  CB  PRO A 126       4.831   3.129 -16.838  1.00 93.24           C  
ATOM    999  O   PRO A 126       3.629   5.917 -16.453  1.00 93.24           O  
ATOM   1000  CG  PRO A 126       4.167   2.045 -17.626  1.00 93.24           C  
ATOM   1001  CD  PRO A 126       2.718   2.401 -17.799  1.00 93.24           C  
ATOM   1002  N   GLY A 127       4.228   5.432 -14.291  1.00 89.29           N  
ATOM   1003  CA  GLY A 127       4.482   6.814 -13.919  1.00 89.29           C  
ATOM   1004  C   GLY A 127       3.219   7.583 -13.580  1.00 89.29           C  
ATOM   1005  O   GLY A 127       3.269   8.789 -13.328  1.00 89.29           O  
ATOM   1006  N   THR A 128       2.028   6.910 -13.709  1.00 93.35           N  
ATOM   1007  CA  THR A 128       0.763   7.575 -13.416  1.00 93.35           C  
ATOM   1008  C   THR A 128       0.182   7.075 -12.097  1.00 93.35           C  
ATOM   1009  CB  THR A 128      -0.259   7.356 -14.547  1.00 93.35           C  
ATOM   1010  O   THR A 128       0.722   6.151 -11.485  1.00 93.35           O  
ATOM   1011  CG2 THR A 128       0.288   7.842 -15.885  1.00 93.35           C  
ATOM   1012  OG1 THR A 128      -0.561   5.959 -14.645  1.00 93.35           O  
ATOM   1013  N   GLU A 129      -0.834   7.750 -11.665  1.00 91.59           N  
ATOM   1014  CA  GLU A 129      -1.451   7.424 -10.383  1.00 91.59           C  
ATOM   1015  C   GLU A 129      -2.964   7.279 -10.519  1.00 91.59           C  
ATOM   1016  CB  GLU A 129      -1.116   8.491  -9.338  1.00 91.59           C  
ATOM   1017  O   GLU A 129      -3.579   7.918 -11.375  1.00 91.59           O  
ATOM   1018  CG  GLU A 129       0.374   8.650  -9.076  1.00 91.59           C  
ATOM   1019  CD  GLU A 129       0.699   9.796  -8.131  1.00 91.59           C  
ATOM   1020  OE1 GLU A 129       1.889   9.983  -7.790  1.00 91.59           O  
ATOM   1021  OE2 GLU A 129      -0.245  10.512  -7.728  1.00 91.59           O  
ATOM   1022  N   LEU A 130      -3.495   6.289  -9.767  1.00 93.75           N  
ATOM   1023  CA  LEU A 130      -4.935   6.103  -9.629  1.00 93.75           C  
ATOM   1024  C   LEU A 130      -5.413   6.562  -8.256  1.00 93.75           C  
ATOM   1025  CB  LEU A 130      -5.310   4.635  -9.849  1.00 93.75           C  
ATOM   1026  O   LEU A 130      -4.782   6.258  -7.241  1.00 93.75           O  
ATOM   1027  CG  LEU A 130      -6.756   4.250  -9.532  1.00 93.75           C  
ATOM   1028  CD1 LEU A 130      -7.702   4.841 -10.571  1.00 93.75           C  
ATOM   1029  CD2 LEU A 130      -6.904   2.733  -9.468  1.00 93.75           C  
ATOM   1030  N   GLU A 131      -6.470   7.284  -8.285  1.00 91.90           N  
ATOM   1031  CA  GLU A 131      -7.100   7.688  -7.032  1.00 91.90           C  
ATOM   1032  C   GLU A 131      -8.568   7.275  -6.994  1.00 91.90           C  
ATOM   1033  CB  GLU A 131      -6.973   9.200  -6.829  1.00 91.90           C  
ATOM   1034  O   GLU A 131      -9.343   7.636  -7.881  1.00 91.90           O  
ATOM   1035  CG  GLU A 131      -7.436   9.677  -5.460  1.00 91.90           C  
ATOM   1036  CD  GLU A 131      -7.193  11.160  -5.228  1.00 91.90           C  
ATOM   1037  OE1 GLU A 131      -8.175  11.918  -5.059  1.00 91.90           O  
ATOM   1038  OE2 GLU A 131      -6.010  11.567  -5.215  1.00 91.90           O  
ATOM   1039  N   VAL A 132      -8.886   6.472  -5.967  1.00 91.27           N  
ATOM   1040  CA  VAL A 132     -10.258   6.001  -5.813  1.00 91.27           C  
ATOM   1041  C   VAL A 132     -10.800   6.423  -4.449  1.00 91.27           C  
ATOM   1042  CB  VAL A 132     -10.354   4.467  -5.973  1.00 91.27           C  
ATOM   1043  O   VAL A 132     -10.156   6.198  -3.422  1.00 91.27           O  
ATOM   1044  CG1 VAL A 132     -11.796   3.995  -5.800  1.00 91.27           C  
ATOM   1045  CG2 VAL A 132      -9.807   4.038  -7.333  1.00 91.27           C  
ATOM   1046  N   GLU A 133     -11.886   7.031  -4.467  1.00 88.65           N  
ATOM   1047  CA  GLU A 133     -12.548   7.430  -3.229  1.00 88.65           C  
ATOM   1048  C   GLU A 133     -13.496   6.342  -2.733  1.00 88.65           C  
ATOM   1049  CB  GLU A 133     -13.311   8.742  -3.426  1.00 88.65           C  
ATOM   1050  O   GLU A 133     -14.291   5.804  -3.507  1.00 88.65           O  
ATOM   1051  CG  GLU A 133     -12.413   9.944  -3.679  1.00 88.65           C  
ATOM   1052  CD  GLU A 133     -13.170  11.262  -3.720  1.00 88.65           C  
ATOM   1053  OE1 GLU A 133     -12.892  12.149  -2.881  1.00 88.65           O  
ATOM   1054  OE2 GLU A 133     -14.050  11.408  -4.597  1.00 88.65           O  
ATOM   1055  N   LEU A 134     -13.252   5.970  -1.401  1.00 87.01           N  
ATOM   1056  CA  LEU A 134     -14.114   4.959  -0.799  1.00 87.01           C  
ATOM   1057  C   LEU A 134     -15.032   5.581   0.248  1.00 87.01           C  
ATOM   1058  CB  LEU A 134     -13.274   3.848  -0.163  1.00 87.01           C  
ATOM   1059  O   LEU A 134     -14.666   6.565   0.895  1.00 87.01           O  
ATOM   1060  CG  LEU A 134     -12.311   3.109  -1.093  1.00 87.01           C  
ATOM   1061  CD1 LEU A 134     -11.423   2.161  -0.293  1.00 87.01           C  
ATOM   1062  CD2 LEU A 134     -13.083   2.349  -2.167  1.00 87.01           C  
ATOM   1063  N   SER A 135     -16.278   5.139   0.234  1.00 86.90           N  
ATOM   1064  CA  SER A 135     -17.139   5.535   1.344  1.00 86.90           C  
ATOM   1065  C   SER A 135     -16.684   4.896   2.651  1.00 86.90           C  
ATOM   1066  CB  SER A 135     -18.592   5.152   1.058  1.00 86.90           C  
ATOM   1067  O   SER A 135     -15.960   3.898   2.642  1.00 86.90           O  
ATOM   1068  OG  SER A 135     -18.758   3.745   1.093  1.00 86.90           O  
ATOM   1069  N   PRO A 136     -17.029   5.529   3.778  1.00 79.04           N  
ATOM   1070  CA  PRO A 136     -16.652   4.977   5.082  1.00 79.04           C  
ATOM   1071  C   PRO A 136     -17.020   3.502   5.227  1.00 79.04           C  
ATOM   1072  CB  PRO A 136     -17.444   5.837   6.071  1.00 79.04           C  
ATOM   1073  O   PRO A 136     -16.271   2.732   5.833  1.00 79.04           O  
ATOM   1074  CG  PRO A 136     -17.635   7.145   5.372  1.00 79.04           C  
ATOM   1075  CD  PRO A 136     -17.805   6.881   3.904  1.00 79.04           C  
ATOM   1076  N   GLU A 137     -18.133   3.139   4.662  1.00 79.08           N  
ATOM   1077  CA  GLU A 137     -18.570   1.748   4.739  1.00 79.08           C  
ATOM   1078  C   GLU A 137     -17.683   0.843   3.889  1.00 79.08           C  
ATOM   1079  CB  GLU A 137     -20.030   1.618   4.298  1.00 79.08           C  
ATOM   1080  O   GLU A 137     -17.424  -0.305   4.258  1.00 79.08           O  
ATOM   1081  CG  GLU A 137     -21.014   2.341   5.207  1.00 79.08           C  
ATOM   1082  CD  GLU A 137     -22.461   2.194   4.763  1.00 79.08           C  
ATOM   1083  OE1 GLU A 137     -23.374   2.375   5.600  1.00 79.08           O  
ATOM   1084  OE2 GLU A 137     -22.682   1.895   3.568  1.00 79.08           O  
ATOM   1085  N   GLN A 138     -17.175   1.424   2.822  1.00 83.48           N  
ATOM   1086  CA  GLN A 138     -16.334   0.677   1.893  1.00 83.48           C  
ATOM   1087  C   GLN A 138     -14.910   0.544   2.425  1.00 83.48           C  
ATOM   1088  CB  GLN A 138     -16.321   1.349   0.520  1.00 83.48           C  
ATOM   1089  O   GLN A 138     -14.256  -0.480   2.216  1.00 83.48           O  
ATOM   1090  CG  GLN A 138     -17.639   1.233  -0.235  1.00 83.48           C  
ATOM   1091  CD  GLN A 138     -17.649   2.030  -1.525  1.00 83.48           C  
ATOM   1092  NE2 GLN A 138     -18.256   1.467  -2.565  1.00 83.48           N  
ATOM   1093  OE1 GLN A 138     -17.117   3.143  -1.588  1.00 83.48           O  
ATOM   1094  N   GLN A 139     -14.512   1.419   3.149  1.00 77.84           N  
ATOM   1095  CA  GLN A 139     -13.130   1.550   3.599  1.00 77.84           C  
ATOM   1096  C   GLN A 139     -12.749   0.415   4.545  1.00 77.84           C  
ATOM   1097  CB  GLN A 139     -12.914   2.900   4.285  1.00 77.84           C  
ATOM   1098  O   GLN A 139     -11.624  -0.088   4.498  1.00 77.84           O  
ATOM   1099  CG  GLN A 139     -11.493   3.113   4.788  1.00 77.84           C  
ATOM   1100  CD  GLN A 139     -11.321   4.432   5.519  1.00 77.84           C  
ATOM   1101  NE2 GLN A 139     -10.135   4.651   6.076  1.00 77.84           N  
ATOM   1102  OE1 GLN A 139     -12.246   5.248   5.581  1.00 77.84           O  
ATOM   1103  N   ASN A 140     -13.663   0.027   5.391  1.00 71.32           N  
ATOM   1104  CA  ASN A 140     -13.365  -0.934   6.447  1.00 71.32           C  
ATOM   1105  C   ASN A 140     -13.176  -2.341   5.887  1.00 71.32           C  
ATOM   1106  CB  ASN A 140     -14.470  -0.929   7.506  1.00 71.32           C  
ATOM   1107  O   ASN A 140     -12.614  -3.210   6.556  1.00 71.32           O  
ATOM   1108  CG  ASN A 140     -14.481   0.342   8.332  1.00 71.32           C  
ATOM   1109  ND2 ASN A 140     -15.669   0.777   8.735  1.00 71.32           N  
ATOM   1110  OD1 ASN A 140     -13.431   0.929   8.604  1.00 71.32           O  
ATOM   1111  N   ASN A 141     -13.430  -2.528   4.570  1.00 76.70           N  
ATOM   1112  CA  ASN A 141     -13.317  -3.851   3.967  1.00 76.70           C  
ATOM   1113  C   ASN A 141     -12.809  -3.771   2.531  1.00 76.70           C  
ATOM   1114  CB  ASN A 141     -14.662  -4.579   4.015  1.00 76.70           C  
ATOM   1115  O   ASN A 141     -13.125  -4.632   1.707  1.00 76.70           O  
ATOM   1116  CG  ASN A 141     -15.118  -4.874   5.430  1.00 76.70           C  
ATOM   1117  ND2 ASN A 141     -16.411  -4.709   5.684  1.00 76.70           N  
ATOM   1118  OD1 ASN A 141     -14.314  -5.244   6.290  1.00 76.70           O  
ATOM   1119  N   ALA A 142     -12.062  -2.703   2.293  1.00 84.73           N  
ATOM   1120  CA  ALA A 142     -11.618  -2.545   0.910  1.00 84.73           C  
ATOM   1121  C   ALA A 142     -10.412  -3.432   0.616  1.00 84.73           C  
ATOM   1122  CB  ALA A 142     -11.282  -1.083   0.624  1.00 84.73           C  
ATOM   1123  O   ALA A 142      -9.623  -3.736   1.514  1.00 84.73           O  
ATOM   1124  N   GLU A 143     -10.398  -3.952  -0.498  1.00 86.58           N  
ATOM   1125  CA  GLU A 143      -9.286  -4.740  -1.021  1.00 86.58           C  
ATOM   1126  C   GLU A 143      -8.773  -4.165  -2.338  1.00 86.58           C  
ATOM   1127  CB  GLU A 143      -9.704  -6.201  -1.211  1.00 86.58           C  
ATOM   1128  O   GLU A 143      -9.561  -3.855  -3.234  1.00 86.58           O  
ATOM   1129  CG  GLU A 143      -8.582  -7.102  -1.705  1.00 86.58           C  
ATOM   1130  CD  GLU A 143      -9.030  -8.532  -1.961  1.00 86.58           C  
ATOM   1131  OE1 GLU A 143      -9.464  -8.839  -3.095  1.00 86.58           O  
ATOM   1132  OE2 GLU A 143      -8.948  -9.353  -1.020  1.00 86.58           O  
ATOM   1133  N   VAL A 144      -7.479  -3.980  -2.331  1.00 89.80           N  
ATOM   1134  CA  VAL A 144      -6.867  -3.479  -3.557  1.00 89.80           C  
ATOM   1135  C   VAL A 144      -5.889  -4.515  -4.107  1.00 89.80           C  
ATOM   1136  CB  VAL A 144      -6.141  -2.135  -3.320  1.00 89.80           C  
ATOM   1137  O   VAL A 144      -4.971  -4.946  -3.406  1.00 89.80           O  
ATOM   1138  CG1 VAL A 144      -5.545  -1.607  -4.623  1.00 89.80           C  
ATOM   1139  CG2 VAL A 144      -7.100  -1.112  -2.714  1.00 89.80           C  
ATOM   1140  N   GLU A 145      -6.085  -4.926  -5.266  1.00 90.59           N  
ATOM   1141  CA  GLU A 145      -5.194  -5.847  -5.965  1.00 90.59           C  
ATOM   1142  C   GLU A 145      -4.513  -5.166  -7.148  1.00 90.59           C  
ATOM   1143  CB  GLU A 145      -5.964  -7.082  -6.440  1.00 90.59           C  
ATOM   1144  O   GLU A 145      -5.178  -4.546  -7.981  1.00 90.59           O  
ATOM   1145  CG  GLU A 145      -5.079  -8.161  -7.048  1.00 90.59           C  
ATOM   1146  CD  GLU A 145      -5.855  -9.388  -7.500  1.00 90.59           C  
ATOM   1147  OE1 GLU A 145      -6.381  -9.389  -8.636  1.00 90.59           O  
ATOM   1148  OE2 GLU A 145      -5.938 -10.357  -6.712  1.00 90.59           O  
ATOM   1149  N   VAL A 146      -3.244  -5.228  -7.168  1.00 91.59           N  
ATOM   1150  CA  VAL A 146      -2.460  -4.635  -8.246  1.00 91.59           C  
ATOM   1151  C   VAL A 146      -1.715  -5.730  -9.006  1.00 91.59           C  
ATOM   1152  CB  VAL A 146      -1.462  -3.584  -7.710  1.00 91.59           C  
ATOM   1153  O   VAL A 146      -0.972  -6.513  -8.410  1.00 91.59           O  
ATOM   1154  CG1 VAL A 146      -0.741  -2.888  -8.863  1.00 91.59           C  
ATOM   1155  CG2 VAL A 146      -2.183  -2.563  -6.832  1.00 91.59           C  
ATOM   1156  N   GLU A 147      -1.920  -5.735 -10.288  1.00 91.22           N  
ATOM   1157  CA  GLU A 147      -1.245  -6.690 -11.162  1.00 91.22           C  
ATOM   1158  C   GLU A 147      -0.468  -5.976 -12.264  1.00 91.22           C  
ATOM   1159  CB  GLU A 147      -2.254  -7.664 -11.775  1.00 91.22           C  
ATOM   1160  O   GLU A 147      -1.055  -5.269 -13.086  1.00 91.22           O  
ATOM   1161  CG  GLU A 147      -1.615  -8.771 -12.602  1.00 91.22           C  
ATOM   1162  CD  GLU A 147      -2.629  -9.730 -13.206  1.00 91.22           C  
ATOM   1163  OE1 GLU A 147      -2.253 -10.534 -14.088  1.00 91.22           O  
ATOM   1164  OE2 GLU A 147      -3.810  -9.675 -12.795  1.00 91.22           O  
ATOM   1165  N   CYS A 148       0.830  -6.110 -12.231  1.00 89.84           N  
ATOM   1166  CA  CYS A 148       1.702  -5.588 -13.277  1.00 89.84           C  
ATOM   1167  C   CYS A 148       2.425  -6.719 -13.999  1.00 89.84           C  
ATOM   1168  CB  CYS A 148       2.721  -4.613 -12.688  1.00 89.84           C  
ATOM   1169  O   CYS A 148       3.436  -7.226 -13.511  1.00 89.84           O  
ATOM   1170  SG  CYS A 148       1.988  -3.342 -11.634  1.00 89.84           S  
ATOM   1171  N   GLY A 149       1.968  -7.182 -15.214  1.00 85.17           N  
ATOM   1172  CA  GLY A 149       2.562  -8.360 -15.827  1.00 85.17           C  
ATOM   1173  C   GLY A 149       2.377  -9.619 -15.003  1.00 85.17           C  
ATOM   1174  O   GLY A 149       1.247 -10.000 -14.686  1.00 85.17           O  
ATOM   1175  N   ASN A 150       3.536 -10.266 -14.548  1.00 81.62           N  
ATOM   1176  CA  ASN A 150       3.477 -11.512 -13.790  1.00 81.62           C  
ATOM   1177  C   ASN A 150       3.483 -11.254 -12.286  1.00 81.62           C  
ATOM   1178  CB  ASN A 150       4.637 -12.431 -14.176  1.00 81.62           C  
ATOM   1179  O   ASN A 150       3.534 -12.194 -11.491  1.00 81.62           O  
ATOM   1180  CG  ASN A 150       4.541 -12.923 -15.607  1.00 81.62           C  
ATOM   1181  ND2 ASN A 150       5.688 -13.080 -16.258  1.00 81.62           N  
ATOM   1182  OD1 ASN A 150       3.446 -13.160 -16.123  1.00 81.62           O  
ATOM   1183  N   GLU A 151       3.407  -9.970 -11.896  1.00 82.53           N  
ATOM   1184  CA  GLU A 151       3.480  -9.612 -10.483  1.00 82.53           C  
ATOM   1185  C   GLU A 151       2.107  -9.222  -9.941  1.00 82.53           C  
ATOM   1186  CB  GLU A 151       4.474  -8.468 -10.268  1.00 82.53           C  
ATOM   1187  O   GLU A 151       1.352  -8.508 -10.604  1.00 82.53           O  
ATOM   1188  CG  GLU A 151       5.891  -8.793 -10.718  1.00 82.53           C  
ATOM   1189  CD  GLU A 151       6.842  -7.611 -10.605  1.00 82.53           C  
ATOM   1190  OE1 GLU A 151       7.979  -7.792 -10.113  1.00 82.53           O  
ATOM   1191  OE2 GLU A 151       6.446  -6.496 -11.010  1.00 82.53           O  
ATOM   1192  N   LYS A 152       1.737  -9.848  -8.984  1.00 82.21           N  
ATOM   1193  CA  LYS A 152       0.436  -9.574  -8.381  1.00 82.21           C  
ATOM   1194  C   LYS A 152       0.578  -9.214  -6.905  1.00 82.21           C  
ATOM   1195  CB  LYS A 152      -0.494 -10.778  -8.540  1.00 82.21           C  
ATOM   1196  O   LYS A 152       1.347  -9.848  -6.178  1.00 82.21           O  
ATOM   1197  CG  LYS A 152      -1.943 -10.495  -8.172  1.00 82.21           C  
ATOM   1198  CD  LYS A 152      -2.835 -11.698  -8.448  1.00 82.21           C  
ATOM   1199  CE  LYS A 152      -4.287 -11.412  -8.088  1.00 82.21           C  
ATOM   1200  NZ  LYS A 152      -5.170 -12.582  -8.376  1.00 82.21           N  
ATOM   1201  N   TYR A 153      -0.167  -8.186  -6.477  1.00 82.59           N  
ATOM   1202  CA  TYR A 153      -0.130  -7.699  -5.103  1.00 82.59           C  
ATOM   1203  C   TYR A 153      -1.538  -7.446  -4.576  1.00 82.59           C  
ATOM   1204  CB  TYR A 153       0.701  -6.416  -5.008  1.00 82.59           C  
ATOM   1205  O   TYR A 153      -2.400  -6.948  -5.305  1.00 82.59           O  
ATOM   1206  CG  TYR A 153       2.044  -6.511  -5.690  1.00 82.59           C  
ATOM   1207  CD1 TYR A 153       3.168  -6.959  -4.999  1.00 82.59           C  
ATOM   1208  CD2 TYR A 153       2.193  -6.153  -7.025  1.00 82.59           C  
ATOM   1209  CE1 TYR A 153       4.408  -7.047  -5.622  1.00 82.59           C  
ATOM   1210  CE2 TYR A 153       3.428  -6.237  -7.659  1.00 82.59           C  
ATOM   1211  OH  TYR A 153       5.754  -6.770  -7.573  1.00 82.59           O  
ATOM   1212  CZ  TYR A 153       4.528  -6.685  -6.951  1.00 82.59           C  
ATOM   1213  N   ARG A 154      -1.759  -7.894  -3.454  1.00 82.66           N  
ATOM   1214  CA  ARG A 154      -3.074  -7.710  -2.850  1.00 82.66           C  
ATOM   1215  C   ARG A 154      -2.965  -6.997  -1.507  1.00 82.66           C  
ATOM   1216  CB  ARG A 154      -3.778  -9.057  -2.673  1.00 82.66           C  
ATOM   1217  O   ARG A 154      -2.117  -7.343  -0.682  1.00 82.66           O  
ATOM   1218  CG  ARG A 154      -5.189  -8.946  -2.116  1.00 82.66           C  
ATOM   1219  CD  ARG A 154      -5.840 -10.313  -1.954  1.00 82.66           C  
ATOM   1220  NE  ARG A 154      -6.124 -10.931  -3.246  1.00 82.66           N  
ATOM   1221  NH1 ARG A 154      -7.043 -12.854  -2.356  1.00 82.66           N  
ATOM   1222  NH2 ARG A 154      -6.902 -12.592  -4.628  1.00 82.66           N  
ATOM   1223  CZ  ARG A 154      -6.689 -12.124  -3.407  1.00 82.66           C  
ATOM   1224  N   PHE A 155      -3.856  -5.970  -1.376  1.00 77.67           N  
ATOM   1225  CA  PHE A 155      -3.918  -5.191  -0.145  1.00 77.67           C  
ATOM   1226  C   PHE A 155      -5.334  -5.180   0.419  1.00 77.67           C  
ATOM   1227  CB  PHE A 155      -3.441  -3.756  -0.390  1.00 77.67           C  
ATOM   1228  O   PHE A 155      -6.279  -4.793  -0.270  1.00 77.67           O  
ATOM   1229  CG  PHE A 155      -1.978  -3.652  -0.729  1.00 77.67           C  
ATOM   1230  CD1 PHE A 155      -1.033  -3.434   0.267  1.00 77.67           C  
ATOM   1231  CD2 PHE A 155      -1.547  -3.774  -2.044  1.00 77.67           C  
ATOM   1232  CE1 PHE A 155       0.321  -3.338  -0.044  1.00 77.67           C  
ATOM   1233  CE2 PHE A 155      -0.195  -3.679  -2.362  1.00 77.67           C  
ATOM   1234  CZ  PHE A 155       0.737  -3.460  -1.360  1.00 77.67           C  
ATOM   1235  N   GLN A 156      -5.446  -5.676   1.579  1.00 72.32           N  
ATOM   1236  CA  GLN A 156      -6.755  -5.671   2.223  1.00 72.32           C  
ATOM   1237  C   GLN A 156      -6.793  -4.683   3.385  1.00 72.32           C  
ATOM   1238  CB  GLN A 156      -7.118  -7.074   2.714  1.00 72.32           C  
ATOM   1239  O   GLN A 156      -5.932  -4.720   4.266  1.00 72.32           O  
ATOM   1240  CG  GLN A 156      -8.543  -7.192   3.237  1.00 72.32           C  
ATOM   1241  CD  GLN A 156      -8.927  -8.620   3.576  1.00 72.32           C  
ATOM   1242  NE2 GLN A 156     -10.227  -8.882   3.656  1.00 72.32           N  
ATOM   1243  OE1 GLN A 156      -8.062  -9.482   3.765  1.00 72.32           O  
ATOM   1244  N   LEU A 157      -7.848  -3.746   3.311  1.00 69.70           N  
ATOM   1245  CA  LEU A 157      -8.111  -2.780   4.372  1.00 69.70           C  
ATOM   1246  C   LEU A 157      -9.164  -3.310   5.340  1.00 69.70           C  
ATOM   1247  CB  LEU A 157      -8.570  -1.445   3.781  1.00 69.70           C  
ATOM   1248  O   LEU A 157     -10.188  -3.850   4.916  1.00 69.70           O  
ATOM   1249  CG  LEU A 157      -7.593  -0.753   2.829  1.00 69.70           C  
ATOM   1250  CD1 LEU A 157      -8.298   0.363   2.065  1.00 69.70           C  
ATOM   1251  CD2 LEU A 157      -6.394  -0.207   3.597  1.00 69.70           C  
ATOM   1252  N   GLY A 158      -8.745  -3.666   6.657  1.00 59.82           N  
ATOM   1253  CA  GLY A 158      -9.650  -4.019   7.739  1.00 59.82           C  
ATOM   1254  C   GLY A 158      -9.165  -3.553   9.099  1.00 59.82           C  
ATOM   1255  O   GLY A 158      -8.000  -3.753   9.450  1.00 59.82           O  
TER    1256      GLY A 158
ENDMDL
END
