# Supplementary material for: Single-chain dimers from de novo immunoglobulins as robust scaffolds for multiple binding loops
Source: Nat Commun. 2023 Sep 23;14:5939. doi: 10.1038/s41467-023-41717-5 (PMC10517939; doi:10.1038/s41467-023-41717-5)
Supplement: Supplementary file 3 — Supplementary Data 1 [file 41467_2023_41717_MOESM3_ESM.zip › design_models/scIg/scIg14g/scIg14g.pdb]

HEADER                                            13-JAN-22   XXXX              
EXPDTA    THEORETICAL MODEL                                                     
REMARK 220                                                                      
REMARK 220 EXPERIMENTAL DETAILS                                                 
REMARK 220  EXPERIMENT TYPE                : THEORETICAL MODELLING              
REMARK 220  DATE OF DATA COLLECTION        : 13-JAN-22                          
REMARK 220                                                                      
REMARK 220 REMARK: MODEL GENERATED BY ROSETTA                                   
REMARK 220  VERSION 2020.37+release.3ba1aaa                                     
SSBOND     CYS A   21    CYS A   60                                       2.02  
SSBOND     CYS A  108    CYS A  147                                       2.03  
ATOM      1  N   ARG A   1      33.846  14.370  58.545  1.00  0.00           N  
ATOM      2  CA  ARG A   1      34.708  14.132  57.394  1.00  0.00           C  
ATOM      3  C   ARG A   1      34.987  15.413  56.613  1.00  0.00           C  
ATOM      4  O   ARG A   1      35.714  16.287  57.092  1.00  0.00           O  
ATOM      5  CB  ARG A   1      34.076  13.107  56.464  1.00  0.00           C  
ATOM      6  CG  ARG A   1      34.053  11.684  57.001  1.00  0.00           C  
ATOM      7  CD  ARG A   1      35.424  11.170  57.252  1.00  0.00           C  
ATOM      8  NE  ARG A   1      35.458   9.718  57.300  1.00  0.00           N  
ATOM      9  CZ  ARG A   1      36.541   8.987  57.629  1.00  0.00           C  
ATOM     10  NH1 ARG A   1      37.670   9.588  57.935  1.00  0.00           N  
ATOM     11  NH2 ARG A   1      36.470   7.668  57.643  1.00  0.00           N  
ATOM     12 1H   ARG A   1      33.688  13.509  59.028  1.00  0.00           H  
ATOM     13 2H   ARG A   1      34.286  15.022  59.163  1.00  0.00           H  
ATOM     14 3H   ARG A   1      32.971  14.743  58.236  1.00  0.00           H  
ATOM     15  HA  ARG A   1      35.660  13.737  57.750  1.00  0.00           H  
ATOM     16 1HB  ARG A   1      33.048  13.395  56.250  1.00  0.00           H  
ATOM     17 2HB  ARG A   1      34.616  13.093  55.517  1.00  0.00           H  
ATOM     18 1HG  ARG A   1      33.500  11.659  57.941  1.00  0.00           H  
ATOM     19 2HG  ARG A   1      33.569  11.030  56.276  1.00  0.00           H  
ATOM     20 1HD  ARG A   1      36.088  11.500  56.453  1.00  0.00           H  
ATOM     21 2HD  ARG A   1      35.786  11.550  58.206  1.00  0.00           H  
ATOM     22  HE  ARG A   1      34.608   9.220  57.071  1.00  0.00           H  
ATOM     23 1HH1 ARG A   1      37.725  10.596  57.924  1.00  0.00           H  
ATOM     24 2HH1 ARG A   1      38.483   9.041  58.181  1.00  0.00           H  
ATOM     25 1HH2 ARG A   1      35.602   7.205  57.407  1.00  0.00           H  
ATOM     26 2HH2 ARG A   1      37.282   7.121  57.889  1.00  0.00           H  
ATOM     27  N   ILE A   2      34.427  15.538  55.411  1.00  0.00           N  
ATOM     28  CA  ILE A   2      34.719  16.656  54.517  1.00  0.00           C  
ATOM     29  C   ILE A   2      33.904  17.862  54.959  1.00  0.00           C  
ATOM     30  O   ILE A   2      32.692  17.753  55.178  1.00  0.00           O  
ATOM     31  CB  ILE A   2      34.396  16.310  53.051  1.00  0.00           C  
ATOM     32  CG1 ILE A   2      35.246  15.126  52.583  1.00  0.00           C  
ATOM     33  CG2 ILE A   2      34.623  17.520  52.158  1.00  0.00           C  
ATOM     34  CD1 ILE A   2      34.750  14.486  51.306  1.00  0.00           C  
ATOM     35  H   ILE A   2      33.776  14.826  55.113  1.00  0.00           H  
ATOM     36  HA  ILE A   2      35.785  16.877  54.576  1.00  0.00           H  
ATOM     37  HB  ILE A   2      33.354  16.002  52.971  1.00  0.00           H  
ATOM     38 1HG1 ILE A   2      36.272  15.456  52.423  1.00  0.00           H  
ATOM     39 2HG1 ILE A   2      35.266  14.362  53.360  1.00  0.00           H  
ATOM     40 1HG2 ILE A   2      34.391  17.258  51.125  1.00  0.00           H  
ATOM     41 2HG2 ILE A   2      33.977  18.336  52.479  1.00  0.00           H  
ATOM     42 3HG2 ILE A   2      35.665  17.833  52.227  1.00  0.00           H  
ATOM     43 1HD1 ILE A   2      35.403  13.655  51.038  1.00  0.00           H  
ATOM     44 2HD1 ILE A   2      33.735  14.117  51.454  1.00  0.00           H  
ATOM     45 3HD1 ILE A   2      34.755  15.223  50.504  1.00  0.00           H  
ATOM     46  N   GLU A   3      34.565  19.011  55.091  1.00  0.00           N  
ATOM     47  CA  GLU A   3      33.918  20.259  55.472  1.00  0.00           C  
ATOM     48  C   GLU A   3      34.377  21.358  54.527  1.00  0.00           C  
ATOM     49  O   GLU A   3      35.563  21.435  54.192  1.00  0.00           O  
ATOM     50  CB  GLU A   3      34.246  20.629  56.920  1.00  0.00           C  
ATOM     51  CG  GLU A   3      33.859  19.570  57.942  1.00  0.00           C  
ATOM     52  CD  GLU A   3      34.016  20.042  59.361  1.00  0.00           C  
ATOM     53  OE1 GLU A   3      34.618  21.069  59.562  1.00  0.00           O  
ATOM     54  OE2 GLU A   3      33.534  19.373  60.245  1.00  0.00           O  
ATOM     55  H   GLU A   3      35.560  19.005  54.915  1.00  0.00           H  
ATOM     56  HA  GLU A   3      32.838  20.126  55.398  1.00  0.00           H  
ATOM     57 1HB  GLU A   3      35.317  20.811  57.016  1.00  0.00           H  
ATOM     58 2HB  GLU A   3      33.733  21.553  57.185  1.00  0.00           H  
ATOM     59 1HG  GLU A   3      32.819  19.286  57.780  1.00  0.00           H  
ATOM     60 2HG  GLU A   3      34.476  18.687  57.787  1.00  0.00           H  
ATOM     61  N   VAL A   4      33.442  22.203  54.098  1.00  0.00           N  
ATOM     62  CA  VAL A   4      33.739  23.338  53.233  1.00  0.00           C  
ATOM     63  C   VAL A   4      33.155  24.591  53.866  1.00  0.00           C  
ATOM     64  O   VAL A   4      32.009  24.580  54.330  1.00  0.00           O  
ATOM     65  CB  VAL A   4      33.145  23.133  51.826  1.00  0.00           C  
ATOM     66  CG1 VAL A   4      33.500  24.305  50.923  1.00  0.00           C  
ATOM     67  CG2 VAL A   4      33.650  21.825  51.237  1.00  0.00           C  
ATOM     68  H   VAL A   4      32.488  22.044  54.390  1.00  0.00           H  
ATOM     69  HA  VAL A   4      34.822  23.428  53.139  1.00  0.00           H  
ATOM     70  HB  VAL A   4      32.058  23.103  51.902  1.00  0.00           H  
ATOM     71 1HG1 VAL A   4      33.072  24.144  49.933  1.00  0.00           H  
ATOM     72 2HG1 VAL A   4      33.098  25.225  51.346  1.00  0.00           H  
ATOM     73 3HG1 VAL A   4      34.584  24.385  50.840  1.00  0.00           H  
ATOM     74 1HG2 VAL A   4      33.226  21.687  50.243  1.00  0.00           H  
ATOM     75 2HG2 VAL A   4      34.738  21.853  51.167  1.00  0.00           H  
ATOM     76 3HG2 VAL A   4      33.349  20.997  51.879  1.00  0.00           H  
ATOM     77  N   ARG A   5      33.937  25.668  53.887  1.00  0.00           N  
ATOM     78  CA  ARG A   5      33.516  26.929  54.478  1.00  0.00           C  
ATOM     79  C   ARG A   5      33.845  28.070  53.527  1.00  0.00           C  
ATOM     80  O   ARG A   5      35.000  28.229  53.117  1.00  0.00           O  
ATOM     81  CB  ARG A   5      34.201  27.161  55.816  1.00  0.00           C  
ATOM     82  CG  ARG A   5      33.770  28.425  56.544  1.00  0.00           C  
ATOM     83  CD  ARG A   5      34.441  28.555  57.864  1.00  0.00           C  
ATOM     84  NE  ARG A   5      34.112  29.811  58.517  1.00  0.00           N  
ATOM     85  CZ  ARG A   5      34.767  30.314  59.583  1.00  0.00           C  
ATOM     86  NH1 ARG A   5      35.780  29.656  60.102  1.00  0.00           N  
ATOM     87  NH2 ARG A   5      34.390  31.467  60.106  1.00  0.00           N  
ATOM     88  H   ARG A   5      34.858  25.600  53.475  1.00  0.00           H  
ATOM     89  HA  ARG A   5      32.440  26.889  54.648  1.00  0.00           H  
ATOM     90 1HB  ARG A   5      34.005  26.317  56.477  1.00  0.00           H  
ATOM     91 2HB  ARG A   5      35.280  27.217  55.670  1.00  0.00           H  
ATOM     92 1HG  ARG A   5      34.026  29.297  55.942  1.00  0.00           H  
ATOM     93 2HG  ARG A   5      32.692  28.401  56.709  1.00  0.00           H  
ATOM     94 1HD  ARG A   5      34.126  27.740  58.514  1.00  0.00           H  
ATOM     95 2HD  ARG A   5      35.521  28.514  57.728  1.00  0.00           H  
ATOM     96  HE  ARG A   5      33.338  30.346  58.146  1.00  0.00           H  
ATOM     97 1HH1 ARG A   5      36.069  28.774  59.700  1.00  0.00           H  
ATOM     98 2HH1 ARG A   5      36.272  30.033  60.899  1.00  0.00           H  
ATOM     99 1HH2 ARG A   5      33.611  31.972  59.708  1.00  0.00           H  
ATOM    100 2HH2 ARG A   5      34.880  31.843  60.904  1.00  0.00           H  
ATOM    101  N   VAL A   6      32.829  28.852  53.174  1.00  0.00           N  
ATOM    102  CA  VAL A   6      32.949  29.934  52.200  1.00  0.00           C  
ATOM    103  C   VAL A   6      32.564  31.228  52.903  1.00  0.00           C  
ATOM    104  O   VAL A   6      31.551  31.275  53.612  1.00  0.00           O  
ATOM    105  CB  VAL A   6      32.036  29.697  50.983  1.00  0.00           C  
ATOM    106  CG1 VAL A   6      32.143  30.855  50.003  1.00  0.00           C  
ATOM    107  CG2 VAL A   6      32.402  28.383  50.309  1.00  0.00           C  
ATOM    108  H   VAL A   6      31.935  28.680  53.609  1.00  0.00           H  
ATOM    109  HA  VAL A   6      33.981  29.970  51.850  1.00  0.00           H  
ATOM    110  HB  VAL A   6      31.000  29.656  51.321  1.00  0.00           H  
ATOM    111 1HG1 VAL A   6      31.490  30.671  49.149  1.00  0.00           H  
ATOM    112 2HG1 VAL A   6      31.842  31.779  50.497  1.00  0.00           H  
ATOM    113 3HG1 VAL A   6      33.173  30.946  49.658  1.00  0.00           H  
ATOM    114 1HG2 VAL A   6      31.751  28.222  49.450  1.00  0.00           H  
ATOM    115 2HG2 VAL A   6      33.440  28.422  49.976  1.00  0.00           H  
ATOM    116 3HG2 VAL A   6      32.278  27.564  51.017  1.00  0.00           H  
ATOM    117  N   ASP A   7      33.366  32.274  52.708  1.00  0.00           N  
ATOM    118  CA  ASP A   7      33.161  33.547  53.401  1.00  0.00           C  
ATOM    119  C   ASP A   7      33.652  34.676  52.500  1.00  0.00           C  
ATOM    120  O   ASP A   7      34.815  35.082  52.585  1.00  0.00           O  
ATOM    121  CB  ASP A   7      33.901  33.577  54.740  1.00  0.00           C  
ATOM    122  CG  ASP A   7      33.609  34.833  55.550  1.00  0.00           C  
ATOM    123  OD1 ASP A   7      32.603  35.455  55.303  1.00  0.00           O  
ATOM    124  OD2 ASP A   7      34.394  35.158  56.409  1.00  0.00           O  
ATOM    125  H   ASP A   7      34.138  32.183  52.063  1.00  0.00           H  
ATOM    126  HA  ASP A   7      32.096  33.662  53.606  1.00  0.00           H  
ATOM    127 1HB  ASP A   7      33.617  32.707  55.332  1.00  0.00           H  
ATOM    128 2HB  ASP A   7      34.975  33.518  54.565  1.00  0.00           H  
ATOM    129  N   ASN A   8      32.756  35.180  51.648  1.00  0.00           N  
ATOM    130  CA  ASN A   8      32.950  36.446  50.935  1.00  0.00           C  
ATOM    131  C   ASN A   8      34.315  36.512  50.253  1.00  0.00           C  
ATOM    132  O   ASN A   8      35.130  37.393  50.534  1.00  0.00           O  
ATOM    133  CB  ASN A   8      32.776  37.620  51.882  1.00  0.00           C  
ATOM    134  CG  ASN A   8      31.376  37.727  52.418  1.00  0.00           C  
ATOM    135  OD1 ASN A   8      30.401  37.658  51.661  1.00  0.00           O  
ATOM    136  ND2 ASN A   8      31.257  37.894  53.711  1.00  0.00           N  
ATOM    137  H   ASN A   8      31.909  34.654  51.494  1.00  0.00           H  
ATOM    138  HA  ASN A   8      32.180  36.534  50.169  1.00  0.00           H  
ATOM    139 1HB  ASN A   8      33.467  37.517  52.720  1.00  0.00           H  
ATOM    140 2HB  ASN A   8      33.026  38.546  51.363  1.00  0.00           H  
ATOM    141 1HD2 ASN A   8      30.349  37.971  54.123  1.00  0.00           H  
ATOM    142 2HD2 ASN A   8      32.073  37.943  54.285  1.00  0.00           H  
ATOM    143  N   GLY A   9      34.569  35.569  49.346  1.00  0.00           N  
ATOM    144  CA  GLY A   9      35.826  35.502  48.642  1.00  0.00           C  
ATOM    145  C   GLY A   9      36.832  34.521  49.200  1.00  0.00           C  
ATOM    146  O   GLY A   9      37.767  34.143  48.482  1.00  0.00           O  
ATOM    147  H   GLY A   9      33.856  34.881  49.148  1.00  0.00           H  
ATOM    148 1HA  GLY A   9      35.647  35.230  47.601  1.00  0.00           H  
ATOM    149 2HA  GLY A   9      36.295  36.485  48.640  1.00  0.00           H  
ATOM    150  N   ARG A  10      36.677  34.094  50.450  1.00  0.00           N  
ATOM    151  CA  ARG A  10      37.531  33.065  51.028  1.00  0.00           C  
ATOM    152  C   ARG A  10      36.833  31.716  50.913  1.00  0.00           C  
ATOM    153  O   ARG A  10      35.629  31.611  51.176  1.00  0.00           O  
ATOM    154  CB  ARG A  10      37.842  33.366  52.486  1.00  0.00           C  
ATOM    155  CG  ARG A  10      38.608  34.658  52.723  1.00  0.00           C  
ATOM    156  CD  ARG A  10      39.091  34.760  54.124  1.00  0.00           C  
ATOM    157  NE  ARG A  10      37.992  34.829  55.074  1.00  0.00           N  
ATOM    158  CZ  ARG A  10      38.136  34.823  56.413  1.00  0.00           C  
ATOM    159  NH1 ARG A  10      39.337  34.752  56.945  1.00  0.00           N  
ATOM    160  NH2 ARG A  10      37.072  34.889  57.192  1.00  0.00           N  
ATOM    161  H   ARG A  10      35.942  34.498  51.014  1.00  0.00           H  
ATOM    162  HA  ARG A  10      38.472  33.047  50.477  1.00  0.00           H  
ATOM    163 1HB  ARG A  10      36.914  33.424  53.052  1.00  0.00           H  
ATOM    164 2HB  ARG A  10      38.431  32.551  52.908  1.00  0.00           H  
ATOM    165 1HG  ARG A  10      39.472  34.697  52.059  1.00  0.00           H  
ATOM    166 2HG  ARG A  10      37.957  35.509  52.522  1.00  0.00           H  
ATOM    167 1HD  ARG A  10      39.695  33.887  54.366  1.00  0.00           H  
ATOM    168 2HD  ARG A  10      39.695  35.661  54.236  1.00  0.00           H  
ATOM    169  HE  ARG A  10      37.053  34.885  54.703  1.00  0.00           H  
ATOM    170 1HH1 ARG A  10      40.150  34.701  56.349  1.00  0.00           H  
ATOM    171 2HH1 ARG A  10      39.445  34.747  57.948  1.00  0.00           H  
ATOM    172 1HH2 ARG A  10      36.149  34.945  56.784  1.00  0.00           H  
ATOM    173 2HH2 ARG A  10      37.180  34.885  58.196  1.00  0.00           H  
ATOM    174  N   VAL A  11      37.584  30.692  50.520  1.00  0.00           N  
ATOM    175  CA  VAL A  11      37.089  29.322  50.470  1.00  0.00           C  
ATOM    176  C   VAL A  11      38.075  28.428  51.205  1.00  0.00           C  
ATOM    177  O   VAL A  11      39.276  28.434  50.902  1.00  0.00           O  
ATOM    178  CB  VAL A  11      36.928  28.844  49.014  1.00  0.00           C  
ATOM    179  CG1 VAL A  11      36.455  27.399  48.978  1.00  0.00           C  
ATOM    180  CG2 VAL A  11      35.954  29.750  48.277  1.00  0.00           C  
ATOM    181  H   VAL A  11      38.537  30.882  50.246  1.00  0.00           H  
ATOM    182  HA  VAL A  11      36.112  29.289  50.952  1.00  0.00           H  
ATOM    183  HB  VAL A  11      37.900  28.876  48.521  1.00  0.00           H  
ATOM    184 1HG1 VAL A  11      36.346  27.077  47.942  1.00  0.00           H  
ATOM    185 2HG1 VAL A  11      37.185  26.764  49.480  1.00  0.00           H  
ATOM    186 3HG1 VAL A  11      35.493  27.318  49.484  1.00  0.00           H  
ATOM    187 1HG2 VAL A  11      35.845  29.406  47.249  1.00  0.00           H  
ATOM    188 2HG2 VAL A  11      34.984  29.721  48.774  1.00  0.00           H  
ATOM    189 3HG2 VAL A  11      36.333  30.772  48.280  1.00  0.00           H  
ATOM    190  N   ARG A  12      37.575  27.661  52.169  1.00  0.00           N  
ATOM    191  CA  ARG A  12      38.380  26.700  52.909  1.00  0.00           C  
ATOM    192  C   ARG A  12      37.763  25.317  52.776  1.00  0.00           C  
ATOM    193  O   ARG A  12      36.541  25.166  52.865  1.00  0.00           O  
ATOM    194  CB  ARG A  12      38.490  27.093  54.384  1.00  0.00           C  
ATOM    195  CG  ARG A  12      39.386  28.291  54.637  1.00  0.00           C  
ATOM    196  CD  ARG A  12      39.531  28.571  56.123  1.00  0.00           C  
ATOM    197  NE  ARG A  12      40.486  29.642  56.378  1.00  0.00           N  
ATOM    198  CZ  ARG A  12      40.805  30.088  57.585  1.00  0.00           C  
ATOM    199  NH1 ARG A  12      40.263  29.576  58.677  1.00  0.00           N  
ATOM    200  NH2 ARG A  12      41.690  31.074  57.699  1.00  0.00           N  
ATOM    201  H   ARG A  12      36.594  27.756  52.391  1.00  0.00           H  
ATOM    202  HA  ARG A  12      39.387  26.699  52.492  1.00  0.00           H  
ATOM    203 1HB  ARG A  12      37.500  27.320  54.775  1.00  0.00           H  
ATOM    204 2HB  ARG A  12      38.881  26.250  54.956  1.00  0.00           H  
ATOM    205 1HG  ARG A  12      40.376  28.100  54.223  1.00  0.00           H  
ATOM    206 2HG  ARG A  12      38.957  29.174  54.159  1.00  0.00           H  
ATOM    207 1HD  ARG A  12      38.566  28.866  56.533  1.00  0.00           H  
ATOM    208 2HD  ARG A  12      39.881  27.672  56.629  1.00  0.00           H  
ATOM    209  HE  ARG A  12      40.934  30.073  55.580  1.00  0.00           H  
ATOM    210 1HH1 ARG A  12      39.590  28.826  58.604  1.00  0.00           H  
ATOM    211 2HH1 ARG A  12      40.524  29.933  59.585  1.00  0.00           H  
ATOM    212 1HH2 ARG A  12      42.111  31.474  56.871  1.00  0.00           H  
ATOM    213 2HH2 ARG A  12      41.942  31.424  58.611  1.00  0.00           H  
ATOM    214  N   VAL A  13      38.612  24.313  52.563  1.00  0.00           N  
ATOM    215  CA  VAL A  13      38.186  22.923  52.445  1.00  0.00           C  
ATOM    216  C   VAL A  13      39.058  22.092  53.375  1.00  0.00           C  
ATOM    217  O   VAL A  13      40.291  22.183  53.319  1.00  0.00           O  
ATOM    218  CB  VAL A  13      38.323  22.417  50.997  1.00  0.00           C  
ATOM    219  CG1 VAL A  13      37.890  20.962  50.898  1.00  0.00           C  
ATOM    220  CG2 VAL A  13      37.497  23.290  50.064  1.00  0.00           C  
ATOM    221  H   VAL A  13      39.593  24.536  52.479  1.00  0.00           H  
ATOM    222  HA  VAL A  13      37.137  22.857  52.733  1.00  0.00           H  
ATOM    223  HB  VAL A  13      39.372  22.461  50.703  1.00  0.00           H  
ATOM    224 1HG1 VAL A  13      37.993  20.621  49.867  1.00  0.00           H  
ATOM    225 2HG1 VAL A  13      38.517  20.351  51.546  1.00  0.00           H  
ATOM    226 3HG1 VAL A  13      36.849  20.870  51.207  1.00  0.00           H  
ATOM    227 1HG2 VAL A  13      37.599  22.927  49.041  1.00  0.00           H  
ATOM    228 2HG2 VAL A  13      36.449  23.251  50.361  1.00  0.00           H  
ATOM    229 3HG2 VAL A  13      37.852  24.319  50.120  1.00  0.00           H  
ATOM    230  N   ARG A  14      38.428  21.283  54.220  1.00  0.00           N  
ATOM    231  CA  ARG A  14      39.137  20.416  55.149  1.00  0.00           C  
ATOM    232  C   ARG A  14      38.992  18.969  54.701  1.00  0.00           C  
ATOM    233  O   ARG A  14      37.884  18.520  54.382  1.00  0.00           O  
ATOM    234  CB  ARG A  14      38.600  20.572  56.564  1.00  0.00           C  
ATOM    235  CG  ARG A  14      39.242  19.660  57.597  1.00  0.00           C  
ATOM    236  CD  ARG A  14      38.673  19.877  58.952  1.00  0.00           C  
ATOM    237  NE  ARG A  14      39.082  21.154  59.514  1.00  0.00           N  
ATOM    238  CZ  ARG A  14      38.557  21.702  60.626  1.00  0.00           C  
ATOM    239  NH1 ARG A  14      37.606  21.076  61.283  1.00  0.00           N  
ATOM    240  NH2 ARG A  14      38.998  22.872  61.058  1.00  0.00           N  
ATOM    241  H   ARG A  14      37.417  21.275  54.212  1.00  0.00           H  
ATOM    242  HA  ARG A  14      40.190  20.698  55.151  1.00  0.00           H  
ATOM    243 1HB  ARG A  14      38.746  21.600  56.897  1.00  0.00           H  
ATOM    244 2HB  ARG A  14      37.528  20.374  56.571  1.00  0.00           H  
ATOM    245 1HG  ARG A  14      39.075  18.619  57.317  1.00  0.00           H  
ATOM    246 2HG  ARG A  14      40.315  19.857  57.640  1.00  0.00           H  
ATOM    247 1HD  ARG A  14      37.585  19.861  58.895  1.00  0.00           H  
ATOM    248 2HD  ARG A  14      39.012  19.085  59.619  1.00  0.00           H  
ATOM    249  HE  ARG A  14      39.811  21.665  59.036  1.00  0.00           H  
ATOM    250 1HH1 ARG A  14      37.268  20.182  60.953  1.00  0.00           H  
ATOM    251 2HH1 ARG A  14      37.212  21.487  62.117  1.00  0.00           H  
ATOM    252 1HH2 ARG A  14      39.729  23.354  60.553  1.00  0.00           H  
ATOM    253 2HH2 ARG A  14      38.605  23.283  61.891  1.00  0.00           H  
ATOM    254  N   ASN A  15      40.110  18.248  54.671  1.00  0.00           N  
ATOM    255  CA  ASN A  15      40.127  16.824  54.357  1.00  0.00           C  
ATOM    256  C   ASN A  15      40.070  16.041  55.664  1.00  0.00           C  
ATOM    257  O   ASN A  15      41.107  15.765  56.277  1.00  0.00           O  
ATOM    258  CB  ASN A  15      41.353  16.450  53.544  1.00  0.00           C  
ATOM    259  CG  ASN A  15      41.393  14.988  53.197  1.00  0.00           C  
ATOM    260  OD1 ASN A  15      40.649  14.182  53.768  1.00  0.00           O  
ATOM    261  ND2 ASN A  15      42.249  14.630  52.274  1.00  0.00           N  
ATOM    262  H   ASN A  15      40.980  18.716  54.878  1.00  0.00           H  
ATOM    263  HA  ASN A  15      39.258  16.596  53.739  1.00  0.00           H  
ATOM    264 1HB  ASN A  15      41.368  17.032  52.622  1.00  0.00           H  
ATOM    265 2HB  ASN A  15      42.253  16.703  54.105  1.00  0.00           H  
ATOM    266 1HD2 ASN A  15      42.319  13.670  52.003  1.00  0.00           H  
ATOM    267 2HD2 ASN A  15      42.831  15.316  51.840  1.00  0.00           H  
ATOM    268  N   GLY A  16      38.861  15.690  56.090  1.00  0.00           N  
ATOM    269  CA  GLY A  16      38.662  14.846  57.247  1.00  0.00           C  
ATOM    270  C   GLY A  16      38.578  13.368  56.951  1.00  0.00           C  
ATOM    271  O   GLY A  16      38.036  12.612  57.765  1.00  0.00           O  
ATOM    272  H   GLY A  16      38.055  16.028  55.584  1.00  0.00           H  
ATOM    273 1HA  GLY A  16      39.479  14.996  57.952  1.00  0.00           H  
ATOM    274 2HA  GLY A  16      37.743  15.135  57.754  1.00  0.00           H  
ATOM    275  N   THR A  17      39.098  12.927  55.809  1.00  0.00           N  
ATOM    276  CA  THR A  17      38.966  11.544  55.382  1.00  0.00           C  
ATOM    277  C   THR A  17      40.240  10.767  55.706  1.00  0.00           C  
ATOM    278  O   THR A  17      41.175  11.279  56.329  1.00  0.00           O  
ATOM    279  CB  THR A  17      38.661  11.451  53.876  1.00  0.00           C  
ATOM    280  OG1 THR A  17      39.868  11.652  53.128  1.00  0.00           O  
ATOM    281  CG2 THR A  17      37.638  12.502  53.472  1.00  0.00           C  
ATOM    282  H   THR A  17      39.600  13.578  55.221  1.00  0.00           H  
ATOM    283  HA  THR A  17      38.126  11.096  55.915  1.00  0.00           H  
ATOM    284  HB  THR A  17      38.268  10.462  53.644  1.00  0.00           H  
ATOM    285  HG1 THR A  17      40.158  12.563  53.228  1.00  0.00           H  
ATOM    286 1HG2 THR A  17      37.435  12.421  52.405  1.00  0.00           H  
ATOM    287 2HG2 THR A  17      36.716  12.345  54.031  1.00  0.00           H  
ATOM    288 3HG2 THR A  17      38.030  13.495  53.692  1.00  0.00           H  
ATOM    289  N   ASP A  18      40.274   9.507  55.280  1.00  0.00           N  
ATOM    290  CA  ASP A  18      41.413   8.630  55.514  1.00  0.00           C  
ATOM    291  C   ASP A  18      42.388   8.603  54.345  1.00  0.00           C  
ATOM    292  O   ASP A  18      43.396   7.891  54.413  1.00  0.00           O  
ATOM    293  CB  ASP A  18      40.928   7.207  55.803  1.00  0.00           C  
ATOM    294  CG  ASP A  18      40.052   7.120  57.046  1.00  0.00           C  
ATOM    295  OD1 ASP A  18      40.220   7.932  57.925  1.00  0.00           O  
ATOM    296  OD2 ASP A  18      39.224   6.243  57.104  1.00  0.00           O  
ATOM    297  H   ASP A  18      39.474   9.150  54.777  1.00  0.00           H  
ATOM    298  HA  ASP A  18      41.954   8.993  56.389  1.00  0.00           H  
ATOM    299 1HB  ASP A  18      40.360   6.836  54.950  1.00  0.00           H  
ATOM    300 2HB  ASP A  18      41.787   6.550  55.935  1.00  0.00           H  
ATOM    301  N   ARG A  19      42.120   9.356  53.283  1.00  0.00           N  
ATOM    302  CA  ARG A  19      42.929   9.344  52.076  1.00  0.00           C  
ATOM    303  C   ARG A  19      43.078  10.757  51.534  1.00  0.00           C  
ATOM    304  O   ARG A  19      42.207  11.606  51.758  1.00  0.00           O  
ATOM    305  CB  ARG A  19      42.305   8.451  51.014  1.00  0.00           C  
ATOM    306  CG  ARG A  19      42.254   6.973  51.370  1.00  0.00           C  
ATOM    307  CD  ARG A  19      43.608   6.363  51.374  1.00  0.00           C  
ATOM    308  NE  ARG A  19      43.555   4.927  51.595  1.00  0.00           N  
ATOM    309  CZ  ARG A  19      43.541   4.339  52.808  1.00  0.00           C  
ATOM    310  NH1 ARG A  19      43.578   5.076  53.896  1.00  0.00           N  
ATOM    311  NH2 ARG A  19      43.492   3.022  52.903  1.00  0.00           N  
ATOM    312  H   ARG A  19      41.313   9.962  53.328  1.00  0.00           H  
ATOM    313  HA  ARG A  19      43.913   8.945  52.324  1.00  0.00           H  
ATOM    314 1HB  ARG A  19      41.285   8.778  50.818  1.00  0.00           H  
ATOM    315 2HB  ARG A  19      42.864   8.547  50.084  1.00  0.00           H  
ATOM    316 1HG  ARG A  19      41.821   6.853  52.363  1.00  0.00           H  
ATOM    317 2HG  ARG A  19      41.641   6.444  50.640  1.00  0.00           H  
ATOM    318 1HD  ARG A  19      44.091   6.542  50.414  1.00  0.00           H  
ATOM    319 2HD  ARG A  19      44.205   6.808  52.169  1.00  0.00           H  
ATOM    320  HE  ARG A  19      43.526   4.326  50.782  1.00  0.00           H  
ATOM    321 1HH1 ARG A  19      43.616   6.083  53.823  1.00  0.00           H  
ATOM    322 2HH1 ARG A  19      43.568   4.636  54.804  1.00  0.00           H  
ATOM    323 1HH2 ARG A  19      43.463   2.455  52.066  1.00  0.00           H  
ATOM    324 2HH2 ARG A  19      43.482   2.582  53.811  1.00  0.00           H  
ATOM    325  N   PRO A  20      44.174  11.042  50.831  1.00  0.00           N  
ATOM    326  CA  PRO A  20      44.284  12.327  50.132  1.00  0.00           C  
ATOM    327  C   PRO A  20      43.116  12.547  49.183  1.00  0.00           C  
ATOM    328  O   PRO A  20      42.631  11.619  48.530  1.00  0.00           O  
ATOM    329  CB  PRO A  20      45.607  12.198  49.373  1.00  0.00           C  
ATOM    330  CG  PRO A  20      46.373  11.176  50.143  1.00  0.00           C  
ATOM    331  CD  PRO A  20      45.332  10.178  50.577  1.00  0.00           C  
ATOM    332  HA  PRO A  20      44.283  13.125  50.875  1.00  0.00           H  
ATOM    333 1HB  PRO A  20      45.416  11.893  48.333  1.00  0.00           H  
ATOM    334 2HB  PRO A  20      46.116  13.172  49.333  1.00  0.00           H  
ATOM    335 1HG  PRO A  20      47.151  10.727  49.508  1.00  0.00           H  
ATOM    336 2HG  PRO A  20      46.888  11.649  50.992  1.00  0.00           H  
ATOM    337 1HD  PRO A  20      45.154   9.457  49.767  1.00  0.00           H  
ATOM    338 2HD  PRO A  20      45.676   9.664  51.487  1.00  0.00           H  
ATOM    339  N   CYS A  21      42.664  13.797  49.113  1.00  0.00           N  
ATOM    340  CA  CYS A  21      41.525  14.165  48.287  1.00  0.00           C  
ATOM    341  C   CYS A  21      41.966  15.161  47.223  1.00  0.00           C  
ATOM    342  O   CYS A  21      42.947  15.888  47.393  1.00  0.00           O  
ATOM    343  CB  CYS A  21      40.409  14.777  49.134  1.00  0.00           C  
ATOM    344  SG  CYS A  21      39.678  13.634  50.331  1.00  0.00           S  
ATOM    345  H   CYS A  21      43.132  14.509  49.653  1.00  0.00           H  
ATOM    346  HA  CYS A  21      41.138  13.265  47.809  1.00  0.00           H  
ATOM    347 1HB  CYS A  21      40.797  15.637  49.682  1.00  0.00           H  
ATOM    348 2HB  CYS A  21      39.613  15.137  48.482  1.00  0.00           H  
ATOM    349  N   ARG A  22      41.231  15.173  46.115  1.00  0.00           N  
ATOM    350  CA  ARG A  22      41.393  16.179  45.074  1.00  0.00           C  
ATOM    351  C   ARG A  22      40.300  17.228  45.216  1.00  0.00           C  
ATOM    352  O   ARG A  22      39.110  16.894  45.227  1.00  0.00           O  
ATOM    353  CB  ARG A  22      41.330  15.552  43.689  1.00  0.00           C  
ATOM    354  CG  ARG A  22      41.410  16.540  42.536  1.00  0.00           C  
ATOM    355  CD  ARG A  22      41.609  15.850  41.235  1.00  0.00           C  
ATOM    356  NE  ARG A  22      42.956  15.318  41.105  1.00  0.00           N  
ATOM    357  CZ  ARG A  22      43.322  14.370  40.219  1.00  0.00           C  
ATOM    358  NH1 ARG A  22      42.432  13.862  39.396  1.00  0.00           N  
ATOM    359  NH2 ARG A  22      44.575  13.952  40.179  1.00  0.00           N  
ATOM    360  H   ARG A  22      40.535  14.452  45.999  1.00  0.00           H  
ATOM    361  HA  ARG A  22      42.372  16.645  45.192  1.00  0.00           H  
ATOM    362 1HB  ARG A  22      42.149  14.843  43.574  1.00  0.00           H  
ATOM    363 2HB  ARG A  22      40.398  14.996  43.584  1.00  0.00           H  
ATOM    364 1HG  ARG A  22      40.484  17.112  42.482  1.00  0.00           H  
ATOM    365 2HG  ARG A  22      42.248  17.219  42.696  1.00  0.00           H  
ATOM    366 1HD  ARG A  22      40.906  15.022  41.151  1.00  0.00           H  
ATOM    367 2HD  ARG A  22      41.440  16.553  40.421  1.00  0.00           H  
ATOM    368  HE  ARG A  22      43.669  15.685  41.721  1.00  0.00           H  
ATOM    369 1HH1 ARG A  22      41.474  14.181  39.427  1.00  0.00           H  
ATOM    370 2HH1 ARG A  22      42.706  13.151  38.733  1.00  0.00           H  
ATOM    371 1HH2 ARG A  22      45.259  14.344  40.812  1.00  0.00           H  
ATOM    372 2HH2 ARG A  22      44.849  13.243  39.516  1.00  0.00           H  
ATOM    373  N   VAL A  23      40.704  18.490  45.329  1.00  0.00           N  
ATOM    374  CA  VAL A  23      39.789  19.595  45.594  1.00  0.00           C  
ATOM    375  C   VAL A  23      39.909  20.605  44.463  1.00  0.00           C  
ATOM    376  O   VAL A  23      41.019  21.005  44.094  1.00  0.00           O  
ATOM    377  CB  VAL A  23      40.113  20.271  46.939  1.00  0.00           C  
ATOM    378  CG1 VAL A  23      39.175  21.444  47.185  1.00  0.00           C  
ATOM    379  CG2 VAL A  23      40.013  19.255  48.067  1.00  0.00           C  
ATOM    380  H   VAL A  23      41.690  18.681  45.227  1.00  0.00           H  
ATOM    381  HA  VAL A  23      38.774  19.199  45.644  1.00  0.00           H  
ATOM    382  HB  VAL A  23      41.126  20.672  46.900  1.00  0.00           H  
ATOM    383 1HG1 VAL A  23      39.418  21.910  48.140  1.00  0.00           H  
ATOM    384 2HG1 VAL A  23      39.290  22.175  46.385  1.00  0.00           H  
ATOM    385 3HG1 VAL A  23      38.146  21.087  47.208  1.00  0.00           H  
ATOM    386 1HG2 VAL A  23      40.244  19.740  49.015  1.00  0.00           H  
ATOM    387 2HG2 VAL A  23      39.002  18.849  48.103  1.00  0.00           H  
ATOM    388 3HG2 VAL A  23      40.722  18.446  47.891  1.00  0.00           H  
ATOM    389  N   ARG A  24      38.767  21.012  43.916  1.00  0.00           N  
ATOM    390  CA  ARG A  24      38.701  22.032  42.879  1.00  0.00           C  
ATOM    391  C   ARG A  24      37.788  23.150  43.362  1.00  0.00           C  
ATOM    392  O   ARG A  24      36.736  22.884  43.952  1.00  0.00           O  
ATOM    393  CB  ARG A  24      38.176  21.460  41.570  1.00  0.00           C  
ATOM    394  CG  ARG A  24      39.149  20.551  40.834  1.00  0.00           C  
ATOM    395  CD  ARG A  24      38.578  20.058  39.555  1.00  0.00           C  
ATOM    396  NE  ARG A  24      39.548  19.292  38.788  1.00  0.00           N  
ATOM    397  CZ  ARG A  24      39.281  18.664  37.626  1.00  0.00           C  
ATOM    398  NH1 ARG A  24      38.073  18.719  37.112  1.00  0.00           N  
ATOM    399  NH2 ARG A  24      40.235  17.993  37.004  1.00  0.00           N  
ATOM    400  H   ARG A  24      37.912  20.587  44.243  1.00  0.00           H  
ATOM    401  HA  ARG A  24      39.708  22.411  42.702  1.00  0.00           H  
ATOM    402 1HB  ARG A  24      37.271  20.886  41.761  1.00  0.00           H  
ATOM    403 2HB  ARG A  24      37.912  22.274  40.896  1.00  0.00           H  
ATOM    404 1HG  ARG A  24      40.063  21.103  40.612  1.00  0.00           H  
ATOM    405 2HG  ARG A  24      39.387  19.691  41.459  1.00  0.00           H  
ATOM    406 1HD  ARG A  24      37.724  19.414  39.763  1.00  0.00           H  
ATOM    407 2HD  ARG A  24      38.257  20.904  38.950  1.00  0.00           H  
ATOM    408  HE  ARG A  24      40.489  19.227  39.152  1.00  0.00           H  
ATOM    409 1HH1 ARG A  24      37.344  19.233  37.588  1.00  0.00           H  
ATOM    410 2HH1 ARG A  24      37.872  18.249  36.242  1.00  0.00           H  
ATOM    411 1HH2 ARG A  24      41.163  17.950  37.400  1.00  0.00           H  
ATOM    412 2HH2 ARG A  24      40.034  17.522  36.134  1.00  0.00           H  
ATOM    413  N   VAL A  25      38.190  24.394  43.115  1.00  0.00           N  
ATOM    414  CA  VAL A  25      37.366  25.566  43.390  1.00  0.00           C  
ATOM    415  C   VAL A  25      37.205  26.343  42.091  1.00  0.00           C  
ATOM    416  O   VAL A  25      38.198  26.692  41.440  1.00  0.00           O  
ATOM    417  CB  VAL A  25      37.981  26.447  44.488  1.00  0.00           C  
ATOM    418  CG1 VAL A  25      37.093  27.652  44.757  1.00  0.00           C  
ATOM    419  CG2 VAL A  25      38.197  25.640  45.760  1.00  0.00           C  
ATOM    420  H   VAL A  25      39.110  24.521  42.717  1.00  0.00           H  
ATOM    421  HA  VAL A  25      36.398  25.229  43.761  1.00  0.00           H  
ATOM    422  HB  VAL A  25      38.939  26.831  44.139  1.00  0.00           H  
ATOM    423 1HG1 VAL A  25      37.542  28.268  45.538  1.00  0.00           H  
ATOM    424 2HG1 VAL A  25      36.992  28.241  43.846  1.00  0.00           H  
ATOM    425 3HG1 VAL A  25      36.110  27.315  45.084  1.00  0.00           H  
ATOM    426 1HG2 VAL A  25      38.633  26.279  46.527  1.00  0.00           H  
ATOM    427 2HG2 VAL A  25      37.241  25.252  46.113  1.00  0.00           H  
ATOM    428 3HG2 VAL A  25      38.872  24.809  45.553  1.00  0.00           H  
ATOM    429  N   THR A  26      35.958  26.614  41.715  1.00  0.00           N  
ATOM    430  CA  THR A  26      35.638  27.314  40.477  1.00  0.00           C  
ATOM    431  C   THR A  26      34.904  28.606  40.805  1.00  0.00           C  
ATOM    432  O   THR A  26      33.984  28.610  41.628  1.00  0.00           O  
ATOM    433  CB  THR A  26      34.783  26.444  39.538  1.00  0.00           C  
ATOM    434  OG1 THR A  26      35.511  25.261  39.183  1.00  0.00           O  
ATOM    435  CG2 THR A  26      34.428  27.213  38.274  1.00  0.00           C  
ATOM    436  H   THR A  26      35.206  26.318  42.322  1.00  0.00           H  
ATOM    437  HA  THR A  26      36.569  27.538  39.956  1.00  0.00           H  
ATOM    438  HB  THR A  26      33.865  26.151  40.047  1.00  0.00           H  
ATOM    439  HG1 THR A  26      36.223  25.492  38.582  1.00  0.00           H  
ATOM    440 1HG2 THR A  26      33.823  26.583  37.622  1.00  0.00           H  
ATOM    441 2HG2 THR A  26      33.864  28.108  38.539  1.00  0.00           H  
ATOM    442 3HG2 THR A  26      35.341  27.501  37.755  1.00  0.00           H  
ATOM    443  N   ALA A  27      35.312  29.695  40.158  1.00  0.00           N  
ATOM    444  CA  ALA A  27      34.616  30.970  40.293  1.00  0.00           C  
ATOM    445  C   ALA A  27      34.948  31.843  39.094  1.00  0.00           C  
ATOM    446  O   ALA A  27      36.123  31.996  38.743  1.00  0.00           O  
ATOM    447  CB  ALA A  27      35.008  31.678  41.593  1.00  0.00           C  
ATOM    448  H   ALA A  27      36.124  29.639  39.559  1.00  0.00           H  
ATOM    449  HA  ALA A  27      33.544  30.776  40.331  1.00  0.00           H  
ATOM    450 1HB  ALA A  27      34.473  32.625  41.667  1.00  0.00           H  
ATOM    451 2HB  ALA A  27      34.746  31.047  42.444  1.00  0.00           H  
ATOM    452 3HB  ALA A  27      36.080  31.866  41.597  1.00  0.00           H  
ATOM    453  N   GLY A  28      33.916  32.412  38.475  1.00  0.00           N  
ATOM    454  CA  GLY A  28      34.116  33.304  37.344  1.00  0.00           C  
ATOM    455  C   GLY A  28      34.594  32.614  36.087  1.00  0.00           C  
ATOM    456  O   GLY A  28      35.060  33.278  35.152  1.00  0.00           O  
ATOM    457  H   GLY A  28      32.978  32.223  38.793  1.00  0.00           H  
ATOM    458 1HA  GLY A  28      33.181  33.815  37.114  1.00  0.00           H  
ATOM    459 2HA  GLY A  28      34.844  34.069  37.608  1.00  0.00           H  
ATOM    460  N   GLY A  29      34.493  31.288  36.039  1.00  0.00           N  
ATOM    461  CA  GLY A  29      35.040  30.517  34.944  1.00  0.00           C  
ATOM    462  C   GLY A  29      36.439  29.985  35.162  1.00  0.00           C  
ATOM    463  O   GLY A  29      36.899  29.156  34.364  1.00  0.00           O  
ATOM    464  H   GLY A  29      34.019  30.808  36.792  1.00  0.00           H  
ATOM    465 1HA  GLY A  29      34.392  29.664  34.741  1.00  0.00           H  
ATOM    466 2HA  GLY A  29      35.059  31.129  34.043  1.00  0.00           H  
ATOM    467  N   GLU A  30      37.129  30.423  36.210  1.00  0.00           N  
ATOM    468  CA  GLU A  30      38.478  29.968  36.518  1.00  0.00           C  
ATOM    469  C   GLU A  30      38.402  28.817  37.510  1.00  0.00           C  
ATOM    470  O   GLU A  30      37.716  28.916  38.534  1.00  0.00           O  
ATOM    471  CB  GLU A  30      39.324  31.109  37.088  1.00  0.00           C  
ATOM    472  CG  GLU A  30      40.759  30.724  37.414  1.00  0.00           C  
ATOM    473  CD  GLU A  30      41.571  31.878  37.933  1.00  0.00           C  
ATOM    474  OE1 GLU A  30      41.077  32.981  37.917  1.00  0.00           O  
ATOM    475  OE2 GLU A  30      42.685  31.657  38.345  1.00  0.00           O  
ATOM    476  H   GLU A  30      36.689  31.102  36.814  1.00  0.00           H  
ATOM    477  HA  GLU A  30      38.949  29.632  35.594  1.00  0.00           H  
ATOM    478 1HB  GLU A  30      39.352  31.932  36.373  1.00  0.00           H  
ATOM    479 2HB  GLU A  30      38.861  31.483  38.001  1.00  0.00           H  
ATOM    480 1HG  GLU A  30      40.752  29.934  38.164  1.00  0.00           H  
ATOM    481 2HG  GLU A  30      41.232  30.329  36.516  1.00  0.00           H  
ATOM    482  N   THR A  31      39.107  27.731  37.207  1.00  0.00           N  
ATOM    483  CA  THR A  31      39.150  26.551  38.060  1.00  0.00           C  
ATOM    484  C   THR A  31      40.584  26.287  38.496  1.00  0.00           C  
ATOM    485  O   THR A  31      41.506  26.321  37.673  1.00  0.00           O  
ATOM    486  CB  THR A  31      38.581  25.314  37.343  1.00  0.00           C  
ATOM    487  OG1 THR A  31      37.218  25.559  36.971  1.00  0.00           O  
ATOM    488  CG2 THR A  31      38.643  24.095  38.251  1.00  0.00           C  
ATOM    489  H   THR A  31      39.633  27.735  36.345  1.00  0.00           H  
ATOM    490  HA  THR A  31      38.528  26.735  38.937  1.00  0.00           H  
ATOM    491  HB  THR A  31      39.160  25.117  36.441  1.00  0.00           H  
ATOM    492  HG1 THR A  31      36.633  25.102  37.580  1.00  0.00           H  
ATOM    493 1HG2 THR A  31      38.237  23.230  37.727  1.00  0.00           H  
ATOM    494 2HG2 THR A  31      39.679  23.899  38.526  1.00  0.00           H  
ATOM    495 3HG2 THR A  31      38.058  24.282  39.150  1.00  0.00           H  
ATOM    496  N   ARG A  32      40.767  26.029  39.788  1.00  0.00           N  
ATOM    497  CA  ARG A  32      42.068  25.722  40.362  1.00  0.00           C  
ATOM    498  C   ARG A  32      41.979  24.407  41.121  1.00  0.00           C  
ATOM    499  O   ARG A  32      41.050  24.196  41.908  1.00  0.00           O  
ATOM    500  CB  ARG A  32      42.530  26.830  41.296  1.00  0.00           C  
ATOM    501  CG  ARG A  32      42.712  28.189  40.638  1.00  0.00           C  
ATOM    502  CD  ARG A  32      43.037  29.243  41.632  1.00  0.00           C  
ATOM    503  NE  ARG A  32      43.105  30.561  41.024  1.00  0.00           N  
ATOM    504  CZ  ARG A  32      43.271  31.711  41.706  1.00  0.00           C  
ATOM    505  NH1 ARG A  32      43.384  31.689  43.015  1.00  0.00           N  
ATOM    506  NH2 ARG A  32      43.318  32.862  41.058  1.00  0.00           N  
ATOM    507  H   ARG A  32      39.956  26.047  40.388  1.00  0.00           H  
ATOM    508  HA  ARG A  32      42.793  25.637  39.551  1.00  0.00           H  
ATOM    509 1HB  ARG A  32      41.809  26.949  42.104  1.00  0.00           H  
ATOM    510 2HB  ARG A  32      43.483  26.553  41.747  1.00  0.00           H  
ATOM    511 1HG  ARG A  32      43.526  28.137  39.914  1.00  0.00           H  
ATOM    512 2HG  ARG A  32      41.790  28.472  40.127  1.00  0.00           H  
ATOM    513 1HD  ARG A  32      42.270  29.263  42.406  1.00  0.00           H  
ATOM    514 2HD  ARG A  32      44.004  29.027  42.087  1.00  0.00           H  
ATOM    515  HE  ARG A  32      43.020  30.619  40.017  1.00  0.00           H  
ATOM    516 1HH1 ARG A  32      43.347  30.809  43.509  1.00  0.00           H  
ATOM    517 2HH1 ARG A  32      43.508  32.551  43.526  1.00  0.00           H  
ATOM    518 1HH2 ARG A  32      43.232  32.880  40.051  1.00  0.00           H  
ATOM    519 2HH2 ARG A  32      43.443  33.724  41.568  1.00  0.00           H  
ATOM    520  N   GLU A  33      42.947  23.526  40.884  1.00  0.00           N  
ATOM    521  CA  GLU A  33      42.934  22.180  41.437  1.00  0.00           C  
ATOM    522  C   GLU A  33      44.060  22.022  42.448  1.00  0.00           C  
ATOM    523  O   GLU A  33      45.194  22.442  42.200  1.00  0.00           O  
ATOM    524  CB  GLU A  33      43.071  21.137  40.325  1.00  0.00           C  
ATOM    525  CG  GLU A  33      43.068  19.695  40.813  1.00  0.00           C  
ATOM    526  CD  GLU A  33      43.161  18.698  39.691  1.00  0.00           C  
ATOM    527  OE1 GLU A  33      42.235  18.613  38.920  1.00  0.00           O  
ATOM    528  OE2 GLU A  33      44.158  18.022  39.605  1.00  0.00           O  
ATOM    529  H   GLU A  33      43.717  23.809  40.294  1.00  0.00           H  
ATOM    530  HA  GLU A  33      41.975  22.019  41.932  1.00  0.00           H  
ATOM    531 1HB  GLU A  33      42.253  21.252  39.615  1.00  0.00           H  
ATOM    532 2HB  GLU A  33      44.002  21.305  39.783  1.00  0.00           H  
ATOM    533 1HG  GLU A  33      43.913  19.548  41.485  1.00  0.00           H  
ATOM    534 2HG  GLU A  33      42.154  19.516  41.378  1.00  0.00           H  
ATOM    535  N   TYR A  34      43.736  21.414  43.588  1.00  0.00           N  
ATOM    536  CA  TYR A  34      44.707  21.169  44.644  1.00  0.00           C  
ATOM    537  C   TYR A  34      44.558  19.739  45.148  1.00  0.00           C  
ATOM    538  O   TYR A  34      43.514  19.104  44.980  1.00  0.00           O  
ATOM    539  CB  TYR A  34      44.535  22.168  45.789  1.00  0.00           C  
ATOM    540  CG  TYR A  34      44.585  23.615  45.350  1.00  0.00           C  
ATOM    541  CD1 TYR A  34      43.439  24.236  44.877  1.00  0.00           C  
ATOM    542  CD2 TYR A  34      45.778  24.320  45.421  1.00  0.00           C  
ATOM    543  CE1 TYR A  34      43.485  25.558  44.475  1.00  0.00           C  
ATOM    544  CE2 TYR A  34      45.824  25.641  45.019  1.00  0.00           C  
ATOM    545  CZ  TYR A  34      44.684  26.258  44.548  1.00  0.00           C  
ATOM    546  OH  TYR A  34      44.730  27.575  44.149  1.00  0.00           O  
ATOM    547  H   TYR A  34      42.780  21.115  43.719  1.00  0.00           H  
ATOM    548  HA  TYR A  34      45.707  21.314  44.234  1.00  0.00           H  
ATOM    549 1HB  TYR A  34      43.577  21.995  46.282  1.00  0.00           H  
ATOM    550 2HB  TYR A  34      45.317  22.010  46.530  1.00  0.00           H  
ATOM    551  HD1 TYR A  34      42.502  23.683  44.821  1.00  0.00           H  
ATOM    552  HD2 TYR A  34      46.679  23.831  45.792  1.00  0.00           H  
ATOM    553  HE1 TYR A  34      42.585  26.046  44.103  1.00  0.00           H  
ATOM    554  HE2 TYR A  34      46.761  26.194  45.073  1.00  0.00           H  
ATOM    555  HH  TYR A  34      45.608  27.928  44.315  1.00  0.00           H  
ATOM    556  N   THR A  35      45.625  19.241  45.764  1.00  0.00           N  
ATOM    557  CA  THR A  35      45.602  17.998  46.521  1.00  0.00           C  
ATOM    558  C   THR A  35      45.706  18.326  48.004  1.00  0.00           C  
ATOM    559  O   THR A  35      46.584  19.094  48.411  1.00  0.00           O  
ATOM    560  CB  THR A  35      46.742  17.052  46.103  1.00  0.00           C  
ATOM    561  OG1 THR A  35      46.605  16.718  44.715  1.00  0.00           O  
ATOM    562  CG2 THR A  35      46.710  15.778  46.933  1.00  0.00           C  
ATOM    563  H   THR A  35      46.490  19.759  45.697  1.00  0.00           H  
ATOM    564  HA  THR A  35      44.662  17.484  46.314  1.00  0.00           H  
ATOM    565  HB  THR A  35      47.700  17.550  46.249  1.00  0.00           H  
ATOM    566  HG1 THR A  35      45.923  16.050  44.614  1.00  0.00           H  
ATOM    567 1HG2 THR A  35      47.524  15.121  46.623  1.00  0.00           H  
ATOM    568 2HG2 THR A  35      46.826  16.027  47.987  1.00  0.00           H  
ATOM    569 3HG2 THR A  35      45.758  15.270  46.783  1.00  0.00           H  
ATOM    570  N   VAL A  36      44.814  17.749  48.803  1.00  0.00           N  
ATOM    571  CA  VAL A  36      44.748  18.012  50.237  1.00  0.00           C  
ATOM    572  C   VAL A  36      44.916  16.689  50.972  1.00  0.00           C  
ATOM    573  O   VAL A  36      44.170  15.733  50.726  1.00  0.00           O  
ATOM    574  CB  VAL A  36      43.405  18.663  50.621  1.00  0.00           C  
ATOM    575  CG1 VAL A  36      43.368  18.967  52.111  1.00  0.00           C  
ATOM    576  CG2 VAL A  36      43.193  19.930  49.806  1.00  0.00           C  
ATOM    577  H   VAL A  36      44.157  17.102  48.390  1.00  0.00           H  
ATOM    578  HA  VAL A  36      45.551  18.702  50.500  1.00  0.00           H  
ATOM    579  HB  VAL A  36      42.599  17.959  50.416  1.00  0.00           H  
ATOM    580 1HG1 VAL A  36      42.412  19.426  52.365  1.00  0.00           H  
ATOM    581 2HG1 VAL A  36      43.486  18.041  52.674  1.00  0.00           H  
ATOM    582 3HG1 VAL A  36      44.177  19.652  52.363  1.00  0.00           H  
ATOM    583 1HG2 VAL A  36      42.242  20.384  50.082  1.00  0.00           H  
ATOM    584 2HG2 VAL A  36      44.002  20.632  50.007  1.00  0.00           H  
ATOM    585 3HG2 VAL A  36      43.182  19.683  48.745  1.00  0.00           H  
ATOM    586  N   ASN A  37      45.893  16.638  51.872  1.00  0.00           N  
ATOM    587  CA  ASN A  37      46.185  15.417  52.600  1.00  0.00           C  
ATOM    588  C   ASN A  37      45.288  15.308  53.833  1.00  0.00           C  
ATOM    589  O   ASN A  37      44.775  16.315  54.329  1.00  0.00           O  
ATOM    590  CB  ASN A  37      47.651  15.361  52.986  1.00  0.00           C  
ATOM    591  CG  ASN A  37      48.555  15.179  51.798  1.00  0.00           C  
ATOM    592  OD1 ASN A  37      48.288  14.350  50.921  1.00  0.00           O  
ATOM    593  ND2 ASN A  37      49.620  15.938  51.754  1.00  0.00           N  
ATOM    594  H   ASN A  37      46.444  17.464  52.056  1.00  0.00           H  
ATOM    595  HA  ASN A  37      45.996  14.568  51.942  1.00  0.00           H  
ATOM    596 1HB  ASN A  37      47.928  16.281  53.501  1.00  0.00           H  
ATOM    597 2HB  ASN A  37      47.814  14.536  53.681  1.00  0.00           H  
ATOM    598 1HD2 ASN A  37      50.258  15.860  50.986  1.00  0.00           H  
ATOM    599 2HD2 ASN A  37      49.797  16.595  52.486  1.00  0.00           H  
ATOM    600  N   PRO A  38      45.070  14.092  54.335  1.00  0.00           N  
ATOM    601  CA  PRO A  38      44.259  13.935  55.547  1.00  0.00           C  
ATOM    602  C   PRO A  38      44.772  14.810  56.683  1.00  0.00           C  
ATOM    603  O   PRO A  38      45.971  14.850  56.969  1.00  0.00           O  
ATOM    604  CB  PRO A  38      44.411  12.446  55.875  1.00  0.00           C  
ATOM    605  CG  PRO A  38      44.658  11.804  54.552  1.00  0.00           C  
ATOM    606  CD  PRO A  38      45.543  12.778  53.822  1.00  0.00           C  
ATOM    607  HA  PRO A  38      43.234  14.230  55.319  1.00  0.00           H  
ATOM    608 1HB  PRO A  38      45.241  12.299  56.582  1.00  0.00           H  
ATOM    609 2HB  PRO A  38      43.501  12.074  56.367  1.00  0.00           H  
ATOM    610 1HG  PRO A  38      45.133  10.821  54.690  1.00  0.00           H  
ATOM    611 2HG  PRO A  38      43.704  11.626  54.033  1.00  0.00           H  
ATOM    612 1HD  PRO A  38      46.594  12.589  54.087  1.00  0.00           H  
ATOM    613 2HD  PRO A  38      45.390  12.672  52.738  1.00  0.00           H  
ATOM    614  N   GLY A  39      43.845  15.515  57.329  1.00  0.00           N  
ATOM    615  CA  GLY A  39      44.194  16.387  58.429  1.00  0.00           C  
ATOM    616  C   GLY A  39      44.646  17.773  58.035  1.00  0.00           C  
ATOM    617  O   GLY A  39      44.855  18.611  58.918  1.00  0.00           O  
ATOM    618  H   GLY A  39      42.878  15.441  57.047  1.00  0.00           H  
ATOM    619 1HA  GLY A  39      43.336  16.497  59.093  1.00  0.00           H  
ATOM    620 2HA  GLY A  39      44.994  15.934  59.013  1.00  0.00           H  
ATOM    621  N   THR A  40      44.803  18.043  56.741  1.00  0.00           N  
ATOM    622  CA  THR A  40      45.213  19.350  56.255  1.00  0.00           C  
ATOM    623  C   THR A  40      44.016  20.081  55.663  1.00  0.00           C  
ATOM    624  O   THR A  40      42.924  19.523  55.523  1.00  0.00           O  
ATOM    625  CB  THR A  40      46.334  19.233  55.205  1.00  0.00           C  
ATOM    626  OG1 THR A  40      45.816  18.619  54.018  1.00  0.00           O  
ATOM    627  CG2 THR A  40      47.485  18.397  55.743  1.00  0.00           C  
ATOM    628  H   THR A  40      44.629  17.304  56.077  1.00  0.00           H  
ATOM    629  HA  THR A  40      45.610  19.922  57.095  1.00  0.00           H  
ATOM    630  HB  THR A  40      46.701  20.227  54.953  1.00  0.00           H  
ATOM    631  HG1 THR A  40      45.161  17.959  54.258  1.00  0.00           H  
ATOM    632 1HG2 THR A  40      48.266  18.325  54.987  1.00  0.00           H  
ATOM    633 2HG2 THR A  40      47.888  18.867  56.640  1.00  0.00           H  
ATOM    634 3HG2 THR A  40      47.125  17.398  55.988  1.00  0.00           H  
ATOM    635  N   GLU A  41      44.234  21.347  55.319  1.00  0.00           N  
ATOM    636  CA  GLU A  41      43.184  22.216  54.807  1.00  0.00           C  
ATOM    637  C   GLU A  41      43.684  22.937  53.564  1.00  0.00           C  
ATOM    638  O   GLU A  41      44.881  23.214  53.439  1.00  0.00           O  
ATOM    639  CB  GLU A  41      42.747  23.229  55.868  1.00  0.00           C  
ATOM    640  CG  GLU A  41      42.110  22.609  57.104  1.00  0.00           C  
ATOM    641  CD  GLU A  41      41.628  23.636  58.090  1.00  0.00           C  
ATOM    642  OE1 GLU A  41      41.941  24.789  57.919  1.00  0.00           O  
ATOM    643  OE2 GLU A  41      40.944  23.266  59.015  1.00  0.00           O  
ATOM    644  H   GLU A  41      45.169  21.713  55.419  1.00  0.00           H  
ATOM    645  HA  GLU A  41      42.319  21.602  54.554  1.00  0.00           H  
ATOM    646 1HB  GLU A  41      43.610  23.811  56.192  1.00  0.00           H  
ATOM    647 2HB  GLU A  41      42.028  23.924  55.434  1.00  0.00           H  
ATOM    648 1HG  GLU A  41      41.266  21.994  56.795  1.00  0.00           H  
ATOM    649 2HG  GLU A  41      42.839  21.961  57.588  1.00  0.00           H  
ATOM    650  N   LEU A  42      42.767  23.238  52.650  1.00  0.00           N  
ATOM    651  CA  LEU A  42      43.041  24.137  51.540  1.00  0.00           C  
ATOM    652  C   LEU A  42      42.401  25.493  51.809  1.00  0.00           C  
ATOM    653  O   LEU A  42      41.248  25.570  52.243  1.00  0.00           O  
ATOM    654  CB  LEU A  42      42.506  23.553  50.227  1.00  0.00           C  
ATOM    655  CG  LEU A  42      42.537  24.496  49.017  1.00  0.00           C  
ATOM    656  CD1 LEU A  42      43.980  24.713  48.579  1.00  0.00           C  
ATOM    657  CD2 LEU A  42      41.707  23.903  47.889  1.00  0.00           C  
ATOM    658  H   LEU A  42      41.850  22.823  52.733  1.00  0.00           H  
ATOM    659  HA  LEU A  42      44.121  24.254  51.448  1.00  0.00           H  
ATOM    660 1HB  LEU A  42      43.093  22.671  49.975  1.00  0.00           H  
ATOM    661 2HB  LEU A  42      41.472  23.244  50.379  1.00  0.00           H  
ATOM    662  HG  LEU A  42      42.126  25.465  49.301  1.00  0.00           H  
ATOM    663 1HD1 LEU A  42      44.002  25.383  47.720  1.00  0.00           H  
ATOM    664 2HD1 LEU A  42      44.546  25.155  49.399  1.00  0.00           H  
ATOM    665 3HD1 LEU A  42      44.424  23.756  48.305  1.00  0.00           H  
ATOM    666 1HD2 LEU A  42      41.729  24.573  47.030  1.00  0.00           H  
ATOM    667 2HD2 LEU A  42      42.118  22.934  47.604  1.00  0.00           H  
ATOM    668 3HD2 LEU A  42      40.677  23.775  48.224  1.00  0.00           H  
ATOM    669  N   GLU A  43      43.157  26.560  51.558  1.00  0.00           N  
ATOM    670  CA  GLU A  43      42.628  27.918  51.594  1.00  0.00           C  
ATOM    671  C   GLU A  43      42.991  28.626  50.298  1.00  0.00           C  
ATOM    672  O   GLU A  43      44.168  28.683  49.928  1.00  0.00           O  
ATOM    673  CB  GLU A  43      43.178  28.692  52.794  1.00  0.00           C  
ATOM    674  CG  GLU A  43      42.674  30.124  52.905  1.00  0.00           C  
ATOM    675  CD  GLU A  43      43.167  30.824  54.140  1.00  0.00           C  
ATOM    676  OE1 GLU A  43      44.356  30.982  54.275  1.00  0.00           O  
ATOM    677  OE2 GLU A  43      42.353  31.201  54.950  1.00  0.00           O  
ATOM    678  H   GLU A  43      44.132  26.417  51.336  1.00  0.00           H  
ATOM    679  HA  GLU A  43      41.544  27.864  51.700  1.00  0.00           H  
ATOM    680 1HB  GLU A  43      42.913  28.172  53.715  1.00  0.00           H  
ATOM    681 2HB  GLU A  43      44.267  28.724  52.739  1.00  0.00           H  
ATOM    682 1HG  GLU A  43      43.002  30.682  52.029  1.00  0.00           H  
ATOM    683 2HG  GLU A  43      41.585  30.115  52.909  1.00  0.00           H  
ATOM    684  N   VAL A  44      41.980  29.159  49.612  1.00  0.00           N  
ATOM    685  CA  VAL A  44      42.164  29.930  48.390  1.00  0.00           C  
ATOM    686  C   VAL A  44      41.366  31.221  48.512  1.00  0.00           C  
ATOM    687  O   VAL A  44      40.449  31.330  49.332  1.00  0.00           O  
ATOM    688  CB  VAL A  44      41.698  29.135  47.157  1.00  0.00           C  
ATOM    689  CG1 VAL A  44      42.490  27.842  47.027  1.00  0.00           C  
ATOM    690  CG2 VAL A  44      40.208  28.847  47.260  1.00  0.00           C  
ATOM    691  H   VAL A  44      41.045  29.016  49.967  1.00  0.00           H  
ATOM    692  HA  VAL A  44      43.227  30.149  48.276  1.00  0.00           H  
ATOM    693  HB  VAL A  44      41.895  29.723  46.260  1.00  0.00           H  
ATOM    694 1HG1 VAL A  44      42.147  27.292  46.150  1.00  0.00           H  
ATOM    695 2HG1 VAL A  44      43.549  28.073  46.919  1.00  0.00           H  
ATOM    696 3HG1 VAL A  44      42.339  27.233  47.917  1.00  0.00           H  
ATOM    697 1HG2 VAL A  44      39.884  28.284  46.384  1.00  0.00           H  
ATOM    698 2HG2 VAL A  44      40.012  28.264  48.160  1.00  0.00           H  
ATOM    699 3HG2 VAL A  44      39.659  29.787  47.310  1.00  0.00           H  
ATOM    700  N   GLU A  45      41.718  32.205  47.688  1.00  0.00           N  
ATOM    701  CA  GLU A  45      40.985  33.458  47.590  1.00  0.00           C  
ATOM    702  C   GLU A  45      40.393  33.605  46.195  1.00  0.00           C  
ATOM    703  O   GLU A  45      41.003  33.191  45.202  1.00  0.00           O  
ATOM    704  CB  GLU A  45      41.897  34.646  47.904  1.00  0.00           C  
ATOM    705  CG  GLU A  45      42.424  34.674  49.332  1.00  0.00           C  
ATOM    706  CD  GLU A  45      43.296  35.866  49.611  1.00  0.00           C  
ATOM    707  OE1 GLU A  45      43.525  36.635  48.709  1.00  0.00           O  
ATOM    708  OE2 GLU A  45      43.735  36.008  50.727  1.00  0.00           O  
ATOM    709  H   GLU A  45      42.534  32.066  47.108  1.00  0.00           H  
ATOM    710  HA  GLU A  45      40.181  33.448  48.327  1.00  0.00           H  
ATOM    711 1HB  GLU A  45      42.754  34.636  47.231  1.00  0.00           H  
ATOM    712 2HB  GLU A  45      41.355  35.577  47.730  1.00  0.00           H  
ATOM    713 1HG  GLU A  45      41.580  34.687  50.020  1.00  0.00           H  
ATOM    714 2HG  GLU A  45      42.993  33.763  49.515  1.00  0.00           H  
ATOM    715  N   LEU A  46      39.204  34.194  46.121  1.00  0.00           N  
ATOM    716  CA  LEU A  46      38.526  34.443  44.857  1.00  0.00           C  
ATOM    717  C   LEU A  46      38.705  35.891  44.415  1.00  0.00           C  
ATOM    718  O   LEU A  46      39.092  36.766  45.194  1.00  0.00           O  
ATOM    719  CB  LEU A  46      37.032  34.121  44.984  1.00  0.00           C  
ATOM    720  CG  LEU A  46      36.696  32.741  45.563  1.00  0.00           C  
ATOM    721  CD1 LEU A  46      35.184  32.582  45.656  1.00  0.00           C  
ATOM    722  CD2 LEU A  46      37.306  31.659  44.684  1.00  0.00           C  
ATOM    723  H   LEU A  46      38.759  34.478  46.982  1.00  0.00           H  
ATOM    724  HA  LEU A  46      38.957  33.789  44.098  1.00  0.00           H  
ATOM    725 1HB  LEU A  46      36.568  34.870  45.624  1.00  0.00           H  
ATOM    726 2HB  LEU A  46      36.577  34.185  43.996  1.00  0.00           H  
ATOM    727  HG  LEU A  46      37.102  32.661  46.572  1.00  0.00           H  
ATOM    728 1HD1 LEU A  46      34.946  31.601  46.068  1.00  0.00           H  
ATOM    729 2HD1 LEU A  46      34.776  33.356  46.306  1.00  0.00           H  
ATOM    730 3HD1 LEU A  46      34.747  32.674  44.662  1.00  0.00           H  
ATOM    731 1HD2 LEU A  46      37.068  30.678  45.097  1.00  0.00           H  
ATOM    732 2HD2 LEU A  46      36.900  31.737  43.676  1.00  0.00           H  
ATOM    733 3HD2 LEU A  46      38.388  31.785  44.650  1.00  0.00           H  
ATOM    734  N   SER A  47      38.414  36.129  43.138  1.00  0.00           N  
ATOM    735  CA  SER A  47      38.427  37.478  42.603  1.00  0.00           C  
ATOM    736  C   SER A  47      37.371  38.336  43.304  1.00  0.00           C  
ATOM    737  O   SER A  47      36.373  37.815  43.809  1.00  0.00           O  
ATOM    738  CB  SER A  47      38.173  37.451  41.108  1.00  0.00           C  
ATOM    739  OG  SER A  47      36.874  37.006  40.827  1.00  0.00           O  
ATOM    740  H   SER A  47      38.178  35.359  42.528  1.00  0.00           H  
ATOM    741  HA  SER A  47      39.413  37.910  42.777  1.00  0.00           H  
ATOM    742 1HB  SER A  47      38.314  38.451  40.697  1.00  0.00           H  
ATOM    743 2HB  SER A  47      38.897  36.795  40.628  1.00  0.00           H  
ATOM    744  HG  SER A  47      36.973  36.140  40.426  1.00  0.00           H  
ATOM    745  N   PRO A  48      37.576  39.655  43.361  1.00  0.00           N  
ATOM    746  CA  PRO A  48      36.599  40.514  44.053  1.00  0.00           C  
ATOM    747  C   PRO A  48      35.215  40.483  43.432  1.00  0.00           C  
ATOM    748  O   PRO A  48      34.234  40.822  44.108  1.00  0.00           O  
ATOM    749  CB  PRO A  48      37.232  41.911  43.957  1.00  0.00           C  
ATOM    750  CG  PRO A  48      38.199  41.821  42.820  1.00  0.00           C  
ATOM    751  CD  PRO A  48      38.740  40.428  42.876  1.00  0.00           C  
ATOM    752  HA  PRO A  48      36.501  40.167  45.082  1.00  0.00           H  
ATOM    753 1HB  PRO A  48      36.451  42.666  43.785  1.00  0.00           H  
ATOM    754 2HB  PRO A  48      37.724  42.168  44.907  1.00  0.00           H  
ATOM    755 1HG  PRO A  48      37.689  42.033  41.869  1.00  0.00           H  
ATOM    756 2HG  PRO A  48      38.989  42.579  42.930  1.00  0.00           H  
ATOM    757 1HD  PRO A  48      39.055  40.113  41.870  1.00  0.00           H  
ATOM    758 2HD  PRO A  48      39.589  40.392  43.577  1.00  0.00           H  
ATOM    759  N   GLU A  49      35.097  40.084  42.167  1.00  0.00           N  
ATOM    760  CA  GLU A  49      33.800  40.005  41.508  1.00  0.00           C  
ATOM    761  C   GLU A  49      33.070  38.697  41.781  1.00  0.00           C  
ATOM    762  O   GLU A  49      31.901  38.572  41.401  1.00  0.00           O  
ATOM    763  CB  GLU A  49      33.974  40.186  39.998  1.00  0.00           C  
ATOM    764  CG  GLU A  49      34.476  41.561  39.583  1.00  0.00           C  
ATOM    765  CD  GLU A  49      34.668  41.691  38.097  1.00  0.00           C  
ATOM    766  OE1 GLU A  49      34.428  40.733  37.401  1.00  0.00           O  
ATOM    767  OE2 GLU A  49      35.055  42.748  37.658  1.00  0.00           O  
ATOM    768  H   GLU A  49      35.928  39.830  41.653  1.00  0.00           H  
ATOM    769  HA  GLU A  49      33.173  40.816  41.881  1.00  0.00           H  
ATOM    770 1HB  GLU A  49      34.679  39.444  39.622  1.00  0.00           H  
ATOM    771 2HB  GLU A  49      33.021  40.014  39.498  1.00  0.00           H  
ATOM    772 1HG  GLU A  49      33.760  42.314  39.912  1.00  0.00           H  
ATOM    773 2HG  GLU A  49      35.423  41.758  40.084  1.00  0.00           H  
ATOM    774  N   GLN A  50      33.720  37.721  42.425  1.00  0.00           N  
ATOM    775  CA  GLN A  50      33.080  36.432  42.656  1.00  0.00           C  
ATOM    776  C   GLN A  50      32.973  36.078  44.137  1.00  0.00           C  
ATOM    777  O   GLN A  50      32.963  34.889  44.479  1.00  0.00           O  
ATOM    778  CB  GLN A  50      33.846  35.329  41.919  1.00  0.00           C  
ATOM    779  CG  GLN A  50      33.948  35.539  40.418  1.00  0.00           C  
ATOM    780  CD  GLN A  50      32.611  35.377  39.718  1.00  0.00           C  
ATOM    781  OE1 GLN A  50      31.935  34.356  39.870  1.00  0.00           O  
ATOM    782  NE2 GLN A  50      32.223  36.386  38.947  1.00  0.00           N  
ATOM    783  H   GLN A  50      34.662  37.870  42.760  1.00  0.00           H  
ATOM    784  HA  GLN A  50      32.067  36.471  42.253  1.00  0.00           H  
ATOM    785 1HB  GLN A  50      34.857  35.259  42.318  1.00  0.00           H  
ATOM    786 2HB  GLN A  50      33.357  34.370  42.093  1.00  0.00           H  
ATOM    787 1HG  GLN A  50      34.314  36.547  40.226  1.00  0.00           H  
ATOM    788 2HG  GLN A  50      34.641  34.805  40.005  1.00  0.00           H  
ATOM    789 1HE2 GLN A  50      31.350  36.336  38.460  1.00  0.00           H  
ATOM    790 2HE2 GLN A  50      32.802  37.196  38.851  1.00  0.00           H  
ATOM    791  N   GLN A  51      32.894  37.072  45.028  1.00  0.00           N  
ATOM    792  CA  GLN A  51      33.038  36.784  46.452  1.00  0.00           C  
ATOM    793  C   GLN A  51      32.043  35.729  46.918  1.00  0.00           C  
ATOM    794  O   GLN A  51      32.373  34.910  47.783  1.00  0.00           O  
ATOM    795  CB  GLN A  51      32.862  38.063  47.275  1.00  0.00           C  
ATOM    796  CG  GLN A  51      34.012  39.046  47.152  1.00  0.00           C  
ATOM    797  CD  GLN A  51      33.711  40.377  47.814  1.00  0.00           C  
ATOM    798  OE1 GLN A  51      33.417  40.438  49.011  1.00  0.00           O  
ATOM    799  NE2 GLN A  51      33.781  41.452  47.038  1.00  0.00           N  
ATOM    800  H   GLN A  51      32.735  38.024  44.732  1.00  0.00           H  
ATOM    801  HA  GLN A  51      34.046  36.407  46.629  1.00  0.00           H  
ATOM    802 1HB  GLN A  51      31.949  38.571  46.964  1.00  0.00           H  
ATOM    803 2HB  GLN A  51      32.750  37.805  48.329  1.00  0.00           H  
ATOM    804 1HG  GLN A  51      34.894  38.619  47.629  1.00  0.00           H  
ATOM    805 2HG  GLN A  51      34.211  39.227  46.096  1.00  0.00           H  
ATOM    806 1HE2 GLN A  51      33.592  42.358  47.419  1.00  0.00           H  
ATOM    807 2HE2 GLN A  51      34.022  41.358  46.072  1.00  0.00           H  
ATOM    808  N   ASN A  52      30.829  35.735  46.370  1.00  0.00           N  
ATOM    809  CA  ASN A  52      29.807  34.761  46.725  1.00  0.00           C  
ATOM    810  C   ASN A  52      29.252  34.019  45.517  1.00  0.00           C  
ATOM    811  O   ASN A  52      28.057  33.704  45.496  1.00  0.00           O  
ATOM    812  CB  ASN A  52      28.683  35.440  47.486  1.00  0.00           C  
ATOM    813  CG  ASN A  52      29.107  35.903  48.852  1.00  0.00           C  
ATOM    814  OD1 ASN A  52      29.178  35.108  49.796  1.00  0.00           O  
ATOM    815  ND2 ASN A  52      29.391  37.175  48.976  1.00  0.00           N  
ATOM    816  H   ASN A  52      30.617  36.444  45.683  1.00  0.00           H  
ATOM    817  HA  ASN A  52      30.251  34.021  47.392  1.00  0.00           H  
ATOM    818 1HB  ASN A  52      28.327  36.300  46.918  1.00  0.00           H  
ATOM    819 2HB  ASN A  52      27.847  34.749  47.593  1.00  0.00           H  
ATOM    820 1HD2 ASN A  52      29.679  37.539  49.862  1.00  0.00           H  
ATOM    821 2HD2 ASN A  52      29.320  37.782  48.185  1.00  0.00           H  
ATOM    822  N   ASN A  53      30.084  33.731  44.515  1.00  0.00           N  
ATOM    823  CA  ASN A  53      29.675  32.968  43.332  1.00  0.00           C  
ATOM    824  C   ASN A  53      30.786  31.961  43.037  1.00  0.00           C  
ATOM    825  O   ASN A  53      31.719  32.252  42.284  1.00  0.00           O  
ATOM    826  CB  ASN A  53      29.411  33.872  42.142  1.00  0.00           C  
ATOM    827  CG  ASN A  53      28.227  34.775  42.353  1.00  0.00           C  
ATOM    828  OD1 ASN A  53      27.074  34.342  42.245  1.00  0.00           O  
ATOM    829  ND2 ASN A  53      28.490  36.021  42.652  1.00  0.00           N  
ATOM    830  H   ASN A  53      31.038  34.058  44.584  1.00  0.00           H  
ATOM    831  HA  ASN A  53      28.734  32.464  43.554  1.00  0.00           H  
ATOM    832 1HB  ASN A  53      30.292  34.486  41.949  1.00  0.00           H  
ATOM    833 2HB  ASN A  53      29.235  33.263  41.255  1.00  0.00           H  
ATOM    834 1HD2 ASN A  53      27.741  36.667  42.804  1.00  0.00           H  
ATOM    835 2HD2 ASN A  53      29.438  36.328  42.729  1.00  0.00           H  
ATOM    836  N   ALA A  54      30.678  30.776  43.633  1.00  0.00           N  
ATOM    837  CA  ALA A  54      31.753  29.799  43.584  1.00  0.00           C  
ATOM    838  C   ALA A  54      31.172  28.398  43.694  1.00  0.00           C  
ATOM    839  O   ALA A  54      30.085  28.194  44.244  1.00  0.00           O  
ATOM    840  CB  ALA A  54      32.781  30.037  44.696  1.00  0.00           C  
ATOM    841  H   ALA A  54      29.828  30.549  44.130  1.00  0.00           H  
ATOM    842  HA  ALA A  54      32.276  29.907  42.633  1.00  0.00           H  
ATOM    843 1HB  ALA A  54      33.569  29.288  44.628  1.00  0.00           H  
ATOM    844 2HB  ALA A  54      33.213  31.032  44.584  1.00  0.00           H  
ATOM    845 3HB  ALA A  54      32.291  29.962  45.665  1.00  0.00           H  
ATOM    846  N   MET A  55      31.915  27.430  43.165  1.00  0.00           N  
ATOM    847  CA  MET A  55      31.592  26.018  43.309  1.00  0.00           C  
ATOM    848  C   MET A  55      32.817  25.280  43.824  1.00  0.00           C  
ATOM    849  O   MET A  55      33.916  25.445  43.288  1.00  0.00           O  
ATOM    850  CB  MET A  55      31.119  25.430  41.981  1.00  0.00           C  
ATOM    851  CG  MET A  55      30.873  23.928  42.010  1.00  0.00           C  
ATOM    852  SD  MET A  55      30.115  23.319  40.490  1.00  0.00           S  
ATOM    853  CE  MET A  55      29.878  21.592  40.899  1.00  0.00           C  
ATOM    854  H   MET A  55      32.736  27.697  42.641  1.00  0.00           H  
ATOM    855  HA  MET A  55      30.771  25.921  44.020  1.00  0.00           H  
ATOM    856 1HB  MET A  55      30.191  25.914  41.680  1.00  0.00           H  
ATOM    857 2HB  MET A  55      31.861  25.632  41.208  1.00  0.00           H  
ATOM    858 1HG  MET A  55      31.818  23.407  42.157  1.00  0.00           H  
ATOM    859 2HG  MET A  55      30.216  23.683  42.844  1.00  0.00           H  
ATOM    860 1HE  MET A  55      29.417  21.078  40.056  1.00  0.00           H  
ATOM    861 2HE  MET A  55      30.843  21.134  41.120  1.00  0.00           H  
ATOM    862 3HE  MET A  55      29.230  21.510  41.772  1.00  0.00           H  
ATOM    863  N   VAL A  56      32.626  24.468  44.861  1.00  0.00           N  
ATOM    864  CA  VAL A  56      33.695  23.671  45.449  1.00  0.00           C  
ATOM    865  C   VAL A  56      33.381  22.206  45.193  1.00  0.00           C  
ATOM    866  O   VAL A  56      32.269  21.744  45.480  1.00  0.00           O  
ATOM    867  CB  VAL A  56      33.816  23.931  46.963  1.00  0.00           C  
ATOM    868  CG1 VAL A  56      34.925  23.080  47.562  1.00  0.00           C  
ATOM    869  CG2 VAL A  56      34.072  25.409  47.216  1.00  0.00           C  
ATOM    870  H   VAL A  56      31.696  24.408  45.251  1.00  0.00           H  
ATOM    871  HA  VAL A  56      34.637  23.953  44.978  1.00  0.00           H  
ATOM    872  HB  VAL A  56      32.886  23.635  47.448  1.00  0.00           H  
ATOM    873 1HG1 VAL A  56      34.997  23.276  48.632  1.00  0.00           H  
ATOM    874 2HG1 VAL A  56      34.703  22.026  47.401  1.00  0.00           H  
ATOM    875 3HG1 VAL A  56      35.873  23.329  47.085  1.00  0.00           H  
ATOM    876 1HG2 VAL A  56      34.156  25.585  48.288  1.00  0.00           H  
ATOM    877 2HG2 VAL A  56      34.999  25.706  46.725  1.00  0.00           H  
ATOM    878 3HG2 VAL A  56      33.245  25.996  46.815  1.00  0.00           H  
ATOM    879  N   GLU A  57      34.353  21.481  44.651  1.00  0.00           N  
ATOM    880  CA  GLU A  57      34.234  20.053  44.397  1.00  0.00           C  
ATOM    881  C   GLU A  57      35.333  19.326  45.152  1.00  0.00           C  
ATOM    882  O   GLU A  57      36.515  19.655  45.004  1.00  0.00           O  
ATOM    883  CB  GLU A  57      34.326  19.750  42.899  1.00  0.00           C  
ATOM    884  CG  GLU A  57      34.370  18.267  42.559  1.00  0.00           C  
ATOM    885  CD  GLU A  57      34.376  18.006  41.079  1.00  0.00           C  
ATOM    886  OE1 GLU A  57      34.271  18.947  40.329  1.00  0.00           O  
ATOM    887  OE2 GLU A  57      34.485  16.865  40.697  1.00  0.00           O  
ATOM    888  H   GLU A  57      35.212  21.954  44.408  1.00  0.00           H  
ATOM    889  HA  GLU A  57      33.255  19.720  44.744  1.00  0.00           H  
ATOM    890 1HB  GLU A  57      33.468  20.185  42.387  1.00  0.00           H  
ATOM    891 2HB  GLU A  57      35.223  20.214  42.489  1.00  0.00           H  
ATOM    892 1HG  GLU A  57      35.268  17.831  42.997  1.00  0.00           H  
ATOM    893 2HG  GLU A  57      33.507  17.777  43.007  1.00  0.00           H  
ATOM    894  N   VAL A  58      34.946  18.342  45.960  1.00  0.00           N  
ATOM    895  CA  VAL A  58      35.885  17.507  46.699  1.00  0.00           C  
ATOM    896  C   VAL A  58      35.693  16.064  46.257  1.00  0.00           C  
ATOM    897  O   VAL A  58      34.592  15.514  46.373  1.00  0.00           O  
ATOM    898  CB  VAL A  58      35.659  17.629  48.217  1.00  0.00           C  
ATOM    899  CG1 VAL A  58      36.660  16.768  48.975  1.00  0.00           C  
ATOM    900  CG2 VAL A  58      35.770  19.085  48.642  1.00  0.00           C  
ATOM    901  H   VAL A  58      33.955  18.175  46.060  1.00  0.00           H  
ATOM    902  HA  VAL A  58      36.898  17.844  46.474  1.00  0.00           H  
ATOM    903  HB  VAL A  58      34.665  17.254  48.459  1.00  0.00           H  
ATOM    904 1HG1 VAL A  58      36.485  16.866  50.047  1.00  0.00           H  
ATOM    905 2HG1 VAL A  58      36.538  15.726  48.682  1.00  0.00           H  
ATOM    906 3HG1 VAL A  58      37.672  17.096  48.741  1.00  0.00           H  
ATOM    907 1HG2 VAL A  58      35.609  19.164  49.717  1.00  0.00           H  
ATOM    908 2HG2 VAL A  58      36.763  19.462  48.396  1.00  0.00           H  
ATOM    909 3HG2 VAL A  58      35.018  19.675  48.119  1.00  0.00           H  
ATOM    910  N   HIS A  59      36.763  15.457  45.748  1.00  0.00           N  
ATOM    911  CA  HIS A  59      36.743  14.087  45.251  1.00  0.00           C  
ATOM    912  C   HIS A  59      37.638  13.239  46.145  1.00  0.00           C  
ATOM    913  O   HIS A  59      38.857  13.442  46.181  1.00  0.00           O  
ATOM    914  CB  HIS A  59      37.216  14.010  43.795  1.00  0.00           C  
ATOM    915  CG  HIS A  59      37.313  12.612  43.267  1.00  0.00           C  
ATOM    916  ND1 HIS A  59      38.068  12.286  42.160  1.00  0.00           N  
ATOM    917  CD2 HIS A  59      36.749  11.457  43.693  1.00  0.00           C  
ATOM    918  CE1 HIS A  59      37.965  10.989  41.928  1.00  0.00           C  
ATOM    919  NE2 HIS A  59      37.171  10.464  42.843  1.00  0.00           N  
ATOM    920  H   HIS A  59      37.625  15.983  45.709  1.00  0.00           H  
ATOM    921  HA  HIS A  59      35.716  13.722  45.283  1.00  0.00           H  
ATOM    922 1HB  HIS A  59      36.528  14.568  43.159  1.00  0.00           H  
ATOM    923 2HB  HIS A  59      38.196  14.477  43.706  1.00  0.00           H  
ATOM    924  HD2 HIS A  59      36.085  11.338  44.549  1.00  0.00           H  
ATOM    925  HE1 HIS A  59      38.454  10.445  41.120  1.00  0.00           H  
ATOM    926  HE2 HIS A  59      36.912   9.490  42.912  1.00  0.00           H  
ATOM    927  N   CYS A  60      37.037  12.299  46.864  1.00  0.00           N  
ATOM    928  CA  CYS A  60      37.762  11.403  47.763  1.00  0.00           C  
ATOM    929  C   CYS A  60      37.320   9.977  47.441  1.00  0.00           C  
ATOM    930  O   CYS A  60      36.142   9.632  47.535  1.00  0.00           O  
ATOM    931  CB  CYS A  60      37.477  11.727  49.230  1.00  0.00           C  
ATOM    932  SG  CYS A  60      37.771  13.455  49.676  1.00  0.00           S  
ATOM    933  H   CYS A  60      36.036  12.206  46.780  1.00  0.00           H  
ATOM    934  HA  CYS A  60      38.831  11.531  47.590  1.00  0.00           H  
ATOM    935 1HB  CYS A  60      36.437  11.491  49.459  1.00  0.00           H  
ATOM    936 2HB  CYS A  60      38.102  11.102  49.868  1.00  0.00           H  
ATOM    937  N   GLY A  61      38.287   9.147  47.056  1.00  0.00           N  
ATOM    938  CA  GLY A  61      37.991   7.806  46.597  1.00  0.00           C  
ATOM    939  C   GLY A  61      37.078   7.798  45.389  1.00  0.00           C  
ATOM    940  O   GLY A  61      37.444   8.305  44.324  1.00  0.00           O  
ATOM    941  H   GLY A  61      39.247   9.457  47.082  1.00  0.00           H  
ATOM    942 1HA  GLY A  61      38.920   7.294  46.345  1.00  0.00           H  
ATOM    943 2HA  GLY A  61      37.522   7.242  47.402  1.00  0.00           H  
ATOM    944  N   ASN A  62      35.886   7.225  45.540  1.00  0.00           N  
ATOM    945  CA  ASN A  62      34.913   7.169  44.459  1.00  0.00           C  
ATOM    946  C   ASN A  62      33.682   8.022  44.731  1.00  0.00           C  
ATOM    947  O   ASN A  62      32.655   7.834  44.067  1.00  0.00           O  
ATOM    948  CB  ASN A  62      34.507   5.730  44.195  1.00  0.00           C  
ATOM    949  CG  ASN A  62      35.633   4.906  43.635  1.00  0.00           C  
ATOM    950  OD1 ASN A  62      35.988   5.036  42.458  1.00  0.00           O  
ATOM    951  ND2 ASN A  62      36.201   4.059  44.455  1.00  0.00           N  
ATOM    952  H   ASN A  62      35.652   6.815  46.434  1.00  0.00           H  
ATOM    953  HA  ASN A  62      35.383   7.546  43.550  1.00  0.00           H  
ATOM    954 1HB  ASN A  62      34.164   5.273  45.124  1.00  0.00           H  
ATOM    955 2HB  ASN A  62      33.673   5.710  43.493  1.00  0.00           H  
ATOM    956 1HD2 ASN A  62      36.955   3.484  44.137  1.00  0.00           H  
ATOM    957 2HD2 ASN A  62      35.881   3.987  45.400  1.00  0.00           H  
ATOM    958  N   GLU A  63      33.759   8.951  45.677  1.00  0.00           N  
ATOM    959  CA  GLU A  63      32.628   9.778  46.071  1.00  0.00           C  
ATOM    960  C   GLU A  63      32.953  11.252  45.876  1.00  0.00           C  
ATOM    961  O   GLU A  63      34.101  11.674  46.046  1.00  0.00           O  
ATOM    962  CB  GLU A  63      32.250   9.512  47.530  1.00  0.00           C  
ATOM    963  CG  GLU A  63      31.798   8.086  47.813  1.00  0.00           C  
ATOM    964  CD  GLU A  63      31.466   7.854  49.260  1.00  0.00           C  
ATOM    965  OE1 GLU A  63      31.748   8.713  50.060  1.00  0.00           O  
ATOM    966  OE2 GLU A  63      30.929   6.815  49.566  1.00  0.00           O  
ATOM    967  H   GLU A  63      34.648   9.083  46.138  1.00  0.00           H  
ATOM    968  HA  GLU A  63      31.773   9.514  45.448  1.00  0.00           H  
ATOM    969 1HB  GLU A  63      33.105   9.725  48.172  1.00  0.00           H  
ATOM    970 2HB  GLU A  63      31.444  10.183  47.825  1.00  0.00           H  
ATOM    971 1HG  GLU A  63      30.916   7.869  47.210  1.00  0.00           H  
ATOM    972 2HG  GLU A  63      32.588   7.399  47.511  1.00  0.00           H  
ATOM    973  N   TYR A  64      31.936  12.031  45.522  1.00  0.00           N  
ATOM    974  CA  TYR A  64      32.080  13.461  45.293  1.00  0.00           C  
ATOM    975  C   TYR A  64      31.163  14.228  46.236  1.00  0.00           C  
ATOM    976  O   TYR A  64      30.020  13.823  46.473  1.00  0.00           O  
ATOM    977  CB  TYR A  64      31.772  13.814  43.836  1.00  0.00           C  
ATOM    978  CG  TYR A  64      32.689  13.142  42.838  1.00  0.00           C  
ATOM    979  CD1 TYR A  64      32.479  11.816  42.486  1.00  0.00           C  
ATOM    980  CD2 TYR A  64      33.741  13.850  42.276  1.00  0.00           C  
ATOM    981  CE1 TYR A  64      33.316  11.202  41.575  1.00  0.00           C  
ATOM    982  CE2 TYR A  64      34.578  13.236  41.365  1.00  0.00           C  
ATOM    983  CZ  TYR A  64      34.369  11.918  41.015  1.00  0.00           C  
ATOM    984  OH  TYR A  64      35.203  11.306  40.108  1.00  0.00           O  
ATOM    985  H   TYR A  64      31.027  11.603  45.408  1.00  0.00           H  
ATOM    986  HA  TYR A  64      33.117  13.740  45.484  1.00  0.00           H  
ATOM    987 1HB  TYR A  64      30.746  13.528  43.601  1.00  0.00           H  
ATOM    988 2HB  TYR A  64      31.851  14.892  43.698  1.00  0.00           H  
ATOM    989  HD1 TYR A  64      31.652  11.260  42.928  1.00  0.00           H  
ATOM    990  HD2 TYR A  64      33.907  14.891  42.554  1.00  0.00           H  
ATOM    991  HE1 TYR A  64      33.151  10.161  41.299  1.00  0.00           H  
ATOM    992  HE2 TYR A  64      35.405  13.792  40.924  1.00  0.00           H  
ATOM    993  HH  TYR A  64      35.892  11.920  39.844  1.00  0.00           H  
ATOM    994  N   TYR A  65      31.672  15.333  46.774  1.00  0.00           N  
ATOM    995  CA  TYR A  65      30.915  16.200  47.664  1.00  0.00           C  
ATOM    996  C   TYR A  65      31.089  17.640  47.205  1.00  0.00           C  
ATOM    997  O   TYR A  65      32.208  18.068  46.906  1.00  0.00           O  
ATOM    998  CB  TYR A  65      31.367  16.032  49.117  1.00  0.00           C  
ATOM    999  CG  TYR A  65      31.178  14.631  49.657  1.00  0.00           C  
ATOM   1000  CD1 TYR A  65      32.105  13.643  49.360  1.00  0.00           C  
ATOM   1001  CD2 TYR A  65      30.078  14.336  50.448  1.00  0.00           C  
ATOM   1002  CE1 TYR A  65      31.932  12.364  49.853  1.00  0.00           C  
ATOM   1003  CE2 TYR A  65      29.905  13.057  50.940  1.00  0.00           C  
ATOM   1004  CZ  TYR A  65      30.827  12.074  50.646  1.00  0.00           C  
ATOM   1005  OH  TYR A  65      30.655  10.800  51.137  1.00  0.00           O  
ATOM   1006  H   TYR A  65      32.627  15.572  46.548  1.00  0.00           H  
ATOM   1007  HA  TYR A  65      29.865  15.912  47.617  1.00  0.00           H  
ATOM   1008 1HB  TYR A  65      32.424  16.290  49.202  1.00  0.00           H  
ATOM   1009 2HB  TYR A  65      30.811  16.720  49.753  1.00  0.00           H  
ATOM   1010  HD1 TYR A  65      32.970  13.875  48.739  1.00  0.00           H  
ATOM   1011  HD2 TYR A  65      29.349  15.113  50.679  1.00  0.00           H  
ATOM   1012  HE1 TYR A  65      32.660  11.587  49.621  1.00  0.00           H  
ATOM   1013  HE2 TYR A  65      29.040  12.825  51.562  1.00  0.00           H  
ATOM   1014  HH  TYR A  65      31.222  10.193  50.655  1.00  0.00           H  
ATOM   1015  N   PHE A  66      29.984  18.381  47.147  1.00  0.00           N  
ATOM   1016  CA  PHE A  66      29.950  19.694  46.518  1.00  0.00           C  
ATOM   1017  C   PHE A  66      29.371  20.714  47.485  1.00  0.00           C  
ATOM   1018  O   PHE A  66      28.496  20.386  48.293  1.00  0.00           O  
ATOM   1019  CB  PHE A  66      29.120  19.662  45.234  1.00  0.00           C  
ATOM   1020  CG  PHE A  66      29.700  18.787  44.159  1.00  0.00           C  
ATOM   1021  CD1 PHE A  66      29.432  17.427  44.132  1.00  0.00           C  
ATOM   1022  CD2 PHE A  66      30.515  19.322  43.173  1.00  0.00           C  
ATOM   1023  CE1 PHE A  66      29.965  16.621  43.144  1.00  0.00           C  
ATOM   1024  CE2 PHE A  66      31.049  18.520  42.184  1.00  0.00           C  
ATOM   1025  CZ  PHE A  66      30.773  17.167  42.170  1.00  0.00           C  
ATOM   1026  H   PHE A  66      29.140  18.010  47.559  1.00  0.00           H  
ATOM   1027  HA  PHE A  66      30.969  19.979  46.254  1.00  0.00           H  
ATOM   1028 1HB  PHE A  66      28.116  19.304  45.458  1.00  0.00           H  
ATOM   1029 2HB  PHE A  66      29.025  20.671  44.836  1.00  0.00           H  
ATOM   1030  HD1 PHE A  66      28.792  16.995  44.902  1.00  0.00           H  
ATOM   1031  HD2 PHE A  66      30.733  20.391  43.185  1.00  0.00           H  
ATOM   1032  HE1 PHE A  66      29.746  15.554  43.134  1.00  0.00           H  
ATOM   1033  HE2 PHE A  66      31.688  18.953  41.415  1.00  0.00           H  
ATOM   1034  HZ  PHE A  66      31.195  16.533  41.391  1.00  0.00           H  
ATOM   1035  N   PHE A  67      29.861  21.950  47.401  1.00  0.00           N  
ATOM   1036  CA  PHE A  67      29.242  23.092  48.059  1.00  0.00           C  
ATOM   1037  C   PHE A  67      29.139  24.228  47.054  1.00  0.00           C  
ATOM   1038  O   PHE A  67      30.160  24.731  46.576  1.00  0.00           O  
ATOM   1039  CB  PHE A  67      30.052  23.533  49.279  1.00  0.00           C  
ATOM   1040  CG  PHE A  67      29.337  24.522  50.156  1.00  0.00           C  
ATOM   1041  CD1 PHE A  67      27.952  24.520  50.241  1.00  0.00           C  
ATOM   1042  CD2 PHE A  67      30.046  25.456  50.895  1.00  0.00           C  
ATOM   1043  CE1 PHE A  67      27.294  25.430  51.047  1.00  0.00           C  
ATOM   1044  CE2 PHE A  67      29.391  26.365  51.702  1.00  0.00           C  
ATOM   1045  CZ  PHE A  67      28.012  26.352  51.778  1.00  0.00           C  
ATOM   1046  H   PHE A  67      30.699  22.091  46.855  1.00  0.00           H  
ATOM   1047  HA  PHE A  67      28.250  22.797  48.403  1.00  0.00           H  
ATOM   1048 1HB  PHE A  67      30.302  22.662  49.884  1.00  0.00           H  
ATOM   1049 2HB  PHE A  67      30.988  23.984  48.952  1.00  0.00           H  
ATOM   1050  HD1 PHE A  67      27.384  23.790  49.664  1.00  0.00           H  
ATOM   1051  HD2 PHE A  67      31.135  25.466  50.836  1.00  0.00           H  
ATOM   1052  HE1 PHE A  67      26.205  25.418  51.104  1.00  0.00           H  
ATOM   1053  HE2 PHE A  67      29.960  27.093  52.279  1.00  0.00           H  
ATOM   1054  HZ  PHE A  67      27.494  27.069  52.412  1.00  0.00           H  
ATOM   1055  N   ILE A  68      27.909  24.631  46.737  1.00  0.00           N  
ATOM   1056  CA  ILE A  68      27.653  25.589  45.669  1.00  0.00           C  
ATOM   1057  C   ILE A  68      27.037  26.858  46.237  1.00  0.00           C  
ATOM   1058  O   ILE A  68      26.079  26.803  47.007  1.00  0.00           O  
ATOM   1059  CB  ILE A  68      26.721  24.994  44.599  1.00  0.00           C  
ATOM   1060  CG1 ILE A  68      27.343  23.734  43.990  1.00  0.00           C  
ATOM   1061  CG2 ILE A  68      26.427  26.023  43.517  1.00  0.00           C  
ATOM   1062  CD1 ILE A  68      26.370  22.899  43.189  1.00  0.00           C  
ATOM   1063  H   ILE A  68      27.130  24.256  47.258  1.00  0.00           H  
ATOM   1064  HA  ILE A  68      28.601  25.833  45.188  1.00  0.00           H  
ATOM   1065  HB  ILE A  68      25.783  24.690  45.062  1.00  0.00           H  
ATOM   1066 1HG1 ILE A  68      28.169  24.016  43.338  1.00  0.00           H  
ATOM   1067 2HG1 ILE A  68      27.752  23.110  44.785  1.00  0.00           H  
ATOM   1068 1HG2 ILE A  68      25.768  25.585  42.769  1.00  0.00           H  
ATOM   1069 2HG2 ILE A  68      25.944  26.891  43.963  1.00  0.00           H  
ATOM   1070 3HG2 ILE A  68      27.360  26.329  43.044  1.00  0.00           H  
ATOM   1071 1HD1 ILE A  68      26.884  22.024  42.790  1.00  0.00           H  
ATOM   1072 2HD1 ILE A  68      25.551  22.577  43.833  1.00  0.00           H  
ATOM   1073 3HD1 ILE A  68      25.973  23.492  42.366  1.00  0.00           H  
ATOM   1074  N   LEU A  69      27.593  28.002  45.853  1.00  0.00           N  
ATOM   1075  CA  LEU A  69      27.055  29.292  46.267  1.00  0.00           C  
ATOM   1076  C   LEU A  69      27.015  30.273  45.102  1.00  0.00           C  
ATOM   1077  O   LEU A  69      28.011  30.463  44.404  1.00  0.00           O  
ATOM   1078  CB  LEU A  69      27.898  29.877  47.407  1.00  0.00           C  
ATOM   1079  CG  LEU A  69      27.483  31.271  47.894  1.00  0.00           C  
ATOM   1080  CD1 LEU A  69      26.124  31.188  48.576  1.00  0.00           C  
ATOM   1081  CD2 LEU A  69      28.540  31.812  48.846  1.00  0.00           C  
ATOM   1082  H   LEU A  69      28.409  27.978  45.258  1.00  0.00           H  
ATOM   1083  HA  LEU A  69      26.036  29.143  46.625  1.00  0.00           H  
ATOM   1084 1HB  LEU A  69      27.847  29.200  48.259  1.00  0.00           H  
ATOM   1085 2HB  LEU A  69      28.935  29.936  47.078  1.00  0.00           H  
ATOM   1086  HG  LEU A  69      27.387  31.941  47.040  1.00  0.00           H  
ATOM   1087 1HD1 LEU A  69      25.829  32.178  48.922  1.00  0.00           H  
ATOM   1088 2HD1 LEU A  69      25.383  30.816  47.867  1.00  0.00           H  
ATOM   1089 3HD1 LEU A  69      26.185  30.510  49.427  1.00  0.00           H  
ATOM   1090 1HD2 LEU A  69      28.245  32.803  49.192  1.00  0.00           H  
ATOM   1091 2HD2 LEU A  69      28.635  31.143  49.702  1.00  0.00           H  
ATOM   1092 3HD2 LEU A  69      29.497  31.877  48.328  1.00  0.00           H  
ATOM   1093  N   ALA A  70      25.859  30.893  44.897  1.00  0.00           N  
ATOM   1094  CA  ALA A  70      25.708  31.910  43.863  1.00  0.00           C  
ATOM   1095  C   ALA A  70      24.488  32.785  44.124  1.00  0.00           C  
ATOM   1096  O   ALA A  70      23.579  32.396  44.856  1.00  0.00           O  
ATOM   1097  CB  ALA A  70      25.608  31.260  42.491  1.00  0.00           C  
ATOM   1098  H   ALA A  70      25.063  30.655  45.472  1.00  0.00           H  
ATOM   1099  HA  ALA A  70      26.590  32.551  43.886  1.00  0.00           H  
ATOM   1100 1HB  ALA A  70      25.496  32.032  41.729  1.00  0.00           H  
ATOM   1101 2HB  ALA A  70      26.513  30.685  42.294  1.00  0.00           H  
ATOM   1102 3HB  ALA A  70      24.745  30.597  42.465  1.00  0.00           H  
ATOM   1103  N   HIS A  71      24.475  33.968  43.520  1.00  0.00           N  
ATOM   1104  CA  HIS A  71      23.267  34.782  43.456  1.00  0.00           C  
ATOM   1105  C   HIS A  71      22.633  34.719  42.072  1.00  0.00           C  
ATOM   1106  O   HIS A  71      21.540  35.241  41.856  1.00  0.00           O  
ATOM   1107  CB  HIS A  71      23.577  36.239  43.816  1.00  0.00           C  
ATOM   1108  CG  HIS A  71      23.913  36.443  45.261  1.00  0.00           C  
ATOM   1109  ND1 HIS A  71      22.957  36.440  46.255  1.00  0.00           N  
ATOM   1110  CD2 HIS A  71      25.098  36.657  45.878  1.00  0.00           C  
ATOM   1111  CE1 HIS A  71      23.541  36.642  47.423  1.00  0.00           C  
ATOM   1112  NE2 HIS A  71      24.839  36.777  47.222  1.00  0.00           N  
ATOM   1113  H   HIS A  71      25.324  34.313  43.094  1.00  0.00           H  
ATOM   1114  HA  HIS A  71      22.547  34.390  44.174  1.00  0.00           H  
ATOM   1115 1HB  HIS A  71      24.417  36.592  43.217  1.00  0.00           H  
ATOM   1116 2HB  HIS A  71      22.717  36.864  43.575  1.00  0.00           H  
ATOM   1117  HD1 HIS A  71      21.985  36.233  46.140  1.00  0.00           H  
ATOM   1118  HD2 HIS A  71      26.121  36.740  45.510  1.00  0.00           H  
ATOM   1119  HE1 HIS A  71      22.953  36.673  48.340  1.00  0.00           H  
ATOM   1120  N   ASN A  72      23.327  34.078  41.138  1.00  0.00           N  
ATOM   1121  CA  ASN A  72      22.830  33.941  39.774  1.00  0.00           C  
ATOM   1122  C   ASN A  72      22.116  32.610  39.578  1.00  0.00           C  
ATOM   1123  O   ASN A  72      22.733  31.547  39.647  1.00  0.00           O  
ATOM   1124  CB  ASN A  72      23.964  34.090  38.776  1.00  0.00           C  
ATOM   1125  CG  ASN A  72      23.498  33.975  37.351  1.00  0.00           C  
ATOM   1126  OD1 ASN A  72      22.782  33.033  36.993  1.00  0.00           O  
ATOM   1127  ND2 ASN A  72      23.889  34.917  36.531  1.00  0.00           N  
ATOM   1128  H   ASN A  72      24.221  33.674  41.379  1.00  0.00           H  
ATOM   1129  HA  ASN A  72      22.116  34.742  39.584  1.00  0.00           H  
ATOM   1130 1HB  ASN A  72      24.444  35.060  38.912  1.00  0.00           H  
ATOM   1131 2HB  ASN A  72      24.716  33.323  38.962  1.00  0.00           H  
ATOM   1132 1HD2 ASN A  72      23.610  34.892  35.570  1.00  0.00           H  
ATOM   1133 2HD2 ASN A  72      24.468  35.661  36.864  1.00  0.00           H  
ATOM   1134  N   PRO A  73      20.811  32.675  39.335  1.00  0.00           N  
ATOM   1135  CA  PRO A  73      19.992  31.474  39.224  1.00  0.00           C  
ATOM   1136  C   PRO A  73      20.587  30.492  38.224  1.00  0.00           C  
ATOM   1137  O   PRO A  73      20.840  29.333  38.553  1.00  0.00           O  
ATOM   1138  CB  PRO A  73      18.643  32.020  38.745  1.00  0.00           C  
ATOM   1139  CG  PRO A  73      18.552  33.370  39.371  1.00  0.00           C  
ATOM   1140  CD  PRO A  73      19.951  33.919  39.283  1.00  0.00           C  
ATOM   1141  HA  PRO A  73      19.958  30.987  40.199  1.00  0.00           H  
ATOM   1142 1HB  PRO A  73      18.621  32.057  37.646  1.00  0.00           H  
ATOM   1143 2HB  PRO A  73      17.831  31.348  39.060  1.00  0.00           H  
ATOM   1144 1HG  PRO A  73      17.819  33.989  38.833  1.00  0.00           H  
ATOM   1145 2HG  PRO A  73      18.195  33.284  40.408  1.00  0.00           H  
ATOM   1146 1HD  PRO A  73      20.077  34.450  38.327  1.00  0.00           H  
ATOM   1147 2HD  PRO A  73      20.134  34.596  40.130  1.00  0.00           H  
ATOM   1148  N   GLU A  74      20.808  30.962  37.001  1.00  0.00           N  
ATOM   1149  CA  GLU A  74      21.264  30.097  35.918  1.00  0.00           C  
ATOM   1150  C   GLU A  74      22.609  29.463  36.249  1.00  0.00           C  
ATOM   1151  O   GLU A  74      22.844  28.292  35.953  1.00  0.00           O  
ATOM   1152  CB  GLU A  74      21.368  30.887  34.612  1.00  0.00           C  
ATOM   1153  CG  GLU A  74      20.029  31.312  34.026  1.00  0.00           C  
ATOM   1154  CD  GLU A  74      20.172  32.102  32.755  1.00  0.00           C  
ATOM   1155  OE1 GLU A  74      21.282  32.402  32.385  1.00  0.00           O  
ATOM   1156  OE2 GLU A  74      19.169  32.407  32.152  1.00  0.00           O  
ATOM   1157  H   GLU A  74      20.657  31.943  36.816  1.00  0.00           H  
ATOM   1158  HA  GLU A  74      20.535  29.297  35.785  1.00  0.00           H  
ATOM   1159 1HB  GLU A  74      21.961  31.787  34.778  1.00  0.00           H  
ATOM   1160 2HB  GLU A  74      21.886  30.287  33.864  1.00  0.00           H  
ATOM   1161 1HG  GLU A  74      19.435  30.422  33.821  1.00  0.00           H  
ATOM   1162 2HG  GLU A  74      19.495  31.911  34.762  1.00  0.00           H  
ATOM   1163  N   LEU A  75      23.481  30.230  36.903  1.00  0.00           N  
ATOM   1164  CA  LEU A  75      24.786  29.727  37.315  1.00  0.00           C  
ATOM   1165  C   LEU A  75      24.648  28.634  38.367  1.00  0.00           C  
ATOM   1166  O   LEU A  75      25.285  27.585  38.273  1.00  0.00           O  
ATOM   1167  CB  LEU A  75      25.645  30.871  37.867  1.00  0.00           C  
ATOM   1168  CG  LEU A  75      27.075  30.493  38.274  1.00  0.00           C  
ATOM   1169  CD1 LEU A  75      27.820  29.945  37.063  1.00  0.00           C  
ATOM   1170  CD2 LEU A  75      27.781  31.714  38.844  1.00  0.00           C  
ATOM   1171  H   LEU A  75      23.229  31.183  37.124  1.00  0.00           H  
ATOM   1172  HA  LEU A  75      25.280  29.295  36.444  1.00  0.00           H  
ATOM   1173 1HB  LEU A  75      25.712  31.651  37.110  1.00  0.00           H  
ATOM   1174 2HB  LEU A  75      25.150  31.286  38.744  1.00  0.00           H  
ATOM   1175  HG  LEU A  75      27.043  29.706  39.029  1.00  0.00           H  
ATOM   1176 1HD1 LEU A  75      28.836  29.676  37.353  1.00  0.00           H  
ATOM   1177 2HD1 LEU A  75      27.304  29.061  36.688  1.00  0.00           H  
ATOM   1178 3HD1 LEU A  75      27.854  30.705  36.283  1.00  0.00           H  
ATOM   1179 1HD2 LEU A  75      28.797  31.444  39.134  1.00  0.00           H  
ATOM   1180 2HD2 LEU A  75      27.815  32.500  38.089  1.00  0.00           H  
ATOM   1181 3HD2 LEU A  75      27.238  32.073  39.718  1.00  0.00           H  
ATOM   1182  N   ALA A  76      23.812  28.886  39.369  1.00  0.00           N  
ATOM   1183  CA  ALA A  76      23.600  27.930  40.449  1.00  0.00           C  
ATOM   1184  C   ALA A  76      23.029  26.620  39.920  1.00  0.00           C  
ATOM   1185  O   ALA A  76      23.417  25.539  40.364  1.00  0.00           O  
ATOM   1186  CB  ALA A  76      22.678  28.520  41.505  1.00  0.00           C  
ATOM   1187  H   ALA A  76      23.311  29.763  39.383  1.00  0.00           H  
ATOM   1188  HA  ALA A  76      24.566  27.714  40.904  1.00  0.00           H  
ATOM   1189 1HB  ALA A  76      22.529  27.794  42.305  1.00  0.00           H  
ATOM   1190 2HB  ALA A  76      23.126  29.425  41.916  1.00  0.00           H  
ATOM   1191 3HB  ALA A  76      21.717  28.765  41.054  1.00  0.00           H  
ATOM   1192  N   GLU A  77      22.107  26.723  38.969  1.00  0.00           N  
ATOM   1193  CA  GLU A  77      21.428  25.551  38.430  1.00  0.00           C  
ATOM   1194  C   GLU A  77      22.375  24.706  37.587  1.00  0.00           C  
ATOM   1195  O   GLU A  77      22.374  23.478  37.678  1.00  0.00           O  
ATOM   1196  CB  GLU A  77      20.221  25.973  37.590  1.00  0.00           C  
ATOM   1197  CG  GLU A  77      19.441  24.815  36.984  1.00  0.00           C  
ATOM   1198  CD  GLU A  77      18.837  23.910  38.020  1.00  0.00           C  
ATOM   1199  OE1 GLU A  77      18.721  24.324  39.149  1.00  0.00           O  
ATOM   1200  OE2 GLU A  77      18.490  22.802  37.684  1.00  0.00           O  
ATOM   1201  H   GLU A  77      21.870  27.637  38.611  1.00  0.00           H  
ATOM   1202  HA  GLU A  77      21.082  24.939  39.262  1.00  0.00           H  
ATOM   1203 1HB  GLU A  77      19.533  26.552  38.207  1.00  0.00           H  
ATOM   1204 2HB  GLU A  77      20.551  26.617  36.775  1.00  0.00           H  
ATOM   1205 1HG  GLU A  77      18.643  25.216  36.358  1.00  0.00           H  
ATOM   1206 2HG  GLU A  77      20.108  24.236  36.347  1.00  0.00           H  
ATOM   1207  N   LYS A  78      23.181  25.370  36.766  1.00  0.00           N  
ATOM   1208  CA  LYS A  78      24.178  24.686  35.951  1.00  0.00           C  
ATOM   1209  C   LYS A  78      25.202  23.968  36.821  1.00  0.00           C  
ATOM   1210  O   LYS A  78      25.594  22.838  36.530  1.00  0.00           O  
ATOM   1211  CB  LYS A  78      24.880  25.676  35.020  1.00  0.00           C  
ATOM   1212  CG  LYS A  78      24.020  26.173  33.866  1.00  0.00           C  
ATOM   1213  CD  LYS A  78      24.757  27.214  33.036  1.00  0.00           C  
ATOM   1214  CE  LYS A  78      23.883  27.744  31.909  1.00  0.00           C  
ATOM   1215  NZ  LYS A  78      24.579  28.788  31.109  1.00  0.00           N  
ATOM   1216  H   LYS A  78      23.102  26.375  36.705  1.00  0.00           H  
ATOM   1217  HA  LYS A  78      23.672  23.936  35.343  1.00  0.00           H  
ATOM   1218 1HB  LYS A  78      25.206  26.545  35.593  1.00  0.00           H  
ATOM   1219 2HB  LYS A  78      25.770  25.210  34.598  1.00  0.00           H  
ATOM   1220 1HG  LYS A  78      23.751  25.333  33.224  1.00  0.00           H  
ATOM   1221 2HG  LYS A  78      23.105  26.615  34.258  1.00  0.00           H  
ATOM   1222 1HD  LYS A  78      25.055  28.045  33.676  1.00  0.00           H  
ATOM   1223 2HD  LYS A  78      25.655  26.768  32.607  1.00  0.00           H  
ATOM   1224 1HE  LYS A  78      23.603  26.925  31.250  1.00  0.00           H  
ATOM   1225 2HE  LYS A  78      22.972  28.173  32.327  1.00  0.00           H  
ATOM   1226 1HZ  LYS A  78      23.967  29.114  30.374  1.00  0.00           H  
ATOM   1227 2HZ  LYS A  78      24.828  29.563  31.708  1.00  0.00           H  
ATOM   1228 3HZ  LYS A  78      25.416  28.397  30.701  1.00  0.00           H  
ATOM   1229  N   TRP A  79      25.632  24.631  37.889  1.00  0.00           N  
ATOM   1230  CA  TRP A  79      26.549  24.026  38.848  1.00  0.00           C  
ATOM   1231  C   TRP A  79      25.883  22.881  39.600  1.00  0.00           C  
ATOM   1232  O   TRP A  79      26.498  21.842  39.840  1.00  0.00           O  
ATOM   1233  CB  TRP A  79      27.046  25.075  39.845  1.00  0.00           C  
ATOM   1234  CG  TRP A  79      28.211  25.873  39.342  1.00  0.00           C  
ATOM   1235  CD1 TRP A  79      29.027  25.555  38.298  1.00  0.00           C  
ATOM   1236  CD2 TRP A  79      28.698  27.133  39.862  1.00  0.00           C  
ATOM   1237  NE1 TRP A  79      29.985  26.525  38.134  1.00  0.00           N  
ATOM   1238  CE2 TRP A  79      29.797  27.499  39.082  1.00  0.00           C  
ATOM   1239  CE3 TRP A  79      28.294  27.968  40.912  1.00  0.00           C  
ATOM   1240  CZ2 TRP A  79      30.506  28.667  39.315  1.00  0.00           C  
ATOM   1241  CZ3 TRP A  79      29.004  29.140  41.144  1.00  0.00           C  
ATOM   1242  CH2 TRP A  79      30.081  29.480  40.366  1.00  0.00           C  
ATOM   1243  H   TRP A  79      25.315  25.578  38.041  1.00  0.00           H  
ATOM   1244  HA  TRP A  79      27.405  23.628  38.304  1.00  0.00           H  
ATOM   1245 1HB  TRP A  79      26.235  25.764  40.082  1.00  0.00           H  
ATOM   1246 2HB  TRP A  79      27.341  24.584  40.772  1.00  0.00           H  
ATOM   1247  HD1 TRP A  79      28.933  24.661  37.684  1.00  0.00           H  
ATOM   1248  HE1 TRP A  79      30.710  26.523  37.431  1.00  0.00           H  
ATOM   1249  HE3 TRP A  79      27.437  27.704  41.531  1.00  0.00           H  
ATOM   1250  HZ2 TRP A  79      31.365  28.954  38.707  1.00  0.00           H  
ATOM   1251  HZ3 TRP A  79      28.684  29.784  41.964  1.00  0.00           H  
ATOM   1252  HH2 TRP A  79      30.616  30.407  40.576  1.00  0.00           H  
ATOM   1253  N   TRP A  80      24.622  23.077  39.970  1.00  0.00           N  
ATOM   1254  CA  TRP A  80      23.852  22.040  40.647  1.00  0.00           C  
ATOM   1255  C   TRP A  80      23.818  20.756  39.827  1.00  0.00           C  
ATOM   1256  O   TRP A  80      24.150  19.681  40.326  1.00  0.00           O  
ATOM   1257  CB  TRP A  80      22.423  22.521  40.907  1.00  0.00           C  
ATOM   1258  CG  TRP A  80      21.543  21.476  41.523  1.00  0.00           C  
ATOM   1259  CD1 TRP A  80      20.778  20.562  40.863  1.00  0.00           C  
ATOM   1260  CD2 TRP A  80      21.331  21.231  42.935  1.00  0.00           C  
ATOM   1261  NE1 TRP A  80      20.107  19.769  41.761  1.00  0.00           N  
ATOM   1262  CE2 TRP A  80      20.435  20.163  43.033  1.00  0.00           C  
ATOM   1263  CE3 TRP A  80      21.824  21.822  44.105  1.00  0.00           C  
ATOM   1264  CZ2 TRP A  80      20.014  19.669  44.258  1.00  0.00           C  
ATOM   1265  CZ3 TRP A  80      21.403  21.326  45.333  1.00  0.00           C  
ATOM   1266  CH2 TRP A  80      20.522  20.277  45.406  1.00  0.00           C  
ATOM   1267  H   TRP A  80      24.185  23.967  39.778  1.00  0.00           H  
ATOM   1268  HA  TRP A  80      24.328  21.824  41.603  1.00  0.00           H  
ATOM   1269 1HB  TRP A  80      22.446  23.385  41.572  1.00  0.00           H  
ATOM   1270 2HB  TRP A  80      21.970  22.841  39.969  1.00  0.00           H  
ATOM   1271  HD1 TRP A  80      20.709  20.473  39.780  1.00  0.00           H  
ATOM   1272  HE1 TRP A  80      19.475  19.018  41.524  1.00  0.00           H  
ATOM   1273  HE3 TRP A  80      22.526  22.654  44.052  1.00  0.00           H  
ATOM   1274  HZ2 TRP A  80      19.315  18.837  44.337  1.00  0.00           H  
ATOM   1275  HZ3 TRP A  80      21.791  21.793  46.239  1.00  0.00           H  
ATOM   1276  HH2 TRP A  80      20.213  19.912  46.386  1.00  0.00           H  
ATOM   1277  N   GLN A  81      23.414  20.875  38.567  1.00  0.00           N  
ATOM   1278  CA  GLN A  81      23.252  19.713  37.701  1.00  0.00           C  
ATOM   1279  C   GLN A  81      24.575  18.984  37.505  1.00  0.00           C  
ATOM   1280  O   GLN A  81      24.615  17.755  37.448  1.00  0.00           O  
ATOM   1281  CB  GLN A  81      22.680  20.132  36.344  1.00  0.00           C  
ATOM   1282  CG  GLN A  81      21.222  20.557  36.388  1.00  0.00           C  
ATOM   1283  CD  GLN A  81      20.709  21.004  35.032  1.00  0.00           C  
ATOM   1284  OE1 GLN A  81      21.270  20.648  33.992  1.00  0.00           O  
ATOM   1285  NE2 GLN A  81      19.636  21.787  35.035  1.00  0.00           N  
ATOM   1286  H   GLN A  81      23.214  21.794  38.199  1.00  0.00           H  
ATOM   1287  HA  GLN A  81      22.551  19.024  38.174  1.00  0.00           H  
ATOM   1288 1HB  GLN A  81      23.261  20.963  35.945  1.00  0.00           H  
ATOM   1289 2HB  GLN A  81      22.768  19.303  35.641  1.00  0.00           H  
ATOM   1290 1HG  GLN A  81      20.618  19.713  36.721  1.00  0.00           H  
ATOM   1291 2HG  GLN A  81      21.117  21.389  37.084  1.00  0.00           H  
ATOM   1292 1HE2 GLN A  81      19.252  22.114  34.171  1.00  0.00           H  
ATOM   1293 2HE2 GLN A  81      19.212  22.051  35.902  1.00  0.00           H  
ATOM   1294  N   LYS A  82      25.657  19.749  37.402  1.00  0.00           N  
ATOM   1295  CA  LYS A  82      26.995  19.176  37.327  1.00  0.00           C  
ATOM   1296  C   LYS A  82      27.301  18.326  38.553  1.00  0.00           C  
ATOM   1297  O   LYS A  82      27.826  17.219  38.438  1.00  0.00           O  
ATOM   1298  CB  LYS A  82      28.043  20.280  37.177  1.00  0.00           C  
ATOM   1299  CG  LYS A  82      29.479  19.779  37.100  1.00  0.00           C  
ATOM   1300  CD  LYS A  82      30.454  20.927  36.885  1.00  0.00           C  
ATOM   1301  CE  LYS A  82      31.895  20.438  36.884  1.00  0.00           C  
ATOM   1302  NZ  LYS A  82      32.857  21.542  36.623  1.00  0.00           N  
ATOM   1303  H   LYS A  82      25.549  20.753  37.376  1.00  0.00           H  
ATOM   1304  HA  LYS A  82      27.045  18.528  36.451  1.00  0.00           H  
ATOM   1305 1HB  LYS A  82      27.840  20.855  36.273  1.00  0.00           H  
ATOM   1306 2HB  LYS A  82      27.973  20.965  38.023  1.00  0.00           H  
ATOM   1307 1HG  LYS A  82      29.735  19.264  38.026  1.00  0.00           H  
ATOM   1308 2HG  LYS A  82      29.574  19.074  36.275  1.00  0.00           H  
ATOM   1309 1HD  LYS A  82      30.242  21.411  35.931  1.00  0.00           H  
ATOM   1310 2HD  LYS A  82      30.331  21.662  37.681  1.00  0.00           H  
ATOM   1311 1HE  LYS A  82      32.128  19.990  37.849  1.00  0.00           H  
ATOM   1312 2HE  LYS A  82      32.019  19.675  36.115  1.00  0.00           H  
ATOM   1313 1HZ  LYS A  82      33.799  21.177  36.629  1.00  0.00           H  
ATOM   1314 2HZ  LYS A  82      32.662  21.953  35.720  1.00  0.00           H  
ATOM   1315 3HZ  LYS A  82      32.765  22.246  37.340  1.00  0.00           H  
ATOM   1316  N   ALA A  83      26.970  18.851  39.728  1.00  0.00           N  
ATOM   1317  CA  ALA A  83      27.272  18.173  40.983  1.00  0.00           C  
ATOM   1318  C   ALA A  83      26.512  16.858  41.095  1.00  0.00           C  
ATOM   1319  O   ALA A  83      27.109  15.800  41.293  1.00  0.00           O  
ATOM   1320  CB  ALA A  83      26.946  19.075  42.164  1.00  0.00           C  
ATOM   1321  H   ALA A  83      26.497  19.743  39.752  1.00  0.00           H  
ATOM   1322  HA  ALA A  83      28.338  17.945  40.997  1.00  0.00           H  
ATOM   1323 1HB  ALA A  83      27.176  18.554  43.094  1.00  0.00           H  
ATOM   1324 2HB  ALA A  83      27.540  19.986  42.102  1.00  0.00           H  
ATOM   1325 3HB  ALA A  83      25.887  19.330  42.145  1.00  0.00           H  
ATOM   1326  N   GLN A  84      25.192  16.930  40.967  1.00  0.00           N  
ATOM   1327  CA  GLN A  84      24.323  15.820  41.341  1.00  0.00           C  
ATOM   1328  C   GLN A  84      24.630  14.579  40.513  1.00  0.00           C  
ATOM   1329  O   GLN A  84      24.285  13.462  40.901  1.00  0.00           O  
ATOM   1330  CB  GLN A  84      22.852  16.211  41.173  1.00  0.00           C  
ATOM   1331  CG  GLN A  84      22.408  16.354  39.727  1.00  0.00           C  
ATOM   1332  CD  GLN A  84      20.966  16.811  39.608  1.00  0.00           C  
ATOM   1333  OE1 GLN A  84      20.285  17.033  40.614  1.00  0.00           O  
ATOM   1334  NE2 GLN A  84      20.492  16.955  38.376  1.00  0.00           N  
ATOM   1335  H   GLN A  84      24.779  17.776  40.601  1.00  0.00           H  
ATOM   1336  HA  GLN A  84      24.491  15.589  42.393  1.00  0.00           H  
ATOM   1337 1HB  GLN A  84      22.220  15.459  41.646  1.00  0.00           H  
ATOM   1338 2HB  GLN A  84      22.668  17.159  41.678  1.00  0.00           H  
ATOM   1339 1HG  GLN A  84      23.042  17.092  39.235  1.00  0.00           H  
ATOM   1340 2HG  GLN A  84      22.502  15.389  39.231  1.00  0.00           H  
ATOM   1341 1HE2 GLN A  84      19.547  17.253  38.235  1.00  0.00           H  
ATOM   1342 2HE2 GLN A  84      21.078  16.764  37.589  1.00  0.00           H  
ATOM   1343  N   LYS A  85      25.279  14.780  39.371  1.00  0.00           N  
ATOM   1344  CA  LYS A  85      25.586  13.683  38.462  1.00  0.00           C  
ATOM   1345  C   LYS A  85      26.448  12.628  39.143  1.00  0.00           C  
ATOM   1346  O   LYS A  85      26.290  11.431  38.899  1.00  0.00           O  
ATOM   1347  CB  LYS A  85      26.289  14.207  37.208  1.00  0.00           C  
ATOM   1348  CG  LYS A  85      26.517  13.157  36.129  1.00  0.00           C  
ATOM   1349  CD  LYS A  85      27.123  13.774  34.877  1.00  0.00           C  
ATOM   1350  CE  LYS A  85      27.355  12.726  33.799  1.00  0.00           C  
ATOM   1351  NZ  LYS A  85      27.932  13.318  32.562  1.00  0.00           N  
ATOM   1352  H   LYS A  85      25.566  15.717  39.127  1.00  0.00           H  
ATOM   1353  HA  LYS A  85      24.650  13.218  38.151  1.00  0.00           H  
ATOM   1354 1HB  LYS A  85      25.700  15.014  36.771  1.00  0.00           H  
ATOM   1355 2HB  LYS A  85      27.259  14.622  37.482  1.00  0.00           H  
ATOM   1356 1HG  LYS A  85      27.191  12.387  36.507  1.00  0.00           H  
ATOM   1357 2HG  LYS A  85      25.568  12.689  35.870  1.00  0.00           H  
ATOM   1358 1HD  LYS A  85      26.452  14.541  34.488  1.00  0.00           H  
ATOM   1359 2HD  LYS A  85      28.076  14.242  35.127  1.00  0.00           H  
ATOM   1360 1HE  LYS A  85      28.036  11.963  34.174  1.00  0.00           H  
ATOM   1361 2HE  LYS A  85      26.409  12.245  33.550  1.00  0.00           H  
ATOM   1362 1HZ  LYS A  85      28.070  12.592  31.873  1.00  0.00           H  
ATOM   1363 2HZ  LYS A  85      27.299  14.015  32.194  1.00  0.00           H  
ATOM   1364 3HZ  LYS A  85      28.819  13.750  32.777  1.00  0.00           H  
ATOM   1365  N   HIS A  86      27.361  13.078  39.997  1.00  0.00           N  
ATOM   1366  CA  HIS A  86      28.333  12.187  40.619  1.00  0.00           C  
ATOM   1367  C   HIS A  86      28.311  12.321  42.137  1.00  0.00           C  
ATOM   1368  O   HIS A  86      28.938  11.536  42.848  1.00  0.00           O  
ATOM   1369  CB  HIS A  86      29.744  12.476  40.096  1.00  0.00           C  
ATOM   1370  CG  HIS A  86      29.880  12.315  38.614  1.00  0.00           C  
ATOM   1371  ND1 HIS A  86      29.733  11.098  37.981  1.00  0.00           N  
ATOM   1372  CD2 HIS A  86      30.150  13.216  37.640  1.00  0.00           C  
ATOM   1373  CE1 HIS A  86      29.906  11.259  36.680  1.00  0.00           C  
ATOM   1374  NE2 HIS A  86      30.160  12.534  36.448  1.00  0.00           N  
ATOM   1375  H   HIS A  86      27.381  14.062  40.222  1.00  0.00           H  
ATOM   1376  HA  HIS A  86      28.080  11.160  40.356  1.00  0.00           H  
ATOM   1377 1HB  HIS A  86      30.027  13.496  40.356  1.00  0.00           H  
ATOM   1378 2HB  HIS A  86      30.455  11.805  40.578  1.00  0.00           H  
ATOM   1379  HD1 HIS A  86      29.455  10.238  38.410  1.00  0.00           H  
ATOM   1380  HD2 HIS A  86      30.341  14.289  37.656  1.00  0.00           H  
ATOM   1381  HE1 HIS A  86      29.828  10.410  36.001  1.00  0.00           H  
ATOM   1382  N   ALA A  87      27.586  13.321  42.627  1.00  0.00           N  
ATOM   1383  CA  ALA A  87      27.655  13.699  44.033  1.00  0.00           C  
ATOM   1384  C   ALA A  87      27.028  12.633  44.922  1.00  0.00           C  
ATOM   1385  O   ALA A  87      26.149  11.888  44.489  1.00  0.00           O  
ATOM   1386  CB  ALA A  87      26.971  15.041  44.255  1.00  0.00           C  
ATOM   1387  H   ALA A  87      26.972  13.832  42.009  1.00  0.00           H  
ATOM   1388  HA  ALA A  87      28.706  13.789  44.309  1.00  0.00           H  
ATOM   1389 1HB  ALA A  87      27.031  15.310  45.309  1.00  0.00           H  
ATOM   1390 2HB  ALA A  87      27.467  15.805  43.657  1.00  0.00           H  
ATOM   1391 3HB  ALA A  87      25.926  14.970  43.957  1.00  0.00           H  
ATOM   1392  N   LYS A  88      27.487  12.563  46.167  1.00  0.00           N  
ATOM   1393  CA  LYS A  88      26.737  11.895  47.224  1.00  0.00           C  
ATOM   1394  C   LYS A  88      25.928  12.894  48.041  1.00  0.00           C  
ATOM   1395  O   LYS A  88      24.756  12.662  48.340  1.00  0.00           O  
ATOM   1396  CB  LYS A  88      27.680  11.110  48.136  1.00  0.00           C  
ATOM   1397  CG  LYS A  88      28.415   9.967  47.448  1.00  0.00           C  
ATOM   1398  CD  LYS A  88      27.440   8.982  46.820  1.00  0.00           C  
ATOM   1399  CE  LYS A  88      28.172   7.819  46.166  1.00  0.00           C  
ATOM   1400  NZ  LYS A  88      27.243   6.926  45.422  1.00  0.00           N  
ATOM   1401  H   LYS A  88      28.378  12.984  46.387  1.00  0.00           H  
ATOM   1402  HA  LYS A  88      26.043  11.191  46.763  1.00  0.00           H  
ATOM   1403 1HB  LYS A  88      28.428  11.785  48.554  1.00  0.00           H  
ATOM   1404 2HB  LYS A  88      27.115  10.691  48.970  1.00  0.00           H  
ATOM   1405 1HG  LYS A  88      29.065  10.369  46.670  1.00  0.00           H  
ATOM   1406 2HG  LYS A  88      29.032   9.441  48.176  1.00  0.00           H  
ATOM   1407 1HD  LYS A  88      26.770   8.594  47.588  1.00  0.00           H  
ATOM   1408 2HD  LYS A  88      26.842   9.493  46.066  1.00  0.00           H  
ATOM   1409 1HE  LYS A  88      28.919   8.204  45.474  1.00  0.00           H  
ATOM   1410 2HE  LYS A  88      28.683   7.235  46.931  1.00  0.00           H  
ATOM   1411 1HZ  LYS A  88      27.766   6.169  45.004  1.00  0.00           H  
ATOM   1412 2HZ  LYS A  88      26.555   6.549  46.059  1.00  0.00           H  
ATOM   1413 3HZ  LYS A  88      26.777   7.453  44.697  1.00  0.00           H  
ATOM   1414  N   ILE A  89      26.560  14.006  48.401  1.00  0.00           N  
ATOM   1415  CA  ILE A  89      25.861  15.108  49.052  1.00  0.00           C  
ATOM   1416  C   ILE A  89      26.083  16.418  48.308  1.00  0.00           C  
ATOM   1417  O   ILE A  89      27.221  16.819  48.063  1.00  0.00           O  
ATOM   1418  CB  ILE A  89      26.321  15.262  50.513  1.00  0.00           C  
ATOM   1419  CG1 ILE A  89      26.083  13.964  51.289  1.00  0.00           C  
ATOM   1420  CG2 ILE A  89      25.599  16.424  51.178  1.00  0.00           C  
ATOM   1421  CD1 ILE A  89      26.659  13.973  52.686  1.00  0.00           C  
ATOM   1422  H   ILE A  89      27.549  14.090  48.218  1.00  0.00           H  
ATOM   1423  HA  ILE A  89      24.794  14.890  49.048  1.00  0.00           H  
ATOM   1424  HB  ILE A  89      27.394  15.452  50.538  1.00  0.00           H  
ATOM   1425 1HG1 ILE A  89      25.013  13.775  51.362  1.00  0.00           H  
ATOM   1426 2HG1 ILE A  89      26.525  13.129  50.744  1.00  0.00           H  
ATOM   1427 1HG2 ILE A  89      25.936  16.518  52.210  1.00  0.00           H  
ATOM   1428 2HG2 ILE A  89      25.818  17.344  50.639  1.00  0.00           H  
ATOM   1429 3HG2 ILE A  89      24.524  16.240  51.163  1.00  0.00           H  
ATOM   1430 1HD1 ILE A  89      26.450  13.019  53.172  1.00  0.00           H  
ATOM   1431 2HD1 ILE A  89      27.738  14.125  52.634  1.00  0.00           H  
ATOM   1432 3HD1 ILE A  89      26.206  14.779  53.261  1.00  0.00           H  
ATOM   1433  N   VAL A  90      24.989  17.081  47.949  1.00  0.00           N  
ATOM   1434  CA  VAL A  90      25.060  18.401  47.335  1.00  0.00           C  
ATOM   1435  C   VAL A  90      24.327  19.398  48.217  1.00  0.00           C  
ATOM   1436  O   VAL A  90      23.158  19.188  48.557  1.00  0.00           O  
ATOM   1437  CB  VAL A  90      24.435  18.389  45.928  1.00  0.00           C  
ATOM   1438  CG1 VAL A  90      24.542  19.764  45.286  1.00  0.00           C  
ATOM   1439  CG2 VAL A  90      25.116  17.337  45.067  1.00  0.00           C  
ATOM   1440  H   VAL A  90      24.085  16.659  48.105  1.00  0.00           H  
ATOM   1441  HA  VAL A  90      26.110  18.684  47.243  1.00  0.00           H  
ATOM   1442  HB  VAL A  90      23.373  18.157  46.015  1.00  0.00           H  
ATOM   1443 1HG1 VAL A  90      24.094  19.737  44.292  1.00  0.00           H  
ATOM   1444 2HG1 VAL A  90      24.016  20.495  45.900  1.00  0.00           H  
ATOM   1445 3HG1 VAL A  90      25.591  20.046  45.202  1.00  0.00           H  
ATOM   1446 1HG2 VAL A  90      24.668  17.333  44.074  1.00  0.00           H  
ATOM   1447 2HG2 VAL A  90      26.179  17.566  44.986  1.00  0.00           H  
ATOM   1448 3HG2 VAL A  90      24.991  16.355  45.525  1.00  0.00           H  
ATOM   1449  N   VAL A  91      25.013  20.476  48.588  1.00  0.00           N  
ATOM   1450  CA  VAL A  91      24.399  21.615  49.256  1.00  0.00           C  
ATOM   1451  C   VAL A  91      24.630  22.850  48.400  1.00  0.00           C  
ATOM   1452  O   VAL A  91      25.773  23.164  48.053  1.00  0.00           O  
ATOM   1453  CB  VAL A  91      24.998  21.825  50.659  1.00  0.00           C  
ATOM   1454  CG1 VAL A  91      24.384  23.049  51.322  1.00  0.00           C  
ATOM   1455  CG2 VAL A  91      24.775  20.583  51.508  1.00  0.00           C  
ATOM   1456  H   VAL A  91      26.004  20.496  48.393  1.00  0.00           H  
ATOM   1457  HA  VAL A  91      23.332  21.418  49.364  1.00  0.00           H  
ATOM   1458  HB  VAL A  91      26.067  22.013  50.564  1.00  0.00           H  
ATOM   1459 1HG1 VAL A  91      24.819  23.182  52.313  1.00  0.00           H  
ATOM   1460 2HG1 VAL A  91      24.587  23.931  50.716  1.00  0.00           H  
ATOM   1461 3HG1 VAL A  91      23.307  22.911  51.415  1.00  0.00           H  
ATOM   1462 1HG2 VAL A  91      25.201  20.738  52.499  1.00  0.00           H  
ATOM   1463 2HG2 VAL A  91      23.705  20.391  51.599  1.00  0.00           H  
ATOM   1464 3HG2 VAL A  91      25.258  19.727  51.036  1.00  0.00           H  
ATOM   1465  N   MET A  92      23.549  23.549  48.062  1.00  0.00           N  
ATOM   1466  CA  MET A  92      23.620  24.750  47.242  1.00  0.00           C  
ATOM   1467  C   MET A  92      22.745  25.829  47.857  1.00  0.00           C  
ATOM   1468  O   MET A  92      21.647  25.541  48.346  1.00  0.00           O  
ATOM   1469  CB  MET A  92      23.192  24.453  45.807  1.00  0.00           C  
ATOM   1470  CG  MET A  92      23.232  25.656  44.875  1.00  0.00           C  
ATOM   1471  SD  MET A  92      21.669  26.555  44.832  1.00  0.00           S  
ATOM   1472  CE  MET A  92      20.847  25.739  43.466  1.00  0.00           C  
ATOM   1473  H   MET A  92      22.648  23.230  48.389  1.00  0.00           H  
ATOM   1474  HA  MET A  92      24.657  25.086  47.210  1.00  0.00           H  
ATOM   1475 1HB  MET A  92      23.838  23.684  45.386  1.00  0.00           H  
ATOM   1476 2HB  MET A  92      22.173  24.063  45.804  1.00  0.00           H  
ATOM   1477 1HG  MET A  92      24.015  26.341  45.200  1.00  0.00           H  
ATOM   1478 2HG  MET A  92      23.467  25.326  43.864  1.00  0.00           H  
ATOM   1479 1HE  MET A  92      19.864  26.185  43.314  1.00  0.00           H  
ATOM   1480 2HE  MET A  92      21.444  25.856  42.560  1.00  0.00           H  
ATOM   1481 3HE  MET A  92      20.734  24.678  43.691  1.00  0.00           H  
ATOM   1482  N   VAL A  93      23.234  27.066  47.838  1.00  0.00           N  
ATOM   1483  CA  VAL A  93      22.497  28.226  48.326  1.00  0.00           C  
ATOM   1484  C   VAL A  93      22.383  29.211  47.172  1.00  0.00           C  
ATOM   1485  O   VAL A  93      23.400  29.707  46.670  1.00  0.00           O  
ATOM   1486  CB  VAL A  93      23.213  28.884  49.520  1.00  0.00           C  
ATOM   1487  CG1 VAL A  93      22.423  30.084  50.019  1.00  0.00           C  
ATOM   1488  CG2 VAL A  93      23.408  27.865  50.633  1.00  0.00           C  
ATOM   1489  H   VAL A  93      24.164  27.195  47.464  1.00  0.00           H  
ATOM   1490  HA  VAL A  93      21.513  27.895  48.658  1.00  0.00           H  
ATOM   1491  HB  VAL A  93      24.185  29.253  49.191  1.00  0.00           H  
ATOM   1492 1HG1 VAL A  93      22.944  30.537  50.863  1.00  0.00           H  
ATOM   1493 2HG1 VAL A  93      22.327  30.816  49.218  1.00  0.00           H  
ATOM   1494 3HG1 VAL A  93      21.432  29.760  50.337  1.00  0.00           H  
ATOM   1495 1HG2 VAL A  93      23.915  28.337  51.473  1.00  0.00           H  
ATOM   1496 2HG2 VAL A  93      22.436  27.492  50.958  1.00  0.00           H  
ATOM   1497 3HG2 VAL A  93      24.011  27.035  50.265  1.00  0.00           H  
ATOM   1498  N   LEU A  94      21.152  29.494  46.749  1.00  0.00           N  
ATOM   1499  CA  LEU A  94      20.895  30.476  45.697  1.00  0.00           C  
ATOM   1500  C   LEU A  94      20.042  31.597  46.284  1.00  0.00           C  
ATOM   1501  O   LEU A  94      18.851  31.401  46.553  1.00  0.00           O  
ATOM   1502  CB  LEU A  94      20.181  29.830  44.504  1.00  0.00           C  
ATOM   1503  CG  LEU A  94      19.612  30.803  43.463  1.00  0.00           C  
ATOM   1504  CD1 LEU A  94      20.749  31.601  42.839  1.00  0.00           C  
ATOM   1505  CD2 LEU A  94      18.846  30.023  42.404  1.00  0.00           C  
ATOM   1506  H   LEU A  94      20.372  29.011  47.173  1.00  0.00           H  
ATOM   1507  HA  LEU A  94      21.851  30.867  45.348  1.00  0.00           H  
ATOM   1508 1HB  LEU A  94      20.883  29.172  43.993  1.00  0.00           H  
ATOM   1509 2HB  LEU A  94      19.355  29.225  44.878  1.00  0.00           H  
ATOM   1510  HG  LEU A  94      18.939  31.507  43.952  1.00  0.00           H  
ATOM   1511 1HD1 LEU A  94      20.345  32.292  42.099  1.00  0.00           H  
ATOM   1512 2HD1 LEU A  94      21.267  32.164  43.615  1.00  0.00           H  
ATOM   1513 3HD1 LEU A  94      21.448  30.920  42.355  1.00  0.00           H  
ATOM   1514 1HD2 LEU A  94      18.441  30.714  41.665  1.00  0.00           H  
ATOM   1515 2HD2 LEU A  94      19.518  29.319  41.913  1.00  0.00           H  
ATOM   1516 3HD2 LEU A  94      18.029  29.476  42.875  1.00  0.00           H  
ATOM   1517  N   ASN A  95      20.659  32.762  46.479  1.00  0.00           N  
ATOM   1518  CA  ASN A  95      20.010  33.930  47.078  1.00  0.00           C  
ATOM   1519  C   ASN A  95      19.290  33.562  48.378  1.00  0.00           C  
ATOM   1520  O   ASN A  95      18.188  34.033  48.672  1.00  0.00           O  
ATOM   1521  CB  ASN A  95      19.045  34.566  46.094  1.00  0.00           C  
ATOM   1522  CG  ASN A  95      19.745  35.191  44.920  1.00  0.00           C  
ATOM   1523  OD1 ASN A  95      20.676  35.987  45.088  1.00  0.00           O  
ATOM   1524  ND2 ASN A  95      19.315  34.847  43.733  1.00  0.00           N  
ATOM   1525  H   ASN A  95      21.625  32.829  46.193  1.00  0.00           H  
ATOM   1526  HA  ASN A  95      20.776  34.674  47.303  1.00  0.00           H  
ATOM   1527 1HB  ASN A  95      18.349  33.810  45.727  1.00  0.00           H  
ATOM   1528 2HB  ASN A  95      18.459  35.331  46.603  1.00  0.00           H  
ATOM   1529 1HD2 ASN A  95      19.743  35.232  42.915  1.00  0.00           H  
ATOM   1530 2HD2 ASN A  95      18.558  34.200  43.644  1.00  0.00           H  
ATOM   1531  N   GLY A  96      19.944  32.705  49.158  1.00  0.00           N  
ATOM   1532  CA  GLY A  96      19.385  32.261  50.420  1.00  0.00           C  
ATOM   1533  C   GLY A  96      18.537  31.008  50.323  1.00  0.00           C  
ATOM   1534  O   GLY A  96      18.168  30.424  51.344  1.00  0.00           O  
ATOM   1535  H   GLY A  96      20.846  32.356  48.870  1.00  0.00           H  
ATOM   1536 1HA  GLY A  96      20.192  32.067  51.127  1.00  0.00           H  
ATOM   1537 2HA  GLY A  96      18.769  33.053  50.844  1.00  0.00           H  
ATOM   1538  N   ARG A  97      18.212  30.588  49.104  1.00  0.00           N  
ATOM   1539  CA  ARG A  97      17.442  29.365  48.921  1.00  0.00           C  
ATOM   1540  C   ARG A  97      18.340  28.142  49.064  1.00  0.00           C  
ATOM   1541  O   ARG A  97      19.195  27.880  48.212  1.00  0.00           O  
ATOM   1542  CB  ARG A  97      16.773  29.349  47.554  1.00  0.00           C  
ATOM   1543  CG  ARG A  97      15.920  28.122  47.274  1.00  0.00           C  
ATOM   1544  CD  ARG A  97      15.343  28.155  45.906  1.00  0.00           C  
ATOM   1545  NE  ARG A  97      14.609  26.938  45.597  1.00  0.00           N  
ATOM   1546  CZ  ARG A  97      14.112  26.632  44.383  1.00  0.00           C  
ATOM   1547  NH1 ARG A  97      14.278  27.461  43.376  1.00  0.00           N  
ATOM   1548  NH2 ARG A  97      13.459  25.497  44.204  1.00  0.00           N  
ATOM   1549  H   ARG A  97      18.498  31.115  48.291  1.00  0.00           H  
ATOM   1550  HA  ARG A  97      16.664  29.329  49.684  1.00  0.00           H  
ATOM   1551 1HB  ARG A  97      16.134  30.225  47.452  1.00  0.00           H  
ATOM   1552 2HB  ARG A  97      17.534  29.407  46.776  1.00  0.00           H  
ATOM   1553 1HG  ARG A  97      16.532  27.225  47.367  1.00  0.00           H  
ATOM   1554 2HG  ARG A  97      15.100  28.078  47.992  1.00  0.00           H  
ATOM   1555 1HD  ARG A  97      14.657  28.998  45.821  1.00  0.00           H  
ATOM   1556 2HD  ARG A  97      16.144  28.265  45.176  1.00  0.00           H  
ATOM   1557  HE  ARG A  97      14.461  26.276  46.347  1.00  0.00           H  
ATOM   1558 1HH1 ARG A  97      14.778  28.328  43.513  1.00  0.00           H  
ATOM   1559 2HH1 ARG A  97      13.906  27.231  42.466  1.00  0.00           H  
ATOM   1560 1HH2 ARG A  97      13.331  24.860  44.978  1.00  0.00           H  
ATOM   1561 2HH2 ARG A  97      13.087  25.268  43.294  1.00  0.00           H  
ATOM   1562  N   VAL A  98      18.142  27.393  50.145  1.00  0.00           N  
ATOM   1563  CA  VAL A  98      19.016  26.288  50.521  1.00  0.00           C  
ATOM   1564  C   VAL A  98      18.443  25.021  49.908  1.00  0.00           C  
ATOM   1565  O   VAL A  98      17.279  24.674  50.151  1.00  0.00           O  
ATOM   1566  CB  VAL A  98      19.110  26.143  52.052  1.00  0.00           C  
ATOM   1567  CG1 VAL A  98      19.988  24.956  52.421  1.00  0.00           C  
ATOM   1568  CG2 VAL A  98      19.654  27.426  52.661  1.00  0.00           C  
ATOM   1569  H   VAL A  98      17.346  27.609  50.726  1.00  0.00           H  
ATOM   1570  HA  VAL A  98      20.016  26.491  50.136  1.00  0.00           H  
ATOM   1571  HB  VAL A  98      18.116  25.943  52.450  1.00  0.00           H  
ATOM   1572 1HG1 VAL A  98      20.043  24.868  53.507  1.00  0.00           H  
ATOM   1573 2HG1 VAL A  98      19.561  24.044  52.005  1.00  0.00           H  
ATOM   1574 3HG1 VAL A  98      20.990  25.105  52.019  1.00  0.00           H  
ATOM   1575 1HG2 VAL A  98      19.717  27.317  53.743  1.00  0.00           H  
ATOM   1576 2HG2 VAL A  98      20.646  27.629  52.258  1.00  0.00           H  
ATOM   1577 3HG2 VAL A  98      18.988  28.254  52.419  1.00  0.00           H  
ATOM   1578  N   ARG A  99      19.254  24.331  49.115  1.00  0.00           N  
ATOM   1579  CA  ARG A  99      18.862  23.064  48.508  1.00  0.00           C  
ATOM   1580  C   ARG A  99      19.882  22.004  48.904  1.00  0.00           C  
ATOM   1581  O   ARG A  99      21.089  22.198  48.734  1.00  0.00           O  
ATOM   1582  CB  ARG A  99      18.787  23.175  46.992  1.00  0.00           C  
ATOM   1583  CG  ARG A  99      17.697  24.098  46.472  1.00  0.00           C  
ATOM   1584  CD  ARG A  99      17.745  24.226  44.993  1.00  0.00           C  
ATOM   1585  NE  ARG A  99      17.430  22.971  44.329  1.00  0.00           N  
ATOM   1586  CZ  ARG A  99      17.583  22.744  43.010  1.00  0.00           C  
ATOM   1587  NH1 ARG A  99      18.045  23.694  42.228  1.00  0.00           N  
ATOM   1588  NH2 ARG A  99      17.267  21.565  42.502  1.00  0.00           N  
ATOM   1589  H   ARG A  99      20.174  24.702  48.928  1.00  0.00           H  
ATOM   1590  HA  ARG A  99      17.871  22.795  48.876  1.00  0.00           H  
ATOM   1591 1HB  ARG A  99      19.739  23.539  46.607  1.00  0.00           H  
ATOM   1592 2HB  ARG A  99      18.616  22.188  46.563  1.00  0.00           H  
ATOM   1593 1HG  ARG A  99      16.720  23.701  46.750  1.00  0.00           H  
ATOM   1594 2HG  ARG A  99      17.822  25.091  46.906  1.00  0.00           H  
ATOM   1595 1HD  ARG A  99      17.022  24.974  44.668  1.00  0.00           H  
ATOM   1596 2HD  ARG A  99      18.745  24.532  44.686  1.00  0.00           H  
ATOM   1597  HE  ARG A  99      17.072  22.216  44.898  1.00  0.00           H  
ATOM   1598 1HH1 ARG A  99      18.286  24.595  42.617  1.00  0.00           H  
ATOM   1599 2HH1 ARG A  99      18.159  23.524  41.240  1.00  0.00           H  
ATOM   1600 1HH2 ARG A  99      16.911  20.834  43.103  1.00  0.00           H  
ATOM   1601 2HH2 ARG A  99      17.381  21.395  41.514  1.00  0.00           H  
ATOM   1602  N   VAL A 100      19.397  20.885  49.429  1.00  0.00           N  
ATOM   1603  CA  VAL A 100      20.251  19.778  49.845  1.00  0.00           C  
ATOM   1604  C   VAL A 100      19.737  18.507  49.198  1.00  0.00           C  
ATOM   1605  O   VAL A 100      18.546  18.185  49.302  1.00  0.00           O  
ATOM   1606  CB  VAL A 100      20.254  19.623  51.378  1.00  0.00           C  
ATOM   1607  CG1 VAL A 100      21.175  18.486  51.796  1.00  0.00           C  
ATOM   1608  CG2 VAL A 100      20.681  20.930  52.029  1.00  0.00           C  
ATOM   1609  H   VAL A 100      18.396  20.803  49.541  1.00  0.00           H  
ATOM   1610  HA  VAL A 100      21.271  19.987  49.520  1.00  0.00           H  
ATOM   1611  HB  VAL A 100      19.249  19.362  51.709  1.00  0.00           H  
ATOM   1612 1HG1 VAL A 100      21.164  18.391  52.882  1.00  0.00           H  
ATOM   1613 2HG1 VAL A 100      20.829  17.555  51.347  1.00  0.00           H  
ATOM   1614 3HG1 VAL A 100      22.190  18.697  51.461  1.00  0.00           H  
ATOM   1615 1HG2 VAL A 100      20.680  20.813  53.113  1.00  0.00           H  
ATOM   1616 2HG2 VAL A 100      21.684  21.194  51.693  1.00  0.00           H  
ATOM   1617 3HG2 VAL A 100      19.985  21.721  51.749  1.00  0.00           H  
ATOM   1618  N   ARG A 101      20.624  17.780  48.530  1.00  0.00           N  
ATOM   1619  CA  ARG A 101      20.207  16.575  47.838  1.00  0.00           C  
ATOM   1620  C   ARG A 101      20.909  15.352  48.409  1.00  0.00           C  
ATOM   1621  O   ARG A 101      22.127  15.362  48.618  1.00  0.00           O  
ATOM   1622  CB  ARG A 101      20.503  16.682  46.349  1.00  0.00           C  
ATOM   1623  CG  ARG A 101      20.086  15.474  45.526  1.00  0.00           C  
ATOM   1624  CD  ARG A 101      20.322  15.690  44.075  1.00  0.00           C  
ATOM   1625  NE  ARG A 101      20.088  14.481  43.302  1.00  0.00           N  
ATOM   1626  CZ  ARG A 101      18.932  14.184  42.677  1.00  0.00           C  
ATOM   1627  NH1 ARG A 101      17.917  15.016  42.743  1.00  0.00           N  
ATOM   1628  NH2 ARG A 101      18.820  13.056  41.997  1.00  0.00           N  
ATOM   1629  H   ARG A 101      21.595  18.056  48.495  1.00  0.00           H  
ATOM   1630  HA  ARG A 101      19.131  16.456  47.968  1.00  0.00           H  
ATOM   1631 1HB  ARG A 101      19.993  17.552  45.939  1.00  0.00           H  
ATOM   1632 2HB  ARG A 101      21.573  16.829  46.201  1.00  0.00           H  
ATOM   1633 1HG  ARG A 101      20.661  14.603  45.841  1.00  0.00           H  
ATOM   1634 2HG  ARG A 101      19.023  15.280  45.676  1.00  0.00           H  
ATOM   1635 1HD  ARG A 101      19.649  16.464  43.709  1.00  0.00           H  
ATOM   1636 2HD  ARG A 101      21.353  16.002  43.917  1.00  0.00           H  
ATOM   1637  HE  ARG A 101      20.847  13.816  43.228  1.00  0.00           H  
ATOM   1638 1HH1 ARG A 101      18.003  15.878  43.263  1.00  0.00           H  
ATOM   1639 2HH1 ARG A 101      17.050  14.793  42.275  1.00  0.00           H  
ATOM   1640 1HH2 ARG A 101      19.601  12.417  41.946  1.00  0.00           H  
ATOM   1641 2HH2 ARG A 101      17.954  12.834  41.528  1.00  0.00           H  
ATOM   1642  N   ASN A 102      20.129  14.303  48.656  1.00  0.00           N  
ATOM   1643  CA  ASN A 102      20.633  13.050  49.195  1.00  0.00           C  
ATOM   1644  C   ASN A 102      20.949  12.091  48.053  1.00  0.00           C  
ATOM   1645  O   ASN A 102      20.045  11.459  47.495  1.00  0.00           O  
ATOM   1646  CB  ASN A 102      19.638  12.436  50.164  1.00  0.00           C  
ATOM   1647  CG  ASN A 102      20.131  11.148  50.760  1.00  0.00           C  
ATOM   1648  OD1 ASN A 102      21.098  10.553  50.271  1.00  0.00           O  
ATOM   1649  ND2 ASN A 102      19.485  10.703  51.808  1.00  0.00           N  
ATOM   1650  H   ASN A 102      19.144  14.390  48.455  1.00  0.00           H  
ATOM   1651  HA  ASN A 102      21.541  13.257  49.762  1.00  0.00           H  
ATOM   1652 1HB  ASN A 102      19.431  13.142  50.970  1.00  0.00           H  
ATOM   1653 2HB  ASN A 102      18.697  12.246  49.647  1.00  0.00           H  
ATOM   1654 1HD2 ASN A 102      19.770   9.851  52.247  1.00  0.00           H  
ATOM   1655 2HD2 ASN A 102      18.708  11.217  52.170  1.00  0.00           H  
ATOM   1656  N   GLY A 103      22.233  11.977  47.719  1.00  0.00           N  
ATOM   1657  CA  GLY A 103      22.675  11.132  46.629  1.00  0.00           C  
ATOM   1658  C   GLY A 103      23.233   9.812  47.120  1.00  0.00           C  
ATOM   1659  O   GLY A 103      23.956   9.120  46.394  1.00  0.00           O  
ATOM   1660  H   GLY A 103      22.920  12.499  48.246  1.00  0.00           H  
ATOM   1661 1HA  GLY A 103      21.839  10.940  45.956  1.00  0.00           H  
ATOM   1662 2HA  GLY A 103      23.438  11.652  46.052  1.00  0.00           H  
ATOM   1663  N   THR A 104      22.905   9.455  48.358  1.00  0.00           N  
ATOM   1664  CA  THR A 104      23.441   8.274  49.011  1.00  0.00           C  
ATOM   1665  C   THR A 104      22.442   7.122  48.900  1.00  0.00           C  
ATOM   1666  O   THR A 104      21.382   7.240  48.281  1.00  0.00           O  
ATOM   1667  CB  THR A 104      23.767   8.550  50.490  1.00  0.00           C  
ATOM   1668  OG1 THR A 104      22.559   8.536  51.261  1.00  0.00           O  
ATOM   1669  CG2 THR A 104      24.447   9.902  50.642  1.00  0.00           C  
ATOM   1670  H   THR A 104      22.252  10.040  48.860  1.00  0.00           H  
ATOM   1671  HA  THR A 104      24.372   7.997  48.516  1.00  0.00           H  
ATOM   1672  HB  THR A 104      24.432   7.772  50.867  1.00  0.00           H  
ATOM   1673  HG1 THR A 104      22.021   9.296  51.024  1.00  0.00           H  
ATOM   1674 1HG2 THR A 104      24.671  10.080  51.693  1.00  0.00           H  
ATOM   1675 2HG2 THR A 104      25.372   9.912  50.067  1.00  0.00           H  
ATOM   1676 3HG2 THR A 104      23.784  10.685  50.275  1.00  0.00           H  
ATOM   1677  N   ASP A 105      22.792   5.990  49.507  1.00  0.00           N  
ATOM   1678  CA  ASP A 105      21.919   4.824  49.549  1.00  0.00           C  
ATOM   1679  C   ASP A 105      21.071   4.756  50.814  1.00  0.00           C  
ATOM   1680  O   ASP A 105      20.345   3.775  51.003  1.00  0.00           O  
ATOM   1681  CB  ASP A 105      22.750   3.545  49.431  1.00  0.00           C  
ATOM   1682  CG  ASP A 105      23.467   3.426  48.092  1.00  0.00           C  
ATOM   1683  OD1 ASP A 105      22.876   3.761  47.093  1.00  0.00           O  
ATOM   1684  OD2 ASP A 105      24.597   3.000  48.081  1.00  0.00           O  
ATOM   1685  H   ASP A 105      23.697   5.942  49.953  1.00  0.00           H  
ATOM   1686  HA  ASP A 105      21.237   4.871  48.700  1.00  0.00           H  
ATOM   1687 1HB  ASP A 105      23.494   3.519  50.228  1.00  0.00           H  
ATOM   1688 2HB  ASP A 105      22.103   2.676  49.559  1.00  0.00           H  
ATOM   1689  N   ARG A 106      21.140   5.765  51.675  1.00  0.00           N  
ATOM   1690  CA  ARG A 106      20.434   5.767  52.946  1.00  0.00           C  
ATOM   1691  C   ARG A 106      19.822   7.137  53.194  1.00  0.00           C  
ATOM   1692  O   ARG A 106      20.317   8.144  52.680  1.00  0.00           O  
ATOM   1693  CB  ARG A 106      21.372   5.410  54.090  1.00  0.00           C  
ATOM   1694  CG  ARG A 106      21.934   3.998  54.038  1.00  0.00           C  
ATOM   1695  CD  ARG A 106      20.887   2.980  54.309  1.00  0.00           C  
ATOM   1696  NE  ARG A 106      21.439   1.636  54.367  1.00  0.00           N  
ATOM   1697  CZ  ARG A 106      21.598   0.827  53.301  1.00  0.00           C  
ATOM   1698  NH1 ARG A 106      21.242   1.240  52.104  1.00  0.00           N  
ATOM   1699  NH2 ARG A 106      22.111  -0.380  53.457  1.00  0.00           N  
ATOM   1700  H   ARG A 106      21.710   6.561  51.427  1.00  0.00           H  
ATOM   1701  HA  ARG A 106      19.644   5.016  52.905  1.00  0.00           H  
ATOM   1702 1HB  ARG A 106      22.214   6.100  54.099  1.00  0.00           H  
ATOM   1703 2HB  ARG A 106      20.847   5.521  55.039  1.00  0.00           H  
ATOM   1704 1HG  ARG A 106      22.349   3.807  53.049  1.00  0.00           H  
ATOM   1705 2HG  ARG A 106      22.718   3.891  54.788  1.00  0.00           H  
ATOM   1706 1HD  ARG A 106      20.410   3.193  55.266  1.00  0.00           H  
ATOM   1707 2HD  ARG A 106      20.139   3.007  53.517  1.00  0.00           H  
ATOM   1708  HE  ARG A 106      21.724   1.283  55.271  1.00  0.00           H  
ATOM   1709 1HH1 ARG A 106      20.850   2.164  51.984  1.00  0.00           H  
ATOM   1710 2HH1 ARG A 106      21.361   0.635  51.305  1.00  0.00           H  
ATOM   1711 1HH2 ARG A 106      22.384  -0.698  54.377  1.00  0.00           H  
ATOM   1712 2HH2 ARG A 106      22.229  -0.986  52.659  1.00  0.00           H  
ATOM   1713  N   PRO A 107      18.739   7.205  53.969  1.00  0.00           N  
ATOM   1714  CA  PRO A 107      18.225   8.512  54.388  1.00  0.00           C  
ATOM   1715  C   PRO A 107      19.214   9.238  55.285  1.00  0.00           C  
ATOM   1716  O   PRO A 107      19.938   8.630  56.077  1.00  0.00           O  
ATOM   1717  CB  PRO A 107      16.942   8.153  55.145  1.00  0.00           C  
ATOM   1718  CG  PRO A 107      17.201   6.784  55.675  1.00  0.00           C  
ATOM   1719  CD  PRO A 107      17.977   6.100  54.581  1.00  0.00           C  
ATOM   1720  HA  PRO A 107      18.053   9.118  53.498  1.00  0.00           H  
ATOM   1721 1HB  PRO A 107      16.754   8.890  55.940  1.00  0.00           H  
ATOM   1722 2HB  PRO A 107      16.079   8.190  54.463  1.00  0.00           H  
ATOM   1723 1HG  PRO A 107      17.762   6.843  56.619  1.00  0.00           H  
ATOM   1724 2HG  PRO A 107      16.251   6.277  55.900  1.00  0.00           H  
ATOM   1725 1HD  PRO A 107      18.642   5.343  55.022  1.00  0.00           H  
ATOM   1726 2HD  PRO A 107      17.277   5.635  53.870  1.00  0.00           H  
ATOM   1727  N   CYS A 108      19.236  10.562  55.150  1.00  0.00           N  
ATOM   1728  CA  CYS A 108      20.166  11.419  55.871  1.00  0.00           C  
ATOM   1729  C   CYS A 108      19.393  12.414  56.724  1.00  0.00           C  
ATOM   1730  O   CYS A 108      18.255  12.769  56.406  1.00  0.00           O  
ATOM   1731  CB  CYS A 108      21.079  12.172  54.904  1.00  0.00           C  
ATOM   1732  SG  CYS A 108      22.141  11.101  53.906  1.00  0.00           S  
ATOM   1733  H   CYS A 108      18.573  10.981  54.513  1.00  0.00           H  
ATOM   1734  HA  CYS A 108      20.787  10.793  56.513  1.00  0.00           H  
ATOM   1735 1HB  CYS A 108      20.474  12.774  54.226  1.00  0.00           H  
ATOM   1736 2HB  CYS A 108      21.719  12.853  55.464  1.00  0.00           H  
ATOM   1737  N   ARG A 109      20.028  12.868  57.801  1.00  0.00           N  
ATOM   1738  CA  ARG A 109      19.549  13.996  58.586  1.00  0.00           C  
ATOM   1739  C   ARG A 109      20.208  15.270  58.077  1.00  0.00           C  
ATOM   1740  O   ARG A 109      21.428  15.308  57.887  1.00  0.00           O  
ATOM   1741  CB  ARG A 109      19.857  13.808  60.065  1.00  0.00           C  
ATOM   1742  CG  ARG A 109      19.490  14.990  60.949  1.00  0.00           C  
ATOM   1743  CD  ARG A 109      19.826  14.734  62.373  1.00  0.00           C  
ATOM   1744  NE  ARG A 109      18.910  13.784  62.984  1.00  0.00           N  
ATOM   1745  CZ  ARG A 109      19.228  12.515  63.309  1.00  0.00           C  
ATOM   1746  NH1 ARG A 109      20.438  12.060  63.075  1.00  0.00           N  
ATOM   1747  NH2 ARG A 109      18.321  11.729  63.862  1.00  0.00           N  
ATOM   1748  H   ARG A 109      20.881  12.404  58.078  1.00  0.00           H  
ATOM   1749  HA  ARG A 109      18.466  14.064  58.470  1.00  0.00           H  
ATOM   1750 1HB  ARG A 109      19.321  12.937  60.439  1.00  0.00           H  
ATOM   1751 2HB  ARG A 109      20.922  13.617  60.193  1.00  0.00           H  
ATOM   1752 1HG  ARG A 109      20.039  15.874  60.621  1.00  0.00           H  
ATOM   1753 2HG  ARG A 109      18.419  15.180  60.878  1.00  0.00           H  
ATOM   1754 1HD  ARG A 109      20.835  14.327  62.442  1.00  0.00           H  
ATOM   1755 2HD  ARG A 109      19.773  15.666  62.933  1.00  0.00           H  
ATOM   1756  HE  ARG A 109      17.968  14.097  63.179  1.00  0.00           H  
ATOM   1757 1HH1 ARG A 109      21.131  12.662  62.652  1.00  0.00           H  
ATOM   1758 2HH1 ARG A 109      20.676  11.110  63.318  1.00  0.00           H  
ATOM   1759 1HH2 ARG A 109      17.389  12.078  64.041  1.00  0.00           H  
ATOM   1760 2HH2 ARG A 109      18.559  10.779  64.105  1.00  0.00           H  
ATOM   1761  N   VAL A 110      19.402  16.304  57.851  1.00  0.00           N  
ATOM   1762  CA  VAL A 110      19.882  17.585  57.351  1.00  0.00           C  
ATOM   1763  C   VAL A 110      19.384  18.673  58.289  1.00  0.00           C  
ATOM   1764  O   VAL A 110      18.194  18.715  58.621  1.00  0.00           O  
ATOM   1765  CB  VAL A 110      19.378  17.849  55.920  1.00  0.00           C  
ATOM   1766  CG1 VAL A 110      19.872  19.198  55.421  1.00  0.00           C  
ATOM   1767  CG2 VAL A 110      19.836  16.731  54.995  1.00  0.00           C  
ATOM   1768  H   VAL A 110      18.417  16.185  58.037  1.00  0.00           H  
ATOM   1769  HA  VAL A 110      20.972  17.563  57.331  1.00  0.00           H  
ATOM   1770  HB  VAL A 110      18.288  17.889  55.930  1.00  0.00           H  
ATOM   1771 1HG1 VAL A 110      19.506  19.369  54.408  1.00  0.00           H  
ATOM   1772 2HG1 VAL A 110      19.502  19.986  56.077  1.00  0.00           H  
ATOM   1773 3HG1 VAL A 110      20.962  19.208  55.418  1.00  0.00           H  
ATOM   1774 1HG2 VAL A 110      19.475  16.924  53.985  1.00  0.00           H  
ATOM   1775 2HG2 VAL A 110      20.925  16.687  54.990  1.00  0.00           H  
ATOM   1776 3HG2 VAL A 110      19.436  15.780  55.348  1.00  0.00           H  
ATOM   1777  N   ARG A 111      20.289  19.551  58.710  1.00  0.00           N  
ATOM   1778  CA  ARG A 111      19.950  20.695  59.548  1.00  0.00           C  
ATOM   1779  C   ARG A 111      20.354  21.967  58.813  1.00  0.00           C  
ATOM   1780  O   ARG A 111      21.429  22.023  58.207  1.00  0.00           O  
ATOM   1781  CB  ARG A 111      20.656  20.624  60.895  1.00  0.00           C  
ATOM   1782  CG  ARG A 111      20.090  19.594  61.859  1.00  0.00           C  
ATOM   1783  CD  ARG A 111      20.785  19.631  63.171  1.00  0.00           C  
ATOM   1784  NE  ARG A 111      20.156  18.753  64.143  1.00  0.00           N  
ATOM   1785  CZ  ARG A 111      20.591  18.570  65.405  1.00  0.00           C  
ATOM   1786  NH1 ARG A 111      21.657  19.211  65.832  1.00  0.00           N  
ATOM   1787  NH2 ARG A 111      19.947  17.747  66.214  1.00  0.00           N  
ATOM   1788  H   ARG A 111      21.251  19.412  58.435  1.00  0.00           H  
ATOM   1789  HA  ARG A 111      18.875  20.685  59.729  1.00  0.00           H  
ATOM   1790 1HB  ARG A 111      21.708  20.391  60.741  1.00  0.00           H  
ATOM   1791 2HB  ARG A 111      20.604  21.598  61.383  1.00  0.00           H  
ATOM   1792 1HG  ARG A 111      19.032  19.793  62.025  1.00  0.00           H  
ATOM   1793 2HG  ARG A 111      20.210  18.596  61.436  1.00  0.00           H  
ATOM   1794 1HD  ARG A 111      21.820  19.314  63.045  1.00  0.00           H  
ATOM   1795 2HD  ARG A 111      20.762  20.647  63.565  1.00  0.00           H  
ATOM   1796  HE  ARG A 111      19.333  18.241  63.851  1.00  0.00           H  
ATOM   1797 1HH1 ARG A 111      22.148  19.842  65.213  1.00  0.00           H  
ATOM   1798 2HH1 ARG A 111      21.983  19.075  66.777  1.00  0.00           H  
ATOM   1799 1HH2 ARG A 111      19.129  17.253  65.886  1.00  0.00           H  
ATOM   1800 2HH2 ARG A 111      20.273  17.611  67.159  1.00  0.00           H  
ATOM   1801  N   VAL A 112      19.496  22.980  58.872  1.00  0.00           N  
ATOM   1802  CA  VAL A 112      19.761  24.284  58.274  1.00  0.00           C  
ATOM   1803  C   VAL A 112      19.631  25.336  59.366  1.00  0.00           C  
ATOM   1804  O   VAL A 112      18.597  25.416  60.040  1.00  0.00           O  
ATOM   1805  CB  VAL A 112      18.776  24.583  57.129  1.00  0.00           C  
ATOM   1806  CG1 VAL A 112      19.071  25.943  56.514  1.00  0.00           C  
ATOM   1807  CG2 VAL A 112      18.856  23.487  56.077  1.00  0.00           C  
ATOM   1808  H   VAL A 112      18.622  22.831  59.356  1.00  0.00           H  
ATOM   1809  HA  VAL A 112      20.771  24.277  57.863  1.00  0.00           H  
ATOM   1810  HB  VAL A 112      17.764  24.627  57.534  1.00  0.00           H  
ATOM   1811 1HG1 VAL A 112      18.365  26.139  55.707  1.00  0.00           H  
ATOM   1812 2HG1 VAL A 112      18.973  26.716  57.276  1.00  0.00           H  
ATOM   1813 3HG1 VAL A 112      20.086  25.950  56.117  1.00  0.00           H  
ATOM   1814 1HG2 VAL A 112      18.155  23.704  55.272  1.00  0.00           H  
ATOM   1815 2HG2 VAL A 112      19.868  23.439  55.676  1.00  0.00           H  
ATOM   1816 3HG2 VAL A 112      18.600  22.529  56.531  1.00  0.00           H  
ATOM   1817  N   THR A 113      20.675  26.141  59.539  1.00  0.00           N  
ATOM   1818  CA  THR A 113      20.730  27.159  60.583  1.00  0.00           C  
ATOM   1819  C   THR A 113      20.753  28.529  59.918  1.00  0.00           C  
ATOM   1820  O   THR A 113      21.493  28.745  58.951  1.00  0.00           O  
ATOM   1821  CB  THR A 113      21.960  26.985  61.492  1.00  0.00           C  
ATOM   1822  OG1 THR A 113      21.922  25.692  62.110  1.00  0.00           O  
ATOM   1823  CG2 THR A 113      21.983  28.057  62.570  1.00  0.00           C  
ATOM   1824  H   THR A 113      21.461  26.036  58.913  1.00  0.00           H  
ATOM   1825  HA  THR A 113      19.845  27.057  61.213  1.00  0.00           H  
ATOM   1826  HB  THR A 113      22.868  27.060  60.893  1.00  0.00           H  
ATOM   1827  HG1 THR A 113      21.822  25.795  63.059  1.00  0.00           H  
ATOM   1828 1HG2 THR A 113      22.860  27.919  63.202  1.00  0.00           H  
ATOM   1829 2HG2 THR A 113      22.024  29.042  62.103  1.00  0.00           H  
ATOM   1830 3HG2 THR A 113      21.082  27.982  63.178  1.00  0.00           H  
ATOM   1831  N   ALA A 114      19.942  29.450  60.435  1.00  0.00           N  
ATOM   1832  CA  ALA A 114      19.958  30.833  59.984  1.00  0.00           C  
ATOM   1833  C   ALA A 114      19.294  31.700  61.041  1.00  0.00           C  
ATOM   1834  O   ALA A 114      18.287  31.304  61.635  1.00  0.00           O  
ATOM   1835  CB  ALA A 114      19.248  30.994  58.636  1.00  0.00           C  
ATOM   1836  H   ALA A 114      19.297  29.176  61.161  1.00  0.00           H  
ATOM   1837  HA  ALA A 114      20.995  31.139  59.842  1.00  0.00           H  
ATOM   1838 1HB  ALA A 114      19.279  32.041  58.331  1.00  0.00           H  
ATOM   1839 2HB  ALA A 114      19.748  30.382  57.885  1.00  0.00           H  
ATOM   1840 3HB  ALA A 114      18.210  30.677  58.731  1.00  0.00           H  
ATOM   1841  N   GLY A 115      19.861  32.883  61.269  1.00  0.00           N  
ATOM   1842  CA  GLY A 115      19.287  33.806  62.225  1.00  0.00           C  
ATOM   1843  C   GLY A 115      19.381  33.363  63.666  1.00  0.00           C  
ATOM   1844  O   GLY A 115      18.691  33.923  64.522  1.00  0.00           O  
ATOM   1845  H   GLY A 115      20.701  33.146  60.774  1.00  0.00           H  
ATOM   1846 1HA  GLY A 115      19.782  34.773  62.140  1.00  0.00           H  
ATOM   1847 2HA  GLY A 115      18.234  33.962  61.992  1.00  0.00           H  
ATOM   1848  N   GLY A 116      20.215  32.370  63.963  1.00  0.00           N  
ATOM   1849  CA  GLY A 116      20.270  31.796  65.289  1.00  0.00           C  
ATOM   1850  C   GLY A 116      19.313  30.653  65.539  1.00  0.00           C  
ATOM   1851  O   GLY A 116      19.333  30.078  66.634  1.00  0.00           O  
ATOM   1852  H   GLY A 116      20.826  32.006  63.244  1.00  0.00           H  
ATOM   1853 1HA  GLY A 116      21.277  31.429  65.486  1.00  0.00           H  
ATOM   1854 2HA  GLY A 116      20.059  32.567  66.029  1.00  0.00           H  
ATOM   1855  N   GLU A 117      18.477  30.301  64.564  1.00  0.00           N  
ATOM   1856  CA  GLU A 117      17.513  29.222  64.706  1.00  0.00           C  
ATOM   1857  C   GLU A 117      17.902  28.070  63.793  1.00  0.00           C  
ATOM   1858  O   GLU A 117      18.330  28.276  62.654  1.00  0.00           O  
ATOM   1859  CB  GLU A 117      16.099  29.706  64.375  1.00  0.00           C  
ATOM   1860  CG  GLU A 117      15.014  28.656  64.565  1.00  0.00           C  
ATOM   1861  CD  GLU A 117      13.630  29.201  64.352  1.00  0.00           C  
ATOM   1862  OE1 GLU A 117      13.503  30.381  64.133  1.00  0.00           O  
ATOM   1863  OE2 GLU A 117      12.696  28.435  64.409  1.00  0.00           O  
ATOM   1864  H   GLU A 117      18.522  30.810  63.693  1.00  0.00           H  
ATOM   1865  HA  GLU A 117      17.518  28.887  65.744  1.00  0.00           H  
ATOM   1866 1HB  GLU A 117      15.851  30.562  65.004  1.00  0.00           H  
ATOM   1867 2HB  GLU A 117      16.063  30.041  63.338  1.00  0.00           H  
ATOM   1868 1HG  GLU A 117      15.184  27.842  63.860  1.00  0.00           H  
ATOM   1869 2HG  GLU A 117      15.089  28.249  65.572  1.00  0.00           H  
ATOM   1870  N   THR A 118      17.750  26.852  64.304  1.00  0.00           N  
ATOM   1871  CA  THR A 118      18.083  25.638  63.571  1.00  0.00           C  
ATOM   1872  C   THR A 118      16.839  24.775  63.419  1.00  0.00           C  
ATOM   1873  O   THR A 118      16.089  24.582  64.382  1.00  0.00           O  
ATOM   1874  CB  THR A 118      19.197  24.840  64.274  1.00  0.00           C  
ATOM   1875  OG1 THR A 118      20.374  25.651  64.381  1.00  0.00           O  
ATOM   1876  CG2 THR A 118      19.524  23.578  63.491  1.00  0.00           C  
ATOM   1877  H   THR A 118      17.385  26.774  65.243  1.00  0.00           H  
ATOM   1878  HA  THR A 118      18.457  25.921  62.586  1.00  0.00           H  
ATOM   1879  HB  THR A 118      18.869  24.564  65.276  1.00  0.00           H  
ATOM   1880  HG1 THR A 118      20.769  25.757  63.513  1.00  0.00           H  
ATOM   1881 1HG2 THR A 118      20.312  23.027  64.003  1.00  0.00           H  
ATOM   1882 2HG2 THR A 118      18.633  22.954  63.417  1.00  0.00           H  
ATOM   1883 3HG2 THR A 118      19.861  23.848  62.491  1.00  0.00           H  
ATOM   1884  N   ARG A 119      16.625  24.261  62.210  1.00  0.00           N  
ATOM   1885  CA  ARG A 119      15.567  23.301  61.930  1.00  0.00           C  
ATOM   1886  C   ARG A 119      16.187  22.008  61.421  1.00  0.00           C  
ATOM   1887  O   ARG A 119      17.226  22.027  60.755  1.00  0.00           O  
ATOM   1888  CB  ARG A 119      14.590  23.846  60.898  1.00  0.00           C  
ATOM   1889  CG  ARG A 119      13.897  25.140  61.295  1.00  0.00           C  
ATOM   1890  CD  ARG A 119      12.950  24.933  62.419  1.00  0.00           C  
ATOM   1891  NE  ARG A 119      12.262  26.161  62.784  1.00  0.00           N  
ATOM   1892  CZ  ARG A 119      11.089  26.566  62.260  1.00  0.00           C  
ATOM   1893  NH1 ARG A 119      10.486  25.831  61.353  1.00  0.00           N  
ATOM   1894  NH2 ARG A 119      10.545  27.702  62.659  1.00  0.00           N  
ATOM   1895  H   ARG A 119      17.231  24.559  61.460  1.00  0.00           H  
ATOM   1896  HA  ARG A 119      15.017  23.112  62.853  1.00  0.00           H  
ATOM   1897 1HB  ARG A 119      15.115  24.028  59.961  1.00  0.00           H  
ATOM   1898 2HB  ARG A 119      13.816  23.104  60.702  1.00  0.00           H  
ATOM   1899 1HG  ARG A 119      14.643  25.872  61.605  1.00  0.00           H  
ATOM   1900 2HG  ARG A 119      13.338  25.530  60.443  1.00  0.00           H  
ATOM   1901 1HD  ARG A 119      12.200  24.195  62.133  1.00  0.00           H  
ATOM   1902 2HD  ARG A 119      13.495  24.575  63.293  1.00  0.00           H  
ATOM   1903  HE  ARG A 119      12.696  26.754  63.480  1.00  0.00           H  
ATOM   1904 1HH1 ARG A 119      10.902  24.962  61.048  1.00  0.00           H  
ATOM   1905 2HH1 ARG A 119       9.607  26.134  60.960  1.00  0.00           H  
ATOM   1906 1HH2 ARG A 119      11.009  28.267  63.356  1.00  0.00           H  
ATOM   1907 2HH2 ARG A 119       9.666  28.006  62.266  1.00  0.00           H  
ATOM   1908  N   GLU A 120      15.547  20.886  61.737  1.00  0.00           N  
ATOM   1909  CA  GLU A 120      16.028  19.572  61.339  1.00  0.00           C  
ATOM   1910  C   GLU A 120      15.059  18.932  60.355  1.00  0.00           C  
ATOM   1911  O   GLU A 120      13.840  19.003  60.532  1.00  0.00           O  
ATOM   1912  CB  GLU A 120      16.210  18.670  62.561  1.00  0.00           C  
ATOM   1913  CG  GLU A 120      16.785  17.296  62.249  1.00  0.00           C  
ATOM   1914  CD  GLU A 120      17.060  16.483  63.483  1.00  0.00           C  
ATOM   1915  OE1 GLU A 120      17.809  16.935  64.315  1.00  0.00           O  
ATOM   1916  OE2 GLU A 120      16.520  15.407  63.594  1.00  0.00           O  
ATOM   1917  H   GLU A 120      14.694  20.955  62.274  1.00  0.00           H  
ATOM   1918  HA  GLU A 120      17.001  19.691  60.860  1.00  0.00           H  
ATOM   1919 1HB  GLU A 120      16.873  19.156  63.277  1.00  0.00           H  
ATOM   1920 2HB  GLU A 120      15.247  18.526  63.053  1.00  0.00           H  
ATOM   1921 1HG  GLU A 120      16.080  16.753  61.620  1.00  0.00           H  
ATOM   1922 2HG  GLU A 120      17.710  17.420  61.688  1.00  0.00           H  
ATOM   1923  N   TYR A 121      15.613  18.312  59.315  1.00  0.00           N  
ATOM   1924  CA  TYR A 121      14.834  17.669  58.272  1.00  0.00           C  
ATOM   1925  C   TYR A 121      15.382  16.271  58.025  1.00  0.00           C  
ATOM   1926  O   TYR A 121      16.543  15.974  58.314  1.00  0.00           O  
ATOM   1927  CB  TYR A 121      14.854  18.496  56.984  1.00  0.00           C  
ATOM   1928  CG  TYR A 121      14.494  19.952  57.189  1.00  0.00           C  
ATOM   1929  CD1 TYR A 121      15.480  20.870  57.518  1.00  0.00           C  
ATOM   1930  CD2 TYR A 121      13.179  20.368  57.047  1.00  0.00           C  
ATOM   1931  CE1 TYR A 121      15.152  22.199  57.704  1.00  0.00           C  
ATOM   1932  CE2 TYR A 121      12.850  21.697  57.233  1.00  0.00           C  
ATOM   1933  CZ  TYR A 121      13.831  22.610  57.561  1.00  0.00           C  
ATOM   1934  OH  TYR A 121      13.505  23.934  57.746  1.00  0.00           O  
ATOM   1935  H   TYR A 121      16.621  18.293  59.259  1.00  0.00           H  
ATOM   1936  HA  TYR A 121      13.797  17.608  58.602  1.00  0.00           H  
ATOM   1937 1HB  TYR A 121      15.847  18.450  56.537  1.00  0.00           H  
ATOM   1938 2HB  TYR A 121      14.152  18.071  56.267  1.00  0.00           H  
ATOM   1939  HD1 TYR A 121      16.514  20.543  57.630  1.00  0.00           H  
ATOM   1940  HD2 TYR A 121      12.404  19.646  56.789  1.00  0.00           H  
ATOM   1941  HE1 TYR A 121      15.926  22.920  57.963  1.00  0.00           H  
ATOM   1942  HE2 TYR A 121      11.817  22.023  57.122  1.00  0.00           H  
ATOM   1943  HH  TYR A 121      12.587  24.073  57.499  1.00  0.00           H  
ATOM   1944  N   THR A 122      14.523  15.410  57.487  1.00  0.00           N  
ATOM   1945  CA  THR A 122      14.925  14.114  56.959  1.00  0.00           C  
ATOM   1946  C   THR A 122      14.789  14.132  55.444  1.00  0.00           C  
ATOM   1947  O   THR A 122      13.740  14.518  54.918  1.00  0.00           O  
ATOM   1948  CB  THR A 122      14.084  12.970  57.555  1.00  0.00           C  
ATOM   1949  OG1 THR A 122      14.259  12.935  58.977  1.00  0.00           O  
ATOM   1950  CG2 THR A 122      14.506  11.634  56.963  1.00  0.00           C  
ATOM   1951  H   THR A 122      13.550  15.677  57.448  1.00  0.00           H  
ATOM   1952  HA  THR A 122      15.964  13.934  57.239  1.00  0.00           H  
ATOM   1953  HB  THR A 122      13.030  13.141  57.336  1.00  0.00           H  
ATOM   1954  HG1 THR A 122      15.188  12.802  59.182  1.00  0.00           H  
ATOM   1955 1HG2 THR A 122      13.901  10.837  57.395  1.00  0.00           H  
ATOM   1956 2HG2 THR A 122      14.364  11.653  55.883  1.00  0.00           H  
ATOM   1957 3HG2 THR A 122      15.557  11.453  57.187  1.00  0.00           H  
ATOM   1958  N   VAL A 123      15.847  13.725  54.750  1.00  0.00           N  
ATOM   1959  CA  VAL A 123      15.880  13.714  53.294  1.00  0.00           C  
ATOM   1960  C   VAL A 123      16.177  12.289  52.840  1.00  0.00           C  
ATOM   1961  O   VAL A 123      17.196  11.703  53.228  1.00  0.00           O  
ATOM   1962  CB  VAL A 123      16.953  14.678  52.755  1.00  0.00           C  
ATOM   1963  CG1 VAL A 123      16.962  14.669  51.233  1.00  0.00           C  
ATOM   1964  CG2 VAL A 123      16.701  16.082  53.284  1.00  0.00           C  
ATOM   1965  H   VAL A 123      16.658  13.412  55.263  1.00  0.00           H  
ATOM   1966  HA  VAL A 123      14.908  14.041  52.923  1.00  0.00           H  
ATOM   1967  HB  VAL A 123      17.934  14.336  53.084  1.00  0.00           H  
ATOM   1968 1HG1 VAL A 123      17.727  15.355  50.870  1.00  0.00           H  
ATOM   1969 2HG1 VAL A 123      17.180  13.662  50.877  1.00  0.00           H  
ATOM   1970 3HG1 VAL A 123      15.987  14.983  50.862  1.00  0.00           H  
ATOM   1971 1HG2 VAL A 123      17.464  16.758  52.899  1.00  0.00           H  
ATOM   1972 2HG2 VAL A 123      15.717  16.422  52.959  1.00  0.00           H  
ATOM   1973 3HG2 VAL A 123      16.740  16.073  54.373  1.00  0.00           H  
ATOM   1974  N   ASN A 124      15.274  11.730  52.041  1.00  0.00           N  
ATOM   1975  CA  ASN A 124      15.395  10.372  51.541  1.00  0.00           C  
ATOM   1976  C   ASN A 124      16.236  10.332  50.267  1.00  0.00           C  
ATOM   1977  O   ASN A 124      16.364  11.341  49.567  1.00  0.00           O  
ATOM   1978  CB  ASN A 124      14.022   9.769  51.301  1.00  0.00           C  
ATOM   1979  CG  ASN A 124      13.260   9.541  52.576  1.00  0.00           C  
ATOM   1980  OD1 ASN A 124      13.813   9.047  53.565  1.00  0.00           O  
ATOM   1981  ND2 ASN A 124      11.999   9.892  52.573  1.00  0.00           N  
ATOM   1982  H   ASN A 124      14.472  12.284  51.776  1.00  0.00           H  
ATOM   1983  HA  ASN A 124      15.883   9.764  52.304  1.00  0.00           H  
ATOM   1984 1HB  ASN A 124      13.442  10.432  50.657  1.00  0.00           H  
ATOM   1985 2HB  ASN A 124      14.128   8.818  50.780  1.00  0.00           H  
ATOM   1986 1HD2 ASN A 124      11.442   9.763  53.395  1.00  0.00           H  
ATOM   1987 2HD2 ASN A 124      11.592  10.288  51.751  1.00  0.00           H  
ATOM   1988  N   PRO A 125      16.844   9.186  49.959  1.00  0.00           N  
ATOM   1989  CA  PRO A 125      17.637   9.083  48.728  1.00  0.00           C  
ATOM   1990  C   PRO A 125      16.840   9.530  47.509  1.00  0.00           C  
ATOM   1991  O   PRO A 125      15.701   9.109  47.297  1.00  0.00           O  
ATOM   1992  CB  PRO A 125      17.975   7.591  48.659  1.00  0.00           C  
ATOM   1993  CG  PRO A 125      17.998   7.154  50.084  1.00  0.00           C  
ATOM   1994  CD  PRO A 125      16.860   7.906  50.723  1.00  0.00           C  
ATOM   1995  HA  PRO A 125      18.512   9.727  48.825  1.00  0.00           H  
ATOM   1996 1HB  PRO A 125      17.219   7.060  48.062  1.00  0.00           H  
ATOM   1997 2HB  PRO A 125      18.941   7.448  48.153  1.00  0.00           H  
ATOM   1998 1HG  PRO A 125      17.875   6.064  50.149  1.00  0.00           H  
ATOM   1999 2HG  PRO A 125      18.970   7.393  50.538  1.00  0.00           H  
ATOM   2000 1HD  PRO A 125      15.926   7.341  50.590  1.00  0.00           H  
ATOM   2001 2HD  PRO A 125      17.074   8.056  51.792  1.00  0.00           H  
ATOM   2002  N   GLY A 126      17.458  10.391  46.703  1.00  0.00           N  
ATOM   2003  CA  GLY A 126      16.825  10.862  45.486  1.00  0.00           C  
ATOM   2004  C   GLY A 126      15.925  12.060  45.684  1.00  0.00           C  
ATOM   2005  O   GLY A 126      15.438  12.631  44.705  1.00  0.00           O  
ATOM   2006  H   GLY A 126      18.382  10.725  46.939  1.00  0.00           H  
ATOM   2007 1HA  GLY A 126      17.591  11.128  44.758  1.00  0.00           H  
ATOM   2008 2HA  GLY A 126      16.232  10.059  45.050  1.00  0.00           H  
ATOM   2009  N   THR A 127      15.695  12.459  46.933  1.00  0.00           N  
ATOM   2010  CA  THR A 127      14.842  13.591  47.255  1.00  0.00           C  
ATOM   2011  C   THR A 127      15.724  14.777  47.621  1.00  0.00           C  
ATOM   2012  O   THR A 127      16.946  14.653  47.725  1.00  0.00           O  
ATOM   2013  CB  THR A 127      13.875  13.267  48.407  1.00  0.00           C  
ATOM   2014  OG1 THR A 127      14.612  13.119  49.628  1.00  0.00           O  
ATOM   2015  CG2 THR A 127      13.115  11.980  48.121  1.00  0.00           C  
ATOM   2016  H   THR A 127      16.137  11.947  47.682  1.00  0.00           H  
ATOM   2017  HA  THR A 127      14.236  13.828  46.380  1.00  0.00           H  
ATOM   2018  HB  THR A 127      13.163  14.083  48.526  1.00  0.00           H  
ATOM   2019  HG1 THR A 127      15.480  12.754  49.434  1.00  0.00           H  
ATOM   2020 1HG2 THR A 127      12.437  11.767  48.945  1.00  0.00           H  
ATOM   2021 2HG2 THR A 127      12.544  12.092  47.199  1.00  0.00           H  
ATOM   2022 3HG2 THR A 127      13.821  11.158  48.010  1.00  0.00           H  
ATOM   2023  N   GLU A 128      15.096  15.940  47.776  1.00  0.00           N  
ATOM   2024  CA  GLU A 128      15.790  17.193  48.038  1.00  0.00           C  
ATOM   2025  C   GLU A 128      15.085  17.948  49.157  1.00  0.00           C  
ATOM   2026  O   GLU A 128      13.866  17.833  49.319  1.00  0.00           O  
ATOM   2027  CB  GLU A 128      15.849  18.055  46.774  1.00  0.00           C  
ATOM   2028  CG  GLU A 128      16.581  17.409  45.606  1.00  0.00           C  
ATOM   2029  CD  GLU A 128      16.684  18.312  44.409  1.00  0.00           C  
ATOM   2030  OE1 GLU A 128      16.251  19.435  44.497  1.00  0.00           O  
ATOM   2031  OE2 GLU A 128      17.197  17.877  43.405  1.00  0.00           O  
ATOM   2032  H   GLU A 128      14.089  15.940  47.705  1.00  0.00           H  
ATOM   2033  HA  GLU A 128      16.813  16.966  48.338  1.00  0.00           H  
ATOM   2034 1HB  GLU A 128      14.836  18.289  46.446  1.00  0.00           H  
ATOM   2035 2HB  GLU A 128      16.347  18.998  47.000  1.00  0.00           H  
ATOM   2036 1HG  GLU A 128      17.585  17.134  45.928  1.00  0.00           H  
ATOM   2037 2HG  GLU A 128      16.058  16.496  45.324  1.00  0.00           H  
ATOM   2038  N   LEU A 129      15.854  18.717  49.926  1.00  0.00           N  
ATOM   2039  CA  LEU A 129      15.315  19.649  50.905  1.00  0.00           C  
ATOM   2040  C   LEU A 129      15.330  21.064  50.341  1.00  0.00           C  
ATOM   2041  O   LEU A 129      16.321  21.493  49.744  1.00  0.00           O  
ATOM   2042  CB  LEU A 129      16.128  19.592  52.205  1.00  0.00           C  
ATOM   2043  CG  LEU A 129      15.817  20.688  53.232  1.00  0.00           C  
ATOM   2044  CD1 LEU A 129      14.417  20.476  53.793  1.00  0.00           C  
ATOM   2045  CD2 LEU A 129      16.859  20.657  54.340  1.00  0.00           C  
ATOM   2046  H   LEU A 129      16.856  18.642  49.816  1.00  0.00           H  
ATOM   2047  HA  LEU A 129      14.288  19.359  51.131  1.00  0.00           H  
ATOM   2048 1HB  LEU A 129      15.952  18.630  52.683  1.00  0.00           H  
ATOM   2049 2HB  LEU A 129      17.187  19.663  51.956  1.00  0.00           H  
ATOM   2050  HG  LEU A 129      15.836  21.662  52.743  1.00  0.00           H  
ATOM   2051 1HD1 LEU A 129      14.195  21.255  54.523  1.00  0.00           H  
ATOM   2052 2HD1 LEU A 129      13.689  20.523  52.982  1.00  0.00           H  
ATOM   2053 3HD1 LEU A 129      14.362  19.501  54.275  1.00  0.00           H  
ATOM   2054 1HD2 LEU A 129      16.638  21.436  55.070  1.00  0.00           H  
ATOM   2055 2HD2 LEU A 129      16.840  19.684  54.831  1.00  0.00           H  
ATOM   2056 3HD2 LEU A 129      17.848  20.829  53.914  1.00  0.00           H  
ATOM   2057  N   GLU A 130      14.225  21.784  50.535  1.00  0.00           N  
ATOM   2058  CA  GLU A 130      14.104  23.172  50.104  1.00  0.00           C  
ATOM   2059  C   GLU A 130      13.747  24.038  51.303  1.00  0.00           C  
ATOM   2060  O   GLU A 130      12.666  23.884  51.881  1.00  0.00           O  
ATOM   2061  CB  GLU A 130      13.044  23.315  49.009  1.00  0.00           C  
ATOM   2062  CG  GLU A 130      13.382  22.600  47.709  1.00  0.00           C  
ATOM   2063  CD  GLU A 130      12.279  22.686  46.690  1.00  0.00           C  
ATOM   2064  OE1 GLU A 130      12.419  23.434  45.753  1.00  0.00           O  
ATOM   2065  OE2 GLU A 130      11.296  22.003  46.850  1.00  0.00           O  
ATOM   2066  H   GLU A 130      13.445  21.344  51.001  1.00  0.00           H  
ATOM   2067  HA  GLU A 130      15.060  23.489  49.685  1.00  0.00           H  
ATOM   2068 1HB  GLU A 130      12.093  22.922  49.370  1.00  0.00           H  
ATOM   2069 2HB  GLU A 130      12.896  24.371  48.782  1.00  0.00           H  
ATOM   2070 1HG  GLU A 130      14.285  23.042  47.288  1.00  0.00           H  
ATOM   2071 2HG  GLU A 130      13.590  21.553  47.925  1.00  0.00           H  
ATOM   2072  N   VAL A 131      14.653  24.943  51.672  1.00  0.00           N  
ATOM   2073  CA  VAL A 131      14.443  25.888  52.764  1.00  0.00           C  
ATOM   2074  C   VAL A 131      14.721  27.293  52.246  1.00  0.00           C  
ATOM   2075  O   VAL A 131      15.752  27.537  51.612  1.00  0.00           O  
ATOM   2076  CB  VAL A 131      15.368  25.574  53.955  1.00  0.00           C  
ATOM   2077  CG1 VAL A 131      15.203  26.620  55.048  1.00  0.00           C  
ATOM   2078  CG2 VAL A 131      15.068  24.182  54.490  1.00  0.00           C  
ATOM   2079  H   VAL A 131      15.524  24.966  51.161  1.00  0.00           H  
ATOM   2080  HA  VAL A 131      13.409  25.804  53.101  1.00  0.00           H  
ATOM   2081  HB  VAL A 131      16.404  25.620  53.620  1.00  0.00           H  
ATOM   2082 1HG1 VAL A 131      15.864  26.382  55.882  1.00  0.00           H  
ATOM   2083 2HG1 VAL A 131      15.458  27.603  54.652  1.00  0.00           H  
ATOM   2084 3HG1 VAL A 131      14.170  26.623  55.395  1.00  0.00           H  
ATOM   2085 1HG2 VAL A 131      15.726  23.966  55.331  1.00  0.00           H  
ATOM   2086 2HG2 VAL A 131      14.030  24.135  54.819  1.00  0.00           H  
ATOM   2087 3HG2 VAL A 131      15.232  23.446  53.703  1.00  0.00           H  
ATOM   2088  N   GLU A 132      13.799  28.215  52.514  1.00  0.00           N  
ATOM   2089  CA  GLU A 132      13.958  29.615  52.146  1.00  0.00           C  
ATOM   2090  C   GLU A 132      14.336  30.444  53.368  1.00  0.00           C  
ATOM   2091  O   GLU A 132      13.833  30.211  54.470  1.00  0.00           O  
ATOM   2092  CB  GLU A 132      12.672  30.157  51.520  1.00  0.00           C  
ATOM   2093  CG  GLU A 132      12.302  29.518  50.189  1.00  0.00           C  
ATOM   2094  CD  GLU A 132      11.044  30.088  49.595  1.00  0.00           C  
ATOM   2095  OE1 GLU A 132      10.423  30.900  50.236  1.00  0.00           O  
ATOM   2096  OE2 GLU A 132      10.705  29.710  48.498  1.00  0.00           O  
ATOM   2097  H   GLU A 132      12.959  27.925  52.992  1.00  0.00           H  
ATOM   2098  HA  GLU A 132      14.753  29.689  51.402  1.00  0.00           H  
ATOM   2099 1HB  GLU A 132      11.839  30.003  52.207  1.00  0.00           H  
ATOM   2100 2HB  GLU A 132      12.769  31.231  51.360  1.00  0.00           H  
ATOM   2101 1HG  GLU A 132      13.122  29.667  49.486  1.00  0.00           H  
ATOM   2102 2HG  GLU A 132      12.176  28.446  50.335  1.00  0.00           H  
ATOM   2103  N   LEU A 133      15.224  31.413  53.164  1.00  0.00           N  
ATOM   2104  CA  LEU A 133      15.732  32.258  54.234  1.00  0.00           C  
ATOM   2105  C   LEU A 133      15.364  33.716  53.985  1.00  0.00           C  
ATOM   2106  O   LEU A 133      15.076  34.120  52.856  1.00  0.00           O  
ATOM   2107  CB  LEU A 133      17.255  32.115  54.349  1.00  0.00           C  
ATOM   2108  CG  LEU A 133      17.778  30.682  54.512  1.00  0.00           C  
ATOM   2109  CD1 LEU A 133      19.300  30.699  54.554  1.00  0.00           C  
ATOM   2110  CD2 LEU A 133      17.202  30.072  55.781  1.00  0.00           C  
ATOM   2111  H   LEU A 133      15.556  31.562  52.221  1.00  0.00           H  
ATOM   2112  HA  LEU A 133      15.284  31.933  55.174  1.00  0.00           H  
ATOM   2113 1HB  LEU A 133      17.712  32.535  53.455  1.00  0.00           H  
ATOM   2114 2HB  LEU A 133      17.594  32.692  55.210  1.00  0.00           H  
ATOM   2115  HG  LEU A 133      17.475  30.084  53.652  1.00  0.00           H  
ATOM   2116 1HD1 LEU A 133      19.672  29.681  54.669  1.00  0.00           H  
ATOM   2117 2HD1 LEU A 133      19.685  31.122  53.626  1.00  0.00           H  
ATOM   2118 3HD1 LEU A 133      19.634  31.304  55.396  1.00  0.00           H  
ATOM   2119 1HD2 LEU A 133      17.574  29.054  55.896  1.00  0.00           H  
ATOM   2120 2HD2 LEU A 133      17.506  30.669  56.642  1.00  0.00           H  
ATOM   2121 3HD2 LEU A 133      16.114  30.057  55.717  1.00  0.00           H  
ATOM   2122  N   SER A 134      15.382  34.500  55.059  1.00  0.00           N  
ATOM   2123  CA  SER A 134      15.153  35.930  54.950  1.00  0.00           C  
ATOM   2124  C   SER A 134      16.319  36.599  54.220  1.00  0.00           C  
ATOM   2125  O   SER A 134      17.431  36.064  54.193  1.00  0.00           O  
ATOM   2126  CB  SER A 134      14.977  36.539  56.328  1.00  0.00           C  
ATOM   2127  OG  SER A 134      16.162  36.453  57.071  1.00  0.00           O  
ATOM   2128  H   SER A 134      15.558  34.097  55.970  1.00  0.00           H  
ATOM   2129  HA  SER A 134      14.235  36.091  54.384  1.00  0.00           H  
ATOM   2130 1HB  SER A 134      14.682  37.583  56.228  1.00  0.00           H  
ATOM   2131 2HB  SER A 134      14.176  36.022  56.855  1.00  0.00           H  
ATOM   2132  HG  SER A 134      16.077  37.093  57.780  1.00  0.00           H  
ATOM   2133  N   PRO A 135      16.090  37.764  53.608  1.00  0.00           N  
ATOM   2134  CA  PRO A 135      17.191  38.445  52.903  1.00  0.00           C  
ATOM   2135  C   PRO A 135      18.444  38.610  53.746  1.00  0.00           C  
ATOM   2136  O   PRO A 135      19.556  38.524  53.207  1.00  0.00           O  
ATOM   2137  CB  PRO A 135      16.579  39.807  52.560  1.00  0.00           C  
ATOM   2138  CG  PRO A 135      15.126  39.522  52.392  1.00  0.00           C  
ATOM   2139  CD  PRO A 135      14.813  38.522  53.471  1.00  0.00           C  
ATOM   2140  HA  PRO A 135      17.463  37.850  52.031  1.00  0.00           H  
ATOM   2141 1HB  PRO A 135      16.783  40.525  53.368  1.00  0.00           H  
ATOM   2142 2HB  PRO A 135      17.043  40.209  51.647  1.00  0.00           H  
ATOM   2143 1HG  PRO A 135      14.543  40.450  52.493  1.00  0.00           H  
ATOM   2144 2HG  PRO A 135      14.929  39.132  51.382  1.00  0.00           H  
ATOM   2145 1HD  PRO A 135      14.557  39.051  54.402  1.00  0.00           H  
ATOM   2146 2HD  PRO A 135      13.978  37.882  53.149  1.00  0.00           H  
ATOM   2147  N   GLU A 136      18.304  38.839  55.049  1.00  0.00           N  
ATOM   2148  CA  GLU A 136      19.439  39.087  55.927  1.00  0.00           C  
ATOM   2149  C   GLU A 136      20.349  37.873  56.076  1.00  0.00           C  
ATOM   2150  O   GLU A 136      21.522  38.033  56.429  1.00  0.00           O  
ATOM   2151  CB  GLU A 136      18.946  39.527  57.306  1.00  0.00           C  
ATOM   2152  CG  GLU A 136      18.268  40.890  57.327  1.00  0.00           C  
ATOM   2153  CD  GLU A 136      17.790  41.285  58.696  1.00  0.00           C  
ATOM   2154  OE1 GLU A 136      17.898  40.488  59.596  1.00  0.00           O  
ATOM   2155  OE2 GLU A 136      17.316  42.387  58.843  1.00  0.00           O  
ATOM   2156  H   GLU A 136      17.372  38.839  55.438  1.00  0.00           H  
ATOM   2157  HA  GLU A 136      20.035  39.896  55.502  1.00  0.00           H  
ATOM   2158 1HB  GLU A 136      18.235  38.793  57.688  1.00  0.00           H  
ATOM   2159 2HB  GLU A 136      19.785  39.561  58.000  1.00  0.00           H  
ATOM   2160 1HG  GLU A 136      18.973  41.639  56.970  1.00  0.00           H  
ATOM   2161 2HG  GLU A 136      17.420  40.873  56.641  1.00  0.00           H  
ATOM   2162  N   GLN A 137      19.836  36.666  55.820  1.00  0.00           N  
ATOM   2163  CA  GLN A 137      20.609  35.454  56.055  1.00  0.00           C  
ATOM   2164  C   GLN A 137      21.049  34.774  54.763  1.00  0.00           C  
ATOM   2165  O   GLN A 137      21.530  33.635  54.815  1.00  0.00           O  
ATOM   2166  CB  GLN A 137      19.795  34.471  56.901  1.00  0.00           C  
ATOM   2167  CG  GLN A 137      19.449  34.981  58.289  1.00  0.00           C  
ATOM   2168  CD  GLN A 137      20.675  35.142  59.167  1.00  0.00           C  
ATOM   2169  OE1 GLN A 137      21.414  34.184  59.409  1.00  0.00           O  
ATOM   2170  NE2 GLN A 137      20.899  36.359  59.651  1.00  0.00           N  
ATOM   2171  H   GLN A 137      18.896  36.589  55.459  1.00  0.00           H  
ATOM   2172  HA  GLN A 137      21.508  35.719  56.612  1.00  0.00           H  
ATOM   2173 1HB  GLN A 137      18.863  34.234  56.388  1.00  0.00           H  
ATOM   2174 2HB  GLN A 137      20.352  33.539  57.013  1.00  0.00           H  
ATOM   2175 1HG  GLN A 137      18.964  35.953  58.198  1.00  0.00           H  
ATOM   2176 2HG  GLN A 137      18.776  34.270  58.769  1.00  0.00           H  
ATOM   2177 1HE2 GLN A 137      21.693  36.527  60.238  1.00  0.00           H  
ATOM   2178 2HE2 GLN A 137      20.275  37.109  59.431  1.00  0.00           H  
ATOM   2179  N   GLN A 138      20.904  35.429  53.608  1.00  0.00           N  
ATOM   2180  CA  GLN A 138      21.146  34.760  52.335  1.00  0.00           C  
ATOM   2181  C   GLN A 138      22.534  34.138  52.254  1.00  0.00           C  
ATOM   2182  O   GLN A 138      22.669  33.028  51.727  1.00  0.00           O  
ATOM   2183  CB  GLN A 138      20.957  35.746  51.179  1.00  0.00           C  
ATOM   2184  CG  GLN A 138      19.512  36.149  50.935  1.00  0.00           C  
ATOM   2185  CD  GLN A 138      19.381  37.209  49.858  1.00  0.00           C  
ATOM   2186  OE1 GLN A 138      20.336  37.931  49.559  1.00  0.00           O  
ATOM   2187  NE2 GLN A 138      18.196  37.307  49.267  1.00  0.00           N  
ATOM   2188  H   GLN A 138      20.623  36.399  53.609  1.00  0.00           H  
ATOM   2189  HA  GLN A 138      20.415  33.959  52.221  1.00  0.00           H  
ATOM   2190 1HB  GLN A 138      21.530  36.652  51.376  1.00  0.00           H  
ATOM   2191 2HB  GLN A 138      21.344  35.307  50.260  1.00  0.00           H  
ATOM   2192 1HG  GLN A 138      18.949  35.270  50.621  1.00  0.00           H  
ATOM   2193 2HG  GLN A 138      19.096  36.548  51.860  1.00  0.00           H  
ATOM   2194 1HE2 GLN A 138      18.049  37.989  48.549  1.00  0.00           H  
ATOM   2195 2HE2 GLN A 138      17.449  36.701  49.540  1.00  0.00           H  
ATOM   2196  N   ASN A 139      23.563  34.821  52.755  1.00  0.00           N  
ATOM   2197  CA  ASN A 139      24.921  34.289  52.766  1.00  0.00           C  
ATOM   2198  C   ASN A 139      25.417  33.957  54.168  1.00  0.00           C  
ATOM   2199  O   ASN A 139      26.631  33.864  54.378  1.00  0.00           O  
ATOM   2200  CB  ASN A 139      25.868  35.266  52.092  1.00  0.00           C  
ATOM   2201  CG  ASN A 139      25.619  35.385  50.615  1.00  0.00           C  
ATOM   2202  OD1 ASN A 139      25.374  34.385  49.931  1.00  0.00           O  
ATOM   2203  ND2 ASN A 139      25.678  36.591  50.109  1.00  0.00           N  
ATOM   2204  H   ASN A 139      23.392  35.738  53.141  1.00  0.00           H  
ATOM   2205  HA  ASN A 139      24.936  33.367  52.184  1.00  0.00           H  
ATOM   2206 1HB  ASN A 139      25.760  36.251  52.548  1.00  0.00           H  
ATOM   2207 2HB  ASN A 139      26.897  34.942  52.250  1.00  0.00           H  
ATOM   2208 1HD2 ASN A 139      25.520  36.731  49.131  1.00  0.00           H  
ATOM   2209 2HD2 ASN A 139      25.879  37.372  50.700  1.00  0.00           H  
ATOM   2210  N   ASN A 140      24.517  33.780  55.130  1.00  0.00           N  
ATOM   2211  CA  ASN A 140      24.893  33.474  56.508  1.00  0.00           C  
ATOM   2212  C   ASN A 140      24.350  32.106  56.907  1.00  0.00           C  
ATOM   2213  O   ASN A 140      24.263  31.761  58.086  1.00  0.00           O  
ATOM   2214  CB  ASN A 140      24.397  34.551  57.457  1.00  0.00           C  
ATOM   2215  CG  ASN A 140      25.109  35.861  57.265  1.00  0.00           C  
ATOM   2216  OD1 ASN A 140      26.323  35.959  57.475  1.00  0.00           O  
ATOM   2217  ND2 ASN A 140      24.376  36.871  56.871  1.00  0.00           N  
ATOM   2218  H   ASN A 140      23.538  33.860  54.894  1.00  0.00           H  
ATOM   2219  HA  ASN A 140      25.981  33.467  56.577  1.00  0.00           H  
ATOM   2220 1HB  ASN A 140      23.328  34.705  57.306  1.00  0.00           H  
ATOM   2221 2HB  ASN A 140      24.539  34.222  58.487  1.00  0.00           H  
ATOM   2222 1HD2 ASN A 140      24.797  37.768  56.727  1.00  0.00           H  
ATOM   2223 2HD2 ASN A 140      23.397  36.747  56.714  1.00  0.00           H  
ATOM   2224  N   ALA A 141      23.975  31.308  55.914  1.00  0.00           N  
ATOM   2225  CA  ALA A 141      23.423  29.979  56.131  1.00  0.00           C  
ATOM   2226  C   ALA A 141      24.517  29.003  56.549  1.00  0.00           C  
ATOM   2227  O   ALA A 141      25.673  29.100  56.127  1.00  0.00           O  
ATOM   2228  CB  ALA A 141      22.714  29.473  54.870  1.00  0.00           C  
ATOM   2229  H   ALA A 141      24.083  31.647  54.969  1.00  0.00           H  
ATOM   2230  HA  ALA A 141      22.679  30.040  56.927  1.00  0.00           H  
ATOM   2231 1HB  ALA A 141      22.308  28.479  55.054  1.00  0.00           H  
ATOM   2232 2HB  ALA A 141      21.903  30.154  54.611  1.00  0.00           H  
ATOM   2233 3HB  ALA A 141      23.426  29.427  54.047  1.00  0.00           H  
ATOM   2234  N   GLU A 142      24.127  28.053  57.396  1.00  0.00           N  
ATOM   2235  CA  GLU A 142      24.937  26.879  57.698  1.00  0.00           C  
ATOM   2236  C   GLU A 142      24.087  25.635  57.500  1.00  0.00           C  
ATOM   2237  O   GLU A 142      22.940  25.587  57.955  1.00  0.00           O  
ATOM   2238  CB  GLU A 142      25.477  26.934  59.129  1.00  0.00           C  
ATOM   2239  CG  GLU A 142      26.403  28.111  59.406  1.00  0.00           C  
ATOM   2240  CD  GLU A 142      26.860  28.170  60.837  1.00  0.00           C  
ATOM   2241  OE1 GLU A 142      27.455  27.222  61.291  1.00  0.00           O  
ATOM   2242  OE2 GLU A 142      26.614  29.165  61.478  1.00  0.00           O  
ATOM   2243  H   GLU A 142      23.228  28.160  57.844  1.00  0.00           H  
ATOM   2244  HA  GLU A 142      25.791  26.864  57.021  1.00  0.00           H  
ATOM   2245 1HB  GLU A 142      24.645  26.991  59.830  1.00  0.00           H  
ATOM   2246 2HB  GLU A 142      26.026  26.018  59.346  1.00  0.00           H  
ATOM   2247 1HG  GLU A 142      27.277  28.032  58.761  1.00  0.00           H  
ATOM   2248 2HG  GLU A 142      25.883  29.035  59.157  1.00  0.00           H  
ATOM   2249  N   VAL A 143      24.645  24.638  56.822  1.00  0.00           N  
ATOM   2250  CA  VAL A 143      23.967  23.371  56.568  1.00  0.00           C  
ATOM   2251  C   VAL A 143      24.860  22.246  57.072  1.00  0.00           C  
ATOM   2252  O   VAL A 143      26.064  22.227  56.789  1.00  0.00           O  
ATOM   2253  CB  VAL A 143      23.679  23.184  55.067  1.00  0.00           C  
ATOM   2254  CG1 VAL A 143      23.002  21.845  54.817  1.00  0.00           C  
ATOM   2255  CG2 VAL A 143      22.815  24.329  54.560  1.00  0.00           C  
ATOM   2256  H   VAL A 143      25.582  24.773  56.469  1.00  0.00           H  
ATOM   2257  HA  VAL A 143      23.016  23.374  57.102  1.00  0.00           H  
ATOM   2258  HB  VAL A 143      24.624  23.173  54.524  1.00  0.00           H  
ATOM   2259 1HG1 VAL A 143      22.806  21.730  53.750  1.00  0.00           H  
ATOM   2260 2HG1 VAL A 143      23.653  21.039  55.154  1.00  0.00           H  
ATOM   2261 3HG1 VAL A 143      22.060  21.805  55.364  1.00  0.00           H  
ATOM   2262 1HG2 VAL A 143      22.615  24.191  53.498  1.00  0.00           H  
ATOM   2263 2HG2 VAL A 143      21.872  24.343  55.107  1.00  0.00           H  
ATOM   2264 3HG2 VAL A 143      23.337  25.274  54.711  1.00  0.00           H  
ATOM   2265  N   GLU A 144      24.269  21.311  57.810  1.00  0.00           N  
ATOM   2266  CA  GLU A 144      24.953  20.104  58.255  1.00  0.00           C  
ATOM   2267  C   GLU A 144      24.168  18.888  57.792  1.00  0.00           C  
ATOM   2268  O   GLU A 144      22.934  18.874  57.867  1.00  0.00           O  
ATOM   2269  CB  GLU A 144      25.107  20.091  59.778  1.00  0.00           C  
ATOM   2270  CG  GLU A 144      25.968  21.216  60.333  1.00  0.00           C  
ATOM   2271  CD  GLU A 144      26.236  21.075  61.806  1.00  0.00           C  
ATOM   2272  OE1 GLU A 144      25.529  20.342  62.451  1.00  0.00           O  
ATOM   2273  OE2 GLU A 144      27.152  21.703  62.284  1.00  0.00           O  
ATOM   2274  H   GLU A 144      23.303  21.453  58.069  1.00  0.00           H  
ATOM   2275  HA  GLU A 144      25.953  20.092  57.818  1.00  0.00           H  
ATOM   2276 1HB  GLU A 144      24.123  20.163  60.243  1.00  0.00           H  
ATOM   2277 2HB  GLU A 144      25.549  19.146  60.091  1.00  0.00           H  
ATOM   2278 1HG  GLU A 144      26.920  21.227  59.801  1.00  0.00           H  
ATOM   2279 2HG  GLU A 144      25.470  22.166  60.148  1.00  0.00           H  
ATOM   2280  N   VAL A 145      24.881  17.870  57.317  1.00  0.00           N  
ATOM   2281  CA  VAL A 145      24.279  16.658  56.773  1.00  0.00           C  
ATOM   2282  C   VAL A 145      24.917  15.459  57.455  1.00  0.00           C  
ATOM   2283  O   VAL A 145      26.149  15.371  57.543  1.00  0.00           O  
ATOM   2284  CB  VAL A 145      24.487  16.571  55.249  1.00  0.00           C  
ATOM   2285  CG1 VAL A 145      23.833  15.314  54.694  1.00  0.00           C  
ATOM   2286  CG2 VAL A 145      23.923  17.814  54.578  1.00  0.00           C  
ATOM   2287  H   VAL A 145      25.888  17.951  57.341  1.00  0.00           H  
ATOM   2288  HA  VAL A 145      23.207  16.685  56.972  1.00  0.00           H  
ATOM   2289  HB  VAL A 145      25.554  16.497  55.041  1.00  0.00           H  
ATOM   2290 1HG1 VAL A 145      23.990  15.269  53.616  1.00  0.00           H  
ATOM   2291 2HG1 VAL A 145      24.277  14.436  55.162  1.00  0.00           H  
ATOM   2292 3HG1 VAL A 145      22.764  15.337  54.903  1.00  0.00           H  
ATOM   2293 1HG2 VAL A 145      24.074  17.746  53.501  1.00  0.00           H  
ATOM   2294 2HG2 VAL A 145      22.857  17.891  54.791  1.00  0.00           H  
ATOM   2295 3HG2 VAL A 145      24.434  18.698  54.960  1.00  0.00           H  
ATOM   2296  N   GLU A 146      24.085  14.538  57.936  1.00  0.00           N  
ATOM   2297  CA  GLU A 146      24.545  13.326  58.608  1.00  0.00           C  
ATOM   2298  C   GLU A 146      24.040  12.116  57.834  1.00  0.00           C  
ATOM   2299  O   GLU A 146      22.830  11.868  57.781  1.00  0.00           O  
ATOM   2300  CB  GLU A 146      24.054  13.279  60.056  1.00  0.00           C  
ATOM   2301  CG  GLU A 146      24.562  14.417  60.930  1.00  0.00           C  
ATOM   2302  CD  GLU A 146      23.964  14.406  62.310  1.00  0.00           C  
ATOM   2303  OE1 GLU A 146      23.153  13.554  62.578  1.00  0.00           O  
ATOM   2304  OE2 GLU A 146      24.319  15.252  63.096  1.00  0.00           O  
ATOM   2305  H   GLU A 146      23.093  14.694  57.827  1.00  0.00           H  
ATOM   2306  HA  GLU A 146      25.636  13.334  58.627  1.00  0.00           H  
ATOM   2307 1HB  GLU A 146      22.965  13.305  60.072  1.00  0.00           H  
ATOM   2308 2HB  GLU A 146      24.366  12.340  60.515  1.00  0.00           H  
ATOM   2309 1HG  GLU A 146      25.646  14.340  61.016  1.00  0.00           H  
ATOM   2310 2HG  GLU A 146      24.330  15.364  60.446  1.00  0.00           H  
ATOM   2311  N   CYS A 147      24.965  11.368  57.237  1.00  0.00           N  
ATOM   2312  CA  CYS A 147      24.640  10.199  56.428  1.00  0.00           C  
ATOM   2313  C   CYS A 147      25.451   9.017  56.937  1.00  0.00           C  
ATOM   2314  O   CYS A 147      26.664   9.134  57.142  1.00  0.00           O  
ATOM   2315  CB  CYS A 147      24.947  10.442  54.951  1.00  0.00           C  
ATOM   2316  SG  CYS A 147      24.018  11.810  54.219  1.00  0.00           S  
ATOM   2317  H   CYS A 147      25.932  11.631  57.356  1.00  0.00           H  
ATOM   2318  HA  CYS A 147      23.573   9.997  56.525  1.00  0.00           H  
ATOM   2319 1HB  CYS A 147      26.010  10.651  54.829  1.00  0.00           H  
ATOM   2320 2HB  CYS A 147      24.723   9.540  54.380  1.00  0.00           H  
ATOM   2321  N   GLY A 148      24.785   7.884  57.129  1.00  0.00           N  
ATOM   2322  CA  GLY A 148      25.469   6.729  57.685  1.00  0.00           C  
ATOM   2323  C   GLY A 148      26.025   7.079  59.050  1.00  0.00           C  
ATOM   2324  O   GLY A 148      25.290   7.483  59.960  1.00  0.00           O  
ATOM   2325  H   GLY A 148      23.806   7.809  56.896  1.00  0.00           H  
ATOM   2326 1HA  GLY A 148      24.772   5.893  57.757  1.00  0.00           H  
ATOM   2327 2HA  GLY A 148      26.270   6.422  57.013  1.00  0.00           H  
ATOM   2328  N   ASN A 149      27.338   6.930  59.207  1.00  0.00           N  
ATOM   2329  CA  ASN A 149      28.015   7.212  60.467  1.00  0.00           C  
ATOM   2330  C   ASN A 149      29.018   8.353  60.318  1.00  0.00           C  
ATOM   2331  O   ASN A 149      29.953   8.478  61.114  1.00  0.00           O  
ATOM   2332  CB  ASN A 149      28.702   5.965  60.992  1.00  0.00           C  
ATOM   2333  CG  ASN A 149      27.724   4.901  61.410  1.00  0.00           C  
ATOM   2334  OD1 ASN A 149      27.077   5.011  62.458  1.00  0.00           O  
ATOM   2335  ND2 ASN A 149      27.605   3.871  60.611  1.00  0.00           N  
ATOM   2336  H   ASN A 149      27.881   6.608  58.419  1.00  0.00           H  
ATOM   2337  HA  ASN A 149      27.267   7.504  61.205  1.00  0.00           H  
ATOM   2338 1HB  ASN A 149      29.357   5.557  60.221  1.00  0.00           H  
ATOM   2339 2HB  ASN A 149      29.325   6.225  61.848  1.00  0.00           H  
ATOM   2340 1HD2 ASN A 149      26.969   3.133  60.838  1.00  0.00           H  
ATOM   2341 2HD2 ASN A 149      28.148   3.823  59.773  1.00  0.00           H  
ATOM   2342  N   GLU A 150      28.833   9.191  59.301  1.00  0.00           N  
ATOM   2343  CA  GLU A 150      29.724  10.303  59.010  1.00  0.00           C  
ATOM   2344  C   GLU A 150      28.916  11.590  58.911  1.00  0.00           C  
ATOM   2345  O   GLU A 150      27.794  11.592  58.394  1.00  0.00           O  
ATOM   2346  CB  GLU A 150      30.494  10.059  57.710  1.00  0.00           C  
ATOM   2347  CG  GLU A 150      31.461   8.884  57.764  1.00  0.00           C  
ATOM   2348  CD  GLU A 150      32.205   8.680  56.474  1.00  0.00           C  
ATOM   2349  OE1 GLU A 150      31.768   9.190  55.470  1.00  0.00           O  
ATOM   2350  OE2 GLU A 150      33.212   8.012  56.491  1.00  0.00           O  
ATOM   2351  H   GLU A 150      28.030   9.035  58.709  1.00  0.00           H  
ATOM   2352  HA  GLU A 150      30.451  10.386  59.819  1.00  0.00           H  
ATOM   2353 1HB  GLU A 150      29.790   9.875  56.899  1.00  0.00           H  
ATOM   2354 2HB  GLU A 150      31.066  10.950  57.452  1.00  0.00           H  
ATOM   2355 1HG  GLU A 150      32.182   9.057  58.562  1.00  0.00           H  
ATOM   2356 2HG  GLU A 150      30.904   7.979  58.004  1.00  0.00           H  
ATOM   2357  N   LYS A 151      29.490  12.682  59.404  1.00  0.00           N  
ATOM   2358  CA  LYS A 151      28.868  13.996  59.346  1.00  0.00           C  
ATOM   2359  C   LYS A 151      29.683  14.926  58.456  1.00  0.00           C  
ATOM   2360  O   LYS A 151      30.918  14.906  58.485  1.00  0.00           O  
ATOM   2361  CB  LYS A 151      28.725  14.591  60.749  1.00  0.00           C  
ATOM   2362  CG  LYS A 151      28.057  15.959  60.787  1.00  0.00           C  
ATOM   2363  CD  LYS A 151      27.716  16.368  62.212  1.00  0.00           C  
ATOM   2364  CE  LYS A 151      26.931  17.671  62.242  1.00  0.00           C  
ATOM   2365  NZ  LYS A 151      26.514  18.038  63.622  1.00  0.00           N  
ATOM   2366  H   LYS A 151      30.398  12.587  59.837  1.00  0.00           H  
ATOM   2367  HA  LYS A 151      27.866  13.887  58.930  1.00  0.00           H  
ATOM   2368 1HB  LYS A 151      28.140  13.915  61.372  1.00  0.00           H  
ATOM   2369 2HB  LYS A 151      29.710  14.687  61.206  1.00  0.00           H  
ATOM   2370 1HG  LYS A 151      28.727  16.703  60.354  1.00  0.00           H  
ATOM   2371 2HG  LYS A 151      27.142  15.933  60.196  1.00  0.00           H  
ATOM   2372 1HD  LYS A 151      27.121  15.585  62.683  1.00  0.00           H  
ATOM   2373 2HD  LYS A 151      28.635  16.496  62.784  1.00  0.00           H  
ATOM   2374 1HE  LYS A 151      27.545  18.475  61.835  1.00  0.00           H  
ATOM   2375 2HE  LYS A 151      26.041  17.575  61.620  1.00  0.00           H  
ATOM   2376 1HZ  LYS A 151      25.997  18.906  63.598  1.00  0.00           H  
ATOM   2377 2HZ  LYS A 151      25.928  17.308  64.002  1.00  0.00           H  
ATOM   2378 3HZ  LYS A 151      27.332  18.149  64.203  1.00  0.00           H  
ATOM   2379  N   TYR A 152      28.981  15.734  57.667  1.00  0.00           N  
ATOM   2380  CA  TYR A 152      29.598  16.689  56.754  1.00  0.00           C  
ATOM   2381  C   TYR A 152      29.050  18.072  57.067  1.00  0.00           C  
ATOM   2382  O   TYR A 152      27.892  18.203  57.478  1.00  0.00           O  
ATOM   2383  CB  TYR A 152      29.336  16.312  55.294  1.00  0.00           C  
ATOM   2384  CG  TYR A 152      29.889  14.960  54.904  1.00  0.00           C  
ATOM   2385  CD1 TYR A 152      29.177  13.807  55.204  1.00  0.00           C  
ATOM   2386  CD2 TYR A 152      31.106  14.871  54.245  1.00  0.00           C  
ATOM   2387  CE1 TYR A 152      29.682  12.572  54.848  1.00  0.00           C  
ATOM   2388  CE2 TYR A 152      31.611  13.636  53.889  1.00  0.00           C  
ATOM   2389  CZ  TYR A 152      30.903  12.490  54.188  1.00  0.00           C  
ATOM   2390  OH  TYR A 152      31.406  11.259  53.833  1.00  0.00           O  
ATOM   2391  H   TYR A 152      27.973  15.675  57.709  1.00  0.00           H  
ATOM   2392  HA  TYR A 152      30.678  16.663  56.904  1.00  0.00           H  
ATOM   2393 1HB  TYR A 152      28.261  16.308  55.106  1.00  0.00           H  
ATOM   2394 2HB  TYR A 152      29.779  17.062  54.640  1.00  0.00           H  
ATOM   2395  HD1 TYR A 152      28.220  13.876  55.721  1.00  0.00           H  
ATOM   2396  HD2 TYR A 152      31.665  15.777  54.011  1.00  0.00           H  
ATOM   2397  HE1 TYR A 152      29.123  11.666  55.083  1.00  0.00           H  
ATOM   2398  HE2 TYR A 152      32.568  13.567  53.373  1.00  0.00           H  
ATOM   2399  HH  TYR A 152      31.321  10.654  54.574  1.00  0.00           H  
ATOM   2400  N   ARG A 153      29.875  19.097  56.873  1.00  0.00           N  
ATOM   2401  CA  ARG A 153      29.492  20.473  57.159  1.00  0.00           C  
ATOM   2402  C   ARG A 153      29.672  21.341  55.920  1.00  0.00           C  
ATOM   2403  O   ARG A 153      30.715  21.290  55.260  1.00  0.00           O  
ATOM   2404  CB  ARG A 153      30.321  21.039  58.302  1.00  0.00           C  
ATOM   2405  CG  ARG A 153      30.046  20.415  59.661  1.00  0.00           C  
ATOM   2406  CD  ARG A 153      30.612  21.231  60.765  1.00  0.00           C  
ATOM   2407  NE  ARG A 153      30.095  20.823  62.062  1.00  0.00           N  
ATOM   2408  CZ  ARG A 153      30.716  19.971  62.899  1.00  0.00           C  
ATOM   2409  NH1 ARG A 153      31.873  19.445  62.564  1.00  0.00           N  
ATOM   2410  NH2 ARG A 153      30.162  19.662  64.059  1.00  0.00           N  
ATOM   2411  H   ARG A 153      30.800  18.908  56.515  1.00  0.00           H  
ATOM   2412  HA  ARG A 153      28.443  20.486  57.457  1.00  0.00           H  
ATOM   2413 1HB  ARG A 153      31.379  20.903  58.086  1.00  0.00           H  
ATOM   2414 2HB  ARG A 153      30.139  22.110  58.388  1.00  0.00           H  
ATOM   2415 1HG  ARG A 153      28.969  20.333  59.813  1.00  0.00           H  
ATOM   2416 2HG  ARG A 153      30.495  19.422  59.703  1.00  0.00           H  
ATOM   2417 1HD  ARG A 153      31.696  21.120  60.780  1.00  0.00           H  
ATOM   2418 2HD  ARG A 153      30.357  22.279  60.611  1.00  0.00           H  
ATOM   2419  HE  ARG A 153      29.207  21.207  62.355  1.00  0.00           H  
ATOM   2420 1HH1 ARG A 153      32.297  19.680  61.677  1.00  0.00           H  
ATOM   2421 2HH1 ARG A 153      32.339  18.806  63.191  1.00  0.00           H  
ATOM   2422 1HH2 ARG A 153      29.272  20.067  64.317  1.00  0.00           H  
ATOM   2423 2HH2 ARG A 153      30.627  19.024  64.687  1.00  0.00           H  
ATOM   2424  N   PHE A 154      28.646  22.135  55.614  1.00  0.00           N  
ATOM   2425  CA  PHE A 154      28.635  23.022  54.456  1.00  0.00           C  
ATOM   2426  C   PHE A 154      28.203  24.404  54.927  1.00  0.00           C  
ATOM   2427  O   PHE A 154      27.006  24.712  54.936  1.00  0.00           O  
ATOM   2428  CB  PHE A 154      27.691  22.508  53.368  1.00  0.00           C  
ATOM   2429  CG  PHE A 154      27.962  21.091  52.949  1.00  0.00           C  
ATOM   2430  CD1 PHE A 154      27.415  20.028  53.652  1.00  0.00           C  
ATOM   2431  CD2 PHE A 154      28.765  20.817  51.852  1.00  0.00           C  
ATOM   2432  CE1 PHE A 154      27.665  18.724  53.268  1.00  0.00           C  
ATOM   2433  CE2 PHE A 154      29.015  19.515  51.466  1.00  0.00           C  
ATOM   2434  CZ  PHE A 154      28.464  18.468  52.175  1.00  0.00           C  
ATOM   2435  H   PHE A 154      27.841  22.112  56.224  1.00  0.00           H  
ATOM   2436  HA  PHE A 154      29.642  23.054  54.036  1.00  0.00           H  
ATOM   2437 1HB  PHE A 154      26.662  22.567  53.722  1.00  0.00           H  
ATOM   2438 2HB  PHE A 154      27.771  23.144  52.487  1.00  0.00           H  
ATOM   2439  HD1 PHE A 154      26.782  20.231  54.516  1.00  0.00           H  
ATOM   2440  HD2 PHE A 154      29.202  21.646  51.292  1.00  0.00           H  
ATOM   2441  HE1 PHE A 154      27.228  17.898  53.830  1.00  0.00           H  
ATOM   2442  HE2 PHE A 154      29.648  19.314  50.601  1.00  0.00           H  
ATOM   2443  HZ  PHE A 154      28.662  17.440  51.873  1.00  0.00           H  
ATOM   2444  N   GLN A 155      29.167  25.232  55.321  1.00  0.00           N  
ATOM   2445  CA  GLN A 155      28.908  26.411  56.136  1.00  0.00           C  
ATOM   2446  C   GLN A 155      29.274  27.666  55.353  1.00  0.00           C  
ATOM   2447  O   GLN A 155      30.235  27.671  54.585  1.00  0.00           O  
ATOM   2448  CB  GLN A 155      29.697  26.352  57.447  1.00  0.00           C  
ATOM   2449  CG  GLN A 155      29.253  25.249  58.392  1.00  0.00           C  
ATOM   2450  CD  GLN A 155      30.157  25.125  59.603  1.00  0.00           C  
ATOM   2451  OE1 GLN A 155      31.271  24.600  59.513  1.00  0.00           O  
ATOM   2452  NE2 GLN A 155      29.684  25.609  60.746  1.00  0.00           N  
ATOM   2453  H   GLN A 155      30.114  25.025  55.039  1.00  0.00           H  
ATOM   2454  HA  GLN A 155      27.847  26.432  56.388  1.00  0.00           H  
ATOM   2455 1HB  GLN A 155      30.755  26.203  57.229  1.00  0.00           H  
ATOM   2456 2HB  GLN A 155      29.602  27.303  57.972  1.00  0.00           H  
ATOM   2457 1HG  GLN A 155      28.243  25.468  58.740  1.00  0.00           H  
ATOM   2458 2HG  GLN A 155      29.266  24.300  57.857  1.00  0.00           H  
ATOM   2459 1HE2 GLN A 155      30.236  25.555  61.579  1.00  0.00           H  
ATOM   2460 2HE2 GLN A 155      28.776  26.027  60.775  1.00  0.00           H  
ATOM   2461  N   LEU A 156      28.501  28.728  55.553  1.00  0.00           N  
ATOM   2462  CA  LEU A 156      28.904  30.061  55.123  1.00  0.00           C  
ATOM   2463  C   LEU A 156      29.300  30.927  56.311  1.00  0.00           C  
ATOM   2464  O   LEU A 156      28.769  30.770  57.411  1.00  0.00           O  
ATOM   2465  CB  LEU A 156      27.764  30.734  54.348  1.00  0.00           C  
ATOM   2466  CG  LEU A 156      27.239  29.961  53.132  1.00  0.00           C  
ATOM   2467  CD1 LEU A 156      26.071  30.718  52.513  1.00  0.00           C  
ATOM   2468  CD2 LEU A 156      28.364  29.773  52.125  1.00  0.00           C  
ATOM   2469  H   LEU A 156      27.610  28.608  56.015  1.00  0.00           H  
ATOM   2470  HA  LEU A 156      29.764  29.965  54.458  1.00  0.00           H  
ATOM   2471 1HB  LEU A 156      26.928  30.891  55.027  1.00  0.00           H  
ATOM   2472 2HB  LEU A 156      28.109  31.707  53.998  1.00  0.00           H  
ATOM   2473  HG  LEU A 156      26.872  28.985  53.452  1.00  0.00           H  
ATOM   2474 1HD1 LEU A 156      25.698  30.168  51.649  1.00  0.00           H  
ATOM   2475 2HD1 LEU A 156      25.274  30.821  53.249  1.00  0.00           H  
ATOM   2476 3HD1 LEU A 156      26.405  31.706  52.198  1.00  0.00           H  
ATOM   2477 1HD2 LEU A 156      27.990  29.222  51.260  1.00  0.00           H  
ATOM   2478 2HD2 LEU A 156      28.731  30.748  51.803  1.00  0.00           H  
ATOM   2479 3HD2 LEU A 156      29.177  29.214  52.587  1.00  0.00           H  
ATOM   2480  N   GLY A 157      30.234  31.844  56.084  1.00  0.00           N  
ATOM   2481  CA  GLY A 157      30.644  32.793  57.112  1.00  0.00           C  
ATOM   2482  C   GLY A 157      31.702  32.190  58.028  1.00  0.00           C  
ATOM   2483  O   GLY A 157      31.730  30.978  58.246  1.00  0.00           O  
ATOM   2484  OXT GLY A 157      32.520  32.898  58.547  1.00  0.00           O  
ATOM   2485  H   GLY A 157      30.672  31.884  55.174  1.00  0.00           H  
ATOM   2486 1HA  GLY A 157      31.036  33.694  56.640  1.00  0.00           H  
ATOM   2487 2HA  GLY A 157      29.775  33.090  57.699  1.00  0.00           H  
TER                                                                             
# All scores below are weighted scores, not raw scores.
#BEGIN_POSE_ENERGIES_TABLE models/design14bab_ba0293_4.pdb
label fa_atr fa_rep fa_sol fa_intra_rep fa_intra_sol_xover4 lk_ball_wtd fa_elec pro_close hbond_sr_bb hbond_lr_bb hbond_bb_sc hbond_sc dslf_fa13 atom_pair_constraint coordinate_constraint angle_constraint dihedral_constraint metalbinding_constraint omega fa_dun p_aa_pp yhh_planarity ref chainbreak rama_prepro res_type_constraint total
weights 1 0.55 1 0.005 1 1 1 1.25 1 1 1 1 1.25 1 1 1 1 1 0.4 0.7 0.6 0.625 1 1 0.45 1 NA
pose -857.946 93.5655 485.094 1.58232 30.21 -9.71107 -299.726 0.5719 -31.5582 -83.5949 -23.5137 -41.34 -1.80097 0 0 0 0 0 17.4542 194.04 -51.0102 0.38035 26.2127 0 -13.9601 0 -565.05
ARG:NtermProteinFull_1 -7.51255 0.94207 7.7948 0.0163 0.36464 -0.21304 -6.45252 0 0 0 -0.79041 -1.20361 0 0 0 0 0 0 0.19677 2.77338 0 0 -0.09474 0 0 0 -4.17892
ILE_2 -6.99372 1.18826 0.53923 0.02253 0.07069 -0.09989 -1.07513 0 0 0 0 0 0 0 0 0 0 0 -0.04977 0.46873 -0.47121 0 2.30374 0 -0.25324 0 -4.34978
GLU_3 -6.00963 0.52899 5.88261 0.00617 0.27412 0.01218 -3.72353 0 0 0 0 -0.45038 0 0 0 0 0 0 -0.00259 3.01255 0.01131 0 -2.72453 0 -0.18631 0 -3.36903
VAL_4 -6.39272 0.82034 0.382 0.01469 0.03849 0.09195 -1.8401 0 0 0 0 0 0 0 0 0 0 0 -0.04197 0.19386 -0.7429 0 2.64269 0 -0.09196 0 -4.92564
ARG_5 -5.36965 0.42302 5.31851 0.01265 0.26053 0.54944 -5.0835 0 0 0 -1.25509 0 0 0 0 0 0 0 0.04654 1.73396 -0.06642 0 -0.09474 0 -0.06553 0 -3.59026
VAL_6 -6.03777 0.62424 1.13094 0.01431 0.03951 0.1523 -1.83618 0 0 0 0 0 0 0 0 0 0 0 0.11408 0.04332 -0.78575 0 2.64269 0 -0.0809 0 -3.97922
ASP_7 -5.02231 0.2153 5.99998 0.00602 0.68331 0.02235 -2.84131 0 0 0 0 -0.66656 0 0 0 0 0 0 1.64505 2.42064 -0.77745 0 -2.14574 0 0.14224 0 -0.31849
ASN_8 -3.97045 0.23806 3.7143 0.00703 0.31224 -0.21881 -0.05085 0 0 0 0 -0.82101 0 0 0 0 0 0 -0.02498 1.79865 -1.00913 0 -1.34026 0 0.31201 0 -1.05322
GLY_9 -3.90108 0.44927 3.24432 0.00014 0 0.14337 -1.85174 0 0 0 0 0 0 0 0 0 0 0 0.23296 0 -1.49328 0 0.79816 0 -0.2311 0 -2.60898
ARG_10 -4.80049 0.25129 4.94855 0.01255 0.38387 0.24348 -4.30811 0 0 0 0 -0.66656 0 0 0 0 0 0 0.07476 2.07221 0.0123 0 -0.09474 0 -0.27146 0 -2.14236
VAL_11 -6.47208 0.70832 0.07247 0.01507 0.04314 0.12262 -1.66582 0 0 0 0 0 0 0 0 0 0 0 0.04074 0.0448 -0.69091 0 2.64269 0 -0.20075 0 -5.33969
ARG_12 -5.58167 0.69117 5.12033 0.0098 0.18103 0.42218 -4.31491 0 0 0 0 -0.95353 0 0 0 0 0 0 -0.02643 2.026 -0.01264 0 -0.09474 0 -0.19119 0 -2.7246
VAL_13 -6.58825 0.83829 0.49 0.01442 0.04166 0.1488 -2.17928 0 0 0 0 0 0 0 0 0 0 0 -0.06535 0.05222 -0.69897 0 2.64269 0 -0.19281 0 -5.49657
ARG_14 -5.50642 0.25208 5.33651 0.01524 0.39219 0.17833 -4.27114 0 0 0 0 -1.02189 0 0 0 0 0 0 0.07184 1.92875 0.14786 0 -0.09474 0 -0.14243 0 -2.71382
ASN_15 -8.47962 0.58775 6.89461 0.01509 0.6827 -0.01634 -3.18835 0 0 0 -1.56087 -0.79038 0 0 0 0 0 0 0.63463 1.65325 -0.57417 0 -1.34026 0 0.01156 0 -5.47041
GLY_16 -3.14322 0.31418 2.9253 0.00014 0 -0.0156 -1.41017 0 0 0 -0.79041 0 0 0 0 0 0 0 0.04767 0 0.23715 0 0.79816 0 0.28308 0 -0.75371
THR_17 -6.29486 0.62745 4.44647 0.01144 0.06735 -0.11427 -0.87102 0 0 0 -1.70604 -0.79038 0 0 0 0 0 0 -0.0206 1.01587 -0.56738 0 1.15175 0 0.49108 0 -2.55315
ASP_18 -3.14008 0.1999 4.05195 0.00459 0.34378 0.14537 -2.77776 0 0 0 -0.34224 -0.83274 0 0 0 0 0 0 0.00946 2.06835 -0.24875 0 -2.14574 0 -0.10512 0 -2.76904
ARG_19 -4.47444 0.63921 4.47783 0.01913 0.63339 0.18597 -0.80855 0.04578 0 0 -2.07962 0 0 0 0 0 0 0 0.15064 1.30895 -0.21618 0 -0.09474 0 -0.37892 0 -0.59156
PRO_20 -4.00729 0.54596 1.61816 0.00296 0.07609 -0.06622 -0.48487 0.1191 0 0 0 0 0 0 0 0 0 0 -0.03536 0.20937 -1.023 0 -1.64321 0 -0.40252 0 -5.09084
CYS:disulfide_21 -6.19836 0.2534 3.59847 0.00196 0.00993 -0.12413 -1.91186 0 0 0 0 0 -0.39521 0 0 0 0 0 0.18367 0.13867 -0.08378 0 3.25479 0 -0.23826 0 -1.51071
ARG_22 -4.98196 0.2149 4.71291 0.01534 0.41641 -0.2298 -3.11866 0 0 0 0 0 0 0 0 0 0 0 0.12474 1.92445 0.14571 0 -0.09474 0 0.1535 0 -0.7172
VAL_23 -7.24771 0.67985 1.12372 0.01504 0.04121 0.06517 -2.20297 0 0 0 0 0 0 0 0 0 0 0 0.02942 0.05049 -0.79265 0 2.64269 0 -0.13864 0 -5.73437
ARG_24 -6.30214 0.42363 5.05903 0.01029 0.19065 0.36275 -4.18088 0 0 0 0 -1.0245 0 0 0 0 0 0 0.13918 2.00743 -0.02563 0 -0.09474 0 -0.2381 0 -3.67302
VAL_25 -5.64904 0.28765 0.42849 0.01396 0.04133 -0.01124 -1.82919 0 0 0 0 0 0 0 0 0 0 0 -0.04597 0.09347 -0.75955 0 2.64269 0 -0.23237 0 -5.01977
THR_26 -5.45941 0.85387 3.73186 0.00886 0.05239 0.20389 -3.0879 0 0 0 0 -1.10359 0 0 0 0 0 0 0.11962 0.05332 -0.22002 0 1.15175 0 -0.14912 0 -3.84447
ALA_27 -4.4748 0.59286 1.52379 0.00129 0 -0.02916 -1.11556 0 0 0 0 0 0 0 0 0 0 0 -0.03523 0 -0.09138 0 1.32468 0 0.37169 0 -1.93183
GLY_28 -1.61075 0.14028 1.50583 0.0001 0 -0.201 0.26727 0 0 0 0 0 0 0 0 0 0 0 0.06157 0 -1.13646 0 0.79816 0 -0.00442 0 -0.17943
GLY_29 -1.17383 0.17071 1.11416 0.00011 0 -0.16814 0.26725 0 0 0 0 0 0 0 0 0 0 0 -0.13066 0 -1.48716 0 0.79816 0 -0.72991 0 -1.33931
GLU_30 -3.69728 0.31723 4.55581 0.00749 0.31526 -0.02011 -2.92531 0 0 0 0 -0.89783 0 0 0 0 0 0 -0.04366 2.48782 0.15337 0 -2.72453 0 -0.39002 0 -2.86177
THR_31 -3.63164 0.50274 2.11463 0.00852 0.05224 -0.12143 -0.63669 0 0 0 0 -1.10359 0 0 0 0 0 0 -0.0347 0.04765 -0.21484 0 1.15175 0 0.04719 0 -1.81817
ARG_32 -4.78211 0.39668 4.68188 0.01135 0.22325 0.05803 -3.53788 0 0 0 0 -0.89783 0 0 0 0 0 0 0.23269 2.02295 -0.01792 0 -0.09474 0 0.02821 0 -1.67543
GLU_33 -4.80387 0.35043 4.36074 0.00661 0.27415 -0.1614 -2.66579 0 0 0 0 -1.0245 0 0 0 0 0 0 -0.03472 3.29589 0.26809 0 -2.72453 0 0.06649 0 -2.79241
TYR_34 -6.97853 0.79742 2.56661 0.02303 0.27939 -0.00673 -2.24375 0 0 0 0 0 0 0 0 0 0 0 0.38568 1.71121 -0.3706 0.00257 0.58223 0 -0.05839 0 -3.30984
THR_35 -2.27169 0.14424 1.02921 0.00838 0.05372 -0.32419 -0.50136 0 0 0 0 0 0 0 0 0 0 0 0.02319 0.04533 -0.15421 0 1.15175 0 -0.10106 0 -0.89669
VAL_36 -7.0504 0.68435 2.49373 0.01465 0.04235 0.10414 -2.34271 0 0 0 0 0 0 0 0 0 0 0 -0.0355 0.15505 -0.75104 0 2.64269 0 -0.14984 0 -4.19255
ASN_37 -4.95405 0.39779 3.99817 0.00527 0.21595 -0.02326 -2.13094 0 0 0 0 0 0 0 0 0 0 0 -0.00301 1.39465 0.04701 0 -1.34026 0 0.05026 0 -2.34242
PRO_38 -5.37798 0.77991 2.5887 0.00291 0.07185 -0.47599 -0.5694 0.01855 0 0 0 0 0 0 0 0 0 0 -0.08774 0.05291 -0.81048 0 -1.64321 0 0.01499 0 -5.43497
GLY_39 -1.43674 0.03926 1.66101 0.00011 0 -0.01296 -1.39864 0 0 0 0 0 0 0 0 0 0 0 -0.06913 0 -1.43947 0 0.79816 0 -0.65472 0 -2.51312
THR_40 -4.71509 0.26421 4.35091 0.00764 0.0725 -0.0982 -2.79887 0 0 0 0 0 0 0 0 0 0 0 0.12495 0.06181 -0.60807 0 1.15175 0 -0.46511 0 -2.65157
GLU_41 -3.76115 0.26783 3.08209 0.00589 0.25915 0.10208 -2.04093 0 0 0 0 -1.02189 0 0 0 0 0 0 0.43591 2.50948 -0.03538 0 -2.72453 0 -0.04077 0 -2.96223
LEU_42 -6.7185 1.36564 0.87801 0.01696 0.08183 0.22446 -1.95024 0 0 0 0 0 0 0 0 0 0 0 0.33007 1.24188 -0.33342 0 1.66147 0 -0.07315 0 -3.27501
GLU_43 -3.63647 0.27235 2.88469 0.00631 0.31902 0.05706 -2.27944 0 0 0 0 -0.95353 0 0 0 0 0 0 0.06806 3.15146 0.21013 0 -2.72453 0 0.11864 0 -2.50626
VAL_44 -5.24849 0.66906 0.82448 0.01842 0.05111 0.07879 -1.55302 0 0 0 0 0 0 0 0 0 0 0 0.02383 0.0191 -0.36774 0 2.64269 0 -0.03895 0 -2.88071
GLU_45 -2.18075 0.10086 1.352 0.00605 0.27008 -0.24319 -0.82271 0 0 0 0 0 0 0 0 0 0 0 -0.00746 2.39186 0.11249 0 -2.72453 0 -0.18242 0 -1.92773
LEU_46 -5.61569 0.57933 0.57264 0.01627 0.05136 -0.122 -0.99776 0 0 0 0 0 0 0 0 0 0 0 0.02776 0.39427 -0.24272 0 1.66147 0 0.03796 0 -3.63711
SER_47 -3.05978 0.4781 3.54098 0.00152 0.07887 -0.33899 -0.89759 0.00054 0 0 0 0 0 0 0 0 0 0 0.06487 0.32817 -0.17983 0 -0.28969 0 -0.26893 0 -0.54175
PRO_48 -2.56605 0.34885 1.70502 0.00264 0.04412 0.11236 -0.20059 0.01143 0 0 -0.92148 0 0 0 0 0 0 0 -0.08415 0.5525 -0.37849 0 -1.64321 0 -0.49252 0 -3.50958
GLU_49 -2.49464 0.27072 2.28745 0.00696 0.33185 -0.26845 -0.06469 0 0 0 0 0 0 0 0 0 0 0 -0.04846 2.37316 -0.10441 0 -2.72453 0 -0.48275 0 -0.91778
GLN_50 -7.22621 0.7004 5.53126 0.01171 0.64164 -0.53233 -1.39087 0 0 0 0 0 0 0 0 0 0 0 0.87166 2.36449 -0.03967 0 -1.45095 0 -0.08944 0 -0.60831
GLN_51 -5.60526 0.45227 4.35216 0.00606 0.22739 -0.04976 -1.45786 0 0 0 -0.92148 0 0 0 0 0 0 0 -0.00896 3.18685 -0.16268 0 -1.45095 0 0.07371 0 -1.35852
ASN_52 -6.08991 0.43949 4.72855 0.00839 0.33589 -0.5666 -0.41849 0 0 0 0 -0.82101 0 0 0 0 0 0 0.00052 1.51488 -0.69922 0 -1.34026 0 -0.05924 0 -2.967
ASN_53 -6.49184 0.54621 4.35126 0.00491 0.30653 -0.13493 -1.8951 0 0 0 -0.77105 0 0 0 0 0 0 0 0.08618 2.07025 -0.64375 0 -1.34026 0 0.3234 0 -3.58819
ALA_54 -4.70054 0.53874 1.89646 0.00119 0 0.22828 -2.14566 0 0 0 0 0 0 0 0 0 0 0 0.07802 0 -0.52961 0 1.32468 0 0.26558 0 -3.04288
MET_55 -9.1313 1.4256 2.64195 0.00613 0.06863 0.04803 -2.27016 0 0 0 0 0 0 0 0 0 0 0 -0.02201 1.93938 0.1537 0 1.65735 0 0.16799 0 -3.3147
VAL_56 -6.61196 0.71142 0.42482 0.01454 0.04131 0.20035 -2.00752 0 0 0 0 0 0 0 0 0 0 0 0.01606 0.06574 -0.76053 0 2.64269 0 0.00336 0 -5.25971
GLU_57 -5.91949 0.62177 4.09776 0.00883 0.35249 0.0166 -3.26957 0 0 0 0 0 0 0 0 0 0 0 0.05157 2.82848 0.30624 0 -2.72453 0 -0.03995 0 -3.66979
VAL_58 -6.91579 0.71745 0.55349 0.01485 0.04414 0.02822 -2.04507 0 0 0 0 0 0 0 0 0 0 0 -0.04629 0.07284 -0.71695 0 2.64269 0 -0.01632 0 -5.66676
HIS_59 -7.19831 0.54073 4.9118 0.00997 0.49084 -0.10579 -3.27574 0 0 0 -0.22461 0 0 0 0 0 0 0 -0.00146 2.20181 -0.21221 0 -0.30065 0 0.08803 0 -3.07558
CYS:disulfide_60 -4.76071 0.70158 2.44621 0.00258 0.01416 -0.02804 -1.38177 0 0 0 0 0 -0.39521 0 0 0 0 0 0.09813 1.19575 -0.05226 0 3.25479 0 0.63958 0 1.73479
GLY_61 -1.64336 0.12654 1.79926 3e-05 0 -0.18996 -0.26671 0 0 0 -0.22461 0 0 0 0 0 0 0 -0.17921 0 -1.28306 0 0.79816 0 0.55389 0 -0.50902
ASN_62 -1.8473 0.07624 1.52268 0.00673 0.3237 -0.20734 -0.04482 0 0 0 0 0 0 0 0 0 0 0 0.02352 1.57508 -0.56333 0 -1.34026 0 -0.05112 0 -0.52622
GLU_63 -5.3484 0.30546 4.47436 0.00641 0.28099 -0.17346 -2.34378 0 0 0 0 -0.36735 0 0 0 0 0 0 0.03687 2.45363 0.07372 0 -2.72453 0 -0.19105 0 -3.51713
TYR_64 -8.52363 1.02959 3.54309 0.02373 0.26407 -0.46685 -2.13709 0 0 0 0 0 0 0 0 0 0 0 -0.02256 1.63221 -0.13344 0.00089 0.58223 0 -0.084 0 -4.29176
TYR_65 -9.32334 0.99436 3.48518 0.023 0.26548 0.09559 -2.94553 0 0 0 0 -0.36735 0 0 0 0 0 0 0.79175 1.59992 -0.13477 0.04618 0.58223 0 -0.13616 0 -5.02344
PHE_66 -9.77139 2.39479 1.42484 0.02204 0.23893 -0.12091 -1.67882 0 0 0 0 0 0 0 0 0 0 0 0.53829 1.305 -0.23691 0 1.21829 0 -0.17241 0 -4.83828
PHE_67 -9.49518 1.43649 2.10594 0.04461 0.06201 -0.14033 -2.0533 0 0 0 0 0 0 0 0 0 0 0 0.19703 3.34811 -0.20978 0 1.21829 0 0.02755 0 -3.45858
ILE_68 -8.88038 1.61284 1.71645 0.02395 0.07087 0.12422 -2.15735 0 0 0 0 0 0 0 0 0 0 0 0.01876 0.33936 -0.75765 0 2.30374 0 -0.0186 0 -5.60377
LEU_69 -7.36694 1.01488 2.07094 0.01645 0.08659 0.2611 -2.61305 0 0 0 0 0 0 0 0 0 0 0 0.04801 0.31818 -0.14399 0 1.66147 0 -0.05515 0 -4.70152
ALA_70 -5.43007 0.76539 1.79936 0.00127 0 0.07298 -1.32662 0 0 0 0 0 0 0 0 0 0 0 0.43319 0 -0.54353 0 1.32468 0 0.13145 0 -2.7719
HIS_D_71 -5.70728 0.47819 4.28206 0.00392 0.41329 0.59939 -1.30058 0 0 0 -1.20975 -1.64267 0 0 0 0 0 0 0.00604 1.53587 -0.27282 0 -0.30065 0 -0.1143 0 -3.22929
ASN_72 -5.63454 0.85919 4.3638 0.01478 0.60716 -0.14056 -1.43167 0.02497 0 0 -0.77111 0 0 0 0 0 0 0 -0.05684 1.95432 -0.26438 0 -1.34026 0 -0.30652 0 -2.12166
PRO_73 -4.8511 1.27772 2.31945 0.00229 0.03441 0.00144 -0.75554 0.24396 0 0 0 0 0 0 0 0 0 0 0.08869 0.22516 0.73946 0 -1.64321 0 0.45217 0 -1.8651
GLU_74 -3.85886 0.27761 3.75644 0.00592 0.26173 -0.1582 -1.24921 0 0 0 0 0 0 0 0 0 0 0 0.05741 2.52481 -0.28835 0 -2.72453 0 0.3553 0 -1.03993
LEU_75 -7.18596 0.8755 3.13947 0.01864 0.17049 -0.3337 -1.28634 0 0 0 -0.77111 0 0 0 0 0 0 0 -0.00882 0.58203 -0.20952 0 1.66147 0 -0.30901 0 -3.65685
ALA_76 -6.17262 0.62285 2.5419 0.00136 0 -0.03901 -2.29013 0 0 0 0 0 0 0 0 0 0 0 -0.0283 0 -0.25229 0 1.32468 0 -0.21617 0 -4.50773
GLU_77 -5.70988 0.36638 6.28219 0.01168 1.13982 0.1021 -3.76563 0 0 0 0 -1.55769 0 0 0 0 0 0 0.1546 2.76346 -0.19703 0 -2.72453 0 -0.31153 0 -3.44606
LYS_78 -4.62909 0.21195 4.42998 0.00712 0.11615 -0.24161 -1.8562 0 0 0 0 0 0 0 0 0 0 0 0.18782 1.06494 0.01152 0 -0.71458 0 -0.28804 0 -1.70004
TRP_79 -12.7603 1.71925 3.38588 0.03243 0.26946 -0.50494 -1.55848 0 0 0 0 0 0 0 0 0 0 0 0.12259 2.64187 0.00904 0 2.26099 0 -0.25527 0 -4.63744
TRP_80 -13.1582 1.5811 6.44285 0.02189 0.43804 -0.93127 -2.64492 0 0 0 0 0 0 0 0 0 0 0 0.03281 1.69634 -0.39958 0 2.26099 0 0.07841 0 -4.58157
GLN_81 -5.52541 0.39587 5.34019 0.00655 0.19799 -0.21519 -2.18907 0 0 0 0 -0.98872 0 0 0 0 0 0 0.32834 2.70277 -0.19034 0 -1.45095 0 -0.00026 0 -1.58823
LYS_82 -4.39117 0.20564 3.60652 0.00943 0.19717 -0.27613 -0.98167 0 0 0 0 0 0 0 0 0 0 0 -0.01172 1.06509 0.03896 0 -0.71458 0 -0.27059 0 -1.52306
ALA_83 -6.68818 1.22931 1.90422 0.00137 0 0.08777 -2.2456 0 0 0 0 0 0 0 0 0 0 0 0.78864 0 0.25332 0 1.32468 0 0.19893 0 -3.14554
GLN_84 -6.30754 0.53529 4.81877 0.01098 0.27446 -0.53576 -0.8593 0 0 0 0 0 0 0 0 0 0 0 -0.06929 3.49887 -0.09184 0 -1.45095 0 0.1353 0 -0.04102
LYS_85 -3.96763 0.51695 3.6048 0.00843 0.21308 -0.43224 -0.71756 0 0 0 0 0 0 0 0 0 0 0 0.06375 1.34274 -0.06085 0 -0.71458 0 -0.42408 0 -0.56719
HIS_D_86 -4.7531 0.33129 3.54412 0.00405 0.445 -0.59005 -1.26188 0 0 0 0 0 0 0 0 0 0 0 0.28706 1.0747 -0.46748 0 -0.30065 0 -0.01025 0 -1.6972
ALA_87 -5.33134 1.80946 1.58248 0.00128 0 -0.28472 -0.14293 0 0 0 0 0 0 0 0 0 0 0 1.42589 0 -0.14091 0 1.32468 0 -0.0333 0 0.21059
LYS_88 -6.35647 0.40404 4.57681 0.01885 0.35634 -0.24778 -2.65332 0 0 0 0 0 0 0 0 0 0 0 0.64959 1.58736 -0.08711 0 -0.71458 0 -0.1385 0 -2.60479
ILE_89 -7.34366 0.91796 0.11152 0.02689 0.07276 -0.16834 -0.9115 0 0 0 0 0 0 0 0 0 0 0 0.19152 0.18499 -0.65445 0 2.30374 0 -0.01239 0 -5.28097
VAL_90 -7.11256 1.39892 0.66426 0.01522 0.04261 0.04743 -1.60657 0 0 0 0 0 0 0 0 0 0 0 0.70204 0.14325 -0.76678 0 2.64269 0 -0.33771 0 -4.16721
VAL_91 -7.68207 1.08215 -0.12405 0.01502 0.04363 -0.06686 -1.95754 0 0 0 0 0 0 0 0 0 0 0 -0.06071 0.04286 -0.76423 0 2.64269 0 -0.38972 0 -7.21883
MET_92 -9.77985 1.90923 3.27147 0.00949 0.19018 0.20292 -2.02696 0 0 0 0 0 0 0 0 0 0 0 0.00038 3.22857 -0.06183 0 1.65735 0 -0.08612 0 -1.48517
VAL_93 -6.93969 0.57502 1.22587 0.01444 0.04578 0.0775 -1.61613 0 0 0 0 0 0 0 0 0 0 0 0.16144 0.03035 -0.65137 0 2.64269 0 -0.00146 0 -4.43556
LEU_94 -8.16862 1.34232 2.57165 0.01818 0.14424 -0.33731 -1.66982 0 0 0 0 0 0 0 0 0 0 0 -0.0513 1.25887 -0.12484 0 1.66147 0 0.09608 0 -3.25908
ASN_95 -5.55146 0.48717 4.43232 0.00706 0.30422 -0.11997 -0.88022 0 0 0 -0.4387 -0.62077 0 0 0 0 0 0 -0.04759 1.62247 -1.01641 0 -1.34026 0 -0.15296 0 -3.31511
GLY_96 -4.29218 0.70131 2.71397 9e-05 0 -0.06865 -0.58152 0 0 0 0 0 0 0 0 0 0 0 -0.0237 0 -1.47416 0 0.79816 0 -0.76043 0 -2.98711
ARG_97 -5.92111 0.4328 5.42554 0.01364 0.31652 0.11024 -3.37308 0 0 0 0 -0.50608 0 0 0 0 0 0 0.08296 1.58013 0.11323 0 -0.09474 0 -0.2559 0 -2.07586
VAL_98 -6.83722 0.55654 1.09484 0.01454 0.04403 0.15723 -2.14871 0 0 0 0 0 0 0 0 0 0 0 0.08934 0.0143 -0.47516 0 2.64269 0 -0.05466 0 -4.90223
ARG_99 -8.68134 0.88331 6.35216 0.01316 0.34701 0.09681 -4.44599 0 0 0 0 -1.4361 0 0 0 0 0 0 -0.04325 2.14769 0.05467 0 -0.09474 0 -0.16593 0 -4.97253
VAL_100 -7.12136 1.24226 0.45866 0.0148 0.04141 0.13975 -1.93761 0 0 0 0 0 0 0 0 0 0 0 -0.03122 0.13555 -0.72904 0 2.64269 0 -0.13875 0 -5.28285
ARG_101 -7.19774 0.58725 5.42365 0.01767 0.33799 0.03862 -3.10415 0 0 0 0 -0.68179 0 0 0 0 0 0 -0.04228 2.67123 0.10269 0 -0.09474 0 -0.172 0 -2.11361
ASN_102 -8.42187 0.5131 7.00644 0.0155 0.63252 -0.06368 -3.29467 0 0 0 -1.56581 -0.82715 0 0 0 0 0 0 -0.00446 1.54098 -0.5345 0 -1.34026 0 -0.07337 0 -6.41724
GLY_103 -2.8439 0.12354 2.75 8e-05 0 -0.04921 -1.68055 0 0 0 0 0 0 0 0 0 0 0 0.01118 0 0.42202 0 0.79816 0 0.10816 0 -0.36053
THR_104 -5.54518 0.32557 4.26224 0.01124 0.06863 -0.14751 -0.95382 0 0 0 -1.76935 -0.82715 0 0 0 0 0 0 0.06859 0.9592 -0.57875 0 1.15175 0 0.34309 0 -2.63143
ASP_105 -2.27947 0.16291 2.20053 0.00471 0.34161 -0.13925 -0.72165 0 0 0 -0.34133 0 0 0 0 0 0 0 -0.00042 2.19885 -0.32594 0 -2.14574 0 -0.20205 0 -1.24724
ARG_106 -4.5457 0.49914 4.586 0.01932 0.63832 0.13905 -0.99083 0.00922 0 0 -2.20176 0 0 0 0 0 0 0 0.15548 1.30772 -0.23126 0 -0.09474 0 -0.45013 0 -1.16018
PRO_107 -3.68611 0.47076 1.52038 0.00343 0.11291 -0.04115 -0.44301 0.0245 0 0 0 0 0 0 0 0 0 0 0.15523 0.84967 -0.89149 0 -1.64321 0 -0.41762 0 -3.98572
CYS:disulfide_108 -5.93668 0.1998 3.4797 0.00202 0.01033 -0.12287 -1.88721 0 0 0 0 0 -0.50528 0 0 0 0 0 0.42954 0.10226 -0.05206 0 3.25479 0 -0.22539 0 -1.25106
ARG_109 -5.94947 0.61583 5.95346 0.02493 0.76384 -0.22289 -4.70159 0 0 0 0 -0.62388 0 0 0 0 0 0 -0.03529 3.15328 0.01579 0 -0.09474 0 0.0599 0 -1.04083
VAL_110 -7.63539 0.79095 1.10641 0.01464 0.04076 0.02759 -2.15594 0 0 0 0 0 0 0 0 0 0 0 0.02083 0.06172 -0.75663 0 2.64269 0 -0.22393 0 -6.06631
ARG_111 -6.50404 0.51015 4.78878 0.01027 0.18769 0.36108 -3.74554 0 0 0 0 -1.00321 0 0 0 0 0 0 -0.01211 2.10566 0.00971 0 -0.09474 0 -0.21183 0 -3.59814
VAL_112 -6.15366 0.2615 0.28704 0.01454 0.04254 -0.01023 -1.89269 0 0 0 0 0 0 0 0 0 0 0 -0.02122 0.07756 -0.74592 0 2.64269 0 -0.2164 0 -5.71425
THR_113 -4.9019 0.80537 3.64807 0.00773 0.05106 0.07419 -2.75166 0 0 0 0 -1.00135 0 0 0 0 0 0 0.15527 0.07483 -0.21028 0 1.15175 0 -0.14038 0 -3.0373
ALA_114 -3.78079 0.62208 1.63278 0.00121 0 -0.06119 -1.07663 0 0 0 0 0 0 0 0 0 0 0 -0.01676 0 -0.27386 0 1.32468 0 0.23879 0 -1.38969
GLY_115 -1.51978 0.21841 1.5345 0.00012 0 -0.20904 -0.29377 0 0 0 -0.36814 0 0 0 0 0 0 0 0.05654 0 -1.09662 0 0.79816 0 -0.08649 0 -0.96612
GLY_116 -1.04808 0.18187 1.02798 0.0001 0 -0.18047 0.17622 0 0 0 0 0 0 0 0 0 0 0 -0.13442 0 -1.46535 0 0.79816 0 -0.73444 0 -1.37844
GLU_117 -3.69775 0.25142 4.54671 0.00703 0.27293 0.04848 -2.93421 0 0 0 0 -0.98398 0 0 0 0 0 0 0.0079 2.81642 0.18905 0 -2.72453 0 -0.39748 0 -2.59801
THR_118 -4.00324 0.57943 2.22077 0.00836 0.05174 -0.18402 -1.02516 0 0 0 0 -1.00135 0 0 0 0 0 0 0.21308 0.05778 -0.22198 0 1.15175 0 0.0982 0 -2.05465
ARG_119 -4.67825 0.39275 4.38721 0.02042 0.41157 0.27878 -3.62822 0 0 0 0 -0.98398 0 0 0 0 0 0 0.06849 2.69081 -0.11166 0 -0.09474 0 -0.01857 0 -1.26539
GLU_120 -4.86801 0.36474 4.27806 0.00603 0.25112 -0.2433 -3.05392 0 0 0 0 -1.32625 0 0 0 0 0 0 0.00561 3.39395 0.23105 0 -2.72453 0 0.0088 0 -3.67666
TYR_121 -7.74846 0.69493 2.47894 0.02296 0.297 -0.07604 -2.09145 0 0 0 0 0 0 0 0 0 0 0 0.38242 1.92963 -0.37661 0.01047 0.58223 0 -0.07439 0 -3.96837
THR_122 -2.17027 0.1232 1.00428 0.00847 0.05429 -0.33641 -0.4559 0 0 0 0 0 0 0 0 0 0 0 -0.02993 0.04262 -0.14812 0 1.15175 0 -0.10802 0 -0.86404
VAL_123 -6.91401 0.5546 2.22431 0.01455 0.04311 0.03811 -2.21981 0 0 0 0 0 0 0 0 0 0 0 -0.05539 0.07382 -0.71491 0 2.64269 0 -0.12494 0 -4.43786
ASN_124 -4.92339 0.45928 4.00926 0.00523 0.21891 -0.01989 -2.15191 0 0 0 0 0 0 0 0 0 0 0 0.00818 1.37979 0.05012 0 -1.34026 0 0.07607 0 -2.2286
PRO_125 -5.35539 0.73102 2.59857 0.00292 0.07106 -0.50872 -0.53962 0.03229 0 0 0 0 0 0 0 0 0 0 -0.02111 0.04889 -0.78974 0 -1.64321 0 0.06958 0 -5.30345
GLY_126 -1.79534 0.04083 2.03405 9e-05 0 -0.14248 -1.55164 0 0 0 0 0 0 0 0 0 0 0 -0.1167 0 -1.45024 0 0.79816 0 -0.59788 0 -2.78116
THR_127 -4.86813 0.28259 4.54794 0.00778 0.0729 -0.19334 -2.77141 0 0 0 0 0 0 0 0 0 0 0 0.18399 0.10771 -0.58504 0 1.15175 0 -0.47777 0 -2.54104
GLU_128 -4.76392 0.4665 4.27491 0.00635 0.26354 0.17758 -2.5627 0 0 0 0 -1.54891 0 0 0 0 0 0 0.21721 2.51647 -0.05241 0 -2.72453 0 -0.0573 0 -3.78721
LEU_129 -7.11322 1.64135 0.86027 0.01732 0.0829 0.12463 -1.52407 0 0 0 0 0 0 0 0 0 0 0 -0.01783 1.28901 -0.35742 0 1.66147 0 -0.07979 0 -3.41539
GLU_130 -2.783 0.23785 2.10555 0.00516 0.29093 0.07795 -1.531 0 0 0 0 -0.50608 0 0 0 0 0 0 0.1159 3.40653 0.30883 0 -2.72453 0 0.21584 0 -0.78008
VAL_131 -5.65245 0.59449 1.22009 0.01528 0.04175 0.09316 -1.77041 0 0 0 0 0 0 0 0 0 0 0 0.00118 0.08711 -0.75224 0 2.64269 0 0.10888 0 -3.37046
GLU_132 -2.04063 0.13929 0.80399 0.00601 0.27451 -0.25748 -0.41424 0 0 0 0 0 0 0 0 0 0 0 0.11592 2.43267 0.12762 0 -2.72453 0 -0.17318 0 -1.71007
LEU_133 -5.28399 0.68378 0.34744 0.01617 0.05046 -0.16339 -0.42852 0 0 0 0 0 0 0 0 0 0 0 0.02243 0.18209 -0.08172 0 1.66147 0 -0.00288 0 -2.99664
SER_134 -2.99633 0.4221 3.46368 0.0015 0.07617 -0.16267 -1.09631 0.00089 0 0 0 0 0 0 0 0 0 0 0.01924 0.20864 -0.23731 0 -0.28969 0 -0.2944 0 -0.88449
PRO_135 -2.96035 0.75969 1.99456 0.00241 0.03596 -0.13961 0.05346 0.04068 0 0 0 0 0 0 0 0 0 0 -0.05764 0.05868 -0.12234 0 -1.64321 0 -0.24692 0 -2.22464
GLU_136 -2.54426 0.22038 2.56423 0.00633 0.29757 -0.05187 -0.33484 0 0 0 -0.43276 0 0 0 0 0 0 0 0.06234 2.63059 -0.27338 0 -2.72453 0 -0.27344 0 -0.85364
GLN_137 -7.25603 0.7168 5.36157 0.01033 0.67285 -0.74352 -2.37108 0 0 0 -0.36814 0 0 0 0 0 0 0 0.33911 2.04128 -0.04133 0 -1.45095 0 -0.42428 0 -3.51341
GLN_138 -6.4697 0.97509 4.535 0.00723 0.19349 -0.54799 -0.75932 0 0 0 0 0 0 0 0 0 0 0 0.06299 2.38009 -0.07316 0 -1.45095 0 -0.16125 0 -1.30847
ASN_139 -4.82 0.40465 3.58801 0.0082 0.3141 -0.55188 -0.07371 0 0 0 0 -1.0219 0 0 0 0 0 0 -0.04709 1.78321 -0.60122 0 -1.34026 0 -0.28115 0 -2.63904
ASN_140 -4.04327 0.16038 3.56212 0.00571 0.29765 -0.43328 -0.66156 0 0 0 -0.43276 0 0 0 0 0 0 0 -0.04517 1.86221 -0.56342 0 -1.34026 0 -0.38687 0 -2.01853
ALA_141 -4.18157 0.39692 1.85471 0.00119 0 0.00137 -1.34406 0 0 0 0 0 0 0 0 0 0 0 0.56607 0 -0.04386 0 1.32468 0 -0.39235 0 -1.81689
GLU_142 -5.17932 0.47866 4.41306 0.00525 0.26084 0.38867 -2.63113 0 0 0 0 -0.65773 0 0 0 0 0 0 -0.02244 3.62395 0.13028 0 -2.72453 0 -0.14508 0 -2.05953
VAL_143 -6.93218 0.71427 0.6373 0.01472 0.04011 0.02885 -2.04104 0 0 0 0 0 0 0 0 0 0 0 0.18938 0.05541 -0.77176 0 2.64269 0 -0.08757 0 -5.50982
GLU_144 -5.80472 0.53577 5.98785 0.00565 0.2651 -0.03725 -5.39888 0 0 0 0 -0.6481 0 0 0 0 0 0 0.10424 2.83212 0.14412 0 -2.72453 0 -0.11437 0 -4.853
VAL_145 -7.3501 0.71518 0.51158 0.01466 0.04015 0.06144 -2.17074 0 0 0 0 0 0 0 0 0 0 0 -0.06888 0.11782 -0.73501 0 2.64269 0 -0.10536 0 -6.32657
GLU_146 -5.85785 0.53364 5.36216 0.007 0.34694 0.30281 -4.20387 0 0 0 0 -0.30084 0 0 0 0 0 0 -0.06226 2.71114 0.33019 0 -2.72453 0 0.1117 0 -3.44377
CYS:disulfide_147 -4.29102 0.36945 2.22458 0.0021 0.01268 0.06008 -1.31272 0 0 0 0 0 -0.50528 0 0 0 0 0 0.07538 0.45099 0.10207 0 3.25479 0 0.46944 0 0.91255
GLY_148 -1.12245 0.07147 1.19553 2e-05 0 -0.2749 0.30476 0 0 0 0 0 0 0 0 0 0 0 -0.25516 0 -1.30571 0 0.79816 0 0.20889 0 -0.37939
ASN_149 -1.33277 0.07952 1.32238 0.00629 0.31585 -0.18925 0.01152 0 0 0 0 0 0 0 0 0 0 0 -0.0247 1.66029 -0.60583 0 -1.34026 0 -0.14204 0 -0.23898
GLU_150 -4.63075 0.21865 5.12737 0.00584 0.2736 -0.03195 -3.23045 0 0 0 0 -0.73951 0 0 0 0 0 0 -0.01016 2.63176 0.05847 0 -2.72453 0 -0.12645 0 -3.17813
LYS_151 -5.64905 0.45486 6.36681 0.00834 0.12388 -0.20449 -4.35647 0 0 0 0 -0.25605 0 0 0 0 0 0 -0.00671 1.92864 0.1858 0 -0.71458 0 0.00124 0 -2.11778
TYR_152 -9.79494 0.8688 3.90658 0.02265 0.25959 0.06438 -2.97934 0 0 0 0 -0.36863 0 0 0 0 0 0 0.09083 1.43545 -0.34516 0.32024 0.58223 0 -0.18249 0 -6.11981
ARG_153 -7.1804 0.50052 6.59821 0.01682 0.2784 -0.23232 -3.6726 0 0 0 0 -0.84243 0 0 0 0 0 0 -0.02861 2.93851 0.01931 0 -0.09474 0 -0.15226 0 -1.85159
PHE_154 -9.85031 1.11225 1.71256 0.02512 0.31366 -0.2057 -1.93508 0 0 0 0 0 0 0 0 0 0 0 1.12502 2.11297 -0.34682 0 1.21829 0 0.59682 0 -4.12121
GLN_155 -6.36419 0.4638 4.86493 0.0058 0.19014 0.1778 -3.10337 0 0 0 0 -0.65773 0 0 0 0 0 0 0.84514 2.90539 0.11625 0 -1.45095 0 0.55988 0 -1.44714
LEU_156 -7.52882 1.03794 1.42889 0.01636 0.05309 0.14185 -0.97676 0 0 0 0 0 0 0 0 0 0 0 0.00612 0.12148 -0.33426 0 1.66147 0 -0.17139 0 -4.54404
GLY:CtermProteinFull_157 -2.71768 0.12033 4.64585 0.00012 0 0.40984 -3.29455 0 0 0 -1.25509 0 0 0 0 0 0 0 0 0 0 0 0.79816 0 -0.13015 0 -1.42317
#END_POSE_ENERGIES_TABLE models/design14bab_ba0293_4.pdb

defaultscorename 2
                                                             
