# Supplementary material for: Single-chain dimers from de novo immunoglobulins as robust scaffolds for multiple binding loops
Source: Nat Commun. 2023 Sep 23;14:5939. doi: 10.1038/s41467-023-41717-5 (PMC10517939; doi:10.1038/s41467-023-41717-5)
Supplement: Supplementary file 3 — Supplementary Data 1 [file 41467_2023_41717_MOESM3_ESM.zip › design_models/scIg/scIg14g/ranked_2.pdb]

MODEL     1
ATOM      1  N   ARG A   1       3.166   5.228 -15.392  1.00 86.37           N  
ATOM      2  CA  ARG A   1       2.105   5.456 -14.416  1.00 86.37           C  
ATOM      3  C   ARG A   1       1.437   4.144 -14.017  1.00 86.37           C  
ATOM      4  CB  ARG A   1       1.062   6.427 -14.972  1.00 86.37           C  
ATOM      5  O   ARG A   1       1.138   3.309 -14.873  1.00 86.37           O  
ATOM      6  CG  ARG A   1      -0.117   6.664 -14.042  1.00 86.37           C  
ATOM      7  CD  ARG A   1      -1.178   7.544 -14.689  1.00 86.37           C  
ATOM      8  NE  ARG A   1      -0.682   8.896 -14.929  1.00 86.37           N  
ATOM      9  NH1 ARG A   1      -2.638   9.664 -15.891  1.00 86.37           N  
ATOM     10  NH2 ARG A   1      -0.838  11.066 -15.666  1.00 86.37           N  
ATOM     11  CZ  ARG A   1      -1.387   9.872 -15.495  1.00 86.37           C  
ATOM     12  N   ILE A   2       1.290   3.887 -12.855  1.00 92.24           N  
ATOM     13  CA  ILE A   2       0.544   2.781 -12.264  1.00 92.24           C  
ATOM     14  C   ILE A   2      -0.637   3.325 -11.463  1.00 92.24           C  
ATOM     15  CB  ILE A   2       1.446   1.907 -11.364  1.00 92.24           C  
ATOM     16  O   ILE A   2      -0.464   4.186 -10.598  1.00 92.24           O  
ATOM     17  CG1 ILE A   2       2.639   1.371 -12.163  1.00 92.24           C  
ATOM     18  CG2 ILE A   2       0.642   0.761 -10.744  1.00 92.24           C  
ATOM     19  CD1 ILE A   2       2.255   0.405 -13.276  1.00 92.24           C  
ATOM     20  N   GLU A   3      -1.848   2.855 -11.821  1.00 93.82           N  
ATOM     21  CA  GLU A   3      -3.047   3.254 -11.090  1.00 93.82           C  
ATOM     22  C   GLU A   3      -3.689   2.059 -10.390  1.00 93.82           C  
ATOM     23  CB  GLU A   3      -4.056   3.915 -12.032  1.00 93.82           C  
ATOM     24  O   GLU A   3      -3.953   1.033 -11.018  1.00 93.82           O  
ATOM     25  CG  GLU A   3      -3.542   5.189 -12.687  1.00 93.82           C  
ATOM     26  CD  GLU A   3      -4.547   5.823 -13.636  1.00 93.82           C  
ATOM     27  OE1 GLU A   3      -4.205   6.829 -14.298  1.00 93.82           O  
ATOM     28  OE2 GLU A   3      -5.685   5.311 -13.717  1.00 93.82           O  
ATOM     29  N   VAL A   4      -3.812   2.188  -9.134  1.00 94.07           N  
ATOM     30  CA  VAL A   4      -4.471   1.151  -8.347  1.00 94.07           C  
ATOM     31  C   VAL A   4      -5.713   1.727  -7.670  1.00 94.07           C  
ATOM     32  CB  VAL A   4      -3.519   0.548  -7.290  1.00 94.07           C  
ATOM     33  O   VAL A   4      -5.642   2.768  -7.012  1.00 94.07           O  
ATOM     34  CG1 VAL A   4      -4.219  -0.558  -6.501  1.00 94.07           C  
ATOM     35  CG2 VAL A   4      -2.253   0.013  -7.957  1.00 94.07           C  
ATOM     36  N   ARG A   5      -6.750   0.993  -7.888  1.00 91.42           N  
ATOM     37  CA  ARG A   5      -8.001   1.369  -7.237  1.00 91.42           C  
ATOM     38  C   ARG A   5      -8.564   0.210  -6.422  1.00 91.42           C  
ATOM     39  CB  ARG A   5      -9.029   1.829  -8.273  1.00 91.42           C  
ATOM     40  O   ARG A   5      -8.654  -0.917  -6.914  1.00 91.42           O  
ATOM     41  CG  ARG A   5     -10.327   2.339  -7.667  1.00 91.42           C  
ATOM     42  CD  ARG A   5     -11.249   2.931  -8.725  1.00 91.42           C  
ATOM     43  NE  ARG A   5     -12.488   3.436  -8.140  1.00 91.42           N  
ATOM     44  NH1 ARG A   5     -13.306   4.312 -10.114  1.00 91.42           N  
ATOM     45  NH2 ARG A   5     -14.524   4.496  -8.180  1.00 91.42           N  
ATOM     46  CZ  ARG A   5     -13.436   4.080  -8.813  1.00 91.42           C  
ATOM     47  N   VAL A   6      -8.804   0.509  -5.168  1.00 88.27           N  
ATOM     48  CA  VAL A   6      -9.512  -0.462  -4.340  1.00 88.27           C  
ATOM     49  C   VAL A   6     -10.879   0.093  -3.947  1.00 88.27           C  
ATOM     50  CB  VAL A   6      -8.701  -0.827  -3.076  1.00 88.27           C  
ATOM     51  O   VAL A   6     -10.968   1.126  -3.280  1.00 88.27           O  
ATOM     52  CG1 VAL A   6      -9.424  -1.899  -2.263  1.00 88.27           C  
ATOM     53  CG2 VAL A   6      -7.299  -1.297  -3.459  1.00 88.27           C  
ATOM     54  N   ASP A   7     -11.933  -0.488  -4.534  1.00 82.74           N  
ATOM     55  CA  ASP A   7     -13.279  -0.034  -4.196  1.00 82.74           C  
ATOM     56  C   ASP A   7     -14.209  -1.218  -3.939  1.00 82.74           C  
ATOM     57  CB  ASP A   7     -13.844   0.847  -5.311  1.00 82.74           C  
ATOM     58  O   ASP A   7     -13.804  -2.374  -4.079  1.00 82.74           O  
ATOM     59  CG  ASP A   7     -13.954   0.123  -6.641  1.00 82.74           C  
ATOM     60  OD1 ASP A   7     -14.609  -0.940  -6.705  1.00 82.74           O  
ATOM     61  OD2 ASP A   7     -13.378   0.617  -7.634  1.00 82.74           O  
ATOM     62  N   ASN A   8     -15.549  -1.029  -3.366  1.00 73.63           N  
ATOM     63  CA  ASN A   8     -16.525  -1.952  -2.798  1.00 73.63           C  
ATOM     64  C   ASN A   8     -16.486  -3.309  -3.495  1.00 73.63           C  
ATOM     65  CB  ASN A   8     -17.933  -1.358  -2.872  1.00 73.63           C  
ATOM     66  O   ASN A   8     -17.367  -3.626  -4.296  1.00 73.63           O  
ATOM     67  CG  ASN A   8     -18.193  -0.335  -1.783  1.00 73.63           C  
ATOM     68  ND2 ASN A   8     -19.237   0.467  -1.960  1.00 73.63           N  
ATOM     69  OD1 ASN A   8     -17.462  -0.265  -0.792  1.00 73.63           O  
ATOM     70  N   GLY A   9     -15.307  -4.079  -3.367  1.00 85.29           N  
ATOM     71  CA  GLY A   9     -15.256  -5.487  -3.729  1.00 85.29           C  
ATOM     72  C   GLY A   9     -14.343  -5.768  -4.907  1.00 85.29           C  
ATOM     73  O   GLY A   9     -14.357  -6.868  -5.461  1.00 85.29           O  
ATOM     74  N   ARG A  10     -13.616  -4.666  -5.261  1.00 91.87           N  
ATOM     75  CA  ARG A  10     -12.824  -4.889  -6.466  1.00 91.87           C  
ATOM     76  C   ARG A  10     -11.476  -4.180  -6.375  1.00 91.87           C  
ATOM     77  CB  ARG A  10     -13.584  -4.412  -7.706  1.00 91.87           C  
ATOM     78  O   ARG A  10     -11.383  -3.081  -5.825  1.00 91.87           O  
ATOM     79  CG  ARG A  10     -14.718  -5.334  -8.125  1.00 91.87           C  
ATOM     80  CD  ARG A  10     -15.389  -4.855  -9.405  1.00 91.87           C  
ATOM     81  NE  ARG A  10     -16.392  -3.829  -9.136  1.00 91.87           N  
ATOM     82  NH1 ARG A  10     -16.892  -3.441 -11.358  1.00 91.87           N  
ATOM     83  NH2 ARG A  10     -17.972  -2.265  -9.714  1.00 91.87           N  
ATOM     84  CZ  ARG A  10     -17.083  -3.181 -10.070  1.00 91.87           C  
ATOM     85  N   VAL A  11     -10.466  -4.839  -6.795  1.00 94.18           N  
ATOM     86  CA  VAL A  11      -9.151  -4.248  -7.018  1.00 94.18           C  
ATOM     87  C   VAL A  11      -8.906  -4.081  -8.516  1.00 94.18           C  
ATOM     88  CB  VAL A  11      -8.030  -5.105  -6.387  1.00 94.18           C  
ATOM     89  O   VAL A  11      -9.063  -5.031  -9.287  1.00 94.18           O  
ATOM     90  CG1 VAL A  11      -6.655  -4.546  -6.750  1.00 94.18           C  
ATOM     91  CG2 VAL A  11      -8.200  -5.172  -4.870  1.00 94.18           C  
ATOM     92  N   ARG A  12      -8.570  -2.810  -8.899  1.00 95.08           N  
ATOM     93  CA  ARG A  12      -8.245  -2.527 -10.293  1.00 95.08           C  
ATOM     94  C   ARG A  12      -6.832  -1.970 -10.424  1.00 95.08           C  
ATOM     95  CB  ARG A  12      -9.253  -1.543 -10.891  1.00 95.08           C  
ATOM     96  O   ARG A  12      -6.444  -1.066  -9.682  1.00 95.08           O  
ATOM     97  CG  ARG A  12     -10.664  -2.100 -11.006  1.00 95.08           C  
ATOM     98  CD  ARG A  12     -11.623  -1.085 -11.612  1.00 95.08           C  
ATOM     99  NE  ARG A  12     -11.990  -0.049 -10.651  1.00 95.08           N  
ATOM    100  NH1 ARG A  12     -13.413   1.069 -12.086  1.00 95.08           N  
ATOM    101  NH2 ARG A  12     -13.096   1.838  -9.950  1.00 95.08           N  
ATOM    102  CZ  ARG A  12     -12.832   0.950 -10.898  1.00 95.08           C  
ATOM    103  N   VAL A  13      -6.173  -2.600 -11.301  1.00 96.62           N  
ATOM    104  CA  VAL A  13      -4.814  -2.134 -11.556  1.00 96.62           C  
ATOM    105  C   VAL A  13      -4.648  -1.807 -13.038  1.00 96.62           C  
ATOM    106  CB  VAL A  13      -3.764  -3.181 -11.121  1.00 96.62           C  
ATOM    107  O   VAL A  13      -4.907  -2.651 -13.899  1.00 96.62           O  
ATOM    108  CG1 VAL A  13      -2.349  -2.647 -11.331  1.00 96.62           C  
ATOM    109  CG2 VAL A  13      -3.978  -3.576  -9.661  1.00 96.62           C  
ATOM    110  N   ARG A  14      -4.312  -0.582 -13.292  1.00 96.47           N  
ATOM    111  CA  ARG A  14      -3.995  -0.172 -14.656  1.00 96.47           C  
ATOM    112  C   ARG A  14      -2.499   0.074 -14.820  1.00 96.47           C  
ATOM    113  CB  ARG A  14      -4.778   1.088 -15.034  1.00 96.47           C  
ATOM    114  O   ARG A  14      -1.893   0.796 -14.026  1.00 96.47           O  
ATOM    115  CG  ARG A  14      -4.594   1.516 -16.482  1.00 96.47           C  
ATOM    116  CD  ARG A  14      -5.447   2.730 -16.823  1.00 96.47           C  
ATOM    117  NE  ARG A  14      -5.134   3.252 -18.151  1.00 96.47           N  
ATOM    118  NH1 ARG A  14      -6.935   4.697 -18.233  1.00 96.47           N  
ATOM    119  NH2 ARG A  14      -5.473   4.577 -19.995  1.00 96.47           N  
ATOM    120  CZ  ARG A  14      -5.848   4.174 -18.790  1.00 96.47           C  
ATOM    121  N   ASN A  15      -1.945  -0.632 -15.861  1.00 95.54           N  
ATOM    122  CA  ASN A  15      -0.518  -0.504 -16.137  1.00 95.54           C  
ATOM    123  C   ASN A  15      -0.254   0.477 -17.275  1.00 95.54           C  
ATOM    124  CB  ASN A  15       0.091  -1.869 -16.460  1.00 95.54           C  
ATOM    125  O   ASN A  15      -0.458   0.147 -18.445  1.00 95.54           O  
ATOM    126  CG  ASN A  15       1.583  -1.797 -16.716  1.00 95.54           C  
ATOM    127  ND2 ASN A  15       2.156  -2.895 -17.197  1.00 95.54           N  
ATOM    128  OD1 ASN A  15       2.216  -0.764 -16.483  1.00 95.54           O  
ATOM    129  N   GLY A  16       0.241   1.684 -16.951  1.00 92.93           N  
ATOM    130  CA  GLY A  16       0.545   2.697 -17.949  1.00 92.93           C  
ATOM    131  C   GLY A  16       2.018   2.759 -18.308  1.00 92.93           C  
ATOM    132  O   GLY A  16       2.463   3.702 -18.966  1.00 92.93           O  
ATOM    133  N   THR A  17       2.710   1.780 -17.856  1.00 92.04           N  
ATOM    134  CA  THR A  17       4.136   1.751 -18.161  1.00 92.04           C  
ATOM    135  C   THR A  17       4.387   1.077 -19.507  1.00 92.04           C  
ATOM    136  CB  THR A  17       4.928   1.020 -17.062  1.00 92.04           C  
ATOM    137  O   THR A  17       3.443   0.690 -20.199  1.00 92.04           O  
ATOM    138  CG2 THR A  17       4.467   1.451 -15.673  1.00 92.04           C  
ATOM    139  OG1 THR A  17       4.733  -0.393 -17.200  1.00 92.04           O  
ATOM    140  N   ASP A  18       5.713   0.983 -19.895  1.00 93.01           N  
ATOM    141  CA  ASP A  18       6.049   0.397 -21.189  1.00 93.01           C  
ATOM    142  C   ASP A  18       6.460  -1.066 -21.040  1.00 93.01           C  
ATOM    143  CB  ASP A  18       7.169   1.192 -21.864  1.00 93.01           C  
ATOM    144  O   ASP A  18       6.944  -1.680 -21.993  1.00 93.01           O  
ATOM    145  CG  ASP A  18       8.437   1.253 -21.031  1.00 93.01           C  
ATOM    146  OD1 ASP A  18       8.400   0.892 -19.835  1.00 93.01           O  
ATOM    147  OD2 ASP A  18       9.483   1.670 -21.575  1.00 93.01           O  
ATOM    148  N   ARG A  19       6.338  -1.652 -19.770  1.00 93.96           N  
ATOM    149  CA  ARG A  19       6.715  -3.036 -19.501  1.00 93.96           C  
ATOM    150  C   ARG A  19       5.610  -3.768 -18.748  1.00 93.96           C  
ATOM    151  CB  ARG A  19       8.019  -3.092 -18.703  1.00 93.96           C  
ATOM    152  O   ARG A  19       4.785  -3.141 -18.080  1.00 93.96           O  
ATOM    153  CG  ARG A  19       7.965  -2.344 -17.380  1.00 93.96           C  
ATOM    154  CD  ARG A  19       9.337  -2.255 -16.726  1.00 93.96           C  
ATOM    155  NE  ARG A  19       9.655  -0.888 -16.325  1.00 93.96           N  
ATOM    156  NH1 ARG A  19      11.805  -1.371 -15.632  1.00 93.96           N  
ATOM    157  NH2 ARG A  19      11.002   0.771 -15.484  1.00 93.96           N  
ATOM    158  CZ  ARG A  19      10.820  -0.499 -15.814  1.00 93.96           C  
ATOM    159  N   PRO A  20       5.637  -5.133 -18.891  1.00 95.38           N  
ATOM    160  CA  PRO A  20       4.681  -5.905 -18.095  1.00 95.38           C  
ATOM    161  C   PRO A  20       4.954  -5.817 -16.595  1.00 95.38           C  
ATOM    162  CB  PRO A  20       4.875  -7.337 -18.601  1.00 95.38           C  
ATOM    163  O   PRO A  20       6.111  -5.716 -16.180  1.00 95.38           O  
ATOM    164  CG  PRO A  20       6.251  -7.352 -19.184  1.00 95.38           C  
ATOM    165  CD  PRO A  20       6.578  -5.971 -19.673  1.00 95.38           C  
ATOM    166  N   CYS A  21       3.863  -5.740 -15.865  1.00 96.92           N  
ATOM    167  CA  CYS A  21       3.967  -5.692 -14.411  1.00 96.92           C  
ATOM    168  C   CYS A  21       3.376  -6.948 -13.781  1.00 96.92           C  
ATOM    169  CB  CYS A  21       3.257  -4.454 -13.864  1.00 96.92           C  
ATOM    170  O   CYS A  21       2.393  -7.496 -14.282  1.00 96.92           O  
ATOM    171  SG  CYS A  21       3.955  -2.896 -14.452  1.00 96.92           S  
ATOM    172  N   ARG A  22       4.064  -7.440 -12.830  1.00 97.52           N  
ATOM    173  CA  ARG A  22       3.518  -8.529 -12.028  1.00 97.52           C  
ATOM    174  C   ARG A  22       2.766  -7.992 -10.814  1.00 97.52           C  
ATOM    175  CB  ARG A  22       4.631  -9.477 -11.577  1.00 97.52           C  
ATOM    176  O   ARG A  22       3.326  -7.239 -10.014  1.00 97.52           O  
ATOM    177  CG  ARG A  22       5.194 -10.341 -12.695  1.00 97.52           C  
ATOM    178  CD  ARG A  22       6.173 -11.380 -12.165  1.00 97.52           C  
ATOM    179  NE  ARG A  22       7.537 -10.862 -12.120  1.00 97.52           N  
ATOM    180  NH1 ARG A  22       8.391 -12.636 -10.911  1.00 97.52           N  
ATOM    181  NH2 ARG A  22       9.760 -10.910 -11.545  1.00 97.52           N  
ATOM    182  CZ  ARG A  22       8.559 -11.471 -11.526  1.00 97.52           C  
ATOM    183  N   VAL A  23       1.492  -8.340 -10.730  1.00 97.28           N  
ATOM    184  CA  VAL A  23       0.645  -7.803  -9.669  1.00 97.28           C  
ATOM    185  C   VAL A  23       0.205  -8.931  -8.739  1.00 97.28           C  
ATOM    186  CB  VAL A  23      -0.589  -7.073 -10.243  1.00 97.28           C  
ATOM    187  O   VAL A  23      -0.326  -9.948  -9.193  1.00 97.28           O  
ATOM    188  CG1 VAL A  23      -1.473  -6.539  -9.117  1.00 97.28           C  
ATOM    189  CG2 VAL A  23      -0.155  -5.939 -11.169  1.00 97.28           C  
ATOM    190  N   ARG A  24       0.504  -8.748  -7.442  1.00 96.46           N  
ATOM    191  CA  ARG A  24       0.037  -9.682  -6.422  1.00 96.46           C  
ATOM    192  C   ARG A  24      -1.014  -9.034  -5.527  1.00 96.46           C  
ATOM    193  CB  ARG A  24       1.208 -10.185  -5.576  1.00 96.46           C  
ATOM    194  O   ARG A  24      -0.783  -7.961  -4.965  1.00 96.46           O  
ATOM    195  CG  ARG A  24       2.176 -11.080  -6.334  1.00 96.46           C  
ATOM    196  CD  ARG A  24       3.376 -11.463  -5.480  1.00 96.46           C  
ATOM    197  NE  ARG A  24       2.980 -12.252  -4.316  1.00 96.46           N  
ATOM    198  NH1 ARG A  24       5.089 -12.301  -3.374  1.00 96.46           N  
ATOM    199  NH2 ARG A  24       3.337 -13.347  -2.330  1.00 96.46           N  
ATOM    200  CZ  ARG A  24       3.803 -12.632  -3.343  1.00 96.46           C  
ATOM    201  N   VAL A  25      -2.146  -9.666  -5.463  1.00 96.01           N  
ATOM    202  CA  VAL A  25      -3.228  -9.180  -4.613  1.00 96.01           C  
ATOM    203  C   VAL A  25      -3.415 -10.121  -3.425  1.00 96.01           C  
ATOM    204  CB  VAL A  25      -4.551  -9.045  -5.400  1.00 96.01           C  
ATOM    205  O   VAL A  25      -3.690 -11.310  -3.604  1.00 96.01           O  
ATOM    206  CG1 VAL A  25      -5.654  -8.479  -4.509  1.00 96.01           C  
ATOM    207  CG2 VAL A  25      -4.351  -8.165  -6.633  1.00 96.01           C  
ATOM    208  N   THR A  26      -3.177  -9.525  -2.237  1.00 94.53           N  
ATOM    209  CA  THR A  26      -3.386 -10.277  -1.005  1.00 94.53           C  
ATOM    210  C   THR A  26      -4.608  -9.755  -0.254  1.00 94.53           C  
ATOM    211  CB  THR A  26      -2.150 -10.206  -0.091  1.00 94.53           C  
ATOM    212  O   THR A  26      -4.691  -8.565   0.057  1.00 94.53           O  
ATOM    213  CG2 THR A  26      -2.338 -11.065   1.156  1.00 94.53           C  
ATOM    214  OG1 THR A  26      -1.002 -10.674  -0.811  1.00 94.53           O  
ATOM    215  N   ALA A  27      -5.588 -10.669  -0.043  1.00 92.32           N  
ATOM    216  CA  ALA A  27      -6.811 -10.360   0.693  1.00 92.32           C  
ATOM    217  C   ALA A  27      -7.322 -11.585   1.447  1.00 92.32           C  
ATOM    218  CB  ALA A  27      -7.887  -9.837  -0.256  1.00 92.32           C  
ATOM    219  O   ALA A  27      -7.315 -12.697   0.913  1.00 92.32           O  
ATOM    220  N   GLY A  28      -7.760 -11.399   2.754  1.00 86.78           N  
ATOM    221  CA  GLY A  28      -8.300 -12.489   3.550  1.00 86.78           C  
ATOM    222  C   GLY A  28      -7.321 -13.632   3.738  1.00 86.78           C  
ATOM    223  O   GLY A  28      -7.723 -14.796   3.804  1.00 86.78           O  
ATOM    224  N   GLY A  29      -6.009 -13.352   3.610  1.00 87.09           N  
ATOM    225  CA  GLY A  29      -4.986 -14.370   3.788  1.00 87.09           C  
ATOM    226  C   GLY A  29      -4.612 -15.073   2.496  1.00 87.09           C  
ATOM    227  O   GLY A  29      -3.728 -15.931   2.484  1.00 87.09           O  
ATOM    228  N   GLU A  30      -5.298 -14.765   1.461  1.00 92.35           N  
ATOM    229  CA  GLU A  30      -5.020 -15.354   0.154  1.00 92.35           C  
ATOM    230  C   GLU A  30      -4.244 -14.386  -0.734  1.00 92.35           C  
ATOM    231  CB  GLU A  30      -6.321 -15.773  -0.535  1.00 92.35           C  
ATOM    232  O   GLU A  30      -4.464 -13.174  -0.680  1.00 92.35           O  
ATOM    233  CG  GLU A  30      -7.090 -16.855   0.209  1.00 92.35           C  
ATOM    234  CD  GLU A  30      -8.366 -17.281  -0.501  1.00 92.35           C  
ATOM    235  OE1 GLU A  30      -8.653 -18.498  -0.554  1.00 92.35           O  
ATOM    236  OE2 GLU A  30      -9.082 -16.390  -1.010  1.00 92.35           O  
ATOM    237  N   THR A  31      -3.304 -15.030  -1.451  1.00 95.60           N  
ATOM    238  CA  THR A  31      -2.556 -14.225  -2.411  1.00 95.60           C  
ATOM    239  C   THR A  31      -2.745 -14.759  -3.828  1.00 95.60           C  
ATOM    240  CB  THR A  31      -1.055 -14.196  -2.066  1.00 95.60           C  
ATOM    241  O   THR A  31      -2.626 -15.963  -4.064  1.00 95.60           O  
ATOM    242  CG2 THR A  31      -0.275 -13.359  -3.074  1.00 95.60           C  
ATOM    243  OG1 THR A  31      -0.882 -13.634  -0.759  1.00 95.60           O  
ATOM    244  N   ARG A  32      -3.161 -13.865  -4.669  1.00 96.10           N  
ATOM    245  CA  ARG A  32      -3.256 -14.191  -6.088  1.00 96.10           C  
ATOM    246  C   ARG A  32      -2.284 -13.350  -6.909  1.00 96.10           C  
ATOM    247  CB  ARG A  32      -4.685 -13.983  -6.594  1.00 96.10           C  
ATOM    248  O   ARG A  32      -2.092 -12.164  -6.631  1.00 96.10           O  
ATOM    249  CG  ARG A  32      -5.709 -14.896  -5.939  1.00 96.10           C  
ATOM    250  CD  ARG A  32      -7.119 -14.612  -6.438  1.00 96.10           C  
ATOM    251  NE  ARG A  32      -8.124 -15.309  -5.641  1.00 96.10           N  
ATOM    252  NH1 ARG A  32      -9.933 -14.440  -6.784  1.00 96.10           N  
ATOM    253  NH2 ARG A  32     -10.263 -15.891  -5.040  1.00 96.10           N  
ATOM    254  CZ  ARG A  32      -9.438 -15.212  -5.823  1.00 96.10           C  
ATOM    255  N   GLU A  33      -1.779 -13.954  -7.967  1.00 97.80           N  
ATOM    256  CA  GLU A  33      -0.774 -13.280  -8.784  1.00 97.80           C  
ATOM    257  C   GLU A  33      -1.232 -13.159 -10.234  1.00 97.80           C  
ATOM    258  CB  GLU A  33       0.562 -14.023  -8.714  1.00 97.80           C  
ATOM    259  O   GLU A  33      -1.845 -14.081 -10.776  1.00 97.80           O  
ATOM    260  CG  GLU A  33       1.696 -13.320  -9.447  1.00 97.80           C  
ATOM    261  CD  GLU A  33       3.027 -14.044  -9.327  1.00 97.80           C  
ATOM    262  OE1 GLU A  33       3.684 -14.282 -10.365  1.00 97.80           O  
ATOM    263  OE2 GLU A  33       3.417 -14.375  -8.185  1.00 97.80           O  
ATOM    264  N   TYR A  34      -0.892 -11.951 -10.791  1.00 97.21           N  
ATOM    265  CA  TYR A  34      -1.277 -11.673 -12.170  1.00 97.21           C  
ATOM    266  C   TYR A  34      -0.162 -10.943 -12.910  1.00 97.21           C  
ATOM    267  CB  TYR A  34      -2.563 -10.842 -12.213  1.00 97.21           C  
ATOM    268  O   TYR A  34       0.655 -10.256 -12.293  1.00 97.21           O  
ATOM    269  CG  TYR A  34      -3.689 -11.423 -11.393  1.00 97.21           C  
ATOM    270  CD1 TYR A  34      -4.601 -12.312 -11.957  1.00 97.21           C  
ATOM    271  CD2 TYR A  34      -3.843 -11.085 -10.053  1.00 97.21           C  
ATOM    272  CE1 TYR A  34      -5.642 -12.849 -11.206  1.00 97.21           C  
ATOM    273  CE2 TYR A  34      -4.880 -11.616  -9.292  1.00 97.21           C  
ATOM    274  OH  TYR A  34      -6.800 -13.024  -9.128  1.00 97.21           O  
ATOM    275  CZ  TYR A  34      -5.772 -12.496  -9.876  1.00 97.21           C  
ATOM    276  N   THR A  35      -0.226 -11.143 -14.229  1.00 96.98           N  
ATOM    277  CA  THR A  35       0.603 -10.309 -15.092  1.00 96.98           C  
ATOM    278  C   THR A  35      -0.249  -9.282 -15.833  1.00 96.98           C  
ATOM    279  CB  THR A  35       1.385 -11.160 -16.109  1.00 96.98           C  
ATOM    280  O   THR A  35      -1.245  -9.637 -16.468  1.00 96.98           O  
ATOM    281  CG2 THR A  35       2.273 -10.288 -16.990  1.00 96.98           C  
ATOM    282  OG1 THR A  35       2.206 -12.101 -15.405  1.00 96.98           O  
ATOM    283  N   VAL A  36       0.107  -7.999 -15.697  1.00 97.08           N  
ATOM    284  CA  VAL A  36      -0.618  -6.915 -16.352  1.00 97.08           C  
ATOM    285  C   VAL A  36       0.256  -6.292 -17.439  1.00 97.08           C  
ATOM    286  CB  VAL A  36      -1.060  -5.835 -15.340  1.00 97.08           C  
ATOM    287  O   VAL A  36       1.310  -5.722 -17.146  1.00 97.08           O  
ATOM    288  CG1 VAL A  36      -1.957  -4.798 -16.014  1.00 97.08           C  
ATOM    289  CG2 VAL A  36      -1.778  -6.477 -14.154  1.00 97.08           C  
ATOM    290  N   ASN A  37      -0.158  -6.453 -18.697  1.00 97.05           N  
ATOM    291  CA  ASN A  37       0.587  -5.904 -19.826  1.00 97.05           C  
ATOM    292  C   ASN A  37       0.387  -4.396 -19.950  1.00 97.05           C  
ATOM    293  CB  ASN A  37       0.182  -6.602 -21.126  1.00 97.05           C  
ATOM    294  O   ASN A  37      -0.610  -3.856 -19.466  1.00 97.05           O  
ATOM    295  CG  ASN A  37       0.564  -8.069 -21.145  1.00 97.05           C  
ATOM    296  ND2 ASN A  37      -0.365  -8.919 -21.566  1.00 97.05           N  
ATOM    297  OD1 ASN A  37       1.685  -8.436 -20.784  1.00 97.05           O  
ATOM    298  N   PRO A  38       1.346  -3.790 -20.633  1.00 96.33           N  
ATOM    299  CA  PRO A  38       1.224  -2.344 -20.837  1.00 96.33           C  
ATOM    300  C   PRO A  38      -0.084  -1.954 -21.522  1.00 96.33           C  
ATOM    301  CB  PRO A  38       2.426  -2.011 -21.725  1.00 96.33           C  
ATOM    302  O   PRO A  38      -0.495  -2.600 -22.489  1.00 96.33           O  
ATOM    303  CG  PRO A  38       3.440  -3.061 -21.405  1.00 96.33           C  
ATOM    304  CD  PRO A  38       2.722  -4.357 -21.155  1.00 96.33           C  
ATOM    305  N   GLY A  39      -0.717  -0.938 -20.965  1.00 95.04           N  
ATOM    306  CA  GLY A  39      -1.928  -0.387 -21.551  1.00 95.04           C  
ATOM    307  C   GLY A  39      -3.173  -1.184 -21.208  1.00 95.04           C  
ATOM    308  O   GLY A  39      -4.249  -0.928 -21.752  1.00 95.04           O  
ATOM    309  N   THR A  40      -3.028  -2.201 -20.293  1.00 96.32           N  
ATOM    310  CA  THR A  40      -4.169  -3.037 -19.937  1.00 96.32           C  
ATOM    311  C   THR A  40      -4.571  -2.814 -18.482  1.00 96.32           C  
ATOM    312  CB  THR A  40      -3.861  -4.529 -20.164  1.00 96.32           C  
ATOM    313  O   THR A  40      -3.864  -2.133 -17.735  1.00 96.32           O  
ATOM    314  CG2 THR A  40      -3.442  -4.791 -21.607  1.00 96.32           C  
ATOM    315  OG1 THR A  40      -2.799  -4.930 -19.290  1.00 96.32           O  
ATOM    316  N   GLU A  41      -5.725  -3.373 -18.167  1.00 95.21           N  
ATOM    317  CA  GLU A  41      -6.270  -3.228 -16.821  1.00 95.21           C  
ATOM    318  C   GLU A  41      -6.592  -4.587 -16.206  1.00 95.21           C  
ATOM    319  CB  GLU A  41      -7.523  -2.349 -16.839  1.00 95.21           C  
ATOM    320  O   GLU A  41      -7.072  -5.488 -16.896  1.00 95.21           O  
ATOM    321  CG  GLU A  41      -8.135  -2.120 -15.465  1.00 95.21           C  
ATOM    322  CD  GLU A  41      -9.353  -1.211 -15.494  1.00 95.21           C  
ATOM    323  OE1 GLU A  41     -10.371  -1.539 -14.843  1.00 95.21           O  
ATOM    324  OE2 GLU A  41      -9.289  -0.162 -16.173  1.00 95.21           O  
ATOM    325  N   LEU A  42      -6.223  -4.778 -14.951  1.00 96.20           N  
ATOM    326  CA  LEU A  42      -6.570  -5.953 -14.159  1.00 96.20           C  
ATOM    327  C   LEU A  42      -7.729  -5.650 -13.215  1.00 96.20           C  
ATOM    328  CB  LEU A  42      -5.358  -6.438 -13.360  1.00 96.20           C  
ATOM    329  O   LEU A  42      -7.753  -4.597 -12.574  1.00 96.20           O  
ATOM    330  CG  LEU A  42      -5.625  -7.522 -12.315  1.00 96.20           C  
ATOM    331  CD1 LEU A  42      -5.926  -8.853 -12.997  1.00 96.20           C  
ATOM    332  CD2 LEU A  42      -4.437  -7.658 -11.368  1.00 96.20           C  
ATOM    333  N   GLU A  43      -8.664  -6.634 -13.213  1.00 95.49           N  
ATOM    334  CA  GLU A  43      -9.754  -6.537 -12.247  1.00 95.49           C  
ATOM    335  C   GLU A  43      -9.858  -7.805 -11.404  1.00 95.49           C  
ATOM    336  CB  GLU A  43     -11.082  -6.269 -12.960  1.00 95.49           C  
ATOM    337  O   GLU A  43      -9.997  -8.905 -11.942  1.00 95.49           O  
ATOM    338  CG  GLU A  43     -11.144  -4.918 -13.657  1.00 95.49           C  
ATOM    339  CD  GLU A  43     -12.505  -4.618 -14.264  1.00 95.49           C  
ATOM    340  OE1 GLU A  43     -12.705  -3.496 -14.782  1.00 95.49           O  
ATOM    341  OE2 GLU A  43     -13.379  -5.513 -14.222  1.00 95.49           O  
ATOM    342  N   VAL A  44      -9.811  -7.599 -10.084  1.00 95.03           N  
ATOM    343  CA  VAL A  44      -9.909  -8.727  -9.163  1.00 95.03           C  
ATOM    344  C   VAL A  44     -11.077  -8.510  -8.203  1.00 95.03           C  
ATOM    345  CB  VAL A  44      -8.598  -8.930  -8.371  1.00 95.03           C  
ATOM    346  O   VAL A  44     -11.156  -7.475  -7.536  1.00 95.03           O  
ATOM    347  CG1 VAL A  44      -8.703 -10.150  -7.458  1.00 95.03           C  
ATOM    348  CG2 VAL A  44      -7.415  -9.074  -9.327  1.00 95.03           C  
ATOM    349  N   GLU A  45     -11.898  -9.486  -8.159  1.00 94.30           N  
ATOM    350  CA  GLU A  45     -13.040  -9.402  -7.255  1.00 94.30           C  
ATOM    351  C   GLU A  45     -12.663  -9.850  -5.846  1.00 94.30           C  
ATOM    352  CB  GLU A  45     -14.206 -10.245  -7.780  1.00 94.30           C  
ATOM    353  O   GLU A  45     -11.940 -10.834  -5.674  1.00 94.30           O  
ATOM    354  CG  GLU A  45     -14.819  -9.711  -9.066  1.00 94.30           C  
ATOM    355  CD  GLU A  45     -16.153 -10.358  -9.408  1.00 94.30           C  
ATOM    356  OE1 GLU A  45     -17.111  -9.628  -9.750  1.00 94.30           O  
ATOM    357  OE2 GLU A  45     -16.240 -11.604  -9.332  1.00 94.30           O  
ATOM    358  N   LEU A  46     -13.174  -9.006  -4.828  1.00 92.21           N  
ATOM    359  CA  LEU A  46     -12.916  -9.351  -3.434  1.00 92.21           C  
ATOM    360  C   LEU A  46     -14.199  -9.794  -2.737  1.00 92.21           C  
ATOM    361  CB  LEU A  46     -12.304  -8.160  -2.691  1.00 92.21           C  
ATOM    362  O   LEU A  46     -15.278  -9.268  -3.022  1.00 92.21           O  
ATOM    363  CG  LEU A  46     -10.990  -7.614  -3.253  1.00 92.21           C  
ATOM    364  CD1 LEU A  46     -10.579  -6.350  -2.505  1.00 92.21           C  
ATOM    365  CD2 LEU A  46      -9.893  -8.670  -3.173  1.00 92.21           C  
ATOM    366  N   SER A  47     -14.097 -10.895  -2.007  1.00 91.18           N  
ATOM    367  CA  SER A  47     -15.239 -11.253  -1.171  1.00 91.18           C  
ATOM    368  C   SER A  47     -15.455 -10.229  -0.061  1.00 91.18           C  
ATOM    369  CB  SER A  47     -15.044 -12.642  -0.563  1.00 91.18           C  
ATOM    370  O   SER A  47     -14.548  -9.461   0.266  1.00 91.18           O  
ATOM    371  OG  SER A  47     -14.010 -12.627   0.406  1.00 91.18           O  
ATOM    372  N   PRO A  48     -16.689 -10.209   0.489  1.00 86.45           N  
ATOM    373  CA  PRO A  48     -17.005  -9.258   1.558  1.00 86.45           C  
ATOM    374  C   PRO A  48     -15.993  -9.298   2.701  1.00 86.45           C  
ATOM    375  CB  PRO A  48     -18.387  -9.711   2.035  1.00 86.45           C  
ATOM    376  O   PRO A  48     -15.653  -8.256   3.266  1.00 86.45           O  
ATOM    377  CG  PRO A  48     -19.020 -10.337   0.835  1.00 86.45           C  
ATOM    378  CD  PRO A  48     -17.956 -11.052   0.053  1.00 86.45           C  
ATOM    379  N   GLU A  49     -15.464 -10.449   2.960  1.00 83.65           N  
ATOM    380  CA  GLU A  49     -14.508 -10.587   4.054  1.00 83.65           C  
ATOM    381  C   GLU A  49     -13.150 -10.002   3.678  1.00 83.65           C  
ATOM    382  CB  GLU A  49     -14.355 -12.058   4.453  1.00 83.65           C  
ATOM    383  O   GLU A  49     -12.402  -9.547   4.546  1.00 83.65           O  
ATOM    384  CG  GLU A  49     -15.623 -12.675   5.024  1.00 83.65           C  
ATOM    385  CD  GLU A  49     -16.561 -13.215   3.956  1.00 83.65           C  
ATOM    386  OE1 GLU A  49     -17.712 -13.581   4.287  1.00 83.65           O  
ATOM    387  OE2 GLU A  49     -16.142 -13.274   2.779  1.00 83.65           O  
ATOM    388  N   GLN A  50     -12.947  -9.955   2.371  1.00 88.52           N  
ATOM    389  CA  GLN A  50     -11.650  -9.525   1.862  1.00 88.52           C  
ATOM    390  C   GLN A  50     -11.615  -8.014   1.650  1.00 88.52           C  
ATOM    391  CB  GLN A  50     -11.320 -10.246   0.554  1.00 88.52           C  
ATOM    392  O   GLN A  50     -10.539  -7.413   1.605  1.00 88.52           O  
ATOM    393  CG  GLN A  50     -11.066 -11.738   0.722  1.00 88.52           C  
ATOM    394  CD  GLN A  50     -10.928 -12.463  -0.604  1.00 88.52           C  
ATOM    395  NE2 GLN A  50     -10.209 -13.581  -0.597  1.00 88.52           N  
ATOM    396  OE1 GLN A  50     -11.463 -12.023  -1.626  1.00 88.52           O  
ATOM    397  N   GLN A  51     -12.723  -7.359   1.678  1.00 85.50           N  
ATOM    398  CA  GLN A  51     -12.862  -5.968   1.258  1.00 85.50           C  
ATOM    399  C   GLN A  51     -12.260  -5.019   2.289  1.00 85.50           C  
ATOM    400  CB  GLN A  51     -14.334  -5.623   1.023  1.00 85.50           C  
ATOM    401  O   GLN A  51     -11.887  -3.891   1.959  1.00 85.50           O  
ATOM    402  CG  GLN A  51     -14.935  -6.293  -0.205  1.00 85.50           C  
ATOM    403  CD  GLN A  51     -16.419  -6.019  -0.356  1.00 85.50           C  
ATOM    404  NE2 GLN A  51     -17.056  -6.705  -1.300  1.00 85.50           N  
ATOM    405  OE1 GLN A  51     -16.989  -5.198   0.369  1.00 85.50           O  
ATOM    406  N   ASN A  52     -12.054  -5.591   3.501  1.00 84.14           N  
ATOM    407  CA  ASN A  52     -11.626  -4.690   4.566  1.00 84.14           C  
ATOM    408  C   ASN A  52     -10.109  -4.703   4.736  1.00 84.14           C  
ATOM    409  CB  ASN A  52     -12.311  -5.054   5.885  1.00 84.14           C  
ATOM    410  O   ASN A  52      -9.540  -3.792   5.339  1.00 84.14           O  
ATOM    411  CG  ASN A  52     -13.797  -4.757   5.872  1.00 84.14           C  
ATOM    412  ND2 ASN A  52     -14.583  -5.637   6.482  1.00 84.14           N  
ATOM    413  OD1 ASN A  52     -14.236  -3.746   5.317  1.00 84.14           O  
ATOM    414  N   ASN A  53      -9.481  -5.666   4.108  1.00 88.55           N  
ATOM    415  CA  ASN A  53      -8.031  -5.814   4.171  1.00 88.55           C  
ATOM    416  C   ASN A  53      -7.460  -6.316   2.848  1.00 88.55           C  
ATOM    417  CB  ASN A  53      -7.637  -6.756   5.311  1.00 88.55           C  
ATOM    418  O   ASN A  53      -7.716  -7.454   2.449  1.00 88.55           O  
ATOM    419  CG  ASN A  53      -8.148  -6.288   6.659  1.00 88.55           C  
ATOM    420  ND2 ASN A  53      -9.088  -7.033   7.228  1.00 88.55           N  
ATOM    421  OD1 ASN A  53      -7.703  -5.264   7.184  1.00 88.55           O  
ATOM    422  N   ALA A  54      -6.839  -5.424   2.141  1.00 92.20           N  
ATOM    423  CA  ALA A  54      -6.250  -5.850   0.874  1.00 92.20           C  
ATOM    424  C   ALA A  54      -4.920  -5.145   0.623  1.00 92.20           C  
ATOM    425  CB  ALA A  54      -7.216  -5.583  -0.277  1.00 92.20           C  
ATOM    426  O   ALA A  54      -4.724  -4.006   1.053  1.00 92.20           O  
ATOM    427  N   MET A  55      -4.062  -5.869   0.128  1.00 93.39           N  
ATOM    428  CA  MET A  55      -2.771  -5.331  -0.291  1.00 93.39           C  
ATOM    429  C   MET A  55      -2.491  -5.666  -1.752  1.00 93.39           C  
ATOM    430  CB  MET A  55      -1.648  -5.874   0.594  1.00 93.39           C  
ATOM    431  O   MET A  55      -2.744  -6.788  -2.196  1.00 93.39           O  
ATOM    432  CG  MET A  55      -0.271  -5.336   0.237  1.00 93.39           C  
ATOM    433  SD  MET A  55       1.065  -6.116   1.223  1.00 93.39           S  
ATOM    434  CE  MET A  55       1.044  -7.790   0.525  1.00 93.39           C  
ATOM    435  N   VAL A  56      -2.001  -4.690  -2.424  1.00 95.48           N  
ATOM    436  CA  VAL A  56      -1.634  -4.872  -3.824  1.00 95.48           C  
ATOM    437  C   VAL A  56      -0.147  -4.578  -4.011  1.00 95.48           C  
ATOM    438  CB  VAL A  56      -2.477  -3.971  -4.754  1.00 95.48           C  
ATOM    439  O   VAL A  56       0.316  -3.474  -3.714  1.00 95.48           O  
ATOM    440  CG1 VAL A  56      -2.141  -4.242  -6.219  1.00 95.48           C  
ATOM    441  CG2 VAL A  56      -3.967  -4.184  -4.495  1.00 95.48           C  
ATOM    442  N   GLU A  57       0.564  -5.591  -4.494  1.00 95.48           N  
ATOM    443  CA  GLU A  57       1.974  -5.464  -4.852  1.00 95.48           C  
ATOM    444  C   GLU A  57       2.154  -5.398  -6.366  1.00 95.48           C  
ATOM    445  CB  GLU A  57       2.782  -6.630  -4.277  1.00 95.48           C  
ATOM    446  O   GLU A  57       1.669  -6.267  -7.093  1.00 95.48           O  
ATOM    447  CG  GLU A  57       2.651  -6.784  -2.768  1.00 95.48           C  
ATOM    448  CD  GLU A  57       3.325  -8.037  -2.232  1.00 95.48           C  
ATOM    449  OE1 GLU A  57       2.651  -8.845  -1.553  1.00 95.48           O  
ATOM    450  OE2 GLU A  57       4.536  -8.212  -2.493  1.00 95.48           O  
ATOM    451  N   VAL A  58       2.819  -4.381  -6.754  1.00 95.71           N  
ATOM    452  CA  VAL A  58       3.052  -4.229  -8.186  1.00 95.71           C  
ATOM    453  C   VAL A  58       4.553  -4.235  -8.469  1.00 95.71           C  
ATOM    454  CB  VAL A  58       2.411  -2.933  -8.732  1.00 95.71           C  
ATOM    455  O   VAL A  58       5.291  -3.395  -7.949  1.00 95.71           O  
ATOM    456  CG1 VAL A  58       2.568  -2.851 -10.249  1.00 95.71           C  
ATOM    457  CG2 VAL A  58       0.937  -2.861  -8.339  1.00 95.71           C  
ATOM    458  N   HIS A  59       4.933  -5.241  -9.303  1.00 94.33           N  
ATOM    459  CA  HIS A  59       6.325  -5.364  -9.722  1.00 94.33           C  
ATOM    460  C   HIS A  59       6.474  -5.116 -11.219  1.00 94.33           C  
ATOM    461  CB  HIS A  59       6.872  -6.746  -9.361  1.00 94.33           C  
ATOM    462  O   HIS A  59       5.906  -5.847 -12.033  1.00 94.33           O  
ATOM    463  CG  HIS A  59       6.800  -7.058  -7.900  1.00 94.33           C  
ATOM    464  CD2 HIS A  59       5.749  -7.384  -7.112  1.00 94.33           C  
ATOM    465  ND1 HIS A  59       7.909  -7.050  -7.082  1.00 94.33           N  
ATOM    466  CE1 HIS A  59       7.541  -7.360  -5.850  1.00 94.33           C  
ATOM    467  NE2 HIS A  59       6.235  -7.567  -5.841  1.00 94.33           N  
ATOM    468  N   CYS A  60       7.135  -3.975 -11.551  1.00 92.20           N  
ATOM    469  CA  CYS A  60       7.470  -3.701 -12.944  1.00 92.20           C  
ATOM    470  C   CYS A  60       8.980  -3.690 -13.150  1.00 92.20           C  
ATOM    471  CB  CYS A  60       6.876  -2.363 -13.384  1.00 92.20           C  
ATOM    472  O   CYS A  60       9.634  -2.671 -12.922  1.00 92.20           O  
ATOM    473  SG  CYS A  60       5.103  -2.215 -13.073  1.00 92.20           S  
ATOM    474  N   GLY A  61       9.577  -4.892 -13.592  1.00 88.94           N  
ATOM    475  CA  GLY A  61      11.025  -5.022 -13.584  1.00 88.94           C  
ATOM    476  C   GLY A  61      11.613  -5.066 -12.186  1.00 88.94           C  
ATOM    477  O   GLY A  61      11.210  -5.891 -11.363  1.00 88.94           O  
ATOM    478  N   ASN A  62      12.503  -4.041 -11.860  1.00 87.35           N  
ATOM    479  CA  ASN A  62      13.140  -4.002 -10.548  1.00 87.35           C  
ATOM    480  C   ASN A  62      12.415  -3.051  -9.601  1.00 87.35           C  
ATOM    481  CB  ASN A  62      14.612  -3.604 -10.677  1.00 87.35           C  
ATOM    482  O   ASN A  62      12.830  -2.874  -8.454  1.00 87.35           O  
ATOM    483  CG  ASN A  62      15.440  -4.652 -11.394  1.00 87.35           C  
ATOM    484  ND2 ASN A  62      16.391  -4.204 -12.205  1.00 87.35           N  
ATOM    485  OD1 ASN A  62      15.226  -5.855 -11.221  1.00 87.35           O  
ATOM    486  N   GLU A  63      11.275  -2.512 -10.099  1.00 86.86           N  
ATOM    487  CA  GLU A  63      10.542  -1.543  -9.289  1.00 86.86           C  
ATOM    488  C   GLU A  63       9.352  -2.195  -8.591  1.00 86.86           C  
ATOM    489  CB  GLU A  63      10.069  -0.370 -10.152  1.00 86.86           C  
ATOM    490  O   GLU A  63       8.595  -2.943  -9.213  1.00 86.86           O  
ATOM    491  CG  GLU A  63      11.200   0.401 -10.816  1.00 86.86           C  
ATOM    492  CD  GLU A  63      10.750   1.718 -11.428  1.00 86.86           C  
ATOM    493  OE1 GLU A  63      11.472   2.731 -11.287  1.00 86.86           O  
ATOM    494  OE2 GLU A  63       9.666   1.737 -12.053  1.00 86.86           O  
ATOM    495  N   TYR A  64       9.301  -1.864  -7.217  1.00 90.06           N  
ATOM    496  CA  TYR A  64       8.250  -2.468  -6.405  1.00 90.06           C  
ATOM    497  C   TYR A  64       7.390  -1.398  -5.743  1.00 90.06           C  
ATOM    498  CB  TYR A  64       8.856  -3.385  -5.339  1.00 90.06           C  
ATOM    499  O   TYR A  64       7.912  -0.472  -5.119  1.00 90.06           O  
ATOM    500  CG  TYR A  64       9.752  -4.462  -5.901  1.00 90.06           C  
ATOM    501  CD1 TYR A  64       9.338  -5.792  -5.936  1.00 90.06           C  
ATOM    502  CD2 TYR A  64      11.013  -4.152  -6.398  1.00 90.06           C  
ATOM    503  CE1 TYR A  64      10.162  -6.787  -6.452  1.00 90.06           C  
ATOM    504  CE2 TYR A  64      11.845  -5.139  -6.916  1.00 90.06           C  
ATOM    505  OH  TYR A  64      12.229  -7.433  -7.451  1.00 90.06           O  
ATOM    506  CZ  TYR A  64      11.411  -6.452  -6.939  1.00 90.06           C  
ATOM    507  N   TYR A  65       6.113  -1.530  -5.871  1.00 91.45           N  
ATOM    508  CA  TYR A  65       5.176  -0.612  -5.232  1.00 91.45           C  
ATOM    509  C   TYR A  65       4.148  -1.373  -4.403  1.00 91.45           C  
ATOM    510  CB  TYR A  65       4.467   0.249  -6.281  1.00 91.45           C  
ATOM    511  O   TYR A  65       3.643  -2.413  -4.831  1.00 91.45           O  
ATOM    512  CG  TYR A  65       5.399   0.844  -7.308  1.00 91.45           C  
ATOM    513  CD1 TYR A  65       6.068   2.041  -7.060  1.00 91.45           C  
ATOM    514  CD2 TYR A  65       5.611   0.212  -8.529  1.00 91.45           C  
ATOM    515  CE1 TYR A  65       6.927   2.594  -8.005  1.00 91.45           C  
ATOM    516  CE2 TYR A  65       6.467   0.756  -9.481  1.00 91.45           C  
ATOM    517  OH  TYR A  65       7.968   2.488 -10.149  1.00 91.45           O  
ATOM    518  CZ  TYR A  65       7.120   1.945  -9.210  1.00 91.45           C  
ATOM    519  N   PHE A  66       3.859  -0.854  -3.192  1.00 92.74           N  
ATOM    520  CA  PHE A  66       2.883  -1.495  -2.319  1.00 92.74           C  
ATOM    521  C   PHE A  66       1.719  -0.555  -2.026  1.00 92.74           C  
ATOM    522  CB  PHE A  66       3.540  -1.940  -1.009  1.00 92.74           C  
ATOM    523  O   PHE A  66       1.927   0.612  -1.688  1.00 92.74           O  
ATOM    524  CG  PHE A  66       4.329  -3.216  -1.129  1.00 92.74           C  
ATOM    525  CD1 PHE A  66       3.817  -4.414  -0.645  1.00 92.74           C  
ATOM    526  CD2 PHE A  66       5.583  -3.218  -1.726  1.00 92.74           C  
ATOM    527  CE1 PHE A  66       4.545  -5.596  -0.754  1.00 92.74           C  
ATOM    528  CE2 PHE A  66       6.316  -4.396  -1.839  1.00 92.74           C  
ATOM    529  CZ  PHE A  66       5.795  -5.584  -1.351  1.00 92.74           C  
ATOM    530  N   PHE A  67       0.466  -1.007  -2.269  1.00 92.85           N  
ATOM    531  CA  PHE A  67      -0.752  -0.281  -1.926  1.00 92.85           C  
ATOM    532  C   PHE A  67      -1.600  -1.080  -0.944  1.00 92.85           C  
ATOM    533  CB  PHE A  67      -1.564   0.034  -3.186  1.00 92.85           C  
ATOM    534  O   PHE A  67      -2.071  -2.172  -1.269  1.00 92.85           O  
ATOM    535  CG  PHE A  67      -0.778   0.749  -4.252  1.00 92.85           C  
ATOM    536  CD1 PHE A  67      -0.742   2.137  -4.295  1.00 92.85           C  
ATOM    537  CD2 PHE A  67      -0.075   0.032  -5.211  1.00 92.85           C  
ATOM    538  CE1 PHE A  67      -0.015   2.801  -5.281  1.00 92.85           C  
ATOM    539  CE2 PHE A  67       0.654   0.688  -6.199  1.00 92.85           C  
ATOM    540  CZ  PHE A  67       0.681   2.073  -6.232  1.00 92.85           C  
ATOM    541  N   ILE A  68      -1.720  -0.548   0.276  1.00 90.57           N  
ATOM    542  CA  ILE A  68      -2.331  -1.307   1.363  1.00 90.57           C  
ATOM    543  C   ILE A  68      -3.608  -0.609   1.825  1.00 90.57           C  
ATOM    544  CB  ILE A  68      -1.356  -1.480   2.549  1.00 90.57           C  
ATOM    545  O   ILE A  68      -3.595   0.585   2.131  1.00 90.57           O  
ATOM    546  CG1 ILE A  68      -0.063  -2.159   2.083  1.00 90.57           C  
ATOM    547  CG2 ILE A  68      -2.016  -2.276   3.679  1.00 90.57           C  
ATOM    548  CD1 ILE A  68       1.079  -2.070   3.085  1.00 90.57           C  
ATOM    549  N   LEU A  69      -4.686  -1.307   1.673  1.00 90.38           N  
ATOM    550  CA  LEU A  69      -5.915  -0.949   2.373  1.00 90.38           C  
ATOM    551  C   LEU A  69      -6.175  -1.902   3.535  1.00 90.38           C  
ATOM    552  CB  LEU A  69      -7.104  -0.963   1.409  1.00 90.38           C  
ATOM    553  O   LEU A  69      -6.376  -3.101   3.327  1.00 90.38           O  
ATOM    554  CG  LEU A  69      -8.483  -0.736   2.031  1.00 90.38           C  
ATOM    555  CD1 LEU A  69      -8.609   0.699   2.532  1.00 90.38           C  
ATOM    556  CD2 LEU A  69      -9.583  -1.055   1.024  1.00 90.38           C  
ATOM    557  N   ALA A  70      -6.119  -1.341   4.771  1.00 88.82           N  
ATOM    558  CA  ALA A  70      -6.257  -2.237   5.915  1.00 88.82           C  
ATOM    559  C   ALA A  70      -7.148  -1.622   6.991  1.00 88.82           C  
ATOM    560  CB  ALA A  70      -4.885  -2.575   6.495  1.00 88.82           C  
ATOM    561  O   ALA A  70      -7.160  -0.402   7.172  1.00 88.82           O  
ATOM    562  N   HIS A  71      -7.925  -2.393   7.669  1.00 87.08           N  
ATOM    563  CA  HIS A  71      -8.698  -2.007   8.843  1.00 87.08           C  
ATOM    564  C   HIS A  71      -8.217  -2.746  10.087  1.00 87.08           C  
ATOM    565  CB  HIS A  71     -10.187  -2.275   8.617  1.00 87.08           C  
ATOM    566  O   HIS A  71      -8.530  -2.348  11.212  1.00 87.08           O  
ATOM    567  CG  HIS A  71     -10.824  -1.339   7.640  1.00 87.08           C  
ATOM    568  CD2 HIS A  71     -10.910  -1.385   6.290  1.00 87.08           C  
ATOM    569  ND1 HIS A  71     -11.470  -0.185   8.029  1.00 87.08           N  
ATOM    570  CE1 HIS A  71     -11.928   0.438   6.956  1.00 87.08           C  
ATOM    571  NE2 HIS A  71     -11.602  -0.269   5.888  1.00 87.08           N  
ATOM    572  N   ASN A  72      -7.486  -3.828   9.834  1.00 90.15           N  
ATOM    573  CA  ASN A  72      -6.792  -4.570  10.881  1.00 90.15           C  
ATOM    574  C   ASN A  72      -5.380  -4.035  11.106  1.00 90.15           C  
ATOM    575  CB  ASN A  72      -6.746  -6.062  10.543  1.00 90.15           C  
ATOM    576  O   ASN A  72      -4.492  -4.250  10.280  1.00 90.15           O  
ATOM    577  CG  ASN A  72      -6.157  -6.897  11.662  1.00 90.15           C  
ATOM    578  ND2 ASN A  72      -6.571  -8.156  11.744  1.00 90.15           N  
ATOM    579  OD1 ASN A  72      -5.336  -6.415  12.447  1.00 90.15           O  
ATOM    580  N   PRO A  73      -5.107  -3.327  12.199  1.00 90.07           N  
ATOM    581  CA  PRO A  73      -3.827  -2.660  12.453  1.00 90.07           C  
ATOM    582  C   PRO A  73      -2.655  -3.636  12.509  1.00 90.07           C  
ATOM    583  CB  PRO A  73      -4.043  -1.987  13.810  1.00 90.07           C  
ATOM    584  O   PRO A  73      -1.552  -3.309  12.063  1.00 90.07           O  
ATOM    585  CG  PRO A  73      -5.526  -1.838  13.931  1.00 90.07           C  
ATOM    586  CD  PRO A  73      -6.181  -2.952  13.166  1.00 90.07           C  
ATOM    587  N   GLU A  74      -2.913  -4.799  13.027  1.00 91.74           N  
ATOM    588  CA  GLU A  74      -1.837  -5.777  13.160  1.00 91.74           C  
ATOM    589  C   GLU A  74      -1.364  -6.267  11.794  1.00 91.74           C  
ATOM    590  CB  GLU A  74      -2.290  -6.963  14.015  1.00 91.74           C  
ATOM    591  O   GLU A  74      -0.160  -6.327  11.533  1.00 91.74           O  
ATOM    592  CG  GLU A  74      -2.474  -6.624  15.487  1.00 91.74           C  
ATOM    593  CD  GLU A  74      -2.875  -7.822  16.333  1.00 91.74           C  
ATOM    594  OE1 GLU A  74      -2.809  -7.734  17.580  1.00 91.74           O  
ATOM    595  OE2 GLU A  74      -3.258  -8.858  15.744  1.00 91.74           O  
ATOM    596  N   LEU A  75      -2.302  -6.573  11.007  1.00 91.10           N  
ATOM    597  CA  LEU A  75      -1.997  -7.001   9.646  1.00 91.10           C  
ATOM    598  C   LEU A  75      -1.368  -5.864   8.848  1.00 91.10           C  
ATOM    599  CB  LEU A  75      -3.263  -7.495   8.942  1.00 91.10           C  
ATOM    600  O   LEU A  75      -0.393  -6.074   8.122  1.00 91.10           O  
ATOM    601  CG  LEU A  75      -3.069  -8.128   7.563  1.00 91.10           C  
ATOM    602  CD1 LEU A  75      -2.170  -9.355   7.666  1.00 91.10           C  
ATOM    603  CD2 LEU A  75      -4.416  -8.495   6.949  1.00 91.10           C  
ATOM    604  N   ALA A  76      -1.890  -4.664   9.013  1.00 90.79           N  
ATOM    605  CA  ALA A  76      -1.364  -3.487   8.327  1.00 90.79           C  
ATOM    606  C   ALA A  76       0.110  -3.273   8.659  1.00 90.79           C  
ATOM    607  CB  ALA A  76      -2.175  -2.248   8.699  1.00 90.79           C  
ATOM    608  O   ALA A  76       0.920  -3.004   7.769  1.00 90.79           O  
ATOM    609  N   GLU A  77       0.445  -3.430   9.851  1.00 92.51           N  
ATOM    610  CA  GLU A  77       1.821  -3.225  10.295  1.00 92.51           C  
ATOM    611  C   GLU A  77       2.755  -4.276   9.702  1.00 92.51           C  
ATOM    612  CB  GLU A  77       1.902  -3.253  11.824  1.00 92.51           C  
ATOM    613  O   GLU A  77       3.875  -3.960   9.295  1.00 92.51           O  
ATOM    614  CG  GLU A  77       1.403  -1.978  12.489  1.00 92.51           C  
ATOM    615  CD  GLU A  77       2.166  -0.737  12.055  1.00 92.51           C  
ATOM    616  OE1 GLU A  77       1.582   0.371  12.069  1.00 92.51           O  
ATOM    617  OE2 GLU A  77       3.358  -0.873  11.698  1.00 92.51           O  
ATOM    618  N   LYS A  78       2.235  -5.486   9.745  1.00 92.65           N  
ATOM    619  CA  LYS A  78       3.018  -6.558   9.138  1.00 92.65           C  
ATOM    620  C   LYS A  78       3.304  -6.266   7.668  1.00 92.65           C  
ATOM    621  CB  LYS A  78       2.293  -7.897   9.275  1.00 92.65           C  
ATOM    622  O   LYS A  78       4.445  -6.384   7.216  1.00 92.65           O  
ATOM    623  CG  LYS A  78       3.100  -9.092   8.788  1.00 92.65           C  
ATOM    624  CD  LYS A  78       2.335 -10.396   8.971  1.00 92.65           C  
ATOM    625  CE  LYS A  78       3.093 -11.577   8.382  1.00 92.65           C  
ATOM    626  NZ  LYS A  78       2.339 -12.856   8.543  1.00 92.65           N  
ATOM    627  N   TRP A  79       2.242  -5.846   6.943  1.00 93.62           N  
ATOM    628  CA  TRP A  79       2.389  -5.518   5.528  1.00 93.62           C  
ATOM    629  C   TRP A  79       3.273  -4.289   5.343  1.00 93.62           C  
ATOM    630  CB  TRP A  79       1.020  -5.280   4.885  1.00 93.62           C  
ATOM    631  O   TRP A  79       4.093  -4.239   4.423  1.00 93.62           O  
ATOM    632  CG  TRP A  79       0.199  -6.524   4.723  1.00 93.62           C  
ATOM    633  CD1 TRP A  79       0.650  -7.814   4.717  1.00 93.62           C  
ATOM    634  CD2 TRP A  79      -1.218  -6.593   4.538  1.00 93.62           C  
ATOM    635  CE2 TRP A  79      -1.559  -7.959   4.427  1.00 93.62           C  
ATOM    636  CE3 TRP A  79      -2.234  -5.631   4.455  1.00 93.62           C  
ATOM    637  NE1 TRP A  79      -0.402  -8.682   4.539  1.00 93.62           N  
ATOM    638  CH2 TRP A  79      -3.850  -7.426   4.161  1.00 93.62           C  
ATOM    639  CZ2 TRP A  79      -2.875  -8.388   4.238  1.00 93.62           C  
ATOM    640  CZ3 TRP A  79      -3.543  -6.060   4.267  1.00 93.62           C  
ATOM    641  N   TRP A  80       3.106  -3.338   6.172  1.00 92.11           N  
ATOM    642  CA  TRP A  80       3.921  -2.128   6.145  1.00 92.11           C  
ATOM    643  C   TRP A  80       5.394  -2.458   6.361  1.00 92.11           C  
ATOM    644  CB  TRP A  80       3.446  -1.135   7.209  1.00 92.11           C  
ATOM    645  O   TRP A  80       6.262  -1.952   5.645  1.00 92.11           O  
ATOM    646  CG  TRP A  80       4.249   0.130   7.265  1.00 92.11           C  
ATOM    647  CD1 TRP A  80       5.244   0.435   8.151  1.00 92.11           C  
ATOM    648  CD2 TRP A  80       4.121   1.261   6.399  1.00 92.11           C  
ATOM    649  CE2 TRP A  80       5.072   2.218   6.818  1.00 92.11           C  
ATOM    650  CE3 TRP A  80       3.295   1.560   5.308  1.00 92.11           C  
ATOM    651  NE1 TRP A  80       5.743   1.690   7.888  1.00 92.11           N  
ATOM    652  CH2 TRP A  80       4.398   3.720   5.118  1.00 92.11           C  
ATOM    653  CZ2 TRP A  80       5.219   3.453   6.183  1.00 92.11           C  
ATOM    654  CZ3 TRP A  80       3.442   2.790   4.677  1.00 92.11           C  
ATOM    655  N   GLN A  81       5.736  -3.301   7.274  1.00 92.43           N  
ATOM    656  CA  GLN A  81       7.109  -3.701   7.562  1.00 92.43           C  
ATOM    657  C   GLN A  81       7.724  -4.447   6.382  1.00 92.43           C  
ATOM    658  CB  GLN A  81       7.162  -4.571   8.819  1.00 92.43           C  
ATOM    659  O   GLN A  81       8.874  -4.198   6.015  1.00 92.43           O  
ATOM    660  CG  GLN A  81       6.924  -3.801  10.111  1.00 92.43           C  
ATOM    661  CD  GLN A  81       6.838  -4.706  11.326  1.00 92.43           C  
ATOM    662  NE2 GLN A  81       6.532  -4.122  12.480  1.00 92.43           N  
ATOM    663  OE1 GLN A  81       7.045  -5.920  11.228  1.00 92.43           O  
ATOM    664  N   LYS A  82       6.911  -5.374   5.868  1.00 90.14           N  
ATOM    665  CA  LYS A  82       7.356  -6.115   4.692  1.00 90.14           C  
ATOM    666  C   LYS A  82       7.620  -5.175   3.518  1.00 90.14           C  
ATOM    667  CB  LYS A  82       6.320  -7.169   4.297  1.00 90.14           C  
ATOM    668  O   LYS A  82       8.639  -5.297   2.836  1.00 90.14           O  
ATOM    669  CG  LYS A  82       6.690  -7.964   3.054  1.00 90.14           C  
ATOM    670  CD  LYS A  82       5.614  -8.984   2.702  1.00 90.14           C  
ATOM    671  CE  LYS A  82       5.949  -9.732   1.419  1.00 90.14           C  
ATOM    672  NZ  LYS A  82       4.878 -10.704   1.048  1.00 90.14           N  
ATOM    673  N   ALA A  83       6.756  -4.184   3.308  1.00 91.12           N  
ATOM    674  CA  ALA A  83       6.798  -3.277   2.164  1.00 91.12           C  
ATOM    675  C   ALA A  83       7.996  -2.337   2.252  1.00 91.12           C  
ATOM    676  CB  ALA A  83       5.501  -2.476   2.072  1.00 91.12           C  
ATOM    677  O   ALA A  83       8.592  -1.983   1.232  1.00 91.12           O  
ATOM    678  N   GLN A  84       8.422  -2.040   3.433  1.00 89.01           N  
ATOM    679  CA  GLN A  84       9.488  -1.063   3.625  1.00 89.01           C  
ATOM    680  C   GLN A  84      10.841  -1.637   3.213  1.00 89.01           C  
ATOM    681  CB  GLN A  84       9.537  -0.601   5.082  1.00 89.01           C  
ATOM    682  O   GLN A  84      11.765  -0.889   2.887  1.00 89.01           O  
ATOM    683  CG  GLN A  84       8.334   0.232   5.504  1.00 89.01           C  
ATOM    684  CD  GLN A  84       8.452   0.758   6.922  1.00 89.01           C  
ATOM    685  NE2 GLN A  84       7.753   1.851   7.209  1.00 89.01           N  
ATOM    686  OE1 GLN A  84       9.164   0.186   7.753  1.00 89.01           O  
ATOM    687  N   LYS A  85      11.007  -2.898   3.230  1.00 86.13           N  
ATOM    688  CA  LYS A  85      12.290  -3.536   2.950  1.00 86.13           C  
ATOM    689  C   LYS A  85      12.600  -3.517   1.456  1.00 86.13           C  
ATOM    690  CB  LYS A  85      12.299  -4.974   3.470  1.00 86.13           C  
ATOM    691  O   LYS A  85      13.760  -3.392   1.059  1.00 86.13           O  
ATOM    692  CG  LYS A  85      12.317  -5.085   4.987  1.00 86.13           C  
ATOM    693  CD  LYS A  85      12.398  -6.537   5.441  1.00 86.13           C  
ATOM    694  CE  LYS A  85      12.368  -6.651   6.959  1.00 86.13           C  
ATOM    695  NZ  LYS A  85      12.396  -8.075   7.408  1.00 86.13           N  
ATOM    696  N   HIS A  86      11.599  -3.427   0.629  1.00 80.72           N  
ATOM    697  CA  HIS A  86      11.894  -3.700  -0.773  1.00 80.72           C  
ATOM    698  C   HIS A  86      11.265  -2.652  -1.684  1.00 80.72           C  
ATOM    699  CB  HIS A  86      11.404  -5.096  -1.161  1.00 80.72           C  
ATOM    700  O   HIS A  86      11.739  -2.427  -2.800  1.00 80.72           O  
ATOM    701  CG  HIS A  86      11.975  -6.190  -0.316  1.00 80.72           C  
ATOM    702  CD2 HIS A  86      11.390  -7.016   0.583  1.00 80.72           C  
ATOM    703  ND1 HIS A  86      13.309  -6.532  -0.344  1.00 80.72           N  
ATOM    704  CE1 HIS A  86      13.521  -7.525   0.504  1.00 80.72           C  
ATOM    705  NE2 HIS A  86      12.372  -7.837   1.079  1.00 80.72           N  
ATOM    706  N   ALA A  87      10.328  -1.856  -1.088  1.00 87.86           N  
ATOM    707  CA  ALA A  87       9.460  -1.095  -1.982  1.00 87.86           C  
ATOM    708  C   ALA A  87      10.015   0.306  -2.224  1.00 87.86           C  
ATOM    709  CB  ALA A  87       8.047  -1.013  -1.410  1.00 87.86           C  
ATOM    710  O   ALA A  87      10.611   0.908  -1.328  1.00 87.86           O  
ATOM    711  N   LYS A  88       9.883   0.765  -3.450  1.00 90.97           N  
ATOM    712  CA  LYS A  88      10.202   2.154  -3.766  1.00 90.97           C  
ATOM    713  C   LYS A  88       9.188   3.108  -3.140  1.00 90.97           C  
ATOM    714  CB  LYS A  88      10.251   2.362  -5.281  1.00 90.97           C  
ATOM    715  O   LYS A  88       9.559   4.165  -2.625  1.00 90.97           O  
ATOM    716  CG  LYS A  88      11.488   1.777  -5.946  1.00 90.97           C  
ATOM    717  CD  LYS A  88      11.595   2.207  -7.404  1.00 90.97           C  
ATOM    718  CE  LYS A  88      12.892   1.721  -8.037  1.00 90.97           C  
ATOM    719  NZ  LYS A  88      13.000   2.137  -9.467  1.00 90.97           N  
ATOM    720  N   ILE A  89       8.004   2.725  -3.221  1.00 93.71           N  
ATOM    721  CA  ILE A  89       6.928   3.524  -2.644  1.00 93.71           C  
ATOM    722  C   ILE A  89       5.946   2.614  -1.910  1.00 93.71           C  
ATOM    723  CB  ILE A  89       6.192   4.346  -3.726  1.00 93.71           C  
ATOM    724  O   ILE A  89       5.546   1.572  -2.434  1.00 93.71           O  
ATOM    725  CG1 ILE A  89       7.174   5.269  -4.456  1.00 93.71           C  
ATOM    726  CG2 ILE A  89       5.044   5.148  -3.107  1.00 93.71           C  
ATOM    727  CD1 ILE A  89       7.807   6.329  -3.565  1.00 93.71           C  
ATOM    728  N   VAL A  90       5.583   2.964  -0.692  1.00 94.34           N  
ATOM    729  CA  VAL A  90       4.550   2.262   0.063  1.00 94.34           C  
ATOM    730  C   VAL A  90       3.430   3.231   0.431  1.00 94.34           C  
ATOM    731  CB  VAL A  90       5.126   1.604   1.337  1.00 94.34           C  
ATOM    732  O   VAL A  90       3.682   4.292   1.008  1.00 94.34           O  
ATOM    733  CG1 VAL A  90       4.073   0.731   2.017  1.00 94.34           C  
ATOM    734  CG2 VAL A  90       6.369   0.783   0.998  1.00 94.34           C  
ATOM    735  N   VAL A  91       2.277   2.983  -0.051  1.00 94.85           N  
ATOM    736  CA  VAL A  91       1.100   3.748   0.347  1.00 94.85           C  
ATOM    737  C   VAL A  91       0.153   2.860   1.150  1.00 94.85           C  
ATOM    738  CB  VAL A  91       0.366   4.340  -0.877  1.00 94.85           C  
ATOM    739  O   VAL A  91      -0.205   1.765   0.709  1.00 94.85           O  
ATOM    740  CG1 VAL A  91      -0.804   5.216  -0.434  1.00 94.85           C  
ATOM    741  CG2 VAL A  91       1.336   5.138  -1.746  1.00 94.85           C  
ATOM    742  N   MET A  92      -0.201   3.425   2.296  1.00 93.52           N  
ATOM    743  CA  MET A  92      -1.108   2.677   3.161  1.00 93.52           C  
ATOM    744  C   MET A  92      -2.224   3.574   3.685  1.00 93.52           C  
ATOM    745  CB  MET A  92      -0.345   2.054   4.332  1.00 93.52           C  
ATOM    746  O   MET A  92      -1.978   4.720   4.065  1.00 93.52           O  
ATOM    747  CG  MET A  92      -1.228   1.283   5.299  1.00 93.52           C  
ATOM    748  SD  MET A  92      -0.271   0.500   6.654  1.00 93.52           S  
ATOM    749  CE  MET A  92       0.383   1.978   7.480  1.00 93.52           C  
ATOM    750  N   VAL A  93      -3.409   3.000   3.662  1.00 90.95           N  
ATOM    751  CA  VAL A  93      -4.548   3.620   4.330  1.00 90.95           C  
ATOM    752  C   VAL A  93      -5.061   2.701   5.437  1.00 90.95           C  
ATOM    753  CB  VAL A  93      -5.684   3.941   3.334  1.00 90.95           C  
ATOM    754  O   VAL A  93      -5.467   1.567   5.172  1.00 90.95           O  
ATOM    755  CG1 VAL A  93      -6.837   4.653   4.040  1.00 90.95           C  
ATOM    756  CG2 VAL A  93      -5.156   4.788   2.178  1.00 90.95           C  
ATOM    757  N   LEU A  94      -4.962   3.192   6.703  1.00 89.64           N  
ATOM    758  CA  LEU A  94      -5.402   2.447   7.877  1.00 89.64           C  
ATOM    759  C   LEU A  94      -6.350   3.285   8.729  1.00 89.64           C  
ATOM    760  CB  LEU A  94      -4.199   2.006   8.715  1.00 89.64           C  
ATOM    761  O   LEU A  94      -5.949   4.309   9.287  1.00 89.64           O  
ATOM    762  CG  LEU A  94      -4.514   1.349  10.060  1.00 89.64           C  
ATOM    763  CD1 LEU A  94      -5.243   0.026   9.845  1.00 89.64           C  
ATOM    764  CD2 LEU A  94      -3.235   1.136  10.863  1.00 89.64           C  
ATOM    765  N   ASN A  95      -7.556   2.864   8.871  1.00 85.60           N  
ATOM    766  CA  ASN A  95      -8.551   3.487   9.737  1.00 85.60           C  
ATOM    767  C   ASN A  95      -8.507   5.009   9.638  1.00 85.60           C  
ATOM    768  CB  ASN A  95      -8.352   3.043  11.188  1.00 85.60           C  
ATOM    769  O   ASN A  95      -8.462   5.701  10.656  1.00 85.60           O  
ATOM    770  CG  ASN A  95      -8.697   1.583  11.405  1.00 85.60           C  
ATOM    771  ND2 ASN A  95      -8.058   0.963  12.390  1.00 85.60           N  
ATOM    772  OD1 ASN A  95      -9.532   1.017  10.694  1.00 85.60           O  
ATOM    773  N   GLY A  96      -8.408   5.601   8.379  1.00 85.51           N  
ATOM    774  CA  GLY A  96      -8.466   7.045   8.219  1.00 85.51           C  
ATOM    775  C   GLY A  96      -7.100   7.704   8.254  1.00 85.51           C  
ATOM    776  O   GLY A  96      -6.998   8.930   8.332  1.00 85.51           O  
ATOM    777  N   ARG A  97      -6.132   6.854   8.343  1.00 91.66           N  
ATOM    778  CA  ARG A  97      -4.760   7.351   8.336  1.00 91.66           C  
ATOM    779  C   ARG A  97      -4.033   6.935   7.062  1.00 91.66           C  
ATOM    780  CB  ARG A  97      -3.998   6.845   9.563  1.00 91.66           C  
ATOM    781  O   ARG A  97      -3.959   5.746   6.744  1.00 91.66           O  
ATOM    782  CG  ARG A  97      -4.451   7.473  10.872  1.00 91.66           C  
ATOM    783  CD  ARG A  97      -3.589   7.021  12.042  1.00 91.66           C  
ATOM    784  NE  ARG A  97      -3.890   5.647  12.434  1.00 91.66           N  
ATOM    785  NH1 ARG A  97      -2.229   5.522  14.035  1.00 91.66           N  
ATOM    786  NH2 ARG A  97      -3.594   3.721  13.648  1.00 91.66           N  
ATOM    787  CZ  ARG A  97      -3.237   4.966  13.371  1.00 91.66           C  
ATOM    788  N   VAL A  98      -3.560   7.936   6.372  1.00 93.90           N  
ATOM    789  CA  VAL A  98      -2.759   7.694   5.177  1.00 93.90           C  
ATOM    790  C   VAL A  98      -1.274   7.777   5.524  1.00 93.90           C  
ATOM    791  CB  VAL A  98      -3.100   8.697   4.052  1.00 93.90           C  
ATOM    792  O   VAL A  98      -0.831   8.740   6.154  1.00 93.90           O  
ATOM    793  CG1 VAL A  98      -2.179   8.496   2.850  1.00 93.90           C  
ATOM    794  CG2 VAL A  98      -4.564   8.555   3.638  1.00 93.90           C  
ATOM    795  N   ARG A  99      -0.586   6.735   5.188  1.00 94.81           N  
ATOM    796  CA  ARG A  99       0.862   6.707   5.361  1.00 94.81           C  
ATOM    797  C   ARG A  99       1.568   6.470   4.030  1.00 94.81           C  
ATOM    798  CB  ARG A  99       1.263   5.625   6.367  1.00 94.81           C  
ATOM    799  O   ARG A  99       1.141   5.629   3.236  1.00 94.81           O  
ATOM    800  CG  ARG A  99       0.782   5.893   7.784  1.00 94.81           C  
ATOM    801  CD  ARG A  99       1.063   4.715   8.707  1.00 94.81           C  
ATOM    802  NE  ARG A  99       2.496   4.480   8.860  1.00 94.81           N  
ATOM    803  NH1 ARG A  99       2.257   2.452   9.940  1.00 94.81           N  
ATOM    804  NH2 ARG A  99       4.348   3.298   9.529  1.00 94.81           N  
ATOM    805  CZ  ARG A  99       3.030   3.411   9.442  1.00 94.81           C  
ATOM    806  N   VAL A 100       2.554   7.211   3.844  1.00 96.37           N  
ATOM    807  CA  VAL A 100       3.359   7.067   2.635  1.00 96.37           C  
ATOM    808  C   VAL A 100       4.839   6.997   3.004  1.00 96.37           C  
ATOM    809  CB  VAL A 100       3.110   8.228   1.646  1.00 96.37           C  
ATOM    810  O   VAL A 100       5.326   7.806   3.798  1.00 96.37           O  
ATOM    811  CG1 VAL A 100       3.930   8.037   0.372  1.00 96.37           C  
ATOM    812  CG2 VAL A 100       1.623   8.339   1.317  1.00 96.37           C  
ATOM    813  N   ARG A 101       5.475   6.033   2.508  1.00 95.78           N  
ATOM    814  CA  ARG A 101       6.927   5.955   2.639  1.00 95.78           C  
ATOM    815  C   ARG A 101       7.606   6.069   1.279  1.00 95.78           C  
ATOM    816  CB  ARG A 101       7.335   4.647   3.321  1.00 95.78           C  
ATOM    817  O   ARG A 101       7.198   5.414   0.318  1.00 95.78           O  
ATOM    818  CG  ARG A 101       8.837   4.487   3.496  1.00 95.78           C  
ATOM    819  CD  ARG A 101       9.192   3.146   4.124  1.00 95.78           C  
ATOM    820  NE  ARG A 101      10.636   2.985   4.270  1.00 95.78           N  
ATOM    821  NH1 ARG A 101      11.025   2.583   2.028  1.00 95.78           N  
ATOM    822  NH2 ARG A 101      12.769   2.593   3.515  1.00 95.78           N  
ATOM    823  CZ  ARG A 101      11.473   2.721   3.271  1.00 95.78           C  
ATOM    824  N   ASN A 102       8.614   6.892   1.278  1.00 96.00           N  
ATOM    825  CA  ASN A 102       9.406   7.079   0.068  1.00 96.00           C  
ATOM    826  C   ASN A 102      10.726   6.317   0.138  1.00 96.00           C  
ATOM    827  CB  ASN A 102       9.664   8.567  -0.181  1.00 96.00           C  
ATOM    828  O   ASN A 102      11.660   6.746   0.817  1.00 96.00           O  
ATOM    829  CG  ASN A 102      10.464   8.818  -1.444  1.00 96.00           C  
ATOM    830  ND2 ASN A 102      10.858  10.068  -1.657  1.00 96.00           N  
ATOM    831  OD1 ASN A 102      10.725   7.896  -2.221  1.00 96.00           O  
ATOM    832  N   GLY A 103      10.815   5.182  -0.590  1.00 93.07           N  
ATOM    833  CA  GLY A 103      12.018   4.364  -0.597  1.00 93.07           C  
ATOM    834  C   GLY A 103      12.911   4.627  -1.795  1.00 93.07           C  
ATOM    835  O   GLY A 103      13.888   3.908  -2.017  1.00 93.07           O  
ATOM    836  N   THR A 104      12.615   5.664  -2.525  1.00 92.71           N  
ATOM    837  CA  THR A 104      13.424   6.013  -3.688  1.00 92.71           C  
ATOM    838  C   THR A 104      14.616   6.873  -3.278  1.00 92.71           C  
ATOM    839  CB  THR A 104      12.589   6.758  -4.746  1.00 92.71           C  
ATOM    840  O   THR A 104      14.829   7.123  -2.090  1.00 92.71           O  
ATOM    841  CG2 THR A 104      11.234   6.088  -4.950  1.00 92.71           C  
ATOM    842  OG1 THR A 104      12.381   8.110  -4.317  1.00 92.71           O  
ATOM    843  N   ASP A 105      15.399   7.295  -4.316  1.00 93.68           N  
ATOM    844  CA  ASP A 105      16.579   8.105  -4.029  1.00 93.68           C  
ATOM    845  C   ASP A 105      16.303   9.586  -4.282  1.00 93.68           C  
ATOM    846  CB  ASP A 105      17.768   7.640  -4.872  1.00 93.68           C  
ATOM    847  O   ASP A 105      17.221  10.408  -4.250  1.00 93.68           O  
ATOM    848  CG  ASP A 105      17.495   7.699  -6.365  1.00 93.68           C  
ATOM    849  OD1 ASP A 105      16.336   7.943  -6.764  1.00 93.68           O  
ATOM    850  OD2 ASP A 105      18.447   7.497  -7.149  1.00 93.68           O  
ATOM    851  N   ARG A 106      15.033   9.969  -4.522  1.00 94.24           N  
ATOM    852  CA  ARG A 106      14.645  11.348  -4.798  1.00 94.24           C  
ATOM    853  C   ARG A 106      13.389  11.729  -4.022  1.00 94.24           C  
ATOM    854  CB  ARG A 106      14.418  11.554  -6.297  1.00 94.24           C  
ATOM    855  O   ARG A 106      12.611  10.859  -3.625  1.00 94.24           O  
ATOM    856  CG  ARG A 106      13.387  10.612  -6.898  1.00 94.24           C  
ATOM    857  CD  ARG A 106      13.337  10.726  -8.416  1.00 94.24           C  
ATOM    858  NE  ARG A 106      13.195   9.418  -9.050  1.00 94.24           N  
ATOM    859  NH1 ARG A 106      13.376  10.216 -11.210  1.00 94.24           N  
ATOM    860  NH2 ARG A 106      13.079   7.975 -10.832  1.00 94.24           N  
ATOM    861  CZ  ARG A 106      13.217   9.206 -10.363  1.00 94.24           C  
ATOM    862  N   PRO A 107      13.229  13.087  -3.905  1.00 96.09           N  
ATOM    863  CA  PRO A 107      12.007  13.539  -3.235  1.00 96.09           C  
ATOM    864  C   PRO A 107      10.751  13.283  -4.065  1.00 96.09           C  
ATOM    865  CB  PRO A 107      12.242  15.040  -3.049  1.00 96.09           C  
ATOM    866  O   PRO A 107      10.797  13.341  -5.296  1.00 96.09           O  
ATOM    867  CG  PRO A 107      13.709  15.227  -3.267  1.00 96.09           C  
ATOM    868  CD  PRO A 107      14.210  14.106  -4.131  1.00 96.09           C  
ATOM    869  N   CYS A 108       9.717  12.939  -3.346  1.00 97.20           N  
ATOM    870  CA  CYS A 108       8.436  12.705  -4.003  1.00 97.20           C  
ATOM    871  C   CYS A 108       7.399  13.730  -3.557  1.00 97.20           C  
ATOM    872  CB  CYS A 108       7.931  11.293  -3.707  1.00 97.20           C  
ATOM    873  O   CYS A 108       7.424  14.187  -2.413  1.00 97.20           O  
ATOM    874  SG  CYS A 108       9.002   9.988  -4.348  1.00 97.20           S  
ATOM    875  N   ARG A 109       6.625  14.123  -4.501  1.00 97.80           N  
ATOM    876  CA  ARG A 109       5.465  14.950  -4.185  1.00 97.80           C  
ATOM    877  C   ARG A 109       4.222  14.091  -3.977  1.00 97.80           C  
ATOM    878  CB  ARG A 109       5.215  15.974  -5.294  1.00 97.80           C  
ATOM    879  O   ARG A 109       3.851  13.305  -4.852  1.00 97.80           O  
ATOM    880  CG  ARG A 109       6.254  17.083  -5.354  1.00 97.80           C  
ATOM    881  CD  ARG A 109       5.874  18.157  -6.363  1.00 97.80           C  
ATOM    882  NE  ARG A 109       6.793  18.181  -7.497  1.00 97.80           N  
ATOM    883  NH1 ARG A 109       5.454  19.519  -8.821  1.00 97.80           N  
ATOM    884  NH2 ARG A 109       7.477  18.781  -9.606  1.00 97.80           N  
ATOM    885  CZ  ARG A 109       6.573  18.827  -8.639  1.00 97.80           C  
ATOM    886  N   VAL A 110       3.635  14.200  -2.812  1.00 97.05           N  
ATOM    887  CA  VAL A 110       2.466  13.393  -2.476  1.00 97.05           C  
ATOM    888  C   VAL A 110       1.240  14.292  -2.338  1.00 97.05           C  
ATOM    889  CB  VAL A 110       2.687  12.589  -1.175  1.00 97.05           C  
ATOM    890  O   VAL A 110       1.256  15.263  -1.577  1.00 97.05           O  
ATOM    891  CG1 VAL A 110       1.450  11.760  -0.837  1.00 97.05           C  
ATOM    892  CG2 VAL A 110       3.916  11.692  -1.305  1.00 97.05           C  
ATOM    893  N   ARG A 111       0.247  13.932  -3.158  1.00 96.36           N  
ATOM    894  CA  ARG A 111      -1.026  14.640  -3.074  1.00 96.36           C  
ATOM    895  C   ARG A 111      -2.115  13.742  -2.497  1.00 96.36           C  
ATOM    896  CB  ARG A 111      -1.447  15.154  -4.452  1.00 96.36           C  
ATOM    897  O   ARG A 111      -2.355  12.644  -3.003  1.00 96.36           O  
ATOM    898  CG  ARG A 111      -0.570  16.276  -4.986  1.00 96.36           C  
ATOM    899  CD  ARG A 111      -1.053  16.774  -6.341  1.00 96.36           C  
ATOM    900  NE  ARG A 111      -2.430  16.366  -6.605  1.00 96.36           N  
ATOM    901  NH1 ARG A 111      -2.672  17.671  -8.496  1.00 96.36           N  
ATOM    902  NH2 ARG A 111      -4.410  16.364  -7.770  1.00 96.36           N  
ATOM    903  CZ  ARG A 111      -3.168  16.801  -7.623  1.00 96.36           C  
ATOM    904  N   VAL A 112      -2.696  14.173  -1.435  1.00 95.07           N  
ATOM    905  CA  VAL A 112      -3.787  13.447  -0.793  1.00 95.07           C  
ATOM    906  C   VAL A 112      -5.095  14.214  -0.973  1.00 95.07           C  
ATOM    907  CB  VAL A 112      -3.508  13.213   0.708  1.00 95.07           C  
ATOM    908  O   VAL A 112      -5.215  15.360  -0.533  1.00 95.07           O  
ATOM    909  CG1 VAL A 112      -4.641  12.415   1.351  1.00 95.07           C  
ATOM    910  CG2 VAL A 112      -2.172  12.496   0.897  1.00 95.07           C  
ATOM    911  N   THR A 113      -6.007  13.550  -1.753  1.00 93.35           N  
ATOM    912  CA  THR A 113      -7.323  14.140  -1.972  1.00 93.35           C  
ATOM    913  C   THR A 113      -8.398  13.360  -1.220  1.00 93.35           C  
ATOM    914  CB  THR A 113      -7.672  14.187  -3.471  1.00 93.35           C  
ATOM    915  O   THR A 113      -8.539  12.150  -1.407  1.00 93.35           O  
ATOM    916  CG2 THR A 113      -9.006  14.888  -3.703  1.00 93.35           C  
ATOM    917  OG1 THR A 113      -6.643  14.896  -4.173  1.00 93.35           O  
ATOM    918  N   ALA A 114      -9.125  14.031  -0.312  1.00 90.74           N  
ATOM    919  CA  ALA A 114     -10.222  13.454   0.461  1.00 90.74           C  
ATOM    920  C   ALA A 114     -11.288  14.503   0.767  1.00 90.74           C  
ATOM    921  CB  ALA A 114      -9.696  12.841   1.756  1.00 90.74           C  
ATOM    922  O   ALA A 114     -10.966  15.641   1.116  1.00 90.74           O  
ATOM    923  N   GLY A 115     -12.640  14.134   0.513  1.00 86.37           N  
ATOM    924  CA  GLY A 115     -13.739  15.039   0.808  1.00 86.37           C  
ATOM    925  C   GLY A 115     -13.722  16.295  -0.042  1.00 86.37           C  
ATOM    926  O   GLY A 115     -14.101  17.372   0.425  1.00 86.37           O  
ATOM    927  N   GLY A 116     -13.088  16.235  -1.215  1.00 88.65           N  
ATOM    928  CA  GLY A 116     -13.039  17.365  -2.129  1.00 88.65           C  
ATOM    929  C   GLY A 116     -11.854  18.280  -1.883  1.00 88.65           C  
ATOM    930  O   GLY A 116     -11.674  19.274  -2.590  1.00 88.65           O  
ATOM    931  N   GLU A 117     -11.064  17.973  -0.880  1.00 91.89           N  
ATOM    932  CA  GLU A 117      -9.888  18.779  -0.563  1.00 91.89           C  
ATOM    933  C   GLU A 117      -8.602  18.050  -0.940  1.00 91.89           C  
ATOM    934  CB  GLU A 117      -9.870  19.142   0.924  1.00 91.89           C  
ATOM    935  O   GLU A 117      -8.513  16.828  -0.809  1.00 91.89           O  
ATOM    936  CG  GLU A 117     -11.024  20.038   1.353  1.00 91.89           C  
ATOM    937  CD  GLU A 117     -10.973  20.419   2.824  1.00 91.89           C  
ATOM    938  OE1 GLU A 117     -11.519  21.483   3.194  1.00 91.89           O  
ATOM    939  OE2 GLU A 117     -10.380  19.649   3.612  1.00 91.89           O  
ATOM    940  N   THR A 118      -7.687  18.872  -1.507  1.00 95.47           N  
ATOM    941  CA  THR A 118      -6.387  18.313  -1.863  1.00 95.47           C  
ATOM    942  C   THR A 118      -5.277  18.956  -1.037  1.00 95.47           C  
ATOM    943  CB  THR A 118      -6.091  18.501  -3.362  1.00 95.47           C  
ATOM    944  O   THR A 118      -5.203  20.183  -0.935  1.00 95.47           O  
ATOM    945  CG2 THR A 118      -4.730  17.919  -3.731  1.00 95.47           C  
ATOM    946  OG1 THR A 118      -7.104  17.841  -4.131  1.00 95.47           O  
ATOM    947  N   ARG A 119      -4.528  18.076  -0.358  1.00 95.43           N  
ATOM    948  CA  ARG A 119      -3.326  18.531   0.333  1.00 95.43           C  
ATOM    949  C   ARG A 119      -2.070  17.974  -0.329  1.00 95.43           C  
ATOM    950  CB  ARG A 119      -3.366  18.123   1.807  1.00 95.43           C  
ATOM    951  O   ARG A 119      -2.031  16.803  -0.714  1.00 95.43           O  
ATOM    952  CG  ARG A 119      -4.505  18.756   2.590  1.00 95.43           C  
ATOM    953  CD  ARG A 119      -4.531  18.276   4.035  1.00 95.43           C  
ATOM    954  NE  ARG A 119      -5.733  18.726   4.731  1.00 95.43           N  
ATOM    955  NH1 ARG A 119      -5.206  17.703   6.734  1.00 95.43           N  
ATOM    956  NH2 ARG A 119      -7.148  18.904   6.531  1.00 95.43           N  
ATOM    957  CZ  ARG A 119      -6.026  18.443   5.997  1.00 95.43           C  
ATOM    958  N   GLU A 120      -1.097  18.814  -0.424  1.00 97.74           N  
ATOM    959  CA  GLU A 120       0.142  18.417  -1.085  1.00 97.74           C  
ATOM    960  C   GLU A 120       1.313  18.415  -0.107  1.00 97.74           C  
ATOM    961  CB  GLU A 120       0.444  19.345  -2.265  1.00 97.74           C  
ATOM    962  O   GLU A 120       1.430  19.312   0.731  1.00 97.74           O  
ATOM    963  CG  GLU A 120       1.639  18.910  -3.100  1.00 97.74           C  
ATOM    964  CD  GLU A 120       1.898  19.814  -4.295  1.00 97.74           C  
ATOM    965  OE1 GLU A 120       2.859  20.615  -4.252  1.00 97.74           O  
ATOM    966  OE2 GLU A 120       1.132  19.723  -5.280  1.00 97.74           O  
ATOM    967  N   TYR A 121       2.173  17.332  -0.220  1.00 96.99           N  
ATOM    968  CA  TYR A 121       3.334  17.179   0.649  1.00 96.99           C  
ATOM    969  C   TYR A 121       4.570  16.792  -0.154  1.00 96.99           C  
ATOM    970  CB  TYR A 121       3.062  16.126   1.728  1.00 96.99           C  
ATOM    971  O   TYR A 121       4.458  16.190  -1.225  1.00 96.99           O  
ATOM    972  CG  TYR A 121       1.797  16.374   2.514  1.00 96.99           C  
ATOM    973  CD1 TYR A 121       1.824  17.100   3.702  1.00 96.99           C  
ATOM    974  CD2 TYR A 121       0.574  15.883   2.070  1.00 96.99           C  
ATOM    975  CE1 TYR A 121       0.661  17.330   4.431  1.00 96.99           C  
ATOM    976  CE2 TYR A 121      -0.594  16.106   2.791  1.00 96.99           C  
ATOM    977  OH  TYR A 121      -1.695  17.054   4.685  1.00 96.99           O  
ATOM    978  CZ  TYR A 121      -0.541  16.830   3.968  1.00 96.99           C  
ATOM    979  N   THR A 122       5.666  17.152   0.410  1.00 96.83           N  
ATOM    980  CA  THR A 122       6.925  16.633  -0.113  1.00 96.83           C  
ATOM    981  C   THR A 122       7.501  15.572   0.821  1.00 96.83           C  
ATOM    982  CB  THR A 122       7.955  17.760  -0.310  1.00 96.83           C  
ATOM    983  O   THR A 122       7.661  15.812   2.019  1.00 96.83           O  
ATOM    984  CG2 THR A 122       9.268  17.215  -0.862  1.00 96.83           C  
ATOM    985  OG1 THR A 122       7.428  18.726  -1.229  1.00 96.83           O  
ATOM    986  N   VAL A 123       7.817  14.361   0.332  1.00 96.72           N  
ATOM    987  CA  VAL A 123       8.379  13.266   1.116  1.00 96.72           C  
ATOM    988  C   VAL A 123       9.793  12.956   0.631  1.00 96.72           C  
ATOM    989  CB  VAL A 123       7.498  11.999   1.036  1.00 96.72           C  
ATOM    990  O   VAL A 123       9.989  12.569  -0.523  1.00 96.72           O  
ATOM    991  CG1 VAL A 123       8.041  10.906   1.954  1.00 96.72           C  
ATOM    992  CG2 VAL A 123       6.051  12.333   1.394  1.00 96.72           C  
ATOM    993  N   ASN A 124      10.759  13.206   1.473  1.00 96.95           N  
ATOM    994  CA  ASN A 124      12.156  12.962   1.128  1.00 96.95           C  
ATOM    995  C   ASN A 124      12.493  11.475   1.173  1.00 96.95           C  
ATOM    996  CB  ASN A 124      13.084  13.745   2.059  1.00 96.95           C  
ATOM    997  O   ASN A 124      11.797  10.696   1.827  1.00 96.95           O  
ATOM    998  CG  ASN A 124      12.951  15.246   1.890  1.00 96.95           C  
ATOM    999  ND2 ASN A 124      12.908  15.967   3.004  1.00 96.95           N  
ATOM   1000  OD1 ASN A 124      12.886  15.753   0.767  1.00 96.95           O  
ATOM   1001  N   PRO A 125      13.541  11.152   0.470  1.00 95.39           N  
ATOM   1002  CA  PRO A 125      13.959   9.748   0.479  1.00 95.39           C  
ATOM   1003  C   PRO A 125      14.163   9.202   1.890  1.00 95.39           C  
ATOM   1004  CB  PRO A 125      15.280   9.768  -0.295  1.00 95.39           C  
ATOM   1005  O   PRO A 125      14.759   9.874   2.736  1.00 95.39           O  
ATOM   1006  CG  PRO A 125      15.172  10.950  -1.204  1.00 95.39           C  
ATOM   1007  CD  PRO A 125      14.422  12.036  -0.488  1.00 95.39           C  
ATOM   1008  N   GLY A 126      13.662   8.010   2.103  1.00 93.15           N  
ATOM   1009  CA  GLY A 126      13.856   7.327   3.372  1.00 93.15           C  
ATOM   1010  C   GLY A 126      12.935   7.830   4.467  1.00 93.15           C  
ATOM   1011  O   GLY A 126      13.027   7.389   5.615  1.00 93.15           O  
ATOM   1012  N   THR A 127      12.044   8.800   4.125  1.00 95.09           N  
ATOM   1013  CA  THR A 127      11.169   9.377   5.139  1.00 95.09           C  
ATOM   1014  C   THR A 127       9.727   8.921   4.933  1.00 95.09           C  
ATOM   1015  CB  THR A 127      11.231  10.916   5.122  1.00 95.09           C  
ATOM   1016  O   THR A 127       9.417   8.252   3.945  1.00 95.09           O  
ATOM   1017  CG2 THR A 127      12.666  11.410   5.272  1.00 95.09           C  
ATOM   1018  OG1 THR A 127      10.700  11.395   3.880  1.00 95.09           O  
ATOM   1019  N   GLU A 128       8.890   9.239   5.900  1.00 94.82           N  
ATOM   1020  CA  GLU A 128       7.490   8.828   5.883  1.00 94.82           C  
ATOM   1021  C   GLU A 128       6.562  10.022   6.087  1.00 94.82           C  
ATOM   1022  CB  GLU A 128       7.227   7.769   6.957  1.00 94.82           C  
ATOM   1023  O   GLU A 128       6.948  11.018   6.703  1.00 94.82           O  
ATOM   1024  CG  GLU A 128       8.115   6.539   6.838  1.00 94.82           C  
ATOM   1025  CD  GLU A 128       7.974   5.581   8.010  1.00 94.82           C  
ATOM   1026  OE1 GLU A 128       8.684   4.550   8.041  1.00 94.82           O  
ATOM   1027  OE2 GLU A 128       7.145   5.862   8.904  1.00 94.82           O  
ATOM   1028  N   LEU A 129       5.436   9.934   5.489  1.00 96.07           N  
ATOM   1029  CA  LEU A 129       4.353  10.895   5.668  1.00 96.07           C  
ATOM   1030  C   LEU A 129       3.136  10.230   6.304  1.00 96.07           C  
ATOM   1031  CB  LEU A 129       3.964  11.521   4.327  1.00 96.07           C  
ATOM   1032  O   LEU A 129       2.767   9.115   5.930  1.00 96.07           O  
ATOM   1033  CG  LEU A 129       2.684  12.358   4.315  1.00 96.07           C  
ATOM   1034  CD1 LEU A 129       2.894  13.660   5.080  1.00 96.07           C  
ATOM   1035  CD2 LEU A 129       2.242  12.639   2.882  1.00 96.07           C  
ATOM   1036  N   GLU A 130       2.576  10.943   7.224  1.00 95.63           N  
ATOM   1037  CA  GLU A 130       1.317  10.496   7.812  1.00 95.63           C  
ATOM   1038  C   GLU A 130       0.266  11.602   7.773  1.00 95.63           C  
ATOM   1039  CB  GLU A 130       1.533  10.026   9.253  1.00 95.63           C  
ATOM   1040  O   GLU A 130       0.526  12.728   8.200  1.00 95.63           O  
ATOM   1041  CG  GLU A 130       0.316   9.353   9.869  1.00 95.63           C  
ATOM   1042  CD  GLU A 130       0.595   8.740  11.232  1.00 95.63           C  
ATOM   1043  OE1 GLU A 130       0.067   9.249  12.247  1.00 95.63           O  
ATOM   1044  OE2 GLU A 130       1.349   7.742  11.286  1.00 95.63           O  
ATOM   1045  N   VAL A 131      -0.844  11.230   7.279  1.00 94.35           N  
ATOM   1046  CA  VAL A 131      -1.942  12.187   7.196  1.00 94.35           C  
ATOM   1047  C   VAL A 131      -3.200  11.585   7.818  1.00 94.35           C  
ATOM   1048  CB  VAL A 131      -2.219  12.607   5.735  1.00 94.35           C  
ATOM   1049  O   VAL A 131      -3.602  10.473   7.469  1.00 94.35           O  
ATOM   1050  CG1 VAL A 131      -3.330  13.654   5.676  1.00 94.35           C  
ATOM   1051  CG2 VAL A 131      -0.944  13.139   5.083  1.00 94.35           C  
ATOM   1052  N   GLU A 132      -3.747  12.314   8.677  1.00 93.48           N  
ATOM   1053  CA  GLU A 132      -4.999  11.890   9.297  1.00 93.48           C  
ATOM   1054  C   GLU A 132      -6.204  12.412   8.520  1.00 93.48           C  
ATOM   1055  CB  GLU A 132      -5.065  12.363  10.751  1.00 93.48           C  
ATOM   1056  O   GLU A 132      -6.246  13.585   8.144  1.00 93.48           O  
ATOM   1057  CG  GLU A 132      -4.088  11.651  11.675  1.00 93.48           C  
ATOM   1058  CD  GLU A 132      -4.312  11.968  13.145  1.00 93.48           C  
ATOM   1059  OE1 GLU A 132      -4.363  11.026  13.968  1.00 93.48           O  
ATOM   1060  OE2 GLU A 132      -4.438  13.168  13.476  1.00 93.48           O  
ATOM   1061  N   LEU A 133      -7.144  11.466   8.267  1.00 90.37           N  
ATOM   1062  CA  LEU A 133      -8.361  11.860   7.566  1.00 90.37           C  
ATOM   1063  C   LEU A 133      -9.548  11.906   8.523  1.00 90.37           C  
ATOM   1064  CB  LEU A 133      -8.655  10.893   6.417  1.00 90.37           C  
ATOM   1065  O   LEU A 133      -9.605  11.138   9.486  1.00 90.37           O  
ATOM   1066  CG  LEU A 133      -7.536  10.697   5.393  1.00 90.37           C  
ATOM   1067  CD1 LEU A 133      -7.927   9.629   4.377  1.00 90.37           C  
ATOM   1068  CD2 LEU A 133      -7.213  12.014   4.694  1.00 90.37           C  
ATOM   1069  N   SER A 134     -10.402  12.943   8.335  1.00 89.53           N  
ATOM   1070  CA  SER A 134     -11.652  12.954   9.089  1.00 89.53           C  
ATOM   1071  C   SER A 134     -12.568  11.814   8.657  1.00 89.53           C  
ATOM   1072  CB  SER A 134     -12.371  14.292   8.913  1.00 89.53           C  
ATOM   1073  O   SER A 134     -12.420  11.274   7.559  1.00 89.53           O  
ATOM   1074  OG  SER A 134     -12.847  14.437   7.586  1.00 89.53           O  
ATOM   1075  N   PRO A 135     -13.515  11.427   9.520  1.00 83.31           N  
ATOM   1076  CA  PRO A 135     -14.456  10.351   9.200  1.00 83.31           C  
ATOM   1077  C   PRO A 135     -15.149  10.554   7.854  1.00 83.31           C  
ATOM   1078  CB  PRO A 135     -15.466  10.412  10.349  1.00 83.31           C  
ATOM   1079  O   PRO A 135     -15.368   9.589   7.117  1.00 83.31           O  
ATOM   1080  CG  PRO A 135     -14.696  10.963  11.505  1.00 83.31           C  
ATOM   1081  CD  PRO A 135     -13.711  11.971  10.986  1.00 83.31           C  
ATOM   1082  N   GLU A 136     -15.423  11.769   7.473  1.00 83.24           N  
ATOM   1083  CA  GLU A 136     -16.097  12.073   6.215  1.00 83.24           C  
ATOM   1084  C   GLU A 136     -15.160  11.877   5.026  1.00 83.24           C  
ATOM   1085  CB  GLU A 136     -16.638  13.505   6.227  1.00 83.24           C  
ATOM   1086  O   GLU A 136     -15.606  11.546   3.925  1.00 83.24           O  
ATOM   1087  CG  GLU A 136     -17.745  13.735   7.246  1.00 83.24           C  
ATOM   1088  CD  GLU A 136     -17.757  15.147   7.809  1.00 83.24           C  
ATOM   1089  OE1 GLU A 136     -18.684  15.486   8.580  1.00 83.24           O  
ATOM   1090  OE2 GLU A 136     -16.832  15.922   7.477  1.00 83.24           O  
ATOM   1091  N   GLN A 137     -13.891  11.974   5.332  1.00 85.92           N  
ATOM   1092  CA  GLN A 137     -12.870  11.921   4.291  1.00 85.92           C  
ATOM   1093  C   GLN A 137     -12.413  10.487   4.042  1.00 85.92           C  
ATOM   1094  CB  GLN A 137     -11.673  12.796   4.667  1.00 85.92           C  
ATOM   1095  O   GLN A 137     -11.845  10.185   2.990  1.00 85.92           O  
ATOM   1096  CG  GLN A 137     -11.977  14.288   4.666  1.00 85.92           C  
ATOM   1097  CD  GLN A 137     -10.832  15.121   5.209  1.00 85.92           C  
ATOM   1098  NE2 GLN A 137     -10.679  16.333   4.686  1.00 85.92           N  
ATOM   1099  OE1 GLN A 137     -10.090  14.680   6.093  1.00 85.92           O  
ATOM   1100  N   GLN A 138     -12.735   9.540   4.863  1.00 82.32           N  
ATOM   1101  CA  GLN A 138     -12.140   8.208   4.883  1.00 82.32           C  
ATOM   1102  C   GLN A 138     -12.710   7.334   3.769  1.00 82.32           C  
ATOM   1103  CB  GLN A 138     -12.363   7.540   6.241  1.00 82.32           C  
ATOM   1104  O   GLN A 138     -12.054   6.396   3.312  1.00 82.32           O  
ATOM   1105  CG  GLN A 138     -11.554   8.160   7.372  1.00 82.32           C  
ATOM   1106  CD  GLN A 138     -11.840   7.520   8.717  1.00 82.32           C  
ATOM   1107  NE2 GLN A 138     -11.433   8.190   9.791  1.00 82.32           N  
ATOM   1108  OE1 GLN A 138     -12.423   6.434   8.792  1.00 82.32           O  
ATOM   1109  N   ASN A 139     -13.918   7.739   3.191  1.00 76.07           N  
ATOM   1110  CA  ASN A 139     -14.586   6.843   2.253  1.00 76.07           C  
ATOM   1111  C   ASN A 139     -14.151   7.111   0.815  1.00 76.07           C  
ATOM   1112  CB  ASN A 139     -16.106   6.969   2.381  1.00 76.07           C  
ATOM   1113  O   ASN A 139     -14.319   6.257  -0.058  1.00 76.07           O  
ATOM   1114  CG  ASN A 139     -16.621   6.484   3.722  1.00 76.07           C  
ATOM   1115  ND2 ASN A 139     -17.604   7.190   4.269  1.00 76.07           N  
ATOM   1116  OD1 ASN A 139     -16.139   5.485   4.261  1.00 76.07           O  
ATOM   1117  N   ASN A 140     -13.312   8.156   0.579  1.00 80.21           N  
ATOM   1118  CA  ASN A 140     -12.949   8.503  -0.790  1.00 80.21           C  
ATOM   1119  C   ASN A 140     -11.569   9.150  -0.858  1.00 80.21           C  
ATOM   1120  CB  ASN A 140     -14.001   9.428  -1.407  1.00 80.21           C  
ATOM   1121  O   ASN A 140     -11.371  10.125  -1.585  1.00 80.21           O  
ATOM   1122  CG  ASN A 140     -15.318   8.724  -1.666  1.00 80.21           C  
ATOM   1123  ND2 ASN A 140     -16.420   9.437  -1.467  1.00 80.21           N  
ATOM   1124  OD1 ASN A 140     -15.345   7.549  -2.041  1.00 80.21           O  
ATOM   1125  N   ALA A 141     -10.629   8.484  -0.266  1.00 87.83           N  
ATOM   1126  CA  ALA A 141      -9.310   9.112  -0.277  1.00 87.83           C  
ATOM   1127  C   ALA A 141      -8.514   8.693  -1.509  1.00 87.83           C  
ATOM   1128  CB  ALA A 141      -8.542   8.760   0.995  1.00 87.83           C  
ATOM   1129  O   ALA A 141      -8.682   7.582  -2.016  1.00 87.83           O  
ATOM   1130  N   GLU A 142      -7.899   9.637  -2.066  1.00 92.18           N  
ATOM   1131  CA  GLU A 142      -6.985   9.416  -3.183  1.00 92.18           C  
ATOM   1132  C   GLU A 142      -5.581   9.914  -2.854  1.00 92.18           C  
ATOM   1133  CB  GLU A 142      -7.505  10.104  -4.448  1.00 92.18           C  
ATOM   1134  O   GLU A 142      -5.416  11.001  -2.298  1.00 92.18           O  
ATOM   1135  CG  GLU A 142      -6.598   9.933  -5.658  1.00 92.18           C  
ATOM   1136  CD  GLU A 142      -7.071  10.710  -6.876  1.00 92.18           C  
ATOM   1137  OE1 GLU A 142      -6.615  11.858  -7.079  1.00 92.18           O  
ATOM   1138  OE2 GLU A 142      -7.905  10.166  -7.634  1.00 92.18           O  
ATOM   1139  N   VAL A 143      -4.630   9.033  -3.121  1.00 94.51           N  
ATOM   1140  CA  VAL A 143      -3.239   9.416  -2.904  1.00 94.51           C  
ATOM   1141  C   VAL A 143      -2.471   9.345  -4.222  1.00 94.51           C  
ATOM   1142  CB  VAL A 143      -2.561   8.519  -1.844  1.00 94.51           C  
ATOM   1143  O   VAL A 143      -2.450   8.303  -4.880  1.00 94.51           O  
ATOM   1144  CG1 VAL A 143      -1.134   8.989  -1.570  1.00 94.51           C  
ATOM   1145  CG2 VAL A 143      -3.380   8.506  -0.554  1.00 94.51           C  
ATOM   1146  N   GLU A 144      -1.947  10.447  -4.594  1.00 95.32           N  
ATOM   1147  CA  GLU A 144      -1.101  10.516  -5.781  1.00 95.32           C  
ATOM   1148  C   GLU A 144       0.351  10.799  -5.409  1.00 95.32           C  
ATOM   1149  CB  GLU A 144      -1.615  11.588  -6.746  1.00 95.32           C  
ATOM   1150  O   GLU A 144       0.631  11.717  -4.634  1.00 95.32           O  
ATOM   1151  CG  GLU A 144      -0.856  11.645  -8.063  1.00 95.32           C  
ATOM   1152  CD  GLU A 144      -1.389  12.702  -9.018  1.00 95.32           C  
ATOM   1153  OE1 GLU A 144      -0.903  13.854  -8.981  1.00 95.32           O  
ATOM   1154  OE2 GLU A 144      -2.302  12.374  -9.809  1.00 95.32           O  
ATOM   1155  N   VAL A 145       1.221   9.997  -5.902  1.00 95.42           N  
ATOM   1156  CA  VAL A 145       2.646  10.146  -5.627  1.00 95.42           C  
ATOM   1157  C   VAL A 145       3.400  10.401  -6.930  1.00 95.42           C  
ATOM   1158  CB  VAL A 145       3.220   8.902  -4.913  1.00 95.42           C  
ATOM   1159  O   VAL A 145       3.278   9.631  -7.886  1.00 95.42           O  
ATOM   1160  CG1 VAL A 145       4.675   9.134  -4.510  1.00 95.42           C  
ATOM   1161  CG2 VAL A 145       2.373   8.550  -3.692  1.00 95.42           C  
ATOM   1162  N   GLU A 146       4.148  11.495  -6.883  1.00 95.42           N  
ATOM   1163  CA  GLU A 146       4.986  11.844  -8.026  1.00 95.42           C  
ATOM   1164  C   GLU A 146       6.458  11.920  -7.629  1.00 95.42           C  
ATOM   1165  CB  GLU A 146       4.538  13.175  -8.636  1.00 95.42           C  
ATOM   1166  O   GLU A 146       6.827  12.687  -6.738  1.00 95.42           O  
ATOM   1167  CG  GLU A 146       5.271  13.543  -9.917  1.00 95.42           C  
ATOM   1168  CD  GLU A 146       4.818  14.868 -10.508  1.00 95.42           C  
ATOM   1169  OE1 GLU A 146       5.582  15.475 -11.294  1.00 95.42           O  
ATOM   1170  OE2 GLU A 146       3.692  15.304 -10.182  1.00 95.42           O  
ATOM   1171  N   CYS A 147       7.264  11.059  -8.227  1.00 92.00           N  
ATOM   1172  CA  CYS A 147       8.712  11.107  -8.059  1.00 92.00           C  
ATOM   1173  C   CYS A 147       9.410  11.322  -9.396  1.00 92.00           C  
ATOM   1174  CB  CYS A 147       9.219   9.819  -7.410  1.00 92.00           C  
ATOM   1175  O   CYS A 147       9.640  10.368 -10.142  1.00 92.00           O  
ATOM   1176  SG  CYS A 147       8.297   9.336  -5.934  1.00 92.00           S  
ATOM   1177  N   GLY A 148       9.800  12.622  -9.784  1.00 89.13           N  
ATOM   1178  CA  GLY A 148      10.334  12.868 -11.114  1.00 89.13           C  
ATOM   1179  C   GLY A 148       9.328  12.604 -12.219  1.00 89.13           C  
ATOM   1180  O   GLY A 148       8.229  13.163 -12.212  1.00 89.13           O  
ATOM   1181  N   ASN A 149       9.613  11.534 -13.114  1.00 87.44           N  
ATOM   1182  CA  ASN A 149       8.727  11.249 -14.238  1.00 87.44           C  
ATOM   1183  C   ASN A 149       7.746  10.128 -13.908  1.00 87.44           C  
ATOM   1184  CB  ASN A 149       9.540  10.893 -15.485  1.00 87.44           C  
ATOM   1185  O   ASN A 149       6.924   9.751 -14.745  1.00 87.44           O  
ATOM   1186  CG  ASN A 149      10.346  12.064 -16.011  1.00 87.44           C  
ATOM   1187  ND2 ASN A 149      11.540  11.782 -16.518  1.00 87.44           N  
ATOM   1188  OD1 ASN A 149       9.900  13.213 -15.961  1.00 87.44           O  
ATOM   1189  N   GLU A 150       7.860   9.655 -12.666  1.00 86.45           N  
ATOM   1190  CA  GLU A 150       7.009   8.543 -12.253  1.00 86.45           C  
ATOM   1191  C   GLU A 150       5.804   9.037 -11.457  1.00 86.45           C  
ATOM   1192  CB  GLU A 150       7.809   7.533 -11.425  1.00 86.45           C  
ATOM   1193  O   GLU A 150       5.942   9.888 -10.576  1.00 86.45           O  
ATOM   1194  CG  GLU A 150       8.983   6.919 -12.172  1.00 86.45           C  
ATOM   1195  CD  GLU A 150       9.790   5.947 -11.326  1.00 86.45           C  
ATOM   1196  OE1 GLU A 150      10.223   4.897 -11.853  1.00 86.45           O  
ATOM   1197  OE2 GLU A 150       9.990   6.237 -10.125  1.00 86.45           O  
ATOM   1198  N   LYS A 151       4.705   8.598 -11.938  1.00 89.28           N  
ATOM   1199  CA  LYS A 151       3.478   8.983 -11.249  1.00 89.28           C  
ATOM   1200  C   LYS A 151       2.666   7.756 -10.844  1.00 89.28           C  
ATOM   1201  CB  LYS A 151       2.632   9.904 -12.131  1.00 89.28           C  
ATOM   1202  O   LYS A 151       2.520   6.816 -11.629  1.00 89.28           O  
ATOM   1203  CG  LYS A 151       1.475  10.569 -11.401  1.00 89.28           C  
ATOM   1204  CD  LYS A 151       0.749  11.566 -12.295  1.00 89.28           C  
ATOM   1205  CE  LYS A 151      -0.433  12.204 -11.578  1.00 89.28           C  
ATOM   1206  NZ  LYS A 151      -1.156  13.173 -12.455  1.00 89.28           N  
ATOM   1207  N   TYR A 152       2.169   7.769  -9.533  1.00 87.74           N  
ATOM   1208  CA  TYR A 152       1.376   6.672  -8.991  1.00 87.74           C  
ATOM   1209  C   TYR A 152       0.102   7.191  -8.336  1.00 87.74           C  
ATOM   1210  CB  TYR A 152       2.194   5.868  -7.976  1.00 87.74           C  
ATOM   1211  O   TYR A 152       0.118   8.226  -7.665  1.00 87.74           O  
ATOM   1212  CG  TYR A 152       3.589   5.535  -8.447  1.00 87.74           C  
ATOM   1213  CD1 TYR A 152       3.830   4.408  -9.230  1.00 87.74           C  
ATOM   1214  CD2 TYR A 152       4.668   6.345  -8.110  1.00 87.74           C  
ATOM   1215  CE1 TYR A 152       5.114   4.096  -9.665  1.00 87.74           C  
ATOM   1216  CE2 TYR A 152       5.956   6.043  -8.540  1.00 87.74           C  
ATOM   1217  OH  TYR A 152       7.441   4.614  -9.744  1.00 87.74           O  
ATOM   1218  CZ  TYR A 152       6.168   4.918  -9.316  1.00 87.74           C  
ATOM   1219  N   ARG A 153      -0.934   6.477  -8.614  1.00 90.74           N  
ATOM   1220  CA  ARG A 153      -2.210   6.902  -8.048  1.00 90.74           C  
ATOM   1221  C   ARG A 153      -2.898   5.752  -7.321  1.00 90.74           C  
ATOM   1222  CB  ARG A 153      -3.127   7.452  -9.144  1.00 90.74           C  
ATOM   1223  O   ARG A 153      -2.995   4.644  -7.852  1.00 90.74           O  
ATOM   1224  CG  ARG A 153      -4.447   8.000  -8.625  1.00 90.74           C  
ATOM   1225  CD  ARG A 153      -5.307   8.558  -9.750  1.00 90.74           C  
ATOM   1226  NE  ARG A 153      -4.797   9.837 -10.235  1.00 90.74           N  
ATOM   1227  NH1 ARG A 153      -6.386  10.076 -11.895  1.00 90.74           N  
ATOM   1228  NH2 ARG A 153      -4.777  11.683 -11.602  1.00 90.74           N  
ATOM   1229  CZ  ARG A 153      -5.321  10.529 -11.243  1.00 90.74           C  
ATOM   1230  N   PHE A 154      -3.205   5.961  -6.046  1.00 89.39           N  
ATOM   1231  CA  PHE A 154      -3.929   5.007  -5.215  1.00 89.39           C  
ATOM   1232  C   PHE A 154      -5.247   5.600  -4.731  1.00 89.39           C  
ATOM   1233  CB  PHE A 154      -3.075   4.580  -4.017  1.00 89.39           C  
ATOM   1234  O   PHE A 154      -5.257   6.613  -4.030  1.00 89.39           O  
ATOM   1235  CG  PHE A 154      -3.669   3.450  -3.220  1.00 89.39           C  
ATOM   1236  CD1 PHE A 154      -3.777   3.537  -1.837  1.00 89.39           C  
ATOM   1237  CD2 PHE A 154      -4.119   2.299  -3.854  1.00 89.39           C  
ATOM   1238  CE1 PHE A 154      -4.326   2.493  -1.097  1.00 89.39           C  
ATOM   1239  CE2 PHE A 154      -4.669   1.251  -3.121  1.00 89.39           C  
ATOM   1240  CZ  PHE A 154      -4.771   1.350  -1.743  1.00 89.39           C  
ATOM   1241  N   GLN A 155      -6.281   5.019  -5.150  1.00 85.38           N  
ATOM   1242  CA  GLN A 155      -7.605   5.521  -4.797  1.00 85.38           C  
ATOM   1243  C   GLN A 155      -8.377   4.499  -3.967  1.00 85.38           C  
ATOM   1244  CB  GLN A 155      -8.396   5.881  -6.055  1.00 85.38           C  
ATOM   1245  O   GLN A 155      -8.388   3.310  -4.290  1.00 85.38           O  
ATOM   1246  CG  GLN A 155      -9.716   6.585  -5.771  1.00 85.38           C  
ATOM   1247  CD  GLN A 155     -10.430   7.025  -7.035  1.00 85.38           C  
ATOM   1248  NE2 GLN A 155     -11.298   8.023  -6.909  1.00 85.38           N  
ATOM   1249  OE1 GLN A 155     -10.204   6.473  -8.117  1.00 85.38           O  
ATOM   1250  N   LEU A 156      -8.907   5.070  -2.831  1.00 78.24           N  
ATOM   1251  CA  LEU A 156      -9.838   4.281  -2.033  1.00 78.24           C  
ATOM   1252  C   LEU A 156     -11.281   4.656  -2.351  1.00 78.24           C  
ATOM   1253  CB  LEU A 156      -9.565   4.479  -0.539  1.00 78.24           C  
ATOM   1254  O   LEU A 156     -11.593   5.833  -2.544  1.00 78.24           O  
ATOM   1255  CG  LEU A 156      -8.146   4.165  -0.062  1.00 78.24           C  
ATOM   1256  CD1 LEU A 156      -7.875   4.843   1.277  1.00 78.24           C  
ATOM   1257  CD2 LEU A 156      -7.938   2.658   0.044  1.00 78.24           C  
ATOM   1258  N   GLY A 157     -12.219   3.590  -2.681  1.00 60.11           N  
ATOM   1259  CA  GLY A 157     -13.661   3.727  -2.810  1.00 60.11           C  
ATOM   1260  C   GLY A 157     -14.413   2.454  -2.470  1.00 60.11           C  
ATOM   1261  O   GLY A 157     -13.836   1.365  -2.477  1.00 60.11           O  
TER    1262      GLY A 157
ENDMDL
END
