# Supplementary material for: Single-chain dimers from de novo immunoglobulins as robust scaffolds for multiple binding loops
Source: Nat Commun. 2023 Sep 23;14:5939. doi: 10.1038/s41467-023-41717-5 (PMC10517939; doi:10.1038/s41467-023-41717-5)
Supplement: Supplementary file 3 — Supplementary Data 1 [file 41467_2023_41717_MOESM3_ESM.zip › design_models/scIg/scIg14g/ranked_3.pdb]

MODEL     1
ATOM      1  N   ARG A   1       5.509  -0.330 -11.779  1.00 82.77           N  
ATOM      2  CA  ARG A   1       4.352   0.007 -10.957  1.00 82.77           C  
ATOM      3  C   ARG A   1       3.917  -1.183 -10.109  1.00 82.77           C  
ATOM      4  CB  ARG A   1       3.189   0.479 -11.833  1.00 82.77           C  
ATOM      5  O   ARG A   1       3.830  -2.308 -10.606  1.00 82.77           O  
ATOM      6  CG  ARG A   1       1.929   0.820 -11.053  1.00 82.77           C  
ATOM      7  CD  ARG A   1       0.786   1.220 -11.975  1.00 82.77           C  
ATOM      8  NE  ARG A   1      -0.462   1.402 -11.239  1.00 82.77           N  
ATOM      9  NH1 ARG A   1      -1.711   1.986 -13.092  1.00 82.77           N  
ATOM     10  NH2 ARG A   1      -2.694   1.898 -11.023  1.00 82.77           N  
ATOM     11  CZ  ARG A   1      -1.620   1.762 -11.786  1.00 82.77           C  
ATOM     12  N   ILE A   2       4.004  -1.145  -8.890  1.00 84.63           N  
ATOM     13  CA  ILE A   2       3.480  -2.122  -7.942  1.00 84.63           C  
ATOM     14  C   ILE A   2       2.190  -1.593  -7.317  1.00 84.63           C  
ATOM     15  CB  ILE A   2       4.513  -2.452  -6.842  1.00 84.63           C  
ATOM     16  O   ILE A   2       2.159  -0.477  -6.793  1.00 84.63           O  
ATOM     17  CG1 ILE A   2       5.807  -2.985  -7.467  1.00 84.63           C  
ATOM     18  CG2 ILE A   2       3.933  -3.457  -5.841  1.00 84.63           C  
ATOM     19  CD1 ILE A   2       6.949  -3.154  -6.475  1.00 84.63           C  
ATOM     20  N   GLU A   3       1.085  -2.380  -7.441  1.00 85.85           N  
ATOM     21  CA  GLU A   3      -0.200  -2.033  -6.841  1.00 85.85           C  
ATOM     22  C   GLU A   3      -0.583  -3.025  -5.746  1.00 85.85           C  
ATOM     23  CB  GLU A   3      -1.295  -1.979  -7.909  1.00 85.85           C  
ATOM     24  O   GLU A   3      -0.610  -4.235  -5.979  1.00 85.85           O  
ATOM     25  CG  GLU A   3      -1.049  -0.937  -8.991  1.00 85.85           C  
ATOM     26  CD  GLU A   3      -2.112  -0.938 -10.078  1.00 85.85           C  
ATOM     27  OE1 GLU A   3      -1.910  -0.281 -11.124  1.00 85.85           O  
ATOM     28  OE2 GLU A   3      -3.156  -1.600  -9.880  1.00 85.85           O  
ATOM     29  N   VAL A   4      -0.645  -2.500  -4.573  1.00 85.30           N  
ATOM     30  CA  VAL A   4      -1.057  -3.347  -3.459  1.00 85.30           C  
ATOM     31  C   VAL A   4      -2.406  -2.875  -2.921  1.00 85.30           C  
ATOM     32  CB  VAL A   4      -0.003  -3.349  -2.328  1.00 85.30           C  
ATOM     33  O   VAL A   4      -2.590  -1.688  -2.644  1.00 85.30           O  
ATOM     34  CG1 VAL A   4      -0.435  -4.273  -1.190  1.00 85.30           C  
ATOM     35  CG2 VAL A   4       1.361  -3.768  -2.872  1.00 85.30           C  
ATOM     36  N   ARG A   5      -3.314  -3.799  -2.854  1.00 83.19           N  
ATOM     37  CA  ARG A   5      -4.625  -3.535  -2.271  1.00 83.19           C  
ATOM     38  C   ARG A   5      -4.894  -4.459  -1.088  1.00 83.19           C  
ATOM     39  CB  ARG A   5      -5.725  -3.696  -3.322  1.00 83.19           C  
ATOM     40  O   ARG A   5      -4.751  -5.678  -1.200  1.00 83.19           O  
ATOM     41  CG  ARG A   5      -7.108  -3.298  -2.833  1.00 83.19           C  
ATOM     42  CD  ARG A   5      -8.141  -3.361  -3.950  1.00 83.19           C  
ATOM     43  NE  ARG A   5      -9.479  -3.033  -3.466  1.00 83.19           N  
ATOM     44  NH1 ARG A   5     -10.517  -3.336  -5.507  1.00 83.19           N  
ATOM     45  NH2 ARG A   5     -11.744  -2.715  -3.673  1.00 83.19           N  
ATOM     46  CZ  ARG A   5     -10.577  -3.029  -4.217  1.00 83.19           C  
ATOM     47  N   VAL A   6      -5.108  -3.782   0.026  1.00 78.40           N  
ATOM     48  CA  VAL A   6      -5.564  -4.548   1.181  1.00 78.40           C  
ATOM     49  C   VAL A   6      -7.004  -4.167   1.517  1.00 78.40           C  
ATOM     50  CB  VAL A   6      -4.652  -4.322   2.408  1.00 78.40           C  
ATOM     51  O   VAL A   6      -7.274  -3.034   1.924  1.00 78.40           O  
ATOM     52  CG1 VAL A   6      -5.061  -5.237   3.560  1.00 78.40           C  
ATOM     53  CG2 VAL A   6      -3.189  -4.550   2.033  1.00 78.40           C  
ATOM     54  N   ASP A   7      -8.017  -4.994   1.104  1.00 75.32           N  
ATOM     55  CA  ASP A   7      -9.418  -4.694   1.381  1.00 75.32           C  
ATOM     56  C   ASP A   7     -10.086  -5.841   2.137  1.00 75.32           C  
ATOM     57  CB  ASP A   7     -10.174  -4.411   0.081  1.00 75.32           C  
ATOM     58  O   ASP A   7      -9.411  -6.766   2.594  1.00 75.32           O  
ATOM     59  CG  ASP A   7     -10.131  -5.573  -0.895  1.00 75.32           C  
ATOM     60  OD1 ASP A   7     -10.306  -6.735  -0.469  1.00 75.32           O  
ATOM     61  OD2 ASP A   7      -9.917  -5.325  -2.102  1.00 75.32           O  
ATOM     62  N   ASN A   8     -11.492  -5.770   2.581  1.00 68.94           N  
ATOM     63  CA  ASN A   8     -12.314  -6.606   3.450  1.00 68.94           C  
ATOM     64  C   ASN A   8     -12.048  -8.090   3.216  1.00 68.94           C  
ATOM     65  CB  ASN A   8     -13.798  -6.294   3.248  1.00 68.94           C  
ATOM     66  O   ASN A   8     -12.925  -8.815   2.744  1.00 68.94           O  
ATOM     67  CG  ASN A   8     -14.219  -4.999   3.914  1.00 68.94           C  
ATOM     68  ND2 ASN A   8     -15.347  -4.448   3.481  1.00 68.94           N  
ATOM     69  OD1 ASN A   8     -13.536  -4.497   4.811  1.00 68.94           O  
ATOM     70  N   GLY A   9     -10.751  -8.549   3.322  1.00 80.22           N  
ATOM     71  CA  GLY A   9     -10.498  -9.978   3.410  1.00 80.22           C  
ATOM     72  C   GLY A   9      -9.506 -10.473   2.374  1.00 80.22           C  
ATOM     73  O   GLY A   9      -9.303 -11.680   2.228  1.00 80.22           O  
ATOM     74  N   ARG A  10      -8.993  -9.472   1.691  1.00 89.15           N  
ATOM     75  CA  ARG A  10      -8.131  -9.937   0.610  1.00 89.15           C  
ATOM     76  C   ARG A  10      -6.947  -8.997   0.411  1.00 89.15           C  
ATOM     77  CB  ARG A  10      -8.923 -10.066  -0.693  1.00 89.15           C  
ATOM     78  O   ARG A  10      -7.074  -7.784   0.587  1.00 89.15           O  
ATOM     79  CG  ARG A  10      -8.157 -10.748  -1.815  1.00 89.15           C  
ATOM     80  CD  ARG A  10      -8.998 -10.872  -3.078  1.00 89.15           C  
ATOM     81  NE  ARG A  10     -10.182 -11.698  -2.858  1.00 89.15           N  
ATOM     82  NH1 ARG A  10     -11.170 -11.184  -4.882  1.00 89.15           N  
ATOM     83  NH2 ARG A  10     -12.216 -12.604  -3.419  1.00 89.15           N  
ATOM     84  CZ  ARG A  10     -11.187 -11.827  -3.720  1.00 89.15           C  
ATOM     85  N   VAL A  11      -5.817  -9.548   0.153  1.00 90.44           N  
ATOM     86  CA  VAL A  11      -4.631  -8.822  -0.291  1.00 90.44           C  
ATOM     87  C   VAL A  11      -4.384  -9.093  -1.773  1.00 90.44           C  
ATOM     88  CB  VAL A  11      -3.386  -9.210   0.537  1.00 90.44           C  
ATOM     89  O   VAL A  11      -4.343 -10.249  -2.201  1.00 90.44           O  
ATOM     90  CG1 VAL A  11      -2.136  -8.525  -0.014  1.00 90.44           C  
ATOM     91  CG2 VAL A  11      -3.590  -8.852   2.008  1.00 90.44           C  
ATOM     92  N   ARG A  12      -4.320  -7.985  -2.553  1.00 92.28           N  
ATOM     93  CA  ARG A  12      -4.019  -8.099  -3.977  1.00 92.28           C  
ATOM     94  C   ARG A  12      -2.739  -7.349  -4.328  1.00 92.28           C  
ATOM     95  CB  ARG A  12      -5.183  -7.570  -4.817  1.00 92.28           C  
ATOM     96  O   ARG A  12      -2.562  -6.193  -3.935  1.00 92.28           O  
ATOM     97  CG  ARG A  12      -6.458  -8.388  -4.686  1.00 92.28           C  
ATOM     98  CD  ARG A  12      -7.576  -7.833  -5.558  1.00 92.28           C  
ATOM     99  NE  ARG A  12      -8.038  -6.534  -5.079  1.00 92.28           N  
ATOM    100  NH1 ARG A  12      -9.666  -6.284  -6.698  1.00 92.28           N  
ATOM    101  NH2 ARG A  12      -9.360  -4.656  -5.114  1.00 92.28           N  
ATOM    102  CZ  ARG A  12      -9.021  -5.827  -5.631  1.00 92.28           C  
ATOM    103  N   VAL A  13      -1.921  -8.084  -4.964  1.00 92.43           N  
ATOM    104  CA  VAL A  13      -0.675  -7.470  -5.412  1.00 92.43           C  
ATOM    105  C   VAL A  13      -0.528  -7.640  -6.923  1.00 92.43           C  
ATOM    106  CB  VAL A  13       0.548  -8.073  -4.686  1.00 92.43           C  
ATOM    107  O   VAL A  13      -0.631  -8.755  -7.440  1.00 92.43           O  
ATOM    108  CG1 VAL A  13       1.838  -7.396  -5.147  1.00 92.43           C  
ATOM    109  CG2 VAL A  13       0.385  -7.947  -3.173  1.00 92.43           C  
ATOM    110  N   ARG A  14      -0.430  -6.550  -7.592  1.00 93.80           N  
ATOM    111  CA  ARG A  14      -0.115  -6.567  -9.016  1.00 93.80           C  
ATOM    112  C   ARG A  14       1.302  -6.062  -9.270  1.00 93.80           C  
ATOM    113  CB  ARG A  14      -1.121  -5.722  -9.800  1.00 93.80           C  
ATOM    114  O   ARG A  14       1.671  -4.978  -8.815  1.00 93.80           O  
ATOM    115  CG  ARG A  14      -0.951  -5.804 -11.309  1.00 93.80           C  
ATOM    116  CD  ARG A  14      -2.034  -5.024 -12.041  1.00 93.80           C  
ATOM    117  NE  ARG A  14      -1.843  -5.065 -13.488  1.00 93.80           N  
ATOM    118  NH1 ARG A  14      -3.705  -3.788 -13.979  1.00 93.80           N  
ATOM    119  NH2 ARG A  14      -2.373  -4.578 -15.669  1.00 93.80           N  
ATOM    120  CZ  ARG A  14      -2.641  -4.477 -14.375  1.00 93.80           C  
ATOM    121  N   ASN A  15       2.086  -6.956 -10.018  1.00 92.79           N  
ATOM    122  CA  ASN A  15       3.471  -6.609 -10.315  1.00 92.79           C  
ATOM    123  C   ASN A  15       3.620  -6.057 -11.730  1.00 92.79           C  
ATOM    124  CB  ASN A  15       4.382  -7.823 -10.120  1.00 92.79           C  
ATOM    125  O   ASN A  15       3.622  -6.816 -12.700  1.00 92.79           O  
ATOM    126  CG  ASN A  15       5.844  -7.502 -10.363  1.00 92.79           C  
ATOM    127  ND2 ASN A  15       6.686  -8.528 -10.352  1.00 92.79           N  
ATOM    128  OD1 ASN A  15       6.212  -6.341 -10.558  1.00 92.79           O  
ATOM    129  N   GLY A  16       3.740  -4.676 -11.829  1.00 89.92           N  
ATOM    130  CA  GLY A  16       3.913  -4.022 -13.116  1.00 89.92           C  
ATOM    131  C   GLY A  16       5.368  -3.784 -13.473  1.00 89.92           C  
ATOM    132  O   GLY A  16       5.668  -3.075 -14.436  1.00 89.92           O  
ATOM    133  N   THR A  17       6.240  -4.368 -12.753  1.00 88.73           N  
ATOM    134  CA  THR A  17       7.660  -4.198 -13.039  1.00 88.73           C  
ATOM    135  C   THR A  17       8.140  -5.248 -14.038  1.00 88.73           C  
ATOM    136  CB  THR A  17       8.503  -4.286 -11.754  1.00 88.73           C  
ATOM    137  O   THR A  17       7.350  -6.067 -14.513  1.00 88.73           O  
ATOM    138  CG2 THR A  17       7.884  -3.457 -10.633  1.00 88.73           C  
ATOM    139  OG1 THR A  17       8.584  -5.653 -11.334  1.00 88.73           O  
ATOM    140  N   ASP A  18       9.510  -5.200 -14.393  1.00 90.81           N  
ATOM    141  CA  ASP A  18      10.068  -6.140 -15.361  1.00 90.81           C  
ATOM    142  C   ASP A  18      10.778  -7.295 -14.658  1.00 90.81           C  
ATOM    143  CB  ASP A  18      11.035  -5.426 -16.307  1.00 90.81           C  
ATOM    144  O   ASP A  18      11.477  -8.083 -15.298  1.00 90.81           O  
ATOM    145  CG  ASP A  18      12.186  -4.752 -15.581  1.00 90.81           C  
ATOM    146  OD1 ASP A  18      12.159  -4.676 -14.334  1.00 90.81           O  
ATOM    147  OD2 ASP A  18      13.126  -4.290 -16.263  1.00 90.81           O  
ATOM    148  N   ARG A  19      10.688  -7.383 -13.325  1.00 92.72           N  
ATOM    149  CA  ARG A  19      11.305  -8.440 -12.532  1.00 92.72           C  
ATOM    150  C   ARG A  19      10.298  -9.062 -11.570  1.00 92.72           C  
ATOM    151  CB  ARG A  19      12.506  -7.898 -11.755  1.00 92.72           C  
ATOM    152  O   ARG A  19       9.283  -8.444 -11.241  1.00 92.72           O  
ATOM    153  CG  ARG A  19      12.173  -6.728 -10.843  1.00 92.72           C  
ATOM    154  CD  ARG A  19      13.428  -6.085 -10.270  1.00 92.72           C  
ATOM    155  NE  ARG A  19      13.585  -4.707 -10.726  1.00 92.72           N  
ATOM    156  NH1 ARG A  19      15.635  -4.386  -9.711  1.00 92.72           N  
ATOM    157  NH2 ARG A  19      14.670  -2.692 -10.917  1.00 92.72           N  
ATOM    158  CZ  ARG A  19      14.630  -3.931 -10.450  1.00 92.72           C  
ATOM    159  N   PRO A  20      10.657 -10.385 -11.142  1.00 94.56           N  
ATOM    160  CA  PRO A  20       9.795 -10.995 -10.127  1.00 94.56           C  
ATOM    161  C   PRO A  20       9.870 -10.278  -8.781  1.00 94.56           C  
ATOM    162  CB  PRO A  20      10.337 -12.422 -10.016  1.00 94.56           C  
ATOM    163  O   PRO A  20      10.908  -9.707  -8.438  1.00 94.56           O  
ATOM    164  CG  PRO A  20      11.143 -12.622 -11.259  1.00 94.56           C  
ATOM    165  CD  PRO A  20      11.518 -11.275 -11.807  1.00 94.56           C  
ATOM    166  N   CYS A  21       8.733 -10.254  -8.118  1.00 95.33           N  
ATOM    167  CA  CYS A  21       8.671  -9.682  -6.777  1.00 95.33           C  
ATOM    168  C   CYS A  21       8.368 -10.757  -5.740  1.00 95.33           C  
ATOM    169  CB  CYS A  21       7.610  -8.584  -6.711  1.00 95.33           C  
ATOM    170  O   CYS A  21       7.589 -11.676  -6.001  1.00 95.33           O  
ATOM    171  SG  CYS A  21       7.979  -7.152  -7.749  1.00 95.33           S  
ATOM    172  N   ARG A  22       9.082 -10.662  -4.687  1.00 96.99           N  
ATOM    173  CA  ARG A  22       8.746 -11.483  -3.528  1.00 96.99           C  
ATOM    174  C   ARG A  22       7.794 -10.746  -2.592  1.00 96.99           C  
ATOM    175  CB  ARG A  22      10.012 -11.891  -2.773  1.00 96.99           C  
ATOM    176  O   ARG A  22       8.092  -9.638  -2.142  1.00 96.99           O  
ATOM    177  CG  ARG A  22      10.870 -12.906  -3.511  1.00 96.99           C  
ATOM    178  CD  ARG A  22      11.924 -13.522  -2.602  1.00 96.99           C  
ATOM    179  NE  ARG A  22      13.044 -12.612  -2.379  1.00 96.99           N  
ATOM    180  NH1 ARG A  22      14.238 -14.075  -1.049  1.00 96.99           N  
ATOM    181  NH2 ARG A  22      15.077 -11.992  -1.511  1.00 96.99           N  
ATOM    182  CZ  ARG A  22      14.117 -12.895  -1.647  1.00 96.99           C  
ATOM    183  N   VAL A  23       6.640 -11.375  -2.381  1.00 95.67           N  
ATOM    184  CA  VAL A  23       5.613 -10.754  -1.551  1.00 95.67           C  
ATOM    185  C   VAL A  23       5.403 -11.580  -0.284  1.00 95.67           C  
ATOM    186  CB  VAL A  23       4.279 -10.603  -2.316  1.00 95.67           C  
ATOM    187  O   VAL A  23       5.150 -12.785  -0.356  1.00 95.67           O  
ATOM    188  CG1 VAL A  23       3.206  -9.993  -1.416  1.00 95.67           C  
ATOM    189  CG2 VAL A  23       4.477  -9.753  -3.570  1.00 95.67           C  
ATOM    190  N   ARG A  24       5.578 -10.951   0.852  1.00 95.78           N  
ATOM    191  CA  ARG A  24       5.315 -11.568   2.148  1.00 95.78           C  
ATOM    192  C   ARG A  24       4.090 -10.949   2.812  1.00 95.78           C  
ATOM    193  CB  ARG A  24       6.532 -11.433   3.065  1.00 95.78           C  
ATOM    194  O   ARG A  24       4.022  -9.731   2.988  1.00 95.78           O  
ATOM    195  CG  ARG A  24       7.694 -12.338   2.685  1.00 95.78           C  
ATOM    196  CD  ARG A  24       8.870 -12.175   3.638  1.00 95.78           C  
ATOM    197  NE  ARG A  24       8.501 -12.503   5.011  1.00 95.78           N  
ATOM    198  NH1 ARG A  24      10.656 -12.393   5.837  1.00 95.78           N  
ATOM    199  NH2 ARG A  24       8.913 -12.904   7.235  1.00 95.78           N  
ATOM    200  CZ  ARG A  24       9.357 -12.599   6.025  1.00 95.78           C  
ATOM    201  N   VAL A  25       3.113 -11.781   3.088  1.00 94.82           N  
ATOM    202  CA  VAL A  25       1.899 -11.343   3.768  1.00 94.82           C  
ATOM    203  C   VAL A  25       1.885 -11.878   5.198  1.00 94.82           C  
ATOM    204  CB  VAL A  25       0.630 -11.802   3.015  1.00 94.82           C  
ATOM    205  O   VAL A  25       1.903 -13.092   5.413  1.00 94.82           O  
ATOM    206  CG1 VAL A  25      -0.628 -11.295   3.718  1.00 94.82           C  
ATOM    207  CG2 VAL A  25       0.666 -11.319   1.566  1.00 94.82           C  
ATOM    208  N   THR A  26       1.949 -10.971   6.136  1.00 93.65           N  
ATOM    209  CA  THR A  26       1.829 -11.318   7.548  1.00 93.65           C  
ATOM    210  C   THR A  26       0.478 -10.875   8.101  1.00 93.65           C  
ATOM    211  CB  THR A  26       2.960 -10.682   8.377  1.00 93.65           C  
ATOM    212  O   THR A  26       0.124  -9.697   8.020  1.00 93.65           O  
ATOM    213  CG2 THR A  26       2.894 -11.131   9.833  1.00 93.65           C  
ATOM    214  OG1 THR A  26       4.225 -11.070   7.826  1.00 93.65           O  
ATOM    215  N   ALA A  27      -0.321 -11.836   8.586  1.00 90.97           N  
ATOM    216  CA  ALA A  27      -1.634 -11.589   9.176  1.00 90.97           C  
ATOM    217  C   ALA A  27      -1.925 -12.579  10.300  1.00 90.97           C  
ATOM    218  CB  ALA A  27      -2.721 -11.667   8.106  1.00 90.97           C  
ATOM    219  O   ALA A  27      -1.650 -13.774  10.169  1.00 90.97           O  
ATOM    220  N   GLY A  28      -2.461 -12.107  11.440  1.00 84.56           N  
ATOM    221  CA  GLY A  28      -2.865 -12.954  12.551  1.00 84.56           C  
ATOM    222  C   GLY A  28      -1.726 -13.784  13.113  1.00 84.56           C  
ATOM    223  O   GLY A  28      -1.933 -14.920  13.545  1.00 84.56           O  
ATOM    224  N   GLY A  29      -0.499 -13.365  12.939  1.00 84.19           N  
ATOM    225  CA  GLY A  29       0.671 -14.049  13.467  1.00 84.19           C  
ATOM    226  C   GLY A  29       1.294 -15.015  12.477  1.00 84.19           C  
ATOM    227  O   GLY A  29       2.268 -15.699  12.799  1.00 84.19           O  
ATOM    228  N   GLU A  30       0.735 -15.197  11.349  1.00 90.97           N  
ATOM    229  CA  GLU A  30       1.245 -16.072  10.298  1.00 90.97           C  
ATOM    230  C   GLU A  30       1.816 -15.263   9.136  1.00 90.97           C  
ATOM    231  CB  GLU A  30       0.143 -17.008   9.795  1.00 90.97           C  
ATOM    232  O   GLU A  30       1.351 -14.157   8.855  1.00 90.97           O  
ATOM    233  CG  GLU A  30      -0.358 -17.988  10.846  1.00 90.97           C  
ATOM    234  CD  GLU A  30      -1.482 -18.882  10.345  1.00 90.97           C  
ATOM    235  OE1 GLU A  30      -1.987 -19.717  11.129  1.00 90.97           O  
ATOM    236  OE2 GLU A  30      -1.859 -18.746   9.160  1.00 90.97           O  
ATOM    237  N   THR A  31       2.913 -15.901   8.619  1.00 94.63           N  
ATOM    238  CA  THR A  31       3.533 -15.291   7.448  1.00 94.63           C  
ATOM    239  C   THR A  31       3.557 -16.270   6.277  1.00 94.63           C  
ATOM    240  CB  THR A  31       4.966 -14.819   7.756  1.00 94.63           C  
ATOM    241  O   THR A  31       3.935 -17.432   6.441  1.00 94.63           O  
ATOM    242  CG2 THR A  31       5.613 -14.188   6.527  1.00 94.63           C  
ATOM    243  OG1 THR A  31       4.928 -13.852   8.812  1.00 94.63           O  
ATOM    244  N   ARG A  32       3.059 -15.702   5.144  1.00 95.22           N  
ATOM    245  CA  ARG A  32       3.144 -16.457   3.898  1.00 95.22           C  
ATOM    246  C   ARG A  32       3.940 -15.691   2.847  1.00 95.22           C  
ATOM    247  CB  ARG A  32       1.745 -16.776   3.366  1.00 95.22           C  
ATOM    248  O   ARG A  32       3.812 -14.470   2.732  1.00 95.22           O  
ATOM    249  CG  ARG A  32       0.924 -17.665   4.287  1.00 95.22           C  
ATOM    250  CD  ARG A  32      -0.493 -17.860   3.766  1.00 95.22           C  
ATOM    251  NE  ARG A  32      -1.372 -18.417   4.790  1.00 95.22           N  
ATOM    252  NH1 ARG A  32      -3.263 -18.416   3.463  1.00 95.22           N  
ATOM    253  NH2 ARG A  32      -3.374 -19.175   5.623  1.00 95.22           N  
ATOM    254  CZ  ARG A  32      -2.668 -18.668   4.623  1.00 95.22           C  
ATOM    255  N   GLU A  33       4.732 -16.421   2.107  1.00 96.94           N  
ATOM    256  CA  GLU A  33       5.572 -15.813   1.079  1.00 96.94           C  
ATOM    257  C   GLU A  33       5.179 -16.299  -0.313  1.00 96.94           C  
ATOM    258  CB  GLU A  33       7.049 -16.114   1.344  1.00 96.94           C  
ATOM    259  O   GLU A  33       4.882 -17.481  -0.503  1.00 96.94           O  
ATOM    260  CG  GLU A  33       8.002 -15.392   0.404  1.00 96.94           C  
ATOM    261  CD  GLU A  33       9.467 -15.606   0.752  1.00 96.94           C  
ATOM    262  OE1 GLU A  33      10.298 -15.740  -0.174  1.00 96.94           O  
ATOM    263  OE2 GLU A  33       9.785 -15.640   1.962  1.00 96.94           O  
ATOM    264  N   TYR A  34       5.167 -15.252  -1.260  1.00 96.64           N  
ATOM    265  CA  TYR A  34       4.792 -15.545  -2.639  1.00 96.64           C  
ATOM    266  C   TYR A  34       5.743 -14.869  -3.619  1.00 96.64           C  
ATOM    267  CB  TYR A  34       3.354 -15.095  -2.912  1.00 96.64           C  
ATOM    268  O   TYR A  34       6.347 -13.842  -3.299  1.00 96.64           O  
ATOM    269  CG  TYR A  34       2.355 -15.604  -1.901  1.00 96.64           C  
ATOM    270  CD1 TYR A  34       1.703 -16.820  -2.089  1.00 96.64           C  
ATOM    271  CD2 TYR A  34       2.061 -14.869  -0.757  1.00 96.64           C  
ATOM    272  CE1 TYR A  34       0.781 -17.293  -1.161  1.00 96.64           C  
ATOM    273  CE2 TYR A  34       1.141 -15.332   0.177  1.00 96.64           C  
ATOM    274  OH  TYR A  34      -0.405 -17.005   0.890  1.00 96.64           O  
ATOM    275  CZ  TYR A  34       0.507 -16.543  -0.032  1.00 96.64           C  
ATOM    276  N   THR A  35       5.849 -15.598  -4.755  1.00 96.57           N  
ATOM    277  CA  THR A  35       6.507 -14.936  -5.875  1.00 96.57           C  
ATOM    278  C   THR A  35       5.479 -14.433  -6.885  1.00 96.57           C  
ATOM    279  CB  THR A  35       7.501 -15.880  -6.577  1.00 96.57           C  
ATOM    280  O   THR A  35       4.602 -15.186  -7.313  1.00 96.57           O  
ATOM    281  CG2 THR A  35       8.188 -15.184  -7.747  1.00 96.57           C  
ATOM    282  OG1 THR A  35       8.496 -16.302  -5.636  1.00 96.57           O  
ATOM    283  N   VAL A  36       5.547 -13.125  -7.149  1.00 95.82           N  
ATOM    284  CA  VAL A  36       4.682 -12.520  -8.156  1.00 95.82           C  
ATOM    285  C   VAL A  36       5.508 -12.128  -9.379  1.00 95.82           C  
ATOM    286  CB  VAL A  36       3.938 -11.286  -7.597  1.00 95.82           C  
ATOM    287  O   VAL A  36       6.366 -11.246  -9.300  1.00 95.82           O  
ATOM    288  CG1 VAL A  36       2.906 -10.777  -8.602  1.00 95.82           C  
ATOM    289  CG2 VAL A  36       3.270 -11.625  -6.266  1.00 95.82           C  
ATOM    290  N   ASN A  37       5.243 -12.809 -10.582  1.00 96.26           N  
ATOM    291  CA  ASN A  37       5.974 -12.547 -11.818  1.00 96.26           C  
ATOM    292  C   ASN A  37       5.467 -11.286 -12.511  1.00 96.26           C  
ATOM    293  CB  ASN A  37       5.880 -13.747 -12.762  1.00 96.26           C  
ATOM    294  O   ASN A  37       4.347 -10.840 -12.258  1.00 96.26           O  
ATOM    295  CG  ASN A  37       6.540 -14.989 -12.197  1.00 96.26           C  
ATOM    296  ND2 ASN A  37       5.860 -16.124 -12.305  1.00 96.26           N  
ATOM    297  OD1 ASN A  37       7.652 -14.928 -11.666  1.00 96.26           O  
ATOM    298  N   PRO A  38       6.349 -10.730 -13.356  1.00 95.16           N  
ATOM    299  CA  PRO A  38       5.937  -9.551 -14.121  1.00 95.16           C  
ATOM    300  C   PRO A  38       4.635  -9.770 -14.888  1.00 95.16           C  
ATOM    301  CB  PRO A  38       7.107  -9.328 -15.083  1.00 95.16           C  
ATOM    302  O   PRO A  38       4.462 -10.807 -15.533  1.00 95.16           O  
ATOM    303  CG  PRO A  38       8.293  -9.907 -14.382  1.00 95.16           C  
ATOM    304  CD  PRO A  38       7.853 -11.129 -13.628  1.00 95.16           C  
ATOM    305  N   GLY A  39       3.679  -8.787 -14.724  1.00 93.20           N  
ATOM    306  CA  GLY A  39       2.433  -8.828 -15.472  1.00 93.20           C  
ATOM    307  C   GLY A  39       1.385  -9.722 -14.838  1.00 93.20           C  
ATOM    308  O   GLY A  39       0.321  -9.948 -15.419  1.00 93.20           O  
ATOM    309  N   THR A  40       1.717 -10.238 -13.622  1.00 94.52           N  
ATOM    310  CA  THR A  40       0.767 -11.125 -12.960  1.00 94.52           C  
ATOM    311  C   THR A  40       0.242 -10.492 -11.675  1.00 94.52           C  
ATOM    312  CB  THR A  40       1.405 -12.490 -12.641  1.00 94.52           C  
ATOM    313  O   THR A  40       0.702  -9.423 -11.270  1.00 94.52           O  
ATOM    314  CG2 THR A  40       1.926 -13.163 -13.906  1.00 94.52           C  
ATOM    315  OG1 THR A  40       2.495 -12.299 -11.731  1.00 94.52           O  
ATOM    316  N   GLU A  41      -0.734 -11.206 -11.111  1.00 94.42           N  
ATOM    317  CA  GLU A  41      -1.384 -10.726  -9.895  1.00 94.42           C  
ATOM    318  C   GLU A  41      -1.450 -11.821  -8.834  1.00 94.42           C  
ATOM    319  CB  GLU A  41      -2.791 -10.209 -10.206  1.00 94.42           C  
ATOM    320  O   GLU A  41      -1.536 -13.006  -9.163  1.00 94.42           O  
ATOM    321  CG  GLU A  41      -3.524  -9.653  -8.994  1.00 94.42           C  
ATOM    322  CD  GLU A  41      -4.905  -9.108  -9.325  1.00 94.42           C  
ATOM    323  OE1 GLU A  41      -5.705  -8.875  -8.392  1.00 94.42           O  
ATOM    324  OE2 GLU A  41      -5.188  -8.914 -10.529  1.00 94.42           O  
ATOM    325  N   LEU A  42      -1.241 -11.401  -7.582  1.00 94.56           N  
ATOM    326  CA  LEU A  42      -1.424 -12.262  -6.419  1.00 94.56           C  
ATOM    327  C   LEU A  42      -2.672 -11.864  -5.639  1.00 94.56           C  
ATOM    328  CB  LEU A  42      -0.196 -12.199  -5.507  1.00 94.56           C  
ATOM    329  O   LEU A  42      -2.907 -10.678  -5.398  1.00 94.56           O  
ATOM    330  CG  LEU A  42      -0.328 -12.882  -4.144  1.00 94.56           C  
ATOM    331  CD1 LEU A  42      -0.362 -14.398  -4.312  1.00 94.56           C  
ATOM    332  CD2 LEU A  42       0.815 -12.466  -3.225  1.00 94.56           C  
ATOM    333  N   GLU A  43      -3.420 -12.916  -5.306  1.00 94.46           N  
ATOM    334  CA  GLU A  43      -4.564 -12.720  -4.421  1.00 94.46           C  
ATOM    335  C   GLU A  43      -4.496 -13.653  -3.216  1.00 94.46           C  
ATOM    336  CB  GLU A  43      -5.875 -12.936  -5.181  1.00 94.46           C  
ATOM    337  O   GLU A  43      -4.401 -14.872  -3.372  1.00 94.46           O  
ATOM    338  CG  GLU A  43      -7.117 -12.577  -4.379  1.00 94.46           C  
ATOM    339  CD  GLU A  43      -8.404 -12.691  -5.181  1.00 94.46           C  
ATOM    340  OE1 GLU A  43      -9.456 -13.034  -4.596  1.00 94.46           O  
ATOM    341  OE2 GLU A  43      -8.358 -12.436  -6.405  1.00 94.46           O  
ATOM    342  N   VAL A  44      -4.507 -13.020  -2.014  1.00 92.52           N  
ATOM    343  CA  VAL A  44      -4.453 -13.795  -0.779  1.00 92.52           C  
ATOM    344  C   VAL A  44      -5.682 -13.493   0.075  1.00 92.52           C  
ATOM    345  CB  VAL A  44      -3.164 -13.502   0.020  1.00 92.52           C  
ATOM    346  O   VAL A  44      -5.943 -12.336   0.412  1.00 92.52           O  
ATOM    347  CG1 VAL A  44      -3.111 -14.349   1.290  1.00 92.52           C  
ATOM    348  CG2 VAL A  44      -1.931 -13.754  -0.846  1.00 92.52           C  
ATOM    349  N   GLU A  45      -6.372 -14.552   0.395  1.00 92.35           N  
ATOM    350  CA  GLU A  45      -7.548 -14.407   1.249  1.00 92.35           C  
ATOM    351  C   GLU A  45      -7.158 -14.378   2.724  1.00 92.35           C  
ATOM    352  CB  GLU A  45      -8.544 -15.540   0.989  1.00 92.35           C  
ATOM    353  O   GLU A  45      -6.319 -15.166   3.165  1.00 92.35           O  
ATOM    354  CG  GLU A  45      -9.217 -15.466  -0.373  1.00 92.35           C  
ATOM    355  CD  GLU A  45     -10.313 -16.504  -0.557  1.00 92.35           C  
ATOM    356  OE1 GLU A  45     -11.019 -16.465  -1.591  1.00 92.35           O  
ATOM    357  OE2 GLU A  45     -10.468 -17.363   0.340  1.00 92.35           O  
ATOM    358  N   LEU A  46      -7.814 -13.345   3.438  1.00 90.03           N  
ATOM    359  CA  LEU A  46      -7.558 -13.244   4.871  1.00 90.03           C  
ATOM    360  C   LEU A  46      -8.777 -13.688   5.673  1.00 90.03           C  
ATOM    361  CB  LEU A  46      -7.180 -11.809   5.248  1.00 90.03           C  
ATOM    362  O   LEU A  46      -9.915 -13.434   5.272  1.00 90.03           O  
ATOM    363  CG  LEU A  46      -5.961 -11.220   4.534  1.00 90.03           C  
ATOM    364  CD1 LEU A  46      -5.803  -9.744   4.887  1.00 90.03           C  
ATOM    365  CD2 LEU A  46      -4.701 -11.999   4.895  1.00 90.03           C  
ATOM    366  N   SER A  47      -8.537 -14.487   6.693  1.00 89.66           N  
ATOM    367  CA  SER A  47      -9.629 -14.789   7.612  1.00 89.66           C  
ATOM    368  C   SER A  47     -10.087 -13.538   8.356  1.00 89.66           C  
ATOM    369  CB  SER A  47      -9.205 -15.862   8.616  1.00 89.66           C  
ATOM    370  O   SER A  47      -9.370 -12.536   8.396  1.00 89.66           O  
ATOM    371  OG  SER A  47      -8.211 -15.363   9.495  1.00 89.66           O  
ATOM    372  N   PRO A  48     -11.337 -13.566   8.914  1.00 84.77           N  
ATOM    373  CA  PRO A  48     -11.874 -12.417   9.646  1.00 84.77           C  
ATOM    374  C   PRO A  48     -10.912 -11.892  10.708  1.00 84.77           C  
ATOM    375  CB  PRO A  48     -13.147 -12.972  10.289  1.00 84.77           C  
ATOM    376  O   PRO A  48     -10.777 -10.677  10.879  1.00 84.77           O  
ATOM    377  CG  PRO A  48     -13.609 -14.046   9.357  1.00 84.77           C  
ATOM    378  CD  PRO A  48     -12.403 -14.742   8.796  1.00 84.77           C  
ATOM    379  N   GLU A  49     -10.224 -12.797  11.311  1.00 80.41           N  
ATOM    380  CA  GLU A  49      -9.292 -12.387  12.358  1.00 80.41           C  
ATOM    381  C   GLU A  49      -8.045 -11.738  11.764  1.00 80.41           C  
ATOM    382  CB  GLU A  49      -8.899 -13.585  13.226  1.00 80.41           C  
ATOM    383  O   GLU A  49      -7.480 -10.814  12.353  1.00 80.41           O  
ATOM    384  CG  GLU A  49     -10.054 -14.171  14.026  1.00 80.41           C  
ATOM    385  CD  GLU A  49     -10.159 -15.683  13.907  1.00 80.41           C  
ATOM    386  OE1 GLU A  49     -11.128 -16.268  14.443  1.00 80.41           O  
ATOM    387  OE2 GLU A  49      -9.266 -16.288  13.274  1.00 80.41           O  
ATOM    388  N   GLN A  50      -7.735 -12.168  10.530  1.00 86.84           N  
ATOM    389  CA  GLN A  50      -6.523 -11.693   9.871  1.00 86.84           C  
ATOM    390  C   GLN A  50      -6.747 -10.329   9.224  1.00 86.84           C  
ATOM    391  CB  GLN A  50      -6.051 -12.700   8.822  1.00 86.84           C  
ATOM    392  O   GLN A  50      -5.800  -9.565   9.030  1.00 86.84           O  
ATOM    393  CG  GLN A  50      -5.472 -13.978   9.414  1.00 86.84           C  
ATOM    394  CD  GLN A  50      -5.153 -15.021   8.359  1.00 86.84           C  
ATOM    395  NE2 GLN A  50      -4.118 -15.818   8.607  1.00 86.84           N  
ATOM    396  OE1 GLN A  50      -5.831 -15.111   7.330  1.00 86.84           O  
ATOM    397  N   GLN A  51      -7.991  -9.985   8.972  1.00 83.77           N  
ATOM    398  CA  GLN A  51      -8.337  -8.784   8.218  1.00 83.77           C  
ATOM    399  C   GLN A  51      -8.051  -7.524   9.030  1.00 83.77           C  
ATOM    400  CB  GLN A  51      -9.807  -8.817   7.800  1.00 83.77           C  
ATOM    401  O   GLN A  51      -7.885  -6.440   8.466  1.00 83.77           O  
ATOM    402  CG  GLN A  51     -10.136  -9.912   6.794  1.00 83.77           C  
ATOM    403  CD  GLN A  51     -11.624 -10.034   6.524  1.00 83.77           C  
ATOM    404  NE2 GLN A  51     -12.009 -11.065   5.779  1.00 83.77           N  
ATOM    405  OE1 GLN A  51     -12.421  -9.209   6.981  1.00 83.77           O  
ATOM    406  N   ASN A  52      -7.888  -7.750  10.320  1.00 81.70           N  
ATOM    407  CA  ASN A  52      -7.749  -6.576  11.174  1.00 81.70           C  
ATOM    408  C   ASN A  52      -6.289  -6.154  11.315  1.00 81.70           C  
ATOM    409  CB  ASN A  52      -8.361  -6.839  12.552  1.00 81.70           C  
ATOM    410  O   ASN A  52      -6.001  -5.000  11.638  1.00 81.70           O  
ATOM    411  CG  ASN A  52      -9.874  -6.924  12.512  1.00 81.70           C  
ATOM    412  ND2 ASN A  52     -10.445  -7.742  13.388  1.00 81.70           N  
ATOM    413  OD1 ASN A  52     -10.524  -6.261  11.700  1.00 81.70           O  
ATOM    414  N   ASN A  53      -5.408  -7.041  11.003  1.00 87.18           N  
ATOM    415  CA  ASN A  53      -3.976  -6.790  11.125  1.00 87.18           C  
ATOM    416  C   ASN A  53      -3.185  -7.512  10.038  1.00 87.18           C  
ATOM    417  CB  ASN A  53      -3.474  -7.205  12.510  1.00 87.18           C  
ATOM    418  O   ASN A  53      -3.007  -8.729  10.099  1.00 87.18           O  
ATOM    419  CG  ASN A  53      -4.209  -6.500  13.633  1.00 87.18           C  
ATOM    420  ND2 ASN A  53      -4.973  -7.258  14.410  1.00 87.18           N  
ATOM    421  OD1 ASN A  53      -4.092  -5.283  13.800  1.00 87.18           O  
ATOM    422  N   ALA A  54      -2.804  -6.719   9.089  1.00 90.52           N  
ATOM    423  CA  ALA A  54      -2.035  -7.332   8.009  1.00 90.52           C  
ATOM    424  C   ALA A  54      -0.907  -6.414   7.549  1.00 90.52           C  
ATOM    425  CB  ALA A  54      -2.949  -7.677   6.835  1.00 90.52           C  
ATOM    426  O   ALA A  54      -1.031  -5.188   7.610  1.00 90.52           O  
ATOM    427  N   MET A  55       0.080  -7.057   7.247  1.00 92.14           N  
ATOM    428  CA  MET A  55       1.232  -6.381   6.656  1.00 92.14           C  
ATOM    429  C   MET A  55       1.675  -7.080   5.375  1.00 92.14           C  
ATOM    430  CB  MET A  55       2.392  -6.328   7.651  1.00 92.14           C  
ATOM    431  O   MET A  55       1.740  -8.310   5.325  1.00 92.14           O  
ATOM    432  CG  MET A  55       3.622  -5.609   7.121  1.00 92.14           C  
ATOM    433  SD  MET A  55       5.056  -5.735   8.259  1.00 92.14           S  
ATOM    434  CE  MET A  55       5.464  -7.492   8.066  1.00 92.14           C  
ATOM    435  N   VAL A  56       1.956  -6.274   4.386  1.00 93.01           N  
ATOM    436  CA  VAL A  56       2.449  -6.797   3.116  1.00 93.01           C  
ATOM    437  C   VAL A  56       3.817  -6.193   2.805  1.00 93.01           C  
ATOM    438  CB  VAL A  56       1.464  -6.508   1.961  1.00 93.01           C  
ATOM    439  O   VAL A  56       3.964  -4.969   2.751  1.00 93.01           O  
ATOM    440  CG1 VAL A  56       1.961  -7.130   0.658  1.00 93.01           C  
ATOM    441  CG2 VAL A  56       0.070  -7.028   2.308  1.00 93.01           C  
ATOM    442  N   GLU A  57       4.827  -7.096   2.627  1.00 93.65           N  
ATOM    443  CA  GLU A  57       6.166  -6.719   2.182  1.00 93.65           C  
ATOM    444  C   GLU A  57       6.392  -7.107   0.724  1.00 93.65           C  
ATOM    445  CB  GLU A  57       7.230  -7.368   3.071  1.00 93.65           C  
ATOM    446  O   GLU A  57       6.165  -8.256   0.339  1.00 93.65           O  
ATOM    447  CG  GLU A  57       7.078  -7.044   4.550  1.00 93.65           C  
ATOM    448  CD  GLU A  57       8.020  -7.840   5.439  1.00 93.65           C  
ATOM    449  OE1 GLU A  57       7.545  -8.726   6.186  1.00 93.65           O  
ATOM    450  OE2 GLU A  57       9.242  -7.576   5.388  1.00 93.65           O  
ATOM    451  N   VAL A  58       6.755  -6.140   0.006  1.00 93.17           N  
ATOM    452  CA  VAL A  58       7.037  -6.415  -1.399  1.00 93.17           C  
ATOM    453  C   VAL A  58       8.503  -6.109  -1.701  1.00 93.17           C  
ATOM    454  CB  VAL A  58       6.119  -5.597  -2.333  1.00 93.17           C  
ATOM    455  O   VAL A  58       8.963  -4.983  -1.498  1.00 93.17           O  
ATOM    456  CG1 VAL A  58       6.363  -5.971  -3.794  1.00 93.17           C  
ATOM    457  CG2 VAL A  58       4.653  -5.811  -1.961  1.00 93.17           C  
ATOM    458  N   HIS A  59       9.120  -7.176  -2.155  1.00 93.72           N  
ATOM    459  CA  HIS A  59      10.518  -7.067  -2.554  1.00 93.72           C  
ATOM    460  C   HIS A  59      10.688  -7.333  -4.046  1.00 93.72           C  
ATOM    461  CB  HIS A  59      11.383  -8.037  -1.746  1.00 93.72           C  
ATOM    462  O   HIS A  59      10.397  -8.432  -4.522  1.00 93.72           O  
ATOM    463  CG  HIS A  59      11.290  -7.834  -0.267  1.00 93.72           C  
ATOM    464  CD2 HIS A  59      10.229  -7.885   0.572  1.00 93.72           C  
ATOM    465  ND1 HIS A  59      12.386  -7.535   0.513  1.00 93.72           N  
ATOM    466  CE1 HIS A  59      12.002  -7.411   1.773  1.00 93.72           C  
ATOM    467  NE2 HIS A  59      10.698  -7.619   1.836  1.00 93.72           N  
ATOM    468  N   CYS A  60      11.156  -6.309  -4.742  1.00 90.49           N  
ATOM    469  CA  CYS A  60      11.493  -6.461  -6.154  1.00 90.49           C  
ATOM    470  C   CYS A  60      12.946  -6.081  -6.412  1.00 90.49           C  
ATOM    471  CB  CYS A  60      10.570  -5.604  -7.020  1.00 90.49           C  
ATOM    472  O   CYS A  60      13.257  -4.907  -6.620  1.00 90.49           O  
ATOM    473  SG  CYS A  60       8.813  -5.921  -6.746  1.00 90.49           S  
ATOM    474  N   GLY A  61      13.898  -7.051  -6.386  1.00 86.45           N  
ATOM    475  CA  GLY A  61      15.312  -6.711  -6.434  1.00 86.45           C  
ATOM    476  C   GLY A  61      15.806  -6.035  -5.170  1.00 86.45           C  
ATOM    477  O   GLY A  61      15.683  -6.587  -4.075  1.00 86.45           O  
ATOM    478  N   ASN A  62      16.223  -4.737  -5.287  1.00 84.47           N  
ATOM    479  CA  ASN A  62      16.750  -4.007  -4.139  1.00 84.47           C  
ATOM    480  C   ASN A  62      15.711  -3.053  -3.556  1.00 84.47           C  
ATOM    481  CB  ASN A  62      18.017  -3.241  -4.525  1.00 84.47           C  
ATOM    482  O   ASN A  62      16.022  -2.256  -2.670  1.00 84.47           O  
ATOM    483  CG  ASN A  62      19.183  -4.159  -4.834  1.00 84.47           C  
ATOM    484  ND2 ASN A  62      20.020  -3.756  -5.783  1.00 84.47           N  
ATOM    485  OD1 ASN A  62      19.330  -5.222  -4.225  1.00 84.47           O  
ATOM    486  N   GLU A  63      14.469  -3.222  -4.114  1.00 85.63           N  
ATOM    487  CA  GLU A  63      13.411  -2.321  -3.668  1.00 85.63           C  
ATOM    488  C   GLU A  63      12.478  -3.012  -2.678  1.00 85.63           C  
ATOM    489  CB  GLU A  63      12.613  -1.795  -4.864  1.00 85.63           C  
ATOM    490  O   GLU A  63      12.055  -4.147  -2.905  1.00 85.63           O  
ATOM    491  CG  GLU A  63      13.446  -1.001  -5.859  1.00 85.63           C  
ATOM    492  CD  GLU A  63      12.623  -0.401  -6.987  1.00 85.63           C  
ATOM    493  OE1 GLU A  63      12.978   0.694  -7.482  1.00 85.63           O  
ATOM    494  OE2 GLU A  63      11.615  -1.029  -7.380  1.00 85.63           O  
ATOM    495  N   TYR A  64      12.287  -2.242  -1.557  1.00 86.86           N  
ATOM    496  CA  TYR A  64      11.482  -2.805  -0.478  1.00 86.86           C  
ATOM    497  C   TYR A  64      10.315  -1.888  -0.133  1.00 86.86           C  
ATOM    498  CB  TYR A  64      12.343  -3.046   0.766  1.00 86.86           C  
ATOM    499  O   TYR A  64      10.511  -0.707   0.162  1.00 86.86           O  
ATOM    500  CG  TYR A  64      12.155  -4.412   1.378  1.00 86.86           C  
ATOM    501  CD1 TYR A  64      11.465  -4.570   2.579  1.00 86.86           C  
ATOM    502  CD2 TYR A  64      12.667  -5.547   0.760  1.00 86.86           C  
ATOM    503  CE1 TYR A  64      11.292  -5.827   3.148  1.00 86.86           C  
ATOM    504  CE2 TYR A  64      12.499  -6.809   1.320  1.00 86.86           C  
ATOM    505  OH  TYR A  64      11.642  -8.186   3.072  1.00 86.86           O  
ATOM    506  CZ  TYR A  64      11.811  -6.939   2.512  1.00 86.86           C  
ATOM    507  N   TYR A  65       9.107  -2.400  -0.154  1.00 87.87           N  
ATOM    508  CA  TYR A  65       7.912  -1.635   0.183  1.00 87.87           C  
ATOM    509  C   TYR A  65       7.104  -2.335   1.269  1.00 87.87           C  
ATOM    510  CB  TYR A  65       7.042  -1.421  -1.059  1.00 87.87           C  
ATOM    511  O   TYR A  65       6.987  -3.563   1.269  1.00 87.87           O  
ATOM    512  CG  TYR A  65       7.810  -0.925  -2.260  1.00 87.87           C  
ATOM    513  CD1 TYR A  65       8.049   0.435  -2.445  1.00 87.87           C  
ATOM    514  CD2 TYR A  65       8.296  -1.814  -3.212  1.00 87.87           C  
ATOM    515  CE1 TYR A  65       8.755   0.896  -3.552  1.00 87.87           C  
ATOM    516  CE2 TYR A  65       9.003  -1.364  -4.322  1.00 87.87           C  
ATOM    517  OH  TYR A  65       9.926   0.442  -5.580  1.00 87.87           O  
ATOM    518  CZ  TYR A  65       9.227  -0.009  -4.483  1.00 87.87           C  
ATOM    519  N   PHE A  66       6.601  -1.505   2.204  1.00 88.67           N  
ATOM    520  CA  PHE A  66       5.766  -2.044   3.271  1.00 88.67           C  
ATOM    521  C   PHE A  66       4.385  -1.399   3.256  1.00 88.67           C  
ATOM    522  CB  PHE A  66       6.430  -1.830   4.635  1.00 88.67           C  
ATOM    523  O   PHE A  66       4.265  -0.179   3.134  1.00 88.67           O  
ATOM    524  CG  PHE A  66       7.531  -2.812   4.935  1.00 88.67           C  
ATOM    525  CD1 PHE A  66       7.311  -3.884   5.791  1.00 88.67           C  
ATOM    526  CD2 PHE A  66       8.786  -2.662   4.359  1.00 88.67           C  
ATOM    527  CE1 PHE A  66       8.329  -4.793   6.070  1.00 88.67           C  
ATOM    528  CE2 PHE A  66       9.807  -3.567   4.633  1.00 88.67           C  
ATOM    529  CZ  PHE A  66       9.577  -4.631   5.490  1.00 88.67           C  
ATOM    530  N   PHE A  67       3.359  -2.280   3.322  1.00 87.04           N  
ATOM    531  CA  PHE A  67       1.976  -1.837   3.446  1.00 87.04           C  
ATOM    532  C   PHE A  67       1.319  -2.451   4.676  1.00 87.04           C  
ATOM    533  CB  PHE A  67       1.179  -2.200   2.189  1.00 87.04           C  
ATOM    534  O   PHE A  67       1.179  -3.673   4.768  1.00 87.04           O  
ATOM    535  CG  PHE A  67       1.803  -1.708   0.911  1.00 87.04           C  
ATOM    536  CD1 PHE A  67       1.472  -0.461   0.395  1.00 87.04           C  
ATOM    537  CD2 PHE A  67       2.722  -2.492   0.227  1.00 87.04           C  
ATOM    538  CE1 PHE A  67       2.048  -0.003  -0.788  1.00 87.04           C  
ATOM    539  CE2 PHE A  67       3.302  -2.041  -0.956  1.00 87.04           C  
ATOM    540  CZ  PHE A  67       2.963  -0.797  -1.462  1.00 87.04           C  
ATOM    541  N   ILE A  68       0.919  -1.525   5.571  1.00 84.49           N  
ATOM    542  CA  ILE A  68       0.453  -2.010   6.866  1.00 84.49           C  
ATOM    543  C   ILE A  68      -0.994  -1.575   7.088  1.00 84.49           C  
ATOM    544  CB  ILE A  68       1.349  -1.500   8.017  1.00 84.49           C  
ATOM    545  O   ILE A  68      -1.319  -0.392   6.966  1.00 84.49           O  
ATOM    546  CG1 ILE A  68       2.806  -1.913   7.782  1.00 84.49           C  
ATOM    547  CG2 ILE A  68       0.843  -2.019   9.366  1.00 84.49           C  
ATOM    548  CD1 ILE A  68       3.805  -1.199   8.683  1.00 84.49           C  
ATOM    549  N   LEU A  69      -1.845  -2.553   7.258  1.00 85.48           N  
ATOM    550  CA  LEU A  69      -3.183  -2.335   7.796  1.00 85.48           C  
ATOM    551  C   LEU A  69      -3.331  -2.986   9.167  1.00 85.48           C  
ATOM    552  CB  LEU A  69      -4.242  -2.889   6.838  1.00 85.48           C  
ATOM    553  O   LEU A  69      -3.323  -4.214   9.279  1.00 85.48           O  
ATOM    554  CG  LEU A  69      -5.697  -2.769   7.294  1.00 85.48           C  
ATOM    555  CD1 LEU A  69      -6.125  -1.305   7.323  1.00 85.48           C  
ATOM    556  CD2 LEU A  69      -6.612  -3.581   6.383  1.00 85.48           C  
ATOM    557  N   ALA A  70      -3.428  -2.094  10.200  1.00 85.80           N  
ATOM    558  CA  ALA A  70      -3.456  -2.661  11.546  1.00 85.80           C  
ATOM    559  C   ALA A  70      -4.473  -1.938  12.424  1.00 85.80           C  
ATOM    560  CB  ALA A  70      -2.068  -2.595  12.179  1.00 85.80           C  
ATOM    561  O   ALA A  70      -4.722  -0.743  12.242  1.00 85.80           O  
ATOM    562  N   HIS A  71      -5.145  -2.632  13.313  1.00 84.49           N  
ATOM    563  CA  HIS A  71      -6.007  -2.070  14.346  1.00 84.49           C  
ATOM    564  C   HIS A  71      -5.358  -2.174  15.722  1.00 84.49           C  
ATOM    565  CB  HIS A  71      -7.365  -2.773  14.351  1.00 84.49           C  
ATOM    566  O   HIS A  71      -5.764  -1.482  16.659  1.00 84.49           O  
ATOM    567  CG  HIS A  71      -8.225  -2.427  13.177  1.00 84.49           C  
ATOM    568  CD2 HIS A  71      -8.242  -2.913  11.914  1.00 84.49           C  
ATOM    569  ND1 HIS A  71      -9.211  -1.466  13.235  1.00 84.49           N  
ATOM    570  CE1 HIS A  71      -9.800  -1.377  12.054  1.00 84.49           C  
ATOM    571  NE2 HIS A  71      -9.230  -2.244  11.235  1.00 84.49           N  
ATOM    572  N   ASN A  72      -4.361  -3.023  15.800  1.00 88.76           N  
ATOM    573  CA  ASN A  72      -3.539  -3.161  16.998  1.00 88.76           C  
ATOM    574  C   ASN A  72      -2.356  -2.197  16.980  1.00 88.76           C  
ATOM    575  CB  ASN A  72      -3.048  -4.602  17.149  1.00 88.76           C  
ATOM    576  O   ASN A  72      -1.396  -2.400  16.234  1.00 88.76           O  
ATOM    577  CG  ASN A  72      -2.301  -4.831  18.448  1.00 88.76           C  
ATOM    578  ND2 ASN A  72      -2.362  -6.055  18.960  1.00 88.76           N  
ATOM    579  OD1 ASN A  72      -1.674  -3.915  18.988  1.00 88.76           O  
ATOM    580  N   PRO A  73      -2.360  -1.081  17.822  1.00 88.70           N  
ATOM    581  CA  PRO A  73      -1.331  -0.038  17.798  1.00 88.70           C  
ATOM    582  C   PRO A  73       0.064  -0.578  18.104  1.00 88.70           C  
ATOM    583  CB  PRO A  73      -1.790   0.935  18.887  1.00 88.70           C  
ATOM    584  O   PRO A  73       1.046  -0.137  17.502  1.00 88.70           O  
ATOM    585  CG  PRO A  73      -3.266   0.722  18.993  1.00 88.70           C  
ATOM    586  CD  PRO A  73      -3.563  -0.718  18.683  1.00 88.70           C  
ATOM    587  N   GLU A  74       0.134  -1.521  18.994  1.00 90.82           N  
ATOM    588  CA  GLU A  74       1.435  -2.058  19.381  1.00 90.82           C  
ATOM    589  C   GLU A  74       2.080  -2.825  18.230  1.00 90.82           C  
ATOM    590  CB  GLU A  74       1.299  -2.965  20.607  1.00 90.82           C  
ATOM    591  O   GLU A  74       3.259  -2.629  17.930  1.00 90.82           O  
ATOM    592  CG  GLU A  74       0.974  -2.218  21.892  1.00 90.82           C  
ATOM    593  CD  GLU A  74       0.852  -3.130  23.102  1.00 90.82           C  
ATOM    594  OE1 GLU A  74       0.634  -2.622  24.226  1.00 90.82           O  
ATOM    595  OE2 GLU A  74       0.976  -4.362  22.926  1.00 90.82           O  
ATOM    596  N   LEU A  75       1.273  -3.639  17.619  1.00 90.04           N  
ATOM    597  CA  LEU A  75       1.746  -4.402  16.469  1.00 90.04           C  
ATOM    598  C   LEU A  75       2.089  -3.477  15.307  1.00 90.04           C  
ATOM    599  CB  LEU A  75       0.691  -5.421  16.032  1.00 90.04           C  
ATOM    600  O   LEU A  75       3.134  -3.632  14.671  1.00 90.04           O  
ATOM    601  CG  LEU A  75       1.090  -6.364  14.895  1.00 90.04           C  
ATOM    602  CD1 LEU A  75       2.296  -7.203  15.302  1.00 90.04           C  
ATOM    603  CD2 LEU A  75      -0.083  -7.258  14.506  1.00 90.04           C  
ATOM    604  N   ALA A  76       1.201  -2.528  15.053  1.00 89.22           N  
ATOM    605  CA  ALA A  76       1.426  -1.562  13.981  1.00 89.22           C  
ATOM    606  C   ALA A  76       2.757  -0.839  14.165  1.00 89.22           C  
ATOM    607  CB  ALA A  76       0.281  -0.554  13.923  1.00 89.22           C  
ATOM    608  O   ALA A  76       3.521  -0.679  13.210  1.00 89.22           O  
ATOM    609  N   GLU A  77       3.059  -0.457  15.372  1.00 92.39           N  
ATOM    610  CA  GLU A  77       4.291   0.271  15.661  1.00 92.39           C  
ATOM    611  C   GLU A  77       5.516  -0.617  15.460  1.00 92.39           C  
ATOM    612  CB  GLU A  77       4.269   0.819  17.090  1.00 92.39           C  
ATOM    613  O   GLU A  77       6.541  -0.162  14.948  1.00 92.39           O  
ATOM    614  CG  GLU A  77       5.427   1.755  17.408  1.00 92.39           C  
ATOM    615  CD  GLU A  77       5.477   2.975  16.502  1.00 92.39           C  
ATOM    616  OE1 GLU A  77       6.584   3.512  16.268  1.00 92.39           O  
ATOM    617  OE2 GLU A  77       4.401   3.399  16.025  1.00 92.39           O  
ATOM    618  N   LYS A  78       5.341  -1.815  15.900  1.00 91.33           N  
ATOM    619  CA  LYS A  78       6.435  -2.759  15.682  1.00 91.33           C  
ATOM    620  C   LYS A  78       6.736  -2.918  14.195  1.00 91.33           C  
ATOM    621  CB  LYS A  78       6.101  -4.118  16.298  1.00 91.33           C  
ATOM    622  O   LYS A  78       7.895  -2.855  13.781  1.00 91.33           O  
ATOM    623  CG  LYS A  78       7.249  -5.116  16.254  1.00 91.33           C  
ATOM    624  CD  LYS A  78       6.863  -6.441  16.898  1.00 91.33           C  
ATOM    625  CE  LYS A  78       7.971  -7.476  16.757  1.00 91.33           C  
ATOM    626  NZ  LYS A  78       7.593  -8.781  17.379  1.00 91.33           N  
ATOM    627  N   TRP A  79       5.661  -3.091  13.426  1.00 92.25           N  
ATOM    628  CA  TRP A  79       5.825  -3.228  11.982  1.00 92.25           C  
ATOM    629  C   TRP A  79       6.369  -1.941  11.371  1.00 92.25           C  
ATOM    630  CB  TRP A  79       4.494  -3.598  11.322  1.00 92.25           C  
ATOM    631  O   TRP A  79       7.216  -1.981  10.476  1.00 92.25           O  
ATOM    632  CG  TRP A  79       4.047  -5.002  11.599  1.00 92.25           C  
ATOM    633  CD1 TRP A  79       4.827  -6.053  11.995  1.00 92.25           C  
ATOM    634  CD2 TRP A  79       2.713  -5.510  11.495  1.00 92.25           C  
ATOM    635  CE2 TRP A  79       2.758  -6.878  11.844  1.00 92.25           C  
ATOM    636  CE3 TRP A  79       1.483  -4.940  11.140  1.00 92.25           C  
ATOM    637  NE1 TRP A  79       4.058  -7.183  12.144  1.00 92.25           N  
ATOM    638  CH2 TRP A  79       0.427  -7.103  11.498  1.00 92.25           C  
ATOM    639  CZ2 TRP A  79       1.618  -7.685  11.849  1.00 92.25           C  
ATOM    640  CZ3 TRP A  79       0.349  -5.745  11.146  1.00 92.25           C  
ATOM    641  N   TRP A  80       5.838  -0.845  11.816  1.00 91.47           N  
ATOM    642  CA  TRP A  80       6.307   0.460  11.361  1.00 91.47           C  
ATOM    643  C   TRP A  80       7.799   0.626  11.627  1.00 91.47           C  
ATOM    644  CB  TRP A  80       5.525   1.582  12.050  1.00 91.47           C  
ATOM    645  O   TRP A  80       8.545   1.077  10.755  1.00 91.47           O  
ATOM    646  CG  TRP A  80       5.988   2.960  11.685  1.00 91.47           C  
ATOM    647  CD1 TRP A  80       6.829   3.764  12.403  1.00 91.47           C  
ATOM    648  CD2 TRP A  80       5.630   3.699  10.513  1.00 91.47           C  
ATOM    649  CE2 TRP A  80       6.293   4.944  10.585  1.00 91.47           C  
ATOM    650  CE3 TRP A  80       4.813   3.427   9.407  1.00 91.47           C  
ATOM    651  NE1 TRP A  80       7.017   4.958  11.747  1.00 91.47           N  
ATOM    652  CH2 TRP A  80       5.358   5.627   8.520  1.00 91.47           C  
ATOM    653  CZ2 TRP A  80       6.163   5.917   9.592  1.00 91.47           C  
ATOM    654  CZ3 TRP A  80       4.686   4.398   8.419  1.00 91.47           C  
ATOM    655  N   GLN A  81       8.347   0.283  12.735  1.00 91.50           N  
ATOM    656  CA  GLN A  81       9.756   0.393  13.098  1.00 91.50           C  
ATOM    657  C   GLN A  81      10.619  -0.525  12.238  1.00 91.50           C  
ATOM    658  CB  GLN A  81       9.956   0.066  14.579  1.00 91.50           C  
ATOM    659  O   GLN A  81      11.685  -0.122  11.766  1.00 91.50           O  
ATOM    660  CG  GLN A  81       9.446   1.147  15.522  1.00 91.50           C  
ATOM    661  CD  GLN A  81       9.548   0.748  16.982  1.00 91.50           C  
ATOM    662  NE2 GLN A  81       9.176   1.661  17.873  1.00 91.50           N  
ATOM    663  OE1 GLN A  81       9.957  -0.371  17.307  1.00 91.50           O  
ATOM    664  N   LYS A  82      10.059  -1.724  12.069  1.00 89.81           N  
ATOM    665  CA  LYS A  82      10.764  -2.681  11.222  1.00 89.81           C  
ATOM    666  C   LYS A  82      10.862  -2.176   9.785  1.00 89.81           C  
ATOM    667  CB  LYS A  82      10.065  -4.041  11.252  1.00 89.81           C  
ATOM    668  O   LYS A  82      11.925  -2.254   9.165  1.00 89.81           O  
ATOM    669  CG  LYS A  82      10.726  -5.096  10.377  1.00 89.81           C  
ATOM    670  CD  LYS A  82       9.967  -6.416  10.423  1.00 89.81           C  
ATOM    671  CE  LYS A  82      10.579  -7.448   9.485  1.00 89.81           C  
ATOM    672  NZ  LYS A  82       9.821  -8.735   9.506  1.00 89.81           N  
ATOM    673  N   ALA A  83       9.813  -1.621   9.285  1.00 89.30           N  
ATOM    674  CA  ALA A  83       9.715  -1.186   7.894  1.00 89.30           C  
ATOM    675  C   ALA A  83      10.647  -0.010   7.620  1.00 89.30           C  
ATOM    676  CB  ALA A  83       8.274  -0.809   7.555  1.00 89.30           C  
ATOM    677  O   ALA A  83      11.212   0.101   6.529  1.00 89.30           O  
ATOM    678  N   GLN A  84      10.915   0.820   8.585  1.00 87.18           N  
ATOM    679  CA  GLN A  84      11.671   2.051   8.384  1.00 87.18           C  
ATOM    680  C   GLN A  84      13.147   1.756   8.133  1.00 87.18           C  
ATOM    681  CB  GLN A  84      11.518   2.979   9.590  1.00 87.18           C  
ATOM    682  O   GLN A  84      13.854   2.567   7.532  1.00 87.18           O  
ATOM    683  CG  GLN A  84      10.115   3.545   9.757  1.00 87.18           C  
ATOM    684  CD  GLN A  84      10.003   4.501  10.930  1.00 87.18           C  
ATOM    685  NE2 GLN A  84       9.399   5.660  10.695  1.00 87.18           N  
ATOM    686  OE1 GLN A  84      10.455   4.199  12.039  1.00 87.18           O  
ATOM    687  N   LYS A  85      13.610   0.610   8.494  1.00 84.92           N  
ATOM    688  CA  LYS A  85      15.027   0.279   8.379  1.00 84.92           C  
ATOM    689  C   LYS A  85      15.389  -0.099   6.946  1.00 84.92           C  
ATOM    690  CB  LYS A  85      15.391  -0.862   9.330  1.00 84.92           C  
ATOM    691  O   LYS A  85      16.491   0.196   6.480  1.00 84.92           O  
ATOM    692  CG  LYS A  85      15.400  -0.466  10.799  1.00 84.92           C  
ATOM    693  CD  LYS A  85      15.854  -1.617  11.686  1.00 84.92           C  
ATOM    694  CE  LYS A  85      15.795  -1.244  13.161  1.00 84.92           C  
ATOM    695  NZ  LYS A  85      16.207  -2.382  14.037  1.00 84.92           N  
ATOM    696  N   HIS A  86      14.420  -0.540   6.203  1.00 82.42           N  
ATOM    697  CA  HIS A  86      14.821  -1.146   4.939  1.00 82.42           C  
ATOM    698  C   HIS A  86      13.990  -0.605   3.780  1.00 82.42           C  
ATOM    699  CB  HIS A  86      14.694  -2.668   5.010  1.00 82.42           C  
ATOM    700  O   HIS A  86      14.457  -0.568   2.640  1.00 82.42           O  
ATOM    701  CG  HIS A  86      15.493  -3.286   6.113  1.00 82.42           C  
ATOM    702  CD2 HIS A  86      15.105  -3.889   7.262  1.00 82.42           C  
ATOM    703  ND1 HIS A  86      16.871  -3.322   6.104  1.00 82.42           N  
ATOM    704  CE1 HIS A  86      17.297  -3.924   7.203  1.00 82.42           C  
ATOM    705  NE2 HIS A  86      16.245  -4.277   7.922  1.00 82.42           N  
ATOM    706  N   ALA A  87      12.804  -0.012   4.164  1.00 86.39           N  
ATOM    707  CA  ALA A  87      11.811   0.209   3.117  1.00 86.39           C  
ATOM    708  C   ALA A  87      12.019   1.560   2.439  1.00 86.39           C  
ATOM    709  CB  ALA A  87      10.400   0.118   3.694  1.00 86.39           C  
ATOM    710  O   ALA A  87      12.385   2.539   3.092  1.00 86.39           O  
ATOM    711  N   LYS A  88      11.841   1.602   1.127  1.00 88.00           N  
ATOM    712  CA  LYS A  88      11.820   2.866   0.397  1.00 88.00           C  
ATOM    713  C   LYS A  88      10.557   3.662   0.711  1.00 88.00           C  
ATOM    714  CB  LYS A  88      11.921   2.617  -1.109  1.00 88.00           C  
ATOM    715  O   LYS A  88      10.612   4.882   0.880  1.00 88.00           O  
ATOM    716  CG  LYS A  88      13.309   2.203  -1.576  1.00 88.00           C  
ATOM    717  CD  LYS A  88      13.396   2.155  -3.096  1.00 88.00           C  
ATOM    718  CE  LYS A  88      14.811   1.845  -3.566  1.00 88.00           C  
ATOM    719  NZ  LYS A  88      14.901   1.795  -5.056  1.00 88.00           N  
ATOM    720  N   ILE A  89       9.505   3.039   0.821  1.00 89.56           N  
ATOM    721  CA  ILE A  89       8.229   3.657   1.162  1.00 89.56           C  
ATOM    722  C   ILE A  89       7.496   2.796   2.188  1.00 89.56           C  
ATOM    723  CB  ILE A  89       7.348   3.865  -0.090  1.00 89.56           C  
ATOM    724  O   ILE A  89       7.419   1.574   2.040  1.00 89.56           O  
ATOM    725  CG1 ILE A  89       8.071   4.752  -1.110  1.00 89.56           C  
ATOM    726  CG2 ILE A  89       5.993   4.466   0.295  1.00 89.56           C  
ATOM    727  CD1 ILE A  89       8.324   6.173  -0.625  1.00 89.56           C  
ATOM    728  N   VAL A  90       7.001   3.385   3.251  1.00 90.59           N  
ATOM    729  CA  VAL A  90       6.160   2.704   4.230  1.00 90.59           C  
ATOM    730  C   VAL A  90       4.798   3.389   4.308  1.00 90.59           C  
ATOM    731  CB  VAL A  90       6.823   2.676   5.626  1.00 90.59           C  
ATOM    732  O   VAL A  90       4.717   4.603   4.512  1.00 90.59           O  
ATOM    733  CG1 VAL A  90       6.000   1.833   6.598  1.00 90.59           C  
ATOM    734  CG2 VAL A  90       8.251   2.141   5.527  1.00 90.59           C  
ATOM    735  N   VAL A  91       3.770   2.725   4.018  1.00 90.39           N  
ATOM    736  CA  VAL A  91       2.413   3.234   4.183  1.00 90.39           C  
ATOM    737  C   VAL A  91       1.697   2.452   5.281  1.00 90.39           C  
ATOM    738  CB  VAL A  91       1.612   3.154   2.863  1.00 90.39           C  
ATOM    739  O   VAL A  91       1.670   1.219   5.258  1.00 90.39           O  
ATOM    740  CG1 VAL A  91       0.223   3.766   3.036  1.00 90.39           C  
ATOM    741  CG2 VAL A  91       2.370   3.853   1.736  1.00 90.39           C  
ATOM    742  N   MET A  92       1.228   3.190   6.242  1.00 90.43           N  
ATOM    743  CA  MET A  92       0.498   2.563   7.340  1.00 90.43           C  
ATOM    744  C   MET A  92      -0.836   3.265   7.576  1.00 90.43           C  
ATOM    745  CB  MET A  92       1.332   2.581   8.621  1.00 90.43           C  
ATOM    746  O   MET A  92      -0.912   4.494   7.534  1.00 90.43           O  
ATOM    747  CG  MET A  92       0.632   1.957   9.818  1.00 90.43           C  
ATOM    748  SD  MET A  92       1.664   1.996  11.335  1.00 90.43           S  
ATOM    749  CE  MET A  92       1.720   3.784  11.638  1.00 90.43           C  
ATOM    750  N   VAL A  93      -1.768   2.420   7.883  1.00 85.22           N  
ATOM    751  CA  VAL A  93      -3.064   2.907   8.343  1.00 85.22           C  
ATOM    752  C   VAL A  93      -3.401   2.279   9.694  1.00 85.22           C  
ATOM    753  CB  VAL A  93      -4.181   2.603   7.320  1.00 85.22           C  
ATOM    754  O   VAL A  93      -3.486   1.054   9.812  1.00 85.22           O  
ATOM    755  CG1 VAL A  93      -5.518   3.167   7.797  1.00 85.22           C  
ATOM    756  CG2 VAL A  93      -3.816   3.170   5.949  1.00 85.22           C  
ATOM    757  N   LEU A  94      -3.636   3.147  10.633  1.00 86.43           N  
ATOM    758  CA  LEU A  94      -3.927   2.715  11.996  1.00 86.43           C  
ATOM    759  C   LEU A  94      -5.059   3.542  12.598  1.00 86.43           C  
ATOM    760  CB  LEU A  94      -2.677   2.826  12.872  1.00 86.43           C  
ATOM    761  O   LEU A  94      -4.901   4.742  12.831  1.00 86.43           O  
ATOM    762  CG  LEU A  94      -2.860   2.513  14.358  1.00 86.43           C  
ATOM    763  CD1 LEU A  94      -3.192   1.037  14.551  1.00 86.43           C  
ATOM    764  CD2 LEU A  94      -1.609   2.892  15.143  1.00 86.43           C  
ATOM    765  N   ASN A  95      -6.207   2.932  12.833  1.00 83.81           N  
ATOM    766  CA  ASN A  95      -7.347   3.556  13.497  1.00 83.81           C  
ATOM    767  C   ASN A  95      -7.672   4.919  12.892  1.00 83.81           C  
ATOM    768  CB  ASN A  95      -7.086   3.690  14.998  1.00 83.81           C  
ATOM    769  O   ASN A  95      -7.839   5.901  13.617  1.00 83.81           O  
ATOM    770  CG  ASN A  95      -7.001   2.348  15.699  1.00 83.81           C  
ATOM    771  ND2 ASN A  95      -6.164   2.267  16.726  1.00 83.81           N  
ATOM    772  OD1 ASN A  95      -7.682   1.392  15.320  1.00 83.81           O  
ATOM    773  N   GLY A  96      -7.693   5.051  11.554  1.00 82.82           N  
ATOM    774  CA  GLY A  96      -8.092   6.293  10.913  1.00 82.82           C  
ATOM    775  C   GLY A  96      -6.938   7.255  10.703  1.00 82.82           C  
ATOM    776  O   GLY A  96      -7.146   8.411  10.330  1.00 82.82           O  
ATOM    777  N   ARG A  97      -5.822   6.763  11.058  1.00 89.68           N  
ATOM    778  CA  ARG A  97      -4.607   7.549  10.868  1.00 89.68           C  
ATOM    779  C   ARG A  97      -3.743   6.963   9.757  1.00 89.68           C  
ATOM    780  CB  ARG A  97      -3.807   7.625  12.170  1.00 89.68           C  
ATOM    781  O   ARG A  97      -3.396   5.781   9.792  1.00 89.68           O  
ATOM    782  CG  ARG A  97      -2.629   8.585  12.115  1.00 89.68           C  
ATOM    783  CD  ARG A  97      -1.847   8.594  13.421  1.00 89.68           C  
ATOM    784  NE  ARG A  97      -2.674   9.029  14.542  1.00 89.68           N  
ATOM    785  NH1 ARG A  97      -1.118   8.498  16.165  1.00 89.68           N  
ATOM    786  NH2 ARG A  97      -3.140   9.398  16.761  1.00 89.68           N  
ATOM    787  CZ  ARG A  97      -2.309   8.974  15.820  1.00 89.68           C  
ATOM    788  N   VAL A  98      -3.461   7.803   8.761  1.00 91.03           N  
ATOM    789  CA  VAL A  98      -2.595   7.408   7.655  1.00 91.03           C  
ATOM    790  C   VAL A  98      -1.190   7.965   7.875  1.00 91.03           C  
ATOM    791  CB  VAL A  98      -3.153   7.891   6.297  1.00 91.03           C  
ATOM    792  O   VAL A  98      -1.022   9.158   8.139  1.00 91.03           O  
ATOM    793  CG1 VAL A  98      -2.197   7.529   5.162  1.00 91.03           C  
ATOM    794  CG2 VAL A  98      -4.536   7.294   6.046  1.00 91.03           C  
ATOM    795  N   ARG A  99      -0.223   7.091   7.854  1.00 93.65           N  
ATOM    796  CA  ARG A  99       1.177   7.490   7.952  1.00 93.65           C  
ATOM    797  C   ARG A  99       1.967   7.020   6.736  1.00 93.65           C  
ATOM    798  CB  ARG A  99       1.806   6.937   9.232  1.00 93.65           C  
ATOM    799  O   ARG A  99       1.773   5.900   6.258  1.00 93.65           O  
ATOM    800  CG  ARG A  99       1.227   7.526  10.508  1.00 93.65           C  
ATOM    801  CD  ARG A  99       1.762   6.823  11.748  1.00 93.65           C  
ATOM    802  NE  ARG A  99       3.201   7.019  11.899  1.00 93.65           N  
ATOM    803  NH1 ARG A  99       3.467   5.374  13.499  1.00 93.65           N  
ATOM    804  NH2 ARG A  99       5.276   6.588  12.786  1.00 93.65           N  
ATOM    805  CZ  ARG A  99       3.978   6.327  12.728  1.00 93.65           C  
ATOM    806  N   VAL A 100       2.727   7.934   6.241  1.00 94.19           N  
ATOM    807  CA  VAL A 100       3.584   7.614   5.104  1.00 94.19           C  
ATOM    808  C   VAL A 100       5.014   8.067   5.391  1.00 94.19           C  
ATOM    809  CB  VAL A 100       3.069   8.268   3.802  1.00 94.19           C  
ATOM    810  O   VAL A 100       5.235   9.188   5.855  1.00 94.19           O  
ATOM    811  CG1 VAL A 100       3.968   7.904   2.622  1.00 94.19           C  
ATOM    812  CG2 VAL A 100       1.626   7.845   3.528  1.00 94.19           C  
ATOM    813  N   ARG A 101       5.938   7.220   5.195  1.00 94.63           N  
ATOM    814  CA  ARG A 101       7.349   7.587   5.252  1.00 94.63           C  
ATOM    815  C   ARG A 101       8.014   7.417   3.890  1.00 94.63           C  
ATOM    816  CB  ARG A 101       8.082   6.748   6.301  1.00 94.63           C  
ATOM    817  O   ARG A 101       7.851   6.383   3.239  1.00 94.63           O  
ATOM    818  CG  ARG A 101       9.555   7.093   6.447  1.00 94.63           C  
ATOM    819  CD  ARG A 101      10.257   6.165   7.429  1.00 94.63           C  
ATOM    820  NE  ARG A 101      11.680   6.473   7.538  1.00 94.63           N  
ATOM    821  NH1 ARG A 101      12.239   5.598   5.474  1.00 94.63           N  
ATOM    822  NH2 ARG A 101      13.858   6.521   6.809  1.00 94.63           N  
ATOM    823  CZ  ARG A 101      12.589   6.197   6.607  1.00 94.63           C  
ATOM    824  N   ASN A 102       8.757   8.432   3.581  1.00 94.54           N  
ATOM    825  CA  ASN A 102       9.480   8.414   2.314  1.00 94.54           C  
ATOM    826  C   ASN A 102      10.972   8.173   2.524  1.00 94.54           C  
ATOM    827  CB  ASN A 102       9.256   9.720   1.549  1.00 94.54           C  
ATOM    828  O   ASN A 102      11.705   9.086   2.908  1.00 94.54           O  
ATOM    829  CG  ASN A 102       9.969   9.743   0.211  1.00 94.54           C  
ATOM    830  ND2 ASN A 102       9.983  10.903  -0.434  1.00 94.54           N  
ATOM    831  OD1 ASN A 102      10.501   8.725  -0.240  1.00 94.54           O  
ATOM    832  N   GLY A 103      11.409   6.892   2.248  1.00 91.35           N  
ATOM    833  CA  GLY A 103      12.813   6.538   2.389  1.00 91.35           C  
ATOM    834  C   GLY A 103      13.590   6.649   1.091  1.00 91.35           C  
ATOM    835  O   GLY A 103      14.741   6.215   1.011  1.00 91.35           O  
ATOM    836  N   THR A 104      12.986   7.223   0.099  1.00 90.30           N  
ATOM    837  CA  THR A 104      13.660   7.386  -1.184  1.00 90.30           C  
ATOM    838  C   THR A 104      14.532   8.638  -1.182  1.00 90.30           C  
ATOM    839  CB  THR A 104      12.647   7.465  -2.342  1.00 90.30           C  
ATOM    840  O   THR A 104      14.645   9.321  -0.162  1.00 90.30           O  
ATOM    841  CG2 THR A 104      11.577   6.386  -2.210  1.00 90.30           C  
ATOM    842  OG1 THR A 104      12.017   8.752  -2.330  1.00 90.30           O  
ATOM    843  N   ASP A 105      15.197   8.948  -2.392  1.00 91.11           N  
ATOM    844  CA  ASP A 105      16.073  10.111  -2.505  1.00 91.11           C  
ATOM    845  C   ASP A 105      15.370  11.261  -3.221  1.00 91.11           C  
ATOM    846  CB  ASP A 105      17.362   9.742  -3.242  1.00 91.11           C  
ATOM    847  O   ASP A 105      16.007  12.246  -3.600  1.00 91.11           O  
ATOM    848  CG  ASP A 105      17.110   9.166  -4.625  1.00 91.11           C  
ATOM    849  OD1 ASP A 105      15.936   8.934  -4.985  1.00 91.11           O  
ATOM    850  OD2 ASP A 105      18.095   8.938  -5.360  1.00 91.11           O  
ATOM    851  N   ARG A 106      14.015  11.119  -3.454  1.00 92.85           N  
ATOM    852  CA  ARG A 106      13.212  12.135  -4.127  1.00 92.85           C  
ATOM    853  C   ARG A 106      11.906  12.384  -3.380  1.00 92.85           C  
ATOM    854  CB  ARG A 106      12.919  11.720  -5.570  1.00 92.85           C  
ATOM    855  O   ARG A 106      11.455  11.535  -2.608  1.00 92.85           O  
ATOM    856  CG  ARG A 106      12.231  10.369  -5.695  1.00 92.85           C  
ATOM    857  CD  ARG A 106      12.161   9.904  -7.143  1.00 92.85           C  
ATOM    858  NE  ARG A 106      12.563   8.507  -7.280  1.00 92.85           N  
ATOM    859  NH1 ARG A 106      12.399   8.470  -9.584  1.00 92.85           N  
ATOM    860  NH2 ARG A 106      13.041   6.587  -8.446  1.00 92.85           N  
ATOM    861  CZ  ARG A 106      12.666   7.858  -8.436  1.00 92.85           C  
ATOM    862  N   PRO A 107      11.331  13.614  -3.698  1.00 94.63           N  
ATOM    863  CA  PRO A 107      10.025  13.875  -3.089  1.00 94.63           C  
ATOM    864  C   PRO A 107       8.924  12.974  -3.645  1.00 94.63           C  
ATOM    865  CB  PRO A 107       9.759  15.341  -3.438  1.00 94.63           C  
ATOM    866  O   PRO A 107       8.989  12.559  -4.805  1.00 94.63           O  
ATOM    867  CG  PRO A 107      11.096  15.893  -3.816  1.00 94.63           C  
ATOM    868  CD  PRO A 107      12.004  14.747  -4.160  1.00 94.63           C  
ATOM    869  N   CYS A 108       8.040  12.599  -2.765  1.00 95.36           N  
ATOM    870  CA  CYS A 108       6.883  11.809  -3.168  1.00 95.36           C  
ATOM    871  C   CYS A 108       5.597  12.615  -3.031  1.00 95.36           C  
ATOM    872  CB  CYS A 108       6.787  10.533  -2.332  1.00 95.36           C  
ATOM    873  O   CYS A 108       5.456  13.413  -2.103  1.00 95.36           O  
ATOM    874  SG  CYS A 108       8.154   9.383  -2.600  1.00 95.36           S  
ATOM    875  N   ARG A 109       4.781  12.476  -4.031  1.00 96.41           N  
ATOM    876  CA  ARG A 109       3.421  12.998  -3.940  1.00 96.41           C  
ATOM    877  C   ARG A 109       2.471  11.955  -3.361  1.00 96.41           C  
ATOM    878  CB  ARG A 109       2.926  13.453  -5.314  1.00 96.41           C  
ATOM    879  O   ARG A 109       2.373  10.842  -3.881  1.00 96.41           O  
ATOM    880  CG  ARG A 109       1.578  14.155  -5.282  1.00 96.41           C  
ATOM    881  CD  ARG A 109       1.179  14.672  -6.657  1.00 96.41           C  
ATOM    882  NE  ARG A 109       1.996  15.812  -7.062  1.00 96.41           N  
ATOM    883  NH1 ARG A 109       1.404  15.708  -9.293  1.00 96.41           N  
ATOM    884  NH2 ARG A 109       2.859  17.322  -8.563  1.00 96.41           N  
ATOM    885  CZ  ARG A 109       2.085  16.278  -8.305  1.00 96.41           C  
ATOM    886  N   VAL A 110       1.828  12.312  -2.242  1.00 94.80           N  
ATOM    887  CA  VAL A 110       0.899  11.404  -1.578  1.00 94.80           C  
ATOM    888  C   VAL A 110      -0.524  11.945  -1.692  1.00 94.80           C  
ATOM    889  CB  VAL A 110       1.273  11.196  -0.093  1.00 94.80           C  
ATOM    890  O   VAL A 110      -0.799  13.076  -1.283  1.00 94.80           O  
ATOM    891  CG1 VAL A 110       0.276  10.260   0.589  1.00 94.80           C  
ATOM    892  CG2 VAL A 110       2.694  10.648   0.028  1.00 94.80           C  
ATOM    893  N   ARG A 111      -1.381  11.141  -2.297  1.00 94.61           N  
ATOM    894  CA  ARG A 111      -2.794  11.483  -2.426  1.00 94.61           C  
ATOM    895  C   ARG A 111      -3.654  10.609  -1.518  1.00 94.61           C  
ATOM    896  CB  ARG A 111      -3.253  11.339  -3.878  1.00 94.61           C  
ATOM    897  O   ARG A 111      -3.632   9.382  -1.627  1.00 94.61           O  
ATOM    898  CG  ARG A 111      -4.688  11.781  -4.118  1.00 94.61           C  
ATOM    899  CD  ARG A 111      -5.117  11.545  -5.559  1.00 94.61           C  
ATOM    900  NE  ARG A 111      -4.340  12.356  -6.493  1.00 94.61           N  
ATOM    901  NH1 ARG A 111      -4.726  10.993  -8.319  1.00 94.61           N  
ATOM    902  NH2 ARG A 111      -3.445  12.882  -8.541  1.00 94.61           N  
ATOM    903  CZ  ARG A 111      -4.172  12.075  -7.782  1.00 94.61           C  
ATOM    904  N   VAL A 112      -4.329  11.225  -0.582  1.00 92.77           N  
ATOM    905  CA  VAL A 112      -5.238  10.531   0.323  1.00 92.77           C  
ATOM    906  C   VAL A 112      -6.684  10.836  -0.061  1.00 92.77           C  
ATOM    907  CB  VAL A 112      -4.984  10.926   1.796  1.00 92.77           C  
ATOM    908  O   VAL A 112      -7.107  11.995  -0.043  1.00 92.77           O  
ATOM    909  CG1 VAL A 112      -5.914  10.153   2.730  1.00 92.77           C  
ATOM    910  CG2 VAL A 112      -3.523  10.681   2.168  1.00 92.77           C  
ATOM    911  N   THR A 113      -7.405   9.805  -0.529  1.00 91.14           N  
ATOM    912  CA  THR A 113      -8.823   9.927  -0.852  1.00 91.14           C  
ATOM    913  C   THR A 113      -9.679   9.223   0.197  1.00 91.14           C  
ATOM    914  CB  THR A 113      -9.130   9.345  -2.244  1.00 91.14           C  
ATOM    915  O   THR A 113      -9.519   8.024   0.433  1.00 91.14           O  
ATOM    916  CG2 THR A 113     -10.585   9.586  -2.632  1.00 91.14           C  
ATOM    917  OG1 THR A 113      -8.279   9.968  -3.214  1.00 91.14           O  
ATOM    918  N   ALA A 114     -10.524   9.969   0.921  1.00 88.45           N  
ATOM    919  CA  ALA A 114     -11.429   9.451   1.943  1.00 88.45           C  
ATOM    920  C   ALA A 114     -12.732  10.245   1.975  1.00 88.45           C  
ATOM    921  CB  ALA A 114     -10.758   9.483   3.314  1.00 88.45           C  
ATOM    922  O   ALA A 114     -12.722  11.473   1.858  1.00 88.45           O  
ATOM    923  N   GLY A 115     -13.903   9.545   2.070  1.00 85.10           N  
ATOM    924  CA  GLY A 115     -15.193  10.199   2.221  1.00 85.10           C  
ATOM    925  C   GLY A 115     -15.544  11.101   1.053  1.00 85.10           C  
ATOM    926  O   GLY A 115     -16.196  12.132   1.233  1.00 85.10           O  
ATOM    927  N   GLY A 116     -14.997  10.870  -0.131  1.00 85.99           N  
ATOM    928  CA  GLY A 116     -15.283  11.631  -1.336  1.00 85.99           C  
ATOM    929  C   GLY A 116     -14.352  12.812  -1.532  1.00 85.99           C  
ATOM    930  O   GLY A 116     -14.516  13.589  -2.475  1.00 85.99           O  
ATOM    931  N   GLU A 117     -13.455  13.042  -0.608  1.00 90.21           N  
ATOM    932  CA  GLU A 117     -12.486  14.130  -0.702  1.00 90.21           C  
ATOM    933  C   GLU A 117     -11.078  13.596  -0.946  1.00 90.21           C  
ATOM    934  CB  GLU A 117     -12.512  14.984   0.569  1.00 90.21           C  
ATOM    935  O   GLU A 117     -10.743  12.491  -0.514  1.00 90.21           O  
ATOM    936  CG  GLU A 117     -13.818  15.735   0.779  1.00 90.21           C  
ATOM    937  CD  GLU A 117     -13.841  16.552   2.061  1.00 90.21           C  
ATOM    938  OE1 GLU A 117     -14.865  17.218   2.339  1.00 90.21           O  
ATOM    939  OE2 GLU A 117     -12.827  16.528   2.793  1.00 90.21           O  
ATOM    940  N   THR A 118     -10.364  14.403  -1.834  1.00 93.65           N  
ATOM    941  CA  THR A 118      -8.969  14.075  -2.110  1.00 93.65           C  
ATOM    942  C   THR A 118      -8.048  15.205  -1.657  1.00 93.65           C  
ATOM    943  CB  THR A 118      -8.747  13.798  -3.608  1.00 93.65           C  
ATOM    944  O   THR A 118      -8.290  16.373  -1.969  1.00 93.65           O  
ATOM    945  CG2 THR A 118      -7.286  13.465  -3.895  1.00 93.65           C  
ATOM    946  OG1 THR A 118      -9.565  12.693  -4.010  1.00 93.65           O  
ATOM    947  N   ARG A 119      -7.069  14.741  -0.805  1.00 94.24           N  
ATOM    948  CA  ARG A 119      -6.022  15.679  -0.413  1.00 94.24           C  
ATOM    949  C   ARG A 119      -4.655  15.206  -0.898  1.00 94.24           C  
ATOM    950  CB  ARG A 119      -6.004  15.862   1.106  1.00 94.24           C  
ATOM    951  O   ARG A 119      -4.346  14.015  -0.835  1.00 94.24           O  
ATOM    952  CG  ARG A 119      -7.264  16.507   1.663  1.00 94.24           C  
ATOM    953  CD  ARG A 119      -7.211  16.629   3.179  1.00 94.24           C  
ATOM    954  NE  ARG A 119      -8.502  17.030   3.733  1.00 94.24           N  
ATOM    955  NH1 ARG A 119      -7.812  16.959   5.936  1.00 94.24           N  
ATOM    956  NH2 ARG A 119      -9.967  17.547   5.424  1.00 94.24           N  
ATOM    957  CZ  ARG A 119      -8.757  17.178   5.030  1.00 94.24           C  
ATOM    958  N   GLU A 120      -3.839  16.164  -1.370  1.00 96.10           N  
ATOM    959  CA  GLU A 120      -2.504  15.851  -1.869  1.00 96.10           C  
ATOM    960  C   GLU A 120      -1.425  16.475  -0.988  1.00 96.10           C  
ATOM    961  CB  GLU A 120      -2.344  16.330  -3.314  1.00 96.10           C  
ATOM    962  O   GLU A 120      -1.576  17.605  -0.518  1.00 96.10           O  
ATOM    963  CG  GLU A 120      -3.201  15.567  -4.313  1.00 96.10           C  
ATOM    964  CD  GLU A 120      -2.918  15.945  -5.759  1.00 96.10           C  
ATOM    965  OE1 GLU A 120      -3.628  15.452  -6.665  1.00 96.10           O  
ATOM    966  OE2 GLU A 120      -1.978  16.738  -5.987  1.00 96.10           O  
ATOM    967  N   TYR A 121      -0.399  15.610  -0.765  1.00 96.25           N  
ATOM    968  CA  TYR A 121       0.722  16.053   0.057  1.00 96.25           C  
ATOM    969  C   TYR A 121       2.051  15.741  -0.621  1.00 96.25           C  
ATOM    970  CB  TYR A 121       0.672  15.391   1.437  1.00 96.25           C  
ATOM    971  O   TYR A 121       2.148  14.797  -1.408  1.00 96.25           O  
ATOM    972  CG  TYR A 121      -0.656  15.545   2.137  1.00 96.25           C  
ATOM    973  CD1 TYR A 121      -0.898  16.624   2.984  1.00 96.25           C  
ATOM    974  CD2 TYR A 121      -1.672  14.613   1.953  1.00 96.25           C  
ATOM    975  CE1 TYR A 121      -2.120  16.770   3.633  1.00 96.25           C  
ATOM    976  CE2 TYR A 121      -2.898  14.749   2.596  1.00 96.25           C  
ATOM    977  OH  TYR A 121      -4.324  15.968   4.072  1.00 96.25           O  
ATOM    978  CZ  TYR A 121      -3.112  15.829   3.432  1.00 96.25           C  
ATOM    979  N   THR A 122       2.982  16.671  -0.306  1.00 96.08           N  
ATOM    980  CA  THR A 122       4.353  16.348  -0.686  1.00 96.08           C  
ATOM    981  C   THR A 122       5.142  15.840   0.518  1.00 96.08           C  
ATOM    982  CB  THR A 122       5.067  17.569  -1.293  1.00 96.08           C  
ATOM    983  O   THR A 122       5.157  16.480   1.571  1.00 96.08           O  
ATOM    984  CG2 THR A 122       6.500  17.227  -1.690  1.00 96.08           C  
ATOM    985  OG1 THR A 122       4.352  18.004  -2.457  1.00 96.08           O  
ATOM    986  N   VAL A 123       5.732  14.623   0.368  1.00 95.72           N  
ATOM    987  CA  VAL A 123       6.585  14.046   1.402  1.00 95.72           C  
ATOM    988  C   VAL A 123       8.032  14.008   0.917  1.00 95.72           C  
ATOM    989  CB  VAL A 123       6.117  12.627   1.797  1.00 95.72           C  
ATOM    990  O   VAL A 123       8.353  13.304  -0.043  1.00 95.72           O  
ATOM    991  CG1 VAL A 123       6.912  12.111   2.995  1.00 95.72           C  
ATOM    992  CG2 VAL A 123       4.621  12.624   2.103  1.00 95.72           C  
ATOM    993  N   ASN A 124       8.931  14.826   1.594  1.00 96.14           N  
ATOM    994  CA  ASN A 124      10.338  14.908   1.218  1.00 96.14           C  
ATOM    995  C   ASN A 124      11.123  13.698   1.716  1.00 96.14           C  
ATOM    996  CB  ASN A 124      10.961  16.201   1.749  1.00 96.14           C  
ATOM    997  O   ASN A 124      10.690  13.010   2.641  1.00 96.14           O  
ATOM    998  CG  ASN A 124      10.337  17.442   1.143  1.00 96.14           C  
ATOM    999  ND2 ASN A 124      10.032  18.424   1.983  1.00 96.14           N  
ATOM   1000  OD1 ASN A 124      10.130  17.518  -0.071  1.00 96.14           O  
ATOM   1001  N   PRO A 125      12.232  13.433   1.004  1.00 94.63           N  
ATOM   1002  CA  PRO A 125      13.082  12.325   1.446  1.00 94.63           C  
ATOM   1003  C   PRO A 125      13.418  12.396   2.934  1.00 94.63           C  
ATOM   1004  CB  PRO A 125      14.343  12.486   0.594  1.00 94.63           C  
ATOM   1005  O   PRO A 125      13.782  13.462   3.438  1.00 94.63           O  
ATOM   1006  CG  PRO A 125      13.879  13.174  -0.649  1.00 94.63           C  
ATOM   1007  CD  PRO A 125      12.805  14.156  -0.277  1.00 94.63           C  
ATOM   1008  N   GLY A 126      13.212  11.226   3.614  1.00 91.12           N  
ATOM   1009  CA  GLY A 126      13.583  11.113   5.016  1.00 91.12           C  
ATOM   1010  C   GLY A 126      12.537  11.680   5.958  1.00 91.12           C  
ATOM   1011  O   GLY A 126      12.751  11.733   7.171  1.00 91.12           O  
ATOM   1012  N   THR A 127      11.380  12.159   5.365  1.00 94.23           N  
ATOM   1013  CA  THR A 127      10.340  12.747   6.202  1.00 94.23           C  
ATOM   1014  C   THR A 127       9.098  11.861   6.225  1.00 94.23           C  
ATOM   1015  CB  THR A 127       9.960  14.157   5.712  1.00 94.23           C  
ATOM   1016  O   THR A 127       9.045  10.840   5.536  1.00 94.23           O  
ATOM   1017  CG2 THR A 127      11.174  15.079   5.691  1.00 94.23           C  
ATOM   1018  OG1 THR A 127       9.419  14.067   4.388  1.00 94.23           O  
ATOM   1019  N   GLU A 128       8.143  12.265   7.083  1.00 94.59           N  
ATOM   1020  CA  GLU A 128       6.918  11.499   7.290  1.00 94.59           C  
ATOM   1021  C   GLU A 128       5.683  12.385   7.152  1.00 94.59           C  
ATOM   1022  CB  GLU A 128       6.930  10.825   8.665  1.00 94.59           C  
ATOM   1023  O   GLU A 128       5.755  13.597   7.368  1.00 94.59           O  
ATOM   1024  CG  GLU A 128       8.124   9.908   8.889  1.00 94.59           C  
ATOM   1025  CD  GLU A 128       8.188   9.340  10.298  1.00 94.59           C  
ATOM   1026  OE1 GLU A 128       9.158   8.616  10.617  1.00 94.59           O  
ATOM   1027  OE2 GLU A 128       7.260   9.621  11.089  1.00 94.59           O  
ATOM   1028  N   LEU A 129       4.646  11.751   6.649  1.00 95.03           N  
ATOM   1029  CA  LEU A 129       3.320  12.357   6.600  1.00 95.03           C  
ATOM   1030  C   LEU A 129       2.353  11.625   7.525  1.00 95.03           C  
ATOM   1031  CB  LEU A 129       2.780  12.349   5.168  1.00 95.03           C  
ATOM   1032  O   LEU A 129       2.329  10.393   7.554  1.00 95.03           O  
ATOM   1033  CG  LEU A 129       1.321  12.775   4.991  1.00 95.03           C  
ATOM   1034  CD1 LEU A 129       1.173  14.274   5.232  1.00 95.03           C  
ATOM   1035  CD2 LEU A 129       0.819  12.400   3.601  1.00 95.03           C  
ATOM   1036  N   GLU A 130       1.627  12.408   8.267  1.00 94.54           N  
ATOM   1037  CA  GLU A 130       0.548  11.861   9.084  1.00 94.54           C  
ATOM   1038  C   GLU A 130      -0.767  12.591   8.821  1.00 94.54           C  
ATOM   1039  CB  GLU A 130       0.904  11.940  10.570  1.00 94.54           C  
ATOM   1040  O   GLU A 130      -0.833  13.817   8.923  1.00 94.54           O  
ATOM   1041  CG  GLU A 130      -0.084  11.222  11.479  1.00 94.54           C  
ATOM   1042  CD  GLU A 130       0.357  11.185  12.933  1.00 94.54           C  
ATOM   1043  OE1 GLU A 130      -0.477  11.456  13.827  1.00 94.54           O  
ATOM   1044  OE2 GLU A 130       1.546  10.882  13.181  1.00 94.54           O  
ATOM   1045  N   VAL A 131      -1.763  11.801   8.440  1.00 92.02           N  
ATOM   1046  CA  VAL A 131      -3.078  12.363   8.151  1.00 92.02           C  
ATOM   1047  C   VAL A 131      -4.136  11.670   9.007  1.00 92.02           C  
ATOM   1048  CB  VAL A 131      -3.434  12.232   6.653  1.00 92.02           C  
ATOM   1049  O   VAL A 131      -4.229  10.440   9.015  1.00 92.02           O  
ATOM   1050  CG1 VAL A 131      -4.803  12.847   6.368  1.00 92.02           C  
ATOM   1051  CG2 VAL A 131      -2.359  12.889   5.790  1.00 92.02           C  
ATOM   1052  N   GLU A 132      -4.864  12.495   9.708  1.00 91.64           N  
ATOM   1053  CA  GLU A 132      -5.970  11.980  10.509  1.00 91.64           C  
ATOM   1054  C   GLU A 132      -7.281  12.017   9.728  1.00 91.64           C  
ATOM   1055  CB  GLU A 132      -6.110  12.776  11.809  1.00 91.64           C  
ATOM   1056  O   GLU A 132      -7.637  13.046   9.152  1.00 91.64           O  
ATOM   1057  CG  GLU A 132      -4.976  12.544  12.798  1.00 91.64           C  
ATOM   1058  CD  GLU A 132      -5.181  13.257  14.124  1.00 91.64           C  
ATOM   1059  OE1 GLU A 132      -4.310  13.143  15.016  1.00 91.64           O  
ATOM   1060  OE2 GLU A 132      -6.222  13.935  14.274  1.00 91.64           O  
ATOM   1061  N   LEU A 133      -7.977  10.764   9.692  1.00 88.72           N  
ATOM   1062  CA  LEU A 133      -9.256  10.692   8.994  1.00 88.72           C  
ATOM   1063  C   LEU A 133     -10.417  10.735   9.981  1.00 88.72           C  
ATOM   1064  CB  LEU A 133      -9.335   9.416   8.150  1.00 88.72           C  
ATOM   1065  O   LEU A 133     -10.292  10.267  11.115  1.00 88.72           O  
ATOM   1066  CG  LEU A 133      -8.223   9.216   7.119  1.00 88.72           C  
ATOM   1067  CD1 LEU A 133      -8.349   7.844   6.465  1.00 88.72           C  
ATOM   1068  CD2 LEU A 133      -8.263  10.320   6.068  1.00 88.72           C  
ATOM   1069  N   SER A 134     -11.466  11.473   9.621  1.00 87.39           N  
ATOM   1070  CA  SER A 134     -12.690  11.415  10.413  1.00 87.39           C  
ATOM   1071  C   SER A 134     -13.306  10.021  10.379  1.00 87.39           C  
ATOM   1072  CB  SER A 134     -13.704  12.442   9.908  1.00 87.39           C  
ATOM   1073  O   SER A 134     -12.990   9.218   9.498  1.00 87.39           O  
ATOM   1074  OG  SER A 134     -14.146  12.112   8.602  1.00 87.39           O  
ATOM   1075  N   PRO A 135     -14.175   9.697  11.365  1.00 81.55           N  
ATOM   1076  CA  PRO A 135     -14.830   8.389  11.419  1.00 81.55           C  
ATOM   1077  C   PRO A 135     -15.527   8.023  10.110  1.00 81.55           C  
ATOM   1078  CB  PRO A 135     -15.847   8.550  12.552  1.00 81.55           C  
ATOM   1079  O   PRO A 135     -15.489   6.864   9.689  1.00 81.55           O  
ATOM   1080  CG  PRO A 135     -15.244   9.570  13.464  1.00 81.55           C  
ATOM   1081  CD  PRO A 135     -14.507  10.578  12.630  1.00 81.55           C  
ATOM   1082  N   GLU A 136     -16.045   9.040   9.435  1.00 78.44           N  
ATOM   1083  CA  GLU A 136     -16.754   8.805   8.181  1.00 78.44           C  
ATOM   1084  C   GLU A 136     -15.781   8.516   7.041  1.00 78.44           C  
ATOM   1085  CB  GLU A 136     -17.635  10.007   7.828  1.00 78.44           C  
ATOM   1086  O   GLU A 136     -16.103   7.765   6.119  1.00 78.44           O  
ATOM   1087  CG  GLU A 136     -18.758  10.259   8.823  1.00 78.44           C  
ATOM   1088  CD  GLU A 136     -19.385  11.637   8.683  1.00 78.44           C  
ATOM   1089  OE1 GLU A 136     -20.247  11.999   9.516  1.00 78.44           O  
ATOM   1090  OE2 GLU A 136     -19.012  12.361   7.733  1.00 78.44           O  
ATOM   1091  N   GLN A 137     -14.572   9.030   7.219  1.00 83.75           N  
ATOM   1092  CA  GLN A 137     -13.550   8.899   6.186  1.00 83.75           C  
ATOM   1093  C   GLN A 137     -12.798   7.578   6.320  1.00 83.75           C  
ATOM   1094  CB  GLN A 137     -12.569  10.071   6.249  1.00 83.75           C  
ATOM   1095  O   GLN A 137     -12.174   7.113   5.364  1.00 83.75           O  
ATOM   1096  CG  GLN A 137     -13.164  11.397   5.795  1.00 83.75           C  
ATOM   1097  CD  GLN A 137     -12.221  12.566   6.007  1.00 83.75           C  
ATOM   1098  NE2 GLN A 137     -12.200  13.491   5.054  1.00 83.75           N  
ATOM   1099  OE1 GLN A 137     -11.518  12.639   7.020  1.00 83.75           O  
ATOM   1100  N   GLN A 138     -12.878   6.916   7.468  1.00 79.27           N  
ATOM   1101  CA  GLN A 138     -12.041   5.769   7.805  1.00 79.27           C  
ATOM   1102  C   GLN A 138     -12.502   4.516   7.065  1.00 79.27           C  
ATOM   1103  CB  GLN A 138     -12.051   5.522   9.314  1.00 79.27           C  
ATOM   1104  O   GLN A 138     -11.710   3.601   6.830  1.00 79.27           O  
ATOM   1105  CG  GLN A 138     -11.337   6.599  10.119  1.00 79.27           C  
ATOM   1106  CD  GLN A 138     -11.433   6.374  11.616  1.00 79.27           C  
ATOM   1107  NE2 GLN A 138     -11.084   7.394  12.392  1.00 79.27           N  
ATOM   1108  OE1 GLN A 138     -11.819   5.293  12.071  1.00 79.27           O  
ATOM   1109  N   ASN A 139     -13.766   4.488   6.548  1.00 69.81           N  
ATOM   1110  CA  ASN A 139     -14.350   3.256   6.028  1.00 69.81           C  
ATOM   1111  C   ASN A 139     -13.937   3.009   4.579  1.00 69.81           C  
ATOM   1112  CB  ASN A 139     -15.875   3.292   6.147  1.00 69.81           C  
ATOM   1113  O   ASN A 139     -13.887   1.862   4.131  1.00 69.81           O  
ATOM   1114  CG  ASN A 139     -16.351   3.169   7.581  1.00 69.81           C  
ATOM   1115  ND2 ASN A 139     -17.472   3.811   7.890  1.00 69.81           N  
ATOM   1116  OD1 ASN A 139     -15.717   2.504   8.404  1.00 69.81           O  
ATOM   1117  N   ASN A 140     -13.281   4.000   3.894  1.00 74.54           N  
ATOM   1118  CA  ASN A 140     -12.894   3.850   2.495  1.00 74.54           C  
ATOM   1119  C   ASN A 140     -11.782   4.823   2.114  1.00 74.54           C  
ATOM   1120  CB  ASN A 140     -14.104   4.042   1.579  1.00 74.54           C  
ATOM   1121  O   ASN A 140     -12.038   5.847   1.478  1.00 74.54           O  
ATOM   1122  CG  ASN A 140     -13.864   3.519   0.177  1.00 74.54           C  
ATOM   1123  ND2 ASN A 140     -14.709   3.928  -0.762  1.00 74.54           N  
ATOM   1124  OD1 ASN A 140     -12.926   2.754  -0.061  1.00 74.54           O  
ATOM   1125  N   ALA A 141     -10.661   4.618   2.672  1.00 82.27           N  
ATOM   1126  CA  ALA A 141      -9.559   5.523   2.358  1.00 82.27           C  
ATOM   1127  C   ALA A 141      -8.608   4.897   1.342  1.00 82.27           C  
ATOM   1128  CB  ALA A 141      -8.801   5.901   3.628  1.00 82.27           C  
ATOM   1129  O   ALA A 141      -8.480   3.672   1.274  1.00 82.27           O  
ATOM   1130  N   GLU A 142      -8.227   5.700   0.482  1.00 86.68           N  
ATOM   1131  CA  GLU A 142      -7.223   5.323  -0.509  1.00 86.68           C  
ATOM   1132  C   GLU A 142      -6.003   6.236  -0.434  1.00 86.68           C  
ATOM   1133  CB  GLU A 142      -7.820   5.356  -1.918  1.00 86.68           C  
ATOM   1134  O   GLU A 142      -6.140   7.455  -0.306  1.00 86.68           O  
ATOM   1135  CG  GLU A 142      -6.858   4.896  -3.004  1.00 86.68           C  
ATOM   1136  CD  GLU A 142      -7.459   4.949  -4.400  1.00 86.68           C  
ATOM   1137  OE1 GLU A 142      -6.700   4.863  -5.391  1.00 86.68           O  
ATOM   1138  OE2 GLU A 142      -8.700   5.077  -4.502  1.00 86.68           O  
ATOM   1139  N   VAL A 143      -4.885   5.575  -0.383  1.00 89.46           N  
ATOM   1140  CA  VAL A 143      -3.638   6.334  -0.384  1.00 89.46           C  
ATOM   1141  C   VAL A 143      -2.812   5.969  -1.615  1.00 89.46           C  
ATOM   1142  CB  VAL A 143      -2.819   6.081   0.902  1.00 89.46           C  
ATOM   1143  O   VAL A 143      -2.563   4.789  -1.876  1.00 89.46           O  
ATOM   1144  CG1 VAL A 143      -1.544   6.923   0.904  1.00 89.46           C  
ATOM   1145  CG2 VAL A 143      -3.663   6.381   2.139  1.00 89.46           C  
ATOM   1146  N   GLU A 144      -2.521   6.970  -2.384  1.00 90.86           N  
ATOM   1147  CA  GLU A 144      -1.642   6.807  -3.538  1.00 90.86           C  
ATOM   1148  C   GLU A 144      -0.322   7.546  -3.336  1.00 90.86           C  
ATOM   1149  CB  GLU A 144      -2.332   7.300  -4.813  1.00 90.86           C  
ATOM   1150  O   GLU A 144      -0.312   8.703  -2.911  1.00 90.86           O  
ATOM   1151  CG  GLU A 144      -3.563   6.493  -5.198  1.00 90.86           C  
ATOM   1152  CD  GLU A 144      -4.240   6.998  -6.462  1.00 90.86           C  
ATOM   1153  OE1 GLU A 144      -5.061   6.257  -7.048  1.00 90.86           O  
ATOM   1154  OE2 GLU A 144      -3.947   8.145  -6.869  1.00 90.86           O  
ATOM   1155  N   VAL A 145       0.702   6.855  -3.522  1.00 91.51           N  
ATOM   1156  CA  VAL A 145       2.029   7.449  -3.387  1.00 91.51           C  
ATOM   1157  C   VAL A 145       2.755   7.401  -4.730  1.00 91.51           C  
ATOM   1158  CB  VAL A 145       2.864   6.731  -2.303  1.00 91.51           C  
ATOM   1159  O   VAL A 145       2.864   6.339  -5.346  1.00 91.51           O  
ATOM   1160  CG1 VAL A 145       4.213   7.423  -2.115  1.00 91.51           C  
ATOM   1161  CG2 VAL A 145       2.096   6.682  -0.984  1.00 91.51           C  
ATOM   1162  N   GLU A 146       3.195   8.560  -5.122  1.00 92.03           N  
ATOM   1163  CA  GLU A 146       3.969   8.684  -6.353  1.00 92.03           C  
ATOM   1164  C   GLU A 146       5.330   9.322  -6.088  1.00 92.03           C  
ATOM   1165  CB  GLU A 146       3.198   9.502  -7.393  1.00 92.03           C  
ATOM   1166  O   GLU A 146       5.408  10.429  -5.552  1.00 92.03           O  
ATOM   1167  CG  GLU A 146       3.901   9.606  -8.738  1.00 92.03           C  
ATOM   1168  CD  GLU A 146       3.132  10.434  -9.755  1.00 92.03           C  
ATOM   1169  OE1 GLU A 146       3.717  10.819 -10.793  1.00 92.03           O  
ATOM   1170  OE2 GLU A 146       1.933  10.700  -9.512  1.00 92.03           O  
ATOM   1171  N   CYS A 147       6.351   8.609  -6.417  1.00 89.26           N  
ATOM   1172  CA  CYS A 147       7.718   9.111  -6.340  1.00 89.26           C  
ATOM   1173  C   CYS A 147       8.401   9.047  -7.701  1.00 89.26           C  
ATOM   1174  CB  CYS A 147       8.525   8.313  -5.316  1.00 89.26           C  
ATOM   1175  O   CYS A 147       8.922   8.000  -8.090  1.00 89.26           O  
ATOM   1176  SG  CYS A 147       7.735   8.198  -3.696  1.00 89.26           S  
ATOM   1177  N   GLY A 148       8.432  10.160  -8.500  1.00 84.81           N  
ATOM   1178  CA  GLY A 148       8.937  10.085  -9.862  1.00 84.81           C  
ATOM   1179  C   GLY A 148       8.072   9.235 -10.773  1.00 84.81           C  
ATOM   1180  O   GLY A 148       6.877   9.499 -10.927  1.00 84.81           O  
ATOM   1181  N   ASN A 149       8.630   8.058 -11.229  1.00 79.55           N  
ATOM   1182  CA  ASN A 149       7.905   7.193 -12.153  1.00 79.55           C  
ATOM   1183  C   ASN A 149       7.220   6.041 -11.422  1.00 79.55           C  
ATOM   1184  CB  ASN A 149       8.845   6.652 -13.232  1.00 79.55           C  
ATOM   1185  O   ASN A 149       6.580   5.196 -12.050  1.00 79.55           O  
ATOM   1186  CG  ASN A 149       9.339   7.734 -14.172  1.00 79.55           C  
ATOM   1187  ND2 ASN A 149      10.564   7.582 -14.660  1.00 79.55           N  
ATOM   1188  OD1 ASN A 149       8.626   8.700 -14.456  1.00 79.55           O  
ATOM   1189  N   GLU A 150       7.415   6.060 -10.047  1.00 81.13           N  
ATOM   1190  CA  GLU A 150       6.843   4.988  -9.239  1.00 81.13           C  
ATOM   1191  C   GLU A 150       5.491   5.395  -8.659  1.00 81.13           C  
ATOM   1192  CB  GLU A 150       7.801   4.593  -8.112  1.00 81.13           C  
ATOM   1193  O   GLU A 150       5.324   6.525  -8.195  1.00 81.13           O  
ATOM   1194  CG  GLU A 150       9.155   4.101  -8.601  1.00 81.13           C  
ATOM   1195  CD  GLU A 150      10.128   3.801  -7.472  1.00 81.13           C  
ATOM   1196  OE1 GLU A 150      11.016   2.937  -7.649  1.00 81.13           O  
ATOM   1197  OE2 GLU A 150      10.001   4.436  -6.401  1.00 81.13           O  
ATOM   1198  N   LYS A 151       4.552   4.626  -8.924  1.00 80.27           N  
ATOM   1199  CA  LYS A 151       3.219   4.881  -8.386  1.00 80.27           C  
ATOM   1200  C   LYS A 151       2.705   3.680  -7.597  1.00 80.27           C  
ATOM   1201  CB  LYS A 151       2.242   5.224  -9.512  1.00 80.27           C  
ATOM   1202  O   LYS A 151       2.824   2.539  -8.046  1.00 80.27           O  
ATOM   1203  CG  LYS A 151       0.892   5.730  -9.027  1.00 80.27           C  
ATOM   1204  CD  LYS A 151      -0.008   6.125 -10.191  1.00 80.27           C  
ATOM   1205  CE  LYS A 151      -1.370   6.606  -9.709  1.00 80.27           C  
ATOM   1206  NZ  LYS A 151      -2.250   7.009 -10.846  1.00 80.27           N  
ATOM   1207  N   TYR A 152       2.214   3.983  -6.392  1.00 79.98           N  
ATOM   1208  CA  TYR A 152       1.671   2.970  -5.495  1.00 79.98           C  
ATOM   1209  C   TYR A 152       0.266   3.343  -5.038  1.00 79.98           C  
ATOM   1210  CB  TYR A 152       2.583   2.784  -4.278  1.00 79.98           C  
ATOM   1211  O   TYR A 152      -0.017   4.513  -4.772  1.00 79.98           O  
ATOM   1212  CG  TYR A 152       4.045   2.655  -4.630  1.00 79.98           C  
ATOM   1213  CD1 TYR A 152       4.595   1.420  -4.965  1.00 79.98           C  
ATOM   1214  CD2 TYR A 152       4.880   3.768  -4.627  1.00 79.98           C  
ATOM   1215  CE1 TYR A 152       5.942   1.296  -5.288  1.00 79.98           C  
ATOM   1216  CE2 TYR A 152       6.229   3.655  -4.948  1.00 79.98           C  
ATOM   1217  OH  TYR A 152       8.084   2.301  -5.596  1.00 79.98           O  
ATOM   1218  CZ  TYR A 152       6.750   2.418  -5.277  1.00 79.98           C  
ATOM   1219  N   ARG A 153      -0.557   2.508  -5.151  1.00 78.91           N  
ATOM   1220  CA  ARG A 153      -1.928   2.743  -4.710  1.00 78.91           C  
ATOM   1221  C   ARG A 153      -2.315   1.782  -3.591  1.00 78.91           C  
ATOM   1222  CB  ARG A 153      -2.902   2.603  -5.881  1.00 78.91           C  
ATOM   1223  O   ARG A 153      -2.077   0.576  -3.691  1.00 78.91           O  
ATOM   1224  CG  ARG A 153      -4.344   2.929  -5.526  1.00 78.91           C  
ATOM   1225  CD  ARG A 153      -5.259   2.836  -6.739  1.00 78.91           C  
ATOM   1226  NE  ARG A 153      -6.428   3.700  -6.601  1.00 78.91           N  
ATOM   1227  NH1 ARG A 153      -7.347   3.131  -8.642  1.00 78.91           N  
ATOM   1228  NH2 ARG A 153      -8.412   4.635  -7.280  1.00 78.91           N  
ATOM   1229  CZ  ARG A 153      -7.393   3.820  -7.508  1.00 78.91           C  
ATOM   1230  N   PHE A 154      -2.842   2.382  -2.552  1.00 72.67           N  
ATOM   1231  CA  PHE A 154      -3.331   1.638  -1.397  1.00 72.67           C  
ATOM   1232  C   PHE A 154      -4.798   1.953  -1.131  1.00 72.67           C  
ATOM   1233  CB  PHE A 154      -2.492   1.958  -0.155  1.00 72.67           C  
ATOM   1234  O   PHE A 154      -5.168   3.116  -0.960  1.00 72.67           O  
ATOM   1235  CG  PHE A 154      -2.785   1.068   1.022  1.00 72.67           C  
ATOM   1236  CD1 PHE A 154      -3.491   1.550   2.117  1.00 72.67           C  
ATOM   1237  CD2 PHE A 154      -2.355  -0.253   1.032  1.00 72.67           C  
ATOM   1238  CE1 PHE A 154      -3.764   0.727   3.208  1.00 72.67           C  
ATOM   1239  CE2 PHE A 154      -2.624  -1.080   2.119  1.00 72.67           C  
ATOM   1240  CZ  PHE A 154      -3.327  -0.588   3.206  1.00 72.67           C  
ATOM   1241  N   GLN A 155      -5.598   1.000  -1.259  1.00 68.51           N  
ATOM   1242  CA  GLN A 155      -7.008   1.167  -0.923  1.00 68.51           C  
ATOM   1243  C   GLN A 155      -7.352   0.448   0.378  1.00 68.51           C  
ATOM   1244  CB  GLN A 155      -7.895   0.653  -2.058  1.00 68.51           C  
ATOM   1245  O   GLN A 155      -6.998  -0.719   0.561  1.00 68.51           O  
ATOM   1246  CG  GLN A 155      -9.372   0.976  -1.877  1.00 68.51           C  
ATOM   1247  CD  GLN A 155     -10.210   0.581  -3.079  1.00 68.51           C  
ATOM   1248  NE2 GLN A 155     -11.408   1.149  -3.179  1.00 68.51           N  
ATOM   1249  OE1 GLN A 155      -9.785  -0.227  -3.911  1.00 68.51           O  
ATOM   1250  N   LEU A 156      -7.963   1.253   1.239  1.00 62.33           N  
ATOM   1251  CA  LEU A 156      -8.444   0.791   2.537  1.00 62.33           C  
ATOM   1252  C   LEU A 156      -9.924   0.432   2.472  1.00 62.33           C  
ATOM   1253  CB  LEU A 156      -8.212   1.861   3.606  1.00 62.33           C  
ATOM   1254  O   LEU A 156     -10.731   1.201   1.943  1.00 62.33           O  
ATOM   1255  CG  LEU A 156      -6.758   2.265   3.858  1.00 62.33           C  
ATOM   1256  CD1 LEU A 156      -6.697   3.621   4.552  1.00 62.33           C  
ATOM   1257  CD2 LEU A 156      -6.043   1.202   4.685  1.00 62.33           C  
ATOM   1258  N   GLY A 157     -10.434  -0.914   2.536  1.00 54.19           N  
ATOM   1259  CA  GLY A 157     -11.764  -1.429   2.822  1.00 54.19           C  
ATOM   1260  C   GLY A 157     -11.758  -2.588   3.801  1.00 54.19           C  
ATOM   1261  O   GLY A 157     -10.817  -3.384   3.822  1.00 54.19           O  
TER    1262      GLY A 157
ENDMDL
END
