# Supplementary material for: Single-chain dimers from de novo immunoglobulins as robust scaffolds for multiple binding loops
Source: Nat Commun. 2023 Sep 23;14:5939. doi: 10.1038/s41467-023-41717-5 (PMC10517939; doi:10.1038/s41467-023-41717-5)
Supplement: Supplementary file 3 — Supplementary Data 1 [file 41467_2023_41717_MOESM3_ESM.zip › design_models/scIg/scIg14g/ranked_1.pdb]

MODEL     1
ATOM      1  N   ARG A   1      -1.237  -0.526 -11.888  1.00 88.79           N  
ATOM      2  CA  ARG A   1      -1.959  -0.356 -10.632  1.00 88.79           C  
ATOM      3  C   ARG A   1      -1.865  -1.612  -9.771  1.00 88.79           C  
ATOM      4  CB  ARG A   1      -3.426  -0.011 -10.896  1.00 88.79           C  
ATOM      5  O   ARG A   1      -2.055  -2.725 -10.266  1.00 88.79           O  
ATOM      6  CG  ARG A   1      -4.251   0.179  -9.634  1.00 88.79           C  
ATOM      7  CD  ARG A   1      -5.701   0.515  -9.953  1.00 88.79           C  
ATOM      8  NE  ARG A   1      -6.478   0.756  -8.741  1.00 88.79           N  
ATOM      9  NH1 ARG A   1      -8.444   1.248  -9.850  1.00 88.79           N  
ATOM     10  NH2 ARG A   1      -8.373   1.295  -7.560  1.00 88.79           N  
ATOM     11  CZ  ARG A   1      -7.763   1.099  -8.720  1.00 88.79           C  
ATOM     12  N   ILE A   2      -1.409  -1.572  -8.646  1.00 92.16           N  
ATOM     13  CA  ILE A   2      -1.409  -2.648  -7.661  1.00 92.16           C  
ATOM     14  C   ILE A   2      -2.377  -2.312  -6.529  1.00 92.16           C  
ATOM     15  CB  ILE A   2       0.008  -2.900  -7.098  1.00 92.16           C  
ATOM     16  O   ILE A   2      -2.278  -1.246  -5.915  1.00 92.16           O  
ATOM     17  CG1 ILE A   2       0.975  -3.267  -8.230  1.00 92.16           C  
ATOM     18  CG2 ILE A   2      -0.023  -3.994  -6.028  1.00 92.16           C  
ATOM     19  CD1 ILE A   2       0.653  -4.587  -8.915  1.00 92.16           C  
ATOM     20  N   GLU A   3      -3.316  -3.222  -6.254  1.00 94.02           N  
ATOM     21  CA  GLU A   3      -4.273  -3.038  -5.167  1.00 94.02           C  
ATOM     22  C   GLU A   3      -4.119  -4.125  -4.106  1.00 94.02           C  
ATOM     23  CB  GLU A   3      -5.705  -3.029  -5.707  1.00 94.02           C  
ATOM     24  O   GLU A   3      -4.141  -5.316  -4.423  1.00 94.02           O  
ATOM     25  CG  GLU A   3      -5.977  -1.919  -6.712  1.00 94.02           C  
ATOM     26  CD  GLU A   3      -7.373  -1.980  -7.311  1.00 94.02           C  
ATOM     27  OE1 GLU A   3      -7.496  -2.112  -8.550  1.00 94.02           O  
ATOM     28  OE2 GLU A   3      -8.351  -1.895  -6.536  1.00 94.02           O  
ATOM     29  N   VAL A   4      -3.869  -3.629  -2.940  1.00 94.28           N  
ATOM     30  CA  VAL A   4      -3.753  -4.565  -1.827  1.00 94.28           C  
ATOM     31  C   VAL A   4      -4.855  -4.292  -0.805  1.00 94.28           C  
ATOM     32  CB  VAL A   4      -2.366  -4.474  -1.152  1.00 94.28           C  
ATOM     33  O   VAL A   4      -5.026  -3.156  -0.356  1.00 94.28           O  
ATOM     34  CG1 VAL A   4      -2.257  -5.477  -0.005  1.00 94.28           C  
ATOM     35  CG2 VAL A   4      -1.258  -4.708  -2.177  1.00 94.28           C  
ATOM     36  N   ARG A   5      -5.604  -5.341  -0.509  1.00 92.37           N  
ATOM     37  CA  ARG A   5      -6.645  -5.265   0.511  1.00 92.37           C  
ATOM     38  C   ARG A   5      -6.390  -6.272   1.628  1.00 92.37           C  
ATOM     39  CB  ARG A   5      -8.024  -5.507  -0.108  1.00 92.37           C  
ATOM     40  O   ARG A   5      -6.192  -7.460   1.367  1.00 92.37           O  
ATOM     41  CG  ARG A   5      -9.175  -5.350   0.873  1.00 92.37           C  
ATOM     42  CD  ARG A   5     -10.524  -5.533   0.192  1.00 92.37           C  
ATOM     43  NE  ARG A   5     -11.627  -5.419   1.142  1.00 92.37           N  
ATOM     44  NH1 ARG A   5     -13.286  -5.798  -0.421  1.00 92.37           N  
ATOM     45  NH2 ARG A   5     -13.835  -5.425   1.773  1.00 92.37           N  
ATOM     46  CZ  ARG A   5     -12.913  -5.548   0.829  1.00 92.37           C  
ATOM     47  N   VAL A   6      -6.309  -5.690   2.819  1.00 87.79           N  
ATOM     48  CA  VAL A   6      -6.213  -6.568   3.981  1.00 87.79           C  
ATOM     49  C   VAL A   6      -7.475  -6.443   4.831  1.00 87.79           C  
ATOM     50  CB  VAL A   6      -4.963  -6.249   4.831  1.00 87.79           C  
ATOM     51  O   VAL A   6      -7.778  -5.365   5.348  1.00 87.79           O  
ATOM     52  CG1 VAL A   6      -4.828  -7.239   5.986  1.00 87.79           C  
ATOM     53  CG2 VAL A   6      -3.708  -6.264   3.961  1.00 87.79           C  
ATOM     54  N   ASP A   7      -8.357  -7.486   4.787  1.00 82.53           N  
ATOM     55  CA  ASP A   7      -9.557  -7.480   5.618  1.00 82.53           C  
ATOM     56  C   ASP A   7      -9.548  -8.648   6.602  1.00 82.53           C  
ATOM     57  CB  ASP A   7     -10.813  -7.536   4.746  1.00 82.53           C  
ATOM     58  O   ASP A   7      -8.559  -9.377   6.700  1.00 82.53           O  
ATOM     59  CG  ASP A   7     -10.864  -8.766   3.857  1.00 82.53           C  
ATOM     60  OD1 ASP A   7     -10.804  -9.900   4.379  1.00 82.53           O  
ATOM     61  OD2 ASP A   7     -10.962  -8.599   2.622  1.00 82.53           O  
ATOM     62  N   ASN A   8     -10.676  -8.747   7.544  1.00 74.26           N  
ATOM     63  CA  ASN A   8     -10.749  -9.706   8.641  1.00 74.26           C  
ATOM     64  C   ASN A   8     -10.726 -11.144   8.132  1.00 74.26           C  
ATOM     65  CB  ASN A   8     -12.002  -9.461   9.485  1.00 74.26           C  
ATOM     66  O   ASN A   8     -11.745 -11.659   7.668  1.00 74.26           O  
ATOM     67  CG  ASN A   8     -11.837  -8.308  10.455  1.00 74.26           C  
ATOM     68  ND2 ASN A   8     -12.953  -7.739  10.896  1.00 74.26           N  
ATOM     69  OD1 ASN A   8     -10.715  -7.930  10.804  1.00 74.26           O  
ATOM     70  N   GLY A   9      -9.470 -11.538   7.624  1.00 84.87           N  
ATOM     71  CA  GLY A   9      -9.314 -12.960   7.367  1.00 84.87           C  
ATOM     72  C   GLY A   9      -8.659 -13.257   6.031  1.00 84.87           C  
ATOM     73  O   GLY A   9      -8.394 -14.417   5.707  1.00 84.87           O  
ATOM     74  N   ARG A  10      -8.321 -12.140   5.368  1.00 93.76           N  
ATOM     75  CA  ARG A  10      -7.814 -12.433   4.032  1.00 93.76           C  
ATOM     76  C   ARG A  10      -6.973 -11.277   3.500  1.00 93.76           C  
ATOM     77  CB  ARG A  10      -8.968 -12.726   3.071  1.00 93.76           C  
ATOM     78  O   ARG A  10      -7.211 -10.118   3.845  1.00 93.76           O  
ATOM     79  CG  ARG A  10      -8.520 -13.144   1.680  1.00 93.76           C  
ATOM     80  CD  ARG A  10      -9.705 -13.416   0.763  1.00 93.76           C  
ATOM     81  NE  ARG A  10     -10.481 -14.568   1.213  1.00 93.76           N  
ATOM     82  NH1 ARG A  10     -12.185 -14.279  -0.320  1.00 93.76           N  
ATOM     83  NH2 ARG A  10     -12.264 -16.016   1.174  1.00 93.76           N  
ATOM     84  CZ  ARG A  10     -11.642 -14.951   0.688  1.00 93.76           C  
ATOM     85  N   VAL A  11      -5.936 -11.611   2.749  1.00 94.97           N  
ATOM     86  CA  VAL A  11      -5.164 -10.671   1.943  1.00 94.97           C  
ATOM     87  C   VAL A  11      -5.493 -10.865   0.465  1.00 94.97           C  
ATOM     88  CB  VAL A  11      -3.645 -10.838   2.178  1.00 94.97           C  
ATOM     89  O   VAL A  11      -5.455 -11.988  -0.044  1.00 94.97           O  
ATOM     90  CG1 VAL A  11      -2.851  -9.947   1.224  1.00 94.97           C  
ATOM     91  CG2 VAL A  11      -3.292 -10.521   3.630  1.00 94.97           C  
ATOM     92  N   ARG A  12      -5.893  -9.711  -0.176  1.00 96.38           N  
ATOM     93  CA  ARG A  12      -6.138  -9.746  -1.614  1.00 96.38           C  
ATOM     94  C   ARG A  12      -5.192  -8.807  -2.355  1.00 96.38           C  
ATOM     95  CB  ARG A  12      -7.591  -9.375  -1.921  1.00 96.38           C  
ATOM     96  O   ARG A  12      -5.001  -7.660  -1.945  1.00 96.38           O  
ATOM     97  CG  ARG A  12      -8.606 -10.382  -1.404  1.00 96.38           C  
ATOM     98  CD  ARG A  12     -10.034  -9.947  -1.704  1.00 96.38           C  
ATOM     99  NE  ARG A  12     -10.433  -8.807  -0.884  1.00 96.38           N  
ATOM    100  NH1 ARG A  12     -12.564  -8.657  -1.763  1.00 96.38           N  
ATOM    101  NH2 ARG A  12     -11.883  -7.188  -0.141  1.00 96.38           N  
ATOM    102  CZ  ARG A  12     -11.626  -8.220  -0.931  1.00 96.38           C  
ATOM    103  N   VAL A  13      -4.610  -9.385  -3.319  1.00 96.90           N  
ATOM    104  CA  VAL A  13      -3.720  -8.577  -4.148  1.00 96.90           C  
ATOM    105  C   VAL A  13      -4.168  -8.645  -5.606  1.00 96.90           C  
ATOM    106  CB  VAL A  13      -2.251  -9.038  -4.019  1.00 96.90           C  
ATOM    107  O   VAL A  13      -4.279  -9.732  -6.177  1.00 96.90           O  
ATOM    108  CG1 VAL A  13      -1.329  -8.141  -4.843  1.00 96.90           C  
ATOM    109  CG2 VAL A  13      -1.822  -9.048  -2.553  1.00 96.90           C  
ATOM    110  N   ARG A  14      -4.543  -7.505  -6.142  1.00 97.11           N  
ATOM    111  CA  ARG A  14      -4.861  -7.414  -7.563  1.00 97.11           C  
ATOM    112  C   ARG A  14      -3.723  -6.757  -8.338  1.00 97.11           C  
ATOM    113  CB  ARG A  14      -6.159  -6.633  -7.775  1.00 97.11           C  
ATOM    114  O   ARG A  14      -3.236  -5.693  -7.952  1.00 97.11           O  
ATOM    115  CG  ARG A  14      -6.630  -6.601  -9.221  1.00 97.11           C  
ATOM    116  CD  ARG A  14      -7.966  -5.885  -9.363  1.00 97.11           C  
ATOM    117  NE  ARG A  14      -8.367  -5.766 -10.762  1.00 97.11           N  
ATOM    118  NH1 ARG A  14     -10.364  -4.695 -10.313  1.00 97.11           N  
ATOM    119  NH2 ARG A  14      -9.763  -5.149 -12.478  1.00 97.11           N  
ATOM    120  CZ  ARG A  14      -9.497  -5.204 -11.181  1.00 97.11           C  
ATOM    121  N   ASN A  15      -3.316  -7.494  -9.429  1.00 96.43           N  
ATOM    122  CA  ASN A  15      -2.213  -7.004 -10.248  1.00 96.43           C  
ATOM    123  C   ASN A  15      -2.714  -6.372 -11.544  1.00 96.43           C  
ATOM    124  CB  ASN A  15      -1.228  -8.134 -10.554  1.00 96.43           C  
ATOM    125  O   ASN A  15      -3.104  -7.081 -12.474  1.00 96.43           O  
ATOM    126  CG  ASN A  15      -0.043  -7.669 -11.378  1.00 96.43           C  
ATOM    127  ND2 ASN A  15       0.759  -8.616 -11.850  1.00 96.43           N  
ATOM    128  OD1 ASN A  15       0.150  -6.469 -11.588  1.00 96.43           O  
ATOM    129  N   GLY A  16      -2.665  -5.044 -11.583  1.00 93.37           N  
ATOM    130  CA  GLY A  16      -3.094  -4.318 -12.768  1.00 93.37           C  
ATOM    131  C   GLY A  16      -1.941  -3.899 -13.661  1.00 93.37           C  
ATOM    132  O   GLY A  16      -2.128  -3.128 -14.604  1.00 93.37           O  
ATOM    133  N   THR A  17      -0.830  -4.380 -13.383  1.00 92.05           N  
ATOM    134  CA  THR A  17       0.336  -4.044 -14.192  1.00 92.05           C  
ATOM    135  C   THR A  17       0.398  -4.918 -15.441  1.00 92.05           C  
ATOM    136  CB  THR A  17       1.639  -4.202 -13.387  1.00 92.05           C  
ATOM    137  O   THR A  17      -0.484  -5.750 -15.667  1.00 92.05           O  
ATOM    138  CG2 THR A  17       1.518  -3.552 -12.013  1.00 92.05           C  
ATOM    139  OG1 THR A  17       1.925  -5.596 -13.220  1.00 92.05           O  
ATOM    140  N   ASP A  18       1.454  -4.699 -16.311  1.00 93.66           N  
ATOM    141  CA  ASP A  18       1.601  -5.470 -17.541  1.00 93.66           C  
ATOM    142  C   ASP A  18       2.601  -6.610 -17.359  1.00 93.66           C  
ATOM    143  CB  ASP A  18       2.042  -4.564 -18.693  1.00 93.66           C  
ATOM    144  O   ASP A  18       3.024  -7.233 -18.335  1.00 93.66           O  
ATOM    145  CG  ASP A  18       3.337  -3.826 -18.404  1.00 93.66           C  
ATOM    146  OD1 ASP A  18       3.818  -3.866 -17.252  1.00 93.66           O  
ATOM    147  OD2 ASP A  18       3.880  -3.195 -19.338  1.00 93.66           O  
ATOM    148  N   ARG A  19       3.107  -6.831 -16.125  1.00 94.89           N  
ATOM    149  CA  ARG A  19       4.055  -7.898 -15.818  1.00 94.89           C  
ATOM    150  C   ARG A  19       3.616  -8.683 -14.587  1.00 94.89           C  
ATOM    151  CB  ARG A  19       5.458  -7.326 -15.602  1.00 94.89           C  
ATOM    152  O   ARG A  19       2.813  -8.197 -13.788  1.00 94.89           O  
ATOM    153  CG  ARG A  19       5.537  -6.293 -14.490  1.00 94.89           C  
ATOM    154  CD  ARG A  19       6.887  -5.590 -14.467  1.00 94.89           C  
ATOM    155  NE  ARG A  19       6.875  -4.373 -15.274  1.00 94.89           N  
ATOM    156  NH1 ARG A  19       9.152  -4.008 -15.131  1.00 94.89           N  
ATOM    157  NH2 ARG A  19       7.826  -2.559 -16.313  1.00 94.89           N  
ATOM    158  CZ  ARG A  19       7.951  -3.650 -15.571  1.00 94.89           C  
ATOM    159  N   PRO A  20       4.213  -9.928 -14.465  1.00 96.70           N  
ATOM    160  CA  PRO A  20       3.921 -10.679 -13.242  1.00 96.70           C  
ATOM    161  C   PRO A  20       4.549 -10.051 -12.000  1.00 96.70           C  
ATOM    162  CB  PRO A  20       4.524 -12.058 -13.522  1.00 96.70           C  
ATOM    163  O   PRO A  20       5.582  -9.383 -12.097  1.00 96.70           O  
ATOM    164  CG  PRO A  20       5.582 -11.810 -14.548  1.00 96.70           C  
ATOM    165  CD  PRO A  20       5.160 -10.647 -15.398  1.00 96.70           C  
ATOM    166  N   CYS A  21       3.837 -10.236 -10.896  1.00 97.37           N  
ATOM    167  CA  CYS A  21       4.342  -9.730  -9.625  1.00 97.37           C  
ATOM    168  C   CYS A  21       4.576 -10.868  -8.639  1.00 97.37           C  
ATOM    169  CB  CYS A  21       3.368  -8.716  -9.027  1.00 97.37           C  
ATOM    170  O   CYS A  21       3.798 -11.822  -8.590  1.00 97.37           O  
ATOM    171  SG  CYS A  21       3.173  -7.220 -10.020  1.00 97.37           S  
ATOM    172  N   ARG A  22       5.719 -10.750  -8.039  1.00 98.08           N  
ATOM    173  CA  ARG A  22       5.961 -11.637  -6.905  1.00 98.08           C  
ATOM    174  C   ARG A  22       5.425 -11.031  -5.612  1.00 98.08           C  
ATOM    175  CB  ARG A  22       7.455 -11.935  -6.764  1.00 98.08           C  
ATOM    176  O   ARG A  22       5.787  -9.911  -5.249  1.00 98.08           O  
ATOM    177  CG  ARG A  22       7.777 -12.987  -5.714  1.00 98.08           C  
ATOM    178  CD  ARG A  22       9.243 -13.394  -5.754  1.00 98.08           C  
ATOM    179  NE  ARG A  22       9.550 -14.186  -6.942  1.00 98.08           N  
ATOM    180  NH1 ARG A  22      11.838 -14.160  -6.621  1.00 98.08           N  
ATOM    181  NH2 ARG A  22      10.941 -15.256  -8.424  1.00 98.08           N  
ATOM    182  CZ  ARG A  22      10.776 -14.532  -7.326  1.00 98.08           C  
ATOM    183  N   VAL A  23       4.527 -11.798  -4.949  1.00 97.99           N  
ATOM    184  CA  VAL A  23       3.885 -11.300  -3.737  1.00 97.99           C  
ATOM    185  C   VAL A  23       4.251 -12.192  -2.553  1.00 97.99           C  
ATOM    186  CB  VAL A  23       2.350 -11.230  -3.897  1.00 97.99           C  
ATOM    187  O   VAL A  23       4.079 -13.412  -2.611  1.00 97.99           O  
ATOM    188  CG1 VAL A  23       1.692 -10.768  -2.597  1.00 97.99           C  
ATOM    189  CG2 VAL A  23       1.975 -10.299  -5.048  1.00 97.99           C  
ATOM    190  N   ARG A  24       4.824 -11.536  -1.506  1.00 97.61           N  
ATOM    191  CA  ARG A  24       5.113 -12.219  -0.249  1.00 97.61           C  
ATOM    192  C   ARG A  24       4.192 -11.730   0.864  1.00 97.61           C  
ATOM    193  CB  ARG A  24       6.575 -12.013   0.152  1.00 97.61           C  
ATOM    194  O   ARG A  24       4.081 -10.525   1.100  1.00 97.61           O  
ATOM    195  CG  ARG A  24       7.569 -12.710  -0.765  1.00 97.61           C  
ATOM    196  CD  ARG A  24       9.007 -12.409  -0.369  1.00 97.61           C  
ATOM    197  NE  ARG A  24       9.329 -12.952   0.948  1.00 97.61           N  
ATOM    198  NH1 ARG A  24      11.492 -12.141   0.983  1.00 97.61           N  
ATOM    199  NH2 ARG A  24      10.686 -13.347   2.758  1.00 97.61           N  
ATOM    200  CZ  ARG A  24      10.502 -12.812   1.560  1.00 97.61           C  
ATOM    201  N   VAL A  25       3.539 -12.667   1.466  1.00 96.98           N  
ATOM    202  CA  VAL A  25       2.657 -12.346   2.583  1.00 96.98           C  
ATOM    203  C   VAL A  25       3.235 -12.913   3.878  1.00 96.98           C  
ATOM    204  CB  VAL A  25       1.229 -12.889   2.354  1.00 96.98           C  
ATOM    205  O   VAL A  25       3.411 -14.127   4.007  1.00 96.98           O  
ATOM    206  CG1 VAL A  25       0.315 -12.515   3.519  1.00 96.98           C  
ATOM    207  CG2 VAL A  25       0.664 -12.360   1.037  1.00 96.98           C  
ATOM    208  N   THR A  26       3.588 -11.961   4.804  1.00 95.76           N  
ATOM    209  CA  THR A  26       4.088 -12.348   6.119  1.00 95.76           C  
ATOM    210  C   THR A  26       3.051 -12.055   7.199  1.00 95.76           C  
ATOM    211  CB  THR A  26       5.402 -11.617   6.454  1.00 95.76           C  
ATOM    212  O   THR A  26       2.603 -10.916   7.345  1.00 95.76           O  
ATOM    213  CG2 THR A  26       5.963 -12.082   7.794  1.00 95.76           C  
ATOM    214  OG1 THR A  26       6.365 -11.884   5.427  1.00 95.76           O  
ATOM    215  N   ALA A  27       2.612 -13.088   7.926  1.00 92.89           N  
ATOM    216  CA  ALA A  27       1.652 -12.979   9.022  1.00 92.89           C  
ATOM    217  C   ALA A  27       1.890 -14.061  10.070  1.00 92.89           C  
ATOM    218  CB  ALA A  27       0.224 -13.066   8.488  1.00 92.89           C  
ATOM    219  O   ALA A  27       2.159 -15.216   9.730  1.00 92.89           O  
ATOM    220  N   GLY A  28       1.874 -13.686  11.377  1.00 86.23           N  
ATOM    221  CA  GLY A  28       2.030 -14.648  12.456  1.00 86.23           C  
ATOM    222  C   GLY A  28       3.372 -15.355  12.437  1.00 86.23           C  
ATOM    223  O   GLY A  28       3.467 -16.528  12.803  1.00 86.23           O  
ATOM    224  N   GLY A  29       4.427 -14.705  11.820  1.00 86.23           N  
ATOM    225  CA  GLY A  29       5.761 -15.284  11.775  1.00 86.23           C  
ATOM    226  C   GLY A  29       5.985 -16.169  10.564  1.00 86.23           C  
ATOM    227  O   GLY A  29       7.049 -16.776  10.420  1.00 86.23           O  
ATOM    228  N   GLU A  30       4.960 -16.285   9.748  1.00 92.38           N  
ATOM    229  CA  GLU A  30       5.063 -17.093   8.536  1.00 92.38           C  
ATOM    230  C   GLU A  30       5.077 -16.216   7.287  1.00 92.38           C  
ATOM    231  CB  GLU A  30       3.911 -18.098   8.460  1.00 92.38           C  
ATOM    232  O   GLU A  30       4.451 -15.154   7.261  1.00 92.38           O  
ATOM    233  CG  GLU A  30       3.918 -19.127   9.581  1.00 92.38           C  
ATOM    234  CD  GLU A  30       2.769 -20.119   9.492  1.00 92.38           C  
ATOM    235  OE1 GLU A  30       2.821 -21.171  10.168  1.00 92.38           O  
ATOM    236  OE2 GLU A  30       1.808 -19.842   8.739  1.00 92.38           O  
ATOM    237  N   THR A  31       5.929 -16.781   6.324  1.00 96.08           N  
ATOM    238  CA  THR A  31       5.977 -16.084   5.044  1.00 96.08           C  
ATOM    239  C   THR A  31       5.615 -17.028   3.901  1.00 96.08           C  
ATOM    240  CB  THR A  31       7.369 -15.477   4.791  1.00 96.08           C  
ATOM    241  O   THR A  31       6.157 -18.131   3.805  1.00 96.08           O  
ATOM    242  CG2 THR A  31       7.413 -14.738   3.457  1.00 96.08           C  
ATOM    243  OG1 THR A  31       7.682 -14.557   5.844  1.00 96.08           O  
ATOM    244  N   ARG A  32       4.649 -16.544   3.139  1.00 97.06           N  
ATOM    245  CA  ARG A  32       4.283 -17.271   1.927  1.00 97.06           C  
ATOM    246  C   ARG A  32       4.516 -16.417   0.685  1.00 97.06           C  
ATOM    247  CB  ARG A  32       2.821 -17.718   1.989  1.00 97.06           C  
ATOM    248  O   ARG A  32       4.279 -15.208   0.703  1.00 97.06           O  
ATOM    249  CG  ARG A  32       2.527 -18.708   3.105  1.00 97.06           C  
ATOM    250  CD  ARG A  32       1.047 -19.061   3.170  1.00 97.06           C  
ATOM    251  NE  ARG A  32       0.271 -18.010   3.824  1.00 97.06           N  
ATOM    252  NH1 ARG A  32      -1.716 -19.189   3.819  1.00 97.06           N  
ATOM    253  NH2 ARG A  32      -1.631 -17.079   4.712  1.00 97.06           N  
ATOM    254  CZ  ARG A  32      -1.023 -18.095   4.117  1.00 97.06           C  
ATOM    255  N   GLU A  33       4.919 -17.040  -0.374  1.00 98.00           N  
ATOM    256  CA  GLU A  33       5.237 -16.343  -1.616  1.00 98.00           C  
ATOM    257  C   GLU A  33       4.367 -16.841  -2.767  1.00 98.00           C  
ATOM    258  CB  GLU A  33       6.718 -16.512  -1.965  1.00 98.00           C  
ATOM    259  O   GLU A  33       4.117 -18.042  -2.888  1.00 98.00           O  
ATOM    260  CG  GLU A  33       7.166 -15.686  -3.162  1.00 98.00           C  
ATOM    261  CD  GLU A  33       8.661 -15.776  -3.427  1.00 98.00           C  
ATOM    262  OE1 GLU A  33       9.063 -16.426  -4.419  1.00 98.00           O  
ATOM    263  OE2 GLU A  33       9.435 -15.194  -2.636  1.00 98.00           O  
ATOM    264  N   TYR A  34       3.946 -15.806  -3.582  1.00 98.00           N  
ATOM    265  CA  TYR A  34       3.074 -16.107  -4.711  1.00 98.00           C  
ATOM    266  C   TYR A  34       3.481 -15.309  -5.943  1.00 98.00           C  
ATOM    267  CB  TYR A  34       1.614 -15.812  -4.357  1.00 98.00           C  
ATOM    268  O   TYR A  34       4.085 -14.240  -5.826  1.00 98.00           O  
ATOM    269  CG  TYR A  34       1.163 -16.444  -3.062  1.00 98.00           C  
ATOM    270  CD1 TYR A  34       0.562 -17.700  -3.049  1.00 98.00           C  
ATOM    271  CD2 TYR A  34       1.337 -15.786  -1.849  1.00 98.00           C  
ATOM    272  CE1 TYR A  34       0.143 -18.285  -1.859  1.00 98.00           C  
ATOM    273  CE2 TYR A  34       0.923 -16.361  -0.653  1.00 98.00           C  
ATOM    274  OH  TYR A  34      -0.084 -18.184   0.514  1.00 98.00           O  
ATOM    275  CZ  TYR A  34       0.328 -17.610  -0.668  1.00 98.00           C  
ATOM    276  N   THR A  35       3.160 -15.966  -7.085  1.00 97.87           N  
ATOM    277  CA  THR A  35       3.226 -15.202  -8.326  1.00 97.87           C  
ATOM    278  C   THR A  35       1.831 -14.777  -8.775  1.00 97.87           C  
ATOM    279  CB  THR A  35       3.904 -16.013  -9.445  1.00 97.87           C  
ATOM    280  O   THR A  35       0.932 -15.611  -8.896  1.00 97.87           O  
ATOM    281  CG2 THR A  35       3.972 -15.212 -10.741  1.00 97.87           C  
ATOM    282  OG1 THR A  35       5.235 -16.357  -9.040  1.00 97.87           O  
ATOM    283  N   VAL A  36       1.629 -13.467  -8.971  1.00 97.76           N  
ATOM    284  CA  VAL A  36       0.359 -12.926  -9.443  1.00 97.76           C  
ATOM    285  C   VAL A  36       0.521 -12.390 -10.863  1.00 97.76           C  
ATOM    286  CB  VAL A  36      -0.165 -11.811  -8.509  1.00 97.76           C  
ATOM    287  O   VAL A  36       1.260 -11.429 -11.091  1.00 97.76           O  
ATOM    288  CG1 VAL A  36      -1.568 -11.374  -8.925  1.00 97.76           C  
ATOM    289  CG2 VAL A  36      -0.158 -12.286  -7.057  1.00 97.76           C  
ATOM    290  N   ASN A  37      -0.176 -13.013 -11.820  1.00 97.94           N  
ATOM    291  CA  ASN A  37      -0.081 -12.605 -13.218  1.00 97.94           C  
ATOM    292  C   ASN A  37      -0.912 -11.355 -13.494  1.00 97.94           C  
ATOM    293  CB  ASN A  37      -0.514 -13.746 -14.141  1.00 97.94           C  
ATOM    294  O   ASN A  37      -1.805 -11.014 -12.717  1.00 97.94           O  
ATOM    295  CG  ASN A  37       0.407 -14.946 -14.058  1.00 97.94           C  
ATOM    296  ND2 ASN A  37      -0.173 -16.128 -13.885  1.00 97.94           N  
ATOM    297  OD1 ASN A  37       1.631 -14.813 -14.146  1.00 97.94           O  
ATOM    298  N   PRO A  38      -0.538 -10.647 -14.595  1.00 97.26           N  
ATOM    299  CA  PRO A  38      -1.307  -9.461 -14.975  1.00 97.26           C  
ATOM    300  C   PRO A  38      -2.800  -9.747 -15.123  1.00 97.26           C  
ATOM    301  CB  PRO A  38      -0.693  -9.058 -16.319  1.00 97.26           C  
ATOM    302  O   PRO A  38      -3.182 -10.754 -15.724  1.00 97.26           O  
ATOM    303  CG  PRO A  38       0.709  -9.573 -16.267  1.00 97.26           C  
ATOM    304  CD  PRO A  38       0.707 -10.891 -15.548  1.00 97.26           C  
ATOM    305  N   GLY A  39      -3.603  -8.844 -14.533  1.00 95.82           N  
ATOM    306  CA  GLY A  39      -5.047  -8.914 -14.685  1.00 95.82           C  
ATOM    307  C   GLY A  39      -5.696  -9.924 -13.758  1.00 95.82           C  
ATOM    308  O   GLY A  39      -6.892 -10.202 -13.873  1.00 95.82           O  
ATOM    309  N   THR A  40      -4.852 -10.504 -12.849  1.00 97.37           N  
ATOM    310  CA  THR A  40      -5.392 -11.517 -11.949  1.00 97.37           C  
ATOM    311  C   THR A  40      -5.365 -11.026 -10.504  1.00 97.37           C  
ATOM    312  CB  THR A  40      -4.608 -12.838 -12.060  1.00 97.37           C  
ATOM    313  O   THR A  40      -4.822  -9.958 -10.216  1.00 97.37           O  
ATOM    314  CG2 THR A  40      -4.526 -13.308 -13.508  1.00 97.37           C  
ATOM    315  OG1 THR A  40      -3.280 -12.642 -11.557  1.00 97.37           O  
ATOM    316  N   GLU A  41      -5.991 -11.920  -9.673  1.00 97.17           N  
ATOM    317  CA  GLU A  41      -6.091 -11.603  -8.252  1.00 97.17           C  
ATOM    318  C   GLU A  41      -5.635 -12.778  -7.391  1.00 97.17           C  
ATOM    319  CB  GLU A  41      -7.525 -11.209  -7.888  1.00 97.17           C  
ATOM    320  O   GLU A  41      -5.937 -13.933  -7.698  1.00 97.17           O  
ATOM    321  CG  GLU A  41      -7.696 -10.784  -6.437  1.00 97.17           C  
ATOM    322  CD  GLU A  41      -9.123 -10.389  -6.092  1.00 97.17           C  
ATOM    323  OE1 GLU A  41      -9.912 -11.267  -5.674  1.00 97.17           O  
ATOM    324  OE2 GLU A  41      -9.456  -9.192  -6.242  1.00 97.17           O  
ATOM    325  N   LEU A  42      -4.812 -12.449  -6.401  1.00 97.54           N  
ATOM    326  CA  LEU A  42      -4.396 -13.393  -5.370  1.00 97.54           C  
ATOM    327  C   LEU A  42      -5.252 -13.241  -4.116  1.00 97.54           C  
ATOM    328  CB  LEU A  42      -2.919 -13.191  -5.021  1.00 97.54           C  
ATOM    329  O   LEU A  42      -5.507 -12.122  -3.666  1.00 97.54           O  
ATOM    330  CG  LEU A  42      -2.404 -13.939  -3.790  1.00 97.54           C  
ATOM    331  CD1 LEU A  42      -2.330 -15.436  -4.073  1.00 97.54           C  
ATOM    332  CD2 LEU A  42      -1.041 -13.401  -3.369  1.00 97.54           C  
ATOM    333  N   GLU A  43      -5.639 -14.402  -3.559  1.00 96.83           N  
ATOM    334  CA  GLU A  43      -6.335 -14.411  -2.276  1.00 96.83           C  
ATOM    335  C   GLU A  43      -5.669 -15.369  -1.293  1.00 96.83           C  
ATOM    336  CB  GLU A  43      -7.806 -14.791  -2.465  1.00 96.83           C  
ATOM    337  O   GLU A  43      -5.509 -16.556  -1.587  1.00 96.83           O  
ATOM    338  CG  GLU A  43      -8.655 -14.606  -1.215  1.00 96.83           C  
ATOM    339  CD  GLU A  43     -10.135 -14.856  -1.452  1.00 96.83           C  
ATOM    340  OE1 GLU A  43     -10.698 -15.792  -0.840  1.00 96.83           O  
ATOM    341  OE2 GLU A  43     -10.737 -14.112  -2.258  1.00 96.83           O  
ATOM    342  N   VAL A  44      -5.317 -14.786  -0.143  1.00 96.13           N  
ATOM    343  CA  VAL A  44      -4.657 -15.577   0.890  1.00 96.13           C  
ATOM    344  C   VAL A  44      -5.445 -15.485   2.195  1.00 96.13           C  
ATOM    345  CB  VAL A  44      -3.199 -15.115   1.115  1.00 96.13           C  
ATOM    346  O   VAL A  44      -5.687 -14.389   2.705  1.00 96.13           O  
ATOM    347  CG1 VAL A  44      -2.508 -15.994   2.155  1.00 96.13           C  
ATOM    348  CG2 VAL A  44      -2.426 -15.132  -0.202  1.00 96.13           C  
ATOM    349  N   GLU A  45      -5.773 -16.650   2.740  1.00 95.28           N  
ATOM    350  CA  GLU A  45      -6.508 -16.673   4.000  1.00 95.28           C  
ATOM    351  C   GLU A  45      -5.569 -16.501   5.191  1.00 95.28           C  
ATOM    352  CB  GLU A  45      -7.300 -17.976   4.138  1.00 95.28           C  
ATOM    353  O   GLU A  45      -4.464 -17.048   5.200  1.00 95.28           O  
ATOM    354  CG  GLU A  45      -8.484 -18.080   3.188  1.00 95.28           C  
ATOM    355  CD  GLU A  45      -9.360 -19.294   3.452  1.00 95.28           C  
ATOM    356  OE1 GLU A  45     -10.581 -19.231   3.183  1.00 95.28           O  
ATOM    357  OE2 GLU A  45      -8.821 -20.316   3.933  1.00 95.28           O  
ATOM    358  N   LEU A  46      -6.101 -15.655   6.200  1.00 92.53           N  
ATOM    359  CA  LEU A  46      -5.342 -15.452   7.429  1.00 92.53           C  
ATOM    360  C   LEU A  46      -6.062 -16.072   8.622  1.00 92.53           C  
ATOM    361  CB  LEU A  46      -5.112 -13.959   7.677  1.00 92.53           C  
ATOM    362  O   LEU A  46      -7.292 -16.038   8.696  1.00 92.53           O  
ATOM    363  CG  LEU A  46      -4.351 -13.200   6.589  1.00 92.53           C  
ATOM    364  CD1 LEU A  46      -4.330 -11.707   6.899  1.00 92.53           C  
ATOM    365  CD2 LEU A  46      -2.932 -13.742   6.451  1.00 92.53           C  
ATOM    366  N   SER A  47      -5.312 -16.774   9.413  1.00 92.14           N  
ATOM    367  CA  SER A  47      -5.897 -17.220  10.674  1.00 92.14           C  
ATOM    368  C   SER A  47      -6.211 -16.039  11.586  1.00 92.14           C  
ATOM    369  CB  SER A  47      -4.955 -18.190  11.388  1.00 92.14           C  
ATOM    370  O   SER A  47      -5.697 -14.937  11.383  1.00 92.14           O  
ATOM    371  OG  SER A  47      -3.793 -17.519  11.844  1.00 92.14           O  
ATOM    372  N   PRO A  48      -7.042 -16.257  12.552  1.00 89.70           N  
ATOM    373  CA  PRO A  48      -7.403 -15.186  13.484  1.00 89.70           C  
ATOM    374  C   PRO A  48      -6.184 -14.520  14.119  1.00 89.70           C  
ATOM    375  CB  PRO A  48      -8.243 -15.907  14.541  1.00 89.70           C  
ATOM    376  O   PRO A  48      -6.180 -13.305  14.332  1.00 89.70           O  
ATOM    377  CG  PRO A  48      -8.878 -17.047  13.811  1.00 89.70           C  
ATOM    378  CD  PRO A  48      -7.889 -17.590  12.821  1.00 89.70           C  
ATOM    379  N   GLU A  49      -5.154 -15.310  14.331  1.00 86.14           N  
ATOM    380  CA  GLU A  49      -3.960 -14.773  14.977  1.00 86.14           C  
ATOM    381  C   GLU A  49      -3.149 -13.915  14.010  1.00 86.14           C  
ATOM    382  CB  GLU A  49      -3.092 -15.906  15.530  1.00 86.14           C  
ATOM    383  O   GLU A  49      -2.417 -13.017  14.432  1.00 86.14           O  
ATOM    384  CG  GLU A  49      -3.742 -16.679  16.668  1.00 86.14           C  
ATOM    385  CD  GLU A  49      -2.881 -17.819  17.189  1.00 86.14           C  
ATOM    386  OE1 GLU A  49      -3.219 -18.402  18.243  1.00 86.14           O  
ATOM    387  OE2 GLU A  49      -1.859 -18.129  16.537  1.00 86.14           O  
ATOM    388  N   GLN A  50      -3.394 -14.109  12.741  1.00 89.79           N  
ATOM    389  CA  GLN A  50      -2.603 -13.445  11.711  1.00 89.79           C  
ATOM    390  C   GLN A  50      -3.260 -12.141  11.268  1.00 89.79           C  
ATOM    391  CB  GLN A  50      -2.405 -14.368  10.507  1.00 89.79           C  
ATOM    392  O   GLN A  50      -2.594 -11.257  10.725  1.00 89.79           O  
ATOM    393  CG  GLN A  50      -1.512 -15.568  10.792  1.00 89.79           C  
ATOM    394  CD  GLN A  50      -1.490 -16.568   9.651  1.00 89.79           C  
ATOM    395  NE2 GLN A  50      -0.401 -17.322   9.545  1.00 89.79           N  
ATOM    396  OE1 GLN A  50      -2.444 -16.662   8.872  1.00 89.79           O  
ATOM    397  N   GLN A  51      -4.536 -11.929  11.601  1.00 87.29           N  
ATOM    398  CA  GLN A  51      -5.356 -10.861  11.039  1.00 87.29           C  
ATOM    399  C   GLN A  51      -4.920  -9.497  11.567  1.00 87.29           C  
ATOM    400  CB  GLN A  51      -6.834 -11.097  11.351  1.00 87.29           C  
ATOM    401  O   GLN A  51      -5.161  -8.472  10.926  1.00 87.29           O  
ATOM    402  CG  GLN A  51      -7.427 -12.309  10.645  1.00 87.29           C  
ATOM    403  CD  GLN A  51      -8.843 -12.616  11.094  1.00 87.29           C  
ATOM    404  NE2 GLN A  51      -9.426 -13.671  10.536  1.00 87.29           N  
ATOM    405  OE1 GLN A  51      -9.407 -11.913  11.938  1.00 87.29           O  
ATOM    406  N   ASN A  52      -4.125  -9.557  12.585  1.00 85.64           N  
ATOM    407  CA  ASN A  52      -3.825  -8.278  13.219  1.00 85.64           C  
ATOM    408  C   ASN A  52      -2.410  -7.809  12.895  1.00 85.64           C  
ATOM    409  CB  ASN A  52      -4.020  -8.370  14.734  1.00 85.64           C  
ATOM    410  O   ASN A  52      -2.046  -6.669  13.189  1.00 85.64           O  
ATOM    411  CG  ASN A  52      -5.477  -8.510  15.128  1.00 85.64           C  
ATOM    412  ND2 ASN A  52      -5.758  -9.427  16.046  1.00 85.64           N  
ATOM    413  OD1 ASN A  52      -6.344  -7.799  14.611  1.00 85.64           O  
ATOM    414  N   ASN A  53      -1.704  -8.634  12.284  1.00 90.34           N  
ATOM    415  CA  ASN A  53      -0.343  -8.315  11.869  1.00 90.34           C  
ATOM    416  C   ASN A  53       0.006  -8.975  10.538  1.00 90.34           C  
ATOM    417  CB  ASN A  53       0.660  -8.733  12.947  1.00 90.34           C  
ATOM    418  O   ASN A  53       0.206 -10.189  10.475  1.00 90.34           O  
ATOM    419  CG  ASN A  53       0.425  -8.026  14.267  1.00 90.34           C  
ATOM    420  ND2 ASN A  53      -0.169  -8.733  15.221  1.00 90.34           N  
ATOM    421  OD1 ASN A  53       0.774  -6.853  14.428  1.00 90.34           O  
ATOM    422  N   ALA A  54       0.013  -8.153   9.513  1.00 92.94           N  
ATOM    423  CA  ALA A  54       0.360  -8.702   8.204  1.00 92.94           C  
ATOM    424  C   ALA A  54       1.169  -7.700   7.386  1.00 92.94           C  
ATOM    425  CB  ALA A  54      -0.902  -9.108   7.446  1.00 92.94           C  
ATOM    426  O   ALA A  54       0.970  -6.488   7.504  1.00 92.94           O  
ATOM    427  N   MET A  55       2.061  -8.264   6.739  1.00 95.26           N  
ATOM    428  CA  MET A  55       2.851  -7.489   5.787  1.00 95.26           C  
ATOM    429  C   MET A  55       2.789  -8.110   4.395  1.00 95.26           C  
ATOM    430  CB  MET A  55       4.305  -7.389   6.250  1.00 95.26           C  
ATOM    431  O   MET A  55       2.909  -9.327   4.248  1.00 95.26           O  
ATOM    432  CG  MET A  55       5.193  -6.585   5.314  1.00 95.26           C  
ATOM    433  SD  MET A  55       6.951  -6.584   5.840  1.00 95.26           S  
ATOM    434  CE  MET A  55       7.369  -8.328   5.561  1.00 95.26           C  
ATOM    435  N   VAL A  56       2.575  -7.252   3.431  1.00 96.56           N  
ATOM    436  CA  VAL A  56       2.534  -7.691   2.040  1.00 96.56           C  
ATOM    437  C   VAL A  56       3.625  -6.981   1.242  1.00 96.56           C  
ATOM    438  CB  VAL A  56       1.151  -7.429   1.403  1.00 96.56           C  
ATOM    439  O   VAL A  56       3.646  -5.750   1.166  1.00 96.56           O  
ATOM    440  CG1 VAL A  56       1.102  -7.972  -0.024  1.00 96.56           C  
ATOM    441  CG2 VAL A  56       0.045  -8.051   2.254  1.00 96.56           C  
ATOM    442  N   GLU A  57       4.514  -7.814   0.647  1.00 96.43           N  
ATOM    443  CA  GLU A  57       5.544  -7.329  -0.266  1.00 96.43           C  
ATOM    444  C   GLU A  57       5.185  -7.635  -1.717  1.00 96.43           C  
ATOM    445  CB  GLU A  57       6.903  -7.944   0.080  1.00 96.43           C  
ATOM    446  O   GLU A  57       4.878  -8.780  -2.058  1.00 96.43           O  
ATOM    447  CG  GLU A  57       7.342  -7.694   1.516  1.00 96.43           C  
ATOM    448  CD  GLU A  57       8.554  -8.517   1.924  1.00 96.43           C  
ATOM    449  OE1 GLU A  57       8.396  -9.487   2.700  1.00 96.43           O  
ATOM    450  OE2 GLU A  57       9.671  -8.189   1.465  1.00 96.43           O  
ATOM    451  N   VAL A  58       5.234  -6.617  -2.456  1.00 96.68           N  
ATOM    452  CA  VAL A  58       4.920  -6.808  -3.868  1.00 96.68           C  
ATOM    453  C   VAL A  58       6.108  -6.375  -4.725  1.00 96.68           C  
ATOM    454  CB  VAL A  58       3.654  -6.024  -4.279  1.00 96.68           C  
ATOM    455  O   VAL A  58       6.539  -5.222  -4.662  1.00 96.68           O  
ATOM    456  CG1 VAL A  58       3.282  -6.322  -5.730  1.00 96.68           C  
ATOM    457  CG2 VAL A  58       2.492  -6.362  -3.346  1.00 96.68           C  
ATOM    458  N   HIS A  59       6.561  -7.356  -5.505  1.00 95.99           N  
ATOM    459  CA  HIS A  59       7.662  -7.108  -6.429  1.00 95.99           C  
ATOM    460  C   HIS A  59       7.222  -7.302  -7.876  1.00 95.99           C  
ATOM    461  CB  HIS A  59       8.844  -8.026  -6.112  1.00 95.99           C  
ATOM    462  O   HIS A  59       6.904  -8.420  -8.288  1.00 95.99           O  
ATOM    463  CG  HIS A  59       9.322  -7.923  -4.699  1.00 95.99           C  
ATOM    464  CD2 HIS A  59       8.733  -8.281  -3.533  1.00 95.99           C  
ATOM    465  ND1 HIS A  59      10.549  -7.393  -4.364  1.00 95.99           N  
ATOM    466  CE1 HIS A  59      10.695  -7.431  -3.050  1.00 95.99           C  
ATOM    467  NE2 HIS A  59       9.607  -7.965  -2.522  1.00 95.99           N  
ATOM    468  N   CYS A  60       7.182  -6.236  -8.603  1.00 93.51           N  
ATOM    469  CA  CYS A  60       6.893  -6.297 -10.031  1.00 93.51           C  
ATOM    470  C   CYS A  60       8.064  -5.762 -10.847  1.00 93.51           C  
ATOM    471  CB  CYS A  60       5.628  -5.503 -10.357  1.00 93.51           C  
ATOM    472  O   CYS A  60       8.224  -4.548 -10.990  1.00 93.51           O  
ATOM    473  SG  CYS A  60       4.182  -6.016  -9.405  1.00 93.51           S  
ATOM    474  N   GLY A  61       8.932  -6.688 -11.437  1.00 90.11           N  
ATOM    475  CA  GLY A  61      10.175  -6.222 -12.030  1.00 90.11           C  
ATOM    476  C   GLY A  61      11.140  -5.640 -11.014  1.00 90.11           C  
ATOM    477  O   GLY A  61      11.486  -6.298 -10.031  1.00 90.11           O  
ATOM    478  N   ASN A  62      11.494  -4.329 -11.160  1.00 88.71           N  
ATOM    479  CA  ASN A  62      12.425  -3.672 -10.249  1.00 88.71           C  
ATOM    480  C   ASN A  62      11.691  -2.842  -9.200  1.00 88.71           C  
ATOM    481  CB  ASN A  62      13.409  -2.795 -11.026  1.00 88.71           C  
ATOM    482  O   ASN A  62      12.321  -2.160  -8.389  1.00 88.71           O  
ATOM    483  CG  ASN A  62      14.353  -3.604 -11.894  1.00 88.71           C  
ATOM    484  ND2 ASN A  62      14.718  -3.054 -13.045  1.00 88.71           N  
ATOM    485  OD1 ASN A  62      14.749  -4.715 -11.532  1.00 88.71           O  
ATOM    486  N   GLU A  63      10.397  -2.966  -9.281  1.00 89.01           N  
ATOM    487  CA  GLU A  63       9.595  -2.165  -8.362  1.00 89.01           C  
ATOM    488  C   GLU A  63       9.196  -2.973  -7.130  1.00 89.01           C  
ATOM    489  CB  GLU A  63       8.347  -1.626  -9.065  1.00 89.01           C  
ATOM    490  O   GLU A  63       8.766  -4.122  -7.248  1.00 89.01           O  
ATOM    491  CG  GLU A  63       8.651  -0.747 -10.269  1.00 89.01           C  
ATOM    492  CD  GLU A  63       7.422  -0.046 -10.826  1.00 89.01           C  
ATOM    493  OE1 GLU A  63       7.527   1.133 -11.234  1.00 89.01           O  
ATOM    494  OE2 GLU A  63       6.344  -0.682 -10.855  1.00 89.01           O  
ATOM    495  N   TYR A  64       9.412  -2.261  -5.995  1.00 91.37           N  
ATOM    496  CA  TYR A  64       9.172  -2.938  -4.726  1.00 91.37           C  
ATOM    497  C   TYR A  64       8.242  -2.120  -3.838  1.00 91.37           C  
ATOM    498  CB  TYR A  64      10.494  -3.199  -3.997  1.00 91.37           C  
ATOM    499  O   TYR A  64       8.528  -0.960  -3.532  1.00 91.37           O  
ATOM    500  CG  TYR A  64      10.420  -4.321  -2.990  1.00 91.37           C  
ATOM    501  CD1 TYR A  64      11.227  -4.317  -1.854  1.00 91.37           C  
ATOM    502  CD2 TYR A  64       9.545  -5.386  -3.172  1.00 91.37           C  
ATOM    503  CE1 TYR A  64      11.164  -5.350  -0.924  1.00 91.37           C  
ATOM    504  CE2 TYR A  64       9.474  -6.424  -2.248  1.00 91.37           C  
ATOM    505  OH  TYR A  64      10.219  -7.421  -0.211  1.00 91.37           O  
ATOM    506  CZ  TYR A  64      10.286  -6.397  -1.129  1.00 91.37           C  
ATOM    507  N   TYR A  65       7.162  -2.739  -3.366  1.00 91.93           N  
ATOM    508  CA  TYR A  65       6.174  -2.053  -2.541  1.00 91.93           C  
ATOM    509  C   TYR A  65       5.874  -2.847  -1.275  1.00 91.93           C  
ATOM    510  CB  TYR A  65       4.881  -1.823  -3.331  1.00 91.93           C  
ATOM    511  O   TYR A  65       5.823  -4.079  -1.305  1.00 91.93           O  
ATOM    512  CG  TYR A  65       5.109  -1.302  -4.729  1.00 91.93           C  
ATOM    513  CD1 TYR A  65       5.292   0.059  -4.965  1.00 91.93           C  
ATOM    514  CD2 TYR A  65       5.141  -2.168  -5.816  1.00 91.93           C  
ATOM    515  CE1 TYR A  65       5.500   0.544  -6.252  1.00 91.93           C  
ATOM    516  CE2 TYR A  65       5.348  -1.695  -7.107  1.00 91.93           C  
ATOM    517  OH  TYR A  65       5.733   0.135  -8.591  1.00 91.93           O  
ATOM    518  CZ  TYR A  65       5.527  -0.339  -7.315  1.00 91.93           C  
ATOM    519  N   PHE A  66       5.702  -2.059  -0.130  1.00 94.09           N  
ATOM    520  CA  PHE A  66       5.355  -2.692   1.136  1.00 94.09           C  
ATOM    521  C   PHE A  66       4.032  -2.152   1.668  1.00 94.09           C  
ATOM    522  CB  PHE A  66       6.464  -2.474   2.170  1.00 94.09           C  
ATOM    523  O   PHE A  66       3.814  -0.939   1.687  1.00 94.09           O  
ATOM    524  CG  PHE A  66       7.632  -3.410   2.014  1.00 94.09           C  
ATOM    525  CD1 PHE A  66       7.798  -4.487   2.875  1.00 94.09           C  
ATOM    526  CD2 PHE A  66       8.565  -3.212   1.004  1.00 94.09           C  
ATOM    527  CE1 PHE A  66       8.879  -5.355   2.733  1.00 94.09           C  
ATOM    528  CE2 PHE A  66       9.647  -4.075   0.855  1.00 94.09           C  
ATOM    529  CZ  PHE A  66       9.803  -5.145   1.721  1.00 94.09           C  
ATOM    530  N   PHE A  67       3.107  -3.100   2.041  1.00 93.67           N  
ATOM    531  CA  PHE A  67       1.858  -2.770   2.716  1.00 93.67           C  
ATOM    532  C   PHE A  67       1.762  -3.486   4.058  1.00 93.67           C  
ATOM    533  CB  PHE A  67       0.658  -3.136   1.838  1.00 93.67           C  
ATOM    534  O   PHE A  67       1.745  -4.717   4.110  1.00 93.67           O  
ATOM    535  CG  PHE A  67       0.720  -2.555   0.452  1.00 93.67           C  
ATOM    536  CD1 PHE A  67       0.121  -1.333   0.167  1.00 93.67           C  
ATOM    537  CD2 PHE A  67       1.377  -3.230  -0.568  1.00 93.67           C  
ATOM    538  CE1 PHE A  67       0.177  -0.793  -1.115  1.00 93.67           C  
ATOM    539  CE2 PHE A  67       1.437  -2.696  -1.853  1.00 93.67           C  
ATOM    540  CZ  PHE A  67       0.836  -1.478  -2.124  1.00 93.67           C  
ATOM    541  N   ILE A  68       1.744  -2.620   5.088  1.00 91.70           N  
ATOM    542  CA  ILE A  68       1.861  -3.191   6.426  1.00 91.70           C  
ATOM    543  C   ILE A  68       0.605  -2.872   7.234  1.00 91.70           C  
ATOM    544  CB  ILE A  68       3.116  -2.665   7.157  1.00 91.70           C  
ATOM    545  O   ILE A  68       0.198  -1.711   7.329  1.00 91.70           O  
ATOM    546  CG1 ILE A  68       4.377  -2.968   6.339  1.00 91.70           C  
ATOM    547  CG2 ILE A  68       3.216  -3.269   8.561  1.00 91.70           C  
ATOM    548  CD1 ILE A  68       5.617  -2.223   6.815  1.00 91.70           C  
ATOM    549  N   LEU A  69      -0.017  -3.916   7.712  1.00 90.75           N  
ATOM    550  CA  LEU A  69      -1.017  -3.816   8.770  1.00 90.75           C  
ATOM    551  C   LEU A  69      -0.503  -4.440  10.064  1.00 90.75           C  
ATOM    552  CB  LEU A  69      -2.319  -4.499   8.343  1.00 90.75           C  
ATOM    553  O   LEU A  69      -0.267  -5.649  10.124  1.00 90.75           O  
ATOM    554  CG  LEU A  69      -3.436  -4.541   9.387  1.00 90.75           C  
ATOM    555  CD1 LEU A  69      -3.994  -3.141   9.623  1.00 90.75           C  
ATOM    556  CD2 LEU A  69      -4.542  -5.495   8.949  1.00 90.75           C  
ATOM    557  N   ALA A  70      -0.311  -3.564  11.075  1.00 88.34           N  
ATOM    558  CA  ALA A  70       0.254  -4.093  12.314  1.00 88.34           C  
ATOM    559  C   ALA A  70      -0.433  -3.486  13.534  1.00 88.34           C  
ATOM    560  CB  ALA A  70       1.757  -3.830  12.367  1.00 88.34           C  
ATOM    561  O   ALA A  70      -0.820  -2.315  13.517  1.00 88.34           O  
ATOM    562  N   HIS A  71      -0.663  -4.246  14.574  1.00 88.34           N  
ATOM    563  CA  HIS A  71      -1.156  -3.786  15.867  1.00 88.34           C  
ATOM    564  C   HIS A  71      -0.077  -3.895  16.939  1.00 88.34           C  
ATOM    565  CB  HIS A  71      -2.393  -4.583  16.284  1.00 88.34           C  
ATOM    566  O   HIS A  71      -0.206  -3.312  18.017  1.00 88.34           O  
ATOM    567  CG  HIS A  71      -3.624  -4.229  15.511  1.00 88.34           C  
ATOM    568  CD2 HIS A  71      -4.623  -3.356  15.782  1.00 88.34           C  
ATOM    569  ND1 HIS A  71      -3.934  -4.808  14.300  1.00 88.34           N  
ATOM    570  CE1 HIS A  71      -5.074  -4.304  13.857  1.00 88.34           C  
ATOM    571  NE2 HIS A  71      -5.512  -3.421  14.738  1.00 88.34           N  
ATOM    572  N   ASN A  72       0.917  -4.589  16.615  1.00 90.79           N  
ATOM    573  CA  ASN A  72       2.121  -4.684  17.434  1.00 90.79           C  
ATOM    574  C   ASN A  72       3.176  -3.671  16.998  1.00 90.79           C  
ATOM    575  CB  ASN A  72       2.694  -6.102  17.384  1.00 90.79           C  
ATOM    576  O   ASN A  72       3.794  -3.826  15.944  1.00 90.79           O  
ATOM    577  CG  ASN A  72       3.866  -6.292  18.327  1.00 90.79           C  
ATOM    578  ND2 ASN A  72       3.884  -7.417  19.031  1.00 90.79           N  
ATOM    579  OD1 ASN A  72       4.747  -5.433  18.423  1.00 90.79           O  
ATOM    580  N   PRO A  73       3.509  -2.640  17.814  1.00 91.64           N  
ATOM    581  CA  PRO A  73       4.399  -1.544  17.421  1.00 91.64           C  
ATOM    582  C   PRO A  73       5.825  -2.014  17.144  1.00 91.64           C  
ATOM    583  CB  PRO A  73       4.358  -0.606  18.630  1.00 91.64           C  
ATOM    584  O   PRO A  73       6.472  -1.520  16.216  1.00 91.64           O  
ATOM    585  CG  PRO A  73       3.033  -0.865  19.270  1.00 91.64           C  
ATOM    586  CD  PRO A  73       2.693  -2.317  19.092  1.00 91.64           C  
ATOM    587  N   GLU A  74       6.267  -2.935  17.930  1.00 93.01           N  
ATOM    588  CA  GLU A  74       7.639  -3.406  17.767  1.00 93.01           C  
ATOM    589  C   GLU A  74       7.823  -4.117  16.429  1.00 93.01           C  
ATOM    590  CB  GLU A  74       8.029  -4.338  18.917  1.00 93.01           C  
ATOM    591  O   GLU A  74       8.769  -3.831  15.693  1.00 93.01           O  
ATOM    592  CG  GLU A  74       8.223  -3.625  20.247  1.00 93.01           C  
ATOM    593  CD  GLU A  74       8.666  -4.554  21.366  1.00 93.01           C  
ATOM    594  OE1 GLU A  74       8.857  -4.080  22.509  1.00 93.01           O  
ATOM    595  OE2 GLU A  74       8.824  -5.766  21.098  1.00 93.01           O  
ATOM    596  N   LEU A  75       6.952  -4.965  16.184  1.00 91.88           N  
ATOM    597  CA  LEU A  75       6.980  -5.686  14.915  1.00 91.88           C  
ATOM    598  C   LEU A  75       6.802  -4.728  13.742  1.00 91.88           C  
ATOM    599  CB  LEU A  75       5.888  -6.758  14.884  1.00 91.88           C  
ATOM    600  O   LEU A  75       7.526  -4.817  12.747  1.00 91.88           O  
ATOM    601  CG  LEU A  75       5.858  -7.659  13.648  1.00 91.88           C  
ATOM    602  CD1 LEU A  75       7.155  -8.455  13.541  1.00 91.88           C  
ATOM    603  CD2 LEU A  75       4.654  -8.593  13.696  1.00 91.88           C  
ATOM    604  N   ALA A  76       5.864  -3.811  13.861  1.00 91.91           N  
ATOM    605  CA  ALA A  76       5.598  -2.822  12.819  1.00 91.91           C  
ATOM    606  C   ALA A  76       6.853  -2.016  12.494  1.00 91.91           C  
ATOM    607  CB  ALA A  76       4.467  -1.890  13.246  1.00 91.91           C  
ATOM    608  O   ALA A  76       7.177  -1.806  11.323  1.00 91.91           O  
ATOM    609  N   GLU A  77       7.575  -1.673  13.491  1.00 94.29           N  
ATOM    610  CA  GLU A  77       8.784  -0.878  13.301  1.00 94.29           C  
ATOM    611  C   GLU A  77       9.874  -1.690  12.606  1.00 94.29           C  
ATOM    612  CB  GLU A  77       9.297  -0.349  14.642  1.00 94.29           C  
ATOM    613  O   GLU A  77      10.596  -1.168  11.754  1.00 94.29           O  
ATOM    614  CG  GLU A  77      10.433   0.656  14.514  1.00 94.29           C  
ATOM    615  CD  GLU A  77      10.064   1.875  13.684  1.00 94.29           C  
ATOM    616  OE1 GLU A  77      10.949   2.430  12.994  1.00 94.29           O  
ATOM    617  OE2 GLU A  77       8.881   2.280  13.726  1.00 94.29           O  
ATOM    618  N   LYS A  78       9.932  -2.890  13.048  1.00 94.38           N  
ATOM    619  CA  LYS A  78      10.897  -3.769  12.393  1.00 94.38           C  
ATOM    620  C   LYS A  78      10.607  -3.889  10.900  1.00 94.38           C  
ATOM    621  CB  LYS A  78      10.887  -5.154  13.041  1.00 94.38           C  
ATOM    622  O   LYS A  78      11.509  -3.741  10.073  1.00 94.38           O  
ATOM    623  CG  LYS A  78      11.970  -6.089  12.521  1.00 94.38           C  
ATOM    624  CD  LYS A  78      11.923  -7.442  13.219  1.00 94.38           C  
ATOM    625  CE  LYS A  78      12.930  -8.415  12.621  1.00 94.38           C  
ATOM    626  NZ  LYS A  78      12.864  -9.754  13.279  1.00 94.38           N  
ATOM    627  N   TRP A  79       9.337  -4.100  10.608  1.00 94.83           N  
ATOM    628  CA  TRP A  79       8.939  -4.216   9.209  1.00 94.83           C  
ATOM    629  C   TRP A  79       9.150  -2.898   8.472  1.00 94.83           C  
ATOM    630  CB  TRP A  79       7.474  -4.647   9.100  1.00 94.83           C  
ATOM    631  O   TRP A  79       9.596  -2.887   7.322  1.00 94.83           O  
ATOM    632  CG  TRP A  79       7.233  -6.082   9.464  1.00 94.83           C  
ATOM    633  CD1 TRP A  79       8.162  -7.083   9.530  1.00 94.83           C  
ATOM    634  CD2 TRP A  79       5.977  -6.676   9.806  1.00 94.83           C  
ATOM    635  CE2 TRP A  79       6.220  -8.043  10.070  1.00 94.83           C  
ATOM    636  CE3 TRP A  79       4.669  -6.185   9.917  1.00 94.83           C  
ATOM    637  NE1 TRP A  79       7.559  -8.264   9.894  1.00 94.83           N  
ATOM    638  CH2 TRP A  79       3.930  -8.419  10.539  1.00 94.83           C  
ATOM    639  CZ2 TRP A  79       5.201  -8.924  10.438  1.00 94.83           C  
ATOM    640  CZ3 TRP A  79       3.656  -7.065  10.283  1.00 94.83           C  
ATOM    641  N   TRP A  80       8.809  -1.872   9.131  1.00 94.67           N  
ATOM    642  CA  TRP A  80       8.971  -0.537   8.565  1.00 94.67           C  
ATOM    643  C   TRP A  80      10.433  -0.262   8.228  1.00 94.67           C  
ATOM    644  CB  TRP A  80       8.449   0.526   9.535  1.00 94.67           C  
ATOM    645  O   TRP A  80      10.745   0.217   7.135  1.00 94.67           O  
ATOM    646  CG  TRP A  80       8.585   1.931   9.030  1.00 94.67           C  
ATOM    647  CD1 TRP A  80       9.564   2.831   9.349  1.00 94.67           C  
ATOM    648  CD2 TRP A  80       7.708   2.599   8.118  1.00 94.67           C  
ATOM    649  CE2 TRP A  80       8.217   3.903   7.928  1.00 94.67           C  
ATOM    650  CE3 TRP A  80       6.541   2.222   7.441  1.00 94.67           C  
ATOM    651  NE1 TRP A  80       9.349   4.019   8.689  1.00 94.67           N  
ATOM    652  CH2 TRP A  80       6.457   4.436   6.438  1.00 94.67           C  
ATOM    653  CZ2 TRP A  80       7.598   4.832   7.088  1.00 94.67           C  
ATOM    654  CZ3 TRP A  80       5.925   3.147   6.606  1.00 94.67           C  
ATOM    655  N   GLN A  81      11.369  -0.542   9.045  1.00 94.24           N  
ATOM    656  CA  GLN A  81      12.796  -0.341   8.817  1.00 94.24           C  
ATOM    657  C   GLN A  81      13.289  -1.182   7.643  1.00 94.24           C  
ATOM    658  CB  GLN A  81      13.594  -0.679  10.077  1.00 94.24           C  
ATOM    659  O   GLN A  81      14.054  -0.700   6.805  1.00 94.24           O  
ATOM    660  CG  GLN A  81      13.428   0.335  11.200  1.00 94.24           C  
ATOM    661  CD  GLN A  81      14.117  -0.091  12.483  1.00 94.24           C  
ATOM    662  NE2 GLN A  81      14.093   0.779  13.487  1.00 94.24           N  
ATOM    663  OE1 GLN A  81      14.666  -1.194  12.571  1.00 94.24           O  
ATOM    664  N   LYS A  82      12.832  -2.394   7.688  1.00 93.28           N  
ATOM    665  CA  LYS A  82      13.189  -3.281   6.584  1.00 93.28           C  
ATOM    666  C   LYS A  82      12.689  -2.729   5.252  1.00 93.28           C  
ATOM    667  CB  LYS A  82      12.623  -4.682   6.817  1.00 93.28           C  
ATOM    668  O   LYS A  82      13.429  -2.706   4.267  1.00 93.28           O  
ATOM    669  CG  LYS A  82      12.904  -5.659   5.684  1.00 93.28           C  
ATOM    670  CD  LYS A  82      12.282  -7.023   5.955  1.00 93.28           C  
ATOM    671  CE  LYS A  82      12.496  -7.978   4.788  1.00 93.28           C  
ATOM    672  NZ  LYS A  82      11.852  -9.303   5.031  1.00 93.28           N  
ATOM    673  N   ALA A  83      11.467  -2.262   5.234  1.00 92.37           N  
ATOM    674  CA  ALA A  83      10.813  -1.793   4.015  1.00 92.37           C  
ATOM    675  C   ALA A  83      11.492  -0.537   3.477  1.00 92.37           C  
ATOM    676  CB  ALA A  83       9.332  -1.524   4.276  1.00 92.37           C  
ATOM    677  O   ALA A  83      11.622  -0.367   2.262  1.00 92.37           O  
ATOM    678  N   GLN A  84      12.072   0.260   4.310  1.00 91.18           N  
ATOM    679  CA  GLN A  84      12.637   1.545   3.911  1.00 91.18           C  
ATOM    680  C   GLN A  84      13.926   1.357   3.117  1.00 91.18           C  
ATOM    681  CB  GLN A  84      12.899   2.420   5.138  1.00 91.18           C  
ATOM    682  O   GLN A  84      14.293   2.211   2.308  1.00 91.18           O  
ATOM    683  CG  GLN A  84      11.632   2.937   5.807  1.00 91.18           C  
ATOM    684  CD  GLN A  84      11.920   3.855   6.980  1.00 91.18           C  
ATOM    685  NE2 GLN A  84      11.172   4.949   7.075  1.00 91.18           N  
ATOM    686  OE1 GLN A  84      12.808   3.583   7.795  1.00 91.18           O  
ATOM    687  N   LYS A  85      14.501   0.265   3.238  1.00 89.22           N  
ATOM    688  CA  LYS A  85      15.776   0.018   2.569  1.00 89.22           C  
ATOM    689  C   LYS A  85      15.565  -0.356   1.105  1.00 89.22           C  
ATOM    690  CB  LYS A  85      16.553  -1.086   3.286  1.00 89.22           C  
ATOM    691  O   LYS A  85      16.415  -0.073   0.258  1.00 89.22           O  
ATOM    692  CG  LYS A  85      17.059  -0.692   4.666  1.00 89.22           C  
ATOM    693  CD  LYS A  85      17.862  -1.815   5.310  1.00 89.22           C  
ATOM    694  CE  LYS A  85      18.315  -1.445   6.716  1.00 89.22           C  
ATOM    695  NZ  LYS A  85      19.060  -2.563   7.370  1.00 89.22           N  
ATOM    696  N   HIS A  86      14.412  -0.812   0.847  1.00 86.47           N  
ATOM    697  CA  HIS A  86      14.309  -1.468  -0.452  1.00 86.47           C  
ATOM    698  C   HIS A  86      13.121  -0.936  -1.246  1.00 86.47           C  
ATOM    699  CB  HIS A  86      14.188  -2.983  -0.278  1.00 86.47           C  
ATOM    700  O   HIS A  86      13.147  -0.926  -2.479  1.00 86.47           O  
ATOM    701  CG  HIS A  86      15.320  -3.591   0.488  1.00 86.47           C  
ATOM    702  CD2 HIS A  86      15.375  -4.093   1.745  1.00 86.47           C  
ATOM    703  ND1 HIS A  86      16.585  -3.732  -0.040  1.00 86.47           N  
ATOM    704  CE1 HIS A  86      17.371  -4.296   0.862  1.00 86.47           C  
ATOM    705  NE2 HIS A  86      16.661  -4.525   1.954  1.00 86.47           N  
ATOM    706  N   ALA A  87      12.100  -0.319  -0.526  1.00 90.28           N  
ATOM    707  CA  ALA A  87      10.804  -0.127  -1.172  1.00 90.28           C  
ATOM    708  C   ALA A  87      10.706   1.259  -1.803  1.00 90.28           C  
ATOM    709  CB  ALA A  87       9.673  -0.331  -0.168  1.00 90.28           C  
ATOM    710  O   ALA A  87      11.221   2.236  -1.254  1.00 90.28           O  
ATOM    711  N   LYS A  88      10.021   1.296  -2.934  1.00 92.69           N  
ATOM    712  CA  LYS A  88       9.669   2.574  -3.547  1.00 92.69           C  
ATOM    713  C   LYS A  88       8.578   3.284  -2.751  1.00 92.69           C  
ATOM    714  CB  LYS A  88       9.213   2.369  -4.992  1.00 92.69           C  
ATOM    715  O   LYS A  88       8.635   4.500  -2.557  1.00 92.69           O  
ATOM    716  CG  LYS A  88      10.347   2.069  -5.962  1.00 92.69           C  
ATOM    717  CD  LYS A  88       9.858   2.051  -7.405  1.00 92.69           C  
ATOM    718  CE  LYS A  88      11.006   1.838  -8.382  1.00 92.69           C  
ATOM    719  NZ  LYS A  88      10.532   1.820  -9.798  1.00 92.69           N  
ATOM    720  N   ILE A  89       7.661   2.553  -2.307  1.00 95.35           N  
ATOM    721  CA  ILE A  89       6.574   3.072  -1.484  1.00 95.35           C  
ATOM    722  C   ILE A  89       6.320   2.129  -0.310  1.00 95.35           C  
ATOM    723  CB  ILE A  89       5.281   3.262  -2.309  1.00 95.35           C  
ATOM    724  O   ILE A  89       6.249   0.911  -0.489  1.00 95.35           O  
ATOM    725  CG1 ILE A  89       5.520   4.250  -3.456  1.00 95.35           C  
ATOM    726  CG2 ILE A  89       4.132   3.731  -1.412  1.00 95.35           C  
ATOM    727  CD1 ILE A  89       5.899   5.652  -2.997  1.00 95.35           C  
ATOM    728  N   VAL A  90       6.197   2.687   0.899  1.00 95.99           N  
ATOM    729  CA  VAL A  90       5.804   1.926   2.081  1.00 95.99           C  
ATOM    730  C   VAL A  90       4.535   2.526   2.683  1.00 95.99           C  
ATOM    731  CB  VAL A  90       6.931   1.895   3.137  1.00 95.99           C  
ATOM    732  O   VAL A  90       4.476   3.728   2.953  1.00 95.99           O  
ATOM    733  CG1 VAL A  90       6.561   0.969   4.294  1.00 95.99           C  
ATOM    734  CG2 VAL A  90       8.248   1.456   2.498  1.00 95.99           C  
ATOM    735  N   VAL A  91       3.508   1.754   2.761  1.00 95.52           N  
ATOM    736  CA  VAL A  91       2.297   2.163   3.465  1.00 95.52           C  
ATOM    737  C   VAL A  91       2.103   1.296   4.706  1.00 95.52           C  
ATOM    738  CB  VAL A  91       1.053   2.074   2.552  1.00 95.52           C  
ATOM    739  O   VAL A  91       2.105   0.065   4.618  1.00 95.52           O  
ATOM    740  CG1 VAL A  91      -0.189   2.580   3.282  1.00 95.52           C  
ATOM    741  CG2 VAL A  91       1.279   2.864   1.264  1.00 95.52           C  
ATOM    742  N   MET A  92       1.949   1.983   5.816  1.00 94.71           N  
ATOM    743  CA  MET A  92       1.742   1.256   7.065  1.00 94.71           C  
ATOM    744  C   MET A  92       0.568   1.838   7.845  1.00 94.71           C  
ATOM    745  CB  MET A  92       3.008   1.290   7.923  1.00 94.71           C  
ATOM    746  O   MET A  92       0.421   3.058   7.936  1.00 94.71           O  
ATOM    747  CG  MET A  92       2.874   0.548   9.243  1.00 94.71           C  
ATOM    748  SD  MET A  92       4.412   0.606  10.242  1.00 94.71           S  
ATOM    749  CE  MET A  92       4.465   2.373  10.647  1.00 94.71           C  
ATOM    750  N   VAL A  93      -0.161   0.942   8.400  1.00 91.28           N  
ATOM    751  CA  VAL A  93      -1.207   1.308   9.350  1.00 91.28           C  
ATOM    752  C   VAL A  93      -0.934   0.648  10.699  1.00 91.28           C  
ATOM    753  CB  VAL A  93      -2.607   0.909   8.834  1.00 91.28           C  
ATOM    754  O   VAL A  93      -0.884  -0.580  10.798  1.00 91.28           O  
ATOM    755  CG1 VAL A  93      -3.690   1.342   9.821  1.00 91.28           C  
ATOM    756  CG2 VAL A  93      -2.861   1.517   7.456  1.00 91.28           C  
ATOM    757  N   LEU A  94      -0.740   1.500  11.679  1.00 90.25           N  
ATOM    758  CA  LEU A  94      -0.442   1.043  13.032  1.00 90.25           C  
ATOM    759  C   LEU A  94      -1.308   1.770  14.055  1.00 90.25           C  
ATOM    760  CB  LEU A  94       1.039   1.256  13.355  1.00 90.25           C  
ATOM    761  O   LEU A  94      -1.191   2.986  14.220  1.00 90.25           O  
ATOM    762  CG  LEU A  94       1.480   0.906  14.777  1.00 90.25           C  
ATOM    763  CD1 LEU A  94       1.347  -0.594  15.019  1.00 90.25           C  
ATOM    764  CD2 LEU A  94       2.913   1.367  15.023  1.00 90.25           C  
ATOM    765  N   ASN A  95      -2.217   1.040  14.767  1.00 86.67           N  
ATOM    766  CA  ASN A  95      -3.037   1.540  15.865  1.00 86.67           C  
ATOM    767  C   ASN A  95      -3.664   2.890  15.527  1.00 86.67           C  
ATOM    768  CB  ASN A  95      -2.210   1.645  17.148  1.00 86.67           C  
ATOM    769  O   ASN A  95      -3.594   3.828  16.323  1.00 86.67           O  
ATOM    770  CG  ASN A  95      -1.808   0.290  17.696  1.00 86.67           C  
ATOM    771  ND2 ASN A  95      -0.646   0.230  18.337  1.00 86.67           N  
ATOM    772  OD1 ASN A  95      -2.534  -0.696  17.544  1.00 86.67           O  
ATOM    773  N   GLY A  96      -4.221   2.994  14.296  1.00 85.56           N  
ATOM    774  CA  GLY A  96      -4.957   4.212  13.995  1.00 85.56           C  
ATOM    775  C   GLY A  96      -4.095   5.291  13.367  1.00 85.56           C  
ATOM    776  O   GLY A  96      -4.488   6.459  13.323  1.00 85.56           O  
ATOM    777  N   ARG A  97      -2.919   4.864  13.025  1.00 93.00           N  
ATOM    778  CA  ARG A  97      -1.989   5.785  12.380  1.00 93.00           C  
ATOM    779  C   ARG A  97      -1.547   5.254  11.021  1.00 93.00           C  
ATOM    780  CB  ARG A  97      -0.768   6.029  13.270  1.00 93.00           C  
ATOM    781  O   ARG A  97      -1.118   4.104  10.907  1.00 93.00           O  
ATOM    782  CG  ARG A  97       0.187   7.081  12.730  1.00 93.00           C  
ATOM    783  CD  ARG A  97       1.397   7.262  13.636  1.00 93.00           C  
ATOM    784  NE  ARG A  97       1.015   7.765  14.952  1.00 93.00           N  
ATOM    785  NH1 ARG A  97       3.140   7.636  15.848  1.00 93.00           N  
ATOM    786  NH2 ARG A  97       1.396   8.396  17.127  1.00 93.00           N  
ATOM    787  CZ  ARG A  97       1.851   7.931  15.973  1.00 93.00           C  
ATOM    788  N   VAL A  98      -1.691   6.145  10.048  1.00 95.00           N  
ATOM    789  CA  VAL A  98      -1.214   5.826   8.706  1.00 95.00           C  
ATOM    790  C   VAL A  98       0.137   6.496   8.466  1.00 95.00           C  
ATOM    791  CB  VAL A  98      -2.226   6.264   7.624  1.00 95.00           C  
ATOM    792  O   VAL A  98       0.301   7.690   8.728  1.00 95.00           O  
ATOM    793  CG1 VAL A  98      -1.653   6.038   6.226  1.00 95.00           C  
ATOM    794  CG2 VAL A  98      -3.545   5.513   7.793  1.00 95.00           C  
ATOM    795  N   ARG A  99       1.076   5.677   8.058  1.00 96.43           N  
ATOM    796  CA  ARG A  99       2.381   6.181   7.645  1.00 96.43           C  
ATOM    797  C   ARG A  99       2.673   5.822   6.192  1.00 96.43           C  
ATOM    798  CB  ARG A  99       3.483   5.629   8.552  1.00 96.43           C  
ATOM    799  O   ARG A  99       2.408   4.698   5.760  1.00 96.43           O  
ATOM    800  CG  ARG A  99       3.355   6.054  10.006  1.00 96.43           C  
ATOM    801  CD  ARG A  99       4.356   5.331  10.896  1.00 96.43           C  
ATOM    802  NE  ARG A  99       5.732   5.665  10.541  1.00 96.43           N  
ATOM    803  NH1 ARG A  99       6.672   3.864  11.642  1.00 96.43           N  
ATOM    804  NH2 ARG A  99       8.008   5.355  10.524  1.00 96.43           N  
ATOM    805  CZ  ARG A  99       6.801   4.960  10.903  1.00 96.43           C  
ATOM    806  N   VAL A 100       3.106   6.828   5.529  1.00 97.08           N  
ATOM    807  CA  VAL A 100       3.508   6.605   4.144  1.00 97.08           C  
ATOM    808  C   VAL A 100       4.924   7.133   3.924  1.00 97.08           C  
ATOM    809  CB  VAL A 100       2.529   7.276   3.154  1.00 97.08           C  
ATOM    810  O   VAL A 100       5.236   8.265   4.300  1.00 97.08           O  
ATOM    811  CG1 VAL A 100       2.949   7.002   1.711  1.00 97.08           C  
ATOM    812  CG2 VAL A 100       1.103   6.788   3.401  1.00 97.08           C  
ATOM    813  N   ARG A 101       5.771   6.286   3.418  1.00 97.23           N  
ATOM    814  CA  ARG A 101       7.101   6.722   3.005  1.00 97.23           C  
ATOM    815  C   ARG A 101       7.243   6.681   1.487  1.00 97.23           C  
ATOM    816  CB  ARG A 101       8.179   5.851   3.655  1.00 97.23           C  
ATOM    817  O   ARG A 101       6.857   5.701   0.848  1.00 97.23           O  
ATOM    818  CG  ARG A 101       9.594   6.191   3.215  1.00 97.23           C  
ATOM    819  CD  ARG A 101      10.479   4.954   3.156  1.00 97.23           C  
ATOM    820  NE  ARG A 101      11.809   5.267   2.642  1.00 97.23           N  
ATOM    821  NH1 ARG A 101      12.607   3.105   2.806  1.00 97.23           N  
ATOM    822  NH2 ARG A 101      13.962   4.774   2.010  1.00 97.23           N  
ATOM    823  CZ  ARG A 101      12.790   4.381   2.487  1.00 97.23           C  
ATOM    824  N   ASN A 102       7.826   7.785   1.020  1.00 97.04           N  
ATOM    825  CA  ASN A 102       8.056   7.903  -0.416  1.00 97.04           C  
ATOM    826  C   ASN A 102       9.529   7.710  -0.765  1.00 97.04           C  
ATOM    827  CB  ASN A 102       7.562   9.257  -0.929  1.00 97.04           C  
ATOM    828  O   ASN A 102      10.343   8.614  -0.565  1.00 97.04           O  
ATOM    829  CG  ASN A 102       7.753   9.420  -2.424  1.00 97.04           C  
ATOM    830  ND2 ASN A 102       7.544  10.634  -2.920  1.00 97.04           N  
ATOM    831  OD1 ASN A 102       8.086   8.462  -3.128  1.00 97.04           O  
ATOM    832  N   GLY A 103       9.824   6.478  -1.290  1.00 94.51           N  
ATOM    833  CA  GLY A 103      11.191   6.166  -1.678  1.00 94.51           C  
ATOM    834  C   GLY A 103      11.456   6.385  -3.155  1.00 94.51           C  
ATOM    835  O   GLY A 103      12.518   6.016  -3.662  1.00 94.51           O  
ATOM    836  N   THR A 104      10.564   6.961  -3.839  1.00 93.78           N  
ATOM    837  CA  THR A 104      10.728   7.235  -5.263  1.00 93.78           C  
ATOM    838  C   THR A 104      11.570   8.490  -5.478  1.00 93.78           C  
ATOM    839  CB  THR A 104       9.366   7.401  -5.961  1.00 93.78           C  
ATOM    840  O   THR A 104      12.056   9.090  -4.518  1.00 93.78           O  
ATOM    841  CG2 THR A 104       8.400   6.294  -5.552  1.00 93.78           C  
ATOM    842  OG1 THR A 104       8.803   8.669  -5.601  1.00 93.78           O  
ATOM    843  N   ASP A 105      11.739   8.881  -6.775  1.00 94.57           N  
ATOM    844  CA  ASP A 105      12.524  10.067  -7.105  1.00 94.57           C  
ATOM    845  C   ASP A 105      11.618  11.249  -7.441  1.00 94.57           C  
ATOM    846  CB  ASP A 105      13.467   9.777  -8.274  1.00 94.57           C  
ATOM    847  O   ASP A 105      12.078  12.253  -7.989  1.00 94.57           O  
ATOM    848  CG  ASP A 105      12.740   9.291  -9.516  1.00 94.57           C  
ATOM    849  OD1 ASP A 105      11.537   8.964  -9.430  1.00 94.57           O  
ATOM    850  OD2 ASP A 105      13.378   9.231 -10.590  1.00 94.57           O  
ATOM    851  N   ARG A 106      10.309  11.107  -7.201  1.00 95.84           N  
ATOM    852  CA  ARG A 106       9.339  12.162  -7.472  1.00 95.84           C  
ATOM    853  C   ARG A 106       8.333  12.288  -6.333  1.00 95.84           C  
ATOM    854  CB  ARG A 106       8.608  11.896  -8.790  1.00 95.84           C  
ATOM    855  O   ARG A 106       8.190  11.372  -5.520  1.00 95.84           O  
ATOM    856  CG  ARG A 106       7.849  10.578  -8.818  1.00 95.84           C  
ATOM    857  CD  ARG A 106       7.372  10.232 -10.221  1.00 95.84           C  
ATOM    858  NE  ARG A 106       8.316   9.356 -10.910  1.00 95.84           N  
ATOM    859  NH1 ARG A 106       7.238   9.457 -12.951  1.00 95.84           N  
ATOM    860  NH2 ARG A 106       9.145   8.206 -12.717  1.00 95.84           N  
ATOM    861  CZ  ARG A 106       8.231   9.008 -12.191  1.00 95.84           C  
ATOM    862  N   PRO A 107       7.613  13.482  -6.371  1.00 97.29           N  
ATOM    863  CA  PRO A 107       6.579  13.628  -5.343  1.00 97.29           C  
ATOM    864  C   PRO A 107       5.375  12.720  -5.583  1.00 97.29           C  
ATOM    865  CB  PRO A 107       6.181  15.103  -5.450  1.00 97.29           C  
ATOM    866  O   PRO A 107       5.078  12.374  -6.729  1.00 97.29           O  
ATOM    867  CG  PRO A 107       6.542  15.495  -6.847  1.00 97.29           C  
ATOM    868  CD  PRO A 107       7.709  14.660  -7.291  1.00 97.29           C  
ATOM    869  N   CYS A 108       4.825  12.281  -4.458  1.00 97.85           N  
ATOM    870  CA  CYS A 108       3.635  11.440  -4.529  1.00 97.85           C  
ATOM    871  C   CYS A 108       2.432  12.144  -3.911  1.00 97.85           C  
ATOM    872  CB  CYS A 108       3.877  10.108  -3.819  1.00 97.85           C  
ATOM    873  O   CYS A 108       2.574  12.884  -2.936  1.00 97.85           O  
ATOM    874  SG  CYS A 108       5.156   9.094  -4.592  1.00 97.85           S  
ATOM    875  N   ARG A 109       1.342  12.012  -4.602  1.00 98.28           N  
ATOM    876  CA  ARG A 109       0.068  12.415  -4.014  1.00 98.28           C  
ATOM    877  C   ARG A 109      -0.547  11.276  -3.207  1.00 98.28           C  
ATOM    878  CB  ARG A 109      -0.906  12.871  -5.103  1.00 98.28           C  
ATOM    879  O   ARG A 109      -0.759  10.181  -3.732  1.00 98.28           O  
ATOM    880  CG  ARG A 109      -2.221  13.414  -4.565  1.00 98.28           C  
ATOM    881  CD  ARG A 109      -3.142  13.873  -5.686  1.00 98.28           C  
ATOM    882  NE  ARG A 109      -2.631  15.071  -6.347  1.00 98.28           N  
ATOM    883  NH1 ARG A 109      -4.070  14.943  -8.149  1.00 98.28           N  
ATOM    884  NH2 ARG A 109      -2.546  16.649  -8.013  1.00 98.28           N  
ATOM    885  CZ  ARG A 109      -3.084  15.552  -7.501  1.00 98.28           C  
ATOM    886  N   VAL A 110      -0.795  11.534  -1.921  1.00 98.03           N  
ATOM    887  CA  VAL A 110      -1.354  10.520  -1.032  1.00 98.03           C  
ATOM    888  C   VAL A 110      -2.743  10.949  -0.566  1.00 98.03           C  
ATOM    889  CB  VAL A 110      -0.437  10.266   0.186  1.00 98.03           C  
ATOM    890  O   VAL A 110      -2.911  12.042  -0.019  1.00 98.03           O  
ATOM    891  CG1 VAL A 110      -1.051   9.219   1.113  1.00 98.03           C  
ATOM    892  CG2 VAL A 110       0.952   9.828  -0.275  1.00 98.03           C  
ATOM    893  N   ARG A 111      -3.763  10.055  -0.857  1.00 97.67           N  
ATOM    894  CA  ARG A 111      -5.125  10.269  -0.378  1.00 97.67           C  
ATOM    895  C   ARG A 111      -5.490   9.257   0.703  1.00 97.67           C  
ATOM    896  CB  ARG A 111      -6.122  10.180  -1.536  1.00 97.67           C  
ATOM    897  O   ARG A 111      -5.374   8.048   0.494  1.00 97.67           O  
ATOM    898  CG  ARG A 111      -6.044  11.348  -2.506  1.00 97.67           C  
ATOM    899  CD  ARG A 111      -7.123  11.265  -3.577  1.00 97.67           C  
ATOM    900  NE  ARG A 111      -6.921  10.117  -4.457  1.00 97.67           N  
ATOM    901  NH1 ARG A 111      -8.940  10.343  -5.557  1.00 97.67           N  
ATOM    902  NH2 ARG A 111      -7.503   8.649  -6.124  1.00 97.67           N  
ATOM    903  CZ  ARG A 111      -7.788   9.705  -5.378  1.00 97.67           C  
ATOM    904  N   VAL A 112      -5.838   9.761   1.830  1.00 96.54           N  
ATOM    905  CA  VAL A 112      -6.283   8.920   2.936  1.00 96.54           C  
ATOM    906  C   VAL A 112      -7.782   9.104   3.156  1.00 96.54           C  
ATOM    907  CB  VAL A 112      -5.510   9.238   4.236  1.00 96.54           C  
ATOM    908  O   VAL A 112      -8.239  10.205   3.474  1.00 96.54           O  
ATOM    909  CG1 VAL A 112      -5.958   8.317   5.369  1.00 96.54           C  
ATOM    910  CG2 VAL A 112      -4.005   9.113   4.006  1.00 96.54           C  
ATOM    911  N   THR A 113      -8.552   7.995   2.878  1.00 95.19           N  
ATOM    912  CA  THR A 113      -9.996   8.001   3.085  1.00 95.19           C  
ATOM    913  C   THR A 113     -10.372   7.150   4.294  1.00 95.19           C  
ATOM    914  CB  THR A 113     -10.741   7.488   1.839  1.00 95.19           C  
ATOM    915  O   THR A 113     -10.044   5.963   4.350  1.00 95.19           O  
ATOM    916  CG2 THR A 113     -12.252   7.601   2.017  1.00 95.19           C  
ATOM    917  OG1 THR A 113     -10.345   8.261   0.700  1.00 95.19           O  
ATOM    918  N   ALA A 114     -10.997   7.718   5.323  1.00 91.71           N  
ATOM    919  CA  ALA A 114     -11.458   7.034   6.528  1.00 91.71           C  
ATOM    920  C   ALA A 114     -12.692   7.718   7.109  1.00 91.71           C  
ATOM    921  CB  ALA A 114     -10.343   6.982   7.570  1.00 91.71           C  
ATOM    922  O   ALA A 114     -12.774   8.948   7.134  1.00 91.71           O  
ATOM    923  N   GLY A 115     -13.774   6.893   7.470  1.00 87.37           N  
ATOM    924  CA  GLY A 115     -14.957   7.443   8.112  1.00 87.37           C  
ATOM    925  C   GLY A 115     -15.738   8.386   7.216  1.00 87.37           C  
ATOM    926  O   GLY A 115     -16.317   9.365   7.692  1.00 87.37           O  
ATOM    927  N   GLY A 116     -15.637   8.219   5.866  1.00 88.71           N  
ATOM    928  CA  GLY A 116     -16.371   9.023   4.903  1.00 88.71           C  
ATOM    929  C   GLY A 116     -15.653  10.305   4.524  1.00 88.71           C  
ATOM    930  O   GLY A 116     -16.191  11.129   3.783  1.00 88.71           O  
ATOM    931  N   GLU A 117     -14.425  10.478   5.142  1.00 92.19           N  
ATOM    932  CA  GLU A 117     -13.635  11.668   4.837  1.00 92.19           C  
ATOM    933  C   GLU A 117     -12.386  11.311   4.036  1.00 92.19           C  
ATOM    934  CB  GLU A 117     -13.244  12.398   6.124  1.00 92.19           C  
ATOM    935  O   GLU A 117     -11.834  10.219   4.190  1.00 92.19           O  
ATOM    936  CG  GLU A 117     -14.430  12.942   6.907  1.00 92.19           C  
ATOM    937  CD  GLU A 117     -14.027  13.652   8.190  1.00 92.19           C  
ATOM    938  OE1 GLU A 117     -14.838  14.440   8.728  1.00 92.19           O  
ATOM    939  OE2 GLU A 117     -12.891  13.421   8.660  1.00 92.19           O  
ATOM    940  N   THR A 118     -12.070  12.308   3.093  1.00 96.02           N  
ATOM    941  CA  THR A 118     -10.852  12.142   2.308  1.00 96.02           C  
ATOM    942  C   THR A 118      -9.912  13.327   2.512  1.00 96.02           C  
ATOM    943  CB  THR A 118     -11.170  11.987   0.809  1.00 96.02           C  
ATOM    944  O   THR A 118     -10.326  14.482   2.393  1.00 96.02           O  
ATOM    945  CG2 THR A 118      -9.895  11.804  -0.007  1.00 96.02           C  
ATOM    946  OG1 THR A 118     -12.013  10.844   0.621  1.00 96.02           O  
ATOM    947  N   ARG A 119      -8.676  12.932   2.925  1.00 96.71           N  
ATOM    948  CA  ARG A 119      -7.621  13.937   3.017  1.00 96.71           C  
ATOM    949  C   ARG A 119      -6.512  13.661   2.008  1.00 96.71           C  
ATOM    950  CB  ARG A 119      -7.042  13.982   4.433  1.00 96.71           C  
ATOM    951  O   ARG A 119      -6.129  12.508   1.799  1.00 96.71           O  
ATOM    952  CG  ARG A 119      -8.042  14.413   5.494  1.00 96.71           C  
ATOM    953  CD  ARG A 119      -7.431  14.386   6.888  1.00 96.71           C  
ATOM    954  NE  ARG A 119      -7.431  13.038   7.450  1.00 96.71           N  
ATOM    955  NH1 ARG A 119      -6.625  13.677   9.519  1.00 96.71           N  
ATOM    956  NH2 ARG A 119      -7.087  11.472   9.095  1.00 96.71           N  
ATOM    957  CZ  ARG A 119      -7.048  12.732   8.687  1.00 96.71           C  
ATOM    958  N   GLU A 120      -5.986  14.712   1.451  1.00 97.90           N  
ATOM    959  CA  GLU A 120      -4.949  14.595   0.430  1.00 97.90           C  
ATOM    960  C   GLU A 120      -3.659  15.279   0.874  1.00 97.90           C  
ATOM    961  CB  GLU A 120      -5.430  15.190  -0.896  1.00 97.90           C  
ATOM    962  O   GLU A 120      -3.695  16.356   1.472  1.00 97.90           O  
ATOM    963  CG  GLU A 120      -4.479  14.949  -2.059  1.00 97.90           C  
ATOM    964  CD  GLU A 120      -5.020  15.446  -3.390  1.00 97.90           C  
ATOM    965  OE1 GLU A 120      -4.467  16.424  -3.943  1.00 97.90           O  
ATOM    966  OE2 GLU A 120      -6.006  14.854  -3.883  1.00 97.90           O  
ATOM    967  N   TYR A 121      -2.569  14.551   0.560  1.00 98.01           N  
ATOM    968  CA  TYR A 121      -1.249  15.052   0.929  1.00 98.01           C  
ATOM    969  C   TYR A 121      -0.264  14.892  -0.223  1.00 98.01           C  
ATOM    970  CB  TYR A 121      -0.726  14.322   2.169  1.00 98.01           C  
ATOM    971  O   TYR A 121      -0.426  14.010  -1.069  1.00 98.01           O  
ATOM    972  CG  TYR A 121      -1.702  14.304   3.320  1.00 98.01           C  
ATOM    973  CD1 TYR A 121      -1.658  15.281   4.312  1.00 98.01           C  
ATOM    974  CD2 TYR A 121      -2.669  13.309   3.419  1.00 98.01           C  
ATOM    975  CE1 TYR A 121      -2.554  15.267   5.376  1.00 98.01           C  
ATOM    976  CE2 TYR A 121      -3.571  13.286   4.478  1.00 98.01           C  
ATOM    977  OH  TYR A 121      -4.396  14.249   6.500  1.00 98.01           O  
ATOM    978  CZ  TYR A 121      -3.506  14.267   5.450  1.00 98.01           C  
ATOM    979  N   THR A 122       0.683  15.881  -0.180  1.00 98.00           N  
ATOM    980  CA  THR A 122       1.846  15.688  -1.039  1.00 98.00           C  
ATOM    981  C   THR A 122       3.041  15.195  -0.228  1.00 98.00           C  
ATOM    982  CB  THR A 122       2.221  16.988  -1.773  1.00 98.00           C  
ATOM    983  O   THR A 122       3.431  15.824   0.758  1.00 98.00           O  
ATOM    984  CG2 THR A 122       3.444  16.785  -2.661  1.00 98.00           C  
ATOM    985  OG1 THR A 122       1.117  17.407  -2.585  1.00 98.00           O  
ATOM    986  N   VAL A 123       3.647  14.041  -0.611  1.00 97.93           N  
ATOM    987  CA  VAL A 123       4.820  13.477   0.049  1.00 97.93           C  
ATOM    988  C   VAL A 123       6.022  13.541  -0.890  1.00 97.93           C  
ATOM    989  CB  VAL A 123       4.573  12.020   0.499  1.00 97.93           C  
ATOM    990  O   VAL A 123       6.029  12.903  -1.945  1.00 97.93           O  
ATOM    991  CG1 VAL A 123       5.752  11.500   1.319  1.00 97.93           C  
ATOM    992  CG2 VAL A 123       3.276  11.923   1.302  1.00 97.93           C  
ATOM    993  N   ASN A 124       7.024  14.331  -0.497  1.00 98.01           N  
ATOM    994  CA  ASN A 124       8.218  14.491  -1.319  1.00 98.01           C  
ATOM    995  C   ASN A 124       9.147  13.286  -1.197  1.00 98.01           C  
ATOM    996  CB  ASN A 124       8.961  15.774  -0.944  1.00 98.01           C  
ATOM    997  O   ASN A 124       9.034  12.502  -0.253  1.00 98.01           O  
ATOM    998  CG  ASN A 124       8.148  17.023  -1.223  1.00 98.01           C  
ATOM    999  ND2 ASN A 124       8.080  17.918  -0.245  1.00 98.01           N  
ATOM   1000  OD1 ASN A 124       7.585  17.181  -2.310  1.00 98.01           O  
ATOM   1001  N   PRO A 125      10.029  13.105  -2.230  1.00 97.18           N  
ATOM   1002  CA  PRO A 125      10.992  12.002  -2.186  1.00 97.18           C  
ATOM   1003  C   PRO A 125      11.814  11.988  -0.899  1.00 97.18           C  
ATOM   1004  CB  PRO A 125      11.885  12.265  -3.401  1.00 97.18           C  
ATOM   1005  O   PRO A 125      12.308  13.032  -0.466  1.00 97.18           O  
ATOM   1006  CG  PRO A 125      11.013  13.006  -4.363  1.00 97.18           C  
ATOM   1007  CD  PRO A 125      10.129  13.937  -3.585  1.00 97.18           C  
ATOM   1008  N   GLY A 126      11.916  10.764  -0.332  1.00 94.78           N  
ATOM   1009  CA  GLY A 126      12.756  10.558   0.838  1.00 94.78           C  
ATOM   1010  C   GLY A 126      12.095  10.995   2.131  1.00 94.78           C  
ATOM   1011  O   GLY A 126      12.722  10.974   3.193  1.00 94.78           O  
ATOM   1012  N   THR A 127      10.786  11.437   1.997  1.00 96.81           N  
ATOM   1013  CA  THR A 127      10.100  11.915   3.192  1.00 96.81           C  
ATOM   1014  C   THR A 127       8.973  10.964   3.585  1.00 96.81           C  
ATOM   1015  CB  THR A 127       9.530  13.330   2.980  1.00 96.81           C  
ATOM   1016  O   THR A 127       8.706   9.986   2.883  1.00 96.81           O  
ATOM   1017  CG2 THR A 127      10.615  14.296   2.517  1.00 96.81           C  
ATOM   1018  OG1 THR A 127       8.496  13.279   1.990  1.00 96.81           O  
ATOM   1019  N   GLU A 128       8.368  11.301   4.794  1.00 96.80           N  
ATOM   1020  CA  GLU A 128       7.311  10.465   5.354  1.00 96.80           C  
ATOM   1021  C   GLU A 128       6.084  11.296   5.719  1.00 96.80           C  
ATOM   1022  CB  GLU A 128       7.818   9.709   6.585  1.00 96.80           C  
ATOM   1023  O   GLU A 128       6.205  12.475   6.060  1.00 96.80           O  
ATOM   1024  CG  GLU A 128       9.012   8.808   6.304  1.00 96.80           C  
ATOM   1025  CD  GLU A 128       9.592   8.172   7.557  1.00 96.80           C  
ATOM   1026  OE1 GLU A 128      10.683   7.563   7.480  1.00 96.80           O  
ATOM   1027  OE2 GLU A 128       8.949   8.282   8.625  1.00 96.80           O  
ATOM   1028  N   LEU A 129       4.981  10.736   5.495  1.00 97.51           N  
ATOM   1029  CA  LEU A 129       3.697  11.267   5.940  1.00 97.51           C  
ATOM   1030  C   LEU A 129       3.145  10.452   7.105  1.00 97.51           C  
ATOM   1031  CB  LEU A 129       2.691  11.276   4.786  1.00 97.51           C  
ATOM   1032  O   LEU A 129       3.163   9.220   7.069  1.00 97.51           O  
ATOM   1033  CG  LEU A 129       1.240  11.592   5.153  1.00 97.51           C  
ATOM   1034  CD1 LEU A 129       1.101  13.058   5.547  1.00 97.51           C  
ATOM   1035  CD2 LEU A 129       0.309  11.252   3.994  1.00 97.51           C  
ATOM   1036  N   GLU A 130       2.638  11.144   8.108  1.00 96.89           N  
ATOM   1037  CA  GLU A 130       1.937  10.498   9.214  1.00 96.89           C  
ATOM   1038  C   GLU A 130       0.574  11.140   9.455  1.00 96.89           C  
ATOM   1039  CB  GLU A 130       2.779  10.557  10.492  1.00 96.89           C  
ATOM   1040  O   GLU A 130       0.478  12.355   9.637  1.00 96.89           O  
ATOM   1041  CG  GLU A 130       4.056   9.732  10.425  1.00 96.89           C  
ATOM   1042  CD  GLU A 130       4.818   9.698  11.741  1.00 96.89           C  
ATOM   1043  OE1 GLU A 130       5.813   8.946  11.847  1.00 96.89           O  
ATOM   1044  OE2 GLU A 130       4.415  10.429  12.673  1.00 96.89           O  
ATOM   1045  N   VAL A 131      -0.378  10.292   9.474  1.00 96.02           N  
ATOM   1046  CA  VAL A 131      -1.744  10.770   9.660  1.00 96.02           C  
ATOM   1047  C   VAL A 131      -2.421   9.979  10.778  1.00 96.02           C  
ATOM   1048  CB  VAL A 131      -2.566  10.660   8.356  1.00 96.02           C  
ATOM   1049  O   VAL A 131      -2.449   8.746  10.745  1.00 96.02           O  
ATOM   1050  CG1 VAL A 131      -3.982  11.193   8.564  1.00 96.02           C  
ATOM   1051  CG2 VAL A 131      -1.870  11.410   7.222  1.00 96.02           C  
ATOM   1052  N   GLU A 132      -2.979  10.700  11.731  1.00 94.89           N  
ATOM   1053  CA  GLU A 132      -3.708  10.054  12.818  1.00 94.89           C  
ATOM   1054  C   GLU A 132      -5.175   9.847  12.453  1.00 94.89           C  
ATOM   1055  CB  GLU A 132      -3.597  10.878  14.104  1.00 94.89           C  
ATOM   1056  O   GLU A 132      -5.810  10.738  11.885  1.00 94.89           O  
ATOM   1057  CG  GLU A 132      -2.205  10.876  14.719  1.00 94.89           C  
ATOM   1058  CD  GLU A 132      -2.144  11.571  16.069  1.00 94.89           C  
ATOM   1059  OE1 GLU A 132      -1.140  11.399  16.796  1.00 94.89           O  
ATOM   1060  OE2 GLU A 132      -3.109  12.294  16.403  1.00 94.89           O  
ATOM   1061  N   LEU A 133      -5.669   8.551  12.768  1.00 90.98           N  
ATOM   1062  CA  LEU A 133      -7.076   8.241  12.539  1.00 90.98           C  
ATOM   1063  C   LEU A 133      -7.841   8.185  13.857  1.00 90.98           C  
ATOM   1064  CB  LEU A 133      -7.217   6.909  11.797  1.00 90.98           C  
ATOM   1065  O   LEU A 133      -7.282   7.810  14.890  1.00 90.98           O  
ATOM   1066  CG  LEU A 133      -6.479   6.796  10.462  1.00 90.98           C  
ATOM   1067  CD1 LEU A 133      -6.585   5.375   9.917  1.00 90.98           C  
ATOM   1068  CD2 LEU A 133      -7.032   7.802   9.458  1.00 90.98           C  
ATOM   1069  N   SER A 134      -9.031   8.738  13.871  1.00 90.64           N  
ATOM   1070  CA  SER A 134      -9.895   8.550  15.032  1.00 90.64           C  
ATOM   1071  C   SER A 134     -10.289   7.086  15.197  1.00 90.64           C  
ATOM   1072  CB  SER A 134     -11.151   9.414  14.912  1.00 90.64           C  
ATOM   1073  O   SER A 134     -10.188   6.300  14.252  1.00 90.64           O  
ATOM   1074  OG  SER A 134     -11.986   8.946  13.868  1.00 90.64           O  
ATOM   1075  N   PRO A 135     -10.690   6.718  16.377  1.00 87.25           N  
ATOM   1076  CA  PRO A 135     -11.104   5.336  16.630  1.00 87.25           C  
ATOM   1077  C   PRO A 135     -12.148   4.841  15.632  1.00 87.25           C  
ATOM   1078  CB  PRO A 135     -11.687   5.396  18.044  1.00 87.25           C  
ATOM   1079  O   PRO A 135     -12.109   3.679  15.218  1.00 87.25           O  
ATOM   1080  CG  PRO A 135     -10.947   6.507  18.716  1.00 87.25           C  
ATOM   1081  CD  PRO A 135     -10.706   7.596  17.710  1.00 87.25           C  
ATOM   1082  N   GLU A 136     -13.047   5.728  15.210  1.00 84.55           N  
ATOM   1083  CA  GLU A 136     -14.107   5.345  14.282  1.00 84.55           C  
ATOM   1084  C   GLU A 136     -13.555   5.121  12.877  1.00 84.55           C  
ATOM   1085  CB  GLU A 136     -15.206   6.411  14.251  1.00 84.55           C  
ATOM   1086  O   GLU A 136     -14.108   4.334  12.106  1.00 84.55           O  
ATOM   1087  CG  GLU A 136     -15.937   6.578  15.575  1.00 84.55           C  
ATOM   1088  CD  GLU A 136     -16.974   7.690  15.551  1.00 84.55           C  
ATOM   1089  OE1 GLU A 136     -17.841   7.731  16.453  1.00 84.55           O  
ATOM   1090  OE2 GLU A 136     -16.919   8.527  14.622  1.00 84.55           O  
ATOM   1091  N   GLN A 137     -12.388   5.676  12.637  1.00 88.40           N  
ATOM   1092  CA  GLN A 137     -11.779   5.634  11.312  1.00 88.40           C  
ATOM   1093  C   GLN A 137     -10.847   4.434  11.173  1.00 88.40           C  
ATOM   1094  CB  GLN A 137     -11.015   6.928  11.030  1.00 88.40           C  
ATOM   1095  O   GLN A 137     -10.544   4.002  10.059  1.00 88.40           O  
ATOM   1096  CG  GLN A 137     -11.910   8.150  10.877  1.00 88.40           C  
ATOM   1097  CD  GLN A 137     -11.125   9.444  10.776  1.00 88.40           C  
ATOM   1098  NE2 GLN A 137     -11.652  10.400  10.019  1.00 88.40           N  
ATOM   1099  OE1 GLN A 137     -10.053   9.584  11.374  1.00 88.40           O  
ATOM   1100  N   GLN A 138     -10.474   3.776  12.239  1.00 84.50           N  
ATOM   1101  CA  GLN A 138      -9.387   2.803  12.283  1.00 84.50           C  
ATOM   1102  C   GLN A 138      -9.796   1.492  11.617  1.00 84.50           C  
ATOM   1103  CB  GLN A 138      -8.955   2.545  13.727  1.00 84.50           C  
ATOM   1104  O   GLN A 138      -8.946   0.753  11.116  1.00 84.50           O  
ATOM   1105  CG  GLN A 138      -8.213   3.712  14.365  1.00 84.50           C  
ATOM   1106  CD  GLN A 138      -7.802   3.434  15.798  1.00 84.50           C  
ATOM   1107  NE2 GLN A 138      -7.374   4.474  16.505  1.00 84.50           N  
ATOM   1108  OE1 GLN A 138      -7.870   2.293  16.267  1.00 84.50           O  
ATOM   1109  N   ASN A 139     -11.069   1.309  11.415  1.00 78.45           N  
ATOM   1110  CA  ASN A 139     -11.516  -0.004  10.960  1.00 78.45           C  
ATOM   1111  C   ASN A 139     -11.853   0.004   9.472  1.00 78.45           C  
ATOM   1112  CB  ASN A 139     -12.723  -0.472  11.776  1.00 78.45           C  
ATOM   1113  O   ASN A 139     -12.084  -1.051   8.878  1.00 78.45           O  
ATOM   1114  CG  ASN A 139     -12.379  -0.741  13.227  1.00 78.45           C  
ATOM   1115  ND2 ASN A 139     -13.177  -0.194  14.137  1.00 78.45           N  
ATOM   1116  OD1 ASN A 139     -11.403  -1.433  13.529  1.00 78.45           O  
ATOM   1117  N   ASN A 140     -11.717   1.142   8.916  1.00 85.17           N  
ATOM   1118  CA  ASN A 140     -12.040   1.270   7.499  1.00 85.17           C  
ATOM   1119  C   ASN A 140     -11.297   2.439   6.857  1.00 85.17           C  
ATOM   1120  CB  ASN A 140     -13.549   1.429   7.304  1.00 85.17           C  
ATOM   1121  O   ASN A 140     -11.822   3.552   6.791  1.00 85.17           O  
ATOM   1122  CG  ASN A 140     -13.975   1.243   5.861  1.00 85.17           C  
ATOM   1123  ND2 ASN A 140     -15.272   1.369   5.605  1.00 85.17           N  
ATOM   1124  OD1 ASN A 140     -13.146   0.987   4.985  1.00 85.17           O  
ATOM   1125  N   ALA A 141     -10.007   2.194   6.521  1.00 89.77           N  
ATOM   1126  CA  ALA A 141      -9.200   3.243   5.903  1.00 89.77           C  
ATOM   1127  C   ALA A 141      -8.679   2.801   4.539  1.00 89.77           C  
ATOM   1128  CB  ALA A 141      -8.038   3.627   6.814  1.00 89.77           C  
ATOM   1129  O   ALA A 141      -8.501   1.605   4.293  1.00 89.77           O  
ATOM   1130  N   GLU A 142      -8.697   3.712   3.722  1.00 94.11           N  
ATOM   1131  CA  GLU A 142      -8.120   3.520   2.395  1.00 94.11           C  
ATOM   1132  C   GLU A 142      -7.037   4.556   2.109  1.00 94.11           C  
ATOM   1133  CB  GLU A 142      -9.209   3.587   1.321  1.00 94.11           C  
ATOM   1134  O   GLU A 142      -7.221   5.745   2.379  1.00 94.11           O  
ATOM   1135  CG  GLU A 142      -8.695   3.349  -0.091  1.00 94.11           C  
ATOM   1136  CD  GLU A 142      -9.775   3.482  -1.153  1.00 94.11           C  
ATOM   1137  OE1 GLU A 142      -9.918   4.579  -1.740  1.00 94.11           O  
ATOM   1138  OE2 GLU A 142     -10.485   2.482  -1.400  1.00 94.11           O  
ATOM   1139  N   VAL A 143      -5.894   4.012   1.649  1.00 96.30           N  
ATOM   1140  CA  VAL A 143      -4.787   4.888   1.281  1.00 96.30           C  
ATOM   1141  C   VAL A 143      -4.463   4.718  -0.201  1.00 96.30           C  
ATOM   1142  CB  VAL A 143      -3.531   4.605   2.137  1.00 96.30           C  
ATOM   1143  O   VAL A 143      -4.142   3.615  -0.650  1.00 96.30           O  
ATOM   1144  CG1 VAL A 143      -2.415   5.593   1.801  1.00 96.30           C  
ATOM   1145  CG2 VAL A 143      -3.875   4.667   3.624  1.00 96.30           C  
ATOM   1146  N   GLU A 144      -4.589   5.798  -0.910  1.00 96.50           N  
ATOM   1147  CA  GLU A 144      -4.206   5.813  -2.318  1.00 96.50           C  
ATOM   1148  C   GLU A 144      -2.948   6.648  -2.539  1.00 96.50           C  
ATOM   1149  CB  GLU A 144      -5.351   6.349  -3.181  1.00 96.50           C  
ATOM   1150  O   GLU A 144      -2.854   7.778  -2.057  1.00 96.50           O  
ATOM   1151  CG  GLU A 144      -6.606   5.489  -3.142  1.00 96.50           C  
ATOM   1152  CD  GLU A 144      -7.764   6.080  -3.930  1.00 96.50           C  
ATOM   1153  OE1 GLU A 144      -8.062   5.581  -5.038  1.00 96.50           O  
ATOM   1154  OE2 GLU A 144      -8.378   7.052  -3.434  1.00 96.50           O  
ATOM   1155  N   VAL A 145      -2.025   6.065  -3.205  1.00 96.95           N  
ATOM   1156  CA  VAL A 145      -0.767   6.746  -3.492  1.00 96.95           C  
ATOM   1157  C   VAL A 145      -0.560   6.836  -5.002  1.00 96.95           C  
ATOM   1158  CB  VAL A 145       0.431   6.026  -2.832  1.00 96.95           C  
ATOM   1159  O   VAL A 145      -0.628   5.826  -5.706  1.00 96.95           O  
ATOM   1160  CG1 VAL A 145       1.721   6.815  -3.048  1.00 96.95           C  
ATOM   1161  CG2 VAL A 145       0.172   5.817  -1.341  1.00 96.95           C  
ATOM   1162  N   GLU A 146      -0.312   8.030  -5.415  1.00 97.01           N  
ATOM   1163  CA  GLU A 146      -0.028   8.266  -6.827  1.00 97.01           C  
ATOM   1164  C   GLU A 146       1.298   9.000  -7.008  1.00 97.01           C  
ATOM   1165  CB  GLU A 146      -1.162   9.062  -7.478  1.00 97.01           C  
ATOM   1166  O   GLU A 146       1.473  10.111  -6.502  1.00 97.01           O  
ATOM   1167  CG  GLU A 146      -1.015   9.221  -8.985  1.00 97.01           C  
ATOM   1168  CD  GLU A 146      -2.162   9.990  -9.622  1.00 97.01           C  
ATOM   1169  OE1 GLU A 146      -1.926  10.725 -10.607  1.00 97.01           O  
ATOM   1170  OE2 GLU A 146      -3.305   9.856  -9.130  1.00 97.01           O  
ATOM   1171  N   CYS A 147       2.226   8.369  -7.650  1.00 94.88           N  
ATOM   1172  CA  CYS A 147       3.507   8.964  -8.016  1.00 94.88           C  
ATOM   1173  C   CYS A 147       3.704   8.947  -9.528  1.00 94.88           C  
ATOM   1174  CB  CYS A 147       4.657   8.222  -7.335  1.00 94.88           C  
ATOM   1175  O   CYS A 147       4.093   7.925 -10.096  1.00 94.88           O  
ATOM   1176  SG  CYS A 147       4.434   8.010  -5.556  1.00 94.88           S  
ATOM   1177  N   GLY A 148       3.462  10.095 -10.293  1.00 91.69           N  
ATOM   1178  CA  GLY A 148       3.486  10.054 -11.746  1.00 91.69           C  
ATOM   1179  C   GLY A 148       2.396   9.179 -12.337  1.00 91.69           C  
ATOM   1180  O   GLY A 148       1.214   9.367 -12.041  1.00 91.69           O  
ATOM   1181  N   ASN A 149       2.755   8.053 -13.065  1.00 89.92           N  
ATOM   1182  CA  ASN A 149       1.787   7.171 -13.708  1.00 89.92           C  
ATOM   1183  C   ASN A 149       1.494   5.942 -12.852  1.00 89.92           C  
ATOM   1184  CB  ASN A 149       2.282   6.748 -15.092  1.00 89.92           C  
ATOM   1185  O   ASN A 149       0.743   5.057 -13.266  1.00 89.92           O  
ATOM   1186  CG  ASN A 149       2.354   7.908 -16.066  1.00 89.92           C  
ATOM   1187  ND2 ASN A 149       3.346   7.881 -16.949  1.00 89.92           N  
ATOM   1188  OD1 ASN A 149       1.525   8.820 -16.026  1.00 89.92           O  
ATOM   1189  N   GLU A 150       2.178   5.909 -11.708  1.00 88.47           N  
ATOM   1190  CA  GLU A 150       2.002   4.772 -10.811  1.00 88.47           C  
ATOM   1191  C   GLU A 150       0.918   5.050  -9.774  1.00 88.47           C  
ATOM   1192  CB  GLU A 150       3.321   4.427 -10.114  1.00 88.47           C  
ATOM   1193  O   GLU A 150       0.907   6.112  -9.149  1.00 88.47           O  
ATOM   1194  CG  GLU A 150       4.445   4.061 -11.071  1.00 88.47           C  
ATOM   1195  CD  GLU A 150       5.764   3.782 -10.369  1.00 88.47           C  
ATOM   1196  OE1 GLU A 150       6.441   2.789 -10.720  1.00 88.47           O  
ATOM   1197  OE2 GLU A 150       6.124   4.562  -9.459  1.00 88.47           O  
ATOM   1198  N   LYS A 151       0.000   4.111  -9.730  1.00 90.42           N  
ATOM   1199  CA  LYS A 151      -1.076   4.242  -8.752  1.00 90.42           C  
ATOM   1200  C   LYS A 151      -1.172   3.000  -7.871  1.00 90.42           C  
ATOM   1201  CB  LYS A 151      -2.412   4.491  -9.454  1.00 90.42           C  
ATOM   1202  O   LYS A 151      -1.075   1.874  -8.363  1.00 90.42           O  
ATOM   1203  CG  LYS A 151      -3.538   4.898  -8.515  1.00 90.42           C  
ATOM   1204  CD  LYS A 151      -4.805   5.252  -9.282  1.00 90.42           C  
ATOM   1205  CE  LYS A 151      -5.940   5.636  -8.343  1.00 90.42           C  
ATOM   1206  NZ  LYS A 151      -7.187   5.980  -9.090  1.00 90.42           N  
ATOM   1207  N   TYR A 152      -1.333   3.301  -6.543  1.00 88.05           N  
ATOM   1208  CA  TYR A 152      -1.429   2.221  -5.568  1.00 88.05           C  
ATOM   1209  C   TYR A 152      -2.589   2.455  -4.607  1.00 88.05           C  
ATOM   1210  CB  TYR A 152      -0.121   2.086  -4.783  1.00 88.05           C  
ATOM   1211  O   TYR A 152      -2.880   3.596  -4.241  1.00 88.05           O  
ATOM   1212  CG  TYR A 152       1.116   2.192  -5.643  1.00 88.05           C  
ATOM   1213  CD1 TYR A 152       1.644   1.070  -6.278  1.00 88.05           C  
ATOM   1214  CD2 TYR A 152       1.758   3.412  -5.821  1.00 88.05           C  
ATOM   1215  CE1 TYR A 152       2.785   1.162  -7.069  1.00 88.05           C  
ATOM   1216  CE2 TYR A 152       2.899   3.516  -6.610  1.00 88.05           C  
ATOM   1217  OH  TYR A 152       4.533   2.485  -8.011  1.00 88.05           O  
ATOM   1218  CZ  TYR A 152       3.404   2.388  -7.229  1.00 88.05           C  
ATOM   1219  N   ARG A 153      -3.193   1.320  -4.310  1.00 93.10           N  
ATOM   1220  CA  ARG A 153      -4.291   1.426  -3.355  1.00 93.10           C  
ATOM   1221  C   ARG A 153      -4.161   0.381  -2.252  1.00 93.10           C  
ATOM   1222  CB  ARG A 153      -5.638   1.274  -4.065  1.00 93.10           C  
ATOM   1223  O   ARG A 153      -3.940  -0.799  -2.531  1.00 93.10           O  
ATOM   1224  CG  ARG A 153      -6.840   1.437  -3.149  1.00 93.10           C  
ATOM   1225  CD  ARG A 153      -8.152   1.285  -3.906  1.00 93.10           C  
ATOM   1226  NE  ARG A 153      -8.413   2.435  -4.767  1.00 93.10           N  
ATOM   1227  NH1 ARG A 153     -10.457   1.668  -5.521  1.00 93.10           N  
ATOM   1228  NH2 ARG A 153      -9.638   3.677  -6.261  1.00 93.10           N  
ATOM   1229  CZ  ARG A 153      -9.502   2.591  -5.514  1.00 93.10           C  
ATOM   1230  N   PHE A 154      -4.207   0.883  -1.038  1.00 90.48           N  
ATOM   1231  CA  PHE A 154      -4.157   0.039   0.150  1.00 90.48           C  
ATOM   1232  C   PHE A 154      -5.397   0.243   1.012  1.00 90.48           C  
ATOM   1233  CB  PHE A 154      -2.895   0.333   0.967  1.00 90.48           C  
ATOM   1234  O   PHE A 154      -5.648   1.349   1.496  1.00 90.48           O  
ATOM   1235  CG  PHE A 154      -2.707  -0.585   2.144  1.00 90.48           C  
ATOM   1236  CD1 PHE A 154      -2.667  -0.080   3.438  1.00 90.48           C  
ATOM   1237  CD2 PHE A 154      -2.569  -1.954   1.957  1.00 90.48           C  
ATOM   1238  CE1 PHE A 154      -2.493  -0.927   4.530  1.00 90.48           C  
ATOM   1239  CE2 PHE A 154      -2.395  -2.807   3.043  1.00 90.48           C  
ATOM   1240  CZ  PHE A 154      -2.356  -2.292   4.329  1.00 90.48           C  
ATOM   1241  N   GLN A 155      -6.179  -0.831   1.091  1.00 86.19           N  
ATOM   1242  CA  GLN A 155      -7.433  -0.750   1.833  1.00 86.19           C  
ATOM   1243  C   GLN A 155      -7.394  -1.633   3.077  1.00 86.19           C  
ATOM   1244  CB  GLN A 155      -8.611  -1.150   0.942  1.00 86.19           C  
ATOM   1245  O   GLN A 155      -6.994  -2.797   3.006  1.00 86.19           O  
ATOM   1246  CG  GLN A 155      -9.973  -0.886   1.569  1.00 86.19           C  
ATOM   1247  CD  GLN A 155     -11.122  -1.176   0.621  1.00 86.19           C  
ATOM   1248  NE2 GLN A 155     -12.338  -0.856   1.048  1.00 86.19           N  
ATOM   1249  OE1 GLN A 155     -10.917  -1.682  -0.487  1.00 86.19           O  
ATOM   1250  N   LEU A 156      -7.866  -0.909   4.176  1.00 75.78           N  
ATOM   1251  CA  LEU A 156      -8.032  -1.653   5.420  1.00 75.78           C  
ATOM   1252  C   LEU A 156      -9.507  -1.916   5.703  1.00 75.78           C  
ATOM   1253  CB  LEU A 156      -7.404  -0.889   6.589  1.00 75.78           C  
ATOM   1254  O   LEU A 156     -10.340  -1.018   5.565  1.00 75.78           O  
ATOM   1255  CG  LEU A 156      -5.916  -0.559   6.463  1.00 75.78           C  
ATOM   1256  CD1 LEU A 156      -5.533   0.546   7.441  1.00 75.78           C  
ATOM   1257  CD2 LEU A 156      -5.070  -1.806   6.700  1.00 75.78           C  
ATOM   1258  N   GLY A 157      -9.931  -3.220   5.962  1.00 59.70           N  
ATOM   1259  CA  GLY A 157     -11.277  -3.617   6.345  1.00 59.70           C  
ATOM   1260  C   GLY A 157     -11.305  -4.843   7.238  1.00 59.70           C  
ATOM   1261  O   GLY A 157     -10.356  -5.629   7.253  1.00 59.70           O  
TER    1262      GLY A 157
ENDMDL
END
