# Supplementary material for: Single-chain dimers from de novo immunoglobulins as robust scaffolds for multiple binding loops
Source: Nat Commun. 2023 Sep 23;14:5939. doi: 10.1038/s41467-023-41717-5 (PMC10517939; doi:10.1038/s41467-023-41717-5)
Supplement: Supplementary file 3 — Supplementary Data 1 [file 41467_2023_41717_MOESM3_ESM.zip › design_models/scIg/scIg14g/ranked_4.pdb]

MODEL     1
ATOM      1  N   ARG A   1       8.446  -6.568 -11.342  1.00 85.99           N  
ATOM      2  CA  ARG A   1       7.216  -6.451 -10.565  1.00 85.99           C  
ATOM      3  C   ARG A   1       7.488  -6.651  -9.078  1.00 85.99           C  
ATOM      4  CB  ARG A   1       6.176  -7.464 -11.048  1.00 85.99           C  
ATOM      5  O   ARG A   1       8.221  -7.564  -8.692  1.00 85.99           O  
ATOM      6  CG  ARG A   1       4.866  -7.416 -10.279  1.00 85.99           C  
ATOM      7  CD  ARG A   1       3.872  -8.450 -10.791  1.00 85.99           C  
ATOM      8  NE  ARG A   1       2.596  -8.366 -10.088  1.00 85.99           N  
ATOM      9  NH1 ARG A   1       1.564 -10.014 -11.336  1.00 85.99           N  
ATOM     10  NH2 ARG A   1       0.417  -8.952  -9.659  1.00 85.99           N  
ATOM     11  CZ  ARG A   1       1.528  -9.111 -10.363  1.00 85.99           C  
ATOM     12  N   ILE A   2       7.123  -5.843  -8.227  1.00 87.08           N  
ATOM     13  CA  ILE A   2       7.161  -5.974  -6.775  1.00 87.08           C  
ATOM     14  C   ILE A   2       5.742  -6.127  -6.232  1.00 87.08           C  
ATOM     15  CB  ILE A   2       7.859  -4.763  -6.116  1.00 87.08           C  
ATOM     16  O   ILE A   2       4.876  -5.291  -6.499  1.00 87.08           O  
ATOM     17  CG1 ILE A   2       9.283  -4.605  -6.662  1.00 87.08           C  
ATOM     18  CG2 ILE A   2       7.870  -4.909  -4.592  1.00 87.08           C  
ATOM     19  CD1 ILE A   2      10.201  -5.777  -6.343  1.00 87.08           C  
ATOM     20  N   GLU A   3       5.516  -7.228  -5.464  1.00 89.13           N  
ATOM     21  CA  GLU A   3       4.213  -7.485  -4.859  1.00 89.13           C  
ATOM     22  C   GLU A   3       4.291  -7.430  -3.336  1.00 89.13           C  
ATOM     23  CB  GLU A   3       3.668  -8.843  -5.310  1.00 89.13           C  
ATOM     24  O   GLU A   3       5.113  -8.118  -2.727  1.00 89.13           O  
ATOM     25  CG  GLU A   3       3.460  -8.954  -6.813  1.00 89.13           C  
ATOM     26  CD  GLU A   3       2.990 -10.331  -7.254  1.00 89.13           C  
ATOM     27  OE1 GLU A   3       3.424 -10.806  -8.328  1.00 89.13           O  
ATOM     28  OE2 GLU A   3       2.180 -10.940  -6.519  1.00 89.13           O  
ATOM     29  N   VAL A   4       3.521  -6.489  -2.766  1.00 88.05           N  
ATOM     30  CA  VAL A   4       3.457  -6.386  -1.312  1.00 88.05           C  
ATOM     31  C   VAL A   4       2.048  -6.726  -0.831  1.00 88.05           C  
ATOM     32  CB  VAL A   4       3.861  -4.977  -0.824  1.00 88.05           C  
ATOM     33  O   VAL A   4       1.070  -6.126  -1.281  1.00 88.05           O  
ATOM     34  CG1 VAL A   4       3.870  -4.916   0.703  1.00 88.05           C  
ATOM     35  CG2 VAL A   4       5.228  -4.590  -1.385  1.00 88.05           C  
ATOM     36  N   ARG A   5       1.985  -7.760   0.002  1.00 85.02           N  
ATOM     37  CA  ARG A   5       0.715  -8.177   0.589  1.00 85.02           C  
ATOM     38  C   ARG A   5       0.755  -8.072   2.110  1.00 85.02           C  
ATOM     39  CB  ARG A   5       0.373  -9.609   0.171  1.00 85.02           C  
ATOM     40  O   ARG A   5       1.687  -8.566   2.747  1.00 85.02           O  
ATOM     41  CG  ARG A   5       0.123  -9.772  -1.319  1.00 85.02           C  
ATOM     42  CD  ARG A   5      -0.171 -11.220  -1.686  1.00 85.02           C  
ATOM     43  NE  ARG A   5      -0.414 -11.375  -3.117  1.00 85.02           N  
ATOM     44  NH1 ARG A   5      -0.817 -13.647  -3.013  1.00 85.02           N  
ATOM     45  NH2 ARG A   5      -0.917 -12.552  -5.024  1.00 85.02           N  
ATOM     46  CZ  ARG A   5      -0.716 -12.524  -3.715  1.00 85.02           C  
ATOM     47  N   VAL A   6      -0.251  -7.315   2.617  1.00 79.97           N  
ATOM     48  CA  VAL A   6      -0.403  -7.276   4.067  1.00 79.97           C  
ATOM     49  C   VAL A   6      -1.752  -7.873   4.462  1.00 79.97           C  
ATOM     50  CB  VAL A   6      -0.278  -5.836   4.612  1.00 79.97           C  
ATOM     51  O   VAL A   6      -2.803  -7.309   4.149  1.00 79.97           O  
ATOM     52  CG1 VAL A   6      -0.352  -5.827   6.138  1.00 79.97           C  
ATOM     53  CG2 VAL A   6       1.024  -5.195   4.134  1.00 79.97           C  
ATOM     54  N   ASP A   7      -1.758  -9.158   4.801  1.00 75.96           N  
ATOM     55  CA  ASP A   7      -3.013  -9.803   5.176  1.00 75.96           C  
ATOM     56  C   ASP A   7      -2.833 -10.675   6.416  1.00 75.96           C  
ATOM     57  CB  ASP A   7      -3.551 -10.643   4.016  1.00 75.96           C  
ATOM     58  O   ASP A   7      -1.758 -11.235   6.637  1.00 75.96           O  
ATOM     59  CG  ASP A   7      -2.654 -11.818   3.668  1.00 75.96           C  
ATOM     60  OD1 ASP A   7      -2.801 -12.899   4.278  1.00 75.96           O  
ATOM     61  OD2 ASP A   7      -1.790 -11.660   2.779  1.00 75.96           O  
ATOM     62  N   ASN A   8      -3.893 -10.624   7.415  1.00 73.37           N  
ATOM     63  CA  ASN A   8      -4.069 -11.568   8.513  1.00 73.37           C  
ATOM     64  C   ASN A   8      -2.791 -11.719   9.332  1.00 73.37           C  
ATOM     65  CB  ASN A   8      -4.524 -12.929   7.983  1.00 73.37           C  
ATOM     66  O   ASN A   8      -2.371 -12.838   9.635  1.00 73.37           O  
ATOM     67  CG  ASN A   8      -5.942 -12.903   7.447  1.00 73.37           C  
ATOM     68  ND2 ASN A   8      -6.229 -13.772   6.485  1.00 73.37           N  
ATOM     69  OD1 ASN A   8      -6.773 -12.108   7.894  1.00 73.37           O  
ATOM     70  N   GLY A   9      -2.038 -10.577   9.533  1.00 77.67           N  
ATOM     71  CA  GLY A   9      -0.933 -10.629  10.477  1.00 77.67           C  
ATOM     72  C   GLY A   9       0.394 -10.968   9.825  1.00 77.67           C  
ATOM     73  O   GLY A   9       1.360 -11.306  10.512  1.00 77.67           O  
ATOM     74  N   ARG A  10       0.371 -10.927   8.413  1.00 89.53           N  
ATOM     75  CA  ARG A  10       1.588 -11.258   7.678  1.00 89.53           C  
ATOM     76  C   ARG A  10       1.870 -10.225   6.592  1.00 89.53           C  
ATOM     77  CB  ARG A  10       1.480 -12.653   7.060  1.00 89.53           C  
ATOM     78  O   ARG A  10       0.945  -9.726   5.949  1.00 89.53           O  
ATOM     79  CG  ARG A  10       1.450 -13.779   8.081  1.00 89.53           C  
ATOM     80  CD  ARG A  10       1.334 -15.143   7.414  1.00 89.53           C  
ATOM     81  NE  ARG A  10       0.866 -16.162   8.348  1.00 89.53           N  
ATOM     82  NH1 ARG A  10       0.483 -17.765   6.729  1.00 89.53           N  
ATOM     83  NH2 ARG A  10       0.064 -18.233   8.934  1.00 89.53           N  
ATOM     84  CZ  ARG A  10       0.472 -17.385   8.002  1.00 89.53           C  
ATOM     85  N   VAL A  11       3.118  -9.876   6.521  1.00 89.82           N  
ATOM     86  CA  VAL A  11       3.619  -9.098   5.392  1.00 89.82           C  
ATOM     87  C   VAL A  11       4.355 -10.015   4.418  1.00 89.82           C  
ATOM     88  CB  VAL A  11       4.551  -7.957   5.858  1.00 89.82           C  
ATOM     89  O   VAL A  11       5.261 -10.752   4.813  1.00 89.82           O  
ATOM     90  CG1 VAL A  11       5.146  -7.222   4.659  1.00 89.82           C  
ATOM     91  CG2 VAL A  11       3.794  -6.986   6.762  1.00 89.82           C  
ATOM     92  N   ARG A  12       3.881 -10.023   3.157  1.00 92.31           N  
ATOM     93  CA  ARG A  12       4.544 -10.787   2.105  1.00 92.31           C  
ATOM     94  C   ARG A  12       5.052  -9.869   0.999  1.00 92.31           C  
ATOM     95  CB  ARG A  12       3.595 -11.836   1.521  1.00 92.31           C  
ATOM     96  O   ARG A  12       4.312  -9.017   0.503  1.00 92.31           O  
ATOM     97  CG  ARG A  12       3.223 -12.941   2.496  1.00 92.31           C  
ATOM     98  CD  ARG A  12       2.251 -13.936   1.877  1.00 92.31           C  
ATOM     99  NE  ARG A  12       0.919 -13.359   1.717  1.00 92.31           N  
ATOM    100  NH1 ARG A  12      -0.016 -15.255   0.786  1.00 92.31           N  
ATOM    101  NH2 ARG A  12      -1.294 -13.379   1.104  1.00 92.31           N  
ATOM    102  CZ  ARG A  12      -0.127 -13.999   1.203  1.00 92.31           C  
ATOM    103  N   VAL A  13       6.284 -10.036   0.746  1.00 92.23           N  
ATOM    104  CA  VAL A  13       6.895  -9.265  -0.331  1.00 92.23           C  
ATOM    105  C   VAL A  13       7.527 -10.210  -1.350  1.00 92.23           C  
ATOM    106  CB  VAL A  13       7.954  -8.277   0.209  1.00 92.23           C  
ATOM    107  O   VAL A  13       8.370 -11.039  -0.998  1.00 92.23           O  
ATOM    108  CG1 VAL A  13       8.545  -7.445  -0.927  1.00 92.23           C  
ATOM    109  CG2 VAL A  13       7.343  -7.372   1.277  1.00 92.23           C  
ATOM    110  N   ARG A  14       7.028 -10.186  -2.570  1.00 93.59           N  
ATOM    111  CA  ARG A  14       7.623 -10.944  -3.666  1.00 93.59           C  
ATOM    112  C   ARG A  14       8.403 -10.029  -4.604  1.00 93.59           C  
ATOM    113  CB  ARG A  14       6.545 -11.698  -4.446  1.00 93.59           C  
ATOM    114  O   ARG A  14       7.886  -9.003  -5.051  1.00 93.59           O  
ATOM    115  CG  ARG A  14       7.094 -12.603  -5.538  1.00 93.59           C  
ATOM    116  CD  ARG A  14       5.992 -13.412  -6.207  1.00 93.59           C  
ATOM    117  NE  ARG A  14       6.514 -14.243  -7.288  1.00 93.59           N  
ATOM    118  NH1 ARG A  14       4.692 -15.662  -7.356  1.00 93.59           N  
ATOM    119  NH2 ARG A  14       6.451 -15.980  -8.790  1.00 93.59           N  
ATOM    120  CZ  ARG A  14       5.884 -15.293  -7.809  1.00 93.59           C  
ATOM    121  N   ASN A  15       9.697 -10.410  -4.764  1.00 92.21           N  
ATOM    122  CA  ASN A  15      10.567  -9.627  -5.635  1.00 92.21           C  
ATOM    123  C   ASN A  15      10.628 -10.214  -7.042  1.00 92.21           C  
ATOM    124  CB  ASN A  15      11.974  -9.528  -5.040  1.00 92.21           C  
ATOM    125  O   ASN A  15      11.305 -11.218  -7.272  1.00 92.21           O  
ATOM    126  CG  ASN A  15      12.904  -8.674  -5.880  1.00 92.21           C  
ATOM    127  ND2 ASN A  15      14.180  -8.653  -5.514  1.00 92.21           N  
ATOM    128  OD1 ASN A  15      12.479  -8.039  -6.848  1.00 92.21           O  
ATOM    129  N   GLY A  16       9.878  -9.582  -8.006  1.00 90.14           N  
ATOM    130  CA  GLY A  16       9.864 -10.030  -9.390  1.00 90.14           C  
ATOM    131  C   GLY A  16      10.862  -9.296 -10.265  1.00 90.14           C  
ATOM    132  O   GLY A  16      10.877  -9.475 -11.484  1.00 90.14           O  
ATOM    133  N   THR A  17      11.699  -8.511  -9.635  1.00 87.97           N  
ATOM    134  CA  THR A  17      12.706  -7.763 -10.379  1.00 87.97           C  
ATOM    135  C   THR A  17      13.961  -8.606 -10.589  1.00 87.97           C  
ATOM    136  CB  THR A  17      13.078  -6.456  -9.655  1.00 87.97           C  
ATOM    137  O   THR A  17      14.040  -9.740 -10.113  1.00 87.97           O  
ATOM    138  CG2 THR A  17      11.832  -5.716  -9.179  1.00 87.97           C  
ATOM    139  OG1 THR A  17      13.901  -6.762  -8.522  1.00 87.97           O  
ATOM    140  N   ASP A  18      14.969  -8.028 -11.367  1.00 91.27           N  
ATOM    141  CA  ASP A  18      16.215  -8.740 -11.635  1.00 91.27           C  
ATOM    142  C   ASP A  18      17.298  -8.350 -10.632  1.00 91.27           C  
ATOM    143  CB  ASP A  18      16.695  -8.464 -13.061  1.00 91.27           C  
ATOM    144  O   ASP A  18      18.470  -8.686 -10.813  1.00 91.27           O  
ATOM    145  CG  ASP A  18      16.913  -6.987 -13.338  1.00 91.27           C  
ATOM    146  OD1 ASP A  18      16.491  -6.144 -12.517  1.00 91.27           O  
ATOM    147  OD2 ASP A  18      17.509  -6.663 -14.388  1.00 91.27           O  
ATOM    148  N   ARG A  19      16.964  -7.581  -9.562  1.00 91.73           N  
ATOM    149  CA  ARG A  19      17.892  -7.140  -8.526  1.00 91.73           C  
ATOM    150  C   ARG A  19      17.338  -7.432  -7.135  1.00 91.73           C  
ATOM    151  CB  ARG A  19      18.188  -5.646  -8.669  1.00 91.73           C  
ATOM    152  O   ARG A  19      16.124  -7.548  -6.956  1.00 91.73           O  
ATOM    153  CG  ARG A  19      16.951  -4.764  -8.606  1.00 91.73           C  
ATOM    154  CD  ARG A  19      17.259  -3.330  -9.013  1.00 91.73           C  
ATOM    155  NE  ARG A  19      17.229  -3.163 -10.464  1.00 91.73           N  
ATOM    156  NH1 ARG A  19      18.076  -1.013 -10.441  1.00 91.73           N  
ATOM    157  NH2 ARG A  19      17.548  -2.021 -12.431  1.00 91.73           N  
ATOM    158  CZ  ARG A  19      17.618  -2.066 -11.109  1.00 91.73           C  
ATOM    159  N   PRO A  20      18.329  -7.571  -6.137  1.00 93.86           N  
ATOM    160  CA  PRO A  20      17.854  -7.726  -4.760  1.00 93.86           C  
ATOM    161  C   PRO A  20      17.126  -6.487  -4.244  1.00 93.86           C  
ATOM    162  CB  PRO A  20      19.142  -7.972  -3.969  1.00 93.86           C  
ATOM    163  O   PRO A  20      17.438  -5.367  -4.657  1.00 93.86           O  
ATOM    164  CG  PRO A  20      20.221  -7.349  -4.793  1.00 93.86           C  
ATOM    165  CD  PRO A  20      19.816  -7.411  -6.237  1.00 93.86           C  
ATOM    166  N   CYS A  21      16.114  -6.749  -3.438  1.00 93.61           N  
ATOM    167  CA  CYS A  21      15.370  -5.662  -2.811  1.00 93.61           C  
ATOM    168  C   CYS A  21      15.564  -5.668  -1.300  1.00 93.61           C  
ATOM    169  CB  CYS A  21      13.883  -5.768  -3.144  1.00 93.61           C  
ATOM    170  O   CYS A  21      15.589  -6.732  -0.677  1.00 93.61           O  
ATOM    171  SG  CYS A  21      13.512  -5.554  -4.899  1.00 93.61           S  
ATOM    172  N   ARG A  22      15.851  -4.504  -0.807  1.00 95.51           N  
ATOM    173  CA  ARG A  22      15.840  -4.335   0.643  1.00 95.51           C  
ATOM    174  C   ARG A  22      14.442  -3.984   1.142  1.00 95.51           C  
ATOM    175  CB  ARG A  22      16.834  -3.251   1.066  1.00 95.51           C  
ATOM    176  O   ARG A  22      13.838  -3.013   0.682  1.00 95.51           O  
ATOM    177  CG  ARG A  22      18.291  -3.658   0.910  1.00 95.51           C  
ATOM    178  CD  ARG A  22      19.233  -2.609   1.484  1.00 95.51           C  
ATOM    179  NE  ARG A  22      20.342  -2.327   0.577  1.00 95.51           N  
ATOM    180  NH1 ARG A  22      21.196  -0.584   1.831  1.00 95.51           N  
ATOM    181  NH2 ARG A  22      22.217  -1.202  -0.127  1.00 95.51           N  
ATOM    182  CZ  ARG A  22      21.249  -1.372   0.762  1.00 95.51           C  
ATOM    183  N   VAL A  23      13.925  -4.838   2.025  1.00 94.31           N  
ATOM    184  CA  VAL A  23      12.577  -4.637   2.546  1.00 94.31           C  
ATOM    185  C   VAL A  23      12.642  -4.308   4.036  1.00 94.31           C  
ATOM    186  CB  VAL A  23      11.687  -5.878   2.312  1.00 94.31           C  
ATOM    187  O   VAL A  23      13.240  -5.053   4.817  1.00 94.31           O  
ATOM    188  CG1 VAL A  23      10.288  -5.655   2.885  1.00 94.31           C  
ATOM    189  CG2 VAL A  23      11.611  -6.206   0.822  1.00 94.31           C  
ATOM    190  N   ARG A  24      12.073  -3.118   4.405  1.00 94.47           N  
ATOM    191  CA  ARG A  24      11.948  -2.704   5.799  1.00 94.47           C  
ATOM    192  C   ARG A  24      10.496  -2.763   6.260  1.00 94.47           C  
ATOM    193  CB  ARG A  24      12.502  -1.291   5.992  1.00 94.47           C  
ATOM    194  O   ARG A  24       9.612  -2.192   5.618  1.00 94.47           O  
ATOM    195  CG  ARG A  24      14.007  -1.187   5.797  1.00 94.47           C  
ATOM    196  CD  ARG A  24      14.491   0.253   5.901  1.00 94.47           C  
ATOM    197  NE  ARG A  24      14.244   0.810   7.228  1.00 94.47           N  
ATOM    198  NH1 ARG A  24      14.986   2.933   6.702  1.00 94.47           N  
ATOM    199  NH2 ARG A  24      14.223   2.471   8.814  1.00 94.47           N  
ATOM    200  CZ  ARG A  24      14.485   2.070   7.578  1.00 94.47           C  
ATOM    201  N   VAL A  25      10.262  -3.523   7.287  1.00 93.02           N  
ATOM    202  CA  VAL A  25       8.929  -3.640   7.869  1.00 93.02           C  
ATOM    203  C   VAL A  25       8.901  -2.965   9.238  1.00 93.02           C  
ATOM    204  CB  VAL A  25       8.492  -5.117   7.994  1.00 93.02           C  
ATOM    205  O   VAL A  25       9.618  -3.374  10.154  1.00 93.02           O  
ATOM    206  CG1 VAL A  25       7.076  -5.215   8.558  1.00 93.02           C  
ATOM    207  CG2 VAL A  25       8.581  -5.816   6.639  1.00 93.02           C  
ATOM    208  N   THR A  26       8.134  -1.849   9.320  1.00 91.41           N  
ATOM    209  CA  THR A  26       7.918  -1.142  10.577  1.00 91.41           C  
ATOM    210  C   THR A  26       6.519  -1.419  11.120  1.00 91.41           C  
ATOM    211  CB  THR A  26       8.112   0.376  10.404  1.00 91.41           C  
ATOM    212  O   THR A  26       5.522  -1.151  10.447  1.00 91.41           O  
ATOM    213  CG2 THR A  26       7.964   1.105  11.736  1.00 91.41           C  
ATOM    214  OG1 THR A  26       9.422   0.627   9.879  1.00 91.41           O  
ATOM    215  N   ALA A  27       6.407  -2.089  12.260  1.00 88.55           N  
ATOM    216  CA  ALA A  27       5.147  -2.402  12.928  1.00 88.55           C  
ATOM    217  C   ALA A  27       5.297  -2.331  14.445  1.00 88.55           C  
ATOM    218  CB  ALA A  27       4.652  -3.785  12.510  1.00 88.55           C  
ATOM    219  O   ALA A  27       6.263  -2.854  15.005  1.00 88.55           O  
ATOM    220  N   GLY A  28       4.326  -1.569  15.163  1.00 82.43           N  
ATOM    221  CA  GLY A  28       4.335  -1.558  16.617  1.00 82.43           C  
ATOM    222  C   GLY A  28       5.590  -0.939  17.202  1.00 82.43           C  
ATOM    223  O   GLY A  28       6.056  -1.354  18.265  1.00 82.43           O  
ATOM    224  N   GLY A  29       6.299   0.041  16.369  1.00 83.00           N  
ATOM    225  CA  GLY A  29       7.471   0.743  16.865  1.00 83.00           C  
ATOM    226  C   GLY A  29       8.768   0.003  16.599  1.00 83.00           C  
ATOM    227  O   GLY A  29       9.844   0.466  16.983  1.00 83.00           O  
ATOM    228  N   GLU A  30       8.691  -1.182  15.985  1.00 89.77           N  
ATOM    229  CA  GLU A  30       9.852  -1.982  15.609  1.00 89.77           C  
ATOM    230  C   GLU A  30      10.060  -1.975  14.097  1.00 89.77           C  
ATOM    231  CB  GLU A  30       9.701  -3.420  16.113  1.00 89.77           C  
ATOM    232  O   GLU A  30       9.094  -1.971  13.332  1.00 89.77           O  
ATOM    233  CG  GLU A  30       9.661  -3.539  17.629  1.00 89.77           C  
ATOM    234  CD  GLU A  30       9.528  -4.974  18.115  1.00 89.77           C  
ATOM    235  OE1 GLU A  30       9.907  -5.260  19.273  1.00 89.77           O  
ATOM    236  OE2 GLU A  30       9.042  -5.819  17.330  1.00 89.77           O  
ATOM    237  N   THR A  31      11.400  -1.879  13.767  1.00 92.26           N  
ATOM    238  CA  THR A  31      11.765  -1.961  12.357  1.00 92.26           C  
ATOM    239  C   THR A  31      12.652  -3.175  12.097  1.00 92.26           C  
ATOM    240  CB  THR A  31      12.489  -0.684  11.892  1.00 92.26           C  
ATOM    241  O   THR A  31      13.657  -3.374  12.783  1.00 92.26           O  
ATOM    242  CG2 THR A  31      12.868  -0.772  10.417  1.00 92.26           C  
ATOM    243  OG1 THR A  31      11.626   0.444  12.086  1.00 92.26           O  
ATOM    244  N   ARG A  32      12.177  -4.016  11.188  1.00 94.39           N  
ATOM    245  CA  ARG A  32      12.986  -5.141  10.732  1.00 94.39           C  
ATOM    246  C   ARG A  32      13.364  -4.983   9.263  1.00 94.39           C  
ATOM    247  CB  ARG A  32      12.240  -6.461  10.942  1.00 94.39           C  
ATOM    248  O   ARG A  32      12.545  -4.551   8.449  1.00 94.39           O  
ATOM    249  CG  ARG A  32      11.949  -6.779  12.400  1.00 94.39           C  
ATOM    250  CD  ARG A  32      11.192  -8.091  12.550  1.00 94.39           C  
ATOM    251  NE  ARG A  32       9.782  -7.942  12.201  1.00 94.39           N  
ATOM    252  NH1 ARG A  32       9.199 -10.104  12.771  1.00 94.39           N  
ATOM    253  NH2 ARG A  32       7.612  -8.658  11.967  1.00 94.39           N  
ATOM    254  CZ  ARG A  32       8.868  -8.902  12.314  1.00 94.39           C  
ATOM    255  N   GLU A  33      14.614  -5.327   8.955  1.00 95.96           N  
ATOM    256  CA  GLU A  33      15.125  -5.197   7.594  1.00 95.96           C  
ATOM    257  C   GLU A  33      15.465  -6.561   7.000  1.00 95.96           C  
ATOM    258  CB  GLU A  33      16.357  -4.290   7.567  1.00 95.96           C  
ATOM    259  O   GLU A  33      16.047  -7.411   7.677  1.00 95.96           O  
ATOM    260  CG  GLU A  33      16.846  -3.958   6.164  1.00 95.96           C  
ATOM    261  CD  GLU A  33      18.024  -2.997   6.150  1.00 95.96           C  
ATOM    262  OE1 GLU A  33      19.143  -3.414   5.775  1.00 95.96           O  
ATOM    263  OE2 GLU A  33      17.826  -1.818   6.519  1.00 95.96           O  
ATOM    264  N   TYR A  34      15.025  -6.726   5.668  1.00 95.99           N  
ATOM    265  CA  TYR A  34      15.253  -7.986   4.970  1.00 95.99           C  
ATOM    266  C   TYR A  34      15.770  -7.742   3.557  1.00 95.99           C  
ATOM    267  CB  TYR A  34      13.965  -8.813   4.918  1.00 95.99           C  
ATOM    268  O   TYR A  34      15.455  -6.720   2.943  1.00 95.99           O  
ATOM    269  CG  TYR A  34      13.316  -9.010   6.267  1.00 95.99           C  
ATOM    270  CD1 TYR A  34      13.615 -10.122   7.050  1.00 95.99           C  
ATOM    271  CD2 TYR A  34      12.401  -8.085   6.760  1.00 95.99           C  
ATOM    272  CE1 TYR A  34      13.018 -10.309   8.292  1.00 95.99           C  
ATOM    273  CE2 TYR A  34      11.798  -8.262   8.001  1.00 95.99           C  
ATOM    274  OH  TYR A  34      11.518  -9.554   9.988  1.00 95.99           O  
ATOM    275  CZ  TYR A  34      12.112  -9.375   8.759  1.00 95.99           C  
ATOM    276  N   THR A  35      16.674  -8.726   3.170  1.00 95.75           N  
ATOM    277  CA  THR A  35      17.017  -8.752   1.753  1.00 95.75           C  
ATOM    278  C   THR A  35      16.167  -9.777   1.009  1.00 95.75           C  
ATOM    279  CB  THR A  35      18.510  -9.071   1.546  1.00 95.75           C  
ATOM    280  O   THR A  35      16.103 -10.943   1.405  1.00 95.75           O  
ATOM    281  CG2 THR A  35      18.864  -9.105   0.063  1.00 95.75           C  
ATOM    282  OG1 THR A  35      19.301  -8.066   2.192  1.00 95.75           O  
ATOM    283  N   VAL A  36      15.426  -9.364  -0.037  1.00 95.19           N  
ATOM    284  CA  VAL A  36      14.628 -10.253  -0.875  1.00 95.19           C  
ATOM    285  C   VAL A  36      15.285 -10.399  -2.246  1.00 95.19           C  
ATOM    286  CB  VAL A  36      13.179  -9.740  -1.029  1.00 95.19           C  
ATOM    287  O   VAL A  36      15.379  -9.429  -3.002  1.00 95.19           O  
ATOM    288  CG1 VAL A  36      12.318 -10.766  -1.763  1.00 95.19           C  
ATOM    289  CG2 VAL A  36      12.581  -9.414   0.338  1.00 95.19           C  
ATOM    290  N   ASN A  37      15.828 -11.618  -2.531  1.00 95.51           N  
ATOM    291  CA  ASN A  37      16.499 -11.874  -3.801  1.00 95.51           C  
ATOM    292  C   ASN A  37      15.498 -12.023  -4.944  1.00 95.51           C  
ATOM    293  CB  ASN A  37      17.380 -13.121  -3.701  1.00 95.51           C  
ATOM    294  O   ASN A  37      14.322 -12.308  -4.711  1.00 95.51           O  
ATOM    295  CG  ASN A  37      18.531 -12.946  -2.730  1.00 95.51           C  
ATOM    296  ND2 ASN A  37      18.755 -13.949  -1.889  1.00 95.51           N  
ATOM    297  OD1 ASN A  37      19.213 -11.918  -2.735  1.00 95.51           O  
ATOM    298  N   PRO A  38      15.992 -11.795  -6.187  1.00 94.64           N  
ATOM    299  CA  PRO A  38      15.127 -11.978  -7.354  1.00 94.64           C  
ATOM    300  C   PRO A  38      14.450 -13.347  -7.378  1.00 94.64           C  
ATOM    301  CB  PRO A  38      16.089 -11.824  -8.534  1.00 94.64           C  
ATOM    302  O   PRO A  38      15.106 -14.368  -7.155  1.00 94.64           O  
ATOM    303  CG  PRO A  38      17.183 -10.943  -8.022  1.00 94.64           C  
ATOM    304  CD  PRO A  38      17.441 -11.290  -6.584  1.00 94.64           C  
ATOM    305  N   GLY A  39      13.107 -13.313  -7.626  1.00 93.17           N  
ATOM    306  CA  GLY A  39      12.357 -14.552  -7.764  1.00 93.17           C  
ATOM    307  C   GLY A  39      11.972 -15.167  -6.432  1.00 93.17           C  
ATOM    308  O   GLY A  39      11.385 -16.251  -6.389  1.00 93.17           O  
ATOM    309  N   THR A  40      12.350 -14.447  -5.269  1.00 95.63           N  
ATOM    310  CA  THR A  40      12.048 -14.987  -3.948  1.00 95.63           C  
ATOM    311  C   THR A  40      10.946 -14.177  -3.272  1.00 95.63           C  
ATOM    312  CB  THR A  40      13.300 -15.003  -3.052  1.00 95.63           C  
ATOM    313  O   THR A  40      10.590 -13.093  -3.739  1.00 95.63           O  
ATOM    314  CG2 THR A  40      14.445 -15.758  -3.719  1.00 95.63           C  
ATOM    315  OG1 THR A  40      13.715 -13.656  -2.797  1.00 95.63           O  
ATOM    316  N   GLU A  41      10.507 -14.804  -2.173  1.00 94.94           N  
ATOM    317  CA  GLU A  41       9.431 -14.182  -1.407  1.00 94.94           C  
ATOM    318  C   GLU A  41       9.808 -14.049   0.066  1.00 94.94           C  
ATOM    319  CB  GLU A  41       8.136 -14.986  -1.548  1.00 94.94           C  
ATOM    320  O   GLU A  41      10.420 -14.953   0.639  1.00 94.94           O  
ATOM    321  CG  GLU A  41       6.950 -14.376  -0.815  1.00 94.94           C  
ATOM    322  CD  GLU A  41       5.674 -15.189  -0.957  1.00 94.94           C  
ATOM    323  OE1 GLU A  41       5.374 -16.011  -0.061  1.00 94.94           O  
ATOM    324  OE2 GLU A  41       4.967 -15.003  -1.973  1.00 94.94           O  
ATOM    325  N   LEU A  42       9.561 -12.885   0.647  1.00 95.03           N  
ATOM    326  CA  LEU A  42       9.705 -12.610   2.072  1.00 95.03           C  
ATOM    327  C   LEU A  42       8.365 -12.737   2.788  1.00 95.03           C  
ATOM    328  CB  LEU A  42      10.285 -11.211   2.293  1.00 95.03           C  
ATOM    329  O   LEU A  42       7.349 -12.229   2.307  1.00 95.03           O  
ATOM    330  CG  LEU A  42      10.302 -10.704   3.736  1.00 95.03           C  
ATOM    331  CD1 LEU A  42      11.336 -11.469   4.554  1.00 95.03           C  
ATOM    332  CD2 LEU A  42      10.585  -9.206   3.773  1.00 95.03           C  
ATOM    333  N   GLU A  43       8.357 -13.419   3.910  1.00 94.41           N  
ATOM    334  CA  GLU A  43       7.186 -13.491   4.779  1.00 94.41           C  
ATOM    335  C   GLU A  43       7.532 -13.075   6.206  1.00 94.41           C  
ATOM    336  CB  GLU A  43       6.597 -14.904   4.771  1.00 94.41           C  
ATOM    337  O   GLU A  43       8.428 -13.652   6.826  1.00 94.41           O  
ATOM    338  CG  GLU A  43       5.268 -15.020   5.504  1.00 94.41           C  
ATOM    339  CD  GLU A  43       4.661 -16.411   5.429  1.00 94.41           C  
ATOM    340  OE1 GLU A  43       4.605 -17.106   6.469  1.00 94.41           O  
ATOM    341  OE2 GLU A  43       4.239 -16.811   4.321  1.00 94.41           O  
ATOM    342  N   VAL A  44       6.810 -12.044   6.721  1.00 92.28           N  
ATOM    343  CA  VAL A  44       7.032 -11.531   8.068  1.00 92.28           C  
ATOM    344  C   VAL A  44       5.731 -11.589   8.865  1.00 92.28           C  
ATOM    345  CB  VAL A  44       7.577 -10.085   8.043  1.00 92.28           C  
ATOM    346  O   VAL A  44       4.701 -11.076   8.421  1.00 92.28           O  
ATOM    347  CG1 VAL A  44       7.848  -9.585   9.461  1.00 92.28           C  
ATOM    348  CG2 VAL A  44       8.845 -10.008   7.195  1.00 92.28           C  
ATOM    349  N   GLU A  45       5.824 -12.300   9.952  1.00 91.73           N  
ATOM    350  CA  GLU A  45       4.647 -12.375  10.813  1.00 91.73           C  
ATOM    351  C   GLU A  45       4.540 -11.144  11.709  1.00 91.73           C  
ATOM    352  CB  GLU A  45       4.684 -13.646  11.665  1.00 91.73           C  
ATOM    353  O   GLU A  45       5.541 -10.686  12.265  1.00 91.73           O  
ATOM    354  CG  GLU A  45       4.480 -14.926  10.869  1.00 91.73           C  
ATOM    355  CD  GLU A  45       4.410 -16.170  11.741  1.00 91.73           C  
ATOM    356  OE1 GLU A  45       3.927 -17.221  11.262  1.00 91.73           O  
ATOM    357  OE2 GLU A  45       4.842 -16.093  12.913  1.00 91.73           O  
ATOM    358  N   LEU A  46       3.202 -10.547  11.779  1.00 88.44           N  
ATOM    359  CA  LEU A  46       2.939  -9.411  12.656  1.00 88.44           C  
ATOM    360  C   LEU A  46       2.108  -9.836  13.862  1.00 88.44           C  
ATOM    361  CB  LEU A  46       2.218  -8.298  11.891  1.00 88.44           C  
ATOM    362  O   LEU A  46       1.228 -10.691  13.744  1.00 88.44           O  
ATOM    363  CG  LEU A  46       2.944  -7.736  10.668  1.00 88.44           C  
ATOM    364  CD1 LEU A  46       2.044  -6.756   9.922  1.00 88.44           C  
ATOM    365  CD2 LEU A  46       4.248  -7.063  11.082  1.00 88.44           C  
ATOM    366  N   SER A  47       2.528  -9.442  15.015  1.00 88.09           N  
ATOM    367  CA  SER A  47       1.660  -9.649  16.170  1.00 88.09           C  
ATOM    368  C   SER A  47       0.351  -8.880  16.023  1.00 88.09           C  
ATOM    369  CB  SER A  47       2.369  -9.222  17.456  1.00 88.09           C  
ATOM    370  O   SER A  47       0.260  -7.947  15.223  1.00 88.09           O  
ATOM    371  OG  SER A  47       2.533  -7.815  17.497  1.00 88.09           O  
ATOM    372  N   PRO A  48      -0.687  -9.294  16.736  1.00 82.46           N  
ATOM    373  CA  PRO A  48      -1.980  -8.606  16.704  1.00 82.46           C  
ATOM    374  C   PRO A  48      -1.851  -7.097  16.904  1.00 82.46           C  
ATOM    375  CB  PRO A  48      -2.749  -9.246  17.862  1.00 82.46           C  
ATOM    376  O   PRO A  48      -2.571  -6.323  16.269  1.00 82.46           O  
ATOM    377  CG  PRO A  48      -2.189 -10.627  17.976  1.00 82.46           C  
ATOM    378  CD  PRO A  48      -0.717 -10.570  17.687  1.00 82.46           C  
ATOM    379  N   GLU A  49      -0.946  -6.709  17.775  1.00 78.56           N  
ATOM    380  CA  GLU A  49      -0.724  -5.294  18.057  1.00 78.56           C  
ATOM    381  C   GLU A  49      -0.034  -4.599  16.886  1.00 78.56           C  
ATOM    382  CB  GLU A  49       0.106  -5.124  19.332  1.00 78.56           C  
ATOM    383  O   GLU A  49      -0.309  -3.431  16.602  1.00 78.56           O  
ATOM    384  CG  GLU A  49      -0.627  -5.533  20.602  1.00 78.56           C  
ATOM    385  CD  GLU A  49       0.222  -5.393  21.856  1.00 78.56           C  
ATOM    386  OE1 GLU A  49      -0.294  -5.645  22.969  1.00 78.56           O  
ATOM    387  OE2 GLU A  49       1.411  -5.027  21.725  1.00 78.56           O  
ATOM    388  N   GLN A  50       0.771  -5.356  16.061  1.00 83.90           N  
ATOM    389  CA  GLN A  50       1.548  -4.839  14.939  1.00 83.90           C  
ATOM    390  C   GLN A  50       0.700  -4.760  13.673  1.00 83.90           C  
ATOM    391  CB  GLN A  50       2.780  -5.712  14.692  1.00 83.90           C  
ATOM    392  O   GLN A  50       0.985  -3.962  12.778  1.00 83.90           O  
ATOM    393  CG  GLN A  50       3.849  -5.586  15.769  1.00 83.90           C  
ATOM    394  CD  GLN A  50       4.979  -6.582  15.593  1.00 83.90           C  
ATOM    395  NE2 GLN A  50       6.181  -6.195  16.007  1.00 83.90           N  
ATOM    396  OE1 GLN A  50       4.774  -7.692  15.091  1.00 83.90           O  
ATOM    397  N   GLN A  51      -0.436  -5.500  13.657  1.00 78.49           N  
ATOM    398  CA  GLN A  51      -1.273  -5.647  12.471  1.00 78.49           C  
ATOM    399  C   GLN A  51      -2.067  -4.373  12.197  1.00 78.49           C  
ATOM    400  CB  GLN A  51      -2.223  -6.835  12.628  1.00 78.49           C  
ATOM    401  O   GLN A  51      -2.484  -4.127  11.064  1.00 78.49           O  
ATOM    402  CG  GLN A  51      -1.526  -8.188  12.600  1.00 78.49           C  
ATOM    403  CD  GLN A  51      -2.477  -9.344  12.850  1.00 78.49           C  
ATOM    404  NE2 GLN A  51      -1.924 -10.507  13.176  1.00 78.49           N  
ATOM    405  OE1 GLN A  51      -3.699  -9.192  12.751  1.00 78.49           O  
ATOM    406  N   ASN A  52      -2.125  -3.492  13.197  1.00 74.20           N  
ATOM    407  CA  ASN A  52      -2.973  -2.308  13.104  1.00 74.20           C  
ATOM    408  C   ASN A  52      -2.204  -1.109  12.558  1.00 74.20           C  
ATOM    409  CB  ASN A  52      -3.580  -1.973  14.468  1.00 74.20           C  
ATOM    410  O   ASN A  52      -2.799  -0.189  11.994  1.00 74.20           O  
ATOM    411  CG  ASN A  52      -4.644  -2.966  14.894  1.00 74.20           C  
ATOM    412  ND2 ASN A  52      -4.712  -3.242  16.191  1.00 74.20           N  
ATOM    413  OD1 ASN A  52      -5.397  -3.481  14.063  1.00 74.20           O  
ATOM    414  N   ASN A  53      -0.919  -1.244  12.489  1.00 82.28           N  
ATOM    415  CA  ASN A  53      -0.038  -0.192  11.993  1.00 82.28           C  
ATOM    416  C   ASN A  53       1.259  -0.767  11.430  1.00 82.28           C  
ATOM    417  CB  ASN A  53       0.265   0.820  13.100  1.00 82.28           C  
ATOM    418  O   ASN A  53       2.123  -1.215  12.185  1.00 82.28           O  
ATOM    419  CG  ASN A  53      -0.973   1.554  13.575  1.00 82.28           C  
ATOM    420  ND2 ASN A  53      -1.362   1.316  14.821  1.00 82.28           N  
ATOM    421  OD1 ASN A  53      -1.575   2.329  12.827  1.00 82.28           O  
ATOM    422  N   ALA A  54       1.348  -0.950  10.163  1.00 87.28           N  
ATOM    423  CA  ALA A  54       2.565  -1.484   9.558  1.00 87.28           C  
ATOM    424  C   ALA A  54       2.950  -0.693   8.311  1.00 87.28           C  
ATOM    425  CB  ALA A  54       2.384  -2.960   9.213  1.00 87.28           C  
ATOM    426  O   ALA A  54       2.083  -0.164   7.611  1.00 87.28           O  
ATOM    427  N   MET A  55       4.110  -0.546   8.199  1.00 89.16           N  
ATOM    428  CA  MET A  55       4.680   0.100   7.020  1.00 89.16           C  
ATOM    429  C   MET A  55       5.737  -0.787   6.371  1.00 89.16           C  
ATOM    430  CB  MET A  55       5.289   1.454   7.390  1.00 89.16           C  
ATOM    431  O   MET A  55       6.564  -1.383   7.064  1.00 89.16           O  
ATOM    432  CG  MET A  55       5.906   2.190   6.212  1.00 89.16           C  
ATOM    433  SD  MET A  55       6.790   3.716   6.721  1.00 89.16           S  
ATOM    434  CE  MET A  55       8.196   2.990   7.609  1.00 89.16           C  
ATOM    435  N   VAL A  56       5.644  -0.913   5.078  1.00 91.11           N  
ATOM    436  CA  VAL A  56       6.617  -1.700   4.327  1.00 91.11           C  
ATOM    437  C   VAL A  56       7.339  -0.806   3.322  1.00 91.11           C  
ATOM    438  CB  VAL A  56       5.947  -2.887   3.600  1.00 91.11           C  
ATOM    439  O   VAL A  56       6.703  -0.156   2.490  1.00 91.11           O  
ATOM    440  CG1 VAL A  56       6.991  -3.738   2.879  1.00 91.11           C  
ATOM    441  CG2 VAL A  56       5.150  -3.737   4.588  1.00 91.11           C  
ATOM    442  N   GLU A  57       8.673  -0.772   3.439  1.00 91.45           N  
ATOM    443  CA  GLU A  57       9.548  -0.071   2.504  1.00 91.45           C  
ATOM    444  C   GLU A  57      10.333  -1.054   1.639  1.00 91.45           C  
ATOM    445  CB  GLU A  57      10.511   0.851   3.257  1.00 91.45           C  
ATOM    446  O   GLU A  57      10.959  -1.981   2.156  1.00 91.45           O  
ATOM    447  CG  GLU A  57       9.815   1.889   4.126  1.00 91.45           C  
ATOM    448  CD  GLU A  57      10.765   2.628   5.055  1.00 91.45           C  
ATOM    449  OE1 GLU A  57      11.346   3.655   4.637  1.00 91.45           O  
ATOM    450  OE2 GLU A  57      10.930   2.175   6.210  1.00 91.45           O  
ATOM    451  N   VAL A  58      10.250  -0.806   0.367  1.00 91.30           N  
ATOM    452  CA  VAL A  58      10.962  -1.692  -0.547  1.00 91.30           C  
ATOM    453  C   VAL A  58      11.956  -0.886  -1.380  1.00 91.30           C  
ATOM    454  CB  VAL A  58       9.987  -2.456  -1.471  1.00 91.30           C  
ATOM    455  O   VAL A  58      11.570   0.051  -2.083  1.00 91.30           O  
ATOM    456  CG1 VAL A  58      10.744  -3.449  -2.352  1.00 91.30           C  
ATOM    457  CG2 VAL A  58       8.921  -3.174  -0.645  1.00 91.30           C  
ATOM    458  N   HIS A  59      13.253  -1.247  -1.243  1.00 91.58           N  
ATOM    459  CA  HIS A  59      14.339  -0.636  -2.000  1.00 91.58           C  
ATOM    460  C   HIS A  59      14.976  -1.637  -2.958  1.00 91.58           C  
ATOM    461  CB  HIS A  59      15.399  -0.068  -1.054  1.00 91.58           C  
ATOM    462  O   HIS A  59      15.564  -2.630  -2.523  1.00 91.58           O  
ATOM    463  CG  HIS A  59      14.868   0.960  -0.106  1.00 91.58           C  
ATOM    464  CD2 HIS A  59      14.123   0.833   1.018  1.00 91.58           C  
ATOM    465  ND1 HIS A  59      15.087   2.310  -0.273  1.00 91.58           N  
ATOM    466  CE1 HIS A  59      14.500   2.971   0.711  1.00 91.58           C  
ATOM    467  NE2 HIS A  59      13.908   2.098   1.508  1.00 91.58           N  
ATOM    468  N   CYS A  60      14.751  -1.441  -4.250  1.00 88.83           N  
ATOM    469  CA  CYS A  60      15.409  -2.263  -5.259  1.00 88.83           C  
ATOM    470  C   CYS A  60      16.386  -1.436  -6.085  1.00 88.83           C  
ATOM    471  CB  CYS A  60      14.375  -2.914  -6.177  1.00 88.83           C  
ATOM    472  O   CYS A  60      15.989  -0.775  -7.046  1.00 88.83           O  
ATOM    473  SG  CYS A  60      13.129  -3.884  -5.298  1.00 88.83           S  
ATOM    474  N   GLY A  61      17.786  -1.445  -5.719  1.00 85.83           N  
ATOM    475  CA  GLY A  61      18.708  -0.515  -6.353  1.00 85.83           C  
ATOM    476  C   GLY A  61      18.438   0.933  -5.991  1.00 85.83           C  
ATOM    477  O   GLY A  61      18.396   1.285  -4.811  1.00 85.83           O  
ATOM    478  N   ASN A  62      18.129   1.808  -6.927  1.00 82.42           N  
ATOM    479  CA  ASN A  62      17.866   3.229  -6.721  1.00 82.42           C  
ATOM    480  C   ASN A  62      16.369   3.517  -6.653  1.00 82.42           C  
ATOM    481  CB  ASN A  62      18.518   4.061  -7.827  1.00 82.42           C  
ATOM    482  O   ASN A  62      15.961   4.672  -6.516  1.00 82.42           O  
ATOM    483  CG  ASN A  62      20.032   4.032  -7.764  1.00 82.42           C  
ATOM    484  ND2 ASN A  62      20.675   4.051  -8.926  1.00 82.42           N  
ATOM    485  OD1 ASN A  62      20.620   3.993  -6.680  1.00 82.42           O  
ATOM    486  N   GLU A  63      15.617   2.339  -6.800  1.00 81.22           N  
ATOM    487  CA  GLU A  63      14.167   2.500  -6.766  1.00 81.22           C  
ATOM    488  C   GLU A  63      13.617   2.252  -5.364  1.00 81.22           C  
ATOM    489  CB  GLU A  63      13.497   1.556  -7.768  1.00 81.22           C  
ATOM    490  O   GLU A  63      14.009   1.292  -4.699  1.00 81.22           O  
ATOM    491  CG  GLU A  63      13.909   1.800  -9.213  1.00 81.22           C  
ATOM    492  CD  GLU A  63      13.138   0.948 -10.208  1.00 81.22           C  
ATOM    493  OE1 GLU A  63      12.522   1.511 -11.141  1.00 81.22           O  
ATOM    494  OE2 GLU A  63      13.150  -0.294 -10.054  1.00 81.22           O  
ATOM    495  N   TYR A  64      12.760   3.235  -4.968  1.00 79.97           N  
ATOM    496  CA  TYR A  64      12.247   3.247  -3.602  1.00 79.97           C  
ATOM    497  C   TYR A  64      10.724   3.294  -3.592  1.00 79.97           C  
ATOM    498  CB  TYR A  64      12.811   4.442  -2.827  1.00 79.97           C  
ATOM    499  O   TYR A  64      10.122   4.244  -4.099  1.00 79.97           O  
ATOM    500  CG  TYR A  64      12.460   4.434  -1.359  1.00 79.97           C  
ATOM    501  CD1 TYR A  64      12.065   5.602  -0.710  1.00 79.97           C  
ATOM    502  CD2 TYR A  64      12.523   3.259  -0.618  1.00 79.97           C  
ATOM    503  CE1 TYR A  64      11.742   5.599   0.643  1.00 79.97           C  
ATOM    504  CE2 TYR A  64      12.203   3.245   0.736  1.00 79.97           C  
ATOM    505  OH  TYR A  64      11.495   4.409   2.696  1.00 79.97           O  
ATOM    506  CZ  TYR A  64      11.814   4.418   1.356  1.00 79.97           C  
ATOM    507  N   TYR A  65      10.028   2.258  -3.044  1.00 78.83           N  
ATOM    508  CA  TYR A  65       8.572   2.176  -2.992  1.00 78.83           C  
ATOM    509  C   TYR A  65       8.083   2.057  -1.553  1.00 78.83           C  
ATOM    510  CB  TYR A  65       8.071   0.984  -3.814  1.00 78.83           C  
ATOM    511  O   TYR A  65       8.723   1.403  -0.726  1.00 78.83           O  
ATOM    512  CG  TYR A  65       8.592   0.962  -5.230  1.00 78.83           C  
ATOM    513  CD1 TYR A  65       7.922   1.634  -6.250  1.00 78.83           C  
ATOM    514  CD2 TYR A  65       9.754   0.268  -5.552  1.00 78.83           C  
ATOM    515  CE1 TYR A  65       8.398   1.615  -7.557  1.00 78.83           C  
ATOM    516  CE2 TYR A  65      10.238   0.242  -6.855  1.00 78.83           C  
ATOM    517  OH  TYR A  65      10.030   0.895  -9.142  1.00 78.83           O  
ATOM    518  CZ  TYR A  65       9.555   0.917  -7.849  1.00 78.83           C  
ATOM    519  N   PHE A  66       6.890   2.770  -1.249  1.00 79.78           N  
ATOM    520  CA  PHE A  66       6.326   2.777   0.095  1.00 79.78           C  
ATOM    521  C   PHE A  66       4.918   2.194   0.094  1.00 79.78           C  
ATOM    522  CB  PHE A  66       6.305   4.199   0.664  1.00 79.78           C  
ATOM    523  O   PHE A  66       4.089   2.559  -0.742  1.00 79.78           O  
ATOM    524  CG  PHE A  66       7.525   4.548   1.473  1.00 79.78           C  
ATOM    525  CD1 PHE A  66       7.554   4.323   2.844  1.00 79.78           C  
ATOM    526  CD2 PHE A  66       8.643   5.101   0.862  1.00 79.78           C  
ATOM    527  CE1 PHE A  66       8.682   4.644   3.595  1.00 79.78           C  
ATOM    528  CE2 PHE A  66       9.774   5.425   1.607  1.00 79.78           C  
ATOM    529  CZ  PHE A  66       9.791   5.197   2.973  1.00 79.78           C  
ATOM    530  N   PHE A  67       4.724   1.233   1.045  1.00 77.47           N  
ATOM    531  CA  PHE A  67       3.377   0.759   1.335  1.00 77.47           C  
ATOM    532  C   PHE A  67       3.041   0.950   2.809  1.00 77.47           C  
ATOM    533  CB  PHE A  67       3.230  -0.717   0.950  1.00 77.47           C  
ATOM    534  O   PHE A  67       3.746   0.440   3.683  1.00 77.47           O  
ATOM    535  CG  PHE A  67       1.854  -1.274   1.193  1.00 77.47           C  
ATOM    536  CD1 PHE A  67       1.591  -2.052   2.314  1.00 77.47           C  
ATOM    537  CD2 PHE A  67       0.821  -1.019   0.300  1.00 77.47           C  
ATOM    538  CE1 PHE A  67       0.318  -2.569   2.541  1.00 77.47           C  
ATOM    539  CE2 PHE A  67      -0.454  -1.532   0.520  1.00 77.47           C  
ATOM    540  CZ  PHE A  67      -0.703  -2.308   1.641  1.00 77.47           C  
ATOM    541  N   ILE A  68       1.908   1.658   3.021  1.00 77.45           N  
ATOM    542  CA  ILE A  68       1.540   1.982   4.395  1.00 77.45           C  
ATOM    543  C   ILE A  68       0.176   1.377   4.720  1.00 77.45           C  
ATOM    544  CB  ILE A  68       1.518   3.509   4.630  1.00 77.45           C  
ATOM    545  O   ILE A  68      -0.807   1.635   4.022  1.00 77.45           O  
ATOM    546  CG1 ILE A  68       2.879   4.122   4.280  1.00 77.45           C  
ATOM    547  CG2 ILE A  68       1.130   3.827   6.077  1.00 77.45           C  
ATOM    548  CD1 ILE A  68       2.865   5.641   4.177  1.00 77.45           C  
ATOM    549  N   LEU A  69       0.189   0.470   5.646  1.00 76.67           N  
ATOM    550  CA  LEU A  69      -1.071   0.071   6.263  1.00 76.67           C  
ATOM    551  C   LEU A  69      -1.193   0.645   7.670  1.00 76.67           C  
ATOM    552  CB  LEU A  69      -1.185  -1.455   6.310  1.00 76.67           C  
ATOM    553  O   LEU A  69      -0.445   0.257   8.571  1.00 76.67           O  
ATOM    554  CG  LEU A  69      -2.494  -2.020   6.863  1.00 76.67           C  
ATOM    555  CD1 LEU A  69      -3.647  -1.716   5.912  1.00 76.67           C  
ATOM    556  CD2 LEU A  69      -2.371  -3.522   7.100  1.00 76.67           C  
ATOM    557  N   ALA A  70      -2.052   1.641   7.871  1.00 76.21           N  
ATOM    558  CA  ALA A  70      -2.115   2.311   9.167  1.00 76.21           C  
ATOM    559  C   ALA A  70      -3.559   2.471   9.633  1.00 76.21           C  
ATOM    560  CB  ALA A  70      -1.429   3.673   9.096  1.00 76.21           C  
ATOM    561  O   ALA A  70      -4.456   2.714   8.822  1.00 76.21           O  
ATOM    562  N   HIS A  71      -3.962   2.257  10.821  1.00 77.72           N  
ATOM    563  CA  HIS A  71      -5.253   2.509  11.452  1.00 77.72           C  
ATOM    564  C   HIS A  71      -5.183   3.709  12.390  1.00 77.72           C  
ATOM    565  CB  HIS A  71      -5.726   1.271  12.217  1.00 77.72           C  
ATOM    566  O   HIS A  71      -6.215   4.268  12.768  1.00 77.72           O  
ATOM    567  CG  HIS A  71      -6.177   0.154  11.330  1.00 77.72           C  
ATOM    568  CD2 HIS A  71      -7.419  -0.253  10.976  1.00 77.72           C  
ATOM    569  ND1 HIS A  71      -5.297  -0.695  10.696  1.00 77.72           N  
ATOM    570  CE1 HIS A  71      -5.979  -1.578   9.987  1.00 77.72           C  
ATOM    571  NE2 HIS A  71      -7.269  -1.332  10.140  1.00 77.72           N  
ATOM    572  N   ASN A  72      -3.978   4.105  12.753  1.00 85.24           N  
ATOM    573  CA  ASN A  72      -3.678   5.328  13.490  1.00 85.24           C  
ATOM    574  C   ASN A  72      -3.393   6.495  12.548  1.00 85.24           C  
ATOM    575  CB  ASN A  72      -2.495   5.108  14.435  1.00 85.24           C  
ATOM    576  O   ASN A  72      -2.339   6.542  11.912  1.00 85.24           O  
ATOM    577  CG  ASN A  72      -2.254   6.290  15.354  1.00 85.24           C  
ATOM    578  ND2 ASN A  72      -1.851   6.010  16.587  1.00 85.24           N  
ATOM    579  OD1 ASN A  72      -2.431   7.445  14.959  1.00 85.24           O  
ATOM    580  N   PRO A  73      -4.307   7.505  12.428  1.00 86.63           N  
ATOM    581  CA  PRO A  73      -4.206   8.604  11.466  1.00 86.63           C  
ATOM    582  C   PRO A  73      -2.946   9.445  11.661  1.00 86.63           C  
ATOM    583  CB  PRO A  73      -5.463   9.432  11.743  1.00 86.63           C  
ATOM    584  O   PRO A  73      -2.348   9.903  10.684  1.00 86.63           O  
ATOM    585  CG  PRO A  73      -6.436   8.464  12.335  1.00 86.63           C  
ATOM    586  CD  PRO A  73      -5.670   7.441  13.124  1.00 86.63           C  
ATOM    587  N   GLU A  74      -2.559   9.649  12.920  1.00 88.78           N  
ATOM    588  CA  GLU A  74      -1.384  10.463  13.218  1.00 88.78           C  
ATOM    589  C   GLU A  74      -0.107   9.791  12.721  1.00 88.78           C  
ATOM    590  CB  GLU A  74      -1.285  10.735  14.721  1.00 88.78           C  
ATOM    591  O   GLU A  74       0.723  10.428  12.069  1.00 88.78           O  
ATOM    592  CG  GLU A  74      -2.333  11.709  15.240  1.00 88.78           C  
ATOM    593  CD  GLU A  74      -2.184  12.018  16.721  1.00 88.78           C  
ATOM    594  OE1 GLU A  74      -2.917  12.893  17.235  1.00 88.78           O  
ATOM    595  OE2 GLU A  74      -1.325  11.382  17.372  1.00 88.78           O  
ATOM    596  N   LEU A  75       0.018   8.584  13.015  1.00 86.16           N  
ATOM    597  CA  LEU A  75       1.156   7.787  12.571  1.00 86.16           C  
ATOM    598  C   LEU A  75       1.151   7.630  11.054  1.00 86.16           C  
ATOM    599  CB  LEU A  75       1.140   6.410  13.240  1.00 86.16           C  
ATOM    600  O   LEU A  75       2.196   7.748  10.410  1.00 86.16           O  
ATOM    601  CG  LEU A  75       2.342   5.507  12.961  1.00 86.16           C  
ATOM    602  CD1 LEU A  75       3.623   6.156  13.477  1.00 86.16           C  
ATOM    603  CD2 LEU A  75       2.139   4.135  13.595  1.00 86.16           C  
ATOM    604  N   ALA A  76       0.017   7.369  10.424  1.00 86.49           N  
ATOM    605  CA  ALA A  76      -0.149   7.236   8.979  1.00 86.49           C  
ATOM    606  C   ALA A  76       0.319   8.494   8.254  1.00 86.49           C  
ATOM    607  CB  ALA A  76      -1.607   6.939   8.637  1.00 86.49           C  
ATOM    608  O   ALA A  76       1.012   8.411   7.238  1.00 86.49           O  
ATOM    609  N   GLU A  77      -0.033   9.613   8.813  1.00 90.20           N  
ATOM    610  CA  GLU A  77       0.354  10.892   8.224  1.00 90.20           C  
ATOM    611  C   GLU A  77       1.863  11.105   8.310  1.00 90.20           C  
ATOM    612  CB  GLU A  77      -0.380  12.045   8.914  1.00 90.20           C  
ATOM    613  O   GLU A  77       2.476  11.622   7.373  1.00 90.20           O  
ATOM    614  CG  GLU A  77      -0.237  13.380   8.198  1.00 90.20           C  
ATOM    615  CD  GLU A  77      -0.782  13.361   6.778  1.00 90.20           C  
ATOM    616  OE1 GLU A  77      -0.308  14.157   5.936  1.00 90.20           O  
ATOM    617  OE2 GLU A  77      -1.690  12.545   6.507  1.00 90.20           O  
ATOM    618  N   LYS A  78       2.412  10.783   9.478  1.00 89.27           N  
ATOM    619  CA  LYS A  78       3.860  10.873   9.639  1.00 89.27           C  
ATOM    620  C   LYS A  78       4.584  10.013   8.607  1.00 89.27           C  
ATOM    621  CB  LYS A  78       4.270  10.453  11.052  1.00 89.27           C  
ATOM    622  O   LYS A  78       5.519  10.476   7.951  1.00 89.27           O  
ATOM    623  CG  LYS A  78       5.746  10.666  11.357  1.00 89.27           C  
ATOM    624  CD  LYS A  78       6.086  10.256  12.784  1.00 89.27           C  
ATOM    625  CE  LYS A  78       7.577  10.388  13.065  1.00 89.27           C  
ATOM    626  NZ  LYS A  78       7.918   9.969  14.457  1.00 89.27           N  
ATOM    627  N   TRP A  79       4.106   8.744   8.445  1.00 88.97           N  
ATOM    628  CA  TRP A  79       4.695   7.832   7.470  1.00 88.97           C  
ATOM    629  C   TRP A  79       4.488   8.347   6.049  1.00 88.97           C  
ATOM    630  CB  TRP A  79       4.093   6.431   7.610  1.00 88.97           C  
ATOM    631  O   TRP A  79       5.381   8.236   5.206  1.00 88.97           O  
ATOM    632  CG  TRP A  79       4.543   5.695   8.837  1.00 88.97           C  
ATOM    633  CD1 TRP A  79       5.628   5.981   9.618  1.00 88.97           C  
ATOM    634  CD2 TRP A  79       3.920   4.547   9.421  1.00 88.97           C  
ATOM    635  CE2 TRP A  79       4.682   4.190  10.555  1.00 88.97           C  
ATOM    636  CE3 TRP A  79       2.790   3.785   9.095  1.00 88.97           C  
ATOM    637  NE1 TRP A  79       5.717   5.080  10.653  1.00 88.97           N  
ATOM    638  CH2 TRP A  79       3.238   2.374  11.024  1.00 88.97           C  
ATOM    639  CZ2 TRP A  79       4.349   3.102  11.366  1.00 88.97           C  
ATOM    640  CZ3 TRP A  79       2.460   2.703   9.903  1.00 88.97           C  
ATOM    641  N   TRP A  80       3.298   8.852   5.851  1.00 89.57           N  
ATOM    642  CA  TRP A  80       2.951   9.411   4.548  1.00 89.57           C  
ATOM    643  C   TRP A  80       3.887  10.558   4.181  1.00 89.57           C  
ATOM    644  CB  TRP A  80       1.499   9.898   4.541  1.00 89.57           C  
ATOM    645  O   TRP A  80       4.397  10.616   3.060  1.00 89.57           O  
ATOM    646  CG  TRP A  80       1.060  10.485   3.233  1.00 89.57           C  
ATOM    647  CD1 TRP A  80       0.986  11.810   2.908  1.00 89.57           C  
ATOM    648  CD2 TRP A  80       0.629   9.763   2.075  1.00 89.57           C  
ATOM    649  CE2 TRP A  80       0.309  10.716   1.083  1.00 89.57           C  
ATOM    650  CE3 TRP A  80       0.482   8.401   1.779  1.00 89.57           C  
ATOM    651  NE1 TRP A  80       0.535  11.957   1.616  1.00 89.57           N  
ATOM    652  CH2 TRP A  80      -0.284   9.011  -0.448  1.00 89.57           C  
ATOM    653  CZ2 TRP A  80      -0.149  10.350  -0.185  1.00 89.57           C  
ATOM    654  CZ3 TRP A  80       0.026   8.039   0.517  1.00 89.57           C  
ATOM    655  N   GLN A  81       4.145  11.463   5.039  1.00 89.47           N  
ATOM    656  CA  GLN A  81       5.046  12.591   4.824  1.00 89.47           C  
ATOM    657  C   GLN A  81       6.468  12.113   4.546  1.00 89.47           C  
ATOM    658  CB  GLN A  81       5.034  13.527   6.034  1.00 89.47           C  
ATOM    659  O   GLN A  81       7.142  12.637   3.657  1.00 89.47           O  
ATOM    660  CG  GLN A  81       3.754  14.341   6.168  1.00 89.47           C  
ATOM    661  CD  GLN A  81       3.710  15.160   7.444  1.00 89.47           C  
ATOM    662  NE2 GLN A  81       2.588  15.831   7.680  1.00 89.47           N  
ATOM    663  OE1 GLN A  81       4.677  15.189   8.212  1.00 89.47           O  
ATOM    664  N   LYS A  82       6.930  11.167   5.349  1.00 87.25           N  
ATOM    665  CA  LYS A  82       8.257  10.584   5.171  1.00 87.25           C  
ATOM    666  C   LYS A  82       8.377   9.898   3.813  1.00 87.25           C  
ATOM    667  CB  LYS A  82       8.561   9.589   6.291  1.00 87.25           C  
ATOM    668  O   LYS A  82       9.378  10.067   3.113  1.00 87.25           O  
ATOM    669  CG  LYS A  82       9.938   8.949   6.193  1.00 87.25           C  
ATOM    670  CD  LYS A  82      10.178   7.961   7.327  1.00 87.25           C  
ATOM    671  CE  LYS A  82      11.523   7.261   7.186  1.00 87.25           C  
ATOM    672  NZ  LYS A  82      11.746   6.265   8.275  1.00 87.25           N  
ATOM    673  N   ALA A  83       7.335   9.123   3.414  1.00 87.36           N  
ATOM    674  CA  ALA A  83       7.329   8.321   2.193  1.00 87.36           C  
ATOM    675  C   ALA A  83       7.342   9.210   0.953  1.00 87.36           C  
ATOM    676  CB  ALA A  83       6.114   7.397   2.170  1.00 87.36           C  
ATOM    677  O   ALA A  83       7.993   8.886  -0.044  1.00 87.36           O  
ATOM    678  N   GLN A  84       6.783  10.391   1.000  1.00 86.18           N  
ATOM    679  CA  GLN A  84       6.638  11.272  -0.154  1.00 86.18           C  
ATOM    680  C   GLN A  84       7.978  11.885  -0.550  1.00 86.18           C  
ATOM    681  CB  GLN A  84       5.621  12.377   0.138  1.00 86.18           C  
ATOM    682  O   GLN A  84       8.167  12.287  -1.699  1.00 86.18           O  
ATOM    683  CG  GLN A  84       4.191  11.874   0.277  1.00 86.18           C  
ATOM    684  CD  GLN A  84       3.198  12.993   0.533  1.00 86.18           C  
ATOM    685  NE2 GLN A  84       1.924  12.638   0.660  1.00 86.18           N  
ATOM    686  OE1 GLN A  84       3.573  14.167   0.618  1.00 86.18           O  
ATOM    687  N   LYS A  85       8.929  11.983   0.385  1.00 84.14           N  
ATOM    688  CA  LYS A  85      10.223  12.609   0.133  1.00 84.14           C  
ATOM    689  C   LYS A  85      11.131  11.687  -0.676  1.00 84.14           C  
ATOM    690  CB  LYS A  85      10.902  12.988   1.450  1.00 84.14           C  
ATOM    691  O   LYS A  85      11.938  12.154  -1.483  1.00 84.14           O  
ATOM    692  CG  LYS A  85      10.247  14.159   2.169  1.00 84.14           C  
ATOM    693  CD  LYS A  85      10.994  14.519   3.447  1.00 84.14           C  
ATOM    694  CE  LYS A  85      10.293  15.635   4.210  1.00 84.14           C  
ATOM    695  NZ  LYS A  85      10.991  15.952   5.492  1.00 84.14           N  
ATOM    696  N   HIS A  86      10.851  10.418  -0.610  1.00 80.69           N  
ATOM    697  CA  HIS A  86      11.881   9.520  -1.119  1.00 80.69           C  
ATOM    698  C   HIS A  86      11.287   8.478  -2.061  1.00 80.69           C  
ATOM    699  CB  HIS A  86      12.609   8.829   0.036  1.00 80.69           C  
ATOM    700  O   HIS A  86      11.973   7.982  -2.957  1.00 80.69           O  
ATOM    701  CG  HIS A  86      13.245   9.781   0.998  1.00 80.69           C  
ATOM    702  CD2 HIS A  86      12.925  10.102   2.274  1.00 80.69           C  
ATOM    703  ND1 HIS A  86      14.354  10.534   0.677  1.00 80.69           N  
ATOM    704  CE1 HIS A  86      14.689  11.279   1.717  1.00 80.69           C  
ATOM    705  NE2 HIS A  86      13.838  11.036   2.699  1.00 80.69           N  
ATOM    706  N   ALA A  87       9.890   8.202  -2.004  1.00 86.01           N  
ATOM    707  CA  ALA A  87       9.328   7.034  -2.678  1.00 86.01           C  
ATOM    708  C   ALA A  87       8.796   7.402  -4.060  1.00 86.01           C  
ATOM    709  CB  ALA A  87       8.219   6.414  -1.832  1.00 86.01           C  
ATOM    710  O   ALA A  87       8.252   8.492  -4.253  1.00 86.01           O  
ATOM    711  N   LYS A  88       9.005   6.577  -5.026  1.00 87.04           N  
ATOM    712  CA  LYS A  88       8.444   6.705  -6.368  1.00 87.04           C  
ATOM    713  C   LYS A  88       6.935   6.479  -6.358  1.00 87.04           C  
ATOM    714  CB  LYS A  88       9.115   5.719  -7.326  1.00 87.04           C  
ATOM    715  O   LYS A  88       6.193   7.181  -7.047  1.00 87.04           O  
ATOM    716  CG  LYS A  88      10.547   6.084  -7.688  1.00 87.04           C  
ATOM    717  CD  LYS A  88      11.100   5.170  -8.774  1.00 87.04           C  
ATOM    718  CE  LYS A  88      12.493   5.600  -9.212  1.00 87.04           C  
ATOM    719  NZ  LYS A  88      13.029   4.723 -10.296  1.00 87.04           N  
ATOM    720  N   ILE A  89       6.472   5.645  -5.574  1.00 90.35           N  
ATOM    721  CA  ILE A  89       5.051   5.371  -5.393  1.00 90.35           C  
ATOM    722  C   ILE A  89       4.750   5.164  -3.910  1.00 90.35           C  
ATOM    723  CB  ILE A  89       4.605   4.136  -6.208  1.00 90.35           C  
ATOM    724  O   ILE A  89       5.439   4.398  -3.232  1.00 90.35           O  
ATOM    725  CG1 ILE A  89       4.872   4.358  -7.702  1.00 90.35           C  
ATOM    726  CG2 ILE A  89       3.126   3.828  -5.956  1.00 90.35           C  
ATOM    727  CD1 ILE A  89       4.118   5.539  -8.297  1.00 90.35           C  
ATOM    728  N   VAL A  90       3.764   5.824  -3.383  1.00 91.55           N  
ATOM    729  CA  VAL A  90       3.304   5.642  -2.010  1.00 91.55           C  
ATOM    730  C   VAL A  90       1.842   5.202  -2.009  1.00 91.55           C  
ATOM    731  CB  VAL A  90       3.471   6.934  -1.179  1.00 91.55           C  
ATOM    732  O   VAL A  90       0.990   5.852  -2.620  1.00 91.55           O  
ATOM    733  CG1 VAL A  90       3.117   6.684   0.286  1.00 91.55           C  
ATOM    734  CG2 VAL A  90       4.897   7.467  -1.305  1.00 91.55           C  
ATOM    735  N   VAL A  91       1.582   4.078  -1.469  1.00 91.15           N  
ATOM    736  CA  VAL A  91       0.211   3.618  -1.274  1.00 91.15           C  
ATOM    737  C   VAL A  91      -0.103   3.543   0.219  1.00 91.15           C  
ATOM    738  CB  VAL A  91      -0.026   2.243  -1.938  1.00 91.15           C  
ATOM    739  O   VAL A  91       0.643   2.929   0.986  1.00 91.15           O  
ATOM    740  CG1 VAL A  91      -1.471   1.788  -1.738  1.00 91.15           C  
ATOM    741  CG2 VAL A  91       0.317   2.303  -3.425  1.00 91.15           C  
ATOM    742  N   MET A  92      -1.105   4.211   0.615  1.00 89.85           N  
ATOM    743  CA  MET A  92      -1.543   4.199   2.008  1.00 89.85           C  
ATOM    744  C   MET A  92      -3.011   3.799   2.114  1.00 89.85           C  
ATOM    745  CB  MET A  92      -1.325   5.569   2.653  1.00 89.85           C  
ATOM    746  O   MET A  92      -3.847   4.286   1.351  1.00 89.85           O  
ATOM    747  CG  MET A  92      -1.754   5.635   4.110  1.00 89.85           C  
ATOM    748  SD  MET A  92      -1.471   7.290   4.851  1.00 89.85           S  
ATOM    749  CE  MET A  92      -2.665   8.273   3.902  1.00 89.85           C  
ATOM    750  N   VAL A  93      -3.212   2.978   3.050  1.00 85.59           N  
ATOM    751  CA  VAL A  93      -4.581   2.618   3.403  1.00 85.59           C  
ATOM    752  C   VAL A  93      -4.864   3.018   4.850  1.00 85.59           C  
ATOM    753  CB  VAL A  93      -4.840   1.107   3.208  1.00 85.59           C  
ATOM    754  O   VAL A  93      -4.229   2.508   5.776  1.00 85.59           O  
ATOM    755  CG1 VAL A  93      -6.294   0.763   3.524  1.00 85.59           C  
ATOM    756  CG2 VAL A  93      -4.486   0.686   1.783  1.00 85.59           C  
ATOM    757  N   LEU A  94      -5.807   3.896   5.021  1.00 85.42           N  
ATOM    758  CA  LEU A  94      -6.163   4.414   6.338  1.00 85.42           C  
ATOM    759  C   LEU A  94      -7.678   4.455   6.514  1.00 85.42           C  
ATOM    760  CB  LEU A  94      -5.576   5.814   6.540  1.00 85.42           C  
ATOM    761  O   LEU A  94      -8.370   5.191   5.807  1.00 85.42           O  
ATOM    762  CG  LEU A  94      -5.903   6.501   7.867  1.00 85.42           C  
ATOM    763  CD1 LEU A  94      -5.257   5.749   9.026  1.00 85.42           C  
ATOM    764  CD2 LEU A  94      -5.443   7.955   7.844  1.00 85.42           C  
ATOM    765  N   ASN A  95      -8.240   3.594   7.390  1.00 83.25           N  
ATOM    766  CA  ASN A  95      -9.654   3.585   7.752  1.00 83.25           C  
ATOM    767  C   ASN A  95     -10.549   3.589   6.517  1.00 83.25           C  
ATOM    768  CB  ASN A  95      -9.985   4.777   8.653  1.00 83.25           C  
ATOM    769  O   ASN A  95     -11.497   4.372   6.435  1.00 83.25           O  
ATOM    770  CG  ASN A  95      -9.311   4.690  10.008  1.00 83.25           C  
ATOM    771  ND2 ASN A  95      -8.943   5.839  10.562  1.00 83.25           N  
ATOM    772  OD1 ASN A  95      -9.123   3.599  10.553  1.00 83.25           O  
ATOM    773  N   GLY A  96     -10.205   2.704   5.506  1.00 81.18           N  
ATOM    774  CA  GLY A  96     -11.112   2.564   4.378  1.00 81.18           C  
ATOM    775  C   GLY A  96     -10.860   3.580   3.280  1.00 81.18           C  
ATOM    776  O   GLY A  96     -11.667   3.719   2.359  1.00 81.18           O  
ATOM    777  N   ARG A  97      -9.767   4.303   3.495  1.00 89.64           N  
ATOM    778  CA  ARG A  97      -9.320   5.280   2.507  1.00 89.64           C  
ATOM    779  C   ARG A  97      -7.989   4.865   1.890  1.00 89.64           C  
ATOM    780  CB  ARG A  97      -9.193   6.667   3.142  1.00 89.64           C  
ATOM    781  O   ARG A  97      -7.018   4.611   2.606  1.00 89.64           O  
ATOM    782  CG  ARG A  97      -8.909   7.778   2.143  1.00 89.64           C  
ATOM    783  CD  ARG A  97      -8.756   9.128   2.829  1.00 89.64           C  
ATOM    784  NE  ARG A  97      -9.981   9.526   3.516  1.00 89.64           N  
ATOM    785  NH1 ARG A  97      -9.008  11.268   4.680  1.00 89.64           N  
ATOM    786  NH2 ARG A  97     -11.238  10.809   4.947  1.00 89.64           N  
ATOM    787  CZ  ARG A  97     -10.073  10.534   4.380  1.00 89.64           C  
ATOM    788  N   VAL A  98      -8.028   4.748   0.570  1.00 91.06           N  
ATOM    789  CA  VAL A  98      -6.807   4.451  -0.172  1.00 91.06           C  
ATOM    790  C   VAL A  98      -6.228   5.740  -0.751  1.00 91.06           C  
ATOM    791  CB  VAL A  98      -7.064   3.427  -1.301  1.00 91.06           C  
ATOM    792  O   VAL A  98      -6.938   6.508  -1.404  1.00 91.06           O  
ATOM    793  CG1 VAL A  98      -5.790   3.183  -2.108  1.00 91.06           C  
ATOM    794  CG2 VAL A  98      -7.593   2.117  -0.722  1.00 91.06           C  
ATOM    795  N   ARG A  99      -5.001   6.003  -0.402  1.00 93.67           N  
ATOM    796  CA  ARG A  99      -4.269   7.134  -0.962  1.00 93.67           C  
ATOM    797  C   ARG A  99      -3.051   6.662  -1.749  1.00 93.67           C  
ATOM    798  CB  ARG A  99      -3.836   8.097   0.145  1.00 93.67           C  
ATOM    799  O   ARG A  99      -2.313   5.785  -1.294  1.00 93.67           O  
ATOM    800  CG  ARG A  99      -4.995   8.738   0.892  1.00 93.67           C  
ATOM    801  CD  ARG A  99      -4.519   9.514   2.113  1.00 93.67           C  
ATOM    802  NE  ARG A  99      -3.689  10.654   1.737  1.00 93.67           N  
ATOM    803  NH1 ARG A  99      -2.824  10.986   3.853  1.00 93.67           N  
ATOM    804  NH2 ARG A  99      -2.189  12.350   2.124  1.00 93.67           N  
ATOM    805  CZ  ARG A  99      -2.903  11.328   2.572  1.00 93.67           C  
ATOM    806  N   VAL A 100      -2.939   7.212  -2.914  1.00 93.91           N  
ATOM    807  CA  VAL A 100      -1.795   6.893  -3.762  1.00 93.91           C  
ATOM    808  C   VAL A 100      -1.099   8.181  -4.196  1.00 93.91           C  
ATOM    809  CB  VAL A 100      -2.219   6.074  -5.002  1.00 93.91           C  
ATOM    810  O   VAL A 100      -1.753   9.133  -4.629  1.00 93.91           O  
ATOM    811  CG1 VAL A 100      -1.001   5.704  -5.847  1.00 93.91           C  
ATOM    812  CG2 VAL A 100      -2.979   4.819  -4.576  1.00 93.91           C  
ATOM    813  N   ARG A 101       0.158   8.249  -4.005  1.00 94.47           N  
ATOM    814  CA  ARG A 101       0.961   9.350  -4.528  1.00 94.47           C  
ATOM    815  C   ARG A 101       1.948   8.855  -5.580  1.00 94.47           C  
ATOM    816  CB  ARG A 101       1.711  10.054  -3.396  1.00 94.47           C  
ATOM    817  O   ARG A 101       2.623   7.844  -5.379  1.00 94.47           O  
ATOM    818  CG  ARG A 101       2.608  11.189  -3.864  1.00 94.47           C  
ATOM    819  CD  ARG A 101       3.303  11.877  -2.697  1.00 94.47           C  
ATOM    820  NE  ARG A 101       4.220  12.917  -3.153  1.00 94.47           N  
ATOM    821  NH1 ARG A 101       5.858  12.445  -1.593  1.00 94.47           N  
ATOM    822  NH2 ARG A 101       6.167  14.135  -3.112  1.00 94.47           N  
ATOM    823  CZ  ARG A 101       5.413  13.163  -2.618  1.00 94.47           C  
ATOM    824  N   ASN A 102       1.948   9.583  -6.665  1.00 94.03           N  
ATOM    825  CA  ASN A 102       2.865   9.264  -7.754  1.00 94.03           C  
ATOM    826  C   ASN A 102       4.091  10.174  -7.739  1.00 94.03           C  
ATOM    827  CB  ASN A 102       2.151   9.358  -9.103  1.00 94.03           C  
ATOM    828  O   ASN A 102       4.012  11.334  -8.146  1.00 94.03           O  
ATOM    829  CG  ASN A 102       3.054   9.004 -10.269  1.00 94.03           C  
ATOM    830  ND2 ASN A 102       2.569   9.228 -11.484  1.00 94.03           N  
ATOM    831  OD1 ASN A 102       4.178   8.532 -10.078  1.00 94.03           O  
ATOM    832  N   GLY A 103       5.244   9.598  -7.211  1.00 91.30           N  
ATOM    833  CA  GLY A 103       6.486  10.351  -7.133  1.00 91.30           C  
ATOM    834  C   GLY A 103       7.386  10.143  -8.336  1.00 91.30           C  
ATOM    835  O   GLY A 103       8.522  10.621  -8.358  1.00 91.30           O  
ATOM    836  N   THR A 104       6.889   9.455  -9.340  1.00 89.71           N  
ATOM    837  CA  THR A 104       7.653   9.202 -10.557  1.00 89.71           C  
ATOM    838  C   THR A 104       7.560  10.390 -11.510  1.00 89.71           C  
ATOM    839  CB  THR A 104       7.161   7.929 -11.270  1.00 89.71           C  
ATOM    840  O   THR A 104       6.888  11.380 -11.213  1.00 89.71           O  
ATOM    841  CG2 THR A 104       6.992   6.777 -10.285  1.00 89.71           C  
ATOM    842  OG1 THR A 104       5.900   8.195 -11.897  1.00 89.71           O  
ATOM    843  N   ASP A 105       8.298  10.299 -12.675  1.00 91.76           N  
ATOM    844  CA  ASP A 105       8.273  11.365 -13.673  1.00 91.76           C  
ATOM    845  C   ASP A 105       7.273  11.054 -14.783  1.00 91.76           C  
ATOM    846  CB  ASP A 105       9.668  11.577 -14.266  1.00 91.76           C  
ATOM    847  O   ASP A 105       7.281  11.701 -15.832  1.00 91.76           O  
ATOM    848  CG  ASP A 105      10.245  10.318 -14.889  1.00 91.76           C  
ATOM    849  OD1 ASP A 105       9.682   9.222 -14.682  1.00 91.76           O  
ATOM    850  OD2 ASP A 105      11.275  10.423 -15.590  1.00 91.76           O  
ATOM    851  N   ARG A 106       6.412  10.010 -14.599  1.00 93.47           N  
ATOM    852  CA  ARG A 106       5.407   9.601 -15.574  1.00 93.47           C  
ATOM    853  C   ARG A 106       4.071   9.314 -14.897  1.00 93.47           C  
ATOM    854  CB  ARG A 106       5.879   8.367 -16.346  1.00 93.47           C  
ATOM    855  O   ARG A 106       4.024   9.043 -13.695  1.00 93.47           O  
ATOM    856  CG  ARG A 106       6.191   7.169 -15.463  1.00 93.47           C  
ATOM    857  CD  ARG A 106       6.864   6.051 -16.246  1.00 93.47           C  
ATOM    858  NE  ARG A 106       8.316   6.203 -16.261  1.00 93.47           N  
ATOM    859  NH1 ARG A 106       8.684   4.505 -17.784  1.00 93.47           N  
ATOM    860  NH2 ARG A 106      10.452   5.687 -16.929  1.00 93.47           N  
ATOM    861  CZ  ARG A 106       9.148   5.465 -16.992  1.00 93.47           C  
ATOM    862  N   PRO A 107       2.963   9.347 -15.781  1.00 95.75           N  
ATOM    863  CA  PRO A 107       1.659   9.001 -15.212  1.00 95.75           C  
ATOM    864  C   PRO A 107       1.557   7.527 -14.826  1.00 95.75           C  
ATOM    865  CB  PRO A 107       0.681   9.338 -16.341  1.00 95.75           C  
ATOM    866  O   PRO A 107       2.187   6.674 -15.456  1.00 95.75           O  
ATOM    867  CG  PRO A 107       1.445  10.248 -17.248  1.00 95.75           C  
ATOM    868  CD  PRO A 107       2.907   9.935 -17.117  1.00 95.75           C  
ATOM    869  N   CYS A 108       0.849   7.289 -13.733  1.00 95.79           N  
ATOM    870  CA  CYS A 108       0.613   5.925 -13.272  1.00 95.79           C  
ATOM    871  C   CYS A 108      -0.865   5.565 -13.369  1.00 95.79           C  
ATOM    872  CB  CYS A 108       1.095   5.755 -11.832  1.00 95.79           C  
ATOM    873  O   CYS A 108      -1.731   6.404 -13.114  1.00 95.79           O  
ATOM    874  SG  CYS A 108       2.880   5.948 -11.634  1.00 95.79           S  
ATOM    875  N   ARG A 109      -1.073   4.392 -13.875  1.00 96.95           N  
ATOM    876  CA  ARG A 109      -2.415   3.822 -13.814  1.00 96.95           C  
ATOM    877  C   ARG A 109      -2.642   3.098 -12.491  1.00 96.95           C  
ATOM    878  CB  ARG A 109      -2.646   2.863 -14.983  1.00 96.95           C  
ATOM    879  O   ARG A 109      -1.884   2.194 -12.134  1.00 96.95           O  
ATOM    880  CG  ARG A 109      -4.072   2.344 -15.082  1.00 96.95           C  
ATOM    881  CD  ARG A 109      -4.245   1.390 -16.256  1.00 96.95           C  
ATOM    882  NE  ARG A 109      -4.083   2.076 -17.535  1.00 96.95           N  
ATOM    883  NH1 ARG A 109      -3.990   0.141 -18.794  1.00 96.95           N  
ATOM    884  NH2 ARG A 109      -3.824   2.187 -19.814  1.00 96.95           N  
ATOM    885  CZ  ARG A 109      -3.966   1.466 -18.712  1.00 96.95           C  
ATOM    886  N   VAL A 110      -3.653   3.559 -11.730  1.00 95.80           N  
ATOM    887  CA  VAL A 110      -3.969   2.964 -10.436  1.00 95.80           C  
ATOM    888  C   VAL A 110      -5.321   2.257 -10.507  1.00 95.80           C  
ATOM    889  CB  VAL A 110      -3.981   4.023  -9.311  1.00 95.80           C  
ATOM    890  O   VAL A 110      -6.329   2.868 -10.869  1.00 95.80           O  
ATOM    891  CG1 VAL A 110      -4.334   3.383  -7.970  1.00 95.80           C  
ATOM    892  CG2 VAL A 110      -2.628   4.729  -9.230  1.00 95.80           C  
ATOM    893  N   ARG A 111      -5.316   0.900 -10.219  1.00 95.54           N  
ATOM    894  CA  ARG A 111      -6.537   0.104 -10.142  1.00 95.54           C  
ATOM    895  C   ARG A 111      -6.848  -0.283  -8.701  1.00 95.54           C  
ATOM    896  CB  ARG A 111      -6.416  -1.152 -11.008  1.00 95.54           C  
ATOM    897  O   ARG A 111      -6.005  -0.863  -8.013  1.00 95.54           O  
ATOM    898  CG  ARG A 111      -6.397  -0.870 -12.502  1.00 95.54           C  
ATOM    899  CD  ARG A 111      -6.317  -2.154 -13.317  1.00 95.54           C  
ATOM    900  NE  ARG A 111      -5.011  -2.795 -13.186  1.00 95.54           N  
ATOM    901  NH1 ARG A 111      -5.558  -4.639 -14.465  1.00 95.54           N  
ATOM    902  NH2 ARG A 111      -3.465  -4.453 -13.550  1.00 95.54           N  
ATOM    903  CZ  ARG A 111      -4.681  -3.961 -13.734  1.00 95.54           C  
ATOM    904  N   VAL A 112      -7.962   0.133  -8.212  1.00 93.51           N  
ATOM    905  CA  VAL A 112      -8.426  -0.217  -6.874  1.00 93.51           C  
ATOM    906  C   VAL A 112      -9.570  -1.224  -6.971  1.00 93.51           C  
ATOM    907  CB  VAL A 112      -8.880   1.031  -6.085  1.00 93.51           C  
ATOM    908  O   VAL A 112     -10.629  -0.919  -7.524  1.00 93.51           O  
ATOM    909  CG1 VAL A 112      -9.313   0.649  -4.671  1.00 93.51           C  
ATOM    910  CG2 VAL A 112      -7.761   2.070  -6.042  1.00 93.51           C  
ATOM    911  N   THR A 113      -9.261  -2.487  -6.570  1.00 92.22           N  
ATOM    912  CA  THR A 113     -10.262  -3.547  -6.530  1.00 92.22           C  
ATOM    913  C   THR A 113     -10.765  -3.763  -5.105  1.00 92.22           C  
ATOM    914  CB  THR A 113      -9.698  -4.869  -7.084  1.00 92.22           C  
ATOM    915  O   THR A 113      -9.981  -4.070  -4.205  1.00 92.22           O  
ATOM    916  CG2 THR A 113     -10.777  -5.946  -7.141  1.00 92.22           C  
ATOM    917  OG1 THR A 113      -9.188  -4.648  -8.404  1.00 92.22           O  
ATOM    918  N   ALA A 114     -12.051  -3.495  -4.822  1.00 89.21           N  
ATOM    919  CA  ALA A 114     -12.684  -3.680  -3.519  1.00 89.21           C  
ATOM    920  C   ALA A 114     -14.143  -4.098  -3.672  1.00 89.21           C  
ATOM    921  CB  ALA A 114     -12.584  -2.399  -2.693  1.00 89.21           C  
ATOM    922  O   ALA A 114     -14.876  -3.531  -4.486  1.00 89.21           O  
ATOM    923  N   GLY A 115     -14.550  -5.226  -2.877  1.00 85.07           N  
ATOM    924  CA  GLY A 115     -15.951  -5.613  -2.883  1.00 85.07           C  
ATOM    925  C   GLY A 115     -16.432  -6.096  -4.239  1.00 85.07           C  
ATOM    926  O   GLY A 115     -17.590  -5.885  -4.604  1.00 85.07           O  
ATOM    927  N   GLY A 116     -15.429  -6.690  -5.122  1.00 86.34           N  
ATOM    928  CA  GLY A 116     -15.784  -7.257  -6.414  1.00 86.34           C  
ATOM    929  C   GLY A 116     -15.834  -6.225  -7.524  1.00 86.34           C  
ATOM    930  O   GLY A 116     -16.150  -6.553  -8.670  1.00 86.34           O  
ATOM    931  N   GLU A 117     -15.568  -4.925  -7.174  1.00 90.98           N  
ATOM    932  CA  GLU A 117     -15.526  -3.835  -8.143  1.00 90.98           C  
ATOM    933  C   GLU A 117     -14.101  -3.330  -8.346  1.00 90.98           C  
ATOM    934  CB  GLU A 117     -16.433  -2.685  -7.698  1.00 90.98           C  
ATOM    935  O   GLU A 117     -13.311  -3.289  -7.400  1.00 90.98           O  
ATOM    936  CG  GLU A 117     -17.911  -3.047  -7.658  1.00 90.98           C  
ATOM    937  CD  GLU A 117     -18.801  -1.890  -7.233  1.00 90.98           C  
ATOM    938  OE1 GLU A 117     -20.004  -1.889  -7.581  1.00 90.98           O  
ATOM    939  OE2 GLU A 117     -18.291  -0.975  -6.548  1.00 90.98           O  
ATOM    940  N   THR A 118     -13.787  -3.044  -9.687  1.00 93.95           N  
ATOM    941  CA  THR A 118     -12.493  -2.456 -10.015  1.00 93.95           C  
ATOM    942  C   THR A 118     -12.666  -1.051 -10.586  1.00 93.95           C  
ATOM    943  CB  THR A 118     -11.721  -3.330 -11.021  1.00 93.95           C  
ATOM    944  O   THR A 118     -13.424  -0.851 -11.538  1.00 93.95           O  
ATOM    945  CG2 THR A 118     -10.374  -2.707 -11.371  1.00 93.95           C  
ATOM    946  OG1 THR A 118     -11.501  -4.625 -10.449  1.00 93.95           O  
ATOM    947  N   ARG A 119     -12.035  -0.095  -9.876  1.00 94.72           N  
ATOM    948  CA  ARG A 119     -11.985   1.271 -10.386  1.00 94.72           C  
ATOM    949  C   ARG A 119     -10.576   1.634 -10.844  1.00 94.72           C  
ATOM    950  CB  ARG A 119     -12.461   2.262  -9.321  1.00 94.72           C  
ATOM    951  O   ARG A 119      -9.596   1.310 -10.169  1.00 94.72           O  
ATOM    952  CG  ARG A 119     -13.907   2.061  -8.896  1.00 94.72           C  
ATOM    953  CD  ARG A 119     -14.332   3.077  -7.845  1.00 94.72           C  
ATOM    954  NE  ARG A 119     -13.712   2.805  -6.551  1.00 94.72           N  
ATOM    955  NH1 ARG A 119     -14.798   4.514  -5.439  1.00 94.72           N  
ATOM    956  NH2 ARG A 119     -13.328   3.160  -4.315  1.00 94.72           N  
ATOM    957  CZ  ARG A 119     -13.947   3.494  -5.438  1.00 94.72           C  
ATOM    958  N   GLU A 120     -10.494   2.294 -11.999  1.00 96.62           N  
ATOM    959  CA  GLU A 120      -9.208   2.670 -12.579  1.00 96.62           C  
ATOM    960  C   GLU A 120      -9.035   4.186 -12.601  1.00 96.62           C  
ATOM    961  CB  GLU A 120      -9.070   2.104 -13.994  1.00 96.62           C  
ATOM    962  O   GLU A 120      -9.971   4.918 -12.930  1.00 96.62           O  
ATOM    963  CG  GLU A 120      -7.691   2.307 -14.606  1.00 96.62           C  
ATOM    964  CD  GLU A 120      -7.544   1.672 -15.979  1.00 96.62           C  
ATOM    965  OE1 GLU A 120      -7.370   2.411 -16.974  1.00 96.62           O  
ATOM    966  OE2 GLU A 120      -7.604   0.425 -16.060  1.00 96.62           O  
ATOM    967  N   TYR A 121      -7.789   4.615 -12.169  1.00 96.71           N  
ATOM    968  CA  TYR A 121      -7.454   6.033 -12.118  1.00 96.71           C  
ATOM    969  C   TYR A 121      -6.100   6.298 -12.765  1.00 96.71           C  
ATOM    970  CB  TYR A 121      -7.447   6.533 -10.670  1.00 96.71           C  
ATOM    971  O   TYR A 121      -5.216   5.439 -12.744  1.00 96.71           O  
ATOM    972  CG  TYR A 121      -8.712   6.211  -9.911  1.00 96.71           C  
ATOM    973  CD1 TYR A 121      -9.771   7.115  -9.869  1.00 96.71           C  
ATOM    974  CD2 TYR A 121      -8.850   5.004  -9.234  1.00 96.71           C  
ATOM    975  CE1 TYR A 121     -10.938   6.825  -9.170  1.00 96.71           C  
ATOM    976  CE2 TYR A 121     -10.012   4.703  -8.532  1.00 96.71           C  
ATOM    977  OH  TYR A 121     -12.202   5.325  -7.811  1.00 96.71           O  
ATOM    978  CZ  TYR A 121     -11.049   5.618  -8.506  1.00 96.71           C  
ATOM    979  N   THR A 122      -6.070   7.523 -13.418  1.00 96.52           N  
ATOM    980  CA  THR A 122      -4.756   8.012 -13.819  1.00 96.52           C  
ATOM    981  C   THR A 122      -4.205   8.992 -12.787  1.00 96.52           C  
ATOM    982  CB  THR A 122      -4.811   8.694 -15.199  1.00 96.52           C  
ATOM    983  O   THR A 122      -4.862   9.977 -12.445  1.00 96.52           O  
ATOM    984  CG2 THR A 122      -3.438   9.215 -15.610  1.00 96.52           C  
ATOM    985  OG1 THR A 122      -5.261   7.747 -16.175  1.00 96.52           O  
ATOM    986  N   VAL A 123      -3.009   8.722 -12.196  1.00 96.28           N  
ATOM    987  CA  VAL A 123      -2.341   9.602 -11.243  1.00 96.28           C  
ATOM    988  C   VAL A 123      -1.113  10.233 -11.896  1.00 96.28           C  
ATOM    989  CB  VAL A 123      -1.933   8.845  -9.960  1.00 96.28           C  
ATOM    990  O   VAL A 123      -0.160   9.532 -12.247  1.00 96.28           O  
ATOM    991  CG1 VAL A 123      -1.366   9.811  -8.920  1.00 96.28           C  
ATOM    992  CG2 VAL A 123      -3.126   8.081  -9.390  1.00 96.28           C  
ATOM    993  N   ASN A 124      -1.176  11.587 -12.157  1.00 96.07           N  
ATOM    994  CA  ASN A 124      -0.073  12.302 -12.790  1.00 96.07           C  
ATOM    995  C   ASN A 124       1.088  12.511 -11.823  1.00 96.07           C  
ATOM    996  CB  ASN A 124      -0.552  13.646 -13.343  1.00 96.07           C  
ATOM    997  O   ASN A 124       0.905  12.459 -10.606  1.00 96.07           O  
ATOM    998  CG  ASN A 124      -1.569  13.491 -14.457  1.00 96.07           C  
ATOM    999  ND2 ASN A 124      -2.650  14.258 -14.385  1.00 96.07           N  
ATOM   1000  OD1 ASN A 124      -1.385  12.687 -15.375  1.00 96.07           O  
ATOM   1001  N   PRO A 125       2.319  12.683 -12.380  1.00 94.67           N  
ATOM   1002  CA  PRO A 125       3.486  12.945 -11.534  1.00 94.67           C  
ATOM   1003  C   PRO A 125       3.250  14.079 -10.539  1.00 94.67           C  
ATOM   1004  CB  PRO A 125       4.575  13.321 -12.542  1.00 94.67           C  
ATOM   1005  O   PRO A 125       2.750  15.142 -10.915  1.00 94.67           O  
ATOM   1006  CG  PRO A 125       4.183  12.626 -13.806  1.00 94.67           C  
ATOM   1007  CD  PRO A 125       2.686  12.657 -13.922  1.00 94.67           C  
ATOM   1008  N   GLY A 126       3.598  13.750  -9.239  1.00 91.10           N  
ATOM   1009  CA  GLY A 126       3.519  14.777  -8.213  1.00 91.10           C  
ATOM   1010  C   GLY A 126       2.120  14.955  -7.653  1.00 91.10           C  
ATOM   1011  O   GLY A 126       1.891  15.818  -6.802  1.00 91.10           O  
ATOM   1012  N   THR A 127       1.125  14.104  -8.220  1.00 94.72           N  
ATOM   1013  CA  THR A 127      -0.252  14.222  -7.755  1.00 94.72           C  
ATOM   1014  C   THR A 127      -0.625  13.041  -6.864  1.00 94.72           C  
ATOM   1015  CB  THR A 127      -1.235  14.308  -8.937  1.00 94.72           C  
ATOM   1016  O   THR A 127       0.107  12.052  -6.797  1.00 94.72           O  
ATOM   1017  CG2 THR A 127      -0.846  15.429  -9.896  1.00 94.72           C  
ATOM   1018  OG1 THR A 127      -1.230  13.064  -9.647  1.00 94.72           O  
ATOM   1019  N   GLU A 128      -1.816  13.197  -6.231  1.00 95.13           N  
ATOM   1020  CA  GLU A 128      -2.313  12.194  -5.294  1.00 95.13           C  
ATOM   1021  C   GLU A 128      -3.713  11.725  -5.680  1.00 95.13           C  
ATOM   1022  CB  GLU A 128      -2.319  12.748  -3.867  1.00 95.13           C  
ATOM   1023  O   GLU A 128      -4.494  12.488  -6.253  1.00 95.13           O  
ATOM   1024  CG  GLU A 128      -0.951  13.198  -3.376  1.00 95.13           C  
ATOM   1025  CD  GLU A 128      -0.991  13.851  -2.004  1.00 95.13           C  
ATOM   1026  OE1 GLU A 128       0.061  14.344  -1.535  1.00 95.13           O  
ATOM   1027  OE2 GLU A 128      -2.082  13.870  -1.392  1.00 95.13           O  
ATOM   1028  N   LEU A 129      -3.950  10.491  -5.481  1.00 95.34           N  
ATOM   1029  CA  LEU A 129      -5.265   9.872  -5.609  1.00 95.34           C  
ATOM   1030  C   LEU A 129      -5.814   9.473  -4.243  1.00 95.34           C  
ATOM   1031  CB  LEU A 129      -5.193   8.644  -6.521  1.00 95.34           C  
ATOM   1032  O   LEU A 129      -5.093   8.898  -3.424  1.00 95.34           O  
ATOM   1033  CG  LEU A 129      -6.446   7.769  -6.580  1.00 95.34           C  
ATOM   1034  CD1 LEU A 129      -7.564   8.493  -7.322  1.00 95.34           C  
ATOM   1035  CD2 LEU A 129      -6.134   6.432  -7.244  1.00 95.34           C  
ATOM   1036  N   GLU A 130      -7.044   9.809  -4.008  1.00 94.75           N  
ATOM   1037  CA  GLU A 130      -7.743   9.367  -2.805  1.00 94.75           C  
ATOM   1038  C   GLU A 130      -9.054   8.668  -3.155  1.00 94.75           C  
ATOM   1039  CB  GLU A 130      -8.011  10.551  -1.873  1.00 94.75           C  
ATOM   1040  O   GLU A 130      -9.892   9.228  -3.865  1.00 94.75           O  
ATOM   1041  CG  GLU A 130      -8.565  10.151  -0.513  1.00 94.75           C  
ATOM   1042  CD  GLU A 130      -8.742  11.328   0.433  1.00 94.75           C  
ATOM   1043  OE1 GLU A 130      -9.895  11.632   0.814  1.00 94.75           O  
ATOM   1044  OE2 GLU A 130      -7.719  11.951   0.795  1.00 94.75           O  
ATOM   1045  N   VAL A 131      -9.167   7.436  -2.634  1.00 92.75           N  
ATOM   1046  CA  VAL A 131     -10.356   6.632  -2.897  1.00 92.75           C  
ATOM   1047  C   VAL A 131     -10.963   6.160  -1.578  1.00 92.75           C  
ATOM   1048  CB  VAL A 131     -10.033   5.420  -3.800  1.00 92.75           C  
ATOM   1049  O   VAL A 131     -10.267   5.582  -0.739  1.00 92.75           O  
ATOM   1050  CG1 VAL A 131     -11.297   4.614  -4.093  1.00 92.75           C  
ATOM   1051  CG2 VAL A 131      -9.377   5.883  -5.099  1.00 92.75           C  
ATOM   1052  N   GLU A 132     -12.222   6.544  -1.412  1.00 91.80           N  
ATOM   1053  CA  GLU A 132     -12.924   6.087  -0.217  1.00 91.80           C  
ATOM   1054  C   GLU A 132     -13.586   4.732  -0.451  1.00 91.80           C  
ATOM   1055  CB  GLU A 132     -13.971   7.115   0.218  1.00 91.80           C  
ATOM   1056  O   GLU A 132     -14.254   4.528  -1.466  1.00 91.80           O  
ATOM   1057  CG  GLU A 132     -13.376   8.405   0.764  1.00 91.80           C  
ATOM   1058  CD  GLU A 132     -14.424   9.381   1.274  1.00 91.80           C  
ATOM   1059  OE1 GLU A 132     -14.051  10.414   1.876  1.00 91.80           O  
ATOM   1060  OE2 GLU A 132     -15.629   9.111   1.071  1.00 91.80           O  
ATOM   1061  N   LEU A 133     -13.289   3.689   0.566  1.00 88.79           N  
ATOM   1062  CA  LEU A 133     -13.902   2.368   0.485  1.00 88.79           C  
ATOM   1063  C   LEU A 133     -15.055   2.241   1.475  1.00 88.79           C  
ATOM   1064  CB  LEU A 133     -12.862   1.277   0.752  1.00 88.79           C  
ATOM   1065  O   LEU A 133     -15.004   2.807   2.570  1.00 88.79           O  
ATOM   1066  CG  LEU A 133     -11.632   1.275  -0.158  1.00 88.79           C  
ATOM   1067  CD1 LEU A 133     -10.619   0.241   0.322  1.00 88.79           C  
ATOM   1068  CD2 LEU A 133     -12.037   1.004  -1.603  1.00 88.79           C  
ATOM   1069  N   SER A 134     -16.162   1.678   1.031  1.00 88.31           N  
ATOM   1070  CA  SER A 134     -17.228   1.343   1.970  1.00 88.31           C  
ATOM   1071  C   SER A 134     -16.771   0.286   2.969  1.00 88.31           C  
ATOM   1072  CB  SER A 134     -18.466   0.848   1.221  1.00 88.31           C  
ATOM   1073  O   SER A 134     -15.802  -0.433   2.721  1.00 88.31           O  
ATOM   1074  OG  SER A 134     -18.216  -0.405   0.609  1.00 88.31           O  
ATOM   1075  N   PRO A 135     -17.399   0.204   4.124  1.00 82.74           N  
ATOM   1076  CA  PRO A 135     -17.072  -0.803   5.137  1.00 82.74           C  
ATOM   1077  C   PRO A 135     -17.005  -2.217   4.562  1.00 82.74           C  
ATOM   1078  CB  PRO A 135     -18.219  -0.676   6.143  1.00 82.74           C  
ATOM   1079  O   PRO A 135     -16.162  -3.016   4.976  1.00 82.74           O  
ATOM   1080  CG  PRO A 135     -18.661   0.748   6.041  1.00 82.74           C  
ATOM   1081  CD  PRO A 135     -18.561   1.177   4.605  1.00 82.74           C  
ATOM   1082  N   GLU A 136     -17.854  -2.525   3.591  1.00 81.67           N  
ATOM   1083  CA  GLU A 136     -17.899  -3.838   2.955  1.00 81.67           C  
ATOM   1084  C   GLU A 136     -16.715  -4.036   2.012  1.00 81.67           C  
ATOM   1085  CB  GLU A 136     -19.214  -4.021   2.192  1.00 81.67           C  
ATOM   1086  O   GLU A 136     -16.250  -5.161   1.819  1.00 81.67           O  
ATOM   1087  CG  GLU A 136     -20.445  -4.050   3.087  1.00 81.67           C  
ATOM   1088  CD  GLU A 136     -21.745  -4.200   2.314  1.00 81.67           C  
ATOM   1089  OE1 GLU A 136     -22.806  -4.410   2.945  1.00 81.67           O  
ATOM   1090  OE2 GLU A 136     -21.703  -4.109   1.067  1.00 81.67           O  
ATOM   1091  N   GLN A 137     -16.098  -2.912   1.519  1.00 84.57           N  
ATOM   1092  CA  GLN A 137     -14.999  -2.902   0.560  1.00 84.57           C  
ATOM   1093  C   GLN A 137     -13.649  -2.938   1.271  1.00 84.57           C  
ATOM   1094  CB  GLN A 137     -15.084  -1.671  -0.343  1.00 84.57           C  
ATOM   1095  O   GLN A 137     -12.635  -3.301   0.671  1.00 84.57           O  
ATOM   1096  CG  GLN A 137     -16.242  -1.712  -1.331  1.00 84.57           C  
ATOM   1097  CD  GLN A 137     -16.405  -0.413  -2.098  1.00 84.57           C  
ATOM   1098  NE2 GLN A 137     -16.778  -0.518  -3.369  1.00 84.57           N  
ATOM   1099  OE1 GLN A 137     -16.199   0.676  -1.552  1.00 84.57           O  
ATOM   1100  N   GLN A 138     -13.640  -2.703   2.634  1.00 79.23           N  
ATOM   1101  CA  GLN A 138     -12.417  -2.496   3.402  1.00 79.23           C  
ATOM   1102  C   GLN A 138     -11.741  -3.824   3.729  1.00 79.23           C  
ATOM   1103  CB  GLN A 138     -12.716  -1.728   4.691  1.00 79.23           C  
ATOM   1104  O   GLN A 138     -10.526  -3.874   3.931  1.00 79.23           O  
ATOM   1105  CG  GLN A 138     -13.098  -0.272   4.465  1.00 79.23           C  
ATOM   1106  CD  GLN A 138     -13.426   0.456   5.756  1.00 79.23           C  
ATOM   1107  NE2 GLN A 138     -14.220   1.517   5.653  1.00 79.23           N  
ATOM   1108  OE1 GLN A 138     -12.970   0.068   6.836  1.00 79.23           O  
ATOM   1109  N   ASN A 139     -12.436  -5.050   3.569  1.00 71.98           N  
ATOM   1110  CA  ASN A 139     -11.993  -6.355   4.048  1.00 71.98           C  
ATOM   1111  C   ASN A 139     -11.377  -7.185   2.926  1.00 71.98           C  
ATOM   1112  CB  ASN A 139     -13.155  -7.113   4.694  1.00 71.98           C  
ATOM   1113  O   ASN A 139     -10.733  -8.204   3.182  1.00 71.98           O  
ATOM   1114  CG  ASN A 139     -13.554  -6.536   6.037  1.00 71.98           C  
ATOM   1115  ND2 ASN A 139     -14.837  -6.632   6.366  1.00 71.98           N  
ATOM   1116  OD1 ASN A 139     -12.717  -6.007   6.773  1.00 71.98           O  
ATOM   1117  N   ASN A 140     -10.899  -6.438   1.782  1.00 77.33           N  
ATOM   1118  CA  ASN A 140     -10.262  -7.138   0.671  1.00 77.33           C  
ATOM   1119  C   ASN A 140     -10.010  -6.205  -0.509  1.00 77.33           C  
ATOM   1120  CB  ASN A 140     -11.112  -8.332   0.232  1.00 77.33           C  
ATOM   1121  O   ASN A 140     -10.519  -6.434  -1.608  1.00 77.33           O  
ATOM   1122  CG  ASN A 140     -10.328  -9.336  -0.591  1.00 77.33           C  
ATOM   1123  ND2 ASN A 140     -11.038 -10.198  -1.308  1.00 77.33           N  
ATOM   1124  OD1 ASN A 140      -9.094  -9.337  -0.580  1.00 77.33           O  
ATOM   1125  N   ALA A 141      -9.364  -5.086  -0.224  1.00 84.45           N  
ATOM   1126  CA  ALA A 141      -9.064  -4.117  -1.275  1.00 84.45           C  
ATOM   1127  C   ALA A 141      -7.684  -4.368  -1.875  1.00 84.45           C  
ATOM   1128  CB  ALA A 141      -9.152  -2.694  -0.728  1.00 84.45           C  
ATOM   1129  O   ALA A 141      -6.766  -4.805  -1.177  1.00 84.45           O  
ATOM   1130  N   GLU A 142      -7.646  -4.303  -3.069  1.00 89.12           N  
ATOM   1131  CA  GLU A 142      -6.400  -4.426  -3.820  1.00 89.12           C  
ATOM   1132  C   GLU A 142      -6.114  -3.161  -4.624  1.00 89.12           C  
ATOM   1133  CB  GLU A 142      -6.450  -5.640  -4.750  1.00 89.12           C  
ATOM   1134  O   GLU A 142      -7.019  -2.590  -5.237  1.00 89.12           O  
ATOM   1135  CG  GLU A 142      -5.165  -5.869  -5.532  1.00 89.12           C  
ATOM   1136  CD  GLU A 142      -5.254  -7.034  -6.506  1.00 89.12           C  
ATOM   1137  OE1 GLU A 142      -5.522  -6.802  -7.707  1.00 89.12           O  
ATOM   1138  OE2 GLU A 142      -5.055  -8.187  -6.064  1.00 89.12           O  
ATOM   1139  N   VAL A 143      -4.853  -2.716  -4.481  1.00 91.06           N  
ATOM   1140  CA  VAL A 143      -4.417  -1.558  -5.254  1.00 91.06           C  
ATOM   1141  C   VAL A 143      -3.280  -1.960  -6.190  1.00 91.06           C  
ATOM   1142  CB  VAL A 143      -3.968  -0.399  -4.336  1.00 91.06           C  
ATOM   1143  O   VAL A 143      -2.249  -2.468  -5.743  1.00 91.06           O  
ATOM   1144  CG1 VAL A 143      -3.580   0.825  -5.164  1.00 91.06           C  
ATOM   1145  CG2 VAL A 143      -5.073  -0.047  -3.342  1.00 91.06           C  
ATOM   1146  N   GLU A 144      -3.522  -1.834  -7.477  1.00 92.39           N  
ATOM   1147  CA  GLU A 144      -2.497  -2.061  -8.492  1.00 92.39           C  
ATOM   1148  C   GLU A 144      -2.036  -0.746  -9.114  1.00 92.39           C  
ATOM   1149  CB  GLU A 144      -3.017  -3.004  -9.580  1.00 92.39           C  
ATOM   1150  O   GLU A 144      -2.860   0.081  -9.512  1.00 92.39           O  
ATOM   1151  CG  GLU A 144      -3.338  -4.404  -9.078  1.00 92.39           C  
ATOM   1152  CD  GLU A 144      -3.849  -5.330 -10.170  1.00 92.39           C  
ATOM   1153  OE1 GLU A 144      -3.067  -6.171 -10.668  1.00 92.39           O  
ATOM   1154  OE2 GLU A 144      -5.042  -5.214 -10.531  1.00 92.39           O  
ATOM   1155  N   VAL A 145      -0.760  -0.547  -9.084  1.00 92.80           N  
ATOM   1156  CA  VAL A 145      -0.181   0.667  -9.649  1.00 92.80           C  
ATOM   1157  C   VAL A 145       0.751   0.306 -10.804  1.00 92.80           C  
ATOM   1158  CB  VAL A 145       0.585   1.481  -8.582  1.00 92.80           C  
ATOM   1159  O   VAL A 145       1.671  -0.498 -10.640  1.00 92.80           O  
ATOM   1160  CG1 VAL A 145       1.095   2.796  -9.168  1.00 92.80           C  
ATOM   1161  CG2 VAL A 145      -0.308   1.743  -7.370  1.00 92.80           C  
ATOM   1162  N   GLU A 146       0.469   0.864 -11.952  1.00 93.48           N  
ATOM   1163  CA  GLU A 146       1.298   0.670 -13.138  1.00 93.48           C  
ATOM   1164  C   GLU A 146       1.836   2.000 -13.659  1.00 93.48           C  
ATOM   1165  CB  GLU A 146       0.507  -0.043 -14.237  1.00 93.48           C  
ATOM   1166  O   GLU A 146       1.063   2.898 -14.000  1.00 93.48           O  
ATOM   1167  CG  GLU A 146       1.331  -0.374 -15.473  1.00 93.48           C  
ATOM   1168  CD  GLU A 146       0.531  -1.075 -16.559  1.00 93.48           C  
ATOM   1169  OE1 GLU A 146       0.675  -0.714 -17.748  1.00 93.48           O  
ATOM   1170  OE2 GLU A 146      -0.248  -1.992 -16.216  1.00 93.48           O  
ATOM   1171  N   CYS A 147       3.152   2.187 -13.611  1.00 91.16           N  
ATOM   1172  CA  CYS A 147       3.838   3.351 -14.161  1.00 91.16           C  
ATOM   1173  C   CYS A 147       4.800   2.943 -15.270  1.00 91.16           C  
ATOM   1174  CB  CYS A 147       4.599   4.093 -13.062  1.00 91.16           C  
ATOM   1175  O   CYS A 147       5.951   2.594 -15.003  1.00 91.16           O  
ATOM   1176  SG  CYS A 147       3.598   4.458 -11.603  1.00 91.16           S  
ATOM   1177  N   GLY A 148       4.351   2.935 -16.627  1.00 88.51           N  
ATOM   1178  CA  GLY A 148       5.186   2.371 -17.676  1.00 88.51           C  
ATOM   1179  C   GLY A 148       5.350   0.867 -17.563  1.00 88.51           C  
ATOM   1180  O   GLY A 148       4.363   0.130 -17.534  1.00 88.51           O  
ATOM   1181  N   ASN A 149       6.605   0.358 -17.289  1.00 84.62           N  
ATOM   1182  CA  ASN A 149       6.918  -1.065 -17.206  1.00 84.62           C  
ATOM   1183  C   ASN A 149       6.954  -1.547 -15.759  1.00 84.62           C  
ATOM   1184  CB  ASN A 149       8.249  -1.363 -17.899  1.00 84.62           C  
ATOM   1185  O   ASN A 149       7.224  -2.721 -15.498  1.00 84.62           O  
ATOM   1186  CG  ASN A 149       8.190  -1.144 -19.398  1.00 84.62           C  
ATOM   1187  ND2 ASN A 149       9.278  -0.637 -19.966  1.00 84.62           N  
ATOM   1188  OD1 ASN A 149       7.175  -1.426 -20.039  1.00 84.62           O  
ATOM   1189  N   GLU A 150       6.694  -0.593 -14.855  1.00 85.16           N  
ATOM   1190  CA  GLU A 150       6.718  -0.919 -13.432  1.00 85.16           C  
ATOM   1191  C   GLU A 150       5.314  -1.202 -12.907  1.00 85.16           C  
ATOM   1192  CB  GLU A 150       7.360   0.217 -12.631  1.00 85.16           C  
ATOM   1193  O   GLU A 150       4.384  -0.432 -13.157  1.00 85.16           O  
ATOM   1194  CG  GLU A 150       8.787   0.536 -13.052  1.00 85.16           C  
ATOM   1195  CD  GLU A 150       9.373   1.737 -12.326  1.00 85.16           C  
ATOM   1196  OE1 GLU A 150      10.515   1.644 -11.823  1.00 85.16           O  
ATOM   1197  OE2 GLU A 150       8.683   2.779 -12.260  1.00 85.16           O  
ATOM   1198  N   LYS A 151       5.221  -2.373 -12.280  1.00 86.53           N  
ATOM   1199  CA  LYS A 151       3.924  -2.756 -11.728  1.00 86.53           C  
ATOM   1200  C   LYS A 151       4.033  -3.081 -10.241  1.00 86.53           C  
ATOM   1201  CB  LYS A 151       3.352  -3.955 -12.486  1.00 86.53           C  
ATOM   1202  O   LYS A 151       4.984  -3.739  -9.812  1.00 86.53           O  
ATOM   1203  CG  LYS A 151       2.971  -3.652 -13.928  1.00 86.53           C  
ATOM   1204  CD  LYS A 151       2.351  -4.864 -14.609  1.00 86.53           C  
ATOM   1205  CE  LYS A 151       2.075  -4.599 -16.083  1.00 86.53           C  
ATOM   1206  NZ  LYS A 151       1.459  -5.783 -16.753  1.00 86.53           N  
ATOM   1207  N   TYR A 152       3.044  -2.529  -9.462  1.00 85.15           N  
ATOM   1208  CA  TYR A 152       2.975  -2.746  -8.021  1.00 85.15           C  
ATOM   1209  C   TYR A 152       1.579  -3.191  -7.603  1.00 85.15           C  
ATOM   1210  CB  TYR A 152       3.365  -1.472  -7.266  1.00 85.15           C  
ATOM   1211  O   TYR A 152       0.579  -2.671  -8.103  1.00 85.15           O  
ATOM   1212  CG  TYR A 152       4.655  -0.853  -7.745  1.00 85.15           C  
ATOM   1213  CD1 TYR A 152       5.877  -1.221  -7.185  1.00 85.15           C  
ATOM   1214  CD2 TYR A 152       4.657   0.101  -8.757  1.00 85.15           C  
ATOM   1215  CE1 TYR A 152       7.069  -0.653  -7.621  1.00 85.15           C  
ATOM   1216  CE2 TYR A 152       5.843   0.676  -9.201  1.00 85.15           C  
ATOM   1217  OH  TYR A 152       8.219   0.860  -9.065  1.00 85.15           O  
ATOM   1218  CZ  TYR A 152       7.042   0.293  -8.629  1.00 85.15           C  
ATOM   1219  N   ARG A 153       1.604  -4.173  -6.799  1.00 87.44           N  
ATOM   1220  CA  ARG A 153       0.327  -4.645  -6.273  1.00 87.44           C  
ATOM   1221  C   ARG A 153       0.331  -4.651  -4.748  1.00 87.44           C  
ATOM   1222  CB  ARG A 153       0.012  -6.045  -6.803  1.00 87.44           C  
ATOM   1223  O   ARG A 153       1.256  -5.180  -4.127  1.00 87.44           O  
ATOM   1224  CG  ARG A 153      -1.353  -6.569  -6.386  1.00 87.44           C  
ATOM   1225  CD  ARG A 153      -1.647  -7.930  -7.000  1.00 87.44           C  
ATOM   1226  NE  ARG A 153      -0.577  -8.886  -6.728  1.00 87.44           N  
ATOM   1227  NH1 ARG A 153      -1.568 -10.634  -7.868  1.00 87.44           N  
ATOM   1228  NH2 ARG A 153       0.460 -10.932  -6.841  1.00 87.44           N  
ATOM   1229  CZ  ARG A 153      -0.564 -10.149  -7.146  1.00 87.44           C  
ATOM   1230  N   PHE A 154      -0.743  -3.958  -4.205  1.00 81.79           N  
ATOM   1231  CA  PHE A 154      -0.931  -3.900  -2.760  1.00 81.79           C  
ATOM   1232  C   PHE A 154      -2.281  -4.486  -2.366  1.00 81.79           C  
ATOM   1233  CB  PHE A 154      -0.818  -2.457  -2.260  1.00 81.79           C  
ATOM   1234  O   PHE A 154      -3.317  -4.089  -2.903  1.00 81.79           O  
ATOM   1235  CG  PHE A 154       0.476  -1.785  -2.633  1.00 81.79           C  
ATOM   1236  CD1 PHE A 154       1.585  -1.871  -1.801  1.00 81.79           C  
ATOM   1237  CD2 PHE A 154       0.582  -1.066  -3.816  1.00 81.79           C  
ATOM   1238  CE1 PHE A 154       2.784  -1.250  -2.143  1.00 81.79           C  
ATOM   1239  CE2 PHE A 154       1.777  -0.442  -4.165  1.00 81.79           C  
ATOM   1240  CZ  PHE A 154       2.876  -0.534  -3.327  1.00 81.79           C  
ATOM   1241  N   GLN A 155      -2.221  -5.540  -1.627  1.00 78.49           N  
ATOM   1242  CA  GLN A 155      -3.456  -6.181  -1.187  1.00 78.49           C  
ATOM   1243  C   GLN A 155      -3.705  -5.934   0.299  1.00 78.49           C  
ATOM   1244  CB  GLN A 155      -3.413  -7.683  -1.470  1.00 78.49           C  
ATOM   1245  O   GLN A 155      -2.797  -6.089   1.119  1.00 78.49           O  
ATOM   1246  CG  GLN A 155      -4.739  -8.392  -1.228  1.00 78.49           C  
ATOM   1247  CD  GLN A 155      -4.715  -9.845  -1.665  1.00 78.49           C  
ATOM   1248  NE2 GLN A 155      -5.881 -10.483  -1.667  1.00 78.49           N  
ATOM   1249  OE1 GLN A 155      -3.657 -10.390  -1.997  1.00 78.49           O  
ATOM   1250  N   LEU A 156      -5.041  -5.498   0.593  1.00 68.60           N  
ATOM   1251  CA  LEU A 156      -5.499  -5.272   1.960  1.00 68.60           C  
ATOM   1252  C   LEU A 156      -6.327  -6.452   2.458  1.00 68.60           C  
ATOM   1253  CB  LEU A 156      -6.322  -3.984   2.044  1.00 68.60           C  
ATOM   1254  O   LEU A 156      -7.253  -6.897   1.776  1.00 68.60           O  
ATOM   1255  CG  LEU A 156      -5.620  -2.700   1.598  1.00 68.60           C  
ATOM   1256  CD1 LEU A 156      -6.645  -1.609   1.308  1.00 68.60           C  
ATOM   1257  CD2 LEU A 156      -4.625  -2.239   2.658  1.00 68.60           C  
ATOM   1258  N   GLY A 157      -5.926  -7.257   3.600  1.00 61.83           N  
ATOM   1259  CA  GLY A 157      -6.669  -8.298   4.293  1.00 61.83           C  
ATOM   1260  C   GLY A 157      -6.750  -8.075   5.792  1.00 61.83           C  
ATOM   1261  O   GLY A 157      -5.952  -7.325   6.358  1.00 61.83           O  
TER    1262      GLY A 157
ENDMDL
END
