# Supplementary material for: Single-chain dimers from de novo immunoglobulins as robust scaffolds for multiple binding loops
Source: Nat Commun. 2023 Sep 23;14:5939. doi: 10.1038/s41467-023-41717-5 (PMC10517939; doi:10.1038/s41467-023-41717-5)
Supplement: Supplementary file 3 — Supplementary Data 1 [file 41467_2023_41717_MOESM3_ESM.zip › design_models/scIg/scIg14g/ranked_5.pdb]

MODEL     1
ATOM      1  N   ARG A   1       5.541 -14.636  -5.086  1.00 78.53           N  
ATOM      2  CA  ARG A   1       4.362 -13.898  -4.644  1.00 78.53           C  
ATOM      3  C   ARG A   1       4.547 -13.370  -3.225  1.00 78.53           C  
ATOM      4  CB  ARG A   1       3.115 -14.782  -4.716  1.00 78.53           C  
ATOM      5  O   ARG A   1       5.136 -14.045  -2.378  1.00 78.53           O  
ATOM      6  CG  ARG A   1       1.878 -14.153  -4.095  1.00 78.53           C  
ATOM      7  CD  ARG A   1       0.689 -15.104  -4.121  1.00 78.53           C  
ATOM      8  NE  ARG A   1      -0.446 -14.567  -3.377  1.00 78.53           N  
ATOM      9  NH1 ARG A   1      -1.730 -16.480  -3.552  1.00 78.53           N  
ATOM     10  NH2 ARG A   1      -2.540 -14.648  -2.436  1.00 78.53           N  
ATOM     11  CZ  ARG A   1      -1.570 -15.233  -3.123  1.00 78.53           C  
ATOM     12  N   ILE A   2       4.389 -12.207  -2.982  1.00 82.26           N  
ATOM     13  CA  ILE A   2       4.400 -11.601  -1.655  1.00 82.26           C  
ATOM     14  C   ILE A   2       2.974 -11.257  -1.232  1.00 82.26           C  
ATOM     15  CB  ILE A   2       5.289 -10.338  -1.618  1.00 82.26           C  
ATOM     16  O   ILE A   2       2.244 -10.593  -1.971  1.00 82.26           O  
ATOM     17  CG1 ILE A   2       6.724 -10.682  -2.034  1.00 82.26           C  
ATOM     18  CG2 ILE A   2       5.261  -9.699  -0.227  1.00 82.26           C  
ATOM     19  CD1 ILE A   2       7.429 -11.645  -1.089  1.00 82.26           C  
ATOM     20  N   GLU A   3       2.528 -11.779  -0.018  1.00 83.36           N  
ATOM     21  CA  GLU A   3       1.202 -11.496   0.523  1.00 83.36           C  
ATOM     22  C   GLU A   3       1.295 -10.701   1.822  1.00 83.36           C  
ATOM     23  CB  GLU A   3       0.427 -12.795   0.755  1.00 83.36           C  
ATOM     24  O   GLU A   3       1.960 -11.125   2.769  1.00 83.36           O  
ATOM     25  CG  GLU A   3       0.191 -13.605  -0.511  1.00 83.36           C  
ATOM     26  CD  GLU A   3      -0.510 -14.930  -0.255  1.00 83.36           C  
ATOM     27  OE1 GLU A   3      -0.265 -15.902  -1.005  1.00 83.36           O  
ATOM     28  OE2 GLU A   3      -1.311 -14.996   0.704  1.00 83.36           O  
ATOM     29  N   VAL A   4       0.752  -9.526   1.800  1.00 85.02           N  
ATOM     30  CA  VAL A   4       0.733  -8.708   3.008  1.00 85.02           C  
ATOM     31  C   VAL A   4      -0.702  -8.555   3.507  1.00 85.02           C  
ATOM     32  CB  VAL A   4       1.363  -7.319   2.763  1.00 85.02           C  
ATOM     33  O   VAL A   4      -1.588  -8.149   2.751  1.00 85.02           O  
ATOM     34  CG1 VAL A   4       1.404  -6.508   4.057  1.00 85.02           C  
ATOM     35  CG2 VAL A   4       2.766  -7.466   2.177  1.00 85.02           C  
ATOM     36  N   ARG A   5      -0.911  -8.949   4.767  1.00 79.07           N  
ATOM     37  CA  ARG A   5      -2.223  -8.828   5.395  1.00 79.07           C  
ATOM     38  C   ARG A   5      -2.148  -7.982   6.661  1.00 79.07           C  
ATOM     39  CB  ARG A   5      -2.792 -10.210   5.721  1.00 79.07           C  
ATOM     40  O   ARG A   5      -1.313  -8.231   7.532  1.00 79.07           O  
ATOM     41  CG  ARG A   5      -3.091 -11.059   4.495  1.00 79.07           C  
ATOM     42  CD  ARG A   5      -3.680 -12.410   4.875  1.00 79.07           C  
ATOM     43  NE  ARG A   5      -3.950 -13.230   3.697  1.00 79.07           N  
ATOM     44  NH1 ARG A   5      -4.874 -14.988   4.877  1.00 79.07           N  
ATOM     45  NH2 ARG A   5      -4.711 -15.095   2.593  1.00 79.07           N  
ATOM     46  CZ  ARG A   5      -4.511 -14.436   3.725  1.00 79.07           C  
ATOM     47  N   VAL A   6      -2.960  -6.938   6.607  1.00 76.76           N  
ATOM     48  CA  VAL A   6      -3.084  -6.156   7.833  1.00 76.76           C  
ATOM     49  C   VAL A   6      -4.501  -6.284   8.386  1.00 76.76           C  
ATOM     50  CB  VAL A   6      -2.736  -4.670   7.596  1.00 76.76           C  
ATOM     51  O   VAL A   6      -5.469  -5.900   7.726  1.00 76.76           O  
ATOM     52  CG1 VAL A   6      -2.763  -3.892   8.911  1.00 76.76           C  
ATOM     53  CG2 VAL A   6      -1.371  -4.542   6.923  1.00 76.76           C  
ATOM     54  N   ASP A   7      -4.643  -7.081   9.494  1.00 72.80           N  
ATOM     55  CA  ASP A   7      -5.974  -7.227  10.074  1.00 72.80           C  
ATOM     56  C   ASP A   7      -5.927  -7.107  11.596  1.00 72.80           C  
ATOM     57  CB  ASP A   7      -6.591  -8.569   9.671  1.00 72.80           C  
ATOM     58  O   ASP A   7      -4.857  -6.907  12.175  1.00 72.80           O  
ATOM     59  CG  ASP A   7      -5.788  -9.761  10.161  1.00 72.80           C  
ATOM     60  OD1 ASP A   7      -5.518  -9.857  11.378  1.00 72.80           O  
ATOM     61  OD2 ASP A   7      -5.419 -10.611   9.322  1.00 72.80           O  
ATOM     62  N   ASN A   8      -7.067  -7.036  12.349  1.00 66.87           N  
ATOM     63  CA  ASN A   8      -7.414  -6.976  13.765  1.00 66.87           C  
ATOM     64  C   ASN A   8      -6.169  -6.991  14.649  1.00 66.87           C  
ATOM     65  CB  ASN A   8      -8.344  -8.131  14.140  1.00 66.87           C  
ATOM     66  O   ASN A   8      -6.051  -7.825  15.547  1.00 66.87           O  
ATOM     67  CG  ASN A   8      -9.725  -7.990  13.529  1.00 66.87           C  
ATOM     68  ND2 ASN A   8     -10.348  -9.117  13.205  1.00 66.87           N  
ATOM     69  OD1 ASN A   8     -10.227  -6.878  13.350  1.00 66.87           O  
ATOM     70  N   GLY A   9      -5.126  -6.170  14.246  1.00 78.10           N  
ATOM     71  CA  GLY A   9      -4.031  -5.954  15.178  1.00 78.10           C  
ATOM     72  C   GLY A   9      -2.766  -6.698  14.795  1.00 78.10           C  
ATOM     73  O   GLY A   9      -1.870  -6.879  15.622  1.00 78.10           O  
ATOM     74  N   ARG A  10      -2.840  -7.225  13.529  1.00 86.32           N  
ATOM     75  CA  ARG A  10      -1.680  -8.027  13.156  1.00 86.32           C  
ATOM     76  C   ARG A  10      -1.256  -7.741  11.719  1.00 86.32           C  
ATOM     77  CB  ARG A  10      -1.978  -9.518  13.327  1.00 86.32           C  
ATOM     78  O   ARG A  10      -2.102  -7.534  10.846  1.00 86.32           O  
ATOM     79  CG  ARG A  10      -2.185  -9.943  14.773  1.00 86.32           C  
ATOM     80  CD  ARG A  10      -2.508 -11.426  14.884  1.00 86.32           C  
ATOM     81  NE  ARG A  10      -3.002 -11.772  16.214  1.00 86.32           N  
ATOM     82  NH1 ARG A  10      -3.600 -13.933  15.656  1.00 86.32           N  
ATOM     83  NH2 ARG A  10      -3.930 -13.161  17.789  1.00 86.32           N  
ATOM     84  CZ  ARG A  10      -3.510 -12.954  16.550  1.00 86.32           C  
ATOM     85  N   VAL A  11      -0.004  -7.574  11.538  1.00 88.97           N  
ATOM     86  CA  VAL A  11       0.593  -7.554  10.206  1.00 88.97           C  
ATOM     87  C   VAL A  11       1.182  -8.925   9.883  1.00 88.97           C  
ATOM     88  CB  VAL A  11       1.683  -6.465  10.089  1.00 88.97           C  
ATOM     89  O   VAL A  11       1.955  -9.477  10.670  1.00 88.97           O  
ATOM     90  CG1 VAL A  11       2.384  -6.546   8.734  1.00 88.97           C  
ATOM     91  CG2 VAL A  11       1.076  -5.079  10.298  1.00 88.97           C  
ATOM     92  N   ARG A  12       0.689  -9.526   8.733  1.00 90.48           N  
ATOM     93  CA  ARG A  12       1.230 -10.798   8.268  1.00 90.48           C  
ATOM     94  C   ARG A  12       1.863 -10.652   6.888  1.00 90.48           C  
ATOM     95  CB  ARG A  12       0.137 -11.868   8.233  1.00 90.48           C  
ATOM     96  O   ARG A  12       1.243 -10.112   5.969  1.00 90.48           O  
ATOM     97  CG  ARG A  12      -0.408 -12.237   9.603  1.00 90.48           C  
ATOM     98  CD  ARG A  12      -1.515 -13.279   9.508  1.00 90.48           C  
ATOM     99  NE  ARG A  12      -2.778 -12.686   9.081  1.00 90.48           N  
ATOM    100  NH1 ARG A  12      -4.020 -14.611   9.378  1.00 90.48           N  
ATOM    101  NH2 ARG A  12      -5.029 -12.695   8.624  1.00 90.48           N  
ATOM    102  CZ  ARG A  12      -3.940 -13.332   9.028  1.00 90.48           C  
ATOM    103  N   VAL A  13       3.040 -11.051   6.819  1.00 91.29           N  
ATOM    104  CA  VAL A  13       3.740 -11.033   5.539  1.00 91.29           C  
ATOM    105  C   VAL A  13       4.206 -12.443   5.185  1.00 91.29           C  
ATOM    106  CB  VAL A  13       4.943 -10.064   5.564  1.00 91.29           C  
ATOM    107  O   VAL A  13       4.950 -13.067   5.945  1.00 91.29           O  
ATOM    108  CG1 VAL A  13       5.631 -10.022   4.200  1.00 91.29           C  
ATOM    109  CG2 VAL A  13       4.494  -8.666   5.983  1.00 91.29           C  
ATOM    110  N   ARG A  14       3.691 -12.994   4.111  1.00 92.45           N  
ATOM    111  CA  ARG A  14       4.151 -14.282   3.602  1.00 92.45           C  
ATOM    112  C   ARG A  14       5.050 -14.100   2.384  1.00 92.45           C  
ATOM    113  CB  ARG A  14       2.961 -15.175   3.246  1.00 92.45           C  
ATOM    114  O   ARG A  14       4.677 -13.418   1.427  1.00 92.45           O  
ATOM    115  CG  ARG A  14       3.350 -16.589   2.845  1.00 92.45           C  
ATOM    116  CD  ARG A  14       2.128 -17.466   2.613  1.00 92.45           C  
ATOM    117  NE  ARG A  14       2.497 -18.775   2.082  1.00 92.45           N  
ATOM    118  NH1 ARG A  14       1.124 -19.970   3.504  1.00 92.45           N  
ATOM    119  NH2 ARG A  14       2.416 -21.067   1.962  1.00 92.45           N  
ATOM    120  CZ  ARG A  14       2.011 -19.935   2.517  1.00 92.45           C  
ATOM    121  N   ASN A  15       6.325 -14.699   2.501  1.00 90.13           N  
ATOM    122  CA  ASN A  15       7.296 -14.619   1.415  1.00 90.13           C  
ATOM    123  C   ASN A  15       7.243 -15.857   0.524  1.00 90.13           C  
ATOM    124  CB  ASN A  15       8.708 -14.425   1.972  1.00 90.13           C  
ATOM    125  O   ASN A  15       7.772 -16.910   0.885  1.00 90.13           O  
ATOM    126  CG  ASN A  15       9.751 -14.284   0.881  1.00 90.13           C  
ATOM    127  ND2 ASN A  15      11.020 -14.265   1.272  1.00 90.13           N  
ATOM    128  OD1 ASN A  15       9.420 -14.192  -0.304  1.00 90.13           O  
ATOM    129  N   GLY A  16       6.523 -15.749  -0.610  1.00 88.12           N  
ATOM    130  CA  GLY A  16       6.446 -16.848  -1.559  1.00 88.12           C  
ATOM    131  C   GLY A  16       7.523 -16.791  -2.626  1.00 88.12           C  
ATOM    132  O   GLY A  16       7.471 -17.534  -3.608  1.00 88.12           O  
ATOM    133  N   THR A  17       8.468 -15.928  -2.440  1.00 87.77           N  
ATOM    134  CA  THR A  17       9.549 -15.820  -3.413  1.00 87.77           C  
ATOM    135  C   THR A  17      10.649 -16.835  -3.115  1.00 87.77           C  
ATOM    136  CB  THR A  17      10.147 -14.401  -3.429  1.00 87.77           C  
ATOM    137  O   THR A  17      10.535 -17.623  -2.173  1.00 87.77           O  
ATOM    138  CG2 THR A  17       9.050 -13.342  -3.422  1.00 87.77           C  
ATOM    139  OG1 THR A  17      10.973 -14.225  -2.271  1.00 87.77           O  
ATOM    140  N   ASP A  18      11.790 -16.863  -3.954  1.00 90.72           N  
ATOM    141  CA  ASP A  18      12.897 -17.794  -3.757  1.00 90.72           C  
ATOM    142  C   ASP A  18      14.053 -17.123  -3.016  1.00 90.72           C  
ATOM    143  CB  ASP A  18      13.382 -18.344  -5.099  1.00 90.72           C  
ATOM    144  O   ASP A  18      15.143 -17.690  -2.913  1.00 90.72           O  
ATOM    145  CG  ASP A  18      13.854 -17.258  -6.050  1.00 90.72           C  
ATOM    146  OD1 ASP A  18      13.629 -16.061  -5.769  1.00 90.72           O  
ATOM    147  OD2 ASP A  18      14.454 -17.602  -7.091  1.00 90.72           O  
ATOM    148  N   ARG A  19      13.826 -15.868  -2.502  1.00 90.32           N  
ATOM    149  CA  ARG A  19      14.828 -15.091  -1.781  1.00 90.32           C  
ATOM    150  C   ARG A  19      14.268 -14.560  -0.466  1.00 90.32           C  
ATOM    151  CB  ARG A  19      15.332 -13.930  -2.642  1.00 90.32           C  
ATOM    152  O   ARG A  19      13.058 -14.368  -0.333  1.00 90.32           O  
ATOM    153  CG  ARG A  19      15.943 -14.365  -3.965  1.00 90.32           C  
ATOM    154  CD  ARG A  19      16.288 -13.172  -4.846  1.00 90.32           C  
ATOM    155  NE  ARG A  19      15.093 -12.570  -5.430  1.00 90.32           N  
ATOM    156  NH1 ARG A  19      16.246 -11.084  -6.771  1.00 90.32           N  
ATOM    157  NH2 ARG A  19      13.954 -11.118  -6.797  1.00 90.32           N  
ATOM    158  CZ  ARG A  19      15.100 -11.592  -6.331  1.00 90.32           C  
ATOM    159  N   PRO A  20      15.272 -14.295   0.537  1.00 92.44           N  
ATOM    160  CA  PRO A  20      14.819 -13.635   1.764  1.00 92.44           C  
ATOM    161  C   PRO A  20      14.334 -12.207   1.521  1.00 92.44           C  
ATOM    162  CB  PRO A  20      16.066 -13.644   2.651  1.00 92.44           C  
ATOM    163  O   PRO A  20      14.842 -11.522   0.629  1.00 92.44           O  
ATOM    164  CG  PRO A  20      16.971 -14.657   2.027  1.00 92.44           C  
ATOM    165  CD  PRO A  20      16.535 -14.874   0.606  1.00 92.44           C  
ATOM    166  N   CYS A  21      13.293 -11.893   2.292  1.00 92.54           N  
ATOM    167  CA  CYS A  21      12.770 -10.535   2.192  1.00 92.54           C  
ATOM    168  C   CYS A  21      13.007  -9.763   3.484  1.00 92.54           C  
ATOM    169  CB  CYS A  21      11.276 -10.558   1.868  1.00 92.54           C  
ATOM    170  O   CYS A  21      12.914 -10.327   4.576  1.00 92.54           O  
ATOM    171  SG  CYS A  21      10.890 -11.306   0.270  1.00 92.54           S  
ATOM    172  N   ARG A  22      13.420  -8.544   3.316  1.00 94.31           N  
ATOM    173  CA  ARG A  22      13.472  -7.621   4.445  1.00 94.31           C  
ATOM    174  C   ARG A  22      12.152  -6.872   4.600  1.00 94.31           C  
ATOM    175  CB  ARG A  22      14.622  -6.626   4.274  1.00 94.31           C  
ATOM    176  O   ARG A  22      11.694  -6.210   3.666  1.00 94.31           O  
ATOM    177  CG  ARG A  22      14.866  -5.751   5.493  1.00 94.31           C  
ATOM    178  CD  ARG A  22      16.064  -4.832   5.297  1.00 94.31           C  
ATOM    179  NE  ARG A  22      17.320  -5.576   5.307  1.00 94.31           N  
ATOM    180  NH1 ARG A  22      18.606  -3.820   4.532  1.00 94.31           N  
ATOM    181  NH2 ARG A  22      19.579  -5.844   4.992  1.00 94.31           N  
ATOM    182  CZ  ARG A  22      18.499  -5.078   4.944  1.00 94.31           C  
ATOM    183  N   VAL A  23      11.550  -7.020   5.775  1.00 92.65           N  
ATOM    184  CA  VAL A  23      10.243  -6.417   6.016  1.00 92.65           C  
ATOM    185  C   VAL A  23      10.352  -5.372   7.124  1.00 92.65           C  
ATOM    186  CB  VAL A  23       9.187  -7.481   6.390  1.00 92.65           C  
ATOM    187  O   VAL A  23      10.821  -5.671   8.224  1.00 92.65           O  
ATOM    188  CG1 VAL A  23       7.836  -6.826   6.672  1.00 92.65           C  
ATOM    189  CG2 VAL A  23       9.059  -8.520   5.277  1.00 92.65           C  
ATOM    190  N   ARG A  24       9.926  -4.145   6.828  1.00 93.14           N  
ATOM    191  CA  ARG A  24       9.891  -3.060   7.804  1.00 93.14           C  
ATOM    192  C   ARG A  24       8.455  -2.670   8.136  1.00 93.14           C  
ATOM    193  CB  ARG A  24      10.658  -1.843   7.283  1.00 93.14           C  
ATOM    194  O   ARG A  24       7.662  -2.375   7.239  1.00 93.14           O  
ATOM    195  CG  ARG A  24      12.162  -2.051   7.204  1.00 93.14           C  
ATOM    196  CD  ARG A  24      12.865  -0.849   6.588  1.00 93.14           C  
ATOM    197  NE  ARG A  24      12.708   0.347   7.411  1.00 93.14           N  
ATOM    198  NH1 ARG A  24      13.796   1.756   5.938  1.00 93.14           N  
ATOM    199  NH2 ARG A  24      12.955   2.576   7.907  1.00 93.14           N  
ATOM    200  CZ  ARG A  24      13.153   1.557   7.083  1.00 93.14           C  
ATOM    201  N   VAL A  25       8.122  -2.712   9.362  1.00 92.00           N  
ATOM    202  CA  VAL A  25       6.795  -2.330   9.833  1.00 92.00           C  
ATOM    203  C   VAL A  25       6.885  -1.039  10.644  1.00 92.00           C  
ATOM    204  CB  VAL A  25       6.150  -3.449  10.682  1.00 92.00           C  
ATOM    205  O   VAL A  25       7.553  -0.995  11.679  1.00 92.00           O  
ATOM    206  CG1 VAL A  25       4.743  -3.049  11.123  1.00 92.00           C  
ATOM    207  CG2 VAL A  25       6.116  -4.760   9.898  1.00 92.00           C  
ATOM    208  N   THR A  26       6.258   0.036  10.117  1.00 90.69           N  
ATOM    209  CA  THR A  26       6.182   1.304  10.835  1.00 90.69           C  
ATOM    210  C   THR A  26       4.772   1.540  11.368  1.00 90.69           C  
ATOM    211  CB  THR A  26       6.597   2.482   9.933  1.00 90.69           C  
ATOM    212  O   THR A  26       3.810   1.580  10.598  1.00 90.69           O  
ATOM    213  CG2 THR A  26       6.608   3.793  10.712  1.00 90.69           C  
ATOM    214  OG1 THR A  26       7.909   2.237   9.411  1.00 90.69           O  
ATOM    215  N   ALA A  27       4.605   1.589  12.647  1.00 89.31           N  
ATOM    216  CA  ALA A  27       3.325   1.803  13.317  1.00 89.31           C  
ATOM    217  C   ALA A  27       3.504   2.626  14.590  1.00 89.31           C  
ATOM    218  CB  ALA A  27       2.663   0.466  13.640  1.00 89.31           C  
ATOM    219  O   ALA A  27       4.452   2.410  15.348  1.00 89.31           O  
ATOM    220  N   GLY A  28       2.624   3.645  14.840  1.00 84.07           N  
ATOM    221  CA  GLY A  28       2.649   4.428  16.065  1.00 84.07           C  
ATOM    222  C   GLY A  28       3.948   5.184  16.264  1.00 84.07           C  
ATOM    223  O   GLY A  28       4.408   5.352  17.395  1.00 84.07           O  
ATOM    224  N   GLY A  29       4.696   5.440  15.150  1.00 84.12           N  
ATOM    225  CA  GLY A  29       5.954   6.167  15.221  1.00 84.12           C  
ATOM    226  C   GLY A  29       7.158   5.261  15.391  1.00 84.12           C  
ATOM    227  O   GLY A  29       8.292   5.736  15.481  1.00 84.12           O  
ATOM    228  N   GLU A  30       6.908   4.000  15.535  1.00 89.97           N  
ATOM    229  CA  GLU A  30       7.991   3.035  15.700  1.00 89.97           C  
ATOM    230  C   GLU A  30       8.185   2.202  14.436  1.00 89.97           C  
ATOM    231  CB  GLU A  30       7.719   2.120  16.896  1.00 89.97           C  
ATOM    232  O   GLU A  30       7.218   1.889  13.738  1.00 89.97           O  
ATOM    233  CG  GLU A  30       7.710   2.844  18.235  1.00 89.97           C  
ATOM    234  CD  GLU A  30       7.437   1.923  19.413  1.00 89.97           C  
ATOM    235  OE1 GLU A  30       7.549   2.375  20.575  1.00 89.97           O  
ATOM    236  OE2 GLU A  30       7.109   0.740  19.172  1.00 89.97           O  
ATOM    237  N   THR A  31       9.527   1.958  14.166  1.00 92.77           N  
ATOM    238  CA  THR A  31       9.866   1.110  13.028  1.00 92.77           C  
ATOM    239  C   THR A  31      10.583  -0.155  13.492  1.00 92.77           C  
ATOM    240  CB  THR A  31      10.750   1.862  12.015  1.00 92.77           C  
ATOM    241  O   THR A  31      11.552  -0.083  14.251  1.00 92.77           O  
ATOM    242  CG2 THR A  31      11.105   0.973  10.829  1.00 92.77           C  
ATOM    243  OG1 THR A  31      10.045   3.016  11.540  1.00 92.77           O  
ATOM    244  N   ARG A  32       9.970  -1.305  13.098  1.00 94.12           N  
ATOM    245  CA  ARG A  32      10.620  -2.587  13.352  1.00 94.12           C  
ATOM    246  C   ARG A  32      11.010  -3.271  12.046  1.00 94.12           C  
ATOM    247  CB  ARG A  32       9.705  -3.500  14.170  1.00 94.12           C  
ATOM    248  O   ARG A  32      10.269  -3.211  11.062  1.00 94.12           O  
ATOM    249  CG  ARG A  32       9.335  -2.940  15.534  1.00 94.12           C  
ATOM    250  CD  ARG A  32       8.258  -3.774  16.213  1.00 94.12           C  
ATOM    251  NE  ARG A  32       7.494  -2.987  17.176  1.00 94.12           N  
ATOM    252  NH1 ARG A  32       6.044  -4.697  17.735  1.00 94.12           N  
ATOM    253  NH2 ARG A  32       5.835  -2.640  18.727  1.00 94.12           N  
ATOM    254  CZ  ARG A  32       6.459  -3.443  17.877  1.00 94.12           C  
ATOM    255  N   GLU A  33      12.116  -3.919  12.063  1.00 95.70           N  
ATOM    256  CA  GLU A  33      12.619  -4.585  10.866  1.00 95.70           C  
ATOM    257  C   GLU A  33      12.768  -6.087  11.090  1.00 95.70           C  
ATOM    258  CB  GLU A  33      13.960  -3.981  10.438  1.00 95.70           C  
ATOM    259  O   GLU A  33      13.249  -6.518  12.140  1.00 95.70           O  
ATOM    260  CG  GLU A  33      14.474  -4.508   9.106  1.00 95.70           C  
ATOM    261  CD  GLU A  33      15.773  -3.853   8.664  1.00 95.70           C  
ATOM    262  OE1 GLU A  33      16.777  -4.573   8.460  1.00 95.70           O  
ATOM    263  OE2 GLU A  33      15.787  -2.610   8.520  1.00 95.70           O  
ATOM    264  N   TYR A  34      12.318  -6.837  10.021  1.00 94.78           N  
ATOM    265  CA  TYR A  34      12.377  -8.293  10.093  1.00 94.78           C  
ATOM    266  C   TYR A  34      12.918  -8.881   8.795  1.00 94.78           C  
ATOM    267  CB  TYR A  34      10.992  -8.874  10.392  1.00 94.78           C  
ATOM    268  O   TYR A  34      12.811  -8.263   7.733  1.00 94.78           O  
ATOM    269  CG  TYR A  34      10.341  -8.289  11.622  1.00 94.78           C  
ATOM    270  CD1 TYR A  34      10.494  -8.892  12.868  1.00 94.78           C  
ATOM    271  CD2 TYR A  34       9.572  -7.133  11.540  1.00 94.78           C  
ATOM    272  CE1 TYR A  34       9.895  -8.358  14.004  1.00 94.78           C  
ATOM    273  CE2 TYR A  34       8.968  -6.590  12.670  1.00 94.78           C  
ATOM    274  OH  TYR A  34       8.540  -6.675  15.016  1.00 94.78           O  
ATOM    275  CZ  TYR A  34       9.135  -7.208  13.895  1.00 94.78           C  
ATOM    276  N   THR A  35      13.615 -10.070   9.001  1.00 95.25           N  
ATOM    277  CA  THR A  35      13.936 -10.877   7.829  1.00 95.25           C  
ATOM    278  C   THR A  35      12.958 -12.040   7.688  1.00 95.25           C  
ATOM    279  CB  THR A  35      15.375 -11.420   7.902  1.00 95.25           C  
ATOM    280  O   THR A  35      12.752 -12.803   8.634  1.00 95.25           O  
ATOM    281  CG2 THR A  35      15.712 -12.253   6.670  1.00 95.25           C  
ATOM    282  OG1 THR A  35      16.290 -10.320   7.986  1.00 95.25           O  
ATOM    283  N   VAL A  36      12.242 -12.115   6.476  1.00 93.83           N  
ATOM    284  CA  VAL A  36      11.313 -13.206   6.198  1.00 93.83           C  
ATOM    285  C   VAL A  36      11.905 -14.132   5.138  1.00 93.83           C  
ATOM    286  CB  VAL A  36       9.937 -12.676   5.735  1.00 93.83           C  
ATOM    287  O   VAL A  36      12.114 -13.722   3.994  1.00 93.83           O  
ATOM    288  CG1 VAL A  36       8.936 -13.822   5.598  1.00 93.83           C  
ATOM    289  CG2 VAL A  36       9.417 -11.621   6.709  1.00 93.83           C  
ATOM    290  N   ASN A  37      12.228 -15.393   5.515  1.00 95.42           N  
ATOM    291  CA  ASN A  37      12.796 -16.380   4.603  1.00 95.42           C  
ATOM    292  C   ASN A  37      11.747 -16.917   3.634  1.00 95.42           C  
ATOM    293  CB  ASN A  37      13.433 -17.530   5.387  1.00 95.42           C  
ATOM    294  O   ASN A  37      10.548 -16.846   3.908  1.00 95.42           O  
ATOM    295  CG  ASN A  37      14.613 -17.082   6.226  1.00 95.42           C  
ATOM    296  ND2 ASN A  37      14.673 -17.554   7.465  1.00 95.42           N  
ATOM    297  OD1 ASN A  37      15.464 -16.317   5.764  1.00 95.42           O  
ATOM    298  N   PRO A  38      12.259 -17.378   2.471  1.00 94.13           N  
ATOM    299  CA  PRO A  38      11.337 -17.986   1.509  1.00 94.13           C  
ATOM    300  C   PRO A  38      10.463 -19.071   2.134  1.00 94.13           C  
ATOM    301  CB  PRO A  38      12.272 -18.579   0.451  1.00 94.13           C  
ATOM    302  O   PRO A  38      10.963 -19.917   2.881  1.00 94.13           O  
ATOM    303  CG  PRO A  38      13.511 -17.746   0.527  1.00 94.13           C  
ATOM    304  CD  PRO A  38      13.742 -17.363   1.960  1.00 94.13           C  
ATOM    305  N   GLY A  39       9.112 -18.992   1.866  1.00 92.61           N  
ATOM    306  CA  GLY A  39       8.189 -20.026   2.308  1.00 92.61           C  
ATOM    307  C   GLY A  39       7.740 -19.849   3.746  1.00 92.61           C  
ATOM    308  O   GLY A  39       7.058 -20.714   4.299  1.00 92.61           O  
ATOM    309  N   THR A  40       8.195 -18.709   4.390  1.00 94.91           N  
ATOM    310  CA  THR A  40       7.831 -18.485   5.785  1.00 94.91           C  
ATOM    311  C   THR A  40       6.907 -17.277   5.915  1.00 94.91           C  
ATOM    312  CB  THR A  40       9.080 -18.276   6.661  1.00 94.91           C  
ATOM    313  O   THR A  40       6.657 -16.572   4.935  1.00 94.91           O  
ATOM    314  CG2 THR A  40      10.044 -19.451   6.535  1.00 94.91           C  
ATOM    315  OG1 THR A  40       9.749 -17.077   6.251  1.00 94.91           O  
ATOM    316  N   GLU A  41       6.380 -17.142   7.104  1.00 93.49           N  
ATOM    317  CA  GLU A  41       5.435 -16.063   7.374  1.00 93.49           C  
ATOM    318  C   GLU A  41       5.847 -15.263   8.606  1.00 93.49           C  
ATOM    319  CB  GLU A  41       4.021 -16.619   7.557  1.00 93.49           C  
ATOM    320  O   GLU A  41       6.264 -15.837   9.614  1.00 93.49           O  
ATOM    321  CG  GLU A  41       2.970 -15.552   7.828  1.00 93.49           C  
ATOM    322  CD  GLU A  41       1.572 -16.121   8.014  1.00 93.49           C  
ATOM    323  OE1 GLU A  41       1.029 -16.041   9.139  1.00 93.49           O  
ATOM    324  OE2 GLU A  41       1.015 -16.651   7.026  1.00 93.49           O  
ATOM    325  N   LEU A  42       5.848 -13.916   8.483  1.00 94.34           N  
ATOM    326  CA  LEU A  42       6.051 -13.000   9.600  1.00 94.34           C  
ATOM    327  C   LEU A  42       4.716 -12.561  10.192  1.00 94.34           C  
ATOM    328  CB  LEU A  42       6.849 -11.774   9.149  1.00 94.34           C  
ATOM    329  O   LEU A  42       3.782 -12.235   9.456  1.00 94.34           O  
ATOM    330  CG  LEU A  42       6.955 -10.626  10.155  1.00 94.34           C  
ATOM    331  CD1 LEU A  42       7.863 -11.021  11.315  1.00 94.34           C  
ATOM    332  CD2 LEU A  42       7.468  -9.363   9.473  1.00 94.34           C  
ATOM    333  N   GLU A  43       4.670 -12.586  11.496  1.00 93.26           N  
ATOM    334  CA  GLU A  43       3.504 -12.067  12.205  1.00 93.26           C  
ATOM    335  C   GLU A  43       3.910 -11.035  13.253  1.00 93.26           C  
ATOM    336  CB  GLU A  43       2.724 -13.207  12.864  1.00 93.26           C  
ATOM    337  O   GLU A  43       4.676 -11.341  14.169  1.00 93.26           O  
ATOM    338  CG  GLU A  43       1.395 -12.775  13.467  1.00 93.26           C  
ATOM    339  CD  GLU A  43       0.586 -13.933  14.028  1.00 93.26           C  
ATOM    340  OE1 GLU A  43       0.171 -13.869  15.208  1.00 93.26           O  
ATOM    341  OE2 GLU A  43       0.364 -14.913  13.282  1.00 93.26           O  
ATOM    342  N   VAL A  44       3.391  -9.761  13.055  1.00 92.29           N  
ATOM    343  CA  VAL A  44       3.701  -8.685  13.990  1.00 92.29           C  
ATOM    344  C   VAL A  44       2.414  -8.166  14.628  1.00 92.29           C  
ATOM    345  CB  VAL A  44       4.455  -7.529  13.296  1.00 92.29           C  
ATOM    346  O   VAL A  44       1.470  -7.799  13.925  1.00 92.29           O  
ATOM    347  CG1 VAL A  44       4.793  -6.425  14.297  1.00 92.29           C  
ATOM    348  CG2 VAL A  44       5.723  -8.049  12.621  1.00 92.29           C  
ATOM    349  N   GLU A  45       2.406  -8.185  15.878  1.00 90.50           N  
ATOM    350  CA  GLU A  45       1.255  -7.657  16.605  1.00 90.50           C  
ATOM    351  C   GLU A  45       1.343  -6.140  16.750  1.00 90.50           C  
ATOM    352  CB  GLU A  45       1.145  -8.311  17.985  1.00 90.50           C  
ATOM    353  O   GLU A  45       2.405  -5.602  17.068  1.00 90.50           O  
ATOM    354  CG  GLU A  45       0.770  -9.786  17.938  1.00 90.50           C  
ATOM    355  CD  GLU A  45       0.541 -10.390  19.314  1.00 90.50           C  
ATOM    356  OE1 GLU A  45      -0.232 -11.369  19.425  1.00 90.50           O  
ATOM    357  OE2 GLU A  45       1.138  -9.881  20.288  1.00 90.50           O  
ATOM    358  N   LEU A  46       0.125  -5.489  16.413  1.00 87.64           N  
ATOM    359  CA  LEU A  46       0.056  -4.038  16.552  1.00 87.64           C  
ATOM    360  C   LEU A  46      -0.833  -3.646  17.727  1.00 87.64           C  
ATOM    361  CB  LEU A  46      -0.469  -3.400  15.263  1.00 87.64           C  
ATOM    362  O   LEU A  46      -1.823  -4.322  18.014  1.00 87.64           O  
ATOM    363  CG  LEU A  46       0.332  -3.682  13.991  1.00 87.64           C  
ATOM    364  CD1 LEU A  46      -0.378  -3.093  12.777  1.00 87.64           C  
ATOM    365  CD2 LEU A  46       1.745  -3.124  14.115  1.00 87.64           C  
ATOM    366  N   SER A  47      -0.330  -2.707  18.480  1.00 88.45           N  
ATOM    367  CA  SER A  47      -1.212  -2.153  19.501  1.00 88.45           C  
ATOM    368  C   SER A  47      -2.405  -1.439  18.873  1.00 88.45           C  
ATOM    369  CB  SER A  47      -0.446  -1.184  20.403  1.00 88.45           C  
ATOM    370  O   SER A  47      -2.371  -1.083  17.693  1.00 88.45           O  
ATOM    371  OG  SER A  47      -0.133   0.010  19.708  1.00 88.45           O  
ATOM    372  N   PRO A  48      -3.456  -1.264  19.665  1.00 83.37           N  
ATOM    373  CA  PRO A  48      -4.640  -0.573  19.148  1.00 83.37           C  
ATOM    374  C   PRO A  48      -4.306   0.779  18.521  1.00 83.37           C  
ATOM    375  CB  PRO A  48      -5.516  -0.396  20.391  1.00 83.37           C  
ATOM    376  O   PRO A  48      -4.900   1.156  17.507  1.00 83.37           O  
ATOM    377  CG  PRO A  48      -5.151  -1.541  21.281  1.00 83.37           C  
ATOM    378  CD  PRO A  48      -3.680  -1.808  21.136  1.00 83.37           C  
ATOM    379  N   GLU A  49      -3.373   1.412  19.115  1.00 81.23           N  
ATOM    380  CA  GLU A  49      -2.986   2.713  18.576  1.00 81.23           C  
ATOM    381  C   GLU A  49      -2.262   2.564  17.241  1.00 81.23           C  
ATOM    382  CB  GLU A  49      -2.101   3.466  19.573  1.00 81.23           C  
ATOM    383  O   GLU A  49      -2.403   3.409  16.355  1.00 81.23           O  
ATOM    384  CG  GLU A  49      -2.816   3.853  20.860  1.00 81.23           C  
ATOM    385  CD  GLU A  49      -1.926   4.600  21.840  1.00 81.23           C  
ATOM    386  OE1 GLU A  49      -2.407   4.974  22.934  1.00 81.23           O  
ATOM    387  OE2 GLU A  49      -0.738   4.815  21.510  1.00 81.23           O  
ATOM    388  N   GLN A  50      -1.560   1.445  17.126  1.00 84.43           N  
ATOM    389  CA  GLN A  50      -0.759   1.183  15.934  1.00 84.43           C  
ATOM    390  C   GLN A  50      -1.628   0.671  14.789  1.00 84.43           C  
ATOM    391  CB  GLN A  50       0.349   0.175  16.243  1.00 84.43           C  
ATOM    392  O   GLN A  50      -1.319   0.900  13.618  1.00 84.43           O  
ATOM    393  CG  GLN A  50       1.446   0.724  17.146  1.00 84.43           C  
ATOM    394  CD  GLN A  50       2.439  -0.339  17.576  1.00 84.43           C  
ATOM    395  NE2 GLN A  50       3.695   0.058  17.746  1.00 84.43           N  
ATOM    396  OE1 GLN A  50       2.080  -1.507  17.754  1.00 84.43           O  
ATOM    397  N   GLN A  51      -2.699   0.097  15.094  1.00 79.21           N  
ATOM    398  CA  GLN A  51      -3.573  -0.562  14.130  1.00 79.21           C  
ATOM    399  C   GLN A  51      -4.204   0.450  13.178  1.00 79.21           C  
ATOM    400  CB  GLN A  51      -4.664  -1.357  14.849  1.00 79.21           C  
ATOM    401  O   GLN A  51      -4.574   0.106  12.054  1.00 79.21           O  
ATOM    402  CG  GLN A  51      -4.148  -2.595  15.571  1.00 79.21           C  
ATOM    403  CD  GLN A  51      -5.231  -3.311  16.356  1.00 79.21           C  
ATOM    404  NE2 GLN A  51      -4.822  -4.185  17.269  1.00 79.21           N  
ATOM    405  OE1 GLN A  51      -6.426  -3.080  16.143  1.00 79.21           O  
ATOM    406  N   ASN A  52      -4.178   1.635  13.631  1.00 76.04           N  
ATOM    407  CA  ASN A  52      -4.879   2.642  12.841  1.00 76.04           C  
ATOM    408  C   ASN A  52      -3.947   3.315  11.837  1.00 76.04           C  
ATOM    409  CB  ASN A  52      -5.522   3.689  13.753  1.00 76.04           C  
ATOM    410  O   ASN A  52      -4.406   3.930  10.874  1.00 76.04           O  
ATOM    411  CG  ASN A  52      -6.684   3.132  14.551  1.00 76.04           C  
ATOM    412  ND2 ASN A  52      -6.837   3.602  15.784  1.00 76.04           N  
ATOM    413  OD1 ASN A  52      -7.439   2.286  14.064  1.00 76.04           O  
ATOM    414  N   ASN A  53      -2.647   3.105  12.046  1.00 81.12           N  
ATOM    415  CA  ASN A  53      -1.631   3.691  11.178  1.00 81.12           C  
ATOM    416  C   ASN A  53      -0.408   2.787  11.056  1.00 81.12           C  
ATOM    417  CB  ASN A  53      -1.221   5.074  11.689  1.00 81.12           C  
ATOM    418  O   ASN A  53       0.447   2.769  11.943  1.00 81.12           O  
ATOM    419  CG  ASN A  53      -2.384   6.044  11.749  1.00 81.12           C  
ATOM    420  ND2 ASN A  53      -2.705   6.512  12.949  1.00 81.12           N  
ATOM    421  OD1 ASN A  53      -2.991   6.368  10.725  1.00 81.12           O  
ATOM    422  N   ALA A  54      -0.371   1.993  10.031  1.00 86.33           N  
ATOM    423  CA  ALA A  54       0.789   1.122   9.857  1.00 86.33           C  
ATOM    424  C   ALA A  54       1.241   1.096   8.399  1.00 86.33           C  
ATOM    425  CB  ALA A  54       0.471  -0.292  10.337  1.00 86.33           C  
ATOM    426  O   ALA A  54       0.425   1.246   7.487  1.00 86.33           O  
ATOM    427  N   MET A  55       2.403   1.075   8.278  1.00 87.56           N  
ATOM    428  CA  MET A  55       3.022   0.919   6.964  1.00 87.56           C  
ATOM    429  C   MET A  55       3.960  -0.283   6.944  1.00 87.56           C  
ATOM    430  CB  MET A  55       3.786   2.186   6.576  1.00 87.56           C  
ATOM    431  O   MET A  55       4.771  -0.458   7.855  1.00 87.56           O  
ATOM    432  CG  MET A  55       4.448   2.108   5.210  1.00 87.56           C  
ATOM    433  SD  MET A  55       5.583   3.515   4.897  1.00 87.56           S  
ATOM    434  CE  MET A  55       6.948   3.079   6.010  1.00 87.56           C  
ATOM    435  N   VAL A  56       3.878  -1.108   5.938  1.00 89.47           N  
ATOM    436  CA  VAL A  56       4.735  -2.277   5.775  1.00 89.47           C  
ATOM    437  C   VAL A  56       5.536  -2.155   4.481  1.00 89.47           C  
ATOM    438  CB  VAL A  56       3.915  -3.586   5.773  1.00 89.47           C  
ATOM    439  O   VAL A  56       4.962  -2.004   3.400  1.00 89.47           O  
ATOM    440  CG1 VAL A  56       4.834  -4.800   5.655  1.00 89.47           C  
ATOM    441  CG2 VAL A  56       3.058  -3.681   7.034  1.00 89.47           C  
ATOM    442  N   GLU A  57       6.867  -2.233   4.618  1.00 88.91           N  
ATOM    443  CA  GLU A  57       7.794  -2.246   3.490  1.00 88.91           C  
ATOM    444  C   GLU A  57       8.424  -3.624   3.309  1.00 88.91           C  
ATOM    445  CB  GLU A  57       8.885  -1.189   3.678  1.00 88.91           C  
ATOM    446  O   GLU A  57       8.990  -4.182   4.252  1.00 88.91           O  
ATOM    447  CG  GLU A  57       8.351   0.230   3.802  1.00 88.91           C  
ATOM    448  CD  GLU A  57       9.417   1.240   4.200  1.00 88.91           C  
ATOM    449  OE1 GLU A  57       9.449   1.654   5.381  1.00 88.91           O  
ATOM    450  OE2 GLU A  57      10.225   1.619   3.323  1.00 88.91           O  
ATOM    451  N   VAL A  58       8.323  -4.154   2.117  1.00 89.53           N  
ATOM    452  CA  VAL A  58       8.893  -5.468   1.837  1.00 89.53           C  
ATOM    453  C   VAL A  58       9.941  -5.352   0.732  1.00 89.53           C  
ATOM    454  CB  VAL A  58       7.803  -6.486   1.433  1.00 89.53           C  
ATOM    455  O   VAL A  58       9.639  -4.893  -0.373  1.00 89.53           O  
ATOM    456  CG1 VAL A  58       8.407  -7.875   1.237  1.00 89.53           C  
ATOM    457  CG2 VAL A  58       6.695  -6.525   2.484  1.00 89.53           C  
ATOM    458  N   HIS A  59      11.207  -5.797   1.120  1.00 88.11           N  
ATOM    459  CA  HIS A  59      12.317  -5.833   0.175  1.00 88.11           C  
ATOM    460  C   HIS A  59      12.772  -7.265  -0.088  1.00 88.11           C  
ATOM    461  CB  HIS A  59      13.489  -4.997   0.694  1.00 88.11           C  
ATOM    462  O   HIS A  59      13.274  -7.937   0.816  1.00 88.11           O  
ATOM    463  CG  HIS A  59      13.151  -3.556   0.906  1.00 88.11           C  
ATOM    464  CD2 HIS A  59      12.497  -2.936   1.917  1.00 88.11           C  
ATOM    465  ND1 HIS A  59      13.493  -2.571   0.005  1.00 88.11           N  
ATOM    466  CE1 HIS A  59      13.064  -1.403   0.455  1.00 88.11           C  
ATOM    467  NE2 HIS A  59      12.457  -1.597   1.613  1.00 88.11           N  
ATOM    468  N   CYS A  60      12.578  -7.734  -1.330  1.00 86.99           N  
ATOM    469  CA  CYS A  60      13.118  -9.031  -1.722  1.00 86.99           C  
ATOM    470  C   CYS A  60      14.164  -8.877  -2.819  1.00 86.99           C  
ATOM    471  CB  CYS A  60      11.999  -9.957  -2.197  1.00 86.99           C  
ATOM    472  O   CYS A  60      13.821  -8.769  -3.998  1.00 86.99           O  
ATOM    473  SG  CYS A  60      10.630 -10.103  -1.029  1.00 86.99           S  
ATOM    474  N   GLY A  61      15.481  -8.769  -2.533  1.00 80.97           N  
ATOM    475  CA  GLY A  61      16.466  -8.411  -3.541  1.00 80.97           C  
ATOM    476  C   GLY A  61      16.301  -6.996  -4.061  1.00 80.97           C  
ATOM    477  O   GLY A  61      16.306  -6.039  -3.283  1.00 80.97           O  
ATOM    478  N   ASN A  62      16.075  -6.839  -5.447  1.00 75.34           N  
ATOM    479  CA  ASN A  62      15.927  -5.522  -6.057  1.00 75.34           C  
ATOM    480  C   ASN A  62      14.461  -5.108  -6.151  1.00 75.34           C  
ATOM    481  CB  ASN A  62      16.575  -5.496  -7.443  1.00 75.34           C  
ATOM    482  O   ASN A  62      14.144  -4.048  -6.693  1.00 75.34           O  
ATOM    483  CG  ASN A  62      18.087  -5.585  -7.382  1.00 75.34           C  
ATOM    484  ND2 ASN A  62      18.687  -6.195  -8.398  1.00 75.34           N  
ATOM    485  OD1 ASN A  62      18.712  -5.110  -6.430  1.00 75.34           O  
ATOM    486  N   GLU A  63      13.565  -6.034  -5.575  1.00 70.53           N  
ATOM    487  CA  GLU A  63      12.139  -5.734  -5.655  1.00 70.53           C  
ATOM    488  C   GLU A  63      11.627  -5.136  -4.348  1.00 70.53           C  
ATOM    489  CB  GLU A  63      11.343  -6.994  -6.004  1.00 70.53           C  
ATOM    490  O   GLU A  63      11.964  -5.617  -3.264  1.00 70.53           O  
ATOM    491  CG  GLU A  63      11.692  -7.586  -7.362  1.00 70.53           C  
ATOM    492  CD  GLU A  63      10.783  -8.735  -7.768  1.00 70.53           C  
ATOM    493  OE1 GLU A  63      10.635  -8.992  -8.984  1.00 70.53           O  
ATOM    494  OE2 GLU A  63      10.213  -9.383  -6.862  1.00 70.53           O  
ATOM    495  N   TYR A  64      10.933  -3.986  -4.490  1.00 69.97           N  
ATOM    496  CA  TYR A  64      10.518  -3.160  -3.361  1.00 69.97           C  
ATOM    497  C   TYR A  64       9.024  -2.867  -3.419  1.00 69.97           C  
ATOM    498  CB  TYR A  64      11.307  -1.847  -3.336  1.00 69.97           C  
ATOM    499  O   TYR A  64       8.520  -2.379  -4.433  1.00 69.97           O  
ATOM    500  CG  TYR A  64      11.065  -1.016  -2.100  1.00 69.97           C  
ATOM    501  CD1 TYR A  64      10.370   0.189  -2.172  1.00 69.97           C  
ATOM    502  CD2 TYR A  64      11.530  -1.434  -0.858  1.00 69.97           C  
ATOM    503  CE1 TYR A  64      10.145   0.959  -1.036  1.00 69.97           C  
ATOM    504  CE2 TYR A  64      11.312  -0.671   0.285  1.00 69.97           C  
ATOM    505  OH  TYR A  64      10.400   1.280   1.314  1.00 69.97           O  
ATOM    506  CZ  TYR A  64      10.619   0.521   0.186  1.00 69.97           C  
ATOM    507  N   TYR A  65       8.309  -3.200  -2.238  1.00 70.45           N  
ATOM    508  CA  TYR A  65       6.867  -2.980  -2.208  1.00 70.45           C  
ATOM    509  C   TYR A  65       6.448  -2.288  -0.916  1.00 70.45           C  
ATOM    510  CB  TYR A  65       6.117  -4.307  -2.356  1.00 70.45           C  
ATOM    511  O   TYR A  65       7.040  -2.520   0.140  1.00 70.45           O  
ATOM    512  CG  TYR A  65       6.561  -5.126  -3.544  1.00 70.45           C  
ATOM    513  CD1 TYR A  65       5.997  -4.927  -4.802  1.00 70.45           C  
ATOM    514  CD2 TYR A  65       7.545  -6.100  -3.411  1.00 70.45           C  
ATOM    515  CE1 TYR A  65       6.401  -5.680  -5.899  1.00 70.45           C  
ATOM    516  CE2 TYR A  65       7.957  -6.859  -4.501  1.00 70.45           C  
ATOM    517  OH  TYR A  65       7.785  -7.390  -6.822  1.00 70.45           O  
ATOM    518  CZ  TYR A  65       7.381  -6.642  -5.739  1.00 70.45           C  
ATOM    519  N   PHE A  66       5.361  -1.399  -1.080  1.00 70.41           N  
ATOM    520  CA  PHE A  66       4.834  -0.659   0.060  1.00 70.41           C  
ATOM    521  C   PHE A  66       3.358  -0.973   0.274  1.00 70.41           C  
ATOM    522  CB  PHE A  66       5.026   0.848  -0.141  1.00 70.41           C  
ATOM    523  O   PHE A  66       2.584  -1.027  -0.684  1.00 70.41           O  
ATOM    524  CG  PHE A  66       6.410   1.333   0.195  1.00 70.41           C  
ATOM    525  CD1 PHE A  66       6.718   1.765   1.479  1.00 70.41           C  
ATOM    526  CD2 PHE A  66       7.405   1.358  -0.775  1.00 70.41           C  
ATOM    527  CE1 PHE A  66       7.998   2.215   1.793  1.00 70.41           C  
ATOM    528  CE2 PHE A  66       8.686   1.806  -0.468  1.00 70.41           C  
ATOM    529  CZ  PHE A  66       8.981   2.235   0.816  1.00 70.41           C  
ATOM    530  N   PHE A  67       3.104  -1.232   1.488  1.00 73.25           N  
ATOM    531  CA  PHE A  67       1.705  -1.282   1.893  1.00 73.25           C  
ATOM    532  C   PHE A  67       1.441  -0.323   3.048  1.00 73.25           C  
ATOM    533  CB  PHE A  67       1.311  -2.707   2.294  1.00 73.25           C  
ATOM    534  O   PHE A  67       2.086  -0.411   4.094  1.00 73.25           O  
ATOM    535  CG  PHE A  67      -0.129  -2.845   2.710  1.00 73.25           C  
ATOM    536  CD1 PHE A  67      -0.480  -2.870   4.054  1.00 73.25           C  
ATOM    537  CD2 PHE A  67      -1.133  -2.949   1.755  1.00 73.25           C  
ATOM    538  CE1 PHE A  67      -1.811  -2.998   4.442  1.00 73.25           C  
ATOM    539  CE2 PHE A  67      -2.466  -3.077   2.135  1.00 73.25           C  
ATOM    540  CZ  PHE A  67      -2.803  -3.102   3.479  1.00 73.25           C  
ATOM    541  N   ILE A  68       0.373   0.458   2.773  1.00 69.60           N  
ATOM    542  CA  ILE A  68       0.082   1.479   3.773  1.00 69.60           C  
ATOM    543  C   ILE A  68      -1.358   1.328   4.261  1.00 69.60           C  
ATOM    544  CB  ILE A  68       0.311   2.901   3.212  1.00 69.60           C  
ATOM    545  O   ILE A  68      -2.292   1.298   3.457  1.00 69.60           O  
ATOM    546  CG1 ILE A  68       1.753   3.053   2.716  1.00 69.60           C  
ATOM    547  CG2 ILE A  68      -0.019   3.958   4.270  1.00 69.60           C  
ATOM    548  CD1 ILE A  68       2.000   4.322   1.912  1.00 69.60           C  
ATOM    549  N   LEU A  69      -1.490   1.020   5.502  1.00 74.13           N  
ATOM    550  CA  LEU A  69      -2.773   1.167   6.180  1.00 74.13           C  
ATOM    551  C   LEU A  69      -2.764   2.379   7.105  1.00 74.13           C  
ATOM    552  CB  LEU A  69      -3.106  -0.096   6.978  1.00 74.13           C  
ATOM    553  O   LEU A  69      -2.071   2.381   8.126  1.00 74.13           O  
ATOM    554  CG  LEU A  69      -4.450  -0.103   7.708  1.00 74.13           C  
ATOM    555  CD1 LEU A  69      -5.597  -0.160   6.704  1.00 74.13           C  
ATOM    556  CD2 LEU A  69      -4.525  -1.275   8.680  1.00 74.13           C  
ATOM    557  N   ALA A  70      -3.429   3.440   6.667  1.00 70.17           N  
ATOM    558  CA  ALA A  70      -3.376   4.659   7.469  1.00 70.17           C  
ATOM    559  C   ALA A  70      -4.766   5.268   7.633  1.00 70.17           C  
ATOM    560  CB  ALA A  70      -2.426   5.672   6.835  1.00 70.17           C  
ATOM    561  O   ALA A  70      -5.559   5.284   6.689  1.00 70.17           O  
ATOM    562  N   HIS A  71      -5.186   5.654   8.798  1.00 75.97           N  
ATOM    563  CA  HIS A  71      -6.404   6.408   9.071  1.00 75.97           C  
ATOM    564  C   HIS A  71      -6.100   7.887   9.285  1.00 75.97           C  
ATOM    565  CB  HIS A  71      -7.124   5.838  10.294  1.00 75.97           C  
ATOM    566  O   HIS A  71      -7.012   8.716   9.307  1.00 75.97           O  
ATOM    567  CG  HIS A  71      -7.760   4.507  10.049  1.00 75.97           C  
ATOM    568  CD2 HIS A  71      -7.254   3.253  10.119  1.00 75.97           C  
ATOM    569  ND1 HIS A  71      -9.081   4.370   9.680  1.00 75.97           N  
ATOM    570  CE1 HIS A  71      -9.360   3.085   9.534  1.00 75.97           C  
ATOM    571  NE2 HIS A  71      -8.268   2.386   9.794  1.00 75.97           N  
ATOM    572  N   ASN A  72      -4.832   8.140   9.455  1.00 80.79           N  
ATOM    573  CA  ASN A  72      -4.319   9.506   9.495  1.00 80.79           C  
ATOM    574  C   ASN A  72      -3.906   9.990   8.108  1.00 80.79           C  
ATOM    575  CB  ASN A  72      -3.141   9.609  10.466  1.00 80.79           C  
ATOM    576  O   ASN A  72      -2.875   9.568   7.580  1.00 80.79           O  
ATOM    577  CG  ASN A  72      -2.696  11.040  10.695  1.00 80.79           C  
ATOM    578  ND2 ASN A  72      -2.238  11.332  11.906  1.00 80.79           N  
ATOM    579  OD1 ASN A  72      -2.766  11.877   9.791  1.00 80.79           O  
ATOM    580  N   PRO A  73      -4.714  10.837   7.448  1.00 83.41           N  
ATOM    581  CA  PRO A  73      -4.473  11.258   6.066  1.00 83.41           C  
ATOM    582  C   PRO A  73      -3.124  11.950   5.886  1.00 83.41           C  
ATOM    583  CB  PRO A  73      -5.625  12.227   5.786  1.00 83.41           C  
ATOM    584  O   PRO A  73      -2.466  11.770   4.858  1.00 83.41           O  
ATOM    585  CG  PRO A  73      -6.700  11.828   6.745  1.00 83.41           C  
ATOM    586  CD  PRO A  73      -6.055  11.257   7.975  1.00 83.41           C  
ATOM    587  N   GLU A  74      -2.738  12.704   6.920  1.00 87.25           N  
ATOM    588  CA  GLU A  74      -1.473  13.427   6.823  1.00 87.25           C  
ATOM    589  C   GLU A  74      -0.289  12.465   6.789  1.00 87.25           C  
ATOM    590  CB  GLU A  74      -1.322  14.405   7.991  1.00 87.25           C  
ATOM    591  O   GLU A  74       0.598  12.594   5.943  1.00 87.25           O  
ATOM    592  CG  GLU A  74      -2.264  15.598   7.920  1.00 87.25           C  
ATOM    593  CD  GLU A  74      -2.083  16.574   9.072  1.00 87.25           C  
ATOM    594  OE1 GLU A  74      -2.773  17.619   9.096  1.00 87.25           O  
ATOM    595  OE2 GLU A  74      -1.245  16.293   9.957  1.00 87.25           O  
ATOM    596  N   LEU A  75      -0.331  11.580   7.662  1.00 86.31           N  
ATOM    597  CA  LEU A  75       0.711  10.561   7.726  1.00 86.31           C  
ATOM    598  C   LEU A  75       0.674   9.667   6.492  1.00 86.31           C  
ATOM    599  CB  LEU A  75       0.553   9.712   8.991  1.00 86.31           C  
ATOM    600  O   LEU A  75       1.716   9.371   5.902  1.00 86.31           O  
ATOM    601  CG  LEU A  75       1.607   8.626   9.214  1.00 86.31           C  
ATOM    602  CD1 LEU A  75       2.993   9.251   9.339  1.00 86.31           C  
ATOM    603  CD2 LEU A  75       1.272   7.803  10.453  1.00 86.31           C  
ATOM    604  N   ALA A  76      -0.518   9.246   6.119  1.00 85.15           N  
ATOM    605  CA  ALA A  76      -0.698   8.415   4.932  1.00 85.15           C  
ATOM    606  C   ALA A  76      -0.087   9.077   3.701  1.00 85.15           C  
ATOM    607  CB  ALA A  76      -2.180   8.132   4.700  1.00 85.15           C  
ATOM    608  O   ALA A  76       0.596   8.422   2.910  1.00 85.15           O  
ATOM    609  N   GLU A  77      -0.315  10.353   3.573  1.00 88.21           N  
ATOM    610  CA  GLU A  77       0.214  11.102   2.437  1.00 88.21           C  
ATOM    611  C   GLU A  77       1.739  11.133   2.458  1.00 88.21           C  
ATOM    612  CB  GLU A  77      -0.341  12.529   2.428  1.00 88.21           C  
ATOM    613  O   GLU A  77       2.382  11.023   1.412  1.00 88.21           O  
ATOM    614  CG  GLU A  77      -0.004  13.312   1.168  1.00 88.21           C  
ATOM    615  CD  GLU A  77      -0.562  12.682  -0.098  1.00 88.21           C  
ATOM    616  OE1 GLU A  77       0.008  12.905  -1.190  1.00 88.21           O  
ATOM    617  OE2 GLU A  77      -1.580  11.960   0.003  1.00 88.21           O  
ATOM    618  N   LYS A  78       2.241  11.330   3.608  1.00 87.89           N  
ATOM    619  CA  LYS A  78       3.695  11.321   3.742  1.00 87.89           C  
ATOM    620  C   LYS A  78       4.279   9.980   3.305  1.00 87.89           C  
ATOM    621  CB  LYS A  78       4.103  11.625   5.184  1.00 87.89           C  
ATOM    622  O   LYS A  78       5.252   9.938   2.549  1.00 87.89           O  
ATOM    623  CG  LYS A  78       3.955  13.088   5.574  1.00 87.89           C  
ATOM    624  CD  LYS A  78       4.463  13.345   6.987  1.00 87.89           C  
ATOM    625  CE  LYS A  78       4.264  14.797   7.398  1.00 87.89           C  
ATOM    626  NZ  LYS A  78       4.734  15.047   8.794  1.00 87.89           N  
ATOM    627  N   TRP A  79       3.631   8.906   3.828  1.00 87.94           N  
ATOM    628  CA  TRP A  79       4.087   7.567   3.469  1.00 87.94           C  
ATOM    629  C   TRP A  79       3.893   7.307   1.979  1.00 87.94           C  
ATOM    630  CB  TRP A  79       3.341   6.508   4.286  1.00 87.94           C  
ATOM    631  O   TRP A  79       4.732   6.667   1.340  1.00 87.94           O  
ATOM    632  CG  TRP A  79       3.723   6.475   5.735  1.00 87.94           C  
ATOM    633  CD1 TRP A  79       4.851   7.001   6.301  1.00 87.94           C  
ATOM    634  CD2 TRP A  79       2.978   5.881   6.802  1.00 87.94           C  
ATOM    635  CE2 TRP A  79       3.714   6.085   7.990  1.00 87.94           C  
ATOM    636  CE3 TRP A  79       1.757   5.196   6.869  1.00 87.94           C  
ATOM    637  NE1 TRP A  79       4.851   6.770   7.657  1.00 87.94           N  
ATOM    638  CH2 TRP A  79       2.071   4.960   9.270  1.00 87.94           C  
ATOM    639  CZ2 TRP A  79       3.268   5.627   9.232  1.00 87.94           C  
ATOM    640  CZ3 TRP A  79       1.315   4.741   8.106  1.00 87.94           C  
ATOM    641  N   TRP A  80       2.799   7.784   1.494  1.00 88.14           N  
ATOM    642  CA  TRP A  80       2.507   7.646   0.071  1.00 88.14           C  
ATOM    643  C   TRP A  80       3.581   8.325  -0.773  1.00 88.14           C  
ATOM    644  CB  TRP A  80       1.133   8.237  -0.256  1.00 88.14           C  
ATOM    645  O   TRP A  80       4.063   7.752  -1.753  1.00 88.14           O  
ATOM    646  CG  TRP A  80       0.794   8.218  -1.716  1.00 88.14           C  
ATOM    647  CD1 TRP A  80       0.852   9.269  -2.590  1.00 88.14           C  
ATOM    648  CD2 TRP A  80       0.339   7.092  -2.473  1.00 88.14           C  
ATOM    649  CE2 TRP A  80       0.141   7.533  -3.800  1.00 88.14           C  
ATOM    650  CE3 TRP A  80       0.079   5.752  -2.157  1.00 88.14           C  
ATOM    651  NE1 TRP A  80       0.461   8.863  -3.845  1.00 88.14           N  
ATOM    652  CH2 TRP A  80      -0.551   5.373  -4.476  1.00 88.14           C  
ATOM    653  CZ2 TRP A  80      -0.305   6.679  -4.812  1.00 88.14           C  
ATOM    654  CZ3 TRP A  80      -0.364   4.904  -3.165  1.00 88.14           C  
ATOM    655  N   GLN A  81       3.988   9.469  -0.458  1.00 88.48           N  
ATOM    656  CA  GLN A  81       5.012  10.220  -1.175  1.00 88.48           C  
ATOM    657  C   GLN A  81       6.359   9.505  -1.119  1.00 88.48           C  
ATOM    658  CB  GLN A  81       5.144  11.632  -0.602  1.00 88.48           C  
ATOM    659  O   GLN A  81       7.062   9.414  -2.128  1.00 88.48           O  
ATOM    660  CG  GLN A  81       3.965  12.540  -0.928  1.00 88.48           C  
ATOM    661  CD  GLN A  81       4.055  13.889  -0.239  1.00 88.48           C  
ATOM    662  NE2 GLN A  81       3.031  14.716  -0.418  1.00 88.48           N  
ATOM    663  OE1 GLN A  81       5.037  14.185   0.450  1.00 88.48           O  
ATOM    664  N   LYS A  82       6.646   9.042   0.088  1.00 85.94           N  
ATOM    665  CA  LYS A  82       7.894   8.303   0.258  1.00 85.94           C  
ATOM    666  C   LYS A  82       7.897   7.030  -0.582  1.00 85.94           C  
ATOM    667  CB  LYS A  82       8.118   7.960   1.731  1.00 85.94           C  
ATOM    668  O   LYS A  82       8.888   6.720  -1.246  1.00 85.94           O  
ATOM    669  CG  LYS A  82       9.426   7.231   2.004  1.00 85.94           C  
ATOM    670  CD  LYS A  82       9.609   6.950   3.490  1.00 85.94           C  
ATOM    671  CE  LYS A  82      10.891   6.173   3.759  1.00 85.94           C  
ATOM    672  NZ  LYS A  82      11.069   5.886   5.214  1.00 85.94           N  
ATOM    673  N   ALA A  83       6.759   6.304  -0.551  1.00 85.14           N  
ATOM    674  CA  ALA A  83       6.644   5.013  -1.224  1.00 85.14           C  
ATOM    675  C   ALA A  83       6.753   5.172  -2.738  1.00 85.14           C  
ATOM    676  CB  ALA A  83       5.326   4.336  -0.857  1.00 85.14           C  
ATOM    677  O   ALA A  83       7.316   4.313  -3.420  1.00 85.14           O  
ATOM    678  N   GLN A  84       6.323   6.266  -3.263  1.00 82.98           N  
ATOM    679  CA  GLN A  84       6.282   6.462  -4.708  1.00 82.98           C  
ATOM    680  C   GLN A  84       7.688   6.595  -5.286  1.00 82.98           C  
ATOM    681  CB  GLN A  84       5.451   7.697  -5.059  1.00 82.98           C  
ATOM    682  O   GLN A  84       7.913   6.296  -6.461  1.00 82.98           O  
ATOM    683  CG  GLN A  84       3.964   7.541  -4.771  1.00 82.98           C  
ATOM    684  CD  GLN A  84       3.148   8.733  -5.235  1.00 82.98           C  
ATOM    685  NE2 GLN A  84       1.846   8.529  -5.406  1.00 82.98           N  
ATOM    686  OE1 GLN A  84       3.683   9.828  -5.437  1.00 82.98           O  
ATOM    687  N   LYS A  85       8.582   7.019  -4.480  1.00 82.52           N  
ATOM    688  CA  LYS A  85       9.949   7.243  -4.942  1.00 82.52           C  
ATOM    689  C   LYS A  85      10.722   5.930  -5.026  1.00 82.52           C  
ATOM    690  CB  LYS A  85      10.675   8.220  -4.016  1.00 82.52           C  
ATOM    691  O   LYS A  85      11.622   5.785  -5.857  1.00 82.52           O  
ATOM    692  CG  LYS A  85      10.160   9.649  -4.098  1.00 82.52           C  
ATOM    693  CD  LYS A  85      10.956  10.583  -3.196  1.00 82.52           C  
ATOM    694  CE  LYS A  85      10.410  12.004  -3.239  1.00 82.52           C  
ATOM    695  NZ  LYS A  85      11.160  12.914  -2.322  1.00 82.52           N  
ATOM    696  N   HIS A  86      10.331   4.968  -4.278  1.00 77.50           N  
ATOM    697  CA  HIS A  86      11.214   3.818  -4.118  1.00 77.50           C  
ATOM    698  C   HIS A  86      10.536   2.534  -4.585  1.00 77.50           C  
ATOM    699  CB  HIS A  86      11.655   3.679  -2.660  1.00 77.50           C  
ATOM    700  O   HIS A  86      11.207   1.597  -5.023  1.00 77.50           O  
ATOM    701  CG  HIS A  86      12.441   4.848  -2.157  1.00 77.50           C  
ATOM    702  CD2 HIS A  86      12.120   5.822  -1.273  1.00 77.50           C  
ATOM    703  ND1 HIS A  86      13.728   5.113  -2.574  1.00 77.50           N  
ATOM    704  CE1 HIS A  86      14.165   6.203  -1.965  1.00 77.50           C  
ATOM    705  NE2 HIS A  86      13.208   6.652  -1.171  1.00 77.50           N  
ATOM    706  N   ALA A  87       9.172   2.587  -4.598  1.00 80.05           N  
ATOM    707  CA  ALA A  87       8.469   1.322  -4.796  1.00 80.05           C  
ATOM    708  C   ALA A  87       7.980   1.185  -6.235  1.00 80.05           C  
ATOM    709  CB  ALA A  87       7.296   1.207  -3.826  1.00 80.05           C  
ATOM    710  O   ALA A  87       7.620   2.178  -6.872  1.00 80.05           O  
ATOM    711  N   LYS A  88       8.017  -0.007  -6.733  1.00 83.54           N  
ATOM    712  CA  LYS A  88       7.460  -0.295  -8.051  1.00 83.54           C  
ATOM    713  C   LYS A  88       5.937  -0.193  -8.038  1.00 83.54           C  
ATOM    714  CB  LYS A  88       7.888  -1.685  -8.523  1.00 83.54           C  
ATOM    715  O   LYS A  88       5.338   0.344  -8.972  1.00 83.54           O  
ATOM    716  CG  LYS A  88       9.354  -1.779  -8.921  1.00 83.54           C  
ATOM    717  CD  LYS A  88       9.694  -3.154  -9.481  1.00 83.54           C  
ATOM    718  CE  LYS A  88      11.155  -3.242  -9.902  1.00 83.54           C  
ATOM    719  NZ  LYS A  88      11.501  -4.598 -10.422  1.00 83.54           N  
ATOM    720  N   ILE A  89       5.393  -0.702  -7.008  1.00 85.99           N  
ATOM    721  CA  ILE A  89       3.946  -0.652  -6.825  1.00 85.99           C  
ATOM    722  C   ILE A  89       3.621  -0.122  -5.430  1.00 85.99           C  
ATOM    723  CB  ILE A  89       3.302  -2.040  -7.034  1.00 85.99           C  
ATOM    724  O   ILE A  89       4.170  -0.599  -4.434  1.00 85.99           O  
ATOM    725  CG1 ILE A  89       3.603  -2.561  -8.444  1.00 85.99           C  
ATOM    726  CG2 ILE A  89       1.792  -1.978  -6.784  1.00 85.99           C  
ATOM    727  CD1 ILE A  89       2.987  -1.725  -9.558  1.00 85.99           C  
ATOM    728  N   VAL A  90       2.755   0.877  -5.281  1.00 87.11           N  
ATOM    729  CA  VAL A  90       2.321   1.398  -3.989  1.00 87.11           C  
ATOM    730  C   VAL A  90       0.809   1.242  -3.850  1.00 87.11           C  
ATOM    731  CB  VAL A  90       2.723   2.879  -3.810  1.00 87.11           C  
ATOM    732  O   VAL A  90       0.051   1.688  -4.715  1.00 87.11           O  
ATOM    733  CG1 VAL A  90       2.367   3.369  -2.407  1.00 87.11           C  
ATOM    734  CG2 VAL A  90       4.215   3.062  -4.081  1.00 87.11           C  
ATOM    735  N   VAL A  91       0.379   0.544  -2.922  1.00 87.90           N  
ATOM    736  CA  VAL A  91      -1.043   0.419  -2.623  1.00 87.90           C  
ATOM    737  C   VAL A  91      -1.347   1.069  -1.275  1.00 87.90           C  
ATOM    738  CB  VAL A  91      -1.493  -1.060  -2.615  1.00 87.90           C  
ATOM    739  O   VAL A  91      -0.684   0.780  -0.276  1.00 87.90           O  
ATOM    740  CG1 VAL A  91      -2.991  -1.167  -2.334  1.00 87.90           C  
ATOM    741  CG2 VAL A  91      -1.146  -1.729  -3.943  1.00 87.90           C  
ATOM    742  N   MET A  92      -2.259   1.943  -1.260  1.00 86.32           N  
ATOM    743  CA  MET A  92      -2.664   2.613  -0.028  1.00 86.32           C  
ATOM    744  C   MET A  92      -4.176   2.547   0.156  1.00 86.32           C  
ATOM    745  CB  MET A  92      -2.200   4.071  -0.030  1.00 86.32           C  
ATOM    746  O   MET A  92      -4.931   2.756  -0.796  1.00 86.32           O  
ATOM    747  CG  MET A  92      -2.578   4.836   1.228  1.00 86.32           C  
ATOM    748  SD  MET A  92      -2.023   6.585   1.179  1.00 86.32           S  
ATOM    749  CE  MET A  92      -3.109   7.229  -0.124  1.00 86.32           C  
ATOM    750  N   VAL A  93      -4.507   2.370   1.336  1.00 79.11           N  
ATOM    751  CA  VAL A  93      -5.913   2.441   1.718  1.00 79.11           C  
ATOM    752  C   VAL A  93      -6.104   3.508   2.794  1.00 79.11           C  
ATOM    753  CB  VAL A  93      -6.433   1.076   2.223  1.00 79.11           C  
ATOM    754  O   VAL A  93      -5.528   3.413   3.880  1.00 79.11           O  
ATOM    755  CG1 VAL A  93      -7.927   1.150   2.536  1.00 79.11           C  
ATOM    756  CG2 VAL A  93      -6.153  -0.015   1.192  1.00 79.11           C  
ATOM    757  N   LEU A  94      -6.993   4.476   2.461  1.00 82.14           N  
ATOM    758  CA  LEU A  94      -7.197   5.594   3.376  1.00 82.14           C  
ATOM    759  C   LEU A  94      -8.663   6.014   3.402  1.00 82.14           C  
ATOM    760  CB  LEU A  94      -6.320   6.783   2.975  1.00 82.14           C  
ATOM    761  O   LEU A  94      -9.207   6.447   2.383  1.00 82.14           O  
ATOM    762  CG  LEU A  94      -6.466   8.049   3.820  1.00 82.14           C  
ATOM    763  CD1 LEU A  94      -5.936   7.809   5.230  1.00 82.14           C  
ATOM    764  CD2 LEU A  94      -5.741   9.218   3.163  1.00 82.14           C  
ATOM    765  N   ASN A  95      -9.297   5.913   4.521  1.00 79.24           N  
ATOM    766  CA  ASN A  95     -10.634   6.442   4.767  1.00 79.24           C  
ATOM    767  C   ASN A  95     -11.611   6.031   3.669  1.00 79.24           C  
ATOM    768  CB  ASN A  95     -10.593   7.966   4.898  1.00 79.24           C  
ATOM    769  O   ASN A  95     -12.320   6.873   3.116  1.00 79.24           O  
ATOM    770  CG  ASN A  95      -9.843   8.427   6.132  1.00 79.24           C  
ATOM    771  ND2 ASN A  95      -9.204   9.587   6.039  1.00 79.24           N  
ATOM    772  OD1 ASN A  95      -9.838   7.745   7.161  1.00 79.24           O  
ATOM    773  N   GLY A  96     -11.529   4.700   3.283  1.00 80.71           N  
ATOM    774  CA  GLY A  96     -12.520   4.243   2.322  1.00 80.71           C  
ATOM    775  C   GLY A  96     -12.083   4.427   0.881  1.00 80.71           C  
ATOM    776  O   GLY A  96     -12.911   4.398  -0.032  1.00 80.71           O  
ATOM    777  N   ARG A  97     -10.771   4.802   0.784  1.00 87.28           N  
ATOM    778  CA  ARG A  97     -10.212   5.015  -0.547  1.00 87.28           C  
ATOM    779  C   ARG A  97      -9.009   4.109  -0.788  1.00 87.28           C  
ATOM    780  CB  ARG A  97      -9.809   6.480  -0.733  1.00 87.28           C  
ATOM    781  O   ARG A  97      -8.121   4.009   0.061  1.00 87.28           O  
ATOM    782  CG  ARG A  97     -10.988   7.437  -0.816  1.00 87.28           C  
ATOM    783  CD  ARG A  97     -10.533   8.876  -1.018  1.00 87.28           C  
ATOM    784  NE  ARG A  97      -9.989   9.447   0.212  1.00 87.28           N  
ATOM    785  NH1 ARG A  97      -9.500  11.505  -0.716  1.00 87.28           N  
ATOM    786  NH2 ARG A  97      -9.041  11.100   1.493  1.00 87.28           N  
ATOM    787  CZ  ARG A  97      -9.511  10.682   0.327  1.00 87.28           C  
ATOM    788  N   VAL A  98      -9.091   3.369  -1.822  1.00 89.62           N  
ATOM    789  CA  VAL A  98      -7.949   2.577  -2.267  1.00 89.62           C  
ATOM    790  C   VAL A  98      -7.189   3.332  -3.356  1.00 89.62           C  
ATOM    791  CB  VAL A  98      -8.388   1.190  -2.787  1.00 89.62           C  
ATOM    792  O   VAL A  98      -7.786   3.795  -4.330  1.00 89.62           O  
ATOM    793  CG1 VAL A  98      -7.195   0.424  -3.356  1.00 89.62           C  
ATOM    794  CG2 VAL A  98      -9.058   0.391  -1.671  1.00 89.62           C  
ATOM    795  N   ARG A  99      -5.914   3.525  -3.099  1.00 91.66           N  
ATOM    796  CA  ARG A  99      -5.038   4.156  -4.080  1.00 91.66           C  
ATOM    797  C   ARG A  99      -3.936   3.201  -4.525  1.00 91.66           C  
ATOM    798  CB  ARG A  99      -4.424   5.436  -3.509  1.00 91.66           C  
ATOM    799  O   ARG A  99      -3.335   2.511  -3.699  1.00 91.66           O  
ATOM    800  CG  ARG A  99      -5.438   6.534  -3.229  1.00 91.66           C  
ATOM    801  CD  ARG A  99      -4.808   7.708  -2.493  1.00 91.66           C  
ATOM    802  NE  ARG A  99      -3.820   8.396  -3.319  1.00 91.66           N  
ATOM    803  NH1 ARG A  99      -2.980   9.691  -1.601  1.00 91.66           N  
ATOM    804  NH2 ARG A  99      -2.116   9.884  -3.716  1.00 91.66           N  
ATOM    805  CZ  ARG A  99      -2.974   9.322  -2.877  1.00 91.66           C  
ATOM    806  N   VAL A 100      -3.794   3.126  -5.763  1.00 92.42           N  
ATOM    807  CA  VAL A 100      -2.744   2.280  -6.320  1.00 92.42           C  
ATOM    808  C   VAL A 100      -1.890   3.089  -7.294  1.00 92.42           C  
ATOM    809  CB  VAL A 100      -3.332   1.040  -7.030  1.00 92.42           C  
ATOM    810  O   VAL A 100      -2.420   3.779  -8.168  1.00 92.42           O  
ATOM    811  CG1 VAL A 100      -2.215   0.146  -7.568  1.00 92.42           C  
ATOM    812  CG2 VAL A 100      -4.233   0.257  -6.076  1.00 92.42           C  
ATOM    813  N   ARG A 101      -0.643   3.081  -7.118  1.00 92.75           N  
ATOM    814  CA  ARG A 101       0.286   3.674  -8.074  1.00 92.75           C  
ATOM    815  C   ARG A 101       1.172   2.608  -8.710  1.00 92.75           C  
ATOM    816  CB  ARG A 101       1.152   4.737  -7.394  1.00 92.75           C  
ATOM    817  O   ARG A 101       1.754   1.777  -8.008  1.00 92.75           O  
ATOM    818  CG  ARG A 101       2.117   5.440  -8.336  1.00 92.75           C  
ATOM    819  CD  ARG A 101       2.979   6.458  -7.603  1.00 92.75           C  
ATOM    820  NE  ARG A 101       3.886   7.151  -8.513  1.00 92.75           N  
ATOM    821  NH1 ARG A 101       5.409   5.419  -8.644  1.00 92.75           N  
ATOM    822  NH2 ARG A 101       5.770   7.360  -9.810  1.00 92.75           N  
ATOM    823  CZ  ARG A 101       5.020   6.642  -8.987  1.00 92.75           C  
ATOM    824  N   ASN A 102       1.278   2.694 -10.105  1.00 91.94           N  
ATOM    825  CA  ASN A 102       2.117   1.770 -10.860  1.00 91.94           C  
ATOM    826  C   ASN A 102       3.435   2.419 -11.274  1.00 91.94           C  
ATOM    827  CB  ASN A 102       1.371   1.251 -12.091  1.00 91.94           C  
ATOM    828  O   ASN A 102       3.476   3.197 -12.228  1.00 91.94           O  
ATOM    829  CG  ASN A 102       2.187   0.253 -12.890  1.00 91.94           C  
ATOM    830  ND2 ASN A 102       1.692  -0.109 -14.068  1.00 91.94           N  
ATOM    831  OD1 ASN A 102       3.252  -0.189 -12.452  1.00 91.94           O  
ATOM    832  N   GLY A 103       4.474   2.115 -10.462  1.00 88.98           N  
ATOM    833  CA  GLY A 103       5.795   2.638 -10.773  1.00 88.98           C  
ATOM    834  C   GLY A 103       6.613   1.709 -11.649  1.00 88.98           C  
ATOM    835  O   GLY A 103       7.802   1.947 -11.875  1.00 88.98           O  
ATOM    836  N   THR A 104       6.023   0.695 -12.130  1.00 88.81           N  
ATOM    837  CA  THR A 104       6.736  -0.240 -12.994  1.00 88.81           C  
ATOM    838  C   THR A 104       6.792   0.283 -14.426  1.00 88.81           C  
ATOM    839  CB  THR A 104       6.075  -1.630 -12.977  1.00 88.81           C  
ATOM    840  O   THR A 104       6.320   1.385 -14.710  1.00 88.81           O  
ATOM    841  CG2 THR A 104       5.735  -2.061 -11.554  1.00 88.81           C  
ATOM    842  OG1 THR A 104       4.870  -1.590 -13.753  1.00 88.81           O  
ATOM    843  N   ASP A 105       7.401  -0.519 -15.386  1.00 91.15           N  
ATOM    844  CA  ASP A 105       7.511  -0.118 -16.785  1.00 91.15           C  
ATOM    845  C   ASP A 105       6.442  -0.798 -17.638  1.00 91.15           C  
ATOM    846  CB  ASP A 105       8.904  -0.445 -17.329  1.00 91.15           C  
ATOM    847  O   ASP A 105       6.491  -0.738 -18.868  1.00 91.15           O  
ATOM    848  CG  ASP A 105       9.253  -1.918 -17.218  1.00 91.15           C  
ATOM    849  OD1 ASP A 105       8.508  -2.674 -16.556  1.00 91.15           O  
ATOM    850  OD2 ASP A 105      10.283  -2.328 -17.797  1.00 91.15           O  
ATOM    851  N   ARG A 106       5.439  -1.468 -16.924  1.00 91.83           N  
ATOM    852  CA  ARG A 106       4.354  -2.187 -17.586  1.00 91.83           C  
ATOM    853  C   ARG A 106       3.008  -1.852 -16.952  1.00 91.83           C  
ATOM    854  CB  ARG A 106       4.598  -3.696 -17.533  1.00 91.83           C  
ATOM    855  O   ARG A 106       2.946  -1.463 -15.784  1.00 91.83           O  
ATOM    856  CG  ARG A 106       5.952  -4.121 -18.079  1.00 91.83           C  
ATOM    857  CD  ARG A 106       6.183  -5.617 -17.911  1.00 91.83           C  
ATOM    858  NE  ARG A 106       6.366  -5.980 -16.509  1.00 91.83           N  
ATOM    859  NH1 ARG A 106       6.689  -8.230 -16.919  1.00 91.83           N  
ATOM    860  NH2 ARG A 106       6.753  -7.431 -14.771  1.00 91.83           N  
ATOM    861  CZ  ARG A 106       6.602  -7.213 -16.069  1.00 91.83           C  
ATOM    862  N   PRO A 107       1.910  -2.105 -17.808  1.00 94.59           N  
ATOM    863  CA  PRO A 107       0.577  -1.934 -17.225  1.00 94.59           C  
ATOM    864  C   PRO A 107       0.251  -2.995 -16.176  1.00 94.59           C  
ATOM    865  CB  PRO A 107      -0.355  -2.056 -18.434  1.00 94.59           C  
ATOM    866  O   PRO A 107       0.717  -4.132 -16.278  1.00 94.59           O  
ATOM    867  CG  PRO A 107       0.527  -1.838 -19.620  1.00 94.59           C  
ATOM    868  CD  PRO A 107       1.927  -2.241 -19.255  1.00 94.59           C  
ATOM    869  N   CYS A 108      -0.424  -2.538 -15.170  1.00 94.85           N  
ATOM    870  CA  CYS A 108      -0.856  -3.460 -14.125  1.00 94.85           C  
ATOM    871  C   CYS A 108      -2.373  -3.610 -14.123  1.00 94.85           C  
ATOM    872  CB  CYS A 108      -0.381  -2.979 -12.755  1.00 94.85           C  
ATOM    873  O   CYS A 108      -3.097  -2.645 -14.375  1.00 94.85           O  
ATOM    874  SG  CYS A 108       1.417  -2.926 -12.586  1.00 94.85           S  
ATOM    875  N   ARG A 109      -2.781  -4.855 -13.945  1.00 96.11           N  
ATOM    876  CA  ARG A 109      -4.191  -5.126 -13.683  1.00 96.11           C  
ATOM    877  C   ARG A 109      -4.488  -5.086 -12.187  1.00 96.11           C  
ATOM    878  CB  ARG A 109      -4.595  -6.484 -14.261  1.00 96.11           C  
ATOM    879  O   ARG A 109      -3.890  -5.833 -11.410  1.00 96.11           O  
ATOM    880  CG  ARG A 109      -6.082  -6.781 -14.154  1.00 96.11           C  
ATOM    881  CD  ARG A 109      -6.430  -8.138 -14.751  1.00 96.11           C  
ATOM    882  NE  ARG A 109      -6.233  -8.157 -16.197  1.00 96.11           N  
ATOM    883  NH1 ARG A 109      -6.093 -10.458 -16.355  1.00 96.11           N  
ATOM    884  NH2 ARG A 109      -5.905  -9.162 -18.236  1.00 96.11           N  
ATOM    885  CZ  ARG A 109      -6.077  -9.259 -16.926  1.00 96.11           C  
ATOM    886  N   VAL A 110      -5.383  -4.193 -11.794  1.00 94.87           N  
ATOM    887  CA  VAL A 110      -5.722  -4.035 -10.384  1.00 94.87           C  
ATOM    888  C   VAL A 110      -7.163  -4.483 -10.145  1.00 94.87           C  
ATOM    889  CB  VAL A 110      -5.533  -2.575  -9.914  1.00 94.87           C  
ATOM    890  O   VAL A 110      -8.092  -3.965 -10.770  1.00 94.87           O  
ATOM    891  CG1 VAL A 110      -5.914  -2.428  -8.442  1.00 94.87           C  
ATOM    892  CG2 VAL A 110      -4.092  -2.124 -10.144  1.00 94.87           C  
ATOM    893  N   ARG A 111      -7.332  -5.478  -9.244  1.00 94.55           N  
ATOM    894  CA  ARG A 111      -8.655  -5.958  -8.860  1.00 94.55           C  
ATOM    895  C   ARG A 111      -8.989  -5.558  -7.427  1.00 94.55           C  
ATOM    896  CB  ARG A 111      -8.742  -7.478  -9.013  1.00 94.55           C  
ATOM    897  O   ARG A 111      -8.244  -5.878  -6.498  1.00 94.55           O  
ATOM    898  CG  ARG A 111      -8.744  -7.953 -10.458  1.00 94.55           C  
ATOM    899  CD  ARG A 111      -8.926  -9.461 -10.556  1.00 94.55           C  
ATOM    900  NE  ARG A 111      -7.876 -10.178  -9.837  1.00 94.55           N  
ATOM    901  NH1 ARG A 111      -8.888 -12.248 -10.006  1.00 94.55           N  
ATOM    902  NH2 ARG A 111      -6.875 -12.035  -8.929  1.00 94.55           N  
ATOM    903  CZ  ARG A 111      -7.882 -11.486  -9.593  1.00 94.55           C  
ATOM    904  N   VAL A 112     -10.031  -4.817  -7.269  1.00 92.71           N  
ATOM    905  CA  VAL A 112     -10.511  -4.421  -5.950  1.00 92.71           C  
ATOM    906  C   VAL A 112     -11.789  -5.186  -5.613  1.00 92.71           C  
ATOM    907  CB  VAL A 112     -10.766  -2.898  -5.872  1.00 92.71           C  
ATOM    908  O   VAL A 112     -12.808  -5.035  -6.292  1.00 92.71           O  
ATOM    909  CG1 VAL A 112     -11.218  -2.497  -4.469  1.00 92.71           C  
ATOM    910  CG2 VAL A 112      -9.510  -2.127  -6.272  1.00 92.71           C  
ATOM    911  N   THR A 113     -11.674  -6.137  -4.613  1.00 91.48           N  
ATOM    912  CA  THR A 113     -12.837  -6.873  -4.131  1.00 91.48           C  
ATOM    913  C   THR A 113     -13.323  -6.305  -2.800  1.00 91.48           C  
ATOM    914  CB  THR A 113     -12.522  -8.371  -3.968  1.00 91.48           C  
ATOM    915  O   THR A 113     -12.575  -6.279  -1.821  1.00 91.48           O  
ATOM    916  CG2 THR A 113     -13.774  -9.160  -3.600  1.00 91.48           C  
ATOM    917  OG1 THR A 113     -11.995  -8.879  -5.200  1.00 91.48           O  
ATOM    918  N   ALA A 114     -14.524  -5.698  -2.759  1.00 89.05           N  
ATOM    919  CA  ALA A 114     -15.139  -5.122  -1.565  1.00 89.05           C  
ATOM    920  C   ALA A 114     -16.647  -5.357  -1.558  1.00 89.05           C  
ATOM    921  CB  ALA A 114     -14.836  -3.628  -1.479  1.00 89.05           C  
ATOM    922  O   ALA A 114     -17.307  -5.227  -2.591  1.00 89.05           O  
ATOM    923  N   GLY A 115     -17.204  -5.826  -0.377  1.00 85.42           N  
ATOM    924  CA  GLY A 115     -18.644  -5.977  -0.244  1.00 85.42           C  
ATOM    925  C   GLY A 115     -19.219  -7.041  -1.160  1.00 85.42           C  
ATOM    926  O   GLY A 115     -20.340  -6.903  -1.653  1.00 85.42           O  
ATOM    927  N   GLY A 116     -18.367  -8.035  -1.618  1.00 86.87           N  
ATOM    928  CA  GLY A 116     -18.808  -9.117  -2.485  1.00 86.87           C  
ATOM    929  C   GLY A 116     -18.695  -8.783  -3.960  1.00 86.87           C  
ATOM    930  O   GLY A 116     -19.060  -9.593  -4.815  1.00 86.87           O  
ATOM    931  N   GLU A 117     -18.273  -7.541  -4.239  1.00 91.36           N  
ATOM    932  CA  GLU A 117     -18.111  -7.113  -5.625  1.00 91.36           C  
ATOM    933  C   GLU A 117     -16.637  -6.948  -5.984  1.00 91.36           C  
ATOM    934  CB  GLU A 117     -18.863  -5.803  -5.876  1.00 91.36           C  
ATOM    935  O   GLU A 117     -15.833  -6.528  -5.150  1.00 91.36           O  
ATOM    936  CG  GLU A 117     -20.376  -5.932  -5.766  1.00 91.36           C  
ATOM    937  CD  GLU A 117     -21.109  -4.623  -6.015  1.00 91.36           C  
ATOM    938  OE1 GLU A 117     -22.359  -4.608  -5.958  1.00 91.36           O  
ATOM    939  OE2 GLU A 117     -20.427  -3.605  -6.269  1.00 91.36           O  
ATOM    940  N   THR A 118     -16.326  -7.434  -7.265  1.00 93.81           N  
ATOM    941  CA  THR A 118     -14.970  -7.273  -7.776  1.00 93.81           C  
ATOM    942  C   THR A 118     -14.949  -6.312  -8.962  1.00 93.81           C  
ATOM    943  CB  THR A 118     -14.366  -8.625  -8.197  1.00 93.81           C  
ATOM    944  O   THR A 118     -15.711  -6.480  -9.916  1.00 93.81           O  
ATOM    945  CG2 THR A 118     -12.959  -8.449  -8.759  1.00 93.81           C  
ATOM    946  OG1 THR A 118     -14.308  -9.492  -7.057  1.00 93.81           O  
ATOM    947  N   ARG A 119     -14.165  -5.225  -8.791  1.00 94.32           N  
ATOM    948  CA  ARG A 119     -13.927  -4.311  -9.904  1.00 94.32           C  
ATOM    949  C   ARG A 119     -12.498  -4.438 -10.421  1.00 94.32           C  
ATOM    950  CB  ARG A 119     -14.205  -2.866  -9.482  1.00 94.32           C  
ATOM    951  O   ARG A 119     -11.555  -4.547  -9.635  1.00 94.32           O  
ATOM    952  CG  ARG A 119     -15.641  -2.616  -9.051  1.00 94.32           C  
ATOM    953  CD  ARG A 119     -15.824  -1.215  -8.483  1.00 94.32           C  
ATOM    954  NE  ARG A 119     -17.005  -1.129  -7.629  1.00 94.32           N  
ATOM    955  NH1 ARG A 119     -16.678   1.083  -7.048  1.00 94.32           N  
ATOM    956  NH2 ARG A 119     -18.476  -0.072  -6.217  1.00 94.32           N  
ATOM    957  CZ  ARG A 119     -17.384  -0.040  -6.967  1.00 94.32           C  
ATOM    958  N   GLU A 120     -12.375  -4.411 -11.683  1.00 96.65           N  
ATOM    959  CA  GLU A 120     -11.063  -4.553 -12.307  1.00 96.65           C  
ATOM    960  C   GLU A 120     -10.678  -3.292 -13.075  1.00 96.65           C  
ATOM    961  CB  GLU A 120     -11.040  -5.765 -13.241  1.00 96.65           C  
ATOM    962  O   GLU A 120     -11.500  -2.724 -13.798  1.00 96.65           O  
ATOM    963  CG  GLU A 120      -9.665  -6.072 -13.817  1.00 96.65           C  
ATOM    964  CD  GLU A 120      -9.636  -7.338 -14.659  1.00 96.65           C  
ATOM    965  OE1 GLU A 120      -9.177  -7.282 -15.822  1.00 96.65           O  
ATOM    966  OE2 GLU A 120     -10.078  -8.393 -14.152  1.00 96.65           O  
ATOM    967  N   TYR A 121      -9.387  -2.851 -12.833  1.00 95.84           N  
ATOM    968  CA  TYR A 121      -8.864  -1.655 -13.485  1.00 95.84           C  
ATOM    969  C   TYR A 121      -7.504  -1.928 -14.116  1.00 95.84           C  
ATOM    970  CB  TYR A 121      -8.754  -0.501 -12.484  1.00 95.84           C  
ATOM    971  O   TYR A 121      -6.770  -2.810 -13.664  1.00 95.84           O  
ATOM    972  CG  TYR A 121     -10.037  -0.216 -11.742  1.00 95.84           C  
ATOM    973  CD1 TYR A 121     -10.938   0.738 -12.210  1.00 95.84           C  
ATOM    974  CD2 TYR A 121     -10.351  -0.899 -10.572  1.00 95.84           C  
ATOM    975  CE1 TYR A 121     -12.121   1.005 -11.529  1.00 95.84           C  
ATOM    976  CE2 TYR A 121     -11.531  -0.640  -9.882  1.00 95.84           C  
ATOM    977  OH  TYR A 121     -13.577   0.573  -9.689  1.00 95.84           O  
ATOM    978  CZ  TYR A 121     -12.408   0.312 -10.368  1.00 95.84           C  
ATOM    979  N   THR A 122      -7.277  -1.195 -15.267  1.00 96.05           N  
ATOM    980  CA  THR A 122      -5.918  -1.168 -15.797  1.00 96.05           C  
ATOM    981  C   THR A 122      -5.196   0.106 -15.369  1.00 96.05           C  
ATOM    982  CB  THR A 122      -5.915  -1.271 -17.333  1.00 96.05           C  
ATOM    983  O   THR A 122      -5.702   1.212 -15.574  1.00 96.05           O  
ATOM    984  CG2 THR A 122      -4.494  -1.225 -17.885  1.00 96.05           C  
ATOM    985  OG1 THR A 122      -6.528  -2.507 -17.724  1.00 96.05           O  
ATOM    986  N   VAL A 123      -3.999  -0.012 -14.677  1.00 94.84           N  
ATOM    987  CA  VAL A 123      -3.178   1.122 -14.265  1.00 94.84           C  
ATOM    988  C   VAL A 123      -1.893   1.156 -15.088  1.00 94.84           C  
ATOM    989  CB  VAL A 123      -2.844   1.062 -12.757  1.00 94.84           C  
ATOM    990  O   VAL A 123      -1.060   0.252 -14.989  1.00 94.84           O  
ATOM    991  CG1 VAL A 123      -2.088   2.316 -12.321  1.00 94.84           C  
ATOM    992  CG2 VAL A 123      -4.120   0.890 -11.935  1.00 94.84           C  
ATOM    993  N   ASN A 124      -1.749   2.180 -15.969  1.00 95.94           N  
ATOM    994  CA  ASN A 124      -0.569   2.332 -16.813  1.00 95.94           C  
ATOM    995  C   ASN A 124       0.639   2.803 -16.008  1.00 95.94           C  
ATOM    996  CB  ASN A 124      -0.851   3.302 -17.962  1.00 95.94           C  
ATOM    997  O   ASN A 124       0.487   3.350 -14.914  1.00 95.94           O  
ATOM    998  CG  ASN A 124      -1.911   2.786 -18.915  1.00 95.94           C  
ATOM    999  ND2 ASN A 124      -2.848   3.651 -19.286  1.00 95.94           N  
ATOM   1000  OD1 ASN A 124      -1.889   1.618 -19.314  1.00 95.94           O  
ATOM   1001  N   PRO A 125       1.848   2.466 -16.524  1.00 94.00           N  
ATOM   1002  CA  PRO A 125       3.062   2.933 -15.850  1.00 94.00           C  
ATOM   1003  C   PRO A 125       3.033   4.431 -15.555  1.00 94.00           C  
ATOM   1004  CB  PRO A 125       4.172   2.595 -16.849  1.00 94.00           C  
ATOM   1005  O   PRO A 125       2.672   5.228 -16.423  1.00 94.00           O  
ATOM   1006  CG  PRO A 125       3.640   1.439 -17.634  1.00 94.00           C  
ATOM   1007  CD  PRO A 125       2.162   1.628 -17.818  1.00 94.00           C  
ATOM   1008  N   GLY A 126       3.329   4.793 -14.268  1.00 90.61           N  
ATOM   1009  CA  GLY A 126       3.443   6.188 -13.875  1.00 90.61           C  
ATOM   1010  C   GLY A 126       2.109   6.822 -13.530  1.00 90.61           C  
ATOM   1011  O   GLY A 126       2.040   8.020 -13.246  1.00 90.61           O  
ATOM   1012  N   THR A 127       0.995   6.009 -13.625  1.00 94.16           N  
ATOM   1013  CA  THR A 127      -0.327   6.555 -13.342  1.00 94.16           C  
ATOM   1014  C   THR A 127      -0.870   6.003 -12.026  1.00 94.16           C  
ATOM   1015  CB  THR A 127      -1.316   6.242 -14.480  1.00 94.16           C  
ATOM   1016  O   THR A 127      -0.254   5.129 -11.413  1.00 94.16           O  
ATOM   1017  CG2 THR A 127      -0.799   6.763 -15.817  1.00 94.16           C  
ATOM   1018  OG1 THR A 127      -1.498   4.824 -14.570  1.00 94.16           O  
ATOM   1019  N   GLU A 128      -1.978   6.560 -11.609  1.00 93.28           N  
ATOM   1020  CA  GLU A 128      -2.579   6.204 -10.327  1.00 93.28           C  
ATOM   1021  C   GLU A 128      -4.057   5.858 -10.488  1.00 93.28           C  
ATOM   1022  CB  GLU A 128      -2.412   7.344  -9.319  1.00 93.28           C  
ATOM   1023  O   GLU A 128      -4.716   6.341 -11.410  1.00 93.28           O  
ATOM   1024  CG  GLU A 128      -0.965   7.754  -9.089  1.00 93.28           C  
ATOM   1025  CD  GLU A 128      -0.825   9.002  -8.231  1.00 93.28           C  
ATOM   1026  OE1 GLU A 128       0.318   9.470  -8.023  1.00 93.28           O  
ATOM   1027  OE2 GLU A 128      -1.866   9.515  -7.763  1.00 93.28           O  
ATOM   1028  N   LEU A 129      -4.485   4.934  -9.664  1.00 94.48           N  
ATOM   1029  CA  LEU A 129      -5.894   4.575  -9.539  1.00 94.48           C  
ATOM   1030  C   LEU A 129      -6.429   4.946  -8.160  1.00 94.48           C  
ATOM   1031  CB  LEU A 129      -6.090   3.077  -9.789  1.00 94.48           C  
ATOM   1032  O   LEU A 129      -5.763   4.715  -7.148  1.00 94.48           O  
ATOM   1033  CG  LEU A 129      -7.481   2.516  -9.491  1.00 94.48           C  
ATOM   1034  CD1 LEU A 129      -8.487   3.017 -10.522  1.00 94.48           C  
ATOM   1035  CD2 LEU A 129      -7.449   0.992  -9.465  1.00 94.48           C  
ATOM   1036  N   GLU A 130      -7.568   5.505  -8.171  1.00 93.26           N  
ATOM   1037  CA  GLU A 130      -8.264   5.777  -6.916  1.00 93.26           C  
ATOM   1038  C   GLU A 130      -9.691   5.237  -6.948  1.00 93.26           C  
ATOM   1039  CB  GLU A 130      -8.277   7.280  -6.624  1.00 93.26           C  
ATOM   1040  O   GLU A 130     -10.468   5.574  -7.843  1.00 93.26           O  
ATOM   1041  CG  GLU A 130      -8.825   7.634  -5.249  1.00 93.26           C  
ATOM   1042  CD  GLU A 130      -8.732   9.118  -4.930  1.00 93.26           C  
ATOM   1043  OE1 GLU A 130      -9.766   9.729  -4.579  1.00 93.26           O  
ATOM   1044  OE2 GLU A 130      -7.615   9.673  -5.033  1.00 93.26           O  
ATOM   1045  N   VAL A 131      -9.971   4.396  -5.968  1.00 91.98           N  
ATOM   1046  CA  VAL A 131     -11.296   3.793  -5.885  1.00 91.98           C  
ATOM   1047  C   VAL A 131     -11.929   4.119  -4.534  1.00 91.98           C  
ATOM   1048  CB  VAL A 131     -11.238   2.263  -6.090  1.00 91.98           C  
ATOM   1049  O   VAL A 131     -11.317   3.901  -3.486  1.00 91.98           O  
ATOM   1050  CG1 VAL A 131     -12.636   1.653  -6.008  1.00 91.98           C  
ATOM   1051  CG2 VAL A 131     -10.583   1.929  -7.430  1.00 91.98           C  
ATOM   1052  N   GLU A 132     -13.071   4.614  -4.575  1.00 90.27           N  
ATOM   1053  CA  GLU A 132     -13.814   4.908  -3.354  1.00 90.27           C  
ATOM   1054  C   GLU A 132     -14.635   3.703  -2.904  1.00 90.27           C  
ATOM   1055  CB  GLU A 132     -14.727   6.120  -3.558  1.00 90.27           C  
ATOM   1056  O   GLU A 132     -15.313   3.069  -3.715  1.00 90.27           O  
ATOM   1057  CG  GLU A 132     -13.978   7.433  -3.730  1.00 90.27           C  
ATOM   1058  CD  GLU A 132     -14.895   8.644  -3.794  1.00 90.27           C  
ATOM   1059  OE1 GLU A 132     -14.442   9.766  -3.474  1.00 90.27           O  
ATOM   1060  OE2 GLU A 132     -16.077   8.468  -4.166  1.00 90.27           O  
ATOM   1061  N   LEU A 133     -14.447   3.375  -1.550  1.00 87.88           N  
ATOM   1062  CA  LEU A 133     -15.213   2.269  -0.985  1.00 87.88           C  
ATOM   1063  C   LEU A 133     -16.285   2.782  -0.029  1.00 87.88           C  
ATOM   1064  CB  LEU A 133     -14.286   1.293  -0.254  1.00 87.88           C  
ATOM   1065  O   LEU A 133     -16.101   3.814   0.620  1.00 87.88           O  
ATOM   1066  CG  LEU A 133     -13.152   0.687  -1.082  1.00 87.88           C  
ATOM   1067  CD1 LEU A 133     -12.230  -0.140  -0.192  1.00 87.88           C  
ATOM   1068  CD2 LEU A 133     -13.713  -0.164  -2.217  1.00 87.88           C  
ATOM   1069  N   SER A 134     -17.446   2.153  -0.122  1.00 87.53           N  
ATOM   1070  CA  SER A 134     -18.449   2.449   0.896  1.00 87.53           C  
ATOM   1071  C   SER A 134     -18.027   1.911   2.260  1.00 87.53           C  
ATOM   1072  CB  SER A 134     -19.804   1.859   0.503  1.00 87.53           C  
ATOM   1073  O   SER A 134     -17.165   1.035   2.348  1.00 87.53           O  
ATOM   1074  OG  SER A 134     -19.782   0.445   0.592  1.00 87.53           O  
ATOM   1075  N   PRO A 135     -18.571   2.474   3.329  1.00 81.94           N  
ATOM   1076  CA  PRO A 135     -18.240   2.006   4.677  1.00 81.94           C  
ATOM   1077  C   PRO A 135     -18.387   0.494   4.830  1.00 81.94           C  
ATOM   1078  CB  PRO A 135     -19.245   2.745   5.564  1.00 81.94           C  
ATOM   1079  O   PRO A 135     -17.589  -0.141   5.524  1.00 81.94           O  
ATOM   1080  CG  PRO A 135     -19.548   4.009   4.826  1.00 81.94           C  
ATOM   1081  CD  PRO A 135     -19.546   3.714   3.354  1.00 81.94           C  
ATOM   1082  N   GLU A 136     -19.359  -0.044   4.167  1.00 80.61           N  
ATOM   1083  CA  GLU A 136     -19.582  -1.485   4.245  1.00 80.61           C  
ATOM   1084  C   GLU A 136     -18.484  -2.253   3.516  1.00 80.61           C  
ATOM   1085  CB  GLU A 136     -20.952  -1.849   3.667  1.00 80.61           C  
ATOM   1086  O   GLU A 136     -18.129  -3.365   3.912  1.00 80.61           O  
ATOM   1087  CG  GLU A 136     -22.123  -1.266   4.445  1.00 80.61           C  
ATOM   1088  CD  GLU A 136     -23.475  -1.608   3.840  1.00 80.61           C  
ATOM   1089  OE1 GLU A 136     -24.515  -1.258   4.442  1.00 80.61           O  
ATOM   1090  OE2 GLU A 136     -23.494  -2.232   2.755  1.00 80.61           O  
ATOM   1091  N   GLN A 137     -17.913  -1.594   2.560  1.00 83.52           N  
ATOM   1092  CA  GLN A 137     -16.882  -2.206   1.727  1.00 83.52           C  
ATOM   1093  C   GLN A 137     -15.507  -2.086   2.377  1.00 83.52           C  
ATOM   1094  CB  GLN A 137     -16.864  -1.566   0.338  1.00 83.52           C  
ATOM   1095  O   GLN A 137     -14.654  -2.960   2.203  1.00 83.52           O  
ATOM   1096  CG  GLN A 137     -18.077  -1.913  -0.515  1.00 83.52           C  
ATOM   1097  CD  GLN A 137     -18.116  -1.142  -1.821  1.00 83.52           C  
ATOM   1098  NE2 GLN A 137     -18.560  -1.801  -2.886  1.00 83.52           N  
ATOM   1099  OE1 GLN A 137     -17.750   0.037  -1.872  1.00 83.52           O  
ATOM   1100  N   GLN A 138     -15.316  -1.151   3.168  1.00 78.20           N  
ATOM   1101  CA  GLN A 138     -14.018  -0.759   3.708  1.00 78.20           C  
ATOM   1102  C   GLN A 138     -13.481  -1.815   4.669  1.00 78.20           C  
ATOM   1103  CB  GLN A 138     -14.118   0.593   4.416  1.00 78.20           C  
ATOM   1104  O   GLN A 138     -12.268  -2.008   4.772  1.00 78.20           O  
ATOM   1105  CG  GLN A 138     -14.350   1.766   3.473  1.00 78.20           C  
ATOM   1106  CD  GLN A 138     -14.516   3.085   4.206  1.00 78.20           C  
ATOM   1107  NE2 GLN A 138     -14.852   4.136   3.466  1.00 78.20           N  
ATOM   1108  OE1 GLN A 138     -14.344   3.158   5.427  1.00 78.20           O  
ATOM   1109  N   ASN A 139     -14.349  -2.538   5.322  1.00 71.43           N  
ATOM   1110  CA  ASN A 139     -13.920  -3.446   6.380  1.00 71.43           C  
ATOM   1111  C   ASN A 139     -13.482  -4.795   5.818  1.00 71.43           C  
ATOM   1112  CB  ASN A 139     -15.036  -3.636   7.409  1.00 71.43           C  
ATOM   1113  O   ASN A 139     -12.848  -5.588   6.517  1.00 71.43           O  
ATOM   1114  CG  ASN A 139     -15.310  -2.381   8.214  1.00 71.43           C  
ATOM   1115  ND2 ASN A 139     -16.578  -2.136   8.519  1.00 71.43           N  
ATOM   1116  OD1 ASN A 139     -14.388  -1.636   8.557  1.00 71.43           O  
ATOM   1117  N   ASN A 140     -13.621  -5.011   4.513  1.00 76.64           N  
ATOM   1118  CA  ASN A 140     -13.289  -6.299   3.914  1.00 76.64           C  
ATOM   1119  C   ASN A 140     -12.824  -6.141   2.469  1.00 76.64           C  
ATOM   1120  CB  ASN A 140     -14.486  -7.249   3.986  1.00 76.64           C  
ATOM   1121  O   ASN A 140     -13.088  -7.004   1.630  1.00 76.64           O  
ATOM   1122  CG  ASN A 140     -14.794  -7.694   5.402  1.00 76.64           C  
ATOM   1123  ND2 ASN A 140     -16.072  -7.915   5.689  1.00 76.64           N  
ATOM   1124  OD1 ASN A 140     -13.892  -7.837   6.231  1.00 76.64           O  
ATOM   1125  N   ALA A 141     -12.039  -5.129   2.255  1.00 84.03           N  
ATOM   1126  CA  ALA A 141     -11.603  -4.909   0.879  1.00 84.03           C  
ATOM   1127  C   ALA A 141     -10.315  -5.672   0.583  1.00 84.03           C  
ATOM   1128  CB  ALA A 141     -11.408  -3.418   0.614  1.00 84.03           C  
ATOM   1129  O   ALA A 141      -9.505  -5.908   1.483  1.00 84.03           O  
ATOM   1130  N   GLU A 142     -10.239  -6.174  -0.515  1.00 87.15           N  
ATOM   1131  CA  GLU A 142      -9.053  -6.846  -1.038  1.00 87.15           C  
ATOM   1132  C   GLU A 142      -8.595  -6.214  -2.349  1.00 87.15           C  
ATOM   1133  CB  GLU A 142      -9.326  -8.339  -1.240  1.00 87.15           C  
ATOM   1134  O   GLU A 142      -9.409  -5.958  -3.239  1.00 87.15           O  
ATOM   1135  CG  GLU A 142      -8.122  -9.120  -1.746  1.00 87.15           C  
ATOM   1136  CD  GLU A 142      -8.428 -10.585  -2.016  1.00 87.15           C  
ATOM   1137  OE1 GLU A 142      -8.753 -10.933  -3.174  1.00 87.15           O  
ATOM   1138  OE2 GLU A 142      -8.344 -11.390  -1.062  1.00 87.15           O  
ATOM   1139  N   VAL A 143      -7.325  -5.942  -2.386  1.00 89.89           N  
ATOM   1140  CA  VAL A 143      -6.764  -5.377  -3.609  1.00 89.89           C  
ATOM   1141  C   VAL A 143      -5.692  -6.311  -4.166  1.00 89.89           C  
ATOM   1142  CB  VAL A 143      -6.172  -3.971  -3.365  1.00 89.89           C  
ATOM   1143  O   VAL A 143      -4.745  -6.669  -3.461  1.00 89.89           O  
ATOM   1144  CG1 VAL A 143      -5.630  -3.381  -4.666  1.00 89.89           C  
ATOM   1145  CG2 VAL A 143      -7.224  -3.048  -2.754  1.00 89.89           C  
ATOM   1146  N   GLU A 144      -5.853  -6.721  -5.344  1.00 91.26           N  
ATOM   1147  CA  GLU A 144      -4.868  -7.536  -6.049  1.00 91.26           C  
ATOM   1148  C   GLU A 144      -4.263  -6.775  -7.225  1.00 91.26           C  
ATOM   1149  CB  GLU A 144      -5.501  -8.842  -6.537  1.00 91.26           C  
ATOM   1150  O   GLU A 144      -4.990  -6.211  -8.046  1.00 91.26           O  
ATOM   1151  CG  GLU A 144      -4.505  -9.816  -7.149  1.00 91.26           C  
ATOM   1152  CD  GLU A 144      -5.142 -11.119  -7.604  1.00 91.26           C  
ATOM   1153  OE1 GLU A 144      -5.637 -11.185  -8.752  1.00 91.26           O  
ATOM   1154  OE2 GLU A 144      -5.148 -12.082  -6.805  1.00 91.26           O  
ATOM   1155  N   VAL A 145      -2.995  -6.717  -7.274  1.00 91.92           N  
ATOM   1156  CA  VAL A 145      -2.277  -6.042  -8.350  1.00 91.92           C  
ATOM   1157  C   VAL A 145      -1.429  -7.053  -9.120  1.00 91.92           C  
ATOM   1158  CB  VAL A 145      -1.386  -4.901  -7.810  1.00 91.92           C  
ATOM   1159  O   VAL A 145      -0.610  -7.762  -8.530  1.00 91.92           O  
ATOM   1160  CG1 VAL A 145      -0.743  -4.128  -8.960  1.00 91.92           C  
ATOM   1161  CG2 VAL A 145      -2.202  -3.963  -6.922  1.00 91.92           C  
ATOM   1162  N   GLU A 146      -1.658  -7.076 -10.413  1.00 92.08           N  
ATOM   1163  CA  GLU A 146      -0.892  -7.951 -11.296  1.00 92.08           C  
ATOM   1164  C   GLU A 146      -0.185  -7.152 -12.386  1.00 92.08           C  
ATOM   1165  CB  GLU A 146      -1.802  -9.009 -11.925  1.00 92.08           C  
ATOM   1166  O   GLU A 146      -0.834  -6.489 -13.198  1.00 92.08           O  
ATOM   1167  CG  GLU A 146      -1.059 -10.038 -12.765  1.00 92.08           C  
ATOM   1168  CD  GLU A 146      -1.975 -11.079 -13.388  1.00 92.08           C  
ATOM   1169  OE1 GLU A 146      -1.522 -11.828 -14.283  1.00 92.08           O  
ATOM   1170  OE2 GLU A 146      -3.156 -11.145 -12.979  1.00 92.08           O  
ATOM   1171  N   CYS A 147       1.129  -7.172 -12.387  1.00 90.27           N  
ATOM   1172  CA  CYS A 147       1.953  -6.565 -13.427  1.00 90.27           C  
ATOM   1173  C   CYS A 147       2.792  -7.618 -14.142  1.00 90.27           C  
ATOM   1174  CB  CYS A 147       2.865  -5.493 -12.832  1.00 90.27           C  
ATOM   1175  O   CYS A 147       3.855  -8.007 -13.655  1.00 90.27           O  
ATOM   1176  SG  CYS A 147       2.001  -4.304 -11.781  1.00 90.27           S  
ATOM   1177  N   GLY A 148       2.365  -8.140 -15.359  1.00 86.10           N  
ATOM   1178  CA  GLY A 148       3.073  -9.257 -15.964  1.00 86.10           C  
ATOM   1179  C   GLY A 148       3.011 -10.524 -15.132  1.00 86.10           C  
ATOM   1180  O   GLY A 148       1.924 -11.010 -14.811  1.00 86.10           O  
ATOM   1181  N   ASN A 149       4.247 -11.051 -14.659  1.00 83.08           N  
ATOM   1182  CA  ASN A 149       4.302 -12.297 -13.901  1.00 83.08           C  
ATOM   1183  C   ASN A 149       4.280 -12.041 -12.397  1.00 83.08           C  
ATOM   1184  CB  ASN A 149       5.546 -13.103 -14.284  1.00 83.08           C  
ATOM   1185  O   ASN A 149       4.414 -12.972 -11.602  1.00 83.08           O  
ATOM   1186  CG  ASN A 149       5.496 -13.610 -15.712  1.00 83.08           C  
ATOM   1187  ND2 ASN A 149       6.654 -13.672 -16.359  1.00 83.08           N  
ATOM   1188  OD1 ASN A 149       4.427 -13.942 -16.229  1.00 83.08           O  
ATOM   1189  N   GLU A 150       4.115 -10.744 -12.006  1.00 82.83           N  
ATOM   1190  CA  GLU A 150       4.141 -10.390 -10.590  1.00 82.83           C  
ATOM   1191  C   GLU A 150       2.733 -10.146 -10.056  1.00 82.83           C  
ATOM   1192  CB  GLU A 150       5.012  -9.152 -10.361  1.00 82.83           C  
ATOM   1193  O   GLU A 150       1.919  -9.492 -10.712  1.00 82.83           O  
ATOM   1194  CG  GLU A 150       6.461  -9.331 -10.791  1.00 82.83           C  
ATOM   1195  CD  GLU A 150       7.278  -8.053 -10.692  1.00 82.83           C  
ATOM   1196  OE1 GLU A 150       8.480  -8.126 -10.347  1.00 82.83           O  
ATOM   1197  OE2 GLU A 150       6.713  -6.969 -10.961  1.00 82.83           O  
ATOM   1198  N   LYS A 151       2.419 -10.821  -9.065  1.00 82.96           N  
ATOM   1199  CA  LYS A 151       1.096 -10.686  -8.461  1.00 82.96           C  
ATOM   1200  C   LYS A 151       1.201 -10.358  -6.975  1.00 82.96           C  
ATOM   1201  CB  LYS A 151       0.282 -11.966  -8.659  1.00 82.96           C  
ATOM   1202  O   LYS A 151       2.011 -10.951  -6.258  1.00 82.96           O  
ATOM   1203  CG  LYS A 151      -1.185 -11.831  -8.278  1.00 82.96           C  
ATOM   1204  CD  LYS A 151      -1.960 -13.106  -8.582  1.00 82.96           C  
ATOM   1205  CE  LYS A 151      -3.429 -12.972  -8.204  1.00 82.96           C  
ATOM   1206  NZ  LYS A 151      -4.200 -14.210  -8.527  1.00 82.96           N  
ATOM   1207  N   TYR A 152       0.347  -9.374  -6.534  1.00 82.83           N  
ATOM   1208  CA  TYR A 152       0.326  -8.927  -5.146  1.00 82.83           C  
ATOM   1209  C   TYR A 152      -1.103  -8.840  -4.623  1.00 82.83           C  
ATOM   1210  CB  TYR A 152       1.016  -7.567  -5.009  1.00 82.83           C  
ATOM   1211  O   TYR A 152      -2.011  -8.421  -5.345  1.00 82.83           O  
ATOM   1212  CG  TYR A 152       2.377  -7.509  -5.658  1.00 82.83           C  
ATOM   1213  CD1 TYR A 152       3.524  -7.862  -4.949  1.00 82.83           C  
ATOM   1214  CD2 TYR A 152       2.521  -7.099  -6.979  1.00 82.83           C  
ATOM   1215  CE1 TYR A 152       4.781  -7.809  -5.543  1.00 82.83           C  
ATOM   1216  CE2 TYR A 152       3.773  -7.042  -7.582  1.00 82.83           C  
ATOM   1217  OH  TYR A 152       6.137  -7.343  -7.450  1.00 82.83           O  
ATOM   1218  CZ  TYR A 152       4.895  -7.398  -6.857  1.00 82.83           C  
ATOM   1219  N   ARG A 153      -1.286  -9.315  -3.447  1.00 83.50           N  
ATOM   1220  CA  ARG A 153      -2.613  -9.270  -2.843  1.00 83.50           C  
ATOM   1221  C   ARG A 153      -2.572  -8.582  -1.482  1.00 83.50           C  
ATOM   1222  CB  ARG A 153      -3.187 -10.681  -2.700  1.00 83.50           C  
ATOM   1223  O   ARG A 153      -1.722  -8.897  -0.647  1.00 83.50           O  
ATOM   1224  CG  ARG A 153      -4.622 -10.714  -2.198  1.00 83.50           C  
ATOM   1225  CD  ARG A 153      -5.168 -12.135  -2.144  1.00 83.50           C  
ATOM   1226  NE  ARG A 153      -4.357 -13.054  -2.936  1.00 83.50           N  
ATOM   1227  NH1 ARG A 153      -5.643 -14.916  -2.472  1.00 83.50           N  
ATOM   1228  NH2 ARG A 153      -3.798 -15.099  -3.820  1.00 83.50           N  
ATOM   1229  CZ  ARG A 153      -4.601 -14.354  -3.074  1.00 83.50           C  
ATOM   1230  N   PHE A 154      -3.487  -7.602  -1.324  1.00 78.76           N  
ATOM   1231  CA  PHE A 154      -3.613  -6.862  -0.074  1.00 78.76           C  
ATOM   1232  C   PHE A 154      -5.023  -6.987   0.489  1.00 78.76           C  
ATOM   1233  CB  PHE A 154      -3.260  -5.386  -0.285  1.00 78.76           C  
ATOM   1234  O   PHE A 154      -6.003  -6.734  -0.214  1.00 78.76           O  
ATOM   1235  CG  PHE A 154      -1.902  -5.167  -0.894  1.00 78.76           C  
ATOM   1236  CD1 PHE A 154      -0.784  -4.991  -0.087  1.00 78.76           C  
ATOM   1237  CD2 PHE A 154      -1.742  -5.138  -2.273  1.00 78.76           C  
ATOM   1238  CE1 PHE A 154       0.475  -4.788  -0.648  1.00 78.76           C  
ATOM   1239  CE2 PHE A 154      -0.487  -4.937  -2.841  1.00 78.76           C  
ATOM   1240  CZ  PHE A 154       0.620  -4.761  -2.026  1.00 78.76           C  
ATOM   1241  N   GLN A 155      -5.137  -7.556   1.613  1.00 71.04           N  
ATOM   1242  CA  GLN A 155      -6.439  -7.732   2.247  1.00 71.04           C  
ATOM   1243  C   GLN A 155      -6.599  -6.798   3.443  1.00 71.04           C  
ATOM   1244  CB  GLN A 155      -6.632  -9.184   2.685  1.00 71.04           C  
ATOM   1245  O   GLN A 155      -5.715  -6.720   4.299  1.00 71.04           O  
ATOM   1246  CG  GLN A 155      -8.037  -9.494   3.185  1.00 71.04           C  
ATOM   1247  CD  GLN A 155      -8.244 -10.969   3.476  1.00 71.04           C  
ATOM   1248  NE2 GLN A 155      -9.502 -11.390   3.540  1.00 71.04           N  
ATOM   1249  OE1 GLN A 155      -7.280 -11.724   3.642  1.00 71.04           O  
ATOM   1250  N   LEU A 156      -7.806  -6.140   3.435  1.00 67.32           N  
ATOM   1251  CA  LEU A 156      -8.205  -5.288   4.549  1.00 67.32           C  
ATOM   1252  C   LEU A 156      -9.197  -6.008   5.457  1.00 67.32           C  
ATOM   1253  CB  LEU A 156      -8.820  -3.984   4.034  1.00 67.32           C  
ATOM   1254  O   LEU A 156     -10.143  -6.634   4.975  1.00 67.32           O  
ATOM   1255  CG  LEU A 156      -7.939  -3.135   3.115  1.00 67.32           C  
ATOM   1256  CD1 LEU A 156      -8.777  -2.074   2.410  1.00 67.32           C  
ATOM   1257  CD2 LEU A 156      -6.806  -2.491   3.906  1.00 67.32           C  
ATOM   1258  N   GLY A 157      -8.790  -6.249   6.804  1.00 58.12           N  
ATOM   1259  CA  GLY A 157      -9.663  -6.709   7.872  1.00 58.12           C  
ATOM   1260  C   GLY A 157      -9.318  -6.113   9.223  1.00 58.12           C  
ATOM   1261  O   GLY A 157      -8.146  -5.873   9.521  1.00 58.12           O  
TER    1262      GLY A 157
ENDMDL
END
