# Supplementary material for: Single-chain dimers from de novo immunoglobulins as robust scaffolds for multiple binding loops
Source: Nat Commun. 2023 Sep 23;14:5939. doi: 10.1038/s41467-023-41717-5 (PMC10517939; doi:10.1038/s41467-023-41717-5)
Supplement: Supplementary file 3 — Supplementary Data 1 [file 41467_2023_41717_MOESM3_ESM.zip › design_models/scIg+EF/scIg12+EF3c/ranked_2.pdb]

ATOM      1  N   GLY A   1       5.112   8.355 -10.285  1.00 86.21           N  
ATOM      2  H   GLY A   1       4.908   9.237  -9.835  1.00 86.21           H  
ATOM      3  H2  GLY A   1       5.796   8.514 -11.010  1.00 86.21           H  
ATOM      4  H3  GLY A   1       5.543   7.779  -9.576  1.00 86.21           H  
ATOM      5  CA  GLY A   1       3.874   7.711 -10.798  1.00 86.21           C  
ATOM      6  HA2 GLY A   1       4.114   6.709 -11.153  1.00 86.21           H  
ATOM      7  HA3 GLY A   1       3.478   8.307 -11.621  1.00 86.21           H  
ATOM      8  C   GLY A   1       2.799   7.607  -9.720  1.00 86.21           C  
ATOM      9  O   GLY A   1       3.039   8.063  -8.611  1.00 86.21           O  
ATOM     10  N   ARG A   2       1.611   7.056 -10.033  1.00 93.34           N  
ATOM     11  H   ARG A   2       1.457   6.697 -10.964  1.00 93.34           H  
ATOM     12  CA  ARG A   2       0.470   6.966  -9.099  1.00 93.34           C  
ATOM     13  HA  ARG A   2       0.838   7.077  -8.079  1.00 93.34           H  
ATOM     14  C   ARG A   2      -0.251   5.617  -9.181  1.00 93.34           C  
ATOM     15  CB  ARG A   2      -0.493   8.134  -9.379  1.00 93.34           C  
ATOM     16  HB2 ARG A   2       0.030   9.069  -9.178  1.00 93.34           H  
ATOM     17  HB3 ARG A   2      -0.773   8.120 -10.432  1.00 93.34           H  
ATOM     18  O   ARG A   2      -0.649   5.201 -10.265  1.00 93.34           O  
ATOM     19  CG  ARG A   2      -1.767   8.086  -8.523  1.00 93.34           C  
ATOM     20  HG2 ARG A   2      -2.340   7.189  -8.763  1.00 93.34           H  
ATOM     21  HG3 ARG A   2      -1.499   8.065  -7.467  1.00 93.34           H  
ATOM     22  CD  ARG A   2      -2.641   9.305  -8.808  1.00 93.34           C  
ATOM     23  HD2 ARG A   2      -2.868   9.333  -9.873  1.00 93.34           H  
ATOM     24  HD3 ARG A   2      -2.089  10.203  -8.532  1.00 93.34           H  
ATOM     25  NE  ARG A   2      -3.893   9.233  -8.042  1.00 93.34           N  
ATOM     26  HE  ARG A   2      -3.999   8.431  -7.436  1.00 93.34           H  
ATOM     27  NH1 ARG A   2      -4.760  11.221  -8.749  1.00 93.34           N  
ATOM     28 HH11 ARG A   2      -3.864  11.368  -9.191  1.00 93.34           H  
ATOM     29 HH12 ARG A   2      -5.406  11.988  -8.632  1.00 93.34           H  
ATOM     30  NH2 ARG A   2      -5.887   9.981  -7.260  1.00 93.34           N  
ATOM     31 HH21 ARG A   2      -6.618  10.677  -7.254  1.00 93.34           H  
ATOM     32 HH22 ARG A   2      -5.929   9.154  -6.682  1.00 93.34           H  
ATOM     33  CZ  ARG A   2      -4.840  10.143  -8.022  1.00 93.34           C  
ATOM     34  N   VAL A   3      -0.479   4.981  -8.031  1.00 95.04           N  
ATOM     35  H   VAL A   3      -0.111   5.398  -7.188  1.00 95.04           H  
ATOM     36  CA  VAL A   3      -1.310   3.773  -7.888  1.00 95.04           C  
ATOM     37  HA  VAL A   3      -1.834   3.590  -8.826  1.00 95.04           H  
ATOM     38  C   VAL A   3      -2.367   3.994  -6.824  1.00 95.04           C  
ATOM     39  CB  VAL A   3      -0.465   2.523  -7.579  1.00 95.04           C  
ATOM     40  HB  VAL A   3       0.300   2.783  -6.847  1.00 95.04           H  
ATOM     41  O   VAL A   3      -2.095   4.512  -5.742  1.00 95.04           O  
ATOM     42  CG1 VAL A   3      -1.259   1.319  -7.045  1.00 95.04           C  
ATOM     43 HG11 VAL A   3      -1.651   1.537  -6.051  1.00 95.04           H  
ATOM     44 HG12 VAL A   3      -0.603   0.452  -6.965  1.00 95.04           H  
ATOM     45 HG13 VAL A   3      -2.085   1.081  -7.715  1.00 95.04           H  
ATOM     46  CG2 VAL A   3       0.207   2.046  -8.863  1.00 95.04           C  
ATOM     47 HG21 VAL A   3       1.057   1.416  -8.603  1.00 95.04           H  
ATOM     48 HG22 VAL A   3      -0.502   1.485  -9.472  1.00 95.04           H  
ATOM     49 HG23 VAL A   3       0.533   2.890  -9.470  1.00 95.04           H  
ATOM     50  N   GLU A   4      -3.584   3.567  -7.124  1.00 97.03           N  
ATOM     51  H   GLU A   4      -3.731   3.142  -8.029  1.00 97.03           H  
ATOM     52  CA  GLU A   4      -4.713   3.624  -6.216  1.00 97.03           C  
ATOM     53  HA  GLU A   4      -4.429   4.168  -5.315  1.00 97.03           H  
ATOM     54  C   GLU A   4      -5.141   2.215  -5.793  1.00 97.03           C  
ATOM     55  CB  GLU A   4      -5.830   4.418  -6.895  1.00 97.03           C  
ATOM     56  HB2 GLU A   4      -5.458   5.411  -7.147  1.00 97.03           H  
ATOM     57  HB3 GLU A   4      -6.135   3.908  -7.808  1.00 97.03           H  
ATOM     58  O   GLU A   4      -5.354   1.341  -6.630  1.00 97.03           O  
ATOM     59  CG  GLU A   4      -7.030   4.561  -5.969  1.00 97.03           C  
ATOM     60  HG2 GLU A   4      -7.458   3.577  -5.776  1.00 97.03           H  
ATOM     61  HG3 GLU A   4      -6.695   4.976  -5.019  1.00 97.03           H  
ATOM     62  CD  GLU A   4      -8.119   5.458  -6.544  1.00 97.03           C  
ATOM     63  OE1 GLU A   4      -8.931   5.934  -5.730  1.00 97.03           O  
ATOM     64  OE2 GLU A   4      -8.294   5.658  -7.759  1.00 97.03           O  
ATOM     65  N   VAL A   5      -5.305   2.020  -4.485  1.00 96.94           N  
ATOM     66  H   VAL A   5      -5.073   2.787  -3.870  1.00 96.94           H  
ATOM     67  CA  VAL A   5      -5.846   0.815  -3.853  1.00 96.94           C  
ATOM     68  HA  VAL A   5      -6.091   0.083  -4.622  1.00 96.94           H  
ATOM     69  C   VAL A   5      -7.122   1.204  -3.112  1.00 96.94           C  
ATOM     70  CB  VAL A   5      -4.824   0.173  -2.890  1.00 96.94           C  
ATOM     71  HB  VAL A   5      -4.651   0.847  -2.051  1.00 96.94           H  
ATOM     72  O   VAL A   5      -7.078   1.925  -2.114  1.00 96.94           O  
ATOM     73  CG1 VAL A   5      -5.355  -1.153  -2.328  1.00 96.94           C  
ATOM     74 HG11 VAL A   5      -5.531  -1.857  -3.141  1.00 96.94           H  
ATOM     75 HG12 VAL A   5      -4.625  -1.580  -1.641  1.00 96.94           H  
ATOM     76 HG13 VAL A   5      -6.283  -0.992  -1.780  1.00 96.94           H  
ATOM     77  CG2 VAL A   5      -3.469  -0.089  -3.560  1.00 96.94           C  
ATOM     78 HG21 VAL A   5      -3.604  -0.684  -4.464  1.00 96.94           H  
ATOM     79 HG22 VAL A   5      -2.806  -0.617  -2.874  1.00 96.94           H  
ATOM     80 HG23 VAL A   5      -2.997   0.856  -3.829  1.00 96.94           H  
ATOM     81  N   ARG A   6      -8.276   0.727  -3.577  1.00 96.80           N  
ATOM     82  H   ARG A   6      -8.240   0.157  -4.411  1.00 96.80           H  
ATOM     83  CA  ARG A   6      -9.562   0.862  -2.876  1.00 96.80           C  
ATOM     84  HA  ARG A   6      -9.464   1.549  -2.036  1.00 96.80           H  
ATOM     85  C   ARG A   6      -9.962  -0.487  -2.320  1.00 96.80           C  
ATOM     86  CB  ARG A   6     -10.657   1.383  -3.810  1.00 96.80           C  
ATOM     87  HB2 ARG A   6     -11.605   1.385  -3.272  1.00 96.80           H  
ATOM     88  HB3 ARG A   6     -10.746   0.703  -4.658  1.00 96.80           H  
ATOM     89  O   ARG A   6     -10.069  -1.449  -3.076  1.00 96.80           O  
ATOM     90  CG  ARG A   6     -10.383   2.793  -4.330  1.00 96.80           C  
ATOM     91  HG2 ARG A   6      -9.423   2.817  -4.845  1.00 96.80           H  
ATOM     92  HG3 ARG A   6     -10.367   3.488  -3.490  1.00 96.80           H  
ATOM     93  CD  ARG A   6     -11.486   3.203  -5.306  1.00 96.80           C  
ATOM     94  HD2 ARG A   6     -11.529   2.466  -6.108  1.00 96.80           H  
ATOM     95  HD3 ARG A   6     -12.442   3.223  -4.783  1.00 96.80           H  
ATOM     96  NE  ARG A   6     -11.198   4.526  -5.870  1.00 96.80           N  
ATOM     97  HE  ARG A   6     -10.375   5.000  -5.525  1.00 96.80           H  
ATOM     98  NH1 ARG A   6     -12.688   4.553  -7.604  1.00 96.80           N  
ATOM     99 HH11 ARG A   6     -12.906   4.881  -8.534  1.00 96.80           H  
ATOM    100 HH12 ARG A   6     -13.010   3.646  -7.299  1.00 96.80           H  
ATOM    101  NH2 ARG A   6     -11.105   6.127  -7.456  1.00 96.80           N  
ATOM    102 HH21 ARG A   6     -11.292   6.409  -8.407  1.00 96.80           H  
ATOM    103 HH22 ARG A   6     -10.156   6.261  -7.137  1.00 96.80           H  
ATOM    104  CZ  ARG A   6     -11.675   5.068  -6.967  1.00 96.80           C  
ATOM    105  N   VAL A   7     -10.214  -0.547  -1.023  1.00 95.07           N  
ATOM    106  H   VAL A   7     -10.144   0.290  -0.462  1.00 95.07           H  
ATOM    107  CA  VAL A   7     -10.695  -1.761  -0.368  1.00 95.07           C  
ATOM    108  HA  VAL A   7     -10.628  -2.599  -1.062  1.00 95.07           H  
ATOM    109  C   VAL A   7     -12.156  -1.561  -0.004  1.00 95.07           C  
ATOM    110  CB  VAL A   7      -9.842  -2.122   0.855  1.00 95.07           C  
ATOM    111  HB  VAL A   7     -10.055  -1.407   1.649  1.00 95.07           H  
ATOM    112  O   VAL A   7     -12.537  -0.487   0.449  1.00 95.07           O  
ATOM    113  CG1 VAL A   7     -10.180  -3.522   1.371  1.00 95.07           C  
ATOM    114 HG11 VAL A   7     -10.051  -4.257   0.576  1.00 95.07           H  
ATOM    115 HG12 VAL A   7     -11.210  -3.556   1.726  1.00 95.07           H  
ATOM    116 HG13 VAL A   7      -9.527  -3.781   2.204  1.00 95.07           H  
ATOM    117  CG2 VAL A   7      -8.337  -2.074   0.551  1.00 95.07           C  
ATOM    118 HG21 VAL A   7      -7.778  -2.349   1.446  1.00 95.07           H  
ATOM    119 HG22 VAL A   7      -8.036  -1.064   0.275  1.00 95.07           H  
ATOM    120 HG23 VAL A   7      -8.095  -2.759  -0.262  1.00 95.07           H  
ATOM    121  N   GLU A   8     -12.975  -2.581  -0.207  1.00 93.60           N  
ATOM    122  H   GLU A   8     -12.611  -3.404  -0.666  1.00 93.60           H  
ATOM    123  CA  GLU A   8     -14.373  -2.612   0.202  1.00 93.60           C  
ATOM    124  HA  GLU A   8     -14.561  -1.794   0.897  1.00 93.60           H  
ATOM    125  C   GLU A   8     -14.668  -3.923   0.930  1.00 93.60           C  
ATOM    126  CB  GLU A   8     -15.274  -2.386  -1.020  1.00 93.60           C  
ATOM    127  HB2 GLU A   8     -15.019  -3.101  -1.803  1.00 93.60           H  
ATOM    128  HB3 GLU A   8     -15.091  -1.380  -1.395  1.00 93.60           H  
ATOM    129  O   GLU A   8     -14.407  -5.004   0.401  1.00 93.60           O  
ATOM    130  CG  GLU A   8     -16.760  -2.528  -0.672  1.00 93.60           C  
ATOM    131  HG2 GLU A   8     -16.947  -2.012   0.269  1.00 93.60           H  
ATOM    132  HG3 GLU A   8     -16.987  -3.585  -0.536  1.00 93.60           H  
ATOM    133  CD  GLU A   8     -17.675  -1.946  -1.755  1.00 93.60           C  
ATOM    134  OE1 GLU A   8     -18.636  -1.247  -1.349  1.00 93.60           O  
ATOM    135  OE2 GLU A   8     -17.376  -2.100  -2.962  1.00 93.60           O  
ATOM    136  N   PHE A   9     -15.218  -3.821   2.138  1.00 89.92           N  
ATOM    137  H   PHE A   9     -15.373  -2.898   2.517  1.00 89.92           H  
ATOM    138  CA  PHE A   9     -15.643  -4.962   2.945  1.00 89.92           C  
ATOM    139  HA  PHE A   9     -15.222  -5.876   2.527  1.00 89.92           H  
ATOM    140  C   PHE A   9     -17.173  -5.087   2.908  1.00 89.92           C  
ATOM    141  CB  PHE A   9     -15.097  -4.826   4.375  1.00 89.92           C  
ATOM    142  HB2 PHE A   9     -15.386  -5.712   4.940  1.00 89.92           H  
ATOM    143  HB3 PHE A   9     -15.573  -3.969   4.854  1.00 89.92           H  
ATOM    144  O   PHE A   9     -17.894  -4.173   3.313  1.00 89.92           O  
ATOM    145  CG  PHE A   9     -13.587  -4.663   4.472  1.00 89.92           C  
ATOM    146  CD1 PHE A   9     -12.736  -5.784   4.468  1.00 89.92           C  
ATOM    147  HD1 PHE A   9     -13.150  -6.778   4.382  1.00 89.92           H  
ATOM    148  CD2 PHE A   9     -13.022  -3.379   4.572  1.00 89.92           C  
ATOM    149  HD2 PHE A   9     -13.657  -2.505   4.561  1.00 89.92           H  
ATOM    150  CE1 PHE A   9     -11.343  -5.603   4.570  1.00 89.92           C  
ATOM    151  HE1 PHE A   9     -10.671  -6.448   4.543  1.00 89.92           H  
ATOM    152  CE2 PHE A   9     -11.638  -3.202   4.696  1.00 89.92           C  
ATOM    153  HE2 PHE A   9     -11.231  -2.207   4.801  1.00 89.92           H  
ATOM    154  CZ  PHE A   9     -10.795  -4.319   4.697  1.00 89.92           C  
ATOM    155  HZ  PHE A   9      -9.727  -4.190   4.787  1.00 89.92           H  
ATOM    156  N   GLU A  10     -17.670  -6.232   2.442  1.00 86.92           N  
ATOM    157  H   GLU A  10     -17.014  -6.945   2.157  1.00 86.92           H  
ATOM    158  CA  GLU A  10     -19.094  -6.568   2.346  1.00 86.92           C  
ATOM    159  HA  GLU A  10     -19.694  -5.843   2.896  1.00 86.92           H  
ATOM    160  C   GLU A  10     -19.333  -7.954   2.957  1.00 86.92           C  
ATOM    161  CB  GLU A  10     -19.568  -6.572   0.880  1.00 86.92           C  
ATOM    162  HB2 GLU A  10     -18.865  -7.157   0.288  1.00 86.92           H  
ATOM    163  HB3 GLU A  10     -20.538  -7.068   0.842  1.00 86.92           H  
ATOM    164  O   GLU A  10     -19.189  -8.972   2.282  1.00 86.92           O  
ATOM    165  CG  GLU A  10     -19.740  -5.191   0.233  1.00 86.92           C  
ATOM    166  HG2 GLU A  10     -20.453  -4.616   0.824  1.00 86.92           H  
ATOM    167  HG3 GLU A  10     -18.782  -4.671   0.252  1.00 86.92           H  
ATOM    168  CD  GLU A  10     -20.243  -5.291  -1.226  1.00 86.92           C  
ATOM    169  OE1 GLU A  10     -20.603  -4.251  -1.817  1.00 86.92           O  
ATOM    170  OE2 GLU A  10     -20.280  -6.409  -1.806  1.00 86.92           O  
ATOM    171  N   GLY A  11     -19.707  -8.006   4.237  1.00 83.01           N  
ATOM    172  H   GLY A  11     -19.724  -7.151   4.774  1.00 83.01           H  
ATOM    173  CA  GLY A  11     -20.009  -9.269   4.915  1.00 83.01           C  
ATOM    174  HA2 GLY A  11     -20.295  -9.070   5.948  1.00 83.01           H  
ATOM    175  HA3 GLY A  11     -20.845  -9.755   4.412  1.00 83.01           H  
ATOM    176  C   GLY A  11     -18.813 -10.225   4.929  1.00 83.01           C  
ATOM    177  O   GLY A  11     -17.830  -9.984   5.624  1.00 83.01           O  
ATOM    178  N   ASP A  12     -18.912 -11.310   4.165  1.00 88.24           N  
ATOM    179  H   ASP A  12     -19.696 -11.390   3.533  1.00 88.24           H  
ATOM    180  CA  ASP A  12     -17.903 -12.363   4.014  1.00 88.24           C  
ATOM    181  HA  ASP A  12     -17.316 -12.416   4.931  1.00 88.24           H  
ATOM    182  C   ASP A  12     -16.909 -12.104   2.865  1.00 88.24           C  
ATOM    183  CB  ASP A  12     -18.626 -13.711   3.851  1.00 88.24           C  
ATOM    184  HB2 ASP A  12     -19.309 -13.851   4.689  1.00 88.24           H  
ATOM    185  HB3 ASP A  12     -17.889 -14.513   3.893  1.00 88.24           H  
ATOM    186  O   ASP A  12     -16.092 -12.972   2.537  1.00 88.24           O  
ATOM    187  CG  ASP A  12     -19.414 -13.857   2.540  1.00 88.24           C  
ATOM    188  OD1 ASP A  12     -19.919 -12.836   2.013  1.00 88.24           O  
ATOM    189  OD2 ASP A  12     -19.537 -15.002   2.056  1.00 88.24           O  
ATOM    190  N   LYS A  13     -16.954 -10.915   2.249  1.00 92.46           N  
ATOM    191  H   LYS A  13     -17.676 -10.269   2.536  1.00 92.46           H  
ATOM    192  CA  LYS A  13     -16.128 -10.549   1.094  1.00 92.46           C  
ATOM    193  HA  LYS A  13     -15.426 -11.361   0.902  1.00 92.46           H  
ATOM    194  C   LYS A  13     -15.298  -9.301   1.336  1.00 92.46           C  
ATOM    195  CB  LYS A  13     -17.007 -10.373  -0.151  1.00 92.46           C  
ATOM    196  HB2 LYS A  13     -17.779  -9.632   0.053  1.00 92.46           H  
ATOM    197  HB3 LYS A  13     -16.392 -10.020  -0.979  1.00 92.46           H  
ATOM    198  O   LYS A  13     -15.761  -8.321   1.916  1.00 92.46           O  
ATOM    199  CG  LYS A  13     -17.651 -11.703  -0.543  1.00 92.46           C  
ATOM    200  HG2 LYS A  13     -18.232 -12.089   0.295  1.00 92.46           H  
ATOM    201  HG3 LYS A  13     -16.866 -12.422  -0.782  1.00 92.46           H  
ATOM    202  CD  LYS A  13     -18.581 -11.548  -1.741  1.00 92.46           C  
ATOM    203  HD2 LYS A  13     -18.006 -11.260  -2.621  1.00 92.46           H  
ATOM    204  HD3 LYS A  13     -19.327 -10.787  -1.514  1.00 92.46           H  
ATOM    205  CE  LYS A  13     -19.259 -12.901  -1.951  1.00 92.46           C  
ATOM    206  HE2 LYS A  13     -18.496 -13.648  -2.167  1.00 92.46           H  
ATOM    207  HE3 LYS A  13     -19.736 -13.186  -1.013  1.00 92.46           H  
ATOM    208  NZ  LYS A  13     -20.259 -12.830  -3.038  1.00 92.46           N  
ATOM    209  HZ1 LYS A  13     -20.711 -13.728  -3.134  1.00 92.46           H  
ATOM    210  HZ2 LYS A  13     -19.815 -12.571  -3.908  1.00 92.46           H  
ATOM    211  HZ3 LYS A  13     -20.957 -12.142  -2.794  1.00 92.46           H  
ATOM    212  N   MET A  14     -14.096  -9.317   0.769  1.00 93.98           N  
ATOM    213  H   MET A  14     -13.810 -10.169   0.308  1.00 93.98           H  
ATOM    214  CA  MET A  14     -13.267  -8.132   0.585  1.00 93.98           C  
ATOM    215  HA  MET A  14     -13.808  -7.254   0.937  1.00 93.98           H  
ATOM    216  C   MET A  14     -12.971  -7.963  -0.905  1.00 93.98           C  
ATOM    217  CB  MET A  14     -11.991  -8.253   1.423  1.00 93.98           C  
ATOM    218  HB2 MET A  14     -12.261  -8.423   2.465  1.00 93.98           H  
ATOM    219  HB3 MET A  14     -11.412  -9.106   1.068  1.00 93.98           H  
ATOM    220  O   MET A  14     -12.425  -8.872  -1.535  1.00 93.98           O  
ATOM    221  CG  MET A  14     -11.141  -6.979   1.348  1.00 93.98           C  
ATOM    222  HG2 MET A  14     -11.036  -6.665   0.309  1.00 93.98           H  
ATOM    223  HG3 MET A  14     -11.666  -6.183   1.876  1.00 93.98           H  
ATOM    224  SD  MET A  14      -9.476  -7.143   2.044  1.00 93.98           S  
ATOM    225  CE  MET A  14      -8.779  -8.193   0.760  1.00 93.98           C  
ATOM    226  HE1 MET A  14      -7.692  -8.109   0.767  1.00 93.98           H  
ATOM    227  HE2 MET A  14      -9.100  -9.220   0.931  1.00 93.98           H  
ATOM    228  HE3 MET A  14      -9.150  -7.879  -0.215  1.00 93.98           H  
ATOM    229  N   ARG A  15     -13.311  -6.802  -1.466  1.00 95.73           N  
ATOM    230  H   ARG A  15     -13.740  -6.104  -0.875  1.00 95.73           H  
ATOM    231  CA  ARG A  15     -12.948  -6.406  -2.831  1.00 95.73           C  
ATOM    232  HA  ARG A  15     -12.587  -7.275  -3.381  1.00 95.73           H  
ATOM    233  C   ARG A  15     -11.814  -5.396  -2.778  1.00 95.73           C  
ATOM    234  CB  ARG A  15     -14.151  -5.838  -3.595  1.00 95.73           C  
ATOM    235  HB2 ARG A  15     -13.826  -5.573  -4.601  1.00 95.73           H  
ATOM    236  HB3 ARG A  15     -14.503  -4.933  -3.101  1.00 95.73           H  
ATOM    237  O   ARG A  15     -11.868  -4.441  -2.011  1.00 95.73           O  
ATOM    238  CG  ARG A  15     -15.310  -6.837  -3.697  1.00 95.73           C  
ATOM    239  HG2 ARG A  15     -14.945  -7.794  -4.070  1.00 95.73           H  
ATOM    240  HG3 ARG A  15     -15.743  -6.981  -2.707  1.00 95.73           H  
ATOM    241  CD  ARG A  15     -16.385  -6.300  -4.644  1.00 95.73           C  
ATOM    242  HD2 ARG A  15     -16.008  -6.322  -5.666  1.00 95.73           H  
ATOM    243  HD3 ARG A  15     -16.590  -5.266  -4.368  1.00 95.73           H  
ATOM    244  NE  ARG A  15     -17.618  -7.103  -4.552  1.00 95.73           N  
ATOM    245  HE  ARG A  15     -17.520  -8.080  -4.313  1.00 95.73           H  
ATOM    246  NH1 ARG A  15     -19.124  -5.415  -4.956  1.00 95.73           N  
ATOM    247 HH11 ARG A  15     -18.327  -4.818  -5.123  1.00 95.73           H  
ATOM    248 HH12 ARG A  15     -19.891  -4.988  -4.455  1.00 95.73           H  
ATOM    249  NH2 ARG A  15     -19.853  -7.386  -4.296  1.00 95.73           N  
ATOM    250 HH21 ARG A  15     -20.730  -7.017  -4.635  1.00 95.73           H  
ATOM    251 HH22 ARG A  15     -19.921  -7.394  -3.288  1.00 95.73           H  
ATOM    252  CZ  ARG A  15     -18.848  -6.644  -4.633  1.00 95.73           C  
ATOM    253  N   VAL A  16     -10.797  -5.605  -3.600  1.00 96.94           N  
ATOM    254  H   VAL A  16     -10.812  -6.442  -4.166  1.00 96.94           H  
ATOM    255  CA  VAL A  16      -9.662  -4.699  -3.772  1.00 96.94           C  
ATOM    256  HA  VAL A  16      -9.775  -3.835  -3.118  1.00 96.94           H  
ATOM    257  C   VAL A  16      -9.673  -4.236  -5.216  1.00 96.94           C  
ATOM    258  CB  VAL A  16      -8.326  -5.380  -3.423  1.00 96.94           C  
ATOM    259  HB  VAL A  16      -8.139  -6.195  -4.122  1.00 96.94           H  
ATOM    260  O   VAL A  16      -9.476  -5.047  -6.117  1.00 96.94           O  
ATOM    261  CG1 VAL A  16      -7.165  -4.384  -3.507  1.00 96.94           C  
ATOM    262 HG11 VAL A  16      -7.093  -3.975  -4.515  1.00 96.94           H  
ATOM    263 HG12 VAL A  16      -7.317  -3.569  -2.800  1.00 96.94           H  
ATOM    264 HG13 VAL A  16      -6.225  -4.888  -3.281  1.00 96.94           H  
ATOM    265  CG2 VAL A  16      -8.355  -5.969  -2.010  1.00 96.94           C  
ATOM    266 HG21 VAL A  16      -7.409  -6.467  -1.797  1.00 96.94           H  
ATOM    267 HG22 VAL A  16      -9.150  -6.712  -1.952  1.00 96.94           H  
ATOM    268 HG23 VAL A  16      -8.535  -5.185  -1.275  1.00 96.94           H  
ATOM    269  N   ARG A  17      -9.909  -2.946  -5.445  1.00 97.68           N  
ATOM    270  H   ARG A  17     -10.039  -2.345  -4.644  1.00 97.68           H  
ATOM    271  CA  ARG A  17      -9.755  -2.321  -6.761  1.00 97.68           C  
ATOM    272  HA  ARG A  17      -9.758  -3.091  -7.533  1.00 97.68           H  
ATOM    273  C   ARG A  17      -8.413  -1.628  -6.828  1.00 97.68           C  
ATOM    274  CB  ARG A  17     -10.892  -1.353  -7.078  1.00 97.68           C  
ATOM    275  HB2 ARG A  17     -10.955  -0.586  -6.306  1.00 97.68           H  
ATOM    276  HB3 ARG A  17     -10.687  -0.870  -8.033  1.00 97.68           H  
ATOM    277  O   ARG A  17      -8.087  -0.819  -5.959  1.00 97.68           O  
ATOM    278  CG  ARG A  17     -12.220  -2.094  -7.174  1.00 97.68           C  
ATOM    279  HG2 ARG A  17     -12.459  -2.565  -6.221  1.00 97.68           H  
ATOM    280  HG3 ARG A  17     -12.145  -2.860  -7.946  1.00 97.68           H  
ATOM    281  CD  ARG A  17     -13.329  -1.120  -7.545  1.00 97.68           C  
ATOM    282  HD2 ARG A  17     -13.422  -0.363  -6.767  1.00 97.68           H  
ATOM    283  HD3 ARG A  17     -13.082  -0.646  -8.495  1.00 97.68           H  
ATOM    284  NE  ARG A  17     -14.577  -1.868  -7.673  1.00 97.68           N  
ATOM    285  HE  ARG A  17     -14.500  -2.875  -7.690  1.00 97.68           H  
ATOM    286  NH1 ARG A  17     -15.997  -0.150  -8.176  1.00 97.68           N  
ATOM    287 HH11 ARG A  17     -16.914   0.151  -8.474  1.00 97.68           H  
ATOM    288 HH12 ARG A  17     -15.178   0.430  -8.294  1.00 97.68           H  
ATOM    289  NH2 ARG A  17     -16.725  -2.288  -8.051  1.00 97.68           N  
ATOM    290 HH21 ARG A  17     -17.672  -2.035  -8.297  1.00 97.68           H  
ATOM    291 HH22 ARG A  17     -16.417  -3.250  -8.041  1.00 97.68           H  
ATOM    292  CZ  ARG A  17     -15.769  -1.416  -7.954  1.00 97.68           C  
ATOM    293  N   LEU A  18      -7.659  -1.968  -7.856  1.00 97.92           N  
ATOM    294  H   LEU A  18      -8.039  -2.622  -8.525  1.00 97.92           H  
ATOM    295  CA  LEU A  18      -6.345  -1.437  -8.152  1.00 97.92           C  
ATOM    296  HA  LEU A  18      -6.001  -0.799  -7.338  1.00 97.92           H  
ATOM    297  C   LEU A  18      -6.447  -0.618  -9.427  1.00 97.92           C  
ATOM    298  CB  LEU A  18      -5.355  -2.593  -8.342  1.00 97.92           C  
ATOM    299  HB2 LEU A  18      -5.658  -3.164  -9.219  1.00 97.92           H  
ATOM    300  HB3 LEU A  18      -4.372  -2.166  -8.542  1.00 97.92           H  
ATOM    301  O   LEU A  18      -6.990  -1.111 -10.410  1.00 97.92           O  
ATOM    302  CG  LEU A  18      -5.243  -3.560  -7.154  1.00 97.92           C  
ATOM    303  HG  LEU A  18      -6.220  -3.973  -6.906  1.00 97.92           H  
ATOM    304  CD1 LEU A  18      -4.334  -4.719  -7.553  1.00 97.92           C  
ATOM    305 HD11 LEU A  18      -4.799  -5.288  -8.357  1.00 97.92           H  
ATOM    306 HD12 LEU A  18      -3.375  -4.339  -7.907  1.00 97.92           H  
ATOM    307 HD13 LEU A  18      -4.164  -5.380  -6.703  1.00 97.92           H  
ATOM    308  CD2 LEU A  18      -4.674  -2.863  -5.918  1.00 97.92           C  
ATOM    309 HD21 LEU A  18      -5.359  -2.081  -5.592  1.00 97.92           H  
ATOM    310 HD22 LEU A  18      -3.707  -2.419  -6.157  1.00 97.92           H  
ATOM    311 HD23 LEU A  18      -4.556  -3.584  -5.110  1.00 97.92           H  
ATOM    312  N   ARG A  19      -5.900   0.592  -9.430  1.00 97.72           N  
ATOM    313  H   ARG A  19      -5.507   0.941  -8.567  1.00 97.72           H  
ATOM    314  CA  ARG A  19      -5.775   1.406 -10.639  1.00 97.72           C  
ATOM    315  HA  ARG A  19      -5.945   0.784 -11.517  1.00 97.72           H  
ATOM    316  C   ARG A  19      -4.359   1.946 -10.748  1.00 97.72           C  
ATOM    317  CB  ARG A  19      -6.852   2.495 -10.626  1.00 97.72           C  
ATOM    318  HB2 ARG A  19      -6.774   3.076  -9.707  1.00 97.72           H  
ATOM    319  HB3 ARG A  19      -7.832   2.019 -10.654  1.00 97.72           H  
ATOM    320  O   ARG A  19      -3.840   2.503  -9.780  1.00 97.72           O  
ATOM    321  CG  ARG A  19      -6.720   3.439 -11.820  1.00 97.72           C  
ATOM    322  HG2 ARG A  19      -6.747   2.872 -12.750  1.00 97.72           H  
ATOM    323  HG3 ARG A  19      -5.773   3.976 -11.754  1.00 97.72           H  
ATOM    324  CD  ARG A  19      -7.857   4.453 -11.808  1.00 97.72           C  
ATOM    325  HD2 ARG A  19      -7.934   4.894 -10.814  1.00 97.72           H  
ATOM    326  HD3 ARG A  19      -8.788   3.944 -12.060  1.00 97.72           H  
ATOM    327  NE  ARG A  19      -7.554   5.503 -12.776  1.00 97.72           N  
ATOM    328  HE  ARG A  19      -6.579   5.618 -13.016  1.00 97.72           H  
ATOM    329  NH1 ARG A  19      -9.578   6.547 -12.889  1.00 97.72           N  
ATOM    330 HH11 ARG A  19     -10.178   7.202 -13.369  1.00 97.72           H  
ATOM    331 HH12 ARG A  19      -9.934   5.773 -12.347  1.00 97.72           H  
ATOM    332  NH2 ARG A  19      -7.803   7.302 -14.061  1.00 97.72           N  
ATOM    333 HH21 ARG A  19      -6.804   7.201 -14.161  1.00 97.72           H  
ATOM    334 HH22 ARG A  19      -8.301   8.093 -14.442  1.00 97.72           H  
ATOM    335  CZ  ARG A  19      -8.325   6.450 -13.234  1.00 97.72           C  
ATOM    336  N   ASN A  20      -3.749   1.778 -11.916  1.00 96.26           N  
ATOM    337  H   ASN A  20      -4.248   1.318 -12.663  1.00 96.26           H  
ATOM    338  CA  ASN A  20      -2.408   2.275 -12.197  1.00 96.26           C  
ATOM    339  HA  ASN A  20      -1.929   2.608 -11.276  1.00 96.26           H  
ATOM    340  C   ASN A  20      -2.480   3.484 -13.138  1.00 96.26           C  
ATOM    341  CB  ASN A  20      -1.565   1.122 -12.757  1.00 96.26           C  
ATOM    342  HB2 ASN A  20      -2.025   0.769 -13.681  1.00 96.26           H  
ATOM    343  HB3 ASN A  20      -1.539   0.301 -12.041  1.00 96.26           H  
ATOM    344  O   ASN A  20      -2.685   3.338 -14.339  1.00 96.26           O  
ATOM    345  CG  ASN A  20      -0.139   1.532 -13.059  1.00 96.26           C  
ATOM    346  ND2 ASN A  20       0.612   0.682 -13.706  1.00 96.26           N  
ATOM    347 HD21 ASN A  20       1.566   0.941 -13.914  1.00 96.26           H  
ATOM    348 HD22 ASN A  20       0.260  -0.237 -13.932  1.00 96.26           H  
ATOM    349  OD1 ASN A  20       0.321   2.602 -12.688  1.00 96.26           O  
ATOM    350  N   ASP A  21      -2.282   4.679 -12.587  1.00 95.30           N  
ATOM    351  H   ASP A  21      -2.033   4.719 -11.609  1.00 95.30           H  
ATOM    352  CA  ASP A  21      -2.202   5.936 -13.341  1.00 95.30           C  
ATOM    353  HA  ASP A  21      -2.678   5.801 -14.312  1.00 95.30           H  
ATOM    354  C   ASP A  21      -0.737   6.338 -13.631  1.00 95.30           C  
ATOM    355  CB  ASP A  21      -2.973   7.042 -12.597  1.00 95.30           C  
ATOM    356  HB2 ASP A  21      -2.796   7.997 -13.092  1.00 95.30           H  
ATOM    357  HB3 ASP A  21      -2.586   7.117 -11.581  1.00 95.30           H  
ATOM    358  O   ASP A  21      -0.443   7.500 -13.912  1.00 95.30           O  
ATOM    359  CG  ASP A  21      -4.492   6.842 -12.548  1.00 95.30           C  
ATOM    360  OD1 ASP A  21      -5.126   6.549 -13.592  1.00 95.30           O  
ATOM    361  OD2 ASP A  21      -5.082   7.080 -11.472  1.00 95.30           O  
ATOM    362  N   SER A  22       0.211   5.401 -13.522  1.00 91.25           N  
ATOM    363  H   SER A  22      -0.075   4.459 -13.298  1.00 91.25           H  
ATOM    364  CA  SER A  22       1.613   5.611 -13.893  1.00 91.25           C  
ATOM    365  HA  SER A  22       1.820   6.681 -13.859  1.00 91.25           H  
ATOM    366  C   SER A  22       1.911   5.164 -15.329  1.00 91.25           C  
ATOM    367  CB  SER A  22       2.539   4.956 -12.866  1.00 91.25           C  
ATOM    368  HB2 SER A  22       2.126   5.083 -11.865  1.00 91.25           H  
ATOM    369  HB3 SER A  22       3.511   5.448 -12.908  1.00 91.25           H  
ATOM    370  O   SER A  22       1.081   4.549 -15.995  1.00 91.25           O  
ATOM    371  OG  SER A  22       2.735   3.593 -13.112  1.00 91.25           O  
ATOM    372  HG  SER A  22       1.902   3.131 -12.998  1.00 91.25           H  
ATOM    373  N   SER A  23       3.108   5.493 -15.819  1.00 90.05           N  
ATOM    374  H   SER A  23       3.766   5.994 -15.239  1.00 90.05           H  
ATOM    375  CA  SER A  23       3.586   5.104 -17.150  1.00 90.05           C  
ATOM    376  HA  SER A  23       2.746   5.103 -17.845  1.00 90.05           H  
ATOM    377  C   SER A  23       4.208   3.708 -17.201  1.00 90.05           C  
ATOM    378  CB  SER A  23       4.606   6.134 -17.641  1.00 90.05           C  
ATOM    379  HB2 SER A  23       5.015   5.828 -18.604  1.00 90.05           H  
ATOM    380  HB3 SER A  23       4.105   7.094 -17.766  1.00 90.05           H  
ATOM    381  O   SER A  23       4.531   3.245 -18.291  1.00 90.05           O  
ATOM    382  OG  SER A  23       5.651   6.282 -16.695  1.00 90.05           O  
ATOM    383  HG  SER A  23       6.331   5.632 -16.886  1.00 90.05           H  
ATOM    384  N   THR A  24       4.401   3.048 -16.058  1.00 89.29           N  
ATOM    385  H   THR A  24       4.072   3.440 -15.188  1.00 89.29           H  
ATOM    386  CA  THR A  24       5.032   1.726 -15.971  1.00 89.29           C  
ATOM    387  HA  THR A  24       5.263   1.383 -16.979  1.00 89.29           H  
ATOM    388  C   THR A  24       4.087   0.712 -15.326  1.00 89.29           C  
ATOM    389  CB  THR A  24       6.365   1.772 -15.211  1.00 89.29           C  
ATOM    390  HB  THR A  24       6.747   0.755 -15.125  1.00 89.29           H  
ATOM    391  O   THR A  24       3.253   1.088 -14.499  1.00 89.29           O  
ATOM    392  CG2 THR A  24       7.406   2.621 -15.940  1.00 89.29           C  
ATOM    393 HG21 THR A  24       8.363   2.540 -15.424  1.00 89.29           H  
ATOM    394 HG22 THR A  24       7.097   3.666 -15.961  1.00 89.29           H  
ATOM    395 HG23 THR A  24       7.529   2.254 -16.959  1.00 89.29           H  
ATOM    396  OG1 THR A  24       6.214   2.317 -13.919  1.00 89.29           O  
ATOM    397  HG1 THR A  24       6.746   1.760 -13.346  1.00 89.29           H  
ATOM    398  N   PRO A  25       4.154  -0.580 -15.692  1.00 92.13           N  
ATOM    399  CA  PRO A  25       3.402  -1.613 -14.992  1.00 92.13           C  
ATOM    400  HA  PRO A  25       2.338  -1.393 -15.082  1.00 92.13           H  
ATOM    401  C   PRO A  25       3.786  -1.679 -13.509  1.00 92.13           C  
ATOM    402  CB  PRO A  25       3.708  -2.929 -15.715  1.00 92.13           C  
ATOM    403  HB2 PRO A  25       2.821  -3.557 -15.798  1.00 92.13           H  
ATOM    404  HB3 PRO A  25       4.504  -3.467 -15.200  1.00 92.13           H  
ATOM    405  O   PRO A  25       4.929  -1.425 -13.126  1.00 92.13           O  
ATOM    406  CG  PRO A  25       4.215  -2.488 -17.087  1.00 92.13           C  
ATOM    407  HG2 PRO A  25       4.903  -3.215 -17.518  1.00 92.13           H  
ATOM    408  HG3 PRO A  25       3.369  -2.320 -17.754  1.00 92.13           H  
ATOM    409  CD  PRO A  25       4.909  -1.161 -16.791  1.00 92.13           C  
ATOM    410  HD2 PRO A  25       5.936  -1.342 -16.471  1.00 92.13           H  
ATOM    411  HD3 PRO A  25       4.891  -0.537 -17.684  1.00 92.13           H  
ATOM    412  N   VAL A  26       2.834  -2.075 -12.668  1.00 92.94           N  
ATOM    413  H   VAL A  26       1.909  -2.256 -13.030  1.00 92.94           H  
ATOM    414  CA  VAL A  26       3.085  -2.344 -11.245  1.00 92.94           C  
ATOM    415  HA  VAL A  26       4.157  -2.304 -11.056  1.00 92.94           H  
ATOM    416  C   VAL A  26       2.650  -3.754 -10.889  1.00 92.94           C  
ATOM    417  CB  VAL A  26       2.435  -1.298 -10.323  1.00 92.94           C  
ATOM    418  HB  VAL A  26       2.714  -1.535  -9.297  1.00 92.94           H  
ATOM    419  O   VAL A  26       1.664  -4.255 -11.424  1.00 92.94           O  
ATOM    420  CG1 VAL A  26       2.981   0.097 -10.648  1.00 92.94           C  
ATOM    421 HG11 VAL A  26       4.063   0.037 -10.759  1.00 92.94           H  
ATOM    422 HG12 VAL A  26       2.750   0.792  -9.840  1.00 92.94           H  
ATOM    423 HG13 VAL A  26       2.560   0.469 -11.583  1.00 92.94           H  
ATOM    424  CG2 VAL A  26       0.904  -1.283 -10.408  1.00 92.94           C  
ATOM    425 HG21 VAL A  26       0.503  -2.268 -10.168  1.00 92.94           H  
ATOM    426 HG22 VAL A  26       0.503  -0.575  -9.682  1.00 92.94           H  
ATOM    427 HG23 VAL A  26       0.588  -0.998 -11.411  1.00 92.94           H  
ATOM    428  N   GLU A  27       3.365  -4.395  -9.975  1.00 94.19           N  
ATOM    429  H   GLU A  27       4.153  -3.919  -9.560  1.00 94.19           H  
ATOM    430  CA  GLU A  27       2.956  -5.651  -9.360  1.00 94.19           C  
ATOM    431  HA  GLU A  27       2.130  -6.071  -9.935  1.00 94.19           H  
ATOM    432  C   GLU A  27       2.442  -5.371  -7.947  1.00 94.19           C  
ATOM    433  CB  GLU A  27       4.102  -6.675  -9.418  1.00 94.19           C  
ATOM    434  HB2 GLU A  27       4.497  -6.682 -10.434  1.00 94.19           H  
ATOM    435  HB3 GLU A  27       4.904  -6.389  -8.738  1.00 94.19           H  
ATOM    436  O   GLU A  27       3.113  -4.746  -7.128  1.00 94.19           O  
ATOM    437  CG  GLU A  27       3.622  -8.092  -9.091  1.00 94.19           C  
ATOM    438  HG2 GLU A  27       2.682  -8.275  -9.613  1.00 94.19           H  
ATOM    439  HG3 GLU A  27       3.422  -8.149  -8.021  1.00 94.19           H  
ATOM    440  CD  GLU A  27       4.634  -9.177  -9.511  1.00 94.19           C  
ATOM    441  OE1 GLU A  27       5.404  -9.647  -8.650  1.00 94.19           O  
ATOM    442  OE2 GLU A  27       4.588  -9.622 -10.691  1.00 94.19           O  
ATOM    443  N   VAL A  28       1.217  -5.806  -7.662  1.00 95.47           N  
ATOM    444  H   VAL A  28       0.694  -6.269  -8.391  1.00 95.47           H  
ATOM    445  CA  VAL A  28       0.591  -5.662  -6.350  1.00 95.47           C  
ATOM    446  HA  VAL A  28       1.249  -5.078  -5.706  1.00 95.47           H  
ATOM    447  C   VAL A  28       0.434  -7.040  -5.732  1.00 95.47           C  
ATOM    448  CB  VAL A  28      -0.746  -4.905  -6.419  1.00 95.47           C  
ATOM    449  HB  VAL A  28      -1.472  -5.499  -6.975  1.00 95.47           H  
ATOM    450  O   VAL A  28      -0.322  -7.883  -6.223  1.00 95.47           O  
ATOM    451  CG1 VAL A  28      -1.285  -4.655  -5.002  1.00 95.47           C  
ATOM    452 HG11 VAL A  28      -2.219  -4.095  -5.056  1.00 95.47           H  
ATOM    453 HG12 VAL A  28      -0.559  -4.085  -4.423  1.00 95.47           H  
ATOM    454 HG13 VAL A  28      -1.478  -5.603  -4.499  1.00 95.47           H  
ATOM    455  CG2 VAL A  28      -0.589  -3.544  -7.114  1.00 95.47           C  
ATOM    456 HG21 VAL A  28      -0.327  -3.692  -8.161  1.00 95.47           H  
ATOM    457 HG22 VAL A  28       0.200  -2.967  -6.631  1.00 95.47           H  
ATOM    458 HG23 VAL A  28      -1.523  -2.984  -7.072  1.00 95.47           H  
ATOM    459  N   HIS A  29       1.127  -7.258  -4.620  1.00 95.98           N  
ATOM    460  H   HIS A  29       1.754  -6.528  -4.313  1.00 95.98           H  
ATOM    461  CA  HIS A  29       0.989  -8.440  -3.781  1.00 95.98           C  
ATOM    462  HA  HIS A  29       0.605  -9.264  -4.382  1.00 95.98           H  
ATOM    463  C   HIS A  29       0.003  -8.139  -2.659  1.00 95.98           C  
ATOM    464  CB  HIS A  29       2.348  -8.872  -3.228  1.00 95.98           C  
ATOM    465  HB2 HIS A  29       2.222  -9.802  -2.673  1.00 95.98           H  
ATOM    466  HB3 HIS A  29       2.708  -8.115  -2.531  1.00 95.98           H  
ATOM    467  O   HIS A  29       0.233  -7.269  -1.821  1.00 95.98           O  
ATOM    468  CG  HIS A  29       3.398  -9.088  -4.285  1.00 95.98           C  
ATOM    469  CD2 HIS A  29       4.268  -8.145  -4.748  1.00 95.98           C  
ATOM    470  HD2 HIS A  29       4.332  -7.110  -4.447  1.00 95.98           H  
ATOM    471  ND1 HIS A  29       3.637 -10.302  -4.934  1.00 95.98           N  
ATOM    472  CE1 HIS A  29       4.661 -10.050  -5.775  1.00 95.98           C  
ATOM    473  HE1 HIS A  29       5.102 -10.762  -6.457  1.00 95.98           H  
ATOM    474  NE2 HIS A  29       5.061  -8.773  -5.679  1.00 95.98           N  
ATOM    475  HE2 HIS A  29       5.832  -8.368  -6.191  1.00 95.98           H  
ATOM    476  N   ILE A  30      -1.104  -8.869  -2.638  1.00 96.41           N  
ATOM    477  H   ILE A  30      -1.221  -9.558  -3.367  1.00 96.41           H  
ATOM    478  CA  ILE A  30      -2.168  -8.746  -1.648  1.00 96.41           C  
ATOM    479  HA  ILE A  30      -1.991  -7.861  -1.036  1.00 96.41           H  
ATOM    480  C   ILE A  30      -2.126  -9.983  -0.759  1.00 96.41           C  
ATOM    481  CB  ILE A  30      -3.547  -8.592  -2.324  1.00 96.41           C  
ATOM    482  HB  ILE A  30      -3.788  -9.537  -2.810  1.00 96.41           H  
ATOM    483  O   ILE A  30      -2.204 -11.109  -1.256  1.00 96.41           O  
ATOM    484  CG1 ILE A  30      -3.575  -7.493  -3.410  1.00 96.41           C  
ATOM    485 HG12 ILE A  30      -3.498  -6.509  -2.947  1.00 96.41           H  
ATOM    486 HG13 ILE A  30      -2.731  -7.615  -4.089  1.00 96.41           H  
ATOM    487  CG2 ILE A  30      -4.594  -8.312  -1.227  1.00 96.41           C  
ATOM    488 HG21 ILE A  30      -4.678  -9.173  -0.563  1.00 96.41           H  
ATOM    489 HG22 ILE A  30      -5.578  -8.134  -1.659  1.00 96.41           H  
ATOM    490 HG23 ILE A  30      -4.302  -7.440  -0.642  1.00 96.41           H  
ATOM    491  CD1 ILE A  30      -4.834  -7.547  -4.281  1.00 96.41           C  
ATOM    492 HD11 ILE A  30      -5.727  -7.323  -3.699  1.00 96.41           H  
ATOM    493 HD12 ILE A  30      -4.752  -6.811  -5.081  1.00 96.41           H  
ATOM    494 HD13 ILE A  30      -4.926  -8.539  -4.725  1.00 96.41           H  
ATOM    495  N   LYS A  31      -2.043  -9.789   0.556  1.00 94.97           N  
ATOM    496  H   LYS A  31      -1.967  -8.836   0.883  1.00 94.97           H  
ATOM    497  CA  LYS A  31      -2.145 -10.860   1.549  1.00 94.97           C  
ATOM    498  HA  LYS A  31      -2.374 -11.794   1.036  1.00 94.97           H  
ATOM    499  C   LYS A  31      -3.293 -10.589   2.513  1.00 94.97           C  
ATOM    500  CB  LYS A  31      -0.800 -11.039   2.259  1.00 94.97           C  
ATOM    501  HB2 LYS A  31      -0.527 -10.104   2.747  1.00 94.97           H  
ATOM    502  HB3 LYS A  31      -0.034 -11.276   1.520  1.00 94.97           H  
ATOM    503  O   LYS A  31      -3.412  -9.494   3.057  1.00 94.97           O  
ATOM    504  CG  LYS A  31      -0.863 -12.164   3.302  1.00 94.97           C  
ATOM    505  HG2 LYS A  31      -1.672 -11.970   4.007  1.00 94.97           H  
ATOM    506  HG3 LYS A  31      -1.051 -13.118   2.810  1.00 94.97           H  
ATOM    507  CD  LYS A  31       0.434 -12.236   4.101  1.00 94.97           C  
ATOM    508  HD2 LYS A  31       0.600 -11.264   4.564  1.00 94.97           H  
ATOM    509  HD3 LYS A  31       1.271 -12.477   3.446  1.00 94.97           H  
ATOM    510  CE  LYS A  31       0.267 -13.294   5.193  1.00 94.97           C  
ATOM    511  HE2 LYS A  31       0.251 -14.288   4.746  1.00 94.97           H  
ATOM    512  HE3 LYS A  31      -0.707 -13.146   5.658  1.00 94.97           H  
ATOM    513  NZ  LYS A  31       1.324 -13.170   6.221  1.00 94.97           N  
ATOM    514  HZ1 LYS A  31       2.244 -13.310   5.827  1.00 94.97           H  
ATOM    515  HZ2 LYS A  31       1.152 -13.835   6.961  1.00 94.97           H  
ATOM    516  HZ3 LYS A  31       1.283 -12.241   6.614  1.00 94.97           H  
ATOM    517  N   VAL A  32      -4.105 -11.617   2.748  1.00 92.03           N  
ATOM    518  H   VAL A  32      -3.923 -12.480   2.256  1.00 92.03           H  
ATOM    519  CA  VAL A  32      -5.291 -11.576   3.611  1.00 92.03           C  
ATOM    520  HA  VAL A  32      -5.223 -10.739   4.305  1.00 92.03           H  
ATOM    521  C   VAL A  32      -5.364 -12.882   4.392  1.00 92.03           C  
ATOM    522  CB  VAL A  32      -6.561 -11.418   2.768  1.00 92.03           C  
ATOM    523  HB  VAL A  32      -6.691 -12.305   2.147  1.00 92.03           H  
ATOM    524  O   VAL A  32      -5.659 -13.937   3.832  1.00 92.03           O  
ATOM    525  CG1 VAL A  32      -7.793 -11.258   3.656  1.00 92.03           C  
ATOM    526 HG11 VAL A  32      -7.913 -12.118   4.315  1.00 92.03           H  
ATOM    527 HG12 VAL A  32      -8.663 -11.212   3.000  1.00 92.03           H  
ATOM    528 HG13 VAL A  32      -7.720 -10.348   4.252  1.00 92.03           H  
ATOM    529  CG2 VAL A  32      -6.498 -10.217   1.830  1.00 92.03           C  
ATOM    530 HG21 VAL A  32      -5.607 -10.253   1.203  1.00 92.03           H  
ATOM    531 HG22 VAL A  32      -6.520  -9.282   2.390  1.00 92.03           H  
ATOM    532 HG23 VAL A  32      -7.341 -10.300   1.144  1.00 92.03           H  
ATOM    533  N   GLY A  33      -5.052 -12.833   5.688  1.00 87.76           N  
ATOM    534  H   GLY A  33      -4.841 -11.939   6.107  1.00 87.76           H  
ATOM    535  CA  GLY A  33      -4.836 -14.052   6.469  1.00 87.76           C  
ATOM    536  HA2 GLY A  33      -5.770 -14.610   6.533  1.00 87.76           H  
ATOM    537  HA3 GLY A  33      -4.514 -13.795   7.478  1.00 87.76           H  
ATOM    538  C   GLY A  33      -3.755 -14.928   5.821  1.00 87.76           C  
ATOM    539  O   GLY A  33      -2.609 -14.493   5.668  1.00 87.76           O  
ATOM    540  N   ASP A  34      -4.141 -16.137   5.412  1.00 88.07           N  
ATOM    541  H   ASP A  34      -5.095 -16.421   5.586  1.00 88.07           H  
ATOM    542  CA  ASP A  34      -3.267 -17.103   4.733  1.00 88.07           C  
ATOM    543  HA  ASP A  34      -2.233 -16.907   5.019  1.00 88.07           H  
ATOM    544  C   ASP A  34      -3.333 -17.023   3.197  1.00 88.07           C  
ATOM    545  CB  ASP A  34      -3.612 -18.521   5.210  1.00 88.07           C  
ATOM    546  HB2 ASP A  34      -4.629 -18.761   4.901  1.00 88.07           H  
ATOM    547  HB3 ASP A  34      -2.937 -19.232   4.734  1.00 88.07           H  
ATOM    548  O   ASP A  34      -2.476 -17.590   2.517  1.00 88.07           O  
ATOM    549  CG  ASP A  34      -3.483 -18.673   6.727  1.00 88.07           C  
ATOM    550  OD1 ASP A  34      -2.457 -18.206   7.274  1.00 88.07           O  
ATOM    551  OD2 ASP A  34      -4.438 -19.224   7.320  1.00 88.07           O  
ATOM    552  N   GLU A  35      -4.319 -16.319   2.631  1.00 92.66           N  
ATOM    553  H   GLU A  35      -4.913 -15.748   3.216  1.00 92.66           H  
ATOM    554  CA  GLU A  35      -4.456 -16.171   1.181  1.00 92.66           C  
ATOM    555  HA  GLU A  35      -4.154 -17.115   0.727  1.00 92.66           H  
ATOM    556  C   GLU A  35      -3.512 -15.079   0.664  1.00 92.66           C  
ATOM    557  CB  GLU A  35      -5.923 -15.927   0.773  1.00 92.66           C  
ATOM    558  HB2 GLU A  35      -6.211 -14.910   1.039  1.00 92.66           H  
ATOM    559  HB3 GLU A  35      -6.553 -16.624   1.325  1.00 92.66           H  
ATOM    560  O   GLU A  35      -3.352 -14.017   1.273  1.00 92.66           O  
ATOM    561  CG  GLU A  35      -6.148 -16.155  -0.739  1.00 92.66           C  
ATOM    562  HG2 GLU A  35      -5.829 -17.167  -0.986  1.00 92.66           H  
ATOM    563  HG3 GLU A  35      -5.513 -15.467  -1.297  1.00 92.66           H  
ATOM    564  CD  GLU A  35      -7.607 -15.970  -1.205  1.00 92.66           C  
ATOM    565  OE1 GLU A  35      -7.812 -15.727  -2.424  1.00 92.66           O  
ATOM    566  OE2 GLU A  35      -8.524 -16.039  -0.360  1.00 92.66           O  
ATOM    567  N   LYS A  36      -2.885 -15.344  -0.485  1.00 94.70           N  
ATOM    568  H   LYS A  36      -3.099 -16.213  -0.953  1.00 94.70           H  
ATOM    569  CA  LYS A  36      -2.023 -14.402  -1.200  1.00 94.70           C  
ATOM    570  HA  LYS A  36      -2.145 -13.406  -0.773  1.00 94.70           H  
ATOM    571  C   LYS A  36      -2.434 -14.345  -2.662  1.00 94.70           C  
ATOM    572  CB  LYS A  36      -0.550 -14.811  -1.095  1.00 94.70           C  
ATOM    573  HB2 LYS A  36       0.042 -14.125  -1.700  1.00 94.70           H  
ATOM    574  HB3 LYS A  36      -0.435 -15.814  -1.506  1.00 94.70           H  
ATOM    575  O   LYS A  36      -2.700 -15.387  -3.259  1.00 94.70           O  
ATOM    576  CG  LYS A  36      -0.015 -14.786   0.341  1.00 94.70           C  
ATOM    577  HG2 LYS A  36      -0.106 -13.777   0.745  1.00 94.70           H  
ATOM    578  HG3 LYS A  36      -0.580 -15.480   0.963  1.00 94.70           H  
ATOM    579  CD  LYS A  36       1.457 -15.203   0.327  1.00 94.70           C  
ATOM    580  HD2 LYS A  36       1.543 -16.172  -0.164  1.00 94.70           H  
ATOM    581  HD3 LYS A  36       2.029 -14.467  -0.239  1.00 94.70           H  
ATOM    582  CE  LYS A  36       2.004 -15.307   1.750  1.00 94.70           C  
ATOM    583  HE2 LYS A  36       1.914 -14.331   2.226  1.00 94.70           H  
ATOM    584  HE3 LYS A  36       1.388 -16.019   2.299  1.00 94.70           H  
ATOM    585  NZ  LYS A  36       3.418 -15.753   1.722  1.00 94.70           N  
ATOM    586  HZ1 LYS A  36       3.981 -15.092   1.205  1.00 94.70           H  
ATOM    587  HZ2 LYS A  36       3.485 -16.643   1.249  1.00 94.70           H  
ATOM    588  HZ3 LYS A  36       3.795 -15.856   2.653  1.00 94.70           H  
ATOM    589  N   ARG A  37      -2.434 -13.150  -3.246  1.00 96.09           N  
ATOM    590  H   ARG A  37      -2.218 -12.345  -2.675  1.00 96.09           H  
ATOM    591  CA  ARG A  37      -2.598 -12.940  -4.688  1.00 96.09           C  
ATOM    592  HA  ARG A  37      -2.375 -13.870  -5.211  1.00 96.09           H  
ATOM    593  C   ARG A  37      -1.607 -11.903  -5.178  1.00 96.09           C  
ATOM    594  CB  ARG A  37      -4.033 -12.522  -5.027  1.00 96.09           C  
ATOM    595  HB2 ARG A  37      -4.294 -11.616  -4.480  1.00 96.09           H  
ATOM    596  HB3 ARG A  37      -4.088 -12.306  -6.094  1.00 96.09           H  
ATOM    597  O   ARG A  37      -1.387 -10.903  -4.506  1.00 96.09           O  
ATOM    598  CG  ARG A  37      -5.029 -13.641  -4.696  1.00 96.09           C  
ATOM    599  HG2 ARG A  37      -4.700 -14.575  -5.150  1.00 96.09           H  
ATOM    600  HG3 ARG A  37      -5.094 -13.771  -3.615  1.00 96.09           H  
ATOM    601  CD  ARG A  37      -6.404 -13.283  -5.239  1.00 96.09           C  
ATOM    602  HD2 ARG A  37      -6.689 -12.321  -4.812  1.00 96.09           H  
ATOM    603  HD3 ARG A  37      -6.353 -13.206  -6.325  1.00 96.09           H  
ATOM    604  NE  ARG A  37      -7.407 -14.271  -4.835  1.00 96.09           N  
ATOM    605  HE  ARG A  37      -7.241 -14.801  -3.992  1.00 96.09           H  
ATOM    606  NH1 ARG A  37      -9.078 -13.661  -6.295  1.00 96.09           N  
ATOM    607 HH11 ARG A  37      -8.418 -13.117  -6.833  1.00 96.09           H  
ATOM    608 HH12 ARG A  37     -10.063 -13.695  -6.515  1.00 96.09           H  
ATOM    609  NH2 ARG A  37      -9.482 -15.048  -4.580  1.00 96.09           N  
ATOM    610 HH21 ARG A  37     -10.459 -14.794  -4.608  1.00 96.09           H  
ATOM    611 HH22 ARG A  37      -9.105 -15.457  -3.737  1.00 96.09           H  
ATOM    612  CZ  ARG A  37      -8.648 -14.327  -5.257  1.00 96.09           C  
ATOM    613  N   THR A  38      -1.061 -12.139  -6.358  1.00 95.43           N  
ATOM    614  H   THR A  38      -1.317 -12.977  -6.861  1.00 95.43           H  
ATOM    615  CA  THR A  38      -0.171 -11.210  -7.052  1.00 95.43           C  
ATOM    616  HA  THR A  38      -0.013 -10.315  -6.450  1.00 95.43           H  
ATOM    617  C   THR A  38      -0.846 -10.812  -8.351  1.00 95.43           C  
ATOM    618  CB  THR A  38       1.197 -11.852  -7.299  1.00 95.43           C  
ATOM    619  HB  THR A  38       1.074 -12.745  -7.912  1.00 95.43           H  
ATOM    620  O   THR A  38      -1.334 -11.678  -9.078  1.00 95.43           O  
ATOM    621  CG2 THR A  38       2.158 -10.899  -7.990  1.00 95.43           C  
ATOM    622 HG21 THR A  38       2.216  -9.967  -7.428  1.00 95.43           H  
ATOM    623 HG22 THR A  38       1.822 -10.688  -9.006  1.00 95.43           H  
ATOM    624 HG23 THR A  38       3.149 -11.348  -8.047  1.00 95.43           H  
ATOM    625  OG1 THR A  38       1.768 -12.221  -6.062  1.00 95.43           O  
ATOM    626  HG1 THR A  38       2.383 -11.529  -5.809  1.00 95.43           H  
ATOM    627  N   VAL A  39      -0.916  -9.511  -8.617  1.00 95.34           N  
ATOM    628  H   VAL A  39      -0.529  -8.857  -7.952  1.00 95.34           H  
ATOM    629  CA  VAL A  39      -1.569  -8.956  -9.804  1.00 95.34           C  
ATOM    630  HA  VAL A  39      -1.745  -9.745 -10.535  1.00 95.34           H  
ATOM    631  C   VAL A  39      -0.654  -7.925 -10.438  1.00 95.34           C  
ATOM    632  CB  VAL A  39      -2.926  -8.331  -9.438  1.00 95.34           C  
ATOM    633  HB  VAL A  39      -2.780  -7.558  -8.683  1.00 95.34           H  
ATOM    634  O   VAL A  39      -0.215  -6.997  -9.765  1.00 95.34           O  
ATOM    635  CG1 VAL A  39      -3.621  -7.699 -10.646  1.00 95.34           C  
ATOM    636 HG11 VAL A  39      -3.828  -8.447 -11.411  1.00 95.34           H  
ATOM    637 HG12 VAL A  39      -4.549  -7.233 -10.314  1.00 95.34           H  
ATOM    638 HG13 VAL A  39      -3.004  -6.909 -11.076  1.00 95.34           H  
ATOM    639  CG2 VAL A  39      -3.869  -9.399  -8.867  1.00 95.34           C  
ATOM    640 HG21 VAL A  39      -3.876 -10.273  -9.517  1.00 95.34           H  
ATOM    641 HG22 VAL A  39      -4.880  -8.996  -8.815  1.00 95.34           H  
ATOM    642 HG23 VAL A  39      -3.543  -9.688  -7.867  1.00 95.34           H  
ATOM    643  N   THR A  40      -0.393  -8.068 -11.733  1.00 94.38           N  
ATOM    644  H   THR A  40      -0.789  -8.851 -12.234  1.00 94.38           H  
ATOM    645  CA  THR A  40       0.219  -7.005 -12.532  1.00 94.38           C  
ATOM    646  HA  THR A  40       0.899  -6.435 -11.899  1.00 94.38           H  
ATOM    647  C   THR A  40      -0.881  -6.073 -13.034  1.00 94.38           C  
ATOM    648  CB  THR A  40       1.041  -7.577 -13.693  1.00 94.38           C  
ATOM    649  HB  THR A  40       0.379  -8.101 -14.383  1.00 94.38           H  
ATOM    650  O   THR A  40      -1.880  -6.550 -13.564  1.00 94.38           O  
ATOM    651  CG2 THR A  40       1.795  -6.490 -14.456  1.00 94.38           C  
ATOM    652 HG21 THR A  40       1.091  -5.841 -14.978  1.00 94.38           H  
ATOM    653 HG22 THR A  40       2.393  -5.890 -13.769  1.00 94.38           H  
ATOM    654 HG23 THR A  40       2.449  -6.948 -15.198  1.00 94.38           H  
ATOM    655  OG1 THR A  40       2.000  -8.495 -13.202  1.00 94.38           O  
ATOM    656  HG1 THR A  40       2.529  -8.042 -12.540  1.00 94.38           H  
ATOM    657  N   VAL A  41      -0.702  -4.765 -12.855  1.00 95.23           N  
ATOM    658  H   VAL A  41       0.143  -4.465 -12.389  1.00 95.23           H  
ATOM    659  CA  VAL A  41      -1.619  -3.718 -13.321  1.00 95.23           C  
ATOM    660  HA  VAL A  41      -2.449  -4.175 -13.859  1.00 95.23           H  
ATOM    661  C   VAL A  41      -0.855  -2.824 -14.293  1.00 95.23           C  
ATOM    662  CB  VAL A  41      -2.204  -2.905 -12.147  1.00 95.23           C  
ATOM    663  HB  VAL A  41      -1.424  -2.278 -11.714  1.00 95.23           H  
ATOM    664  O   VAL A  41       0.079  -2.117 -13.904  1.00 95.23           O  
ATOM    665  CG1 VAL A  41      -3.345  -1.998 -12.623  1.00 95.23           C  
ATOM    666 HG11 VAL A  41      -4.159  -2.598 -13.029  1.00 95.23           H  
ATOM    667 HG12 VAL A  41      -2.993  -1.329 -13.408  1.00 95.23           H  
ATOM    668 HG13 VAL A  41      -3.722  -1.396 -11.796  1.00 95.23           H  
ATOM    669  CG2 VAL A  41      -2.757  -3.798 -11.028  1.00 95.23           C  
ATOM    670 HG21 VAL A  41      -3.511  -4.472 -11.434  1.00 95.23           H  
ATOM    671 HG22 VAL A  41      -3.204  -3.176 -10.252  1.00 95.23           H  
ATOM    672 HG23 VAL A  41      -1.954  -4.381 -10.577  1.00 95.23           H  
ATOM    673  N   ASN A  42      -1.219  -2.878 -15.569  1.00 94.44           N  
ATOM    674  H   ASN A  42      -2.009  -3.456 -15.818  1.00 94.44           H  
ATOM    675  CA  ASN A  42      -0.578  -2.117 -16.638  1.00 94.44           C  
ATOM    676  HA  ASN A  42       0.501  -2.210 -16.517  1.00 94.44           H  
ATOM    677  C   ASN A  42      -0.945  -0.623 -16.579  1.00 94.44           C  
ATOM    678  CB  ASN A  42      -0.963  -2.744 -17.986  1.00 94.44           C  
ATOM    679  HB2 ASN A  42      -0.545  -2.167 -18.811  1.00 94.44           H  
ATOM    680  HB3 ASN A  42      -2.047  -2.742 -18.096  1.00 94.44           H  
ATOM    681  O   ASN A  42      -1.927  -0.253 -15.930  1.00 94.44           O  
ATOM    682  CG  ASN A  42      -0.437  -4.157 -18.106  1.00 94.44           C  
ATOM    683  ND2 ASN A  42      -1.309  -5.133 -18.116  1.00 94.44           N  
ATOM    684 HD21 ASN A  42      -0.939  -6.073 -18.110  1.00 94.44           H  
ATOM    685 HD22 ASN A  42      -2.235  -4.939 -17.763  1.00 94.44           H  
ATOM    686  OD1 ASN A  42       0.759  -4.392 -18.145  1.00 94.44           O  
ATOM    687  N   PRO A  43      -0.186   0.257 -17.255  1.00 94.13           N  
ATOM    688  CA  PRO A  43      -0.528   1.674 -17.368  1.00 94.13           C  
ATOM    689  HA  PRO A  43      -0.386   2.147 -16.397  1.00 94.13           H  
ATOM    690  C   PRO A  43      -1.970   1.898 -17.849  1.00 94.13           C  
ATOM    691  CB  PRO A  43       0.491   2.246 -18.360  1.00 94.13           C  
ATOM    692  HB2 PRO A  43       0.150   2.102 -19.385  1.00 94.13           H  
ATOM    693  HB3 PRO A  43       0.699   3.300 -18.178  1.00 94.13           H  
ATOM    694  O   PRO A  43      -2.372   1.392 -18.896  1.00 94.13           O  
ATOM    695  CG  PRO A  43       1.716   1.370 -18.115  1.00 94.13           C  
ATOM    696  HG2 PRO A  43       2.209   1.689 -17.197  1.00 94.13           H  
ATOM    697  HG3 PRO A  43       2.407   1.383 -18.958  1.00 94.13           H  
ATOM    698  CD  PRO A  43       1.093  -0.004 -17.905  1.00 94.13           C  
ATOM    699  HD2 PRO A  43       0.929  -0.481 -18.871  1.00 94.13           H  
ATOM    700  HD3 PRO A  43       1.747  -0.615 -17.282  1.00 94.13           H  
ATOM    701  N   GLY A  44      -2.750   2.664 -17.084  1.00 94.90           N  
ATOM    702  H   GLY A  44      -2.389   2.980 -16.196  1.00 94.90           H  
ATOM    703  CA  GLY A  44      -4.159   2.958 -17.366  1.00 94.90           C  
ATOM    704  HA2 GLY A  44      -4.459   3.813 -16.761  1.00 94.90           H  
ATOM    705  HA3 GLY A  44      -4.263   3.221 -18.419  1.00 94.90           H  
ATOM    706  C   GLY A  44      -5.137   1.814 -17.068  1.00 94.90           C  
ATOM    707  O   GLY A  44      -6.337   1.981 -17.287  1.00 94.90           O  
ATOM    708  N   GLU A  45      -4.659   0.670 -16.576  1.00 97.04           N  
ATOM    709  H   GLU A  45      -3.668   0.592 -16.397  1.00 97.04           H  
ATOM    710  CA  GLU A  45      -5.492  -0.482 -16.239  1.00 97.04           C  
ATOM    711  HA  GLU A  45      -6.294  -0.539 -16.975  1.00 97.04           H  
ATOM    712  C   GLU A  45      -6.144  -0.326 -14.854  1.00 97.04           C  
ATOM    713  CB  GLU A  45      -4.667  -1.775 -16.362  1.00 97.04           C  
ATOM    714  HB2 GLU A  45      -4.134  -1.753 -17.313  1.00 97.04           H  
ATOM    715  HB3 GLU A  45      -3.939  -1.808 -15.551  1.00 97.04           H  
ATOM    716  O   GLU A  45      -5.563   0.228 -13.913  1.00 97.04           O  
ATOM    717  CG  GLU A  45      -5.514  -3.057 -16.314  1.00 97.04           C  
ATOM    718  HG2 GLU A  45      -6.001  -3.124 -15.341  1.00 97.04           H  
ATOM    719  HG3 GLU A  45      -6.290  -2.984 -17.075  1.00 97.04           H  
ATOM    720  CD  GLU A  45      -4.694  -4.339 -16.545  1.00 97.04           C  
ATOM    721  OE1 GLU A  45      -5.316  -5.378 -16.848  1.00 97.04           O  
ATOM    722  OE2 GLU A  45      -3.444  -4.292 -16.447  1.00 97.04           O  
ATOM    723  N   GLU A  46      -7.361  -0.861 -14.729  1.00 97.75           N  
ATOM    724  H   GLU A  46      -7.755  -1.335 -15.529  1.00 97.75           H  
ATOM    725  CA  GLU A  46      -8.049  -1.078 -13.458  1.00 97.75           C  
ATOM    726  HA  GLU A  46      -7.376  -0.773 -12.657  1.00 97.75           H  
ATOM    727  C   GLU A  46      -8.340  -2.576 -13.298  1.00 97.75           C  
ATOM    728  CB  GLU A  46      -9.314  -0.199 -13.358  1.00 97.75           C  
ATOM    729  HB2 GLU A  46      -9.017   0.836 -13.526  1.00 97.75           H  
ATOM    730  HB3 GLU A  46     -10.020  -0.489 -14.137  1.00 97.75           H  
ATOM    731  O   GLU A  46      -8.925  -3.199 -14.185  1.00 97.75           O  
ATOM    732  CG  GLU A  46     -10.007  -0.294 -11.981  1.00 97.75           C  
ATOM    733  HG2 GLU A  46      -9.267  -0.085 -11.208  1.00 97.75           H  
ATOM    734  HG3 GLU A  46     -10.362  -1.314 -11.835  1.00 97.75           H  
ATOM    735  CD  GLU A  46     -11.190   0.680 -11.776  1.00 97.75           C  
ATOM    736  OE1 GLU A  46     -11.865   0.571 -10.718  1.00 97.75           O  
ATOM    737  OE2 GLU A  46     -11.412   1.578 -12.622  1.00 97.75           O  
ATOM    738  N   VAL A  47      -7.942  -3.155 -12.163  1.00 97.58           N  
ATOM    739  H   VAL A  47      -7.507  -2.566 -11.467  1.00 97.58           H  
ATOM    740  CA  VAL A  47      -8.145  -4.575 -11.841  1.00 97.58           C  
ATOM    741  HA  VAL A  47      -8.769  -5.020 -12.616  1.00 97.58           H  
ATOM    742  C   VAL A  47      -8.890  -4.707 -10.517  1.00 97.58           C  
ATOM    743  CB  VAL A  47      -6.817  -5.364 -11.814  1.00 97.58           C  
ATOM    744  HB  VAL A  47      -6.181  -4.983 -11.015  1.00 97.58           H  
ATOM    745  O   VAL A  47      -8.581  -4.017  -9.547  1.00 97.58           O  
ATOM    746  CG1 VAL A  47      -7.090  -6.855 -11.558  1.00 97.58           C  
ATOM    747 HG11 VAL A  47      -7.380  -7.016 -10.520  1.00 97.58           H  
ATOM    748 HG12 VAL A  47      -7.881  -7.206 -12.220  1.00 97.58           H  
ATOM    749 HG13 VAL A  47      -6.198  -7.444 -11.771  1.00 97.58           H  
ATOM    750  CG2 VAL A  47      -6.052  -5.252 -13.137  1.00 97.58           C  
ATOM    751 HG21 VAL A  47      -5.773  -4.214 -13.318  1.00 97.58           H  
ATOM    752 HG22 VAL A  47      -5.136  -5.842 -13.105  1.00 97.58           H  
ATOM    753 HG23 VAL A  47      -6.668  -5.596 -13.968  1.00 97.58           H  
ATOM    754  N   GLU A  48      -9.851  -5.629 -10.445  1.00 97.75           N  
ATOM    755  H   GLU A  48     -10.043  -6.187 -11.265  1.00 97.75           H  
ATOM    756  CA  GLU A  48     -10.552  -5.979  -9.206  1.00 97.75           C  
ATOM    757  HA  GLU A  48     -10.253  -5.275  -8.430  1.00 97.75           H  
ATOM    758  C   GLU A  48     -10.153  -7.383  -8.729  1.00 97.75           C  
ATOM    759  CB  GLU A  48     -12.076  -5.820  -9.372  1.00 97.75           C  
ATOM    760  HB2 GLU A  48     -12.284  -4.833  -9.783  1.00 97.75           H  
ATOM    761  HB3 GLU A  48     -12.448  -6.572 -10.068  1.00 97.75           H  
ATOM    762  O   GLU A  48     -10.193  -8.358  -9.480  1.00 97.75           O  
ATOM    763  CG  GLU A  48     -12.813  -5.953  -8.028  1.00 97.75           C  
ATOM    764  HG2 GLU A  48     -12.409  -5.222  -7.329  1.00 97.75           H  
ATOM    765  HG3 GLU A  48     -12.618  -6.941  -7.610  1.00 97.75           H  
ATOM    766  CD  GLU A  48     -14.334  -5.748  -8.148  1.00 97.75           C  
ATOM    767  OE1 GLU A  48     -15.061  -6.764  -8.104  1.00 97.75           O  
ATOM    768  OE2 GLU A  48     -14.796  -4.576  -8.174  1.00 97.75           O  
ATOM    769  N   VAL A  49      -9.804  -7.498  -7.448  1.00 96.95           N  
ATOM    770  H   VAL A  49      -9.750  -6.649  -6.904  1.00 96.95           H  
ATOM    771  CA  VAL A  49      -9.471  -8.756  -6.777  1.00 96.95           C  
ATOM    772  HA  VAL A  49      -9.568  -9.575  -7.490  1.00 96.95           H  
ATOM    773  C   VAL A  49     -10.448  -8.981  -5.632  1.00 96.95           C  
ATOM    774  CB  VAL A  49      -8.023  -8.750  -6.258  1.00 96.95           C  
ATOM    775  HB  VAL A  49      -7.929  -8.046  -5.431  1.00 96.95           H  
ATOM    776  O   VAL A  49     -10.554  -8.155  -4.731  1.00 96.95           O  
ATOM    777  CG1 VAL A  49      -7.636 -10.145  -5.757  1.00 96.95           C  
ATOM    778 HG11 VAL A  49      -8.300 -10.460  -4.953  1.00 96.95           H  
ATOM    779 HG12 VAL A  49      -7.685 -10.857  -6.581  1.00 96.95           H  
ATOM    780 HG13 VAL A  49      -6.617 -10.113  -5.370  1.00 96.95           H  
ATOM    781  CG2 VAL A  49      -7.022  -8.353  -7.344  1.00 96.95           C  
ATOM    782 HG21 VAL A  49      -6.007  -8.419  -6.951  1.00 96.95           H  
ATOM    783 HG22 VAL A  49      -7.189  -7.320  -7.650  1.00 96.95           H  
ATOM    784 HG23 VAL A  49      -7.132  -9.000  -8.213  1.00 96.95           H  
ATOM    785  N   THR A  50     -11.150 -10.115  -5.640  1.00 95.93           N  
ATOM    786  H   THR A  50     -11.028 -10.752  -6.414  1.00 95.93           H  
ATOM    787  CA  THR A  50     -12.101 -10.473  -4.577  1.00 95.93           C  
ATOM    788  HA  THR A  50     -12.223  -9.624  -3.905  1.00 95.93           H  
ATOM    789  C   THR A  50     -11.594 -11.645  -3.744  1.00 95.93           C  
ATOM    790  CB  THR A  50     -13.497 -10.766  -5.140  1.00 95.93           C  
ATOM    791  HB  THR A  50     -13.444 -11.577  -5.867  1.00 95.93           H  
ATOM    792  O   THR A  50     -11.246 -12.698  -4.285  1.00 95.93           O  
ATOM    793  CG2 THR A  50     -14.509 -11.126  -4.048  1.00 95.93           C  
ATOM    794 HG21 THR A  50     -15.506 -11.185  -4.485  1.00 95.93           H  
ATOM    795 HG22 THR A  50     -14.267 -12.095  -3.612  1.00 95.93           H  
ATOM    796 HG23 THR A  50     -14.503 -10.365  -3.269  1.00 95.93           H  
ATOM    797  OG1 THR A  50     -14.022  -9.617  -5.758  1.00 95.93           O  
ATOM    798  HG1 THR A  50     -13.500  -9.372  -6.526  1.00 95.93           H  
ATOM    799  N   PHE A  51     -11.626 -11.466  -2.426  1.00 94.43           N  
ATOM    800  H   PHE A  51     -11.939 -10.568  -2.087  1.00 94.43           H  
ATOM    801  CA  PHE A  51     -11.392 -12.488  -1.411  1.00 94.43           C  
ATOM    802  HA  PHE A  51     -10.991 -13.389  -1.874  1.00 94.43           H  
ATOM    803  C   PHE A  51     -12.715 -12.840  -0.728  1.00 94.43           C  
ATOM    804  CB  PHE A  51     -10.365 -11.979  -0.394  1.00 94.43           C  
ATOM    805  HB2 PHE A  51     -10.742 -11.063   0.062  1.00 94.43           H  
ATOM    806  HB3 PHE A  51     -10.262 -12.726   0.394  1.00 94.43           H  
ATOM    807  O   PHE A  51     -13.595 -11.987  -0.579  1.00 94.43           O  
ATOM    808  CG  PHE A  51      -8.996 -11.705  -0.979  1.00 94.43           C  
ATOM    809  CD1 PHE A  51      -7.973 -12.656  -0.833  1.00 94.43           C  
ATOM    810  HD1 PHE A  51      -8.162 -13.564  -0.279  1.00 94.43           H  
ATOM    811  CD2 PHE A  51      -8.740 -10.506  -1.670  1.00 94.43           C  
ATOM    812  HD2 PHE A  51      -9.520  -9.768  -1.786  1.00 94.43           H  
ATOM    813  CE1 PHE A  51      -6.704 -12.423  -1.388  1.00 94.43           C  
ATOM    814  HE1 PHE A  51      -5.918 -13.154  -1.264  1.00 94.43           H  
ATOM    815  CE2 PHE A  51      -7.470 -10.269  -2.223  1.00 94.43           C  
ATOM    816  HE2 PHE A  51      -7.280  -9.351  -2.758  1.00 94.43           H  
ATOM    817  CZ  PHE A  51      -6.453 -11.230  -2.085  1.00 94.43           C  
ATOM    818  HZ  PHE A  51      -5.473 -11.049  -2.501  1.00 94.43           H  
ATOM    819  N   SER A  52     -12.864 -14.092  -0.303  1.00 92.69           N  
ATOM    820  H   SER A  52     -12.100 -14.744  -0.406  1.00 92.69           H  
ATOM    821  CA  SER A  52     -14.036 -14.552   0.448  1.00 92.69           C  
ATOM    822  HA  SER A  52     -14.554 -13.689   0.866  1.00 92.69           H  
ATOM    823  C   SER A  52     -13.593 -15.425   1.609  1.00 92.69           C  
ATOM    824  CB  SER A  52     -15.033 -15.296  -0.445  1.00 92.69           C  
ATOM    825  HB2 SER A  52     -14.575 -16.202  -0.841  1.00 92.69           H  
ATOM    826  HB3 SER A  52     -15.911 -15.564   0.142  1.00 92.69           H  
ATOM    827  O   SER A  52     -12.715 -16.274   1.456  1.00 92.69           O  
ATOM    828  OG  SER A  52     -15.423 -14.453  -1.514  1.00 92.69           O  
ATOM    829  HG  SER A  52     -15.216 -13.556  -1.240  1.00 92.69           H  
ATOM    830  N   ALA A  53     -14.187 -15.212   2.776  1.00 87.67           N  
ATOM    831  H   ALA A  53     -14.914 -14.513   2.841  1.00 87.67           H  
ATOM    832  CA  ALA A  53     -13.838 -15.933   3.985  1.00 87.67           C  
ATOM    833  HA  ALA A  53     -13.358 -16.877   3.725  1.00 87.67           H  
ATOM    834  C   ALA A  53     -15.091 -16.244   4.799  1.00 87.67           C  
ATOM    835  CB  ALA A  53     -12.850 -15.091   4.799  1.00 87.67           C  
ATOM    836  HB1 ALA A  53     -13.281 -14.111   5.002  1.00 87.67           H  
ATOM    837  HB2 ALA A  53     -11.917 -14.967   4.249  1.00 87.67           H  
ATOM    838  HB3 ALA A  53     -12.662 -15.575   5.758  1.00 87.67           H  
ATOM    839  O   ALA A  53     -15.872 -15.354   5.103  1.00 87.67           O  
ATOM    840  N   ASN A  54     -15.224 -17.497   5.240  1.00 85.30           N  
ATOM    841  H   ASN A  54     -14.624 -18.213   4.855  1.00 85.30           H  
ATOM    842  CA  ASN A  54     -16.298 -17.896   6.161  1.00 85.30           C  
ATOM    843  HA  ASN A  54     -17.260 -17.632   5.723  1.00 85.30           H  
ATOM    844  C   ASN A  54     -16.206 -17.183   7.523  1.00 85.30           C  
ATOM    845  CB  ASN A  54     -16.231 -19.417   6.377  1.00 85.30           C  
ATOM    846  HB2 ASN A  54     -15.261 -19.679   6.800  1.00 85.30           H  
ATOM    847  HB3 ASN A  54     -17.000 -19.700   7.096  1.00 85.30           H  
ATOM    848  O   ASN A  54     -17.187 -17.127   8.255  1.00 85.30           O  
ATOM    849  CG  ASN A  54     -16.470 -20.229   5.119  1.00 85.30           C  
ATOM    850  ND2 ASN A  54     -15.965 -21.438   5.065  1.00 85.30           N  
ATOM    851 HD21 ASN A  54     -16.182 -21.950   4.222  1.00 85.30           H  
ATOM    852 HD22 ASN A  54     -15.521 -21.851   5.872  1.00 85.30           H  
ATOM    853  OD1 ASN A  54     -17.087 -19.807   4.163  1.00 85.30           O  
ATOM    854  N   ASP A  55     -15.016 -16.685   7.868  1.00 84.20           N  
ATOM    855  H   ASP A  55     -14.294 -16.678   7.162  1.00 84.20           H  
ATOM    856  CA  ASP A  55     -14.762 -15.883   9.058  1.00 84.20           C  
ATOM    857  HA  ASP A  55     -15.669 -15.830   9.662  1.00 84.20           H  
ATOM    858  C   ASP A  55     -14.330 -14.468   8.625  1.00 84.20           C  
ATOM    859  CB  ASP A  55     -13.705 -16.575   9.928  1.00 84.20           C  
ATOM    860  HB2 ASP A  55     -14.091 -17.545  10.242  1.00 84.20           H  
ATOM    861  HB3 ASP A  55     -12.806 -16.749   9.335  1.00 84.20           H  
ATOM    862  O   ASP A  55     -13.216 -14.314   8.106  1.00 84.20           O  
ATOM    863  CG  ASP A  55     -13.336 -15.765  11.176  1.00 84.20           C  
ATOM    864  OD1 ASP A  55     -13.973 -14.715  11.420  1.00 84.20           O  
ATOM    865  OD2 ASP A  55     -12.383 -16.197  11.857  1.00 84.20           O  
ATOM    866  N   PRO A  56     -15.172 -13.435   8.823  1.00 77.22           N  
ATOM    867  CA  PRO A  56     -14.849 -12.066   8.437  1.00 77.22           C  
ATOM    868  HA  PRO A  56     -14.603 -12.038   7.375  1.00 77.22           H  
ATOM    869  C   PRO A  56     -13.655 -11.496   9.215  1.00 77.22           C  
ATOM    870  CB  PRO A  56     -16.132 -11.263   8.673  1.00 77.22           C  
ATOM    871  HB2 PRO A  56     -15.930 -10.235   8.972  1.00 77.22           H  
ATOM    872  HB3 PRO A  56     -16.737 -11.280   7.766  1.00 77.22           H  
ATOM    873  O   PRO A  56     -12.993 -10.587   8.718  1.00 77.22           O  
ATOM    874  CG  PRO A  56     -16.851 -12.045   9.770  1.00 77.22           C  
ATOM    875  HG2 PRO A  56     -16.448 -11.765  10.743  1.00 77.22           H  
ATOM    876  HG3 PRO A  56     -17.929 -11.889   9.740  1.00 77.22           H  
ATOM    877  CD  PRO A  56     -16.480 -13.491   9.460  1.00 77.22           C  
ATOM    878  HD2 PRO A  56     -16.454 -14.058  10.391  1.00 77.22           H  
ATOM    879  HD3 PRO A  56     -17.203 -13.924   8.769  1.00 77.22           H  
ATOM    880  N   HIS A  57     -13.290 -12.058  10.377  1.00 81.18           N  
ATOM    881  H   HIS A  57     -13.800 -12.853  10.733  1.00 81.18           H  
ATOM    882  CA  HIS A  57     -12.093 -11.633  11.111  1.00 81.18           C  
ATOM    883  HA  HIS A  57     -12.155 -10.556  11.263  1.00 81.18           H  
ATOM    884  C   HIS A  57     -10.793 -11.891  10.336  1.00 81.18           C  
ATOM    885  CB  HIS A  57     -12.042 -12.311  12.485  1.00 81.18           C  
ATOM    886  HB2 HIS A  57     -11.110 -12.031  12.977  1.00 81.18           H  
ATOM    887  HB3 HIS A  57     -12.034 -13.394  12.367  1.00 81.18           H  
ATOM    888  O   HIS A  57      -9.777 -11.251  10.620  1.00 81.18           O  
ATOM    889  CG  HIS A  57     -13.173 -11.901  13.389  1.00 81.18           C  
ATOM    890  CD2 HIS A  57     -14.138 -12.706  13.931  1.00 81.18           C  
ATOM    891  HD2 HIS A  57     -14.233 -13.770  13.776  1.00 81.18           H  
ATOM    892  ND1 HIS A  57     -13.417 -10.620  13.823  1.00 81.18           N  
ATOM    893  HD1 HIS A  57     -12.926  -9.795  13.508  1.00 81.18           H  
ATOM    894  CE1 HIS A  57     -14.499 -10.649  14.617  1.00 81.18           C  
ATOM    895  HE1 HIS A  57     -14.952  -9.787  15.085  1.00 81.18           H  
ATOM    896  NE2 HIS A  57     -14.971 -11.899  14.722  1.00 81.18           N  
ATOM    897  N   LYS A  58     -10.809 -12.751   9.304  1.00 82.70           N  
ATOM    898  H   LYS A  58     -11.670 -13.241   9.109  1.00 82.70           H  
ATOM    899  CA  LYS A  58      -9.669 -12.917   8.384  1.00 82.70           C  
ATOM    900  HA  LYS A  58      -8.782 -13.169   8.966  1.00 82.70           H  
ATOM    901  C   LYS A  58      -9.320 -11.634   7.627  1.00 82.70           C  
ATOM    902  CB  LYS A  58      -9.946 -14.043   7.382  1.00 82.70           C  
ATOM    903  HB2 LYS A  58      -9.137 -14.053   6.651  1.00 82.70           H  
ATOM    904  HB3 LYS A  58     -10.880 -13.849   6.852  1.00 82.70           H  
ATOM    905  O   LYS A  58      -8.173 -11.463   7.218  1.00 82.70           O  
ATOM    906  CG  LYS A  58     -10.002 -15.412   8.070  1.00 82.70           C  
ATOM    907  HG2 LYS A  58     -10.920 -15.499   8.650  1.00 82.70           H  
ATOM    908  HG3 LYS A  58      -9.151 -15.512   8.744  1.00 82.70           H  
ATOM    909  CD  LYS A  58      -9.930 -16.529   7.026  1.00 82.70           C  
ATOM    910  HD2 LYS A  58     -10.737 -16.417   6.302  1.00 82.70           H  
ATOM    911  HD3 LYS A  58      -8.977 -16.454   6.503  1.00 82.70           H  
ATOM    912  CE  LYS A  58     -10.036 -17.892   7.709  1.00 82.70           C  
ATOM    913  HE2 LYS A  58      -9.311 -17.927   8.522  1.00 82.70           H  
ATOM    914  HE3 LYS A  58     -11.029 -17.986   8.148  1.00 82.70           H  
ATOM    915  NZ  LYS A  58      -9.772 -18.986   6.744  1.00 82.70           N  
ATOM    916  HZ1 LYS A  58      -8.827 -18.910   6.394  1.00 82.70           H  
ATOM    917  HZ2 LYS A  58     -10.408 -18.933   5.961  1.00 82.70           H  
ATOM    918  HZ3 LYS A  58      -9.862 -19.884   7.197  1.00 82.70           H  
ATOM    919  N   PHE A  59     -10.279 -10.724   7.482  1.00 85.85           N  
ATOM    920  H   PHE A  59     -11.199 -10.926   7.845  1.00 85.85           H  
ATOM    921  CA  PHE A  59     -10.093  -9.430   6.838  1.00 85.85           C  
ATOM    922  HA  PHE A  59      -9.347  -9.535   6.049  1.00 85.85           H  
ATOM    923  C   PHE A  59      -9.552  -8.345   7.777  1.00 85.85           C  
ATOM    924  CB  PHE A  59     -11.414  -9.013   6.185  1.00 85.85           C  
ATOM    925  HB2 PHE A  59     -11.275  -8.049   5.696  1.00 85.85           H  
ATOM    926  HB3 PHE A  59     -12.163  -8.863   6.963  1.00 85.85           H  
ATOM    927  O   PHE A  59      -9.323  -7.230   7.325  1.00 85.85           O  
ATOM    928  CG  PHE A  59     -11.939  -9.984   5.148  1.00 85.85           C  
ATOM    929  CD1 PHE A  59     -11.109 -10.418   4.101  1.00 85.85           C  
ATOM    930  HD1 PHE A  59     -10.118  -9.999   4.010  1.00 85.85           H  
ATOM    931  CD2 PHE A  59     -13.259 -10.455   5.228  1.00 85.85           C  
ATOM    932  HD2 PHE A  59     -13.911 -10.116   6.019  1.00 85.85           H  
ATOM    933  CE1 PHE A  59     -11.574 -11.357   3.165  1.00 85.85           C  
ATOM    934  HE1 PHE A  59     -10.926 -11.699   2.371  1.00 85.85           H  
ATOM    935  CE2 PHE A  59     -13.733 -11.374   4.279  1.00 85.85           C  
ATOM    936  HE2 PHE A  59     -14.745 -11.743   4.362  1.00 85.85           H  
ATOM    937  CZ  PHE A  59     -12.893 -11.828   3.249  1.00 85.85           C  
ATOM    938  HZ  PHE A  59     -13.269 -12.534   2.522  1.00 85.85           H  
ATOM    939  N   ASN A  60      -9.280  -8.647   9.054  1.00 85.83           N  
ATOM    940  H   ASN A  60      -9.534  -9.561   9.401  1.00 85.83           H  
ATOM    941  CA  ASN A  60      -8.822  -7.641  10.019  1.00 85.83           C  
ATOM    942  HA  ASN A  60      -9.462  -6.767   9.900  1.00 85.83           H  
ATOM    943  C   ASN A  60      -7.370  -7.172   9.803  1.00 85.83           C  
ATOM    944  CB  ASN A  60      -9.019  -8.152  11.457  1.00 85.83           C  
ATOM    945  HB2 ASN A  60      -8.467  -7.506  12.140  1.00 85.83           H  
ATOM    946  HB3 ASN A  60      -8.626  -9.164  11.559  1.00 85.83           H  
ATOM    947  O   ASN A  60      -6.926  -6.245  10.482  1.00 85.83           O  
ATOM    948  CG  ASN A  60     -10.465  -8.115  11.914  1.00 85.83           C  
ATOM    949  ND2 ASN A  60     -10.722  -8.437  13.159  1.00 85.83           N  
ATOM    950 HD21 ASN A  60     -11.627  -8.124  13.481  1.00 85.83           H  
ATOM    951 HD22 ASN A  60      -9.959  -8.636  13.789  1.00 85.83           H  
ATOM    952  OD1 ASN A  60     -11.384  -7.756  11.206  1.00 85.83           O  
ATOM    953  N   ARG A  61      -6.602  -7.832   8.925  1.00 89.01           N  
ATOM    954  H   ARG A  61      -7.043  -8.560   8.380  1.00 89.01           H  
ATOM    955  CA  ARG A  61      -5.167  -7.563   8.725  1.00 89.01           C  
ATOM    956  HA  ARG A  61      -4.976  -6.535   9.031  1.00 89.01           H  
ATOM    957  C   ARG A  61      -4.719  -7.648   7.255  1.00 89.01           C  
ATOM    958  CB  ARG A  61      -4.320  -8.473   9.637  1.00 89.01           C  
ATOM    959  HB2 ARG A  61      -4.523  -9.514   9.382  1.00 89.01           H  
ATOM    960  HB3 ARG A  61      -3.265  -8.273   9.449  1.00 89.01           H  
ATOM    961  O   ARG A  61      -3.839  -8.461   6.957  1.00 89.01           O  
ATOM    962  CG  ARG A  61      -4.577  -8.260  11.134  1.00 89.01           C  
ATOM    963  HG2 ARG A  61      -4.323  -7.235  11.405  1.00 89.01           H  
ATOM    964  HG3 ARG A  61      -5.627  -8.442  11.361  1.00 89.01           H  
ATOM    965  CD  ARG A  61      -3.748  -9.241  11.968  1.00 89.01           C  
ATOM    966  HD2 ARG A  61      -2.687  -9.078  11.779  1.00 89.01           H  
ATOM    967  HD3 ARG A  61      -3.991 -10.257  11.655  1.00 89.01           H  
ATOM    968  NE  ARG A  61      -4.063  -9.098  13.402  1.00 89.01           N  
ATOM    969  HE  ARG A  61      -4.883  -9.576  13.745  1.00 89.01           H  
ATOM    970  NH1 ARG A  61      -2.416  -7.595  13.909  1.00 89.01           N  
ATOM    971 HH11 ARG A  61      -2.061  -7.636  12.964  1.00 89.01           H  
ATOM    972 HH12 ARG A  61      -2.241  -6.781  14.480  1.00 89.01           H  
ATOM    973  NH2 ARG A  61      -3.995  -7.981  15.397  1.00 89.01           N  
ATOM    974 HH21 ARG A  61      -4.902  -8.325  15.678  1.00 89.01           H  
ATOM    975 HH22 ARG A  61      -3.675  -7.105  15.785  1.00 89.01           H  
ATOM    976  CZ  ARG A  61      -3.489  -8.248  14.231  1.00 89.01           C  
ATOM    977  N   PRO A  62      -5.329  -6.910   6.309  1.00 90.91           N  
ATOM    978  CA  PRO A  62      -4.891  -6.967   4.927  1.00 90.91           C  
ATOM    979  HA  PRO A  62      -4.778  -8.006   4.618  1.00 90.91           H  
ATOM    980  C   PRO A  62      -3.543  -6.254   4.776  1.00 90.91           C  
ATOM    981  CB  PRO A  62      -6.015  -6.340   4.106  1.00 90.91           C  
ATOM    982  HB2 PRO A  62      -6.776  -7.092   3.900  1.00 90.91           H  
ATOM    983  HB3 PRO A  62      -5.652  -5.899   3.177  1.00 90.91           H  
ATOM    984  O   PRO A  62      -3.259  -5.238   5.416  1.00 90.91           O  
ATOM    985  CG  PRO A  62      -6.582  -5.293   5.057  1.00 90.91           C  
ATOM    986  HG2 PRO A  62      -7.639  -5.114   4.861  1.00 90.91           H  
ATOM    987  HG3 PRO A  62      -6.013  -4.373   4.931  1.00 90.91           H  
ATOM    988  CD  PRO A  62      -6.361  -5.893   6.454  1.00 90.91           C  
ATOM    989  HD2 PRO A  62      -6.066  -5.121   7.164  1.00 90.91           H  
ATOM    990  HD3 PRO A  62      -7.284  -6.365   6.789  1.00 90.91           H  
ATOM    991  N   GLN A  63      -2.704  -6.811   3.914  1.00 94.00           N  
ATOM    992  H   GLN A  63      -2.998  -7.654   3.443  1.00 94.00           H  
ATOM    993  CA  GLN A  63      -1.378  -6.303   3.598  1.00 94.00           C  
ATOM    994  HA  GLN A  63      -1.240  -5.317   4.041  1.00 94.00           H  
ATOM    995  C   GLN A  63      -1.261  -6.165   2.085  1.00 94.00           C  
ATOM    996  CB  GLN A  63      -0.342  -7.259   4.204  1.00 94.00           C  
ATOM    997  HB2 GLN A  63      -0.609  -8.273   3.909  1.00 94.00           H  
ATOM    998  HB3 GLN A  63      -0.415  -7.200   5.290  1.00 94.00           H  
ATOM    999  O   GLN A  63      -1.595  -7.089   1.342  1.00 94.00           O  
ATOM   1000  CG  GLN A  63       1.119  -7.003   3.796  1.00 94.00           C  
ATOM   1001  HG2 GLN A  63       1.437  -6.015   4.128  1.00 94.00           H  
ATOM   1002  HG3 GLN A  63       1.209  -7.034   2.710  1.00 94.00           H  
ATOM   1003  CD  GLN A  63       2.060  -8.069   4.362  1.00 94.00           C  
ATOM   1004  NE2 GLN A  63       3.346  -7.950   4.187  1.00 94.00           N  
ATOM   1005 HE21 GLN A  63       3.946  -8.653   4.594  1.00 94.00           H  
ATOM   1006 HE22 GLN A  63       3.743  -7.065   3.907  1.00 94.00           H  
ATOM   1007  OE1 GLN A  63       1.681  -9.066   4.964  1.00 94.00           O  
ATOM   1008  N   PHE A  64      -0.759  -5.018   1.652  1.00 93.78           N  
ATOM   1009  H   PHE A  64      -0.532  -4.304   2.329  1.00 93.78           H  
ATOM   1010  CA  PHE A  64      -0.502  -4.690   0.260  1.00 93.78           C  
ATOM   1011  HA  PHE A  64      -0.743  -5.545  -0.371  1.00 93.78           H  
ATOM   1012  C   PHE A  64       0.981  -4.368   0.112  1.00 93.78           C  
ATOM   1013  CB  PHE A  64      -1.386  -3.513  -0.176  1.00 93.78           C  
ATOM   1014  HB2 PHE A  64      -1.293  -3.387  -1.255  1.00 93.78           H  
ATOM   1015  HB3 PHE A  64      -1.015  -2.599   0.287  1.00 93.78           H  
ATOM   1016  O   PHE A  64       1.528  -3.573   0.874  1.00 93.78           O  
ATOM   1017  CG  PHE A  64      -2.852  -3.679   0.182  1.00 93.78           C  
ATOM   1018  CD1 PHE A  64      -3.699  -4.407  -0.669  1.00 93.78           C  
ATOM   1019  HD1 PHE A  64      -3.312  -4.799  -1.598  1.00 93.78           H  
ATOM   1020  CD2 PHE A  64      -3.356  -3.155   1.389  1.00 93.78           C  
ATOM   1021  HD2 PHE A  64      -2.706  -2.602   2.051  1.00 93.78           H  
ATOM   1022  CE1 PHE A  64      -5.039  -4.629  -0.309  1.00 93.78           C  
ATOM   1023  HE1 PHE A  64      -5.684  -5.199  -0.963  1.00 93.78           H  
ATOM   1024  CE2 PHE A  64      -4.698  -3.375   1.748  1.00 93.78           C  
ATOM   1025  HE2 PHE A  64      -5.076  -2.983   2.681  1.00 93.78           H  
ATOM   1026  CZ  PHE A  64      -5.537  -4.121   0.902  1.00 93.78           C  
ATOM   1027  HZ  PHE A  64      -6.562  -4.313   1.183  1.00 93.78           H  
ATOM   1028  N   THR A  65       1.638  -4.976  -0.862  1.00 94.13           N  
ATOM   1029  H   THR A  65       1.160  -5.678  -1.408  1.00 94.13           H  
ATOM   1030  CA  THR A  65       2.999  -4.620  -1.264  1.00 94.13           C  
ATOM   1031  HA  THR A  65       3.338  -3.742  -0.715  1.00 94.13           H  
ATOM   1032  C   THR A  65       2.955  -4.257  -2.735  1.00 94.13           C  
ATOM   1033  CB  THR A  65       3.985  -5.759  -0.980  1.00 94.13           C  
ATOM   1034  HB  THR A  65       3.729  -6.631  -1.582  1.00 94.13           H  
ATOM   1035  O   THR A  65       2.552  -5.078  -3.553  1.00 94.13           O  
ATOM   1036  CG2 THR A  65       5.424  -5.367  -1.290  1.00 94.13           C  
ATOM   1037 HG21 THR A  65       5.535  -5.166  -2.355  1.00 94.13           H  
ATOM   1038 HG22 THR A  65       6.083  -6.195  -1.032  1.00 94.13           H  
ATOM   1039 HG23 THR A  65       5.705  -4.479  -0.724  1.00 94.13           H  
ATOM   1040  OG1 THR A  65       3.926  -6.114   0.388  1.00 94.13           O  
ATOM   1041  HG1 THR A  65       3.856  -5.294   0.882  1.00 94.13           H  
ATOM   1042  N   ILE A  66       3.309  -3.015  -3.049  1.00 89.57           N  
ATOM   1043  H   ILE A  66       3.654  -2.409  -2.319  1.00 89.57           H  
ATOM   1044  CA  ILE A  66       3.336  -2.480  -4.407  1.00 89.57           C  
ATOM   1045  HA  ILE A  66       2.802  -3.156  -5.076  1.00 89.57           H  
ATOM   1046  C   ILE A  66       4.794  -2.426  -4.857  1.00 89.57           C  
ATOM   1047  CB  ILE A  66       2.649  -1.095  -4.484  1.00 89.57           C  
ATOM   1048  HB  ILE A  66       3.228  -0.377  -3.902  1.00 89.57           H  
ATOM   1049  O   ILE A  66       5.623  -1.826  -4.172  1.00 89.57           O  
ATOM   1050  CG1 ILE A  66       1.190  -1.105  -3.959  1.00 89.57           C  
ATOM   1051 HG12 ILE A  66       0.744  -2.085  -4.131  1.00 89.57           H  
ATOM   1052 HG13 ILE A  66       0.599  -0.378  -4.515  1.00 89.57           H  
ATOM   1053  CG2 ILE A  66       2.640  -0.609  -5.946  1.00 89.57           C  
ATOM   1054 HG21 ILE A  66       2.159   0.366  -6.017  1.00 89.57           H  
ATOM   1055 HG22 ILE A  66       3.660  -0.496  -6.316  1.00 89.57           H  
ATOM   1056 HG23 ILE A  66       2.114  -1.322  -6.581  1.00 89.57           H  
ATOM   1057  CD1 ILE A  66       1.055  -0.730  -2.476  1.00 89.57           C  
ATOM   1058 HD11 ILE A  66      -0.001  -0.689  -2.209  1.00 89.57           H  
ATOM   1059 HD12 ILE A  66       1.545  -1.469  -1.842  1.00 89.57           H  
ATOM   1060 HD13 ILE A  66       1.502   0.248  -2.299  1.00 89.57           H  
ATOM   1061  N   GLU A  67       5.086  -3.051  -5.992  1.00 90.46           N  
ATOM   1062  H   GLU A  67       4.348  -3.552  -6.467  1.00 90.46           H  
ATOM   1063  CA  GLU A  67       6.399  -3.103  -6.635  1.00 90.46           C  
ATOM   1064  HA  GLU A  67       7.121  -2.521  -6.062  1.00 90.46           H  
ATOM   1065  C   GLU A  67       6.285  -2.484  -8.034  1.00 90.46           C  
ATOM   1066  CB  GLU A  67       6.904  -4.560  -6.708  1.00 90.46           C  
ATOM   1067  HB2 GLU A  67       7.894  -4.565  -7.163  1.00 90.46           H  
ATOM   1068  HB3 GLU A  67       6.228  -5.139  -7.338  1.00 90.46           H  
ATOM   1069  O   GLU A  67       5.385  -2.829  -8.804  1.00 90.46           O  
ATOM   1070  CG  GLU A  67       6.987  -5.224  -5.320  1.00 90.46           C  
ATOM   1071  HG2 GLU A  67       7.625  -4.604  -4.690  1.00 90.46           H  
ATOM   1072  HG3 GLU A  67       5.995  -5.239  -4.868  1.00 90.46           H  
ATOM   1073  CD  GLU A  67       7.527  -6.663  -5.309  1.00 90.46           C  
ATOM   1074  OE1 GLU A  67       7.907  -7.123  -4.202  1.00 90.46           O  
ATOM   1075  OE2 GLU A  67       7.490  -7.345  -6.355  1.00 90.46           O  
ATOM   1076  N   TRP A  68       7.177  -1.555  -8.377  1.00 85.45           N  
ATOM   1077  H   TRP A  68       7.909  -1.307  -7.727  1.00 85.45           H  
ATOM   1078  CA  TRP A  68       7.195  -0.949  -9.711  1.00 85.45           C  
ATOM   1079  HA  TRP A  68       6.183  -0.947 -10.116  1.00 85.45           H  
ATOM   1080  C   TRP A  68       8.071  -1.763 -10.639  1.00 85.45           C  
ATOM   1081  CB  TRP A  68       7.658   0.501  -9.657  1.00 85.45           C  
ATOM   1082  HB2 TRP A  68       8.696   0.541  -9.326  1.00 85.45           H  
ATOM   1083  HB3 TRP A  68       7.604   0.933 -10.656  1.00 85.45           H  
ATOM   1084  O   TRP A  68       9.247  -1.983 -10.357  1.00 85.45           O  
ATOM   1085  CG  TRP A  68       6.823   1.307  -8.732  1.00 85.45           C  
ATOM   1086  CD1 TRP A  68       5.621   1.836  -9.014  1.00 85.45           C  
ATOM   1087  HD1 TRP A  68       5.135   1.789  -9.977  1.00 85.45           H  
ATOM   1088  CD2 TRP A  68       7.080   1.620  -7.339  1.00 85.45           C  
ATOM   1089  CE2 TRP A  68       5.987   2.369  -6.829  1.00 85.45           C  
ATOM   1090  CE3 TRP A  68       8.150   1.374  -6.469  1.00 85.45           C  
ATOM   1091  HE3 TRP A  68       9.008   0.838  -6.847  1.00 85.45           H  
ATOM   1092  NE1 TRP A  68       5.112   2.422  -7.876  1.00 85.45           N  
ATOM   1093  HE1 TRP A  68       4.276   2.989  -7.881  1.00 85.45           H  
ATOM   1094  CH2 TRP A  68       7.077   2.677  -4.718  1.00 85.45           C  
ATOM   1095  HH2 TRP A  68       7.149   3.174  -3.761  1.00 85.45           H  
ATOM   1096  CZ2 TRP A  68       5.971   2.913  -5.543  1.00 85.45           C  
ATOM   1097  HZ2 TRP A  68       5.151   3.534  -5.213  1.00 85.45           H  
ATOM   1098  CZ3 TRP A  68       8.136   1.870  -5.157  1.00 85.45           C  
ATOM   1099  HZ3 TRP A  68       8.980   1.688  -4.508  1.00 85.45           H  
ATOM   1100  N   LEU A  69       7.493  -2.194 -11.752  1.00 85.44           N  
ATOM   1101  H   LEU A  69       6.557  -1.893 -11.985  1.00 85.44           H  
ATOM   1102  CA  LEU A  69       8.209  -2.966 -12.746  1.00 85.44           C  
ATOM   1103  HA  LEU A  69       9.037  -3.495 -12.275  1.00 85.44           H  
ATOM   1104  C   LEU A  69       8.797  -2.002 -13.775  1.00 85.44           C  
ATOM   1105  CB  LEU A  69       7.266  -4.010 -13.358  1.00 85.44           C  
ATOM   1106  HB2 LEU A  69       7.839  -4.592 -14.079  1.00 85.44           H  
ATOM   1107  HB3 LEU A  69       6.482  -3.487 -13.906  1.00 85.44           H  
ATOM   1108  O   LEU A  69       8.087  -1.172 -14.342  1.00 85.44           O  
ATOM   1109  CG  LEU A  69       6.609  -4.965 -12.340  1.00 85.44           C  
ATOM   1110  HG  LEU A  69       5.990  -4.399 -11.644  1.00 85.44           H  
ATOM   1111  CD1 LEU A  69       5.689  -5.931 -13.094  1.00 85.44           C  
ATOM   1112 HD11 LEU A  69       5.296  -6.690 -12.418  1.00 85.44           H  
ATOM   1113 HD12 LEU A  69       6.229  -6.427 -13.899  1.00 85.44           H  
ATOM   1114 HD13 LEU A  69       4.858  -5.369 -13.520  1.00 85.44           H  
ATOM   1115  CD2 LEU A  69       7.641  -5.759 -11.536  1.00 85.44           C  
ATOM   1116 HD21 LEU A  69       8.360  -6.227 -12.208  1.00 85.44           H  
ATOM   1117 HD22 LEU A  69       7.145  -6.516 -10.928  1.00 85.44           H  
ATOM   1118 HD23 LEU A  69       8.169  -5.085 -10.862  1.00 85.44           H  
ATOM   1119  N   GLU A  70      10.099  -2.111 -13.999  1.00 84.11           N  
ATOM   1120  H   GLU A  70      10.621  -2.836 -13.529  1.00 84.11           H  
ATOM   1121  CA  GLU A  70      10.819  -1.351 -15.016  1.00 84.11           C  
ATOM   1122  HA  GLU A  70      10.151  -0.634 -15.493  1.00 84.11           H  
ATOM   1123  C   GLU A  70      11.314  -2.330 -16.080  1.00 84.11           C  
ATOM   1124  CB  GLU A  70      11.959  -0.563 -14.351  1.00 84.11           C  
ATOM   1125  HB2 GLU A  70      11.543   0.018 -13.528  1.00 84.11           H  
ATOM   1126  HB3 GLU A  70      12.683  -1.267 -13.942  1.00 84.11           H  
ATOM   1127  O   GLU A  70      12.018  -3.283 -15.745  1.00 84.11           O  
ATOM   1128  CG  GLU A  70      12.664   0.406 -15.315  1.00 84.11           C  
ATOM   1129  HG2 GLU A  70      11.921   1.098 -15.712  1.00 84.11           H  
ATOM   1130  HG3 GLU A  70      13.080  -0.162 -16.147  1.00 84.11           H  
ATOM   1131  CD  GLU A  70      13.799   1.200 -14.639  1.00 84.11           C  
ATOM   1132  OE1 GLU A  70      14.194   2.247 -15.196  1.00 84.11           O  
ATOM   1133  OE2 GLU A  70      14.307   0.754 -13.576  1.00 84.11           O  
ATOM   1134  N   ASP A  71      10.924  -2.085 -17.331  1.00 81.53           N  
ATOM   1135  H   ASP A  71      10.341  -1.281 -17.511  1.00 81.53           H  
ATOM   1136  CA  ASP A  71      11.533  -2.690 -18.519  1.00 81.53           C  
ATOM   1137  HA  ASP A  71      11.733  -3.750 -18.358  1.00 81.53           H  
ATOM   1138  C   ASP A  71      12.867  -1.965 -18.753  1.00 81.53           C  
ATOM   1139  CB  ASP A  71      10.552  -2.562 -19.699  1.00 81.53           C  
ATOM   1140  HB2 ASP A  71       9.633  -3.100 -19.464  1.00 81.53           H  
ATOM   1141  HB3 ASP A  71      10.290  -1.512 -19.830  1.00 81.53           H  
ATOM   1142  O   ASP A  71      12.916  -0.859 -19.300  1.00 81.53           O  
ATOM   1143  CG  ASP A  71      11.102  -3.097 -21.023  1.00 81.53           C  
ATOM   1144  OD1 ASP A  71      12.248  -3.577 -21.033  1.00 81.53           O  
ATOM   1145  OD2 ASP A  71      10.399  -2.914 -22.047  1.00 81.53           O  
ATOM   1146  N   LYS A  72      13.936  -2.519 -18.181  1.00 83.81           N  
ATOM   1147  H   LYS A  72      13.833  -3.490 -17.925  1.00 83.81           H  
ATOM   1148  CA  LYS A  72      15.263  -1.902 -18.119  1.00 83.81           C  
ATOM   1149  HA  LYS A  72      15.148  -0.830 -17.962  1.00 83.81           H  
ATOM   1150  C   LYS A  72      16.030  -2.051 -19.418  1.00 83.81           C  
ATOM   1151  CB  LYS A  72      16.080  -2.521 -16.979  1.00 83.81           C  
ATOM   1152  HB2 LYS A  72      15.978  -3.606 -16.994  1.00 83.81           H  
ATOM   1153  HB3 LYS A  72      17.130  -2.268 -17.126  1.00 83.81           H  
ATOM   1154  O   LYS A  72      16.902  -1.220 -19.681  1.00 83.81           O  
ATOM   1155  CG  LYS A  72      15.631  -1.960 -15.634  1.00 83.81           C  
ATOM   1156  HG2 LYS A  72      15.658  -0.871 -15.683  1.00 83.81           H  
ATOM   1157  HG3 LYS A  72      14.611  -2.281 -15.424  1.00 83.81           H  
ATOM   1158  CD  LYS A  72      16.560  -2.430 -14.518  1.00 83.81           C  
ATOM   1159  HD2 LYS A  72      17.590  -2.169 -14.761  1.00 83.81           H  
ATOM   1160  HD3 LYS A  72      16.458  -3.508 -14.397  1.00 83.81           H  
ATOM   1161  CE  LYS A  72      16.111  -1.695 -13.259  1.00 83.81           C  
ATOM   1162  HE2 LYS A  72      16.188  -0.622 -13.433  1.00 83.81           H  
ATOM   1163  HE3 LYS A  72      15.051  -1.894 -13.104  1.00 83.81           H  
ATOM   1164  NZ  LYS A  72      16.901  -2.100 -12.082  1.00 83.81           N  
ATOM   1165  HZ1 LYS A  72      17.872  -1.867 -12.236  1.00 83.81           H  
ATOM   1166  HZ2 LYS A  72      16.782  -3.092 -11.934  1.00 83.81           H  
ATOM   1167  HZ3 LYS A  72      16.544  -1.589 -11.287  1.00 83.81           H  
ATOM   1168  N   ASP A  73      15.777  -3.110 -20.181  1.00 86.70           N  
ATOM   1169  H   ASP A  73      15.018  -3.727 -19.933  1.00 86.70           H  
ATOM   1170  CA  ASP A  73      16.437  -3.329 -21.469  1.00 86.70           C  
ATOM   1171  HA  ASP A  73      17.333  -2.709 -21.495  1.00 86.70           H  
ATOM   1172  C   ASP A  73      15.614  -2.836 -22.672  1.00 86.70           C  
ATOM   1173  CB  ASP A  73      16.957  -4.769 -21.573  1.00 86.70           C  
ATOM   1174  HB2 ASP A  73      17.578  -4.843 -22.466  1.00 86.70           H  
ATOM   1175  HB3 ASP A  73      17.603  -4.961 -20.716  1.00 86.70           H  
ATOM   1176  O   ASP A  73      16.177  -2.649 -23.755  1.00 86.70           O  
ATOM   1177  CG  ASP A  73      15.892  -5.862 -21.642  1.00 86.70           C  
ATOM   1178  OD1 ASP A  73      14.746  -5.529 -21.990  1.00 86.70           O  
ATOM   1179  OD2 ASP A  73      16.305  -7.027 -21.420  1.00 86.70           O  
ATOM   1180  N   GLY A  74      14.343  -2.489 -22.457  1.00 84.51           N  
ATOM   1181  H   GLY A  74      13.886  -2.876 -21.643  1.00 84.51           H  
ATOM   1182  CA  GLY A  74      13.463  -1.873 -23.442  1.00 84.51           C  
ATOM   1183  HA2 GLY A  74      12.595  -1.472 -22.918  1.00 84.51           H  
ATOM   1184  HA3 GLY A  74      13.987  -1.063 -23.948  1.00 84.51           H  
ATOM   1185  C   GLY A  74      12.955  -2.860 -24.489  1.00 84.51           C  
ATOM   1186  O   GLY A  74      12.658  -2.440 -25.614  1.00 84.51           O  
ATOM   1187  N   ASP A  75      12.906  -4.156 -24.173  1.00 87.19           N  
ATOM   1188  H   ASP A  75      13.144  -4.437 -23.232  1.00 87.19           H  
ATOM   1189  CA  ASP A  75      12.476  -5.199 -25.107  1.00 87.19           C  
ATOM   1190  HA  ASP A  75      12.829  -4.895 -26.092  1.00 87.19           H  
ATOM   1191  C   ASP A  75      10.943  -5.316 -25.243  1.00 87.19           C  
ATOM   1192  CB  ASP A  75      13.198  -6.527 -24.799  1.00 87.19           C  
ATOM   1193  HB2 ASP A  75      14.240  -6.324 -24.550  1.00 87.19           H  
ATOM   1194  HB3 ASP A  75      13.206  -7.107 -25.722  1.00 87.19           H  
ATOM   1195  O   ASP A  75      10.441  -6.010 -26.138  1.00 87.19           O  
ATOM   1196  CG  ASP A  75      12.573  -7.413 -23.710  1.00 87.19           C  
ATOM   1197  OD1 ASP A  75      11.584  -6.989 -23.079  1.00 87.19           O  
ATOM   1198  OD2 ASP A  75      12.942  -8.614 -23.683  1.00 87.19           O  
ATOM   1199  N   GLY A  76      10.197  -4.573 -24.418  1.00 82.92           N  
ATOM   1200  H   GLY A  76      10.675  -4.095 -23.668  1.00 82.92           H  
ATOM   1201  CA  GLY A  76       8.740  -4.547 -24.386  1.00 82.92           C  
ATOM   1202  HA2 GLY A  76       8.348  -4.715 -25.390  1.00 82.92           H  
ATOM   1203  HA3 GLY A  76       8.431  -3.560 -24.042  1.00 82.92           H  
ATOM   1204  C   GLY A  76       8.115  -5.580 -23.446  1.00 82.92           C  
ATOM   1205  O   GLY A  76       6.885  -5.699 -23.419  1.00 82.92           O  
ATOM   1206  N   TYR A  77       8.916  -6.319 -22.679  1.00 85.80           N  
ATOM   1207  H   TYR A  77       9.915  -6.196 -22.757  1.00 85.80           H  
ATOM   1208  CA  TYR A  77       8.480  -7.326 -21.720  1.00 85.80           C  
ATOM   1209  HA  TYR A  77       7.398  -7.259 -21.605  1.00 85.80           H  
ATOM   1210  C   TYR A  77       9.110  -7.072 -20.345  1.00 85.80           C  
ATOM   1211  CB  TYR A  77       8.822  -8.732 -22.241  1.00 85.80           C  
ATOM   1212  HB2 TYR A  77       8.468  -9.469 -21.520  1.00 85.80           H  
ATOM   1213  HB3 TYR A  77       9.906  -8.832 -22.294  1.00 85.80           H  
ATOM   1214  O   TYR A  77      10.182  -6.509 -20.218  1.00 85.80           O  
ATOM   1215  CG  TYR A  77       8.231  -9.058 -23.601  1.00 85.80           C  
ATOM   1216  CD1 TYR A  77       6.931  -9.591 -23.708  1.00 85.80           C  
ATOM   1217  HD1 TYR A  77       6.355  -9.771 -22.812  1.00 85.80           H  
ATOM   1218  CD2 TYR A  77       8.974  -8.785 -24.764  1.00 85.80           C  
ATOM   1219  HD2 TYR A  77       9.956  -8.345 -24.670  1.00 85.80           H  
ATOM   1220  CE1 TYR A  77       6.375  -9.851 -24.977  1.00 85.80           C  
ATOM   1221  HE1 TYR A  77       5.372 -10.239 -25.072  1.00 85.80           H  
ATOM   1222  CE2 TYR A  77       8.421  -9.027 -26.034  1.00 85.80           C  
ATOM   1223  HE2 TYR A  77       8.999  -8.767 -26.908  1.00 85.80           H  
ATOM   1224  OH  TYR A  77       6.583  -9.786 -27.370  1.00 85.80           O  
ATOM   1225  HH  TYR A  77       7.193  -9.455 -28.033  1.00 85.80           H  
ATOM   1226  CZ  TYR A  77       7.120  -9.561 -26.141  1.00 85.80           C  
ATOM   1227  N   ILE A  78       8.436  -7.518 -19.278  1.00 87.49           N  
ATOM   1228  H   ILE A  78       7.550  -7.980 -19.428  1.00 87.49           H  
ATOM   1229  CA  ILE A  78       9.049  -7.567 -17.943  1.00 87.49           C  
ATOM   1230  HA  ILE A  78       9.918  -6.909 -17.924  1.00 87.49           H  
ATOM   1231  C   ILE A  78       9.564  -8.983 -17.700  1.00 87.49           C  
ATOM   1232  CB  ILE A  78       8.100  -7.079 -16.830  1.00 87.49           C  
ATOM   1233  HB  ILE A  78       7.257  -7.767 -16.770  1.00 87.49           H  
ATOM   1234  O   ILE A  78       8.793  -9.913 -17.429  1.00 87.49           O  
ATOM   1235  CG1 ILE A  78       7.523  -5.666 -17.079  1.00 87.49           C  
ATOM   1236 HG12 ILE A  78       6.969  -5.669 -18.018  1.00 87.49           H  
ATOM   1237 HG13 ILE A  78       6.811  -5.435 -16.287  1.00 87.49           H  
ATOM   1238  CG2 ILE A  78       8.852  -7.128 -15.486  1.00 87.49           C  
ATOM   1239 HG21 ILE A  78       8.225  -6.757 -14.675  1.00 87.49           H  
ATOM   1240 HG22 ILE A  78       9.756  -6.522 -15.543  1.00 87.49           H  
ATOM   1241 HG23 ILE A  78       9.148  -8.152 -15.260  1.00 87.49           H  
ATOM   1242  CD1 ILE A  78       8.559  -4.536 -17.137  1.00 87.49           C  
ATOM   1243 HD11 ILE A  78       9.055  -4.414 -16.174  1.00 87.49           H  
ATOM   1244 HD12 ILE A  78       9.306  -4.751 -17.901  1.00 87.49           H  
ATOM   1245 HD13 ILE A  78       8.057  -3.601 -17.388  1.00 87.49           H  
ATOM   1246  N   SER A  79      10.877  -9.143 -17.777  1.00 87.80           N  
ATOM   1247  H   SER A  79      11.420  -8.327 -18.020  1.00 87.80           H  
ATOM   1248  CA  SER A  79      11.597 -10.376 -17.491  1.00 87.80           C  
ATOM   1249  HA  SER A  79      11.119 -11.179 -18.052  1.00 87.80           H  
ATOM   1250  C   SER A  79      11.571 -10.737 -15.999  1.00 87.80           C  
ATOM   1251  CB  SER A  79      13.043 -10.249 -17.989  1.00 87.80           C  
ATOM   1252  HB2 SER A  79      13.055  -9.852 -19.003  1.00 87.80           H  
ATOM   1253  HB3 SER A  79      13.516 -11.231 -17.990  1.00 87.80           H  
ATOM   1254  O   SER A  79      11.307  -9.921 -15.112  1.00 87.80           O  
ATOM   1255  OG  SER A  79      13.761  -9.389 -17.132  1.00 87.80           O  
ATOM   1256  HG  SER A  79      13.492  -8.513 -17.418  1.00 87.80           H  
ATOM   1257  N   ALA A  80      11.914 -11.989 -15.681  1.00 88.49           N  
ATOM   1258  H   ALA A  80      12.130 -12.636 -16.427  1.00 88.49           H  
ATOM   1259  CA  ALA A  80      12.063 -12.417 -14.289  1.00 88.49           C  
ATOM   1260  HA  ALA A  80      11.128 -12.217 -13.765  1.00 88.49           H  
ATOM   1261  C   ALA A  80      13.176 -11.640 -13.556  1.00 88.49           C  
ATOM   1262  CB  ALA A  80      12.327 -13.926 -14.264  1.00 88.49           C  
ATOM   1263  HB1 ALA A  80      12.318 -14.274 -13.231  1.00 88.49           H  
ATOM   1264  HB2 ALA A  80      13.300 -14.143 -14.705  1.00 88.49           H  
ATOM   1265  HB3 ALA A  80      11.550 -14.450 -14.821  1.00 88.49           H  
ATOM   1266  O   ALA A  80      13.048 -11.369 -12.366  1.00 88.49           O  
ATOM   1267  N   ALA A  81      14.249 -11.262 -14.260  1.00 88.21           N  
ATOM   1268  H   ALA A  81      14.238 -11.377 -15.263  1.00 88.21           H  
ATOM   1269  CA  ALA A  81      15.352 -10.500 -13.680  1.00 88.21           C  
ATOM   1270  HA  ALA A  81      15.690 -11.001 -12.773  1.00 88.21           H  
ATOM   1271  C   ALA A  81      14.919  -9.079 -13.286  1.00 88.21           C  
ATOM   1272  CB  ALA A  81      16.505 -10.482 -14.689  1.00 88.21           C  
ATOM   1273  HB1 ALA A  81      16.819 -11.500 -14.920  1.00 88.21           H  
ATOM   1274  HB2 ALA A  81      16.190  -9.986 -15.607  1.00 88.21           H  
ATOM   1275  HB3 ALA A  81      17.349  -9.934 -14.268  1.00 88.21           H  
ATOM   1276  O   ALA A  81      15.308  -8.589 -12.225  1.00 88.21           O  
ATOM   1277  N   GLU A  82      14.073  -8.440 -14.093  1.00 86.66           N  
ATOM   1278  H   GLU A  82      13.822  -8.851 -14.980  1.00 86.66           H  
ATOM   1279  CA  GLU A  82      13.518  -7.117 -13.788  1.00 86.66           C  
ATOM   1280  HA  GLU A  82      14.322  -6.435 -13.511  1.00 86.66           H  
ATOM   1281  C   GLU A  82      12.544  -7.161 -12.616  1.00 86.66           C  
ATOM   1282  CB  GLU A  82      12.830  -6.560 -15.026  1.00 86.66           C  
ATOM   1283  HB2 GLU A  82      12.163  -7.329 -15.416  1.00 86.66           H  
ATOM   1284  HB3 GLU A  82      12.232  -5.690 -14.756  1.00 86.66           H  
ATOM   1285  O   GLU A  82      12.616  -6.300 -11.738  1.00 86.66           O  
ATOM   1286  CG  GLU A  82      13.905  -6.146 -16.039  1.00 86.66           C  
ATOM   1287  HG2 GLU A  82      14.296  -5.170 -15.752  1.00 86.66           H  
ATOM   1288  HG3 GLU A  82      14.740  -6.846 -16.014  1.00 86.66           H  
ATOM   1289  CD  GLU A  82      13.370  -6.125 -17.459  1.00 86.66           C  
ATOM   1290  OE1 GLU A  82      13.817  -5.227 -18.188  1.00 86.66           O  
ATOM   1291  OE2 GLU A  82      12.629  -7.084 -17.772  1.00 86.66           O  
ATOM   1292  N   LYS A  83      11.717  -8.211 -12.518  1.00 85.73           N  
ATOM   1293  H   LYS A  83      11.676  -8.854 -13.296  1.00 85.73           H  
ATOM   1294  CA  LYS A  83      10.884  -8.444 -11.326  1.00 85.73           C  
ATOM   1295  HA  LYS A  83      10.256  -7.568 -11.158  1.00 85.73           H  
ATOM   1296  C   LYS A  83      11.719  -8.608 -10.058  1.00 85.73           C  
ATOM   1297  CB  LYS A  83       9.988  -9.674 -11.499  1.00 85.73           C  
ATOM   1298  HB2 LYS A  83       9.482  -9.851 -10.550  1.00 85.73           H  
ATOM   1299  HB3 LYS A  83      10.592 -10.551 -11.734  1.00 85.73           H  
ATOM   1300  O   LYS A  83      11.404  -8.018  -9.030  1.00 85.73           O  
ATOM   1301  CG  LYS A  83       8.930  -9.474 -12.584  1.00 85.73           C  
ATOM   1302  HG2 LYS A  83       8.462  -8.498 -12.458  1.00 85.73           H  
ATOM   1303  HG3 LYS A  83       9.399  -9.527 -13.566  1.00 85.73           H  
ATOM   1304  CD  LYS A  83       7.852 -10.551 -12.482  1.00 85.73           C  
ATOM   1305  HD2 LYS A  83       7.428 -10.509 -11.479  1.00 85.73           H  
ATOM   1306  HD3 LYS A  83       8.285 -11.537 -12.652  1.00 85.73           H  
ATOM   1307  CE  LYS A  83       6.758 -10.265 -13.510  1.00 85.73           C  
ATOM   1308  HE2 LYS A  83       6.677  -9.184 -13.626  1.00 85.73           H  
ATOM   1309  HE3 LYS A  83       7.044 -10.683 -14.475  1.00 85.73           H  
ATOM   1310  NZ  LYS A  83       5.459 -10.794 -13.036  1.00 85.73           N  
ATOM   1311  HZ1 LYS A  83       5.224 -10.357 -12.157  1.00 85.73           H  
ATOM   1312  HZ2 LYS A  83       4.708 -10.548 -13.666  1.00 85.73           H  
ATOM   1313  HZ3 LYS A  83       5.490 -11.789 -12.870  1.00 85.73           H  
ATOM   1314  N   GLU A  84      12.802  -9.382 -10.110  1.00 85.00           N  
ATOM   1315  H   GLU A  84      13.003  -9.877 -10.967  1.00 85.00           H  
ATOM   1316  CA  GLU A  84      13.700  -9.523  -8.957  1.00 85.00           C  
ATOM   1317  HA  GLU A  84      13.115  -9.816  -8.086  1.00 85.00           H  
ATOM   1318  C   GLU A  84      14.369  -8.192  -8.587  1.00 85.00           C  
ATOM   1319  CB  GLU A  84      14.765 -10.600  -9.220  1.00 85.00           C  
ATOM   1320  HB2 GLU A  84      15.253 -10.401 -10.174  1.00 85.00           H  
ATOM   1321  HB3 GLU A  84      15.527 -10.534  -8.444  1.00 85.00           H  
ATOM   1322  O   GLU A  84      14.501  -7.879  -7.404  1.00 85.00           O  
ATOM   1323  CG  GLU A  84      14.221 -12.039  -9.232  1.00 85.00           C  
ATOM   1324  HG2 GLU A  84      15.052 -12.721  -9.412  1.00 85.00           H  
ATOM   1325  HG3 GLU A  84      13.516 -12.153 -10.055  1.00 85.00           H  
ATOM   1326  CD  GLU A  84      13.526 -12.438  -7.926  1.00 85.00           C  
ATOM   1327  OE1 GLU A  84      12.426 -13.038  -7.968  1.00 85.00           O  
ATOM   1328  OE2 GLU A  84      14.033 -12.133  -6.820  1.00 85.00           O  
ATOM   1329  N   ALA A  85      14.743  -7.374  -9.575  1.00 82.71           N  
ATOM   1330  H   ALA A  85      14.623  -7.680 -10.530  1.00 82.71           H  
ATOM   1331  CA  ALA A  85      15.306  -6.050  -9.329  1.00 82.71           C  
ATOM   1332  HA  ALA A  85      16.126  -6.160  -8.619  1.00 82.71           H  
ATOM   1333  C   ALA A  85      14.287  -5.081  -8.699  1.00 82.71           C  
ATOM   1334  CB  ALA A  85      15.877  -5.507 -10.643  1.00 82.71           C  
ATOM   1335  HB1 ALA A  85      16.384  -4.561 -10.448  1.00 82.71           H  
ATOM   1336  HB2 ALA A  85      15.072  -5.346 -11.360  1.00 82.71           H  
ATOM   1337  HB3 ALA A  85      16.588  -6.220 -11.060  1.00 82.71           H  
ATOM   1338  O   ALA A  85      14.670  -4.283  -7.837  1.00 82.71           O  
ATOM   1339  N   ALA A  86      13.009  -5.176  -9.084  1.00 84.34           N  
ATOM   1340  H   ALA A  86      12.783  -5.810  -9.838  1.00 84.34           H  
ATOM   1341  CA  ALA A  86      11.910  -4.365  -8.557  1.00 84.34           C  
ATOM   1342  HA  ALA A  86      12.150  -3.311  -8.697  1.00 84.34           H  
ATOM   1343  C   ALA A  86      11.655  -4.581  -7.056  1.00 84.34           C  
ATOM   1344  CB  ALA A  86      10.646  -4.672  -9.365  1.00 84.34           C  
ATOM   1345  HB1 ALA A  86      10.808  -4.437 -10.417  1.00 84.34           H  
ATOM   1346  HB2 ALA A  86      10.371  -5.722  -9.265  1.00 84.34           H  
ATOM   1347  HB3 ALA A  86       9.822  -4.068  -8.988  1.00 84.34           H  
ATOM   1348  O   ALA A  86      11.177  -3.675  -6.378  1.00 84.34           O  
ATOM   1349  N   LYS A  87      12.058  -5.725  -6.485  1.00 79.65           N  
ATOM   1350  H   LYS A  87      12.403  -6.454  -7.093  1.00 79.65           H  
ATOM   1351  CA  LYS A  87      11.926  -5.996  -5.038  1.00 79.65           C  
ATOM   1352  HA  LYS A  87      10.874  -5.910  -4.769  1.00 79.65           H  
ATOM   1353  C   LYS A  87      12.682  -5.003  -4.150  1.00 79.65           C  
ATOM   1354  CB  LYS A  87      12.399  -7.418  -4.726  1.00 79.65           C  
ATOM   1355  HB2 LYS A  87      13.428  -7.544  -5.062  1.00 79.65           H  
ATOM   1356  HB3 LYS A  87      12.370  -7.568  -3.646  1.00 79.65           H  
ATOM   1357  O   LYS A  87      12.354  -4.874  -2.972  1.00 79.65           O  
ATOM   1358  CG  LYS A  87      11.496  -8.462  -5.384  1.00 79.65           C  
ATOM   1359  HG2 LYS A  87      10.472  -8.333  -5.033  1.00 79.65           H  
ATOM   1360  HG3 LYS A  87      11.518  -8.340  -6.467  1.00 79.65           H  
ATOM   1361  CD  LYS A  87      11.985  -9.865  -5.035  1.00 79.65           C  
ATOM   1362  HD2 LYS A  87      11.939 -10.016  -3.957  1.00 79.65           H  
ATOM   1363  HD3 LYS A  87      13.012  -9.977  -5.382  1.00 79.65           H  
ATOM   1364  CE  LYS A  87      11.089 -10.871  -5.748  1.00 79.65           C  
ATOM   1365  HE2 LYS A  87      10.066 -10.794  -5.380  1.00 79.65           H  
ATOM   1366  HE3 LYS A  87      11.080 -10.611  -6.807  1.00 79.65           H  
ATOM   1367  NZ  LYS A  87      11.631 -12.234  -5.596  1.00 79.65           N  
ATOM   1368  HZ1 LYS A  87      11.432 -12.673  -4.708  1.00 79.65           H  
ATOM   1369  HZ2 LYS A  87      12.625 -12.198  -5.773  1.00 79.65           H  
ATOM   1370  HZ3 LYS A  87      11.370 -12.795  -6.394  1.00 79.65           H  
ATOM   1371  N   ASN A  88      13.672  -4.300  -4.706  1.00 74.32           N  
ATOM   1372  H   ASN A  88      13.861  -4.467  -5.684  1.00 74.32           H  
ATOM   1373  CA  ASN A  88      14.407  -3.223  -4.032  1.00 74.32           C  
ATOM   1374  HA  ASN A  88      14.482  -3.456  -2.970  1.00 74.32           H  
ATOM   1375  C   ASN A  88      13.705  -1.855  -4.131  1.00 74.32           C  
ATOM   1376  CB  ASN A  88      15.826  -3.154  -4.613  1.00 74.32           C  
ATOM   1377  HB2 ASN A  88      15.763  -2.902  -5.672  1.00 74.32           H  
ATOM   1378  HB3 ASN A  88      16.381  -2.361  -4.111  1.00 74.32           H  
ATOM   1379  O   ASN A  88      14.235  -0.856  -3.660  1.00 74.32           O  
ATOM   1380  CG  ASN A  88      16.606  -4.440  -4.434  1.00 74.32           C  
ATOM   1381  ND2 ASN A  88      17.274  -4.890  -5.469  1.00 74.32           N  
ATOM   1382 HD21 ASN A  88      17.121  -4.458  -6.369  1.00 74.32           H  
ATOM   1383 HD22 ASN A  88      17.698  -5.800  -5.357  1.00 74.32           H  
ATOM   1384  OD1 ASN A  88      16.630  -5.061  -3.385  1.00 74.32           O  
ATOM   1385  N   GLY A  89      12.544  -1.791  -4.780  1.00 81.14           N  
ATOM   1386  H   GLY A  89      12.181  -2.636  -5.196  1.00 81.14           H  
ATOM   1387  CA  GLY A  89      11.719  -0.605  -4.951  1.00 81.14           C  
ATOM   1388  HA2 GLY A  89      12.049   0.198  -4.291  1.00 81.14           H  
ATOM   1389  HA3 GLY A  89      11.777  -0.266  -5.986  1.00 81.14           H  
ATOM   1390  C   GLY A  89      10.275  -0.948  -4.630  1.00 81.14           C  
ATOM   1391  O   GLY A  89       9.460  -1.080  -5.535  1.00 81.14           O  
ATOM   1392  N   ARG A  90       9.959  -1.132  -3.344  1.00 89.30           N  
ATOM   1393  H   ARG A  90      10.679  -1.008  -2.646  1.00 89.30           H  
ATOM   1394  CA  ARG A  90       8.604  -1.497  -2.916  1.00 89.30           C  
ATOM   1395  HA  ARG A  90       7.940  -1.357  -3.769  1.00 89.30           H  
ATOM   1396  C   ARG A  90       8.065  -0.586  -1.827  1.00 89.30           C  
ATOM   1397  CB  ARG A  90       8.532  -2.988  -2.554  1.00 89.30           C  
ATOM   1398  HB2 ARG A  90       8.973  -3.563  -3.368  1.00 89.30           H  
ATOM   1399  HB3 ARG A  90       7.486  -3.277  -2.446  1.00 89.30           H  
ATOM   1400  O   ARG A  90       8.806  -0.139  -0.949  1.00 89.30           O  
ATOM   1401  CG  ARG A  90       9.286  -3.322  -1.270  1.00 89.30           C  
ATOM   1402  HG2 ARG A  90      10.338  -3.075  -1.408  1.00 89.30           H  
ATOM   1403  HG3 ARG A  90       8.873  -2.747  -0.441  1.00 89.30           H  
ATOM   1404  CD  ARG A  90       9.186  -4.800  -0.928  1.00 89.30           C  
ATOM   1405  HD2 ARG A  90       9.699  -5.374  -1.700  1.00 89.30           H  
ATOM   1406  HD3 ARG A  90       8.138  -5.095  -0.894  1.00 89.30           H  
ATOM   1407  NE  ARG A  90       9.807  -5.012   0.381  1.00 89.30           N  
ATOM   1408  HE  ARG A  90      10.082  -4.185   0.890  1.00 89.30           H  
ATOM   1409  NH1 ARG A  90       9.861  -7.293   0.382  1.00 89.30           N  
ATOM   1410 HH11 ARG A  90      10.198  -8.162   0.771  1.00 89.30           H  
ATOM   1411 HH12 ARG A  90       9.412  -7.256  -0.522  1.00 89.30           H  
ATOM   1412  NH2 ARG A  90      10.785  -6.082   2.062  1.00 89.30           N  
ATOM   1413 HH21 ARG A  90      11.153  -6.901   2.524  1.00 89.30           H  
ATOM   1414 HH22 ARG A  90      10.971  -5.140   2.376  1.00 89.30           H  
ATOM   1415  CZ  ARG A  90      10.143  -6.144   0.934  1.00 89.30           C  
ATOM   1416  N   VAL A  91       6.755  -0.379  -1.856  1.00 93.42           N  
ATOM   1417  H   VAL A  91       6.242  -0.783  -2.627  1.00 93.42           H  
ATOM   1418  CA  VAL A  91       6.000   0.255  -0.773  1.00 93.42           C  
ATOM   1419  HA  VAL A  91       6.691   0.543   0.020  1.00 93.42           H  
ATOM   1420  C   VAL A  91       5.040  -0.750  -0.183  1.00 93.42           C  
ATOM   1421  CB  VAL A  91       5.291   1.534  -1.233  1.00 93.42           C  
ATOM   1422  HB  VAL A  91       4.805   1.361  -2.193  1.00 93.42           H  
ATOM   1423  O   VAL A  91       4.277  -1.412  -0.885  1.00 93.42           O  
ATOM   1424  CG1 VAL A  91       4.253   2.069  -0.233  1.00 93.42           C  
ATOM   1425 HG11 VAL A  91       3.885   3.039  -0.567  1.00 93.42           H  
ATOM   1426 HG12 VAL A  91       4.701   2.177   0.754  1.00 93.42           H  
ATOM   1427 HG13 VAL A  91       3.405   1.387  -0.173  1.00 93.42           H  
ATOM   1428  CG2 VAL A  91       6.349   2.619  -1.377  1.00 93.42           C  
ATOM   1429 HG21 VAL A  91       6.694   2.944  -0.396  1.00 93.42           H  
ATOM   1430 HG22 VAL A  91       7.219   2.239  -1.913  1.00 93.42           H  
ATOM   1431 HG23 VAL A  91       5.907   3.460  -1.911  1.00 93.42           H  
ATOM   1432  N   GLU A  92       5.079  -0.857   1.134  1.00 96.03           N  
ATOM   1433  H   GLU A  92       5.722  -0.268   1.645  1.00 96.03           H  
ATOM   1434  CA  GLU A  92       4.230  -1.751   1.892  1.00 96.03           C  
ATOM   1435  HA  GLU A  92       3.700  -2.412   1.207  1.00 96.03           H  
ATOM   1436  C   GLU A  92       3.187  -0.958   2.680  1.00 96.03           C  
ATOM   1437  CB  GLU A  92       5.122  -2.624   2.773  1.00 96.03           C  
ATOM   1438  HB2 GLU A  92       5.644  -1.995   3.494  1.00 96.03           H  
ATOM   1439  HB3 GLU A  92       5.854  -3.134   2.146  1.00 96.03           H  
ATOM   1440  O   GLU A  92       3.522  -0.028   3.411  1.00 96.03           O  
ATOM   1441  CG  GLU A  92       4.292  -3.667   3.507  1.00 96.03           C  
ATOM   1442  HG2 GLU A  92       3.718  -4.236   2.777  1.00 96.03           H  
ATOM   1443  HG3 GLU A  92       3.591  -3.168   4.176  1.00 96.03           H  
ATOM   1444  CD  GLU A  92       5.148  -4.627   4.325  1.00 96.03           C  
ATOM   1445  OE1 GLU A  92       4.636  -5.726   4.610  1.00 96.03           O  
ATOM   1446  OE2 GLU A  92       6.257  -4.325   4.806  1.00 96.03           O  
ATOM   1447  N   VAL A  93       1.923  -1.364   2.555  1.00 96.61           N  
ATOM   1448  H   VAL A  93       1.744  -2.124   1.915  1.00 96.61           H  
ATOM   1449  CA  VAL A  93       0.782  -0.865   3.325  1.00 96.61           C  
ATOM   1450  HA  VAL A  93       1.124  -0.105   4.027  1.00 96.61           H  
ATOM   1451  C   VAL A  93       0.199  -2.036   4.110  1.00 96.61           C  
ATOM   1452  CB  VAL A  93      -0.285  -0.226   2.412  1.00 96.61           C  
ATOM   1453  HB  VAL A  93      -0.719  -0.994   1.772  1.00 96.61           H  
ATOM   1454  O   VAL A  93      -0.393  -2.951   3.537  1.00 96.61           O  
ATOM   1455  CG1 VAL A  93      -1.419   0.391   3.243  1.00 96.61           C  
ATOM   1456 HG11 VAL A  93      -1.022   1.176   3.887  1.00 96.61           H  
ATOM   1457 HG12 VAL A  93      -1.904  -0.371   3.853  1.00 96.61           H  
ATOM   1458 HG13 VAL A  93      -2.169   0.820   2.578  1.00 96.61           H  
ATOM   1459  CG2 VAL A  93       0.298   0.861   1.500  1.00 96.61           C  
ATOM   1460 HG21 VAL A  93       0.990   0.414   0.786  1.00 96.61           H  
ATOM   1461 HG22 VAL A  93      -0.499   1.349   0.940  1.00 96.61           H  
ATOM   1462 HG23 VAL A  93       0.835   1.602   2.092  1.00 96.61           H  
ATOM   1463  N   ARG A  94       0.346  -2.022   5.434  1.00 96.16           N  
ATOM   1464  H   ARG A  94       0.853  -1.246   5.836  1.00 96.16           H  
ATOM   1465  CA  ARG A  94      -0.306  -2.979   6.340  1.00 96.16           C  
ATOM   1466  HA  ARG A  94      -0.733  -3.805   5.771  1.00 96.16           H  
ATOM   1467  C   ARG A  94      -1.442  -2.282   7.058  1.00 96.16           C  
ATOM   1468  CB  ARG A  94       0.686  -3.548   7.357  1.00 96.16           C  
ATOM   1469  HB2 ARG A  94       0.146  -4.185   8.057  1.00 96.16           H  
ATOM   1470  HB3 ARG A  94       1.123  -2.720   7.915  1.00 96.16           H  
ATOM   1471  O   ARG A  94      -1.221  -1.254   7.692  1.00 96.16           O  
ATOM   1472  CG  ARG A  94       1.809  -4.362   6.716  1.00 96.16           C  
ATOM   1473  HG2 ARG A  94       2.334  -3.752   5.981  1.00 96.16           H  
ATOM   1474  HG3 ARG A  94       1.384  -5.240   6.229  1.00 96.16           H  
ATOM   1475  CD  ARG A  94       2.796  -4.808   7.795  1.00 96.16           C  
ATOM   1476  HD2 ARG A  94       2.282  -5.456   8.505  1.00 96.16           H  
ATOM   1477  HD3 ARG A  94       3.162  -3.922   8.314  1.00 96.16           H  
ATOM   1478  NE  ARG A  94       3.925  -5.528   7.197  1.00 96.16           N  
ATOM   1479  HE  ARG A  94       3.887  -5.707   6.204  1.00 96.16           H  
ATOM   1480  NH1 ARG A  94       5.400  -5.456   8.948  1.00 96.16           N  
ATOM   1481 HH11 ARG A  94       6.365  -5.440   9.245  1.00 96.16           H  
ATOM   1482 HH12 ARG A  94       4.713  -4.929   9.468  1.00 96.16           H  
ATOM   1483  NH2 ARG A  94       6.061  -6.197   6.944  1.00 96.16           N  
ATOM   1484 HH21 ARG A  94       7.026  -6.117   7.231  1.00 96.16           H  
ATOM   1485 HH22 ARG A  94       5.883  -6.044   5.961  1.00 96.16           H  
ATOM   1486  CZ  ARG A  94       5.120  -5.734   7.706  1.00 96.16           C  
ATOM   1487  N   VAL A  95      -2.633  -2.857   6.998  1.00 94.42           N  
ATOM   1488  H   VAL A  95      -2.744  -3.718   6.481  1.00 94.42           H  
ATOM   1489  CA  VAL A  95      -3.801  -2.341   7.710  1.00 94.42           C  
ATOM   1490  HA  VAL A  95      -3.559  -1.374   8.152  1.00 94.42           H  
ATOM   1491  C   VAL A  95      -4.144  -3.305   8.833  1.00 94.42           C  
ATOM   1492  CB  VAL A  95      -4.987  -2.119   6.763  1.00 94.42           C  
ATOM   1493  HB  VAL A  95      -5.377  -3.093   6.466  1.00 94.42           H  
ATOM   1494  O   VAL A  95      -4.100  -4.516   8.644  1.00 94.42           O  
ATOM   1495  CG1 VAL A  95      -6.113  -1.348   7.456  1.00 94.42           C  
ATOM   1496 HG11 VAL A  95      -5.738  -0.397   7.836  1.00 94.42           H  
ATOM   1497 HG12 VAL A  95      -6.518  -1.930   8.284  1.00 94.42           H  
ATOM   1498 HG13 VAL A  95      -6.922  -1.155   6.751  1.00 94.42           H  
ATOM   1499  CG2 VAL A  95      -4.589  -1.349   5.496  1.00 94.42           C  
ATOM   1500 HG21 VAL A  95      -5.466  -1.223   4.861  1.00 94.42           H  
ATOM   1501 HG22 VAL A  95      -4.178  -0.375   5.760  1.00 94.42           H  
ATOM   1502 HG23 VAL A  95      -3.851  -1.911   4.923  1.00 94.42           H  
ATOM   1503  N   GLU A  96      -4.473  -2.780  10.003  1.00 93.13           N  
ATOM   1504  H   GLU A  96      -4.410  -1.777  10.110  1.00 93.13           H  
ATOM   1505  CA  GLU A  96      -4.934  -3.542  11.158  1.00 93.13           C  
ATOM   1506  HA  GLU A  96      -5.175  -4.561  10.854  1.00 93.13           H  
ATOM   1507  C   GLU A  96      -6.205  -2.896  11.711  1.00 93.13           C  
ATOM   1508  CB  GLU A  96      -3.808  -3.612  12.203  1.00 93.13           C  
ATOM   1509  HB2 GLU A  96      -2.955  -4.127  11.761  1.00 93.13           H  
ATOM   1510  HB3 GLU A  96      -3.504  -2.596  12.456  1.00 93.13           H  
ATOM   1511  O   GLU A  96      -6.213  -1.702  12.013  1.00 93.13           O  
ATOM   1512  CG  GLU A  96      -4.215  -4.347  13.489  1.00 93.13           C  
ATOM   1513  HG2 GLU A  96      -4.543  -5.352  13.223  1.00 93.13           H  
ATOM   1514  HG3 GLU A  96      -5.055  -3.824  13.944  1.00 93.13           H  
ATOM   1515  CD  GLU A  96      -3.072  -4.435  14.519  1.00 93.13           C  
ATOM   1516  OE1 GLU A  96      -3.042  -5.443  15.262  1.00 93.13           O  
ATOM   1517  OE2 GLU A  96      -2.164  -3.575  14.523  1.00 93.13           O  
ATOM   1518  N   PHE A  97      -7.267  -3.687  11.859  1.00 89.84           N  
ATOM   1519  H   PHE A  97      -7.197  -4.647  11.554  1.00 89.84           H  
ATOM   1520  CA  PHE A  97      -8.531  -3.256  12.454  1.00 89.84           C  
ATOM   1521  HA  PHE A  97      -8.543  -2.169  12.524  1.00 89.84           H  
ATOM   1522  C   PHE A  97      -8.665  -3.821  13.876  1.00 89.84           C  
ATOM   1523  CB  PHE A  97      -9.705  -3.660  11.550  1.00 89.84           C  
ATOM   1524  HB2 PHE A  97      -9.779  -4.748  11.532  1.00 89.84           H  
ATOM   1525  HB3 PHE A  97     -10.626  -3.281  11.993  1.00 89.84           H  
ATOM   1526  O   PHE A  97      -8.618  -5.035  14.085  1.00 89.84           O  
ATOM   1527  CG  PHE A  97      -9.615  -3.153  10.118  1.00 89.84           C  
ATOM   1528  CD1 PHE A  97     -10.052  -1.859   9.777  1.00 89.84           C  
ATOM   1529  HD1 PHE A  97     -10.447  -1.202  10.538  1.00 89.84           H  
ATOM   1530  CD2 PHE A  97      -9.094  -3.982   9.109  1.00 89.84           C  
ATOM   1531  HD2 PHE A  97      -8.732  -4.969   9.353  1.00 89.84           H  
ATOM   1532  CE1 PHE A  97      -9.963  -1.424   8.440  1.00 89.84           C  
ATOM   1533  HE1 PHE A  97     -10.264  -0.424   8.163  1.00 89.84           H  
ATOM   1534  CE2 PHE A  97      -9.035  -3.559   7.775  1.00 89.84           C  
ATOM   1535  HE2 PHE A  97      -8.664  -4.228   7.013  1.00 89.84           H  
ATOM   1536  CZ  PHE A  97      -9.473  -2.273   7.439  1.00 89.84           C  
ATOM   1537  HZ  PHE A  97      -9.425  -1.933   6.415  1.00 89.84           H  
ATOM   1538  N   GLU A  98      -8.858  -2.938  14.855  1.00 87.39           N  
ATOM   1539  H   GLU A  98      -8.905  -1.961  14.601  1.00 87.39           H  
ATOM   1540  CA  GLU A  98      -9.025  -3.256  16.276  1.00 87.39           C  
ATOM   1541  HA  GLU A  98      -9.213  -4.322  16.407  1.00 87.39           H  
ATOM   1542  C   GLU A  98     -10.223  -2.483  16.842  1.00 87.39           C  
ATOM   1543  CB  GLU A  98      -7.764  -2.885  17.078  1.00 87.39           C  
ATOM   1544  HB2 GLU A  98      -8.023  -2.919  18.136  1.00 87.39           H  
ATOM   1545  HB3 GLU A  98      -7.484  -1.862  16.828  1.00 87.39           H  
ATOM   1546  O   GLU A  98     -10.078  -1.360  17.322  1.00 87.39           O  
ATOM   1547  CG  GLU A  98      -6.542  -3.793  16.884  1.00 87.39           C  
ATOM   1548  HG2 GLU A  98      -6.814  -4.813  17.155  1.00 87.39           H  
ATOM   1549  HG3 GLU A  98      -6.251  -3.777  15.834  1.00 87.39           H  
ATOM   1550  CD  GLU A  98      -5.355  -3.328  17.755  1.00 87.39           C  
ATOM   1551  OE1 GLU A  98      -4.282  -3.966  17.740  1.00 87.39           O  
ATOM   1552  OE2 GLU A  98      -5.447  -2.286  18.451  1.00 87.39           O  
ATOM   1553  N   GLY A  99     -11.419  -3.076  16.798  1.00 83.53           N  
ATOM   1554  H   GLY A  99     -11.508  -3.955  16.308  1.00 83.53           H  
ATOM   1555  CA  GLY A  99     -12.624  -2.459  17.358  1.00 83.53           C  
ATOM   1556  HA2 GLY A  99     -12.484  -2.299  18.427  1.00 83.53           H  
ATOM   1557  HA3 GLY A  99     -13.475  -3.126  17.218  1.00 83.53           H  
ATOM   1558  C   GLY A  99     -12.959  -1.121  16.694  1.00 83.53           C  
ATOM   1559  O   GLY A  99     -13.412  -1.089  15.553  1.00 83.53           O  
ATOM   1560  N   ASP A 100     -12.744  -0.027  17.420  1.00 89.48           N  
ATOM   1561  H   ASP A 100     -12.257  -0.113  18.300  1.00 89.48           H  
ATOM   1562  CA  ASP A 100     -12.990   1.352  16.989  1.00 89.48           C  
ATOM   1563  HA  ASP A 100     -13.798   1.347  16.257  1.00 89.48           H  
ATOM   1564  C   ASP A 100     -11.779   2.009  16.303  1.00 89.48           C  
ATOM   1565  CB  ASP A 100     -13.476   2.167  18.201  1.00 89.48           C  
ATOM   1566  HB2 ASP A 100     -13.821   3.141  17.853  1.00 89.48           H  
ATOM   1567  HB3 ASP A 100     -14.331   1.660  18.649  1.00 89.48           H  
ATOM   1568  O   ASP A 100     -11.828   3.196  15.970  1.00 89.48           O  
ATOM   1569  CG  ASP A 100     -12.411   2.396  19.285  1.00 89.48           C  
ATOM   1570  OD1 ASP A 100     -11.527   1.525  19.467  1.00 89.48           O  
ATOM   1571  OD2 ASP A 100     -12.480   3.445  19.961  1.00 89.48           O  
ATOM   1572  N   LYS A 101     -10.694   1.257  16.069  1.00 93.01           N  
ATOM   1573  H   LYS A 101     -10.705   0.306  16.409  1.00 93.01           H  
ATOM   1574  CA  LYS A 101      -9.445   1.763  15.489  1.00 93.01           C  
ATOM   1575  HA  LYS A 101      -9.588   2.810  15.219  1.00 93.01           H  
ATOM   1576  C   LYS A 101      -9.038   1.033  14.219  1.00 93.01           C  
ATOM   1577  CB  LYS A 101      -8.317   1.694  16.525  1.00 93.01           C  
ATOM   1578  HB2 LYS A 101      -8.241   0.675  16.903  1.00 93.01           H  
ATOM   1579  HB3 LYS A 101      -7.373   1.962  16.051  1.00 93.01           H  
ATOM   1580  O   LYS A 101      -9.152  -0.186  14.112  1.00 93.01           O  
ATOM   1581  CG  LYS A 101      -8.580   2.663  17.679  1.00 93.01           C  
ATOM   1582  HG2 LYS A 101      -8.569   3.685  17.301  1.00 93.01           H  
ATOM   1583  HG3 LYS A 101      -9.560   2.461  18.113  1.00 93.01           H  
ATOM   1584  CD  LYS A 101      -7.524   2.506  18.768  1.00 93.01           C  
ATOM   1585  HD2 LYS A 101      -7.482   1.459  19.070  1.00 93.01           H  
ATOM   1586  HD3 LYS A 101      -6.554   2.824  18.388  1.00 93.01           H  
ATOM   1587  CE  LYS A 101      -7.956   3.367  19.952  1.00 93.01           C  
ATOM   1588  HE2 LYS A 101      -7.999   4.408  19.632  1.00 93.01           H  
ATOM   1589  HE3 LYS A 101      -8.966   3.067  20.231  1.00 93.01           H  
ATOM   1590  NZ  LYS A 101      -7.032   3.194  21.093  1.00 93.01           N  
ATOM   1591  HZ1 LYS A 101      -7.350   3.746  21.876  1.00 93.01           H  
ATOM   1592  HZ2 LYS A 101      -7.037   2.221  21.364  1.00 93.01           H  
ATOM   1593  HZ3 LYS A 101      -6.094   3.462  20.831  1.00 93.01           H  
ATOM   1594  N   MET A 102      -8.447   1.794  13.303  1.00 94.16           N  
ATOM   1595  H   MET A 102      -8.404   2.786  13.486  1.00 94.16           H  
ATOM   1596  CA  MET A 102      -7.696   1.277  12.164  1.00 94.16           C  
ATOM   1597  HA  MET A 102      -7.647   0.190  12.230  1.00 94.16           H  
ATOM   1598  C   MET A 102      -6.273   1.837  12.207  1.00 94.16           C  
ATOM   1599  CB  MET A 102      -8.417   1.628  10.859  1.00 94.16           C  
ATOM   1600  HB2 MET A 102      -9.439   1.252  10.904  1.00 94.16           H  
ATOM   1601  HB3 MET A 102      -8.448   2.712  10.749  1.00 94.16           H  
ATOM   1602  O   MET A 102      -6.085   3.056  12.184  1.00 94.16           O  
ATOM   1603  CG  MET A 102      -7.725   1.002   9.644  1.00 94.16           C  
ATOM   1604  HG2 MET A 102      -7.866  -0.078   9.687  1.00 94.16           H  
ATOM   1605  HG3 MET A 102      -6.653   1.191   9.692  1.00 94.16           H  
ATOM   1606  SD  MET A 102      -8.319   1.602   8.040  1.00 94.16           S  
ATOM   1607  CE  MET A 102      -7.602   3.249   8.114  1.00 94.16           C  
ATOM   1608  HE1 MET A 102      -7.509   3.652   7.106  1.00 94.16           H  
ATOM   1609  HE2 MET A 102      -6.612   3.197   8.567  1.00 94.16           H  
ATOM   1610  HE3 MET A 102      -8.232   3.881   8.740  1.00 94.16           H  
ATOM   1611  N   ARG A 103      -5.271   0.958  12.247  1.00 95.94           N  
ATOM   1612  H   ARG A 103      -5.507  -0.024  12.235  1.00 95.94           H  
ATOM   1613  CA  ARG A 103      -3.856   1.325  12.109  1.00 95.94           C  
ATOM   1614  HA  ARG A 103      -3.741   2.398  12.259  1.00 95.94           H  
ATOM   1615  C   ARG A 103      -3.381   1.008  10.700  1.00 95.94           C  
ATOM   1616  CB  ARG A 103      -2.976   0.618  13.149  1.00 95.94           C  
ATOM   1617  HB2 ARG A 103      -1.949   0.952  13.008  1.00 95.94           H  
ATOM   1618  HB3 ARG A 103      -3.007  -0.459  12.980  1.00 95.94           H  
ATOM   1619  O   ARG A 103      -3.619  -0.085  10.196  1.00 95.94           O  
ATOM   1620  CG  ARG A 103      -3.394   0.906  14.595  1.00 95.94           C  
ATOM   1621  HG2 ARG A 103      -3.503   1.980  14.746  1.00 95.94           H  
ATOM   1622  HG3 ARG A 103      -4.346   0.416  14.798  1.00 95.94           H  
ATOM   1623  CD  ARG A 103      -2.326   0.362  15.549  1.00 95.94           C  
ATOM   1624  HD2 ARG A 103      -2.064  -0.648  15.233  1.00 95.94           H  
ATOM   1625  HD3 ARG A 103      -1.432   0.980  15.470  1.00 95.94           H  
ATOM   1626  NE  ARG A 103      -2.799   0.364  16.945  1.00 95.94           N  
ATOM   1627  HE  ARG A 103      -3.106   1.247  17.329  1.00 95.94           H  
ATOM   1628  NH1 ARG A 103      -2.438  -1.867  17.437  1.00 95.94           N  
ATOM   1629 HH11 ARG A 103      -2.110  -2.032  16.496  1.00 95.94           H  
ATOM   1630 HH12 ARG A 103      -2.955  -2.658  17.792  1.00 95.94           H  
ATOM   1631  NH2 ARG A 103      -3.435  -0.567  18.909  1.00 95.94           N  
ATOM   1632 HH21 ARG A 103      -4.376  -0.920  18.807  1.00 95.94           H  
ATOM   1633 HH22 ARG A 103      -3.026  -1.216  19.566  1.00 95.94           H  
ATOM   1634  CZ  ARG A 103      -2.867  -0.677  17.750  1.00 95.94           C  
ATOM   1635  N   VAL A 104      -2.696   1.957  10.079  1.00 96.87           N  
ATOM   1636  H   VAL A 104      -2.580   2.842  10.553  1.00 96.87           H  
ATOM   1637  CA  VAL A 104      -2.046   1.805   8.777  1.00 96.87           C  
ATOM   1638  HA  VAL A 104      -2.246   0.809   8.381  1.00 96.87           H  
ATOM   1639  C   VAL A 104      -0.552   1.965   8.993  1.00 96.87           C  
ATOM   1640  CB  VAL A 104      -2.560   2.828   7.748  1.00 96.87           C  
ATOM   1641  HB  VAL A 104      -2.261   3.833   8.049  1.00 96.87           H  
ATOM   1642  O   VAL A 104      -0.106   3.045   9.370  1.00 96.87           O  
ATOM   1643  CG1 VAL A 104      -1.977   2.540   6.361  1.00 96.87           C  
ATOM   1644 HG11 VAL A 104      -2.260   1.538   6.037  1.00 96.87           H  
ATOM   1645 HG12 VAL A 104      -0.890   2.612   6.388  1.00 96.87           H  
ATOM   1646 HG13 VAL A 104      -2.346   3.268   5.638  1.00 96.87           H  
ATOM   1647  CG2 VAL A 104      -4.087   2.804   7.649  1.00 96.87           C  
ATOM   1648 HG21 VAL A 104      -4.422   3.528   6.906  1.00 96.87           H  
ATOM   1649 HG22 VAL A 104      -4.508   3.090   8.613  1.00 96.87           H  
ATOM   1650 HG23 VAL A 104      -4.433   1.806   7.378  1.00 96.87           H  
ATOM   1651  N   ARG A 105       0.218   0.903   8.769  1.00 97.52           N  
ATOM   1652  H   ARG A 105      -0.229   0.063   8.432  1.00 97.52           H  
ATOM   1653  CA  ARG A 105       1.682   0.958   8.756  1.00 97.52           C  
ATOM   1654  HA  ARG A 105       2.019   1.869   9.251  1.00 97.52           H  
ATOM   1655  C   ARG A 105       2.163   1.026   7.323  1.00 97.52           C  
ATOM   1656  CB  ARG A 105       2.311  -0.222   9.493  1.00 97.52           C  
ATOM   1657  HB2 ARG A 105       1.968  -1.159   9.053  1.00 97.52           H  
ATOM   1658  HB3 ARG A 105       3.394  -0.164   9.390  1.00 97.52           H  
ATOM   1659  O   ARG A 105       1.771   0.201   6.498  1.00 97.52           O  
ATOM   1660  CG  ARG A 105       1.954  -0.193  10.976  1.00 97.52           C  
ATOM   1661  HG2 ARG A 105       2.301   0.745  11.408  1.00 97.52           H  
ATOM   1662  HG3 ARG A 105       0.875  -0.272  11.104  1.00 97.52           H  
ATOM   1663  CD  ARG A 105       2.630  -1.354  11.695  1.00 97.52           C  
ATOM   1664  HD2 ARG A 105       3.710  -1.269  11.570  1.00 97.52           H  
ATOM   1665  HD3 ARG A 105       2.281  -2.294  11.267  1.00 97.52           H  
ATOM   1666  NE  ARG A 105       2.288  -1.287  13.115  1.00 97.52           N  
ATOM   1667  HE  ARG A 105       1.901  -0.414  13.444  1.00 97.52           H  
ATOM   1668  NH1 ARG A 105       3.197  -3.262  13.826  1.00 97.52           N  
ATOM   1669 HH11 ARG A 105       3.416  -3.882  14.592  1.00 97.52           H  
ATOM   1670 HH12 ARG A 105       3.661  -3.321  12.930  1.00 97.52           H  
ATOM   1671  NH2 ARG A 105       2.086  -1.900  15.245  1.00 97.52           N  
ATOM   1672 HH21 ARG A 105       1.688  -0.979  15.359  1.00 97.52           H  
ATOM   1673 HH22 ARG A 105       2.183  -2.538  16.022  1.00 97.52           H  
ATOM   1674  CZ  ARG A 105       2.523  -2.167  14.053  1.00 97.52           C  
ATOM   1675  N   LEU A 106       2.996   2.014   7.057  1.00 97.56           N  
ATOM   1676  H   LEU A 106       3.272   2.618   7.818  1.00 97.56           H  
ATOM   1677  CA  LEU A 106       3.598   2.287   5.769  1.00 97.56           C  
ATOM   1678  HA  LEU A 106       3.181   1.625   5.010  1.00 97.56           H  
ATOM   1679  C   LEU A 106       5.092   2.047   5.884  1.00 97.56           C  
ATOM   1680  CB  LEU A 106       3.330   3.742   5.368  1.00 97.56           C  
ATOM   1681  HB2 LEU A 106       3.853   4.395   6.067  1.00 97.56           H  
ATOM   1682  HB3 LEU A 106       3.758   3.898   4.377  1.00 97.56           H  
ATOM   1683  O   LEU A 106       5.708   2.551   6.818  1.00 97.56           O  
ATOM   1684  CG  LEU A 106       1.851   4.153   5.337  1.00 97.56           C  
ATOM   1685  HG  LEU A 106       1.385   3.972   6.306  1.00 97.56           H  
ATOM   1686  CD1 LEU A 106       1.768   5.649   5.049  1.00 97.56           C  
ATOM   1687 HD11 LEU A 106       2.232   6.203   5.865  1.00 97.56           H  
ATOM   1688 HD12 LEU A 106       0.729   5.962   4.953  1.00 97.56           H  
ATOM   1689 HD13 LEU A 106       2.300   5.881   4.126  1.00 97.56           H  
ATOM   1690  CD2 LEU A 106       1.081   3.383   4.265  1.00 97.56           C  
ATOM   1691 HD21 LEU A 106       1.074   2.322   4.514  1.00 97.56           H  
ATOM   1692 HD22 LEU A 106       0.052   3.740   4.223  1.00 97.56           H  
ATOM   1693 HD23 LEU A 106       1.560   3.522   3.296  1.00 97.56           H  
ATOM   1694  N   ARG A 107       5.678   1.330   4.932  1.00 96.85           N  
ATOM   1695  H   ARG A 107       5.097   0.921   4.215  1.00 96.85           H  
ATOM   1696  CA  ARG A 107       7.129   1.173   4.834  1.00 96.85           C  
ATOM   1697  HA  ARG A 107       7.619   1.932   5.444  1.00 96.85           H  
ATOM   1698  C   ARG A 107       7.573   1.403   3.400  1.00 96.85           C  
ATOM   1699  CB  ARG A 107       7.527  -0.198   5.390  1.00 96.85           C  
ATOM   1700  HB2 ARG A 107       6.963  -0.978   4.877  1.00 96.85           H  
ATOM   1701  HB3 ARG A 107       7.276  -0.232   6.450  1.00 96.85           H  
ATOM   1702  O   ARG A 107       6.992   0.828   2.480  1.00 96.85           O  
ATOM   1703  CG  ARG A 107       9.019  -0.476   5.219  1.00 96.85           C  
ATOM   1704  HG2 ARG A 107       9.264  -0.513   4.157  1.00 96.85           H  
ATOM   1705  HG3 ARG A 107       9.604   0.310   5.696  1.00 96.85           H  
ATOM   1706  CD  ARG A 107       9.362  -1.822   5.847  1.00 96.85           C  
ATOM   1707  HD2 ARG A 107       8.654  -2.573   5.497  1.00 96.85           H  
ATOM   1708  HD3 ARG A 107       9.294  -1.731   6.931  1.00 96.85           H  
ATOM   1709  NE  ARG A 107      10.712  -2.204   5.437  1.00 96.85           N  
ATOM   1710  HE  ARG A 107      11.068  -1.767   4.599  1.00 96.85           H  
ATOM   1711  NH1 ARG A 107      11.157  -3.830   6.974  1.00 96.85           N  
ATOM   1712 HH11 ARG A 107      11.839  -4.428   7.419  1.00 96.85           H  
ATOM   1713 HH12 ARG A 107      10.316  -3.530   7.446  1.00 96.85           H  
ATOM   1714  NH2 ARG A 107      12.661  -3.278   5.383  1.00 96.85           N  
ATOM   1715 HH21 ARG A 107      12.796  -2.723   4.551  1.00 96.85           H  
ATOM   1716 HH22 ARG A 107      13.377  -3.897   5.738  1.00 96.85           H  
ATOM   1717  CZ  ARG A 107      11.502  -3.112   5.942  1.00 96.85           C  
ATOM   1718  N   ASN A 108       8.598   2.229   3.225  1.00 95.51           N  
ATOM   1719  H   ASN A 108       9.024   2.652   4.037  1.00 95.51           H  
ATOM   1720  CA  ASN A 108       9.179   2.518   1.922  1.00 95.51           C  
ATOM   1721  HA  ASN A 108       8.565   2.090   1.129  1.00 95.51           H  
ATOM   1722  C   ASN A 108      10.568   1.880   1.821  1.00 95.51           C  
ATOM   1723  CB  ASN A 108       9.197   4.039   1.723  1.00 95.51           C  
ATOM   1724  HB2 ASN A 108       9.809   4.489   2.505  1.00 95.51           H  
ATOM   1725  HB3 ASN A 108       8.183   4.432   1.795  1.00 95.51           H  
ATOM   1726  O   ASN A 108      11.535   2.387   2.382  1.00 95.51           O  
ATOM   1727  CG  ASN A 108       9.766   4.443   0.382  1.00 95.51           C  
ATOM   1728  ND2 ASN A 108      10.023   5.710   0.187  1.00 95.51           N  
ATOM   1729 HD21 ASN A 108      10.375   5.996  -0.715  1.00 95.51           H  
ATOM   1730 HD22 ASN A 108       9.767   6.386   0.893  1.00 95.51           H  
ATOM   1731  OD1 ASN A 108       9.952   3.632  -0.511  1.00 95.51           O  
ATOM   1732  N   ASP A 109      10.667   0.772   1.092  1.00 93.05           N  
ATOM   1733  H   ASP A 109       9.851   0.440   0.598  1.00 93.05           H  
ATOM   1734  CA  ASP A 109      11.944   0.117   0.793  1.00 93.05           C  
ATOM   1735  HA  ASP A 109      12.662   0.340   1.582  1.00 93.05           H  
ATOM   1736  C   ASP A 109      12.569   0.643  -0.518  1.00 93.05           C  
ATOM   1737  CB  ASP A 109      11.745  -1.411   0.758  1.00 93.05           C  
ATOM   1738  HB2 ASP A 109      10.884  -1.618   0.122  1.00 93.05           H  
ATOM   1739  HB3 ASP A 109      12.616  -1.879   0.297  1.00 93.05           H  
ATOM   1740  O   ASP A 109      13.591   0.120  -0.949  1.00 93.05           O  
ATOM   1741  CG  ASP A 109      11.540  -2.100   2.116  1.00 93.05           C  
ATOM   1742  OD1 ASP A 109      12.107  -1.663   3.145  1.00 93.05           O  
ATOM   1743  OD2 ASP A 109      10.886  -3.175   2.154  1.00 93.05           O  
ATOM   1744  N   SER A 110      11.970   1.647  -1.173  1.00 89.55           N  
ATOM   1745  H   SER A 110      11.170   2.090  -0.744  1.00 89.55           H  
ATOM   1746  CA  SER A 110      12.494   2.242  -2.408  1.00 89.55           C  
ATOM   1747  HA  SER A 110      12.976   1.447  -2.978  1.00 89.55           H  
ATOM   1748  C   SER A 110      13.580   3.292  -2.164  1.00 89.55           C  
ATOM   1749  CB  SER A 110      11.353   2.801  -3.266  1.00 89.55           C  
ATOM   1750  HB2 SER A 110      10.487   2.148  -3.164  1.00 89.55           H  
ATOM   1751  HB3 SER A 110      11.664   2.818  -4.310  1.00 89.55           H  
ATOM   1752  O   SER A 110      13.826   3.723  -1.039  1.00 89.55           O  
ATOM   1753  OG  SER A 110      11.001   4.109  -2.880  1.00 89.55           O  
ATOM   1754  HG  SER A 110      10.583   4.048  -2.018  1.00 89.55           H  
ATOM   1755  N   SER A 111      14.232   3.725  -3.244  1.00 89.39           N  
ATOM   1756  H   SER A 111      13.974   3.359  -4.150  1.00 89.39           H  
ATOM   1757  CA  SER A 111      15.288   4.743  -3.226  1.00 89.39           C  
ATOM   1758  HA  SER A 111      15.884   4.612  -2.322  1.00 89.39           H  
ATOM   1759  C   SER A 111      14.775   6.187  -3.213  1.00 89.39           C  
ATOM   1760  CB  SER A 111      16.205   4.532  -4.433  1.00 89.39           C  
ATOM   1761  HB2 SER A 111      16.953   5.324  -4.469  1.00 89.39           H  
ATOM   1762  HB3 SER A 111      16.711   3.572  -4.336  1.00 89.39           H  
ATOM   1763  O   SER A 111      15.576   7.111  -3.069  1.00 89.39           O  
ATOM   1764  OG  SER A 111      15.441   4.537  -5.625  1.00 89.39           O  
ATOM   1765  HG  SER A 111      16.024   4.547  -6.388  1.00 89.39           H  
ATOM   1766  N   THR A 112      13.466   6.405  -3.348  1.00 90.21           N  
ATOM   1767  H   THR A 112      12.850   5.609  -3.435  1.00 90.21           H  
ATOM   1768  CA  THR A 112      12.851   7.737  -3.443  1.00 90.21           C  
ATOM   1769  HA  THR A 112      13.615   8.494  -3.267  1.00 90.21           H  
ATOM   1770  C   THR A 112      11.740   7.907  -2.411  1.00 90.21           C  
ATOM   1771  CB  THR A 112      12.275   7.982  -4.842  1.00 90.21           C  
ATOM   1772  HB  THR A 112      11.734   8.928  -4.845  1.00 90.21           H  
ATOM   1773  O   THR A 112      11.032   6.940  -2.130  1.00 90.21           O  
ATOM   1774  CG2 THR A 112      13.381   8.041  -5.899  1.00 90.21           C  
ATOM   1775 HG21 THR A 112      14.147   8.756  -5.600  1.00 90.21           H  
ATOM   1776 HG22 THR A 112      12.952   8.355  -6.850  1.00 90.21           H  
ATOM   1777 HG23 THR A 112      13.834   7.058  -6.024  1.00 90.21           H  
ATOM   1778  OG1 THR A 112      11.390   6.944  -5.193  1.00 90.21           O  
ATOM   1779  HG1 THR A 112      10.849   6.727  -4.430  1.00 90.21           H  
ATOM   1780  N   PRO A 113      11.530   9.108  -1.843  1.00 94.04           N  
ATOM   1781  CA  PRO A 113      10.365   9.360  -1.001  1.00 94.04           C  
ATOM   1782  HA  PRO A 113      10.427   8.722  -0.120  1.00 94.04           H  
ATOM   1783  C   PRO A 113       9.060   9.071  -1.749  1.00 94.04           C  
ATOM   1784  CB  PRO A 113      10.453  10.828  -0.574  1.00 94.04           C  
ATOM   1785  HB2 PRO A 113      10.128  10.966   0.457  1.00 94.04           H  
ATOM   1786  HB3 PRO A 113       9.862  11.452  -1.245  1.00 94.04           H  
ATOM   1787  O   PRO A 113       8.961   9.316  -2.952  1.00 94.04           O  
ATOM   1788  CG  PRO A 113      11.933  11.165  -0.748  1.00 94.04           C  
ATOM   1789  HG2 PRO A 113      12.085  12.227  -0.944  1.00 94.04           H  
ATOM   1790  HG3 PRO A 113      12.485  10.859   0.141  1.00 94.04           H  
ATOM   1791  CD  PRO A 113      12.351  10.304  -1.938  1.00 94.04           C  
ATOM   1792  HD2 PRO A 113      12.127  10.822  -2.870  1.00 94.04           H  
ATOM   1793  HD3 PRO A 113      13.415  10.075  -1.871  1.00 94.04           H  
ATOM   1794  N   VAL A 114       8.061   8.581  -1.020  1.00 94.76           N  
ATOM   1795  H   VAL A 114       8.217   8.397  -0.039  1.00 94.76           H  
ATOM   1796  CA  VAL A 114       6.707   8.361  -1.543  1.00 94.76           C  
ATOM   1797  HA  VAL A 114       6.647   8.753  -2.558  1.00 94.76           H  
ATOM   1798  C   VAL A 114       5.697   9.140  -0.720  1.00 94.76           C  
ATOM   1799  CB  VAL A 114       6.341   6.869  -1.620  1.00 94.76           C  
ATOM   1800  HB  VAL A 114       5.355   6.785  -2.077  1.00 94.76           H  
ATOM   1801  O   VAL A 114       5.847   9.265   0.495  1.00 94.76           O  
ATOM   1802  CG1 VAL A 114       7.342   6.134  -2.519  1.00 94.76           C  
ATOM   1803 HG11 VAL A 114       8.300   6.011  -2.014  1.00 94.76           H  
ATOM   1804 HG12 VAL A 114       6.948   5.156  -2.793  1.00 94.76           H  
ATOM   1805 HG13 VAL A 114       7.504   6.705  -3.433  1.00 94.76           H  
ATOM   1806  CG2 VAL A 114       6.285   6.187  -0.245  1.00 94.76           C  
ATOM   1807 HG21 VAL A 114       5.552   6.681   0.393  1.00 94.76           H  
ATOM   1808 HG22 VAL A 114       5.978   5.148  -0.360  1.00 94.76           H  
ATOM   1809 HG23 VAL A 114       7.265   6.226   0.232  1.00 94.76           H  
ATOM   1810  N   GLU A 115       4.656   9.644  -1.365  1.00 96.92           N  
ATOM   1811  H   GLU A 115       4.572   9.474  -2.357  1.00 96.92           H  
ATOM   1812  CA  GLU A 115       3.503  10.232  -0.696  1.00 96.92           C  
ATOM   1813  HA  GLU A 115       3.754  10.442   0.344  1.00 96.92           H  
ATOM   1814  C   GLU A 115       2.354   9.226  -0.690  1.00 96.92           C  
ATOM   1815  CB  GLU A 115       3.103  11.570  -1.330  1.00 96.92           C  
ATOM   1816  HB2 GLU A 115       2.925  11.442  -2.397  1.00 96.92           H  
ATOM   1817  HB3 GLU A 115       2.178  11.905  -0.859  1.00 96.92           H  
ATOM   1818  O   GLU A 115       1.982   8.657  -1.714  1.00 96.92           O  
ATOM   1819  CG  GLU A 115       4.181  12.638  -1.103  1.00 96.92           C  
ATOM   1820  HG2 GLU A 115       4.498  12.608  -0.061  1.00 96.92           H  
ATOM   1821  HG3 GLU A 115       5.053  12.414  -1.718  1.00 96.92           H  
ATOM   1822  CD  GLU A 115       3.654  14.041  -1.430  1.00 96.92           C  
ATOM   1823  OE1 GLU A 115       3.318  14.760  -0.459  1.00 96.92           O  
ATOM   1824  OE2 GLU A 115       3.608  14.394  -2.626  1.00 96.92           O  
ATOM   1825  N   VAL A 116       1.785   8.984   0.488  1.00 97.09           N  
ATOM   1826  H   VAL A 116       2.174   9.434   1.304  1.00 97.09           H  
ATOM   1827  CA  VAL A 116       0.631   8.106   0.661  1.00 97.09           C  
ATOM   1828  HA  VAL A 116       0.365   7.683  -0.307  1.00 97.09           H  
ATOM   1829  C   VAL A 116      -0.546   8.934   1.149  1.00 97.09           C  
ATOM   1830  CB  VAL A 116       0.935   6.917   1.587  1.00 97.09           C  
ATOM   1831  HB  VAL A 116       1.112   7.280   2.599  1.00 97.09           H  
ATOM   1832  O   VAL A 116      -0.541   9.467   2.262  1.00 97.09           O  
ATOM   1833  CG1 VAL A 116      -0.260   5.951   1.605  1.00 97.09           C  
ATOM   1834 HG11 VAL A 116      -1.142   6.450   2.009  1.00 97.09           H  
ATOM   1835 HG12 VAL A 116      -0.474   5.607   0.593  1.00 97.09           H  
ATOM   1836 HG13 VAL A 116      -0.030   5.091   2.233  1.00 97.09           H  
ATOM   1837  CG2 VAL A 116       2.171   6.136   1.118  1.00 97.09           C  
ATOM   1838 HG21 VAL A 116       2.311   5.241   1.725  1.00 97.09           H  
ATOM   1839 HG22 VAL A 116       3.061   6.758   1.218  1.00 97.09           H  
ATOM   1840 HG23 VAL A 116       2.059   5.851   0.072  1.00 97.09           H  
ATOM   1841  N   HIS A 117      -1.586   9.009   0.325  1.00 97.36           N  
ATOM   1842  H   HIS A 117      -1.488   8.585  -0.587  1.00 97.36           H  
ATOM   1843  CA  HIS A 117      -2.870   9.591   0.687  1.00 97.36           C  
ATOM   1844  HA  HIS A 117      -2.717  10.304   1.497  1.00 97.36           H  
ATOM   1845  C   HIS A 117      -3.808   8.491   1.166  1.00 97.36           C  
ATOM   1846  CB  HIS A 117      -3.481  10.363  -0.482  1.00 97.36           C  
ATOM   1847  HB2 HIS A 117      -4.363  10.896  -0.126  1.00 97.36           H  
ATOM   1848  HB3 HIS A 117      -3.807   9.661  -1.249  1.00 97.36           H  
ATOM   1849  O   HIS A 117      -4.185   7.596   0.409  1.00 97.36           O  
ATOM   1850  CG  HIS A 117      -2.538  11.353  -1.098  1.00 97.36           C  
ATOM   1851  CD2 HIS A 117      -1.786  11.163  -2.226  1.00 97.36           C  
ATOM   1852  HD2 HIS A 117      -1.763  10.283  -2.853  1.00 97.36           H  
ATOM   1853  ND1 HIS A 117      -2.218  12.592  -0.593  1.00 97.36           N  
ATOM   1854  HD1 HIS A 117      -2.469  12.954   0.316  1.00 97.36           H  
ATOM   1855  CE1 HIS A 117      -1.298  13.141  -1.405  1.00 97.36           C  
ATOM   1856  HE1 HIS A 117      -0.790  14.082  -1.256  1.00 97.36           H  
ATOM   1857  NE2 HIS A 117      -1.020  12.307  -2.407  1.00 97.36           N  
ATOM   1858  N   ILE A 118      -4.209   8.576   2.426  1.00 96.98           N  
ATOM   1859  H   ILE A 118      -3.856   9.344   2.978  1.00 96.98           H  
ATOM   1860  CA  ILE A 118      -5.120   7.640   3.070  1.00 96.98           C  
ATOM   1861  HA  ILE A 118      -5.257   6.770   2.427  1.00 96.98           H  
ATOM   1862  C   ILE A 118      -6.461   8.340   3.252  1.00 96.98           C  
ATOM   1863  CB  ILE A 118      -4.559   7.147   4.418  1.00 96.98           C  
ATOM   1864  HB  ILE A 118      -4.592   7.980   5.121  1.00 96.98           H  
ATOM   1865  O   ILE A 118      -6.527   9.416   3.850  1.00 96.98           O  
ATOM   1866  CG1 ILE A 118      -3.089   6.677   4.323  1.00 96.98           C  
ATOM   1867 HG12 ILE A 118      -2.479   7.449   3.855  1.00 96.98           H  
ATOM   1868 HG13 ILE A 118      -3.023   5.776   3.713  1.00 96.98           H  
ATOM   1869  CG2 ILE A 118      -5.476   6.021   4.934  1.00 96.98           C  
ATOM   1870 HG21 ILE A 118      -5.517   5.209   4.207  1.00 96.98           H  
ATOM   1871 HG22 ILE A 118      -5.119   5.629   5.886  1.00 96.98           H  
ATOM   1872 HG23 ILE A 118      -6.486   6.399   5.095  1.00 96.98           H  
ATOM   1873  CD1 ILE A 118      -2.461   6.414   5.694  1.00 96.98           C  
ATOM   1874 HD11 ILE A 118      -2.555   7.305   6.315  1.00 96.98           H  
ATOM   1875 HD12 ILE A 118      -1.404   6.178   5.569  1.00 96.98           H  
ATOM   1876 HD13 ILE A 118      -2.943   5.572   6.190  1.00 96.98           H  
ATOM   1877  N   LYS A 119      -7.536   7.722   2.770  1.00 95.68           N  
ATOM   1878  H   LYS A 119      -7.395   6.850   2.280  1.00 95.68           H  
ATOM   1879  CA  LYS A 119      -8.907   8.178   2.992  1.00 95.68           C  
ATOM   1880  HA  LYS A 119      -8.888   9.031   3.670  1.00 95.68           H  
ATOM   1881  C   LYS A 119      -9.726   7.086   3.669  1.00 95.68           C  
ATOM   1882  CB  LYS A 119      -9.515   8.652   1.669  1.00 95.68           C  
ATOM   1883  HB2 LYS A 119      -8.905   9.460   1.265  1.00 95.68           H  
ATOM   1884  HB3 LYS A 119      -9.504   7.827   0.957  1.00 95.68           H  
ATOM   1885  O   LYS A 119      -9.728   5.940   3.227  1.00 95.68           O  
ATOM   1886  CG  LYS A 119     -10.954   9.151   1.856  1.00 95.68           C  
ATOM   1887  HG2 LYS A 119     -11.555   8.377   2.335  1.00 95.68           H  
ATOM   1888  HG3 LYS A 119     -10.961  10.040   2.487  1.00 95.68           H  
ATOM   1889  CD  LYS A 119     -11.596   9.463   0.508  1.00 95.68           C  
ATOM   1890  HD2 LYS A 119     -11.057  10.266   0.006  1.00 95.68           H  
ATOM   1891  HD3 LYS A 119     -11.555   8.559  -0.100  1.00 95.68           H  
ATOM   1892  CE  LYS A 119     -13.058   9.842   0.739  1.00 95.68           C  
ATOM   1893  HE2 LYS A 119     -13.118  10.820   1.217  1.00 95.68           H  
ATOM   1894  HE3 LYS A 119     -13.483   9.125   1.442  1.00 95.68           H  
ATOM   1895  NZ  LYS A 119     -13.827   9.799  -0.525  1.00 95.68           N  
ATOM   1896  HZ1 LYS A 119     -13.467  10.456  -1.202  1.00 95.68           H  
ATOM   1897  HZ2 LYS A 119     -14.801   9.988  -0.332  1.00 95.68           H  
ATOM   1898  HZ3 LYS A 119     -13.757   8.869  -0.913  1.00 95.68           H  
ATOM   1899  N   VAL A 120     -10.448   7.472   4.717  1.00 92.67           N  
ATOM   1900  H   VAL A 120     -10.382   8.439   5.001  1.00 92.67           H  
ATOM   1901  CA  VAL A 120     -11.294   6.592   5.531  1.00 92.67           C  
ATOM   1902  HA  VAL A 120     -11.532   5.683   4.979  1.00 92.67           H  
ATOM   1903  C   VAL A 120     -12.580   7.340   5.856  1.00 92.67           C  
ATOM   1904  CB  VAL A 120     -10.579   6.207   6.832  1.00 92.67           C  
ATOM   1905  HB  VAL A 120     -10.452   7.094   7.452  1.00 92.67           H  
ATOM   1906  O   VAL A 120     -12.579   8.282   6.650  1.00 92.67           O  
ATOM   1907  CG1 VAL A 120     -11.390   5.175   7.615  1.00 92.67           C  
ATOM   1908 HG11 VAL A 120     -10.862   4.970   8.547  1.00 92.67           H  
ATOM   1909 HG12 VAL A 120     -11.498   4.256   7.038  1.00 92.67           H  
ATOM   1910 HG13 VAL A 120     -12.376   5.567   7.864  1.00 92.67           H  
ATOM   1911  CG2 VAL A 120      -9.189   5.628   6.583  1.00 92.67           C  
ATOM   1912 HG21 VAL A 120      -8.700   5.526   7.552  1.00 92.67           H  
ATOM   1913 HG22 VAL A 120      -9.254   4.675   6.057  1.00 92.67           H  
ATOM   1914 HG23 VAL A 120      -8.572   6.326   6.016  1.00 92.67           H  
ATOM   1915  N   GLY A 121     -13.681   6.969   5.201  1.00 88.57           N  
ATOM   1916  H   GLY A 121     -13.636   6.175   4.580  1.00 88.57           H  
ATOM   1917  CA  GLY A 121     -14.898   7.783   5.227  1.00 88.57           C  
ATOM   1918  HA2 GLY A 121     -15.653   7.342   4.575  1.00 88.57           H  
ATOM   1919  HA3 GLY A 121     -15.291   7.812   6.243  1.00 88.57           H  
ATOM   1920  C   GLY A 121     -14.611   9.211   4.744  1.00 88.57           C  
ATOM   1921  O   GLY A 121     -14.173   9.409   3.607  1.00 88.57           O  
ATOM   1922  N   ASP A 122     -14.827  10.190   5.624  1.00 89.35           N  
ATOM   1923  H   ASP A 122     -15.206   9.947   6.528  1.00 89.35           H  
ATOM   1924  CA  ASP A 122     -14.574  11.613   5.360  1.00 89.35           C  
ATOM   1925  HA  ASP A 122     -14.654  11.794   4.288  1.00 89.35           H  
ATOM   1926  C   ASP A 122     -13.175  12.082   5.792  1.00 89.35           C  
ATOM   1927  CB  ASP A 122     -15.656  12.455   6.049  1.00 89.35           C  
ATOM   1928  HB2 ASP A 122     -15.591  12.305   7.126  1.00 89.35           H  
ATOM   1929  HB3 ASP A 122     -15.474  13.510   5.841  1.00 89.35           H  
ATOM   1930  O   ASP A 122     -12.738  13.164   5.396  1.00 89.35           O  
ATOM   1931  CG  ASP A 122     -17.060  12.102   5.559  1.00 89.35           C  
ATOM   1932  OD1 ASP A 122     -17.231  11.981   4.323  1.00 89.35           O  
ATOM   1933  OD2 ASP A 122     -17.936  11.926   6.435  1.00 89.35           O  
ATOM   1934  N   GLU A 123     -12.449  11.283   6.582  1.00 93.87           N  
ATOM   1935  H   GLU A 123     -12.775  10.346   6.769  1.00 93.87           H  
ATOM   1936  CA  GLU A 123     -11.107  11.639   7.036  1.00 93.87           C  
ATOM   1937  HA  GLU A 123     -11.105  12.709   7.241  1.00 93.87           H  
ATOM   1938  C   GLU A 123     -10.082  11.368   5.931  1.00 93.87           C  
ATOM   1939  CB  GLU A 123     -10.755  10.929   8.356  1.00 93.87           C  
ATOM   1940  HB2 GLU A 123     -11.607  11.018   9.031  1.00 93.87           H  
ATOM   1941  HB3 GLU A 123     -10.563   9.873   8.168  1.00 93.87           H  
ATOM   1942  O   GLU A 123     -10.103  10.325   5.271  1.00 93.87           O  
ATOM   1943  CG  GLU A 123      -9.526  11.575   9.025  1.00 93.87           C  
ATOM   1944  HG2 GLU A 123      -8.670  11.475   8.359  1.00 93.87           H  
ATOM   1945  HG3 GLU A 123      -9.721  12.641   9.151  1.00 93.87           H  
ATOM   1946  CD  GLU A 123      -9.160  10.980  10.396  1.00 93.87           C  
ATOM   1947  OE1 GLU A 123      -8.002  11.204  10.833  1.00 93.87           O  
ATOM   1948  OE2 GLU A 123     -10.001  10.292  11.011  1.00 93.87           O  
ATOM   1949  N   LYS A 124      -9.166  12.320   5.735  1.00 95.66           N  
ATOM   1950  H   LYS A 124      -9.186  13.128   6.340  1.00 95.66           H  
ATOM   1951  CA  LYS A 124      -8.042  12.212   4.804  1.00 95.66           C  
ATOM   1952  HA  LYS A 124      -7.976  11.189   4.435  1.00 95.66           H  
ATOM   1953  C   LYS A 124      -6.749  12.538   5.531  1.00 95.66           C  
ATOM   1954  CB  LYS A 124      -8.219  13.157   3.609  1.00 95.66           C  
ATOM   1955  HB2 LYS A 124      -7.330  13.086   2.983  1.00 95.66           H  
ATOM   1956  HB3 LYS A 124      -8.296  14.180   3.978  1.00 95.66           H  
ATOM   1957  O   LYS A 124      -6.697  13.521   6.268  1.00 95.66           O  
ATOM   1958  CG  LYS A 124      -9.449  12.831   2.754  1.00 95.66           C  
ATOM   1959  HG2 LYS A 124      -9.368  11.814   2.372  1.00 95.66           H  
ATOM   1960  HG3 LYS A 124     -10.354  12.923   3.354  1.00 95.66           H  
ATOM   1961  CD  LYS A 124      -9.517  13.817   1.584  1.00 95.66           C  
ATOM   1962  HD2 LYS A 124      -9.528  14.831   1.982  1.00 95.66           H  
ATOM   1963  HD3 LYS A 124      -8.631  13.691   0.961  1.00 95.66           H  
ATOM   1964  CE  LYS A 124     -10.777  13.584   0.752  1.00 95.66           C  
ATOM   1965  HE2 LYS A 124     -10.740  12.575   0.343  1.00 95.66           H  
ATOM   1966  HE3 LYS A 124     -11.640  13.657   1.415  1.00 95.66           H  
ATOM   1967  NZ  LYS A 124     -10.870  14.591  -0.334  1.00 95.66           N  
ATOM   1968  HZ1 LYS A 124     -11.721  14.483  -0.867  1.00 95.66           H  
ATOM   1969  HZ2 LYS A 124     -10.076  14.513  -0.954  1.00 95.66           H  
ATOM   1970  HZ3 LYS A 124     -10.860  15.520   0.061  1.00 95.66           H  
ATOM   1971  N   ARG A 125      -5.701  11.758   5.283  1.00 96.88           N  
ATOM   1972  H   ARG A 125      -5.838  10.961   4.678  1.00 96.88           H  
ATOM   1973  CA  ARG A 125      -4.338  12.046   5.738  1.00 96.88           C  
ATOM   1974  HA  ARG A 125      -4.268  13.094   6.027  1.00 96.88           H  
ATOM   1975  C   ARG A 125      -3.358  11.829   4.599  1.00 96.88           C  
ATOM   1976  CB  ARG A 125      -3.975  11.186   6.957  1.00 96.88           C  
ATOM   1977  HB2 ARG A 125      -2.932  11.374   7.213  1.00 96.88           H  
ATOM   1978  HB3 ARG A 125      -4.083  10.130   6.709  1.00 96.88           H  
ATOM   1979  O   ARG A 125      -3.494  10.865   3.854  1.00 96.88           O  
ATOM   1980  CG  ARG A 125      -4.853  11.530   8.169  1.00 96.88           C  
ATOM   1981  HG2 ARG A 125      -5.880  11.215   7.984  1.00 96.88           H  
ATOM   1982  HG3 ARG A 125      -4.835  12.606   8.344  1.00 96.88           H  
ATOM   1983  CD  ARG A 125      -4.328  10.817   9.410  1.00 96.88           C  
ATOM   1984  HD2 ARG A 125      -3.319  11.168   9.625  1.00 96.88           H  
ATOM   1985  HD3 ARG A 125      -4.307   9.749   9.195  1.00 96.88           H  
ATOM   1986  NE  ARG A 125      -5.200  11.036  10.569  1.00 96.88           N  
ATOM   1987  HE  ARG A 125      -6.145  11.353  10.405  1.00 96.88           H  
ATOM   1988  NH1 ARG A 125      -3.923   9.934  12.129  1.00 96.88           N  
ATOM   1989 HH11 ARG A 125      -3.155   9.898  11.475  1.00 96.88           H  
ATOM   1990 HH12 ARG A 125      -3.978   9.330  12.937  1.00 96.88           H  
ATOM   1991  NH2 ARG A 125      -6.014  10.544  12.601  1.00 96.88           N  
ATOM   1992 HH21 ARG A 125      -6.896  10.834  12.203  1.00 96.88           H  
ATOM   1993 HH22 ARG A 125      -6.004   9.914  13.390  1.00 96.88           H  
ATOM   1994  CZ  ARG A 125      -5.027  10.522  11.764  1.00 96.88           C  
ATOM   1995  N   THR A 126      -2.380  12.715   4.492  1.00 97.34           N  
ATOM   1996  H   THR A 126      -2.317  13.456   5.175  1.00 97.34           H  
ATOM   1997  CA  THR A 126      -1.243  12.572   3.581  1.00 97.34           C  
ATOM   1998  HA  THR A 126      -1.380  11.707   2.932  1.00 97.34           H  
ATOM   1999  C   THR A 126      -0.000  12.358   4.424  1.00 97.34           C  
ATOM   2000  CB  THR A 126      -1.072  13.805   2.687  1.00 97.34           C  
ATOM   2001  HB  THR A 126      -0.887  14.679   3.311  1.00 97.34           H  
ATOM   2002  O   THR A 126       0.193  13.066   5.413  1.00 97.34           O  
ATOM   2003  CG2 THR A 126       0.083  13.651   1.701  1.00 97.34           C  
ATOM   2004 HG21 THR A 126       1.036  13.665   2.229  1.00 97.34           H  
ATOM   2005 HG22 THR A 126       0.095  14.479   0.993  1.00 97.34           H  
ATOM   2006 HG23 THR A 126       0.003  12.710   1.155  1.00 97.34           H  
ATOM   2007  OG1 THR A 126      -2.245  14.036   1.932  1.00 97.34           O  
ATOM   2008  HG1 THR A 126      -2.066  14.840   1.439  1.00 97.34           H  
ATOM   2009  N   VAL A 127       0.816  11.381   4.047  1.00 96.99           N  
ATOM   2010  H   VAL A 127       0.566  10.815   3.249  1.00 96.99           H  
ATOM   2011  CA  VAL A 127       2.069  11.057   4.726  1.00 96.99           C  
ATOM   2012  HA  VAL A 127       2.360  11.872   5.388  1.00 96.99           H  
ATOM   2013  C   VAL A 127       3.156  10.880   3.682  1.00 96.99           C  
ATOM   2014  CB  VAL A 127       1.917   9.778   5.565  1.00 96.99           C  
ATOM   2015  HB  VAL A 127       1.598   8.956   4.925  1.00 96.99           H  
ATOM   2016  O   VAL A 127       2.999  10.077   2.768  1.00 96.99           O  
ATOM   2017  CG1 VAL A 127       3.225   9.377   6.250  1.00 96.99           C  
ATOM   2018 HG11 VAL A 127       3.570  10.164   6.921  1.00 96.99           H  
ATOM   2019 HG12 VAL A 127       3.067   8.451   6.803  1.00 96.99           H  
ATOM   2020 HG13 VAL A 127       3.997   9.176   5.508  1.00 96.99           H  
ATOM   2021  CG2 VAL A 127       0.859   9.978   6.656  1.00 96.99           C  
ATOM   2022 HG21 VAL A 127       1.063  10.897   7.206  1.00 96.99           H  
ATOM   2023 HG22 VAL A 127       0.900   9.138   7.349  1.00 96.99           H  
ATOM   2024 HG23 VAL A 127      -0.134  10.028   6.209  1.00 96.99           H  
ATOM   2025  N   THR A 128       4.264  11.594   3.841  1.00 97.31           N  
ATOM   2026  H   THR A 128       4.325  12.264   4.595  1.00 97.31           H  
ATOM   2027  CA  THR A 128       5.494  11.310   3.103  1.00 97.31           C  
ATOM   2028  HA  THR A 128       5.240  10.932   2.113  1.00 97.31           H  
ATOM   2029  C   THR A 128       6.281  10.246   3.862  1.00 97.31           C  
ATOM   2030  CB  THR A 128       6.340  12.574   2.919  1.00 97.31           C  
ATOM   2031  HB  THR A 128       6.741  12.875   3.887  1.00 97.31           H  
ATOM   2032  O   THR A 128       6.480  10.384   5.066  1.00 97.31           O  
ATOM   2033  CG2 THR A 128       7.503  12.356   1.954  1.00 97.31           C  
ATOM   2034 HG21 THR A 128       8.206  11.635   2.371  1.00 97.31           H  
ATOM   2035 HG22 THR A 128       7.134  11.989   0.997  1.00 97.31           H  
ATOM   2036 HG23 THR A 128       8.027  13.300   1.799  1.00 97.31           H  
ATOM   2037  OG1 THR A 128       5.550  13.636   2.427  1.00 97.31           O  
ATOM   2038  HG1 THR A 128       5.299  13.465   1.516  1.00 97.31           H  
ATOM   2039  N   VAL A 129       6.718   9.194   3.172  1.00 97.15           N  
ATOM   2040  H   VAL A 129       6.488   9.147   2.189  1.00 97.15           H  
ATOM   2041  CA  VAL A 129       7.534   8.107   3.729  1.00 97.15           C  
ATOM   2042  HA  VAL A 129       7.734   8.305   4.782  1.00 97.15           H  
ATOM   2043  C   VAL A 129       8.866   8.094   2.986  1.00 97.15           C  
ATOM   2044  CB  VAL A 129       6.816   6.745   3.631  1.00 97.15           C  
ATOM   2045  HB  VAL A 129       6.788   6.423   2.590  1.00 97.15           H  
ATOM   2046  O   VAL A 129       8.922   7.791   1.790  1.00 97.15           O  
ATOM   2047  CG1 VAL A 129       7.548   5.676   4.451  1.00 97.15           C  
ATOM   2048 HG11 VAL A 129       7.057   4.709   4.335  1.00 97.15           H  
ATOM   2049 HG12 VAL A 129       7.554   5.947   5.507  1.00 97.15           H  
ATOM   2050 HG13 VAL A 129       8.581   5.584   4.117  1.00 97.15           H  
ATOM   2051  CG2 VAL A 129       5.368   6.801   4.138  1.00 97.15           C  
ATOM   2052 HG21 VAL A 129       5.353   7.140   5.174  1.00 97.15           H  
ATOM   2053 HG22 VAL A 129       4.778   7.480   3.523  1.00 97.15           H  
ATOM   2054 HG23 VAL A 129       4.923   5.809   4.070  1.00 97.15           H  
ATOM   2055  N   ASN A 130       9.944   8.467   3.668  1.00 96.36           N  
ATOM   2056  H   ASN A 130       9.846   8.674   4.652  1.00 96.36           H  
ATOM   2057  CA  ASN A 130      11.285   8.526   3.093  1.00 96.36           C  
ATOM   2058  HA  ASN A 130      11.212   9.021   2.125  1.00 96.36           H  
ATOM   2059  C   ASN A 130      11.874   7.119   2.870  1.00 96.36           C  
ATOM   2060  CB  ASN A 130      12.185   9.380   3.998  1.00 96.36           C  
ATOM   2061  HB2 ASN A 130      13.208   9.387   3.623  1.00 96.36           H  
ATOM   2062  HB3 ASN A 130      12.205   8.953   5.001  1.00 96.36           H  
ATOM   2063  O   ASN A 130      11.397   6.149   3.461  1.00 96.36           O  
ATOM   2064  CG  ASN A 130      11.711  10.815   4.058  1.00 96.36           C  
ATOM   2065  ND2 ASN A 130      11.174  11.232   5.176  1.00 96.36           N  
ATOM   2066 HD21 ASN A 130      10.873  10.530   5.836  1.00 96.36           H  
ATOM   2067 HD22 ASN A 130      10.753  12.150   5.176  1.00 96.36           H  
ATOM   2068  OD1 ASN A 130      11.797  11.555   3.090  1.00 96.36           O  
ATOM   2069  N   PRO A 131      12.923   6.982   2.039  1.00 95.26           N  
ATOM   2070  CA  PRO A 131      13.642   5.721   1.869  1.00 95.26           C  
ATOM   2071  HA  PRO A 131      13.005   5.024   1.325  1.00 95.26           H  
ATOM   2072  C   PRO A 131      14.074   5.097   3.202  1.00 95.26           C  
ATOM   2073  CB  PRO A 131      14.855   6.076   1.003  1.00 95.26           C  
ATOM   2074  HB2 PRO A 131      15.667   6.459   1.621  1.00 95.26           H  
ATOM   2075  HB3 PRO A 131      15.204   5.231   0.409  1.00 95.26           H  
ATOM   2076  O   PRO A 131      14.737   5.744   4.015  1.00 95.26           O  
ATOM   2077  CG  PRO A 131      14.311   7.206   0.138  1.00 95.26           C  
ATOM   2078  HG2 PRO A 131      13.669   6.788  -0.637  1.00 95.26           H  
ATOM   2079  HG3 PRO A 131      15.105   7.816  -0.293  1.00 95.26           H  
ATOM   2080  CD  PRO A 131      13.463   7.988   1.134  1.00 95.26           C  
ATOM   2081  HD2 PRO A 131      12.672   8.522   0.608  1.00 95.26           H  
ATOM   2082  HD3 PRO A 131      14.095   8.684   1.685  1.00 95.26           H  
ATOM   2083  N   GLY A 132      13.705   3.835   3.422  1.00 94.63           N  
ATOM   2084  H   GLY A 132      13.092   3.396   2.750  1.00 94.63           H  
ATOM   2085  CA  GLY A 132      13.986   3.083   4.647  1.00 94.63           C  
ATOM   2086  HA2 GLY A 132      15.031   3.225   4.921  1.00 94.63           H  
ATOM   2087  HA3 GLY A 132      13.819   2.025   4.445  1.00 94.63           H  
ATOM   2088  C   GLY A 132      13.124   3.465   5.856  1.00 94.63           C  
ATOM   2089  O   GLY A 132      13.312   2.894   6.930  1.00 94.63           O  
ATOM   2090  N   GLU A 133      12.193   4.410   5.709  1.00 96.89           N  
ATOM   2091  H   GLU A 133      12.062   4.829   4.800  1.00 96.89           H  
ATOM   2092  CA  GLU A 133      11.307   4.851   6.784  1.00 96.89           C  
ATOM   2093  HA  GLU A 133      11.871   4.817   7.716  1.00 96.89           H  
ATOM   2094  C   GLU A 133      10.096   3.916   6.940  1.00 96.89           C  
ATOM   2095  CB  GLU A 133      10.897   6.317   6.551  1.00 96.89           C  
ATOM   2096  HB2 GLU A 133      10.204   6.362   5.711  1.00 96.89           H  
ATOM   2097  HB3 GLU A 133      11.792   6.888   6.303  1.00 96.89           H  
ATOM   2098  O   GLU A 133       9.567   3.360   5.970  1.00 96.89           O  
ATOM   2099  CG  GLU A 133      10.231   6.975   7.770  1.00 96.89           C  
ATOM   2100  HG2 GLU A 133      10.892   6.857   8.628  1.00 96.89           H  
ATOM   2101  HG3 GLU A 133       9.299   6.454   7.989  1.00 96.89           H  
ATOM   2102  CD  GLU A 133       9.925   8.471   7.566  1.00 96.89           C  
ATOM   2103  OE1 GLU A 133       9.629   9.141   8.578  1.00 96.89           O  
ATOM   2104  OE2 GLU A 133      10.014   8.966   6.416  1.00 96.89           O  
ATOM   2105  N   GLU A 134       9.638   3.777   8.185  1.00 97.40           N  
ATOM   2106  H   GLU A 134      10.096   4.294   8.922  1.00 97.40           H  
ATOM   2107  CA  GLU A 134       8.358   3.169   8.538  1.00 97.40           C  
ATOM   2108  HA  GLU A 134       7.833   2.933   7.613  1.00 97.40           H  
ATOM   2109  C   GLU A 134       7.521   4.192   9.320  1.00 97.40           C  
ATOM   2110  CB  GLU A 134       8.573   1.844   9.299  1.00 97.40           C  
ATOM   2111  HB2 GLU A 134       9.086   2.043  10.240  1.00 97.40           H  
ATOM   2112  HB3 GLU A 134       9.210   1.208   8.684  1.00 97.40           H  
ATOM   2113  O   GLU A 134       7.993   4.769  10.300  1.00 97.40           O  
ATOM   2114  CG  GLU A 134       7.257   1.089   9.585  1.00 97.40           C  
ATOM   2115  HG2 GLU A 134       6.703   0.995   8.651  1.00 97.40           H  
ATOM   2116  HG3 GLU A 134       6.653   1.682  10.272  1.00 97.40           H  
ATOM   2117  CD  GLU A 134       7.435  -0.331  10.170  1.00 97.40           C  
ATOM   2118  OE1 GLU A 134       6.398  -0.964  10.499  1.00 97.40           O  
ATOM   2119  OE2 GLU A 134       8.581  -0.835  10.246  1.00 97.40           O  
ATOM   2120  N   VAL A 135       6.277   4.418   8.890  1.00 97.66           N  
ATOM   2121  H   VAL A 135       5.950   3.873   8.105  1.00 97.66           H  
ATOM   2122  CA  VAL A 135       5.342   5.371   9.505  1.00 97.66           C  
ATOM   2123  HA  VAL A 135       5.785   5.746  10.428  1.00 97.66           H  
ATOM   2124  C   VAL A 135       4.042   4.662   9.867  1.00 97.66           C  
ATOM   2125  CB  VAL A 135       5.071   6.591   8.597  1.00 97.66           C  
ATOM   2126  HB  VAL A 135       4.583   6.261   7.680  1.00 97.66           H  
ATOM   2127  O   VAL A 135       3.507   3.886   9.078  1.00 97.66           O  
ATOM   2128  CG1 VAL A 135       4.153   7.596   9.311  1.00 97.66           C  
ATOM   2129 HG11 VAL A 135       4.131   8.540   8.766  1.00 97.66           H  
ATOM   2130 HG12 VAL A 135       4.533   7.800  10.311  1.00 97.66           H  
ATOM   2131 HG13 VAL A 135       3.137   7.205   9.374  1.00 97.66           H  
ATOM   2132  CG2 VAL A 135       6.361   7.328   8.219  1.00 97.66           C  
ATOM   2133 HG21 VAL A 135       6.140   8.200   7.604  1.00 97.66           H  
ATOM   2134 HG22 VAL A 135       6.897   7.648   9.113  1.00 97.66           H  
ATOM   2135 HG23 VAL A 135       7.010   6.670   7.642  1.00 97.66           H  
ATOM   2136  N   GLU A 136       3.491   4.955  11.046  1.00 97.77           N  
ATOM   2137  H   GLU A 136       3.958   5.623  11.642  1.00 97.77           H  
ATOM   2138  CA  GLU A 136       2.176   4.465  11.470  1.00 97.77           C  
ATOM   2139  HA  GLU A 136       1.822   3.743  10.734  1.00 97.77           H  
ATOM   2140  C   GLU A 136       1.151   5.606  11.517  1.00 97.77           C  
ATOM   2141  CB  GLU A 136       2.277   3.706  12.806  1.00 97.77           C  
ATOM   2142  HB2 GLU A 136       2.540   4.402  13.603  1.00 97.77           H  
ATOM   2143  HB3 GLU A 136       3.064   2.956  12.726  1.00 97.77           H  
ATOM   2144  O   GLU A 136       1.390   6.671  12.087  1.00 97.77           O  
ATOM   2145  CG  GLU A 136       0.959   2.996  13.158  1.00 97.77           C  
ATOM   2146  HG2 GLU A 136       0.165   3.736  13.249  1.00 97.77           H  
ATOM   2147  HG3 GLU A 136       0.685   2.329  12.340  1.00 97.77           H  
ATOM   2148  CD  GLU A 136       1.040   2.188  14.464  1.00 97.77           C  
ATOM   2149  OE1 GLU A 136       0.549   2.704  15.491  1.00 97.77           O  
ATOM   2150  OE2 GLU A 136       1.496   1.014  14.427  1.00 97.77           O  
ATOM   2151  N   VAL A 137      -0.030   5.362  10.948  1.00 97.19           N  
ATOM   2152  H   VAL A 137      -0.136   4.484  10.460  1.00 97.19           H  
ATOM   2153  CA  VAL A 137      -1.171   6.277  10.951  1.00 97.19           C  
ATOM   2154  HA  VAL A 137      -0.914   7.164  11.530  1.00 97.19           H  
ATOM   2155  C   VAL A 137      -2.357   5.582  11.604  1.00 97.19           C  
ATOM   2156  CB  VAL A 137      -1.539   6.727   9.527  1.00 97.19           C  
ATOM   2157  HB  VAL A 137      -1.980   5.895   8.979  1.00 97.19           H  
ATOM   2158  O   VAL A 137      -2.820   4.553  11.121  1.00 97.19           O  
ATOM   2159  CG1 VAL A 137      -2.557   7.870   9.583  1.00 97.19           C  
ATOM   2160 HG11 VAL A 137      -2.838   8.143   8.566  1.00 97.19           H  
ATOM   2161 HG12 VAL A 137      -3.455   7.555  10.115  1.00 97.19           H  
ATOM   2162 HG13 VAL A 137      -2.110   8.732  10.077  1.00 97.19           H  
ATOM   2163  CG2 VAL A 137      -0.326   7.226   8.741  1.00 97.19           C  
ATOM   2164 HG21 VAL A 137       0.391   6.417   8.600  1.00 97.19           H  
ATOM   2165 HG22 VAL A 137      -0.643   7.556   7.751  1.00 97.19           H  
ATOM   2166 HG23 VAL A 137       0.161   8.042   9.274  1.00 97.19           H  
ATOM   2167  N   THR A 138      -2.881   6.153  12.688  1.00 96.33           N  
ATOM   2168  H   THR A 138      -2.431   6.976  13.064  1.00 96.33           H  
ATOM   2169  CA  THR A 138      -4.067   5.617  13.375  1.00 96.33           C  
ATOM   2170  HA  THR A 138      -4.286   4.621  12.989  1.00 96.33           H  
ATOM   2171  C   THR A 138      -5.296   6.484  13.124  1.00 96.33           C  
ATOM   2172  CB  THR A 138      -3.819   5.439  14.877  1.00 96.33           C  
ATOM   2173  HB  THR A 138      -3.552   6.395  15.327  1.00 96.33           H  
ATOM   2174  O   THR A 138      -5.254   7.702  13.325  1.00 96.33           O  
ATOM   2175  CG2 THR A 138      -5.029   4.852  15.609  1.00 96.33           C  
ATOM   2176 HG21 THR A 138      -5.355   3.936  15.118  1.00 96.33           H  
ATOM   2177 HG22 THR A 138      -5.852   5.566  15.622  1.00 96.33           H  
ATOM   2178 HG23 THR A 138      -4.755   4.625  16.640  1.00 96.33           H  
ATOM   2179  OG1 THR A 138      -2.779   4.514  15.092  1.00 96.33           O  
ATOM   2180  HG1 THR A 138      -1.950   4.837  14.733  1.00 96.33           H  
ATOM   2181  N   PHE A 139      -6.392   5.834  12.743  1.00 94.96           N  
ATOM   2182  H   PHE A 139      -6.318   4.835  12.611  1.00 94.96           H  
ATOM   2183  CA  PHE A 139      -7.739   6.387  12.635  1.00 94.96           C  
ATOM   2184  HA  PHE A 139      -7.711   7.470  12.752  1.00 94.96           H  
ATOM   2185  C   PHE A 139      -8.619   5.793  13.735  1.00 94.96           C  
ATOM   2186  CB  PHE A 139      -8.322   6.064  11.255  1.00 94.96           C  
ATOM   2187  HB2 PHE A 139      -9.350   6.425  11.220  1.00 94.96           H  
ATOM   2188  HB3 PHE A 139      -8.347   4.982  11.125  1.00 94.96           H  
ATOM   2189  O   PHE A 139      -8.490   4.609  14.050  1.00 94.96           O  
ATOM   2190  CG  PHE A 139      -7.557   6.672  10.100  1.00 94.96           C  
ATOM   2191  CD1 PHE A 139      -8.005   7.871   9.520  1.00 94.96           C  
ATOM   2192  HD1 PHE A 139      -8.905   8.341   9.888  1.00 94.96           H  
ATOM   2193  CD2 PHE A 139      -6.396   6.047   9.607  1.00 94.96           C  
ATOM   2194  HD2 PHE A 139      -6.046   5.127  10.050  1.00 94.96           H  
ATOM   2195  CE1 PHE A 139      -7.294   8.450   8.457  1.00 94.96           C  
ATOM   2196  HE1 PHE A 139      -7.650   9.366   8.007  1.00 94.96           H  
ATOM   2197  CE2 PHE A 139      -5.683   6.626   8.544  1.00 94.96           C  
ATOM   2198  HE2 PHE A 139      -4.789   6.147   8.175  1.00 94.96           H  
ATOM   2199  CZ  PHE A 139      -6.132   7.829   7.971  1.00 94.96           C  
ATOM   2200  HZ  PHE A 139      -5.590   8.273   7.149  1.00 94.96           H  
ATOM   2201  N   SER A 140      -9.532   6.598  14.277  1.00 93.62           N  
ATOM   2202  H   SER A 140      -9.628   7.538  13.922  1.00 93.62           H  
ATOM   2203  CA  SER A 140     -10.520   6.153  15.263  1.00 93.62           C  
ATOM   2204  HA  SER A 140     -10.491   5.066  15.342  1.00 93.62           H  
ATOM   2205  C   SER A 140     -11.915   6.570  14.821  1.00 93.62           C  
ATOM   2206  CB  SER A 140     -10.247   6.721  16.658  1.00 93.62           C  
ATOM   2207  HB2 SER A 140     -10.990   6.321  17.348  1.00 93.62           H  
ATOM   2208  HB3 SER A 140     -10.346   7.806  16.628  1.00 93.62           H  
ATOM   2209  O   SER A 140     -12.119   7.700  14.376  1.00 93.62           O  
ATOM   2210  OG  SER A 140      -8.955   6.387  17.132  1.00 93.62           O  
ATOM   2211  HG  SER A 140      -8.902   6.694  18.040  1.00 93.62           H  
ATOM   2212  N   ALA A 141     -12.887   5.679  14.968  1.00 88.20           N  
ATOM   2213  H   ALA A 141     -12.665   4.772  15.354  1.00 88.20           H  
ATOM   2214  CA  ALA A 141     -14.270   5.933  14.603  1.00 88.20           C  
ATOM   2215  HA  ALA A 141     -14.448   7.008  14.565  1.00 88.20           H  
ATOM   2216  C   ALA A 141     -15.221   5.328  15.635  1.00 88.20           C  
ATOM   2217  CB  ALA A 141     -14.527   5.345  13.213  1.00 88.20           C  
ATOM   2218  HB1 ALA A 141     -13.943   5.877  12.461  1.00 88.20           H  
ATOM   2219  HB2 ALA A 141     -14.251   4.291  13.203  1.00 88.20           H  
ATOM   2220  HB3 ALA A 141     -15.591   5.403  12.984  1.00 88.20           H  
ATOM   2221  O   ALA A 141     -15.140   4.145  15.937  1.00 88.20           O  
ATOM   2222  N   ASN A 142     -16.197   6.117  16.095  1.00 86.61           N  
ATOM   2223  H   ASN A 142     -16.144   7.110  15.916  1.00 86.61           H  
ATOM   2224  CA  ASN A 142     -17.285   5.609  16.946  1.00 86.61           C  
ATOM   2225  HA  ASN A 142     -16.856   5.127  17.825  1.00 86.61           H  
ATOM   2226  C   ASN A 142     -18.157   4.561  16.232  1.00 86.61           C  
ATOM   2227  CB  ASN A 142     -18.175   6.785  17.387  1.00 86.61           C  
ATOM   2228  HB2 ASN A 142     -19.018   6.389  17.952  1.00 86.61           H  
ATOM   2229  HB3 ASN A 142     -18.569   7.290  16.505  1.00 86.61           H  
ATOM   2230  O   ASN A 142     -18.858   3.796  16.885  1.00 86.61           O  
ATOM   2231  CG  ASN A 142     -17.476   7.793  18.277  1.00 86.61           C  
ATOM   2232  ND2 ASN A 142     -17.961   9.012  18.319  1.00 86.61           N  
ATOM   2233 HD21 ASN A 142     -18.831   9.237  17.858  1.00 86.61           H  
ATOM   2234 HD22 ASN A 142     -17.486   9.637  18.954  1.00 86.61           H  
ATOM   2235  OD1 ASN A 142     -16.490   7.532  18.933  1.00 86.61           O  
ATOM   2236  N   ASP A 143     -18.143   4.567  14.898  1.00 84.81           N  
ATOM   2237  H   ASP A 143     -17.455   5.150  14.444  1.00 84.81           H  
ATOM   2238  CA  ASP A 143     -18.834   3.605  14.049  1.00 84.81           C  
ATOM   2239  HA  ASP A 143     -19.430   2.925  14.657  1.00 84.81           H  
ATOM   2240  C   ASP A 143     -17.792   2.805  13.245  1.00 84.81           C  
ATOM   2241  CB  ASP A 143     -19.827   4.347  13.144  1.00 84.81           C  
ATOM   2242  HB2 ASP A 143     -20.580   4.826  13.769  1.00 84.81           H  
ATOM   2243  HB3 ASP A 143     -19.302   5.128  12.594  1.00 84.81           H  
ATOM   2244  O   ASP A 143     -17.185   3.367  12.324  1.00 84.81           O  
ATOM   2245  CG  ASP A 143     -20.531   3.416  12.151  1.00 84.81           C  
ATOM   2246  OD1 ASP A 143     -20.382   2.179  12.281  1.00 84.81           O  
ATOM   2247  OD2 ASP A 143     -21.188   3.966  11.244  1.00 84.81           O  
ATOM   2248  N   PRO A 144     -17.581   1.513  13.560  1.00 78.01           N  
ATOM   2249  CA  PRO A 144     -16.653   0.648  12.834  1.00 78.01           C  
ATOM   2250  HA  PRO A 144     -15.646   1.046  12.954  1.00 78.01           H  
ATOM   2251  C   PRO A 144     -16.965   0.527  11.339  1.00 78.01           C  
ATOM   2252  CB  PRO A 144     -16.740  -0.718  13.523  1.00 78.01           C  
ATOM   2253  HB2 PRO A 144     -17.497  -1.336  13.040  1.00 78.01           H  
ATOM   2254  HB3 PRO A 144     -15.776  -1.227  13.524  1.00 78.01           H  
ATOM   2255  O   PRO A 144     -16.049   0.306  10.549  1.00 78.01           O  
ATOM   2256  CG  PRO A 144     -17.198  -0.379  14.938  1.00 78.01           C  
ATOM   2257  HG2 PRO A 144     -16.341  -0.068  15.536  1.00 78.01           H  
ATOM   2258  HG3 PRO A 144     -17.717  -1.213  15.410  1.00 78.01           H  
ATOM   2259  CD  PRO A 144     -18.124   0.811  14.713  1.00 78.01           C  
ATOM   2260  HD2 PRO A 144     -18.132   1.440  15.604  1.00 78.01           H  
ATOM   2261  HD3 PRO A 144     -19.131   0.464  14.483  1.00 78.01           H  
ATOM   2262  N   HIS A 145     -18.217   0.740  10.908  1.00 82.31           N  
ATOM   2263  H   HIS A 145     -18.939   0.994  11.568  1.00 82.31           H  
ATOM   2264  CA  HIS A 145     -18.575   0.707   9.487  1.00 82.31           C  
ATOM   2265  HA  HIS A 145     -18.240  -0.245   9.076  1.00 82.31           H  
ATOM   2266  C   HIS A 145     -17.880   1.805   8.671  1.00 82.31           C  
ATOM   2267  CB  HIS A 145     -20.096   0.795   9.318  1.00 82.31           C  
ATOM   2268  HB2 HIS A 145     -20.467   1.716   9.769  1.00 82.31           H  
ATOM   2269  HB3 HIS A 145     -20.326   0.838   8.253  1.00 82.31           H  
ATOM   2270  O   HIS A 145     -17.743   1.667   7.452  1.00 82.31           O  
ATOM   2271  CG  HIS A 145     -20.825  -0.387   9.895  1.00 82.31           C  
ATOM   2272  CD2 HIS A 145     -21.730  -0.388  10.923  1.00 82.31           C  
ATOM   2273  HD2 HIS A 145     -22.051   0.478  11.482  1.00 82.31           H  
ATOM   2274  ND1 HIS A 145     -20.692  -1.686   9.467  1.00 82.31           N  
ATOM   2275  HD1 HIS A 145     -20.036  -2.003   8.768  1.00 82.31           H  
ATOM   2276  CE1 HIS A 145     -21.503  -2.455  10.212  1.00 82.31           C  
ATOM   2277  HE1 HIS A 145     -21.598  -3.527  10.123  1.00 82.31           H  
ATOM   2278  NE2 HIS A 145     -22.163  -1.709  11.109  1.00 82.31           N  
ATOM   2279  N   LYS A 146     -17.356   2.861   9.314  1.00 84.21           N  
ATOM   2280  H   LYS A 146     -17.483   2.915  10.315  1.00 84.21           H  
ATOM   2281  CA  LYS A 146     -16.505   3.863   8.647  1.00 84.21           C  
ATOM   2282  HA  LYS A 146     -17.057   4.291   7.810  1.00 84.21           H  
ATOM   2283  C   LYS A 146     -15.234   3.262   8.046  1.00 84.21           C  
ATOM   2284  CB  LYS A 146     -16.121   4.980   9.624  1.00 84.21           C  
ATOM   2285  HB2 LYS A 146     -15.661   4.554  10.515  1.00 84.21           H  
ATOM   2286  HB3 LYS A 146     -15.385   5.618   9.135  1.00 84.21           H  
ATOM   2287  O   LYS A 146     -14.695   3.815   7.089  1.00 84.21           O  
ATOM   2288  CG  LYS A 146     -17.332   5.838  10.009  1.00 84.21           C  
ATOM   2289  HG2 LYS A 146     -17.995   5.274  10.665  1.00 84.21           H  
ATOM   2290  HG3 LYS A 146     -17.881   6.111   9.108  1.00 84.21           H  
ATOM   2291  CD  LYS A 146     -16.865   7.121  10.702  1.00 84.21           C  
ATOM   2292  HD2 LYS A 146     -16.281   6.875  11.589  1.00 84.21           H  
ATOM   2293  HD3 LYS A 146     -16.234   7.680  10.012  1.00 84.21           H  
ATOM   2294  CE  LYS A 146     -18.067   7.973  11.102  1.00 84.21           C  
ATOM   2295  HE2 LYS A 146     -18.691   8.123  10.220  1.00 84.21           H  
ATOM   2296  HE3 LYS A 146     -18.658   7.423  11.835  1.00 84.21           H  
ATOM   2297  NZ  LYS A 146     -17.624   9.280  11.642  1.00 84.21           N  
ATOM   2298  HZ1 LYS A 146     -18.422   9.842  11.900  1.00 84.21           H  
ATOM   2299  HZ2 LYS A 146     -17.025   9.149  12.445  1.00 84.21           H  
ATOM   2300  HZ3 LYS A 146     -17.104   9.781  10.936  1.00 84.21           H  
ATOM   2301  N   PHE A 147     -14.779   2.128   8.572  1.00 87.66           N  
ATOM   2302  H   PHE A 147     -15.276   1.724   9.353  1.00 87.66           H  
ATOM   2303  CA  PHE A 147     -13.609   1.407   8.089  1.00 87.66           C  
ATOM   2304  HA  PHE A 147     -12.894   2.125   7.685  1.00 87.66           H  
ATOM   2305  C   PHE A 147     -13.912   0.434   6.945  1.00 87.66           C  
ATOM   2306  CB  PHE A 147     -12.951   0.699   9.276  1.00 87.66           C  
ATOM   2307  HB2 PHE A 147     -12.077   0.156   8.917  1.00 87.66           H  
ATOM   2308  HB3 PHE A 147     -13.640  -0.048   9.668  1.00 87.66           H  
ATOM   2309  O   PHE A 147     -12.989  -0.199   6.444  1.00 87.66           O  
ATOM   2310  CG  PHE A 147     -12.498   1.614  10.396  1.00 87.66           C  
ATOM   2311  CD1 PHE A 147     -11.714   2.748  10.118  1.00 87.66           C  
ATOM   2312  HD1 PHE A 147     -11.396   2.934   9.103  1.00 87.66           H  
ATOM   2313  CD2 PHE A 147     -12.851   1.324  11.724  1.00 87.66           C  
ATOM   2314  HD2 PHE A 147     -13.442   0.449  11.951  1.00 87.66           H  
ATOM   2315  CE1 PHE A 147     -11.317   3.612  11.154  1.00 87.66           C  
ATOM   2316  HE1 PHE A 147     -10.721   4.485  10.935  1.00 87.66           H  
ATOM   2317  CE2 PHE A 147     -12.433   2.170  12.763  1.00 87.66           C  
ATOM   2318  HE2 PHE A 147     -12.712   1.939  13.780  1.00 87.66           H  
ATOM   2319  CZ  PHE A 147     -11.667   3.314  12.481  1.00 87.66           C  
ATOM   2320  HZ  PHE A 147     -11.341   3.954  13.288  1.00 87.66           H  
ATOM   2321  N   ASN A 148     -15.163   0.334   6.473  1.00 87.54           N  
ATOM   2322  H   ASN A 148     -15.903   0.831   6.948  1.00 87.54           H  
ATOM   2323  CA  ASN A 148     -15.532  -0.618   5.421  1.00 87.54           C  
ATOM   2324  HA  ASN A 148     -15.093  -1.581   5.681  1.00 87.54           H  
ATOM   2325  C   ASN A 148     -15.002  -0.247   4.027  1.00 87.54           C  
ATOM   2326  CB  ASN A 148     -17.058  -0.809   5.382  1.00 87.54           C  
ATOM   2327  HB2 ASN A 148     -17.325  -1.315   4.455  1.00 87.54           H  
ATOM   2328  HB3 ASN A 148     -17.566   0.156   5.396  1.00 87.54           H  
ATOM   2329  O   ASN A 148     -15.089  -1.066   3.113  1.00 87.54           O  
ATOM   2330  CG  ASN A 148     -17.580  -1.680   6.509  1.00 87.54           C  
ATOM   2331  ND2 ASN A 148     -18.849  -2.005   6.493  1.00 87.54           N  
ATOM   2332 HD21 ASN A 148     -19.410  -1.737   5.697  1.00 87.54           H  
ATOM   2333 HD22 ASN A 148     -19.069  -2.810   7.063  1.00 87.54           H  
ATOM   2334  OD1 ASN A 148     -16.875  -2.130   7.390  1.00 87.54           O  
ATOM   2335  N   ARG A 149     -14.504   0.983   3.833  1.00 91.41           N  
ATOM   2336  H   ARG A 149     -14.441   1.588   4.639  1.00 91.41           H  
ATOM   2337  CA  ARG A 149     -14.064   1.488   2.522  1.00 91.41           C  
ATOM   2338  HA  ARG A 149     -13.815   0.627   1.902  1.00 91.41           H  
ATOM   2339  C   ARG A 149     -12.779   2.327   2.580  1.00 91.41           C  
ATOM   2340  CB  ARG A 149     -15.218   2.227   1.822  1.00 91.41           C  
ATOM   2341  HB2 ARG A 149     -14.842   2.654   0.892  1.00 91.41           H  
ATOM   2342  HB3 ARG A 149     -15.570   3.037   2.461  1.00 91.41           H  
ATOM   2343  O   ARG A 149     -12.823   3.507   2.214  1.00 91.41           O  
ATOM   2344  CG  ARG A 149     -16.389   1.301   1.470  1.00 91.41           C  
ATOM   2345  HG2 ARG A 149     -16.839   0.892   2.375  1.00 91.41           H  
ATOM   2346  HG3 ARG A 149     -16.027   0.484   0.846  1.00 91.41           H  
ATOM   2347  CD  ARG A 149     -17.458   2.082   0.711  1.00 91.41           C  
ATOM   2348  HD2 ARG A 149     -16.992   2.576  -0.141  1.00 91.41           H  
ATOM   2349  HD3 ARG A 149     -17.881   2.835   1.377  1.00 91.41           H  
ATOM   2350  NE  ARG A 149     -18.519   1.190   0.221  1.00 91.41           N  
ATOM   2351  HE  ARG A 149     -18.325   0.201   0.160  1.00 91.41           H  
ATOM   2352  NH1 ARG A 149     -19.939   2.787  -0.600  1.00 91.41           N  
ATOM   2353 HH11 ARG A 149     -20.817   3.013  -1.044  1.00 91.41           H  
ATOM   2354 HH12 ARG A 149     -19.295   3.494  -0.276  1.00 91.41           H  
ATOM   2355  NH2 ARG A 149     -20.455   0.624  -0.789  1.00 91.41           N  
ATOM   2356 HH21 ARG A 149     -20.032  -0.286  -0.902  1.00 91.41           H  
ATOM   2357 HH22 ARG A 149     -21.283   0.824  -1.332  1.00 91.41           H  
ATOM   2358  CZ  ARG A 149     -19.635   1.539  -0.380  1.00 91.41           C  
ATOM   2359  N   PRO A 150     -11.649   1.798   3.084  1.00 93.37           N  
ATOM   2360  CA  PRO A 150     -10.410   2.550   3.090  1.00 93.37           C  
ATOM   2361  HA  PRO A 150     -10.590   3.558   3.463  1.00 93.37           H  
ATOM   2362  C   PRO A 150      -9.845   2.637   1.668  1.00 93.37           C  
ATOM   2363  CB  PRO A 150      -9.491   1.827   4.071  1.00 93.37           C  
ATOM   2364  HB2 PRO A 150      -9.709   2.159   5.086  1.00 93.37           H  
ATOM   2365  HB3 PRO A 150      -8.437   1.980   3.837  1.00 93.37           H  
ATOM   2366  O   PRO A 150      -9.947   1.711   0.859  1.00 93.37           O  
ATOM   2367  CG  PRO A 150      -9.909   0.369   3.913  1.00 93.37           C  
ATOM   2368  HG2 PRO A 150      -9.334  -0.064   3.095  1.00 93.37           H  
ATOM   2369  HG3 PRO A 150      -9.743  -0.193   4.832  1.00 93.37           H  
ATOM   2370  CD  PRO A 150     -11.401   0.442   3.557  1.00 93.37           C  
ATOM   2371  HD2 PRO A 150     -11.654  -0.299   2.799  1.00 93.37           H  
ATOM   2372  HD3 PRO A 150     -11.993   0.263   4.454  1.00 93.37           H  
ATOM   2373  N   GLN A 151      -9.237   3.776   1.369  1.00 95.89           N  
ATOM   2374  H   GLN A 151      -9.212   4.500   2.073  1.00 95.89           H  
ATOM   2375  CA  GLN A 151      -8.614   4.069   0.088  1.00 95.89           C  
ATOM   2376  HA  GLN A 151      -8.556   3.162  -0.513  1.00 95.89           H  
ATOM   2377  C   GLN A 151      -7.194   4.567   0.336  1.00 95.89           C  
ATOM   2378  CB  GLN A 151      -9.497   5.083  -0.654  1.00 95.89           C  
ATOM   2379  HB2 GLN A 151      -9.705   5.906   0.030  1.00 95.89           H  
ATOM   2380  HB3 GLN A 151     -10.446   4.603  -0.890  1.00 95.89           H  
ATOM   2381  O   GLN A 151      -6.976   5.461   1.155  1.00 95.89           O  
ATOM   2382  CG  GLN A 151      -8.904   5.662  -1.949  1.00 95.89           C  
ATOM   2383  HG2 GLN A 151      -7.923   6.091  -1.744  1.00 95.89           H  
ATOM   2384  HG3 GLN A 151      -8.775   4.873  -2.690  1.00 95.89           H  
ATOM   2385  CD  GLN A 151      -9.777   6.779  -2.526  1.00 95.89           C  
ATOM   2386  NE2 GLN A 151      -9.412   7.373  -3.626  1.00 95.89           N  
ATOM   2387 HE21 GLN A 151      -8.790   6.888  -4.257  1.00 95.89           H  
ATOM   2388 HE22 GLN A 151     -10.050   8.052  -4.017  1.00 95.89           H  
ATOM   2389  OE1 GLN A 151     -10.799   7.194  -1.997  1.00 95.89           O  
ATOM   2390  N   PHE A 152      -6.246   4.009  -0.407  1.00 96.14           N  
ATOM   2391  H   PHE A 152      -6.510   3.275  -1.048  1.00 96.14           H  
ATOM   2392  CA  PHE A 152      -4.837   4.369  -0.381  1.00 96.14           C  
ATOM   2393  HA  PHE A 152      -4.680   5.194   0.314  1.00 96.14           H  
ATOM   2394  C   PHE A 152      -4.439   4.815  -1.782  1.00 96.14           C  
ATOM   2395  CB  PHE A 152      -3.993   3.179   0.103  1.00 96.14           C  
ATOM   2396  HB2 PHE A 152      -3.931   2.435  -0.691  1.00 96.14           H  
ATOM   2397  HB3 PHE A 152      -2.978   3.526   0.295  1.00 96.14           H  
ATOM   2398  O   PHE A 152      -4.682   4.108  -2.754  1.00 96.14           O  
ATOM   2399  CG  PHE A 152      -4.539   2.511   1.350  1.00 96.14           C  
ATOM   2400  CD1 PHE A 152      -4.246   3.047   2.615  1.00 96.14           C  
ATOM   2401  HD1 PHE A 152      -3.590   3.902   2.693  1.00 96.14           H  
ATOM   2402  CD2 PHE A 152      -5.386   1.390   1.245  1.00 96.14           C  
ATOM   2403  HD2 PHE A 152      -5.622   0.979   0.274  1.00 96.14           H  
ATOM   2404  CE1 PHE A 152      -4.808   2.478   3.769  1.00 96.14           C  
ATOM   2405  HE1 PHE A 152      -4.586   2.895   4.740  1.00 96.14           H  
ATOM   2406  CE2 PHE A 152      -5.949   0.820   2.400  1.00 96.14           C  
ATOM   2407  HE2 PHE A 152      -6.606  -0.032   2.315  1.00 96.14           H  
ATOM   2408  CZ  PHE A 152      -5.668   1.373   3.661  1.00 96.14           C  
ATOM   2409  HZ  PHE A 152      -6.117   0.954   4.550  1.00 96.14           H  
ATOM   2410  N   THR A 153      -3.858   5.998  -1.911  1.00 96.52           N  
ATOM   2411  H   THR A 153      -3.716   6.559  -1.083  1.00 96.52           H  
ATOM   2412  CA  THR A 153      -3.212   6.443  -3.149  1.00 96.52           C  
ATOM   2413  HA  THR A 153      -3.315   5.689  -3.929  1.00 96.52           H  
ATOM   2414  C   THR A 153      -1.736   6.617  -2.852  1.00 96.52           C  
ATOM   2415  CB  THR A 153      -3.832   7.740  -3.675  1.00 96.52           C  
ATOM   2416  HB  THR A 153      -3.659   8.542  -2.957  1.00 96.52           H  
ATOM   2417  O   THR A 153      -1.393   7.395  -1.968  1.00 96.52           O  
ATOM   2418  CG2 THR A 153      -3.258   8.155  -5.021  1.00 96.52           C  
ATOM   2419 HG21 THR A 153      -3.478   7.394  -5.769  1.00 96.52           H  
ATOM   2420 HG22 THR A 153      -2.178   8.281  -4.947  1.00 96.52           H  
ATOM   2421 HG23 THR A 153      -3.685   9.117  -5.308  1.00 96.52           H  
ATOM   2422  OG1 THR A 153      -5.222   7.556  -3.846  1.00 96.52           O  
ATOM   2423  HG1 THR A 153      -5.473   6.908  -3.183  1.00 96.52           H  
ATOM   2424  N   ILE A 154      -0.894   5.863  -3.548  1.00 94.40           N  
ATOM   2425  H   ILE A 154      -1.266   5.284  -4.288  1.00 94.40           H  
ATOM   2426  CA  ILE A 154       0.558   5.929  -3.437  1.00 94.40           C  
ATOM   2427  HA  ILE A 154       0.831   6.480  -2.537  1.00 94.40           H  
ATOM   2428  C   ILE A 154       1.061   6.713  -4.645  1.00 94.40           C  
ATOM   2429  CB  ILE A 154       1.193   4.521  -3.340  1.00 94.40           C  
ATOM   2430  HB  ILE A 154       1.013   3.980  -4.269  1.00 94.40           H  
ATOM   2431  O   ILE A 154       0.838   6.303  -5.787  1.00 94.40           O  
ATOM   2432  CG1 ILE A 154       0.650   3.679  -2.157  1.00 94.40           C  
ATOM   2433 HG12 ILE A 154       1.412   2.963  -1.850  1.00 94.40           H  
ATOM   2434 HG13 ILE A 154       0.452   4.329  -1.305  1.00 94.40           H  
ATOM   2435  CG2 ILE A 154       2.717   4.662  -3.166  1.00 94.40           C  
ATOM   2436 HG21 ILE A 154       3.153   5.203  -4.006  1.00 94.40           H  
ATOM   2437 HG22 ILE A 154       3.185   3.678  -3.128  1.00 94.40           H  
ATOM   2438 HG23 ILE A 154       2.945   5.205  -2.249  1.00 94.40           H  
ATOM   2439  CD1 ILE A 154      -0.608   2.857  -2.480  1.00 94.40           C  
ATOM   2440 HD11 ILE A 154      -0.845   2.217  -1.630  1.00 94.40           H  
ATOM   2441 HD12 ILE A 154      -0.427   2.230  -3.352  1.00 94.40           H  
ATOM   2442 HD13 ILE A 154      -1.465   3.504  -2.671  1.00 94.40           H  
ATOM   2443  N   GLU A 155       1.722   7.832  -4.383  1.00 92.57           N  
ATOM   2444  H   GLU A 155       1.849   8.106  -3.420  1.00 92.57           H  
ATOM   2445  CA  GLU A 155       2.360   8.693  -5.372  1.00 92.57           C  
ATOM   2446  HA  GLU A 155       2.182   8.279  -6.364  1.00 92.57           H  
ATOM   2447  C   GLU A 155       3.876   8.690  -5.142  1.00 92.57           C  
ATOM   2448  CB  GLU A 155       1.754  10.112  -5.358  1.00 92.57           C  
ATOM   2449  HB2 GLU A 155       2.251  10.699  -6.130  1.00 92.57           H  
ATOM   2450  HB3 GLU A 155       1.927  10.579  -4.389  1.00 92.57           H  
ATOM   2451  O   GLU A 155       4.362   8.697  -4.011  1.00 92.57           O  
ATOM   2452  CG  GLU A 155       0.240  10.075  -5.648  1.00 92.57           C  
ATOM   2453  HG2 GLU A 155       0.084   9.431  -6.513  1.00 92.57           H  
ATOM   2454  HG3 GLU A 155      -0.267   9.615  -4.799  1.00 92.57           H  
ATOM   2455  CD  GLU A 155      -0.431  11.431  -5.939  1.00 92.57           C  
ATOM   2456  OE1 GLU A 155      -1.629  11.385  -6.331  1.00 92.57           O  
ATOM   2457  OE2 GLU A 155       0.232  12.484  -5.861  1.00 92.57           O  
ATOM   2458  N   TRP A 156       4.638   8.637  -6.227  1.00 85.22           N  
ATOM   2459  H   TRP A 156       4.180   8.643  -7.127  1.00 85.22           H  
ATOM   2460  CA  TRP A 156       6.097   8.734  -6.220  1.00 85.22           C  
ATOM   2461  HA  TRP A 156       6.421   9.168  -5.274  1.00 85.22           H  
ATOM   2462  C   TRP A 156       6.552   9.689  -7.323  1.00 85.22           C  
ATOM   2463  CB  TRP A 156       6.732   7.338  -6.333  1.00 85.22           C  
ATOM   2464  HB2 TRP A 156       6.398   6.745  -5.481  1.00 85.22           H  
ATOM   2465  HB3 TRP A 156       7.814   7.439  -6.248  1.00 85.22           H  
ATOM   2466  O   TRP A 156       5.795   9.944  -8.268  1.00 85.22           O  
ATOM   2467  CG  TRP A 156       6.422   6.559  -7.576  1.00 85.22           C  
ATOM   2468  CD1 TRP A 156       7.217   6.465  -8.665  1.00 85.22           C  
ATOM   2469  HD1 TRP A 156       8.183   6.937  -8.760  1.00 85.22           H  
ATOM   2470  CD2 TRP A 156       5.246   5.747  -7.869  1.00 85.22           C  
ATOM   2471  CE2 TRP A 156       5.375   5.243  -9.198  1.00 85.22           C  
ATOM   2472  CE3 TRP A 156       4.068   5.417  -7.164  1.00 85.22           C  
ATOM   2473  HE3 TRP A 156       3.942   5.786  -6.157  1.00 85.22           H  
ATOM   2474  NE1 TRP A 156       6.619   5.660  -9.613  1.00 85.22           N  
ATOM   2475  HE1 TRP A 156       7.107   5.341 -10.438  1.00 85.22           H  
ATOM   2476  CH2 TRP A 156       3.188   4.225  -9.105  1.00 85.22           C  
ATOM   2477  HH2 TRP A 156       2.420   3.637  -9.586  1.00 85.22           H  
ATOM   2478  CZ2 TRP A 156       4.356   4.514  -9.825  1.00 85.22           C  
ATOM   2479  HZ2 TRP A 156       4.493   4.134 -10.827  1.00 85.22           H  
ATOM   2480  CZ3 TRP A 156       3.050   4.654  -7.770  1.00 85.22           C  
ATOM   2481  HZ3 TRP A 156       2.157   4.419  -7.210  1.00 85.22           H  
ATOM   2482  N   GLY A 157       7.767  10.223  -7.177  1.00 64.26           N  
ATOM   2483  H   GLY A 157       8.323   9.924  -6.388  1.00 64.26           H  
ATOM   2484  CA  GLY A 157       8.409  11.088  -8.174  1.00 64.26           C  
ATOM   2485  HA2 GLY A 157       7.805  11.983  -8.325  1.00 64.26           H  
ATOM   2486  HA3 GLY A 157       9.399  11.385  -7.828  1.00 64.26           H  
ATOM   2487  C   GLY A 157       8.591  10.435  -9.538  1.00 64.26           C  
ATOM   2488  O   GLY A 157       8.483   9.190  -9.637  1.00 64.26           O  
ATOM   2489  OXT GLY A 157       8.795  11.227 -10.475  1.00 64.26           O  
TER    2490      GLY A 157                                                       
END   
