# Supplementary material for: Single-chain dimers from de novo immunoglobulins as robust scaffolds for multiple binding loops
Source: Nat Commun. 2023 Sep 23;14:5939. doi: 10.1038/s41467-023-41717-5 (PMC10517939; doi:10.1038/s41467-023-41717-5)
Supplement: Supplementary file 3 — Supplementary Data 1 [file 41467_2023_41717_MOESM3_ESM.zip › design_models/scIg+EF/scIg12+EF3c/ranked_3.pdb]

ATOM      1  N   GLY A   1       3.599  -3.814 -14.401  1.00 85.42           N  
ATOM      2  H   GLY A   1       4.268  -3.569 -13.684  1.00 85.42           H  
ATOM      3  H2  GLY A   1       4.105  -4.125 -15.218  1.00 85.42           H  
ATOM      4  H3  GLY A   1       3.114  -2.959 -14.635  1.00 85.42           H  
ATOM      5  CA  GLY A   1       2.659  -4.852 -13.902  1.00 85.42           C  
ATOM      6  HA2 GLY A   1       3.239  -5.735 -13.633  1.00 85.42           H  
ATOM      7  HA3 GLY A   1       1.958  -5.113 -14.695  1.00 85.42           H  
ATOM      8  C   GLY A   1       1.862  -4.339 -12.704  1.00 85.42           C  
ATOM      9  O   GLY A   1       2.175  -3.248 -12.253  1.00 85.42           O  
ATOM     10  N   ARG A   2       0.824  -5.040 -12.215  1.00 93.01           N  
ATOM     11  H   ARG A   2       0.615  -5.958 -12.582  1.00 93.01           H  
ATOM     12  CA  ARG A   2      -0.175  -4.458 -11.289  1.00 93.01           C  
ATOM     13  HA  ARG A   2       0.178  -3.489 -10.935  1.00 93.01           H  
ATOM     14  C   ARG A   2      -0.445  -5.310 -10.045  1.00 93.01           C  
ATOM     15  CB  ARG A   2      -1.466  -4.205 -12.082  1.00 93.01           C  
ATOM     16  HB2 ARG A   2      -1.771  -5.134 -12.564  1.00 93.01           H  
ATOM     17  HB3 ARG A   2      -1.256  -3.472 -12.861  1.00 93.01           H  
ATOM     18  O   ARG A   2      -0.773  -6.486 -10.165  1.00 93.01           O  
ATOM     19  CG  ARG A   2      -2.629  -3.691 -11.222  1.00 93.01           C  
ATOM     20  HG2 ARG A   2      -2.347  -2.762 -10.727  1.00 93.01           H  
ATOM     21  HG3 ARG A   2      -2.896  -4.436 -10.472  1.00 93.01           H  
ATOM     22  CD  ARG A   2      -3.837  -3.455 -12.123  1.00 93.01           C  
ATOM     23  HD2 ARG A   2      -4.030  -4.361 -12.698  1.00 93.01           H  
ATOM     24  HD3 ARG A   2      -3.588  -2.653 -12.818  1.00 93.01           H  
ATOM     25  NE  ARG A   2      -5.037  -3.137 -11.336  1.00 93.01           N  
ATOM     26  HE  ARG A   2      -5.142  -3.634 -10.463  1.00 93.01           H  
ATOM     27  NH1 ARG A   2      -5.997  -1.775 -12.893  1.00 93.01           N  
ATOM     28 HH11 ARG A   2      -5.061  -1.570 -13.212  1.00 93.01           H  
ATOM     29 HH12 ARG A   2      -6.714  -1.123 -13.177  1.00 93.01           H  
ATOM     30  NH2 ARG A   2      -7.099  -2.253 -11.004  1.00 93.01           N  
ATOM     31 HH21 ARG A   2      -7.110  -2.712 -10.105  1.00 93.01           H  
ATOM     32 HH22 ARG A   2      -7.850  -1.652 -11.311  1.00 93.01           H  
ATOM     33  CZ  ARG A   2      -6.040  -2.396 -11.751  1.00 93.01           C  
ATOM     34  N   VAL A   3      -0.405  -4.678  -8.870  1.00 95.45           N  
ATOM     35  H   VAL A   3      -0.141  -3.703  -8.870  1.00 95.45           H  
ATOM     36  CA  VAL A   3      -0.806  -5.276  -7.584  1.00 95.45           C  
ATOM     37  HA  VAL A   3      -1.252  -6.253  -7.770  1.00 95.45           H  
ATOM     38  C   VAL A   3      -1.856  -4.401  -6.914  1.00 95.45           C  
ATOM     39  CB  VAL A   3       0.392  -5.487  -6.640  1.00 95.45           C  
ATOM     40  HB  VAL A   3       0.864  -4.526  -6.439  1.00 95.45           H  
ATOM     41  O   VAL A   3      -1.703  -3.184  -6.815  1.00 95.45           O  
ATOM     42  CG1 VAL A   3      -0.024  -6.113  -5.299  1.00 95.45           C  
ATOM     43 HG11 VAL A   3      -0.664  -5.430  -4.740  1.00 95.45           H  
ATOM     44 HG12 VAL A   3       0.860  -6.318  -4.695  1.00 95.45           H  
ATOM     45 HG13 VAL A   3      -0.557  -7.048  -5.474  1.00 95.45           H  
ATOM     46  CG2 VAL A   3       1.431  -6.413  -7.276  1.00 95.45           C  
ATOM     47 HG21 VAL A   3       2.266  -6.545  -6.588  1.00 95.45           H  
ATOM     48 HG22 VAL A   3       0.989  -7.383  -7.505  1.00 95.45           H  
ATOM     49 HG23 VAL A   3       1.820  -5.978  -8.196  1.00 95.45           H  
ATOM     50  N   GLU A   4      -2.917  -5.022  -6.421  1.00 97.57           N  
ATOM     51  H   GLU A   4      -2.978  -6.025  -6.528  1.00 97.57           H  
ATOM     52  CA  GLU A   4      -3.981  -4.354  -5.687  1.00 97.57           C  
ATOM     53  HA  GLU A   4      -3.816  -3.277  -5.717  1.00 97.57           H  
ATOM     54  C   GLU A   4      -3.985  -4.779  -4.214  1.00 97.57           C  
ATOM     55  CB  GLU A   4      -5.308  -4.627  -6.399  1.00 97.57           C  
ATOM     56  HB2 GLU A   4      -5.516  -5.697  -6.386  1.00 97.57           H  
ATOM     57  HB3 GLU A   4      -5.231  -4.290  -7.433  1.00 97.57           H  
ATOM     58  O   GLU A   4      -3.971  -5.966  -3.896  1.00 97.57           O  
ATOM     59  CG  GLU A   4      -6.449  -3.880  -5.720  1.00 97.57           C  
ATOM     60  HG2 GLU A   4      -6.576  -4.259  -4.706  1.00 97.57           H  
ATOM     61  HG3 GLU A   4      -6.191  -2.823  -5.654  1.00 97.57           H  
ATOM     62  CD  GLU A   4      -7.777  -4.017  -6.456  1.00 97.57           C  
ATOM     63  OE1 GLU A   4      -8.685  -3.232  -6.124  1.00 97.57           O  
ATOM     64  OE2 GLU A   4      -8.018  -4.897  -7.303  1.00 97.57           O  
ATOM     65  N   VAL A   5      -4.050  -3.794  -3.318  1.00 97.92           N  
ATOM     66  H   VAL A   5      -4.029  -2.848  -3.671  1.00 97.92           H  
ATOM     67  CA  VAL A   5      -4.193  -3.954  -1.870  1.00 97.92           C  
ATOM     68  HA  VAL A   5      -4.240  -5.015  -1.624  1.00 97.92           H  
ATOM     69  C   VAL A   5      -5.500  -3.288  -1.449  1.00 97.92           C  
ATOM     70  CB  VAL A   5      -2.996  -3.338  -1.115  1.00 97.92           C  
ATOM     71  HB  VAL A   5      -2.993  -2.259  -1.273  1.00 97.92           H  
ATOM     72  O   VAL A   5      -5.628  -2.064  -1.496  1.00 97.92           O  
ATOM     73  CG1 VAL A   5      -3.099  -3.596   0.394  1.00 97.92           C  
ATOM     74 HG11 VAL A   5      -4.015  -3.162   0.795  1.00 97.92           H  
ATOM     75 HG12 VAL A   5      -3.090  -4.669   0.589  1.00 97.92           H  
ATOM     76 HG13 VAL A   5      -2.254  -3.135   0.904  1.00 97.92           H  
ATOM     77  CG2 VAL A   5      -1.649  -3.880  -1.610  1.00 97.92           C  
ATOM     78 HG21 VAL A   5      -0.838  -3.482  -1.000  1.00 97.92           H  
ATOM     79 HG22 VAL A   5      -1.640  -4.969  -1.559  1.00 97.92           H  
ATOM     80 HG23 VAL A   5      -1.480  -3.575  -2.642  1.00 97.92           H  
ATOM     81  N   ARG A   6      -6.486  -4.078  -1.023  1.00 97.86           N  
ATOM     82  H   ARG A   6      -6.315  -5.073  -1.025  1.00 97.86           H  
ATOM     83  CA  ARG A   6      -7.739  -3.584  -0.434  1.00 97.86           C  
ATOM     84  HA  ARG A   6      -7.823  -2.506  -0.573  1.00 97.86           H  
ATOM     85  C   ARG A   6      -7.724  -3.857   1.055  1.00 97.86           C  
ATOM     86  CB  ARG A   6      -8.956  -4.259  -1.071  1.00 97.86           C  
ATOM     87  HB2 ARG A   6      -8.857  -5.338  -0.951  1.00 97.86           H  
ATOM     88  HB3 ARG A   6      -9.853  -3.937  -0.542  1.00 97.86           H  
ATOM     89  O   ARG A   6      -7.577  -5.005   1.461  1.00 97.86           O  
ATOM     90  CG  ARG A   6      -9.122  -3.939  -2.556  1.00 97.86           C  
ATOM     91  HG2 ARG A   6      -9.311  -2.872  -2.676  1.00 97.86           H  
ATOM     92  HG3 ARG A   6      -8.216  -4.214  -3.095  1.00 97.86           H  
ATOM     93  CD  ARG A   6     -10.302  -4.733  -3.121  1.00 97.86           C  
ATOM     94  HD2 ARG A   6     -10.125  -5.792  -2.936  1.00 97.86           H  
ATOM     95  HD3 ARG A   6     -11.218  -4.425  -2.616  1.00 97.86           H  
ATOM     96  NE  ARG A   6     -10.427  -4.501  -4.562  1.00 97.86           N  
ATOM     97  HE  ARG A   6      -9.813  -3.806  -4.963  1.00 97.86           H  
ATOM     98  NH1 ARG A   6     -11.772  -6.258  -5.142  1.00 97.86           N  
ATOM     99 HH11 ARG A   6     -12.043  -6.922  -5.854  1.00 97.86           H  
ATOM    100 HH12 ARG A   6     -11.783  -6.537  -4.172  1.00 97.86           H  
ATOM    101  NH2 ARG A   6     -10.785  -5.027  -6.727  1.00 97.86           N  
ATOM    102 HH21 ARG A   6      -9.939  -4.505  -6.900  1.00 97.86           H  
ATOM    103 HH22 ARG A   6     -11.014  -5.722  -7.423  1.00 97.86           H  
ATOM    104  CZ  ARG A   6     -11.007  -5.256  -5.469  1.00 97.86           C  
ATOM    105  N   VAL A   7      -7.915  -2.822   1.857  1.00 97.04           N  
ATOM    106  H   VAL A   7      -8.058  -1.904   1.460  1.00 97.04           H  
ATOM    107  CA  VAL A   7      -8.001  -2.951   3.311  1.00 97.04           C  
ATOM    108  HA  VAL A   7      -7.702  -3.958   3.603  1.00 97.04           H  
ATOM    109  C   VAL A   7      -9.449  -2.745   3.731  1.00 97.04           C  
ATOM    110  CB  VAL A   7      -7.047  -1.976   4.013  1.00 97.04           C  
ATOM    111  HB  VAL A   7      -7.436  -0.965   3.895  1.00 97.04           H  
ATOM    112  O   VAL A   7     -10.141  -1.905   3.167  1.00 97.04           O  
ATOM    113  CG1 VAL A   7      -6.943  -2.281   5.509  1.00 97.04           C  
ATOM    114 HG11 VAL A   7      -6.642  -3.318   5.659  1.00 97.04           H  
ATOM    115 HG12 VAL A   7      -7.902  -2.111   5.998  1.00 97.04           H  
ATOM    116 HG13 VAL A   7      -6.204  -1.628   5.973  1.00 97.04           H  
ATOM    117  CG2 VAL A   7      -5.630  -2.017   3.422  1.00 97.04           C  
ATOM    118 HG21 VAL A   7      -5.643  -1.710   2.376  1.00 97.04           H  
ATOM    119 HG22 VAL A   7      -4.992  -1.316   3.960  1.00 97.04           H  
ATOM    120 HG23 VAL A   7      -5.219  -3.024   3.499  1.00 97.04           H  
ATOM    121  N   GLU A   8      -9.917  -3.510   4.708  1.00 95.68           N  
ATOM    122  H   GLU A   8      -9.324  -4.248   5.058  1.00 95.68           H  
ATOM    123  CA  GLU A   8     -11.224  -3.347   5.333  1.00 95.68           C  
ATOM    124  HA  GLU A   8     -11.631  -2.371   5.068  1.00 95.68           H  
ATOM    125  C   GLU A   8     -11.071  -3.405   6.853  1.00 95.68           C  
ATOM    126  CB  GLU A   8     -12.192  -4.411   4.795  1.00 95.68           C  
ATOM    127  HB2 GLU A   8     -11.788  -5.406   4.986  1.00 95.68           H  
ATOM    128  HB3 GLU A   8     -12.272  -4.271   3.717  1.00 95.68           H  
ATOM    129  O   GLU A   8     -10.591  -4.403   7.390  1.00 95.68           O  
ATOM    130  CG  GLU A   8     -13.594  -4.312   5.416  1.00 95.68           C  
ATOM    131  HG2 GLU A   8     -13.954  -3.289   5.299  1.00 95.68           H  
ATOM    132  HG3 GLU A   8     -13.532  -4.533   6.481  1.00 95.68           H  
ATOM    133  CD  GLU A   8     -14.609  -5.264   4.765  1.00 95.68           C  
ATOM    134  OE1 GLU A   8     -15.750  -5.351   5.265  1.00 95.68           O  
ATOM    135  OE2 GLU A   8     -14.374  -5.780   3.650  1.00 95.68           O  
ATOM    136  N   PHE A   9     -11.486  -2.339   7.537  1.00 92.23           N  
ATOM    137  H   PHE A   9     -11.840  -1.547   7.020  1.00 92.23           H  
ATOM    138  CA  PHE A   9     -11.519  -2.261   8.996  1.00 92.23           C  
ATOM    139  HA  PHE A   9     -10.860  -3.023   9.411  1.00 92.23           H  
ATOM    140  C   PHE A   9     -12.941  -2.535   9.499  1.00 92.23           C  
ATOM    141  CB  PHE A   9     -10.995  -0.898   9.467  1.00 92.23           C  
ATOM    142  HB2 PHE A   9     -10.995  -0.885  10.557  1.00 92.23           H  
ATOM    143  HB3 PHE A   9     -11.681  -0.119   9.133  1.00 92.23           H  
ATOM    144  O   PHE A   9     -13.889  -1.836   9.130  1.00 92.23           O  
ATOM    145  CG  PHE A   9      -9.596  -0.565   8.981  1.00 92.23           C  
ATOM    146  CD1 PHE A   9      -8.463  -1.063   9.651  1.00 92.23           C  
ATOM    147  HD1 PHE A   9      -8.581  -1.690  10.523  1.00 92.23           H  
ATOM    148  CD2 PHE A   9      -9.423   0.242   7.842  1.00 92.23           C  
ATOM    149  HD2 PHE A   9     -10.282   0.627   7.312  1.00 92.23           H  
ATOM    150  CE1 PHE A   9      -7.176  -0.746   9.178  1.00 92.23           C  
ATOM    151  HE1 PHE A   9      -6.297  -1.138   9.668  1.00 92.23           H  
ATOM    152  CE2 PHE A   9      -8.141   0.568   7.382  1.00 92.23           C  
ATOM    153  HE2 PHE A   9      -8.029   1.208   6.519  1.00 92.23           H  
ATOM    154  CZ  PHE A   9      -7.015   0.073   8.052  1.00 92.23           C  
ATOM    155  HZ  PHE A   9      -6.026   0.319   7.693  1.00 92.23           H  
ATOM    156  N   GLU A  10     -13.087  -3.545  10.353  1.00 90.10           N  
ATOM    157  H   GLU A  10     -12.261  -4.059  10.624  1.00 90.10           H  
ATOM    158  CA  GLU A  10     -14.359  -3.978  10.935  1.00 90.10           C  
ATOM    159  HA  GLU A  10     -15.105  -3.195  10.800  1.00 90.10           H  
ATOM    160  C   GLU A  10     -14.169  -4.197  12.443  1.00 90.10           C  
ATOM    161  CB  GLU A  10     -14.869  -5.239  10.203  1.00 90.10           C  
ATOM    162  HB2 GLU A  10     -14.201  -6.076  10.407  1.00 90.10           H  
ATOM    163  HB3 GLU A  10     -14.860  -5.051   9.129  1.00 90.10           H  
ATOM    164  O   GLU A  10     -13.797  -5.281  12.886  1.00 90.10           O  
ATOM    165  CG  GLU A  10     -16.306  -5.603  10.617  1.00 90.10           C  
ATOM    166  HG2 GLU A  10     -16.350  -5.683  11.703  1.00 90.10           H  
ATOM    167  HG3 GLU A  10     -16.963  -4.785  10.321  1.00 90.10           H  
ATOM    168  CD  GLU A  10     -16.841  -6.922  10.013  1.00 90.10           C  
ATOM    169  OE1 GLU A  10     -17.982  -7.282  10.375  1.00 90.10           O  
ATOM    170  OE2 GLU A  10     -16.139  -7.617   9.227  1.00 90.10           O  
ATOM    171  N   GLY A  11     -14.394  -3.147  13.238  1.00 85.96           N  
ATOM    172  H   GLY A  11     -14.604  -2.256  12.810  1.00 85.96           H  
ATOM    173  CA  GLY A  11     -14.270  -3.206  14.696  1.00 85.96           C  
ATOM    174  HA2 GLY A  11     -14.530  -2.238  15.124  1.00 85.96           H  
ATOM    175  HA3 GLY A  11     -14.964  -3.952  15.084  1.00 85.96           H  
ATOM    176  C   GLY A  11     -12.852  -3.559  15.154  1.00 85.96           C  
ATOM    177  O   GLY A  11     -11.944  -2.735  15.073  1.00 85.96           O  
ATOM    178  N   ASP A  12     -12.682  -4.781  15.650  1.00 89.66           N  
ATOM    179  H   ASP A  12     -13.443  -5.442  15.583  1.00 89.66           H  
ATOM    180  CA  ASP A  12     -11.427  -5.347  16.152  1.00 89.66           C  
ATOM    181  HA  ASP A  12     -10.791  -4.531  16.496  1.00 89.66           H  
ATOM    182  C   ASP A  12     -10.627  -6.109  15.080  1.00 89.66           C  
ATOM    183  CB  ASP A  12     -11.740  -6.231  17.372  1.00 89.66           C  
ATOM    184  HB2 ASP A  12     -12.315  -5.650  18.093  1.00 89.66           H  
ATOM    185  HB3 ASP A  12     -10.803  -6.512  17.852  1.00 89.66           H  
ATOM    186  O   ASP A  12      -9.616  -6.746  15.396  1.00 89.66           O  
ATOM    187  CG  ASP A  12     -12.510  -7.520  17.044  1.00 89.66           C  
ATOM    188  OD1 ASP A  12     -13.287  -7.537  16.059  1.00 89.66           O  
ATOM    189  OD2 ASP A  12     -12.343  -8.506  17.794  1.00 89.66           O  
ATOM    190  N   LYS A  13     -11.051  -6.040  13.811  1.00 93.41           N  
ATOM    191  H   LYS A  13     -11.912  -5.543  13.635  1.00 93.41           H  
ATOM    192  CA  LYS A  13     -10.434  -6.756  12.690  1.00 93.41           C  
ATOM    193  HA  LYS A  13      -9.537  -7.260  13.051  1.00 93.41           H  
ATOM    194  C   LYS A  13     -10.000  -5.830  11.566  1.00 93.41           C  
ATOM    195  CB  LYS A  13     -11.396  -7.825  12.158  1.00 93.41           C  
ATOM    196  HB2 LYS A  13     -10.980  -8.273  11.256  1.00 93.41           H  
ATOM    197  HB3 LYS A  13     -12.348  -7.356  11.908  1.00 93.41           H  
ATOM    198  O   LYS A  13     -10.686  -4.869  11.219  1.00 93.41           O  
ATOM    199  CG  LYS A  13     -11.609  -8.925  13.201  1.00 93.41           C  
ATOM    200  HG2 LYS A  13     -10.677  -9.471  13.346  1.00 93.41           H  
ATOM    201  HG3 LYS A  13     -11.900  -8.478  14.151  1.00 93.41           H  
ATOM    202  CD  LYS A  13     -12.708  -9.889  12.766  1.00 93.41           C  
ATOM    203  HD2 LYS A  13     -12.375 -10.470  11.906  1.00 93.41           H  
ATOM    204  HD3 LYS A  13     -13.600  -9.315  12.511  1.00 93.41           H  
ATOM    205  CE  LYS A  13     -13.002 -10.793  13.961  1.00 93.41           C  
ATOM    206  HE2 LYS A  13     -12.113 -11.381  14.188  1.00 93.41           H  
ATOM    207  HE3 LYS A  13     -13.196 -10.150  14.819  1.00 93.41           H  
ATOM    208  NZ  LYS A  13     -14.173 -11.657  13.701  1.00 93.41           N  
ATOM    209  HZ1 LYS A  13     -14.967 -11.065  13.504  1.00 93.41           H  
ATOM    210  HZ2 LYS A  13     -13.999 -12.273  12.920  1.00 93.41           H  
ATOM    211  HZ3 LYS A  13     -14.383 -12.191  14.532  1.00 93.41           H  
ATOM    212  N   MET A  14      -8.901  -6.210  10.924  1.00 95.21           N  
ATOM    213  H   MET A  14      -8.404  -7.008  11.293  1.00 95.21           H  
ATOM    214  CA  MET A  14      -8.472  -5.673   9.638  1.00 95.21           C  
ATOM    215  HA  MET A  14      -9.232  -4.988   9.262  1.00 95.21           H  
ATOM    216  C   MET A  14      -8.313  -6.827   8.646  1.00 95.21           C  
ATOM    217  CB  MET A  14      -7.176  -4.876   9.818  1.00 95.21           C  
ATOM    218  HB2 MET A  14      -6.390  -5.547  10.165  1.00 95.21           H  
ATOM    219  HB3 MET A  14      -7.333  -4.105  10.572  1.00 95.21           H  
ATOM    220  O   MET A  14      -7.518  -7.740   8.881  1.00 95.21           O  
ATOM    221  CG  MET A  14      -6.741  -4.195   8.515  1.00 95.21           C  
ATOM    222  HG2 MET A  14      -6.765  -4.916   7.698  1.00 95.21           H  
ATOM    223  HG3 MET A  14      -7.462  -3.412   8.282  1.00 95.21           H  
ATOM    224  SD  MET A  14      -5.082  -3.463   8.557  1.00 95.21           S  
ATOM    225  CE  MET A  14      -4.135  -4.993   8.571  1.00 95.21           C  
ATOM    226  HE1 MET A  14      -4.175  -5.427   9.570  1.00 95.21           H  
ATOM    227  HE2 MET A  14      -4.578  -5.707   7.875  1.00 95.21           H  
ATOM    228  HE3 MET A  14      -3.109  -4.793   8.265  1.00 95.21           H  
ATOM    229  N   ARG A  15      -9.047  -6.783   7.532  1.00 96.57           N  
ATOM    230  H   ARG A  15      -9.661  -5.991   7.411  1.00 96.57           H  
ATOM    231  CA  ARG A  15      -8.865  -7.694   6.394  1.00 96.57           C  
ATOM    232  HA  ARG A  15      -8.287  -8.563   6.709  1.00 96.57           H  
ATOM    233  C   ARG A  15      -8.070  -6.987   5.305  1.00 96.57           C  
ATOM    234  CB  ARG A  15     -10.208  -8.199   5.842  1.00 96.57           C  
ATOM    235  HB2 ARG A  15     -10.784  -7.353   5.468  1.00 96.57           H  
ATOM    236  HB3 ARG A  15     -10.000  -8.863   5.003  1.00 96.57           H  
ATOM    237  O   ARG A  15      -8.377  -5.851   4.956  1.00 96.57           O  
ATOM    238  CG  ARG A  15     -11.054  -8.963   6.870  1.00 96.57           C  
ATOM    239  HG2 ARG A  15     -10.455  -9.753   7.324  1.00 96.57           H  
ATOM    240  HG3 ARG A  15     -11.388  -8.275   7.647  1.00 96.57           H  
ATOM    241  CD  ARG A  15     -12.278  -9.585   6.179  1.00 96.57           C  
ATOM    242  HD2 ARG A  15     -11.932 -10.336   5.469  1.00 96.57           H  
ATOM    243  HD3 ARG A  15     -12.798  -8.810   5.615  1.00 96.57           H  
ATOM    244  NE  ARG A  15     -13.185 -10.231   7.151  1.00 96.57           N  
ATOM    245  HE  ARG A  15     -12.822 -11.063   7.593  1.00 96.57           H  
ATOM    246  NH1 ARG A  15     -15.015  -8.836   6.930  1.00 96.57           N  
ATOM    247 HH11 ARG A  15     -15.683  -8.334   7.497  1.00 96.57           H  
ATOM    248 HH12 ARG A  15     -14.601  -8.341   6.153  1.00 96.57           H  
ATOM    249  NH2 ARG A  15     -14.995 -10.296   8.552  1.00 96.57           N  
ATOM    250 HH21 ARG A  15     -14.569 -11.026   9.105  1.00 96.57           H  
ATOM    251 HH22 ARG A  15     -15.732  -9.706   8.912  1.00 96.57           H  
ATOM    252  CZ  ARG A  15     -14.383  -9.804   7.517  1.00 96.57           C  
ATOM    253  N   VAL A  16      -7.069  -7.661   4.759  1.00 97.75           N  
ATOM    254  H   VAL A  16      -6.854  -8.575   5.131  1.00 97.75           H  
ATOM    255  CA  VAL A  16      -6.263  -7.189   3.632  1.00 97.75           C  
ATOM    256  HA  VAL A  16      -6.621  -6.212   3.308  1.00 97.75           H  
ATOM    257  C   VAL A  16      -6.438  -8.182   2.500  1.00 97.75           C  
ATOM    258  CB  VAL A  16      -4.775  -7.043   3.997  1.00 97.75           C  
ATOM    259  HB  VAL A  16      -4.349  -8.025   4.205  1.00 97.75           H  
ATOM    260  O   VAL A  16      -6.020  -9.329   2.627  1.00 97.75           O  
ATOM    261  CG1 VAL A  16      -4.003  -6.404   2.837  1.00 97.75           C  
ATOM    262 HG11 VAL A  16      -4.070  -7.034   1.950  1.00 97.75           H  
ATOM    263 HG12 VAL A  16      -4.416  -5.422   2.608  1.00 97.75           H  
ATOM    264 HG13 VAL A  16      -2.949  -6.299   3.096  1.00 97.75           H  
ATOM    265  CG2 VAL A  16      -4.591  -6.176   5.243  1.00 97.75           C  
ATOM    266 HG21 VAL A  16      -3.533  -6.112   5.499  1.00 97.75           H  
ATOM    267 HG22 VAL A  16      -5.111  -6.643   6.079  1.00 97.75           H  
ATOM    268 HG23 VAL A  16      -4.995  -5.177   5.074  1.00 97.75           H  
ATOM    269  N   ARG A  17      -7.051  -7.754   1.400  1.00 98.11           N  
ATOM    270  H   ARG A  17      -7.336  -6.785   1.369  1.00 98.11           H  
ATOM    271  CA  ARG A  17      -7.117  -8.534   0.164  1.00 98.11           C  
ATOM    272  HA  ARG A  17      -6.913  -9.582   0.384  1.00 98.11           H  
ATOM    273  C   ARG A  17      -6.038  -8.057  -0.783  1.00 98.11           C  
ATOM    274  CB  ARG A  17      -8.496  -8.467  -0.488  1.00 98.11           C  
ATOM    275  HB2 ARG A  17      -8.469  -9.022  -1.426  1.00 98.11           H  
ATOM    276  HB3 ARG A  17      -8.758  -7.431  -0.702  1.00 98.11           H  
ATOM    277  O   ARG A  17      -5.950  -6.865  -1.076  1.00 98.11           O  
ATOM    278  CG  ARG A  17      -9.551  -9.086   0.421  1.00 98.11           C  
ATOM    279  HG2 ARG A  17      -9.608  -8.535   1.360  1.00 98.11           H  
ATOM    280  HG3 ARG A  17      -9.285 -10.123   0.628  1.00 98.11           H  
ATOM    281  CD  ARG A  17     -10.909  -9.045  -0.267  1.00 98.11           C  
ATOM    282  HD2 ARG A  17     -10.857  -9.631  -1.184  1.00 98.11           H  
ATOM    283  HD3 ARG A  17     -11.164  -8.011  -0.502  1.00 98.11           H  
ATOM    284  NE  ARG A  17     -11.906  -9.612   0.639  1.00 98.11           N  
ATOM    285  HE  ARG A  17     -11.551 -10.072   1.465  1.00 98.11           H  
ATOM    286  NH1 ARG A  17     -13.746  -9.475  -0.708  1.00 98.11           N  
ATOM    287 HH11 ARG A  17     -14.709  -9.729  -0.873  1.00 98.11           H  
ATOM    288 HH12 ARG A  17     -13.114  -9.269  -1.468  1.00 98.11           H  
ATOM    289  NH2 ARG A  17     -13.872 -10.342   1.377  1.00 98.11           N  
ATOM    290 HH21 ARG A  17     -13.317 -10.727   2.128  1.00 98.11           H  
ATOM    291 HH22 ARG A  17     -14.853 -10.565   1.283  1.00 98.11           H  
ATOM    292  CZ  ARG A  17     -13.182  -9.791   0.427  1.00 98.11           C  
ATOM    293  N   LEU A  18      -5.234  -9.000  -1.234  1.00 98.27           N  
ATOM    294  H   LEU A  18      -5.416  -9.952  -0.949  1.00 98.27           H  
ATOM    295  CA  LEU A  18      -4.139  -8.805  -2.163  1.00 98.27           C  
ATOM    296  HA  LEU A  18      -3.970  -7.743  -2.338  1.00 98.27           H  
ATOM    297  C   LEU A  18      -4.512  -9.485  -3.468  1.00 98.27           C  
ATOM    298  CB  LEU A  18      -2.864  -9.434  -1.588  1.00 98.27           C  
ATOM    299  HB2 LEU A  18      -3.011 -10.513  -1.528  1.00 98.27           H  
ATOM    300  HB3 LEU A  18      -2.050  -9.245  -2.287  1.00 98.27           H  
ATOM    301  O   LEU A  18      -4.891 -10.651  -3.446  1.00 98.27           O  
ATOM    302  CG  LEU A  18      -2.452  -8.931  -0.197  1.00 98.27           C  
ATOM    303  HG  LEU A  18      -3.263  -9.077   0.517  1.00 98.27           H  
ATOM    304  CD1 LEU A  18      -1.258  -9.755   0.277  1.00 98.27           C  
ATOM    305 HD11 LEU A  18      -1.567 -10.791   0.419  1.00 98.27           H  
ATOM    306 HD12 LEU A  18      -0.875  -9.368   1.221  1.00 98.27           H  
ATOM    307 HD13 LEU A  18      -0.466  -9.730  -0.471  1.00 98.27           H  
ATOM    308  CD2 LEU A  18      -2.082  -7.449  -0.225  1.00 98.27           C  
ATOM    309 HD21 LEU A  18      -1.291  -7.281  -0.956  1.00 98.27           H  
ATOM    310 HD22 LEU A  18      -2.956  -6.860  -0.500  1.00 98.27           H  
ATOM    311 HD23 LEU A  18      -1.743  -7.135   0.762  1.00 98.27           H  
ATOM    312  N   ARG A  19      -4.379  -8.786  -4.590  1.00 97.93           N  
ATOM    313  H   ARG A  19      -4.090  -7.821  -4.520  1.00 97.93           H  
ATOM    314  CA  ARG A  19      -4.556  -9.369  -5.919  1.00 97.93           C  
ATOM    315  HA  ARG A  19      -4.582 -10.456  -5.841  1.00 97.93           H  
ATOM    316  C   ARG A  19      -3.364  -9.014  -6.792  1.00 97.93           C  
ATOM    317  CB  ARG A  19      -5.900  -8.912  -6.492  1.00 97.93           C  
ATOM    318  HB2 ARG A  19      -5.951  -7.824  -6.477  1.00 97.93           H  
ATOM    319  HB3 ARG A  19      -6.699  -9.306  -5.864  1.00 97.93           H  
ATOM    320  O   ARG A  19      -3.002  -7.841  -6.887  1.00 97.93           O  
ATOM    321  CG  ARG A  19      -6.106  -9.396  -7.927  1.00 97.93           C  
ATOM    322  HG2 ARG A  19      -6.008 -10.481  -7.976  1.00 97.93           H  
ATOM    323  HG3 ARG A  19      -5.360  -8.937  -8.576  1.00 97.93           H  
ATOM    324  CD  ARG A  19      -7.496  -8.985  -8.402  1.00 97.93           C  
ATOM    325  HD2 ARG A  19      -8.237  -9.583  -7.872  1.00 97.93           H  
ATOM    326  HD3 ARG A  19      -7.650  -7.928  -8.185  1.00 97.93           H  
ATOM    327  NE  ARG A  19      -7.584  -9.188  -9.846  1.00 97.93           N  
ATOM    328  HE  ARG A  19      -6.723  -9.064 -10.360  1.00 97.93           H  
ATOM    329  NH1 ARG A  19      -9.832  -9.482 -10.091  1.00 97.93           N  
ATOM    330 HH11 ARG A  19      -9.871  -9.525  -9.083  1.00 97.93           H  
ATOM    331 HH12 ARG A  19     -10.590  -9.822 -10.667  1.00 97.93           H  
ATOM    332  NH2 ARG A  19      -8.436  -9.605 -11.861  1.00 97.93           N  
ATOM    333 HH21 ARG A  19      -7.469  -9.519 -12.139  1.00 97.93           H  
ATOM    334 HH22 ARG A  19      -9.163  -9.858 -12.515  1.00 97.93           H  
ATOM    335  CZ  ARG A  19      -8.629  -9.419 -10.592  1.00 97.93           C  
ATOM    336  N   ASN A  20      -2.766 -10.021  -7.416  1.00 95.69           N  
ATOM    337  H   ASN A  20      -3.133 -10.955  -7.296  1.00 95.69           H  
ATOM    338  CA  ASN A  20      -1.636  -9.844  -8.317  1.00 95.69           C  
ATOM    339  HA  ASN A  20      -1.237  -8.833  -8.230  1.00 95.69           H  
ATOM    340  C   ASN A  20      -2.094 -10.033  -9.770  1.00 95.69           C  
ATOM    341  CB  ASN A  20      -0.525 -10.815  -7.892  1.00 95.69           C  
ATOM    342  HB2 ASN A  20      -0.242 -10.625  -6.857  1.00 95.69           H  
ATOM    343  HB3 ASN A  20      -0.898 -11.835  -7.975  1.00 95.69           H  
ATOM    344  O   ASN A  20      -2.239 -11.155 -10.243  1.00 95.69           O  
ATOM    345  CG  ASN A  20       0.713 -10.689  -8.753  1.00 95.69           C  
ATOM    346  ND2 ASN A  20       1.627 -11.616  -8.644  1.00 95.69           N  
ATOM    347 HD21 ASN A  20       2.455 -11.558  -9.219  1.00 95.69           H  
ATOM    348 HD22 ASN A  20       1.532 -12.340  -7.946  1.00 95.69           H  
ATOM    349  OD1 ASN A  20       0.870  -9.749  -9.516  1.00 95.69           O  
ATOM    350  N   ASP A  21      -2.307  -8.932 -10.489  1.00 95.15           N  
ATOM    351  H   ASP A  21      -2.063  -8.041 -10.080  1.00 95.15           H  
ATOM    352  CA  ASP A  21      -2.673  -8.930 -11.914  1.00 95.15           C  
ATOM    353  HA  ASP A  21      -3.171  -9.871 -12.150  1.00 95.15           H  
ATOM    354  C   ASP A  21      -1.431  -8.865 -12.823  1.00 95.15           C  
ATOM    355  CB  ASP A  21      -3.669  -7.795 -12.207  1.00 95.15           C  
ATOM    356  HB2 ASP A  21      -3.259  -6.856 -11.836  1.00 95.15           H  
ATOM    357  HB3 ASP A  21      -3.807  -7.699 -13.284  1.00 95.15           H  
ATOM    358  O   ASP A  21      -1.473  -8.331 -13.934  1.00 95.15           O  
ATOM    359  CG  ASP A  21      -5.056  -8.022 -11.608  1.00 95.15           C  
ATOM    360  OD1 ASP A  21      -5.670  -9.093 -11.839  1.00 95.15           O  
ATOM    361  OD2 ASP A  21      -5.584  -7.091 -10.964  1.00 95.15           O  
ATOM    362  N   SER A  22      -0.290  -9.356 -12.344  1.00 89.80           N  
ATOM    363  H   SER A  22      -0.292  -9.783 -11.428  1.00 89.80           H  
ATOM    364  CA  SER A  22       0.951  -9.389 -13.106  1.00 89.80           C  
ATOM    365  HA  SER A  22       0.856  -8.741 -13.977  1.00 89.80           H  
ATOM    366  C   SER A  22       1.323 -10.766 -13.630  1.00 89.80           C  
ATOM    367  CB  SER A  22       2.065  -8.830 -12.264  1.00 89.80           C  
ATOM    368  HB2 SER A  22       2.821  -8.478 -12.965  1.00 89.80           H  
ATOM    369  HB3 SER A  22       1.676  -8.014 -11.654  1.00 89.80           H  
ATOM    370  O   SER A  22       0.637 -11.749 -13.372  1.00 89.80           O  
ATOM    371  OG  SER A  22       2.666  -9.784 -11.444  1.00 89.80           O  
ATOM    372  HG  SER A  22       2.157  -9.839 -10.632  1.00 89.80           H  
ATOM    373  N   SER A  23       2.424 -10.824 -14.381  1.00 88.08           N  
ATOM    374  H   SER A  23       2.961  -9.983 -14.537  1.00 88.08           H  
ATOM    375  CA  SER A  23       2.992 -12.056 -14.923  1.00 88.08           C  
ATOM    376  HA  SER A  23       2.188 -12.772 -15.095  1.00 88.08           H  
ATOM    377  C   SER A  23       4.000 -12.743 -14.001  1.00 88.08           C  
ATOM    378  CB  SER A  23       3.644 -11.753 -16.275  1.00 88.08           C  
ATOM    379  HB2 SER A  23       2.874 -11.417 -16.969  1.00 88.08           H  
ATOM    380  HB3 SER A  23       4.105 -12.654 -16.679  1.00 88.08           H  
ATOM    381  O   SER A  23       4.439 -13.836 -14.344  1.00 88.08           O  
ATOM    382  OG  SER A  23       4.616 -10.731 -16.140  1.00 88.08           O  
ATOM    383  HG  SER A  23       5.433 -11.129 -15.830  1.00 88.08           H  
ATOM    384  N   THR A  24       4.389 -12.145 -12.868  1.00 86.63           N  
ATOM    385  H   THR A  24       3.957 -11.280 -12.575  1.00 86.63           H  
ATOM    386  CA  THR A  24       5.349 -12.751 -11.928  1.00 86.63           C  
ATOM    387  HA  THR A  24       5.487 -13.794 -12.214  1.00 86.63           H  
ATOM    388  C   THR A  24       4.817 -12.738 -10.492  1.00 86.63           C  
ATOM    389  CB  THR A  24       6.742 -12.104 -11.987  1.00 86.63           C  
ATOM    390  HB  THR A  24       7.410 -12.681 -11.347  1.00 86.63           H  
ATOM    391  O   THR A  24       3.948 -11.930 -10.158  1.00 86.63           O  
ATOM    392  CG2 THR A  24       7.337 -12.086 -13.393  1.00 86.63           C  
ATOM    393 HG21 THR A  24       7.326 -13.093 -13.809  1.00 86.63           H  
ATOM    394 HG22 THR A  24       8.369 -11.739 -13.340  1.00 86.63           H  
ATOM    395 HG23 THR A  24       6.768 -11.414 -14.035  1.00 86.63           H  
ATOM    396  OG1 THR A  24       6.724 -10.780 -11.528  1.00 86.63           O  
ATOM    397  HG1 THR A  24       7.365 -10.756 -10.814  1.00 86.63           H  
ATOM    398  N   PRO A  25       5.264 -13.649  -9.614  1.00 89.98           N  
ATOM    399  CA  PRO A  25       4.874 -13.614  -8.209  1.00 89.98           C  
ATOM    400  HA  PRO A  25       3.790 -13.709  -8.147  1.00 89.98           H  
ATOM    401  C   PRO A  25       5.306 -12.312  -7.520  1.00 89.98           C  
ATOM    402  CB  PRO A  25       5.519 -14.845  -7.564  1.00 89.98           C  
ATOM    403  HB2 PRO A  25       6.479 -14.575  -7.123  1.00 89.98           H  
ATOM    404  HB3 PRO A  25       4.868 -15.295  -6.815  1.00 89.98           H  
ATOM    405  O   PRO A  25       6.325 -11.710  -7.857  1.00 89.98           O  
ATOM    406  CG  PRO A  25       5.756 -15.788  -8.744  1.00 89.98           C  
ATOM    407  HG2 PRO A  25       6.578 -16.479  -8.558  1.00 89.98           H  
ATOM    408  HG3 PRO A  25       4.841 -16.337  -8.965  1.00 89.98           H  
ATOM    409  CD  PRO A  25       6.071 -14.828  -9.887  1.00 89.98           C  
ATOM    410  HD2 PRO A  25       7.127 -14.559  -9.866  1.00 89.98           H  
ATOM    411  HD3 PRO A  25       5.817 -15.301 -10.835  1.00 89.98           H  
ATOM    412  N   VAL A  26       4.553 -11.902  -6.502  1.00 91.23           N  
ATOM    413  H   VAL A  26       3.713 -12.417  -6.282  1.00 91.23           H  
ATOM    414  CA  VAL A  26       4.924 -10.780  -5.627  1.00 91.23           C  
ATOM    415  HA  VAL A  26       5.947 -10.476  -5.850  1.00 91.23           H  
ATOM    416  C   VAL A  26       4.921 -11.230  -4.175  1.00 91.23           C  
ATOM    417  CB  VAL A  26       4.039  -9.538  -5.853  1.00 91.23           C  
ATOM    418  HB  VAL A  26       4.408  -8.740  -5.208  1.00 91.23           H  
ATOM    419  O   VAL A  26       4.085 -12.039  -3.773  1.00 91.23           O  
ATOM    420  CG1 VAL A  26       4.153  -9.053  -7.304  1.00 91.23           C  
ATOM    421 HG11 VAL A  26       3.691  -9.764  -7.988  1.00 91.23           H  
ATOM    422 HG12 VAL A  26       5.203  -8.947  -7.578  1.00 91.23           H  
ATOM    423 HG13 VAL A  26       3.672  -8.082  -7.423  1.00 91.23           H  
ATOM    424  CG2 VAL A  26       2.561  -9.771  -5.512  1.00 91.23           C  
ATOM    425 HG21 VAL A  26       2.166 -10.587  -6.117  1.00 91.23           H  
ATOM    426 HG22 VAL A  26       2.455 -10.021  -4.457  1.00 91.23           H  
ATOM    427 HG23 VAL A  26       1.988  -8.866  -5.714  1.00 91.23           H  
ATOM    428  N   GLU A  27       5.842 -10.712  -3.372  1.00 92.74           N  
ATOM    429  H   GLU A  27       6.490 -10.038  -3.754  1.00 92.74           H  
ATOM    430  CA  GLU A  27       5.841 -10.890  -1.922  1.00 92.74           C  
ATOM    431  HA  GLU A  27       5.147 -11.691  -1.667  1.00 92.74           H  
ATOM    432  C   GLU A  27       5.335  -9.613  -1.253  1.00 92.74           C  
ATOM    433  CB  GLU A  27       7.225 -11.335  -1.428  1.00 92.74           C  
ATOM    434  HB2 GLU A  27       7.534 -12.186  -2.035  1.00 92.74           H  
ATOM    435  HB3 GLU A  27       7.951 -10.531  -1.553  1.00 92.74           H  
ATOM    436  O   GLU A  27       5.819  -8.513  -1.511  1.00 92.74           O  
ATOM    437  CG  GLU A  27       7.202 -11.802   0.031  1.00 92.74           C  
ATOM    438  HG2 GLU A  27       7.070 -10.933   0.676  1.00 92.74           H  
ATOM    439  HG3 GLU A  27       6.340 -12.454   0.177  1.00 92.74           H  
ATOM    440  CD  GLU A  27       8.478 -12.573   0.419  1.00 92.74           C  
ATOM    441  OE1 GLU A  27       9.429 -11.952   0.932  1.00 92.74           O  
ATOM    442  OE2 GLU A  27       8.491 -13.824   0.276  1.00 92.74           O  
ATOM    443  N   VAL A  28       4.329  -9.747  -0.395  1.00 95.21           N  
ATOM    444  H   VAL A  28       3.940 -10.669  -0.259  1.00 95.21           H  
ATOM    445  CA  VAL A  28       3.749  -8.635   0.353  1.00 95.21           C  
ATOM    446  HA  VAL A  28       4.235  -7.710   0.042  1.00 95.21           H  
ATOM    447  C   VAL A  28       4.029  -8.838   1.832  1.00 95.21           C  
ATOM    448  CB  VAL A  28       2.249  -8.461   0.067  1.00 95.21           C  
ATOM    449  HB  VAL A  28       1.704  -9.328   0.440  1.00 95.21           H  
ATOM    450  O   VAL A  28       3.546  -9.787   2.455  1.00 95.21           O  
ATOM    451  CG1 VAL A  28       1.725  -7.200   0.772  1.00 95.21           C  
ATOM    452 HG11 VAL A  28       0.674  -7.049   0.528  1.00 95.21           H  
ATOM    453 HG12 VAL A  28       2.297  -6.330   0.450  1.00 95.21           H  
ATOM    454 HG13 VAL A  28       1.819  -7.309   1.852  1.00 95.21           H  
ATOM    455  CG2 VAL A  28       1.976  -8.314  -1.437  1.00 95.21           C  
ATOM    456 HG21 VAL A  28       0.922  -8.099  -1.615  1.00 95.21           H  
ATOM    457 HG22 VAL A  28       2.584  -7.509  -1.850  1.00 95.21           H  
ATOM    458 HG23 VAL A  28       2.224  -9.242  -1.952  1.00 95.21           H  
ATOM    459  N   HIS A  29       4.782  -7.908   2.410  1.00 95.91           N  
ATOM    460  H   HIS A  29       5.169  -7.191   1.814  1.00 95.91           H  
ATOM    461  CA  HIS A  29       5.029  -7.823   3.843  1.00 95.91           C  
ATOM    462  HA  HIS A  29       4.853  -8.800   4.293  1.00 95.91           H  
ATOM    463  C   HIS A  29       4.065  -6.812   4.457  1.00 95.91           C  
ATOM    464  CB  HIS A  29       6.485  -7.452   4.128  1.00 95.91           C  
ATOM    465  HB2 HIS A  29       6.660  -6.417   3.836  1.00 95.91           H  
ATOM    466  HB3 HIS A  29       6.658  -7.524   5.202  1.00 95.91           H  
ATOM    467  O   HIS A  29       4.121  -5.617   4.167  1.00 95.91           O  
ATOM    468  CG  HIS A  29       7.495  -8.319   3.428  1.00 95.91           C  
ATOM    469  CD2 HIS A  29       8.024  -8.085   2.191  1.00 95.91           C  
ATOM    470  HD2 HIS A  29       7.790  -7.272   1.519  1.00 95.91           H  
ATOM    471  ND1 HIS A  29       8.065  -9.472   3.971  1.00 95.91           N  
ATOM    472  CE1 HIS A  29       8.935  -9.902   3.032  1.00 95.91           C  
ATOM    473  HE1 HIS A  29       9.550 -10.787   3.104  1.00 95.91           H  
ATOM    474  NE2 HIS A  29       8.936  -9.087   1.965  1.00 95.91           N  
ATOM    475  HE2 HIS A  29       9.534  -9.188   1.157  1.00 95.91           H  
ATOM    476  N   ILE A  30       3.182  -7.290   5.323  1.00 97.06           N  
ATOM    477  H   ILE A  30       3.207  -8.283   5.511  1.00 97.06           H  
ATOM    478  CA  ILE A  30       2.177  -6.493   6.018  1.00 97.06           C  
ATOM    479  HA  ILE A  30       2.139  -5.498   5.575  1.00 97.06           H  
ATOM    480  C   ILE A  30       2.597  -6.374   7.480  1.00 97.06           C  
ATOM    481  CB  ILE A  30       0.774  -7.122   5.889  1.00 97.06           C  
ATOM    482  HB  ILE A  30       0.765  -8.043   6.471  1.00 97.06           H  
ATOM    483  O   ILE A  30       2.794  -7.387   8.152  1.00 97.06           O  
ATOM    484  CG1 ILE A  30       0.422  -7.502   4.434  1.00 97.06           C  
ATOM    485 HG12 ILE A  30       0.379  -6.606   3.815  1.00 97.06           H  
ATOM    486 HG13 ILE A  30       1.194  -8.156   4.029  1.00 97.06           H  
ATOM    487  CG2 ILE A  30      -0.251  -6.137   6.487  1.00 97.06           C  
ATOM    488 HG21 ILE A  30      -0.037  -5.958   7.541  1.00 97.06           H  
ATOM    489 HG22 ILE A  30      -0.212  -5.187   5.954  1.00 97.06           H  
ATOM    490 HG23 ILE A  30      -1.263  -6.538   6.427  1.00 97.06           H  
ATOM    491  CD1 ILE A  30      -0.895  -8.275   4.309  1.00 97.06           C  
ATOM    492 HD11 ILE A  30      -1.040  -8.578   3.273  1.00 97.06           H  
ATOM    493 HD12 ILE A  30      -0.859  -9.164   4.938  1.00 97.06           H  
ATOM    494 HD13 ILE A  30      -1.741  -7.654   4.604  1.00 97.06           H  
ATOM    495  N   LYS A  31       2.708  -5.147   7.988  1.00 95.61           N  
ATOM    496  H   LYS A  31       2.524  -4.371   7.368  1.00 95.61           H  
ATOM    497  CA  LYS A  31       2.983  -4.860   9.398  1.00 95.61           C  
ATOM    498  HA  LYS A  31       3.022  -5.802   9.945  1.00 95.61           H  
ATOM    499  C   LYS A  31       1.852  -4.035  10.006  1.00 95.61           C  
ATOM    500  CB  LYS A  31       4.353  -4.185   9.532  1.00 95.61           C  
ATOM    501  HB2 LYS A  31       5.113  -4.834   9.099  1.00 95.61           H  
ATOM    502  HB3 LYS A  31       4.347  -3.247   8.977  1.00 95.61           H  
ATOM    503  O   LYS A  31       1.446  -3.021   9.442  1.00 95.61           O  
ATOM    504  CG  LYS A  31       4.701  -3.910  11.001  1.00 95.61           C  
ATOM    505  HG2 LYS A  31       4.788  -4.853  11.541  1.00 95.61           H  
ATOM    506  HG3 LYS A  31       3.910  -3.317  11.462  1.00 95.61           H  
ATOM    507  CD  LYS A  31       6.003  -3.121  11.122  1.00 95.61           C  
ATOM    508  HD2 LYS A  31       6.831  -3.689  10.698  1.00 95.61           H  
ATOM    509  HD3 LYS A  31       5.887  -2.182  10.580  1.00 95.61           H  
ATOM    510  CE  LYS A  31       6.240  -2.830  12.606  1.00 95.61           C  
ATOM    511  HE2 LYS A  31       5.307  -2.455  13.026  1.00 95.61           H  
ATOM    512  HE3 LYS A  31       6.464  -3.758  13.132  1.00 95.61           H  
ATOM    513  NZ  LYS A  31       7.303  -1.820  12.801  1.00 95.61           N  
ATOM    514  HZ1 LYS A  31       8.189  -2.131  12.428  1.00 95.61           H  
ATOM    515  HZ2 LYS A  31       7.033  -0.970  12.328  1.00 95.61           H  
ATOM    516  HZ3 LYS A  31       7.390  -1.614  13.786  1.00 95.61           H  
ATOM    517  N   VAL A  32       1.387  -4.457  11.179  1.00 92.54           N  
ATOM    518  H   VAL A  32       1.787  -5.300  11.565  1.00 92.54           H  
ATOM    519  CA  VAL A  32       0.292  -3.830  11.931  1.00 92.54           C  
ATOM    520  HA  VAL A  32       0.145  -2.802  11.600  1.00 92.54           H  
ATOM    521  C   VAL A  32       0.656  -3.842  13.410  1.00 92.54           C  
ATOM    522  CB  VAL A  32      -1.014  -4.607  11.727  1.00 92.54           C  
ATOM    523  HB  VAL A  32      -0.905  -5.607  12.145  1.00 92.54           H  
ATOM    524  O   VAL A  32       0.660  -4.893  14.051  1.00 92.54           O  
ATOM    525  CG1 VAL A  32      -2.183  -3.911  12.422  1.00 92.54           C  
ATOM    526 HG11 VAL A  32      -3.061  -4.545  12.300  1.00 92.54           H  
ATOM    527 HG12 VAL A  32      -1.995  -3.806  13.490  1.00 92.54           H  
ATOM    528 HG13 VAL A  32      -2.360  -2.929  11.984  1.00 92.54           H  
ATOM    529  CG2 VAL A  32      -1.375  -4.770  10.254  1.00 92.54           C  
ATOM    530 HG21 VAL A  32      -1.638  -3.811   9.807  1.00 92.54           H  
ATOM    531 HG22 VAL A  32      -2.204  -5.477  10.212  1.00 92.54           H  
ATOM    532 HG23 VAL A  32      -0.561  -5.233   9.696  1.00 92.54           H  
ATOM    533  N   GLY A  33       1.016  -2.681  13.958  1.00 88.76           N  
ATOM    534  H   GLY A  33       0.967  -1.841  13.400  1.00 88.76           H  
ATOM    535  CA  GLY A  33       1.640  -2.623  15.281  1.00 88.76           C  
ATOM    536  HA2 GLY A  33       1.936  -1.599  15.509  1.00 88.76           H  
ATOM    537  HA3 GLY A  33       0.923  -2.953  16.033  1.00 88.76           H  
ATOM    538  C   GLY A  33       2.889  -3.514  15.335  1.00 88.76           C  
ATOM    539  O   GLY A  33       3.837  -3.306  14.570  1.00 88.76           O  
ATOM    540  N   ASP A  34       2.862  -4.521  16.209  1.00 88.82           N  
ATOM    541  H   ASP A  34       2.054  -4.616  16.807  1.00 88.82           H  
ATOM    542  CA  ASP A  34       3.945  -5.500  16.381  1.00 88.82           C  
ATOM    543  HA  ASP A  34       4.890  -5.037  16.097  1.00 88.82           H  
ATOM    544  C   ASP A  34       3.783  -6.760  15.515  1.00 88.82           C  
ATOM    545  CB  ASP A  34       4.049  -5.886  17.863  1.00 88.82           C  
ATOM    546  HB2 ASP A  34       3.123  -6.373  18.168  1.00 88.82           H  
ATOM    547  HB3 ASP A  34       4.865  -6.598  17.990  1.00 88.82           H  
ATOM    548  O   ASP A  34       4.732  -7.533  15.368  1.00 88.82           O  
ATOM    549  CG  ASP A  34       4.318  -4.679  18.761  1.00 88.82           C  
ATOM    550  OD1 ASP A  34       5.162  -3.839  18.371  1.00 88.82           O  
ATOM    551  OD2 ASP A  34       3.643  -4.599  19.812  1.00 88.82           O  
ATOM    552  N   GLU A  35       2.605  -6.984  14.924  1.00 92.99           N  
ATOM    553  H   GLU A  35       1.897  -6.263  14.944  1.00 92.99           H  
ATOM    554  CA  GLU A  35       2.352  -8.162  14.096  1.00 92.99           C  
ATOM    555  HA  GLU A  35       2.906  -8.990  14.539  1.00 92.99           H  
ATOM    556  C   GLU A  35       2.887  -7.951  12.675  1.00 92.99           C  
ATOM    557  CB  GLU A  35       0.864  -8.557  14.121  1.00 92.99           C  
ATOM    558  HB2 GLU A  35       0.501  -8.485  15.146  1.00 92.99           H  
ATOM    559  HB3 GLU A  35       0.292  -7.875  13.492  1.00 92.99           H  
ATOM    560  O   GLU A  35       2.774  -6.868  12.093  1.00 92.99           O  
ATOM    561  CG  GLU A  35       0.675 -10.010  13.637  1.00 92.99           C  
ATOM    562  HG2 GLU A  35       1.024 -10.083  12.607  1.00 92.99           H  
ATOM    563  HG3 GLU A  35       1.302 -10.662  14.244  1.00 92.99           H  
ATOM    564  CD  GLU A  35      -0.772 -10.531  13.690  1.00 92.99           C  
ATOM    565  OE1 GLU A  35      -0.968 -11.694  13.247  1.00 92.99           O  
ATOM    566  OE2 GLU A  35      -1.667  -9.788  14.143  1.00 92.99           O  
ATOM    567  N   LYS A  36       3.474  -9.009  12.109  1.00 94.65           N  
ATOM    568  H   LYS A  36       3.493  -9.875  12.628  1.00 94.65           H  
ATOM    569  CA  LYS A  36       3.968  -9.048  10.732  1.00 94.65           C  
ATOM    570  HA  LYS A  36       3.582  -8.183  10.194  1.00 94.65           H  
ATOM    571  C   LYS A  36       3.463 -10.302  10.032  1.00 94.65           C  
ATOM    572  CB  LYS A  36       5.500  -9.004  10.693  1.00 94.65           C  
ATOM    573  HB2 LYS A  36       5.891  -9.843  11.269  1.00 94.65           H  
ATOM    574  HB3 LYS A  36       5.821  -9.122   9.658  1.00 94.65           H  
ATOM    575  O   LYS A  36       3.479 -11.384  10.617  1.00 94.65           O  
ATOM    576  CG  LYS A  36       6.080  -7.693  11.239  1.00 94.65           C  
ATOM    577  HG2 LYS A  36       5.709  -6.857  10.646  1.00 94.65           H  
ATOM    578  HG3 LYS A  36       5.786  -7.560  12.281  1.00 94.65           H  
ATOM    579  CD  LYS A  36       7.607  -7.751  11.149  1.00 94.65           C  
ATOM    580  HD2 LYS A  36       7.955  -8.637  11.680  1.00 94.65           H  
ATOM    581  HD3 LYS A  36       7.896  -7.831  10.101  1.00 94.65           H  
ATOM    582  CE  LYS A  36       8.240  -6.507  11.770  1.00 94.65           C  
ATOM    583  HE2 LYS A  36       7.899  -6.431  12.803  1.00 94.65           H  
ATOM    584  HE3 LYS A  36       7.890  -5.633  11.221  1.00 94.65           H  
ATOM    585  NZ  LYS A  36       9.720  -6.608  11.715  1.00 94.65           N  
ATOM    586  HZ1 LYS A  36      10.167  -5.808  12.139  1.00 94.65           H  
ATOM    587  HZ2 LYS A  36      10.022  -7.439  12.203  1.00 94.65           H  
ATOM    588  HZ3 LYS A  36      10.027  -6.695  10.756  1.00 94.65           H  
ATOM    589  N   ARG A  37       3.068 -10.165   8.770  1.00 96.44           N  
ATOM    590  H   ARG A  37       3.072  -9.234   8.379  1.00 96.44           H  
ATOM    591  CA  ARG A  37       2.739 -11.275   7.870  1.00 96.44           C  
ATOM    592  HA  ARG A  37       3.102 -12.211   8.294  1.00 96.44           H  
ATOM    593  C   ARG A  37       3.466 -11.069   6.550  1.00 96.44           C  
ATOM    594  CB  ARG A  37       1.217 -11.364   7.649  1.00 96.44           C  
ATOM    595  HB2 ARG A  37       0.875 -10.429   7.204  1.00 96.44           H  
ATOM    596  HB3 ARG A  37       1.008 -12.159   6.932  1.00 96.44           H  
ATOM    597  O   ARG A  37       3.486  -9.956   6.041  1.00 96.44           O  
ATOM    598  CG  ARG A  37       0.402 -11.625   8.927  1.00 96.44           C  
ATOM    599  HG2 ARG A  37       0.642 -10.877   9.682  1.00 96.44           H  
ATOM    600  HG3 ARG A  37      -0.658 -11.535   8.687  1.00 96.44           H  
ATOM    601  CD  ARG A  37       0.650 -13.021   9.502  1.00 96.44           C  
ATOM    602  HD2 ARG A  37       1.710 -13.135   9.729  1.00 96.44           H  
ATOM    603  HD3 ARG A  37       0.362 -13.760   8.755  1.00 96.44           H  
ATOM    604  NE  ARG A  37      -0.124 -13.226  10.737  1.00 96.44           N  
ATOM    605  HE  ARG A  37      -0.514 -12.417  11.199  1.00 96.44           H  
ATOM    606  NH1 ARG A  37       0.227 -15.484  10.967  1.00 96.44           N  
ATOM    607 HH11 ARG A  37       0.757 -15.474  10.108  1.00 96.44           H  
ATOM    608 HH12 ARG A  37       0.067 -16.337  11.483  1.00 96.44           H  
ATOM    609  NH2 ARG A  37      -0.975 -14.345  12.485  1.00 96.44           N  
ATOM    610 HH21 ARG A  37      -1.144 -15.172  13.040  1.00 96.44           H  
ATOM    611 HH22 ARG A  37      -1.206 -13.432  12.850  1.00 96.44           H  
ATOM    612  CZ  ARG A  37      -0.289 -14.357  11.384  1.00 96.44           C  
ATOM    613  N   THR A  38       4.022 -12.140   6.006  1.00 95.27           N  
ATOM    614  H   THR A  38       3.947 -13.030   6.478  1.00 95.27           H  
ATOM    615  CA  THR A  38       4.615 -12.166   4.667  1.00 95.27           C  
ATOM    616  HA  THR A  38       4.557 -11.180   4.205  1.00 95.27           H  
ATOM    617  C   THR A  38       3.809 -13.144   3.833  1.00 95.27           C  
ATOM    618  CB  THR A  38       6.095 -12.564   4.721  1.00 95.27           C  
ATOM    619  HB  THR A  38       6.188 -13.549   5.179  1.00 95.27           H  
ATOM    620  O   THR A  38       3.563 -14.266   4.280  1.00 95.27           O  
ATOM    621  CG2 THR A  38       6.735 -12.591   3.340  1.00 95.27           C  
ATOM    622 HG21 THR A  38       6.315 -13.398   2.740  1.00 95.27           H  
ATOM    623 HG22 THR A  38       7.809 -12.759   3.430  1.00 95.27           H  
ATOM    624 HG23 THR A  38       6.563 -11.641   2.835  1.00 95.27           H  
ATOM    625  OG1 THR A  38       6.801 -11.629   5.506  1.00 95.27           O  
ATOM    626  HG1 THR A  38       7.204 -11.000   4.903  1.00 95.27           H  
ATOM    627  N   VAL A  39       3.357 -12.708   2.661  1.00 94.76           N  
ATOM    628  H   VAL A  39       3.566 -11.760   2.382  1.00 94.76           H  
ATOM    629  CA  VAL A  39       2.504 -13.496   1.767  1.00 94.76           C  
ATOM    630  HA  VAL A  39       2.525 -14.544   2.065  1.00 94.76           H  
ATOM    631  C   VAL A  39       3.040 -13.400   0.351  1.00 94.76           C  
ATOM    632  CB  VAL A  39       1.046 -13.007   1.834  1.00 94.76           C  
ATOM    633  HB  VAL A  39       0.997 -11.953   1.559  1.00 94.76           H  
ATOM    634  O   VAL A  39       3.213 -12.301  -0.166  1.00 94.76           O  
ATOM    635  CG1 VAL A  39       0.127 -13.794   0.897  1.00 94.76           C  
ATOM    636 HG11 VAL A  39       0.451 -13.689  -0.139  1.00 94.76           H  
ATOM    637 HG12 VAL A  39      -0.881 -13.383   0.962  1.00 94.76           H  
ATOM    638 HG13 VAL A  39       0.117 -14.851   1.162  1.00 94.76           H  
ATOM    639  CG2 VAL A  39       0.505 -13.167   3.261  1.00 94.76           C  
ATOM    640 HG21 VAL A  39       0.759 -14.155   3.645  1.00 94.76           H  
ATOM    641 HG22 VAL A  39      -0.581 -13.075   3.248  1.00 94.76           H  
ATOM    642 HG23 VAL A  39       0.928 -12.400   3.909  1.00 94.76           H  
ATOM    643  N   THR A  40       3.275 -14.543  -0.282  1.00 93.14           N  
ATOM    644  H   THR A  40       3.109 -15.417   0.197  1.00 93.14           H  
ATOM    645  CA  THR A  40       3.518 -14.613  -1.725  1.00 93.14           C  
ATOM    646  HA  THR A  40       4.027 -13.705  -2.048  1.00 93.14           H  
ATOM    647  C   THR A  40       2.175 -14.704  -2.445  1.00 93.14           C  
ATOM    648  CB  THR A  40       4.423 -15.802  -2.075  1.00 93.14           C  
ATOM    649  HB  THR A  40       3.912 -16.732  -1.826  1.00 93.14           H  
ATOM    650  O   THR A  40       1.343 -15.523  -2.064  1.00 93.14           O  
ATOM    651  CG2 THR A  40       4.804 -15.824  -3.554  1.00 93.14           C  
ATOM    652 HG21 THR A  40       5.520 -16.626  -3.736  1.00 93.14           H  
ATOM    653 HG22 THR A  40       5.246 -14.871  -3.847  1.00 93.14           H  
ATOM    654 HG23 THR A  40       3.921 -16.012  -4.165  1.00 93.14           H  
ATOM    655  OG1 THR A  40       5.623 -15.732  -1.328  1.00 93.14           O  
ATOM    656  HG1 THR A  40       6.048 -14.897  -1.538  1.00 93.14           H  
ATOM    657  N   VAL A  41       1.960 -13.860  -3.455  1.00 93.97           N  
ATOM    658  H   VAL A  41       2.693 -13.205  -3.685  1.00 93.97           H  
ATOM    659  CA  VAL A  41       0.750 -13.830  -4.288  1.00 93.97           C  
ATOM    660  HA  VAL A  41       0.070 -14.620  -3.972  1.00 93.97           H  
ATOM    661  C   VAL A  41       1.166 -14.106  -5.731  1.00 93.97           C  
ATOM    662  CB  VAL A  41       0.007 -12.482  -4.168  1.00 93.97           C  
ATOM    663  HB  VAL A  41       0.591 -11.701  -4.655  1.00 93.97           H  
ATOM    664  O   VAL A  41       1.873 -13.302  -6.348  1.00 93.97           O  
ATOM    665  CG1 VAL A  41      -1.369 -12.549  -4.842  1.00 93.97           C  
ATOM    666 HG11 VAL A  41      -1.865 -11.580  -4.790  1.00 93.97           H  
ATOM    667 HG12 VAL A  41      -1.993 -13.296  -4.351  1.00 93.97           H  
ATOM    668 HG13 VAL A  41      -1.263 -12.830  -5.890  1.00 93.97           H  
ATOM    669  CG2 VAL A  41      -0.211 -12.057  -2.709  1.00 93.97           C  
ATOM    670 HG21 VAL A  41       0.747 -11.886  -2.219  1.00 93.97           H  
ATOM    671 HG22 VAL A  41      -0.758 -12.835  -2.177  1.00 93.97           H  
ATOM    672 HG23 VAL A  41      -0.779 -11.126  -2.683  1.00 93.97           H  
ATOM    673  N   ASN A  42       0.767 -15.255  -6.265  1.00 93.25           N  
ATOM    674  H   ASN A  42       0.163 -15.857  -5.724  1.00 93.25           H  
ATOM    675  CA  ASN A  42       1.120 -15.688  -7.615  1.00 93.25           C  
ATOM    676  HA  ASN A  42       2.185 -15.509  -7.758  1.00 93.25           H  
ATOM    677  C   ASN A  42       0.349 -14.901  -8.693  1.00 93.25           C  
ATOM    678  CB  ASN A  42       0.871 -17.199  -7.728  1.00 93.25           C  
ATOM    679  HB2 ASN A  42      -0.175 -17.416  -7.511  1.00 93.25           H  
ATOM    680  HB3 ASN A  42       1.078 -17.549  -8.740  1.00 93.25           H  
ATOM    681  O   ASN A  42      -0.666 -14.270  -8.389  1.00 93.25           O  
ATOM    682  CG  ASN A  42       1.766 -17.978  -6.789  1.00 93.25           C  
ATOM    683  ND2 ASN A  42       1.199 -18.630  -5.807  1.00 93.25           N  
ATOM    684 HD21 ASN A  42       0.264 -18.350  -5.547  1.00 93.25           H  
ATOM    685 HD22 ASN A  42       1.815 -19.077  -5.142  1.00 93.25           H  
ATOM    686  OD1 ASN A  42       2.980 -17.960  -6.902  1.00 93.25           O  
ATOM    687  N   PRO A  43       0.799 -14.932  -9.960  1.00 92.42           N  
ATOM    688  CA  PRO A  43       0.064 -14.356 -11.086  1.00 92.42           C  
ATOM    689  HA  PRO A  43       0.135 -13.270 -11.034  1.00 92.42           H  
ATOM    690  C   PRO A  43      -1.412 -14.781 -11.123  1.00 92.42           C  
ATOM    691  CB  PRO A  43       0.815 -14.854 -12.326  1.00 92.42           C  
ATOM    692  HB2 PRO A  43       0.705 -14.190 -13.183  1.00 92.42           H  
ATOM    693  HB3 PRO A  43       0.489 -15.859 -12.593  1.00 92.42           H  
ATOM    694  O   PRO A  43      -1.727 -15.970 -11.145  1.00 92.42           O  
ATOM    695  CG  PRO A  43       2.253 -14.915 -11.827  1.00 92.42           C  
ATOM    696  HG2 PRO A  43       2.880 -15.556 -12.446  1.00 92.42           H  
ATOM    697  HG3 PRO A  43       2.653 -13.902 -11.769  1.00 92.42           H  
ATOM    698  CD  PRO A  43       2.074 -15.471 -10.420  1.00 92.42           C  
ATOM    699  HD2 PRO A  43       2.027 -16.559 -10.466  1.00 92.42           H  
ATOM    700  HD3 PRO A  43       2.901 -15.151  -9.786  1.00 92.42           H  
ATOM    701  N   GLY A  44      -2.323 -13.807 -11.136  1.00 94.61           N  
ATOM    702  H   GLY A  44      -2.002 -12.855 -11.030  1.00 94.61           H  
ATOM    703  CA  GLY A  44      -3.775 -14.016 -11.149  1.00 94.61           C  
ATOM    704  HA2 GLY A  44      -4.254 -13.079 -11.431  1.00 94.61           H  
ATOM    705  HA3 GLY A  44      -4.017 -14.771 -11.898  1.00 94.61           H  
ATOM    706  C   GLY A  44      -4.386 -14.465  -9.816  1.00 94.61           C  
ATOM    707  O   GLY A  44      -5.600 -14.662  -9.750  1.00 94.61           O  
ATOM    708  N   GLU A  45      -3.583 -14.629  -8.762  1.00 96.92           N  
ATOM    709  H   GLU A  45      -2.598 -14.433  -8.865  1.00 96.92           H  
ATOM    710  CA  GLU A  45      -4.048 -15.045  -7.440  1.00 96.92           C  
ATOM    711  HA  GLU A  45      -4.839 -15.781  -7.583  1.00 96.92           H  
ATOM    712  C   GLU A  45      -4.642 -13.867  -6.651  1.00 96.92           C  
ATOM    713  CB  GLU A  45      -2.903 -15.743  -6.682  1.00 96.92           C  
ATOM    714  HB2 GLU A  45      -2.156 -14.998  -6.408  1.00 96.92           H  
ATOM    715  HB3 GLU A  45      -2.444 -16.473  -7.349  1.00 96.92           H  
ATOM    716  O   GLU A  45      -4.198 -12.717  -6.753  1.00 96.92           O  
ATOM    717  CG  GLU A  45      -3.361 -16.473  -5.409  1.00 96.92           C  
ATOM    718  HG2 GLU A  45      -3.786 -15.747  -4.716  1.00 96.92           H  
ATOM    719  HG3 GLU A  45      -4.146 -17.179  -5.680  1.00 96.92           H  
ATOM    720  CD  GLU A  45      -2.226 -17.226  -4.691  1.00 96.92           C  
ATOM    721  OE1 GLU A  45      -2.549 -18.024  -3.786  1.00 96.92           O  
ATOM    722  OE2 GLU A  45      -1.038 -17.028  -5.047  1.00 96.92           O  
ATOM    723  N   GLU A  46      -5.643 -14.176  -5.823  1.00 97.95           N  
ATOM    724  H   GLU A  46      -5.924 -15.144  -5.758  1.00 97.95           H  
ATOM    725  CA  GLU A  46      -6.168 -13.289  -4.789  1.00 97.95           C  
ATOM    726  HA  GLU A  46      -5.562 -12.383  -4.788  1.00 97.95           H  
ATOM    727  C   GLU A  46      -6.020 -13.969  -3.420  1.00 97.95           C  
ATOM    728  CB  GLU A  46      -7.618 -12.871  -5.111  1.00 97.95           C  
ATOM    729  HB2 GLU A  46      -7.628 -12.442  -6.113  1.00 97.95           H  
ATOM    730  HB3 GLU A  46      -8.262 -13.750  -5.104  1.00 97.95           H  
ATOM    731  O   GLU A  46      -6.480 -15.096  -3.229  1.00 97.95           O  
ATOM    732  CG  GLU A  46      -8.178 -11.822  -4.125  1.00 97.95           C  
ATOM    733  HG2 GLU A  46      -7.477 -10.990  -4.071  1.00 97.95           H  
ATOM    734  HG3 GLU A  46      -8.237 -12.270  -3.132  1.00 97.95           H  
ATOM    735  CD  GLU A  46      -9.566 -11.251  -4.499  1.00 97.95           C  
ATOM    736  OE1 GLU A  46     -10.166 -10.549  -3.642  1.00 97.95           O  
ATOM    737  OE2 GLU A  46     -10.027 -11.433  -5.651  1.00 97.95           O  
ATOM    738  N   VAL A  47      -5.390 -13.284  -2.462  1.00 97.79           N  
ATOM    739  H   VAL A  47      -5.073 -12.353  -2.689  1.00 97.79           H  
ATOM    740  CA  VAL A  47      -5.159 -13.779  -1.095  1.00 97.79           C  
ATOM    741  HA  VAL A  47      -5.667 -14.736  -0.981  1.00 97.79           H  
ATOM    742  C   VAL A  47      -5.761 -12.809  -0.082  1.00 97.79           C  
ATOM    743  CB  VAL A  47      -3.659 -14.018  -0.810  1.00 97.79           C  
ATOM    744  HB  VAL A  47      -3.120 -13.073  -0.885  1.00 97.79           H  
ATOM    745  O   VAL A  47      -5.602 -11.596  -0.203  1.00 97.79           O  
ATOM    746  CG1 VAL A  47      -3.463 -14.585   0.604  1.00 97.79           C  
ATOM    747 HG11 VAL A  47      -2.445 -14.958   0.721  1.00 97.79           H  
ATOM    748 HG12 VAL A  47      -4.143 -15.422   0.766  1.00 97.79           H  
ATOM    749 HG13 VAL A  47      -3.644 -13.814   1.353  1.00 97.79           H  
ATOM    750  CG2 VAL A  47      -3.038 -15.010  -1.800  1.00 97.79           C  
ATOM    751 HG21 VAL A  47      -3.092 -14.610  -2.812  1.00 97.79           H  
ATOM    752 HG22 VAL A  47      -1.988 -15.182  -1.565  1.00 97.79           H  
ATOM    753 HG23 VAL A  47      -3.569 -15.961  -1.774  1.00 97.79           H  
ATOM    754  N   GLU A  48      -6.422 -13.331   0.953  1.00 98.04           N  
ATOM    755  H   GLU A  48      -6.494 -14.336   1.017  1.00 98.04           H  
ATOM    756  CA  GLU A  48      -6.920 -12.541   2.084  1.00 98.04           C  
ATOM    757  HA  GLU A  48      -6.808 -11.484   1.843  1.00 98.04           H  
ATOM    758  C   GLU A  48      -6.091 -12.814   3.349  1.00 98.04           C  
ATOM    759  CB  GLU A  48      -8.429 -12.779   2.298  1.00 98.04           C  
ATOM    760  HB2 GLU A  48      -8.944 -12.644   1.347  1.00 98.04           H  
ATOM    761  HB3 GLU A  48      -8.594 -13.801   2.640  1.00 98.04           H  
ATOM    762  O   GLU A  48      -5.907 -13.960   3.760  1.00 98.04           O  
ATOM    763  CG  GLU A  48      -9.028 -11.793   3.318  1.00 98.04           C  
ATOM    764  HG2 GLU A  48      -8.812 -10.775   2.994  1.00 98.04           H  
ATOM    765  HG3 GLU A  48      -8.540 -11.935   4.282  1.00 98.04           H  
ATOM    766  CD  GLU A  48     -10.551 -11.951   3.495  1.00 98.04           C  
ATOM    767  OE1 GLU A  48     -10.962 -12.601   4.481  1.00 98.04           O  
ATOM    768  OE2 GLU A  48     -11.324 -11.332   2.714  1.00 98.04           O  
ATOM    769  N   VAL A  49      -5.618 -11.749   3.997  1.00 97.21           N  
ATOM    770  H   VAL A  49      -5.777 -10.844   3.579  1.00 97.21           H  
ATOM    771  CA  VAL A  49      -4.904 -11.786   5.279  1.00 97.21           C  
ATOM    772  HA  VAL A  49      -4.781 -12.825   5.588  1.00 97.21           H  
ATOM    773  C   VAL A  49      -5.741 -11.059   6.320  1.00 97.21           C  
ATOM    774  CB  VAL A  49      -3.505 -11.150   5.180  1.00 97.21           C  
ATOM    775  HB  VAL A  49      -3.601 -10.072   5.054  1.00 97.21           H  
ATOM    776  O   VAL A  49      -6.125  -9.910   6.115  1.00 97.21           O  
ATOM    777  CG1 VAL A  49      -2.691 -11.422   6.453  1.00 97.21           C  
ATOM    778 HG11 VAL A  49      -3.192 -11.001   7.324  1.00 97.21           H  
ATOM    779 HG12 VAL A  49      -2.565 -12.496   6.592  1.00 97.21           H  
ATOM    780 HG13 VAL A  49      -1.709 -10.957   6.364  1.00 97.21           H  
ATOM    781  CG2 VAL A  49      -2.718 -11.699   3.990  1.00 97.21           C  
ATOM    782 HG21 VAL A  49      -1.712 -11.281   3.990  1.00 97.21           H  
ATOM    783 HG22 VAL A  49      -2.679 -12.787   4.043  1.00 97.21           H  
ATOM    784 HG23 VAL A  49      -3.196 -11.408   3.054  1.00 97.21           H  
ATOM    785  N   THR A  50      -6.017 -11.706   7.450  1.00 96.45           N  
ATOM    786  H   THR A  50      -5.636 -12.631   7.588  1.00 96.45           H  
ATOM    787  CA  THR A  50      -6.787 -11.101   8.546  1.00 96.45           C  
ATOM    788  HA  THR A  50      -7.157 -10.124   8.233  1.00 96.45           H  
ATOM    789  C   THR A  50      -5.910 -10.883   9.770  1.00 96.45           C  
ATOM    790  CB  THR A  50      -8.026 -11.936   8.890  1.00 96.45           C  
ATOM    791  HB  THR A  50      -7.728 -12.950   9.157  1.00 96.45           H  
ATOM    792  O   THR A  50      -5.187 -11.785  10.193  1.00 96.45           O  
ATOM    793  CG2 THR A  50      -8.853 -11.331  10.028  1.00 96.45           C  
ATOM    794 HG21 THR A  50      -9.063 -10.282   9.820  1.00 96.45           H  
ATOM    795 HG22 THR A  50      -9.792 -11.875  10.123  1.00 96.45           H  
ATOM    796 HG23 THR A  50      -8.311 -11.411  10.971  1.00 96.45           H  
ATOM    797  OG1 THR A  50      -8.898 -11.982   7.785  1.00 96.45           O  
ATOM    798  HG1 THR A  50      -8.446 -12.372   7.033  1.00 96.45           H  
ATOM    799  N   PHE A  51      -6.027  -9.696  10.356  1.00 95.08           N  
ATOM    800  H   PHE A  51      -6.643  -9.020   9.927  1.00 95.08           H  
ATOM    801  CA  PHE A  51      -5.448  -9.318  11.639  1.00 95.08           C  
ATOM    802  HA  PHE A  51      -4.826 -10.126  12.025  1.00 95.08           H  
ATOM    803  C   PHE A  51      -6.578  -9.046  12.629  1.00 95.08           C  
ATOM    804  CB  PHE A  51      -4.575  -8.071  11.470  1.00 95.08           C  
ATOM    805  HB2 PHE A  51      -4.219  -7.767  12.454  1.00 95.08           H  
ATOM    806  HB3 PHE A  51      -5.190  -7.262  11.075  1.00 95.08           H  
ATOM    807  O   PHE A  51      -7.604  -8.473  12.253  1.00 95.08           O  
ATOM    808  CG  PHE A  51      -3.380  -8.256  10.560  1.00 95.08           C  
ATOM    809  CD1 PHE A  51      -2.104  -8.439  11.116  1.00 95.08           C  
ATOM    810  HD1 PHE A  51      -1.981  -8.431  12.189  1.00 95.08           H  
ATOM    811  CD2 PHE A  51      -3.536  -8.230   9.161  1.00 95.08           C  
ATOM    812  HD2 PHE A  51      -4.515  -8.087   8.726  1.00 95.08           H  
ATOM    813  CE1 PHE A  51      -0.986  -8.607  10.285  1.00 95.08           C  
ATOM    814  HE1 PHE A  51      -0.006  -8.730  10.721  1.00 95.08           H  
ATOM    815  CE2 PHE A  51      -2.420  -8.401   8.326  1.00 95.08           C  
ATOM    816  HE2 PHE A  51      -2.545  -8.392   7.253  1.00 95.08           H  
ATOM    817  CZ  PHE A  51      -1.147  -8.590   8.890  1.00 95.08           C  
ATOM    818  HZ  PHE A  51      -0.283  -8.713   8.254  1.00 95.08           H  
ATOM    819  N   SER A  52      -6.365  -9.406  13.892  1.00 93.43           N  
ATOM    820  H   SER A  52      -5.473  -9.812  14.137  1.00 93.43           H  
ATOM    821  CA  SER A  52      -7.294  -9.117  14.986  1.00 93.43           C  
ATOM    822  HA  SER A  52      -8.075  -8.440  14.638  1.00 93.43           H  
ATOM    823  C   SER A  52      -6.540  -8.447  16.125  1.00 93.43           C  
ATOM    824  CB  SER A  52      -7.979 -10.382  15.505  1.00 93.43           C  
ATOM    825  HB2 SER A  52      -8.669 -10.110  16.303  1.00 93.43           H  
ATOM    826  HB3 SER A  52      -7.222 -11.054  15.911  1.00 93.43           H  
ATOM    827  O   SER A  52      -5.447  -8.881  16.493  1.00 93.43           O  
ATOM    828  OG  SER A  52      -8.695 -11.055  14.484  1.00 93.43           O  
ATOM    829  HG  SER A  52      -8.980 -11.900  14.841  1.00 93.43           H  
ATOM    830  N   ALA A  53      -7.122  -7.408  16.711  1.00 87.87           N  
ATOM    831  H   ALA A  53      -8.027  -7.102  16.382  1.00 87.87           H  
ATOM    832  CA  ALA A  53      -6.517  -6.678  17.810  1.00 87.87           C  
ATOM    833  HA  ALA A  53      -5.752  -7.295  18.282  1.00 87.87           H  
ATOM    834  C   ALA A  53      -7.561  -6.329  18.868  1.00 87.87           C  
ATOM    835  CB  ALA A  53      -5.845  -5.417  17.259  1.00 87.87           C  
ATOM    836  HB1 ALA A  53      -5.036  -5.686  16.580  1.00 87.87           H  
ATOM    837  HB2 ALA A  53      -5.463  -4.816  18.084  1.00 87.87           H  
ATOM    838  HB3 ALA A  53      -6.578  -4.814  16.722  1.00 87.87           H  
ATOM    839  O   ALA A  53      -8.563  -5.695  18.573  1.00 87.87           O  
ATOM    840  N   ASN A  54      -7.261  -6.645  20.131  1.00 84.66           N  
ATOM    841  H   ASN A  54      -6.491  -7.277  20.300  1.00 84.66           H  
ATOM    842  CA  ASN A  54      -8.091  -6.222  21.267  1.00 84.66           C  
ATOM    843  HA  ASN A  54      -9.115  -6.557  21.104  1.00 84.66           H  
ATOM    844  C   ASN A  54      -8.137  -4.690  21.436  1.00 84.66           C  
ATOM    845  CB  ASN A  54      -7.540  -6.862  22.553  1.00 84.66           C  
ATOM    846  HB2 ASN A  54      -6.514  -6.530  22.709  1.00 84.66           H  
ATOM    847  HB3 ASN A  54      -8.138  -6.516  23.397  1.00 84.66           H  
ATOM    848  O   ASN A  54      -9.013  -4.173  22.118  1.00 84.66           O  
ATOM    849  CG  ASN A  54      -7.587  -8.377  22.558  1.00 84.66           C  
ATOM    850  ND2 ASN A  54      -6.741  -9.013  23.333  1.00 84.66           N  
ATOM    851 HD21 ASN A  54      -6.837 -10.019  23.329  1.00 84.66           H  
ATOM    852 HD22 ASN A  54      -6.157  -8.510  23.986  1.00 84.66           H  
ATOM    853  OD1 ASN A  54      -8.350  -9.024  21.872  1.00 84.66           O  
ATOM    854  N   ASP A  55      -7.168  -3.983  20.850  1.00 82.51           N  
ATOM    855  H   ASP A  55      -6.556  -4.478  20.217  1.00 82.51           H  
ATOM    856  CA  ASP A  55      -7.105  -2.527  20.793  1.00 82.51           C  
ATOM    857  HA  ASP A  55      -7.954  -2.091  21.320  1.00 82.51           H  
ATOM    858  C   ASP A  55      -7.129  -2.091  19.316  1.00 82.51           C  
ATOM    859  CB  ASP A  55      -5.849  -2.038  21.525  1.00 82.51           C  
ATOM    860  HB2 ASP A  55      -4.969  -2.517  21.094  1.00 82.51           H  
ATOM    861  HB3 ASP A  55      -5.913  -2.337  22.572  1.00 82.51           H  
ATOM    862  O   ASP A  55      -6.124  -2.283  18.616  1.00 82.51           O  
ATOM    863  CG  ASP A  55      -5.674  -0.516  21.459  1.00 82.51           C  
ATOM    864  OD1 ASP A  55      -6.573   0.170  20.921  1.00 82.51           O  
ATOM    865  OD2 ASP A  55      -4.607  -0.061  21.920  1.00 82.51           O  
ATOM    866  N   PRO A  56      -8.241  -1.509  18.828  1.00 77.89           N  
ATOM    867  CA  PRO A  56      -8.363  -1.031  17.453  1.00 77.89           C  
ATOM    868  HA  PRO A  56      -8.282  -1.886  16.783  1.00 77.89           H  
ATOM    869  C   PRO A  56      -7.304   0.006  17.063  1.00 77.89           C  
ATOM    870  CB  PRO A  56      -9.773  -0.439  17.345  1.00 77.89           C  
ATOM    871  HB2 PRO A  56     -10.200  -0.601  16.356  1.00 77.89           H  
ATOM    872  HB3 PRO A  56      -9.753   0.624  17.582  1.00 77.89           H  
ATOM    873  O   PRO A  56      -6.967   0.107  15.885  1.00 77.89           O  
ATOM    874  CG  PRO A  56     -10.556  -1.179  18.426  1.00 77.89           C  
ATOM    875  HG2 PRO A  56     -11.410  -0.600  18.778  1.00 77.89           H  
ATOM    876  HG3 PRO A  56     -10.877  -2.149  18.045  1.00 77.89           H  
ATOM    877  CD  PRO A  56      -9.515  -1.377  19.521  1.00 77.89           C  
ATOM    878  HD2 PRO A  56      -9.483  -0.502  20.170  1.00 77.89           H  
ATOM    879  HD3 PRO A  56      -9.757  -2.271  20.096  1.00 77.89           H  
ATOM    880  N   HIS A  57      -6.705   0.732  18.020  1.00 82.79           N  
ATOM    881  H   HIS A  57      -6.949   0.583  18.989  1.00 82.79           H  
ATOM    882  CA  HIS A  57      -5.632   1.687  17.724  1.00 82.79           C  
ATOM    883  HA  HIS A  57      -6.002   2.388  16.976  1.00 82.79           H  
ATOM    884  C   HIS A  57      -4.386   1.024  17.123  1.00 82.79           C  
ATOM    885  CB  HIS A  57      -5.257   2.477  18.984  1.00 82.79           C  
ATOM    886  HB2 HIS A  57      -4.385   3.093  18.763  1.00 82.79           H  
ATOM    887  HB3 HIS A  57      -4.977   1.793  19.785  1.00 82.79           H  
ATOM    888  O   HIS A  57      -3.595   1.699  16.459  1.00 82.79           O  
ATOM    889  CG  HIS A  57      -6.352   3.397  19.451  1.00 82.79           C  
ATOM    890  CD2 HIS A  57      -7.001   3.375  20.655  1.00 82.79           C  
ATOM    891  HD2 HIS A  57      -6.826   2.671  21.455  1.00 82.79           H  
ATOM    892  ND1 HIS A  57      -6.878   4.434  18.720  1.00 82.79           N  
ATOM    893  HD1 HIS A  57      -6.654   4.633  17.756  1.00 82.79           H  
ATOM    894  CE1 HIS A  57      -7.819   5.033  19.466  1.00 82.79           C  
ATOM    895  HE1 HIS A  57      -8.431   5.865  19.148  1.00 82.79           H  
ATOM    896  NE2 HIS A  57      -7.926   4.430  20.658  1.00 82.79           N  
ATOM    897  N   LYS A  58      -4.223  -0.300  17.262  1.00 84.54           N  
ATOM    898  H   LYS A  58      -4.910  -0.807  17.803  1.00 84.54           H  
ATOM    899  CA  LYS A  58      -3.165  -1.054  16.566  1.00 84.54           C  
ATOM    900  HA  LYS A  58      -2.201  -0.605  16.805  1.00 84.54           H  
ATOM    901  C   LYS A  58      -3.292  -0.987  15.042  1.00 84.54           C  
ATOM    902  CB  LYS A  58      -3.165  -2.515  17.028  1.00 84.54           C  
ATOM    903  HB2 LYS A  58      -2.443  -3.064  16.423  1.00 84.54           H  
ATOM    904  HB3 LYS A  58      -4.149  -2.955  16.869  1.00 84.54           H  
ATOM    905  O   LYS A  58      -2.285  -1.107  14.346  1.00 84.54           O  
ATOM    906  CG  LYS A  58      -2.765  -2.636  18.504  1.00 84.54           C  
ATOM    907  HG2 LYS A  58      -3.559  -2.242  19.139  1.00 84.54           H  
ATOM    908  HG3 LYS A  58      -1.858  -2.057  18.680  1.00 84.54           H  
ATOM    909  CD  LYS A  58      -2.489  -4.097  18.863  1.00 84.54           C  
ATOM    910  HD2 LYS A  58      -3.365  -4.707  18.641  1.00 84.54           H  
ATOM    911  HD3 LYS A  58      -1.650  -4.452  18.263  1.00 84.54           H  
ATOM    912  CE  LYS A  58      -2.148  -4.208  20.348  1.00 84.54           C  
ATOM    913  HE2 LYS A  58      -1.364  -3.487  20.578  1.00 84.54           H  
ATOM    914  HE3 LYS A  58      -3.029  -3.933  20.928  1.00 84.54           H  
ATOM    915  NZ  LYS A  58      -1.694  -5.579  20.684  1.00 84.54           N  
ATOM    916  HZ1 LYS A  58      -0.847  -5.790  20.175  1.00 84.54           H  
ATOM    917  HZ2 LYS A  58      -1.490  -5.647  21.671  1.00 84.54           H  
ATOM    918  HZ3 LYS A  58      -2.398  -6.258  20.432  1.00 84.54           H  
ATOM    919  N   PHE A  59      -4.497  -0.738  14.531  1.00 88.80           N  
ATOM    920  H   PHE A  59      -5.279  -0.642  15.163  1.00 88.80           H  
ATOM    921  CA  PHE A  59      -4.773  -0.561  13.109  1.00 88.80           C  
ATOM    922  HA  PHE A  59      -4.083  -1.182  12.538  1.00 88.80           H  
ATOM    923  C   PHE A  59      -4.555   0.872  12.612  1.00 88.80           C  
ATOM    924  CB  PHE A  59      -6.198  -1.042  12.815  1.00 88.80           C  
ATOM    925  HB2 PHE A  59      -6.902  -0.398  13.341  1.00 88.80           H  
ATOM    926  HB3 PHE A  59      -6.398  -0.919  11.751  1.00 88.80           H  
ATOM    927  O   PHE A  59      -4.733   1.122  11.426  1.00 88.80           O  
ATOM    928  CG  PHE A  59      -6.466  -2.488  13.175  1.00 88.80           C  
ATOM    929  CD1 PHE A  59      -5.594  -3.503  12.743  1.00 88.80           C  
ATOM    930  HD1 PHE A  59      -4.769  -3.248  12.095  1.00 88.80           H  
ATOM    931  CD2 PHE A  59      -7.593  -2.821  13.941  1.00 88.80           C  
ATOM    932  HD2 PHE A  59      -8.277  -2.052  14.268  1.00 88.80           H  
ATOM    933  CE1 PHE A  59      -5.818  -4.840  13.115  1.00 88.80           C  
ATOM    934  HE1 PHE A  59      -5.141  -5.616  12.789  1.00 88.80           H  
ATOM    935  CE2 PHE A  59      -7.832  -4.158  14.288  1.00 88.80           C  
ATOM    936  HE2 PHE A  59      -8.695  -4.397  14.893  1.00 88.80           H  
ATOM    937  CZ  PHE A  59      -6.947  -5.170  13.879  1.00 88.80           C  
ATOM    938  HZ  PHE A  59      -7.146  -6.198  14.145  1.00 88.80           H  
ATOM    939  N   ASN A  60      -4.121   1.812  13.464  1.00 89.69           N  
ATOM    940  H   ASN A  60      -4.047   1.584  14.445  1.00 89.69           H  
ATOM    941  CA  ASN A  60      -3.934   3.208  13.057  1.00 89.69           C  
ATOM    942  HA  ASN A  60      -4.823   3.513  12.505  1.00 89.69           H  
ATOM    943  C   ASN A  60      -2.730   3.427  12.127  1.00 89.69           C  
ATOM    944  CB  ASN A  60      -3.824   4.119  14.292  1.00 89.69           C  
ATOM    945  HB2 ASN A  60      -3.443   5.090  13.975  1.00 89.69           H  
ATOM    946  HB3 ASN A  60      -3.122   3.703  15.015  1.00 89.69           H  
ATOM    947  O   ASN A  60      -2.613   4.502  11.542  1.00 89.69           O  
ATOM    948  CG  ASN A  60      -5.158   4.387  14.959  1.00 89.69           C  
ATOM    949  ND2 ASN A  60      -5.182   5.221  15.971  1.00 89.69           N  
ATOM    950 HD21 ASN A  60      -6.096   5.616  16.140  1.00 89.69           H  
ATOM    951 HD22 ASN A  60      -4.332   5.692  16.246  1.00 89.69           H  
ATOM    952  OD1 ASN A  60      -6.209   3.922  14.568  1.00 89.69           O  
ATOM    953  N   ARG A  61      -1.803   2.463  12.033  1.00 91.76           N  
ATOM    954  H   ARG A  61      -1.984   1.599  12.523  1.00 91.76           H  
ATOM    955  CA  ARG A  61      -0.550   2.604  11.273  1.00 91.76           C  
ATOM    956  HA  ARG A  61      -0.703   3.385  10.528  1.00 91.76           H  
ATOM    957  C   ARG A  61      -0.167   1.347  10.474  1.00 91.76           C  
ATOM    958  CB  ARG A  61       0.592   3.071  12.196  1.00 91.76           C  
ATOM    959  HB2 ARG A  61       0.730   2.336  12.989  1.00 91.76           H  
ATOM    960  HB3 ARG A  61       1.512   3.126  11.614  1.00 91.76           H  
ATOM    961  O   ARG A  61       0.914   0.803  10.715  1.00 91.76           O  
ATOM    962  CG  ARG A  61       0.351   4.451  12.819  1.00 91.76           C  
ATOM    963  HG2 ARG A  61       0.249   5.193  12.028  1.00 91.76           H  
ATOM    964  HG3 ARG A  61      -0.561   4.437  13.416  1.00 91.76           H  
ATOM    965  CD  ARG A  61       1.517   4.823  13.739  1.00 91.76           C  
ATOM    966  HD2 ARG A  61       1.610   4.059  14.511  1.00 91.76           H  
ATOM    967  HD3 ARG A  61       2.446   4.838  13.170  1.00 91.76           H  
ATOM    968  NE  ARG A  61       1.279   6.125  14.390  1.00 91.76           N  
ATOM    969  HE  ARG A  61       0.759   6.122  15.255  1.00 91.76           H  
ATOM    970  NH1 ARG A  61       2.225   7.436  12.775  1.00 91.76           N  
ATOM    971 HH11 ARG A  61       2.205   8.339  12.322  1.00 91.76           H  
ATOM    972 HH12 ARG A  61       2.427   6.619  12.217  1.00 91.76           H  
ATOM    973  NH2 ARG A  61       1.120   8.396  14.444  1.00 91.76           N  
ATOM    974 HH21 ARG A  61       1.086   9.205  13.840  1.00 91.76           H  
ATOM    975 HH22 ARG A  61       0.496   8.380  15.238  1.00 91.76           H  
ATOM    976  CZ  ARG A  61       1.550   7.311  13.878  1.00 91.76           C  
ATOM    977  N   PRO A  62      -1.029   0.819   9.586  1.00 93.76           N  
ATOM    978  CA  PRO A  62      -0.670  -0.347   8.801  1.00 93.76           C  
ATOM    979  HA  PRO A  62      -0.257  -1.118   9.451  1.00 93.76           H  
ATOM    980  C   PRO A  62       0.378   0.039   7.753  1.00 93.76           C  
ATOM    981  CB  PRO A  62      -1.974  -0.863   8.200  1.00 93.76           C  
ATOM    982  HB2 PRO A  62      -1.814  -1.399   7.265  1.00 93.76           H  
ATOM    983  HB3 PRO A  62      -2.481  -1.501   8.924  1.00 93.76           H  
ATOM    984  O   PRO A  62       0.376   1.138   7.191  1.00 93.76           O  
ATOM    985  CG  PRO A  62      -2.780   0.415   8.001  1.00 93.76           C  
ATOM    986  HG2 PRO A  62      -3.850   0.218   8.070  1.00 93.76           H  
ATOM    987  HG3 PRO A  62      -2.532   0.829   7.023  1.00 93.76           H  
ATOM    988  CD  PRO A  62      -2.307   1.343   9.128  1.00 93.76           C  
ATOM    989  HD2 PRO A  62      -2.212   2.369   8.774  1.00 93.76           H  
ATOM    990  HD3 PRO A  62      -3.023   1.304   9.949  1.00 93.76           H  
ATOM    991  N   GLN A  63       1.289  -0.887   7.498  1.00 95.50           N  
ATOM    992  H   GLN A  63       1.246  -1.751   8.019  1.00 95.50           H  
ATOM    993  CA  GLN A  63       2.378  -0.737   6.547  1.00 95.50           C  
ATOM    994  HA  GLN A  63       2.227   0.158   5.943  1.00 95.50           H  
ATOM    995  C   GLN A  63       2.379  -1.946   5.618  1.00 95.50           C  
ATOM    996  CB  GLN A  63       3.683  -0.577   7.338  1.00 95.50           C  
ATOM    997  HB2 GLN A  63       3.642   0.366   7.884  1.00 95.50           H  
ATOM    998  HB3 GLN A  63       3.728  -1.382   8.072  1.00 95.50           H  
ATOM    999  O   GLN A  63       2.348  -3.088   6.076  1.00 95.50           O  
ATOM   1000  CG  GLN A  63       4.974  -0.607   6.504  1.00 95.50           C  
ATOM   1001  HG2 GLN A  63       4.991  -1.507   5.889  1.00 95.50           H  
ATOM   1002  HG3 GLN A  63       5.013   0.254   5.836  1.00 95.50           H  
ATOM   1003  CD  GLN A  63       6.221  -0.637   7.389  1.00 95.50           C  
ATOM   1004  NE2 GLN A  63       7.391  -0.789   6.833  1.00 95.50           N  
ATOM   1005 HE21 GLN A  63       8.190  -0.709   7.446  1.00 95.50           H  
ATOM   1006 HE22 GLN A  63       7.491  -0.482   5.876  1.00 95.50           H  
ATOM   1007  OE1 GLN A  63       6.197  -0.563   8.611  1.00 95.50           O  
ATOM   1008  N   PHE A  64       2.456  -1.681   4.322  1.00 95.43           N  
ATOM   1009  H   PHE A  64       2.458  -0.714   4.028  1.00 95.43           H  
ATOM   1010  CA  PHE A  64       2.540  -2.679   3.267  1.00 95.43           C  
ATOM   1011  HA  PHE A  64       2.543  -3.680   3.699  1.00 95.43           H  
ATOM   1012  C   PHE A  64       3.849  -2.453   2.523  1.00 95.43           C  
ATOM   1013  CB  PHE A  64       1.325  -2.565   2.333  1.00 95.43           C  
ATOM   1014  HB2 PHE A  64       1.315  -3.427   1.666  1.00 95.43           H  
ATOM   1015  HB3 PHE A  64       1.434  -1.678   1.710  1.00 95.43           H  
ATOM   1016  O   PHE A  64       4.135  -1.344   2.084  1.00 95.43           O  
ATOM   1017  CG  PHE A  64      -0.000  -2.483   3.065  1.00 95.43           C  
ATOM   1018  CD1 PHE A  64      -0.652  -3.660   3.467  1.00 95.43           C  
ATOM   1019  HD1 PHE A  64      -0.236  -4.620   3.197  1.00 95.43           H  
ATOM   1020  CD2 PHE A  64      -0.553  -1.231   3.398  1.00 95.43           C  
ATOM   1021  HD2 PHE A  64      -0.054  -0.322   3.095  1.00 95.43           H  
ATOM   1022  CE1 PHE A  64      -1.835  -3.589   4.220  1.00 95.43           C  
ATOM   1023  HE1 PHE A  64      -2.326  -4.497   4.538  1.00 95.43           H  
ATOM   1024  CE2 PHE A  64      -1.739  -1.160   4.150  1.00 95.43           C  
ATOM   1025  HE2 PHE A  64      -2.152  -0.198   4.414  1.00 95.43           H  
ATOM   1026  CZ  PHE A  64      -2.373  -2.341   4.571  1.00 95.43           C  
ATOM   1027  HZ  PHE A  64      -3.271  -2.293   5.170  1.00 95.43           H  
ATOM   1028  N   THR A  65       4.670  -3.483   2.404  1.00 95.17           N  
ATOM   1029  H   THR A  65       4.407  -4.363   2.823  1.00 95.17           H  
ATOM   1030  CA  THR A  65       5.841  -3.480   1.528  1.00 95.17           C  
ATOM   1031  HA  THR A  65       5.954  -2.517   1.030  1.00 95.17           H  
ATOM   1032  C   THR A  65       5.603  -4.535   0.466  1.00 95.17           C  
ATOM   1033  CB  THR A  65       7.118  -3.748   2.326  1.00 95.17           C  
ATOM   1034  HB  THR A  65       7.041  -4.715   2.822  1.00 95.17           H  
ATOM   1035  O   THR A  65       5.439  -5.703   0.802  1.00 95.17           O  
ATOM   1036  CG2 THR A  65       8.358  -3.739   1.452  1.00 95.17           C  
ATOM   1037 HG21 THR A  65       8.296  -4.532   0.706  1.00 95.17           H  
ATOM   1038 HG22 THR A  65       9.234  -3.934   2.070  1.00 95.17           H  
ATOM   1039 HG23 THR A  65       8.444  -2.777   0.947  1.00 95.17           H  
ATOM   1040  OG1 THR A  65       7.272  -2.738   3.302  1.00 95.17           O  
ATOM   1041  HG1 THR A  65       6.380  -2.544   3.603  1.00 95.17           H  
ATOM   1042  N   ILE A  66       5.525  -4.109  -0.789  1.00 92.08           N  
ATOM   1043  H   ILE A  66       5.714  -3.136  -0.983  1.00 92.08           H  
ATOM   1044  CA  ILE A  66       5.302  -4.971  -1.943  1.00 92.08           C  
ATOM   1045  HA  ILE A  66       4.975  -5.955  -1.609  1.00 92.08           H  
ATOM   1046  C   ILE A  66       6.643  -5.128  -2.650  1.00 92.08           C  
ATOM   1047  CB  ILE A  66       4.211  -4.395  -2.878  1.00 92.08           C  
ATOM   1048  HB  ILE A  66       4.556  -3.450  -3.297  1.00 92.08           H  
ATOM   1049  O   ILE A  66       7.254  -4.132  -3.039  1.00 92.08           O  
ATOM   1050  CG1 ILE A  66       2.850  -4.159  -2.173  1.00 92.08           C  
ATOM   1051 HG12 ILE A  66       2.054  -4.203  -2.916  1.00 92.08           H  
ATOM   1052 HG13 ILE A  66       2.668  -4.956  -1.452  1.00 92.08           H  
ATOM   1053  CG2 ILE A  66       3.993  -5.375  -4.047  1.00 92.08           C  
ATOM   1054 HG21 ILE A  66       3.734  -6.365  -3.671  1.00 92.08           H  
ATOM   1055 HG22 ILE A  66       4.897  -5.458  -4.650  1.00 92.08           H  
ATOM   1056 HG23 ILE A  66       3.191  -5.024  -4.697  1.00 92.08           H  
ATOM   1057  CD1 ILE A  66       2.710  -2.796  -1.476  1.00 92.08           C  
ATOM   1058 HD11 ILE A  66       3.368  -2.723  -0.610  1.00 92.08           H  
ATOM   1059 HD12 ILE A  66       2.944  -1.994  -2.177  1.00 92.08           H  
ATOM   1060 HD13 ILE A  66       1.682  -2.673  -1.135  1.00 92.08           H  
ATOM   1061  N   GLU A  67       7.096  -6.365  -2.795  1.00 90.78           N  
ATOM   1062  H   GLU A  67       6.556  -7.130  -2.416  1.00 90.78           H  
ATOM   1063  CA  GLU A  67       8.353  -6.734  -3.438  1.00 90.78           C  
ATOM   1064  HA  GLU A  67       8.866  -5.839  -3.792  1.00 90.78           H  
ATOM   1065  C   GLU A  67       8.052  -7.610  -4.653  1.00 90.78           C  
ATOM   1066  CB  GLU A  67       9.285  -7.442  -2.435  1.00 90.78           C  
ATOM   1067  HB2 GLU A  67      10.195  -7.741  -2.954  1.00 90.78           H  
ATOM   1068  HB3 GLU A  67       8.790  -8.332  -2.047  1.00 90.78           H  
ATOM   1069  O   GLU A  67       7.416  -8.660  -4.544  1.00 90.78           O  
ATOM   1070  CG  GLU A  67       9.659  -6.511  -1.267  1.00 90.78           C  
ATOM   1071  HG2 GLU A  67       8.750  -6.233  -0.733  1.00 90.78           H  
ATOM   1072  HG3 GLU A  67      10.092  -5.601  -1.681  1.00 90.78           H  
ATOM   1073  CD  GLU A  67      10.639  -7.109  -0.245  1.00 90.78           C  
ATOM   1074  OE1 GLU A  67      11.214  -6.298   0.527  1.00 90.78           O  
ATOM   1075  OE2 GLU A  67      10.771  -8.349  -0.173  1.00 90.78           O  
ATOM   1076  N   TRP A  68       8.491  -7.165  -5.828  1.00 83.89           N  
ATOM   1077  H   TRP A  68       8.984  -6.285  -5.877  1.00 83.89           H  
ATOM   1078  CA  TRP A  68       8.356  -7.944  -7.054  1.00 83.89           C  
ATOM   1079  HA  TRP A  68       7.387  -8.442  -7.059  1.00 83.89           H  
ATOM   1080  C   TRP A  68       9.417  -9.005  -7.148  1.00 83.89           C  
ATOM   1081  CB  TRP A  68       8.430  -7.055  -8.282  1.00 83.89           C  
ATOM   1082  HB2 TRP A  68       8.704  -7.652  -9.152  1.00 83.89           H  
ATOM   1083  HB3 TRP A  68       9.180  -6.275  -8.151  1.00 83.89           H  
ATOM   1084  O   TRP A  68      10.604  -8.690  -7.197  1.00 83.89           O  
ATOM   1085  CG  TRP A  68       7.110  -6.461  -8.533  1.00 83.89           C  
ATOM   1086  CD1 TRP A  68       6.537  -5.530  -7.756  1.00 83.89           C  
ATOM   1087  HD1 TRP A  68       6.993  -5.066  -6.893  1.00 83.89           H  
ATOM   1088  CD2 TRP A  68       6.145  -6.802  -9.563  1.00 83.89           C  
ATOM   1089  CE2 TRP A  68       5.004  -5.984  -9.369  1.00 83.89           C  
ATOM   1090  CE3 TRP A  68       6.124  -7.686 -10.654  1.00 83.89           C  
ATOM   1091  HE3 TRP A  68       6.960  -8.350 -10.815  1.00 83.89           H  
ATOM   1092  NE1 TRP A  68       5.272  -5.314  -8.218  1.00 83.89           N  
ATOM   1093  HE1 TRP A  68       4.696  -4.565  -7.862  1.00 83.89           H  
ATOM   1094  CH2 TRP A  68       3.993  -6.761 -11.370  1.00 83.89           C  
ATOM   1095  HH2 TRP A  68       3.190  -6.687 -12.088  1.00 83.89           H  
ATOM   1096  CZ2 TRP A  68       3.930  -5.943 -10.249  1.00 83.89           C  
ATOM   1097  HZ2 TRP A  68       3.093  -5.285 -10.070  1.00 83.89           H  
ATOM   1098  CZ3 TRP A  68       5.052  -7.668 -11.557  1.00 83.89           C  
ATOM   1099  HZ3 TRP A  68       5.067  -8.346 -12.397  1.00 83.89           H  
ATOM   1100  N   LEU A  69       8.969 -10.250  -7.230  1.00 82.30           N  
ATOM   1101  H   LEU A  69       7.977 -10.424  -7.305  1.00 82.30           H  
ATOM   1102  CA  LEU A  69       9.848 -11.381  -7.403  1.00 82.30           C  
ATOM   1103  HA  LEU A  69      10.829 -11.135  -6.996  1.00 82.30           H  
ATOM   1104  C   LEU A  69      10.024 -11.635  -8.903  1.00 82.30           C  
ATOM   1105  CB  LEU A  69       9.302 -12.578  -6.609  1.00 82.30           C  
ATOM   1106  HB2 LEU A  69       8.392 -12.932  -7.092  1.00 82.30           H  
ATOM   1107  HB3 LEU A  69      10.039 -13.378  -6.677  1.00 82.30           H  
ATOM   1108  O   LEU A  69       9.070 -11.572  -9.683  1.00 82.30           O  
ATOM   1109  CG  LEU A  69       9.000 -12.294  -5.118  1.00 82.30           C  
ATOM   1110  HG  LEU A  69       8.298 -11.464  -5.030  1.00 82.30           H  
ATOM   1111  CD1 LEU A  69       8.324 -13.503  -4.466  1.00 82.30           C  
ATOM   1112 HD11 LEU A  69       7.266 -13.495  -4.727  1.00 82.30           H  
ATOM   1113 HD12 LEU A  69       8.434 -13.478  -3.382  1.00 82.30           H  
ATOM   1114 HD13 LEU A  69       8.754 -14.441  -4.817  1.00 82.30           H  
ATOM   1115  CD2 LEU A  69      10.259 -11.919  -4.340  1.00 82.30           C  
ATOM   1116 HD21 LEU A  69      10.543 -10.906  -4.625  1.00 82.30           H  
ATOM   1117 HD22 LEU A  69      11.066 -12.615  -4.571  1.00 82.30           H  
ATOM   1118 HD23 LEU A  69      10.063 -11.910  -3.268  1.00 82.30           H  
ATOM   1119  N   GLU A  70      11.260 -11.903  -9.300  1.00 78.96           N  
ATOM   1120  H   GLU A  70      11.991 -11.973  -8.607  1.00 78.96           H  
ATOM   1121  CA  GLU A  70      11.606 -12.355 -10.643  1.00 78.96           C  
ATOM   1122  HA  GLU A  70      10.728 -12.336 -11.289  1.00 78.96           H  
ATOM   1123  C   GLU A  70      12.088 -13.798 -10.521  1.00 78.96           C  
ATOM   1124  CB  GLU A  70      12.664 -11.420 -11.253  1.00 78.96           C  
ATOM   1125  HB2 GLU A  70      12.295 -10.395 -11.195  1.00 78.96           H  
ATOM   1126  HB3 GLU A  70      13.578 -11.488 -10.663  1.00 78.96           H  
ATOM   1127  O   GLU A  70      13.070 -14.049  -9.824  1.00 78.96           O  
ATOM   1128  CG  GLU A  70      12.971 -11.742 -12.725  1.00 78.96           C  
ATOM   1129  HG2 GLU A  70      12.045 -11.661 -13.295  1.00 78.96           H  
ATOM   1130  HG3 GLU A  70      13.325 -12.770 -12.798  1.00 78.96           H  
ATOM   1131  CD  GLU A  70      14.034 -10.807 -13.336  1.00 78.96           C  
ATOM   1132  OE1 GLU A  70      14.094 -10.720 -14.582  1.00 78.96           O  
ATOM   1133  OE2 GLU A  70      14.827 -10.197 -12.569  1.00 78.96           O  
ATOM   1134  N   ASP A  71      11.375 -14.716 -11.172  1.00 73.39           N  
ATOM   1135  H   ASP A  71      10.579 -14.422 -11.719  1.00 73.39           H  
ATOM   1136  CA  ASP A  71      11.830 -16.087 -11.411  1.00 73.39           C  
ATOM   1137  HA  ASP A  71      12.294 -16.505 -10.517  1.00 73.39           H  
ATOM   1138  C   ASP A  71      12.882 -16.024 -12.530  1.00 73.39           C  
ATOM   1139  CB  ASP A  71      10.611 -16.959 -11.767  1.00 73.39           C  
ATOM   1140  HB2 ASP A  71      10.125 -16.546 -12.651  1.00 73.39           H  
ATOM   1141  HB3 ASP A  71       9.888 -16.926 -10.952  1.00 73.39           H  
ATOM   1142  O   ASP A  71      12.561 -15.936 -13.719  1.00 73.39           O  
ATOM   1143  CG  ASP A  71      10.967 -18.421 -12.040  1.00 73.39           C  
ATOM   1144  OD1 ASP A  71      12.162 -18.749 -11.961  1.00 73.39           O  
ATOM   1145  OD2 ASP A  71      10.042 -19.167 -12.443  1.00 73.39           O  
ATOM   1146  N   LYS A  72      14.146 -15.896 -12.129  1.00 78.85           N  
ATOM   1147  H   LYS A  72      14.323 -16.184 -11.177  1.00 78.85           H  
ATOM   1148  CA  LYS A  72      15.290 -15.671 -13.013  1.00 78.85           C  
ATOM   1149  HA  LYS A  72      14.997 -14.987 -13.810  1.00 78.85           H  
ATOM   1150  C   LYS A  72      15.747 -16.946 -13.693  1.00 78.85           C  
ATOM   1151  CB  LYS A  72      16.465 -15.094 -12.219  1.00 78.85           C  
ATOM   1152  HB2 LYS A  72      17.360 -15.146 -12.839  1.00 78.85           H  
ATOM   1153  HB3 LYS A  72      16.630 -15.688 -11.319  1.00 78.85           H  
ATOM   1154  O   LYS A  72      16.312 -16.850 -14.786  1.00 78.85           O  
ATOM   1155  CG  LYS A  72      16.210 -13.636 -11.854  1.00 78.85           C  
ATOM   1156  HG2 LYS A  72      15.962 -13.083 -12.760  1.00 78.85           H  
ATOM   1157  HG3 LYS A  72      15.376 -13.569 -11.155  1.00 78.85           H  
ATOM   1158  CD  LYS A  72      17.460 -13.033 -11.223  1.00 78.85           C  
ATOM   1159  HD2 LYS A  72      17.670 -13.537 -10.280  1.00 78.85           H  
ATOM   1160  HD3 LYS A  72      18.301 -13.139 -11.909  1.00 78.85           H  
ATOM   1161  CE  LYS A  72      17.148 -11.560 -10.992  1.00 78.85           C  
ATOM   1162  HE2 LYS A  72      16.295 -11.487 -10.317  1.00 78.85           H  
ATOM   1163  HE3 LYS A  72      16.826 -11.119 -11.935  1.00 78.85           H  
ATOM   1164  NZ  LYS A  72      18.320 -10.850 -10.455  1.00 78.85           N  
ATOM   1165  HZ1 LYS A  72      19.071 -10.900 -11.129  1.00 78.85           H  
ATOM   1166  HZ2 LYS A  72      18.590 -11.275  -9.579  1.00 78.85           H  
ATOM   1167  HZ3 LYS A  72      18.051  -9.887 -10.310  1.00 78.85           H  
ATOM   1168  N   ASP A  73      15.590 -18.098 -13.048  1.00 81.34           N  
ATOM   1169  H   ASP A  73      15.085 -18.112 -12.173  1.00 81.34           H  
ATOM   1170  CA  ASP A  73      15.948 -19.382 -13.653  1.00 81.34           C  
ATOM   1171  HA  ASP A  73      16.688 -19.187 -14.429  1.00 81.34           H  
ATOM   1172  C   ASP A  73      14.781 -20.041 -14.409  1.00 81.34           C  
ATOM   1173  CB  ASP A  73      16.676 -20.280 -12.643  1.00 81.34           C  
ATOM   1174  HB2 ASP A  73      17.079 -21.136 -13.182  1.00 81.34           H  
ATOM   1175  HB3 ASP A  73      17.524 -19.724 -12.243  1.00 81.34           H  
ATOM   1176  O   ASP A  73      15.022 -20.891 -15.275  1.00 81.34           O  
ATOM   1177  CG  ASP A  73      15.837 -20.807 -11.480  1.00 81.34           C  
ATOM   1178  OD1 ASP A  73      14.607 -20.880 -11.649  1.00 81.34           O  
ATOM   1179  OD2 ASP A  73      16.493 -21.223 -10.493  1.00 81.34           O  
ATOM   1180  N   GLY A  74      13.555 -19.554 -14.201  1.00 77.28           N  
ATOM   1181  H   GLY A  74      13.398 -19.053 -13.338  1.00 77.28           H  
ATOM   1182  CA  GLY A  74      12.356 -19.967 -14.918  1.00 77.28           C  
ATOM   1183  HA2 GLY A  74      11.567 -19.245 -14.707  1.00 77.28           H  
ATOM   1184  HA3 GLY A  74      12.557 -19.982 -15.989  1.00 77.28           H  
ATOM   1185  C   GLY A  74      11.852 -21.343 -14.492  1.00 77.28           C  
ATOM   1186  O   GLY A  74      11.203 -22.017 -15.301  1.00 77.28           O  
ATOM   1187  N   ASP A  75      12.186 -21.802 -13.282  1.00 79.26           N  
ATOM   1188  H   ASP A  75      12.711 -21.202 -12.661  1.00 79.26           H  
ATOM   1189  CA  ASP A  75      11.807 -23.125 -12.782  1.00 79.26           C  
ATOM   1190  HA  ASP A  75      11.819 -23.795 -13.642  1.00 79.26           H  
ATOM   1191  C   ASP A  75      10.364 -23.192 -12.236  1.00 79.26           C  
ATOM   1192  CB  ASP A  75      12.883 -23.666 -11.819  1.00 79.26           C  
ATOM   1193  HB2 ASP A  75      12.793 -24.752 -11.820  1.00 79.26           H  
ATOM   1194  HB3 ASP A  75      13.872 -23.436 -12.214  1.00 79.26           H  
ATOM   1195  O   ASP A  75       9.849 -24.283 -11.956  1.00 79.26           O  
ATOM   1196  CG  ASP A  75      12.795 -23.204 -10.355  1.00 79.26           C  
ATOM   1197  OD1 ASP A  75      11.925 -22.369 -10.035  1.00 79.26           O  
ATOM   1198  OD2 ASP A  75      13.445 -23.874  -9.512  1.00 79.26           O  
ATOM   1199  N   GLY A  76       9.681 -22.044 -12.163  1.00 74.62           N  
ATOM   1200  H   GLY A  76      10.192 -21.191 -12.336  1.00 74.62           H  
ATOM   1201  CA  GLY A  76       8.317 -21.903 -11.662  1.00 74.62           C  
ATOM   1202  HA2 GLY A  76       7.745 -22.798 -11.905  1.00 74.62           H  
ATOM   1203  HA3 GLY A  76       7.867 -21.043 -12.157  1.00 74.62           H  
ATOM   1204  C   GLY A  76       8.228 -21.668 -10.152  1.00 74.62           C  
ATOM   1205  O   GLY A  76       7.116 -21.593  -9.616  1.00 74.62           O  
ATOM   1206  N   TYR A  77       9.358 -21.545  -9.461  1.00 78.69           N  
ATOM   1207  H   TYR A  77      10.237 -21.624  -9.953  1.00 78.69           H  
ATOM   1208  CA  TYR A  77       9.465 -21.223  -8.046  1.00 78.69           C  
ATOM   1209  HA  TYR A  77       8.464 -21.067  -7.644  1.00 78.69           H  
ATOM   1210  C   TYR A  77      10.243 -19.918  -7.860  1.00 78.69           C  
ATOM   1211  CB  TYR A  77      10.109 -22.393  -7.285  1.00 78.69           C  
ATOM   1212  HB2 TYR A  77      10.185 -22.126  -6.231  1.00 78.69           H  
ATOM   1213  HB3 TYR A  77      11.126 -22.544  -7.647  1.00 78.69           H  
ATOM   1214  O   TYR A  77      10.965 -19.458  -8.727  1.00 78.69           O  
ATOM   1215  CG  TYR A  77       9.340 -23.698  -7.397  1.00 78.69           C  
ATOM   1216  CD1 TYR A  77       8.278 -23.966  -6.512  1.00 78.69           C  
ATOM   1217  HD1 TYR A  77       8.023 -23.239  -5.755  1.00 78.69           H  
ATOM   1218  CD2 TYR A  77       9.657 -24.619  -8.413  1.00 78.69           C  
ATOM   1219  HD2 TYR A  77      10.451 -24.386  -9.107  1.00 78.69           H  
ATOM   1220  CE1 TYR A  77       7.532 -25.153  -6.643  1.00 78.69           C  
ATOM   1221  HE1 TYR A  77       6.704 -25.342  -5.975  1.00 78.69           H  
ATOM   1222  CE2 TYR A  77       8.914 -25.807  -8.550  1.00 78.69           C  
ATOM   1223  HE2 TYR A  77       9.145 -26.490  -9.355  1.00 78.69           H  
ATOM   1224  OH  TYR A  77       7.113 -27.212  -7.791  1.00 78.69           O  
ATOM   1225  HH  TYR A  77       6.371 -27.196  -7.182  1.00 78.69           H  
ATOM   1226  CZ  TYR A  77       7.849 -26.074  -7.667  1.00 78.69           C  
ATOM   1227  N   ILE A  78      10.080 -19.287  -6.694  1.00 81.48           N  
ATOM   1228  H   ILE A  78       9.471 -19.706  -6.005  1.00 81.48           H  
ATOM   1229  CA  ILE A  78      10.953 -18.182  -6.291  1.00 81.48           C  
ATOM   1230  HA  ILE A  78      11.588 -17.898  -7.131  1.00 81.48           H  
ATOM   1231  C   ILE A  78      11.885 -18.691  -5.198  1.00 81.48           C  
ATOM   1232  CB  ILE A  78      10.174 -16.916  -5.888  1.00 81.48           C  
ATOM   1233  HB  ILE A  78       9.589 -17.139  -4.996  1.00 81.48           H  
ATOM   1234  O   ILE A  78      11.486 -18.873  -4.038  1.00 81.48           O  
ATOM   1235  CG1 ILE A  78       9.193 -16.440  -6.987  1.00 81.48           C  
ATOM   1236 HG12 ILE A  78       8.588 -15.619  -6.603  1.00 81.48           H  
ATOM   1237 HG13 ILE A  78       8.503 -17.250  -7.222  1.00 81.48           H  
ATOM   1238  CG2 ILE A  78      11.208 -15.830  -5.532  1.00 81.48           C  
ATOM   1239 HG21 ILE A  78      10.736 -14.902  -5.208  1.00 81.48           H  
ATOM   1240 HG22 ILE A  78      11.859 -16.174  -4.729  1.00 81.48           H  
ATOM   1241 HG23 ILE A  78      11.835 -15.621  -6.399  1.00 81.48           H  
ATOM   1242  CD1 ILE A  78       9.841 -15.969  -8.295  1.00 81.48           C  
ATOM   1243 HD11 ILE A  78       9.061 -15.712  -9.011  1.00 81.48           H  
ATOM   1244 HD12 ILE A  78      10.462 -15.088  -8.133  1.00 81.48           H  
ATOM   1245 HD13 ILE A  78      10.457 -16.765  -8.715  1.00 81.48           H  
ATOM   1246  N   SER A  79      13.140 -18.897  -5.569  1.00 82.57           N  
ATOM   1247  H   SER A  79      13.359 -18.731  -6.541  1.00 82.57           H  
ATOM   1248  CA  SER A  79      14.234 -19.257  -4.680  1.00 82.57           C  
ATOM   1249  HA  SER A  79      13.920 -20.123  -4.096  1.00 82.57           H  
ATOM   1250  C   SER A  79      14.594 -18.117  -3.719  1.00 82.57           C  
ATOM   1251  CB  SER A  79      15.454 -19.666  -5.515  1.00 82.57           C  
ATOM   1252  HB2 SER A  79      15.158 -20.378  -6.286  1.00 82.57           H  
ATOM   1253  HB3 SER A  79      16.198 -20.133  -4.869  1.00 82.57           H  
ATOM   1254  O   SER A  79      14.309 -16.939  -3.940  1.00 82.57           O  
ATOM   1255  OG  SER A  79      16.022 -18.523  -6.113  1.00 82.57           O  
ATOM   1256  HG  SER A  79      15.460 -18.362  -6.875  1.00 82.57           H  
ATOM   1257  N   ALA A  80      15.301 -18.442  -2.633  1.00 83.28           N  
ATOM   1258  H   ALA A  80      15.522 -19.415  -2.473  1.00 83.28           H  
ATOM   1259  CA  ALA A  80      15.817 -17.423  -1.715  1.00 83.28           C  
ATOM   1260  HA  ALA A  80      14.978 -16.842  -1.333  1.00 83.28           H  
ATOM   1261  C   ALA A  80      16.778 -16.432  -2.406  1.00 83.28           C  
ATOM   1262  CB  ALA A  80      16.501 -18.130  -0.540  1.00 83.28           C  
ATOM   1263  HB1 ALA A  80      17.348 -18.717  -0.897  1.00 83.28           H  
ATOM   1264  HB2 ALA A  80      16.859 -17.385   0.170  1.00 83.28           H  
ATOM   1265  HB3 ALA A  80      15.790 -18.785  -0.037  1.00 83.28           H  
ATOM   1266  O   ALA A  80      16.821 -15.262  -2.031  1.00 83.28           O  
ATOM   1267  N   ALA A  81      17.527 -16.880  -3.421  1.00 83.74           N  
ATOM   1268  H   ALA A  81      17.357 -17.811  -3.775  1.00 83.74           H  
ATOM   1269  CA  ALA A  81      18.428 -16.022  -4.187  1.00 83.74           C  
ATOM   1270  HA  ALA A  81      19.064 -15.468  -3.497  1.00 83.74           H  
ATOM   1271  C   ALA A  81      17.655 -14.991  -5.027  1.00 83.74           C  
ATOM   1272  CB  ALA A  81      19.314 -16.916  -5.063  1.00 83.74           C  
ATOM   1273  HB1 ALA A  81      20.011 -16.296  -5.628  1.00 83.74           H  
ATOM   1274  HB2 ALA A  81      18.698 -17.478  -5.765  1.00 83.74           H  
ATOM   1275  HB3 ALA A  81      19.877 -17.611  -4.441  1.00 83.74           H  
ATOM   1276  O   ALA A  81      18.057 -13.829  -5.106  1.00 83.74           O  
ATOM   1277  N   GLU A  82      16.522 -15.387  -5.602  1.00 81.45           N  
ATOM   1278  H   GLU A  82      16.256 -16.361  -5.560  1.00 81.45           H  
ATOM   1279  CA  GLU A  82      15.637 -14.490  -6.349  1.00 81.45           C  
ATOM   1280  HA  GLU A  82      16.218 -13.904  -7.060  1.00 81.45           H  
ATOM   1281  C   GLU A  82      14.916 -13.508  -5.437  1.00 81.45           C  
ATOM   1282  CB  GLU A  82      14.628 -15.316  -7.128  1.00 81.45           C  
ATOM   1283  HB2 GLU A  82      13.830 -14.672  -7.497  1.00 81.45           H  
ATOM   1284  HB3 GLU A  82      14.195 -16.047  -6.444  1.00 81.45           H  
ATOM   1285  O   GLU A  82      14.848 -12.329  -5.771  1.00 81.45           O  
ATOM   1286  CG  GLU A  82      15.348 -15.978  -8.308  1.00 81.45           C  
ATOM   1287  HG2 GLU A  82      15.461 -15.243  -9.106  1.00 81.45           H  
ATOM   1288  HG3 GLU A  82      16.353 -16.283  -8.015  1.00 81.45           H  
ATOM   1289  CD  GLU A  82      14.622 -17.215  -8.800  1.00 81.45           C  
ATOM   1290  OE1 GLU A  82      14.735 -17.443 -10.015  1.00 81.45           O  
ATOM   1291  OE2 GLU A  82      14.116 -17.940  -7.914  1.00 81.45           O  
ATOM   1292  N   LYS A  83      14.485 -13.936  -4.242  1.00 76.69           N  
ATOM   1293  H   LYS A  83      14.521 -14.929  -4.059  1.00 76.69           H  
ATOM   1294  CA  LYS A  83      13.956 -13.014  -3.218  1.00 76.69           C  
ATOM   1295  HA  LYS A  83      13.107 -12.471  -3.631  1.00 76.69           H  
ATOM   1296  C   LYS A  83      14.973 -11.953  -2.810  1.00 76.69           C  
ATOM   1297  CB  LYS A  83      13.506 -13.768  -1.963  1.00 76.69           C  
ATOM   1298  HB2 LYS A  83      13.200 -13.031  -1.221  1.00 76.69           H  
ATOM   1299  HB3 LYS A  83      14.337 -14.343  -1.552  1.00 76.69           H  
ATOM   1300  O   LYS A  83      14.639 -10.782  -2.665  1.00 76.69           O  
ATOM   1301  CG  LYS A  83      12.326 -14.698  -2.236  1.00 76.69           C  
ATOM   1302  HG2 LYS A  83      11.561 -14.162  -2.799  1.00 76.69           H  
ATOM   1303  HG3 LYS A  83      12.669 -15.556  -2.814  1.00 76.69           H  
ATOM   1304  CD  LYS A  83      11.718 -15.204  -0.932  1.00 76.69           C  
ATOM   1305  HD2 LYS A  83      12.470 -15.722  -0.338  1.00 76.69           H  
ATOM   1306  HD3 LYS A  83      11.336 -14.347  -0.377  1.00 76.69           H  
ATOM   1307  CE  LYS A  83      10.570 -16.152  -1.278  1.00 76.69           C  
ATOM   1308  HE2 LYS A  83      10.970 -17.122  -1.572  1.00 76.69           H  
ATOM   1309  HE3 LYS A  83      10.039 -15.739  -2.136  1.00 76.69           H  
ATOM   1310  NZ  LYS A  83       9.632 -16.262  -0.142  1.00 76.69           N  
ATOM   1311  HZ1 LYS A  83      10.086 -16.592   0.698  1.00 76.69           H  
ATOM   1312  HZ2 LYS A  83       9.265 -15.341   0.053  1.00 76.69           H  
ATOM   1313  HZ3 LYS A  83       8.830 -16.825  -0.386  1.00 76.69           H  
ATOM   1314  N   GLU A  84      16.234 -12.335  -2.646  1.00 75.60           N  
ATOM   1315  H   GLU A  84      16.457 -13.317  -2.719  1.00 75.60           H  
ATOM   1316  CA  GLU A  84      17.288 -11.372  -2.327  1.00 75.60           C  
ATOM   1317  HA  GLU A  84      16.954 -10.751  -1.496  1.00 75.60           H  
ATOM   1318  C   GLU A  84      17.557 -10.405  -3.491  1.00 75.60           C  
ATOM   1319  CB  GLU A  84      18.553 -12.130  -1.900  1.00 75.60           C  
ATOM   1320  HB2 GLU A  84      18.732 -12.958  -2.586  1.00 75.60           H  
ATOM   1321  HB3 GLU A  84      19.413 -11.463  -1.961  1.00 75.60           H  
ATOM   1322  O   GLU A  84      17.821  -9.223  -3.260  1.00 75.60           O  
ATOM   1323  CG  GLU A  84      18.440 -12.676  -0.465  1.00 75.60           C  
ATOM   1324  HG2 GLU A  84      17.552 -13.301  -0.374  1.00 75.60           H  
ATOM   1325  HG3 GLU A  84      19.311 -13.299  -0.260  1.00 75.60           H  
ATOM   1326  CD  GLU A  84      18.387 -11.541   0.569  1.00 75.60           C  
ATOM   1327  OE1 GLU A  84      17.475 -11.484   1.421  1.00 75.60           O  
ATOM   1328  OE2 GLU A  84      19.246 -10.630   0.504  1.00 75.60           O  
ATOM   1329  N   ALA A  85      17.432 -10.871  -4.737  1.00 72.15           N  
ATOM   1330  H   ALA A  85      17.221 -11.850  -4.864  1.00 72.15           H  
ATOM   1331  CA  ALA A  85      17.572 -10.031  -5.924  1.00 72.15           C  
ATOM   1332  HA  ALA A  85      18.418  -9.361  -5.768  1.00 72.15           H  
ATOM   1333  C   ALA A  85      16.343  -9.142  -6.211  1.00 72.15           C  
ATOM   1334  CB  ALA A  85      17.897 -10.938  -7.110  1.00 72.15           C  
ATOM   1335  HB1 ALA A  85      18.126 -10.294  -7.959  1.00 72.15           H  
ATOM   1336  HB2 ALA A  85      17.040 -11.570  -7.341  1.00 72.15           H  
ATOM   1337  HB3 ALA A  85      18.758 -11.564  -6.876  1.00 72.15           H  
ATOM   1338  O   ALA A  85      16.489  -8.071  -6.805  1.00 72.15           O  
ATOM   1339  N   ALA A  86      15.156  -9.557  -5.763  1.00 66.72           N  
ATOM   1340  H   ALA A  86      15.107 -10.491  -5.382  1.00 66.72           H  
ATOM   1341  CA  ALA A  86      13.879  -8.853  -5.889  1.00 66.72           C  
ATOM   1342  HA  ALA A  86      13.663  -8.669  -6.941  1.00 66.72           H  
ATOM   1343  C   ALA A  86      13.827  -7.507  -5.155  1.00 66.72           C  
ATOM   1344  CB  ALA A  86      12.804  -9.775  -5.326  1.00 66.72           C  
ATOM   1345  HB1 ALA A  86      11.858  -9.237  -5.268  1.00 66.72           H  
ATOM   1346  HB2 ALA A  86      12.704 -10.658  -5.958  1.00 66.72           H  
ATOM   1347  HB3 ALA A  86      13.047 -10.079  -4.308  1.00 66.72           H  
ATOM   1348  O   ALA A  86      12.952  -6.681  -5.419  1.00 66.72           O  
ATOM   1349  N   LYS A  87      14.799  -7.229  -4.276  1.00 62.67           N  
ATOM   1350  H   LYS A  87      15.458  -7.967  -4.073  1.00 62.67           H  
ATOM   1351  CA  LYS A  87      14.933  -5.941  -3.572  1.00 62.67           C  
ATOM   1352  HA  LYS A  87      14.063  -5.811  -2.929  1.00 62.67           H  
ATOM   1353  C   LYS A  87      14.930  -4.725  -4.511  1.00 62.67           C  
ATOM   1354  CB  LYS A  87      16.200  -5.969  -2.702  1.00 62.67           C  
ATOM   1355  HB2 LYS A  87      16.401  -4.965  -2.327  1.00 62.67           H  
ATOM   1356  HB3 LYS A  87      17.051  -6.296  -3.300  1.00 62.67           H  
ATOM   1357  O   LYS A  87      14.610  -3.630  -4.063  1.00 62.67           O  
ATOM   1358  CG  LYS A  87      16.004  -6.909  -1.505  1.00 62.67           C  
ATOM   1359  HG2 LYS A  87      15.177  -6.537  -0.900  1.00 62.67           H  
ATOM   1360  HG3 LYS A  87      15.744  -7.904  -1.866  1.00 62.67           H  
ATOM   1361  CD  LYS A  87      17.256  -7.021  -0.628  1.00 62.67           C  
ATOM   1362  HD2 LYS A  87      18.072  -7.432  -1.223  1.00 62.67           H  
ATOM   1363  HD3 LYS A  87      17.533  -6.044  -0.233  1.00 62.67           H  
ATOM   1364  CE  LYS A  87      16.900  -7.984   0.510  1.00 62.67           C  
ATOM   1365  HE2 LYS A  87      16.160  -7.517   1.161  1.00 62.67           H  
ATOM   1366  HE3 LYS A  87      16.427  -8.860   0.066  1.00 62.67           H  
ATOM   1367  NZ  LYS A  87      18.075  -8.436   1.281  1.00 62.67           N  
ATOM   1368  HZ1 LYS A  87      18.572  -7.705   1.770  1.00 62.67           H  
ATOM   1369  HZ2 LYS A  87      17.806  -9.200   1.885  1.00 62.67           H  
ATOM   1370  HZ3 LYS A  87      18.701  -8.954   0.682  1.00 62.67           H  
ATOM   1371  N   ASN A  88      15.210  -4.921  -5.802  1.00 67.01           N  
ATOM   1372  H   ASN A  88      15.457  -5.862  -6.076  1.00 67.01           H  
ATOM   1373  CA  ASN A  88      15.148  -3.896  -6.848  1.00 67.01           C  
ATOM   1374  HA  ASN A  88      15.621  -2.988  -6.475  1.00 67.01           H  
ATOM   1375  C   ASN A  88      13.721  -3.502  -7.285  1.00 67.01           C  
ATOM   1376  CB  ASN A  88      15.939  -4.409  -8.061  1.00 67.01           C  
ATOM   1377  HB2 ASN A  88      15.499  -5.346  -8.401  1.00 67.01           H  
ATOM   1378  HB3 ASN A  88      15.859  -3.686  -8.873  1.00 67.01           H  
ATOM   1379  O   ASN A  88      13.581  -2.596  -8.099  1.00 67.01           O  
ATOM   1380  CG  ASN A  88      17.415  -4.622  -7.792  1.00 67.01           C  
ATOM   1381  ND2 ASN A  88      18.069  -5.389  -8.630  1.00 67.01           N  
ATOM   1382 HD21 ASN A  88      17.563  -5.862  -9.366  1.00 67.01           H  
ATOM   1383 HD22 ASN A  88      19.041  -5.554  -8.410  1.00 67.01           H  
ATOM   1384  OD1 ASN A  88      18.012  -4.108  -6.862  1.00 67.01           O  
ATOM   1385  N   GLY A  89      12.677  -4.179  -6.800  1.00 80.61           N  
ATOM   1386  H   GLY A  89      12.867  -4.969  -6.200  1.00 80.61           H  
ATOM   1387  CA  GLY A  89      11.273  -3.968  -7.174  1.00 80.61           C  
ATOM   1388  HA2 GLY A  89      11.191  -3.175  -7.917  1.00 80.61           H  
ATOM   1389  HA3 GLY A  89      10.894  -4.887  -7.620  1.00 80.61           H  
ATOM   1390  C   GLY A  89      10.376  -3.608  -5.987  1.00 80.61           C  
ATOM   1391  O   GLY A  89       9.207  -3.992  -5.967  1.00 80.61           O  
ATOM   1392  N   ARG A  90      10.925  -2.941  -4.964  1.00 90.26           N  
ATOM   1393  H   ARG A  90      11.892  -2.663  -5.048  1.00 90.26           H  
ATOM   1394  CA  ARG A  90      10.238  -2.689  -3.691  1.00 90.26           C  
ATOM   1395  HA  ARG A  90       9.503  -3.480  -3.545  1.00 90.26           H  
ATOM   1396  C   ARG A  90       9.480  -1.357  -3.678  1.00 90.26           C  
ATOM   1397  CB  ARG A  90      11.259  -2.808  -2.553  1.00 90.26           C  
ATOM   1398  HB2 ARG A  90      12.070  -2.099  -2.719  1.00 90.26           H  
ATOM   1399  HB3 ARG A  90      11.677  -3.814  -2.558  1.00 90.26           H  
ATOM   1400  O   ARG A  90      10.068  -0.296  -3.879  1.00 90.26           O  
ATOM   1401  CG  ARG A  90      10.618  -2.536  -1.188  1.00 90.26           C  
ATOM   1402  HG2 ARG A  90      10.254  -1.510  -1.157  1.00 90.26           H  
ATOM   1403  HG3 ARG A  90       9.784  -3.221  -1.034  1.00 90.26           H  
ATOM   1404  CD  ARG A  90      11.645  -2.719  -0.074  1.00 90.26           C  
ATOM   1405  HD2 ARG A  90      11.861  -3.783   0.026  1.00 90.26           H  
ATOM   1406  HD3 ARG A  90      12.557  -2.190  -0.349  1.00 90.26           H  
ATOM   1407  NE  ARG A  90      11.133  -2.170   1.190  1.00 90.26           N  
ATOM   1408  HE  ARG A  90      10.290  -1.617   1.124  1.00 90.26           H  
ATOM   1409  NH1 ARG A  90      12.823  -2.918   2.519  1.00 90.26           N  
ATOM   1410 HH11 ARG A  90      13.219  -3.099   3.430  1.00 90.26           H  
ATOM   1411 HH12 ARG A  90      13.163  -3.395   1.696  1.00 90.26           H  
ATOM   1412  NH2 ARG A  90      11.115  -1.784   3.424  1.00 90.26           N  
ATOM   1413 HH21 ARG A  90      11.562  -1.838   4.329  1.00 90.26           H  
ATOM   1414 HH22 ARG A  90      10.250  -1.278   3.296  1.00 90.26           H  
ATOM   1415  CZ  ARG A  90      11.692  -2.290   2.371  1.00 90.26           C  
ATOM   1416  N   VAL A  91       8.194  -1.410  -3.332  1.00 93.96           N  
ATOM   1417  H   VAL A  91       7.787  -2.325  -3.203  1.00 93.96           H  
ATOM   1418  CA  VAL A  91       7.355  -0.235  -3.042  1.00 93.96           C  
ATOM   1419  HA  VAL A  91       7.975   0.661  -3.064  1.00 93.96           H  
ATOM   1420  C   VAL A  91       6.769  -0.362  -1.644  1.00 93.96           C  
ATOM   1421  CB  VAL A  91       6.241  -0.047  -4.086  1.00 93.96           C  
ATOM   1422  HB  VAL A  91       5.635  -0.952  -4.129  1.00 93.96           H  
ATOM   1423  O   VAL A  91       6.209  -1.393  -1.272  1.00 93.96           O  
ATOM   1424  CG1 VAL A  91       5.322   1.142  -3.758  1.00 93.96           C  
ATOM   1425 HG11 VAL A  91       4.601   1.284  -4.562  1.00 93.96           H  
ATOM   1426 HG12 VAL A  91       5.913   2.050  -3.646  1.00 93.96           H  
ATOM   1427 HG13 VAL A  91       4.769   0.953  -2.838  1.00 93.96           H  
ATOM   1428  CG2 VAL A  91       6.838   0.209  -5.471  1.00 93.96           C  
ATOM   1429 HG21 VAL A  91       6.026   0.235  -6.198  1.00 93.96           H  
ATOM   1430 HG22 VAL A  91       7.522  -0.591  -5.754  1.00 93.96           H  
ATOM   1431 HG23 VAL A  91       7.379   1.155  -5.487  1.00 93.96           H  
ATOM   1432  N   GLU A  92       6.879   0.700  -0.860  1.00 96.66           N  
ATOM   1433  H   GLU A  92       7.335   1.522  -1.230  1.00 96.66           H  
ATOM   1434  CA  GLU A  92       6.342   0.769   0.489  1.00 96.66           C  
ATOM   1435  HA  GLU A  92       5.974  -0.214   0.782  1.00 96.66           H  
ATOM   1436  C   GLU A  92       5.158   1.741   0.563  1.00 96.66           C  
ATOM   1437  CB  GLU A  92       7.482   1.123   1.447  1.00 96.66           C  
ATOM   1438  HB2 GLU A  92       7.916   2.081   1.159  1.00 96.66           H  
ATOM   1439  HB3 GLU A  92       8.249   0.351   1.381  1.00 96.66           H  
ATOM   1440  O   GLU A  92       5.247   2.882   0.119  1.00 96.66           O  
ATOM   1441  CG  GLU A  92       6.984   1.204   2.885  1.00 96.66           C  
ATOM   1442  HG2 GLU A  92       6.445   0.288   3.125  1.00 96.66           H  
ATOM   1443  HG3 GLU A  92       6.292   2.041   2.979  1.00 96.66           H  
ATOM   1444  CD  GLU A  92       8.112   1.392   3.892  1.00 96.66           C  
ATOM   1445  OE1 GLU A  92       7.880   1.066   5.070  1.00 96.66           O  
ATOM   1446  OE2 GLU A  92       9.209   1.910   3.614  1.00 96.66           O  
ATOM   1447  N   VAL A  93       4.062   1.288   1.174  1.00 97.65           N  
ATOM   1448  H   VAL A  93       4.071   0.326   1.482  1.00 97.65           H  
ATOM   1449  CA  VAL A  93       2.856   2.063   1.476  1.00 97.65           C  
ATOM   1450  HA  VAL A  93       2.991   3.089   1.132  1.00 97.65           H  
ATOM   1451  C   VAL A  93       2.661   2.070   2.990  1.00 97.65           C  
ATOM   1452  CB  VAL A  93       1.617   1.477   0.765  1.00 97.65           C  
ATOM   1453  HB  VAL A  93       1.403   0.489   1.174  1.00 97.65           H  
ATOM   1454  O   VAL A  93       2.324   1.050   3.594  1.00 97.65           O  
ATOM   1455  CG1 VAL A  93       0.382   2.359   0.993  1.00 97.65           C  
ATOM   1456 HG11 VAL A  93       0.553   3.354   0.582  1.00 97.65           H  
ATOM   1457 HG12 VAL A  93       0.159   2.437   2.057  1.00 97.65           H  
ATOM   1458 HG13 VAL A  93      -0.482   1.913   0.499  1.00 97.65           H  
ATOM   1459  CG2 VAL A  93       1.829   1.314  -0.746  1.00 97.65           C  
ATOM   1460 HG21 VAL A  93       2.149   2.259  -1.186  1.00 97.65           H  
ATOM   1461 HG22 VAL A  93       2.596   0.563  -0.936  1.00 97.65           H  
ATOM   1462 HG23 VAL A  93       0.906   0.985  -1.222  1.00 97.65           H  
ATOM   1463  N   ARG A  94       2.863   3.222   3.628  1.00 97.62           N  
ATOM   1464  H   ARG A  94       3.152   4.013   3.070  1.00 97.62           H  
ATOM   1465  CA  ARG A  94       2.585   3.441   5.054  1.00 97.62           C  
ATOM   1466  HA  ARG A  94       2.404   2.491   5.557  1.00 97.62           H  
ATOM   1467  C   ARG A  94       1.333   4.284   5.193  1.00 97.62           C  
ATOM   1468  CB  ARG A  94       3.763   4.146   5.730  1.00 97.62           C  
ATOM   1469  HB2 ARG A  94       3.470   4.439   6.738  1.00 97.62           H  
ATOM   1470  HB3 ARG A  94       3.998   5.046   5.160  1.00 97.62           H  
ATOM   1471  O   ARG A  94       1.296   5.406   4.696  1.00 97.62           O  
ATOM   1472  CG  ARG A  94       5.018   3.281   5.816  1.00 97.62           C  
ATOM   1473  HG2 ARG A  94       4.825   2.427   6.464  1.00 97.62           H  
ATOM   1474  HG3 ARG A  94       5.294   2.932   4.821  1.00 97.62           H  
ATOM   1475  CD  ARG A  94       6.164   4.114   6.396  1.00 97.62           C  
ATOM   1476  HD2 ARG A  94       6.288   5.006   5.781  1.00 97.62           H  
ATOM   1477  HD3 ARG A  94       5.916   4.410   7.415  1.00 97.62           H  
ATOM   1478  NE  ARG A  94       7.412   3.347   6.391  1.00 97.62           N  
ATOM   1479  HE  ARG A  94       7.360   2.393   6.062  1.00 97.62           H  
ATOM   1480  NH1 ARG A  94       8.910   5.037   6.775  1.00 97.62           N  
ATOM   1481 HH11 ARG A  94       8.136   5.686   6.779  1.00 97.62           H  
ATOM   1482 HH12 ARG A  94       9.844   5.394   6.634  1.00 97.62           H  
ATOM   1483  NH2 ARG A  94       9.630   3.005   6.179  1.00 97.62           N  
ATOM   1484 HH21 ARG A  94      10.544   3.393   5.991  1.00 97.62           H  
ATOM   1485 HH22 ARG A  94       9.362   2.227   5.594  1.00 97.62           H  
ATOM   1486  CZ  ARG A  94       8.644   3.799   6.465  1.00 97.62           C  
ATOM   1487  N   VAL A  95       0.340   3.775   5.904  1.00 96.85           N  
ATOM   1488  H   VAL A  95       0.447   2.863   6.324  1.00 96.85           H  
ATOM   1489  CA  VAL A  95      -0.899   4.505   6.178  1.00 96.85           C  
ATOM   1490  HA  VAL A  95      -0.942   5.393   5.547  1.00 96.85           H  
ATOM   1491  C   VAL A  95      -0.891   4.954   7.630  1.00 96.85           C  
ATOM   1492  CB  VAL A  95      -2.135   3.658   5.847  1.00 96.85           C  
ATOM   1493  HB  VAL A  95      -2.226   2.873   6.598  1.00 96.85           H  
ATOM   1494  O   VAL A  95      -0.395   4.245   8.499  1.00 96.85           O  
ATOM   1495  CG1 VAL A  95      -3.415   4.498   5.876  1.00 96.85           C  
ATOM   1496 HG11 VAL A  95      -3.322   5.350   5.202  1.00 96.85           H  
ATOM   1497 HG12 VAL A  95      -4.266   3.892   5.566  1.00 96.85           H  
ATOM   1498 HG13 VAL A  95      -3.611   4.859   6.886  1.00 96.85           H  
ATOM   1499  CG2 VAL A  95      -2.032   2.997   4.466  1.00 96.85           C  
ATOM   1500 HG21 VAL A  95      -1.180   2.318   4.426  1.00 96.85           H  
ATOM   1501 HG22 VAL A  95      -1.928   3.755   3.690  1.00 96.85           H  
ATOM   1502 HG23 VAL A  95      -2.928   2.401   4.287  1.00 96.85           H  
ATOM   1503  N   GLU A  96      -1.421   6.137   7.899  1.00 95.42           N  
ATOM   1504  H   GLU A  96      -1.715   6.714   7.124  1.00 95.42           H  
ATOM   1505  CA  GLU A  96      -1.581   6.686   9.238  1.00 95.42           C  
ATOM   1506  HA  GLU A  96      -1.516   5.882   9.971  1.00 95.42           H  
ATOM   1507  C   GLU A  96      -2.951   7.347   9.365  1.00 95.42           C  
ATOM   1508  CB  GLU A  96      -0.431   7.660   9.507  1.00 95.42           C  
ATOM   1509  HB2 GLU A  96      -0.380   8.395   8.704  1.00 95.42           H  
ATOM   1510  HB3 GLU A  96       0.493   7.082   9.504  1.00 95.42           H  
ATOM   1511  O   GLU A  96      -3.274   8.249   8.593  1.00 95.42           O  
ATOM   1512  CG  GLU A  96      -0.554   8.402  10.844  1.00 95.42           C  
ATOM   1513  HG2 GLU A  96      -1.422   9.061  10.817  1.00 95.42           H  
ATOM   1514  HG3 GLU A  96      -0.699   7.669  11.638  1.00 95.42           H  
ATOM   1515  CD  GLU A  96       0.697   9.233  11.155  1.00 95.42           C  
ATOM   1516  OE1 GLU A  96       0.731   9.860  12.234  1.00 95.42           O  
ATOM   1517  OE2 GLU A  96       1.754   9.059  10.499  1.00 95.42           O  
ATOM   1518  N   PHE A  97      -3.735   6.913  10.349  1.00 92.36           N  
ATOM   1519  H   PHE A  97      -3.410   6.145  10.919  1.00 92.36           H  
ATOM   1520  CA  PHE A  97      -5.039   7.486  10.674  1.00 92.36           C  
ATOM   1521  HA  PHE A  97      -5.379   8.103   9.842  1.00 92.36           H  
ATOM   1522  C   PHE A  97      -4.926   8.383  11.913  1.00 92.36           C  
ATOM   1523  CB  PHE A  97      -6.073   6.368  10.861  1.00 92.36           C  
ATOM   1524  HB2 PHE A  97      -5.809   5.784  11.743  1.00 92.36           H  
ATOM   1525  HB3 PHE A  97      -7.046   6.822  11.052  1.00 92.36           H  
ATOM   1526  O   PHE A  97      -4.461   7.947  12.970  1.00 92.36           O  
ATOM   1527  CG  PHE A  97      -6.201   5.432   9.671  1.00 92.36           C  
ATOM   1528  CD1 PHE A  97      -6.991   5.784   8.561  1.00 92.36           C  
ATOM   1529  HD1 PHE A  97      -7.519   6.726   8.546  1.00 92.36           H  
ATOM   1530  CD2 PHE A  97      -5.512   4.206   9.663  1.00 92.36           C  
ATOM   1531  HD2 PHE A  97      -4.893   3.924  10.502  1.00 92.36           H  
ATOM   1532  CE1 PHE A  97      -7.077   4.906   7.463  1.00 92.36           C  
ATOM   1533  HE1 PHE A  97      -7.649   5.171   6.586  1.00 92.36           H  
ATOM   1534  CE2 PHE A  97      -5.618   3.325   8.579  1.00 92.36           C  
ATOM   1535  HE2 PHE A  97      -5.104   2.375   8.607  1.00 92.36           H  
ATOM   1536  CZ  PHE A  97      -6.405   3.677   7.476  1.00 92.36           C  
ATOM   1537  HZ  PHE A  97      -6.485   3.007   6.632  1.00 92.36           H  
ATOM   1538  N   GLU A  98      -5.363   9.634  11.787  1.00 90.53           N  
ATOM   1539  H   GLU A  98      -5.738   9.917  10.893  1.00 90.53           H  
ATOM   1540  CA  GLU A  98      -5.337  10.646  12.845  1.00 90.53           C  
ATOM   1541  HA  GLU A  98      -5.254  10.153  13.814  1.00 90.53           H  
ATOM   1542  C   GLU A  98      -6.655  11.432  12.822  1.00 90.53           C  
ATOM   1543  CB  GLU A  98      -4.097  11.551  12.672  1.00 90.53           C  
ATOM   1544  HB2 GLU A  98      -4.196  12.134  11.757  1.00 90.53           H  
ATOM   1545  HB3 GLU A  98      -3.212  10.921  12.581  1.00 90.53           H  
ATOM   1546  O   GLU A  98      -6.796  12.417  12.099  1.00 90.53           O  
ATOM   1547  CG  GLU A  98      -3.899  12.491  13.875  1.00 90.53           C  
ATOM   1548  HG2 GLU A  98      -4.813  13.065  14.028  1.00 90.53           H  
ATOM   1549  HG3 GLU A  98      -3.741  11.879  14.763  1.00 90.53           H  
ATOM   1550  CD  GLU A  98      -2.724  13.481  13.728  1.00 90.53           C  
ATOM   1551  OE1 GLU A  98      -2.523  14.260  14.684  1.00 90.53           O  
ATOM   1552  OE2 GLU A  98      -2.028  13.515  12.675  1.00 90.53           O  
ATOM   1553  N   GLY A  99      -7.644  10.975  13.596  1.00 87.18           N  
ATOM   1554  H   GLY A  99      -7.504  10.109  14.097  1.00 87.18           H  
ATOM   1555  CA  GLY A  99      -8.955  11.623  13.684  1.00 87.18           C  
ATOM   1556  HA2 GLY A  99      -9.581  11.087  14.398  1.00 87.18           H  
ATOM   1557  HA3 GLY A  99      -8.824  12.645  14.040  1.00 87.18           H  
ATOM   1558  C   GLY A  99      -9.688  11.653  12.340  1.00 87.18           C  
ATOM   1559  O   GLY A  99     -10.126  10.620  11.841  1.00 87.18           O  
ATOM   1560  N   ASP A 100      -9.822  12.847  11.770  1.00 91.50           N  
ATOM   1561  H   ASP A 100      -9.340  13.636  12.176  1.00 91.50           H  
ATOM   1562  CA  ASP A 100     -10.474  13.127  10.488  1.00 91.50           C  
ATOM   1563  HA  ASP A 100     -11.252  12.381  10.324  1.00 91.50           H  
ATOM   1564  C   ASP A 100      -9.518  13.043   9.284  1.00 91.50           C  
ATOM   1565  CB  ASP A 100     -11.164  14.500  10.580  1.00 91.50           C  
ATOM   1566  HB2 ASP A 100     -11.836  14.502  11.438  1.00 91.50           H  
ATOM   1567  HB3 ASP A 100     -11.773  14.646   9.688  1.00 91.50           H  
ATOM   1568  O   ASP A 100      -9.906  13.372   8.158  1.00 91.50           O  
ATOM   1569  CG  ASP A 100     -10.199  15.690  10.702  1.00 91.50           C  
ATOM   1570  OD1 ASP A 100      -9.086  15.521  11.255  1.00 91.50           O  
ATOM   1571  OD2 ASP A 100     -10.573  16.795  10.253  1.00 91.50           O  
ATOM   1572  N   LYS A 101      -8.273  12.592   9.493  1.00 94.59           N  
ATOM   1573  H   LYS A 101      -8.007  12.388  10.445  1.00 94.59           H  
ATOM   1574  CA  LYS A 101      -7.233  12.519   8.459  1.00 94.59           C  
ATOM   1575  HA  LYS A 101      -7.673  12.817   7.508  1.00 94.59           H  
ATOM   1576  C   LYS A 101      -6.685  11.114   8.266  1.00 94.59           C  
ATOM   1577  CB  LYS A 101      -6.097  13.499   8.785  1.00 94.59           C  
ATOM   1578  HB2 LYS A 101      -5.712  13.289   9.783  1.00 94.59           H  
ATOM   1579  HB3 LYS A 101      -5.288  13.370   8.065  1.00 94.59           H  
ATOM   1580  O   LYS A 101      -6.455  10.375   9.222  1.00 94.59           O  
ATOM   1581  CG  LYS A 101      -6.599  14.942   8.711  1.00 94.59           C  
ATOM   1582  HG2 LYS A 101      -7.457  15.063   9.373  1.00 94.59           H  
ATOM   1583  HG3 LYS A 101      -6.915  15.157   7.691  1.00 94.59           H  
ATOM   1584  CD  LYS A 101      -5.527  15.942   9.134  1.00 94.59           C  
ATOM   1585  HD2 LYS A 101      -4.702  15.926   8.422  1.00 94.59           H  
ATOM   1586  HD3 LYS A 101      -5.173  15.680  10.131  1.00 94.59           H  
ATOM   1587  CE  LYS A 101      -6.201  17.313   9.163  1.00 94.59           C  
ATOM   1588  HE2 LYS A 101      -6.545  17.560   8.158  1.00 94.59           H  
ATOM   1589  HE3 LYS A 101      -7.085  17.235   9.795  1.00 94.59           H  
ATOM   1590  NZ  LYS A 101      -5.291  18.354   9.688  1.00 94.59           N  
ATOM   1591  HZ1 LYS A 101      -5.790  19.230   9.740  1.00 94.59           H  
ATOM   1592  HZ2 LYS A 101      -5.011  18.096  10.624  1.00 94.59           H  
ATOM   1593  HZ3 LYS A 101      -4.480  18.451   9.094  1.00 94.59           H  
ATOM   1594  N   MET A 102      -6.369  10.807   7.011  1.00 95.72           N  
ATOM   1595  H   MET A 102      -6.601  11.481   6.296  1.00 95.72           H  
ATOM   1596  CA  MET A 102      -5.542   9.667   6.630  1.00 95.72           C  
ATOM   1597  HA  MET A 102      -5.183   9.167   7.529  1.00 95.72           H  
ATOM   1598  C   MET A 102      -4.338  10.171   5.829  1.00 95.72           C  
ATOM   1599  CB  MET A 102      -6.378   8.652   5.841  1.00 95.72           C  
ATOM   1600  HB2 MET A 102      -7.254   8.373   6.427  1.00 95.72           H  
ATOM   1601  HB3 MET A 102      -6.714   9.111   4.911  1.00 95.72           H  
ATOM   1602  O   MET A 102      -4.515  10.798   4.782  1.00 95.72           O  
ATOM   1603  CG  MET A 102      -5.574   7.383   5.533  1.00 95.72           C  
ATOM   1604  HG2 MET A 102      -5.397   6.853   6.469  1.00 95.72           H  
ATOM   1605  HG3 MET A 102      -4.600   7.656   5.127  1.00 95.72           H  
ATOM   1606  SD  MET A 102      -6.359   6.247   4.360  1.00 95.72           S  
ATOM   1607  CE  MET A 102      -6.164   7.248   2.880  1.00 95.72           C  
ATOM   1608  HE1 MET A 102      -6.953   8.000   2.856  1.00 95.72           H  
ATOM   1609  HE2 MET A 102      -5.204   7.764   2.909  1.00 95.72           H  
ATOM   1610  HE3 MET A 102      -6.196   6.607   1.999  1.00 95.72           H  
ATOM   1611  N   ARG A 103      -3.121   9.888   6.298  1.00 96.93           N  
ATOM   1612  H   ARG A 103      -3.065   9.350   7.151  1.00 96.93           H  
ATOM   1613  CA  ARG A 103      -1.875  10.133   5.555  1.00 96.93           C  
ATOM   1614  HA  ARG A 103      -2.070  10.822   4.733  1.00 96.93           H  
ATOM   1615  C   ARG A 103      -1.382   8.826   4.946  1.00 96.93           C  
ATOM   1616  CB  ARG A 103      -0.790  10.766   6.443  1.00 96.93           C  
ATOM   1617  HB2 ARG A 103      -0.526  10.071   7.240  1.00 96.93           H  
ATOM   1618  HB3 ARG A 103       0.097  10.925   5.830  1.00 96.93           H  
ATOM   1619  O   ARG A 103      -1.313   7.811   5.635  1.00 96.93           O  
ATOM   1620  CG  ARG A 103      -1.193  12.108   7.071  1.00 96.93           C  
ATOM   1621  HG2 ARG A 103      -1.994  11.943   7.792  1.00 96.93           H  
ATOM   1622  HG3 ARG A 103      -1.547  12.785   6.293  1.00 96.93           H  
ATOM   1623  CD  ARG A 103       0.012  12.742   7.785  1.00 96.93           C  
ATOM   1624  HD2 ARG A 103       0.762  13.005   7.040  1.00 96.93           H  
ATOM   1625  HD3 ARG A 103       0.460  12.005   8.452  1.00 96.93           H  
ATOM   1626  NE  ARG A 103      -0.371  13.962   8.528  1.00 96.93           N  
ATOM   1627  HE  ARG A 103      -0.577  14.768   7.955  1.00 96.93           H  
ATOM   1628  NH1 ARG A 103      -0.082  13.184  10.686  1.00 96.93           N  
ATOM   1629 HH11 ARG A 103       0.363  12.333  10.372  1.00 96.93           H  
ATOM   1630 HH12 ARG A 103      -0.509  13.200  11.601  1.00 96.93           H  
ATOM   1631  NH2 ARG A 103      -1.047  15.115  10.392  1.00 96.93           N  
ATOM   1632 HH21 ARG A 103      -1.312  14.974  11.356  1.00 96.93           H  
ATOM   1633 HH22 ARG A 103      -1.414  15.871   9.831  1.00 96.93           H  
ATOM   1634  CZ  ARG A 103      -0.477  14.085   9.842  1.00 96.93           C  
ATOM   1635  N   VAL A 104      -1.021   8.854   3.671  1.00 97.82           N  
ATOM   1636  H   VAL A 104      -1.141   9.721   3.167  1.00 97.82           H  
ATOM   1637  CA  VAL A 104      -0.413   7.735   2.946  1.00 97.82           C  
ATOM   1638  HA  VAL A 104      -0.315   6.877   3.610  1.00 97.82           H  
ATOM   1639  C   VAL A 104       0.970   8.176   2.501  1.00 97.82           C  
ATOM   1640  CB  VAL A 104      -1.258   7.295   1.737  1.00 97.82           C  
ATOM   1641  HB  VAL A 104      -1.287   8.095   0.997  1.00 97.82           H  
ATOM   1642  O   VAL A 104       1.088   9.057   1.655  1.00 97.82           O  
ATOM   1643  CG1 VAL A 104      -0.657   6.042   1.089  1.00 97.82           C  
ATOM   1644 HG11 VAL A 104      -0.607   5.231   1.816  1.00 97.82           H  
ATOM   1645 HG12 VAL A 104      -1.266   5.726   0.242  1.00 97.82           H  
ATOM   1646 HG13 VAL A 104       0.347   6.254   0.722  1.00 97.82           H  
ATOM   1647  CG2 VAL A 104      -2.697   6.983   2.152  1.00 97.82           C  
ATOM   1648 HG21 VAL A 104      -3.147   7.887   2.563  1.00 97.82           H  
ATOM   1649 HG22 VAL A 104      -3.278   6.681   1.280  1.00 97.82           H  
ATOM   1650 HG23 VAL A 104      -2.713   6.192   2.901  1.00 97.82           H  
ATOM   1651  N   ARG A 105       2.009   7.574   3.072  1.00 98.03           N  
ATOM   1652  H   ARG A 105       1.813   6.832   3.729  1.00 98.03           H  
ATOM   1653  CA  ARG A 105       3.396   7.758   2.642  1.00 98.03           C  
ATOM   1654  HA  ARG A 105       3.483   8.677   2.063  1.00 98.03           H  
ATOM   1655  C   ARG A 105       3.787   6.617   1.720  1.00 98.03           C  
ATOM   1656  CB  ARG A 105       4.334   7.876   3.845  1.00 98.03           C  
ATOM   1657  HB2 ARG A 105       5.364   7.783   3.502  1.00 98.03           H  
ATOM   1658  HB3 ARG A 105       4.125   7.076   4.556  1.00 98.03           H  
ATOM   1659  O   ARG A 105       3.656   5.449   2.087  1.00 98.03           O  
ATOM   1660  CG  ARG A 105       4.173   9.233   4.539  1.00 98.03           C  
ATOM   1661  HG2 ARG A 105       3.143   9.381   4.864  1.00 98.03           H  
ATOM   1662  HG3 ARG A 105       4.427  10.018   3.827  1.00 98.03           H  
ATOM   1663  CD  ARG A 105       5.113   9.349   5.738  1.00 98.03           C  
ATOM   1664  HD2 ARG A 105       5.161  10.405   6.003  1.00 98.03           H  
ATOM   1665  HD3 ARG A 105       6.111   9.023   5.443  1.00 98.03           H  
ATOM   1666  NE  ARG A 105       4.624   8.578   6.904  1.00 98.03           N  
ATOM   1667  HE  ARG A 105       3.730   8.123   6.792  1.00 98.03           H  
ATOM   1668  NH1 ARG A 105       6.239   9.297   8.346  1.00 98.03           N  
ATOM   1669 HH11 ARG A 105       6.692   9.711   7.544  1.00 98.03           H  
ATOM   1670 HH12 ARG A 105       6.565   9.495   9.281  1.00 98.03           H  
ATOM   1671  NH2 ARG A 105       4.463   8.206   9.150  1.00 98.03           N  
ATOM   1672 HH21 ARG A 105       4.776   8.467  10.074  1.00 98.03           H  
ATOM   1673 HH22 ARG A 105       3.465   8.080   9.057  1.00 98.03           H  
ATOM   1674  CZ  ARG A 105       5.111   8.682   8.124  1.00 98.03           C  
ATOM   1675  N   LEU A 106       4.241   6.976   0.532  1.00 97.99           N  
ATOM   1676  H   LEU A 106       4.336   7.963   0.344  1.00 97.99           H  
ATOM   1677  CA  LEU A 106       4.677   6.079  -0.522  1.00 97.99           C  
ATOM   1678  HA  LEU A 106       4.440   5.046  -0.264  1.00 97.99           H  
ATOM   1679  C   LEU A 106       6.180   6.231  -0.687  1.00 97.99           C  
ATOM   1680  CB  LEU A 106       3.977   6.446  -1.837  1.00 97.99           C  
ATOM   1681  HB2 LEU A 106       4.311   5.746  -2.603  1.00 97.99           H  
ATOM   1682  HB3 LEU A 106       4.304   7.444  -2.131  1.00 97.99           H  
ATOM   1683  O   LEU A 106       6.656   7.356  -0.795  1.00 97.99           O  
ATOM   1684  CG  LEU A 106       2.443   6.439  -1.796  1.00 97.99           C  
ATOM   1685  HG  LEU A 106       2.081   7.103  -1.011  1.00 97.99           H  
ATOM   1686  CD1 LEU A 106       1.922   6.960  -3.133  1.00 97.99           C  
ATOM   1687 HD11 LEU A 106       2.364   6.394  -3.953  1.00 97.99           H  
ATOM   1688 HD12 LEU A 106       0.837   6.871  -3.183  1.00 97.99           H  
ATOM   1689 HD13 LEU A 106       2.198   8.009  -3.247  1.00 97.99           H  
ATOM   1690  CD2 LEU A 106       1.898   5.035  -1.545  1.00 97.99           C  
ATOM   1691 HD21 LEU A 106       2.272   4.353  -2.309  1.00 97.99           H  
ATOM   1692 HD22 LEU A 106       0.808   5.052  -1.571  1.00 97.99           H  
ATOM   1693 HD23 LEU A 106       2.221   4.689  -0.563  1.00 97.99           H  
ATOM   1694  N   ARG A 107       6.914   5.125  -0.754  1.00 97.22           N  
ATOM   1695  H   ARG A 107       6.450   4.237  -0.630  1.00 97.22           H  
ATOM   1696  CA  ARG A 107       8.343   5.133  -1.070  1.00 97.22           C  
ATOM   1697  HA  ARG A 107       8.622   6.105  -1.477  1.00 97.22           H  
ATOM   1698  C   ARG A 107       8.633   4.101  -2.147  1.00 97.22           C  
ATOM   1699  CB  ARG A 107       9.141   4.921   0.219  1.00 97.22           C  
ATOM   1700  HB2 ARG A 107       8.968   5.771   0.879  1.00 97.22           H  
ATOM   1701  HB3 ARG A 107       8.790   4.019   0.721  1.00 97.22           H  
ATOM   1702  O   ARG A 107       8.233   2.944  -2.009  1.00 97.22           O  
ATOM   1703  CG  ARG A 107      10.640   4.789  -0.044  1.00 97.22           C  
ATOM   1704  HG2 ARG A 107      11.007   5.668  -0.576  1.00 97.22           H  
ATOM   1705  HG3 ARG A 107      10.829   3.899  -0.644  1.00 97.22           H  
ATOM   1706  CD  ARG A 107      11.372   4.651   1.287  1.00 97.22           C  
ATOM   1707  HD2 ARG A 107      10.889   3.876   1.882  1.00 97.22           H  
ATOM   1708  HD3 ARG A 107      11.321   5.604   1.813  1.00 97.22           H  
ATOM   1709  NE  ARG A 107      12.756   4.257   1.032  1.00 97.22           N  
ATOM   1710  HE  ARG A 107      12.906   3.658   0.232  1.00 97.22           H  
ATOM   1711  NH1 ARG A 107      13.788   5.183   2.847  1.00 97.22           N  
ATOM   1712 HH11 ARG A 107      14.651   5.505   3.260  1.00 97.22           H  
ATOM   1713 HH12 ARG A 107      12.903   5.625   3.054  1.00 97.22           H  
ATOM   1714  NH2 ARG A 107      14.967   4.118   1.241  1.00 97.22           N  
ATOM   1715 HH21 ARG A 107      15.865   4.321   1.657  1.00 97.22           H  
ATOM   1716 HH22 ARG A 107      14.882   3.632   0.360  1.00 97.22           H  
ATOM   1717  CZ  ARG A 107      13.832   4.522   1.722  1.00 97.22           C  
ATOM   1718  N   ASN A 108       9.317   4.523  -3.204  1.00 95.30           N  
ATOM   1719  H   ASN A 108       9.625   5.484  -3.231  1.00 95.30           H  
ATOM   1720  CA  ASN A 108       9.711   3.648  -4.300  1.00 95.30           C  
ATOM   1721  HA  ASN A 108       9.196   2.691  -4.222  1.00 95.30           H  
ATOM   1722  C   ASN A 108      11.216   3.367  -4.225  1.00 95.30           C  
ATOM   1723  CB  ASN A 108       9.279   4.298  -5.623  1.00 95.30           C  
ATOM   1724  HB2 ASN A 108       8.202   4.463  -5.623  1.00 95.30           H  
ATOM   1725  HB3 ASN A 108       9.789   5.256  -5.731  1.00 95.30           H  
ATOM   1726  O   ASN A 108      12.027   4.204  -4.607  1.00 95.30           O  
ATOM   1727  CG  ASN A 108       9.623   3.440  -6.820  1.00 95.30           C  
ATOM   1728  ND2 ASN A 108       9.512   3.970  -8.009  1.00 95.30           N  
ATOM   1729 HD21 ASN A 108       9.751   3.407  -8.813  1.00 95.30           H  
ATOM   1730 HD22 ASN A 108       9.130   4.900  -8.110  1.00 95.30           H  
ATOM   1731  OD1 ASN A 108       9.968   2.277  -6.694  1.00 95.30           O  
ATOM   1732  N   ASP A 109      11.587   2.181  -3.747  1.00 92.63           N  
ATOM   1733  H   ASP A 109      10.874   1.497  -3.535  1.00 92.63           H  
ATOM   1734  CA  ASP A 109      12.977   1.711  -3.727  1.00 92.63           C  
ATOM   1735  HA  ASP A 109      13.645   2.572  -3.735  1.00 92.63           H  
ATOM   1736  C   ASP A 109      13.322   0.893  -4.993  1.00 92.63           C  
ATOM   1737  CB  ASP A 109      13.255   0.935  -2.424  1.00 92.63           C  
ATOM   1738  HB2 ASP A 109      14.243   0.478  -2.483  1.00 92.63           H  
ATOM   1739  HB3 ASP A 109      12.523   0.133  -2.328  1.00 92.63           H  
ATOM   1740  O   ASP A 109      14.352   0.221  -5.034  1.00 92.63           O  
ATOM   1741  CG  ASP A 109      13.234   1.796  -1.152  1.00 92.63           C  
ATOM   1742  OD1 ASP A 109      13.926   2.842  -1.074  1.00 92.63           O  
ATOM   1743  OD2 ASP A 109      12.581   1.391  -0.165  1.00 92.63           O  
ATOM   1744  N   SER A 110      12.471   0.930  -6.028  1.00 88.50           N  
ATOM   1745  H   SER A 110      11.645   1.506  -5.955  1.00 88.50           H  
ATOM   1746  CA  SER A 110      12.735   0.271  -7.309  1.00 88.50           C  
ATOM   1747  HA  SER A 110      13.376  -0.580  -7.079  1.00 88.50           H  
ATOM   1748  C   SER A 110      13.528   1.135  -8.292  1.00 88.50           C  
ATOM   1749  CB  SER A 110      11.452  -0.288  -7.940  1.00 88.50           C  
ATOM   1750  HB2 SER A 110      11.717  -1.054  -8.668  1.00 88.50           H  
ATOM   1751  HB3 SER A 110      10.831  -0.741  -7.167  1.00 88.50           H  
ATOM   1752  O   SER A 110      13.742   2.327  -8.075  1.00 88.50           O  
ATOM   1753  OG  SER A 110      10.720   0.700  -8.622  1.00 88.50           O  
ATOM   1754  HG  SER A 110      10.409   1.327  -7.965  1.00 88.50           H  
ATOM   1755  N   SER A 111      13.974   0.531  -9.396  1.00 88.84           N  
ATOM   1756  H   SER A 111      13.775  -0.451  -9.522  1.00 88.84           H  
ATOM   1757  CA  SER A 111      14.732   1.210 -10.458  1.00 88.84           C  
ATOM   1758  HA  SER A 111      15.373   1.961  -9.997  1.00 88.84           H  
ATOM   1759  C   SER A 111      13.867   1.947 -11.490  1.00 88.84           C  
ATOM   1760  CB  SER A 111      15.638   0.199 -11.164  1.00 88.84           C  
ATOM   1761  HB2 SER A 111      16.189   0.697 -11.963  1.00 88.84           H  
ATOM   1762  HB3 SER A 111      16.349  -0.209 -10.445  1.00 88.84           H  
ATOM   1763  O   SER A 111      14.411   2.661 -12.334  1.00 88.84           O  
ATOM   1764  OG  SER A 111      14.860  -0.852 -11.702  1.00 88.84           O  
ATOM   1765  HG  SER A 111      15.417  -1.446 -12.211  1.00 88.84           H  
ATOM   1766  N   THR A 112      12.540   1.811 -11.432  1.00 89.91           N  
ATOM   1767  H   THR A 112      12.147   1.231 -10.704  1.00 89.91           H  
ATOM   1768  CA  THR A 112      11.594   2.424 -12.378  1.00 89.91           C  
ATOM   1769  HA  THR A 112      12.143   3.087 -13.047  1.00 89.91           H  
ATOM   1770  C   THR A 112      10.528   3.240 -11.647  1.00 89.91           C  
ATOM   1771  CB  THR A 112      10.898   1.365 -13.246  1.00 89.91           C  
ATOM   1772  HB  THR A 112      10.155   1.854 -13.875  1.00 89.91           H  
ATOM   1773  O   THR A 112      10.174   2.897 -10.520  1.00 89.91           O  
ATOM   1774  CG2 THR A 112      11.893   0.632 -14.146  1.00 89.91           C  
ATOM   1775 HG21 THR A 112      12.594   0.056 -13.541  1.00 89.91           H  
ATOM   1776 HG22 THR A 112      11.345  -0.051 -14.796  1.00 89.91           H  
ATOM   1777 HG23 THR A 112      12.440   1.349 -14.758  1.00 89.91           H  
ATOM   1778  OG1 THR A 112      10.256   0.407 -12.436  1.00 89.91           O  
ATOM   1779  HG1 THR A 112       9.671   0.867 -11.829  1.00 89.91           H  
ATOM   1780  N   PRO A 113       9.970   4.303 -12.252  1.00 93.58           N  
ATOM   1781  CA  PRO A 113       8.809   4.980 -11.685  1.00 93.58           C  
ATOM   1782  HA  PRO A 113       9.096   5.421 -10.731  1.00 93.58           H  
ATOM   1783  C   PRO A 113       7.638   4.016 -11.465  1.00 93.58           C  
ATOM   1784  CB  PRO A 113       8.444   6.098 -12.667  1.00 93.58           C  
ATOM   1785  HB2 PRO A 113       8.106   6.994 -12.147  1.00 93.58           H  
ATOM   1786  HB3 PRO A 113       7.682   5.752 -13.365  1.00 93.58           H  
ATOM   1787  O   PRO A 113       7.436   3.075 -12.235  1.00 93.58           O  
ATOM   1788  CG  PRO A 113       9.748   6.343 -13.425  1.00 93.58           C  
ATOM   1789  HG2 PRO A 113       9.566   6.747 -14.421  1.00 93.58           H  
ATOM   1790  HG3 PRO A 113      10.383   7.016 -12.849  1.00 93.58           H  
ATOM   1791  CD  PRO A 113      10.384   4.955 -13.483  1.00 93.58           C  
ATOM   1792  HD2 PRO A 113       9.994   4.402 -14.337  1.00 93.58           H  
ATOM   1793  HD3 PRO A 113      11.468   5.050 -13.548  1.00 93.58           H  
ATOM   1794  N   VAL A 114       6.864   4.279 -10.419  1.00 94.50           N  
ATOM   1795  H   VAL A 114       7.109   5.058  -9.824  1.00 94.50           H  
ATOM   1796  CA  VAL A 114       5.646   3.539 -10.078  1.00 94.50           C  
ATOM   1797  HA  VAL A 114       5.414   2.828 -10.871  1.00 94.50           H  
ATOM   1798  C   VAL A 114       4.479   4.504 -10.010  1.00 94.50           C  
ATOM   1799  CB  VAL A 114       5.856   2.757  -8.766  1.00 94.50           C  
ATOM   1800  HB  VAL A 114       6.692   3.193  -8.219  1.00 94.50           H  
ATOM   1801  O   VAL A 114       4.600   5.583  -9.434  1.00 94.50           O  
ATOM   1802  CG1 VAL A 114       4.663   2.740  -7.809  1.00 94.50           C  
ATOM   1803 HG11 VAL A 114       3.781   2.353  -8.320  1.00 94.50           H  
ATOM   1804 HG12 VAL A 114       4.473   3.752  -7.451  1.00 94.50           H  
ATOM   1805 HG13 VAL A 114       4.893   2.114  -6.947  1.00 94.50           H  
ATOM   1806  CG2 VAL A 114       6.218   1.320  -9.122  1.00 94.50           C  
ATOM   1807 HG21 VAL A 114       7.030   1.317  -9.848  1.00 94.50           H  
ATOM   1808 HG22 VAL A 114       5.354   0.806  -9.543  1.00 94.50           H  
ATOM   1809 HG23 VAL A 114       6.561   0.797  -8.230  1.00 94.50           H  
ATOM   1810  N   GLU A 115       3.341   4.112 -10.565  1.00 97.09           N  
ATOM   1811  H   GLU A 115       3.298   3.195 -10.988  1.00 97.09           H  
ATOM   1812  CA  GLU A 115       2.077   4.811 -10.391  1.00 97.09           C  
ATOM   1813  HA  GLU A 115       2.282   5.836 -10.083  1.00 97.09           H  
ATOM   1814  C   GLU A 115       1.267   4.142  -9.274  1.00 97.09           C  
ATOM   1815  CB  GLU A 115       1.341   4.895 -11.737  1.00 97.09           C  
ATOM   1816  HB2 GLU A 115       2.023   5.327 -12.469  1.00 97.09           H  
ATOM   1817  HB3 GLU A 115       1.050   3.900 -12.074  1.00 97.09           H  
ATOM   1818  O   GLU A 115       1.061   2.930  -9.261  1.00 97.09           O  
ATOM   1819  CG  GLU A 115       0.103   5.791 -11.632  1.00 97.09           C  
ATOM   1820  HG2 GLU A 115      -0.690   5.249 -11.117  1.00 97.09           H  
ATOM   1821  HG3 GLU A 115       0.350   6.659 -11.021  1.00 97.09           H  
ATOM   1822  CD  GLU A 115      -0.378   6.288 -13.004  1.00 97.09           C  
ATOM   1823  OE1 GLU A 115      -1.437   5.829 -13.481  1.00 97.09           O  
ATOM   1824  OE2 GLU A 115       0.248   7.242 -13.516  1.00 97.09           O  
ATOM   1825  N   VAL A 116       0.823   4.929  -8.295  1.00 97.61           N  
ATOM   1826  H   VAL A 116       1.076   5.907  -8.325  1.00 97.61           H  
ATOM   1827  CA  VAL A 116      -0.022   4.466  -7.194  1.00 97.61           C  
ATOM   1828  HA  VAL A 116      -0.183   3.394  -7.309  1.00 97.61           H  
ATOM   1829  C   VAL A 116      -1.373   5.157  -7.274  1.00 97.61           C  
ATOM   1830  CB  VAL A 116       0.626   4.670  -5.814  1.00 97.61           C  
ATOM   1831  HB  VAL A 116       0.697   5.736  -5.598  1.00 97.61           H  
ATOM   1832  O   VAL A 116      -1.478   6.378  -7.130  1.00 97.61           O  
ATOM   1833  CG1 VAL A 116      -0.227   4.000  -4.725  1.00 97.61           C  
ATOM   1834 HG11 VAL A 116       0.257   4.109  -3.754  1.00 97.61           H  
ATOM   1835 HG12 VAL A 116      -1.210   4.468  -4.675  1.00 97.61           H  
ATOM   1836 HG13 VAL A 116      -0.346   2.940  -4.949  1.00 97.61           H  
ATOM   1837  CG2 VAL A 116       2.032   4.066  -5.752  1.00 97.61           C  
ATOM   1838 HG21 VAL A 116       2.007   3.034  -6.102  1.00 97.61           H  
ATOM   1839 HG22 VAL A 116       2.422   4.096  -4.734  1.00 97.61           H  
ATOM   1840 HG23 VAL A 116       2.697   4.647  -6.390  1.00 97.61           H  
ATOM   1841  N   HIS A 117      -2.425   4.362  -7.438  1.00 97.83           N  
ATOM   1842  H   HIS A 117      -2.247   3.380  -7.592  1.00 97.83           H  
ATOM   1843  CA  HIS A 117      -3.804   4.814  -7.323  1.00 97.83           C  
ATOM   1844  HA  HIS A 117      -3.839   5.888  -7.506  1.00 97.83           H  
ATOM   1845  C   HIS A 117      -4.324   4.528  -5.921  1.00 97.83           C  
ATOM   1846  CB  HIS A 117      -4.697   4.149  -8.364  1.00 97.83           C  
ATOM   1847  HB2 HIS A 117      -5.670   4.641  -8.355  1.00 97.83           H  
ATOM   1848  HB3 HIS A 117      -4.855   3.104  -8.096  1.00 97.83           H  
ATOM   1849  O   HIS A 117      -4.398   3.376  -5.492  1.00 97.83           O  
ATOM   1850  CG  HIS A 117      -4.143   4.212  -9.752  1.00 97.83           C  
ATOM   1851  CD2 HIS A 117      -3.458   3.217 -10.395  1.00 97.83           C  
ATOM   1852  HD2 HIS A 117      -3.198   2.246 -10.001  1.00 97.83           H  
ATOM   1853  ND1 HIS A 117      -4.234   5.281 -10.612  1.00 97.83           N  
ATOM   1854  HD1 HIS A 117      -4.520   6.221 -10.377  1.00 97.83           H  
ATOM   1855  CE1 HIS A 117      -3.644   4.922 -11.764  1.00 97.83           C  
ATOM   1856  HE1 HIS A 117      -3.534   5.545 -12.639  1.00 97.83           H  
ATOM   1857  NE2 HIS A 117      -3.182   3.671 -11.674  1.00 97.83           N  
ATOM   1858  N   ILE A 118      -4.728   5.577  -5.219  1.00 97.89           N  
ATOM   1859  H   ILE A 118      -4.641   6.487  -5.648  1.00 97.89           H  
ATOM   1860  CA  ILE A 118      -5.282   5.506  -3.873  1.00 97.89           C  
ATOM   1861  HA  ILE A 118      -5.181   4.489  -3.495  1.00 97.89           H  
ATOM   1862  C   ILE A 118      -6.763   5.861  -3.957  1.00 97.89           C  
ATOM   1863  CB  ILE A 118      -4.527   6.442  -2.909  1.00 97.89           C  
ATOM   1864  HB  ILE A 118      -4.765   7.470  -3.182  1.00 97.89           H  
ATOM   1865  O   ILE A 118      -7.114   6.950  -4.419  1.00 97.89           O  
ATOM   1866  CG1 ILE A 118      -2.991   6.290  -2.995  1.00 97.89           C  
ATOM   1867 HG12 ILE A 118      -2.692   5.303  -2.640  1.00 97.89           H  
ATOM   1868 HG13 ILE A 118      -2.664   6.388  -4.030  1.00 97.89           H  
ATOM   1869  CG2 ILE A 118      -5.046   6.168  -1.484  1.00 97.89           C  
ATOM   1870 HG21 ILE A 118      -4.899   5.119  -1.228  1.00 97.89           H  
ATOM   1871 HG22 ILE A 118      -6.110   6.400  -1.420  1.00 97.89           H  
ATOM   1872 HG23 ILE A 118      -4.533   6.790  -0.751  1.00 97.89           H  
ATOM   1873  CD1 ILE A 118      -2.239   7.367  -2.208  1.00 97.89           C  
ATOM   1874 HD11 ILE A 118      -1.166   7.244  -2.358  1.00 97.89           H  
ATOM   1875 HD12 ILE A 118      -2.535   8.354  -2.563  1.00 97.89           H  
ATOM   1876 HD13 ILE A 118      -2.444   7.289  -1.141  1.00 97.89           H  
ATOM   1877  N   LYS A 119      -7.634   4.962  -3.499  1.00 97.05           N  
ATOM   1878  H   LYS A 119      -7.261   4.098  -3.133  1.00 97.05           H  
ATOM   1879  CA  LYS A 119      -9.078   5.192  -3.398  1.00 97.05           C  
ATOM   1880  HA  LYS A 119      -9.292   6.208  -3.730  1.00 97.05           H  
ATOM   1881  C   LYS A 119      -9.534   5.089  -1.948  1.00 97.05           C  
ATOM   1882  CB  LYS A 119      -9.833   4.232  -4.324  1.00 97.05           C  
ATOM   1883  HB2 LYS A 119      -9.630   3.206  -4.019  1.00 97.05           H  
ATOM   1884  HB3 LYS A 119      -9.474   4.363  -5.345  1.00 97.05           H  
ATOM   1885  O   LYS A 119      -9.203   4.129  -1.256  1.00 97.05           O  
ATOM   1886  CG  LYS A 119     -11.345   4.491  -4.282  1.00 97.05           C  
ATOM   1887  HG2 LYS A 119     -11.562   5.479  -4.688  1.00 97.05           H  
ATOM   1888  HG3 LYS A 119     -11.700   4.455  -3.252  1.00 97.05           H  
ATOM   1889  CD  LYS A 119     -12.110   3.428  -5.067  1.00 97.05           C  
ATOM   1890  HD2 LYS A 119     -11.894   2.456  -4.623  1.00 97.05           H  
ATOM   1891  HD3 LYS A 119     -11.798   3.429  -6.111  1.00 97.05           H  
ATOM   1892  CE  LYS A 119     -13.604   3.732  -4.940  1.00 97.05           C  
ATOM   1893  HE2 LYS A 119     -13.847   4.634  -5.500  1.00 97.05           H  
ATOM   1894  HE3 LYS A 119     -13.817   3.952  -3.894  1.00 97.05           H  
ATOM   1895  NZ  LYS A 119     -14.426   2.580  -5.376  1.00 97.05           N  
ATOM   1896  HZ1 LYS A 119     -15.403   2.788  -5.228  1.00 97.05           H  
ATOM   1897  HZ2 LYS A 119     -14.191   1.781  -4.803  1.00 97.05           H  
ATOM   1898  HZ3 LYS A 119     -14.257   2.340  -6.342  1.00 97.05           H  
ATOM   1899  N   VAL A 120     -10.319   6.070  -1.513  1.00 94.26           N  
ATOM   1900  H   VAL A 120     -10.542   6.814  -2.159  1.00 94.26           H  
ATOM   1901  CA  VAL A 120     -10.824   6.200  -0.143  1.00 94.26           C  
ATOM   1902  HA  VAL A 120     -10.824   5.231   0.357  1.00 94.26           H  
ATOM   1903  C   VAL A 120     -12.245   6.744  -0.207  1.00 94.26           C  
ATOM   1904  CB  VAL A 120      -9.947   7.173   0.650  1.00 94.26           C  
ATOM   1905  HB  VAL A 120     -10.018   8.164   0.202  1.00 94.26           H  
ATOM   1906  O   VAL A 120     -12.456   7.905  -0.556  1.00 94.26           O  
ATOM   1907  CG1 VAL A 120     -10.401   7.262   2.102  1.00 94.26           C  
ATOM   1908 HG11 VAL A 120     -11.441   7.583   2.170  1.00 94.26           H  
ATOM   1909 HG12 VAL A 120     -10.280   6.301   2.600  1.00 94.26           H  
ATOM   1910 HG13 VAL A 120      -9.784   8.025   2.578  1.00 94.26           H  
ATOM   1911  CG2 VAL A 120      -8.471   6.784   0.648  1.00 94.26           C  
ATOM   1912 HG21 VAL A 120      -7.919   7.638   1.041  1.00 94.26           H  
ATOM   1913 HG22 VAL A 120      -8.302   5.883   1.237  1.00 94.26           H  
ATOM   1914 HG23 VAL A 120      -8.101   6.640  -0.367  1.00 94.26           H  
ATOM   1915  N   GLY A 121     -13.236   5.899   0.078  1.00 90.66           N  
ATOM   1916  H   GLY A 121     -13.011   4.968   0.397  1.00 90.66           H  
ATOM   1917  CA  GLY A 121     -14.631   6.235  -0.208  1.00 90.66           C  
ATOM   1918  HA2 GLY A 121     -14.937   7.069   0.424  1.00 90.66           H  
ATOM   1919  HA3 GLY A 121     -15.273   5.382   0.011  1.00 90.66           H  
ATOM   1920  C   GLY A 121     -14.813   6.615  -1.685  1.00 90.66           C  
ATOM   1921  O   GLY A 121     -14.516   5.815  -2.579  1.00 90.66           O  
ATOM   1922  N   ASP A 122     -15.263   7.848  -1.924  1.00 90.75           N  
ATOM   1923  H   ASP A 122     -15.493   8.436  -1.135  1.00 90.75           H  
ATOM   1924  CA  ASP A 122     -15.477   8.412  -3.264  1.00 90.75           C  
ATOM   1925  HA  ASP A 122     -15.720   7.603  -3.954  1.00 90.75           H  
ATOM   1926  C   ASP A 122     -14.244   9.135  -3.829  1.00 90.75           C  
ATOM   1927  CB  ASP A 122     -16.679   9.365  -3.226  1.00 90.75           C  
ATOM   1928  HB2 ASP A 122     -16.851   9.764  -4.225  1.00 90.75           H  
ATOM   1929  HB3 ASP A 122     -16.450  10.199  -2.562  1.00 90.75           H  
ATOM   1930  O   ASP A 122     -14.182   9.415  -5.028  1.00 90.75           O  
ATOM   1931  CG  ASP A 122     -17.957   8.667  -2.757  1.00 90.75           C  
ATOM   1932  OD1 ASP A 122     -18.194   7.524  -3.209  1.00 90.75           O  
ATOM   1933  OD2 ASP A 122     -18.660   9.279  -1.921  1.00 90.75           O  
ATOM   1934  N   GLU A 123     -13.245   9.428  -2.993  1.00 94.73           N  
ATOM   1935  H   GLU A 123     -13.271   9.071  -2.048  1.00 94.73           H  
ATOM   1936  CA  GLU A 123     -12.040  10.125  -3.425  1.00 94.73           C  
ATOM   1937  HA  GLU A 123     -12.328  10.857  -4.180  1.00 94.73           H  
ATOM   1938  C   GLU A 123     -11.043   9.171  -4.079  1.00 94.73           C  
ATOM   1939  CB  GLU A 123     -11.381  10.901  -2.277  1.00 94.73           C  
ATOM   1940  HB2 GLU A 123     -10.413  11.253  -2.634  1.00 94.73           H  
ATOM   1941  HB3 GLU A 123     -11.218  10.247  -1.420  1.00 94.73           H  
ATOM   1942  O   GLU A 123     -10.829   8.039  -3.635  1.00 94.73           O  
ATOM   1943  CG  GLU A 123     -12.234  12.110  -1.867  1.00 94.73           C  
ATOM   1944  HG2 GLU A 123     -12.503  12.669  -2.762  1.00 94.73           H  
ATOM   1945  HG3 GLU A 123     -13.154  11.752  -1.405  1.00 94.73           H  
ATOM   1946  CD  GLU A 123     -11.501  13.058  -0.909  1.00 94.73           C  
ATOM   1947  OE1 GLU A 123     -12.199  13.645  -0.055  1.00 94.73           O  
ATOM   1948  OE2 GLU A 123     -10.267  13.235  -1.072  1.00 94.73           O  
ATOM   1949  N   LYS A 124     -10.403   9.659  -5.143  1.00 96.15           N  
ATOM   1950  H   LYS A 124     -10.619  10.603  -5.432  1.00 96.15           H  
ATOM   1951  CA  LYS A 124      -9.318   8.977  -5.847  1.00 96.15           C  
ATOM   1952  HA  LYS A 124      -8.969   8.143  -5.240  1.00 96.15           H  
ATOM   1953  C   LYS A 124      -8.152   9.937  -6.044  1.00 96.15           C  
ATOM   1954  CB  LYS A 124      -9.797   8.431  -7.198  1.00 96.15           C  
ATOM   1955  HB2 LYS A 124     -10.210   9.250  -7.786  1.00 96.15           H  
ATOM   1956  HB3 LYS A 124      -8.935   8.029  -7.731  1.00 96.15           H  
ATOM   1957  O   LYS A 124      -8.353  11.082  -6.447  1.00 96.15           O  
ATOM   1958  CG  LYS A 124     -10.846   7.321  -7.054  1.00 96.15           C  
ATOM   1959  HG2 LYS A 124     -11.729   7.706  -6.544  1.00 96.15           H  
ATOM   1960  HG3 LYS A 124     -10.422   6.499  -6.478  1.00 96.15           H  
ATOM   1961  CD  LYS A 124     -11.244   6.818  -8.444  1.00 96.15           C  
ATOM   1962  HD2 LYS A 124     -10.366   6.393  -8.931  1.00 96.15           H  
ATOM   1963  HD3 LYS A 124     -11.602   7.662  -9.033  1.00 96.15           H  
ATOM   1964  CE  LYS A 124     -12.346   5.762  -8.348  1.00 96.15           C  
ATOM   1965  HE2 LYS A 124     -11.973   4.931  -7.750  1.00 96.15           H  
ATOM   1966  HE3 LYS A 124     -13.199   6.206  -7.835  1.00 96.15           H  
ATOM   1967  NZ  LYS A 124     -12.735   5.301  -9.705  1.00 96.15           N  
ATOM   1968  HZ1 LYS A 124     -13.052   6.086 -10.255  1.00 96.15           H  
ATOM   1969  HZ2 LYS A 124     -13.476   4.616  -9.670  1.00 96.15           H  
ATOM   1970  HZ3 LYS A 124     -11.937   4.901 -10.179  1.00 96.15           H  
ATOM   1971  N   ARG A 125      -6.936   9.459  -5.800  1.00 97.55           N  
ATOM   1972  H   ARG A 125      -6.868   8.516  -5.446  1.00 97.55           H  
ATOM   1973  CA  ARG A 125      -5.683  10.155  -6.115  1.00 97.55           C  
ATOM   1974  HA  ARG A 125      -5.889  11.011  -6.759  1.00 97.55           H  
ATOM   1975  C   ARG A 125      -4.783   9.208  -6.897  1.00 97.55           C  
ATOM   1976  CB  ARG A 125      -4.997  10.638  -4.823  1.00 97.55           C  
ATOM   1977  HB2 ARG A 125      -4.030  11.075  -5.074  1.00 97.55           H  
ATOM   1978  HB3 ARG A 125      -4.806   9.774  -4.188  1.00 97.55           H  
ATOM   1979  O   ARG A 125      -4.705   8.035  -6.555  1.00 97.55           O  
ATOM   1980  CG  ARG A 125      -5.809  11.667  -4.015  1.00 97.55           C  
ATOM   1981  HG2 ARG A 125      -5.304  11.827  -3.063  1.00 97.55           H  
ATOM   1982  HG3 ARG A 125      -6.804  11.275  -3.807  1.00 97.55           H  
ATOM   1983  CD  ARG A 125      -5.934  13.016  -4.729  1.00 97.55           C  
ATOM   1984  HD2 ARG A 125      -4.932  13.384  -4.946  1.00 97.55           H  
ATOM   1985  HD3 ARG A 125      -6.476  12.877  -5.665  1.00 97.55           H  
ATOM   1986  NE  ARG A 125      -6.658  13.989  -3.892  1.00 97.55           N  
ATOM   1987  HE  ARG A 125      -7.192  13.615  -3.121  1.00 97.55           H  
ATOM   1988  NH1 ARG A 125      -6.056  15.891  -5.030  1.00 97.55           N  
ATOM   1989 HH11 ARG A 125      -6.082  16.896  -5.126  1.00 97.55           H  
ATOM   1990 HH12 ARG A 125      -5.508  15.323  -5.659  1.00 97.55           H  
ATOM   1991  NH2 ARG A 125      -7.394  16.032  -3.239  1.00 97.55           N  
ATOM   1992 HH21 ARG A 125      -7.433  17.036  -3.338  1.00 97.55           H  
ATOM   1993 HH22 ARG A 125      -7.918  15.583  -2.501  1.00 97.55           H  
ATOM   1994  CZ  ARG A 125      -6.697  15.297  -4.058  1.00 97.55           C  
ATOM   1995  N   THR A 126      -4.110   9.728  -7.913  1.00 97.86           N  
ATOM   1996  H   THR A 126      -4.195  10.716  -8.106  1.00 97.86           H  
ATOM   1997  CA  THR A 126      -3.054   9.018  -8.642  1.00 97.86           C  
ATOM   1998  HA  THR A 126      -2.942   8.004  -8.259  1.00 97.86           H  
ATOM   1999  C   THR A 126      -1.757   9.773  -8.411  1.00 97.86           C  
ATOM   2000  CB  THR A 126      -3.359   8.917 -10.142  1.00 97.86           C  
ATOM   2001  HB  THR A 126      -3.435   9.916 -10.570  1.00 97.86           H  
ATOM   2002  O   THR A 126      -1.746  11.002  -8.514  1.00 97.86           O  
ATOM   2003  CG2 THR A 126      -2.293   8.137 -10.899  1.00 97.86           C  
ATOM   2004 HG21 THR A 126      -1.358   8.698 -10.929  1.00 97.86           H  
ATOM   2005 HG22 THR A 126      -2.116   7.176 -10.416  1.00 97.86           H  
ATOM   2006 HG23 THR A 126      -2.601   7.963 -11.930  1.00 97.86           H  
ATOM   2007  OG1 THR A 126      -4.577   8.235 -10.365  1.00 97.86           O  
ATOM   2008  HG1 THR A 126      -4.616   8.129 -11.318  1.00 97.86           H  
ATOM   2009  N   VAL A 127      -0.694   9.055  -8.064  1.00 97.33           N  
ATOM   2010  H   VAL A 127      -0.794   8.054  -7.964  1.00 97.33           H  
ATOM   2011  CA  VAL A 127       0.629   9.622  -7.796  1.00 97.33           C  
ATOM   2012  HA  VAL A 127       0.688  10.634  -8.195  1.00 97.33           H  
ATOM   2013  C   VAL A 127       1.683   8.778  -8.488  1.00 97.33           C  
ATOM   2014  CB  VAL A 127       0.907   9.677  -6.283  1.00 97.33           C  
ATOM   2015  HB  VAL A 127       0.836   8.674  -5.861  1.00 97.33           H  
ATOM   2016  O   VAL A 127       1.733   7.571  -8.281  1.00 97.33           O  
ATOM   2017  CG1 VAL A 127       2.298  10.234  -5.967  1.00 97.33           C  
ATOM   2018 HG11 VAL A 127       3.074   9.621  -6.425  1.00 97.33           H  
ATOM   2019 HG12 VAL A 127       2.458  10.194  -4.889  1.00 97.33           H  
ATOM   2020 HG13 VAL A 127       2.395  11.259  -6.324  1.00 97.33           H  
ATOM   2021  CG2 VAL A 127      -0.119  10.574  -5.584  1.00 97.33           C  
ATOM   2022 HG21 VAL A 127      -0.233  11.508  -6.135  1.00 97.33           H  
ATOM   2023 HG22 VAL A 127       0.238  10.806  -4.581  1.00 97.33           H  
ATOM   2024 HG23 VAL A 127      -1.080  10.062  -5.521  1.00 97.33           H  
ATOM   2025  N   THR A 128       2.551   9.417  -9.263  1.00 97.44           N  
ATOM   2026  H   THR A 128       2.441  10.408  -9.426  1.00 97.44           H  
ATOM   2027  CA  THR A 128       3.787   8.798  -9.743  1.00 97.44           C  
ATOM   2028  HA  THR A 128       3.625   7.728  -9.878  1.00 97.44           H  
ATOM   2029  C   THR A 128       4.884   9.013  -8.703  1.00 97.44           C  
ATOM   2030  CB  THR A 128       4.209   9.380 -11.096  1.00 97.44           C  
ATOM   2031  HB  THR A 128       4.536  10.410 -10.951  1.00 97.44           H  
ATOM   2032  O   THR A 128       5.102  10.144  -8.277  1.00 97.44           O  
ATOM   2033  CG2 THR A 128       5.349   8.590 -11.736  1.00 97.44           C  
ATOM   2034 HG21 THR A 128       5.566   9.001 -12.722  1.00 97.44           H  
ATOM   2035 HG22 THR A 128       5.070   7.541 -11.836  1.00 97.44           H  
ATOM   2036 HG23 THR A 128       6.247   8.668 -11.123  1.00 97.44           H  
ATOM   2037  OG1 THR A 128       3.122   9.397 -11.997  1.00 97.44           O  
ATOM   2038  HG1 THR A 128       2.857   8.500 -12.213  1.00 97.44           H  
ATOM   2039  N   VAL A 129       5.561   7.942  -8.293  1.00 97.01           N  
ATOM   2040  H   VAL A 129       5.294   7.046  -8.675  1.00 97.01           H  
ATOM   2041  CA  VAL A 129       6.683   7.957  -7.344  1.00 97.01           C  
ATOM   2042  HA  VAL A 129       6.854   8.976  -6.997  1.00 97.01           H  
ATOM   2043  C   VAL A 129       7.930   7.487  -8.089  1.00 97.01           C  
ATOM   2044  CB  VAL A 129       6.393   7.072  -6.113  1.00 97.01           C  
ATOM   2045  HB  VAL A 129       6.409   6.023  -6.408  1.00 97.01           H  
ATOM   2046  O   VAL A 129       8.013   6.329  -8.513  1.00 97.01           O  
ATOM   2047  CG1 VAL A 129       7.446   7.294  -5.020  1.00 97.01           C  
ATOM   2048 HG11 VAL A 129       7.422   8.329  -4.677  1.00 97.01           H  
ATOM   2049 HG12 VAL A 129       7.257   6.634  -4.174  1.00 97.01           H  
ATOM   2050 HG13 VAL A 129       8.443   7.088  -5.408  1.00 97.01           H  
ATOM   2051  CG2 VAL A 129       5.020   7.361  -5.490  1.00 97.01           C  
ATOM   2052 HG21 VAL A 129       4.889   6.746  -4.599  1.00 97.01           H  
ATOM   2053 HG22 VAL A 129       4.950   8.415  -5.221  1.00 97.01           H  
ATOM   2054 HG23 VAL A 129       4.226   7.112  -6.194  1.00 97.01           H  
ATOM   2055  N   ASN A 130       8.890   8.382  -8.299  1.00 96.50           N  
ATOM   2056  H   ASN A 130       8.790   9.305  -7.900  1.00 96.50           H  
ATOM   2057  CA  ASN A 130      10.130   8.080  -9.013  1.00 96.50           C  
ATOM   2058  HA  ASN A 130       9.867   7.536  -9.921  1.00 96.50           H  
ATOM   2059  C   ASN A 130      11.069   7.191  -8.174  1.00 96.50           C  
ATOM   2060  CB  ASN A 130      10.810   9.394  -9.423  1.00 96.50           C  
ATOM   2061  HB2 ASN A 130      11.006   9.996  -8.536  1.00 96.50           H  
ATOM   2062  HB3 ASN A 130      11.768   9.194  -9.904  1.00 96.50           H  
ATOM   2063  O   ASN A 130      10.917   7.112  -6.955  1.00 96.50           O  
ATOM   2064  CG  ASN A 130       9.964  10.177 -10.403  1.00 96.50           C  
ATOM   2065  ND2 ASN A 130       9.423  11.293  -9.984  1.00 96.50           N  
ATOM   2066 HD21 ASN A 130       9.372  11.430  -8.985  1.00 96.50           H  
ATOM   2067 HD22 ASN A 130       8.756  11.743 -10.595  1.00 96.50           H  
ATOM   2068  OD1 ASN A 130       9.763   9.772 -11.538  1.00 96.50           O  
ATOM   2069  N   PRO A 131      12.062   6.531  -8.799  1.00 94.50           N  
ATOM   2070  CA  PRO A 131      13.095   5.787  -8.080  1.00 94.50           C  
ATOM   2071  HA  PRO A 131      12.653   4.883  -7.662  1.00 94.50           H  
ATOM   2072  C   PRO A 131      13.754   6.611  -6.964  1.00 94.50           C  
ATOM   2073  CB  PRO A 131      14.116   5.400  -9.156  1.00 94.50           C  
ATOM   2074  HB2 PRO A 131      14.659   4.489  -8.907  1.00 94.50           H  
ATOM   2075  HB3 PRO A 131      14.817   6.216  -9.330  1.00 94.50           H  
ATOM   2076  O   PRO A 131      14.259   7.707  -7.207  1.00 94.50           O  
ATOM   2077  CG  PRO A 131      13.234   5.231 -10.386  1.00 94.50           C  
ATOM   2078  HG2 PRO A 131      12.697   4.285 -10.309  1.00 94.50           H  
ATOM   2079  HG3 PRO A 131      13.802   5.291 -11.314  1.00 94.50           H  
ATOM   2080  CD  PRO A 131      12.253   6.388 -10.235  1.00 94.50           C  
ATOM   2081  HD2 PRO A 131      12.698   7.296 -10.643  1.00 94.50           H  
ATOM   2082  HD3 PRO A 131      11.320   6.155 -10.747  1.00 94.50           H  
ATOM   2083  N   GLY A 132      13.756   6.076  -5.743  1.00 94.62           N  
ATOM   2084  H   GLY A 132      13.251   5.212  -5.603  1.00 94.62           H  
ATOM   2085  CA  GLY A 132      14.304   6.716  -4.544  1.00 94.62           C  
ATOM   2086  HA2 GLY A 132      15.285   7.129  -4.778  1.00 94.62           H  
ATOM   2087  HA3 GLY A 132      14.421   5.955  -3.772  1.00 94.62           H  
ATOM   2088  C   GLY A 132      13.447   7.843  -3.955  1.00 94.62           C  
ATOM   2089  O   GLY A 132      13.855   8.451  -2.964  1.00 94.62           O  
ATOM   2090  N   GLU A 133      12.284   8.141  -4.539  1.00 97.38           N  
ATOM   2091  H   GLU A 133      11.983   7.594  -5.332  1.00 97.38           H  
ATOM   2092  CA  GLU A 133      11.382   9.191  -4.069  1.00 97.38           C  
ATOM   2093  HA  GLU A 133      11.992  10.004  -3.674  1.00 97.38           H  
ATOM   2094  C   GLU A 133      10.476   8.693  -2.931  1.00 97.38           C  
ATOM   2095  CB  GLU A 133      10.580   9.756  -5.256  1.00 97.38           C  
ATOM   2096  HB2 GLU A 133       9.860   9.006  -5.584  1.00 97.38           H  
ATOM   2097  HB3 GLU A 133      11.273   9.960  -6.072  1.00 97.38           H  
ATOM   2098  O   GLU A 133      10.055   7.532  -2.890  1.00 97.38           O  
ATOM   2099  CG  GLU A 133       9.820  11.053  -4.933  1.00 97.38           C  
ATOM   2100  HG2 GLU A 133      10.533  11.782  -4.548  1.00 97.38           H  
ATOM   2101  HG3 GLU A 133       9.088  10.851  -4.152  1.00 97.38           H  
ATOM   2102  CD  GLU A 133       9.090  11.650  -6.150  1.00 97.38           C  
ATOM   2103  OE1 GLU A 133       8.660  12.818  -6.048  1.00 97.38           O  
ATOM   2104  OE2 GLU A 133       8.982  10.967  -7.199  1.00 97.38           O  
ATOM   2105  N   GLU A 134      10.148   9.607  -2.015  1.00 97.87           N  
ATOM   2106  H   GLU A 134      10.492  10.549  -2.138  1.00 97.87           H  
ATOM   2107  CA  GLU A 134       9.098   9.439  -1.014  1.00 97.87           C  
ATOM   2108  HA  GLU A 134       8.619   8.475  -1.191  1.00 97.87           H  
ATOM   2109  C   GLU A 134       8.045  10.541  -1.204  1.00 97.87           C  
ATOM   2110  CB  GLU A 134       9.700   9.400   0.406  1.00 97.87           C  
ATOM   2111  HB2 GLU A 134      10.467   8.626   0.420  1.00 97.87           H  
ATOM   2112  HB3 GLU A 134      10.171  10.357   0.629  1.00 97.87           H  
ATOM   2113  O   GLU A 134       8.383  11.725  -1.249  1.00 97.87           O  
ATOM   2114  CG  GLU A 134       8.659   9.078   1.499  1.00 97.87           C  
ATOM   2115  HG2 GLU A 134       8.126   8.171   1.212  1.00 97.87           H  
ATOM   2116  HG3 GLU A 134       7.933   9.890   1.543  1.00 97.87           H  
ATOM   2117  CD  GLU A 134       9.246   8.850   2.911  1.00 97.87           C  
ATOM   2118  OE1 GLU A 134       8.443   8.797   3.880  1.00 97.87           O  
ATOM   2119  OE2 GLU A 134      10.476   8.647   3.051  1.00 97.87           O  
ATOM   2120  N   VAL A 135       6.771  10.158  -1.315  1.00 97.99           N  
ATOM   2121  H   VAL A 135       6.574   9.171  -1.229  1.00 97.99           H  
ATOM   2122  CA  VAL A 135       5.635  11.074  -1.508  1.00 97.99           C  
ATOM   2123  HA  VAL A 135       5.995  12.099  -1.418  1.00 97.99           H  
ATOM   2124  C   VAL A 135       4.595  10.846  -0.418  1.00 97.99           C  
ATOM   2125  CB  VAL A 135       5.002  10.928  -2.910  1.00 97.99           C  
ATOM   2126  HB  VAL A 135       4.604   9.920  -3.026  1.00 97.99           H  
ATOM   2127  O   VAL A 135       4.267   9.708  -0.089  1.00 97.99           O  
ATOM   2128  CG1 VAL A 135       3.853  11.933  -3.092  1.00 97.99           C  
ATOM   2129 HG11 VAL A 135       3.560  11.985  -4.141  1.00 97.99           H  
ATOM   2130 HG12 VAL A 135       2.988  11.634  -2.500  1.00 97.99           H  
ATOM   2131 HG13 VAL A 135       4.179  12.928  -2.790  1.00 97.99           H  
ATOM   2132  CG2 VAL A 135       6.018  11.178  -4.029  1.00 97.99           C  
ATOM   2133 HG21 VAL A 135       5.543  11.091  -5.007  1.00 97.99           H  
ATOM   2134 HG22 VAL A 135       6.816  10.437  -3.979  1.00 97.99           H  
ATOM   2135 HG23 VAL A 135       6.459  12.170  -3.934  1.00 97.99           H  
ATOM   2136  N   GLU A 136       4.025  11.924   0.123  1.00 98.16           N  
ATOM   2137  H   GLU A 136       4.313  12.835  -0.202  1.00 98.16           H  
ATOM   2138  CA  GLU A 136       2.904  11.861   1.063  1.00 98.16           C  
ATOM   2139  HA  GLU A 136       2.742  10.821   1.345  1.00 98.16           H  
ATOM   2140  C   GLU A 136       1.607  12.369   0.417  1.00 98.16           C  
ATOM   2141  CB  GLU A 136       3.240  12.616   2.360  1.00 98.16           C  
ATOM   2142  HB2 GLU A 136       3.343  13.680   2.150  1.00 98.16           H  
ATOM   2143  HB3 GLU A 136       4.187  12.244   2.750  1.00 98.16           H  
ATOM   2144  O   GLU A 136       1.561  13.454  -0.163  1.00 98.16           O  
ATOM   2145  CG  GLU A 136       2.148  12.405   3.421  1.00 98.16           C  
ATOM   2146  HG2 GLU A 136       1.207  12.820   3.061  1.00 98.16           H  
ATOM   2147  HG3 GLU A 136       1.997  11.336   3.569  1.00 98.16           H  
ATOM   2148  CD  GLU A 136       2.504  13.057   4.763  1.00 98.16           C  
ATOM   2149  OE1 GLU A 136       1.982  14.164   5.027  1.00 98.16           O  
ATOM   2150  OE2 GLU A 136       3.219  12.401   5.557  1.00 98.16           O  
ATOM   2151  N   VAL A 137       0.528  11.601   0.567  1.00 97.72           N  
ATOM   2152  H   VAL A 137       0.654  10.706   1.018  1.00 97.72           H  
ATOM   2153  CA  VAL A 137      -0.832  11.977   0.169  1.00 97.72           C  
ATOM   2154  HA  VAL A 137      -0.809  12.964  -0.292  1.00 97.72           H  
ATOM   2155  C   VAL A 137      -1.709  12.038   1.410  1.00 97.72           C  
ATOM   2156  CB  VAL A 137      -1.421  10.992  -0.855  1.00 97.72           C  
ATOM   2157  HB  VAL A 137      -1.564  10.018  -0.387  1.00 97.72           H  
ATOM   2158  O   VAL A 137      -1.812  11.064   2.152  1.00 97.72           O  
ATOM   2159  CG1 VAL A 137      -2.777  11.488  -1.376  1.00 97.72           C  
ATOM   2160 HG11 VAL A 137      -3.179  10.770  -2.091  1.00 97.72           H  
ATOM   2161 HG12 VAL A 137      -3.488  11.583  -0.556  1.00 97.72           H  
ATOM   2162 HG13 VAL A 137      -2.661  12.457  -1.863  1.00 97.72           H  
ATOM   2163  CG2 VAL A 137      -0.494  10.816  -2.057  1.00 97.72           C  
ATOM   2164 HG21 VAL A 137       0.439  10.344  -1.749  1.00 97.72           H  
ATOM   2165 HG22 VAL A 137      -0.971  10.170  -2.794  1.00 97.72           H  
ATOM   2166 HG23 VAL A 137      -0.271  11.787  -2.500  1.00 97.72           H  
ATOM   2167  N   THR A 138      -2.376  13.169   1.629  1.00 97.14           N  
ATOM   2168  H   THR A 138      -2.280  13.924   0.965  1.00 97.14           H  
ATOM   2169  CA  THR A 138      -3.318  13.339   2.743  1.00 97.14           C  
ATOM   2170  HA  THR A 138      -3.232  12.490   3.422  1.00 97.14           H  
ATOM   2171  C   THR A 138      -4.754  13.378   2.236  1.00 97.14           C  
ATOM   2172  CB  THR A 138      -2.987  14.586   3.572  1.00 97.14           C  
ATOM   2173  HB  THR A 138      -2.991  15.469   2.934  1.00 97.14           H  
ATOM   2174  O   THR A 138      -5.071  14.106   1.295  1.00 97.14           O  
ATOM   2175  CG2 THR A 138      -3.957  14.796   4.739  1.00 97.14           C  
ATOM   2176 HG21 THR A 138      -4.026  13.885   5.333  1.00 97.14           H  
ATOM   2177 HG22 THR A 138      -4.945  15.062   4.364  1.00 97.14           H  
ATOM   2178 HG23 THR A 138      -3.596  15.610   5.368  1.00 97.14           H  
ATOM   2179  OG1 THR A 138      -1.722  14.448   4.175  1.00 97.14           O  
ATOM   2180  HG1 THR A 138      -1.040  14.360   3.505  1.00 97.14           H  
ATOM   2181  N   PHE A 139      -5.624  12.631   2.908  1.00 96.20           N  
ATOM   2182  H   PHE A 139      -5.266  12.052   3.654  1.00 96.20           H  
ATOM   2183  CA  PHE A 139      -7.074  12.672   2.758  1.00 96.20           C  
ATOM   2184  HA  PHE A 139      -7.344  13.328   1.930  1.00 96.20           H  
ATOM   2185  C   PHE A 139      -7.696  13.226   4.037  1.00 96.20           C  
ATOM   2186  CB  PHE A 139      -7.610  11.271   2.451  1.00 96.20           C  
ATOM   2187  HB2 PHE A 139      -7.343  10.601   3.269  1.00 96.20           H  
ATOM   2188  HB3 PHE A 139      -8.698  11.320   2.407  1.00 96.20           H  
ATOM   2189  O   PHE A 139      -7.177  13.011   5.137  1.00 96.20           O  
ATOM   2190  CG  PHE A 139      -7.102  10.684   1.153  1.00 96.20           C  
ATOM   2191  CD1 PHE A 139      -7.899  10.749  -0.004  1.00 96.20           C  
ATOM   2192  HD1 PHE A 139      -8.866  11.228   0.026  1.00 96.20           H  
ATOM   2193  CD2 PHE A 139      -5.834  10.074   1.099  1.00 96.20           C  
ATOM   2194  HD2 PHE A 139      -5.212  10.036   1.981  1.00 96.20           H  
ATOM   2195  CE1 PHE A 139      -7.442  10.180  -1.204  1.00 96.20           C  
ATOM   2196  HE1 PHE A 139      -8.074  10.205  -2.080  1.00 96.20           H  
ATOM   2197  CE2 PHE A 139      -5.370   9.520  -0.105  1.00 96.20           C  
ATOM   2198  HE2 PHE A 139      -4.393   9.061  -0.144  1.00 96.20           H  
ATOM   2199  CZ  PHE A 139      -6.179   9.567  -1.254  1.00 96.20           C  
ATOM   2200  HZ  PHE A 139      -5.835   9.124  -2.177  1.00 96.20           H  
ATOM   2201  N   SER A 140      -8.816  13.930   3.907  1.00 94.85           N  
ATOM   2202  H   SER A 140      -9.227  14.047   2.992  1.00 94.85           H  
ATOM   2203  CA  SER A 140      -9.583  14.433   5.047  1.00 94.85           C  
ATOM   2204  HA  SER A 140      -9.264  13.915   5.951  1.00 94.85           H  
ATOM   2205  C   SER A 140     -11.058  14.131   4.845  1.00 94.85           C  
ATOM   2206  CB  SER A 140      -9.355  15.930   5.272  1.00 94.85           C  
ATOM   2207  HB2 SER A 140      -9.696  16.496   4.405  1.00 94.85           H  
ATOM   2208  HB3 SER A 140      -9.913  16.250   6.152  1.00 94.85           H  
ATOM   2209  O   SER A 140     -11.585  14.304   3.749  1.00 94.85           O  
ATOM   2210  OG  SER A 140      -7.973  16.164   5.483  1.00 94.85           O  
ATOM   2211  HG  SER A 140      -7.596  15.323   5.752  1.00 94.85           H  
ATOM   2212  N   ALA A 141     -11.722  13.667   5.895  1.00 90.12           N  
ATOM   2213  H   ALA A 141     -11.241  13.562   6.776  1.00 90.12           H  
ATOM   2214  CA  ALA A 141     -13.123  13.295   5.842  1.00 90.12           C  
ATOM   2215  HA  ALA A 141     -13.602  13.791   4.997  1.00 90.12           H  
ATOM   2216  C   ALA A 141     -13.836  13.733   7.119  1.00 90.12           C  
ATOM   2217  CB  ALA A 141     -13.226  11.780   5.635  1.00 90.12           C  
ATOM   2218  HB1 ALA A 141     -12.817  11.502   4.664  1.00 90.12           H  
ATOM   2219  HB2 ALA A 141     -12.678  11.259   6.421  1.00 90.12           H  
ATOM   2220  HB3 ALA A 141     -14.270  11.474   5.705  1.00 90.12           H  
ATOM   2221  O   ALA A 141     -13.423  13.383   8.216  1.00 90.12           O  
ATOM   2222  N   ASN A 142     -14.972  14.419   6.963  1.00 88.97           N  
ATOM   2223  H   ASN A 142     -15.189  14.787   6.048  1.00 88.97           H  
ATOM   2224  CA  ASN A 142     -15.846  14.765   8.093  1.00 88.97           C  
ATOM   2225  HA  ASN A 142     -15.270  15.323   8.831  1.00 88.97           H  
ATOM   2226  C   ASN A 142     -16.414  13.522   8.805  1.00 88.97           C  
ATOM   2227  CB  ASN A 142     -17.009  15.632   7.582  1.00 88.97           C  
ATOM   2228  HB2 ASN A 142     -17.684  15.833   8.414  1.00 88.97           H  
ATOM   2229  HB3 ASN A 142     -17.563  15.080   6.823  1.00 88.97           H  
ATOM   2230  O   ASN A 142     -16.840  13.612   9.949  1.00 88.97           O  
ATOM   2231  CG  ASN A 142     -16.583  16.974   7.021  1.00 88.97           C  
ATOM   2232  ND2 ASN A 142     -17.365  17.543   6.134  1.00 88.97           N  
ATOM   2233 HD21 ASN A 142     -18.265  17.146   5.906  1.00 88.97           H  
ATOM   2234 HD22 ASN A 142     -17.049  18.444   5.805  1.00 88.97           H  
ATOM   2235  OD1 ASN A 142     -15.556  17.534   7.343  1.00 88.97           O  
ATOM   2236  N   ASP A 143     -16.454  12.385   8.108  1.00 85.92           N  
ATOM   2237  H   ASP A 143     -15.992  12.375   7.209  1.00 85.92           H  
ATOM   2238  CA  ASP A 143     -16.844  11.086   8.647  1.00 85.92           C  
ATOM   2239  HA  ASP A 143     -17.148  11.186   9.689  1.00 85.92           H  
ATOM   2240  C   ASP A 143     -15.648  10.122   8.546  1.00 85.92           C  
ATOM   2241  CB  ASP A 143     -18.074  10.564   7.892  1.00 85.92           C  
ATOM   2242  HB2 ASP A 143     -17.851  10.515   6.826  1.00 85.92           H  
ATOM   2243  HB3 ASP A 143     -18.897  11.265   8.032  1.00 85.92           H  
ATOM   2244  O   ASP A 143     -15.324   9.684   7.433  1.00 85.92           O  
ATOM   2245  CG  ASP A 143     -18.521   9.178   8.373  1.00 85.92           C  
ATOM   2246  OD1 ASP A 143     -17.927   8.658   9.345  1.00 85.92           O  
ATOM   2247  OD2 ASP A 143     -19.439   8.635   7.725  1.00 85.92           O  
ATOM   2248  N   PRO A 144     -14.997   9.774   9.673  1.00 82.57           N  
ATOM   2249  CA  PRO A 144     -13.879   8.835   9.700  1.00 82.57           C  
ATOM   2250  HA  PRO A 144     -13.059   9.263   9.124  1.00 82.57           H  
ATOM   2251  C   PRO A 144     -14.212   7.451   9.128  1.00 82.57           C  
ATOM   2252  CB  PRO A 144     -13.459   8.735  11.171  1.00 82.57           C  
ATOM   2253  HB2 PRO A 144     -14.000   7.927  11.662  1.00 82.57           H  
ATOM   2254  HB3 PRO A 144     -12.384   8.591  11.271  1.00 82.57           H  
ATOM   2255  O   PRO A 144     -13.307   6.771   8.648  1.00 82.57           O  
ATOM   2256  CG  PRO A 144     -13.906  10.070  11.761  1.00 82.57           C  
ATOM   2257  HG2 PRO A 144     -13.163  10.836  11.536  1.00 82.57           H  
ATOM   2258  HG3 PRO A 144     -14.081  10.003  12.834  1.00 82.57           H  
ATOM   2259  CD  PRO A 144     -15.191  10.360  10.992  1.00 82.57           C  
ATOM   2260  HD2 PRO A 144     -16.036   9.877  11.482  1.00 82.57           H  
ATOM   2261  HD3 PRO A 144     -15.347  11.437  10.937  1.00 82.57           H  
ATOM   2262  N   HIS A 145     -15.485   7.033   9.088  1.00 85.96           N  
ATOM   2263  H   HIS A 145     -16.222   7.633   9.430  1.00 85.96           H  
ATOM   2264  CA  HIS A 145     -15.871   5.752   8.484  1.00 85.96           C  
ATOM   2265  HA  HIS A 145     -15.286   4.964   8.958  1.00 85.96           H  
ATOM   2266  C   HIS A 145     -15.564   5.678   6.982  1.00 85.96           C  
ATOM   2267  CB  HIS A 145     -17.356   5.473   8.737  1.00 85.96           C  
ATOM   2268  HB2 HIS A 145     -17.961   6.292   8.348  1.00 85.96           H  
ATOM   2269  HB3 HIS A 145     -17.640   4.571   8.195  1.00 85.96           H  
ATOM   2270  O   HIS A 145     -15.426   4.580   6.436  1.00 85.96           O  
ATOM   2271  CG  HIS A 145     -17.674   5.246  10.190  1.00 85.96           C  
ATOM   2272  CD2 HIS A 145     -18.543   5.958  10.971  1.00 85.96           C  
ATOM   2273  HD2 HIS A 145     -19.127   6.809  10.653  1.00 85.96           H  
ATOM   2274  ND1 HIS A 145     -17.128   4.261  10.977  1.00 85.96           N  
ATOM   2275  HD1 HIS A 145     -16.378   3.644  10.699  1.00 85.96           H  
ATOM   2276  CE1 HIS A 145     -17.663   4.365  12.204  1.00 85.96           C  
ATOM   2277  HE1 HIS A 145     -17.406   3.745  13.050  1.00 85.96           H  
ATOM   2278  NE2 HIS A 145     -18.538   5.380  12.249  1.00 85.96           N  
ATOM   2279  N   LYS A 146     -15.368   6.820   6.306  1.00 88.58           N  
ATOM   2280  H   LYS A 146     -15.482   7.688   6.810  1.00 88.58           H  
ATOM   2281  CA  LYS A 146     -14.880   6.864   4.916  1.00 88.58           C  
ATOM   2282  HA  LYS A 146     -15.552   6.278   4.287  1.00 88.58           H  
ATOM   2283  C   LYS A 146     -13.494   6.234   4.752  1.00 88.58           C  
ATOM   2284  CB  LYS A 146     -14.864   8.315   4.424  1.00 88.58           C  
ATOM   2285  HB2 LYS A 146     -14.312   8.939   5.127  1.00 88.58           H  
ATOM   2286  HB3 LYS A 146     -14.352   8.352   3.462  1.00 88.58           H  
ATOM   2287  O   LYS A 146     -13.162   5.768   3.662  1.00 88.58           O  
ATOM   2288  CG  LYS A 146     -16.290   8.850   4.238  1.00 88.58           C  
ATOM   2289  HG2 LYS A 146     -16.830   8.833   5.185  1.00 88.58           H  
ATOM   2290  HG3 LYS A 146     -16.810   8.210   3.525  1.00 88.58           H  
ATOM   2291  CD  LYS A 146     -16.262  10.281   3.696  1.00 88.58           C  
ATOM   2292  HD2 LYS A 146     -15.581  10.331   2.847  1.00 88.58           H  
ATOM   2293  HD3 LYS A 146     -15.919  10.955   4.481  1.00 88.58           H  
ATOM   2294  CE  LYS A 146     -17.665  10.704   3.262  1.00 88.58           C  
ATOM   2295  HE2 LYS A 146     -18.081   9.914   2.637  1.00 88.58           H  
ATOM   2296  HE3 LYS A 146     -18.295  10.796   4.146  1.00 88.58           H  
ATOM   2297  NZ  LYS A 146     -17.619  11.974   2.497  1.00 88.58           N  
ATOM   2298  HZ1 LYS A 146     -17.027  11.863   1.686  1.00 88.58           H  
ATOM   2299  HZ2 LYS A 146     -18.544  12.217   2.171  1.00 88.58           H  
ATOM   2300  HZ3 LYS A 146     -17.247  12.722   3.065  1.00 88.58           H  
ATOM   2301  N   PHE A 147     -12.716   6.169   5.831  1.00 91.80           N  
ATOM   2302  H   PHE A 147     -13.057   6.568   6.694  1.00 91.80           H  
ATOM   2303  CA  PHE A 147     -11.401   5.542   5.874  1.00 91.80           C  
ATOM   2304  HA  PHE A 147     -10.929   5.647   4.898  1.00 91.80           H  
ATOM   2305  C   PHE A 147     -11.440   4.034   6.149  1.00 91.80           C  
ATOM   2306  CB  PHE A 147     -10.539   6.276   6.908  1.00 91.80           C  
ATOM   2307  HB2 PHE A 147     -10.976   6.138   7.897  1.00 91.80           H  
ATOM   2308  HB3 PHE A 147      -9.557   5.803   6.939  1.00 91.80           H  
ATOM   2309  O   PHE A 147     -10.385   3.411   6.161  1.00 91.80           O  
ATOM   2310  CG  PHE A 147     -10.327   7.754   6.647  1.00 91.80           C  
ATOM   2311  CD1 PHE A 147      -9.985   8.202   5.362  1.00 91.80           C  
ATOM   2312  HD1 PHE A 147      -9.808   7.466   4.591  1.00 91.80           H  
ATOM   2313  CD2 PHE A 147     -10.452   8.685   7.689  1.00 91.80           C  
ATOM   2314  HD2 PHE A 147     -10.701   8.355   8.687  1.00 91.80           H  
ATOM   2315  CE1 PHE A 147      -9.829   9.572   5.093  1.00 91.80           C  
ATOM   2316  HE1 PHE A 147      -9.584   9.908   4.096  1.00 91.80           H  
ATOM   2317  CE2 PHE A 147     -10.259  10.052   7.435  1.00 91.80           C  
ATOM   2318  HE2 PHE A 147     -10.370  10.760   8.244  1.00 91.80           H  
ATOM   2319  CZ  PHE A 147      -9.956  10.500   6.138  1.00 91.80           C  
ATOM   2320  HZ  PHE A 147      -9.813  11.555   5.954  1.00 91.80           H  
ATOM   2321  N   ASN A 148     -12.617   3.415   6.317  1.00 92.17           N  
ATOM   2322  H   ASN A 148     -13.457   3.973   6.362  1.00 92.17           H  
ATOM   2323  CA  ASN A 148     -12.715   1.988   6.652  1.00 92.17           C  
ATOM   2324  HA  ASN A 148     -12.010   1.786   7.459  1.00 92.17           H  
ATOM   2325  C   ASN A 148     -12.349   1.043   5.496  1.00 92.17           C  
ATOM   2326  CB  ASN A 148     -14.124   1.661   7.173  1.00 92.17           C  
ATOM   2327  HB2 ASN A 148     -14.883   2.086   6.515  1.00 92.17           H  
ATOM   2328  HB3 ASN A 148     -14.252   0.578   7.179  1.00 92.17           H  
ATOM   2329  O   ASN A 148     -12.168  -0.150   5.731  1.00 92.17           O  
ATOM   2330  CG  ASN A 148     -14.364   2.120   8.597  1.00 92.17           C  
ATOM   2331  ND2 ASN A 148     -15.518   1.826   9.145  1.00 92.17           N  
ATOM   2332 HD21 ASN A 148     -15.514   1.864  10.154  1.00 92.17           H  
ATOM   2333 HD22 ASN A 148     -16.178   1.260   8.631  1.00 92.17           H  
ATOM   2334  OD1 ASN A 148     -13.530   2.696   9.266  1.00 92.17           O  
ATOM   2335  N   ARG A 149     -12.287   1.538   4.252  1.00 94.92           N  
ATOM   2336  H   ARG A 149     -12.422   2.534   4.145  1.00 94.92           H  
ATOM   2337  CA  ARG A 149     -12.020   0.721   3.057  1.00 94.92           C  
ATOM   2338  HA  ARG A 149     -11.556  -0.208   3.388  1.00 94.92           H  
ATOM   2339  C   ARG A 149     -11.010   1.359   2.091  1.00 94.92           C  
ATOM   2340  CB  ARG A 149     -13.335   0.344   2.350  1.00 94.92           C  
ATOM   2341  HB2 ARG A 149     -13.868   1.257   2.086  1.00 94.92           H  
ATOM   2342  HB3 ARG A 149     -13.088  -0.187   1.431  1.00 94.92           H  
ATOM   2343  O   ARG A 149     -11.374   1.616   0.939  1.00 94.92           O  
ATOM   2344  CG  ARG A 149     -14.258  -0.567   3.170  1.00 94.92           C  
ATOM   2345  HG2 ARG A 149     -14.559  -0.070   4.093  1.00 94.92           H  
ATOM   2346  HG3 ARG A 149     -13.734  -1.492   3.412  1.00 94.92           H  
ATOM   2347  CD  ARG A 149     -15.507  -0.876   2.333  1.00 94.92           C  
ATOM   2348  HD2 ARG A 149     -16.024   0.060   2.124  1.00 94.92           H  
ATOM   2349  HD3 ARG A 149     -15.204  -1.304   1.377  1.00 94.92           H  
ATOM   2350  NE  ARG A 149     -16.438  -1.787   3.025  1.00 94.92           N  
ATOM   2351  HE  ARG A 149     -17.079  -1.370   3.685  1.00 94.92           H  
ATOM   2352  NH1 ARG A 149     -15.650  -3.777   2.188  1.00 94.92           N  
ATOM   2353 HH11 ARG A 149     -14.923  -3.276   1.697  1.00 94.92           H  
ATOM   2354 HH12 ARG A 149     -15.435  -4.718   2.483  1.00 94.92           H  
ATOM   2355  NH2 ARG A 149     -17.257  -3.785   3.720  1.00 94.92           N  
ATOM   2356 HH21 ARG A 149     -17.821  -3.316   4.415  1.00 94.92           H  
ATOM   2357 HH22 ARG A 149     -16.906  -4.682   4.024  1.00 94.92           H  
ATOM   2358  CZ  ARG A 149     -16.456  -3.107   2.958  1.00 94.92           C  
ATOM   2359  N   PRO A 150      -9.779   1.692   2.521  1.00 96.31           N  
ATOM   2360  CA  PRO A 150      -8.800   2.249   1.610  1.00 96.31           C  
ATOM   2361  HA  PRO A 150      -9.248   3.059   1.034  1.00 96.31           H  
ATOM   2362  C   PRO A 150      -8.316   1.158   0.648  1.00 96.31           C  
ATOM   2363  CB  PRO A 150      -7.695   2.828   2.488  1.00 96.31           C  
ATOM   2364  HB2 PRO A 150      -6.729   2.839   1.982  1.00 96.31           H  
ATOM   2365  HB3 PRO A 150      -7.972   3.834   2.802  1.00 96.31           H  
ATOM   2366  O   PRO A 150      -8.173  -0.016   1.002  1.00 96.31           O  
ATOM   2367  CG  PRO A 150      -7.700   1.902   3.698  1.00 96.31           C  
ATOM   2368  HG2 PRO A 150      -7.020   1.073   3.503  1.00 96.31           H  
ATOM   2369  HG3 PRO A 150      -7.394   2.437   4.598  1.00 96.31           H  
ATOM   2370  CD  PRO A 150      -9.152   1.410   3.803  1.00 96.31           C  
ATOM   2371  HD2 PRO A 150      -9.184   0.344   4.029  1.00 96.31           H  
ATOM   2372  HD3 PRO A 150      -9.668   1.958   4.591  1.00 96.31           H  
ATOM   2373  N   GLN A 151      -8.069   1.562  -0.588  1.00 97.52           N  
ATOM   2374  H   GLN A 151      -8.244   2.531  -0.815  1.00 97.52           H  
ATOM   2375  CA  GLN A 151      -7.598   0.700  -1.659  1.00 97.52           C  
ATOM   2376  HA  GLN A 151      -7.293  -0.264  -1.252  1.00 97.52           H  
ATOM   2377  C   GLN A 151      -6.384   1.350  -2.314  1.00 97.52           C  
ATOM   2378  CB  GLN A 151      -8.762   0.467  -2.633  1.00 97.52           C  
ATOM   2379  HB2 GLN A 151      -9.534  -0.105  -2.118  1.00 97.52           H  
ATOM   2380  HB3 GLN A 151      -9.183   1.440  -2.886  1.00 97.52           H  
ATOM   2381  O   GLN A 151      -6.414   2.534  -2.653  1.00 97.52           O  
ATOM   2382  CG  GLN A 151      -8.399  -0.261  -3.938  1.00 97.52           C  
ATOM   2383  HG2 GLN A 151      -8.088  -1.284  -3.728  1.00 97.52           H  
ATOM   2384  HG3 GLN A 151      -7.565   0.248  -4.422  1.00 97.52           H  
ATOM   2385  CD  GLN A 151      -9.564  -0.263  -4.931  1.00 97.52           C  
ATOM   2386  NE2 GLN A 151      -9.365  -0.713  -6.139  1.00 97.52           N  
ATOM   2387 HE21 GLN A 151      -8.646  -1.414  -6.251  1.00 97.52           H  
ATOM   2388 HE22 GLN A 151     -10.181  -0.793  -6.729  1.00 97.52           H  
ATOM   2389  OE1 GLN A 151     -10.678   0.180  -4.681  1.00 97.52           O  
ATOM   2390  N   PHE A 152      -5.345   0.553  -2.525  1.00 97.66           N  
ATOM   2391  H   PHE A 152      -5.402  -0.402  -2.203  1.00 97.66           H  
ATOM   2392  CA  PHE A 152      -4.112   0.939  -3.195  1.00 97.66           C  
ATOM   2393  HA  PHE A 152      -4.181   1.976  -3.525  1.00 97.66           H  
ATOM   2394  C   PHE A 152      -3.936   0.036  -4.410  1.00 97.66           C  
ATOM   2395  CB  PHE A 152      -2.926   0.834  -2.223  1.00 97.66           C  
ATOM   2396  HB2 PHE A 152      -2.668  -0.216  -2.084  1.00 97.66           H  
ATOM   2397  HB3 PHE A 152      -2.060   1.320  -2.673  1.00 97.66           H  
ATOM   2398  O   PHE A 152      -3.990  -1.183  -4.291  1.00 97.66           O  
ATOM   2399  CG  PHE A 152      -3.197   1.454  -0.865  1.00 97.66           C  
ATOM   2400  CD1 PHE A 152      -3.073   2.842  -0.695  1.00 97.66           C  
ATOM   2401  HD1 PHE A 152      -2.726   3.451  -1.517  1.00 97.66           H  
ATOM   2402  CD2 PHE A 152      -3.640   0.656   0.207  1.00 97.66           C  
ATOM   2403  HD2 PHE A 152      -3.749  -0.411   0.080  1.00 97.66           H  
ATOM   2404  CE1 PHE A 152      -3.412   3.436   0.532  1.00 97.66           C  
ATOM   2405  HE1 PHE A 152      -3.327   4.505   0.656  1.00 97.66           H  
ATOM   2406  CE2 PHE A 152      -3.977   1.249   1.436  1.00 97.66           C  
ATOM   2407  HE2 PHE A 152      -4.332   0.635   2.251  1.00 97.66           H  
ATOM   2408  CZ  PHE A 152      -3.876   2.642   1.593  1.00 97.66           C  
ATOM   2409  HZ  PHE A 152      -4.164   3.108   2.523  1.00 97.66           H  
ATOM   2410  N   THR A 153      -3.760   0.614  -5.589  1.00 97.52           N  
ATOM   2411  H   THR A 153      -3.754   1.623  -5.634  1.00 97.52           H  
ATOM   2412  CA  THR A 153      -3.332  -0.118  -6.786  1.00 97.52           C  
ATOM   2413  HA  THR A 153      -3.240  -1.183  -6.576  1.00 97.52           H  
ATOM   2414  C   THR A 153      -1.964   0.410  -7.165  1.00 97.52           C  
ATOM   2415  CB  THR A 153      -4.330   0.047  -7.934  1.00 97.52           C  
ATOM   2416  HB  THR A 153      -4.374   1.095  -8.230  1.00 97.52           H  
ATOM   2417  O   THR A 153      -1.828   1.608  -7.397  1.00 97.52           O  
ATOM   2418  CG2 THR A 153      -3.964  -0.793  -9.150  1.00 97.52           C  
ATOM   2419 HG21 THR A 153      -4.686  -0.608  -9.945  1.00 97.52           H  
ATOM   2420 HG22 THR A 153      -3.957  -1.851  -8.886  1.00 97.52           H  
ATOM   2421 HG23 THR A 153      -2.980  -0.510  -9.521  1.00 97.52           H  
ATOM   2422  OG1 THR A 153      -5.605  -0.365  -7.490  1.00 97.52           O  
ATOM   2423  HG1 THR A 153      -5.610  -0.189  -6.546  1.00 97.52           H  
ATOM   2424  N   ILE A 154      -0.966  -0.464  -7.163  1.00 95.68           N  
ATOM   2425  H   ILE A 154      -1.175  -1.438  -6.995  1.00 95.68           H  
ATOM   2426  CA  ILE A 154       0.411  -0.139  -7.504  1.00 95.68           C  
ATOM   2427  HA  ILE A 154       0.526   0.944  -7.549  1.00 95.68           H  
ATOM   2428  C   ILE A 154       0.671  -0.700  -8.900  1.00 95.68           C  
ATOM   2429  CB  ILE A 154       1.406  -0.674  -6.447  1.00 95.68           C  
ATOM   2430  HB  ILE A 154       1.441  -1.763  -6.494  1.00 95.68           H  
ATOM   2431  O   ILE A 154       0.524  -1.905  -9.126  1.00 95.68           O  
ATOM   2432  CG1 ILE A 154       1.090  -0.244  -4.991  1.00 95.68           C  
ATOM   2433 HG12 ILE A 154       2.010  -0.262  -4.408  1.00 95.68           H  
ATOM   2434 HG13 ILE A 154       0.722   0.783  -4.986  1.00 95.68           H  
ATOM   2435  CG2 ILE A 154       2.798  -0.119  -6.784  1.00 95.68           C  
ATOM   2436 HG21 ILE A 154       2.783   0.969  -6.713  1.00 95.68           H  
ATOM   2437 HG22 ILE A 154       3.543  -0.506  -6.089  1.00 95.68           H  
ATOM   2438 HG23 ILE A 154       3.099  -0.394  -7.795  1.00 95.68           H  
ATOM   2439  CD1 ILE A 154       0.096  -1.146  -4.244  1.00 95.68           C  
ATOM   2440 HD11 ILE A 154       0.045  -0.834  -3.200  1.00 95.68           H  
ATOM   2441 HD12 ILE A 154      -0.905  -1.074  -4.670  1.00 95.68           H  
ATOM   2442 HD13 ILE A 154       0.434  -2.181  -4.285  1.00 95.68           H  
ATOM   2443  N   GLU A 155       1.017   0.183  -9.829  1.00 93.63           N  
ATOM   2444  H   GLU A 155       1.080   1.159  -9.577  1.00 93.63           H  
ATOM   2445  CA  GLU A 155       1.321  -0.134 -11.217  1.00 93.63           C  
ATOM   2446  HA  GLU A 155       1.236  -1.211 -11.356  1.00 93.63           H  
ATOM   2447  C   GLU A 155       2.772   0.258 -11.521  1.00 93.63           C  
ATOM   2448  CB  GLU A 155       0.302   0.511 -12.183  1.00 93.63           C  
ATOM   2449  HB2 GLU A 155       0.570   0.204 -13.194  1.00 93.63           H  
ATOM   2450  HB3 GLU A 155       0.362   1.597 -12.117  1.00 93.63           H  
ATOM   2451  O   GLU A 155       3.180   1.411 -11.395  1.00 93.63           O  
ATOM   2452  CG  GLU A 155      -1.145   0.058 -11.883  1.00 93.63           C  
ATOM   2453  HG2 GLU A 155      -1.481   0.550 -10.971  1.00 93.63           H  
ATOM   2454  HG3 GLU A 155      -1.125  -1.014 -11.689  1.00 93.63           H  
ATOM   2455  CD  GLU A 155      -2.184   0.314 -12.998  1.00 93.63           C  
ATOM   2456  OE1 GLU A 155      -3.322  -0.222 -12.855  1.00 93.63           O  
ATOM   2457  OE2 GLU A 155      -1.838   0.925 -14.029  1.00 93.63           O  
ATOM   2458  N   TRP A 156       3.574  -0.730 -11.902  1.00 84.61           N  
ATOM   2459  H   TRP A 156       3.171  -1.654 -11.973  1.00 84.61           H  
ATOM   2460  CA  TRP A 156       4.912  -0.523 -12.449  1.00 84.61           C  
ATOM   2461  HA  TRP A 156       5.350   0.378 -12.018  1.00 84.61           H  
ATOM   2462  C   TRP A 156       4.788  -0.318 -13.956  1.00 84.61           C  
ATOM   2463  CB  TRP A 156       5.826  -1.705 -12.103  1.00 84.61           C  
ATOM   2464  HB2 TRP A 156       6.756  -1.590 -12.659  1.00 84.61           H  
ATOM   2465  HB3 TRP A 156       5.360  -2.632 -12.438  1.00 84.61           H  
ATOM   2466  O   TRP A 156       4.011  -1.046 -14.594  1.00 84.61           O  
ATOM   2467  CG  TRP A 156       6.166  -1.847 -10.649  1.00 84.61           C  
ATOM   2468  CD1 TRP A 156       7.357  -1.529 -10.094  1.00 84.61           C  
ATOM   2469  HD1 TRP A 156       8.208  -1.150 -10.640  1.00 84.61           H  
ATOM   2470  CD2 TRP A 156       5.330  -2.311  -9.540  1.00 84.61           C  
ATOM   2471  CE2 TRP A 156       6.083  -2.220  -8.332  1.00 84.61           C  
ATOM   2472  CE3 TRP A 156       4.002  -2.775  -9.416  1.00 84.61           C  
ATOM   2473  HE3 TRP A 156       3.389  -2.851 -10.303  1.00 84.61           H  
ATOM   2474  NE1 TRP A 156       7.319  -1.764  -8.734  1.00 84.61           N  
ATOM   2475  HE1 TRP A 156       8.107  -1.597  -8.124  1.00 84.61           H  
ATOM   2476  CH2 TRP A 156       4.203  -2.970  -6.992  1.00 84.61           C  
ATOM   2477  HH2 TRP A 156       3.768  -3.202  -6.031  1.00 84.61           H  
ATOM   2478  CZ2 TRP A 156       5.543  -2.551  -7.078  1.00 84.61           C  
ATOM   2479  HZ2 TRP A 156       6.156  -2.487  -6.192  1.00 84.61           H  
ATOM   2480  CZ3 TRP A 156       3.439  -3.098  -8.167  1.00 84.61           C  
ATOM   2481  HZ3 TRP A 156       2.411  -3.423  -8.111  1.00 84.61           H  
ATOM   2482  N   GLY A 157       5.542   0.656 -14.476  1.00 70.09           N  
ATOM   2483  H   GLY A 157       6.148   1.175 -13.857  1.00 70.09           H  
ATOM   2484  CA  GLY A 157       5.650   0.929 -15.913  1.00 70.09           C  
ATOM   2485  HA2 GLY A 157       4.661   1.140 -16.320  1.00 70.09           H  
ATOM   2486  HA3 GLY A 157       6.289   1.796 -16.079  1.00 70.09           H  
ATOM   2487  C   GLY A 157       6.231  -0.218 -16.731  1.00 70.09           C  
ATOM   2488  O   GLY A 157       6.591  -1.269 -16.151  1.00 70.09           O  
ATOM   2489  OXT GLY A 157       6.288   0.005 -17.956  1.00 70.09           O  
TER    2490      GLY A 157                                                       
END   
