# Supplementary material for: Single-chain dimers from de novo immunoglobulins as robust scaffolds for multiple binding loops
Source: Nat Commun. 2023 Sep 23;14:5939. doi: 10.1038/s41467-023-41717-5 (PMC10517939; doi:10.1038/s41467-023-41717-5)
Supplement: Supplementary file 3 — Supplementary Data 1 [file 41467_2023_41717_MOESM3_ESM.zip › design_models/scIg+EF/scIg12+EF3c/ranked_1.pdb]

ATOM      1  N   GLY A   1       3.790  -4.251 -12.649  1.00 88.72           N  
ATOM      2  H   GLY A   1       4.224  -3.494 -12.140  1.00 88.72           H  
ATOM      3  H2  GLY A   1       2.948  -3.866 -13.053  1.00 88.72           H  
ATOM      4  H3  GLY A   1       4.417  -4.499 -13.401  1.00 88.72           H  
ATOM      5  CA  GLY A   1       3.484  -5.391 -11.739  1.00 88.72           C  
ATOM      6  HA2 GLY A   1       4.399  -5.693 -11.229  1.00 88.72           H  
ATOM      7  HA3 GLY A   1       3.105  -6.224 -12.332  1.00 88.72           H  
ATOM      8  C   GLY A   1       2.429  -5.027 -10.693  1.00 88.72           C  
ATOM      9  O   GLY A   1       1.900  -3.926 -10.764  1.00 88.72           O  
ATOM     10  N   ARG A   2       2.087  -5.930  -9.750  1.00 94.86           N  
ATOM     11  H   ARG A   2       2.549  -6.828  -9.733  1.00 94.86           H  
ATOM     12  CA  ARG A   2       1.034  -5.715  -8.729  1.00 94.86           C  
ATOM     13  HA  ARG A   2       0.859  -4.644  -8.627  1.00 94.86           H  
ATOM     14  C   ARG A   2       1.406  -6.250  -7.337  1.00 94.86           C  
ATOM     15  CB  ARG A   2      -0.268  -6.355  -9.239  1.00 94.86           C  
ATOM     16  HB2 ARG A   2      -0.060  -7.388  -9.517  1.00 94.86           H  
ATOM     17  HB3 ARG A   2      -0.586  -5.821 -10.135  1.00 94.86           H  
ATOM     18  O   ARG A   2       1.813  -7.402  -7.211  1.00 94.86           O  
ATOM     19  CG  ARG A   2      -1.417  -6.345  -8.219  1.00 94.86           C  
ATOM     20  HG2 ARG A   2      -1.138  -6.926  -7.341  1.00 94.86           H  
ATOM     21  HG3 ARG A   2      -1.647  -5.322  -7.921  1.00 94.86           H  
ATOM     22  CD  ARG A   2      -2.642  -6.991  -8.860  1.00 94.86           C  
ATOM     23  HD2 ARG A   2      -2.985  -6.345  -9.668  1.00 94.86           H  
ATOM     24  HD3 ARG A   2      -2.348  -7.946  -9.294  1.00 94.86           H  
ATOM     25  NE  ARG A   2      -3.701  -7.243  -7.868  1.00 94.86           N  
ATOM     26  HE  ARG A   2      -3.408  -7.720  -7.027  1.00 94.86           H  
ATOM     27  NH1 ARG A   2      -5.452  -6.564  -9.171  1.00 94.86           N  
ATOM     28 HH11 ARG A   2      -4.810  -5.970  -9.677  1.00 94.86           H  
ATOM     29 HH12 ARG A   2      -6.425  -6.319  -9.282  1.00 94.86           H  
ATOM     30  NH2 ARG A   2      -5.844  -7.452  -7.156  1.00 94.86           N  
ATOM     31 HH21 ARG A   2      -5.484  -7.847  -6.299  1.00 94.86           H  
ATOM     32 HH22 ARG A   2      -6.832  -7.314  -7.314  1.00 94.86           H  
ATOM     33  CZ  ARG A   2      -4.990  -7.088  -8.073  1.00 94.86           C  
ATOM     34  N   VAL A   3       1.181  -5.444  -6.295  1.00 96.98           N  
ATOM     35  H   VAL A   3       0.849  -4.512  -6.496  1.00 96.98           H  
ATOM     36  CA  VAL A   3       1.284  -5.831  -4.873  1.00 96.98           C  
ATOM     37  HA  VAL A   3       1.413  -6.911  -4.807  1.00 96.98           H  
ATOM     38  C   VAL A   3      -0.002  -5.472  -4.150  1.00 96.98           C  
ATOM     39  CB  VAL A   3       2.484  -5.173  -4.159  1.00 96.98           C  
ATOM     40  HB  VAL A   3       2.469  -4.099  -4.348  1.00 96.98           H  
ATOM     41  O   VAL A   3      -0.526  -4.369  -4.292  1.00 96.98           O  
ATOM     42  CG1 VAL A   3       2.506  -5.400  -2.638  1.00 96.98           C  
ATOM     43 HG11 VAL A   3       3.426  -4.997  -2.216  1.00 96.98           H  
ATOM     44 HG12 VAL A   3       1.669  -4.887  -2.164  1.00 96.98           H  
ATOM     45 HG13 VAL A   3       2.450  -6.466  -2.416  1.00 96.98           H  
ATOM     46  CG2 VAL A   3       3.791  -5.748  -4.688  1.00 96.98           C  
ATOM     47 HG21 VAL A   3       3.872  -6.807  -4.440  1.00 96.98           H  
ATOM     48 HG22 VAL A   3       4.631  -5.200  -4.261  1.00 96.98           H  
ATOM     49 HG23 VAL A   3       3.820  -5.646  -5.773  1.00 96.98           H  
ATOM     50  N   GLU A   4      -0.492  -6.391  -3.330  1.00 98.36           N  
ATOM     51  H   GLU A   4      -0.001  -7.270  -3.248  1.00 98.36           H  
ATOM     52  CA  GLU A   4      -1.660  -6.185  -2.489  1.00 98.36           C  
ATOM     53  HA  GLU A   4      -2.103  -5.216  -2.721  1.00 98.36           H  
ATOM     54  C   GLU A   4      -1.275  -6.176  -1.006  1.00 98.36           C  
ATOM     55  CB  GLU A   4      -2.701  -7.251  -2.835  1.00 98.36           C  
ATOM     56  HB2 GLU A   4      -2.888  -7.229  -3.909  1.00 98.36           H  
ATOM     57  HB3 GLU A   4      -2.322  -8.235  -2.559  1.00 98.36           H  
ATOM     58  O   GLU A   4      -0.608  -7.086  -0.518  1.00 98.36           O  
ATOM     59  CG  GLU A   4      -4.012  -6.984  -2.104  1.00 98.36           C  
ATOM     60  HG2 GLU A   4      -4.349  -5.974  -2.338  1.00 98.36           H  
ATOM     61  HG3 GLU A   4      -3.843  -7.043  -1.029  1.00 98.36           H  
ATOM     62  CD  GLU A   4      -5.116  -7.969  -2.479  1.00 98.36           C  
ATOM     63  OE1 GLU A   4      -6.255  -7.740  -2.030  1.00 98.36           O  
ATOM     64  OE2 GLU A   4      -4.927  -8.998  -3.155  1.00 98.36           O  
ATOM     65  N   VAL A   5      -1.741  -5.156  -0.285  1.00 98.47           N  
ATOM     66  H   VAL A   5      -2.249  -4.435  -0.778  1.00 98.47           H  
ATOM     67  CA  VAL A   5      -1.616  -4.995   1.166  1.00 98.47           C  
ATOM     68  HA  VAL A   5      -1.057  -5.835   1.577  1.00 98.47           H  
ATOM     69  C   VAL A   5      -3.020  -4.994   1.763  1.00 98.47           C  
ATOM     70  CB  VAL A   5      -0.867  -3.695   1.528  1.00 98.47           C  
ATOM     71  HB  VAL A   5      -1.470  -2.840   1.223  1.00 98.47           H  
ATOM     72  O   VAL A   5      -3.793  -4.055   1.562  1.00 98.47           O  
ATOM     73  CG1 VAL A   5      -0.633  -3.591   3.041  1.00 98.47           C  
ATOM     74 HG11 VAL A   5      -1.583  -3.592   3.576  1.00 98.47           H  
ATOM     75 HG12 VAL A   5      -0.022  -4.427   3.382  1.00 98.47           H  
ATOM     76 HG13 VAL A   5      -0.118  -2.658   3.269  1.00 98.47           H  
ATOM     77  CG2 VAL A   5       0.488  -3.582   0.816  1.00 98.47           C  
ATOM     78 HG21 VAL A   5       0.337  -3.490  -0.259  1.00 98.47           H  
ATOM     79 HG22 VAL A   5       1.092  -4.467   1.012  1.00 98.47           H  
ATOM     80 HG23 VAL A   5       1.020  -2.695   1.161  1.00 98.47           H  
ATOM     81  N   ARG A   6      -3.367  -6.041   2.511  1.00 98.47           N  
ATOM     82  H   ARG A   6      -2.686  -6.779   2.622  1.00 98.47           H  
ATOM     83  CA  ARG A   6      -4.618  -6.126   3.279  1.00 98.47           C  
ATOM     84  HA  ARG A   6      -5.292  -5.318   2.994  1.00 98.47           H  
ATOM     85  C   ARG A   6      -4.304  -5.967   4.752  1.00 98.47           C  
ATOM     86  CB  ARG A   6      -5.326  -7.463   3.043  1.00 98.47           C  
ATOM     87  HB2 ARG A   6      -6.202  -7.516   3.689  1.00 98.47           H  
ATOM     88  HB3 ARG A   6      -4.646  -8.268   3.322  1.00 98.47           H  
ATOM     89  O   ARG A   6      -3.488  -6.716   5.285  1.00 98.47           O  
ATOM     90  CG  ARG A   6      -5.770  -7.671   1.595  1.00 98.47           C  
ATOM     91  HG2 ARG A   6      -6.503  -6.911   1.327  1.00 98.47           H  
ATOM     92  HG3 ARG A   6      -4.907  -7.598   0.933  1.00 98.47           H  
ATOM     93  CD  ARG A   6      -6.396  -9.061   1.449  1.00 98.47           C  
ATOM     94  HD2 ARG A   6      -7.291  -9.120   2.068  1.00 98.47           H  
ATOM     95  HD3 ARG A   6      -5.671  -9.801   1.789  1.00 98.47           H  
ATOM     96  NE  ARG A   6      -6.743  -9.322   0.048  1.00 98.47           N  
ATOM     97  HE  ARG A   6      -6.695  -8.535  -0.584  1.00 98.47           H  
ATOM     98  NH1 ARG A   6      -6.883 -11.604   0.074  1.00 98.47           N  
ATOM     99 HH11 ARG A   6      -6.763 -12.466  -0.437  1.00 98.47           H  
ATOM    100 HH12 ARG A   6      -6.674 -11.580   1.062  1.00 98.47           H  
ATOM    101  NH2 ARG A   6      -6.909 -10.504  -1.869  1.00 98.47           N  
ATOM    102 HH21 ARG A   6      -6.561  -9.670  -2.320  1.00 98.47           H  
ATOM    103 HH22 ARG A   6      -6.755 -11.368  -2.370  1.00 98.47           H  
ATOM    104  CZ  ARG A   6      -6.856 -10.474  -0.573  1.00 98.47           C  
ATOM    105  N   VAL A   7      -4.971  -5.031   5.409  1.00 97.71           N  
ATOM    106  H   VAL A   7      -5.652  -4.468   4.921  1.00 97.71           H  
ATOM    107  CA  VAL A   7      -4.819  -4.817   6.848  1.00 97.71           C  
ATOM    108  HA  VAL A   7      -3.992  -5.421   7.219  1.00 97.71           H  
ATOM    109  C   VAL A   7      -6.089  -5.280   7.543  1.00 97.71           C  
ATOM    110  CB  VAL A   7      -4.483  -3.354   7.167  1.00 97.71           C  
ATOM    111  HB  VAL A   7      -5.368  -2.743   6.983  1.00 97.71           H  
ATOM    112  O   VAL A   7      -7.184  -5.069   7.033  1.00 97.71           O  
ATOM    113  CG1 VAL A   7      -4.082  -3.186   8.634  1.00 97.71           C  
ATOM    114 HG11 VAL A   7      -4.923  -3.421   9.286  1.00 97.71           H  
ATOM    115 HG12 VAL A   7      -3.783  -2.156   8.824  1.00 97.71           H  
ATOM    116 HG13 VAL A   7      -3.249  -3.848   8.872  1.00 97.71           H  
ATOM    117  CG2 VAL A   7      -3.340  -2.815   6.294  1.00 97.71           C  
ATOM    118 HG21 VAL A   7      -2.445  -3.423   6.430  1.00 97.71           H  
ATOM    119 HG22 VAL A   7      -3.130  -1.782   6.569  1.00 97.71           H  
ATOM    120 HG23 VAL A   7      -3.626  -2.823   5.242  1.00 97.71           H  
ATOM    121  N   GLU A   8      -5.950  -5.914   8.699  1.00 96.84           N  
ATOM    122  H   GLU A   8      -5.017  -6.129   9.019  1.00 96.84           H  
ATOM    123  CA  GLU A   8      -7.059  -6.298   9.564  1.00 96.84           C  
ATOM    124  HA  GLU A   8      -7.955  -5.757   9.260  1.00 96.84           H  
ATOM    125  C   GLU A   8      -6.740  -5.908  11.008  1.00 96.84           C  
ATOM    126  CB  GLU A   8      -7.351  -7.796   9.394  1.00 96.84           C  
ATOM    127  HB2 GLU A   8      -6.445  -8.369   9.591  1.00 96.84           H  
ATOM    128  HB3 GLU A   8      -7.648  -7.966   8.359  1.00 96.84           H  
ATOM    129  O   GLU A   8      -5.707  -6.303  11.550  1.00 96.84           O  
ATOM    130  CG  GLU A   8      -8.472  -8.289  10.318  1.00 96.84           C  
ATOM    131  HG2 GLU A   8      -9.302  -7.585  10.262  1.00 96.84           H  
ATOM    132  HG3 GLU A   8      -8.102  -8.304  11.343  1.00 96.84           H  
ATOM    133  CD  GLU A   8      -8.968  -9.690   9.933  1.00 96.84           C  
ATOM    134  OE1 GLU A   8     -10.210  -9.876   9.962  1.00 96.84           O  
ATOM    135  OE2 GLU A   8      -8.149 -10.536   9.508  1.00 96.84           O  
ATOM    136  N   PHE A   9      -7.630  -5.131  11.625  1.00 93.51           N  
ATOM    137  H   PHE A   9      -8.431  -4.810  11.100  1.00 93.51           H  
ATOM    138  CA  PHE A   9      -7.529  -4.727  13.026  1.00 93.51           C  
ATOM    139  HA  PHE A   9      -6.517  -4.919  13.383  1.00 93.51           H  
ATOM    140  C   PHE A   9      -8.496  -5.550  13.887  1.00 93.51           C  
ATOM    141  CB  PHE A   9      -7.772  -3.217  13.160  1.00 93.51           C  
ATOM    142  HB2 PHE A   9      -7.662  -2.941  14.209  1.00 93.51           H  
ATOM    143  HB3 PHE A   9      -8.801  -2.998  12.875  1.00 93.51           H  
ATOM    144  O   PHE A   9      -9.707  -5.560  13.650  1.00 93.51           O  
ATOM    145  CG  PHE A   9      -6.839  -2.345  12.334  1.00 93.51           C  
ATOM    146  CD1 PHE A   9      -5.564  -1.993  12.812  1.00 93.51           C  
ATOM    147  HD1 PHE A   9      -5.224  -2.354  13.771  1.00 93.51           H  
ATOM    148  CD2 PHE A   9      -7.247  -1.878  11.073  1.00 93.51           C  
ATOM    149  HD2 PHE A   9      -8.212  -2.160  10.677  1.00 93.51           H  
ATOM    150  CE1 PHE A   9      -4.729  -1.175  12.025  1.00 93.51           C  
ATOM    151  HE1 PHE A   9      -3.732  -0.919  12.351  1.00 93.51           H  
ATOM    152  CE2 PHE A   9      -6.427  -1.041  10.305  1.00 93.51           C  
ATOM    153  HE2 PHE A   9      -6.777  -0.671   9.353  1.00 93.51           H  
ATOM    154  CZ  PHE A   9      -5.163  -0.686  10.786  1.00 93.51           C  
ATOM    155  HZ  PHE A   9      -4.517  -0.049  10.199  1.00 93.51           H  
ATOM    156  N   GLU A  10      -7.962  -6.215  14.910  1.00 90.70           N  
ATOM    157  H   GLU A  10      -6.965  -6.136  15.050  1.00 90.70           H  
ATOM    158  CA  GLU A  10      -8.697  -7.046  15.870  1.00 90.70           C  
ATOM    159  HA  GLU A  10      -9.767  -6.855  15.788  1.00 90.70           H  
ATOM    160  C   GLU A  10      -8.258  -6.684  17.294  1.00 90.70           C  
ATOM    161  CB  GLU A  10      -8.459  -8.547  15.602  1.00 90.70           C  
ATOM    162  HB2 GLU A  10      -8.841  -9.109  16.455  1.00 90.70           H  
ATOM    163  HB3 GLU A  10      -7.388  -8.729  15.521  1.00 90.70           H  
ATOM    164  O   GLU A  10      -7.345  -7.292  17.850  1.00 90.70           O  
ATOM    165  CG  GLU A  10      -9.158  -9.082  14.346  1.00 90.70           C  
ATOM    166  HG2 GLU A  10      -8.787  -8.537  13.479  1.00 90.70           H  
ATOM    167  HG3 GLU A  10     -10.227  -8.889  14.436  1.00 90.70           H  
ATOM    168  CD  GLU A  10      -8.935 -10.594  14.125  1.00 90.70           C  
ATOM    169  OE1 GLU A  10      -9.561 -11.155  13.206  1.00 90.70           O  
ATOM    170  OE2 GLU A  10      -8.117 -11.243  14.827  1.00 90.70           O  
ATOM    171  N   GLY A  11      -8.897  -5.675  17.893  1.00 87.78           N  
ATOM    172  H   GLY A  11      -9.570  -5.145  17.358  1.00 87.78           H  
ATOM    173  CA  GLY A  11      -8.605  -5.253  19.266  1.00 87.78           C  
ATOM    174  HA2 GLY A  11      -8.790  -6.086  19.944  1.00 87.78           H  
ATOM    175  HA3 GLY A  11      -9.264  -4.430  19.542  1.00 87.78           H  
ATOM    176  C   GLY A  11      -7.159  -4.779  19.444  1.00 87.78           C  
ATOM    177  O   GLY A  11      -6.798  -3.697  18.992  1.00 87.78           O  
ATOM    178  N   ASP A  12      -6.346  -5.593  20.114  1.00 92.69           N  
ATOM    179  H   ASP A  12      -6.668  -6.525  20.334  1.00 92.69           H  
ATOM    180  CA  ASP A  12      -4.928  -5.350  20.405  1.00 92.69           C  
ATOM    181  HA  ASP A  12      -4.769  -4.274  20.479  1.00 92.69           H  
ATOM    182  C   ASP A  12      -3.978  -5.861  19.306  1.00 92.69           C  
ATOM    183  CB  ASP A  12      -4.594  -5.958  21.779  1.00 92.69           C  
ATOM    184  HB2 ASP A  12      -5.295  -5.569  22.518  1.00 92.69           H  
ATOM    185  HB3 ASP A  12      -3.596  -5.632  22.072  1.00 92.69           H  
ATOM    186  O   ASP A  12      -2.753  -5.802  19.460  1.00 92.69           O  
ATOM    187  CG  ASP A  12      -4.622  -7.493  21.826  1.00 92.69           C  
ATOM    188  OD1 ASP A  12      -5.288  -8.125  20.972  1.00 92.69           O  
ATOM    189  OD2 ASP A  12      -3.983  -8.057  22.740  1.00 92.69           O  
ATOM    190  N   LYS A  13      -4.521  -6.340  18.180  1.00 95.38           N  
ATOM    191  H   LYS A  13      -5.528  -6.410  18.144  1.00 95.38           H  
ATOM    192  CA  LYS A  13      -3.757  -6.897  17.060  1.00 95.38           C  
ATOM    193  HA  LYS A  13      -2.694  -6.772  17.268  1.00 95.38           H  
ATOM    194  C   LYS A  13      -4.030  -6.183  15.748  1.00 95.38           C  
ATOM    195  CB  LYS A  13      -4.047  -8.397  16.928  1.00 95.38           C  
ATOM    196  HB2 LYS A  13      -3.607  -8.778  16.007  1.00 95.38           H  
ATOM    197  HB3 LYS A  13      -5.125  -8.552  16.891  1.00 95.38           H  
ATOM    198  O   LYS A  13      -5.163  -5.827  15.429  1.00 95.38           O  
ATOM    199  CG  LYS A  13      -3.445  -9.156  18.112  1.00 95.38           C  
ATOM    200  HG2 LYS A  13      -3.756  -8.691  19.047  1.00 95.38           H  
ATOM    201  HG3 LYS A  13      -2.358  -9.106  18.048  1.00 95.38           H  
ATOM    202  CD  LYS A  13      -3.886 -10.615  18.126  1.00 95.38           C  
ATOM    203  HD2 LYS A  13      -4.975 -10.655  18.084  1.00 95.38           H  
ATOM    204  HD3 LYS A  13      -3.458 -11.141  17.273  1.00 95.38           H  
ATOM    205  CE  LYS A  13      -3.396 -11.209  19.445  1.00 95.38           C  
ATOM    206  HE2 LYS A  13      -3.778 -10.583  20.251  1.00 95.38           H  
ATOM    207  HE3 LYS A  13      -2.308 -11.157  19.476  1.00 95.38           H  
ATOM    208  NZ  LYS A  13      -3.872 -12.599  19.614  1.00 95.38           N  
ATOM    209  HZ1 LYS A  13      -3.578 -12.941  20.518  1.00 95.38           H  
ATOM    210  HZ2 LYS A  13      -3.509 -13.191  18.881  1.00 95.38           H  
ATOM    211  HZ3 LYS A  13      -4.881 -12.596  19.590  1.00 95.38           H  
ATOM    212  N   MET A  14      -2.977  -6.087  14.943  1.00 96.79           N  
ATOM    213  H   MET A  14      -2.089  -6.415  15.297  1.00 96.79           H  
ATOM    214  CA  MET A  14      -3.056  -5.730  13.532  1.00 96.79           C  
ATOM    215  HA  MET A  14      -4.102  -5.661  13.235  1.00 96.79           H  
ATOM    216  C   MET A  14      -2.384  -6.827  12.707  1.00 96.79           C  
ATOM    217  CB  MET A  14      -2.417  -4.356  13.303  1.00 96.79           C  
ATOM    218  HB2 MET A  14      -2.898  -3.624  13.951  1.00 96.79           H  
ATOM    219  HB3 MET A  14      -1.358  -4.405  13.559  1.00 96.79           H  
ATOM    220  O   MET A  14      -1.202  -7.119  12.907  1.00 96.79           O  
ATOM    221  CG  MET A  14      -2.578  -3.897  11.850  1.00 96.79           C  
ATOM    222  HG2 MET A  14      -2.279  -4.699  11.174  1.00 96.79           H  
ATOM    223  HG3 MET A  14      -3.634  -3.698  11.669  1.00 96.79           H  
ATOM    224  SD  MET A  14      -1.624  -2.419  11.411  1.00 96.79           S  
ATOM    225  CE  MET A  14       0.005  -3.176  11.369  1.00 96.79           C  
ATOM    226  HE1 MET A  14       0.691  -2.535  10.814  1.00 96.79           H  
ATOM    227  HE2 MET A  14      -0.054  -4.142  10.867  1.00 96.79           H  
ATOM    228  HE3 MET A  14       0.346  -3.338  12.391  1.00 96.79           H  
ATOM    229  N   ARG A  15      -3.122  -7.425  11.772  1.00 97.80           N  
ATOM    230  H   ARG A  15      -4.076  -7.112  11.658  1.00 97.80           H  
ATOM    231  CA  ARG A  15      -2.588  -8.354  10.770  1.00 97.80           C  
ATOM    232  HA  ARG A  15      -1.602  -8.704  11.078  1.00 97.80           H  
ATOM    233  C   ARG A  15      -2.424  -7.634   9.442  1.00 97.80           C  
ATOM    234  CB  ARG A  15      -3.494  -9.579  10.602  1.00 97.80           C  
ATOM    235  HB2 ARG A  15      -4.493  -9.253  10.311  1.00 97.80           H  
ATOM    236  HB3 ARG A  15      -3.090 -10.192   9.796  1.00 97.80           H  
ATOM    237  O   ARG A  15      -3.312  -6.901   9.019  1.00 97.80           O  
ATOM    238  CG  ARG A  15      -3.596 -10.440  11.865  1.00 97.80           C  
ATOM    239  HG2 ARG A  15      -2.595 -10.699  12.213  1.00 97.80           H  
ATOM    240  HG3 ARG A  15      -4.122  -9.892  12.647  1.00 97.80           H  
ATOM    241  CD  ARG A  15      -4.364 -11.722  11.526  1.00 97.80           C  
ATOM    242  HD2 ARG A  15      -5.343 -11.449  11.134  1.00 97.80           H  
ATOM    243  HD3 ARG A  15      -3.830 -12.255  10.739  1.00 97.80           H  
ATOM    244  NE  ARG A  15      -4.477 -12.611  12.695  1.00 97.80           N  
ATOM    245  HE  ARG A  15      -3.605 -12.989  13.035  1.00 97.80           H  
ATOM    246  NH1 ARG A  15      -6.777 -12.689  12.821  1.00 97.80           N  
ATOM    247 HH11 ARG A  15      -6.859 -12.180  11.953  1.00 97.80           H  
ATOM    248 HH12 ARG A  15      -7.521 -12.474  13.469  1.00 97.80           H  
ATOM    249  NH2 ARG A  15      -5.571 -13.648  14.403  1.00 97.80           N  
ATOM    250 HH21 ARG A  15      -4.691 -13.963  14.788  1.00 97.80           H  
ATOM    251 HH22 ARG A  15      -6.467 -13.790  14.847  1.00 97.80           H  
ATOM    252  CZ  ARG A  15      -5.599 -12.976  13.290  1.00 97.80           C  
ATOM    253  N   VAL A  16      -1.301  -7.866   8.781  1.00 98.34           N  
ATOM    254  H   VAL A  16      -0.600  -8.443   9.223  1.00 98.34           H  
ATOM    255  CA  VAL A  16      -1.008  -7.366   7.438  1.00 98.34           C  
ATOM    256  HA  VAL A  16      -1.869  -6.819   7.054  1.00 98.34           H  
ATOM    257  C   VAL A  16      -0.749  -8.570   6.554  1.00 98.34           C  
ATOM    258  CB  VAL A  16       0.198  -6.411   7.425  1.00 98.34           C  
ATOM    259  HB  VAL A  16       1.104  -6.961   7.682  1.00 98.34           H  
ATOM    260  O   VAL A  16       0.211  -9.299   6.787  1.00 98.34           O  
ATOM    261  CG1 VAL A  16       0.377  -5.789   6.036  1.00 98.34           C  
ATOM    262 HG11 VAL A  16      -0.516  -5.230   5.756  1.00 98.34           H  
ATOM    263 HG12 VAL A  16       1.236  -5.117   6.032  1.00 98.34           H  
ATOM    264 HG13 VAL A  16       0.556  -6.568   5.294  1.00 98.34           H  
ATOM    265  CG2 VAL A  16       0.025  -5.285   8.447  1.00 98.34           C  
ATOM    266 HG21 VAL A  16      -0.884  -4.720   8.239  1.00 98.34           H  
ATOM    267 HG22 VAL A  16      -0.033  -5.718   9.446  1.00 98.34           H  
ATOM    268 HG23 VAL A  16       0.890  -4.622   8.418  1.00 98.34           H  
ATOM    269  N   ARG A  17      -1.594  -8.784   5.549  1.00 98.58           N  
ATOM    270  H   ARG A  17      -2.343  -8.120   5.416  1.00 98.58           H  
ATOM    271  CA  ARG A  17      -1.358  -9.776   4.498  1.00 98.58           C  
ATOM    272  HA  ARG A  17      -0.590 -10.478   4.824  1.00 98.58           H  
ATOM    273  C   ARG A  17      -0.825  -9.075   3.267  1.00 98.58           C  
ATOM    274  CB  ARG A  17      -2.611 -10.589   4.178  1.00 98.58           C  
ATOM    275  HB2 ARG A  17      -3.428  -9.920   3.908  1.00 98.58           H  
ATOM    276  HB3 ARG A  17      -2.400 -11.243   3.332  1.00 98.58           H  
ATOM    277  O   ARG A  17      -1.430  -8.115   2.788  1.00 98.58           O  
ATOM    278  CG  ARG A  17      -3.023 -11.445   5.371  1.00 98.58           C  
ATOM    279  HG2 ARG A  17      -3.258 -10.806   6.223  1.00 98.58           H  
ATOM    280  HG3 ARG A  17      -2.202 -12.110   5.638  1.00 98.58           H  
ATOM    281  CD  ARG A  17      -4.247 -12.281   5.015  1.00 98.58           C  
ATOM    282  HD2 ARG A  17      -5.057 -11.618   4.712  1.00 98.58           H  
ATOM    283  HD3 ARG A  17      -3.993 -12.955   4.197  1.00 98.58           H  
ATOM    284  NE  ARG A  17      -4.640 -13.056   6.191  1.00 98.58           N  
ATOM    285  HE  ARG A  17      -3.939 -13.168   6.909  1.00 98.58           H  
ATOM    286  NH1 ARG A  17      -6.701 -13.785   5.525  1.00 98.58           N  
ATOM    287 HH11 ARG A  17      -6.453 -13.502   4.588  1.00 98.58           H  
ATOM    288 HH12 ARG A  17      -7.542 -14.303   5.734  1.00 98.58           H  
ATOM    289  NH2 ARG A  17      -5.907 -14.230   7.592  1.00 98.58           N  
ATOM    290 HH21 ARG A  17      -6.770 -14.658   7.896  1.00 98.58           H  
ATOM    291 HH22 ARG A  17      -5.093 -14.186   8.188  1.00 98.58           H  
ATOM    292  CZ  ARG A  17      -5.762 -13.683   6.425  1.00 98.58           C  
ATOM    293  N   LEU A  18       0.302  -9.566   2.788  1.00 98.56           N  
ATOM    294  H   LEU A  18       0.695 -10.378   3.241  1.00 98.56           H  
ATOM    295  CA  LEU A  18       1.003  -9.083   1.616  1.00 98.56           C  
ATOM    296  HA  LEU A  18       0.545  -8.167   1.246  1.00 98.56           H  
ATOM    297  C   LEU A  18       0.920 -10.156   0.547  1.00 98.56           C  
ATOM    298  CB  LEU A  18       2.470  -8.810   1.972  1.00 98.56           C  
ATOM    299  HB2 LEU A  18       2.937  -9.754   2.252  1.00 98.56           H  
ATOM    300  HB3 LEU A  18       2.973  -8.441   1.078  1.00 98.56           H  
ATOM    301  O   LEU A  18       1.230 -11.308   0.832  1.00 98.56           O  
ATOM    302  CG  LEU A  18       2.690  -7.809   3.115  1.00 98.56           C  
ATOM    303  HG  LEU A  18       2.172  -8.139   4.016  1.00 98.56           H  
ATOM    304  CD1 LEU A  18       4.183  -7.757   3.425  1.00 98.56           C  
ATOM    305 HD11 LEU A  18       4.506  -8.716   3.829  1.00 98.56           H  
ATOM    306 HD12 LEU A  18       4.398  -6.973   4.152  1.00 98.56           H  
ATOM    307 HD13 LEU A  18       4.746  -7.558   2.513  1.00 98.56           H  
ATOM    308  CD2 LEU A  18       2.191  -6.414   2.742  1.00 98.56           C  
ATOM    309 HD21 LEU A  18       2.408  -5.716   3.551  1.00 98.56           H  
ATOM    310 HD22 LEU A  18       1.113  -6.442   2.585  1.00 98.56           H  
ATOM    311 HD23 LEU A  18       2.681  -6.081   1.827  1.00 98.56           H  
ATOM    312  N   ARG A  19       0.549  -9.782  -0.671  1.00 98.27           N  
ATOM    313  H   ARG A  19       0.279  -8.819  -0.815  1.00 98.27           H  
ATOM    314  CA  ARG A  19       0.578 -10.678  -1.826  1.00 98.27           C  
ATOM    315  HA  ARG A  19       1.151 -11.573  -1.581  1.00 98.27           H  
ATOM    316  C   ARG A  19       1.291  -9.997  -2.981  1.00 98.27           C  
ATOM    317  CB  ARG A  19      -0.851 -11.116  -2.154  1.00 98.27           C  
ATOM    318  HB2 ARG A  19      -1.242 -11.688  -1.313  1.00 98.27           H  
ATOM    319  HB3 ARG A  19      -1.478 -10.236  -2.298  1.00 98.27           H  
ATOM    320  O   ARG A  19       0.966  -8.855  -3.312  1.00 98.27           O  
ATOM    321  CG  ARG A  19      -0.908 -11.975  -3.414  1.00 98.27           C  
ATOM    322  HG2 ARG A  19      -0.239 -12.831  -3.315  1.00 98.27           H  
ATOM    323  HG3 ARG A  19      -0.606 -11.380  -4.276  1.00 98.27           H  
ATOM    324  CD  ARG A  19      -2.336 -12.466  -3.626  1.00 98.27           C  
ATOM    325  HD2 ARG A  19      -2.569 -13.207  -2.861  1.00 98.27           H  
ATOM    326  HD3 ARG A  19      -3.020 -11.622  -3.546  1.00 98.27           H  
ATOM    327  NE  ARG A  19      -2.440 -13.035  -4.969  1.00 98.27           N  
ATOM    328  HE  ARG A  19      -1.798 -12.667  -5.656  1.00 98.27           H  
ATOM    329  NH1 ARG A  19      -4.281 -14.351  -4.710  1.00 98.27           N  
ATOM    330 HH11 ARG A  19      -4.189 -14.168  -3.722  1.00 98.27           H  
ATOM    331 HH12 ARG A  19      -4.840 -15.115  -5.063  1.00 98.27           H  
ATOM    332  NH2 ARG A  19      -3.179 -14.245  -6.680  1.00 98.27           N  
ATOM    333 HH21 ARG A  19      -2.412 -13.792  -7.155  1.00 98.27           H  
ATOM    334 HH22 ARG A  19      -3.775 -14.919  -7.139  1.00 98.27           H  
ATOM    335  CZ  ARG A  19      -3.314 -13.877  -5.444  1.00 98.27           C  
ATOM    336  N   ASN A  20       2.248 -10.693  -3.582  1.00 96.73           N  
ATOM    337  H   ASN A  20       2.450 -11.627  -3.254  1.00 96.73           H  
ATOM    338  CA  ASN A  20       2.993 -10.199  -4.733  1.00 96.73           C  
ATOM    339  HA  ASN A  20       2.778  -9.142  -4.894  1.00 96.73           H  
ATOM    340  C   ASN A  20       2.563 -10.953  -5.998  1.00 96.73           C  
ATOM    341  CB  ASN A  20       4.493 -10.319  -4.437  1.00 96.73           C  
ATOM    342  HB2 ASN A  20       4.737 -11.369  -4.277  1.00 96.73           H  
ATOM    343  HB3 ASN A  20       4.740  -9.759  -3.535  1.00 96.73           H  
ATOM    344  O   ASN A  20       2.959 -12.093  -6.215  1.00 96.73           O  
ATOM    345  CG  ASN A  20       5.353  -9.794  -5.568  1.00 96.73           C  
ATOM    346  ND2 ASN A  20       6.640 -10.015  -5.509  1.00 96.73           N  
ATOM    347 HD21 ASN A  20       7.042 -10.470  -4.701  1.00 96.73           H  
ATOM    348 HD22 ASN A  20       7.222  -9.682  -6.264  1.00 96.73           H  
ATOM    349  OD1 ASN A  20       4.881  -9.157  -6.498  1.00 96.73           O  
ATOM    350  N   ASP A  21       1.769 -10.300  -6.843  1.00 95.88           N  
ATOM    351  H   ASP A  21       1.560  -9.331  -6.652  1.00 95.88           H  
ATOM    352  CA  ASP A  21       1.345 -10.828  -8.146  1.00 95.88           C  
ATOM    353  HA  ASP A  21       1.456 -11.913  -8.146  1.00 95.88           H  
ATOM    354  C   ASP A  21       2.237 -10.304  -9.294  1.00 95.88           C  
ATOM    355  CB  ASP A  21      -0.146 -10.519  -8.381  1.00 95.88           C  
ATOM    356  HB2 ASP A  21      -0.299  -9.444  -8.290  1.00 95.88           H  
ATOM    357  HB3 ASP A  21      -0.416 -10.808  -9.397  1.00 95.88           H  
ATOM    358  O   ASP A  21       1.852 -10.346 -10.463  1.00 95.88           O  
ATOM    359  CG  ASP A  21      -1.109 -11.252  -7.439  1.00 95.88           C  
ATOM    360  OD1 ASP A  21      -1.025 -12.495  -7.286  1.00 95.88           O  
ATOM    361  OD2 ASP A  21      -2.031 -10.593  -6.910  1.00 95.88           O  
ATOM    362  N   SER A  22       3.417  -9.759  -8.984  1.00 90.78           N  
ATOM    363  H   SER A  22       3.703  -9.758  -8.015  1.00 90.78           H  
ATOM    364  CA  SER A  22       4.400  -9.332  -9.983  1.00 90.78           C  
ATOM    365  HA  SER A  22       3.874  -9.129 -10.917  1.00 90.78           H  
ATOM    366  C   SER A  22       5.430 -10.419 -10.297  1.00 90.78           C  
ATOM    367  CB  SER A  22       5.050  -8.017  -9.562  1.00 90.78           C  
ATOM    368  HB2 SER A  22       5.461  -7.531 -10.446  1.00 90.78           H  
ATOM    369  HB3 SER A  22       4.290  -7.371  -9.123  1.00 90.78           H  
ATOM    370  O   SER A  22       5.498 -11.449  -9.631  1.00 90.78           O  
ATOM    371  OG  SER A  22       6.092  -8.199  -8.645  1.00 90.78           O  
ATOM    372  HG  SER A  22       5.743  -8.573  -7.832  1.00 90.78           H  
ATOM    373  N   SER A  23       6.232 -10.192 -11.338  1.00 88.75           N  
ATOM    374  H   SER A  23       6.146  -9.330 -11.858  1.00 88.75           H  
ATOM    375  CA  SER A  23       7.301 -11.099 -11.765  1.00 88.75           C  
ATOM    376  HA  SER A  23       6.984 -12.128 -11.597  1.00 88.75           H  
ATOM    377  C   SER A  23       8.615 -10.911 -11.008  1.00 88.75           C  
ATOM    378  CB  SER A  23       7.543 -10.917 -13.265  1.00 88.75           C  
ATOM    379  HB2 SER A  23       8.365 -11.553 -13.593  1.00 88.75           H  
ATOM    380  HB3 SER A  23       6.642 -11.207 -13.805  1.00 88.75           H  
ATOM    381  O   SER A  23       9.534 -11.697 -11.218  1.00 88.75           O  
ATOM    382  OG  SER A  23       7.834  -9.560 -13.555  1.00 88.75           O  
ATOM    383  HG  SER A  23       8.775  -9.416 -13.424  1.00 88.75           H  
ATOM    384  N   THR A  24       8.731  -9.887 -10.160  1.00 87.05           N  
ATOM    385  H   THR A  24       7.935  -9.294  -9.974  1.00 87.05           H  
ATOM    386  CA  THR A  24       9.943  -9.603  -9.385  1.00 87.05           C  
ATOM    387  HA  THR A  24      10.682 -10.374  -9.603  1.00 87.05           H  
ATOM    388  C   THR A  24       9.652  -9.633  -7.885  1.00 87.05           C  
ATOM    389  CB  THR A  24      10.589  -8.266  -9.776  1.00 87.05           C  
ATOM    390  HB  THR A  24      11.450  -8.106  -9.128  1.00 87.05           H  
ATOM    391  O   THR A  24       8.530  -9.332  -7.466  1.00 87.05           O  
ATOM    392  CG2 THR A  24      11.063  -8.261 -11.228  1.00 87.05           C  
ATOM    393 HG21 THR A  24      11.605  -7.336 -11.425  1.00 87.05           H  
ATOM    394 HG22 THR A  24      11.736  -9.101 -11.398  1.00 87.05           H  
ATOM    395 HG23 THR A  24      10.211  -8.331 -11.905  1.00 87.05           H  
ATOM    396  OG1 THR A  24       9.697  -7.186  -9.628  1.00 87.05           O  
ATOM    397  HG1 THR A  24      10.233  -6.467  -9.286  1.00 87.05           H  
ATOM    398  N   PRO A  25      10.618 -10.023  -7.037  1.00 90.89           N  
ATOM    399  CA  PRO A  25      10.468  -9.898  -5.593  1.00 90.89           C  
ATOM    400  HA  PRO A  25       9.623 -10.508  -5.274  1.00 90.89           H  
ATOM    401  C   PRO A  25      10.235  -8.443  -5.171  1.00 90.89           C  
ATOM    402  CB  PRO A  25      11.756 -10.464  -4.986  1.00 90.89           C  
ATOM    403  HB2 PRO A  25      11.561 -11.018  -4.068  1.00 90.89           H  
ATOM    404  HB3 PRO A  25      12.467  -9.659  -4.801  1.00 90.89           H  
ATOM    405  O   PRO A  25      10.738  -7.505  -5.793  1.00 90.89           O  
ATOM    406  CG  PRO A  25      12.316 -11.366  -6.083  1.00 90.89           C  
ATOM    407  HG2 PRO A  25      11.846 -12.348  -6.033  1.00 90.89           H  
ATOM    408  HG3 PRO A  25      13.400 -11.461  -6.017  1.00 90.89           H  
ATOM    409  CD  PRO A  25      11.891 -10.649  -7.362  1.00 90.89           C  
ATOM    410  HD2 PRO A  25      12.621  -9.881  -7.618  1.00 90.89           H  
ATOM    411  HD3 PRO A  25      11.801 -11.375  -8.169  1.00 90.89           H  
ATOM    412  N   VAL A  26       9.506  -8.254  -4.074  1.00 92.38           N  
ATOM    413  H   VAL A  26       9.103  -9.057  -3.612  1.00 92.38           H  
ATOM    414  CA  VAL A  26       9.317  -6.936  -3.453  1.00 92.38           C  
ATOM    415  HA  VAL A  26       9.970  -6.215  -3.945  1.00 92.38           H  
ATOM    416  C   VAL A  26       9.745  -6.968  -2.001  1.00 92.38           C  
ATOM    417  CB  VAL A  26       7.880  -6.406  -3.608  1.00 92.38           C  
ATOM    418  HB  VAL A  26       7.843  -5.401  -3.187  1.00 92.38           H  
ATOM    419  O   VAL A  26       9.530  -7.960  -1.308  1.00 92.38           O  
ATOM    420  CG1 VAL A  26       7.526  -6.309  -5.092  1.00 92.38           C  
ATOM    421 HG11 VAL A  26       7.326  -7.295  -5.510  1.00 92.38           H  
ATOM    422 HG12 VAL A  26       6.656  -5.667  -5.233  1.00 92.38           H  
ATOM    423 HG13 VAL A  26       8.380  -5.884  -5.619  1.00 92.38           H  
ATOM    424  CG2 VAL A  26       6.823  -7.261  -2.898  1.00 92.38           C  
ATOM    425 HG21 VAL A  26       6.833  -8.274  -3.300  1.00 92.38           H  
ATOM    426 HG22 VAL A  26       7.028  -7.296  -1.828  1.00 92.38           H  
ATOM    427 HG23 VAL A  26       5.835  -6.825  -3.042  1.00 92.38           H  
ATOM    428  N   GLU A  27      10.330  -5.881  -1.519  1.00 93.85           N  
ATOM    429  H   GLU A  27      10.467  -5.093  -2.136  1.00 93.85           H  
ATOM    430  CA  GLU A  27      10.568  -5.663  -0.100  1.00 93.85           C  
ATOM    431  HA  GLU A  27      10.466  -6.616   0.419  1.00 93.85           H  
ATOM    432  C   GLU A  27       9.495  -4.723   0.453  1.00 93.85           C  
ATOM    433  CB  GLU A  27      12.011  -5.187   0.135  1.00 93.85           C  
ATOM    434  HB2 GLU A  27      12.139  -4.163  -0.216  1.00 93.85           H  
ATOM    435  HB3 GLU A  27      12.682  -5.834  -0.430  1.00 93.85           H  
ATOM    436  O   GLU A  27       9.239  -3.648  -0.085  1.00 93.85           O  
ATOM    437  CG  GLU A  27      12.393  -5.290   1.615  1.00 93.85           C  
ATOM    438  HG2 GLU A  27      11.913  -4.472   2.153  1.00 93.85           H  
ATOM    439  HG3 GLU A  27      11.993  -6.221   2.017  1.00 93.85           H  
ATOM    440  CD  GLU A  27      13.916  -5.287   1.857  1.00 93.85           C  
ATOM    441  OE1 GLU A  27      14.441  -4.280   2.373  1.00 93.85           O  
ATOM    442  OE2 GLU A  27      14.555  -6.361   1.675  1.00 93.85           O  
ATOM    443  N   VAL A  28       8.819  -5.146   1.519  1.00 96.45           N  
ATOM    444  H   VAL A  28       9.029  -6.065   1.882  1.00 96.45           H  
ATOM    445  CA  VAL A  28       7.792  -4.352   2.192  1.00 96.45           C  
ATOM    446  HA  VAL A  28       7.662  -3.420   1.642  1.00 96.45           H  
ATOM    447  C   VAL A  28       8.267  -4.009   3.593  1.00 96.45           C  
ATOM    448  CB  VAL A  28       6.419  -5.042   2.200  1.00 96.45           C  
ATOM    449  HB  VAL A  28       6.469  -5.941   2.813  1.00 96.45           H  
ATOM    450  O   VAL A  28       8.436  -4.885   4.445  1.00 96.45           O  
ATOM    451  CG1 VAL A  28       5.360  -4.094   2.785  1.00 96.45           C  
ATOM    452 HG11 VAL A  28       4.378  -4.567   2.747  1.00 96.45           H  
ATOM    453 HG12 VAL A  28       5.593  -3.862   3.824  1.00 96.45           H  
ATOM    454 HG13 VAL A  28       5.332  -3.169   2.208  1.00 96.45           H  
ATOM    455  CG2 VAL A  28       5.975  -5.433   0.783  1.00 96.45           C  
ATOM    456 HG21 VAL A  28       6.641  -6.201   0.388  1.00 96.45           H  
ATOM    457 HG22 VAL A  28       4.962  -5.833   0.796  1.00 96.45           H  
ATOM    458 HG23 VAL A  28       6.014  -4.564   0.126  1.00 96.45           H  
ATOM    459  N   HIS A  29       8.431  -2.714   3.848  1.00 96.94           N  
ATOM    460  H   HIS A  29       8.303  -2.071   3.080  1.00 96.94           H  
ATOM    461  CA  HIS A  29       8.690  -2.175   5.174  1.00 96.94           C  
ATOM    462  HA  HIS A  29       9.130  -2.959   5.790  1.00 96.94           H  
ATOM    463  C   HIS A  29       7.380  -1.722   5.804  1.00 96.94           C  
ATOM    464  CB  HIS A  29       9.692  -1.024   5.135  1.00 96.94           C  
ATOM    465  HB2 HIS A  29       9.222  -0.146   4.691  1.00 96.94           H  
ATOM    466  HB3 HIS A  29       9.967  -0.765   6.157  1.00 96.94           H  
ATOM    467  O   HIS A  29       6.694  -0.837   5.293  1.00 96.94           O  
ATOM    468  CG  HIS A  29      10.939  -1.343   4.368  1.00 96.94           C  
ATOM    469  CD2 HIS A  29      11.122  -1.189   3.021  1.00 96.94           C  
ATOM    470  HD2 HIS A  29      10.404  -0.823   2.302  1.00 96.94           H  
ATOM    471  ND1 HIS A  29      12.093  -1.887   4.886  1.00 96.94           N  
ATOM    472  HD1 HIS A  29      12.200  -2.292   5.805  1.00 96.94           H  
ATOM    473  CE1 HIS A  29      12.960  -2.043   3.870  1.00 96.94           C  
ATOM    474  HE1 HIS A  29      13.939  -2.497   3.922  1.00 96.94           H  
ATOM    475  NE2 HIS A  29      12.407  -1.619   2.733  1.00 96.94           N  
ATOM    476  N   ILE A  30       7.051  -2.308   6.946  1.00 98.09           N  
ATOM    477  H   ILE A  30       7.672  -3.023   7.299  1.00 98.09           H  
ATOM    478  CA  ILE A  30       5.854  -2.004   7.717  1.00 98.09           C  
ATOM    479  HA  ILE A  30       5.222  -1.321   7.149  1.00 98.09           H  
ATOM    480  C   ILE A  30       6.292  -1.321   9.006  1.00 98.09           C  
ATOM    481  CB  ILE A  30       5.037  -3.279   8.000  1.00 98.09           C  
ATOM    482  HB  ILE A  30       5.602  -3.888   8.706  1.00 98.09           H  
ATOM    483  O   ILE A  30       7.080  -1.883   9.771  1.00 98.09           O  
ATOM    484  CG1 ILE A  30       4.801  -4.144   6.740  1.00 98.09           C  
ATOM    485 HG12 ILE A  30       4.163  -3.612   6.034  1.00 98.09           H  
ATOM    486 HG13 ILE A  30       5.752  -4.349   6.247  1.00 98.09           H  
ATOM    487  CG2 ILE A  30       3.709  -2.848   8.652  1.00 98.09           C  
ATOM    488 HG21 ILE A  30       3.898  -2.357   9.607  1.00 98.09           H  
ATOM    489 HG22 ILE A  30       3.069  -3.709   8.850  1.00 98.09           H  
ATOM    490 HG23 ILE A  30       3.180  -2.155   7.999  1.00 98.09           H  
ATOM    491  CD1 ILE A  30       4.186  -5.509   7.060  1.00 98.09           C  
ATOM    492 HD11 ILE A  30       4.124  -6.104   6.148  1.00 98.09           H  
ATOM    493 HD12 ILE A  30       3.179  -5.400   7.463  1.00 98.09           H  
ATOM    494 HD13 ILE A  30       4.812  -6.034   7.781  1.00 98.09           H  
ATOM    495  N   LYS A  31       5.773  -0.122   9.267  1.00 97.44           N  
ATOM    496  H   LYS A  31       5.140   0.269   8.584  1.00 97.44           H  
ATOM    497  CA  LYS A  31       6.000   0.619  10.510  1.00 97.44           C  
ATOM    498  HA  LYS A  31       6.620   0.014  11.171  1.00 97.44           H  
ATOM    499  C   LYS A  31       4.681   0.862  11.234  1.00 97.44           C  
ATOM    500  CB  LYS A  31       6.763   1.912  10.209  1.00 97.44           C  
ATOM    501  HB2 LYS A  31       6.177   2.518   9.519  1.00 97.44           H  
ATOM    502  HB3 LYS A  31       7.709   1.664   9.727  1.00 97.44           H  
ATOM    503  O   LYS A  31       3.714   1.326  10.633  1.00 97.44           O  
ATOM    504  CG  LYS A  31       7.041   2.715  11.487  1.00 97.44           C  
ATOM    505  HG2 LYS A  31       6.108   2.903  12.018  1.00 97.44           H  
ATOM    506  HG3 LYS A  31       7.705   2.149  12.141  1.00 97.44           H  
ATOM    507  CD  LYS A  31       7.665   4.068  11.156  1.00 97.44           C  
ATOM    508  HD2 LYS A  31       8.612   3.931  10.633  1.00 97.44           H  
ATOM    509  HD3 LYS A  31       6.973   4.615  10.515  1.00 97.44           H  
ATOM    510  CE  LYS A  31       7.868   4.831  12.467  1.00 97.44           C  
ATOM    511  HE2 LYS A  31       8.658   4.357  13.050  1.00 97.44           H  
ATOM    512  HE3 LYS A  31       6.954   4.743  13.054  1.00 97.44           H  
ATOM    513  NZ  LYS A  31       8.157   6.261  12.214  1.00 97.44           N  
ATOM    514  HZ1 LYS A  31       7.387   6.660  11.696  1.00 97.44           H  
ATOM    515  HZ2 LYS A  31       9.000   6.383  11.670  1.00 97.44           H  
ATOM    516  HZ3 LYS A  31       8.230   6.752  13.093  1.00 97.44           H  
ATOM    517  N   VAL A  32       4.676   0.582  12.534  1.00 95.23           N  
ATOM    518  H   VAL A  32       5.523   0.209  12.937  1.00 95.23           H  
ATOM    519  CA  VAL A  32       3.511   0.693  13.419  1.00 95.23           C  
ATOM    520  HA  VAL A  32       2.773   1.369  12.989  1.00 95.23           H  
ATOM    521  C   VAL A  32       3.975   1.234  14.765  1.00 95.23           C  
ATOM    522  CB  VAL A  32       2.866  -0.682  13.623  1.00 95.23           C  
ATOM    523  HB  VAL A  32       3.561  -1.337  14.149  1.00 95.23           H  
ATOM    524  O   VAL A  32       4.648   0.538  15.525  1.00 95.23           O  
ATOM    525  CG1 VAL A  32       1.587  -0.563  14.447  1.00 95.23           C  
ATOM    526 HG11 VAL A  32       0.855   0.054  13.925  1.00 95.23           H  
ATOM    527 HG12 VAL A  32       1.197  -1.570  14.597  1.00 95.23           H  
ATOM    528 HG13 VAL A  32       1.793  -0.132  15.427  1.00 95.23           H  
ATOM    529  CG2 VAL A  32       2.515  -1.361  12.303  1.00 95.23           C  
ATOM    530 HG21 VAL A  32       1.752  -0.794  11.769  1.00 95.23           H  
ATOM    531 HG22 VAL A  32       3.400  -1.477  11.677  1.00 95.23           H  
ATOM    532 HG23 VAL A  32       2.183  -2.373  12.535  1.00 95.23           H  
ATOM    533  N   GLY A  33       3.660   2.497  15.057  1.00 90.56           N  
ATOM    534  H   GLY A  33       3.076   3.016  14.417  1.00 90.56           H  
ATOM    535  CA  GLY A  33       4.280   3.199  16.182  1.00 90.56           C  
ATOM    536  HA2 GLY A  33       3.960   2.737  17.116  1.00 90.56           H  
ATOM    537  HA3 GLY A  33       3.967   4.244  16.185  1.00 90.56           H  
ATOM    538  C   GLY A  33       5.811   3.151  16.079  1.00 90.56           C  
ATOM    539  O   GLY A  33       6.387   3.633  15.098  1.00 90.56           O  
ATOM    540  N   ASP A  34       6.450   2.533  17.073  1.00 90.58           N  
ATOM    541  H   ASP A  34       5.905   2.179  17.846  1.00 90.58           H  
ATOM    542  CA  ASP A  34       7.906   2.350  17.140  1.00 90.58           C  
ATOM    543  HA  ASP A  34       8.391   3.162  16.597  1.00 90.58           H  
ATOM    544  C   ASP A  34       8.390   1.029  16.518  1.00 90.58           C  
ATOM    545  CB  ASP A  34       8.360   2.439  18.603  1.00 90.58           C  
ATOM    546  HB2 ASP A  34       7.949   1.592  19.153  1.00 90.58           H  
ATOM    547  HB3 ASP A  34       9.448   2.376  18.645  1.00 90.58           H  
ATOM    548  O   ASP A  34       9.583   0.874  16.250  1.00 90.58           O  
ATOM    549  CG  ASP A  34       7.920   3.745  19.262  1.00 90.58           C  
ATOM    550  OD1 ASP A  34       8.177   4.813  18.661  1.00 90.58           O  
ATOM    551  OD2 ASP A  34       7.283   3.645  20.337  1.00 90.58           O  
ATOM    552  N   GLU A  35       7.489   0.073  16.271  1.00 95.21           N  
ATOM    553  H   GLU A  35       6.506   0.289  16.358  1.00 95.21           H  
ATOM    554  CA  GLU A  35       7.848  -1.220  15.692  1.00 95.21           C  
ATOM    555  HA  GLU A  35       8.811  -1.509  16.114  1.00 95.21           H  
ATOM    556  C   GLU A  35       8.017  -1.100  14.174  1.00 95.21           C  
ATOM    557  CB  GLU A  35       6.837  -2.312  16.092  1.00 95.21           C  
ATOM    558  HB2 GLU A  35       5.906  -2.167  15.543  1.00 95.21           H  
ATOM    559  HB3 GLU A  35       6.634  -2.219  17.159  1.00 95.21           H  
ATOM    560  O   GLU A  35       7.236  -0.436  13.483  1.00 95.21           O  
ATOM    561  CG  GLU A  35       7.391  -3.726  15.817  1.00 95.21           C  
ATOM    562  HG2 GLU A  35       8.341  -3.834  16.339  1.00 95.21           H  
ATOM    563  HG3 GLU A  35       7.588  -3.822  14.749  1.00 95.21           H  
ATOM    564  CD  GLU A  35       6.455  -4.871  16.248  1.00 95.21           C  
ATOM    565  OE1 GLU A  35       6.659  -6.008  15.749  1.00 95.21           O  
ATOM    566  OE2 GLU A  35       5.521  -4.632  17.040  1.00 95.21           O  
ATOM    567  N   LYS A  36       9.048  -1.763  13.647  1.00 96.19           N  
ATOM    568  H   LYS A  36       9.623  -2.316  14.266  1.00 96.19           H  
ATOM    569  CA  LYS A  36       9.322  -1.870  12.214  1.00 96.19           C  
ATOM    570  HA  LYS A  36       8.454  -1.524  11.653  1.00 96.19           H  
ATOM    571  C   LYS A  36       9.573  -3.324  11.852  1.00 96.19           C  
ATOM    572  CB  LYS A  36      10.539  -1.027  11.819  1.00 96.19           C  
ATOM    573  HB2 LYS A  36      10.763  -1.216  10.770  1.00 96.19           H  
ATOM    574  HB3 LYS A  36      11.395  -1.344  12.414  1.00 96.19           H  
ATOM    575  O   LYS A  36      10.302  -4.013  12.563  1.00 96.19           O  
ATOM    576  CG  LYS A  36      10.316   0.478  12.007  1.00 96.19           C  
ATOM    577  HG2 LYS A  36       9.481   0.800  11.385  1.00 96.19           H  
ATOM    578  HG3 LYS A  36      10.098   0.696  13.053  1.00 96.19           H  
ATOM    579  CD  LYS A  36      11.587   1.219  11.588  1.00 96.19           C  
ATOM    580  HD2 LYS A  36      11.769   1.043  10.528  1.00 96.19           H  
ATOM    581  HD3 LYS A  36      12.426   0.825  12.162  1.00 96.19           H  
ATOM    582  CE  LYS A  36      11.456   2.718  11.852  1.00 96.19           C  
ATOM    583  HE2 LYS A  36      11.226   2.859  12.908  1.00 96.19           H  
ATOM    584  HE3 LYS A  36      10.626   3.101  11.259  1.00 96.19           H  
ATOM    585  NZ  LYS A  36      12.721   3.410  11.498  1.00 96.19           N  
ATOM    586  HZ1 LYS A  36      13.483   3.021  12.036  1.00 96.19           H  
ATOM    587  HZ2 LYS A  36      12.938   3.267  10.522  1.00 96.19           H  
ATOM    588  HZ3 LYS A  36      12.673   4.400  11.688  1.00 96.19           H  
ATOM    589  N   ARG A  37       9.022  -3.766  10.726  1.00 97.13           N  
ATOM    590  H   ARG A  37       8.422  -3.136  10.213  1.00 97.13           H  
ATOM    591  CA  ARG A  37       9.325  -5.068  10.125  1.00 97.13           C  
ATOM    592  HA  ARG A  37      10.240  -5.462  10.565  1.00 97.13           H  
ATOM    593  C   ARG A  37       9.581  -4.906   8.639  1.00 97.13           C  
ATOM    594  CB  ARG A  37       8.194  -6.068  10.388  1.00 97.13           C  
ATOM    595  HB2 ARG A  37       8.419  -6.994   9.860  1.00 97.13           H  
ATOM    596  HB3 ARG A  37       7.254  -5.672  10.004  1.00 97.13           H  
ATOM    597  O   ARG A  37       8.911  -4.115   7.987  1.00 97.13           O  
ATOM    598  CG  ARG A  37       8.064  -6.368  11.887  1.00 97.13           C  
ATOM    599  HG2 ARG A  37       9.031  -6.670  12.289  1.00 97.13           H  
ATOM    600  HG3 ARG A  37       7.719  -5.479  12.416  1.00 97.13           H  
ATOM    601  CD  ARG A  37       7.062  -7.494  12.099  1.00 97.13           C  
ATOM    602  HD2 ARG A  37       7.429  -8.397  11.612  1.00 97.13           H  
ATOM    603  HD3 ARG A  37       6.117  -7.188  11.651  1.00 97.13           H  
ATOM    604  NE  ARG A  37       6.834  -7.739  13.526  1.00 97.13           N  
ATOM    605  HE  ARG A  37       7.083  -7.014  14.184  1.00 97.13           H  
ATOM    606  NH1 ARG A  37       5.491  -9.582  13.296  1.00 97.13           N  
ATOM    607 HH11 ARG A  37       5.757  -9.658  12.325  1.00 97.13           H  
ATOM    608 HH12 ARG A  37       4.675 -10.038  13.680  1.00 97.13           H  
ATOM    609  NH2 ARG A  37       5.676  -8.542  15.265  1.00 97.13           N  
ATOM    610 HH21 ARG A  37       4.852  -9.029  15.586  1.00 97.13           H  
ATOM    611 HH22 ARG A  37       5.982  -7.700  15.731  1.00 97.13           H  
ATOM    612  CZ  ARG A  37       6.017  -8.636  14.021  1.00 97.13           C  
ATOM    613  N   THR A  38      10.529  -5.678   8.133  1.00 95.82           N  
ATOM    614  H   THR A  38      11.003  -6.330   8.741  1.00 95.82           H  
ATOM    615  CA  THR A  38      10.845  -5.772   6.710  1.00 95.82           C  
ATOM    616  HA  THR A  38      10.214  -5.098   6.131  1.00 95.82           H  
ATOM    617  C   THR A  38      10.577  -7.200   6.270  1.00 95.82           C  
ATOM    618  CB  THR A  38      12.307  -5.401   6.443  1.00 95.82           C  
ATOM    619  HB  THR A  38      12.961  -6.073   6.998  1.00 95.82           H  
ATOM    620  O   THR A  38      10.996  -8.135   6.953  1.00 95.82           O  
ATOM    621  CG2 THR A  38      12.656  -5.481   4.966  1.00 95.82           C  
ATOM    622 HG21 THR A  38      13.676  -5.133   4.801  1.00 95.82           H  
ATOM    623 HG22 THR A  38      11.967  -4.862   4.391  1.00 95.82           H  
ATOM    624 HG23 THR A  38      12.598  -6.510   4.612  1.00 95.82           H  
ATOM    625  OG1 THR A  38      12.585  -4.072   6.831  1.00 95.82           O  
ATOM    626  HG1 THR A  38      13.415  -3.879   6.389  1.00 95.82           H  
ATOM    627  N   VAL A  39       9.877  -7.367   5.153  1.00 95.45           N  
ATOM    628  H   VAL A  39       9.530  -6.552   4.667  1.00 95.45           H  
ATOM    629  CA  VAL A  39       9.563  -8.676   4.575  1.00 95.45           C  
ATOM    630  HA  VAL A  39      10.197  -9.443   5.021  1.00 95.45           H  
ATOM    631  C   VAL A  39       9.845  -8.634   3.084  1.00 95.45           C  
ATOM    632  CB  VAL A  39       8.095  -9.049   4.842  1.00 95.45           C  
ATOM    633  HB  VAL A  39       7.442  -8.286   4.417  1.00 95.45           H  
ATOM    634  O   VAL A  39       9.350  -7.749   2.395  1.00 95.45           O  
ATOM    635  CG1 VAL A  39       7.719 -10.398   4.228  1.00 95.45           C  
ATOM    636 HG11 VAL A  39       8.304 -11.205   4.668  1.00 95.45           H  
ATOM    637 HG12 VAL A  39       6.655 -10.574   4.389  1.00 95.45           H  
ATOM    638 HG13 VAL A  39       7.876 -10.389   3.149  1.00 95.45           H  
ATOM    639  CG2 VAL A  39       7.822  -9.137   6.349  1.00 95.45           C  
ATOM    640 HG21 VAL A  39       7.838  -8.142   6.792  1.00 95.45           H  
ATOM    641 HG22 VAL A  39       8.576  -9.764   6.825  1.00 95.45           H  
ATOM    642 HG23 VAL A  39       6.842  -9.587   6.510  1.00 95.45           H  
ATOM    643  N   THR A  40      10.607  -9.601   2.583  1.00 93.62           N  
ATOM    644  H   THR A  40      10.975 -10.311   3.200  1.00 93.62           H  
ATOM    645  CA  THR A  40      10.689  -9.862   1.144  1.00 93.62           C  
ATOM    646  HA  THR A  40      10.565  -8.924   0.604  1.00 93.62           H  
ATOM    647  C   THR A  40       9.550 -10.802   0.757  1.00 93.62           C  
ATOM    648  CB  THR A  40      12.056 -10.442   0.752  1.00 93.62           C  
ATOM    649  HB  THR A  40      12.181 -11.420   1.216  1.00 93.62           H  
ATOM    650  O   THR A  40       9.378 -11.834   1.399  1.00 93.62           O  
ATOM    651  CG2 THR A  40      12.202 -10.586  -0.762  1.00 93.62           C  
ATOM    652 HG21 THR A  40      12.002  -9.635  -1.254  1.00 93.62           H  
ATOM    653 HG22 THR A  40      11.507 -11.337  -1.137  1.00 93.62           H  
ATOM    654 HG23 THR A  40      13.214 -10.911  -1.004  1.00 93.62           H  
ATOM    655  OG1 THR A  40      13.100  -9.591   1.196  1.00 93.62           O  
ATOM    656  HG1 THR A  40      12.911  -8.705   0.879  1.00 93.62           H  
ATOM    657  N   VAL A  41       8.771 -10.436  -0.260  1.00 95.03           N  
ATOM    658  H   VAL A  41       8.980  -9.562  -0.721  1.00 95.03           H  
ATOM    659  CA  VAL A  41       7.660 -11.227  -0.802  1.00 95.03           C  
ATOM    660  HA  VAL A  41       7.562 -12.153  -0.235  1.00 95.03           H  
ATOM    661  C   VAL A  41       8.003 -11.585  -2.245  1.00 95.03           C  
ATOM    662  CB  VAL A  41       6.319 -10.469  -0.714  1.00 95.03           C  
ATOM    663  HB  VAL A  41       6.322  -9.642  -1.424  1.00 95.03           H  
ATOM    664  O   VAL A  41       8.068 -10.712  -3.117  1.00 95.03           O  
ATOM    665  CG1 VAL A  41       5.145 -11.394  -1.054  1.00 95.03           C  
ATOM    666 HG11 VAL A  41       5.094 -12.216  -0.340  1.00 95.03           H  
ATOM    667 HG12 VAL A  41       5.274 -11.816  -2.051  1.00 95.03           H  
ATOM    668 HG13 VAL A  41       4.206 -10.841  -1.031  1.00 95.03           H  
ATOM    669  CG2 VAL A  41       6.059  -9.881   0.680  1.00 95.03           C  
ATOM    670 HG21 VAL A  41       5.083  -9.397   0.696  1.00 95.03           H  
ATOM    671 HG22 VAL A  41       6.816  -9.133   0.920  1.00 95.03           H  
ATOM    672 HG23 VAL A  41       6.084 -10.676   1.425  1.00 95.03           H  
ATOM    673  N   ASN A  42       8.260 -12.862  -2.500  1.00 93.53           N  
ATOM    674  H   ASN A  42       8.152 -13.537  -1.757  1.00 93.53           H  
ATOM    675  CA  ASN A  42       8.641 -13.364  -3.818  1.00 93.53           C  
ATOM    676  HA  ASN A  42       9.402 -12.698  -4.225  1.00 93.53           H  
ATOM    677  C   ASN A  42       7.446 -13.378  -4.790  1.00 93.53           C  
ATOM    678  CB  ASN A  42       9.265 -14.756  -3.653  1.00 93.53           C  
ATOM    679  HB2 ASN A  42       9.523 -15.178  -4.624  1.00 93.53           H  
ATOM    680  HB3 ASN A  42       8.548 -15.427  -3.180  1.00 93.53           H  
ATOM    681  O   ASN A  42       6.294 -13.303  -4.355  1.00 93.53           O  
ATOM    682  CG  ASN A  42      10.535 -14.694  -2.834  1.00 93.53           C  
ATOM    683  ND2 ASN A  42      10.517 -15.233  -1.641  1.00 93.53           N  
ATOM    684 HD21 ASN A  42       9.616 -15.417  -1.223  1.00 93.53           H  
ATOM    685 HD22 ASN A  42      11.341 -15.111  -1.070  1.00 93.53           H  
ATOM    686  OD1 ASN A  42      11.529 -14.114  -3.238  1.00 93.53           O  
ATOM    687  N   PRO A  43       7.685 -13.481  -6.110  1.00 93.51           N  
ATOM    688  CA  PRO A  43       6.622 -13.646  -7.098  1.00 93.51           C  
ATOM    689  HA  PRO A  43       6.076 -12.706  -7.181  1.00 93.51           H  
ATOM    690  C   PRO A  43       5.652 -14.782  -6.745  1.00 93.51           C  
ATOM    691  CB  PRO A  43       7.351 -13.924  -8.416  1.00 93.51           C  
ATOM    692  HB2 PRO A  43       6.779 -13.592  -9.283  1.00 93.51           H  
ATOM    693  HB3 PRO A  43       7.589 -14.984  -8.506  1.00 93.51           H  
ATOM    694  O   PRO A  43       6.066 -15.918  -6.512  1.00 93.51           O  
ATOM    695  CG  PRO A  43       8.644 -13.134  -8.246  1.00 93.51           C  
ATOM    696  HG2 PRO A  43       9.435 -13.485  -8.908  1.00 93.51           H  
ATOM    697  HG3 PRO A  43       8.441 -12.074  -8.403  1.00 93.51           H  
ATOM    698  CD  PRO A  43       8.976 -13.380  -6.779  1.00 93.51           C  
ATOM    699  HD2 PRO A  43       9.569 -12.553  -6.388  1.00 93.51           H  
ATOM    700  HD3 PRO A  43       9.520 -14.319  -6.683  1.00 93.51           H  
ATOM    701  N   GLY A  44       4.354 -14.478  -6.710  1.00 95.07           N  
ATOM    702  H   GLY A  44       4.087 -13.510  -6.820  1.00 95.07           H  
ATOM    703  CA  GLY A  44       3.285 -15.420  -6.367  1.00 95.07           C  
ATOM    704  HA2 GLY A  44       3.445 -16.351  -6.911  1.00 95.07           H  
ATOM    705  HA3 GLY A  44       2.334 -14.991  -6.682  1.00 95.07           H  
ATOM    706  C   GLY A  44       3.168 -15.760  -4.876  1.00 95.07           C  
ATOM    707  O   GLY A  44       2.297 -16.548  -4.509  1.00 95.07           O  
ATOM    708  N   GLU A  45       4.016 -15.190  -4.016  1.00 97.14           N  
ATOM    709  H   GLU A  45       4.703 -14.538  -4.367  1.00 97.14           H  
ATOM    710  CA  GLU A  45       4.004 -15.438  -2.576  1.00 97.14           C  
ATOM    711  HA  GLU A  45       3.750 -16.487  -2.422  1.00 97.14           H  
ATOM    712  C   GLU A  45       2.936 -14.591  -1.861  1.00 97.14           C  
ATOM    713  CB  GLU A  45       5.415 -15.221  -1.999  1.00 97.14           C  
ATOM    714  HB2 GLU A  45       5.642 -14.155  -2.010  1.00 97.14           H  
ATOM    715  HB3 GLU A  45       6.131 -15.740  -2.636  1.00 97.14           H  
ATOM    716  O   GLU A  45       2.651 -13.446  -2.230  1.00 97.14           O  
ATOM    717  CG  GLU A  45       5.579 -15.744  -0.563  1.00 97.14           C  
ATOM    718  HG2 GLU A  45       4.893 -15.205   0.090  1.00 97.14           H  
ATOM    719  HG3 GLU A  45       5.300 -16.798  -0.547  1.00 97.14           H  
ATOM    720  CD  GLU A  45       7.006 -15.589  -0.008  1.00 97.14           C  
ATOM    721  OE1 GLU A  45       7.259 -16.141   1.084  1.00 97.14           O  
ATOM    722  OE2 GLU A  45       7.855 -14.940  -0.667  1.00 97.14           O  
ATOM    723  N   GLU A  46       2.368 -15.162  -0.796  1.00 98.10           N  
ATOM    724  H   GLU A  46       2.684 -16.083  -0.525  1.00 98.10           H  
ATOM    725  CA  GLU A  46       1.545 -14.457   0.184  1.00 98.10           C  
ATOM    726  HA  GLU A  46       1.544 -13.399  -0.080  1.00 98.10           H  
ATOM    727  C   GLU A  46       2.179 -14.604   1.575  1.00 98.10           C  
ATOM    728  CB  GLU A  46       0.082 -14.945   0.130  1.00 98.10           C  
ATOM    729  HB2 GLU A  46      -0.267 -14.863  -0.899  1.00 98.10           H  
ATOM    730  HB3 GLU A  46       0.033 -15.992   0.428  1.00 98.10           H  
ATOM    731  O   GLU A  46       2.453 -15.718   2.022  1.00 98.10           O  
ATOM    732  CG  GLU A  46      -0.851 -14.114   1.033  1.00 98.10           C  
ATOM    733  HG2 GLU A  46      -0.552 -14.253   2.072  1.00 98.10           H  
ATOM    734  HG3 GLU A  46      -0.723 -13.059   0.791  1.00 98.10           H  
ATOM    735  CD  GLU A  46      -2.349 -14.454   0.877  1.00 98.10           C  
ATOM    736  OE1 GLU A  46      -3.025 -14.645   1.918  1.00 98.10           O  
ATOM    737  OE2 GLU A  46      -2.870 -14.414  -0.266  1.00 98.10           O  
ATOM    738  N   VAL A  47       2.403 -13.483   2.264  1.00 98.02           N  
ATOM    739  H   VAL A  47       2.114 -12.612   1.844  1.00 98.02           H  
ATOM    740  CA  VAL A  47       3.004 -13.438   3.606  1.00 98.02           C  
ATOM    741  HA  VAL A  47       3.116 -14.459   3.970  1.00 98.02           H  
ATOM    742  C   VAL A  47       2.079 -12.701   4.568  1.00 98.02           C  
ATOM    743  CB  VAL A  47       4.412 -12.801   3.593  1.00 98.02           C  
ATOM    744  HB  VAL A  47       4.339 -11.761   3.277  1.00 98.02           H  
ATOM    745  O   VAL A  47       1.522 -11.657   4.234  1.00 98.02           O  
ATOM    746  CG1 VAL A  47       5.032 -12.847   4.999  1.00 98.02           C  
ATOM    747 HG11 VAL A  47       6.099 -12.625   4.951  1.00 98.02           H  
ATOM    748 HG12 VAL A  47       4.925 -13.847   5.419  1.00 98.02           H  
ATOM    749 HG13 VAL A  47       4.550 -12.120   5.652  1.00 98.02           H  
ATOM    750  CG2 VAL A  47       5.363 -13.531   2.640  1.00 98.02           C  
ATOM    751 HG21 VAL A  47       4.996 -13.455   1.616  1.00 98.02           H  
ATOM    752 HG22 VAL A  47       5.438 -14.586   2.903  1.00 98.02           H  
ATOM    753 HG23 VAL A  47       6.358 -13.087   2.670  1.00 98.02           H  
ATOM    754  N   GLU A  48       1.942 -13.209   5.794  1.00 98.33           N  
ATOM    755  H   GLU A  48       2.446 -14.055   6.020  1.00 98.33           H  
ATOM    756  CA  GLU A  48       1.214 -12.540   6.875  1.00 98.33           C  
ATOM    757  HA  GLU A  48       0.703 -11.671   6.460  1.00 98.33           H  
ATOM    758  C   GLU A  48       2.177 -12.030   7.957  1.00 98.33           C  
ATOM    759  CB  GLU A  48       0.114 -13.456   7.447  1.00 98.33           C  
ATOM    760  HB2 GLU A  48      -0.494 -13.832   6.624  1.00 98.33           H  
ATOM    761  HB3 GLU A  48       0.571 -14.302   7.958  1.00 98.33           H  
ATOM    762  O   GLU A  48       3.033 -12.759   8.458  1.00 98.33           O  
ATOM    763  CG  GLU A  48      -0.802 -12.698   8.425  1.00 98.33           C  
ATOM    764  HG2 GLU A  48      -1.222 -11.831   7.915  1.00 98.33           H  
ATOM    765  HG3 GLU A  48      -0.207 -12.325   9.258  1.00 98.33           H  
ATOM    766  CD  GLU A  48      -1.951 -13.561   8.977  1.00 98.33           C  
ATOM    767  OE1 GLU A  48      -1.854 -13.976  10.153  1.00 98.33           O  
ATOM    768  OE2 GLU A  48      -2.987 -13.714   8.279  1.00 98.33           O  
ATOM    769  N   VAL A  49       2.004 -10.771   8.360  1.00 97.99           N  
ATOM    770  H   VAL A  49       1.310 -10.221   7.873  1.00 97.99           H  
ATOM    771  CA  VAL A  49       2.752 -10.120   9.438  1.00 97.99           C  
ATOM    772  HA  VAL A  49       3.443 -10.842   9.873  1.00 97.99           H  
ATOM    773  C   VAL A  49       1.778  -9.660  10.514  1.00 97.99           C  
ATOM    774  CB  VAL A  49       3.579  -8.933   8.913  1.00 97.99           C  
ATOM    775  HB  VAL A  49       2.913  -8.123   8.614  1.00 97.99           H  
ATOM    776  O   VAL A  49       0.864  -8.887  10.241  1.00 97.99           O  
ATOM    777  CG1 VAL A  49       4.517  -8.419  10.010  1.00 97.99           C  
ATOM    778 HG11 VAL A  49       5.076  -7.565   9.628  1.00 97.99           H  
ATOM    779 HG12 VAL A  49       5.216  -9.207  10.290  1.00 97.99           H  
ATOM    780 HG13 VAL A  49       3.945  -8.094  10.879  1.00 97.99           H  
ATOM    781  CG2 VAL A  49       4.443  -9.316   7.710  1.00 97.99           C  
ATOM    782 HG21 VAL A  49       5.070 -10.174   7.955  1.00 97.99           H  
ATOM    783 HG22 VAL A  49       5.065  -8.470   7.416  1.00 97.99           H  
ATOM    784 HG23 VAL A  49       3.812  -9.574   6.860  1.00 97.99           H  
ATOM    785  N   THR A  50       1.980 -10.104  11.754  1.00 97.35           N  
ATOM    786  H   THR A  50       2.722 -10.772  11.908  1.00 97.35           H  
ATOM    787  CA  THR A  50       1.132  -9.712  12.893  1.00 97.35           C  
ATOM    788  HA  THR A  50       0.262  -9.167  12.527  1.00 97.35           H  
ATOM    789  C   THR A  50       1.874  -8.800  13.861  1.00 97.35           C  
ATOM    790  CB  THR A  50       0.589 -10.939  13.635  1.00 97.35           C  
ATOM    791  HB  THR A  50       1.416 -11.554  13.989  1.00 97.35           H  
ATOM    792  O   THR A  50       2.948  -9.157  14.349  1.00 97.35           O  
ATOM    793  CG2 THR A  50      -0.306 -10.561  14.818  1.00 97.35           C  
ATOM    794 HG21 THR A  50       0.284 -10.097  15.609  1.00 97.35           H  
ATOM    795 HG22 THR A  50      -1.084  -9.871  14.492  1.00 97.35           H  
ATOM    796 HG23 THR A  50      -0.771 -11.460  15.222  1.00 97.35           H  
ATOM    797  OG1 THR A  50      -0.228 -11.706  12.784  1.00 97.35           O  
ATOM    798  HG1 THR A  50       0.269 -12.020  12.025  1.00 97.35           H  
ATOM    799  N   PHE A  51       1.256  -7.671  14.193  1.00 96.99           N  
ATOM    800  H   PHE A  51       0.368  -7.478  13.752  1.00 96.99           H  
ATOM    801  CA  PHE A  51       1.661  -6.746  15.247  1.00 96.99           C  
ATOM    802  HA  PHE A  51       2.668  -6.987  15.587  1.00 96.99           H  
ATOM    803  C   PHE A  51       0.707  -6.870  16.437  1.00 96.99           C  
ATOM    804  CB  PHE A  51       1.677  -5.314  14.704  1.00 96.99           C  
ATOM    805  HB2 PHE A  51       1.919  -4.635  15.522  1.00 96.99           H  
ATOM    806  HB3 PHE A  51       0.681  -5.057  14.343  1.00 96.99           H  
ATOM    807  O   PHE A  51      -0.480  -7.163  16.271  1.00 96.99           O  
ATOM    808  CG  PHE A  51       2.675  -5.097  13.587  1.00 96.99           C  
ATOM    809  CD1 PHE A  51       3.933  -4.540  13.874  1.00 96.99           C  
ATOM    810  HD1 PHE A  51       4.175  -4.248  14.885  1.00 96.99           H  
ATOM    811  CD2 PHE A  51       2.357  -5.469  12.266  1.00 96.99           C  
ATOM    812  HD2 PHE A  51       1.392  -5.899  12.040  1.00 96.99           H  
ATOM    813  CE1 PHE A  51       4.874  -4.359  12.848  1.00 96.99           C  
ATOM    814  HE1 PHE A  51       5.836  -3.921  13.071  1.00 96.99           H  
ATOM    815  CE2 PHE A  51       3.301  -5.297  11.241  1.00 96.99           C  
ATOM    816  HE2 PHE A  51       3.059  -5.597  10.232  1.00 96.99           H  
ATOM    817  CZ  PHE A  51       4.559  -4.742  11.534  1.00 96.99           C  
ATOM    818  HZ  PHE A  51       5.288  -4.602  10.750  1.00 96.99           H  
ATOM    819  N   SER A  52       1.217  -6.641  17.643  1.00 95.14           N  
ATOM    820  H   SER A  52       2.183  -6.358  17.728  1.00 95.14           H  
ATOM    821  CA  SER A  52       0.414  -6.630  18.867  1.00 95.14           C  
ATOM    822  HA  SER A  52      -0.637  -6.504  18.607  1.00 95.14           H  
ATOM    823  C   SER A  52       0.817  -5.447  19.731  1.00 95.14           C  
ATOM    824  CB  SER A  52       0.541  -7.945  19.643  1.00 95.14           C  
ATOM    825  HB2 SER A  52      -0.114  -7.912  20.514  1.00 95.14           H  
ATOM    826  HB3 SER A  52       1.571  -8.085  19.972  1.00 95.14           H  
ATOM    827  O   SER A  52       2.005  -5.164  19.883  1.00 95.14           O  
ATOM    828  OG  SER A  52       0.156  -9.022  18.808  1.00 95.14           O  
ATOM    829  HG  SER A  52      -0.349  -8.640  18.086  1.00 95.14           H  
ATOM    830  N   ALA A  53      -0.164  -4.744  20.283  1.00 91.15           N  
ATOM    831  H   ALA A  53      -1.122  -5.029  20.137  1.00 91.15           H  
ATOM    832  CA  ALA A  53       0.069  -3.561  21.093  1.00 91.15           C  
ATOM    833  HA  ALA A  53       1.081  -3.591  21.496  1.00 91.15           H  
ATOM    834  C   ALA A  53      -0.910  -3.518  22.264  1.00 91.15           C  
ATOM    835  CB  ALA A  53      -0.064  -2.314  20.210  1.00 91.15           C  
ATOM    836  HB1 ALA A  53       0.679  -2.337  19.412  1.00 91.15           H  
ATOM    837  HB2 ALA A  53       0.072  -1.418  20.815  1.00 91.15           H  
ATOM    838  HB3 ALA A  53      -1.061  -2.278  19.769  1.00 91.15           H  
ATOM    839  O   ALA A  53      -2.116  -3.602  22.077  1.00 91.15           O  
ATOM    840  N   ASN A  54      -0.385  -3.283  23.469  1.00 88.82           N  
ATOM    841  H   ASN A  54       0.618  -3.337  23.576  1.00 88.82           H  
ATOM    842  CA  ASN A  54      -1.211  -3.074  24.664  1.00 88.82           C  
ATOM    843  HA  ASN A  54      -1.903  -3.909  24.769  1.00 88.82           H  
ATOM    844  C   ASN A  54      -2.059  -1.790  24.582  1.00 88.82           C  
ATOM    845  CB  ASN A  54      -0.292  -3.016  25.897  1.00 88.82           C  
ATOM    846  HB2 ASN A  54      -0.905  -2.833  26.780  1.00 88.82           H  
ATOM    847  HB3 ASN A  54       0.402  -2.182  25.790  1.00 88.82           H  
ATOM    848  O   ASN A  54      -3.018  -1.639  25.330  1.00 88.82           O  
ATOM    849  CG  ASN A  54       0.486  -4.295  26.143  1.00 88.82           C  
ATOM    850  ND2 ASN A  54       1.617  -4.207  26.801  1.00 88.82           N  
ATOM    851 HD21 ASN A  54       2.084  -5.088  26.964  1.00 88.82           H  
ATOM    852 HD22 ASN A  54       1.912  -3.333  27.213  1.00 88.82           H  
ATOM    853  OD1 ASN A  54       0.124  -5.381  25.744  1.00 88.82           O  
ATOM    854  N   ASP A  55      -1.680  -0.865  23.698  1.00 87.21           N  
ATOM    855  H   ASP A  55      -0.933  -1.112  23.065  1.00 87.21           H  
ATOM    856  CA  ASP A  55      -2.442   0.330  23.352  1.00 87.21           C  
ATOM    857  HA  ASP A  55      -3.351   0.383  23.952  1.00 87.21           H  
ATOM    858  C   ASP A  55      -2.812   0.268  21.858  1.00 87.21           C  
ATOM    859  CB  ASP A  55      -1.628   1.584  23.694  1.00 87.21           C  
ATOM    860  HB2 ASP A  55      -0.663   1.538  23.190  1.00 87.21           H  
ATOM    861  HB3 ASP A  55      -1.446   1.603  24.769  1.00 87.21           H  
ATOM    862  O   ASP A  55      -1.932   0.468  21.008  1.00 87.21           O  
ATOM    863  CG  ASP A  55      -2.343   2.879  23.291  1.00 87.21           C  
ATOM    864  OD1 ASP A  55      -3.521   2.810  22.871  1.00 87.21           O  
ATOM    865  OD2 ASP A  55      -1.676   3.932  23.372  1.00 87.21           O  
ATOM    866  N   PRO A  56      -4.087   0.001  21.520  1.00 83.60           N  
ATOM    867  CA  PRO A  56      -4.557  -0.040  20.139  1.00 83.60           C  
ATOM    868  HA  PRO A  56      -4.036  -0.847  19.623  1.00 83.60           H  
ATOM    869  C   PRO A  56      -4.333   1.264  19.367  1.00 83.60           C  
ATOM    870  CB  PRO A  56      -6.048  -0.378  20.223  1.00 83.60           C  
ATOM    871  HB2 PRO A  56      -6.639   0.536  20.284  1.00 83.60           H  
ATOM    872  HB3 PRO A  56      -6.371  -0.983  19.375  1.00 83.60           H  
ATOM    873  O   PRO A  56      -4.222   1.225  18.144  1.00 83.60           O  
ATOM    874  CG  PRO A  56      -6.166  -1.140  21.540  1.00 83.60           C  
ATOM    875  HG2 PRO A  56      -5.867  -2.178  21.393  1.00 83.60           H  
ATOM    876  HG3 PRO A  56      -7.172  -1.083  21.956  1.00 83.60           H  
ATOM    877  CD  PRO A  56      -5.144  -0.432  22.423  1.00 83.60           C  
ATOM    878  HD2 PRO A  56      -4.772  -1.125  23.178  1.00 83.60           H  
ATOM    879  HD3 PRO A  56      -5.596   0.440  22.895  1.00 83.60           H  
ATOM    880  N   HIS A  57      -4.187   2.418  20.034  1.00 86.77           N  
ATOM    881  H   HIS A  57      -4.212   2.423  21.044  1.00 86.77           H  
ATOM    882  CA  HIS A  57      -3.908   3.686  19.351  1.00 86.77           C  
ATOM    883  HA  HIS A  57      -4.680   3.840  18.596  1.00 86.77           H  
ATOM    884  C   HIS A  57      -2.566   3.688  18.607  1.00 86.77           C  
ATOM    885  CB  HIS A  57      -3.967   4.851  20.344  1.00 86.77           C  
ATOM    886  HB2 HIS A  57      -3.273   4.678  21.166  1.00 86.77           H  
ATOM    887  HB3 HIS A  57      -3.649   5.761  19.835  1.00 86.77           H  
ATOM    888  O   HIS A  57      -2.381   4.481  17.681  1.00 86.77           O  
ATOM    889  CG  HIS A  57      -5.352   5.093  20.878  1.00 86.77           C  
ATOM    890  CD2 HIS A  57      -5.774   4.995  22.177  1.00 86.77           C  
ATOM    891  HD2 HIS A  57      -5.162   4.717  23.022  1.00 86.77           H  
ATOM    892  ND1 HIS A  57      -6.436   5.462  20.120  1.00 86.77           N  
ATOM    893  HD1 HIS A  57      -6.438   5.546  19.114  1.00 86.77           H  
ATOM    894  CE1 HIS A  57      -7.491   5.591  20.940  1.00 86.77           C  
ATOM    895  HE1 HIS A  57      -8.493   5.851  20.631  1.00 86.77           H  
ATOM    896  NE2 HIS A  57      -7.137   5.325  22.205  1.00 86.77           N  
ATOM    897  N   LYS A  58      -1.646   2.766  18.924  1.00 88.95           N  
ATOM    898  H   LYS A  58      -1.854   2.134  19.685  1.00 88.95           H  
ATOM    899  CA  LYS A  58      -0.418   2.557  18.136  1.00 88.95           C  
ATOM    900  HA  LYS A  58       0.125   3.500  18.073  1.00 88.95           H  
ATOM    901  C   LYS A  58      -0.701   2.137  16.692  1.00 88.95           C  
ATOM    902  CB  LYS A  58       0.470   1.510  18.815  1.00 88.95           C  
ATOM    903  HB2 LYS A  58      -0.088   0.585  18.961  1.00 88.95           H  
ATOM    904  HB3 LYS A  58       1.314   1.301  18.157  1.00 88.95           H  
ATOM    905  O   LYS A  58       0.122   2.388  15.811  1.00 88.95           O  
ATOM    906  CG  LYS A  58       1.005   2.017  20.160  1.00 88.95           C  
ATOM    907  HG2 LYS A  58       1.401   3.024  20.033  1.00 88.95           H  
ATOM    908  HG3 LYS A  58       0.201   2.047  20.895  1.00 88.95           H  
ATOM    909  CD  LYS A  58       2.132   1.109  20.657  1.00 88.95           C  
ATOM    910  HD2 LYS A  58       1.764   0.090  20.775  1.00 88.95           H  
ATOM    911  HD3 LYS A  58       2.933   1.114  19.918  1.00 88.95           H  
ATOM    912  CE  LYS A  58       2.659   1.631  21.994  1.00 88.95           C  
ATOM    913  HE2 LYS A  58       1.903   1.456  22.759  1.00 88.95           H  
ATOM    914  HE3 LYS A  58       2.802   2.709  21.912  1.00 88.95           H  
ATOM    915  NZ  LYS A  58       3.946   0.982  22.351  1.00 88.95           N  
ATOM    916  HZ1 LYS A  58       4.654   1.235  21.677  1.00 88.95           H  
ATOM    917  HZ2 LYS A  58       3.853  -0.023  22.360  1.00 88.95           H  
ATOM    918  HZ3 LYS A  58       4.262   1.305  23.254  1.00 88.95           H  
ATOM    919  N   PHE A  59      -1.869   1.552  16.441  1.00 92.33           N  
ATOM    920  H   PHE A  59      -2.499   1.381  17.211  1.00 92.33           H  
ATOM    921  CA  PHE A  59      -2.336   1.166  15.116  1.00 92.33           C  
ATOM    922  HA  PHE A  59      -1.483   0.843  14.519  1.00 92.33           H  
ATOM    923  C   PHE A  59      -2.980   2.313  14.332  1.00 92.33           C  
ATOM    924  CB  PHE A  59      -3.299  -0.015  15.264  1.00 92.33           C  
ATOM    925  HB2 PHE A  59      -3.660  -0.299  14.276  1.00 92.33           H  
ATOM    926  HB3 PHE A  59      -4.178   0.312  15.819  1.00 92.33           H  
ATOM    927  O   PHE A  59      -3.307   2.120  13.167  1.00 92.33           O  
ATOM    928  CG  PHE A  59      -2.712  -1.249  15.916  1.00 92.33           C  
ATOM    929  CD1 PHE A  59      -1.447  -1.726  15.536  1.00 92.33           C  
ATOM    930  HD1 PHE A  59      -0.929  -1.243  14.720  1.00 92.33           H  
ATOM    931  CD2 PHE A  59      -3.439  -1.929  16.904  1.00 92.33           C  
ATOM    932  HD2 PHE A  59      -4.418  -1.582  17.198  1.00 92.33           H  
ATOM    933  CE1 PHE A  59      -0.878  -2.839  16.178  1.00 92.33           C  
ATOM    934  HE1 PHE A  59       0.101  -3.193  15.892  1.00 92.33           H  
ATOM    935  CE2 PHE A  59      -2.885  -3.057  17.527  1.00 92.33           C  
ATOM    936  HE2 PHE A  59      -3.449  -3.553  18.303  1.00 92.33           H  
ATOM    937  CZ  PHE A  59      -1.605  -3.513  17.171  1.00 92.33           C  
ATOM    938  HZ  PHE A  59      -1.191  -4.382  17.659  1.00 92.33           H  
ATOM    939  N   ASN A  60      -3.117   3.515  14.907  1.00 92.68           N  
ATOM    940  H   ASN A  60      -2.882   3.618  15.884  1.00 92.68           H  
ATOM    941  CA  ASN A  60      -3.768   4.639  14.227  1.00 92.68           C  
ATOM    942  HA  ASN A  60      -4.687   4.262  13.779  1.00 92.68           H  
ATOM    943  C   ASN A  60      -2.930   5.248  13.093  1.00 92.68           C  
ATOM    944  CB  ASN A  60      -4.167   5.727  15.240  1.00 92.68           C  
ATOM    945  HB2 ASN A  60      -4.443   6.628  14.694  1.00 92.68           H  
ATOM    946  HB3 ASN A  60      -3.327   5.972  15.890  1.00 92.68           H  
ATOM    947  O   ASN A  60      -3.449   6.060  12.330  1.00 92.68           O  
ATOM    948  CG  ASN A  60      -5.374   5.351  16.077  1.00 92.68           C  
ATOM    949  ND2 ASN A  60      -5.870   6.257  16.885  1.00 92.68           N  
ATOM    950 HD21 ASN A  60      -5.495   7.194  16.855  1.00 92.68           H  
ATOM    951 HD22 ASN A  60      -6.823   6.066  17.160  1.00 92.68           H  
ATOM    952  OD1 ASN A  60      -5.936   4.278  15.997  1.00 92.68           O  
ATOM    953  N   ARG A  61      -1.634   4.921  13.003  1.00 95.22           N  
ATOM    954  H   ARG A  61      -1.285   4.229  13.652  1.00 95.22           H  
ATOM    955  CA  ARG A  61      -0.710   5.504  12.017  1.00 95.22           C  
ATOM    956  HA  ARG A  61      -1.304   5.913  11.200  1.00 95.22           H  
ATOM    957  C   ARG A  61       0.210   4.462  11.362  1.00 95.22           C  
ATOM    958  CB  ARG A  61       0.074   6.674  12.642  1.00 95.22           C  
ATOM    959  HB2 ARG A  61       0.645   6.303  13.494  1.00 95.22           H  
ATOM    960  HB3 ARG A  61       0.773   7.061  11.900  1.00 95.22           H  
ATOM    961  O   ARG A  61       1.431   4.586  11.496  1.00 95.22           O  
ATOM    962  CG  ARG A  61      -0.822   7.835  13.096  1.00 95.22           C  
ATOM    963  HG2 ARG A  61      -1.531   7.484  13.846  1.00 95.22           H  
ATOM    964  HG3 ARG A  61      -1.373   8.222  12.239  1.00 95.22           H  
ATOM    965  CD  ARG A  61       0.021   8.953  13.720  1.00 95.22           C  
ATOM    966  HD2 ARG A  61       0.580   8.540  14.560  1.00 95.22           H  
ATOM    967  HD3 ARG A  61       0.739   9.320  12.987  1.00 95.22           H  
ATOM    968  NE  ARG A  61      -0.837  10.048  14.214  1.00 95.22           N  
ATOM    969  HE  ARG A  61      -1.282   9.913  15.111  1.00 95.22           H  
ATOM    970  NH1 ARG A  61      -0.747  11.400  12.361  1.00 95.22           N  
ATOM    971 HH11 ARG A  61      -1.309  12.053  11.833  1.00 95.22           H  
ATOM    972 HH12 ARG A  61      -0.122  10.758  11.894  1.00 95.22           H  
ATOM    973  NH2 ARG A  61      -2.174  11.886  13.971  1.00 95.22           N  
ATOM    974 HH21 ARG A  61      -2.648  12.435  13.268  1.00 95.22           H  
ATOM    975 HH22 ARG A  61      -2.698  11.684  14.811  1.00 95.22           H  
ATOM    976  CZ  ARG A  61      -1.233  11.106  13.529  1.00 95.22           C  
ATOM    977  N   PRO A  62      -0.320   3.406  10.718  1.00 96.72           N  
ATOM    978  CA  PRO A  62       0.525   2.436  10.051  1.00 96.72           C  
ATOM    979  HA  PRO A  62       1.350   2.152  10.704  1.00 96.72           H  
ATOM    980  C   PRO A  62       1.090   3.041   8.762  1.00 96.72           C  
ATOM    981  CB  PRO A  62      -0.354   1.211   9.815  1.00 96.72           C  
ATOM    982  HB2 PRO A  62      -0.022   0.622   8.960  1.00 96.72           H  
ATOM    983  HB3 PRO A  62      -0.371   0.599  10.717  1.00 96.72           H  
ATOM    984  O   PRO A  62       0.457   3.854   8.081  1.00 96.72           O  
ATOM    985  CG  PRO A  62      -1.732   1.823   9.592  1.00 96.72           C  
ATOM    986  HG2 PRO A  62      -1.848   2.041   8.530  1.00 96.72           H  
ATOM    987  HG3 PRO A  62      -2.519   1.147   9.926  1.00 96.72           H  
ATOM    988  CD  PRO A  62      -1.716   3.120  10.416  1.00 96.72           C  
ATOM    989  HD2 PRO A  62      -2.170   3.940   9.859  1.00 96.72           H  
ATOM    990  HD3 PRO A  62      -2.270   2.970  11.342  1.00 96.72           H  
ATOM    991  N   GLN A  63       2.303   2.626   8.431  1.00 97.70           N  
ATOM    992  H   GLN A  63       2.773   1.982   9.051  1.00 97.70           H  
ATOM    993  CA  GLN A  63       3.016   3.049   7.237  1.00 97.70           C  
ATOM    994  HA  GLN A  63       2.331   3.555   6.556  1.00 97.70           H  
ATOM    995  C   GLN A  63       3.563   1.814   6.530  1.00 97.70           C  
ATOM    996  CB  GLN A  63       4.101   4.049   7.656  1.00 97.70           C  
ATOM    997  HB2 GLN A  63       4.664   3.605   8.477  1.00 97.70           H  
ATOM    998  HB3 GLN A  63       3.615   4.945   8.039  1.00 97.70           H  
ATOM    999  O   GLN A  63       4.187   0.957   7.158  1.00 97.70           O  
ATOM   1000  CG  GLN A  63       5.093   4.460   6.557  1.00 97.70           C  
ATOM   1001  HG2 GLN A  63       4.581   5.020   5.774  1.00 97.70           H  
ATOM   1002  HG3 GLN A  63       5.527   3.569   6.103  1.00 97.70           H  
ATOM   1003  CD  GLN A  63       6.246   5.293   7.124  1.00 97.70           C  
ATOM   1004  NE2 GLN A  63       7.292   5.512   6.374  1.00 97.70           N  
ATOM   1005 HE21 GLN A  63       7.959   6.171   6.748  1.00 97.70           H  
ATOM   1006 HE22 GLN A  63       7.120   5.560   5.380  1.00 97.70           H  
ATOM   1007  OE1 GLN A  63       6.275   5.736   8.266  1.00 97.70           O  
ATOM   1008  N   PHE A  64       3.353   1.760   5.221  1.00 97.88           N  
ATOM   1009  H   PHE A  64       2.813   2.497   4.791  1.00 97.88           H  
ATOM   1010  CA  PHE A  64       3.844   0.713   4.338  1.00 97.88           C  
ATOM   1011  HA  PHE A  64       4.420  -0.014   4.911  1.00 97.88           H  
ATOM   1012  C   PHE A  64       4.751   1.359   3.297  1.00 97.88           C  
ATOM   1013  CB  PHE A  64       2.664  -0.027   3.692  1.00 97.88           C  
ATOM   1014  HB2 PHE A  64       2.202   0.618   2.944  1.00 97.88           H  
ATOM   1015  HB3 PHE A  64       3.043  -0.904   3.169  1.00 97.88           H  
ATOM   1016  O   PHE A  64       4.375   2.347   2.674  1.00 97.88           O  
ATOM   1017  CG  PHE A  64       1.604  -0.461   4.687  1.00 97.88           C  
ATOM   1018  CD1 PHE A  64       1.787  -1.637   5.430  1.00 97.88           C  
ATOM   1019  HD1 PHE A  64       2.655  -2.253   5.247  1.00 97.88           H  
ATOM   1020  CD2 PHE A  64       0.466   0.338   4.913  1.00 97.88           C  
ATOM   1021  HD2 PHE A  64       0.324   1.250   4.351  1.00 97.88           H  
ATOM   1022  CE1 PHE A  64       0.849  -2.007   6.409  1.00 97.88           C  
ATOM   1023  HE1 PHE A  64       0.998  -2.909   6.983  1.00 97.88           H  
ATOM   1024  CE2 PHE A  64      -0.474  -0.033   5.891  1.00 97.88           C  
ATOM   1025  HE2 PHE A  64      -1.340   0.588   6.069  1.00 97.88           H  
ATOM   1026  CZ  PHE A  64      -0.275  -1.202   6.647  1.00 97.88           C  
ATOM   1027  HZ  PHE A  64      -0.983  -1.480   7.414  1.00 97.88           H  
ATOM   1028  N   THR A  65       5.957   0.838   3.124  1.00 96.76           N  
ATOM   1029  H   THR A  65       6.230   0.052   3.697  1.00 96.76           H  
ATOM   1030  CA  THR A  65       6.852   1.204   2.021  1.00 96.76           C  
ATOM   1031  HA  THR A  65       6.386   1.949   1.376  1.00 96.76           H  
ATOM   1032  C   THR A  65       7.096  -0.049   1.205  1.00 96.76           C  
ATOM   1033  CB  THR A  65       8.170   1.786   2.538  1.00 96.76           C  
ATOM   1034  HB  THR A  65       8.712   1.015   3.085  1.00 96.76           H  
ATOM   1035  O   THR A  65       7.543  -1.046   1.764  1.00 96.76           O  
ATOM   1036  CG2 THR A  65       9.060   2.305   1.420  1.00 96.76           C  
ATOM   1037 HG21 THR A  65       8.575   3.136   0.908  1.00 96.76           H  
ATOM   1038 HG22 THR A  65      10.012   2.625   1.844  1.00 96.76           H  
ATOM   1039 HG23 THR A  65       9.267   1.512   0.701  1.00 96.76           H  
ATOM   1040  OG1 THR A  65       7.886   2.865   3.406  1.00 96.76           O  
ATOM   1041  HG1 THR A  65       6.976   2.727   3.679  1.00 96.76           H  
ATOM   1042  N   ILE A  66       6.753  -0.007  -0.076  1.00 94.62           N  
ATOM   1043  H   ILE A  66       6.426   0.868  -0.459  1.00 94.62           H  
ATOM   1044  CA  ILE A  66       6.923  -1.103  -1.023  1.00 94.62           C  
ATOM   1045  HA  ILE A  66       7.189  -2.017  -0.492  1.00 94.62           H  
ATOM   1046  C   ILE A  66       8.085  -0.722  -1.933  1.00 94.62           C  
ATOM   1047  CB  ILE A  66       5.623  -1.363  -1.823  1.00 94.62           C  
ATOM   1048  HB  ILE A  66       5.382  -0.477  -2.409  1.00 94.62           H  
ATOM   1049  O   ILE A  66       8.040   0.342  -2.552  1.00 94.62           O  
ATOM   1050  CG1 ILE A  66       4.404  -1.711  -0.929  1.00 94.62           C  
ATOM   1051 HG12 ILE A  66       3.681  -2.268  -1.525  1.00 94.62           H  
ATOM   1052 HG13 ILE A  66       4.722  -2.359  -0.112  1.00 94.62           H  
ATOM   1053  CG2 ILE A  66       5.849  -2.526  -2.809  1.00 94.62           C  
ATOM   1054 HG21 ILE A  66       6.637  -2.277  -3.519  1.00 94.62           H  
ATOM   1055 HG22 ILE A  66       4.943  -2.714  -3.385  1.00 94.62           H  
ATOM   1056 HG23 ILE A  66       6.133  -3.431  -2.271  1.00 94.62           H  
ATOM   1057  CD1 ILE A  66       3.647  -0.501  -0.360  1.00 94.62           C  
ATOM   1058 HD11 ILE A  66       4.234   0.012   0.402  1.00 94.62           H  
ATOM   1059 HD12 ILE A  66       2.720  -0.843   0.102  1.00 94.62           H  
ATOM   1060 HD13 ILE A  66       3.403   0.197  -1.161  1.00 94.62           H  
ATOM   1061  N   GLU A  67       9.102  -1.574  -1.990  1.00 92.32           N  
ATOM   1062  H   GLU A  67       9.088  -2.396  -1.403  1.00 92.32           H  
ATOM   1063  CA  GLU A  67      10.292  -1.405  -2.820  1.00 92.32           C  
ATOM   1064  HA  GLU A  67      10.163  -0.507  -3.424  1.00 92.32           H  
ATOM   1065  C   GLU A  67      10.426  -2.597  -3.783  1.00 92.32           C  
ATOM   1066  CB  GLU A  67      11.550  -1.169  -1.954  1.00 92.32           C  
ATOM   1067  HB2 GLU A  67      11.734  -2.043  -1.329  1.00 92.32           H  
ATOM   1068  HB3 GLU A  67      12.399  -1.028  -2.622  1.00 92.32           H  
ATOM   1069  O   GLU A  67      10.410  -3.756  -3.362  1.00 92.32           O  
ATOM   1070  CG  GLU A  67      11.397   0.083  -1.057  1.00 92.32           C  
ATOM   1071  HG2 GLU A  67      10.647  -0.125  -0.294  1.00 92.32           H  
ATOM   1072  HG3 GLU A  67      11.016   0.896  -1.676  1.00 92.32           H  
ATOM   1073  CD  GLU A  67      12.675   0.584  -0.350  1.00 92.32           C  
ATOM   1074  OE1 GLU A  67      12.613   1.719   0.213  1.00 92.32           O  
ATOM   1075  OE2 GLU A  67      13.712  -0.108  -0.393  1.00 92.32           O  
ATOM   1076  N   TRP A  68      10.513  -2.330  -5.087  1.00 87.56           N  
ATOM   1077  H   TRP A  68      10.520  -1.363  -5.380  1.00 87.56           H  
ATOM   1078  CA  TRP A  68      10.686  -3.368  -6.109  1.00 87.56           C  
ATOM   1079  HA  TRP A  68      10.141  -4.260  -5.800  1.00 87.56           H  
ATOM   1080  C   TRP A  68      12.148  -3.741  -6.245  1.00 87.56           C  
ATOM   1081  CB  TRP A  68      10.116  -2.918  -7.457  1.00 87.56           C  
ATOM   1082  HB2 TRP A  68      10.302  -3.691  -8.202  1.00 87.56           H  
ATOM   1083  HB3 TRP A  68      10.618  -2.005  -7.778  1.00 87.56           H  
ATOM   1084  O   TRP A  68      12.979  -2.886  -6.536  1.00 87.56           O  
ATOM   1085  CG  TRP A  68       8.654  -2.672  -7.369  1.00 87.56           C  
ATOM   1086  CD1 TRP A  68       7.725  -3.631  -7.229  1.00 87.56           C  
ATOM   1087  HD1 TRP A  68       7.921  -4.692  -7.267  1.00 87.56           H  
ATOM   1088  CD2 TRP A  68       7.929  -1.412  -7.317  1.00 87.56           C  
ATOM   1089  CE2 TRP A  68       6.574  -1.680  -7.004  1.00 87.56           C  
ATOM   1090  CE3 TRP A  68       8.253  -0.076  -7.574  1.00 87.56           C  
ATOM   1091  HE3 TRP A  68       9.236   0.117  -7.978  1.00 87.56           H  
ATOM   1092  NE1 TRP A  68       6.519  -3.042  -6.931  1.00 87.56           N  
ATOM   1093  HE1 TRP A  68       5.658  -3.567  -6.872  1.00 87.56           H  
ATOM   1094  CH2 TRP A  68       5.981   0.645  -7.127  1.00 87.56           C  
ATOM   1095  HH2 TRP A  68       5.223   1.414  -7.133  1.00 87.56           H  
ATOM   1096  CZ2 TRP A  68       5.604  -0.680  -6.896  1.00 87.56           C  
ATOM   1097  HZ2 TRP A  68       4.578  -0.933  -6.676  1.00 87.56           H  
ATOM   1098  CZ3 TRP A  68       7.309   0.956  -7.449  1.00 87.56           C  
ATOM   1099  HZ3 TRP A  68       7.573   1.974  -7.697  1.00 87.56           H  
ATOM   1100  N   LEU A  69      12.448  -5.024  -6.068  1.00 85.71           N  
ATOM   1101  H   LEU A  69      11.708  -5.696  -5.920  1.00 85.71           H  
ATOM   1102  CA  LEU A  69      13.799  -5.540  -6.203  1.00 85.71           C  
ATOM   1103  HA  LEU A  69      14.510  -4.743  -5.985  1.00 85.71           H  
ATOM   1104  C   LEU A  69      14.037  -5.976  -7.651  1.00 85.71           C  
ATOM   1105  CB  LEU A  69      14.022  -6.668  -5.181  1.00 85.71           C  
ATOM   1106  HB2 LEU A  69      13.384  -7.508  -5.456  1.00 85.71           H  
ATOM   1107  HB3 LEU A  69      15.057  -7.001  -5.261  1.00 85.71           H  
ATOM   1108  O   LEU A  69      13.134  -6.491  -8.314  1.00 85.71           O  
ATOM   1109  CG  LEU A  69      13.726  -6.275  -3.716  1.00 85.71           C  
ATOM   1110  HG  LEU A  69      12.695  -5.935  -3.624  1.00 85.71           H  
ATOM   1111  CD1 LEU A  69      13.875  -7.493  -2.802  1.00 85.71           C  
ATOM   1112 HD11 LEU A  69      14.874  -7.922  -2.885  1.00 85.71           H  
ATOM   1113 HD12 LEU A  69      13.698  -7.208  -1.766  1.00 85.71           H  
ATOM   1114 HD13 LEU A  69      13.137  -8.244  -3.087  1.00 85.71           H  
ATOM   1115  CD2 LEU A  69      14.648  -5.161  -3.218  1.00 85.71           C  
ATOM   1116 HD21 LEU A  69      14.511  -5.006  -2.147  1.00 85.71           H  
ATOM   1117 HD22 LEU A  69      14.385  -4.229  -3.720  1.00 85.71           H  
ATOM   1118 HD23 LEU A  69      15.688  -5.408  -3.429  1.00 85.71           H  
ATOM   1119  N   GLU A  70      15.257  -5.778  -8.134  1.00 81.36           N  
ATOM   1120  H   GLU A  70      15.970  -5.389  -7.533  1.00 81.36           H  
ATOM   1121  CA  GLU A  70      15.701  -6.230  -9.450  1.00 81.36           C  
ATOM   1122  HA  GLU A  70      14.888  -6.746  -9.961  1.00 81.36           H  
ATOM   1123  C   GLU A  70      16.846  -7.224  -9.249  1.00 81.36           C  
ATOM   1124  CB  GLU A  70      16.096  -5.013 -10.310  1.00 81.36           C  
ATOM   1125  HB2 GLU A  70      16.995  -4.558  -9.895  1.00 81.36           H  
ATOM   1126  HB3 GLU A  70      15.287  -4.284 -10.259  1.00 81.36           H  
ATOM   1127  O   GLU A  70      17.840  -6.886  -8.609  1.00 81.36           O  
ATOM   1128  CG  GLU A  70      16.332  -5.365 -11.790  1.00 81.36           C  
ATOM   1129  HG2 GLU A  70      17.130  -6.104 -11.850  1.00 81.36           H  
ATOM   1130  HG3 GLU A  70      15.423  -5.816 -12.187  1.00 81.36           H  
ATOM   1131  CD  GLU A  70      16.714  -4.147 -12.662  1.00 81.36           C  
ATOM   1132  OE1 GLU A  70      16.974  -4.347 -13.871  1.00 81.36           O  
ATOM   1133  OE2 GLU A  70      16.776  -3.005 -12.143  1.00 81.36           O  
ATOM   1134  N   ASP A  71      16.679  -8.440  -9.771  1.00 76.18           N  
ATOM   1135  H   ASP A  71      15.832  -8.638 -10.284  1.00 76.18           H  
ATOM   1136  CA  ASP A  71      17.773  -9.394  -9.973  1.00 76.18           C  
ATOM   1137  HA  ASP A  71      18.477  -9.366  -9.141  1.00 76.18           H  
ATOM   1138  C   ASP A  71      18.501  -8.954 -11.248  1.00 76.18           C  
ATOM   1139  CB  ASP A  71      17.200 -10.819 -10.065  1.00 76.18           C  
ATOM   1140  HB2 ASP A  71      16.449 -10.849 -10.855  1.00 76.18           H  
ATOM   1141  HB3 ASP A  71      16.701 -11.066  -9.128  1.00 76.18           H  
ATOM   1142  O   ASP A  71      18.037  -9.174 -12.372  1.00 76.18           O  
ATOM   1143  CG  ASP A  71      18.257 -11.891 -10.352  1.00 76.18           C  
ATOM   1144  OD1 ASP A  71      19.438 -11.533 -10.499  1.00 76.18           O  
ATOM   1145  OD2 ASP A  71      17.846 -13.063 -10.534  1.00 76.18           O  
ATOM   1146  N   LYS A  72      19.563  -8.177 -11.058  1.00 81.63           N  
ATOM   1147  H   LYS A  72      19.987  -8.223 -10.143  1.00 81.63           H  
ATOM   1148  CA  LYS A  72      20.257  -7.460 -12.123  1.00 81.63           C  
ATOM   1149  HA  LYS A  72      19.524  -7.149 -12.867  1.00 81.63           H  
ATOM   1150  C   LYS A  72      21.262  -8.354 -12.832  1.00 81.63           C  
ATOM   1151  CB  LYS A  72      20.924  -6.228 -11.506  1.00 81.63           C  
ATOM   1152  HB2 LYS A  72      20.157  -5.633 -11.012  1.00 81.63           H  
ATOM   1153  HB3 LYS A  72      21.656  -6.547 -10.763  1.00 81.63           H  
ATOM   1154  O   LYS A  72      21.520  -8.134 -14.020  1.00 81.63           O  
ATOM   1155  CG  LYS A  72      21.617  -5.385 -12.579  1.00 81.63           C  
ATOM   1156  HG2 LYS A  72      20.904  -5.163 -13.373  1.00 81.63           H  
ATOM   1157  HG3 LYS A  72      22.463  -5.932 -12.995  1.00 81.63           H  
ATOM   1158  CD  LYS A  72      22.128  -4.082 -11.980  1.00 81.63           C  
ATOM   1159  HD2 LYS A  72      22.863  -4.292 -11.204  1.00 81.63           H  
ATOM   1160  HD3 LYS A  72      21.279  -3.559 -11.539  1.00 81.63           H  
ATOM   1161  CE  LYS A  72      22.758  -3.263 -13.107  1.00 81.63           C  
ATOM   1162  HE2 LYS A  72      22.385  -3.652 -14.054  1.00 81.63           H  
ATOM   1163  HE3 LYS A  72      23.839  -3.399 -13.084  1.00 81.63           H  
ATOM   1164  NZ  LYS A  72      22.373  -1.842 -12.970  1.00 81.63           N  
ATOM   1165  HZ1 LYS A  72      22.749  -1.290 -13.727  1.00 81.63           H  
ATOM   1166  HZ2 LYS A  72      21.364  -1.789 -12.997  1.00 81.63           H  
ATOM   1167  HZ3 LYS A  72      22.675  -1.488 -12.074  1.00 81.63           H  
ATOM   1168  N   ASP A  73      21.874  -9.293 -12.118  1.00 82.70           N  
ATOM   1169  H   ASP A  73      21.588  -9.450 -11.162  1.00 82.70           H  
ATOM   1170  CA  ASP A  73      22.844 -10.222 -12.699  1.00 82.70           C  
ATOM   1171  HA  ASP A  73      23.209  -9.783 -13.628  1.00 82.70           H  
ATOM   1172  C   ASP A  73      22.227 -11.560 -13.143  1.00 82.70           C  
ATOM   1173  CB  ASP A  73      24.086 -10.330 -11.806  1.00 82.70           C  
ATOM   1174  HB2 ASP A  73      24.484  -9.326 -11.653  1.00 82.70           H  
ATOM   1175  HB3 ASP A  73      24.845 -10.898 -12.344  1.00 82.70           H  
ATOM   1176  O   ASP A  73      22.861 -12.295 -13.910  1.00 82.70           O  
ATOM   1177  CG  ASP A  73      23.872 -10.989 -10.445  1.00 82.70           C  
ATOM   1178  OD1 ASP A  73      22.896 -11.751 -10.327  1.00 82.70           O  
ATOM   1179  OD2 ASP A  73      24.775 -10.771  -9.600  1.00 82.70           O  
ATOM   1180  N   GLY A  74      20.960 -11.805 -12.800  1.00 79.71           N  
ATOM   1181  H   GLY A  74      20.587 -11.305 -12.005  1.00 79.71           H  
ATOM   1182  CA  GLY A  74      20.171 -12.942 -13.258  1.00 79.71           C  
ATOM   1183  HA2 GLY A  74      20.266 -13.044 -14.339  1.00 79.71           H  
ATOM   1184  HA3 GLY A  74      19.128 -12.758 -13.001  1.00 79.71           H  
ATOM   1185  C   GLY A  74      20.584 -14.255 -12.600  1.00 79.71           C  
ATOM   1186  O   GLY A  74      20.384 -15.318 -13.202  1.00 79.71           O  
ATOM   1187  N   ASP A  75      21.205 -14.202 -11.420  1.00 79.26           N  
ATOM   1188  H   ASP A  75      21.329 -13.304 -10.975  1.00 79.26           H  
ATOM   1189  CA  ASP A  75      21.678 -15.383 -10.697  1.00 79.26           C  
ATOM   1190  HA  ASP A  75      21.996 -16.102 -11.451  1.00 79.26           H  
ATOM   1191  C   ASP A  75      20.569 -16.097  -9.896  1.00 79.26           C  
ATOM   1192  CB  ASP A  75      22.946 -15.039  -9.889  1.00 79.26           C  
ATOM   1193  HB2 ASP A  75      23.489 -15.972  -9.738  1.00 79.26           H  
ATOM   1194  HB3 ASP A  75      23.592 -14.396 -10.485  1.00 79.26           H  
ATOM   1195  O   ASP A  75      20.779 -17.205  -9.382  1.00 79.26           O  
ATOM   1196  CG  ASP A  75      22.730 -14.408  -8.505  1.00 79.26           C  
ATOM   1197  OD1 ASP A  75      21.565 -14.154  -8.133  1.00 79.26           O  
ATOM   1198  OD2 ASP A  75      23.718 -14.415  -7.727  1.00 79.26           O  
ATOM   1199  N   GLY A  76      19.366 -15.511  -9.862  1.00 74.76           N  
ATOM   1200  H   GLY A  76      19.295 -14.575 -10.233  1.00 74.76           H  
ATOM   1201  CA  GLY A  76      18.191 -16.031  -9.170  1.00 74.76           C  
ATOM   1202  HA2 GLY A  76      17.307 -15.639  -9.673  1.00 74.76           H  
ATOM   1203  HA3 GLY A  76      18.185 -17.119  -9.230  1.00 74.76           H  
ATOM   1204  C   GLY A  76      18.104 -15.627  -7.698  1.00 74.76           C  
ATOM   1205  O   GLY A  76      17.205 -16.105  -6.996  1.00 74.76           O  
ATOM   1206  N   TYR A  77      19.002 -14.769  -7.217  1.00 80.73           N  
ATOM   1207  H   TYR A  77      19.725 -14.424  -7.832  1.00 80.73           H  
ATOM   1208  CA  TYR A  77      19.022 -14.228  -5.865  1.00 80.73           C  
ATOM   1209  HA  TYR A  77      18.136 -14.576  -5.332  1.00 80.73           H  
ATOM   1210  C   TYR A  77      18.965 -12.698  -5.902  1.00 80.73           C  
ATOM   1211  CB  TYR A  77      20.261 -14.736  -5.110  1.00 80.73           C  
ATOM   1212  HB2 TYR A  77      20.262 -14.308  -4.108  1.00 80.73           H  
ATOM   1213  HB3 TYR A  77      21.159 -14.373  -5.611  1.00 80.73           H  
ATOM   1214  O   TYR A  77      19.309 -12.061  -6.881  1.00 80.73           O  
ATOM   1215  CG  TYR A  77      20.334 -16.248  -4.990  1.00 80.73           C  
ATOM   1216  CD1 TYR A  77      19.710 -16.907  -3.912  1.00 80.73           C  
ATOM   1217  HD1 TYR A  77      19.188 -16.327  -3.165  1.00 80.73           H  
ATOM   1218  CD2 TYR A  77      20.985 -16.995  -5.988  1.00 80.73           C  
ATOM   1219  HD2 TYR A  77      21.431 -16.478  -6.824  1.00 80.73           H  
ATOM   1220  CE1 TYR A  77      19.736 -18.313  -3.834  1.00 80.73           C  
ATOM   1221  HE1 TYR A  77      19.243 -18.830  -3.024  1.00 80.73           H  
ATOM   1222  CE2 TYR A  77      21.003 -18.400  -5.924  1.00 80.73           C  
ATOM   1223  HE2 TYR A  77      21.477 -18.948  -6.724  1.00 80.73           H  
ATOM   1224  OH  TYR A  77      20.389 -20.418  -4.788  1.00 80.73           O  
ATOM   1225  HH  TYR A  77      20.793 -20.754  -5.591  1.00 80.73           H  
ATOM   1226  CZ  TYR A  77      20.378 -19.060  -4.844  1.00 80.73           C  
ATOM   1227  N   ILE A  78      18.513 -12.086  -4.801  1.00 82.77           N  
ATOM   1228  H   ILE A  78      18.234 -12.656  -4.015  1.00 82.77           H  
ATOM   1229  CA  ILE A  78      18.663 -10.638  -4.613  1.00 82.77           C  
ATOM   1230  HA  ILE A  78      18.967 -10.185  -5.557  1.00 82.77           H  
ATOM   1231  C   ILE A  78      19.801 -10.400  -3.627  1.00 82.77           C  
ATOM   1232  CB  ILE A  78      17.354  -9.940  -4.191  1.00 82.77           C  
ATOM   1233  HB  ILE A  78      17.101 -10.257  -3.180  1.00 82.77           H  
ATOM   1234  O   ILE A  78      19.647 -10.578  -2.410  1.00 82.77           O  
ATOM   1235  CG1 ILE A  78      16.139 -10.262  -5.092  1.00 82.77           C  
ATOM   1236 HG12 ILE A  78      15.254  -9.792  -4.664  1.00 82.77           H  
ATOM   1237 HG13 ILE A  78      15.966 -11.338  -5.086  1.00 82.77           H  
ATOM   1238  CG2 ILE A  78      17.624  -8.425  -4.173  1.00 82.77           C  
ATOM   1239 HG21 ILE A  78      18.430  -8.197  -3.475  1.00 82.77           H  
ATOM   1240 HG22 ILE A  78      16.733  -7.864  -3.891  1.00 82.77           H  
ATOM   1241 HG23 ILE A  78      17.947  -8.091  -5.159  1.00 82.77           H  
ATOM   1242  CD1 ILE A  78      16.264  -9.801  -6.550  1.00 82.77           C  
ATOM   1243 HD11 ILE A  78      15.405 -10.161  -7.117  1.00 82.77           H  
ATOM   1244 HD12 ILE A  78      17.173 -10.204  -6.996  1.00 82.77           H  
ATOM   1245 HD13 ILE A  78      16.284  -8.713  -6.611  1.00 82.77           H  
ATOM   1246  N   SER A  79      20.946  -9.982  -4.150  1.00 84.33           N  
ATOM   1247  H   SER A  79      20.992  -9.892  -5.155  1.00 84.33           H  
ATOM   1248  CA  SER A  79      22.123  -9.610  -3.373  1.00 84.33           C  
ATOM   1249  HA  SER A  79      22.316 -10.411  -2.659  1.00 84.33           H  
ATOM   1250  C   SER A  79      21.912  -8.304  -2.595  1.00 84.33           C  
ATOM   1251  CB  SER A  79      23.341  -9.506  -4.297  1.00 84.33           C  
ATOM   1252  HB2 SER A  79      24.247  -9.435  -3.695  1.00 84.33           H  
ATOM   1253  HB3 SER A  79      23.402 -10.389  -4.934  1.00 84.33           H  
ATOM   1254  O   SER A  79      21.050  -7.479  -2.897  1.00 84.33           O  
ATOM   1255  OG  SER A  79      23.230  -8.354  -5.102  1.00 84.33           O  
ATOM   1256  HG  SER A  79      22.654  -8.629  -5.819  1.00 84.33           H  
ATOM   1257  N   ALA A  80      22.752  -8.056  -1.586  1.00 83.05           N  
ATOM   1258  H   ALA A  80      23.447  -8.752  -1.353  1.00 83.05           H  
ATOM   1259  CA  ALA A  80      22.731  -6.786  -0.855  1.00 83.05           C  
ATOM   1260  HA  ALA A  80      21.737  -6.644  -0.430  1.00 83.05           H  
ATOM   1261  C   ALA A  80      23.015  -5.572  -1.764  1.00 83.05           C  
ATOM   1262  CB  ALA A  80      23.750  -6.866   0.289  1.00 83.05           C  
ATOM   1263  HB1 ALA A  80      23.720  -5.940   0.862  1.00 83.05           H  
ATOM   1264  HB2 ALA A  80      24.754  -7.004  -0.113  1.00 83.05           H  
ATOM   1265  HB3 ALA A  80      23.502  -7.698   0.948  1.00 83.05           H  
ATOM   1266  O   ALA A  80      22.478  -4.490  -1.530  1.00 83.05           O  
ATOM   1267  N   ALA A  81      23.836  -5.752  -2.805  1.00 82.95           N  
ATOM   1268  H   ALA A  81      24.141  -6.690  -3.024  1.00 82.95           H  
ATOM   1269  CA  ALA A  81      24.137  -4.705  -3.775  1.00 82.95           C  
ATOM   1270  HA  ALA A  81      24.412  -3.794  -3.243  1.00 82.95           H  
ATOM   1271  C   ALA A  81      22.916  -4.375  -4.648  1.00 82.95           C  
ATOM   1272  CB  ALA A  81      25.332  -5.160  -4.621  1.00 82.95           C  
ATOM   1273  HB1 ALA A  81      25.078  -6.070  -5.165  1.00 82.95           H  
ATOM   1274  HB2 ALA A  81      25.585  -4.381  -5.340  1.00 82.95           H  
ATOM   1275  HB3 ALA A  81      26.193  -5.350  -3.980  1.00 82.95           H  
ATOM   1276  O   ALA A  81      22.639  -3.202  -4.899  1.00 82.95           O  
ATOM   1277  N   GLU A  82      22.154  -5.389  -5.057  1.00 82.39           N  
ATOM   1278  H   GLU A  82      22.445  -6.339  -4.873  1.00 82.39           H  
ATOM   1279  CA  GLU A  82      20.909  -5.210  -5.809  1.00 82.39           C  
ATOM   1280  HA  GLU A  82      21.082  -4.555  -6.663  1.00 82.39           H  
ATOM   1281  C   GLU A  82      19.815  -4.566  -4.965  1.00 82.39           C  
ATOM   1282  CB  GLU A  82      20.444  -6.561  -6.333  1.00 82.39           C  
ATOM   1283  HB2 GLU A  82      20.472  -7.277  -5.511  1.00 82.39           H  
ATOM   1284  HB3 GLU A  82      19.415  -6.482  -6.684  1.00 82.39           H  
ATOM   1285  O   GLU A  82      19.141  -3.657  -5.443  1.00 82.39           O  
ATOM   1286  CG  GLU A  82      21.350  -6.979  -7.496  1.00 82.39           C  
ATOM   1287  HG2 GLU A  82      21.079  -6.394  -8.374  1.00 82.39           H  
ATOM   1288  HG3 GLU A  82      22.391  -6.754  -7.265  1.00 82.39           H  
ATOM   1289  CD  GLU A  82      21.246  -8.466  -7.777  1.00 82.39           C  
ATOM   1290  OE1 GLU A  82      21.225  -8.782  -8.980  1.00 82.39           O  
ATOM   1291  OE2 GLU A  82      21.288  -9.201  -6.761  1.00 82.39           O  
ATOM   1292  N   LYS A  83      19.703  -4.924  -3.678  1.00 76.75           N  
ATOM   1293  H   LYS A  83      20.246  -5.715  -3.361  1.00 76.75           H  
ATOM   1294  CA  LYS A  83      18.810  -4.219  -2.741  1.00 76.75           C  
ATOM   1295  HA  LYS A  83      17.793  -4.254  -3.130  1.00 76.75           H  
ATOM   1296  C   LYS A  83      19.152  -2.735  -2.609  1.00 76.75           C  
ATOM   1297  CB  LYS A  83      18.836  -4.865  -1.351  1.00 76.75           C  
ATOM   1298  HB2 LYS A  83      19.857  -4.899  -0.971  1.00 76.75           H  
ATOM   1299  HB3 LYS A  83      18.243  -4.239  -0.683  1.00 76.75           H  
ATOM   1300  O   LYS A  83      18.266  -1.891  -2.644  1.00 76.75           O  
ATOM   1301  CG  LYS A  83      18.239  -6.272  -1.350  1.00 76.75           C  
ATOM   1302  HG2 LYS A  83      17.301  -6.269  -1.904  1.00 76.75           H  
ATOM   1303  HG3 LYS A  83      18.940  -6.962  -1.820  1.00 76.75           H  
ATOM   1304  CD  LYS A  83      17.974  -6.753   0.073  1.00 76.75           C  
ATOM   1305  HD2 LYS A  83      18.908  -6.816   0.632  1.00 76.75           H  
ATOM   1306  HD3 LYS A  83      17.311  -6.035   0.554  1.00 76.75           H  
ATOM   1307  CE  LYS A  83      17.295  -8.123   0.019  1.00 76.75           C  
ATOM   1308  HE2 LYS A  83      16.632  -8.134  -0.846  1.00 76.75           H  
ATOM   1309  HE3 LYS A  83      18.043  -8.903  -0.124  1.00 76.75           H  
ATOM   1310  NZ  LYS A  83      16.487  -8.335   1.242  1.00 76.75           N  
ATOM   1311  HZ1 LYS A  83      15.920  -9.168   1.171  1.00 76.75           H  
ATOM   1312  HZ2 LYS A  83      17.057  -8.350   2.075  1.00 76.75           H  
ATOM   1313  HZ3 LYS A  83      15.832  -7.573   1.347  1.00 76.75           H  
ATOM   1314  N   GLU A  84      20.433  -2.391  -2.491  1.00 73.54           N  
ATOM   1315  H   GLU A  84      21.125  -3.125  -2.437  1.00 73.54           H  
ATOM   1316  CA  GLU A  84      20.868  -0.987  -2.445  1.00 73.54           C  
ATOM   1317  HA  GLU A  84      20.323  -0.470  -1.655  1.00 73.54           H  
ATOM   1318  C   GLU A  84      20.561  -0.234  -3.754  1.00 73.54           C  
ATOM   1319  CB  GLU A  84      22.374  -0.927  -2.135  1.00 73.54           C  
ATOM   1320  HB2 GLU A  84      22.804  -0.025  -2.569  1.00 73.54           H  
ATOM   1321  HB3 GLU A  84      22.870  -1.770  -2.617  1.00 73.54           H  
ATOM   1322  O   GLU A  84      20.285   0.971  -3.721  1.00 73.54           O  
ATOM   1323  CG  GLU A  84      22.700  -0.963  -0.631  1.00 73.54           C  
ATOM   1324  HG2 GLU A  84      22.127  -1.761  -0.159  1.00 73.54           H  
ATOM   1325  HG3 GLU A  84      23.756  -1.209  -0.523  1.00 73.54           H  
ATOM   1326  CD  GLU A  84      22.445   0.375   0.095  1.00 73.54           C  
ATOM   1327  OE1 GLU A  84      22.118   0.348   1.299  1.00 73.54           O  
ATOM   1328  OE2 GLU A  84      22.554   1.462  -0.530  1.00 73.54           O  
ATOM   1329  N   ALA A  85      20.587  -0.935  -4.893  1.00 70.72           N  
ATOM   1330  H   ALA A  85      20.841  -1.911  -4.842  1.00 70.72           H  
ATOM   1331  CA  ALA A  85      20.271  -0.391  -6.213  1.00 70.72           C  
ATOM   1332  HA  ALA A  85      20.665   0.624  -6.271  1.00 70.72           H  
ATOM   1333  C   ALA A  85      18.758  -0.301  -6.504  1.00 70.72           C  
ATOM   1334  CB  ALA A  85      20.996  -1.240  -7.263  1.00 70.72           C  
ATOM   1335  HB1 ALA A  85      20.839  -0.810  -8.252  1.00 70.72           H  
ATOM   1336  HB2 ALA A  85      22.064  -1.271  -7.046  1.00 70.72           H  
ATOM   1337  HB3 ALA A  85      20.601  -2.256  -7.256  1.00 70.72           H  
ATOM   1338  O   ALA A  85      18.349   0.540  -7.306  1.00 70.72           O  
ATOM   1339  N   ALA A  86      17.929  -1.098  -5.821  1.00 67.21           N  
ATOM   1340  H   ALA A  86      18.351  -1.815  -5.248  1.00 67.21           H  
ATOM   1341  CA  ALA A  86      16.470  -1.174  -5.965  1.00 67.21           C  
ATOM   1342  HA  ALA A  86      16.236  -1.410  -7.003  1.00 67.21           H  
ATOM   1343  C   ALA A  86      15.711   0.125  -5.614  1.00 67.21           C  
ATOM   1344  CB  ALA A  86      15.988  -2.339  -5.098  1.00 67.21           C  
ATOM   1345  HB1 ALA A  86      14.903  -2.423  -5.171  1.00 67.21           H  
ATOM   1346  HB2 ALA A  86      16.445  -3.272  -5.427  1.00 67.21           H  
ATOM   1347  HB3 ALA A  86      16.229  -2.157  -4.050  1.00 67.21           H  
ATOM   1348  O   ALA A  86      14.504   0.236  -5.831  1.00 67.21           O  
ATOM   1349  N   LYS A  87      16.415   1.165  -5.149  1.00 58.76           N  
ATOM   1350  H   LYS A  87      17.401   0.999  -5.002  1.00 58.76           H  
ATOM   1351  CA  LYS A  87      15.868   2.494  -4.808  1.00 58.76           C  
ATOM   1352  HA  LYS A  87      15.158   2.371  -3.989  1.00 58.76           H  
ATOM   1353  C   LYS A  87      15.081   3.182  -5.932  1.00 58.76           C  
ATOM   1354  CB  LYS A  87      17.016   3.409  -4.348  1.00 58.76           C  
ATOM   1355  HB2 LYS A  87      16.655   4.434  -4.264  1.00 58.76           H  
ATOM   1356  HB3 LYS A  87      17.813   3.384  -5.092  1.00 58.76           H  
ATOM   1357  O   LYS A  87      14.423   4.183  -5.674  1.00 58.76           O  
ATOM   1358  CG  LYS A  87      17.559   2.977  -2.981  1.00 58.76           C  
ATOM   1359  HG2 LYS A  87      16.779   3.102  -2.230  1.00 58.76           H  
ATOM   1360  HG3 LYS A  87      17.832   1.923  -3.022  1.00 58.76           H  
ATOM   1361  CD  LYS A  87      18.793   3.791  -2.574  1.00 58.76           C  
ATOM   1362  HD2 LYS A  87      18.528   4.838  -2.423  1.00 58.76           H  
ATOM   1363  HD3 LYS A  87      19.535   3.706  -3.367  1.00 58.76           H  
ATOM   1364  CE  LYS A  87      19.348   3.179  -1.281  1.00 58.76           C  
ATOM   1365  HE2 LYS A  87      19.225   2.099  -1.359  1.00 58.76           H  
ATOM   1366  HE3 LYS A  87      18.761   3.510  -0.425  1.00 58.76           H  
ATOM   1367  NZ  LYS A  87      20.792   3.451  -1.095  1.00 58.76           N  
ATOM   1368  HZ1 LYS A  87      21.004   4.406  -0.846  1.00 58.76           H  
ATOM   1369  HZ2 LYS A  87      21.294   3.168  -1.925  1.00 58.76           H  
ATOM   1370  HZ3 LYS A  87      21.200   2.810  -0.430  1.00 58.76           H  
ATOM   1371  N   ASN A  88      15.126   2.668  -7.160  1.00 61.77           N  
ATOM   1372  H   ASN A  88      15.659   1.819  -7.280  1.00 61.77           H  
ATOM   1373  CA  ASN A  88      14.434   3.235  -8.322  1.00 61.77           C  
ATOM   1374  HA  ASN A  88      14.536   4.319  -8.287  1.00 61.77           H  
ATOM   1375  C   ASN A  88      12.923   2.948  -8.352  1.00 61.77           C  
ATOM   1376  CB  ASN A  88      15.138   2.718  -9.584  1.00 61.77           C  
ATOM   1377  HB2 ASN A  88      14.629   3.099 -10.470  1.00 61.77           H  
ATOM   1378  HB3 ASN A  88      15.087   1.629  -9.605  1.00 61.77           H  
ATOM   1379  O   ASN A  88      12.220   3.427  -9.248  1.00 61.77           O  
ATOM   1380  CG  ASN A  88      16.586   3.163  -9.655  1.00 61.77           C  
ATOM   1381  ND2 ASN A  88      17.434   2.370 -10.262  1.00 61.77           N  
ATOM   1382 HD21 ASN A  88      18.409   2.619 -10.174  1.00 61.77           H  
ATOM   1383 HD22 ASN A  88      17.134   1.458 -10.573  1.00 61.77           H  
ATOM   1384  OD1 ASN A  88      16.980   4.213  -9.173  1.00 61.77           O  
ATOM   1385  N   GLY A  89      12.427   2.168  -7.391  1.00 78.38           N  
ATOM   1386  H   GLY A  89      13.072   1.765  -6.726  1.00 78.38           H  
ATOM   1387  CA  GLY A  89      11.077   1.648  -7.389  1.00 78.38           C  
ATOM   1388  HA2 GLY A  89      11.161   0.618  -7.736  1.00 78.38           H  
ATOM   1389  HA3 GLY A  89      10.434   2.201  -8.074  1.00 78.38           H  
ATOM   1390  C   GLY A  89      10.442   1.632  -6.007  1.00 78.38           C  
ATOM   1391  O   GLY A  89      10.324   0.561  -5.427  1.00 78.38           O  
ATOM   1392  N   ARG A  90      10.046   2.795  -5.478  1.00 91.12           N  
ATOM   1393  H   ARG A  90      10.197   3.642  -6.007  1.00 91.12           H  
ATOM   1394  CA  ARG A  90       9.504   2.914  -4.119  1.00 91.12           C  
ATOM   1395  HA  ARG A  90       9.350   1.912  -3.717  1.00 91.12           H  
ATOM   1396  C   ARG A  90       8.154   3.621  -4.089  1.00 91.12           C  
ATOM   1397  CB  ARG A  90      10.558   3.591  -3.240  1.00 91.12           C  
ATOM   1398  HB2 ARG A  90      11.429   2.939  -3.179  1.00 91.12           H  
ATOM   1399  HB3 ARG A  90      10.869   4.521  -3.717  1.00 91.12           H  
ATOM   1400  O   ARG A  90       8.022   4.741  -4.581  1.00 91.12           O  
ATOM   1401  CG  ARG A  90      10.057   3.891  -1.824  1.00 91.12           C  
ATOM   1402  HG2 ARG A  90       9.768   2.965  -1.326  1.00 91.12           H  
ATOM   1403  HG3 ARG A  90       9.204   4.569  -1.867  1.00 91.12           H  
ATOM   1404  CD  ARG A  90      11.183   4.573  -1.055  1.00 91.12           C  
ATOM   1405  HD2 ARG A  90      11.984   3.849  -0.907  1.00 91.12           H  
ATOM   1406  HD3 ARG A  90      11.575   5.389  -1.661  1.00 91.12           H  
ATOM   1407  NE  ARG A  90      10.695   5.138   0.213  1.00 91.12           N  
ATOM   1408  HE  ARG A  90       9.923   5.784   0.126  1.00 91.12           H  
ATOM   1409  NH1 ARG A  90      12.364   4.313   1.537  1.00 91.12           N  
ATOM   1410 HH11 ARG A  90      12.766   4.133   2.446  1.00 91.12           H  
ATOM   1411 HH12 ARG A  90      12.540   3.596   0.848  1.00 91.12           H  
ATOM   1412  NH2 ARG A  90      10.776   5.625   2.420  1.00 91.12           N  
ATOM   1413 HH21 ARG A  90       9.910   6.130   2.293  1.00 91.12           H  
ATOM   1414 HH22 ARG A  90      11.185   5.477   3.331  1.00 91.12           H  
ATOM   1415  CZ  ARG A  90      11.286   5.026   1.379  1.00 91.12           C  
ATOM   1416  N   VAL A  91       7.182   3.003  -3.422  1.00 95.35           N  
ATOM   1417  H   VAL A  91       7.376   2.075  -3.074  1.00 95.35           H  
ATOM   1418  CA  VAL A  91       5.886   3.614  -3.097  1.00 95.35           C  
ATOM   1419  HA  VAL A  91       5.913   4.667  -3.377  1.00 95.35           H  
ATOM   1420  C   VAL A  91       5.640   3.552  -1.606  1.00 95.35           C  
ATOM   1421  CB  VAL A  91       4.728   2.970  -3.873  1.00 95.35           C  
ATOM   1422  HB  VAL A  91       4.765   1.886  -3.760  1.00 95.35           H  
ATOM   1423  O   VAL A  91       5.793   2.512  -0.967  1.00 95.35           O  
ATOM   1424  CG1 VAL A  91       3.340   3.467  -3.433  1.00 95.35           C  
ATOM   1425 HG11 VAL A  91       3.299   4.555  -3.483  1.00 95.35           H  
ATOM   1426 HG12 VAL A  91       3.128   3.141  -2.415  1.00 95.35           H  
ATOM   1427 HG13 VAL A  91       2.574   3.051  -4.087  1.00 95.35           H  
ATOM   1428  CG2 VAL A  91       4.871   3.331  -5.346  1.00 95.35           C  
ATOM   1429 HG21 VAL A  91       4.809   4.411  -5.478  1.00 95.35           H  
ATOM   1430 HG22 VAL A  91       5.839   3.002  -5.724  1.00 95.35           H  
ATOM   1431 HG23 VAL A  91       4.072   2.845  -5.906  1.00 95.35           H  
ATOM   1432  N   GLU A  92       5.217   4.676  -1.050  1.00 97.66           N  
ATOM   1433  H   GLU A  92       5.097   5.487  -1.640  1.00 97.66           H  
ATOM   1434  CA  GLU A  92       4.882   4.799   0.355  1.00 97.66           C  
ATOM   1435  HA  GLU A  92       5.130   3.867   0.863  1.00 97.66           H  
ATOM   1436  C   GLU A  92       3.382   5.046   0.540  1.00 97.66           C  
ATOM   1437  CB  GLU A  92       5.754   5.892   0.969  1.00 97.66           C  
ATOM   1438  HB2 GLU A  92       5.477   6.857   0.545  1.00 97.66           H  
ATOM   1439  HB3 GLU A  92       6.800   5.686   0.740  1.00 97.66           H  
ATOM   1440  O   GLU A  92       2.805   5.946  -0.067  1.00 97.66           O  
ATOM   1441  CG  GLU A  92       5.581   5.930   2.482  1.00 97.66           C  
ATOM   1442  HG2 GLU A  92       4.541   6.151   2.721  1.00 97.66           H  
ATOM   1443  HG3 GLU A  92       5.820   4.949   2.892  1.00 97.66           H  
ATOM   1444  CD  GLU A  92       6.467   6.974   3.152  1.00 97.66           C  
ATOM   1445  OE1 GLU A  92       6.463   7.001   4.397  1.00 97.66           O  
ATOM   1446  OE2 GLU A  92       7.144   7.814   2.531  1.00 97.66           O  
ATOM   1447  N   VAL A  93       2.767   4.262   1.424  1.00 98.28           N  
ATOM   1448  H   VAL A  93       3.317   3.533   1.856  1.00 98.28           H  
ATOM   1449  CA  VAL A  93       1.375   4.387   1.860  1.00 98.28           C  
ATOM   1450  HA  VAL A  93       0.903   5.216   1.333  1.00 98.28           H  
ATOM   1451  C   VAL A  93       1.374   4.688   3.355  1.00 98.28           C  
ATOM   1452  CB  VAL A  93       0.574   3.105   1.553  1.00 98.28           C  
ATOM   1453  HB  VAL A  93       0.967   2.285   2.154  1.00 98.28           H  
ATOM   1454  O   VAL A  93       1.687   3.826   4.178  1.00 98.28           O  
ATOM   1455  CG1 VAL A  93      -0.908   3.281   1.910  1.00 98.28           C  
ATOM   1456 HG11 VAL A  93      -1.021   3.509   2.970  1.00 98.28           H  
ATOM   1457 HG12 VAL A  93      -1.445   2.356   1.704  1.00 98.28           H  
ATOM   1458 HG13 VAL A  93      -1.343   4.086   1.317  1.00 98.28           H  
ATOM   1459  CG2 VAL A  93       0.677   2.687   0.080  1.00 98.28           C  
ATOM   1460 HG21 VAL A  93       1.701   2.395  -0.154  1.00 98.28           H  
ATOM   1461 HG22 VAL A  93       0.029   1.833  -0.115  1.00 98.28           H  
ATOM   1462 HG23 VAL A  93       0.392   3.515  -0.568  1.00 98.28           H  
ATOM   1463  N   ARG A  94       1.018   5.918   3.728  1.00 98.38           N  
ATOM   1464  H   ARG A  94       0.790   6.576   2.997  1.00 98.38           H  
ATOM   1465  CA  ARG A  94       0.825   6.333   5.124  1.00 98.38           C  
ATOM   1466  HA  ARG A  94       1.246   5.590   5.801  1.00 98.38           H  
ATOM   1467  C   ARG A  94      -0.660   6.433   5.410  1.00 98.38           C  
ATOM   1468  CB  ARG A  94       1.496   7.682   5.389  1.00 98.38           C  
ATOM   1469  HB2 ARG A  94       1.232   8.017   6.392  1.00 98.38           H  
ATOM   1470  HB3 ARG A  94       1.110   8.404   4.670  1.00 98.38           H  
ATOM   1471  O   ARG A  94      -1.366   7.169   4.725  1.00 98.38           O  
ATOM   1472  CG  ARG A  94       3.019   7.641   5.268  1.00 98.38           C  
ATOM   1473  HG2 ARG A  94       3.430   6.977   6.029  1.00 98.38           H  
ATOM   1474  HG3 ARG A  94       3.300   7.284   4.277  1.00 98.38           H  
ATOM   1475  CD  ARG A  94       3.571   9.055   5.468  1.00 98.38           C  
ATOM   1476  HD2 ARG A  94       3.065   9.720   4.768  1.00 98.38           H  
ATOM   1477  HD3 ARG A  94       3.367   9.382   6.488  1.00 98.38           H  
ATOM   1478  NE  ARG A  94       5.015   9.089   5.217  1.00 98.38           N  
ATOM   1479  HE  ARG A  94       5.487   8.199   5.149  1.00 98.38           H  
ATOM   1480  NH1 ARG A  94       5.265  11.305   4.698  1.00 98.38           N  
ATOM   1481 HH11 ARG A  94       4.272  11.423   4.836  1.00 98.38           H  
ATOM   1482 HH12 ARG A  94       5.731  11.981   4.110  1.00 98.38           H  
ATOM   1483  NH2 ARG A  94       6.951   9.878   4.365  1.00 98.38           N  
ATOM   1484 HH21 ARG A  94       7.437  10.596   3.846  1.00 98.38           H  
ATOM   1485 HH22 ARG A  94       7.137   8.929   4.074  1.00 98.38           H  
ATOM   1486  CZ  ARG A  94       5.740  10.094   4.776  1.00 98.38           C  
ATOM   1487  N   VAL A  95      -1.118   5.741   6.441  1.00 97.59           N  
ATOM   1488  H   VAL A  95      -0.482   5.175   6.985  1.00 97.59           H  
ATOM   1489  CA  VAL A  95      -2.519   5.778   6.862  1.00 97.59           C  
ATOM   1490  HA  VAL A  95      -3.099   6.346   6.135  1.00 97.59           H  
ATOM   1491  C   VAL A  95      -2.615   6.497   8.199  1.00 97.59           C  
ATOM   1492  CB  VAL A  95      -3.128   4.370   6.912  1.00 97.59           C  
ATOM   1493  HB  VAL A  95      -2.695   3.833   7.756  1.00 97.59           H  
ATOM   1494  O   VAL A  95      -1.732   6.374   9.043  1.00 97.59           O  
ATOM   1495  CG1 VAL A  95      -4.646   4.425   7.103  1.00 97.59           C  
ATOM   1496 HG11 VAL A  95      -5.064   3.420   7.055  1.00 97.59           H  
ATOM   1497 HG12 VAL A  95      -4.892   4.846   8.078  1.00 97.59           H  
ATOM   1498 HG13 VAL A  95      -5.101   5.034   6.322  1.00 97.59           H  
ATOM   1499  CG2 VAL A  95      -2.841   3.566   5.636  1.00 97.59           C  
ATOM   1500 HG21 VAL A  95      -1.768   3.418   5.510  1.00 97.59           H  
ATOM   1501 HG22 VAL A  95      -3.297   2.579   5.720  1.00 97.59           H  
ATOM   1502 HG23 VAL A  95      -3.240   4.085   4.765  1.00 97.59           H  
ATOM   1503  N   GLU A  96      -3.676   7.266   8.389  1.00 96.71           N  
ATOM   1504  H   GLU A  96      -4.309   7.403   7.614  1.00 96.71           H  
ATOM   1505  CA  GLU A  96      -3.976   7.977   9.625  1.00 96.71           C  
ATOM   1506  HA  GLU A  96      -3.412   7.536  10.447  1.00 96.71           H  
ATOM   1507  C   GLU A  96      -5.467   7.841   9.934  1.00 96.71           C  
ATOM   1508  CB  GLU A  96      -3.513   9.430   9.468  1.00 96.71           C  
ATOM   1509  HB2 GLU A  96      -3.971   9.856   8.576  1.00 96.71           H  
ATOM   1510  HB3 GLU A  96      -2.434   9.409   9.313  1.00 96.71           H  
ATOM   1511  O   GLU A  96      -6.310   8.254   9.138  1.00 96.71           O  
ATOM   1512  CG  GLU A  96      -3.810  10.348  10.662  1.00 96.71           C  
ATOM   1513  HG2 GLU A  96      -3.441   9.873  11.571  1.00 96.71           H  
ATOM   1514  HG3 GLU A  96      -4.888  10.485  10.748  1.00 96.71           H  
ATOM   1515  CD  GLU A  96      -3.131  11.721  10.496  1.00 96.71           C  
ATOM   1516  OE1 GLU A  96      -3.061  12.497  11.475  1.00 96.71           O  
ATOM   1517  OE2 GLU A  96      -2.498  11.998   9.451  1.00 96.71           O  
ATOM   1518  N   PHE A  97      -5.783   7.247  11.084  1.00 93.47           N  
ATOM   1519  H   PHE A  97      -5.035   6.894  11.663  1.00 93.47           H  
ATOM   1520  CA  PHE A  97      -7.150   7.069  11.569  1.00 93.47           C  
ATOM   1521  HA  PHE A  97      -7.848   7.210  10.743  1.00 93.47           H  
ATOM   1522  C   PHE A  97      -7.473   8.106  12.646  1.00 93.47           C  
ATOM   1523  CB  PHE A  97      -7.346   5.642  12.095  1.00 93.47           C  
ATOM   1524  HB2 PHE A  97      -6.704   5.492  12.963  1.00 93.47           H  
ATOM   1525  HB3 PHE A  97      -8.376   5.537  12.434  1.00 93.47           H  
ATOM   1526  O   PHE A  97      -6.764   8.219  13.651  1.00 93.47           O  
ATOM   1527  CG  PHE A  97      -7.063   4.549  11.081  1.00 93.47           C  
ATOM   1528  CD1 PHE A  97      -8.048   4.153  10.158  1.00 93.47           C  
ATOM   1529  HD1 PHE A  97      -9.013   4.638  10.150  1.00 93.47           H  
ATOM   1530  CD2 PHE A  97      -5.811   3.910  11.067  1.00 93.47           C  
ATOM   1531  HD2 PHE A  97      -5.038   4.209  11.758  1.00 93.47           H  
ATOM   1532  CE1 PHE A  97      -7.768   3.118   9.245  1.00 93.47           C  
ATOM   1533  HE1 PHE A  97      -8.501   2.808   8.516  1.00 93.47           H  
ATOM   1534  CE2 PHE A  97      -5.543   2.868  10.171  1.00 93.47           C  
ATOM   1535  HE2 PHE A  97      -4.585   2.370  10.196  1.00 93.47           H  
ATOM   1536  CZ  PHE A  97      -6.527   2.469   9.259  1.00 93.47           C  
ATOM   1537  HZ  PHE A  97      -6.325   1.667   8.565  1.00 93.47           H  
ATOM   1538  N   GLU A  98      -8.564   8.843  12.452  1.00 90.94           N  
ATOM   1539  H   GLU A  98      -9.099   8.689  11.609  1.00 90.94           H  
ATOM   1540  CA  GLU A  98      -9.036   9.894  13.353  1.00 90.94           C  
ATOM   1541  HA  GLU A  98      -8.612   9.753  14.347  1.00 90.94           H  
ATOM   1542  C   GLU A  98     -10.558   9.837  13.477  1.00 90.94           C  
ATOM   1543  CB  GLU A  98      -8.603  11.273  12.844  1.00 90.94           C  
ATOM   1544  HB2 GLU A  98      -9.113  12.038  13.431  1.00 90.94           H  
ATOM   1545  HB3 GLU A  98      -8.895  11.377  11.799  1.00 90.94           H  
ATOM   1546  O   GLU A  98     -11.285  10.450  12.699  1.00 90.94           O  
ATOM   1547  CG  GLU A  98      -7.097  11.492  12.985  1.00 90.94           C  
ATOM   1548  HG2 GLU A  98      -6.816  11.349  14.028  1.00 90.94           H  
ATOM   1549  HG3 GLU A  98      -6.563  10.761  12.379  1.00 90.94           H  
ATOM   1550  CD  GLU A  98      -6.696  12.892  12.531  1.00 90.94           C  
ATOM   1551  OE1 GLU A  98      -5.623  13.363  12.959  1.00 90.94           O  
ATOM   1552  OE2 GLU A  98      -7.382  13.483  11.662  1.00 90.94           O  
ATOM   1553  N   GLY A  99     -11.045   9.086  14.468  1.00 87.94           N  
ATOM   1554  H   GLY A  99     -10.402   8.529  15.013  1.00 87.94           H  
ATOM   1555  CA  GLY A  99     -12.477   8.947  14.724  1.00 87.94           C  
ATOM   1556  HA2 GLY A  99     -12.634   8.289  15.579  1.00 87.94           H  
ATOM   1557  HA3 GLY A  99     -12.898   9.924  14.957  1.00 87.94           H  
ATOM   1558  C   GLY A  99     -13.220   8.354  13.527  1.00 87.94           C  
ATOM   1559  O   GLY A  99     -13.072   7.173  13.222  1.00 87.94           O  
ATOM   1560  N   ASP A 100     -14.021   9.183  12.864  1.00 92.51           N  
ATOM   1561  H   ASP A 100     -13.992  10.168  13.084  1.00 92.51           H  
ATOM   1562  CA  ASP A 100     -14.845   8.842  11.702  1.00 92.51           C  
ATOM   1563  HA  ASP A 100     -15.123   7.791  11.771  1.00 92.51           H  
ATOM   1564  C   ASP A 100     -14.121   9.021  10.356  1.00 92.51           C  
ATOM   1565  CB  ASP A 100     -16.144   9.666  11.767  1.00 92.51           C  
ATOM   1566  HB2 ASP A 100     -16.616   9.509  12.737  1.00 92.51           H  
ATOM   1567  HB3 ASP A 100     -16.831   9.297  11.005  1.00 92.51           H  
ATOM   1568  O   ASP A 100     -14.732   8.843   9.299  1.00 92.51           O  
ATOM   1569  CG  ASP A 100     -15.952  11.174  11.545  1.00 92.51           C  
ATOM   1570  OD1 ASP A 100     -14.876  11.711  11.900  1.00 92.51           O  
ATOM   1571  OD2 ASP A 100     -16.896  11.814  11.033  1.00 92.51           O  
ATOM   1572  N   LYS A 101     -12.819   9.341  10.372  1.00 95.26           N  
ATOM   1573  H   LYS A 101     -12.393   9.516  11.271  1.00 95.26           H  
ATOM   1574  CA  LYS A 101     -12.013   9.580   9.170  1.00 95.26           C  
ATOM   1575  HA  LYS A 101     -12.628   9.375   8.294  1.00 95.26           H  
ATOM   1576  C   LYS A 101     -10.799   8.669   9.077  1.00 95.26           C  
ATOM   1577  CB  LYS A 101     -11.585  11.050   9.109  1.00 95.26           C  
ATOM   1578  HB2 LYS A 101     -11.064  11.309  10.031  1.00 95.26           H  
ATOM   1579  HB3 LYS A 101     -10.903  11.193   8.270  1.00 95.26           H  
ATOM   1580  O   LYS A 101     -10.113   8.401  10.063  1.00 95.26           O  
ATOM   1581  CG  LYS A 101     -12.798  11.963   8.918  1.00 95.26           C  
ATOM   1582  HG2 LYS A 101     -13.267  11.748   7.958  1.00 95.26           H  
ATOM   1583  HG3 LYS A 101     -13.523  11.783   9.711  1.00 95.26           H  
ATOM   1584  CD  LYS A 101     -12.377  13.428   8.970  1.00 95.26           C  
ATOM   1585  HD2 LYS A 101     -11.824  13.604   9.892  1.00 95.26           H  
ATOM   1586  HD3 LYS A 101     -11.748  13.661   8.110  1.00 95.26           H  
ATOM   1587  CE  LYS A 101     -13.648  14.274   8.961  1.00 95.26           C  
ATOM   1588  HE2 LYS A 101     -14.182  14.097   8.027  1.00 95.26           H  
ATOM   1589  HE3 LYS A 101     -14.283  13.929   9.776  1.00 95.26           H  
ATOM   1590  NZ  LYS A 101     -13.322  15.707   9.131  1.00 95.26           N  
ATOM   1591  HZ1 LYS A 101     -12.724  16.025   8.381  1.00 95.26           H  
ATOM   1592  HZ2 LYS A 101     -12.839  15.824  10.011  1.00 95.26           H  
ATOM   1593  HZ3 LYS A 101     -14.173  16.250   9.158  1.00 95.26           H  
ATOM   1594  N   MET A 102     -10.478   8.294   7.843  1.00 96.60           N  
ATOM   1595  H   MET A 102     -11.108   8.564   7.100  1.00 96.60           H  
ATOM   1596  CA  MET A 102      -9.207   7.687   7.469  1.00 96.60           C  
ATOM   1597  HA  MET A 102      -8.543   7.682   8.334  1.00 96.60           H  
ATOM   1598  C   MET A 102      -8.560   8.519   6.362  1.00 96.60           C  
ATOM   1599  CB  MET A 102      -9.420   6.230   7.046  1.00 96.60           C  
ATOM   1600  HB2 MET A 102     -10.053   6.204   6.159  1.00 96.60           H  
ATOM   1601  HB3 MET A 102      -9.925   5.695   7.851  1.00 96.60           H  
ATOM   1602  O   MET A 102      -9.142   8.705   5.290  1.00 96.60           O  
ATOM   1603  CG  MET A 102      -8.088   5.530   6.757  1.00 96.60           C  
ATOM   1604  HG2 MET A 102      -7.481   6.151   6.097  1.00 96.60           H  
ATOM   1605  HG3 MET A 102      -7.543   5.427   7.695  1.00 96.60           H  
ATOM   1606  SD  MET A 102      -8.236   3.895   5.990  1.00 96.60           S  
ATOM   1607  CE  MET A 102      -8.752   4.430   4.354  1.00 96.60           C  
ATOM   1608  HE1 MET A 102      -8.178   5.307   4.057  1.00 96.60           H  
ATOM   1609  HE2 MET A 102      -9.806   4.706   4.390  1.00 96.60           H  
ATOM   1610  HE3 MET A 102      -8.572   3.630   3.635  1.00 96.60           H  
ATOM   1611  N   ARG A 103      -7.344   9.001   6.613  1.00 97.81           N  
ATOM   1612  H   ARG A 103      -6.933   8.789   7.511  1.00 97.81           H  
ATOM   1613  CA  ARG A 103      -6.514   9.715   5.638  1.00 97.81           C  
ATOM   1614  HA  ARG A 103      -7.120   9.994   4.776  1.00 97.81           H  
ATOM   1615  C   ARG A 103      -5.421   8.785   5.129  1.00 97.81           C  
ATOM   1616  CB  ARG A 103      -5.955  11.008   6.254  1.00 97.81           C  
ATOM   1617  HB2 ARG A 103      -5.278  11.473   5.537  1.00 97.81           H  
ATOM   1618  HB3 ARG A 103      -5.397  10.779   7.162  1.00 97.81           H  
ATOM   1619  O   ARG A 103      -4.740   8.138   5.920  1.00 97.81           O  
ATOM   1620  CG  ARG A 103      -7.085  11.996   6.587  1.00 97.81           C  
ATOM   1621  HG2 ARG A 103      -7.683  12.133   5.686  1.00 97.81           H  
ATOM   1622  HG3 ARG A 103      -7.732  11.585   7.361  1.00 97.81           H  
ATOM   1623  CD  ARG A 103      -6.575  13.374   7.024  1.00 97.81           C  
ATOM   1624  HD2 ARG A 103      -5.707  13.630   6.416  1.00 97.81           H  
ATOM   1625  HD3 ARG A 103      -7.352  14.104   6.798  1.00 97.81           H  
ATOM   1626  NE  ARG A 103      -6.272  13.454   8.474  1.00 97.81           N  
ATOM   1627  HE  ARG A 103      -6.873  12.975   9.129  1.00 97.81           H  
ATOM   1628  NH1 ARG A 103      -4.486  14.886   8.316  1.00 97.81           N  
ATOM   1629 HH11 ARG A 103      -4.538  14.858   7.308  1.00 97.81           H  
ATOM   1630 HH12 ARG A 103      -3.808  15.451   8.808  1.00 97.81           H  
ATOM   1631  NH2 ARG A 103      -5.158  14.245  10.303  1.00 97.81           N  
ATOM   1632 HH21 ARG A 103      -4.247  14.099  10.713  1.00 97.81           H  
ATOM   1633 HH22 ARG A 103      -5.911  13.963  10.915  1.00 97.81           H  
ATOM   1634  CZ  ARG A 103      -5.314  14.176   9.022  1.00 97.81           C  
ATOM   1635  N   VAL A 104      -5.261   8.716   3.814  1.00 98.25           N  
ATOM   1636  H   VAL A 104      -5.886   9.256   3.233  1.00 98.25           H  
ATOM   1637  CA  VAL A 104      -4.233   7.925   3.134  1.00 98.25           C  
ATOM   1638  HA  VAL A 104      -3.615   7.418   3.875  1.00 98.25           H  
ATOM   1639  C   VAL A 104      -3.367   8.880   2.337  1.00 98.25           C  
ATOM   1640  CB  VAL A 104      -4.834   6.846   2.214  1.00 98.25           C  
ATOM   1641  HB  VAL A 104      -5.362   7.322   1.388  1.00 98.25           H  
ATOM   1642  O   VAL A 104      -3.853   9.522   1.411  1.00 98.25           O  
ATOM   1643  CG1 VAL A 104      -3.729   5.949   1.643  1.00 98.25           C  
ATOM   1644 HG11 VAL A 104      -3.031   6.541   1.052  1.00 98.25           H  
ATOM   1645 HG12 VAL A 104      -4.161   5.190   0.991  1.00 98.25           H  
ATOM   1646 HG13 VAL A 104      -3.186   5.461   2.452  1.00 98.25           H  
ATOM   1647  CG2 VAL A 104      -5.832   5.965   2.968  1.00 98.25           C  
ATOM   1648 HG21 VAL A 104      -6.655   6.585   3.325  1.00 98.25           H  
ATOM   1649 HG22 VAL A 104      -5.346   5.481   3.815  1.00 98.25           H  
ATOM   1650 HG23 VAL A 104      -6.242   5.211   2.296  1.00 98.25           H  
ATOM   1651  N   ARG A 105      -2.090   8.975   2.696  1.00 98.52           N  
ATOM   1652  H   ARG A 105      -1.772   8.380   3.448  1.00 98.52           H  
ATOM   1653  CA  ARG A 105      -1.081   9.722   1.946  1.00 98.52           C  
ATOM   1654  HA  ARG A 105      -1.567  10.374   1.220  1.00 98.52           H  
ATOM   1655  C   ARG A 105      -0.234   8.741   1.154  1.00 98.52           C  
ATOM   1656  CB  ARG A 105      -0.255  10.608   2.885  1.00 98.52           C  
ATOM   1657  HB2 ARG A 105       0.067  10.033   3.753  1.00 98.52           H  
ATOM   1658  HB3 ARG A 105       0.625  10.968   2.352  1.00 98.52           H  
ATOM   1659  O   ARG A 105       0.331   7.808   1.724  1.00 98.52           O  
ATOM   1660  CG  ARG A 105      -1.078  11.814   3.347  1.00 98.52           C  
ATOM   1661  HG2 ARG A 105      -1.335  12.404   2.467  1.00 98.52           H  
ATOM   1662  HG3 ARG A 105      -2.004  11.493   3.824  1.00 98.52           H  
ATOM   1663  CD  ARG A 105      -0.290  12.711   4.304  1.00 98.52           C  
ATOM   1664  HD2 ARG A 105      -0.718  13.710   4.223  1.00 98.52           H  
ATOM   1665  HD3 ARG A 105       0.748  12.763   3.976  1.00 98.52           H  
ATOM   1666  NE  ARG A 105      -0.390  12.272   5.716  1.00 98.52           N  
ATOM   1667  HE  ARG A 105      -1.056  11.540   5.919  1.00 98.52           H  
ATOM   1668  NH1 ARG A 105       0.907  13.951   6.545  1.00 98.52           N  
ATOM   1669 HH11 ARG A 105       1.076  14.219   5.586  1.00 98.52           H  
ATOM   1670 HH12 ARG A 105       1.222  14.534   7.308  1.00 98.52           H  
ATOM   1671  NH2 ARG A 105      -0.216  12.655   7.973  1.00 98.52           N  
ATOM   1672 HH21 ARG A 105       0.091  13.260   8.721  1.00 98.52           H  
ATOM   1673 HH22 ARG A 105      -1.053  12.127   8.178  1.00 98.52           H  
ATOM   1674  CZ  ARG A 105       0.098  12.946   6.740  1.00 98.52           C  
ATOM   1675  N   LEU A 106      -0.193   8.952  -0.150  1.00 98.40           N  
ATOM   1676  H   LEU A 106      -0.669   9.766  -0.514  1.00 98.40           H  
ATOM   1677  CA  LEU A 106       0.527   8.144  -1.118  1.00 98.40           C  
ATOM   1678  HA  LEU A 106       0.912   7.239  -0.648  1.00 98.40           H  
ATOM   1679  C   LEU A 106       1.683   8.964  -1.656  1.00 98.40           C  
ATOM   1680  CB  LEU A 106      -0.408   7.760  -2.272  1.00 98.40           C  
ATOM   1681  HB2 LEU A 106       0.162   7.152  -2.975  1.00 98.40           H  
ATOM   1682  HB3 LEU A 106      -0.713   8.671  -2.786  1.00 98.40           H  
ATOM   1683  O   LEU A 106       1.457  10.080  -2.111  1.00 98.40           O  
ATOM   1684  CG  LEU A 106      -1.672   6.991  -1.870  1.00 98.40           C  
ATOM   1685  HG  LEU A 106      -2.249   7.561  -1.141  1.00 98.40           H  
ATOM   1686  CD1 LEU A 106      -2.534   6.806  -3.117  1.00 98.40           C  
ATOM   1687 HD11 LEU A 106      -2.905   7.776  -3.449  1.00 98.40           H  
ATOM   1688 HD12 LEU A 106      -1.940   6.369  -3.919  1.00 98.40           H  
ATOM   1689 HD13 LEU A 106      -3.380   6.153  -2.905  1.00 98.40           H  
ATOM   1690  CD2 LEU A 106      -1.329   5.628  -1.273  1.00 98.40           C  
ATOM   1691 HD21 LEU A 106      -0.722   5.061  -1.979  1.00 98.40           H  
ATOM   1692 HD22 LEU A 106      -2.244   5.080  -1.051  1.00 98.40           H  
ATOM   1693 HD23 LEU A 106      -0.770   5.766  -0.348  1.00 98.40           H  
ATOM   1694  N   ARG A 107       2.891   8.413  -1.646  1.00 97.63           N  
ATOM   1695  H   ARG A 107       2.995   7.491  -1.247  1.00 97.63           H  
ATOM   1696  CA  ARG A 107       4.061   9.044  -2.257  1.00 97.63           C  
ATOM   1697  HA  ARG A 107       3.747   9.902  -2.852  1.00 97.63           H  
ATOM   1698  C   ARG A 107       4.730   8.068  -3.209  1.00 97.63           C  
ATOM   1699  CB  ARG A 107       4.986   9.562  -1.154  1.00 97.63           C  
ATOM   1700  HB2 ARG A 107       4.464  10.336  -0.591  1.00 97.63           H  
ATOM   1701  HB3 ARG A 107       5.231   8.746  -0.473  1.00 97.63           H  
ATOM   1702  O   ARG A 107       4.971   6.919  -2.838  1.00 97.63           O  
ATOM   1703  CG  ARG A 107       6.282  10.139  -1.717  1.00 97.63           C  
ATOM   1704  HG2 ARG A 107       6.848   9.349  -2.212  1.00 97.63           H  
ATOM   1705  HG3 ARG A 107       6.061  10.928  -2.436  1.00 97.63           H  
ATOM   1706  CD  ARG A 107       7.119  10.706  -0.577  1.00 97.63           C  
ATOM   1707  HD2 ARG A 107       6.635  11.607  -0.201  1.00 97.63           H  
ATOM   1708  HD3 ARG A 107       7.188   9.963   0.218  1.00 97.63           H  
ATOM   1709  NE  ARG A 107       8.463  10.996  -1.076  1.00 97.63           N  
ATOM   1710  HE  ARG A 107       8.767  10.456  -1.874  1.00 97.63           H  
ATOM   1711  NH1 ARG A 107       9.201  12.411   0.548  1.00 97.63           N  
ATOM   1712 HH11 ARG A 107       9.892  13.086   0.844  1.00 97.63           H  
ATOM   1713 HH12 ARG A 107       8.246  12.426   0.875  1.00 97.63           H  
ATOM   1714  NH2 ARG A 107      10.524  11.833  -1.186  1.00 97.63           N  
ATOM   1715 HH21 ARG A 107      10.577  11.235  -1.998  1.00 97.63           H  
ATOM   1716 HH22 ARG A 107      11.319  12.362  -0.859  1.00 97.63           H  
ATOM   1717  CZ  ARG A 107       9.393  11.748  -0.558  1.00 97.63           C  
ATOM   1718  N   ASN A 108       5.023   8.533  -4.418  1.00 95.76           N  
ATOM   1719  H   ASN A 108       4.805   9.495  -4.635  1.00 95.76           H  
ATOM   1720  CA  ASN A 108       5.708   7.745  -5.431  1.00 95.76           C  
ATOM   1721  HA  ASN A 108       5.796   6.708  -5.107  1.00 95.76           H  
ATOM   1722  C   ASN A 108       7.127   8.283  -5.639  1.00 95.76           C  
ATOM   1723  CB  ASN A 108       4.870   7.760  -6.715  1.00 95.76           C  
ATOM   1724  HB2 ASN A 108       3.875   7.365  -6.511  1.00 95.76           H  
ATOM   1725  HB3 ASN A 108       4.781   8.786  -7.070  1.00 95.76           H  
ATOM   1726  O   ASN A 108       7.320   9.310  -6.282  1.00 95.76           O  
ATOM   1727  CG  ASN A 108       5.498   6.927  -7.811  1.00 95.76           C  
ATOM   1728  ND2 ASN A 108       5.020   7.052  -9.020  1.00 95.76           N  
ATOM   1729 HD21 ASN A 108       4.206   7.627  -9.183  1.00 95.76           H  
ATOM   1730 HD22 ASN A 108       5.435   6.499  -9.756  1.00 95.76           H  
ATOM   1731  OD1 ASN A 108       6.403   6.140  -7.583  1.00 95.76           O  
ATOM   1732  N   ASP A 109       8.117   7.574  -5.107  1.00 92.69           N  
ATOM   1733  H   ASP A 109       7.898   6.690  -4.669  1.00 92.69           H  
ATOM   1734  CA  ASP A 109       9.537   7.876  -5.310  1.00 92.69           C  
ATOM   1735  HA  ASP A 109       9.648   8.927  -5.577  1.00 92.69           H  
ATOM   1736  C   ASP A 109      10.136   7.069  -6.482  1.00 92.69           C  
ATOM   1737  CB  ASP A 109      10.306   7.649  -3.997  1.00 92.69           C  
ATOM   1738  HB2 ASP A 109      11.376   7.739  -4.187  1.00 92.69           H  
ATOM   1739  HB3 ASP A 109      10.113   6.635  -3.649  1.00 92.69           H  
ATOM   1740  O   ASP A 109      11.345   7.102  -6.701  1.00 92.69           O  
ATOM   1741  CG  ASP A 109       9.959   8.638  -2.878  1.00 92.69           C  
ATOM   1742  OD1 ASP A 109       9.950   9.873  -3.107  1.00 92.69           O  
ATOM   1743  OD2 ASP A 109       9.771   8.195  -1.722  1.00 92.69           O  
ATOM   1744  N   SER A 110       9.315   6.326  -7.235  1.00 88.40           N  
ATOM   1745  H   SER A 110       8.324   6.356  -7.044  1.00 88.40           H  
ATOM   1746  CA  SER A 110       9.763   5.595  -8.423  1.00 88.40           C  
ATOM   1747  HA  SER A 110      10.771   5.233  -8.226  1.00 88.40           H  
ATOM   1748  C   SER A 110       9.846   6.479  -9.670  1.00 88.40           C  
ATOM   1749  CB  SER A 110       8.894   4.360  -8.670  1.00 88.40           C  
ATOM   1750  HB2 SER A 110       8.670   3.879  -7.718  1.00 88.40           H  
ATOM   1751  HB3 SER A 110       9.447   3.664  -9.301  1.00 88.40           H  
ATOM   1752  O   SER A 110       9.388   7.622  -9.696  1.00 88.40           O  
ATOM   1753  OG  SER A 110       7.699   4.681  -9.334  1.00 88.40           O  
ATOM   1754  HG  SER A 110       7.157   5.207  -8.742  1.00 88.40           H  
ATOM   1755  N   SER A 111      10.438   5.929 -10.730  1.00 88.79           N  
ATOM   1756  H   SER A 111      10.782   4.985 -10.632  1.00 88.79           H  
ATOM   1757  CA  SER A 111      10.602   6.609 -12.022  1.00 88.79           C  
ATOM   1758  HA  SER A 111      10.774   7.668 -11.828  1.00 88.79           H  
ATOM   1759  C   SER A 111       9.380   6.539 -12.948  1.00 88.79           C  
ATOM   1760  CB  SER A 111      11.844   6.072 -12.735  1.00 88.79           C  
ATOM   1761  HB2 SER A 111      11.963   6.591 -13.686  1.00 88.79           H  
ATOM   1762  HB3 SER A 111      12.725   6.267 -12.122  1.00 88.79           H  
ATOM   1763  O   SER A 111       9.366   7.208 -13.983  1.00 88.79           O  
ATOM   1764  OG  SER A 111      11.741   4.681 -12.975  1.00 88.79           O  
ATOM   1765  HG  SER A 111      11.952   4.197 -12.173  1.00 88.79           H  
ATOM   1766  N   THR A 112       8.347   5.768 -12.596  1.00 90.37           N  
ATOM   1767  H   THR A 112       8.371   5.278 -11.713  1.00 90.37           H  
ATOM   1768  CA  THR A 112       7.132   5.593 -13.406  1.00 90.37           C  
ATOM   1769  HA  THR A 112       7.174   6.285 -14.247  1.00 90.37           H  
ATOM   1770  C   THR A 112       5.874   5.914 -12.597  1.00 90.37           C  
ATOM   1771  CB  THR A 112       7.037   4.176 -13.991  1.00 90.37           C  
ATOM   1772  HB  THR A 112       6.085   4.069 -14.511  1.00 90.37           H  
ATOM   1773  O   THR A 112       5.884   5.818 -11.371  1.00 90.37           O  
ATOM   1774  CG2 THR A 112       8.167   3.891 -14.981  1.00 90.37           C  
ATOM   1775 HG21 THR A 112       8.014   2.914 -15.439  1.00 90.37           H  
ATOM   1776 HG22 THR A 112       8.173   4.652 -15.762  1.00 90.37           H  
ATOM   1777 HG23 THR A 112       9.128   3.898 -14.468  1.00 90.37           H  
ATOM   1778  OG1 THR A 112       7.118   3.205 -12.978  1.00 90.37           O  
ATOM   1779  HG1 THR A 112       7.050   2.336 -13.379  1.00 90.37           H  
ATOM   1780  N   PRO A 113       4.771   6.345 -13.237  1.00 94.69           N  
ATOM   1781  CA  PRO A 113       3.499   6.490 -12.541  1.00 94.69           C  
ATOM   1782  HA  PRO A 113       3.616   7.228 -11.747  1.00 94.69           H  
ATOM   1783  C   PRO A 113       3.039   5.162 -11.938  1.00 94.69           C  
ATOM   1784  CB  PRO A 113       2.500   7.014 -13.577  1.00 94.69           C  
ATOM   1785  HB2 PRO A 113       1.956   6.184 -14.028  1.00 94.69           H  
ATOM   1786  HB3 PRO A 113       1.806   7.731 -13.139  1.00 94.69           H  
ATOM   1787  O   PRO A 113       3.216   4.102 -12.542  1.00 94.69           O  
ATOM   1788  CG  PRO A 113       3.392   7.663 -14.634  1.00 94.69           C  
ATOM   1789  HG2 PRO A 113       2.917   7.666 -15.615  1.00 94.69           H  
ATOM   1790  HG3 PRO A 113       3.643   8.679 -14.329  1.00 94.69           H  
ATOM   1791  CD  PRO A 113       4.646   6.790 -14.615  1.00 94.69           C  
ATOM   1792  HD2 PRO A 113       4.509   5.926 -15.265  1.00 94.69           H  
ATOM   1793  HD3 PRO A 113       5.506   7.379 -14.933  1.00 94.69           H  
ATOM   1794  N   VAL A 114       2.408   5.240 -10.769  1.00 95.84           N  
ATOM   1795  H   VAL A 114       2.297   6.145 -10.336  1.00 95.84           H  
ATOM   1796  CA  VAL A 114       1.819   4.084 -10.081  1.00 95.84           C  
ATOM   1797  HA  VAL A 114       1.927   3.199 -10.709  1.00 95.84           H  
ATOM   1798  C   VAL A 114       0.330   4.311  -9.891  1.00 95.84           C  
ATOM   1799  CB  VAL A 114       2.528   3.770  -8.751  1.00 95.84           C  
ATOM   1800  HB  VAL A 114       2.087   2.869  -8.326  1.00 95.84           H  
ATOM   1801  O   VAL A 114      -0.103   5.432  -9.618  1.00 95.84           O  
ATOM   1802  CG1 VAL A 114       4.015   3.491  -9.005  1.00 95.84           C  
ATOM   1803 HG11 VAL A 114       4.121   2.639  -9.676  1.00 95.84           H  
ATOM   1804 HG12 VAL A 114       4.504   4.351  -9.462  1.00 95.84           H  
ATOM   1805 HG13 VAL A 114       4.533   3.277  -8.070  1.00 95.84           H  
ATOM   1806  CG2 VAL A 114       2.379   4.897  -7.719  1.00 95.84           C  
ATOM   1807 HG21 VAL A 114       2.930   4.654  -6.811  1.00 95.84           H  
ATOM   1808 HG22 VAL A 114       1.330   5.025  -7.453  1.00 95.84           H  
ATOM   1809 HG23 VAL A 114       2.762   5.831  -8.131  1.00 95.84           H  
ATOM   1810  N   GLU A 115      -0.457   3.255 -10.026  1.00 97.77           N  
ATOM   1811  H   GLU A 115      -0.034   2.355 -10.203  1.00 97.77           H  
ATOM   1812  CA  GLU A 115      -1.882   3.267  -9.730  1.00 97.77           C  
ATOM   1813  HA  GLU A 115      -2.217   4.300  -9.640  1.00 97.77           H  
ATOM   1814  C   GLU A 115      -2.122   2.584  -8.383  1.00 97.77           C  
ATOM   1815  CB  GLU A 115      -2.673   2.649 -10.893  1.00 97.77           C  
ATOM   1816  HB2 GLU A 115      -2.376   3.158 -11.810  1.00 97.77           H  
ATOM   1817  HB3 GLU A 115      -2.439   1.589 -10.991  1.00 97.77           H  
ATOM   1818  O   GLU A 115      -1.673   1.466  -8.135  1.00 97.77           O  
ATOM   1819  CG  GLU A 115      -4.181   2.835 -10.686  1.00 97.77           C  
ATOM   1820  HG2 GLU A 115      -4.526   2.126  -9.934  1.00 97.77           H  
ATOM   1821  HG3 GLU A 115      -4.358   3.836 -10.292  1.00 97.77           H  
ATOM   1822  CD  GLU A 115      -4.984   2.685 -11.988  1.00 97.77           C  
ATOM   1823  OE1 GLU A 115      -5.844   1.782 -12.068  1.00 97.77           O  
ATOM   1824  OE2 GLU A 115      -4.843   3.578 -12.852  1.00 97.77           O  
ATOM   1825  N   VAL A 116      -2.807   3.276  -7.475  1.00 98.21           N  
ATOM   1826  H   VAL A 116      -3.097   4.214  -7.712  1.00 98.21           H  
ATOM   1827  CA  VAL A 116      -3.146   2.758  -6.153  1.00 98.21           C  
ATOM   1828  HA  VAL A 116      -2.725   1.757  -6.054  1.00 98.21           H  
ATOM   1829  C   VAL A 116      -4.656   2.644  -6.034  1.00 98.21           C  
ATOM   1830  CB  VAL A 116      -2.539   3.596  -5.016  1.00 98.21           C  
ATOM   1831  HB  VAL A 116      -3.002   4.582  -5.008  1.00 98.21           H  
ATOM   1832  O   VAL A 116      -5.378   3.645  -6.027  1.00 98.21           O  
ATOM   1833  CG1 VAL A 116      -2.799   2.909  -3.666  1.00 98.21           C  
ATOM   1834 HG11 VAL A 116      -2.390   1.899  -3.680  1.00 98.21           H  
ATOM   1835 HG12 VAL A 116      -3.869   2.862  -3.468  1.00 98.21           H  
ATOM   1836 HG13 VAL A 116      -2.322   3.475  -2.865  1.00 98.21           H  
ATOM   1837  CG2 VAL A 116      -1.021   3.765  -5.180  1.00 98.21           C  
ATOM   1838 HG21 VAL A 116      -0.544   2.790  -5.281  1.00 98.21           H  
ATOM   1839 HG22 VAL A 116      -0.600   4.288  -4.321  1.00 98.21           H  
ATOM   1840 HG23 VAL A 116      -0.808   4.353  -6.073  1.00 98.21           H  
ATOM   1841  N   HIS A 117      -5.137   1.413  -5.884  1.00 98.29           N  
ATOM   1842  H   HIS A 117      -4.482   0.647  -5.940  1.00 98.29           H  
ATOM   1843  CA  HIS A 117      -6.525   1.127  -5.552  1.00 98.29           C  
ATOM   1844  HA  HIS A 117      -7.144   1.958  -5.892  1.00 98.29           H  
ATOM   1845  C   HIS A 117      -6.675   0.976  -4.047  1.00 98.29           C  
ATOM   1846  CB  HIS A 117      -7.034  -0.124  -6.259  1.00 98.29           C  
ATOM   1847  HB2 HIS A 117      -8.108  -0.204  -6.096  1.00 98.29           H  
ATOM   1848  HB3 HIS A 117      -6.570  -1.006  -5.817  1.00 98.29           H  
ATOM   1849  O   HIS A 117      -6.073   0.098  -3.427  1.00 98.29           O  
ATOM   1850  CG  HIS A 117      -6.774  -0.125  -7.732  1.00 98.29           C  
ATOM   1851  CD2 HIS A 117      -5.714  -0.716  -8.364  1.00 98.29           C  
ATOM   1852  HD2 HIS A 117      -4.898  -1.255  -7.905  1.00 98.29           H  
ATOM   1853  ND1 HIS A 117      -7.563   0.461  -8.693  1.00 98.29           N  
ATOM   1854  HD1 HIS A 117      -8.301   1.134  -8.542  1.00 98.29           H  
ATOM   1855  CE1 HIS A 117      -7.001   0.203  -9.886  1.00 98.29           C  
ATOM   1856  HE1 HIS A 117      -7.356   0.554 -10.844  1.00 98.29           H  
ATOM   1857  NE2 HIS A 117      -5.892  -0.524  -9.724  1.00 98.29           N  
ATOM   1858  N   ILE A 118      -7.523   1.808  -3.462  1.00 98.26           N  
ATOM   1859  H   ILE A 118      -7.983   2.492  -4.046  1.00 98.26           H  
ATOM   1860  CA  ILE A 118      -7.827   1.813  -2.040  1.00 98.26           C  
ATOM   1861  HA  ILE A 118      -7.158   1.124  -1.524  1.00 98.26           H  
ATOM   1862  C   ILE A 118      -9.264   1.334  -1.871  1.00 98.26           C  
ATOM   1863  CB  ILE A 118      -7.620   3.214  -1.433  1.00 98.26           C  
ATOM   1864  HB  ILE A 118      -8.410   3.860  -1.815  1.00 98.26           H  
ATOM   1865  O   ILE A 118     -10.185   1.903  -2.461  1.00 98.26           O  
ATOM   1866  CG1 ILE A 118      -6.270   3.858  -1.827  1.00 98.26           C  
ATOM   1867 HG12 ILE A 118      -6.148   3.838  -2.910  1.00 98.26           H  
ATOM   1868 HG13 ILE A 118      -5.446   3.299  -1.385  1.00 98.26           H  
ATOM   1869  CG2 ILE A 118      -7.759   3.094   0.097  1.00 98.26           C  
ATOM   1870 HG21 ILE A 118      -7.019   2.394   0.486  1.00 98.26           H  
ATOM   1871 HG22 ILE A 118      -8.754   2.733   0.358  1.00 98.26           H  
ATOM   1872 HG23 ILE A 118      -7.625   4.061   0.582  1.00 98.26           H  
ATOM   1873  CD1 ILE A 118      -6.171   5.330  -1.416  1.00 98.26           C  
ATOM   1874 HD11 ILE A 118      -7.011   5.886  -1.831  1.00 98.26           H  
ATOM   1875 HD12 ILE A 118      -5.244   5.754  -1.800  1.00 98.26           H  
ATOM   1876 HD13 ILE A 118      -6.168   5.433  -0.330  1.00 98.26           H  
ATOM   1877  N   LYS A 119      -9.466   0.303  -1.052  1.00 97.55           N  
ATOM   1878  H   LYS A 119      -8.655  -0.112  -0.616  1.00 97.55           H  
ATOM   1879  CA  LYS A 119     -10.790  -0.202  -0.683  1.00 97.55           C  
ATOM   1880  HA  LYS A 119     -11.549   0.432  -1.140  1.00 97.55           H  
ATOM   1881  C   LYS A 119     -10.984  -0.122   0.825  1.00 97.55           C  
ATOM   1882  CB  LYS A 119     -10.975  -1.619  -1.232  1.00 97.55           C  
ATOM   1883  HB2 LYS A 119     -10.849  -1.603  -2.315  1.00 97.55           H  
ATOM   1884  HB3 LYS A 119     -10.207  -2.266  -0.808  1.00 97.55           H  
ATOM   1885  O   LYS A 119     -10.136  -0.579   1.589  1.00 97.55           O  
ATOM   1886  CG  LYS A 119     -12.362  -2.180  -0.892  1.00 97.55           C  
ATOM   1887  HG2 LYS A 119     -13.129  -1.603  -1.409  1.00 97.55           H  
ATOM   1888  HG3 LYS A 119     -12.538  -2.113   0.181  1.00 97.55           H  
ATOM   1889  CD  LYS A 119     -12.458  -3.652  -1.288  1.00 97.55           C  
ATOM   1890  HD2 LYS A 119     -12.324  -3.763  -2.364  1.00 97.55           H  
ATOM   1891  HD3 LYS A 119     -11.674  -4.200  -0.767  1.00 97.55           H  
ATOM   1892  CE  LYS A 119     -13.829  -4.173  -0.853  1.00 97.55           C  
ATOM   1893  HE2 LYS A 119     -14.012  -3.839   0.168  1.00 97.55           H  
ATOM   1894  HE3 LYS A 119     -14.607  -3.724  -1.472  1.00 97.55           H  
ATOM   1895  NZ  LYS A 119     -13.874  -5.652  -0.907  1.00 97.55           N  
ATOM   1896  HZ1 LYS A 119     -13.700  -5.997  -1.840  1.00 97.55           H  
ATOM   1897  HZ2 LYS A 119     -14.767  -5.980  -0.568  1.00 97.55           H  
ATOM   1898  HZ3 LYS A 119     -13.155  -6.019  -0.299  1.00 97.55           H  
ATOM   1899  N   VAL A 120     -12.123   0.430   1.232  1.00 95.26           N  
ATOM   1900  H   VAL A 120     -12.758   0.772   0.525  1.00 95.26           H  
ATOM   1901  CA  VAL A 120     -12.489   0.671   2.631  1.00 95.26           C  
ATOM   1902  HA  VAL A 120     -11.907   0.026   3.289  1.00 95.26           H  
ATOM   1903  C   VAL A 120     -13.970   0.366   2.803  1.00 95.26           C  
ATOM   1904  CB  VAL A 120     -12.222   2.132   3.008  1.00 95.26           C  
ATOM   1905  HB  VAL A 120     -12.892   2.784   2.448  1.00 95.26           H  
ATOM   1906  O   VAL A 120     -14.826   1.113   2.328  1.00 95.26           O  
ATOM   1907  CG1 VAL A 120     -12.459   2.346   4.500  1.00 95.26           C  
ATOM   1908 HG11 VAL A 120     -13.494   2.127   4.764  1.00 95.26           H  
ATOM   1909 HG12 VAL A 120     -12.268   3.397   4.715  1.00 95.26           H  
ATOM   1910 HG13 VAL A 120     -11.791   1.713   5.083  1.00 95.26           H  
ATOM   1911  CG2 VAL A 120     -10.796   2.565   2.686  1.00 95.26           C  
ATOM   1912 HG21 VAL A 120     -10.583   2.432   1.625  1.00 95.26           H  
ATOM   1913 HG22 VAL A 120     -10.077   2.005   3.284  1.00 95.26           H  
ATOM   1914 HG23 VAL A 120     -10.729   3.639   2.863  1.00 95.26           H  
ATOM   1915  N   GLY A 121     -14.289  -0.762   3.439  1.00 90.70           N  
ATOM   1916  H   GLY A 121     -13.551  -1.318   3.848  1.00 90.70           H  
ATOM   1917  CA  GLY A 121     -15.649  -1.301   3.409  1.00 90.70           C  
ATOM   1918  HA2 GLY A 121     -16.316  -0.628   3.946  1.00 90.70           H  
ATOM   1919  HA3 GLY A 121     -15.672  -2.276   3.896  1.00 90.70           H  
ATOM   1920  C   GLY A 121     -16.136  -1.468   1.962  1.00 90.70           C  
ATOM   1921  O   GLY A 121     -15.549  -2.230   1.187  1.00 90.70           O  
ATOM   1922  N   ASP A 122     -17.179  -0.718   1.605  1.00 90.65           N  
ATOM   1923  H   ASP A 122     -17.599  -0.121   2.303  1.00 90.65           H  
ATOM   1924  CA  ASP A 122     -17.780  -0.711   0.265  1.00 90.65           C  
ATOM   1925  HA  ASP A 122     -17.589  -1.671  -0.214  1.00 90.65           H  
ATOM   1926  C   ASP A 122     -17.214   0.384  -0.656  1.00 90.65           C  
ATOM   1927  CB  ASP A 122     -19.301  -0.555   0.395  1.00 90.65           C  
ATOM   1928  HB2 ASP A 122     -19.522   0.433   0.800  1.00 90.65           H  
ATOM   1929  HB3 ASP A 122     -19.753  -0.626  -0.594  1.00 90.65           H  
ATOM   1930  O   ASP A 122     -17.407   0.324  -1.872  1.00 90.65           O  
ATOM   1931  CG  ASP A 122     -19.917  -1.628   1.292  1.00 90.65           C  
ATOM   1932  OD1 ASP A 122     -19.603  -2.820   1.070  1.00 90.65           O  
ATOM   1933  OD2 ASP A 122     -20.658  -1.228   2.221  1.00 90.65           O  
ATOM   1934  N   GLU A 123     -16.508   1.379  -0.108  1.00 95.36           N  
ATOM   1935  H   GLU A 123     -16.239   1.314   0.864  1.00 95.36           H  
ATOM   1936  CA  GLU A 123     -15.932   2.464  -0.900  1.00 95.36           C  
ATOM   1937  HA  GLU A 123     -16.652   2.713  -1.680  1.00 95.36           H  
ATOM   1938  C   GLU A 123     -14.643   1.998  -1.583  1.00 95.36           C  
ATOM   1939  CB  GLU A 123     -15.730   3.739  -0.056  1.00 95.36           C  
ATOM   1940  HB2 GLU A 123     -16.632   3.908   0.531  1.00 95.36           H  
ATOM   1941  HB3 GLU A 123     -14.889   3.598   0.624  1.00 95.36           H  
ATOM   1942  O   GLU A 123     -13.803   1.313  -0.991  1.00 95.36           O  
ATOM   1943  CG  GLU A 123     -15.482   4.977  -0.945  1.00 95.36           C  
ATOM   1944  HG2 GLU A 123     -16.306   5.065  -1.653  1.00 95.36           H  
ATOM   1945  HG3 GLU A 123     -14.570   4.817  -1.521  1.00 95.36           H  
ATOM   1946  CD  GLU A 123     -15.350   6.307  -0.175  1.00 95.36           C  
ATOM   1947  OE1 GLU A 123     -14.853   7.290  -0.785  1.00 95.36           O  
ATOM   1948  OE2 GLU A 123     -15.709   6.356   1.019  1.00 95.36           O  
ATOM   1949  N   LYS A 124     -14.487   2.383  -2.850  1.00 96.53           N  
ATOM   1950  H   LYS A 124     -15.198   2.974  -3.257  1.00 96.53           H  
ATOM   1951  CA  LYS A 124     -13.285   2.146  -3.648  1.00 96.53           C  
ATOM   1952  HA  LYS A 124     -12.486   1.785  -3.001  1.00 96.53           H  
ATOM   1953  C   LYS A 124     -12.836   3.453  -4.274  1.00 96.53           C  
ATOM   1954  CB  LYS A 124     -13.545   1.106  -4.743  1.00 96.53           C  
ATOM   1955  HB2 LYS A 124     -12.654   1.032  -5.366  1.00 96.53           H  
ATOM   1956  HB3 LYS A 124     -14.370   1.451  -5.366  1.00 96.53           H  
ATOM   1957  O   LYS A 124     -13.660   4.183  -4.821  1.00 96.53           O  
ATOM   1958  CG  LYS A 124     -13.872  -0.284  -4.184  1.00 96.53           C  
ATOM   1959  HG2 LYS A 124     -13.032  -0.642  -3.589  1.00 96.53           H  
ATOM   1960  HG3 LYS A 124     -14.765  -0.235  -3.561  1.00 96.53           H  
ATOM   1961  CD  LYS A 124     -14.121  -1.241  -5.352  1.00 96.53           C  
ATOM   1962  HD2 LYS A 124     -13.205  -1.340  -5.933  1.00 96.53           H  
ATOM   1963  HD3 LYS A 124     -14.901  -0.822  -5.988  1.00 96.53           H  
ATOM   1964  CE  LYS A 124     -14.569  -2.611  -4.843  1.00 96.53           C  
ATOM   1965  HE2 LYS A 124     -13.778  -3.024  -4.217  1.00 96.53           H  
ATOM   1966  HE3 LYS A 124     -15.460  -2.472  -4.231  1.00 96.53           H  
ATOM   1967  NZ  LYS A 124     -14.862  -3.511  -5.988  1.00 96.53           N  
ATOM   1968  HZ1 LYS A 124     -14.035  -3.641  -6.553  1.00 96.53           H  
ATOM   1969  HZ2 LYS A 124     -15.198  -4.411  -5.675  1.00 96.53           H  
ATOM   1970  HZ3 LYS A 124     -15.570  -3.095  -6.574  1.00 96.53           H  
ATOM   1971  N   ARG A 125     -11.534   3.717  -4.244  1.00 97.65           N  
ATOM   1972  H   ARG A 125     -10.930   3.070  -3.757  1.00 97.65           H  
ATOM   1973  CA  ARG A 125     -10.909   4.817  -4.983  1.00 97.65           C  
ATOM   1974  HA  ARG A 125     -11.600   5.175  -5.746  1.00 97.65           H  
ATOM   1975  C   ARG A 125      -9.674   4.319  -5.703  1.00 97.65           C  
ATOM   1976  CB  ARG A 125     -10.569   5.985  -4.052  1.00 97.65           C  
ATOM   1977  HB2 ARG A 125     -10.024   6.736  -4.625  1.00 97.65           H  
ATOM   1978  HB3 ARG A 125      -9.927   5.639  -3.242  1.00 97.65           H  
ATOM   1979  O   ARG A 125      -8.933   3.507  -5.161  1.00 97.65           O  
ATOM   1980  CG  ARG A 125     -11.841   6.625  -3.483  1.00 97.65           C  
ATOM   1981  HG2 ARG A 125     -12.329   5.933  -2.798  1.00 97.65           H  
ATOM   1982  HG3 ARG A 125     -12.528   6.867  -4.294  1.00 97.65           H  
ATOM   1983  CD  ARG A 125     -11.483   7.904  -2.738  1.00 97.65           C  
ATOM   1984  HD2 ARG A 125     -11.036   8.613  -3.435  1.00 97.65           H  
ATOM   1985  HD3 ARG A 125     -10.765   7.646  -1.960  1.00 97.65           H  
ATOM   1986  NE  ARG A 125     -12.662   8.492  -2.095  1.00 97.65           N  
ATOM   1987  HE  ARG A 125     -13.453   7.891  -1.916  1.00 97.65           H  
ATOM   1988  NH1 ARG A 125     -11.702  10.464  -1.403  1.00 97.65           N  
ATOM   1989 HH11 ARG A 125     -10.904  10.290  -1.997  1.00 97.65           H  
ATOM   1990 HH12 ARG A 125     -11.717  11.193  -0.704  1.00 97.65           H  
ATOM   1991  NH2 ARG A 125     -13.702   9.828  -0.636  1.00 97.65           N  
ATOM   1992 HH21 ARG A 125     -14.343   9.052  -0.558  1.00 97.65           H  
ATOM   1993 HH22 ARG A 125     -13.593  10.454   0.149  1.00 97.65           H  
ATOM   1994  CZ  ARG A 125     -12.682   9.604  -1.400  1.00 97.65           C  
ATOM   1995  N   THR A 126      -9.463   4.839  -6.899  1.00 98.09           N  
ATOM   1996  H   THR A 126     -10.107   5.532  -7.252  1.00 98.09           H  
ATOM   1997  CA  THR A 126      -8.251   4.626  -7.682  1.00 98.09           C  
ATOM   1998  HA  THR A 126      -7.588   3.918  -7.184  1.00 98.09           H  
ATOM   1999  C   THR A 126      -7.545   5.963  -7.803  1.00 98.09           C  
ATOM   2000  CB  THR A 126      -8.582   4.069  -9.068  1.00 98.09           C  
ATOM   2001  HB  THR A 126      -9.208   4.780  -9.608  1.00 98.09           H  
ATOM   2002  O   THR A 126      -8.194   6.968  -8.099  1.00 98.09           O  
ATOM   2003  CG2 THR A 126      -7.331   3.793  -9.883  1.00 98.09           C  
ATOM   2004 HG21 THR A 126      -6.660   3.135  -9.331  1.00 98.09           H  
ATOM   2005 HG22 THR A 126      -6.810   4.722 -10.116  1.00 98.09           H  
ATOM   2006 HG23 THR A 126      -7.597   3.322 -10.830  1.00 98.09           H  
ATOM   2007  OG1 THR A 126      -9.272   2.840  -8.970  1.00 98.09           O  
ATOM   2008  HG1 THR A 126      -9.288   2.512  -9.872  1.00 98.09           H  
ATOM   2009  N   VAL A 127      -6.243   5.980  -7.546  1.00 97.81           N  
ATOM   2010  H   VAL A 127      -5.788   5.124  -7.261  1.00 97.81           H  
ATOM   2011  CA  VAL A 127      -5.413   7.180  -7.641  1.00 97.81           C  
ATOM   2012  HA  VAL A 127      -5.948   7.957  -8.187  1.00 97.81           H  
ATOM   2013  C   VAL A 127      -4.150   6.851  -8.411  1.00 97.81           C  
ATOM   2014  CB  VAL A 127      -5.069   7.724  -6.245  1.00 97.81           C  
ATOM   2015  HB  VAL A 127      -4.535   6.966  -5.673  1.00 97.81           H  
ATOM   2016  O   VAL A 127      -3.405   5.959  -8.020  1.00 97.81           O  
ATOM   2017  CG1 VAL A 127      -4.198   8.981  -6.319  1.00 97.81           C  
ATOM   2018 HG11 VAL A 127      -3.964   9.316  -5.308  1.00 97.81           H  
ATOM   2019 HG12 VAL A 127      -3.253   8.763  -6.815  1.00 97.81           H  
ATOM   2020 HG13 VAL A 127      -4.712   9.773  -6.864  1.00 97.81           H  
ATOM   2021  CG2 VAL A 127      -6.353   8.091  -5.494  1.00 97.81           C  
ATOM   2022 HG21 VAL A 127      -6.095   8.715  -4.638  1.00 97.81           H  
ATOM   2023 HG22 VAL A 127      -6.857   7.187  -5.152  1.00 97.81           H  
ATOM   2024 HG23 VAL A 127      -7.017   8.660  -6.145  1.00 97.81           H  
ATOM   2025  N   THR A 128      -3.891   7.601  -9.473  1.00 97.87           N  
ATOM   2026  H   THR A 128      -4.565   8.288  -9.779  1.00 97.87           H  
ATOM   2027  CA  THR A 128      -2.586   7.610 -10.131  1.00 97.87           C  
ATOM   2028  HA  THR A 128      -2.145   6.614 -10.067  1.00 97.87           H  
ATOM   2029  C   THR A 128      -1.682   8.608  -9.412  1.00 97.87           C  
ATOM   2030  CB  THR A 128      -2.715   7.971 -11.614  1.00 97.87           C  
ATOM   2031  HB  THR A 128      -2.996   9.021 -11.697  1.00 97.87           H  
ATOM   2032  O   THR A 128      -2.084   9.751  -9.198  1.00 97.87           O  
ATOM   2033  CG2 THR A 128      -1.412   7.751 -12.378  1.00 97.87           C  
ATOM   2034 HG21 THR A 128      -0.644   8.433 -12.012  1.00 97.87           H  
ATOM   2035 HG22 THR A 128      -1.071   6.724 -12.254  1.00 97.87           H  
ATOM   2036 HG23 THR A 128      -1.574   7.952 -13.437  1.00 97.87           H  
ATOM   2037  OG1 THR A 128      -3.729   7.203 -12.228  1.00 97.87           O  
ATOM   2038  HG1 THR A 128      -3.462   6.283 -12.286  1.00 97.87           H  
ATOM   2039  N   VAL A 129      -0.476   8.186  -9.039  1.00 97.75           N  
ATOM   2040  H   VAL A 129      -0.230   7.225  -9.231  1.00 97.75           H  
ATOM   2041  CA  VAL A 129       0.541   9.033  -8.400  1.00 97.75           C  
ATOM   2042  HA  VAL A 129       0.152  10.043  -8.271  1.00 97.75           H  
ATOM   2043  C   VAL A 129       1.743   9.100  -9.335  1.00 97.75           C  
ATOM   2044  CB  VAL A 129       0.930   8.494  -7.006  1.00 97.75           C  
ATOM   2045  HB  VAL A 129       1.499   7.572  -7.119  1.00 97.75           H  
ATOM   2046  O   VAL A 129       2.401   8.080  -9.571  1.00 97.75           O  
ATOM   2047  CG1 VAL A 129       1.794   9.511  -6.250  1.00 97.75           C  
ATOM   2048 HG11 VAL A 129       2.107   9.100  -5.290  1.00 97.75           H  
ATOM   2049 HG12 VAL A 129       1.232  10.429  -6.077  1.00 97.75           H  
ATOM   2050 HG13 VAL A 129       2.683   9.759  -6.828  1.00 97.75           H  
ATOM   2051  CG2 VAL A 129      -0.291   8.182  -6.130  1.00 97.75           C  
ATOM   2052 HG21 VAL A 129      -0.878   7.377  -6.573  1.00 97.75           H  
ATOM   2053 HG22 VAL A 129       0.044   7.857  -5.145  1.00 97.75           H  
ATOM   2054 HG23 VAL A 129      -0.911   9.073  -6.030  1.00 97.75           H  
ATOM   2055  N   ASN A 130       2.025  10.270  -9.913  1.00 96.96           N  
ATOM   2056  H   ASN A 130       1.512  11.103  -9.662  1.00 96.96           H  
ATOM   2057  CA  ASN A 130       3.154  10.406 -10.835  1.00 96.96           C  
ATOM   2058  HA  ASN A 130       3.133   9.548 -11.507  1.00 96.96           H  
ATOM   2059  C   ASN A 130       4.498  10.382 -10.081  1.00 96.96           C  
ATOM   2060  CB  ASN A 130       3.002  11.664 -11.703  1.00 96.96           C  
ATOM   2061  HB2 ASN A 130       3.068  12.557 -11.081  1.00 96.96           H  
ATOM   2062  HB3 ASN A 130       3.821  11.734 -12.419  1.00 96.96           H  
ATOM   2063  O   ASN A 130       4.525  10.573  -8.863  1.00 96.96           O  
ATOM   2064  CG  ASN A 130       1.722  11.667 -12.505  1.00 96.96           C  
ATOM   2065  ND2 ASN A 130       0.823  12.575 -12.219  1.00 96.96           N  
ATOM   2066 HD21 ASN A 130       0.949  13.128 -11.383  1.00 96.96           H  
ATOM   2067 HD22 ASN A 130      -0.066  12.529 -12.695  1.00 96.96           H  
ATOM   2068  OD1 ASN A 130       1.527  10.843 -13.386  1.00 96.96           O  
ATOM   2069  N   PRO A 131       5.623  10.149 -10.782  1.00 95.29           N  
ATOM   2070  CA  PRO A 131       6.955  10.209 -10.186  1.00 95.29           C  
ATOM   2071  HA  PRO A 131       7.087   9.348  -9.532  1.00 95.29           H  
ATOM   2072  C   PRO A 131       7.199  11.501  -9.399  1.00 95.29           C  
ATOM   2073  CB  PRO A 131       7.922  10.097 -11.368  1.00 95.29           C  
ATOM   2074  HB2 PRO A 131       8.080  11.071 -11.830  1.00 95.29           H  
ATOM   2075  HB3 PRO A 131       8.877   9.658 -11.081  1.00 95.29           H  
ATOM   2076  O   PRO A 131       7.010  12.602  -9.918  1.00 95.29           O  
ATOM   2077  CG  PRO A 131       7.146   9.207 -12.329  1.00 95.29           C  
ATOM   2078  HG2 PRO A 131       7.507   9.289 -13.354  1.00 95.29           H  
ATOM   2079  HG3 PRO A 131       7.196   8.178 -11.971  1.00 95.29           H  
ATOM   2080  CD  PRO A 131       5.726   9.735 -12.175  1.00 95.29           C  
ATOM   2081  HD2 PRO A 131       5.594  10.595 -12.832  1.00 95.29           H  
ATOM   2082  HD3 PRO A 131       5.007   8.952 -12.418  1.00 95.29           H  
ATOM   2083  N   GLY A 132       7.641  11.361  -8.151  1.00 94.96           N  
ATOM   2084  H   GLY A 132       7.692  10.429  -7.765  1.00 94.96           H  
ATOM   2085  CA  GLY A 132       7.927  12.465  -7.235  1.00 94.96           C  
ATOM   2086  HA2 GLY A 132       8.545  12.083  -6.422  1.00 94.96           H  
ATOM   2087  HA3 GLY A 132       8.488  13.233  -7.767  1.00 94.96           H  
ATOM   2088  C   GLY A 132       6.698  13.130  -6.608  1.00 94.96           C  
ATOM   2089  O   GLY A 132       6.867  14.059  -5.817  1.00 94.96           O  
ATOM   2090  N   GLU A 133       5.478  12.689  -6.929  1.00 97.44           N  
ATOM   2091  H   GLU A 133       5.385  11.916  -7.572  1.00 97.44           H  
ATOM   2092  CA  GLU A 133       4.257  13.257  -6.357  1.00 97.44           C  
ATOM   2093  HA  GLU A 133       4.442  14.313  -6.159  1.00 97.44           H  
ATOM   2094  C   GLU A 133       3.881  12.624  -5.012  1.00 97.44           C  
ATOM   2095  CB  GLU A 133       3.074  13.198  -7.338  1.00 97.44           C  
ATOM   2096  HB2 GLU A 133       2.910  12.170  -7.660  1.00 97.44           H  
ATOM   2097  HB3 GLU A 133       2.178  13.532  -6.814  1.00 97.44           H  
ATOM   2098  O   GLU A 133       4.158  11.455  -4.723  1.00 97.44           O  
ATOM   2099  CG  GLU A 133       3.276  14.116  -8.552  1.00 97.44           C  
ATOM   2100  HG2 GLU A 133       3.526  15.114  -8.194  1.00 97.44           H  
ATOM   2101  HG3 GLU A 133       4.114  13.747  -9.144  1.00 97.44           H  
ATOM   2102  CD  GLU A 133       2.028  14.202  -9.446  1.00 97.44           C  
ATOM   2103  OE1 GLU A 133       1.912  15.192 -10.201  1.00 97.44           O  
ATOM   2104  OE2 GLU A 133       1.221  13.241  -9.467  1.00 97.44           O  
ATOM   2105  N   GLU A 134       3.184  13.424  -4.204  1.00 97.90           N  
ATOM   2106  H   GLU A 134       2.966  14.355  -4.529  1.00 97.90           H  
ATOM   2107  CA  GLU A 134       2.462  12.981  -3.018  1.00 97.90           C  
ATOM   2108  HA  GLU A 134       2.540  11.895  -2.970  1.00 97.90           H  
ATOM   2109  C   GLU A 134       0.981  13.356  -3.176  1.00 97.90           C  
ATOM   2110  CB  GLU A 134       3.109  13.547  -1.735  1.00 97.90           C  
ATOM   2111  HB2 GLU A 134       4.169  13.295  -1.747  1.00 97.90           H  
ATOM   2112  HB3 GLU A 134       3.014  14.633  -1.725  1.00 97.90           H  
ATOM   2113  O   GLU A 134       0.653  14.504  -3.479  1.00 97.90           O  
ATOM   2114  CG  GLU A 134       2.486  12.970  -0.449  1.00 97.90           C  
ATOM   2115  HG2 GLU A 134       2.500  11.881  -0.512  1.00 97.90           H  
ATOM   2116  HG3 GLU A 134       1.442  13.280  -0.392  1.00 97.90           H  
ATOM   2117  CD  GLU A 134       3.221  13.381   0.845  1.00 97.90           C  
ATOM   2118  OE1 GLU A 134       2.575  13.990   1.732  1.00 97.90           O  
ATOM   2119  OE2 GLU A 134       4.407  13.001   1.025  1.00 97.90           O  
ATOM   2120  N   VAL A 135       0.084  12.389  -2.981  1.00 98.22           N  
ATOM   2121  H   VAL A 135       0.433  11.480  -2.712  1.00 98.22           H  
ATOM   2122  CA  VAL A 135      -1.371  12.562  -3.083  1.00 98.22           C  
ATOM   2123  HA  VAL A 135      -1.590  13.620  -3.226  1.00 98.22           H  
ATOM   2124  C   VAL A 135      -2.030  12.124  -1.780  1.00 98.22           C  
ATOM   2125  CB  VAL A 135      -1.957  11.801  -4.292  1.00 98.22           C  
ATOM   2126  HB  VAL A 135      -1.749  10.736  -4.186  1.00 98.22           H  
ATOM   2127  O   VAL A 135      -1.683  11.090  -1.212  1.00 98.22           O  
ATOM   2128  CG1 VAL A 135      -3.478  12.000  -4.383  1.00 98.22           C  
ATOM   2129 HG11 VAL A 135      -3.980  11.467  -3.575  1.00 98.22           H  
ATOM   2130 HG12 VAL A 135      -3.719  13.062  -4.327  1.00 98.22           H  
ATOM   2131 HG13 VAL A 135      -3.848  11.618  -5.334  1.00 98.22           H  
ATOM   2132  CG2 VAL A 135      -1.353  12.287  -5.616  1.00 98.22           C  
ATOM   2133 HG21 VAL A 135      -1.561  13.348  -5.760  1.00 98.22           H  
ATOM   2134 HG22 VAL A 135      -1.766  11.722  -6.451  1.00 98.22           H  
ATOM   2135 HG23 VAL A 135      -0.272  12.146  -5.616  1.00 98.22           H  
ATOM   2136  N   GLU A 136      -3.016  12.888  -1.313  1.00 98.33           N  
ATOM   2137  H   GLU A 136      -3.279  13.711  -1.836  1.00 98.33           H  
ATOM   2138  CA  GLU A 136      -3.824  12.541  -0.143  1.00 98.33           C  
ATOM   2139  HA  GLU A 136      -3.376  11.671   0.338  1.00 98.33           H  
ATOM   2140  C   GLU A 136      -5.252  12.153  -0.544  1.00 98.33           C  
ATOM   2141  CB  GLU A 136      -3.794  13.672   0.900  1.00 98.33           C  
ATOM   2142  HB2 GLU A 136      -4.293  14.554   0.500  1.00 98.33           H  
ATOM   2143  HB3 GLU A 136      -2.755  13.925   1.114  1.00 98.33           H  
ATOM   2144  O   GLU A 136      -5.908  12.822  -1.344  1.00 98.33           O  
ATOM   2145  CG  GLU A 136      -4.478  13.239   2.207  1.00 98.33           C  
ATOM   2146  HG2 GLU A 136      -4.036  12.302   2.546  1.00 98.33           H  
ATOM   2147  HG3 GLU A 136      -5.534  13.049   2.015  1.00 98.33           H  
ATOM   2148  CD  GLU A 136      -4.354  14.284   3.325  1.00 98.33           C  
ATOM   2149  OE1 GLU A 136      -5.367  14.967   3.597  1.00 98.33           O  
ATOM   2150  OE2 GLU A 136      -3.285  14.328   3.978  1.00 98.33           O  
ATOM   2151  N   VAL A 137      -5.757  11.078   0.060  1.00 97.91           N  
ATOM   2152  H   VAL A 137      -5.141  10.558   0.668  1.00 97.91           H  
ATOM   2153  CA  VAL A 137      -7.124  10.584  -0.096  1.00 97.91           C  
ATOM   2154  HA  VAL A 137      -7.690  11.290  -0.704  1.00 97.91           H  
ATOM   2155  C   VAL A 137      -7.769  10.477   1.278  1.00 97.91           C  
ATOM   2156  CB  VAL A 137      -7.150   9.215  -0.793  1.00 97.91           C  
ATOM   2157  HB  VAL A 137      -6.751   8.454  -0.123  1.00 97.91           H  
ATOM   2158  O   VAL A 137      -7.245   9.810   2.165  1.00 97.91           O  
ATOM   2159  CG1 VAL A 137      -8.583   8.833  -1.170  1.00 97.91           C  
ATOM   2160 HG11 VAL A 137      -8.977   9.555  -1.886  1.00 97.91           H  
ATOM   2161 HG12 VAL A 137      -9.217   8.795  -0.284  1.00 97.91           H  
ATOM   2162 HG13 VAL A 137      -8.572   7.843  -1.627  1.00 97.91           H  
ATOM   2163  CG2 VAL A 137      -6.325   9.198  -2.078  1.00 97.91           C  
ATOM   2164 HG21 VAL A 137      -6.670   9.975  -2.761  1.00 97.91           H  
ATOM   2165 HG22 VAL A 137      -6.409   8.215  -2.541  1.00 97.91           H  
ATOM   2166 HG23 VAL A 137      -5.272   9.365  -1.855  1.00 97.91           H  
ATOM   2167  N   THR A 138      -8.934  11.099   1.453  1.00 97.27           N  
ATOM   2168  H   THR A 138      -9.304  11.653   0.693  1.00 97.27           H  
ATOM   2169  CA  THR A 138      -9.704  11.011   2.701  1.00 97.27           C  
ATOM   2170  HA  THR A 138      -9.111  10.497   3.458  1.00 97.27           H  
ATOM   2171  C   THR A 138     -10.987  10.213   2.505  1.00 97.27           C  
ATOM   2172  CB  THR A 138     -10.008  12.401   3.272  1.00 97.27           C  
ATOM   2173  HB  THR A 138     -10.586  12.979   2.551  1.00 97.27           H  
ATOM   2174  O   THR A 138     -11.762  10.487   1.583  1.00 97.27           O  
ATOM   2175  CG2 THR A 138     -10.769  12.334   4.599  1.00 97.27           C  
ATOM   2176 HG21 THR A 138     -11.780  11.960   4.440  1.00 97.27           H  
ATOM   2177 HG22 THR A 138     -10.247  11.678   5.296  1.00 97.27           H  
ATOM   2178 HG23 THR A 138     -10.834  13.333   5.029  1.00 97.27           H  
ATOM   2179  OG1 THR A 138      -8.811  13.080   3.561  1.00 97.27           O  
ATOM   2180  HG1 THR A 138      -8.278  13.191   2.770  1.00 97.27           H  
ATOM   2181  N   PHE A 139     -11.217   9.272   3.417  1.00 96.70           N  
ATOM   2182  H   PHE A 139     -10.517   9.134   4.132  1.00 96.70           H  
ATOM   2183  CA  PHE A 139     -12.442   8.499   3.577  1.00 96.70           C  
ATOM   2184  HA  PHE A 139     -13.118   8.686   2.742  1.00 96.70           H  
ATOM   2185  C   PHE A 139     -13.133   8.912   4.875  1.00 96.70           C  
ATOM   2186  CB  PHE A 139     -12.111   7.003   3.607  1.00 96.70           C  
ATOM   2187  HB2 PHE A 139     -13.030   6.448   3.797  1.00 96.70           H  
ATOM   2188  HB3 PHE A 139     -11.430   6.807   4.435  1.00 96.70           H  
ATOM   2189  O   PHE A 139     -12.462   9.152   5.881  1.00 96.70           O  
ATOM   2190  CG  PHE A 139     -11.488   6.484   2.332  1.00 96.70           C  
ATOM   2191  CD1 PHE A 139     -12.292   5.846   1.373  1.00 96.70           C  
ATOM   2192  HD1 PHE A 139     -13.347   5.710   1.563  1.00 96.70           H  
ATOM   2193  CD2 PHE A 139     -10.109   6.644   2.097  1.00 96.70           C  
ATOM   2194  HD2 PHE A 139      -9.487   7.133   2.832  1.00 96.70           H  
ATOM   2195  CE1 PHE A 139     -11.727   5.378   0.176  1.00 96.70           C  
ATOM   2196  HE1 PHE A 139     -12.349   4.879  -0.553  1.00 96.70           H  
ATOM   2197  CE2 PHE A 139      -9.543   6.180   0.898  1.00 96.70           C  
ATOM   2198  HE2 PHE A 139      -8.487   6.313   0.716  1.00 96.70           H  
ATOM   2199  CZ  PHE A 139     -10.354   5.550  -0.061  1.00 96.70           C  
ATOM   2200  HZ  PHE A 139      -9.923   5.190  -0.983  1.00 96.70           H  
ATOM   2201  N   SER A 140     -14.463   8.944   4.857  1.00 94.75           N  
ATOM   2202  H   SER A 140     -14.948   8.663   4.017  1.00 94.75           H  
ATOM   2203  CA  SER A 140     -15.284   9.219   6.037  1.00 94.75           C  
ATOM   2204  HA  SER A 140     -14.657   9.219   6.929  1.00 94.75           H  
ATOM   2205  C   SER A 140     -16.341   8.134   6.182  1.00 94.75           C  
ATOM   2206  CB  SER A 140     -15.969  10.585   5.954  1.00 94.75           C  
ATOM   2207  HB2 SER A 140     -16.658  10.587   5.109  1.00 94.75           H  
ATOM   2208  HB3 SER A 140     -16.538  10.747   6.869  1.00 94.75           H  
ATOM   2209  O   SER A 140     -16.970   7.745   5.197  1.00 94.75           O  
ATOM   2210  OG  SER A 140     -15.039  11.643   5.795  1.00 94.75           O  
ATOM   2211  HG  SER A 140     -15.541  12.462   5.789  1.00 94.75           H  
ATOM   2212  N   ALA A 141     -16.565   7.658   7.401  1.00 90.31           N  
ATOM   2213  H   ALA A 141     -16.031   8.023   8.177  1.00 90.31           H  
ATOM   2214  CA  ALA A 141     -17.556   6.633   7.684  1.00 90.31           C  
ATOM   2215  HA  ALA A 141     -18.292   6.608   6.881  1.00 90.31           H  
ATOM   2216  C   ALA A 141     -18.291   6.933   8.990  1.00 90.31           C  
ATOM   2217  CB  ALA A 141     -16.859   5.267   7.739  1.00 90.31           C  
ATOM   2218  HB1 ALA A 141     -16.087   5.278   8.508  1.00 90.31           H  
ATOM   2219  HB2 ALA A 141     -16.402   5.040   6.776  1.00 90.31           H  
ATOM   2220  HB3 ALA A 141     -17.583   4.494   7.998  1.00 90.31           H  
ATOM   2221  O   ALA A 141     -17.671   7.142  10.024  1.00 90.31           O  
ATOM   2222  N   ASN A 142     -19.624   6.850   8.961  1.00 87.97           N  
ATOM   2223  H   ASN A 142     -20.083   6.783   8.064  1.00 87.97           H  
ATOM   2224  CA  ASN A 142     -20.451   6.969  10.171  1.00 87.97           C  
ATOM   2225  HA  ASN A 142     -20.192   7.892  10.688  1.00 87.97           H  
ATOM   2226  C   ASN A 142     -20.226   5.814  11.167  1.00 87.97           C  
ATOM   2227  CB  ASN A 142     -21.934   7.014   9.760  1.00 87.97           C  
ATOM   2228  HB2 ASN A 142     -22.544   7.062  10.662  1.00 87.97           H  
ATOM   2229  HB3 ASN A 142     -22.187   6.095   9.230  1.00 87.97           H  
ATOM   2230  O   ASN A 142     -20.611   5.920  12.326  1.00 87.97           O  
ATOM   2231  CG  ASN A 142     -22.300   8.211   8.903  1.00 87.97           C  
ATOM   2232  ND2 ASN A 142     -23.326   8.094   8.094  1.00 87.97           N  
ATOM   2233 HD21 ASN A 142     -23.548   8.926   7.567  1.00 87.97           H  
ATOM   2234 HD22 ASN A 142     -23.909   7.270   8.111  1.00 87.97           H  
ATOM   2235  OD1 ASN A 142     -21.683   9.255   8.920  1.00 87.97           O  
ATOM   2236  N   ASP A 143     -19.642   4.709  10.699  1.00 86.26           N  
ATOM   2237  H   ASP A 143     -19.267   4.747   9.762  1.00 86.26           H  
ATOM   2238  CA  ASP A 143     -19.219   3.573  11.511  1.00 86.26           C  
ATOM   2239  HA  ASP A 143     -19.455   3.750  12.560  1.00 86.26           H  
ATOM   2240  C   ASP A 143     -17.700   3.386  11.343  1.00 86.26           C  
ATOM   2241  CB  ASP A 143     -20.004   2.319  11.101  1.00 86.26           C  
ATOM   2242  HB2 ASP A 143     -21.062   2.486  11.303  1.00 86.26           H  
ATOM   2243  HB3 ASP A 143     -19.888   2.155  10.030  1.00 86.26           H  
ATOM   2244  O   ASP A 143     -17.262   2.940  10.273  1.00 86.26           O  
ATOM   2245  CG  ASP A 143     -19.549   1.063  11.853  1.00 86.26           C  
ATOM   2246  OD1 ASP A 143     -18.730   1.188  12.792  1.00 86.26           O  
ATOM   2247  OD2 ASP A 143     -20.005  -0.025  11.444  1.00 86.26           O  
ATOM   2248  N   PRO A 144     -16.892   3.708  12.371  1.00 81.94           N  
ATOM   2249  CA  PRO A 144     -15.443   3.536  12.336  1.00 81.94           C  
ATOM   2250  HA  PRO A 144     -15.038   4.180  11.556  1.00 81.94           H  
ATOM   2251  C   PRO A 144     -14.996   2.094  12.069  1.00 81.94           C  
ATOM   2252  CB  PRO A 144     -14.939   4.021  13.699  1.00 81.94           C  
ATOM   2253  HB2 PRO A 144     -14.908   3.191  14.405  1.00 81.94           H  
ATOM   2254  HB3 PRO A 144     -13.959   4.490  13.620  1.00 81.94           H  
ATOM   2255  O   PRO A 144     -13.911   1.893  11.528  1.00 81.94           O  
ATOM   2256  CG  PRO A 144     -16.008   5.016  14.141  1.00 81.94           C  
ATOM   2257  HG2 PRO A 144     -15.834   5.979  13.661  1.00 81.94           H  
ATOM   2258  HG3 PRO A 144     -16.041   5.124  15.225  1.00 81.94           H  
ATOM   2259  CD  PRO A 144     -17.287   4.393  13.593  1.00 81.94           C  
ATOM   2260  HD2 PRO A 144     -18.021   5.176  13.400  1.00 81.94           H  
ATOM   2261  HD3 PRO A 144     -17.684   3.666  14.302  1.00 81.94           H  
ATOM   2262  N   HIS A 145     -15.822   1.078  12.357  1.00 86.28           N  
ATOM   2263  H   HIS A 145     -16.739   1.267  12.736  1.00 86.28           H  
ATOM   2264  CA  HIS A 145     -15.475  -0.318  12.069  1.00 86.28           C  
ATOM   2265  HA  HIS A 145     -14.515  -0.532  12.538  1.00 86.28           H  
ATOM   2266  C   HIS A 145     -15.302  -0.600  10.572  1.00 86.28           C  
ATOM   2267  CB  HIS A 145     -16.524  -1.261  12.669  1.00 86.28           C  
ATOM   2268  HB2 HIS A 145     -17.513  -1.013  12.284  1.00 86.28           H  
ATOM   2269  HB3 HIS A 145     -16.297  -2.281  12.357  1.00 86.28           H  
ATOM   2270  O   HIS A 145     -14.635  -1.569  10.203  1.00 86.28           O  
ATOM   2271  CG  HIS A 145     -16.537  -1.239  14.172  1.00 86.28           C  
ATOM   2272  CD2 HIS A 145     -17.562  -0.844  14.989  1.00 86.28           C  
ATOM   2273  HD2 HIS A 145     -18.526  -0.481  14.665  1.00 86.28           H  
ATOM   2274  ND1 HIS A 145     -15.492  -1.618  14.978  1.00 86.28           N  
ATOM   2275  HD1 HIS A 145     -14.579  -1.901  14.649  1.00 86.28           H  
ATOM   2276  CE1 HIS A 145     -15.874  -1.461  16.255  1.00 86.28           C  
ATOM   2277  HE1 HIS A 145     -15.256  -1.658  17.119  1.00 86.28           H  
ATOM   2278  NE2 HIS A 145     -17.131  -1.000  16.315  1.00 86.28           N  
ATOM   2279  N   LYS A 146     -15.812   0.267   9.685  1.00 88.27           N  
ATOM   2280  H   LYS A 146     -16.339   1.052  10.041  1.00 88.27           H  
ATOM   2281  CA  LYS A 146     -15.533   0.188   8.240  1.00 88.27           C  
ATOM   2282  HA  LYS A 146     -15.804  -0.806   7.884  1.00 88.27           H  
ATOM   2283  C   LYS A 146     -14.049   0.362   7.909  1.00 88.27           C  
ATOM   2284  CB  LYS A 146     -16.360   1.234   7.487  1.00 88.27           C  
ATOM   2285  HB2 LYS A 146     -16.153   2.229   7.882  1.00 88.27           H  
ATOM   2286  HB3 LYS A 146     -16.061   1.213   6.438  1.00 88.27           H  
ATOM   2287  O   LYS A 146     -13.594  -0.126   6.875  1.00 88.27           O  
ATOM   2288  CG  LYS A 146     -17.860   0.932   7.581  1.00 88.27           C  
ATOM   2289  HG2 LYS A 146     -18.030  -0.120   7.354  1.00 88.27           H  
ATOM   2290  HG3 LYS A 146     -18.219   1.134   8.590  1.00 88.27           H  
ATOM   2291  CD  LYS A 146     -18.635   1.781   6.572  1.00 88.27           C  
ATOM   2292  HD2 LYS A 146     -18.461   2.840   6.764  1.00 88.27           H  
ATOM   2293  HD3 LYS A 146     -18.282   1.537   5.570  1.00 88.27           H  
ATOM   2294  CE  LYS A 146     -20.128   1.471   6.685  1.00 88.27           C  
ATOM   2295  HE2 LYS A 146     -20.501   1.888   7.621  1.00 88.27           H  
ATOM   2296  HE3 LYS A 146     -20.254   0.389   6.734  1.00 88.27           H  
ATOM   2297  NZ  LYS A 146     -20.873   2.009   5.520  1.00 88.27           N  
ATOM   2298  HZ1 LYS A 146     -20.705   2.999   5.410  1.00 88.27           H  
ATOM   2299  HZ2 LYS A 146     -20.577   1.535   4.679  1.00 88.27           H  
ATOM   2300  HZ3 LYS A 146     -21.862   1.838   5.627  1.00 88.27           H  
ATOM   2301  N   PHE A 147     -13.294   1.002   8.798  1.00 91.80           N  
ATOM   2302  H   PHE A 147     -13.734   1.377   9.626  1.00 91.80           H  
ATOM   2303  CA  PHE A 147     -11.850   1.170   8.691  1.00 91.80           C  
ATOM   2304  HA  PHE A 147     -11.579   1.254   7.638  1.00 91.80           H  
ATOM   2305  C   PHE A 147     -11.051  -0.018   9.233  1.00 91.80           C  
ATOM   2306  CB  PHE A 147     -11.454   2.471   9.394  1.00 91.80           C  
ATOM   2307  HB2 PHE A 147     -11.675   2.379  10.458  1.00 91.80           H  
ATOM   2308  HB3 PHE A 147     -10.373   2.595   9.322  1.00 91.80           H  
ATOM   2309  O   PHE A 147      -9.831  -0.007   9.122  1.00 91.80           O  
ATOM   2310  CG  PHE A 147     -12.102   3.724   8.845  1.00 91.80           C  
ATOM   2311  CD1 PHE A 147     -12.140   3.962   7.461  1.00 91.80           C  
ATOM   2312  HD1 PHE A 147     -11.642   3.272   6.797  1.00 91.80           H  
ATOM   2313  CD2 PHE A 147     -12.661   4.663   9.723  1.00 91.80           C  
ATOM   2314  HD2 PHE A 147     -12.629   4.499  10.790  1.00 91.80           H  
ATOM   2315  CE1 PHE A 147     -12.778   5.106   6.949  1.00 91.80           C  
ATOM   2316  HE1 PHE A 147     -12.811   5.286   5.884  1.00 91.80           H  
ATOM   2317  CE2 PHE A 147     -13.276   5.816   9.216  1.00 91.80           C  
ATOM   2318  HE2 PHE A 147     -13.718   6.519   9.906  1.00 91.80           H  
ATOM   2319  CZ  PHE A 147     -13.339   6.042   7.831  1.00 91.80           C  
ATOM   2320  HZ  PHE A 147     -13.809   6.937   7.453  1.00 91.80           H  
ATOM   2321  N   ASN A 148     -11.695  -1.068   9.762  1.00 92.72           N  
ATOM   2322  H   ASN A 148     -12.696  -1.019   9.885  1.00 92.72           H  
ATOM   2323  CA  ASN A 148     -10.979  -2.213  10.335  1.00 92.72           C  
ATOM   2324  HA  ASN A 148     -10.182  -1.816  10.962  1.00 92.72           H  
ATOM   2325  C   ASN A 148     -10.321  -3.119   9.284  1.00 92.72           C  
ATOM   2326  CB  ASN A 148     -11.905  -3.037  11.246  1.00 92.72           C  
ATOM   2327  HB2 ASN A 148     -11.423  -3.991  11.462  1.00 92.72           H  
ATOM   2328  HB3 ASN A 148     -12.852  -3.246  10.749  1.00 92.72           H  
ATOM   2329  O   ASN A 148      -9.523  -3.983   9.647  1.00 92.72           O  
ATOM   2330  CG  ASN A 148     -12.158  -2.377  12.587  1.00 92.72           C  
ATOM   2331  ND2 ASN A 148     -12.814  -3.058  13.495  1.00 92.72           N  
ATOM   2332 HD21 ASN A 148     -12.666  -2.710  14.432  1.00 92.72           H  
ATOM   2333 HD22 ASN A 148     -13.042  -4.024  13.310  1.00 92.72           H  
ATOM   2334  OD1 ASN A 148     -11.736  -1.277  12.882  1.00 92.72           O  
ATOM   2335  N   ARG A 149     -10.685  -2.975   8.003  1.00 95.70           N  
ATOM   2336  H   ARG A 149     -11.330  -2.228   7.788  1.00 95.70           H  
ATOM   2337  CA  ARG A 149     -10.198  -3.831   6.913  1.00 95.70           C  
ATOM   2338  HA  ARG A 149      -9.262  -4.284   7.239  1.00 95.70           H  
ATOM   2339  C   ARG A 149      -9.839  -3.049   5.642  1.00 95.70           C  
ATOM   2340  CB  ARG A 149     -11.186  -4.980   6.650  1.00 95.70           C  
ATOM   2341  HB2 ARG A 149     -10.822  -5.566   5.806  1.00 95.70           H  
ATOM   2342  HB3 ARG A 149     -12.162  -4.568   6.394  1.00 95.70           H  
ATOM   2343  O   ARG A 149     -10.446  -3.300   4.596  1.00 95.70           O  
ATOM   2344  CG  ARG A 149     -11.323  -5.918   7.857  1.00 95.70           C  
ATOM   2345  HG2 ARG A 149     -10.340  -6.306   8.124  1.00 95.70           H  
ATOM   2346  HG3 ARG A 149     -11.742  -5.381   8.708  1.00 95.70           H  
ATOM   2347  CD  ARG A 149     -12.251  -7.083   7.519  1.00 95.70           C  
ATOM   2348  HD2 ARG A 149     -13.245  -6.693   7.302  1.00 95.70           H  
ATOM   2349  HD3 ARG A 149     -11.860  -7.590   6.637  1.00 95.70           H  
ATOM   2350  NE  ARG A 149     -12.324  -8.037   8.637  1.00 95.70           N  
ATOM   2351  HE  ARG A 149     -11.716  -7.877   9.427  1.00 95.70           H  
ATOM   2352  NH1 ARG A 149     -13.426  -9.728   7.534  1.00 95.70           N  
ATOM   2353 HH11 ARG A 149     -13.758 -10.679   7.614  1.00 95.70           H  
ATOM   2354 HH12 ARG A 149     -13.443  -9.192   6.679  1.00 95.70           H  
ATOM   2355  NH2 ARG A 149     -12.822 -10.021   9.625  1.00 95.70           N  
ATOM   2356 HH21 ARG A 149     -12.907  -9.553  10.516  1.00 95.70           H  
ATOM   2357 HH22 ARG A 149     -11.892 -10.403   9.712  1.00 95.70           H  
ATOM   2358  CZ  ARG A 149     -12.859  -9.239   8.596  1.00 95.70           C  
ATOM   2359  N   PRO A 150      -8.923  -2.064   5.702  1.00 97.00           N  
ATOM   2360  CA  PRO A 150      -8.509  -1.348   4.513  1.00 97.00           C  
ATOM   2361  HA  PRO A 150      -9.382  -1.051   3.933  1.00 97.00           H  
ATOM   2362  C   PRO A 150      -7.616  -2.250   3.656  1.00 97.00           C  
ATOM   2363  CB  PRO A 150      -7.799  -0.092   5.011  1.00 97.00           C  
ATOM   2364  HB2 PRO A 150      -7.071   0.286   4.293  1.00 97.00           H  
ATOM   2365  HB3 PRO A 150      -8.538   0.674   5.247  1.00 97.00           H  
ATOM   2366  O   PRO A 150      -6.838  -3.072   4.152  1.00 97.00           O  
ATOM   2367  CG  PRO A 150      -7.139  -0.575   6.298  1.00 97.00           C  
ATOM   2368  HG2 PRO A 150      -7.032   0.238   7.015  1.00 97.00           H  
ATOM   2369  HG3 PRO A 150      -6.164  -0.994   6.051  1.00 97.00           H  
ATOM   2370  CD  PRO A 150      -8.083  -1.666   6.822  1.00 97.00           C  
ATOM   2371  HD2 PRO A 150      -8.707  -1.254   7.615  1.00 97.00           H  
ATOM   2372  HD3 PRO A 150      -7.520  -2.514   7.212  1.00 97.00           H  
ATOM   2373  N   GLN A 151      -7.735  -2.080   2.349  1.00 98.15           N  
ATOM   2374  H   GLN A 151      -8.411  -1.408   2.014  1.00 98.15           H  
ATOM   2375  CA  GLN A 151      -6.958  -2.805   1.357  1.00 98.15           C  
ATOM   2376  HA  GLN A 151      -6.142  -3.338   1.845  1.00 98.15           H  
ATOM   2377  C   GLN A 151      -6.353  -1.805   0.378  1.00 98.15           C  
ATOM   2378  CB  GLN A 151      -7.874  -3.841   0.692  1.00 98.15           C  
ATOM   2379  HB2 GLN A 151      -8.162  -4.580   1.439  1.00 98.15           H  
ATOM   2380  HB3 GLN A 151      -8.780  -3.330   0.367  1.00 98.15           H  
ATOM   2381  O   GLN A 151      -7.050  -0.923  -0.126  1.00 98.15           O  
ATOM   2382  CG  GLN A 151      -7.270  -4.573  -0.516  1.00 98.15           C  
ATOM   2383  HG2 GLN A 151      -6.882  -3.845  -1.229  1.00 98.15           H  
ATOM   2384  HG3 GLN A 151      -6.441  -5.206  -0.200  1.00 98.15           H  
ATOM   2385  CD  GLN A 151      -8.314  -5.418  -1.248  1.00 98.15           C  
ATOM   2386  NE2 GLN A 151      -8.041  -5.823  -2.460  1.00 98.15           N  
ATOM   2387 HE21 GLN A 151      -8.660  -6.535  -2.819  1.00 98.15           H  
ATOM   2388 HE22 GLN A 151      -7.063  -5.917  -2.696  1.00 98.15           H  
ATOM   2389  OE1 GLN A 151      -9.416  -5.696  -0.786  1.00 98.15           O  
ATOM   2390  N   PHE A 152      -5.069  -1.984   0.091  1.00 98.42           N  
ATOM   2391  H   PHE A 152      -4.573  -2.728   0.561  1.00 98.42           H  
ATOM   2392  CA  PHE A 152      -4.305  -1.198  -0.867  1.00 98.42           C  
ATOM   2393  HA  PHE A 152      -4.953  -0.458  -1.336  1.00 98.42           H  
ATOM   2394  C   PHE A 152      -3.772  -2.145  -1.937  1.00 98.42           C  
ATOM   2395  CB  PHE A 152      -3.174  -0.445  -0.152  1.00 98.42           C  
ATOM   2396  HB2 PHE A 152      -2.725   0.259  -0.853  1.00 98.42           H  
ATOM   2397  HB3 PHE A 152      -2.395  -1.152   0.133  1.00 98.42           H  
ATOM   2398  O   PHE A 152      -3.134  -3.143  -1.619  1.00 98.42           O  
ATOM   2399  CG  PHE A 152      -3.628   0.305   1.085  1.00 98.42           C  
ATOM   2400  CD1 PHE A 152      -4.187   1.587   0.959  1.00 98.42           C  
ATOM   2401  HD1 PHE A 152      -4.243   2.053  -0.014  1.00 98.42           H  
ATOM   2402  CD2 PHE A 152      -3.546  -0.300   2.355  1.00 98.42           C  
ATOM   2403  HD2 PHE A 152      -3.125  -1.289   2.455  1.00 98.42           H  
ATOM   2404  CE1 PHE A 152      -4.678   2.257   2.092  1.00 98.42           C  
ATOM   2405  HE1 PHE A 152      -5.116   3.239   1.991  1.00 98.42           H  
ATOM   2406  CE2 PHE A 152      -4.037   0.370   3.489  1.00 98.42           C  
ATOM   2407  HE2 PHE A 152      -3.983  -0.103   4.458  1.00 98.42           H  
ATOM   2408  CZ  PHE A 152      -4.614   1.645   3.355  1.00 98.42           C  
ATOM   2409  HZ  PHE A 152      -5.015   2.154   4.219  1.00 98.42           H  
ATOM   2410  N   THR A 153      -4.053  -1.863  -3.202  1.00 98.21           N  
ATOM   2411  H   THR A 153      -4.593  -1.033  -3.403  1.00 98.21           H  
ATOM   2412  CA  THR A 153      -3.443  -2.563  -4.339  1.00 98.21           C  
ATOM   2413  HA  THR A 153      -2.791  -3.363  -3.990  1.00 98.21           H  
ATOM   2414  C   THR A 153      -2.603  -1.553  -5.092  1.00 98.21           C  
ATOM   2415  CB  THR A 153      -4.499  -3.191  -5.252  1.00 98.21           C  
ATOM   2416  HB  THR A 153      -5.065  -2.399  -5.744  1.00 98.21           H  
ATOM   2417  O   THR A 153      -3.141  -0.545  -5.540  1.00 98.21           O  
ATOM   2418  CG2 THR A 153      -3.888  -4.085  -6.322  1.00 98.21           C  
ATOM   2419 HG21 THR A 153      -3.350  -4.911  -5.859  1.00 98.21           H  
ATOM   2420 HG22 THR A 153      -3.200  -3.510  -6.942  1.00 98.21           H  
ATOM   2421 HG23 THR A 153      -4.680  -4.469  -6.965  1.00 98.21           H  
ATOM   2422  OG1 THR A 153      -5.379  -3.973  -4.470  1.00 98.21           O  
ATOM   2423  HG1 THR A 153      -5.498  -3.470  -3.661  1.00 98.21           H  
ATOM   2424  N   ILE A 154      -1.301  -1.799  -5.172  1.00 97.09           N  
ATOM   2425  H   ILE A 154      -0.956  -2.676  -4.810  1.00 97.09           H  
ATOM   2426  CA  ILE A 154      -0.334  -0.949  -5.856  1.00 97.09           C  
ATOM   2427  HA  ILE A 154      -0.787   0.016  -6.084  1.00 97.09           H  
ATOM   2428  C   ILE A 154       0.006  -1.642  -7.169  1.00 97.09           C  
ATOM   2429  CB  ILE A 154       0.922  -0.697  -4.987  1.00 97.09           C  
ATOM   2430  HB  ILE A 154       1.435  -1.643  -4.815  1.00 97.09           H  
ATOM   2431  O   ILE A 154       0.538  -2.755  -7.163  1.00 97.09           O  
ATOM   2432  CG1 ILE A 154       0.616  -0.044  -3.615  1.00 97.09           C  
ATOM   2433 HG12 ILE A 154      -0.136   0.735  -3.738  1.00 97.09           H  
ATOM   2434 HG13 ILE A 154       1.524   0.434  -3.248  1.00 97.09           H  
ATOM   2435  CG2 ILE A 154       1.886   0.231  -5.751  1.00 97.09           C  
ATOM   2436 HG21 ILE A 154       2.181  -0.217  -6.700  1.00 97.09           H  
ATOM   2437 HG22 ILE A 154       1.409   1.190  -5.953  1.00 97.09           H  
ATOM   2438 HG23 ILE A 154       2.792   0.396  -5.168  1.00 97.09           H  
ATOM   2439  CD1 ILE A 154       0.168  -1.017  -2.511  1.00 97.09           C  
ATOM   2440 HD11 ILE A 154       0.856  -1.860  -2.455  1.00 97.09           H  
ATOM   2441 HD12 ILE A 154       0.173  -0.496  -1.553  1.00 97.09           H  
ATOM   2442 HD13 ILE A 154      -0.843  -1.381  -2.691  1.00 97.09           H  
ATOM   2443  N   GLU A 155      -0.311  -0.988  -8.277  1.00 94.96           N  
ATOM   2444  H   GLU A 155      -0.761  -0.086  -8.201  1.00 94.96           H  
ATOM   2445  CA  GLU A 155      -0.022  -1.440  -9.631  1.00 94.96           C  
ATOM   2446  HA  GLU A 155       0.480  -2.406  -9.574  1.00 94.96           H  
ATOM   2447  C   GLU A 155       0.955  -0.463 -10.297  1.00 94.96           C  
ATOM   2448  CB  GLU A 155      -1.317  -1.661 -10.442  1.00 94.96           C  
ATOM   2449  HB2 GLU A 155      -1.841  -0.713 -10.566  1.00 94.96           H  
ATOM   2450  HB3 GLU A 155      -1.036  -2.041 -11.424  1.00 94.96           H  
ATOM   2451  O   GLU A 155       0.867   0.756 -10.143  1.00 94.96           O  
ATOM   2452  CG  GLU A 155      -2.254  -2.680  -9.753  1.00 94.96           C  
ATOM   2453  HG2 GLU A 155      -2.671  -2.221  -8.856  1.00 94.96           H  
ATOM   2454  HG3 GLU A 155      -1.647  -3.527  -9.434  1.00 94.96           H  
ATOM   2455  CD  GLU A 155      -3.416  -3.229 -10.610  1.00 94.96           C  
ATOM   2456  OE1 GLU A 155      -4.079  -4.193 -10.123  1.00 94.96           O  
ATOM   2457  OE2 GLU A 155      -3.594  -2.780 -11.759  1.00 94.96           O  
ATOM   2458  N   TRP A 156       1.926  -1.007 -11.016  1.00 88.70           N  
ATOM   2459  H   TRP A 156       1.924  -2.011 -11.126  1.00 88.70           H  
ATOM   2460  CA  TRP A 156       2.906  -0.252 -11.796  1.00 88.70           C  
ATOM   2461  HA  TRP A 156       2.540   0.763 -11.949  1.00 88.70           H  
ATOM   2462  C   TRP A 156       3.051  -0.888 -13.180  1.00 88.70           C  
ATOM   2463  CB  TRP A 156       4.237  -0.164 -11.031  1.00 88.70           C  
ATOM   2464  HB2 TRP A 156       4.042   0.279 -10.054  1.00 88.70           H  
ATOM   2465  HB3 TRP A 156       4.899   0.520 -11.561  1.00 88.70           H  
ATOM   2466  O   TRP A 156       2.548  -1.995 -13.402  1.00 88.70           O  
ATOM   2467  CG  TRP A 156       4.967  -1.456 -10.811  1.00 88.70           C  
ATOM   2468  CD1 TRP A 156       5.993  -1.919 -11.559  1.00 88.70           C  
ATOM   2469  HD1 TRP A 156       6.408  -1.412 -12.418  1.00 88.70           H  
ATOM   2470  CD2 TRP A 156       4.737  -2.469  -9.787  1.00 88.70           C  
ATOM   2471  CE2 TRP A 156       5.655  -3.541 -10.004  1.00 88.70           C  
ATOM   2472  CE3 TRP A 156       3.821  -2.613  -8.724  1.00 88.70           C  
ATOM   2473  HE3 TRP A 156       3.117  -1.818  -8.529  1.00 88.70           H  
ATOM   2474  NE1 TRP A 156       6.423  -3.134 -11.069  1.00 88.70           N  
ATOM   2475  HE1 TRP A 156       7.241  -3.606 -11.426  1.00 88.70           H  
ATOM   2476  CH2 TRP A 156       4.689  -4.841  -8.214  1.00 88.70           C  
ATOM   2477  HH2 TRP A 156       4.689  -5.747  -7.626  1.00 88.70           H  
ATOM   2478  CZ2 TRP A 156       5.631  -4.717  -9.246  1.00 88.70           C  
ATOM   2479  HZ2 TRP A 156       6.361  -5.493  -9.424  1.00 88.70           H  
ATOM   2480  CZ3 TRP A 156       3.805  -3.777  -7.934  1.00 88.70           C  
ATOM   2481  HZ3 TRP A 156       3.100  -3.845  -7.119  1.00 88.70           H  
ATOM   2482  N   GLY A 157       3.733  -0.188 -14.090  1.00 70.78           N  
ATOM   2483  H   GLY A 157       4.099   0.712 -13.812  1.00 70.78           H  
ATOM   2484  CA  GLY A 157       4.066  -0.685 -15.433  1.00 70.78           C  
ATOM   2485  HA2 GLY A 157       3.157  -0.740 -16.033  1.00 70.78           H  
ATOM   2486  HA3 GLY A 157       4.767  -0.007 -15.921  1.00 70.78           H  
ATOM   2487  C   GLY A 157       4.696  -2.075 -15.456  1.00 70.78           C  
ATOM   2488  O   GLY A 157       5.316  -2.490 -14.447  1.00 70.78           O  
ATOM   2489  OXT GLY A 157       4.500  -2.727 -16.497  1.00 70.78           O  
TER    2490      GLY A 157                                                       
END   
