# Supplementary material for: Single-chain dimers from de novo immunoglobulins as robust scaffolds for multiple binding loops
Source: Nat Commun. 2023 Sep 23;14:5939. doi: 10.1038/s41467-023-41717-5 (PMC10517939; doi:10.1038/s41467-023-41717-5)
Supplement: Supplementary file 3 — Supplementary Data 1 [file 41467_2023_41717_MOESM3_ESM.zip › design_models/scIg+EF/scIg12+EF3c/ranked_4.pdb]

ATOM      1  N   GLY A   1     -15.403   2.278   1.186  1.00 90.88           N  
ATOM      2  H   GLY A   1     -16.218   2.496   1.741  1.00 90.88           H  
ATOM      3  H2  GLY A   1     -15.678   1.639   0.454  1.00 90.88           H  
ATOM      4  H3  GLY A   1     -14.779   1.755   1.784  1.00 90.88           H  
ATOM      5  CA  GLY A   1     -14.719   3.478   0.641  1.00 90.88           C  
ATOM      6  HA2 GLY A   1     -14.323   4.068   1.467  1.00 90.88           H  
ATOM      7  HA3 GLY A   1     -15.439   4.071   0.077  1.00 90.88           H  
ATOM      8  C   GLY A   1     -13.569   3.103  -0.288  1.00 90.88           C  
ATOM      9  O   GLY A   1     -13.310   1.921  -0.464  1.00 90.88           O  
ATOM     10  N   ARG A   2     -12.900   4.083  -0.917  1.00 95.02           N  
ATOM     11  H   ARG A   2     -13.151   5.047  -0.750  1.00 95.02           H  
ATOM     12  CA  ARG A   2     -11.809   3.849  -1.881  1.00 95.02           C  
ATOM     13  HA  ARG A   2     -11.377   2.865  -1.694  1.00 95.02           H  
ATOM     14  C   ARG A   2     -10.687   4.879  -1.757  1.00 95.02           C  
ATOM     15  CB  ARG A   2     -12.396   3.845  -3.302  1.00 95.02           C  
ATOM     16  HB2 ARG A   2     -12.975   4.757  -3.442  1.00 95.02           H  
ATOM     17  HB3 ARG A   2     -13.069   2.994  -3.400  1.00 95.02           H  
ATOM     18  O   ARG A   2     -10.951   6.080  -1.788  1.00 95.02           O  
ATOM     19  CG  ARG A   2     -11.330   3.770  -4.405  1.00 95.02           C  
ATOM     20  HG2 ARG A   2     -10.689   4.650  -4.363  1.00 95.02           H  
ATOM     21  HG3 ARG A   2     -10.717   2.876  -4.285  1.00 95.02           H  
ATOM     22  CD  ARG A   2     -12.027   3.750  -5.762  1.00 95.02           C  
ATOM     23  HD2 ARG A   2     -12.764   4.552  -5.792  1.00 95.02           H  
ATOM     24  HD3 ARG A   2     -12.557   2.803  -5.863  1.00 95.02           H  
ATOM     25  NE  ARG A   2     -11.067   3.968  -6.854  1.00 95.02           N  
ATOM     26  HE  ARG A   2     -10.447   4.759  -6.745  1.00 95.02           H  
ATOM     27  NH1 ARG A   2     -11.936   2.426  -8.304  1.00 95.02           N  
ATOM     28 HH11 ARG A   2     -12.276   1.905  -7.509  1.00 95.02           H  
ATOM     29 HH12 ARG A   2     -11.848   1.867  -9.141  1.00 95.02           H  
ATOM     30  NH2 ARG A   2     -10.217   3.703  -8.937  1.00 95.02           N  
ATOM     31 HH21 ARG A   2      -9.523   4.399  -8.703  1.00 95.02           H  
ATOM     32 HH22 ARG A   2     -10.208   3.218  -9.823  1.00 95.02           H  
ATOM     33  CZ  ARG A   2     -11.084   3.367  -8.023  1.00 95.02           C  
ATOM     34  N   VAL A   3      -9.441   4.409  -1.720  1.00 96.25           N  
ATOM     35  H   VAL A   3      -9.325   3.406  -1.696  1.00 96.25           H  
ATOM     36  CA  VAL A   3      -8.226   5.238  -1.798  1.00 96.25           C  
ATOM     37  HA  VAL A   3      -8.503   6.254  -2.081  1.00 96.25           H  
ATOM     38  C   VAL A   3      -7.291   4.706  -2.868  1.00 96.25           C  
ATOM     39  CB  VAL A   3      -7.510   5.310  -0.440  1.00 96.25           C  
ATOM     40  HB  VAL A   3      -7.481   4.309  -0.010  1.00 96.25           H  
ATOM     41  O   VAL A   3      -7.048   3.505  -2.963  1.00 96.25           O  
ATOM     42  CG1 VAL A   3      -6.070   5.849  -0.483  1.00 96.25           C  
ATOM     43 HG11 VAL A   3      -5.424   5.151  -1.015  1.00 96.25           H  
ATOM     44 HG12 VAL A   3      -6.046   6.818  -0.982  1.00 96.25           H  
ATOM     45 HG13 VAL A   3      -5.688   5.958   0.532  1.00 96.25           H  
ATOM     46  CG2 VAL A   3      -8.293   6.225   0.494  1.00 96.25           C  
ATOM     47 HG21 VAL A   3      -9.364   6.175   0.295  1.00 96.25           H  
ATOM     48 HG22 VAL A   3      -7.982   7.264   0.387  1.00 96.25           H  
ATOM     49 HG23 VAL A   3      -8.119   5.875   1.512  1.00 96.25           H  
ATOM     50  N   GLU A   4      -6.725   5.615  -3.651  1.00 98.28           N  
ATOM     51  H   GLU A   4      -6.964   6.585  -3.505  1.00 98.28           H  
ATOM     52  CA  GLU A   4      -5.691   5.312  -4.629  1.00 98.28           C  
ATOM     53  HA  GLU A   4      -5.594   4.230  -4.714  1.00 98.28           H  
ATOM     54  C   GLU A   4      -4.338   5.868  -4.170  1.00 98.28           C  
ATOM     55  CB  GLU A   4      -6.122   5.834  -6.005  1.00 98.28           C  
ATOM     56  HB2 GLU A   4      -7.153   5.533  -6.189  1.00 98.28           H  
ATOM     57  HB3 GLU A   4      -6.060   6.922  -6.020  1.00 98.28           H  
ATOM     58  O   GLU A   4      -4.209   7.047  -3.845  1.00 98.28           O  
ATOM     59  CG  GLU A   4      -5.240   5.251  -7.115  1.00 98.28           C  
ATOM     60  HG2 GLU A   4      -4.206   5.547  -6.937  1.00 98.28           H  
ATOM     61  HG3 GLU A   4      -5.289   4.163  -7.065  1.00 98.28           H  
ATOM     62  CD  GLU A   4      -5.647   5.703  -8.522  1.00 98.28           C  
ATOM     63  OE1 GLU A   4      -4.916   5.372  -9.483  1.00 98.28           O  
ATOM     64  OE2 GLU A   4      -6.611   6.473  -8.714  1.00 98.28           O  
ATOM     65  N   VAL A   5      -3.319   5.011  -4.175  1.00 98.28           N  
ATOM     66  H   VAL A   5      -3.525   4.052  -4.418  1.00 98.28           H  
ATOM     67  CA  VAL A   5      -1.915   5.335  -3.914  1.00 98.28           C  
ATOM     68  HA  VAL A   5      -1.830   6.388  -3.644  1.00 98.28           H  
ATOM     69  C   VAL A   5      -1.134   5.087  -5.199  1.00 98.28           C  
ATOM     70  CB  VAL A   5      -1.343   4.493  -2.754  1.00 98.28           C  
ATOM     71  HB  VAL A   5      -1.323   3.444  -3.050  1.00 98.28           H  
ATOM     72  O   VAL A   5      -0.951   3.944  -5.619  1.00 98.28           O  
ATOM     73  CG1 VAL A   5       0.094   4.915  -2.418  1.00 98.28           C  
ATOM     74 HG11 VAL A   5       0.478   4.297  -1.606  1.00 98.28           H  
ATOM     75 HG12 VAL A   5       0.744   4.781  -3.282  1.00 98.28           H  
ATOM     76 HG13 VAL A   5       0.112   5.960  -2.107  1.00 98.28           H  
ATOM     77  CG2 VAL A   5      -2.190   4.596  -1.479  1.00 98.28           C  
ATOM     78 HG21 VAL A   5      -1.707   4.058  -0.664  1.00 98.28           H  
ATOM     79 HG22 VAL A   5      -2.323   5.640  -1.196  1.00 98.28           H  
ATOM     80 HG23 VAL A   5      -3.169   4.148  -1.647  1.00 98.28           H  
ATOM     81  N   ARG A   6      -0.653   6.153  -5.837  1.00 98.08           N  
ATOM     82  H   ARG A   6      -0.856   7.061  -5.444  1.00 98.08           H  
ATOM     83  CA  ARG A   6       0.226   6.076  -7.011  1.00 98.08           C  
ATOM     84  HA  ARG A   6       0.262   5.052  -7.382  1.00 98.08           H  
ATOM     85  C   ARG A   6       1.628   6.471  -6.596  1.00 98.08           C  
ATOM     86  CB  ARG A   6      -0.268   6.987  -8.138  1.00 98.08           C  
ATOM     87  HB2 ARG A   6      -0.197   8.021  -7.799  1.00 98.08           H  
ATOM     88  HB3 ARG A   6       0.394   6.867  -8.995  1.00 98.08           H  
ATOM     89  O   ARG A   6       1.837   7.587  -6.128  1.00 98.08           O  
ATOM     90  CG  ARG A   6      -1.710   6.718  -8.578  1.00 98.08           C  
ATOM     91  HG2 ARG A   6      -2.382   6.807  -7.724  1.00 98.08           H  
ATOM     92  HG3 ARG A   6      -1.796   5.718  -9.003  1.00 98.08           H  
ATOM     93  CD  ARG A   6      -2.105   7.770  -9.617  1.00 98.08           C  
ATOM     94  HD2 ARG A   6      -1.427   7.711 -10.468  1.00 98.08           H  
ATOM     95  HD3 ARG A   6      -2.014   8.754  -9.156  1.00 98.08           H  
ATOM     96  NE  ARG A   6      -3.481   7.557 -10.073  1.00 98.08           N  
ATOM     97  HE  ARG A   6      -3.860   6.628  -9.958  1.00 98.08           H  
ATOM     98  NH1 ARG A   6      -4.097   9.719 -10.541  1.00 98.08           N  
ATOM     99 HH11 ARG A   6      -3.251  10.054 -10.101  1.00 98.08           H  
ATOM    100 HH12 ARG A   6      -4.846  10.393 -10.608  1.00 98.08           H  
ATOM    101  NH2 ARG A   6      -5.598   8.070 -10.659  1.00 98.08           N  
ATOM    102 HH21 ARG A   6      -5.862   7.198 -10.222  1.00 98.08           H  
ATOM    103 HH22 ARG A   6      -6.340   8.751 -10.741  1.00 98.08           H  
ATOM    104  CZ  ARG A   6      -4.379   8.449 -10.430  1.00 98.08           C  
ATOM    105  N   VAL A   7       2.583   5.577  -6.792  1.00 96.65           N  
ATOM    106  H   VAL A   7       2.354   4.685  -7.207  1.00 96.65           H  
ATOM    107  CA  VAL A   7       3.989   5.845  -6.494  1.00 96.65           C  
ATOM    108  HA  VAL A   7       4.067   6.755  -5.899  1.00 96.65           H  
ATOM    109  C   VAL A   7       4.728   6.076  -7.804  1.00 96.65           C  
ATOM    110  CB  VAL A   7       4.607   4.712  -5.664  1.00 96.65           C  
ATOM    111  HB  VAL A   7       4.709   3.832  -6.299  1.00 96.65           H  
ATOM    112  O   VAL A   7       4.430   5.430  -8.804  1.00 96.65           O  
ATOM    113  CG1 VAL A   7       5.994   5.098  -5.143  1.00 96.65           C  
ATOM    114 HG11 VAL A   7       6.690   5.221  -5.973  1.00 96.65           H  
ATOM    115 HG12 VAL A   7       5.937   6.030  -4.581  1.00 96.65           H  
ATOM    116 HG13 VAL A   7       6.379   4.314  -4.491  1.00 96.65           H  
ATOM    117  CG2 VAL A   7       3.737   4.333  -4.456  1.00 96.65           C  
ATOM    118 HG21 VAL A   7       4.225   3.541  -3.889  1.00 96.65           H  
ATOM    119 HG22 VAL A   7       3.584   5.201  -3.815  1.00 96.65           H  
ATOM    120 HG23 VAL A   7       2.770   3.951  -4.786  1.00 96.65           H  
ATOM    121  N   GLU A   8       5.676   7.002  -7.809  1.00 95.03           N  
ATOM    122  H   GLU A   8       5.792   7.570  -6.982  1.00 95.03           H  
ATOM    123  CA  GLU A   8       6.568   7.273  -8.931  1.00 95.03           C  
ATOM    124  HA  GLU A   8       6.557   6.424  -9.614  1.00 95.03           H  
ATOM    125  C   GLU A   8       7.996   7.452  -8.412  1.00 95.03           C  
ATOM    126  CB  GLU A   8       6.041   8.490  -9.703  1.00 95.03           C  
ATOM    127  HB2 GLU A   8       5.961   9.344  -9.030  1.00 95.03           H  
ATOM    128  HB3 GLU A   8       5.040   8.246 -10.058  1.00 95.03           H  
ATOM    129  O   GLU A   8       8.259   8.328  -7.588  1.00 95.03           O  
ATOM    130  CG  GLU A   8       6.899   8.886 -10.911  1.00 95.03           C  
ATOM    131  HG2 GLU A   8       7.225   7.984 -11.429  1.00 95.03           H  
ATOM    132  HG3 GLU A   8       7.778   9.425 -10.558  1.00 95.03           H  
ATOM    133  CD  GLU A   8       6.083   9.768 -11.868  1.00 95.03           C  
ATOM    134  OE1 GLU A   8       5.818   9.294 -13.003  1.00 95.03           O  
ATOM    135  OE2 GLU A   8       5.555  10.816 -11.427  1.00 95.03           O  
ATOM    136  N   PHE A   9       8.911   6.604  -8.880  1.00 91.19           N  
ATOM    137  H   PHE A   9       8.610   5.887  -9.525  1.00 91.19           H  
ATOM    138  CA  PHE A   9      10.336   6.665  -8.563  1.00 91.19           C  
ATOM    139  HA  PHE A   9      10.481   7.264  -7.664  1.00 91.19           H  
ATOM    140  C   PHE A   9      11.092   7.341  -9.713  1.00 91.19           C  
ATOM    141  CB  PHE A   9      10.877   5.257  -8.265  1.00 91.19           C  
ATOM    142  HB2 PHE A   9      10.819   4.656  -9.173  1.00 91.19           H  
ATOM    143  HB3 PHE A   9      11.931   5.342  -8.004  1.00 91.19           H  
ATOM    144  O   PHE A   9      11.107   6.846 -10.842  1.00 91.19           O  
ATOM    145  CG  PHE A   9      10.163   4.519  -7.144  1.00 91.19           C  
ATOM    146  CD1 PHE A   9      10.518   4.729  -5.799  1.00 91.19           C  
ATOM    147  HD1 PHE A   9      11.301   5.430  -5.549  1.00 91.19           H  
ATOM    148  CD2 PHE A   9       9.139   3.603  -7.446  1.00 91.19           C  
ATOM    149  HD2 PHE A   9       8.853   3.427  -8.472  1.00 91.19           H  
ATOM    150  CE1 PHE A   9       9.850   4.021  -4.781  1.00 91.19           C  
ATOM    151  HE1 PHE A   9      10.105   4.178  -3.743  1.00 91.19           H  
ATOM    152  CE2 PHE A   9       8.481   2.895  -6.434  1.00 91.19           C  
ATOM    153  HE2 PHE A   9       7.711   2.183  -6.693  1.00 91.19           H  
ATOM    154  CZ  PHE A   9       8.839   3.102  -5.097  1.00 91.19           C  
ATOM    155  HZ  PHE A   9       8.334   2.556  -4.315  1.00 91.19           H  
ATOM    156  N   GLU A  10      11.741   8.466  -9.422  1.00 87.63           N  
ATOM    157  H   GLU A  10      11.711   8.791  -8.466  1.00 87.63           H  
ATOM    158  CA  GLU A  10      12.535   9.264 -10.360  1.00 87.63           C  
ATOM    159  HA  GLU A  10      12.663   8.729 -11.301  1.00 87.63           H  
ATOM    160  C   GLU A  10      13.921   9.528  -9.762  1.00 87.63           C  
ATOM    161  CB  GLU A  10      11.847  10.608 -10.662  1.00 87.63           C  
ATOM    162  HB2 GLU A  10      11.548  11.064  -9.718  1.00 87.63           H  
ATOM    163  HB3 GLU A  10      12.579  11.259 -11.138  1.00 87.63           H  
ATOM    164  O   GLU A  10      14.119  10.500  -9.035  1.00 87.63           O  
ATOM    165  CG  GLU A  10      10.627  10.542 -11.590  1.00 87.63           C  
ATOM    166  HG2 GLU A  10      10.938  10.131 -12.551  1.00 87.63           H  
ATOM    167  HG3 GLU A  10       9.888   9.871 -11.151  1.00 87.63           H  
ATOM    168  CD  GLU A  10       9.998  11.938 -11.805  1.00 87.63           C  
ATOM    169  OE1 GLU A  10       8.953  12.055 -12.478  1.00 87.63           O  
ATOM    170  OE2 GLU A  10      10.503  12.959 -11.270  1.00 87.63           O  
ATOM    171  N   GLY A  11      14.898   8.674 -10.076  1.00 84.07           N  
ATOM    172  H   GLY A  11      14.665   7.840 -10.596  1.00 84.07           H  
ATOM    173  CA  GLY A  11      16.278   8.859  -9.621  1.00 84.07           C  
ATOM    174  HA2 GLY A  11      16.659   9.803 -10.011  1.00 84.07           H  
ATOM    175  HA3 GLY A  11      16.901   8.050 -10.003  1.00 84.07           H  
ATOM    176  C   GLY A  11      16.394   8.866  -8.094  1.00 84.07           C  
ATOM    177  O   GLY A  11      16.248   7.829  -7.454  1.00 84.07           O  
ATOM    178  N   ASP A  12      16.670  10.038  -7.527  1.00 87.27           N  
ATOM    179  H   ASP A  12      16.673  10.869  -8.101  1.00 87.27           H  
ATOM    180  CA  ASP A  12      16.815  10.290  -6.090  1.00 87.27           C  
ATOM    181  HA  ASP A  12      17.130   9.365  -5.606  1.00 87.27           H  
ATOM    182  C   ASP A  12      15.506  10.722  -5.401  1.00 87.27           C  
ATOM    183  CB  ASP A  12      17.938  11.320  -5.881  1.00 87.27           C  
ATOM    184  HB2 ASP A  12      18.836  10.975  -6.393  1.00 87.27           H  
ATOM    185  HB3 ASP A  12      18.169  11.374  -4.817  1.00 87.27           H  
ATOM    186  O   ASP A  12      15.511  11.059  -4.212  1.00 87.27           O  
ATOM    187  CG  ASP A  12      17.598  12.735  -6.373  1.00 87.27           C  
ATOM    188  OD1 ASP A  12      16.817  12.872  -7.345  1.00 87.27           O  
ATOM    189  OD2 ASP A  12      18.138  13.702  -5.791  1.00 87.27           O  
ATOM    190  N   LYS A  13      14.373  10.687  -6.115  1.00 92.10           N  
ATOM    191  H   LYS A  13      14.444  10.436  -7.091  1.00 92.10           H  
ATOM    192  CA  LYS A  13      13.055  11.087  -5.608  1.00 92.10           C  
ATOM    193  HA  LYS A  13      13.150  11.338  -4.552  1.00 92.10           H  
ATOM    194  C   LYS A  13      12.022   9.976  -5.709  1.00 92.10           C  
ATOM    195  CB  LYS A  13      12.564  12.336  -6.349  1.00 92.10           C  
ATOM    196  HB2 LYS A  13      12.559  12.138  -7.421  1.00 92.10           H  
ATOM    197  HB3 LYS A  13      11.546  12.565  -6.031  1.00 92.10           H  
ATOM    198  O   LYS A  13      11.962   9.237  -6.689  1.00 92.10           O  
ATOM    199  CG  LYS A  13      13.457  13.540  -6.044  1.00 92.10           C  
ATOM    200  HG2 LYS A  13      14.489  13.308  -6.310  1.00 92.10           H  
ATOM    201  HG3 LYS A  13      13.411  13.765  -4.978  1.00 92.10           H  
ATOM    202  CD  LYS A  13      13.009  14.757  -6.846  1.00 92.10           C  
ATOM    203  HD2 LYS A  13      12.019  15.070  -6.516  1.00 92.10           H  
ATOM    204  HD3 LYS A  13      12.983  14.492  -7.904  1.00 92.10           H  
ATOM    205  CE  LYS A  13      14.036  15.862  -6.615  1.00 92.10           C  
ATOM    206  HE2 LYS A  13      14.045  16.115  -5.554  1.00 92.10           H  
ATOM    207  HE3 LYS A  13      15.019  15.462  -6.865  1.00 92.10           H  
ATOM    208  NZ  LYS A  13      13.733  17.047  -7.447  1.00 92.10           N  
ATOM    209  HZ1 LYS A  13      13.748  16.770  -8.418  1.00 92.10           H  
ATOM    210  HZ2 LYS A  13      12.820  17.413  -7.218  1.00 92.10           H  
ATOM    211  HZ3 LYS A  13      14.440  17.753  -7.302  1.00 92.10           H  
ATOM    212  N   MET A  14      11.130   9.948  -4.725  1.00 94.44           N  
ATOM    213  H   MET A  14      11.265  10.592  -3.959  1.00 94.44           H  
ATOM    214  CA  MET A  14       9.885   9.190  -4.768  1.00 94.44           C  
ATOM    215  HA  MET A  14       9.780   8.718  -5.745  1.00 94.44           H  
ATOM    216  C   MET A  14       8.714  10.149  -4.561  1.00 94.44           C  
ATOM    217  CB  MET A  14       9.915   8.078  -3.715  1.00 94.44           C  
ATOM    218  HB2 MET A  14      10.792   7.453  -3.882  1.00 94.44           H  
ATOM    219  HB3 MET A  14       9.990   8.529  -2.725  1.00 94.44           H  
ATOM    220  O   MET A  14       8.645  10.836  -3.539  1.00 94.44           O  
ATOM    221  CG  MET A  14       8.668   7.189  -3.786  1.00 94.44           C  
ATOM    222  HG2 MET A  14       7.773   7.810  -3.831  1.00 94.44           H  
ATOM    223  HG3 MET A  14       8.710   6.612  -4.710  1.00 94.44           H  
ATOM    224  SD  MET A  14       8.475   6.044  -2.394  1.00 94.44           S  
ATOM    225  CE  MET A  14       8.020   7.247  -1.137  1.00 94.44           C  
ATOM    226  HE1 MET A  14       7.546   6.737  -0.298  1.00 94.44           H  
ATOM    227  HE2 MET A  14       7.317   7.965  -1.557  1.00 94.44           H  
ATOM    228  HE3 MET A  14       8.914   7.785  -0.821  1.00 94.44           H  
ATOM    229  N   ARG A  15       7.780  10.182  -5.512  1.00 96.06           N  
ATOM    230  H   ARG A  15       7.901   9.577  -6.311  1.00 96.06           H  
ATOM    231  CA  ARG A  15       6.507  10.900  -5.386  1.00 96.06           C  
ATOM    232  HA  ARG A  15       6.561  11.593  -4.547  1.00 96.06           H  
ATOM    233  C   ARG A  15       5.390   9.912  -5.089  1.00 96.06           C  
ATOM    234  CB  ARG A  15       6.190  11.718  -6.644  1.00 96.06           C  
ATOM    235  HB2 ARG A  15       6.067  11.045  -7.493  1.00 96.06           H  
ATOM    236  HB3 ARG A  15       5.246  12.238  -6.483  1.00 96.06           H  
ATOM    237  O   ARG A  15       5.299   8.863  -5.718  1.00 96.06           O  
ATOM    238  CG  ARG A  15       7.272  12.752  -6.979  1.00 96.06           C  
ATOM    239  HG2 ARG A  15       7.502  13.351  -6.098  1.00 96.06           H  
ATOM    240  HG3 ARG A  15       8.174  12.236  -7.309  1.00 96.06           H  
ATOM    241  CD  ARG A  15       6.767  13.665  -8.100  1.00 96.06           C  
ATOM    242  HD2 ARG A  15       5.973  14.302  -7.709  1.00 96.06           H  
ATOM    243  HD3 ARG A  15       6.342  13.039  -8.884  1.00 96.06           H  
ATOM    244  NE  ARG A  15       7.851  14.509  -8.636  1.00 96.06           N  
ATOM    245  HE  ARG A  15       8.396  15.038  -7.970  1.00 96.06           H  
ATOM    246  NH1 ARG A  15       7.574  14.035 -10.880  1.00 96.06           N  
ATOM    247 HH11 ARG A  15       8.131  13.614 -11.610  1.00 96.06           H  
ATOM    248 HH12 ARG A  15       6.764  13.473 -10.661  1.00 96.06           H  
ATOM    249  NH2 ARG A  15       9.326  15.183 -10.221  1.00 96.06           N  
ATOM    250 HH21 ARG A  15      10.017  14.454 -10.327  1.00 96.06           H  
ATOM    251 HH22 ARG A  15       9.261  15.560 -11.156  1.00 96.06           H  
ATOM    252  CZ  ARG A  15       8.222  14.591  -9.898  1.00 96.06           C  
ATOM    253  N   VAL A  16       4.535  10.261  -4.141  1.00 97.63           N  
ATOM    254  H   VAL A  16       4.708  11.121  -3.641  1.00 97.63           H  
ATOM    255  CA  VAL A  16       3.343   9.500  -3.770  1.00 97.63           C  
ATOM    256  HA  VAL A  16       3.244   8.627  -4.416  1.00 97.63           H  
ATOM    257  C   VAL A  16       2.148  10.409  -3.979  1.00 97.63           C  
ATOM    258  CB  VAL A  16       3.401   9.007  -2.313  1.00 97.63           C  
ATOM    259  HB  VAL A  16       3.360   9.860  -1.636  1.00 97.63           H  
ATOM    260  O   VAL A  16       2.028  11.423  -3.299  1.00 97.63           O  
ATOM    261  CG1 VAL A  16       2.218   8.082  -2.011  1.00 97.63           C  
ATOM    262 HG11 VAL A  16       2.240   7.217  -2.673  1.00 97.63           H  
ATOM    263 HG12 VAL A  16       2.261   7.743  -0.976  1.00 97.63           H  
ATOM    264 HG13 VAL A  16       1.278   8.616  -2.153  1.00 97.63           H  
ATOM    265  CG2 VAL A  16       4.699   8.247  -2.029  1.00 97.63           C  
ATOM    266 HG21 VAL A  16       4.788   7.386  -2.692  1.00 97.63           H  
ATOM    267 HG22 VAL A  16       4.716   7.921  -0.989  1.00 97.63           H  
ATOM    268 HG23 VAL A  16       5.544   8.918  -2.184  1.00 97.63           H  
ATOM    269  N   ARG A  17       1.271  10.059  -4.916  1.00 98.38           N  
ATOM    270  H   ARG A  17       1.438   9.200  -5.419  1.00 98.38           H  
ATOM    271  CA  ARG A  17      -0.025  10.717  -5.086  1.00 98.38           C  
ATOM    272  HA  ARG A  17      -0.012  11.686  -4.586  1.00 98.38           H  
ATOM    273  C   ARG A  17      -1.092   9.881  -4.413  1.00 98.38           C  
ATOM    274  CB  ARG A  17      -0.351  10.967  -6.556  1.00 98.38           C  
ATOM    275  HB2 ARG A  17      -1.358  11.378  -6.629  1.00 98.38           H  
ATOM    276  HB3 ARG A  17      -0.315  10.028  -7.109  1.00 98.38           H  
ATOM    277  O   ARG A  17      -1.220   8.692  -4.701  1.00 98.38           O  
ATOM    278  CG  ARG A  17       0.634  11.960  -7.164  1.00 98.38           C  
ATOM    279  HG2 ARG A  17       1.647  11.563  -7.113  1.00 98.38           H  
ATOM    280  HG3 ARG A  17       0.588  12.897  -6.608  1.00 98.38           H  
ATOM    281  CD  ARG A  17       0.273  12.225  -8.620  1.00 98.38           C  
ATOM    282  HD2 ARG A  17      -0.734  12.641  -8.668  1.00 98.38           H  
ATOM    283  HD3 ARG A  17       0.312  11.288  -9.175  1.00 98.38           H  
ATOM    284  NE  ARG A  17       1.234  13.179  -9.169  1.00 98.38           N  
ATOM    285  HE  ARG A  17       1.793  13.690  -8.501  1.00 98.38           H  
ATOM    286  NH1 ARG A  17       0.696  13.063 -11.388  1.00 98.38           N  
ATOM    287 HH11 ARG A  17       0.845  13.406 -12.327  1.00 98.38           H  
ATOM    288 HH12 ARG A  17      -0.135  12.557 -11.118  1.00 98.38           H  
ATOM    289  NH2 ARG A  17       2.403  14.351 -10.651  1.00 98.38           N  
ATOM    290 HH21 ARG A  17       2.855  14.723  -9.828  1.00 98.38           H  
ATOM    291 HH22 ARG A  17       2.686  14.622 -11.582  1.00 98.38           H  
ATOM    292  CZ  ARG A  17       1.439  13.516 -10.414  1.00 98.38           C  
ATOM    293  N   LEU A  18      -1.822  10.517  -3.517  1.00 98.46           N  
ATOM    294  H   LEU A  18      -1.652  11.504  -3.385  1.00 98.46           H  
ATOM    295  CA  LEU A  18      -2.916   9.945  -2.758  1.00 98.46           C  
ATOM    296  HA  LEU A  18      -2.963   8.865  -2.902  1.00 98.46           H  
ATOM    297  C   LEU A  18      -4.201  10.577  -3.257  1.00 98.46           C  
ATOM    298  CB  LEU A  18      -2.723  10.254  -1.268  1.00 98.46           C  
ATOM    299  HB2 LEU A  18      -3.548   9.801  -0.720  1.00 98.46           H  
ATOM    300  HB3 LEU A  18      -2.782  11.334  -1.131  1.00 98.46           H  
ATOM    301  O   LEU A  18      -4.289  11.799  -3.287  1.00 98.46           O  
ATOM    302  CG  LEU A  18      -1.399   9.767  -0.664  1.00 98.46           C  
ATOM    303  HG  LEU A  18      -0.554  10.169  -1.223  1.00 98.46           H  
ATOM    304  CD1 LEU A  18      -1.303  10.288   0.768  1.00 98.46           C  
ATOM    305 HD11 LEU A  18      -2.198  10.014   1.327  1.00 98.46           H  
ATOM    306 HD12 LEU A  18      -0.429   9.870   1.268  1.00 98.46           H  
ATOM    307 HD13 LEU A  18      -1.221  11.375   0.755  1.00 98.46           H  
ATOM    308  CD2 LEU A  18      -1.312   8.242  -0.667  1.00 98.46           C  
ATOM    309 HD21 LEU A  18      -1.319   7.879  -1.694  1.00 98.46           H  
ATOM    310 HD22 LEU A  18      -0.386   7.924  -0.189  1.00 98.46           H  
ATOM    311 HD23 LEU A  18      -2.164   7.822  -0.132  1.00 98.46           H  
ATOM    312  N   ARG A  19      -5.193   9.770  -3.611  1.00 98.20           N  
ATOM    313  H   ARG A  19      -5.031   8.773  -3.588  1.00 98.20           H  
ATOM    314  CA  ARG A  19      -6.529  10.253  -3.951  1.00 98.20           C  
ATOM    315  HA  ARG A  19      -6.611  11.311  -3.702  1.00 98.20           H  
ATOM    316  C   ARG A  19      -7.561   9.520  -3.114  1.00 98.20           C  
ATOM    317  CB  ARG A  19      -6.751  10.111  -5.457  1.00 98.20           C  
ATOM    318  HB2 ARG A  19      -6.020  10.728  -5.979  1.00 98.20           H  
ATOM    319  HB3 ARG A  19      -6.610   9.071  -5.751  1.00 98.20           H  
ATOM    320  O   ARG A  19      -7.555   8.290  -3.076  1.00 98.20           O  
ATOM    321  CG  ARG A  19      -8.158  10.553  -5.852  1.00 98.20           C  
ATOM    322  HG2 ARG A  19      -8.887   9.869  -5.418  1.00 98.20           H  
ATOM    323  HG3 ARG A  19      -8.351  11.563  -5.488  1.00 98.20           H  
ATOM    324  CD  ARG A  19      -8.294  10.523  -7.368  1.00 98.20           C  
ATOM    325  HD2 ARG A  19      -7.917   9.571  -7.742  1.00 98.20           H  
ATOM    326  HD3 ARG A  19      -7.711  11.341  -7.791  1.00 98.20           H  
ATOM    327  NE  ARG A  19      -9.708  10.639  -7.713  1.00 98.20           N  
ATOM    328  HE  ARG A  19     -10.359  10.241  -7.051  1.00 98.20           H  
ATOM    329  NH1 ARG A  19      -9.553  11.552  -9.801  1.00 98.20           N  
ATOM    330 HH11 ARG A  19      -8.579  11.723  -9.598  1.00 98.20           H  
ATOM    331 HH12 ARG A  19     -10.021  12.013 -10.568  1.00 98.20           H  
ATOM    332  NH2 ARG A  19     -11.555  11.093  -8.858  1.00 98.20           N  
ATOM    333 HH21 ARG A  19     -12.000  10.678  -8.052  1.00 98.20           H  
ATOM    334 HH22 ARG A  19     -12.088  11.477  -9.625  1.00 98.20           H  
ATOM    335  CZ  ARG A  19     -10.260  11.096  -8.803  1.00 98.20           C  
ATOM    336  N   ASN A  20      -8.431  10.272  -2.455  1.00 96.12           N  
ATOM    337  H   ASN A  20      -8.381  11.276  -2.555  1.00 96.12           H  
ATOM    338  CA  ASN A  20      -9.518   9.717  -1.663  1.00 96.12           C  
ATOM    339  HA  ASN A  20      -9.348   8.656  -1.481  1.00 96.12           H  
ATOM    340  C   ASN A  20     -10.839   9.849  -2.431  1.00 96.12           C  
ATOM    341  CB  ASN A  20      -9.533  10.419  -0.299  1.00 96.12           C  
ATOM    342  HB2 ASN A  20      -9.699  11.485  -0.455  1.00 96.12           H  
ATOM    343  HB3 ASN A  20      -8.574  10.278   0.201  1.00 96.12           H  
ATOM    344  O   ASN A  20     -11.384  10.941  -2.556  1.00 96.12           O  
ATOM    345  CG  ASN A  20     -10.618   9.892   0.613  1.00 96.12           C  
ATOM    346  ND2 ASN A  20     -10.855  10.542   1.721  1.00 96.12           N  
ATOM    347 HD21 ASN A  20     -11.585  10.208   2.334  1.00 96.12           H  
ATOM    348 HD22 ASN A  20     -10.268  11.321   1.983  1.00 96.12           H  
ATOM    349  OD1 ASN A  20     -11.239   8.875   0.351  1.00 96.12           O  
ATOM    350  N   ASP A  21     -11.361   8.729  -2.927  1.00 96.00           N  
ATOM    351  H   ASP A  21     -10.908   7.853  -2.709  1.00 96.00           H  
ATOM    352  CA  ASP A  21     -12.674   8.653  -3.580  1.00 96.00           C  
ATOM    353  HA  ASP A  21     -12.991   9.656  -3.865  1.00 96.00           H  
ATOM    354  C   ASP A  21     -13.758   8.120  -2.612  1.00 96.00           C  
ATOM    355  CB  ASP A  21     -12.580   7.822  -4.875  1.00 96.00           C  
ATOM    356  HB2 ASP A  21     -12.187   6.836  -4.627  1.00 96.00           H  
ATOM    357  HB3 ASP A  21     -13.582   7.683  -5.281  1.00 96.00           H  
ATOM    358  O   ASP A  21     -14.828   7.690  -3.040  1.00 96.00           O  
ATOM    359  CG  ASP A  21     -11.728   8.439  -5.997  1.00 96.00           C  
ATOM    360  OD1 ASP A  21     -11.918   9.628  -6.366  1.00 96.00           O  
ATOM    361  OD2 ASP A  21     -10.913   7.693  -6.585  1.00 96.00           O  
ATOM    362  N   SER A  22     -13.489   8.104  -1.301  1.00 91.30           N  
ATOM    363  H   SER A  22     -12.602   8.475  -0.994  1.00 91.30           H  
ATOM    364  CA  SER A  22     -14.469   7.755  -0.267  1.00 91.30           C  
ATOM    365  HA  SER A  22     -15.202   7.080  -0.708  1.00 91.30           H  
ATOM    366  C   SER A  22     -15.250   8.977   0.236  1.00 91.30           C  
ATOM    367  CB  SER A  22     -13.795   6.989   0.876  1.00 91.30           C  
ATOM    368  HB2 SER A  22     -14.553   6.416   1.410  1.00 91.30           H  
ATOM    369  HB3 SER A  22     -13.051   6.301   0.474  1.00 91.30           H  
ATOM    370  O   SER A  22     -14.932  10.119  -0.090  1.00 91.30           O  
ATOM    371  OG  SER A  22     -13.170   7.838   1.792  1.00 91.30           O  
ATOM    372  HG  SER A  22     -12.438   8.277   1.353  1.00 91.30           H  
ATOM    373  N   SER A  23     -16.296   8.732   1.030  1.00 88.44           N  
ATOM    374  H   SER A  23     -16.522   7.780   1.282  1.00 88.44           H  
ATOM    375  CA  SER A  23     -17.142   9.774   1.623  1.00 88.44           C  
ATOM    376  HA  SER A  23     -17.228  10.603   0.920  1.00 88.44           H  
ATOM    377  C   SER A  23     -16.596  10.357   2.927  1.00 88.44           C  
ATOM    378  CB  SER A  23     -18.546   9.214   1.864  1.00 88.44           C  
ATOM    379  HB2 SER A  23     -18.994   8.967   0.902  1.00 88.44           H  
ATOM    380  HB3 SER A  23     -19.169   9.962   2.356  1.00 88.44           H  
ATOM    381  O   SER A  23     -17.142  11.348   3.401  1.00 88.44           O  
ATOM    382  OG  SER A  23     -18.481   8.040   2.654  1.00 88.44           O  
ATOM    383  HG  SER A  23     -18.525   8.287   3.580  1.00 88.44           H  
ATOM    384  N   THR A  24     -15.549   9.769   3.513  1.00 86.76           N  
ATOM    385  H   THR A  24     -15.095   8.989   3.060  1.00 86.76           H  
ATOM    386  CA  THR A  24     -14.940  10.238   4.766  1.00 86.76           C  
ATOM    387  HA  THR A  24     -15.415  11.178   5.046  1.00 86.76           H  
ATOM    388  C   THR A  24     -13.444  10.509   4.589  1.00 86.76           C  
ATOM    389  CB  THR A  24     -15.171   9.267   5.935  1.00 86.76           C  
ATOM    390  HB  THR A  24     -14.678   9.671   6.819  1.00 86.76           H  
ATOM    391  O   THR A  24     -12.821   9.996   3.656  1.00 86.76           O  
ATOM    392  CG2 THR A  24     -16.653   9.091   6.259  1.00 86.76           C  
ATOM    393 HG21 THR A  24     -16.755   8.476   7.153  1.00 86.76           H  
ATOM    394 HG22 THR A  24     -17.107  10.063   6.451  1.00 86.76           H  
ATOM    395 HG23 THR A  24     -17.167   8.604   5.430  1.00 86.76           H  
ATOM    396  OG1 THR A  24     -14.640   7.989   5.676  1.00 86.76           O  
ATOM    397  HG1 THR A  24     -14.350   7.668   6.532  1.00 86.76           H  
ATOM    398  N   PRO A  25     -12.829  11.354   5.433  1.00 90.10           N  
ATOM    399  CA  PRO A  25     -11.388  11.561   5.393  1.00 90.10           C  
ATOM    400  HA  PRO A  25     -11.126  11.949   4.408  1.00 90.10           H  
ATOM    401  C   PRO A  25     -10.601  10.272   5.653  1.00 90.10           C  
ATOM    402  CB  PRO A  25     -11.085  12.632   6.444  1.00 90.10           C  
ATOM    403  HB2 PRO A  25     -10.829  12.163   7.394  1.00 90.10           H  
ATOM    404  HB3 PRO A  25     -10.287  13.300   6.119  1.00 90.10           H  
ATOM    405  O   PRO A  25     -11.009   9.403   6.426  1.00 90.10           O  
ATOM    406  CG  PRO A  25     -12.413  13.370   6.594  1.00 90.10           C  
ATOM    407  HG2 PRO A  25     -12.510  13.839   7.573  1.00 90.10           H  
ATOM    408  HG3 PRO A  25     -12.513  14.112   5.802  1.00 90.10           H  
ATOM    409  CD  PRO A  25     -13.442  12.260   6.394  1.00 90.10           C  
ATOM    410  HD2 PRO A  25     -14.373  12.690   6.025  1.00 90.10           H  
ATOM    411  HD3 PRO A  25     -13.611  11.736   7.334  1.00 90.10           H  
ATOM    412  N   VAL A  26      -9.424  10.184   5.039  1.00 91.83           N  
ATOM    413  H   VAL A  26      -9.156  10.926   4.408  1.00 91.83           H  
ATOM    414  CA  VAL A  26      -8.481   9.079   5.231  1.00 91.83           C  
ATOM    415  HA  VAL A  26      -8.850   8.401   6.001  1.00 91.83           H  
ATOM    416  C   VAL A  26      -7.156   9.643   5.713  1.00 91.83           C  
ATOM    417  CB  VAL A  26      -8.316   8.275   3.933  1.00 91.83           C  
ATOM    418  HB  VAL A  26      -8.005   8.951   3.136  1.00 91.83           H  
ATOM    419  O   VAL A  26      -6.667  10.632   5.173  1.00 91.83           O  
ATOM    420  CG1 VAL A  26      -7.258   7.173   4.075  1.00 91.83           C  
ATOM    421 HG11 VAL A  26      -7.585   6.423   4.795  1.00 91.83           H  
ATOM    422 HG12 VAL A  26      -7.088   6.705   3.106  1.00 91.83           H  
ATOM    423 HG13 VAL A  26      -6.300   7.584   4.395  1.00 91.83           H  
ATOM    424  CG2 VAL A  26      -9.654   7.632   3.539  1.00 91.83           C  
ATOM    425 HG21 VAL A  26     -10.452   8.374   3.508  1.00 91.83           H  
ATOM    426 HG22 VAL A  26      -9.932   6.861   4.257  1.00 91.83           H  
ATOM    427 HG23 VAL A  26      -9.588   7.202   2.539  1.00 91.83           H  
ATOM    428  N   GLU A  27      -6.554   9.009   6.709  1.00 92.34           N  
ATOM    429  H   GLU A  27      -6.979   8.168   7.073  1.00 92.34           H  
ATOM    430  CA  GLU A  27      -5.193   9.289   7.144  1.00 92.34           C  
ATOM    431  HA  GLU A  27      -4.902  10.270   6.768  1.00 92.34           H  
ATOM    432  C   GLU A  27      -4.234   8.256   6.538  1.00 92.34           C  
ATOM    433  CB  GLU A  27      -5.155   9.369   8.678  1.00 92.34           C  
ATOM    434  HB2 GLU A  27      -6.000   9.974   9.007  1.00 92.34           H  
ATOM    435  HB3 GLU A  27      -5.254   8.373   9.109  1.00 92.34           H  
ATOM    436  O   GLU A  27      -4.439   7.047   6.625  1.00 92.34           O  
ATOM    437  CG  GLU A  27      -3.875  10.037   9.191  1.00 92.34           C  
ATOM    438  HG2 GLU A  27      -3.034   9.368   9.011  1.00 92.34           H  
ATOM    439  HG3 GLU A  27      -3.700  10.952   8.624  1.00 92.34           H  
ATOM    440  CD  GLU A  27      -3.974  10.393  10.687  1.00 92.34           C  
ATOM    441  OE1 GLU A  27      -3.361   9.669  11.497  1.00 92.34           O  
ATOM    442  OE2 GLU A  27      -4.613  11.431  11.022  1.00 92.34           O  
ATOM    443  N   VAL A  28      -3.184   8.730   5.874  1.00 94.72           N  
ATOM    444  H   VAL A  28      -3.091   9.732   5.786  1.00 94.72           H  
ATOM    445  CA  VAL A  28      -2.163   7.888   5.252  1.00 94.72           C  
ATOM    446  HA  VAL A  28      -2.420   6.841   5.411  1.00 94.72           H  
ATOM    447  C   VAL A  28      -0.830   8.151   5.932  1.00 94.72           C  
ATOM    448  CB  VAL A  28      -2.083   8.100   3.730  1.00 94.72           C  
ATOM    449  HB  VAL A  28      -1.736   9.113   3.522  1.00 94.72           H  
ATOM    450  O   VAL A  28      -0.284   9.254   5.864  1.00 94.72           O  
ATOM    451  CG1 VAL A  28      -1.095   7.100   3.110  1.00 94.72           C  
ATOM    452 HG11 VAL A  28      -1.072   7.225   2.028  1.00 94.72           H  
ATOM    453 HG12 VAL A  28      -1.401   6.081   3.347  1.00 94.72           H  
ATOM    454 HG13 VAL A  28      -0.093   7.271   3.501  1.00 94.72           H  
ATOM    455  CG2 VAL A  28      -3.447   7.899   3.056  1.00 94.72           C  
ATOM    456 HG21 VAL A  28      -4.139   8.677   3.379  1.00 94.72           H  
ATOM    457 HG22 VAL A  28      -3.350   7.960   1.972  1.00 94.72           H  
ATOM    458 HG23 VAL A  28      -3.857   6.927   3.328  1.00 94.72           H  
ATOM    459  N   HIS A  29      -0.280   7.114   6.557  1.00 95.18           N  
ATOM    460  H   HIS A  29      -0.807   6.253   6.581  1.00 95.18           H  
ATOM    461  CA  HIS A  29       1.056   7.123   7.141  1.00 95.18           C  
ATOM    462  HA  HIS A  29       1.365   8.154   7.313  1.00 95.18           H  
ATOM    463  C   HIS A  29       2.030   6.471   6.169  1.00 95.18           C  
ATOM    464  CB  HIS A  29       1.076   6.415   8.497  1.00 95.18           C  
ATOM    465  HB2 HIS A  29       0.961   5.342   8.348  1.00 95.18           H  
ATOM    466  HB3 HIS A  29       2.050   6.579   8.958  1.00 95.18           H  
ATOM    467  O   HIS A  29       1.939   5.282   5.870  1.00 95.18           O  
ATOM    468  CG  HIS A  29       0.015   6.883   9.454  1.00 95.18           C  
ATOM    469  CD2 HIS A  29      -1.251   6.384   9.549  1.00 95.18           C  
ATOM    470  HD2 HIS A  29      -1.699   5.608   8.946  1.00 95.18           H  
ATOM    471  ND1 HIS A  29       0.201   7.878  10.415  1.00 95.18           N  
ATOM    472  CE1 HIS A  29      -0.976   7.949  11.071  1.00 95.18           C  
ATOM    473  HE1 HIS A  29      -1.197   8.622  11.886  1.00 95.18           H  
ATOM    474  NE2 HIS A  29      -1.854   7.060  10.581  1.00 95.18           N  
ATOM    475  HE2 HIS A  29      -2.776   6.884  10.955  1.00 95.18           H  
ATOM    476  N   ILE A  30       2.981   7.249   5.680  1.00 96.53           N  
ATOM    477  H   ILE A  30       2.994   8.215   5.975  1.00 96.53           H  
ATOM    478  CA  ILE A  30       3.988   6.820   4.718  1.00 96.53           C  
ATOM    479  HA  ILE A  30       3.722   5.837   4.330  1.00 96.53           H  
ATOM    480  C   ILE A  30       5.325   6.722   5.442  1.00 96.53           C  
ATOM    481  CB  ILE A  30       4.066   7.792   3.525  1.00 96.53           C  
ATOM    482  HB  ILE A  30       4.496   8.727   3.886  1.00 96.53           H  
ATOM    483  O   ILE A  30       5.747   7.676   6.098  1.00 96.53           O  
ATOM    484  CG1 ILE A  30       2.678   8.130   2.934  1.00 96.53           C  
ATOM    485 HG12 ILE A  30       2.219   7.230   2.524  1.00 96.53           H  
ATOM    486 HG13 ILE A  30       2.027   8.513   3.719  1.00 96.53           H  
ATOM    487  CG2 ILE A  30       5.003   7.179   2.465  1.00 96.53           C  
ATOM    488 HG21 ILE A  30       4.633   6.200   2.160  1.00 96.53           H  
ATOM    489 HG22 ILE A  30       5.079   7.819   1.586  1.00 96.53           H  
ATOM    490 HG23 ILE A  30       6.008   7.063   2.870  1.00 96.53           H  
ATOM    491  CD1 ILE A  30       2.726   9.216   1.855  1.00 96.53           C  
ATOM    492 HD11 ILE A  30       1.710   9.486   1.569  1.00 96.53           H  
ATOM    493 HD12 ILE A  30       3.229  10.100   2.247  1.00 96.53           H  
ATOM    494 HD13 ILE A  30       3.247   8.861   0.966  1.00 96.53           H  
ATOM    495  N   LYS A  31       6.014   5.591   5.300  1.00 94.73           N  
ATOM    496  H   LYS A  31       5.591   4.855   4.753  1.00 94.73           H  
ATOM    497  CA  LYS A  31       7.369   5.383   5.814  1.00 94.73           C  
ATOM    498  HA  LYS A  31       7.743   6.328   6.209  1.00 94.73           H  
ATOM    499  C   LYS A  31       8.308   4.962   4.689  1.00 94.73           C  
ATOM    500  CB  LYS A  31       7.330   4.374   6.966  1.00 94.73           C  
ATOM    501  HB2 LYS A  31       6.924   3.431   6.599  1.00 94.73           H  
ATOM    502  HB3 LYS A  31       6.669   4.751   7.746  1.00 94.73           H  
ATOM    503  O   LYS A  31       8.009   4.036   3.938  1.00 94.73           O  
ATOM    504  CG  LYS A  31       8.726   4.137   7.554  1.00 94.73           C  
ATOM    505  HG2 LYS A  31       9.410   3.823   6.766  1.00 94.73           H  
ATOM    506  HG3 LYS A  31       9.103   5.061   7.994  1.00 94.73           H  
ATOM    507  CD  LYS A  31       8.694   3.036   8.612  1.00 94.73           C  
ATOM    508  HD2 LYS A  31       8.066   3.339   9.450  1.00 94.73           H  
ATOM    509  HD3 LYS A  31       8.285   2.131   8.162  1.00 94.73           H  
ATOM    510  CE  LYS A  31      10.132   2.786   9.071  1.00 94.73           C  
ATOM    511  HE2 LYS A  31      10.499   3.653   9.621  1.00 94.73           H  
ATOM    512  HE3 LYS A  31      10.759   2.696   8.184  1.00 94.73           H  
ATOM    513  NZ  LYS A  31      10.235   1.547   9.875  1.00 94.73           N  
ATOM    514  HZ1 LYS A  31      11.201   1.384  10.119  1.00 94.73           H  
ATOM    515  HZ2 LYS A  31       9.915   0.769   9.317  1.00 94.73           H  
ATOM    516  HZ3 LYS A  31       9.667   1.597  10.709  1.00 94.73           H  
ATOM    517  N   VAL A  32       9.464   5.618   4.615  1.00 91.49           N  
ATOM    518  H   VAL A  32       9.624   6.360   5.281  1.00 91.49           H  
ATOM    519  CA  VAL A  32      10.503   5.385   3.605  1.00 91.49           C  
ATOM    520  HA  VAL A  32      10.371   4.403   3.150  1.00 91.49           H  
ATOM    521  C   VAL A  32      11.863   5.446   4.288  1.00 91.49           C  
ATOM    522  CB  VAL A  32      10.435   6.448   2.502  1.00 91.49           C  
ATOM    523  HB  VAL A  32      10.676   7.423   2.925  1.00 91.49           H  
ATOM    524  O   VAL A  32      12.328   6.518   4.676  1.00 91.49           O  
ATOM    525  CG1 VAL A  32      11.430   6.139   1.382  1.00 91.49           C  
ATOM    526 HG11 VAL A  32      12.450   6.110   1.766  1.00 91.49           H  
ATOM    527 HG12 VAL A  32      11.191   5.185   0.911  1.00 91.49           H  
ATOM    528 HG13 VAL A  32      11.370   6.944   0.649  1.00 91.49           H  
ATOM    529  CG2 VAL A  32       9.046   6.554   1.882  1.00 91.49           C  
ATOM    530 HG21 VAL A  32       9.053   7.425   1.227  1.00 91.49           H  
ATOM    531 HG22 VAL A  32       8.292   6.760   2.642  1.00 91.49           H  
ATOM    532 HG23 VAL A  32       8.790   5.644   1.340  1.00 91.49           H  
ATOM    533  N   GLY A  33      12.493   4.288   4.489  1.00 87.87           N  
ATOM    534  H   GLY A  33      12.083   3.439   4.129  1.00 87.87           H  
ATOM    535  CA  GLY A  33      13.655   4.197   5.375  1.00 87.87           C  
ATOM    536  HA2 GLY A  33      14.478   4.772   4.952  1.00 87.87           H  
ATOM    537  HA3 GLY A  33      13.969   3.158   5.471  1.00 87.87           H  
ATOM    538  C   GLY A  33      13.316   4.735   6.773  1.00 87.87           C  
ATOM    539  O   GLY A  33      12.417   4.212   7.441  1.00 87.87           O  
ATOM    540  N   ASP A  34      14.011   5.796   7.187  1.00 87.46           N  
ATOM    541  H   ASP A  34      14.736   6.158   6.584  1.00 87.46           H  
ATOM    542  CA  ASP A  34      13.806   6.474   8.474  1.00 87.46           C  
ATOM    543  HA  ASP A  34      13.412   5.756   9.193  1.00 87.46           H  
ATOM    544  C   ASP A  34      12.806   7.642   8.405  1.00 87.46           C  
ATOM    545  CB  ASP A  34      15.157   6.968   9.010  1.00 87.46           C  
ATOM    546  HB2 ASP A  34      15.004   7.443   9.980  1.00 87.46           H  
ATOM    547  HB3 ASP A  34      15.557   7.716   8.326  1.00 87.46           H  
ATOM    548  O   ASP A  34      12.330   8.103   9.445  1.00 87.46           O  
ATOM    549  CG  ASP A  34      16.168   5.833   9.181  1.00 87.46           C  
ATOM    550  OD1 ASP A  34      15.772   4.777   9.725  1.00 87.46           O  
ATOM    551  OD2 ASP A  34      17.317   6.032   8.724  1.00 87.46           O  
ATOM    552  N   GLU A  35      12.464   8.126   7.205  1.00 92.14           N  
ATOM    553  H   GLU A  35      12.751   7.629   6.374  1.00 92.14           H  
ATOM    554  CA  GLU A  35      11.519   9.233   7.042  1.00 92.14           C  
ATOM    555  HA  GLU A  35      11.705   9.940   7.850  1.00 92.14           H  
ATOM    556  C   GLU A  35      10.079   8.729   7.182  1.00 92.14           C  
ATOM    557  CB  GLU A  35      11.753   9.993   5.720  1.00 92.14           C  
ATOM    558  HB2 GLU A  35      11.418   9.381   4.883  1.00 92.14           H  
ATOM    559  HB3 GLU A  35      12.823  10.176   5.614  1.00 92.14           H  
ATOM    560  O   GLU A  35       9.711   7.668   6.667  1.00 92.14           O  
ATOM    561  CG  GLU A  35      11.017  11.353   5.701  1.00 92.14           C  
ATOM    562  HG2 GLU A  35      11.331  11.927   6.573  1.00 92.14           H  
ATOM    563  HG3 GLU A  35       9.946  11.171   5.797  1.00 92.14           H  
ATOM    564  CD  GLU A  35      11.257  12.205   4.437  1.00 92.14           C  
ATOM    565  OE1 GLU A  35      10.456  13.151   4.205  1.00 92.14           O  
ATOM    566  OE2 GLU A  35      12.209  11.912   3.684  1.00 92.14           O  
ATOM    567  N   LYS A  36       9.252   9.508   7.884  1.00 94.58           N  
ATOM    568  H   LYS A  36       9.610  10.385   8.236  1.00 94.58           H  
ATOM    569  CA  LYS A  36       7.822   9.257   8.061  1.00 94.58           C  
ATOM    570  HA  LYS A  36       7.509   8.478   7.367  1.00 94.58           H  
ATOM    571  C   LYS A  36       7.036  10.519   7.748  1.00 94.58           C  
ATOM    572  CB  LYS A  36       7.509   8.804   9.490  1.00 94.58           C  
ATOM    573  HB2 LYS A  36       7.829   9.582  10.183  1.00 94.58           H  
ATOM    574  HB3 LYS A  36       6.429   8.687   9.585  1.00 94.58           H  
ATOM    575  O   LYS A  36       7.443  11.605   8.157  1.00 94.58           O  
ATOM    576  CG  LYS A  36       8.180   7.479   9.866  1.00 94.58           C  
ATOM    577  HG2 LYS A  36       7.837   6.692   9.194  1.00 94.58           H  
ATOM    578  HG3 LYS A  36       9.263   7.576   9.790  1.00 94.58           H  
ATOM    579  CD  LYS A  36       7.805   7.128  11.307  1.00 94.58           C  
ATOM    580  HD2 LYS A  36       6.731   6.955  11.364  1.00 94.58           H  
ATOM    581  HD3 LYS A  36       8.062   7.970  11.950  1.00 94.58           H  
ATOM    582  CE  LYS A  36       8.562   5.886  11.775  1.00 94.58           C  
ATOM    583  HE2 LYS A  36       9.628   6.069  11.643  1.00 94.58           H  
ATOM    584  HE3 LYS A  36       8.274   5.047  11.141  1.00 94.58           H  
ATOM    585  NZ  LYS A  36       8.254   5.608  13.199  1.00 94.58           N  
ATOM    586  HZ1 LYS A  36       8.504   6.408  13.762  1.00 94.58           H  
ATOM    587  HZ2 LYS A  36       7.263   5.451  13.318  1.00 94.58           H  
ATOM    588  HZ3 LYS A  36       8.765   4.807  13.540  1.00 94.58           H  
ATOM    589  N   ARG A  37       5.895  10.372   7.081  1.00 95.63           N  
ATOM    590  H   ARG A  37       5.643   9.444   6.774  1.00 95.63           H  
ATOM    591  CA  ARG A  37       4.921  11.450   6.881  1.00 95.63           C  
ATOM    592  HA  ARG A  37       5.092  12.230   7.623  1.00 95.63           H  
ATOM    593  C   ARG A  37       3.513  10.931   7.092  1.00 95.63           C  
ATOM    594  CB  ARG A  37       5.062  12.068   5.485  1.00 95.63           C  
ATOM    595  HB2 ARG A  37       4.268  12.803   5.351  1.00 95.63           H  
ATOM    596  HB3 ARG A  37       4.949  11.297   4.724  1.00 95.63           H  
ATOM    597  O   ARG A  37       3.188   9.850   6.618  1.00 95.63           O  
ATOM    598  CG  ARG A  37       6.416  12.768   5.329  1.00 95.63           C  
ATOM    599  HG2 ARG A  37       7.217  12.029   5.317  1.00 95.63           H  
ATOM    600  HG3 ARG A  37       6.575  13.456   6.160  1.00 95.63           H  
ATOM    601  CD  ARG A  37       6.442  13.552   4.028  1.00 95.63           C  
ATOM    602  HD2 ARG A  37       6.251  12.851   3.215  1.00 95.63           H  
ATOM    603  HD3 ARG A  37       5.666  14.317   4.051  1.00 95.63           H  
ATOM    604  NE  ARG A  37       7.756  14.159   3.806  1.00 95.63           N  
ATOM    605  HE  ARG A  37       8.553  13.752   4.274  1.00 95.63           H  
ATOM    606  NH1 ARG A  37       7.186  15.450   1.991  1.00 95.63           N  
ATOM    607 HH11 ARG A  37       7.519  15.933   1.168  1.00 95.63           H  
ATOM    608 HH12 ARG A  37       6.206  15.313   2.191  1.00 95.63           H  
ATOM    609  NH2 ARG A  37       9.329  15.115   2.546  1.00 95.63           N  
ATOM    610 HH21 ARG A  37       9.580  15.284   1.582  1.00 95.63           H  
ATOM    611 HH22 ARG A  37       9.959  14.553   3.101  1.00 95.63           H  
ATOM    612  CZ  ARG A  37       8.074  14.923   2.791  1.00 95.63           C  
ATOM    613  N   THR A  38       2.696  11.728   7.759  1.00 94.55           N  
ATOM    614  H   THR A  38       3.041  12.614   8.101  1.00 94.55           H  
ATOM    615  CA  THR A  38       1.267  11.474   7.933  1.00 94.55           C  
ATOM    616  HA  THR A  38       1.007  10.500   7.519  1.00 94.55           H  
ATOM    617  C   THR A  38       0.507  12.542   7.167  1.00 94.55           C  
ATOM    618  CB  THR A  38       0.885  11.455   9.417  1.00 94.55           C  
ATOM    619  HB  THR A  38       1.124  12.419   9.866  1.00 94.55           H  
ATOM    620  O   THR A  38       0.833  13.726   7.273  1.00 94.55           O  
ATOM    621  CG2 THR A  38      -0.592  11.153   9.631  1.00 94.55           C  
ATOM    622 HG21 THR A  38      -1.207  11.975   9.265  1.00 94.55           H  
ATOM    623 HG22 THR A  38      -0.796  11.024  10.694  1.00 94.55           H  
ATOM    624 HG23 THR A  38      -0.865  10.238   9.104  1.00 94.55           H  
ATOM    625  OG1 THR A  38       1.630  10.450  10.070  1.00 94.55           O  
ATOM    626  HG1 THR A  38       1.045   9.699  10.197  1.00 94.55           H  
ATOM    627  N   VAL A  39      -0.466  12.124   6.365  1.00 93.77           N  
ATOM    628  H   VAL A  39      -0.647  11.132   6.301  1.00 93.77           H  
ATOM    629  CA  VAL A  39      -1.269  13.008   5.519  1.00 93.77           C  
ATOM    630  HA  VAL A  39      -1.138  14.043   5.833  1.00 93.77           H  
ATOM    631  C   VAL A  39      -2.733  12.646   5.681  1.00 93.77           C  
ATOM    632  CB  VAL A  39      -0.841  12.891   4.046  1.00 93.77           C  
ATOM    633  HB  VAL A  39      -0.957  11.860   3.711  1.00 93.77           H  
ATOM    634  O   VAL A  39      -3.098  11.489   5.507  1.00 93.77           O  
ATOM    635  CG1 VAL A  39      -1.665  13.794   3.125  1.00 93.77           C  
ATOM    636 HG11 VAL A  39      -1.362  13.620   2.092  1.00 93.77           H  
ATOM    637 HG12 VAL A  39      -1.520  14.843   3.383  1.00 93.77           H  
ATOM    638 HG13 VAL A  39      -2.726  13.553   3.194  1.00 93.77           H  
ATOM    639  CG2 VAL A  39       0.631  13.292   3.895  1.00 93.77           C  
ATOM    640 HG21 VAL A  39       1.275  12.500   4.277  1.00 93.77           H  
ATOM    641 HG22 VAL A  39       0.823  14.217   4.439  1.00 93.77           H  
ATOM    642 HG23 VAL A  39       0.849  13.464   2.841  1.00 93.77           H  
ATOM    643  N   THR A  40      -3.571  13.631   5.980  1.00 92.49           N  
ATOM    644  H   THR A  40      -3.213  14.567   6.101  1.00 92.49           H  
ATOM    645  CA  THR A  40      -5.025  13.482   5.887  1.00 92.49           C  
ATOM    646  HA  THR A  40      -5.294  12.437   6.046  1.00 92.49           H  
ATOM    647  C   THR A  40      -5.467  13.888   4.484  1.00 92.49           C  
ATOM    648  CB  THR A  40      -5.745  14.311   6.958  1.00 92.49           C  
ATOM    649  HB  THR A  40      -5.585  15.371   6.761  1.00 92.49           H  
ATOM    650  O   THR A  40      -5.066  14.946   4.007  1.00 92.49           O  
ATOM    651  CG2 THR A  40      -7.247  14.033   6.991  1.00 92.49           C  
ATOM    652 HG21 THR A  40      -7.434  12.968   7.128  1.00 92.49           H  
ATOM    653 HG22 THR A  40      -7.702  14.589   7.811  1.00 92.49           H  
ATOM    654 HG23 THR A  40      -7.709  14.362   6.060  1.00 92.49           H  
ATOM    655  OG1 THR A  40      -5.234  14.011   8.243  1.00 92.49           O  
ATOM    656  HG1 THR A  40      -5.301  13.064   8.385  1.00 92.49           H  
ATOM    657  N   VAL A  41      -6.267  13.047   3.832  1.00 94.17           N  
ATOM    658  H   VAL A  41      -6.519  12.184   4.291  1.00 94.17           H  
ATOM    659  CA  VAL A  41      -6.814  13.266   2.488  1.00 94.17           C  
ATOM    660  HA  VAL A  41      -6.480  14.232   2.110  1.00 94.17           H  
ATOM    661  C   VAL A  41      -8.334  13.294   2.602  1.00 94.17           C  
ATOM    662  CB  VAL A  41      -6.342  12.174   1.504  1.00 94.17           C  
ATOM    663  HB  VAL A  41      -6.834  11.231   1.742  1.00 94.17           H  
ATOM    664  O   VAL A  41      -8.960  12.283   2.937  1.00 94.17           O  
ATOM    665  CG1 VAL A  41      -6.686  12.560   0.060  1.00 94.17           C  
ATOM    666 HG11 VAL A  41      -7.759  12.715  -0.044  1.00 94.17           H  
ATOM    667 HG12 VAL A  41      -6.179  13.485  -0.214  1.00 94.17           H  
ATOM    668 HG13 VAL A  41      -6.380  11.770  -0.627  1.00 94.17           H  
ATOM    669  CG2 VAL A  41      -4.826  11.937   1.566  1.00 94.17           C  
ATOM    670 HG21 VAL A  41      -4.542  11.203   0.812  1.00 94.17           H  
ATOM    671 HG22 VAL A  41      -4.299  12.873   1.382  1.00 94.17           H  
ATOM    672 HG23 VAL A  41      -4.545  11.546   2.544  1.00 94.17           H  
ATOM    673  N   ASN A  42      -8.937  14.454   2.368  1.00 93.37           N  
ATOM    674  H   ASN A  42      -8.377  15.236   2.061  1.00 93.37           H  
ATOM    675  CA  ASN A  42     -10.382  14.651   2.464  1.00 93.37           C  
ATOM    676  HA  ASN A  42     -10.723  14.186   3.389  1.00 93.37           H  
ATOM    677  C   ASN A  42     -11.127  13.993   1.288  1.00 93.37           C  
ATOM    678  CB  ASN A  42     -10.675  16.155   2.551  1.00 93.37           C  
ATOM    679  HB2 ASN A  42     -10.275  16.657   1.671  1.00 93.37           H  
ATOM    680  HB3 ASN A  42     -11.750  16.333   2.574  1.00 93.37           H  
ATOM    681  O   ASN A  42     -10.515  13.695   0.261  1.00 93.37           O  
ATOM    682  CG  ASN A  42     -10.087  16.761   3.805  1.00 93.37           C  
ATOM    683  ND2 ASN A  42      -9.103  17.613   3.663  1.00 93.37           N  
ATOM    684 HD21 ASN A  42      -8.658  17.940   4.508  1.00 93.37           H  
ATOM    685 HD22 ASN A  42      -8.606  17.609   2.784  1.00 93.37           H  
ATOM    686  OD1 ASN A  42     -10.475  16.439   4.916  1.00 93.37           O  
ATOM    687  N   PRO A  43     -12.448  13.767   1.402  1.00 92.96           N  
ATOM    688  CA  PRO A  43     -13.263  13.259   0.299  1.00 92.96           C  
ATOM    689  HA  PRO A  43     -13.008  12.213   0.129  1.00 92.96           H  
ATOM    690  C   PRO A  43     -13.075  14.056  -1.000  1.00 92.96           C  
ATOM    691  CB  PRO A  43     -14.706  13.347   0.805  1.00 92.96           C  
ATOM    692  HB2 PRO A  43     -15.349  12.592   0.353  1.00 92.96           H  
ATOM    693  HB3 PRO A  43     -15.115  14.342   0.629  1.00 92.96           H  
ATOM    694  O   PRO A  43     -13.225  15.278  -1.020  1.00 92.96           O  
ATOM    695  CG  PRO A  43     -14.539  13.134   2.305  1.00 92.96           C  
ATOM    696  HG2 PRO A  43     -14.377  12.073   2.497  1.00 92.96           H  
ATOM    697  HG3 PRO A  43     -15.388  13.514   2.873  1.00 92.96           H  
ATOM    698  CD  PRO A  43     -13.260  13.904   2.605  1.00 92.96           C  
ATOM    699  HD2 PRO A  43     -13.500  14.953   2.777  1.00 92.96           H  
ATOM    700  HD3 PRO A  43     -12.768  13.475   3.478  1.00 92.96           H  
ATOM    701  N   GLY A  44     -12.747  13.364  -2.092  1.00 95.27           N  
ATOM    702  H   GLY A  44     -12.552  12.377  -1.993  1.00 95.27           H  
ATOM    703  CA  GLY A  44     -12.493  13.954  -3.410  1.00 95.27           C  
ATOM    704  HA2 GLY A  44     -12.529  13.158  -4.154  1.00 95.27           H  
ATOM    705  HA3 GLY A  44     -13.279  14.675  -3.632  1.00 95.27           H  
ATOM    706  C   GLY A  44     -11.143  14.668  -3.558  1.00 95.27           C  
ATOM    707  O   GLY A  44     -10.850  15.179  -4.640  1.00 95.27           O  
ATOM    708  N   GLU A  45     -10.321  14.716  -2.507  1.00 97.18           N  
ATOM    709  H   GLU A  45     -10.600  14.261  -1.650  1.00 97.18           H  
ATOM    710  CA  GLU A  45      -9.014  15.371  -2.521  1.00 97.18           C  
ATOM    711  HA  GLU A  45      -9.099  16.268  -3.135  1.00 97.18           H  
ATOM    712  C   GLU A  45      -7.934  14.475  -3.151  1.00 97.18           C  
ATOM    713  CB  GLU A  45      -8.648  15.825  -1.096  1.00 97.18           C  
ATOM    714  HB2 GLU A  45      -9.511  16.331  -0.662  1.00 97.18           H  
ATOM    715  HB3 GLU A  45      -8.414  14.947  -0.494  1.00 97.18           H  
ATOM    716  O   GLU A  45      -7.937  13.248  -3.003  1.00 97.18           O  
ATOM    717  CG  GLU A  45      -7.451  16.787  -1.041  1.00 97.18           C  
ATOM    718  HG2 GLU A  45      -6.564  16.274  -1.411  1.00 97.18           H  
ATOM    719  HG3 GLU A  45      -7.656  17.625  -1.707  1.00 97.18           H  
ATOM    720  CD  GLU A  45      -7.165  17.320   0.375  1.00 97.18           C  
ATOM    721  OE1 GLU A  45      -6.484  18.363   0.471  1.00 97.18           O  
ATOM    722  OE2 GLU A  45      -7.638  16.715   1.367  1.00 97.18           O  
ATOM    723  N   GLU A  46      -6.978  15.110  -3.836  1.00 98.23           N  
ATOM    724  H   GLU A  46      -7.018  16.118  -3.883  1.00 98.23           H  
ATOM    725  CA  GLU A  46      -5.727  14.496  -4.280  1.00 98.23           C  
ATOM    726  HA  GLU A  46      -5.709  13.475  -3.899  1.00 98.23           H  
ATOM    727  C   GLU A  46      -4.544  15.256  -3.663  1.00 98.23           C  
ATOM    728  CB  GLU A  46      -5.667  14.406  -5.821  1.00 98.23           C  
ATOM    729  HB2 GLU A  46      -5.687  15.410  -6.245  1.00 98.23           H  
ATOM    730  HB3 GLU A  46      -6.556  13.873  -6.156  1.00 98.23           H  
ATOM    731  O   GLU A  46      -4.430  16.473  -3.815  1.00 98.23           O  
ATOM    732  CG  GLU A  46      -4.421  13.656  -6.349  1.00 98.23           C  
ATOM    733  HG2 GLU A  46      -4.326  12.719  -5.800  1.00 98.23           H  
ATOM    734  HG3 GLU A  46      -3.535  14.253  -6.138  1.00 98.23           H  
ATOM    735  CD  GLU A  46      -4.453  13.317  -7.861  1.00 98.23           C  
ATOM    736  OE1 GLU A  46      -3.507  12.635  -8.342  1.00 98.23           O  
ATOM    737  OE2 GLU A  46      -5.431  13.667  -8.563  1.00 98.23           O  
ATOM    738  N   VAL A  47      -3.658  14.539  -2.970  1.00 97.98           N  
ATOM    739  H   VAL A  47      -3.807  13.542  -2.919  1.00 97.98           H  
ATOM    740  CA  VAL A  47      -2.467  15.090  -2.307  1.00 97.98           C  
ATOM    741  HA  VAL A  47      -2.408  16.157  -2.522  1.00 97.98           H  
ATOM    742  C   VAL A  47      -1.213  14.430  -2.868  1.00 97.98           C  
ATOM    743  CB  VAL A  47      -2.536  14.931  -0.772  1.00 97.98           C  
ATOM    744  HB  VAL A  47      -2.583  13.873  -0.518  1.00 97.98           H  
ATOM    745  O   VAL A  47      -1.172  13.216  -3.057  1.00 97.98           O  
ATOM    746  CG1 VAL A  47      -1.293  15.541  -0.105  1.00 97.98           C  
ATOM    747 HG11 VAL A  47      -1.132  16.553  -0.477  1.00 97.98           H  
ATOM    748 HG12 VAL A  47      -0.413  14.931  -0.306  1.00 97.98           H  
ATOM    749 HG13 VAL A  47      -1.437  15.601   0.974  1.00 97.98           H  
ATOM    750  CG2 VAL A  47      -3.766  15.629  -0.181  1.00 97.98           C  
ATOM    751 HG21 VAL A  47      -4.676  15.186  -0.585  1.00 97.98           H  
ATOM    752 HG22 VAL A  47      -3.790  15.513   0.902  1.00 97.98           H  
ATOM    753 HG23 VAL A  47      -3.760  16.691  -0.427  1.00 97.98           H  
ATOM    754  N   GLU A  48      -0.157  15.212  -3.097  1.00 98.07           N  
ATOM    755  H   GLU A  48      -0.238  16.199  -2.899  1.00 98.07           H  
ATOM    756  CA  GLU A  48       1.161  14.699  -3.479  1.00 98.07           C  
ATOM    757  HA  GLU A  48       1.068  13.635  -3.695  1.00 98.07           H  
ATOM    758  C   GLU A  48       2.166  14.847  -2.329  1.00 98.07           C  
ATOM    759  CB  GLU A  48       1.649  15.362  -4.780  1.00 98.07           C  
ATOM    760  HB2 GLU A  48       0.861  15.289  -5.530  1.00 98.07           H  
ATOM    761  HB3 GLU A  48       1.858  16.416  -4.598  1.00 98.07           H  
ATOM    762  O   GLU A  48       2.323  15.915  -1.737  1.00 98.07           O  
ATOM    763  CG  GLU A  48       2.910  14.675  -5.330  1.00 98.07           C  
ATOM    764  HG2 GLU A  48       2.705  13.613  -5.469  1.00 98.07           H  
ATOM    765  HG3 GLU A  48       3.712  14.757  -4.597  1.00 98.07           H  
ATOM    766  CD  GLU A  48       3.382  15.276  -6.664  1.00 98.07           C  
ATOM    767  OE1 GLU A  48       4.364  16.048  -6.637  1.00 98.07           O  
ATOM    768  OE2 GLU A  48       2.830  14.899  -7.732  1.00 98.07           O  
ATOM    769  N   VAL A  49       2.892  13.769  -2.037  1.00 96.86           N  
ATOM    770  H   VAL A  49       2.675  12.916  -2.534  1.00 96.86           H  
ATOM    771  CA  VAL A  49       3.956  13.713  -1.035  1.00 96.86           C  
ATOM    772  HA  VAL A  49       4.079  14.702  -0.594  1.00 96.86           H  
ATOM    773  C   VAL A  49       5.254  13.307  -1.718  1.00 96.86           C  
ATOM    774  CB  VAL A  49       3.618  12.723   0.092  1.00 96.86           C  
ATOM    775  HB  VAL A  49       3.692  11.701  -0.279  1.00 96.86           H  
ATOM    776  O   VAL A  49       5.317  12.266  -2.363  1.00 96.86           O  
ATOM    777  CG1 VAL A  49       4.605  12.896   1.250  1.00 96.86           C  
ATOM    778 HG11 VAL A  49       4.517  13.902   1.658  1.00 96.86           H  
ATOM    779 HG12 VAL A  49       5.624  12.715   0.910  1.00 96.86           H  
ATOM    780 HG13 VAL A  49       4.369  12.173   2.031  1.00 96.86           H  
ATOM    781  CG2 VAL A  49       2.208  12.927   0.645  1.00 96.86           C  
ATOM    782 HG21 VAL A  49       1.466  12.704  -0.121  1.00 96.86           H  
ATOM    783 HG22 VAL A  49       2.041  12.235   1.470  1.00 96.86           H  
ATOM    784 HG23 VAL A  49       2.078  13.958   0.974  1.00 96.86           H  
ATOM    785  N   THR A  50       6.307  14.109  -1.565  1.00 95.62           N  
ATOM    786  H   THR A  50       6.191  14.962  -1.037  1.00 95.62           H  
ATOM    787  CA  THR A  50       7.622  13.818  -2.159  1.00 95.62           C  
ATOM    788  HA  THR A  50       7.544  12.942  -2.802  1.00 95.62           H  
ATOM    789  C   THR A  50       8.666  13.512  -1.093  1.00 95.62           C  
ATOM    790  CB  THR A  50       8.098  14.964  -3.058  1.00 95.62           C  
ATOM    791  HB  THR A  50       8.172  15.884  -2.478  1.00 95.62           H  
ATOM    792  O   THR A  50       8.842  14.293  -0.155  1.00 95.62           O  
ATOM    793  CG2 THR A  50       9.447  14.670  -3.720  1.00 95.62           C  
ATOM    794 HG21 THR A  50       9.672  15.452  -4.445  1.00 95.62           H  
ATOM    795 HG22 THR A  50      10.243  14.651  -2.976  1.00 95.62           H  
ATOM    796 HG23 THR A  50       9.410  13.709  -4.231  1.00 95.62           H  
ATOM    797  OG1 THR A  50       7.199  15.156  -4.123  1.00 95.62           O  
ATOM    798  HG1 THR A  50       6.323  15.371  -3.796  1.00 95.62           H  
ATOM    799  N   PHE A  51       9.397  12.420  -1.294  1.00 93.95           N  
ATOM    800  H   PHE A  51       9.187  11.863  -2.110  1.00 93.95           H  
ATOM    801  CA  PHE A  51      10.569  12.008  -0.528  1.00 93.95           C  
ATOM    802  HA  PHE A  51      10.689  12.644   0.349  1.00 93.95           H  
ATOM    803  C   PHE A  51      11.816  12.135  -1.404  1.00 93.95           C  
ATOM    804  CB  PHE A  51      10.393  10.561  -0.055  1.00 93.95           C  
ATOM    805  HB2 PHE A  51      11.301  10.252   0.463  1.00 93.95           H  
ATOM    806  HB3 PHE A  51      10.273   9.916  -0.926  1.00 93.95           H  
ATOM    807  O   PHE A  51      11.758  11.849  -2.602  1.00 93.95           O  
ATOM    808  CG  PHE A  51       9.212  10.353   0.867  1.00 93.95           C  
ATOM    809  CD1 PHE A  51       9.412  10.305   2.257  1.00 93.95           C  
ATOM    810  HD1 PHE A  51      10.412  10.388   2.657  1.00 93.95           H  
ATOM    811  CD2 PHE A  51       7.912  10.224   0.342  1.00 93.95           C  
ATOM    812  HD2 PHE A  51       7.751  10.261  -0.725  1.00 93.95           H  
ATOM    813  CE1 PHE A  51       8.319  10.145   3.123  1.00 93.95           C  
ATOM    814  HE1 PHE A  51       8.478  10.103   4.190  1.00 93.95           H  
ATOM    815  CE2 PHE A  51       6.817  10.065   1.206  1.00 93.95           C  
ATOM    816  HE2 PHE A  51       5.819   9.979   0.802  1.00 93.95           H  
ATOM    817  CZ  PHE A  51       7.022  10.033   2.596  1.00 93.95           C  
ATOM    818  HZ  PHE A  51       6.183   9.919   3.267  1.00 93.95           H  
ATOM    819  N   SER A  52      12.939  12.515  -0.801  1.00 91.30           N  
ATOM    820  H   SER A  52      12.932  12.660   0.199  1.00 91.30           H  
ATOM    821  CA  SER A  52      14.238  12.577  -1.476  1.00 91.30           C  
ATOM    822  HA  SER A  52      14.162  12.141  -2.472  1.00 91.30           H  
ATOM    823  C   SER A  52      15.262  11.785  -0.678  1.00 91.30           C  
ATOM    824  CB  SER A  52      14.734  14.015  -1.641  1.00 91.30           C  
ATOM    825  HB2 SER A  52      14.882  14.457  -0.655  1.00 91.30           H  
ATOM    826  HB3 SER A  52      15.691  13.997  -2.162  1.00 91.30           H  
ATOM    827  O   SER A  52      15.313  11.887   0.548  1.00 91.30           O  
ATOM    828  OG  SER A  52      13.826  14.816  -2.376  1.00 91.30           O  
ATOM    829  HG  SER A  52      14.222  15.686  -2.459  1.00 91.30           H  
ATOM    830  N   ALA A  53      16.105  11.021  -1.362  1.00 83.56           N  
ATOM    831  H   ALA A  53      16.033  10.982  -2.368  1.00 83.56           H  
ATOM    832  CA  ALA A  53      17.137  10.223  -0.725  1.00 83.56           C  
ATOM    833  HA  ALA A  53      17.319  10.596   0.283  1.00 83.56           H  
ATOM    834  C   ALA A  53      18.448  10.317  -1.505  1.00 83.56           C  
ATOM    835  CB  ALA A  53      16.647   8.777  -0.615  1.00 83.56           C  
ATOM    836  HB1 ALA A  53      17.426   8.162  -0.164  1.00 83.56           H  
ATOM    837  HB2 ALA A  53      15.741   8.730  -0.011  1.00 83.56           H  
ATOM    838  HB3 ALA A  53      16.438   8.381  -1.609  1.00 83.56           H  
ATOM    839  O   ALA A  53      18.497  10.002  -2.686  1.00 83.56           O  
ATOM    840  N   ASN A  54      19.537  10.660  -0.810  1.00 80.64           N  
ATOM    841  H   ASN A  54      19.419  11.040   0.118  1.00 80.64           H  
ATOM    842  CA  ASN A  54      20.888  10.610  -1.390  1.00 80.64           C  
ATOM    843  HA  ASN A  54      20.915  11.223  -2.290  1.00 80.64           H  
ATOM    844  C   ASN A  54      21.299   9.182  -1.793  1.00 80.64           C  
ATOM    845  CB  ASN A  54      21.899  11.152  -0.363  1.00 80.64           C  
ATOM    846  HB2 ASN A  54      22.900  11.067  -0.786  1.00 80.64           H  
ATOM    847  HB3 ASN A  54      21.861  10.538   0.537  1.00 80.64           H  
ATOM    848  O   ASN A  54      22.186   9.003  -2.619  1.00 80.64           O  
ATOM    849  CG  ASN A  54      21.690  12.606   0.008  1.00 80.64           C  
ATOM    850  ND2 ASN A  54      22.156  13.014   1.165  1.00 80.64           N  
ATOM    851 HD21 ASN A  54      22.724  12.406   1.737  1.00 80.64           H  
ATOM    852 HD22 ASN A  54      22.022  13.997   1.355  1.00 80.64           H  
ATOM    853  OD1 ASN A  54      21.103  13.398  -0.699  1.00 80.64           O  
ATOM    854  N   ASP A  55      20.677   8.180  -1.168  1.00 76.45           N  
ATOM    855  H   ASP A  55      19.893   8.420  -0.579  1.00 76.45           H  
ATOM    856  CA  ASP A  55      20.824   6.766  -1.491  1.00 76.45           C  
ATOM    857  HA  ASP A  55      21.604   6.628  -2.240  1.00 76.45           H  
ATOM    858  C   ASP A  55      19.482   6.244  -2.036  1.00 76.45           C  
ATOM    859  CB  ASP A  55      21.286   6.006  -0.241  1.00 76.45           C  
ATOM    860  HB2 ASP A  55      20.594   6.200   0.578  1.00 76.45           H  
ATOM    861  HB3 ASP A  55      22.265   6.383   0.055  1.00 76.45           H  
ATOM    862  O   ASP A  55      18.541   6.074  -1.250  1.00 76.45           O  
ATOM    863  CG  ASP A  55      21.390   4.493  -0.466  1.00 76.45           C  
ATOM    864  OD1 ASP A  55      21.209   4.045  -1.622  1.00 76.45           O  
ATOM    865  OD2 ASP A  55      21.621   3.797   0.544  1.00 76.45           O  
ATOM    866  N   PRO A  56      19.371   5.981  -3.353  1.00 69.81           N  
ATOM    867  CA  PRO A  56      18.159   5.445  -3.967  1.00 69.81           C  
ATOM    868  HA  PRO A  56      17.362   6.181  -3.863  1.00 69.81           H  
ATOM    869  C   PRO A  56      17.692   4.120  -3.352  1.00 69.81           C  
ATOM    870  CB  PRO A  56      18.494   5.273  -5.452  1.00 69.81           C  
ATOM    871  HB2 PRO A  56      18.891   4.274  -5.635  1.00 69.81           H  
ATOM    872  HB3 PRO A  56      17.625   5.459  -6.083  1.00 69.81           H  
ATOM    873  O   PRO A  56      16.495   3.836  -3.367  1.00 69.81           O  
ATOM    874  CG  PRO A  56      19.595   6.302  -5.692  1.00 69.81           C  
ATOM    875  HG2 PRO A  56      20.231   6.031  -6.534  1.00 69.81           H  
ATOM    876  HG3 PRO A  56      19.149   7.285  -5.845  1.00 69.81           H  
ATOM    877  CD  PRO A  56      20.361   6.288  -4.374  1.00 69.81           C  
ATOM    878  HD2 PRO A  56      20.823   7.261  -4.210  1.00 69.81           H  
ATOM    879  HD3 PRO A  56      21.118   5.504  -4.389  1.00 69.81           H  
ATOM    880  N   HIS A  57      18.584   3.330  -2.736  1.00 75.48           N  
ATOM    881  H   HIS A  57      19.548   3.623  -2.663  1.00 75.48           H  
ATOM    882  CA  HIS A  57      18.198   2.090  -2.058  1.00 75.48           C  
ATOM    883  HA  HIS A  57      17.644   1.475  -2.768  1.00 75.48           H  
ATOM    884  C   HIS A  57      17.268   2.323  -0.862  1.00 75.48           C  
ATOM    885  CB  HIS A  57      19.442   1.313  -1.611  1.00 75.48           C  
ATOM    886  HB2 HIS A  57      19.120   0.425  -1.067  1.00 75.48           H  
ATOM    887  HB3 HIS A  57      20.031   1.919  -0.923  1.00 75.48           H  
ATOM    888  O   HIS A  57      16.557   1.402  -0.454  1.00 75.48           O  
ATOM    889  CG  HIS A  57      20.305   0.854  -2.754  1.00 75.48           C  
ATOM    890  CD2 HIS A  57      21.629   1.132  -2.957  1.00 75.48           C  
ATOM    891  HD2 HIS A  57      22.249   1.750  -2.324  1.00 75.48           H  
ATOM    892  ND1 HIS A  57      19.891   0.053  -3.792  1.00 75.48           N  
ATOM    893  HD1 HIS A  57      18.933  -0.208  -3.977  1.00 75.48           H  
ATOM    894  CE1 HIS A  57      20.944  -0.162  -4.596  1.00 75.48           C  
ATOM    895  HE1 HIS A  57      20.918  -0.726  -5.517  1.00 75.48           H  
ATOM    896  NE2 HIS A  57      22.030   0.468  -4.126  1.00 75.48           N  
ATOM    897  N   LYS A  58      17.189   3.550  -0.324  1.00 76.87           N  
ATOM    898  H   LYS A  58      17.782   4.274  -0.703  1.00 76.87           H  
ATOM    899  CA  LYS A  58      16.194   3.904   0.704  1.00 76.87           C  
ATOM    900  HA  LYS A  58      16.296   3.216   1.543  1.00 76.87           H  
ATOM    901  C   LYS A  58      14.755   3.752   0.211  1.00 76.87           C  
ATOM    902  CB  LYS A  58      16.418   5.336   1.200  1.00 76.87           C  
ATOM    903  HB2 LYS A  58      16.424   6.022   0.353  1.00 76.87           H  
ATOM    904  HB3 LYS A  58      15.585   5.606   1.849  1.00 76.87           H  
ATOM    905  O   LYS A  58      13.861   3.507   1.020  1.00 76.87           O  
ATOM    906  CG  LYS A  58      17.721   5.460   1.997  1.00 76.87           C  
ATOM    907  HG2 LYS A  58      17.753   4.675   2.752  1.00 76.87           H  
ATOM    908  HG3 LYS A  58      18.577   5.338   1.332  1.00 76.87           H  
ATOM    909  CD  LYS A  58      17.790   6.819   2.697  1.00 76.87           C  
ATOM    910  HD2 LYS A  58      17.773   7.619   1.957  1.00 76.87           H  
ATOM    911  HD3 LYS A  58      16.924   6.920   3.351  1.00 76.87           H  
ATOM    912  CE  LYS A  58      19.073   6.911   3.524  1.00 76.87           C  
ATOM    913  HE2 LYS A  58      19.165   6.003   4.120  1.00 76.87           H  
ATOM    914  HE3 LYS A  58      19.925   6.945   2.844  1.00 76.87           H  
ATOM    915  NZ  LYS A  58      19.048   8.098   4.414  1.00 76.87           N  
ATOM    916  HZ1 LYS A  58      18.290   8.011   5.075  1.00 76.87           H  
ATOM    917  HZ2 LYS A  58      18.914   8.945   3.880  1.00 76.87           H  
ATOM    918  HZ3 LYS A  58      19.907   8.157   4.942  1.00 76.87           H  
ATOM    919  N   PHE A  59      14.535   3.839  -1.099  1.00 83.11           N  
ATOM    920  H   PHE A  59      15.314   4.033  -1.712  1.00 83.11           H  
ATOM    921  CA  PHE A  59      13.236   3.617  -1.726  1.00 83.11           C  
ATOM    922  HA  PHE A  59      12.456   3.983  -1.059  1.00 83.11           H  
ATOM    923  C   PHE A  59      12.914   2.141  -1.967  1.00 83.11           C  
ATOM    924  CB  PHE A  59      13.166   4.414  -3.030  1.00 83.11           C  
ATOM    925  HB2 PHE A  59      13.920   4.029  -3.717  1.00 83.11           H  
ATOM    926  HB3 PHE A  59      12.199   4.240  -3.500  1.00 83.11           H  
ATOM    927  O   PHE A  59      11.826   1.841  -2.442  1.00 83.11           O  
ATOM    928  CG  PHE A  59      13.339   5.908  -2.869  1.00 83.11           C  
ATOM    929  CD1 PHE A  59      12.615   6.614  -1.891  1.00 83.11           C  
ATOM    930  HD1 PHE A  59      11.889   6.089  -1.287  1.00 83.11           H  
ATOM    931  CD2 PHE A  59      14.224   6.598  -3.709  1.00 83.11           C  
ATOM    932  HD2 PHE A  59      14.780   6.070  -4.470  1.00 83.11           H  
ATOM    933  CE1 PHE A  59      12.804   7.997  -1.724  1.00 83.11           C  
ATOM    934  HE1 PHE A  59      12.253   8.535  -0.967  1.00 83.11           H  
ATOM    935  CE2 PHE A  59      14.395   7.980  -3.560  1.00 83.11           C  
ATOM    936  HE2 PHE A  59      15.093   8.492  -4.205  1.00 83.11           H  
ATOM    937  CZ  PHE A  59      13.687   8.684  -2.571  1.00 83.11           C  
ATOM    938  HZ  PHE A  59      13.820   9.751  -2.472  1.00 83.11           H  
ATOM    939  N   ASN A  60      13.798   1.202  -1.604  1.00 85.42           N  
ATOM    940  H   ASN A  60      14.708   1.485  -1.269  1.00 85.42           H  
ATOM    941  CA  ASN A  60      13.556  -0.220  -1.848  1.00 85.42           C  
ATOM    942  HA  ASN A  60      13.223  -0.322  -2.881  1.00 85.42           H  
ATOM    943  C   ASN A  60      12.463  -0.821  -0.951  1.00 85.42           C  
ATOM    944  CB  ASN A  60      14.860  -1.023  -1.712  1.00 85.42           C  
ATOM    945  HB2 ASN A  60      14.616  -2.085  -1.694  1.00 85.42           H  
ATOM    946  HB3 ASN A  60      15.363  -0.779  -0.776  1.00 85.42           H  
ATOM    947  O   ASN A  60      12.045  -1.950  -1.201  1.00 85.42           O  
ATOM    948  CG  ASN A  60      15.810  -0.828  -2.877  1.00 85.42           C  
ATOM    949  ND2 ASN A  60      16.937  -1.497  -2.860  1.00 85.42           N  
ATOM    950 HD21 ASN A  60      17.392  -1.564  -3.759  1.00 85.42           H  
ATOM    951 HD22 ASN A  60      17.121  -2.144  -2.107  1.00 85.42           H  
ATOM    952  OD1 ASN A  60      15.560  -0.131  -3.841  1.00 85.42           O  
ATOM    953  N   ARG A  61      12.044  -0.126   0.117  1.00 88.14           N  
ATOM    954  H   ARG A  61      12.418   0.805   0.238  1.00 88.14           H  
ATOM    955  CA  ARG A  61      11.097  -0.649   1.116  1.00 88.14           C  
ATOM    956  HA  ARG A  61      10.524  -1.443   0.638  1.00 88.14           H  
ATOM    957  C   ARG A  61      10.059   0.379   1.595  1.00 88.14           C  
ATOM    958  CB  ARG A  61      11.851  -1.289   2.295  1.00 88.14           C  
ATOM    959  HB2 ARG A  61      11.122  -1.646   3.022  1.00 88.14           H  
ATOM    960  HB3 ARG A  61      12.475  -0.533   2.771  1.00 88.14           H  
ATOM    961  O   ARG A  61      10.020   0.660   2.797  1.00 88.14           O  
ATOM    962  CG  ARG A  61      12.723  -2.479   1.884  1.00 88.14           C  
ATOM    963  HG2 ARG A  61      12.103  -3.243   1.415  1.00 88.14           H  
ATOM    964  HG3 ARG A  61      13.486  -2.153   1.177  1.00 88.14           H  
ATOM    965  CD  ARG A  61      13.426  -3.056   3.113  1.00 88.14           C  
ATOM    966  HD2 ARG A  61      13.989  -2.261   3.601  1.00 88.14           H  
ATOM    967  HD3 ARG A  61      12.686  -3.428   3.821  1.00 88.14           H  
ATOM    968  NE  ARG A  61      14.359  -4.125   2.720  1.00 88.14           N  
ATOM    969  HE  ARG A  61      15.300  -3.852   2.473  1.00 88.14           H  
ATOM    970  NH1 ARG A  61      12.863  -5.855   2.789  1.00 88.14           N  
ATOM    971 HH11 ARG A  61      12.664  -6.767   2.403  1.00 88.14           H  
ATOM    972 HH12 ARG A  61      12.107  -5.247   3.071  1.00 88.14           H  
ATOM    973  NH2 ARG A  61      14.884  -6.203   1.955  1.00 88.14           N  
ATOM    974 HH21 ARG A  61      14.455  -7.032   1.568  1.00 88.14           H  
ATOM    975 HH22 ARG A  61      15.769  -5.899   1.575  1.00 88.14           H  
ATOM    976  CZ  ARG A  61      14.037  -5.383   2.499  1.00 88.14           C  
ATOM    977  N   PRO A  62       9.265   1.008   0.712  1.00 91.22           N  
ATOM    978  CA  PRO A  62       8.250   1.943   1.156  1.00 91.22           C  
ATOM    979  HA  PRO A  62       8.676   2.640   1.878  1.00 91.22           H  
ATOM    980  C   PRO A  62       7.100   1.180   1.818  1.00 91.22           C  
ATOM    981  CB  PRO A  62       7.828   2.724  -0.084  1.00 91.22           C  
ATOM    982  HB2 PRO A  62       8.524   3.547  -0.249  1.00 91.22           H  
ATOM    983  HB3 PRO A  62       6.806   3.095  -0.012  1.00 91.22           H  
ATOM    984  O   PRO A  62       6.715   0.081   1.408  1.00 91.22           O  
ATOM    985  CG  PRO A  62       7.988   1.694  -1.195  1.00 91.22           C  
ATOM    986  HG2 PRO A  62       7.062   1.125  -1.270  1.00 91.22           H  
ATOM    987  HG3 PRO A  62       8.216   2.175  -2.147  1.00 91.22           H  
ATOM    988  CD  PRO A  62       9.147   0.804  -0.724  1.00 91.22           C  
ATOM    989  HD2 PRO A  62      10.068   1.134  -1.204  1.00 91.22           H  
ATOM    990  HD3 PRO A  62       8.959  -0.241  -0.967  1.00 91.22           H  
ATOM    991  N   GLN A  63       6.551   1.788   2.858  1.00 94.58           N  
ATOM    992  H   GLN A  63       6.933   2.676   3.149  1.00 94.58           H  
ATOM    993  CA  GLN A  63       5.410   1.281   3.600  1.00 94.58           C  
ATOM    994  HA  GLN A  63       4.995   0.411   3.092  1.00 94.58           H  
ATOM    995  C   GLN A  63       4.332   2.360   3.643  1.00 94.58           C  
ATOM    996  CB  GLN A  63       5.889   0.842   4.990  1.00 94.58           C  
ATOM    997  HB2 GLN A  63       6.549  -0.019   4.878  1.00 94.58           H  
ATOM    998  HB3 GLN A  63       6.466   1.654   5.432  1.00 94.58           H  
ATOM    999  O   GLN A  63       4.617   3.519   3.949  1.00 94.58           O  
ATOM   1000  CG  GLN A  63       4.743   0.477   5.942  1.00 94.58           C  
ATOM   1001  HG2 GLN A  63       4.206  -0.394   5.565  1.00 94.58           H  
ATOM   1002  HG3 GLN A  63       4.037   1.305   5.997  1.00 94.58           H  
ATOM   1003  CD  GLN A  63       5.218   0.201   7.363  1.00 94.58           C  
ATOM   1004  NE2 GLN A  63       4.321   0.288   8.314  1.00 94.58           N  
ATOM   1005 HE21 GLN A  63       4.494  -0.338   9.087  1.00 94.58           H  
ATOM   1006 HE22 GLN A  63       3.359   0.383   8.020  1.00 94.58           H  
ATOM   1007  OE1 GLN A  63       6.382  -0.054   7.659  1.00 94.58           O  
ATOM   1008  N   PHE A  64       3.097   1.953   3.385  1.00 94.82           N  
ATOM   1009  H   PHE A  64       2.953   0.988   3.124  1.00 94.82           H  
ATOM   1010  CA  PHE A  64       1.907   2.786   3.467  1.00 94.82           C  
ATOM   1011  HA  PHE A  64       2.171   3.781   3.825  1.00 94.82           H  
ATOM   1012  C   PHE A  64       0.947   2.139   4.461  1.00 94.82           C  
ATOM   1013  CB  PHE A  64       1.271   2.927   2.074  1.00 94.82           C  
ATOM   1014  HB2 PHE A  64       0.773   1.994   1.811  1.00 94.82           H  
ATOM   1015  HB3 PHE A  64       0.502   3.698   2.117  1.00 94.82           H  
ATOM   1016  O   PHE A  64       0.570   0.984   4.290  1.00 94.82           O  
ATOM   1017  CG  PHE A  64       2.258   3.269   0.973  1.00 94.82           C  
ATOM   1018  CD1 PHE A  64       2.626   4.606   0.753  1.00 94.82           C  
ATOM   1019  HD1 PHE A  64       2.169   5.390   1.339  1.00 94.82           H  
ATOM   1020  CD2 PHE A  64       2.844   2.249   0.198  1.00 94.82           C  
ATOM   1021  HD2 PHE A  64       2.570   1.218   0.367  1.00 94.82           H  
ATOM   1022  CE1 PHE A  64       3.588   4.923  -0.220  1.00 94.82           C  
ATOM   1023  HE1 PHE A  64       3.874   5.953  -0.379  1.00 94.82           H  
ATOM   1024  CE2 PHE A  64       3.804   2.566  -0.780  1.00 94.82           C  
ATOM   1025  HE2 PHE A  64       4.258   1.779  -1.364  1.00 94.82           H  
ATOM   1026  CZ  PHE A  64       4.183   3.904  -0.982  1.00 94.82           C  
ATOM   1027  HZ  PHE A  64       4.934   4.151  -1.718  1.00 94.82           H  
ATOM   1028  N   THR A  65       0.547   2.868   5.491  1.00 93.97           N  
ATOM   1029  H   THR A  65       0.928   3.796   5.607  1.00 93.97           H  
ATOM   1030  CA  THR A  65      -0.563   2.484   6.363  1.00 93.97           C  
ATOM   1031  HA  THR A  65      -0.879   1.461   6.156  1.00 93.97           H  
ATOM   1032  C   THR A  65      -1.713   3.424   6.052  1.00 93.97           C  
ATOM   1033  CB  THR A  65      -0.189   2.566   7.845  1.00 93.97           C  
ATOM   1034  HB  THR A  65      -0.076   3.614   8.123  1.00 93.97           H  
ATOM   1035  O   THR A  65      -1.581   4.632   6.237  1.00 93.97           O  
ATOM   1036  CG2 THR A  65      -1.258   1.952   8.740  1.00 93.97           C  
ATOM   1037 HG21 THR A  65      -2.215   2.445   8.571  1.00 93.97           H  
ATOM   1038 HG22 THR A  65      -1.364   0.890   8.520  1.00 93.97           H  
ATOM   1039 HG23 THR A  65      -0.987   2.093   9.786  1.00 93.97           H  
ATOM   1040  OG1 THR A  65       1.019   1.886   8.130  1.00 93.97           O  
ATOM   1041  HG1 THR A  65       1.244   2.144   9.027  1.00 93.97           H  
ATOM   1042  N   ILE A  66      -2.807   2.878   5.541  1.00 90.49           N  
ATOM   1043  H   ILE A  66      -2.856   1.872   5.465  1.00 90.49           H  
ATOM   1044  CA  ILE A  66      -4.014   3.617   5.196  1.00 90.49           C  
ATOM   1045  HA  ILE A  66      -3.798   4.685   5.169  1.00 90.49           H  
ATOM   1046  C   ILE A  66      -5.022   3.363   6.311  1.00 90.49           C  
ATOM   1047  CB  ILE A  66      -4.550   3.200   3.806  1.00 90.49           C  
ATOM   1048  HB  ILE A  66      -4.840   2.150   3.830  1.00 90.49           H  
ATOM   1049  O   ILE A  66      -5.381   2.214   6.568  1.00 90.49           O  
ATOM   1050  CG1 ILE A  66      -3.529   3.418   2.660  1.00 90.49           C  
ATOM   1051 HG12 ILE A  66      -4.071   3.540   1.722  1.00 90.49           H  
ATOM   1052 HG13 ILE A  66      -2.971   4.338   2.835  1.00 90.49           H  
ATOM   1053  CG2 ILE A  66      -5.800   4.032   3.476  1.00 90.49           C  
ATOM   1054 HG21 ILE A  66      -6.571   3.893   4.233  1.00 90.49           H  
ATOM   1055 HG22 ILE A  66      -6.218   3.721   2.519  1.00 90.49           H  
ATOM   1056 HG23 ILE A  66      -5.528   5.086   3.427  1.00 90.49           H  
ATOM   1057  CD1 ILE A  66      -2.550   2.256   2.439  1.00 90.49           C  
ATOM   1058 HD11 ILE A  66      -3.102   1.322   2.330  1.00 90.49           H  
ATOM   1059 HD12 ILE A  66      -1.848   2.168   3.268  1.00 90.49           H  
ATOM   1060 HD13 ILE A  66      -1.982   2.436   1.527  1.00 90.49           H  
ATOM   1061  N   GLU A  67      -5.450   4.434   6.966  1.00 89.86           N  
ATOM   1062  H   GLU A  67      -5.081   5.342   6.722  1.00 89.86           H  
ATOM   1063  CA  GLU A  67      -6.432   4.425   8.044  1.00 89.86           C  
ATOM   1064  HA  GLU A  67      -6.771   3.404   8.217  1.00 89.86           H  
ATOM   1065  C   GLU A  67      -7.632   5.265   7.597  1.00 89.86           C  
ATOM   1066  CB  GLU A  67      -5.793   4.921   9.358  1.00 89.86           C  
ATOM   1067  HB2 GLU A  67      -5.366   5.912   9.204  1.00 89.86           H  
ATOM   1068  HB3 GLU A  67      -6.565   4.983  10.125  1.00 89.86           H  
ATOM   1069  O   GLU A  67      -7.525   6.482   7.442  1.00 89.86           O  
ATOM   1070  CG  GLU A  67      -4.689   3.953   9.838  1.00 89.86           C  
ATOM   1071  HG2 GLU A  67      -3.933   3.870   9.058  1.00 89.86           H  
ATOM   1072  HG3 GLU A  67      -5.135   2.968   9.972  1.00 89.86           H  
ATOM   1073  CD  GLU A  67      -3.966   4.348  11.139  1.00 89.86           C  
ATOM   1074  OE1 GLU A  67      -3.238   3.465  11.680  1.00 89.86           O  
ATOM   1075  OE2 GLU A  67      -4.061   5.521  11.557  1.00 89.86           O  
ATOM   1076  N   TRP A  68      -8.773   4.631   7.323  1.00 85.27           N  
ATOM   1077  H   TRP A  68      -8.850   3.647   7.535  1.00 85.27           H  
ATOM   1078  CA  TRP A  68      -9.998   5.372   7.026  1.00 85.27           C  
ATOM   1079  HA  TRP A  68      -9.724   6.331   6.585  1.00 85.27           H  
ATOM   1080  C   TRP A  68     -10.747   5.686   8.311  1.00 85.27           C  
ATOM   1081  CB  TRP A  68     -10.865   4.680   5.981  1.00 85.27           C  
ATOM   1082  HB2 TRP A  68     -10.294   4.647   5.054  1.00 85.27           H  
ATOM   1083  HB3 TRP A  68     -11.746   5.296   5.801  1.00 85.27           H  
ATOM   1084  O   TRP A  68     -10.926   4.834   9.184  1.00 85.27           O  
ATOM   1085  CG  TRP A  68     -11.309   3.290   6.284  1.00 85.27           C  
ATOM   1086  CD1 TRP A  68     -12.448   2.932   6.919  1.00 85.27           C  
ATOM   1087  HD1 TRP A  68     -13.173   3.626   7.317  1.00 85.27           H  
ATOM   1088  CD2 TRP A  68     -10.620   2.052   5.955  1.00 85.27           C  
ATOM   1089  CE2 TRP A  68     -11.443   0.963   6.363  1.00 85.27           C  
ATOM   1090  CE3 TRP A  68      -9.374   1.745   5.368  1.00 85.27           C  
ATOM   1091  HE3 TRP A  68      -8.733   2.552   5.047  1.00 85.27           H  
ATOM   1092  NE1 TRP A  68     -12.547   1.555   6.940  1.00 85.27           N  
ATOM   1093  HE1 TRP A  68     -13.330   1.060   7.343  1.00 85.27           H  
ATOM   1094  CH2 TRP A  68      -9.772  -0.640   5.687  1.00 85.27           C  
ATOM   1095  HH2 TRP A  68      -9.441  -1.667   5.632  1.00 85.27           H  
ATOM   1096  CZ2 TRP A  68     -11.042  -0.371   6.213  1.00 85.27           C  
ATOM   1097  HZ2 TRP A  68     -11.687  -1.177   6.531  1.00 85.27           H  
ATOM   1098  CZ3 TRP A  68      -8.947   0.411   5.245  1.00 85.27           C  
ATOM   1099  HZ3 TRP A  68      -7.977   0.203   4.819  1.00 85.27           H  
ATOM   1100  N   LEU A  69     -11.163   6.942   8.420  1.00 78.09           N  
ATOM   1101  H   LEU A  69     -11.044   7.574   7.641  1.00 78.09           H  
ATOM   1102  CA  LEU A  69     -11.802   7.475   9.608  1.00 78.09           C  
ATOM   1103  HA  LEU A  69     -11.531   6.861  10.466  1.00 78.09           H  
ATOM   1104  C   LEU A  69     -13.320   7.377   9.433  1.00 78.09           C  
ATOM   1105  CB  LEU A  69     -11.283   8.903   9.862  1.00 78.09           C  
ATOM   1106  HB2 LEU A  69     -11.646   9.546   9.060  1.00 78.09           H  
ATOM   1107  HB3 LEU A  69     -11.712   9.260  10.798  1.00 78.09           H  
ATOM   1108  O   LEU A  69     -13.850   7.581   8.338  1.00 78.09           O  
ATOM   1109  CG  LEU A  69      -9.739   9.014   9.928  1.00 78.09           C  
ATOM   1110  HG  LEU A  69      -9.302   8.602   9.018  1.00 78.09           H  
ATOM   1111  CD1 LEU A  69      -9.271  10.468  10.007  1.00 78.09           C  
ATOM   1112 HD11 LEU A  69      -9.535  10.907  10.970  1.00 78.09           H  
ATOM   1113 HD12 LEU A  69      -8.188  10.498   9.890  1.00 78.09           H  
ATOM   1114 HD13 LEU A  69      -9.727  11.039   9.198  1.00 78.09           H  
ATOM   1115  CD2 LEU A  69      -9.158   8.263  11.126  1.00 78.09           C  
ATOM   1116 HD21 LEU A  69      -8.087   8.450  11.202  1.00 78.09           H  
ATOM   1117 HD22 LEU A  69      -9.296   7.192  10.978  1.00 78.09           H  
ATOM   1118 HD23 LEU A  69      -9.655   8.575  12.045  1.00 78.09           H  
ATOM   1119  N   GLU A  70     -14.012   7.034  10.512  1.00 73.28           N  
ATOM   1120  H   GLU A  70     -13.528   6.948  11.395  1.00 73.28           H  
ATOM   1121  CA  GLU A  70     -15.470   6.978  10.561  1.00 73.28           C  
ATOM   1122  HA  GLU A  70     -15.883   7.046   9.554  1.00 73.28           H  
ATOM   1123  C   GLU A  70     -15.962   8.180  11.366  1.00 73.28           C  
ATOM   1124  CB  GLU A  70     -15.909   5.631  11.159  1.00 73.28           C  
ATOM   1125  HB2 GLU A  70     -15.400   4.832  10.620  1.00 73.28           H  
ATOM   1126  HB3 GLU A  70     -15.595   5.589  12.202  1.00 73.28           H  
ATOM   1127  O   GLU A  70     -15.576   8.332  12.525  1.00 73.28           O  
ATOM   1128  CG  GLU A  70     -17.423   5.379  11.067  1.00 73.28           C  
ATOM   1129  HG2 GLU A  70     -17.717   5.425  10.018  1.00 73.28           H  
ATOM   1130  HG3 GLU A  70     -17.947   6.169  11.604  1.00 73.28           H  
ATOM   1131  CD  GLU A  70     -17.840   4.014  11.657  1.00 73.28           C  
ATOM   1132  OE1 GLU A  70     -18.987   3.590  11.397  1.00 73.28           O  
ATOM   1133  OE2 GLU A  70     -17.035   3.382  12.399  1.00 73.28           O  
ATOM   1134  N   ASP A  71     -16.784   9.014  10.734  1.00 72.39           N  
ATOM   1135  H   ASP A  71     -17.048   8.814   9.780  1.00 72.39           H  
ATOM   1136  CA  ASP A  71     -17.606  10.021  11.409  1.00 72.39           C  
ATOM   1137  HA  ASP A  71     -17.045  10.518  12.200  1.00 72.39           H  
ATOM   1138  C   ASP A  71     -18.794   9.275  12.039  1.00 72.39           C  
ATOM   1139  CB  ASP A  71     -18.017  11.085  10.375  1.00 72.39           C  
ATOM   1140  HB2 ASP A  71     -18.520  10.594   9.541  1.00 72.39           H  
ATOM   1141  HB3 ASP A  71     -17.121  11.566   9.982  1.00 72.39           H  
ATOM   1142  O   ASP A  71     -19.740   8.876  11.355  1.00 72.39           O  
ATOM   1143  CG  ASP A  71     -18.943  12.166  10.937  1.00 72.39           C  
ATOM   1144  OD1 ASP A  71     -19.257  12.097  12.136  1.00 72.39           O  
ATOM   1145  OD2 ASP A  71     -19.421  12.989  10.119  1.00 72.39           O  
ATOM   1146  N   LYS A  72     -18.659   8.937  13.322  1.00 77.33           N  
ATOM   1147  H   LYS A  72     -17.980   9.480  13.836  1.00 77.33           H  
ATOM   1148  CA  LYS A  72     -19.588   8.087  14.070  1.00 77.33           C  
ATOM   1149  HA  LYS A  72     -19.970   7.310  13.407  1.00 77.33           H  
ATOM   1150  C   LYS A  72     -20.799   8.853  14.563  1.00 77.33           C  
ATOM   1151  CB  LYS A  72     -18.889   7.456  15.279  1.00 77.33           C  
ATOM   1152  HB2 LYS A  72     -19.648   7.002  15.916  1.00 77.33           H  
ATOM   1153  HB3 LYS A  72     -18.373   8.227  15.852  1.00 77.33           H  
ATOM   1154  O   LYS A  72     -21.853   8.231  14.723  1.00 77.33           O  
ATOM   1155  CG  LYS A  72     -17.908   6.372  14.845  1.00 77.33           C  
ATOM   1156  HG2 LYS A  72     -17.069   6.826  14.317  1.00 77.33           H  
ATOM   1157  HG3 LYS A  72     -18.419   5.684  14.170  1.00 77.33           H  
ATOM   1158  CD  LYS A  72     -17.397   5.593  16.055  1.00 77.33           C  
ATOM   1159  HD2 LYS A  72     -16.835   6.261  16.707  1.00 77.33           H  
ATOM   1160  HD3 LYS A  72     -18.242   5.158  16.590  1.00 77.33           H  
ATOM   1161  CE  LYS A  72     -16.497   4.496  15.495  1.00 77.33           C  
ATOM   1162  HE2 LYS A  72     -15.657   4.971  14.989  1.00 77.33           H  
ATOM   1163  HE3 LYS A  72     -17.046   3.946  14.730  1.00 77.33           H  
ATOM   1164  NZ  LYS A  72     -16.025   3.587  16.555  1.00 77.33           N  
ATOM   1165  HZ1 LYS A  72     -16.813   3.088  16.942  1.00 77.33           H  
ATOM   1166  HZ2 LYS A  72     -15.559   4.130  17.268  1.00 77.33           H  
ATOM   1167  HZ3 LYS A  72     -15.369   2.938  16.145  1.00 77.33           H  
ATOM   1168  N   ASP A  73     -20.651  10.135  14.880  1.00 80.57           N  
ATOM   1169  H   ASP A  73     -19.774  10.597  14.686  1.00 80.57           H  
ATOM   1170  CA  ASP A  73     -21.774  10.960  15.329  1.00 80.57           C  
ATOM   1171  HA  ASP A  73     -22.545  10.292  15.713  1.00 80.57           H  
ATOM   1172  C   ASP A  73     -22.472  11.712  14.183  1.00 80.57           C  
ATOM   1173  CB  ASP A  73     -21.374  11.821  16.535  1.00 80.57           C  
ATOM   1174  HB2 ASP A  73     -20.972  11.164  17.305  1.00 80.57           H  
ATOM   1175  HB3 ASP A  73     -22.278  12.275  16.940  1.00 80.57           H  
ATOM   1176  O   ASP A  73     -23.620  12.139  14.348  1.00 80.57           O  
ATOM   1177  CG  ASP A  73     -20.367  12.936  16.260  1.00 80.57           C  
ATOM   1178  OD1 ASP A  73     -20.238  13.317  15.084  1.00 80.57           O  
ATOM   1179  OD2 ASP A  73     -19.830  13.431  17.281  1.00 80.57           O  
ATOM   1180  N   GLY A  74     -21.858  11.746  12.999  1.00 77.33           N  
ATOM   1181  H   GLY A  74     -20.860  11.592  12.988  1.00 77.33           H  
ATOM   1182  CA  GLY A  74     -22.421  12.316  11.783  1.00 77.33           C  
ATOM   1183  HA2 GLY A  74     -23.447  11.970  11.656  1.00 77.33           H  
ATOM   1184  HA3 GLY A  74     -21.819  11.981  10.938  1.00 77.33           H  
ATOM   1185  C   GLY A  74     -22.412  13.842  11.783  1.00 77.33           C  
ATOM   1186  O   GLY A  74     -23.252  14.444  11.104  1.00 77.33           O  
ATOM   1187  N   ASP A  75     -21.535  14.477  12.564  1.00 79.92           N  
ATOM   1188  H   ASP A  75     -20.866  13.935  13.092  1.00 79.92           H  
ATOM   1189  CA  ASP A  75     -21.456  15.935  12.667  1.00 79.92           C  
ATOM   1190  HA  ASP A  75     -22.478  16.306  12.587  1.00 79.92           H  
ATOM   1191  C   ASP A  75     -20.694  16.597  11.499  1.00 79.92           C  
ATOM   1192  CB  ASP A  75     -20.975  16.351  14.072  1.00 79.92           C  
ATOM   1193  HB2 ASP A  75     -21.459  15.723  14.821  1.00 79.92           H  
ATOM   1194  HB3 ASP A  75     -21.329  17.368  14.242  1.00 79.92           H  
ATOM   1195  O   ASP A  75     -20.719  17.826  11.349  1.00 79.92           O  
ATOM   1196  CG  ASP A  75     -19.456  16.350  14.306  1.00 79.92           C  
ATOM   1197  OD1 ASP A  75     -18.706  15.947  13.394  1.00 79.92           O  
ATOM   1198  OD2 ASP A  75     -19.040  16.988  15.307  1.00 79.92           O  
ATOM   1199  N   GLY A  76     -20.092  15.786  10.621  1.00 72.13           N  
ATOM   1200  H   GLY A  76     -20.058  14.802  10.847  1.00 72.13           H  
ATOM   1201  CA  GLY A  76     -19.318  16.217   9.461  1.00 72.13           C  
ATOM   1202  HA2 GLY A  76     -19.375  15.429   8.710  1.00 72.13           H  
ATOM   1203  HA3 GLY A  76     -19.748  17.133   9.055  1.00 72.13           H  
ATOM   1204  C   GLY A  76     -17.839  16.469   9.758  1.00 72.13           C  
ATOM   1205  O   GLY A  76     -17.110  16.920   8.867  1.00 72.13           O  
ATOM   1206  N   TYR A  77     -17.381  16.190  10.976  1.00 78.52           N  
ATOM   1207  H   TYR A  77     -18.025  15.830  11.666  1.00 78.52           H  
ATOM   1208  CA  TYR A  77     -16.000  16.312  11.415  1.00 78.52           C  
ATOM   1209  HA  TYR A  77     -15.385  16.610  10.566  1.00 78.52           H  
ATOM   1210  C   TYR A  77     -15.480  14.958  11.904  1.00 78.52           C  
ATOM   1211  CB  TYR A  77     -15.881  17.404  12.492  1.00 78.52           C  
ATOM   1212  HB2 TYR A  77     -16.454  17.107  13.371  1.00 78.52           H  
ATOM   1213  HB3 TYR A  77     -14.839  17.480  12.803  1.00 78.52           H  
ATOM   1214  O   TYR A  77     -16.226  14.044  12.211  1.00 78.52           O  
ATOM   1215  CG  TYR A  77     -16.351  18.773  12.033  1.00 78.52           C  
ATOM   1216  CD1 TYR A  77     -15.454  19.661  11.408  1.00 78.52           C  
ATOM   1217  HD1 TYR A  77     -14.423  19.368  11.272  1.00 78.52           H  
ATOM   1218  CD2 TYR A  77     -17.702  19.133  12.184  1.00 78.52           C  
ATOM   1219  HD2 TYR A  77     -18.385  18.432  12.641  1.00 78.52           H  
ATOM   1220  CE1 TYR A  77     -15.909  20.907  10.932  1.00 78.52           C  
ATOM   1221  HE1 TYR A  77     -15.234  21.587  10.433  1.00 78.52           H  
ATOM   1222  CE2 TYR A  77     -18.168  20.366  11.697  1.00 78.52           C  
ATOM   1223  HE2 TYR A  77     -19.219  20.596  11.792  1.00 78.52           H  
ATOM   1224  OH  TYR A  77     -17.723  22.444  10.593  1.00 78.52           O  
ATOM   1225  HH  TYR A  77     -18.676  22.474  10.705  1.00 78.52           H  
ATOM   1226  CZ  TYR A  77     -17.270  21.254  11.070  1.00 78.52           C  
ATOM   1227  N   ILE A  78     -14.152  14.814  11.955  1.00 77.91           N  
ATOM   1228  H   ILE A  78     -13.576  15.600  11.692  1.00 77.91           H  
ATOM   1229  CA  ILE A  78     -13.534  13.687  12.657  1.00 77.91           C  
ATOM   1230  HA  ILE A  78     -14.304  12.968  12.936  1.00 77.91           H  
ATOM   1231  C   ILE A  78     -12.935  14.210  13.955  1.00 77.91           C  
ATOM   1232  CB  ILE A  78     -12.515  12.924  11.790  1.00 77.91           C  
ATOM   1233  HB  ILE A  78     -11.677  13.586  11.571  1.00 77.91           H  
ATOM   1234  O   ILE A  78     -11.884  14.864  13.968  1.00 77.91           O  
ATOM   1235  CG1 ILE A  78     -13.079  12.429  10.439  1.00 77.91           C  
ATOM   1236 HG12 ILE A  78     -13.451  13.283   9.874  1.00 77.91           H  
ATOM   1237 HG13 ILE A  78     -12.264  11.991   9.861  1.00 77.91           H  
ATOM   1238  CG2 ILE A  78     -11.993  11.739  12.619  1.00 77.91           C  
ATOM   1239 HG21 ILE A  78     -12.831  11.143  12.980  1.00 77.91           H  
ATOM   1240 HG22 ILE A  78     -11.349  11.099  12.016  1.00 77.91           H  
ATOM   1241 HG23 ILE A  78     -11.441  12.106  13.484  1.00 77.91           H  
ATOM   1242  CD1 ILE A  78     -14.205  11.390  10.536  1.00 77.91           C  
ATOM   1243 HD11 ILE A  78     -15.033  11.785  11.124  1.00 77.91           H  
ATOM   1244 HD12 ILE A  78     -14.568  11.157   9.535  1.00 77.91           H  
ATOM   1245 HD13 ILE A  78     -13.846  10.468  10.994  1.00 77.91           H  
ATOM   1246  N   SER A  79     -13.600  13.903  15.058  1.00 82.34           N  
ATOM   1247  H   SER A  79     -14.464  13.392  14.944  1.00 82.34           H  
ATOM   1248  CA  SER A  79     -13.143  14.181  16.411  1.00 82.34           C  
ATOM   1249  HA  SER A  79     -12.853  15.230  16.456  1.00 82.34           H  
ATOM   1250  C   SER A  79     -11.930  13.320  16.793  1.00 82.34           C  
ATOM   1251  CB  SER A  79     -14.301  13.967  17.392  1.00 82.34           C  
ATOM   1252  HB2 SER A  79     -14.023  14.354  18.372  1.00 82.34           H  
ATOM   1253  HB3 SER A  79     -15.187  14.496  17.043  1.00 82.34           H  
ATOM   1254  O   SER A  79     -11.650  12.263  16.223  1.00 82.34           O  
ATOM   1255  OG  SER A  79     -14.582  12.590  17.499  1.00 82.34           O  
ATOM   1256  HG  SER A  79     -15.106  12.397  16.718  1.00 82.34           H  
ATOM   1257  N   ALA A  80     -11.197  13.735  17.830  1.00 79.91           N  
ATOM   1258  H   ALA A  80     -11.436  14.611  18.273  1.00 79.91           H  
ATOM   1259  CA  ALA A  80     -10.108  12.923  18.381  1.00 79.91           C  
ATOM   1260  HA  ALA A  80      -9.383  12.729  17.591  1.00 79.91           H  
ATOM   1261  C   ALA A  80     -10.597  11.555  18.899  1.00 79.91           C  
ATOM   1262  CB  ALA A  80      -9.423  13.723  19.495  1.00 79.91           C  
ATOM   1263  HB1 ALA A  80      -8.593  13.141  19.896  1.00 79.91           H  
ATOM   1264  HB2 ALA A  80     -10.131  13.932  20.297  1.00 79.91           H  
ATOM   1265  HB3 ALA A  80      -9.037  14.660  19.095  1.00 79.91           H  
ATOM   1266  O   ALA A  80      -9.868  10.568  18.813  1.00 79.91           O  
ATOM   1267  N   ALA A  81     -11.832  11.487  19.410  1.00 81.72           N  
ATOM   1268  H   ALA A  81     -12.432  12.295  19.337  1.00 81.72           H  
ATOM   1269  CA  ALA A  81     -12.431  10.242  19.881  1.00 81.72           C  
ATOM   1270  HA  ALA A  81     -11.737   9.749  20.560  1.00 81.72           H  
ATOM   1271  C   ALA A  81     -12.708   9.271  18.723  1.00 81.72           C  
ATOM   1272  CB  ALA A  81     -13.713  10.584  20.648  1.00 81.72           C  
ATOM   1273  HB1 ALA A  81     -14.165   9.668  21.027  1.00 81.72           H  
ATOM   1274  HB2 ALA A  81     -14.425  11.078  19.987  1.00 81.72           H  
ATOM   1275  HB3 ALA A  81     -13.483  11.242  21.486  1.00 81.72           H  
ATOM   1276  O   ALA A  81     -12.461   8.073  18.853  1.00 81.72           O  
ATOM   1277  N   GLU A  82     -13.163   9.778  17.577  1.00 78.63           N  
ATOM   1278  H   GLU A  82     -13.410  10.756  17.526  1.00 78.63           H  
ATOM   1279  CA  GLU A  82     -13.366   8.974  16.370  1.00 78.63           C  
ATOM   1280  HA  GLU A  82     -13.955   8.088  16.610  1.00 78.63           H  
ATOM   1281  C   GLU A  82     -12.054   8.492  15.775  1.00 78.63           C  
ATOM   1282  CB  GLU A  82     -14.127   9.788  15.337  1.00 78.63           C  
ATOM   1283  HB2 GLU A  82     -13.655  10.768  15.264  1.00 78.63           H  
ATOM   1284  HB3 GLU A  82     -14.069   9.301  14.363  1.00 78.63           H  
ATOM   1285  O   GLU A  82     -11.968   7.324  15.405  1.00 78.63           O  
ATOM   1286  CG  GLU A  82     -15.589   9.872  15.779  1.00 78.63           C  
ATOM   1287  HG2 GLU A  82     -16.077   8.929  15.534  1.00 78.63           H  
ATOM   1288  HG3 GLU A  82     -15.654   9.999  16.860  1.00 78.63           H  
ATOM   1289  CD  GLU A  82     -16.301  11.042  15.131  1.00 78.63           C  
ATOM   1290  OE1 GLU A  82     -17.485  10.833  14.826  1.00 78.63           O  
ATOM   1291  OE2 GLU A  82     -15.650  12.110  15.079  1.00 78.63           O  
ATOM   1292  N   LYS A  83     -11.005   9.326  15.781  1.00 74.38           N  
ATOM   1293  H   LYS A  83     -11.168  10.284  16.054  1.00 74.38           H  
ATOM   1294  CA  LYS A  83      -9.653   8.888  15.398  1.00 74.38           C  
ATOM   1295  HA  LYS A  83      -9.687   8.500  14.380  1.00 74.38           H  
ATOM   1296  C   LYS A  83      -9.153   7.732  16.262  1.00 74.38           C  
ATOM   1297  CB  LYS A  83      -8.644  10.040  15.458  1.00 74.38           C  
ATOM   1298  HB2 LYS A  83      -7.655   9.613  15.289  1.00 74.38           H  
ATOM   1299  HB3 LYS A  83      -8.650  10.497  16.448  1.00 74.38           H  
ATOM   1300  O   LYS A  83      -8.689   6.730  15.733  1.00 74.38           O  
ATOM   1301  CG  LYS A  83      -8.896  11.114  14.396  1.00 74.38           C  
ATOM   1302  HG2 LYS A  83      -9.726  11.745  14.715  1.00 74.38           H  
ATOM   1303  HG3 LYS A  83      -9.138  10.636  13.447  1.00 74.38           H  
ATOM   1304  CD  LYS A  83      -7.655  11.988  14.214  1.00 74.38           C  
ATOM   1305  HD2 LYS A  83      -6.814  11.335  13.978  1.00 74.38           H  
ATOM   1306  HD3 LYS A  83      -7.440  12.528  15.136  1.00 74.38           H  
ATOM   1307  CE  LYS A  83      -7.861  12.972  13.060  1.00 74.38           C  
ATOM   1308  HE2 LYS A  83      -8.449  13.820  13.411  1.00 74.38           H  
ATOM   1309  HE3 LYS A  83      -8.438  12.470  12.283  1.00 74.38           H  
ATOM   1310  NZ  LYS A  83      -6.555  13.400  12.496  1.00 74.38           N  
ATOM   1311  HZ1 LYS A  83      -5.969  13.834  13.195  1.00 74.38           H  
ATOM   1312  HZ2 LYS A  83      -6.043  12.609  12.132  1.00 74.38           H  
ATOM   1313  HZ3 LYS A  83      -6.682  14.024  11.713  1.00 74.38           H  
ATOM   1314  N   GLU A  84      -9.289   7.828  17.583  1.00 72.10           N  
ATOM   1315  H   GLU A  84      -9.641   8.692  17.970  1.00 72.10           H  
ATOM   1316  CA  GLU A  84      -8.901   6.739  18.496  1.00 72.10           C  
ATOM   1317  HA  GLU A  84      -7.866   6.455  18.307  1.00 72.10           H  
ATOM   1318  C   GLU A  84      -9.748   5.474  18.286  1.00 72.10           C  
ATOM   1319  CB  GLU A  84      -9.032   7.224  19.948  1.00 72.10           C  
ATOM   1320  HB2 GLU A  84      -9.962   7.782  20.060  1.00 72.10           H  
ATOM   1321  HB3 GLU A  84      -9.091   6.365  20.616  1.00 72.10           H  
ATOM   1322  O   GLU A  84      -9.264   4.343  18.421  1.00 72.10           O  
ATOM   1323  CG  GLU A  84      -7.858   8.112  20.384  1.00 72.10           C  
ATOM   1324  HG2 GLU A  84      -8.084   8.514  21.372  1.00 72.10           H  
ATOM   1325  HG3 GLU A  84      -7.771   8.955  19.698  1.00 72.10           H  
ATOM   1326  CD  GLU A  84      -6.519   7.355  20.455  1.00 72.10           C  
ATOM   1327  OE1 GLU A  84      -5.477   7.999  20.206  1.00 72.10           O  
ATOM   1328  OE2 GLU A  84      -6.531   6.145  20.792  1.00 72.10           O  
ATOM   1329  N   ALA A  85     -11.019   5.648  17.918  1.00 68.11           N  
ATOM   1330  H   ALA A  85     -11.375   6.591  17.852  1.00 68.11           H  
ATOM   1331  CA  ALA A  85     -11.914   4.547  17.605  1.00 68.11           C  
ATOM   1332  HA  ALA A  85     -11.677   3.727  18.284  1.00 68.11           H  
ATOM   1333  C   ALA A  85     -11.742   3.994  16.176  1.00 68.11           C  
ATOM   1334  CB  ALA A  85     -13.348   4.984  17.906  1.00 68.11           C  
ATOM   1335  HB1 ALA A  85     -13.384   5.513  18.858  1.00 68.11           H  
ATOM   1336  HB2 ALA A  85     -13.961   4.087  17.993  1.00 68.11           H  
ATOM   1337  HB3 ALA A  85     -13.712   5.640  17.116  1.00 68.11           H  
ATOM   1338  O   ALA A  85     -12.267   2.913  15.897  1.00 68.11           O  
ATOM   1339  N   ALA A  86     -10.987   4.669  15.297  1.00 62.04           N  
ATOM   1340  H   ALA A  86     -10.636   5.572  15.581  1.00 62.04           H  
ATOM   1341  CA  ALA A  86     -10.755   4.308  13.893  1.00 62.04           C  
ATOM   1342  HA  ALA A  86     -11.727   4.090  13.451  1.00 62.04           H  
ATOM   1343  C   ALA A  86      -9.897   3.042  13.696  1.00 62.04           C  
ATOM   1344  CB  ALA A  86     -10.180   5.506  13.129  1.00 62.04           C  
ATOM   1345  HB1 ALA A  86      -9.160   5.712  13.455  1.00 62.04           H  
ATOM   1346  HB2 ALA A  86     -10.803   6.388  13.280  1.00 62.04           H  
ATOM   1347  HB3 ALA A  86     -10.162   5.274  12.064  1.00 62.04           H  
ATOM   1348  O   ALA A  86      -9.555   2.676  12.574  1.00 62.04           O  
ATOM   1349  N   LYS A  87      -9.649   2.273  14.766  1.00 58.46           N  
ATOM   1350  H   LYS A  87      -9.956   2.631  15.658  1.00 58.46           H  
ATOM   1351  CA  LYS A  87      -9.140   0.890  14.686  1.00 58.46           C  
ATOM   1352  HA  LYS A  87      -8.141   0.906  14.251  1.00 58.46           H  
ATOM   1353  C   LYS A  87      -9.976  -0.016  13.776  1.00 58.46           C  
ATOM   1354  CB  LYS A  87      -9.088   0.270  16.087  1.00 58.46           C  
ATOM   1355  HB2 LYS A  87     -10.068   0.346  16.557  1.00 58.46           H  
ATOM   1356  HB3 LYS A  87      -8.828  -0.785  15.996  1.00 58.46           H  
ATOM   1357  O   LYS A  87      -9.516  -1.088  13.409  1.00 58.46           O  
ATOM   1358  CG  LYS A  87      -8.035   0.956  16.959  1.00 58.46           C  
ATOM   1359  HG2 LYS A  87      -7.066   0.902  16.463  1.00 58.46           H  
ATOM   1360  HG3 LYS A  87      -8.303   2.003  17.097  1.00 58.46           H  
ATOM   1361  CD  LYS A  87      -7.945   0.276  18.325  1.00 58.46           C  
ATOM   1362  HD2 LYS A  87      -8.923   0.312  18.804  1.00 58.46           H  
ATOM   1363  HD3 LYS A  87      -7.628  -0.760  18.201  1.00 58.46           H  
ATOM   1364  CE  LYS A  87      -6.926   1.054  19.157  1.00 58.46           C  
ATOM   1365  HE2 LYS A  87      -7.222   2.103  19.160  1.00 58.46           H  
ATOM   1366  HE3 LYS A  87      -5.953   0.995  18.668  1.00 58.46           H  
ATOM   1367  NZ  LYS A  87      -6.852   0.549  20.545  1.00 58.46           N  
ATOM   1368  HZ1 LYS A  87      -7.759   0.647  20.977  1.00 58.46           H  
ATOM   1369  HZ2 LYS A  87      -6.562  -0.418  20.560  1.00 58.46           H  
ATOM   1370  HZ3 LYS A  87      -6.201   1.119  21.065  1.00 58.46           H  
ATOM   1371  N   ASN A  88     -11.188   0.401  13.417  1.00 65.80           N  
ATOM   1372  H   ASN A  88     -11.508   1.284  13.788  1.00 65.80           H  
ATOM   1373  CA  ASN A  88     -12.070  -0.341  12.529  1.00 65.80           C  
ATOM   1374  HA  ASN A  88     -12.132  -1.373  12.874  1.00 65.80           H  
ATOM   1375  C   ASN A  88     -11.582  -0.399  11.079  1.00 65.80           C  
ATOM   1376  CB  ASN A  88     -13.468   0.292  12.602  1.00 65.80           C  
ATOM   1377  HB2 ASN A  88     -13.404   1.360  12.394  1.00 65.80           H  
ATOM   1378  HB3 ASN A  88     -14.100  -0.154  11.834  1.00 65.80           H  
ATOM   1379  O   ASN A  88     -12.057  -1.269  10.356  1.00 65.80           O  
ATOM   1380  CG  ASN A  88     -14.160   0.080  13.933  1.00 65.80           C  
ATOM   1381  ND2 ASN A  88     -15.271   0.749  14.147  1.00 65.80           N  
ATOM   1382 HD21 ASN A  88     -15.645   1.351  13.428  1.00 65.80           H  
ATOM   1383 HD22 ASN A  88     -15.842   0.432  14.918  1.00 65.80           H  
ATOM   1384  OD1 ASN A  88     -13.753  -0.702  14.780  1.00 65.80           O  
ATOM   1385  N   GLY A  89     -10.672   0.487  10.652  1.00 82.13           N  
ATOM   1386  H   GLY A  89     -10.316   1.175  11.300  1.00 82.13           H  
ATOM   1387  CA  GLY A  89     -10.399   0.712   9.239  1.00 82.13           C  
ATOM   1388  HA2 GLY A  89     -10.794  -0.121   8.657  1.00 82.13           H  
ATOM   1389  HA3 GLY A  89     -10.916   1.627   8.950  1.00 82.13           H  
ATOM   1390  C   GLY A  89      -8.936   0.893   8.876  1.00 82.13           C  
ATOM   1391  O   GLY A  89      -8.545   1.990   8.499  1.00 82.13           O  
ATOM   1392  N   ARG A  90      -8.116  -0.156   8.997  1.00 90.76           N  
ATOM   1393  H   ARG A  90      -8.495  -1.030   9.331  1.00 90.76           H  
ATOM   1394  CA  ARG A  90      -6.676  -0.067   8.734  1.00 90.76           C  
ATOM   1395  HA  ARG A  90      -6.467   0.892   8.260  1.00 90.76           H  
ATOM   1396  C   ARG A  90      -6.173  -1.146   7.783  1.00 90.76           C  
ATOM   1397  CB  ARG A  90      -5.944  -0.073  10.075  1.00 90.76           C  
ATOM   1398  HB2 ARG A  90      -6.225  -0.967  10.632  1.00 90.76           H  
ATOM   1399  HB3 ARG A  90      -6.256   0.802  10.647  1.00 90.76           H  
ATOM   1400  O   ARG A  90      -6.348  -2.336   8.036  1.00 90.76           O  
ATOM   1401  CG  ARG A  90      -4.424  -0.043   9.897  1.00 90.76           C  
ATOM   1402  HG2 ARG A  90      -4.093  -0.968   9.423  1.00 90.76           H  
ATOM   1403  HG3 ARG A  90      -4.128   0.807   9.283  1.00 90.76           H  
ATOM   1404  CD  ARG A  90      -3.787   0.064  11.274  1.00 90.76           C  
ATOM   1405  HD2 ARG A  90      -4.293  -0.619  11.955  1.00 90.76           H  
ATOM   1406  HD3 ARG A  90      -3.935   1.082  11.636  1.00 90.76           H  
ATOM   1407  NE  ARG A  90      -2.368  -0.307  11.224  1.00 90.76           N  
ATOM   1408  HE  ARG A  90      -2.153  -1.149  10.710  1.00 90.76           H  
ATOM   1409  NH1 ARG A  90      -1.654   1.231  12.756  1.00 90.76           N  
ATOM   1410 HH11 ARG A  90      -0.919   1.682  13.283  1.00 90.76           H  
ATOM   1411 HH12 ARG A  90      -2.436   1.821  12.511  1.00 90.76           H  
ATOM   1412  NH2 ARG A  90      -0.228  -0.299  11.951  1.00 90.76           N  
ATOM   1413 HH21 ARG A  90       0.489   0.064  12.563  1.00 90.76           H  
ATOM   1414 HH22 ARG A  90      -0.074  -1.105  11.362  1.00 90.76           H  
ATOM   1415  CZ  ARG A  90      -1.428   0.211  11.979  1.00 90.76           C  
ATOM   1416  N   VAL A  91      -5.449  -0.720   6.750  1.00 94.56           N  
ATOM   1417  H   VAL A  91      -5.365   0.279   6.621  1.00 94.56           H  
ATOM   1418  CA  VAL A  91      -4.698  -1.594   5.837  1.00 94.56           C  
ATOM   1419  HA  VAL A  91      -4.693  -2.607   6.238  1.00 94.56           H  
ATOM   1420  C   VAL A  91      -3.257  -1.129   5.741  1.00 94.56           C  
ATOM   1421  CB  VAL A  91      -5.345  -1.651   4.444  1.00 94.56           C  
ATOM   1422  HB  VAL A  91      -5.523  -0.637   4.087  1.00 94.56           H  
ATOM   1423  O   VAL A  91      -2.974   0.054   5.571  1.00 94.56           O  
ATOM   1424  CG1 VAL A  91      -4.503  -2.397   3.396  1.00 94.56           C  
ATOM   1425 HG11 VAL A  91      -4.248  -3.392   3.759  1.00 94.56           H  
ATOM   1426 HG12 VAL A  91      -5.067  -2.489   2.468  1.00 94.56           H  
ATOM   1427 HG13 VAL A  91      -3.590  -1.842   3.182  1.00 94.56           H  
ATOM   1428  CG2 VAL A  91      -6.677  -2.385   4.540  1.00 94.56           C  
ATOM   1429 HG21 VAL A  91      -6.517  -3.434   4.788  1.00 94.56           H  
ATOM   1430 HG22 VAL A  91      -7.297  -1.946   5.322  1.00 94.56           H  
ATOM   1431 HG23 VAL A  91      -7.195  -2.285   3.586  1.00 94.56           H  
ATOM   1432  N   GLU A  92      -2.334  -2.076   5.815  1.00 96.91           N  
ATOM   1433  H   GLU A  92      -2.638  -3.030   5.947  1.00 96.91           H  
ATOM   1434  CA  GLU A  92      -0.915  -1.840   5.608  1.00 96.91           C  
ATOM   1435  HA  GLU A  92      -0.730  -0.766   5.564  1.00 96.91           H  
ATOM   1436  C   GLU A  92      -0.462  -2.449   4.276  1.00 96.91           C  
ATOM   1437  CB  GLU A  92      -0.143  -2.384   6.813  1.00 96.91           C  
ATOM   1438  HB2 GLU A  92      -0.594  -1.995   7.726  1.00 96.91           H  
ATOM   1439  HB3 GLU A  92      -0.207  -3.472   6.821  1.00 96.91           H  
ATOM   1440  O   GLU A  92      -0.702  -3.623   4.002  1.00 96.91           O  
ATOM   1441  CG  GLU A  92       1.325  -1.961   6.780  1.00 96.91           C  
ATOM   1442  HG2 GLU A  92       1.381  -0.873   6.752  1.00 96.91           H  
ATOM   1443  HG3 GLU A  92       1.789  -2.345   5.872  1.00 96.91           H  
ATOM   1444  CD  GLU A  92       2.117  -2.469   7.989  1.00 96.91           C  
ATOM   1445  OE1 GLU A  92       3.333  -2.196   8.044  1.00 96.91           O  
ATOM   1446  OE2 GLU A  92       1.619  -3.177   8.886  1.00 96.91           O  
ATOM   1447  N   VAL A  93       0.225  -1.646   3.464  1.00 97.79           N  
ATOM   1448  H   VAL A  93       0.342  -0.687   3.757  1.00 97.79           H  
ATOM   1449  CA  VAL A  93       0.872  -2.038   2.211  1.00 97.79           C  
ATOM   1450  HA  VAL A  93       0.671  -3.090   2.012  1.00 97.79           H  
ATOM   1451  C   VAL A  93       2.375  -1.845   2.379  1.00 97.79           C  
ATOM   1452  CB  VAL A  93       0.344  -1.213   1.018  1.00 97.79           C  
ATOM   1453  HB  VAL A  93       0.621  -0.168   1.152  1.00 97.79           H  
ATOM   1454  O   VAL A  93       2.864  -0.718   2.462  1.00 97.79           O  
ATOM   1455  CG1 VAL A  93       0.957  -1.702  -0.302  1.00 97.79           C  
ATOM   1456 HG11 VAL A  93       0.574  -1.104  -1.128  1.00 97.79           H  
ATOM   1457 HG12 VAL A  93       0.697  -2.747  -0.469  1.00 97.79           H  
ATOM   1458 HG13 VAL A  93       2.042  -1.596  -0.281  1.00 97.79           H  
ATOM   1459  CG2 VAL A  93      -1.184  -1.275   0.896  1.00 97.79           C  
ATOM   1460 HG21 VAL A  93      -1.645  -0.797   1.761  1.00 97.79           H  
ATOM   1461 HG22 VAL A  93      -1.511  -0.745   0.002  1.00 97.79           H  
ATOM   1462 HG23 VAL A  93      -1.519  -2.311   0.849  1.00 97.79           H  
ATOM   1463  N   ARG A  94       3.132  -2.941   2.419  1.00 97.25           N  
ATOM   1464  H   ARG A  94       2.662  -3.833   2.357  1.00 97.25           H  
ATOM   1465  CA  ARG A  94       4.601  -2.922   2.413  1.00 97.25           C  
ATOM   1466  HA  ARG A  94       4.966  -1.909   2.583  1.00 97.25           H  
ATOM   1467  C   ARG A  94       5.091  -3.369   1.052  1.00 97.25           C  
ATOM   1468  CB  ARG A  94       5.177  -3.837   3.497  1.00 97.25           C  
ATOM   1469  HB2 ARG A  94       6.264  -3.810   3.435  1.00 97.25           H  
ATOM   1470  HB3 ARG A  94       4.851  -4.857   3.291  1.00 97.25           H  
ATOM   1471  O   ARG A  94       4.740  -4.457   0.604  1.00 97.25           O  
ATOM   1472  CG  ARG A  94       4.753  -3.462   4.917  1.00 97.25           C  
ATOM   1473  HG2 ARG A  94       5.157  -2.483   5.173  1.00 97.25           H  
ATOM   1474  HG3 ARG A  94       3.665  -3.438   4.986  1.00 97.25           H  
ATOM   1475  CD  ARG A  94       5.286  -4.516   5.891  1.00 97.25           C  
ATOM   1476  HD2 ARG A  94       4.901  -5.490   5.589  1.00 97.25           H  
ATOM   1477  HD3 ARG A  94       6.375  -4.531   5.849  1.00 97.25           H  
ATOM   1478  NE  ARG A  94       4.852  -4.214   7.257  1.00 97.25           N  
ATOM   1479  HE  ARG A  94       4.493  -3.285   7.421  1.00 97.25           H  
ATOM   1480  NH1 ARG A  94       4.940  -6.299   8.201  1.00 97.25           N  
ATOM   1481 HH11 ARG A  94       4.555  -6.936   8.883  1.00 97.25           H  
ATOM   1482 HH12 ARG A  94       5.177  -6.678   7.295  1.00 97.25           H  
ATOM   1483  NH2 ARG A  94       4.027  -4.594   9.323  1.00 97.25           N  
ATOM   1484 HH21 ARG A  94       3.644  -5.242   9.996  1.00 97.25           H  
ATOM   1485 HH22 ARG A  94       3.516  -3.733   9.192  1.00 97.25           H  
ATOM   1486  CZ  ARG A  94       4.624  -5.036   8.257  1.00 97.25           C  
ATOM   1487  N   VAL A  95       5.924  -2.560   0.418  1.00 95.71           N  
ATOM   1488  H   VAL A  95       6.195  -1.689   0.851  1.00 95.71           H  
ATOM   1489  CA  VAL A  95       6.535  -2.901  -0.866  1.00 95.71           C  
ATOM   1490  HA  VAL A  95       6.076  -3.807  -1.260  1.00 95.71           H  
ATOM   1491  C   VAL A  95       8.010  -3.183  -0.637  1.00 95.71           C  
ATOM   1492  CB  VAL A  95       6.314  -1.795  -1.905  1.00 95.71           C  
ATOM   1493  HB  VAL A  95       6.934  -0.939  -1.638  1.00 95.71           H  
ATOM   1494  O   VAL A  95       8.651  -2.510   0.160  1.00 95.71           O  
ATOM   1495  CG1 VAL A  95       6.721  -2.259  -3.306  1.00 95.71           C  
ATOM   1496 HG11 VAL A  95       7.795  -2.440  -3.346  1.00 95.71           H  
ATOM   1497 HG12 VAL A  95       6.192  -3.175  -3.566  1.00 95.71           H  
ATOM   1498 HG13 VAL A  95       6.481  -1.489  -4.039  1.00 95.71           H  
ATOM   1499  CG2 VAL A  95       4.850  -1.335  -1.959  1.00 95.71           C  
ATOM   1500 HG21 VAL A  95       4.198  -2.178  -2.185  1.00 95.71           H  
ATOM   1501 HG22 VAL A  95       4.554  -0.893  -1.007  1.00 95.71           H  
ATOM   1502 HG23 VAL A  95       4.738  -0.566  -2.724  1.00 95.71           H  
ATOM   1503  N   GLU A  96       8.547  -4.182  -1.319  1.00 94.23           N  
ATOM   1504  H   GLU A  96       7.939  -4.750  -1.891  1.00 94.23           H  
ATOM   1505  CA  GLU A  96       9.961  -4.534  -1.305  1.00 94.23           C  
ATOM   1506  HA  GLU A  96      10.537  -3.712  -0.881  1.00 94.23           H  
ATOM   1507  C   GLU A  96      10.438  -4.772  -2.737  1.00 94.23           C  
ATOM   1508  CB  GLU A  96      10.167  -5.758  -0.403  1.00 94.23           C  
ATOM   1509  HB2 GLU A  96       9.480  -6.545  -0.713  1.00 94.23           H  
ATOM   1510  HB3 GLU A  96       9.925  -5.473   0.621  1.00 94.23           H  
ATOM   1511  O   GLU A  96       9.859  -5.586  -3.457  1.00 94.23           O  
ATOM   1512  CG  GLU A  96      11.600  -6.307  -0.442  1.00 94.23           C  
ATOM   1513  HG2 GLU A  96      12.289  -5.498  -0.198  1.00 94.23           H  
ATOM   1514  HG3 GLU A  96      11.819  -6.655  -1.451  1.00 94.23           H  
ATOM   1515  CD  GLU A  96      11.809  -7.473   0.536  1.00 94.23           C  
ATOM   1516  OE1 GLU A  96      12.976  -7.718   0.906  1.00 94.23           O  
ATOM   1517  OE2 GLU A  96      10.834  -8.014   1.098  1.00 94.23           O  
ATOM   1518  N   PHE A  97      11.502  -4.082  -3.140  1.00 90.97           N  
ATOM   1519  H   PHE A  97      11.901  -3.404  -2.507  1.00 90.97           H  
ATOM   1520  CA  PHE A  97      12.142  -4.252  -4.443  1.00 90.97           C  
ATOM   1521  HA  PHE A  97      11.486  -4.830  -5.094  1.00 90.97           H  
ATOM   1522  C   PHE A  97      13.454  -5.035  -4.287  1.00 90.97           C  
ATOM   1523  CB  PHE A  97      12.344  -2.883  -5.111  1.00 90.97           C  
ATOM   1524  HB2 PHE A  97      13.073  -2.313  -4.534  1.00 90.97           H  
ATOM   1525  HB3 PHE A  97      12.770  -3.043  -6.102  1.00 90.97           H  
ATOM   1526  O   PHE A  97      14.351  -4.629  -3.544  1.00 90.97           O  
ATOM   1527  CG  PHE A  97      11.077  -2.051  -5.256  1.00 90.97           C  
ATOM   1528  CD1 PHE A  97      10.214  -2.227  -6.353  1.00 90.97           C  
ATOM   1529  HD1 PHE A  97      10.439  -2.965  -7.109  1.00 90.97           H  
ATOM   1530  CD2 PHE A  97      10.750  -1.094  -4.279  1.00 90.97           C  
ATOM   1531  HD2 PHE A  97      11.386  -0.960  -3.417  1.00 90.97           H  
ATOM   1532  CE1 PHE A  97       9.046  -1.444  -6.454  1.00 90.97           C  
ATOM   1533  HE1 PHE A  97       8.349  -1.583  -7.267  1.00 90.97           H  
ATOM   1534  CE2 PHE A  97       9.604  -0.297  -4.395  1.00 90.97           C  
ATOM   1535  HE2 PHE A  97       9.390   0.450  -3.645  1.00 90.97           H  
ATOM   1536  CZ  PHE A  97       8.748  -0.474  -5.488  1.00 90.97           C  
ATOM   1537  HZ  PHE A  97       7.855   0.126  -5.580  1.00 90.97           H  
ATOM   1538  N   GLU A  98      13.576  -6.151  -5.003  1.00 87.95           N  
ATOM   1539  H   GLU A  98      12.807  -6.408  -5.606  1.00 87.95           H  
ATOM   1540  CA  GLU A  98      14.747  -7.032  -5.026  1.00 87.95           C  
ATOM   1541  HA  GLU A  98      15.602  -6.541  -4.560  1.00 87.95           H  
ATOM   1542  C   GLU A  98      15.110  -7.360  -6.480  1.00 87.95           C  
ATOM   1543  CB  GLU A  98      14.471  -8.346  -4.271  1.00 87.95           C  
ATOM   1544  HB2 GLU A  98      15.264  -9.047  -4.533  1.00 87.95           H  
ATOM   1545  HB3 GLU A  98      13.526  -8.755  -4.629  1.00 87.95           H  
ATOM   1546  O   GLU A  98      14.615  -8.331  -7.050  1.00 87.95           O  
ATOM   1547  CG  GLU A  98      14.426  -8.277  -2.737  1.00 87.95           C  
ATOM   1548  HG2 GLU A  98      13.634  -7.593  -2.434  1.00 87.95           H  
ATOM   1549  HG3 GLU A  98      15.377  -7.889  -2.373  1.00 87.95           H  
ATOM   1550  CD  GLU A  98      14.169  -9.674  -2.125  1.00 87.95           C  
ATOM   1551  OE1 GLU A  98      14.123  -9.829  -0.887  1.00 87.95           O  
ATOM   1552  OE2 GLU A  98      13.964 -10.664  -2.871  1.00 87.95           O  
ATOM   1553  N   GLY A  99      15.983  -6.557  -7.096  1.00 85.29           N  
ATOM   1554  H   GLY A  99      16.287  -5.717  -6.625  1.00 85.29           H  
ATOM   1555  CA  GLY A  99      16.451  -6.808  -8.462  1.00 85.29           C  
ATOM   1556  HA2 GLY A  99      16.960  -7.771  -8.494  1.00 85.29           H  
ATOM   1557  HA3 GLY A  99      17.161  -6.033  -8.753  1.00 85.29           H  
ATOM   1558  C   GLY A  99      15.310  -6.813  -9.483  1.00 85.29           C  
ATOM   1559  O   GLY A  99      14.744  -5.768  -9.789  1.00 85.29           O  
ATOM   1560  N   ASP A 100      14.989  -7.993 -10.009  1.00 90.76           N  
ATOM   1561  H   ASP A 100      15.412  -8.828  -9.630  1.00 90.76           H  
ATOM   1562  CA  ASP A 100      13.929  -8.238 -10.992  1.00 90.76           C  
ATOM   1563  HA  ASP A 100      13.793  -7.334 -11.585  1.00 90.76           H  
ATOM   1564  C   ASP A 100      12.560  -8.555 -10.358  1.00 90.76           C  
ATOM   1565  CB  ASP A 100      14.391  -9.348 -11.953  1.00 90.76           C  
ATOM   1566  HB2 ASP A 100      13.680  -9.416 -12.776  1.00 90.76           H  
ATOM   1567  HB3 ASP A 100      15.355  -9.068 -12.378  1.00 90.76           H  
ATOM   1568  O   ASP A 100      11.601  -8.866 -11.072  1.00 90.76           O  
ATOM   1569  CG  ASP A 100      14.518 -10.737 -11.309  1.00 90.76           C  
ATOM   1570  OD1 ASP A 100      14.793 -10.821 -10.088  1.00 90.76           O  
ATOM   1571  OD2 ASP A 100      14.361 -11.737 -12.043  1.00 90.76           O  
ATOM   1572  N   LYS A 101      12.439  -8.458  -9.026  1.00 94.05           N  
ATOM   1573  H   LYS A 101      13.273  -8.243  -8.498  1.00 94.05           H  
ATOM   1574  CA  LYS A 101      11.212  -8.754  -8.277  1.00 94.05           C  
ATOM   1575  HA  LYS A 101      10.423  -8.992  -8.991  1.00 94.05           H  
ATOM   1576  C   LYS A 101      10.718  -7.573  -7.458  1.00 94.05           C  
ATOM   1577  CB  LYS A 101      11.417  -9.976  -7.373  1.00 94.05           C  
ATOM   1578  HB2 LYS A 101      10.509 -10.150  -6.795  1.00 94.05           H  
ATOM   1579  HB3 LYS A 101      12.240  -9.784  -6.685  1.00 94.05           H  
ATOM   1580  O   LYS A 101      11.493  -6.843  -6.843  1.00 94.05           O  
ATOM   1581  CG  LYS A 101      11.721 -11.221  -8.207  1.00 94.05           C  
ATOM   1582  HG2 LYS A 101      12.648 -11.067  -8.759  1.00 94.05           H  
ATOM   1583  HG3 LYS A 101      10.913 -11.384  -8.920  1.00 94.05           H  
ATOM   1584  CD  LYS A 101      11.883 -12.456  -7.329  1.00 94.05           C  
ATOM   1585  HD2 LYS A 101      12.654 -12.263  -6.583  1.00 94.05           H  
ATOM   1586  HD3 LYS A 101      10.937 -12.687  -6.839  1.00 94.05           H  
ATOM   1587  CE  LYS A 101      12.312 -13.602  -8.244  1.00 94.05           C  
ATOM   1588  HE2 LYS A 101      11.524 -13.780  -8.976  1.00 94.05           H  
ATOM   1589  HE3 LYS A 101      13.197 -13.280  -8.793  1.00 94.05           H  
ATOM   1590  NZ  LYS A 101      12.602 -14.823  -7.462  1.00 94.05           N  
ATOM   1591  HZ1 LYS A 101      13.343 -14.622  -6.806  1.00 94.05           H  
ATOM   1592  HZ2 LYS A 101      12.909 -15.555  -8.087  1.00 94.05           H  
ATOM   1593  HZ3 LYS A 101      11.778 -15.120  -6.961  1.00 94.05           H  
ATOM   1594  N   MET A 102       9.396  -7.475  -7.366  1.00 95.31           N  
ATOM   1595  H   MET A 102       8.842  -8.131  -7.898  1.00 95.31           H  
ATOM   1596  CA  MET A 102       8.708  -6.631  -6.395  1.00 95.31           C  
ATOM   1597  HA  MET A 102       9.442  -6.174  -5.731  1.00 95.31           H  
ATOM   1598  C   MET A 102       7.767  -7.502  -5.562  1.00 95.31           C  
ATOM   1599  CB  MET A 102       7.969  -5.499  -7.115  1.00 95.31           C  
ATOM   1600  HB2 MET A 102       8.675  -4.950  -7.738  1.00 95.31           H  
ATOM   1601  HB3 MET A 102       7.198  -5.927  -7.756  1.00 95.31           H  
ATOM   1602  O   MET A 102       6.889  -8.168  -6.114  1.00 95.31           O  
ATOM   1603  CG  MET A 102       7.333  -4.515  -6.125  1.00 95.31           C  
ATOM   1604  HG2 MET A 102       8.129  -3.956  -5.634  1.00 95.31           H  
ATOM   1605  HG3 MET A 102       6.798  -5.065  -5.350  1.00 95.31           H  
ATOM   1606  SD  MET A 102       6.172  -3.342  -6.873  1.00 95.31           S  
ATOM   1607  CE  MET A 102       4.835  -4.498  -7.208  1.00 95.31           C  
ATOM   1608  HE1 MET A 102       5.062  -5.050  -8.120  1.00 95.31           H  
ATOM   1609  HE2 MET A 102       3.896  -3.952  -7.295  1.00 95.31           H  
ATOM   1610  HE3 MET A 102       4.757  -5.212  -6.388  1.00 95.31           H  
ATOM   1611  N   ARG A 103       7.936  -7.492  -4.239  1.00 96.90           N  
ATOM   1612  H   ARG A 103       8.658  -6.893  -3.865  1.00 96.90           H  
ATOM   1613  CA  ARG A 103       7.015  -8.125  -3.289  1.00 96.90           C  
ATOM   1614  HA  ARG A 103       6.361  -8.816  -3.820  1.00 96.90           H  
ATOM   1615  C   ARG A 103       6.132  -7.062  -2.655  1.00 96.90           C  
ATOM   1616  CB  ARG A 103       7.765  -8.930  -2.218  1.00 96.90           C  
ATOM   1617  HB2 ARG A 103       8.388  -8.258  -1.628  1.00 96.90           H  
ATOM   1618  HB3 ARG A 103       7.028  -9.380  -1.553  1.00 96.90           H  
ATOM   1619  O   ARG A 103       6.618  -6.018  -2.230  1.00 96.90           O  
ATOM   1620  CG  ARG A 103       8.643 -10.043  -2.804  1.00 96.90           C  
ATOM   1621  HG2 ARG A 103       8.059 -10.655  -3.491  1.00 96.90           H  
ATOM   1622  HG3 ARG A 103       9.477  -9.594  -3.344  1.00 96.90           H  
ATOM   1623  CD  ARG A 103       9.186 -10.922  -1.672  1.00 96.90           C  
ATOM   1624  HD2 ARG A 103       9.575 -10.268  -0.892  1.00 96.90           H  
ATOM   1625  HD3 ARG A 103       8.367 -11.504  -1.249  1.00 96.90           H  
ATOM   1626  NE  ARG A 103      10.239 -11.836  -2.155  1.00 96.90           N  
ATOM   1627  HE  ARG A 103      10.036 -12.380  -2.982  1.00 96.90           H  
ATOM   1628  NH1 ARG A 103      11.818 -11.433  -0.522  1.00 96.90           N  
ATOM   1629 HH11 ARG A 103      12.765 -11.083  -0.511  1.00 96.90           H  
ATOM   1630 HH12 ARG A 103      11.171 -10.803  -0.070  1.00 96.90           H  
ATOM   1631  NH2 ARG A 103      12.333 -12.705  -2.239  1.00 96.90           N  
ATOM   1632 HH21 ARG A 103      12.998 -13.071  -1.573  1.00 96.90           H  
ATOM   1633 HH22 ARG A 103      12.882 -12.073  -2.803  1.00 96.90           H  
ATOM   1634  CZ  ARG A 103      11.435 -12.002  -1.628  1.00 96.90           C  
ATOM   1635  N   VAL A 104       4.839  -7.336  -2.579  1.00 97.88           N  
ATOM   1636  H   VAL A 104       4.515  -8.202  -2.985  1.00 97.88           H  
ATOM   1637  CA  VAL A 104       3.847  -6.506  -1.896  1.00 97.88           C  
ATOM   1638  HA  VAL A 104       4.335  -5.636  -1.458  1.00 97.88           H  
ATOM   1639  C   VAL A 104       3.244  -7.348  -0.789  1.00 97.88           C  
ATOM   1640  CB  VAL A 104       2.751  -6.000  -2.851  1.00 97.88           C  
ATOM   1641  HB  VAL A 104       2.161  -6.843  -3.212  1.00 97.88           H  
ATOM   1642  O   VAL A 104       2.617  -8.366  -1.070  1.00 97.88           O  
ATOM   1643  CG1 VAL A 104       1.816  -5.023  -2.131  1.00 97.88           C  
ATOM   1644 HG11 VAL A 104       2.382  -4.170  -1.755  1.00 97.88           H  
ATOM   1645 HG12 VAL A 104       1.324  -5.520  -1.295  1.00 97.88           H  
ATOM   1646 HG13 VAL A 104       1.044  -4.668  -2.813  1.00 97.88           H  
ATOM   1647  CG2 VAL A 104       3.354  -5.293  -4.067  1.00 97.88           C  
ATOM   1648 HG21 VAL A 104       3.979  -4.459  -3.749  1.00 97.88           H  
ATOM   1649 HG22 VAL A 104       2.559  -4.933  -4.720  1.00 97.88           H  
ATOM   1650 HG23 VAL A 104       3.954  -6.010  -4.627  1.00 97.88           H  
ATOM   1651  N   ARG A 105       3.432  -6.938   0.463  1.00 98.27           N  
ATOM   1652  H   ARG A 105       3.941  -6.077   0.603  1.00 98.27           H  
ATOM   1653  CA  ARG A 105       2.748  -7.530   1.613  1.00 98.27           C  
ATOM   1654  HA  ARG A 105       2.321  -8.492   1.331  1.00 98.27           H  
ATOM   1655  C   ARG A 105       1.599  -6.633   2.016  1.00 98.27           C  
ATOM   1656  CB  ARG A 105       3.701  -7.780   2.781  1.00 98.27           C  
ATOM   1657  HB2 ARG A 105       4.193  -6.849   3.064  1.00 98.27           H  
ATOM   1658  HB3 ARG A 105       3.127  -8.145   3.633  1.00 98.27           H  
ATOM   1659  O   ARG A 105       1.793  -5.439   2.245  1.00 98.27           O  
ATOM   1660  CG  ARG A 105       4.750  -8.822   2.407  1.00 98.27           C  
ATOM   1661  HG2 ARG A 105       5.332  -8.478   1.552  1.00 98.27           H  
ATOM   1662  HG3 ARG A 105       4.251  -9.756   2.150  1.00 98.27           H  
ATOM   1663  CD  ARG A 105       5.688  -9.060   3.584  1.00 98.27           C  
ATOM   1664  HD2 ARG A 105       5.108  -9.417   4.435  1.00 98.27           H  
ATOM   1665  HD3 ARG A 105       6.183  -8.124   3.841  1.00 98.27           H  
ATOM   1666  NE  ARG A 105       6.674 -10.066   3.197  1.00 98.27           N  
ATOM   1667  HE  ARG A 105       6.459 -10.620   2.380  1.00 98.27           H  
ATOM   1668  NH1 ARG A 105       8.122  -9.902   4.962  1.00 98.27           N  
ATOM   1669 HH11 ARG A 105       8.963 -10.219   5.422  1.00 98.27           H  
ATOM   1670 HH12 ARG A 105       7.453  -9.289   5.406  1.00 98.27           H  
ATOM   1671  NH2 ARG A 105       8.502 -11.328   3.250  1.00 98.27           N  
ATOM   1672 HH21 ARG A 105       8.099 -11.746   2.424  1.00 98.27           H  
ATOM   1673 HH22 ARG A 105       9.393 -11.627   3.621  1.00 98.27           H  
ATOM   1674  CZ  ARG A 105       7.772 -10.416   3.814  1.00 98.27           C  
ATOM   1675  N   LEU A 106       0.422  -7.224   2.079  1.00 98.40           N  
ATOM   1676  H   LEU A 106       0.382  -8.218   1.902  1.00 98.40           H  
ATOM   1677  CA  LEU A 106      -0.822  -6.587   2.462  1.00 98.40           C  
ATOM   1678  HA  LEU A 106      -0.690  -5.509   2.550  1.00 98.40           H  
ATOM   1679  C   LEU A 106      -1.238  -7.157   3.805  1.00 98.40           C  
ATOM   1680  CB  LEU A 106      -1.897  -6.885   1.409  1.00 98.40           C  
ATOM   1681  HB2 LEU A 106      -2.091  -7.958   1.409  1.00 98.40           H  
ATOM   1682  HB3 LEU A 106      -2.813  -6.377   1.712  1.00 98.40           H  
ATOM   1683  O   LEU A 106      -1.293  -8.374   3.942  1.00 98.40           O  
ATOM   1684  CG  LEU A 106      -1.546  -6.462  -0.024  1.00 98.40           C  
ATOM   1685  HG  LEU A 106      -0.610  -6.924  -0.339  1.00 98.40           H  
ATOM   1686  CD1 LEU A 106      -2.649  -6.954  -0.958  1.00 98.40           C  
ATOM   1687 HD11 LEU A 106      -2.479  -6.593  -1.972  1.00 98.40           H  
ATOM   1688 HD12 LEU A 106      -3.619  -6.597  -0.613  1.00 98.40           H  
ATOM   1689 HD13 LEU A 106      -2.660  -8.044  -0.966  1.00 98.40           H  
ATOM   1690  CD2 LEU A 106      -1.412  -4.946  -0.141  1.00 98.40           C  
ATOM   1691 HD21 LEU A 106      -0.585  -4.603   0.480  1.00 98.40           H  
ATOM   1692 HD22 LEU A 106      -1.208  -4.672  -1.176  1.00 98.40           H  
ATOM   1693 HD23 LEU A 106      -2.334  -4.467   0.190  1.00 98.40           H  
ATOM   1694  N   ARG A 107      -1.561  -6.304   4.769  1.00 97.73           N  
ATOM   1695  H   ARG A 107      -1.460  -5.316   4.587  1.00 97.73           H  
ATOM   1696  CA  ARG A 107      -2.133  -6.727   6.046  1.00 97.73           C  
ATOM   1697  HA  ARG A 107      -2.429  -7.774   5.987  1.00 97.73           H  
ATOM   1698  C   ARG A 107      -3.390  -5.925   6.326  1.00 97.73           C  
ATOM   1699  CB  ARG A 107      -1.073  -6.605   7.142  1.00 97.73           C  
ATOM   1700  HB2 ARG A 107      -0.687  -5.585   7.163  1.00 97.73           H  
ATOM   1701  HB3 ARG A 107      -0.253  -7.285   6.914  1.00 97.73           H  
ATOM   1702  O   ARG A 107      -3.357  -4.697   6.267  1.00 97.73           O  
ATOM   1703  CG  ARG A 107      -1.645  -6.948   8.517  1.00 97.73           C  
ATOM   1704  HG2 ARG A 107      -2.075  -7.949   8.505  1.00 97.73           H  
ATOM   1705  HG3 ARG A 107      -2.419  -6.227   8.779  1.00 97.73           H  
ATOM   1706  CD  ARG A 107      -0.538  -6.879   9.560  1.00 97.73           C  
ATOM   1707  HD2 ARG A 107       0.134  -7.724   9.415  1.00 97.73           H  
ATOM   1708  HD3 ARG A 107       0.013  -5.946   9.437  1.00 97.73           H  
ATOM   1709  NE  ARG A 107      -1.143  -6.899  10.890  1.00 97.73           N  
ATOM   1710  HE  ARG A 107      -2.072  -6.508  10.963  1.00 97.73           H  
ATOM   1711  NH1 ARG A 107       0.622  -7.658  12.124  1.00 97.73           N  
ATOM   1712 HH11 ARG A 107       1.070  -7.874  11.245  1.00 97.73           H  
ATOM   1713 HH12 ARG A 107       0.958  -8.037  12.999  1.00 97.73           H  
ATOM   1714  NH2 ARG A 107      -1.364  -7.164  13.083  1.00 97.73           N  
ATOM   1715 HH21 ARG A 107      -2.279  -6.777  12.903  1.00 97.73           H  
ATOM   1716 HH22 ARG A 107      -1.062  -7.426  14.011  1.00 97.73           H  
ATOM   1717  CZ  ARG A 107      -0.611  -7.242  12.030  1.00 97.73           C  
ATOM   1718  N   ASN A 108      -4.480  -6.617   6.628  1.00 96.04           N  
ATOM   1719  H   ASN A 108      -4.419  -7.624   6.679  1.00 96.04           H  
ATOM   1720  CA  ASN A 108      -5.748  -5.989   6.963  1.00 96.04           C  
ATOM   1721  HA  ASN A 108      -5.727  -4.932   6.699  1.00 96.04           H  
ATOM   1722  C   ASN A 108      -5.991  -6.081   8.474  1.00 96.04           C  
ATOM   1723  CB  ASN A 108      -6.852  -6.648   6.126  1.00 96.04           C  
ATOM   1724  HB2 ASN A 108      -6.898  -7.708   6.377  1.00 96.04           H  
ATOM   1725  HB3 ASN A 108      -6.625  -6.540   5.066  1.00 96.04           H  
ATOM   1726  O   ASN A 108      -6.300  -7.149   8.994  1.00 96.04           O  
ATOM   1727  CG  ASN A 108      -8.209  -6.033   6.383  1.00 96.04           C  
ATOM   1728  ND2 ASN A 108      -9.267  -6.628   5.896  1.00 96.04           N  
ATOM   1729 HD21 ASN A 108     -10.173  -6.211   6.055  1.00 96.04           H  
ATOM   1730 HD22 ASN A 108      -9.157  -7.419   5.278  1.00 96.04           H  
ATOM   1731  OD1 ASN A 108      -8.327  -4.991   7.001  1.00 96.04           O  
ATOM   1732  N   ASP A 109      -5.866  -4.955   9.173  1.00 92.88           N  
ATOM   1733  H   ASP A 109      -5.708  -4.095   8.669  1.00 92.88           H  
ATOM   1734  CA  ASP A 109      -6.187  -4.840  10.601  1.00 92.88           C  
ATOM   1735  HA  ASP A 109      -6.187  -5.833  11.051  1.00 92.88           H  
ATOM   1736  C   ASP A 109      -7.605  -4.265  10.825  1.00 92.88           C  
ATOM   1737  CB  ASP A 109      -5.104  -4.012  11.322  1.00 92.88           C  
ATOM   1738  HB2 ASP A 109      -5.418  -3.841  12.352  1.00 92.88           H  
ATOM   1739  HB3 ASP A 109      -5.031  -3.039  10.837  1.00 92.88           H  
ATOM   1740  O   ASP A 109      -7.980  -3.972  11.958  1.00 92.88           O  
ATOM   1741  CG  ASP A 109      -3.707  -4.653  11.379  1.00 92.88           C  
ATOM   1742  OD1 ASP A 109      -3.562  -5.838  11.778  1.00 92.88           O  
ATOM   1743  OD2 ASP A 109      -2.720  -3.925  11.122  1.00 92.88           O  
ATOM   1744  N   SER A 110      -8.394  -4.082   9.759  1.00 89.90           N  
ATOM   1745  H   SER A 110      -8.042  -4.363   8.855  1.00 89.90           H  
ATOM   1746  CA  SER A 110      -9.781  -3.612   9.823  1.00 89.90           C  
ATOM   1747  HA  SER A 110      -9.841  -2.843  10.592  1.00 89.90           H  
ATOM   1748  C   SER A 110     -10.759  -4.729  10.217  1.00 89.90           C  
ATOM   1749  CB  SER A 110     -10.169  -2.960   8.487  1.00 89.90           C  
ATOM   1750  HB2 SER A 110     -10.989  -2.255   8.628  1.00 89.90           H  
ATOM   1751  HB3 SER A 110      -9.318  -2.418   8.076  1.00 89.90           H  
ATOM   1752  O   SER A 110     -10.416  -5.913  10.241  1.00 89.90           O  
ATOM   1753  OG  SER A 110     -10.619  -3.901   7.556  1.00 89.90           O  
ATOM   1754  HG  SER A 110      -9.841  -4.380   7.260  1.00 89.90           H  
ATOM   1755  N   SER A 111     -12.009  -4.362  10.510  1.00 88.58           N  
ATOM   1756  H   SER A 111     -12.252  -3.384  10.455  1.00 88.58           H  
ATOM   1757  CA  SER A 111     -13.071  -5.316  10.864  1.00 88.58           C  
ATOM   1758  HA  SER A 111     -12.625  -6.142  11.418  1.00 88.58           H  
ATOM   1759  C   SER A 111     -13.790  -5.938   9.660  1.00 88.58           C  
ATOM   1760  CB  SER A 111     -14.083  -4.637  11.789  1.00 88.58           C  
ATOM   1761  HB2 SER A 111     -14.861  -5.348  12.067  1.00 88.58           H  
ATOM   1762  HB3 SER A 111     -13.573  -4.300  12.692  1.00 88.58           H  
ATOM   1763  O   SER A 111     -14.623  -6.827   9.844  1.00 88.58           O  
ATOM   1764  OG  SER A 111     -14.664  -3.524  11.137  1.00 88.58           O  
ATOM   1765  HG  SER A 111     -15.288  -3.095  11.727  1.00 88.58           H  
ATOM   1766  N   THR A 112     -13.485  -5.502   8.433  1.00 89.76           N  
ATOM   1767  H   THR A 112     -12.699  -4.876   8.329  1.00 89.76           H  
ATOM   1768  CA  THR A 112     -14.145  -5.973   7.204  1.00 89.76           C  
ATOM   1769  HA  THR A 112     -14.736  -6.855   7.449  1.00 89.76           H  
ATOM   1770  C   THR A 112     -13.123  -6.385   6.143  1.00 89.76           C  
ATOM   1771  CB  THR A 112     -15.119  -4.929   6.632  1.00 89.76           C  
ATOM   1772  HB  THR A 112     -15.551  -5.320   5.711  1.00 89.76           H  
ATOM   1773  O   THR A 112     -11.984  -5.924   6.178  1.00 89.76           O  
ATOM   1774  CG2 THR A 112     -16.263  -4.620   7.597  1.00 89.76           C  
ATOM   1775 HG21 THR A 112     -16.969  -3.947   7.111  1.00 89.76           H  
ATOM   1776 HG22 THR A 112     -15.883  -4.142   8.500  1.00 89.76           H  
ATOM   1777 HG23 THR A 112     -16.778  -5.542   7.867  1.00 89.76           H  
ATOM   1778  OG1 THR A 112     -14.469  -3.717   6.340  1.00 89.76           O  
ATOM   1779  HG1 THR A 112     -13.895  -3.498   7.078  1.00 89.76           H  
ATOM   1780  N   PRO A 113     -13.463  -7.289   5.209  1.00 94.98           N  
ATOM   1781  CA  PRO A 113     -12.580  -7.584   4.088  1.00 94.98           C  
ATOM   1782  HA  PRO A 113     -11.646  -7.991   4.475  1.00 94.98           H  
ATOM   1783  C   PRO A 113     -12.288  -6.328   3.265  1.00 94.98           C  
ATOM   1784  CB  PRO A 113     -13.291  -8.653   3.254  1.00 94.98           C  
ATOM   1785  HB2 PRO A 113     -12.587  -9.378   2.846  1.00 94.98           H  
ATOM   1786  HB3 PRO A 113     -13.864  -8.187   2.453  1.00 94.98           H  
ATOM   1787  O   PRO A 113     -13.174  -5.501   3.050  1.00 94.98           O  
ATOM   1788  CG  PRO A 113     -14.252  -9.297   4.251  1.00 94.98           C  
ATOM   1789  HG2 PRO A 113     -15.119  -9.733   3.753  1.00 94.98           H  
ATOM   1790  HG3 PRO A 113     -13.724 -10.054   4.832  1.00 94.98           H  
ATOM   1791  CD  PRO A 113     -14.646  -8.131   5.156  1.00 94.98           C  
ATOM   1792  HD2 PRO A 113     -14.927  -8.507   6.140  1.00 94.98           H  
ATOM   1793  HD3 PRO A 113     -15.468  -7.573   4.708  1.00 94.98           H  
ATOM   1794  N   VAL A 114     -11.057  -6.225   2.771  1.00 96.22           N  
ATOM   1795  H   VAL A 114     -10.386  -6.949   2.983  1.00 96.22           H  
ATOM   1796  CA  VAL A 114     -10.655  -5.184   1.820  1.00 96.22           C  
ATOM   1797  HA  VAL A 114     -11.504  -4.532   1.615  1.00 96.22           H  
ATOM   1798  C   VAL A 114     -10.257  -5.807   0.498  1.00 96.22           C  
ATOM   1799  CB  VAL A 114      -9.530  -4.292   2.360  1.00 96.22           C  
ATOM   1800  HB  VAL A 114      -9.307  -3.536   1.607  1.00 96.22           H  
ATOM   1801  O   VAL A 114      -9.679  -6.893   0.467  1.00 96.22           O  
ATOM   1802  CG1 VAL A 114     -10.000  -3.570   3.622  1.00 96.22           C  
ATOM   1803 HG11 VAL A 114      -9.984  -4.236   4.485  1.00 96.22           H  
ATOM   1804 HG12 VAL A 114     -11.018  -3.204   3.484  1.00 96.22           H  
ATOM   1805 HG13 VAL A 114      -9.349  -2.713   3.792  1.00 96.22           H  
ATOM   1806  CG2 VAL A 114      -8.238  -5.073   2.646  1.00 96.22           C  
ATOM   1807 HG21 VAL A 114      -7.886  -5.565   1.739  1.00 96.22           H  
ATOM   1808 HG22 VAL A 114      -8.416  -5.821   3.418  1.00 96.22           H  
ATOM   1809 HG23 VAL A 114      -7.449  -4.394   2.971  1.00 96.22           H  
ATOM   1810  N   GLU A 115     -10.531  -5.111  -0.594  1.00 98.15           N  
ATOM   1811  H   GLU A 115     -10.970  -4.207  -0.492  1.00 98.15           H  
ATOM   1812  CA  GLU A 115     -10.037  -5.456  -1.917  1.00 98.15           C  
ATOM   1813  HA  GLU A 115      -9.635  -6.468  -1.893  1.00 98.15           H  
ATOM   1814  C   GLU A 115      -8.890  -4.514  -2.290  1.00 98.15           C  
ATOM   1815  CB  GLU A 115     -11.195  -5.466  -2.924  1.00 98.15           C  
ATOM   1816  HB2 GLU A 115     -11.596  -4.460  -3.054  1.00 98.15           H  
ATOM   1817  HB3 GLU A 115     -11.982  -6.106  -2.527  1.00 98.15           H  
ATOM   1818  O   GLU A 115      -8.995  -3.294  -2.188  1.00 98.15           O  
ATOM   1819  CG  GLU A 115     -10.737  -6.022  -4.276  1.00 98.15           C  
ATOM   1820  HG2 GLU A 115     -10.072  -6.868  -4.099  1.00 98.15           H  
ATOM   1821  HG3 GLU A 115     -10.159  -5.261  -4.800  1.00 98.15           H  
ATOM   1822  CD  GLU A 115     -11.910  -6.510  -5.140  1.00 98.15           C  
ATOM   1823  OE1 GLU A 115     -12.135  -5.948  -6.232  1.00 98.15           O  
ATOM   1824  OE2 GLU A 115     -12.491  -7.556  -4.775  1.00 98.15           O  
ATOM   1825  N   VAL A 116      -7.755  -5.082  -2.691  1.00 98.44           N  
ATOM   1826  H   VAL A 116      -7.706  -6.091  -2.695  1.00 98.44           H  
ATOM   1827  CA  VAL A 116      -6.574  -4.333  -3.114  1.00 98.44           C  
ATOM   1828  HA  VAL A 116      -6.790  -3.267  -3.036  1.00 98.44           H  
ATOM   1829  C   VAL A 116      -6.283  -4.647  -4.572  1.00 98.44           C  
ATOM   1830  CB  VAL A 116      -5.354  -4.601  -2.216  1.00 98.44           C  
ATOM   1831  HB  VAL A 116      -5.042  -5.639  -2.326  1.00 98.44           H  
ATOM   1832  O   VAL A 116      -5.933  -5.775  -4.929  1.00 98.44           O  
ATOM   1833  CG1 VAL A 116      -4.190  -3.684  -2.625  1.00 98.44           C  
ATOM   1834 HG11 VAL A 116      -3.874  -3.910  -3.644  1.00 98.44           H  
ATOM   1835 HG12 VAL A 116      -3.343  -3.842  -1.957  1.00 98.44           H  
ATOM   1836 HG13 VAL A 116      -4.501  -2.641  -2.569  1.00 98.44           H  
ATOM   1837  CG2 VAL A 116      -5.668  -4.337  -0.736  1.00 98.44           C  
ATOM   1838 HG21 VAL A 116      -6.063  -3.329  -0.614  1.00 98.44           H  
ATOM   1839 HG22 VAL A 116      -6.412  -5.051  -0.384  1.00 98.44           H  
ATOM   1840 HG23 VAL A 116      -4.770  -4.452  -0.129  1.00 98.44           H  
ATOM   1841  N   HIS A 117      -6.377  -3.628  -5.417  1.00 98.42           N  
ATOM   1842  H   HIS A 117      -6.712  -2.748  -5.051  1.00 98.42           H  
ATOM   1843  CA  HIS A 117      -5.958  -3.686  -6.809  1.00 98.42           C  
ATOM   1844  HA  HIS A 117      -5.978  -4.724  -7.141  1.00 98.42           H  
ATOM   1845  C   HIS A 117      -4.542  -3.144  -6.940  1.00 98.42           C  
ATOM   1846  CB  HIS A 117      -6.907  -2.904  -7.708  1.00 98.42           C  
ATOM   1847  HB2 HIS A 117      -6.663  -3.119  -8.749  1.00 98.42           H  
ATOM   1848  HB3 HIS A 117      -6.756  -1.836  -7.551  1.00 98.42           H  
ATOM   1849  O   HIS A 117      -4.275  -1.978  -6.655  1.00 98.42           O  
ATOM   1850  CG  HIS A 117      -8.350  -3.221  -7.474  1.00 98.42           C  
ATOM   1851  CD2 HIS A 117      -9.212  -2.509  -6.686  1.00 98.42           C  
ATOM   1852  HD2 HIS A 117      -8.983  -1.636  -6.092  1.00 98.42           H  
ATOM   1853  ND1 HIS A 117      -9.055  -4.262  -8.035  1.00 98.42           N  
ATOM   1854  HD1 HIS A 117      -8.675  -5.067  -8.510  1.00 98.42           H  
ATOM   1855  CE1 HIS A 117     -10.330  -4.144  -7.628  1.00 98.42           C  
ATOM   1856  HE1 HIS A 117     -11.141  -4.803  -7.899  1.00 98.42           H  
ATOM   1857  NE2 HIS A 117     -10.463  -3.088  -6.820  1.00 98.42           N  
ATOM   1858  N   ILE A 118      -3.636  -3.984  -7.415  1.00 98.35           N  
ATOM   1859  H   ILE A 118      -3.937  -4.926  -7.622  1.00 98.35           H  
ATOM   1860  CA  ILE A 118      -2.233  -3.659  -7.624  1.00 98.35           C  
ATOM   1861  HA  ILE A 118      -2.020  -2.682  -7.189  1.00 98.35           H  
ATOM   1862  C   ILE A 118      -1.982  -3.600  -9.125  1.00 98.35           C  
ATOM   1863  CB  ILE A 118      -1.318  -4.692  -6.936  1.00 98.35           C  
ATOM   1864  HB  ILE A 118      -1.403  -5.631  -7.482  1.00 98.35           H  
ATOM   1865  O   ILE A 118      -2.279  -4.559  -9.841  1.00 98.35           O  
ATOM   1866  CG1 ILE A 118      -1.725  -4.971  -5.471  1.00 98.35           C  
ATOM   1867 HG12 ILE A 118      -2.775  -5.263  -5.427  1.00 98.35           H  
ATOM   1868 HG13 ILE A 118      -1.600  -4.069  -4.872  1.00 98.35           H  
ATOM   1869  CG2 ILE A 118       0.132  -4.183  -7.032  1.00 98.35           C  
ATOM   1870 HG21 ILE A 118       0.432  -4.102  -8.077  1.00 98.35           H  
ATOM   1871 HG22 ILE A 118       0.824  -4.873  -6.550  1.00 98.35           H  
ATOM   1872 HG23 ILE A 118       0.218  -3.204  -6.562  1.00 98.35           H  
ATOM   1873  CD1 ILE A 118      -0.939  -6.120  -4.834  1.00 98.35           C  
ATOM   1874 HD11 ILE A 118       0.113  -5.858  -4.718  1.00 98.35           H  
ATOM   1875 HD12 ILE A 118      -1.348  -6.333  -3.846  1.00 98.35           H  
ATOM   1876 HD13 ILE A 118      -1.028  -7.013  -5.453  1.00 98.35           H  
ATOM   1877  N   LYS A 119      -1.408  -2.499  -9.608  1.00 97.49           N  
ATOM   1878  H   LYS A 119      -1.215  -1.752  -8.957  1.00 97.49           H  
ATOM   1879  CA  LYS A 119      -0.975  -2.345 -11.000  1.00 97.49           C  
ATOM   1880  HA  LYS A 119      -1.114  -3.294 -11.519  1.00 97.49           H  
ATOM   1881  C   LYS A 119       0.508  -2.010 -11.066  1.00 97.49           C  
ATOM   1882  CB  LYS A 119      -1.841  -1.297 -11.701  1.00 97.49           C  
ATOM   1883  HB2 LYS A 119      -1.730  -0.345 -11.183  1.00 97.49           H  
ATOM   1884  HB3 LYS A 119      -2.886  -1.602 -11.647  1.00 97.49           H  
ATOM   1885  O   LYS A 119       0.970  -1.081 -10.408  1.00 97.49           O  
ATOM   1886  CG  LYS A 119      -1.437  -1.122 -13.171  1.00 97.49           C  
ATOM   1887  HG2 LYS A 119      -1.619  -2.047 -13.718  1.00 97.49           H  
ATOM   1888  HG3 LYS A 119      -0.377  -0.876 -13.240  1.00 97.49           H  
ATOM   1889  CD  LYS A 119      -2.224   0.023 -13.802  1.00 97.49           C  
ATOM   1890  HD2 LYS A 119      -3.289  -0.207 -13.792  1.00 97.49           H  
ATOM   1891  HD3 LYS A 119      -2.046   0.927 -13.221  1.00 97.49           H  
ATOM   1892  CE  LYS A 119      -1.726   0.220 -15.234  1.00 97.49           C  
ATOM   1893  HE2 LYS A 119      -2.015  -0.637 -15.843  1.00 97.49           H  
ATOM   1894  HE3 LYS A 119      -0.636   0.236 -15.219  1.00 97.49           H  
ATOM   1895  NZ  LYS A 119      -2.243   1.488 -15.796  1.00 97.49           N  
ATOM   1896  HZ1 LYS A 119      -1.866   1.631 -16.722  1.00 97.49           H  
ATOM   1897  HZ2 LYS A 119      -3.252   1.493 -15.822  1.00 97.49           H  
ATOM   1898  HZ3 LYS A 119      -1.945   2.250 -15.203  1.00 97.49           H  
ATOM   1899  N   VAL A 120       1.230  -2.745 -11.906  1.00 94.90           N  
ATOM   1900  H   VAL A 120       0.759  -3.481 -12.412  1.00 94.90           H  
ATOM   1901  CA  VAL A 120       2.680  -2.629 -12.090  1.00 94.90           C  
ATOM   1902  HA  VAL A 120       3.030  -1.655 -11.748  1.00 94.90           H  
ATOM   1903  C   VAL A 120       2.991  -2.792 -13.571  1.00 94.90           C  
ATOM   1904  CB  VAL A 120       3.401  -3.719 -11.293  1.00 94.90           C  
ATOM   1905  HB  VAL A 120       3.113  -4.697 -11.680  1.00 94.90           H  
ATOM   1906  O   VAL A 120       2.868  -3.884 -14.125  1.00 94.90           O  
ATOM   1907  CG1 VAL A 120       4.914  -3.571 -11.413  1.00 94.90           C  
ATOM   1908 HG11 VAL A 120       5.236  -3.653 -12.451  1.00 94.90           H  
ATOM   1909 HG12 VAL A 120       5.237  -2.614 -11.003  1.00 94.90           H  
ATOM   1910 HG13 VAL A 120       5.360  -4.395 -10.856  1.00 94.90           H  
ATOM   1911  CG2 VAL A 120       3.048  -3.692  -9.808  1.00 94.90           C  
ATOM   1912 HG21 VAL A 120       3.463  -2.808  -9.323  1.00 94.90           H  
ATOM   1913 HG22 VAL A 120       3.434  -4.613  -9.371  1.00 94.90           H  
ATOM   1914 HG23 VAL A 120       1.969  -3.724  -9.658  1.00 94.90           H  
ATOM   1915  N   GLY A 121       3.349  -1.695 -14.240  1.00 91.38           N  
ATOM   1916  H   GLY A 121       3.486  -0.834 -13.730  1.00 91.38           H  
ATOM   1917  CA  GLY A 121       3.397  -1.670 -15.702  1.00 91.38           C  
ATOM   1918  HA2 GLY A 121       4.195  -2.327 -16.047  1.00 91.38           H  
ATOM   1919  HA3 GLY A 121       3.605  -0.659 -16.050  1.00 91.38           H  
ATOM   1920  C   GLY A 121       2.059  -2.126 -16.301  1.00 91.38           C  
ATOM   1921  O   GLY A 121       1.020  -1.498 -16.062  1.00 91.38           O  
ATOM   1922  N   ASP A 122       2.097  -3.235 -17.042  1.00 91.25           N  
ATOM   1923  H   ASP A 122       2.990  -3.683 -17.184  1.00 91.25           H  
ATOM   1924  CA  ASP A 122       0.929  -3.850 -17.684  1.00 91.25           C  
ATOM   1925  HA  ASP A 122       0.184  -3.078 -17.877  1.00 91.25           H  
ATOM   1926  C   ASP A 122       0.253  -4.934 -16.824  1.00 91.25           C  
ATOM   1927  CB  ASP A 122       1.346  -4.438 -19.041  1.00 91.25           C  
ATOM   1928  HB2 ASP A 122       0.465  -4.837 -19.543  1.00 91.25           H  
ATOM   1929  HB3 ASP A 122       2.039  -5.262 -18.868  1.00 91.25           H  
ATOM   1930  O   ASP A 122      -0.883  -5.319 -17.108  1.00 91.25           O  
ATOM   1931  CG  ASP A 122       2.002  -3.402 -19.956  1.00 91.25           C  
ATOM   1932  OD1 ASP A 122       1.463  -2.275 -20.042  1.00 91.25           O  
ATOM   1933  OD2 ASP A 122       3.065  -3.747 -20.522  1.00 91.25           O  
ATOM   1934  N   GLU A 123       0.916  -5.427 -15.770  1.00 95.39           N  
ATOM   1935  H   GLU A 123       1.774  -4.982 -15.477  1.00 95.39           H  
ATOM   1936  CA  GLU A 123       0.349  -6.453 -14.892  1.00 95.39           C  
ATOM   1937  HA  GLU A 123      -0.221  -7.136 -15.522  1.00 95.39           H  
ATOM   1938  C   GLU A 123      -0.623  -5.820 -13.892  1.00 95.39           C  
ATOM   1939  CB  GLU A 123       1.445  -7.298 -14.206  1.00 95.39           C  
ATOM   1940  HB2 GLU A 123       1.933  -6.705 -13.433  1.00 95.39           H  
ATOM   1941  HB3 GLU A 123       2.185  -7.570 -14.958  1.00 95.39           H  
ATOM   1942  O   GLU A 123      -0.368  -4.755 -13.318  1.00 95.39           O  
ATOM   1943  CG  GLU A 123       0.872  -8.596 -13.587  1.00 95.39           C  
ATOM   1944  HG2 GLU A 123       0.328  -9.135 -14.362  1.00 95.39           H  
ATOM   1945  HG3 GLU A 123       0.153  -8.325 -12.813  1.00 95.39           H  
ATOM   1946  CD  GLU A 123       1.922  -9.549 -12.974  1.00 95.39           C  
ATOM   1947  OE1 GLU A 123       1.514 -10.461 -12.201  1.00 95.39           O  
ATOM   1948  OE2 GLU A 123       3.126  -9.373 -13.256  1.00 95.39           O  
ATOM   1949  N   LYS A 124      -1.754  -6.494 -13.680  1.00 97.14           N  
ATOM   1950  H   LYS A 124      -1.874  -7.378 -14.155  1.00 97.14           H  
ATOM   1951  CA  LYS A 124      -2.763  -6.135 -12.686  1.00 97.14           C  
ATOM   1952  HA  LYS A 124      -2.365  -5.363 -12.028  1.00 97.14           H  
ATOM   1953  C   LYS A 124      -3.091  -7.358 -11.849  1.00 97.14           C  
ATOM   1954  CB  LYS A 124      -4.037  -5.612 -13.356  1.00 97.14           C  
ATOM   1955  HB2 LYS A 124      -4.419  -6.379 -14.030  1.00 97.14           H  
ATOM   1956  HB3 LYS A 124      -4.784  -5.436 -12.582  1.00 97.14           H  
ATOM   1957  O   LYS A 124      -3.290  -8.436 -12.407  1.00 97.14           O  
ATOM   1958  CG  LYS A 124      -3.822  -4.311 -14.137  1.00 97.14           C  
ATOM   1959  HG2 LYS A 124      -3.483  -3.529 -13.457  1.00 97.14           H  
ATOM   1960  HG3 LYS A 124      -3.077  -4.462 -14.917  1.00 97.14           H  
ATOM   1961  CD  LYS A 124      -5.149  -3.900 -14.779  1.00 97.14           C  
ATOM   1962  HD2 LYS A 124      -5.876  -3.694 -13.993  1.00 97.14           H  
ATOM   1963  HD3 LYS A 124      -5.513  -4.726 -15.390  1.00 97.14           H  
ATOM   1964  CE  LYS A 124      -4.968  -2.664 -15.658  1.00 97.14           C  
ATOM   1965  HE2 LYS A 124      -4.625  -1.842 -15.030  1.00 97.14           H  
ATOM   1966  HE3 LYS A 124      -4.197  -2.882 -16.397  1.00 97.14           H  
ATOM   1967  NZ  LYS A 124      -6.248  -2.321 -16.326  1.00 97.14           N  
ATOM   1968  HZ1 LYS A 124      -6.962  -2.129 -15.638  1.00 97.14           H  
ATOM   1969  HZ2 LYS A 124      -6.148  -1.521 -16.935  1.00 97.14           H  
ATOM   1970  HZ3 LYS A 124      -6.564  -3.104 -16.880  1.00 97.14           H  
ATOM   1971  N   ARG A 125      -3.210  -7.184 -10.537  1.00 98.06           N  
ATOM   1972  H   ARG A 125      -3.018  -6.266 -10.160  1.00 98.06           H  
ATOM   1973  CA  ARG A 125      -3.740  -8.205  -9.629  1.00 98.06           C  
ATOM   1974  HA  ARG A 125      -4.271  -8.957 -10.211  1.00 98.06           H  
ATOM   1975  C   ARG A 125      -4.747  -7.594  -8.678  1.00 98.06           C  
ATOM   1976  CB  ARG A 125      -2.615  -8.903  -8.858  1.00 98.06           C  
ATOM   1977  HB2 ARG A 125      -3.071  -9.601  -8.155  1.00 98.06           H  
ATOM   1978  HB3 ARG A 125      -2.033  -8.176  -8.292  1.00 98.06           H  
ATOM   1979  O   ARG A 125      -4.519  -6.507  -8.166  1.00 98.06           O  
ATOM   1980  CG  ARG A 125      -1.704  -9.677  -9.817  1.00 98.06           C  
ATOM   1981  HG2 ARG A 125      -0.998  -8.992 -10.286  1.00 98.06           H  
ATOM   1982  HG3 ARG A 125      -2.301 -10.159 -10.591  1.00 98.06           H  
ATOM   1983  CD  ARG A 125      -0.956 -10.764  -9.062  1.00 98.06           C  
ATOM   1984  HD2 ARG A 125      -1.672 -11.491  -8.680  1.00 98.06           H  
ATOM   1985  HD3 ARG A 125      -0.426 -10.301  -8.230  1.00 98.06           H  
ATOM   1986  NE  ARG A 125       0.022 -11.415  -9.935  1.00 98.06           N  
ATOM   1987  HE  ARG A 125       0.347 -10.909 -10.747  1.00 98.06           H  
ATOM   1988  NH1 ARG A 125       0.459 -13.263  -8.637  1.00 98.06           N  
ATOM   1989 HH11 ARG A 125       1.025 -14.083  -8.469  1.00 98.06           H  
ATOM   1990 HH12 ARG A 125      -0.294 -13.003  -8.015  1.00 98.06           H  
ATOM   1991  NH2 ARG A 125       1.662 -12.808 -10.492  1.00 98.06           N  
ATOM   1992 HH21 ARG A 125       1.842 -12.126 -11.214  1.00 98.06           H  
ATOM   1993 HH22 ARG A 125       2.368 -13.490 -10.252  1.00 98.06           H  
ATOM   1994  CZ  ARG A 125       0.702 -12.505  -9.675  1.00 98.06           C  
ATOM   1995  N   THR A 126      -5.825  -8.321  -8.440  1.00 98.40           N  
ATOM   1996  H   THR A 126      -5.915  -9.224  -8.885  1.00 98.40           H  
ATOM   1997  CA  THR A 126      -6.800  -8.014  -7.397  1.00 98.40           C  
ATOM   1998  HA  THR A 126      -6.623  -7.020  -6.986  1.00 98.40           H  
ATOM   1999  C   THR A 126      -6.630  -9.044  -6.295  1.00 98.40           C  
ATOM   2000  CB  THR A 126      -8.228  -8.045  -7.947  1.00 98.40           C  
ATOM   2001  HB  THR A 126      -8.454  -9.043  -8.322  1.00 98.40           H  
ATOM   2002  O   THR A 126      -6.524 -10.237  -6.587  1.00 98.40           O  
ATOM   2003  CG2 THR A 126      -9.254  -7.671  -6.888  1.00 98.40           C  
ATOM   2004 HG21 THR A 126      -9.021  -6.694  -6.465  1.00 98.40           H  
ATOM   2005 HG22 THR A 126      -9.267  -8.410  -6.087  1.00 98.40           H  
ATOM   2006 HG23 THR A 126     -10.254  -7.642  -7.321  1.00 98.40           H  
ATOM   2007  OG1 THR A 126      -8.381  -7.116  -9.001  1.00 98.40           O  
ATOM   2008  HG1 THR A 126      -9.321  -7.132  -9.195  1.00 98.40           H  
ATOM   2009  N   VAL A 127      -6.579  -8.588  -5.048  1.00 97.94           N  
ATOM   2010  H   VAL A 127      -6.620  -7.592  -4.891  1.00 97.94           H  
ATOM   2011  CA  VAL A 127      -6.458  -9.444  -3.870  1.00 97.94           C  
ATOM   2012  HA  VAL A 127      -6.682 -10.477  -4.136  1.00 97.94           H  
ATOM   2013  C   VAL A 127      -7.464  -8.996  -2.829  1.00 97.94           C  
ATOM   2014  CB  VAL A 127      -5.032  -9.392  -3.296  1.00 97.94           C  
ATOM   2015  HB  VAL A 127      -4.784  -8.370  -3.011  1.00 97.94           H  
ATOM   2016  O   VAL A 127      -7.446  -7.842  -2.415  1.00 97.94           O  
ATOM   2017  CG1 VAL A 127      -4.877 -10.291  -2.065  1.00 97.94           C  
ATOM   2018 HG11 VAL A 127      -5.561  -9.980  -1.276  1.00 97.94           H  
ATOM   2019 HG12 VAL A 127      -3.865 -10.193  -1.674  1.00 97.94           H  
ATOM   2020 HG13 VAL A 127      -5.079 -11.331  -2.320  1.00 97.94           H  
ATOM   2021  CG2 VAL A 127      -4.023  -9.863  -4.349  1.00 97.94           C  
ATOM   2022 HG21 VAL A 127      -3.876  -9.086  -5.099  1.00 97.94           H  
ATOM   2023 HG22 VAL A 127      -4.381 -10.776  -4.826  1.00 97.94           H  
ATOM   2024 HG23 VAL A 127      -3.075 -10.082  -3.857  1.00 97.94           H  
ATOM   2025  N   THR A 128      -8.309  -9.913  -2.377  1.00 98.28           N  
ATOM   2026  H   THR A 128      -8.307 -10.839  -2.780  1.00 98.28           H  
ATOM   2027  CA  THR A 128      -9.127  -9.705  -1.183  1.00 98.28           C  
ATOM   2028  HA  THR A 128      -9.388  -8.650  -1.107  1.00 98.28           H  
ATOM   2029  C   THR A 128      -8.314 -10.113   0.043  1.00 98.28           C  
ATOM   2030  CB  THR A 128     -10.431 -10.505  -1.256  1.00 98.28           C  
ATOM   2031  HB  THR A 128     -10.197 -11.566  -1.172  1.00 98.28           H  
ATOM   2032  O   THR A 128      -7.736 -11.198   0.054  1.00 98.28           O  
ATOM   2033  CG2 THR A 128     -11.404 -10.127  -0.142  1.00 98.28           C  
ATOM   2034 HG21 THR A 128     -12.340 -10.667  -0.280  1.00 98.28           H  
ATOM   2035 HG22 THR A 128     -11.599  -9.055  -0.162  1.00 98.28           H  
ATOM   2036 HG23 THR A 128     -10.986 -10.399   0.827  1.00 98.28           H  
ATOM   2037  OG1 THR A 128     -11.073 -10.302  -2.498  1.00 98.28           O  
ATOM   2038  HG1 THR A 128     -11.398  -9.401  -2.560  1.00 98.28           H  
ATOM   2039  N   VAL A 129      -8.262  -9.258   1.063  1.00 98.08           N  
ATOM   2040  H   VAL A 129      -8.755  -8.381   0.968  1.00 98.08           H  
ATOM   2041  CA  VAL A 129      -7.556  -9.506   2.326  1.00 98.08           C  
ATOM   2042  HA  VAL A 129      -7.108 -10.500   2.306  1.00 98.08           H  
ATOM   2043  C   VAL A 129      -8.582  -9.469   3.454  1.00 98.08           C  
ATOM   2044  CB  VAL A 129      -6.424  -8.482   2.555  1.00 98.08           C  
ATOM   2045  HB  VAL A 129      -6.857  -7.510   2.790  1.00 98.08           H  
ATOM   2046  O   VAL A 129      -9.186  -8.427   3.721  1.00 98.08           O  
ATOM   2047  CG1 VAL A 129      -5.527  -8.907   3.723  1.00 98.08           C  
ATOM   2048 HG11 VAL A 129      -4.754  -8.160   3.898  1.00 98.08           H  
ATOM   2049 HG12 VAL A 129      -5.056  -9.866   3.506  1.00 98.08           H  
ATOM   2050 HG13 VAL A 129      -6.119  -9.016   4.632  1.00 98.08           H  
ATOM   2051  CG2 VAL A 129      -5.524  -8.306   1.324  1.00 98.08           C  
ATOM   2052 HG21 VAL A 129      -4.727  -7.599   1.557  1.00 98.08           H  
ATOM   2053 HG22 VAL A 129      -6.097  -7.905   0.488  1.00 98.08           H  
ATOM   2054 HG23 VAL A 129      -5.090  -9.266   1.044  1.00 98.08           H  
ATOM   2055  N   ASN A 130      -8.823 -10.605   4.102  1.00 97.45           N  
ATOM   2056  H   ASN A 130      -8.275 -11.423   3.878  1.00 97.45           H  
ATOM   2057  CA  ASN A 130      -9.796 -10.714   5.188  1.00 97.45           C  
ATOM   2058  HA  ASN A 130     -10.703 -10.196   4.876  1.00 97.45           H  
ATOM   2059  C   ASN A 130      -9.283 -10.050   6.480  1.00 97.45           C  
ATOM   2060  CB  ASN A 130     -10.143 -12.191   5.413  1.00 97.45           C  
ATOM   2061  HB2 ASN A 130     -10.821 -12.301   6.259  1.00 97.45           H  
ATOM   2062  HB3 ASN A 130      -9.235 -12.748   5.647  1.00 97.45           H  
ATOM   2063  O   ASN A 130      -8.079  -9.840   6.628  1.00 97.45           O  
ATOM   2064  CG  ASN A 130     -10.819 -12.789   4.201  1.00 97.45           C  
ATOM   2065  ND2 ASN A 130     -10.144 -13.671   3.508  1.00 97.45           N  
ATOM   2066 HD21 ASN A 130      -9.147 -13.711   3.660  1.00 97.45           H  
ATOM   2067 HD22 ASN A 130     -10.538 -13.967   2.626  1.00 97.45           H  
ATOM   2068  OD1 ASN A 130     -11.939 -12.443   3.858  1.00 97.45           O  
ATOM   2069  N   PRO A 131     -10.168  -9.731   7.441  1.00 95.17           N  
ATOM   2070  CA  PRO A 131      -9.762  -9.217   8.747  1.00 95.17           C  
ATOM   2071  HA  PRO A 131      -9.382  -8.204   8.620  1.00 95.17           H  
ATOM   2072  C   PRO A 131      -8.700 -10.090   9.429  1.00 95.17           C  
ATOM   2073  CB  PRO A 131     -11.051  -9.170   9.571  1.00 95.17           C  
ATOM   2074  HB2 PRO A 131     -11.245 -10.139  10.032  1.00 95.17           H  
ATOM   2075  HB3 PRO A 131     -11.025  -8.389  10.331  1.00 95.17           H  
ATOM   2076  O   PRO A 131      -8.880 -11.299   9.582  1.00 95.17           O  
ATOM   2077  CG  PRO A 131     -12.107  -8.898   8.508  1.00 95.17           C  
ATOM   2078  HG2 PRO A 131     -12.066  -7.844   8.234  1.00 95.17           H  
ATOM   2079  HG3 PRO A 131     -13.108  -9.179   8.837  1.00 95.17           H  
ATOM   2080  CD  PRO A 131     -11.621  -9.751   7.340  1.00 95.17           C  
ATOM   2081  HD2 PRO A 131     -11.966  -9.326   6.398  1.00 95.17           H  
ATOM   2082  HD3 PRO A 131     -11.987 -10.772   7.457  1.00 95.17           H  
ATOM   2083  N   GLY A 132      -7.597  -9.472   9.852  1.00 95.15           N  
ATOM   2084  H   GLY A 132      -7.477  -8.498   9.617  1.00 95.15           H  
ATOM   2085  CA  GLY A 132      -6.456 -10.132  10.491  1.00 95.15           C  
ATOM   2086  HA2 GLY A 132      -6.821 -10.820  11.254  1.00 95.15           H  
ATOM   2087  HA3 GLY A 132      -5.848  -9.367  10.973  1.00 95.15           H  
ATOM   2088  C   GLY A 132      -5.545 -10.918   9.541  1.00 95.15           C  
ATOM   2089  O   GLY A 132      -4.566 -11.507  10.000  1.00 95.15           O  
ATOM   2090  N   GLU A 133      -5.844 -10.947   8.242  1.00 97.82           N  
ATOM   2091  H   GLU A 133      -6.644 -10.426   7.913  1.00 97.82           H  
ATOM   2092  CA  GLU A 133      -5.058 -11.665   7.240  1.00 97.82           C  
ATOM   2093  HA  GLU A 133      -4.678 -12.575   7.703  1.00 97.82           H  
ATOM   2094  C   GLU A 133      -3.848 -10.839   6.772  1.00 97.82           C  
ATOM   2095  CB  GLU A 133      -5.971 -12.089   6.076  1.00 97.82           C  
ATOM   2096  HB2 GLU A 133      -6.243 -11.206   5.498  1.00 97.82           H  
ATOM   2097  HB3 GLU A 133      -6.877 -12.530   6.492  1.00 97.82           H  
ATOM   2098  O   GLU A 133      -3.902  -9.610   6.659  1.00 97.82           O  
ATOM   2099  CG  GLU A 133      -5.332 -13.114   5.128  1.00 97.82           C  
ATOM   2100  HG2 GLU A 133      -4.996 -13.966   5.720  1.00 97.82           H  
ATOM   2101  HG3 GLU A 133      -4.457 -12.667   4.657  1.00 97.82           H  
ATOM   2102  CD  GLU A 133      -6.291 -13.610   4.029  1.00 97.82           C  
ATOM   2103  OE1 GLU A 133      -5.953 -14.630   3.392  1.00 97.82           O  
ATOM   2104  OE2 GLU A 133      -7.376 -13.006   3.836  1.00 97.82           O  
ATOM   2105  N   GLU A 134      -2.753 -11.540   6.465  1.00 98.16           N  
ATOM   2106  H   GLU A 134      -2.793 -12.546   6.542  1.00 98.16           H  
ATOM   2107  CA  GLU A 134      -1.598 -11.001   5.750  1.00 98.16           C  
ATOM   2108  HA  GLU A 134      -1.830  -9.973   5.473  1.00 98.16           H  
ATOM   2109  C   GLU A 134      -1.389 -11.809   4.460  1.00 98.16           C  
ATOM   2110  CB  GLU A 134      -0.354 -10.956   6.664  1.00 98.16           C  
ATOM   2111  HB2 GLU A 134      -0.082 -11.969   6.962  1.00 98.16           H  
ATOM   2112  HB3 GLU A 134      -0.623 -10.394   7.558  1.00 98.16           H  
ATOM   2113  O   GLU A 134      -1.275 -13.034   4.499  1.00 98.16           O  
ATOM   2114  CG  GLU A 134       0.867 -10.274   6.006  1.00 98.16           C  
ATOM   2115  HG2 GLU A 134       0.543  -9.321   5.586  1.00 98.16           H  
ATOM   2116  HG3 GLU A 134       1.215 -10.897   5.183  1.00 98.16           H  
ATOM   2117  CD  GLU A 134       2.052  -9.989   6.960  1.00 98.16           C  
ATOM   2118  OE1 GLU A 134       3.105  -9.501   6.469  1.00 98.16           O  
ATOM   2119  OE2 GLU A 134       1.924 -10.179   8.194  1.00 98.16           O  
ATOM   2120  N   VAL A 135      -1.346 -11.125   3.315  1.00 98.27           N  
ATOM   2121  H   VAL A 135      -1.411 -10.118   3.374  1.00 98.27           H  
ATOM   2122  CA  VAL A 135      -1.174 -11.721   1.984  1.00 98.27           C  
ATOM   2123  HA  VAL A 135      -1.034 -12.796   2.096  1.00 98.27           H  
ATOM   2124  C   VAL A 135       0.076 -11.151   1.324  1.00 98.27           C  
ATOM   2125  CB  VAL A 135      -2.416 -11.509   1.090  1.00 98.27           C  
ATOM   2126  HB  VAL A 135      -2.582 -10.441   0.947  1.00 98.27           H  
ATOM   2127  O   VAL A 135       0.312  -9.945   1.357  1.00 98.27           O  
ATOM   2128  CG1 VAL A 135      -2.217 -12.163  -0.286  1.00 98.27           C  
ATOM   2129 HG11 VAL A 135      -1.488 -11.603  -0.872  1.00 98.27           H  
ATOM   2130 HG12 VAL A 135      -1.879 -13.192  -0.162  1.00 98.27           H  
ATOM   2131 HG13 VAL A 135      -3.162 -12.182  -0.831  1.00 98.27           H  
ATOM   2132  CG2 VAL A 135      -3.677 -12.116   1.713  1.00 98.27           C  
ATOM   2133 HG21 VAL A 135      -3.544 -13.184   1.888  1.00 98.27           H  
ATOM   2134 HG22 VAL A 135      -4.538 -11.965   1.062  1.00 98.27           H  
ATOM   2135 HG23 VAL A 135      -3.890 -11.633   2.667  1.00 98.27           H  
ATOM   2136  N   GLU A 136       0.867 -12.006   0.673  1.00 98.32           N  
ATOM   2137  H   GLU A 136       0.609 -12.982   0.655  1.00 98.32           H  
ATOM   2138  CA  GLU A 136       2.010 -11.588  -0.142  1.00 98.32           C  
ATOM   2139  HA  GLU A 136       2.183 -10.525   0.024  1.00 98.32           H  
ATOM   2140  C   GLU A 136       1.714 -11.776  -1.636  1.00 98.32           C  
ATOM   2141  CB  GLU A 136       3.295 -12.309   0.308  1.00 98.32           C  
ATOM   2142  HB2 GLU A 136       3.398 -12.203   1.388  1.00 98.32           H  
ATOM   2143  HB3 GLU A 136       3.222 -13.370   0.069  1.00 98.32           H  
ATOM   2144  O   GLU A 136       1.296 -12.843  -2.085  1.00 98.32           O  
ATOM   2145  CG  GLU A 136       4.546 -11.714  -0.361  1.00 98.32           C  
ATOM   2146  HG2 GLU A 136       4.465 -11.835  -1.442  1.00 98.32           H  
ATOM   2147  HG3 GLU A 136       4.583 -10.644  -0.157  1.00 98.32           H  
ATOM   2148  CD  GLU A 136       5.853 -12.365   0.123  1.00 98.32           C  
ATOM   2149  OE1 GLU A 136       6.377 -13.230  -0.611  1.00 98.32           O  
ATOM   2150  OE2 GLU A 136       6.392 -11.938   1.179  1.00 98.32           O  
ATOM   2151  N   VAL A 137       1.974 -10.734  -2.424  1.00 97.88           N  
ATOM   2152  H   VAL A 137       2.277  -9.879  -1.978  1.00 97.88           H  
ATOM   2153  CA  VAL A 137       1.876 -10.731  -3.884  1.00 97.88           C  
ATOM   2154  HA  VAL A 137       1.548 -11.715  -4.221  1.00 97.88           H  
ATOM   2155  C   VAL A 137       3.250 -10.439  -4.461  1.00 97.88           C  
ATOM   2156  CB  VAL A 137       0.863  -9.690  -4.388  1.00 97.88           C  
ATOM   2157  HB  VAL A 137       1.257  -8.685  -4.234  1.00 97.88           H  
ATOM   2158  O   VAL A 137       3.857  -9.421  -4.142  1.00 97.88           O  
ATOM   2159  CG1 VAL A 137       0.600  -9.890  -5.884  1.00 97.88           C  
ATOM   2160 HG11 VAL A 137       0.189 -10.885  -6.053  1.00 97.88           H  
ATOM   2161 HG12 VAL A 137      -0.112  -9.140  -6.229  1.00 97.88           H  
ATOM   2162 HG13 VAL A 137       1.522  -9.774  -6.454  1.00 97.88           H  
ATOM   2163  CG2 VAL A 137      -0.476  -9.791  -3.660  1.00 97.88           C  
ATOM   2164 HG21 VAL A 137      -1.166  -9.056  -4.075  1.00 97.88           H  
ATOM   2165 HG22 VAL A 137      -0.882 -10.798  -3.758  1.00 97.88           H  
ATOM   2166 HG23 VAL A 137      -0.351  -9.560  -2.602  1.00 97.88           H  
ATOM   2167  N   THR A 138       3.744 -11.310  -5.338  1.00 97.19           N  
ATOM   2168  H   THR A 138       3.189 -12.116  -5.589  1.00 97.19           H  
ATOM   2169  CA  THR A 138       5.035 -11.113  -6.008  1.00 97.19           C  
ATOM   2170  HA  THR A 138       5.534 -10.241  -5.586  1.00 97.19           H  
ATOM   2171  C   THR A 138       4.838 -10.849  -7.495  1.00 97.19           C  
ATOM   2172  CB  THR A 138       5.979 -12.298  -5.772  1.00 97.19           C  
ATOM   2173  HB  THR A 138       5.523 -13.216  -6.143  1.00 97.19           H  
ATOM   2174  O   THR A 138       4.120 -11.585  -8.175  1.00 97.19           O  
ATOM   2175  CG2 THR A 138       7.345 -12.102  -6.432  1.00 97.19           C  
ATOM   2176 HG21 THR A 138       7.769 -11.142  -6.136  1.00 97.19           H  
ATOM   2177 HG22 THR A 138       7.250 -12.137  -7.517  1.00 97.19           H  
ATOM   2178 HG23 THR A 138       8.016 -12.902  -6.119  1.00 97.19           H  
ATOM   2179  OG1 THR A 138       6.254 -12.434  -4.398  1.00 97.19           O  
ATOM   2180  HG1 THR A 138       5.450 -12.622  -3.909  1.00 97.19           H  
ATOM   2181  N   PHE A 139       5.530  -9.826  -7.987  1.00 96.29           N  
ATOM   2182  H   PHE A 139       6.079  -9.280  -7.338  1.00 96.29           H  
ATOM   2183  CA  PHE A 139       5.670  -9.478  -9.395  1.00 96.29           C  
ATOM   2184  HA  PHE A 139       5.010 -10.100 -10.000  1.00 96.29           H  
ATOM   2185  C   PHE A 139       7.113  -9.725  -9.834  1.00 96.29           C  
ATOM   2186  CB  PHE A 139       5.275  -8.012  -9.609  1.00 96.29           C  
ATOM   2187  HB2 PHE A 139       5.435  -7.761 -10.658  1.00 96.29           H  
ATOM   2188  HB3 PHE A 139       5.930  -7.377  -9.012  1.00 96.29           H  
ATOM   2189  O   PHE A 139       8.048  -9.605  -9.037  1.00 96.29           O  
ATOM   2190  CG  PHE A 139       3.837  -7.703  -9.250  1.00 96.29           C  
ATOM   2191  CD1 PHE A 139       2.860  -7.661 -10.259  1.00 96.29           C  
ATOM   2192  HD1 PHE A 139       3.145  -7.822 -11.288  1.00 96.29           H  
ATOM   2193  CD2 PHE A 139       3.469  -7.476  -7.911  1.00 96.29           C  
ATOM   2194  HD2 PHE A 139       4.214  -7.512  -7.130  1.00 96.29           H  
ATOM   2195  CE1 PHE A 139       1.517  -7.410  -9.933  1.00 96.29           C  
ATOM   2196  HE1 PHE A 139       0.772  -7.372 -10.714  1.00 96.29           H  
ATOM   2197  CE2 PHE A 139       2.126  -7.225  -7.583  1.00 96.29           C  
ATOM   2198  HE2 PHE A 139       1.846  -7.067  -6.552  1.00 96.29           H  
ATOM   2199  CZ  PHE A 139       1.150  -7.200  -8.594  1.00 96.29           C  
ATOM   2200  HZ  PHE A 139       0.116  -7.014  -8.343  1.00 96.29           H  
ATOM   2201  N   SER A 140       7.313 -10.067 -11.104  1.00 94.78           N  
ATOM   2202  H   SER A 140       6.523 -10.127 -11.730  1.00 94.78           H  
ATOM   2203  CA  SER A 140       8.648 -10.230 -11.686  1.00 94.78           C  
ATOM   2204  HA  SER A 140       9.375  -9.711 -11.061  1.00 94.78           H  
ATOM   2205  C   SER A 140       8.696  -9.590 -13.064  1.00 94.78           C  
ATOM   2206  CB  SER A 140       9.070 -11.701 -11.744  1.00 94.78           C  
ATOM   2207  HB2 SER A 140       8.411 -12.251 -12.416  1.00 94.78           H  
ATOM   2208  HB3 SER A 140      10.094 -11.768 -12.111  1.00 94.78           H  
ATOM   2209  O   SER A 140       7.765  -9.735 -13.856  1.00 94.78           O  
ATOM   2210  OG  SER A 140       8.998 -12.260 -10.444  1.00 94.78           O  
ATOM   2211  HG  SER A 140       8.908 -11.522  -9.838  1.00 94.78           H  
ATOM   2212  N   ALA A 141       9.771  -8.866 -13.348  1.00 89.94           N  
ATOM   2213  H   ALA A 141      10.516  -8.802 -12.669  1.00 89.94           H  
ATOM   2214  CA  ALA A 141       9.938  -8.139 -14.593  1.00 89.94           C  
ATOM   2215  HA  ALA A 141       9.309  -8.585 -15.364  1.00 89.94           H  
ATOM   2216  C   ALA A 141      11.391  -8.211 -15.060  1.00 89.94           C  
ATOM   2217  CB  ALA A 141       9.495  -6.686 -14.384  1.00 89.94           C  
ATOM   2218  HB1 ALA A 141       9.686  -6.109 -15.289  1.00 89.94           H  
ATOM   2219  HB2 ALA A 141      10.074  -6.238 -13.577  1.00 89.94           H  
ATOM   2220  HB3 ALA A 141       8.435  -6.646 -14.131  1.00 89.94           H  
ATOM   2221  O   ALA A 141      12.300  -7.861 -14.318  1.00 89.94           O  
ATOM   2222  N   ASN A 142      11.596  -8.577 -16.329  1.00 89.89           N  
ATOM   2223  H   ASN A 142      10.826  -8.973 -16.848  1.00 89.89           H  
ATOM   2224  CA  ASN A 142      12.925  -8.538 -16.956  1.00 89.89           C  
ATOM   2225  HA  ASN A 142      13.614  -9.153 -16.376  1.00 89.89           H  
ATOM   2226  C   ASN A 142      13.511  -7.117 -17.007  1.00 89.89           C  
ATOM   2227  CB  ASN A 142      12.824  -9.086 -18.391  1.00 89.89           C  
ATOM   2228  HB2 ASN A 142      13.800  -8.991 -18.867  1.00 89.89           H  
ATOM   2229  HB3 ASN A 142      12.114  -8.484 -18.958  1.00 89.89           H  
ATOM   2230  O   ASN A 142      14.722  -6.951 -17.098  1.00 89.89           O  
ATOM   2231  CG  ASN A 142      12.429 -10.546 -18.471  1.00 89.89           C  
ATOM   2232  ND2 ASN A 142      11.856 -10.965 -19.574  1.00 89.89           N  
ATOM   2233 HD21 ASN A 142      11.645 -11.953 -19.594  1.00 89.89           H  
ATOM   2234 HD22 ASN A 142      11.776 -10.358 -20.378  1.00 89.89           H  
ATOM   2235  OD1 ASN A 142      12.605 -11.334 -17.565  1.00 89.89           O  
ATOM   2236  N   ASP A 143      12.640  -6.107 -16.995  1.00 87.23           N  
ATOM   2237  H   ASP A 143      11.670  -6.331 -16.823  1.00 87.23           H  
ATOM   2238  CA  ASP A 143      12.998  -4.696 -16.927  1.00 87.23           C  
ATOM   2239  HA  ASP A 143      14.076  -4.574 -17.030  1.00 87.23           H  
ATOM   2240  C   ASP A 143      12.543  -4.125 -15.570  1.00 87.23           C  
ATOM   2241  CB  ASP A 143      12.366  -3.954 -18.113  1.00 87.23           C  
ATOM   2242  HB2 ASP A 143      12.765  -4.368 -19.039  1.00 87.23           H  
ATOM   2243  HB3 ASP A 143      11.288  -4.116 -18.109  1.00 87.23           H  
ATOM   2244  O   ASP A 143      11.336  -3.917 -15.380  1.00 87.23           O  
ATOM   2245  CG  ASP A 143      12.649  -2.449 -18.083  1.00 87.23           C  
ATOM   2246  OD1 ASP A 143      13.438  -2.004 -17.219  1.00 87.23           O  
ATOM   2247  OD2 ASP A 143      12.033  -1.752 -18.917  1.00 87.23           O  
ATOM   2248  N   PRO A 144      13.474  -3.857 -14.633  1.00 82.56           N  
ATOM   2249  CA  PRO A 144      13.161  -3.269 -13.334  1.00 82.56           C  
ATOM   2250  HA  PRO A 144      12.521  -3.962 -12.789  1.00 82.56           H  
ATOM   2251  C   PRO A 144      12.457  -1.910 -13.420  1.00 82.56           C  
ATOM   2252  CB  PRO A 144      14.503  -3.147 -12.602  1.00 82.56           C  
ATOM   2253  HB2 PRO A 144      14.955  -2.176 -12.805  1.00 82.56           H  
ATOM   2254  HB3 PRO A 144      14.389  -3.298 -11.529  1.00 82.56           H  
ATOM   2255  O   PRO A 144      11.723  -1.557 -12.500  1.00 82.56           O  
ATOM   2256  CG  PRO A 144      15.355  -4.242 -13.238  1.00 82.56           C  
ATOM   2257  HG2 PRO A 144      15.117  -5.203 -12.781  1.00 82.56           H  
ATOM   2258  HG3 PRO A 144      16.421  -4.028 -13.157  1.00 82.56           H  
ATOM   2259  CD  PRO A 144      14.881  -4.230 -14.687  1.00 82.56           C  
ATOM   2260  HD2 PRO A 144      15.432  -3.481 -15.256  1.00 82.56           H  
ATOM   2261  HD3 PRO A 144      15.022  -5.219 -15.123  1.00 82.56           H  
ATOM   2262  N   HIS A 145      12.585  -1.163 -14.526  1.00 85.98           N  
ATOM   2263  H   HIS A 145      13.135  -1.502 -15.302  1.00 85.98           H  
ATOM   2264  CA  HIS A 145      11.880   0.112 -14.696  1.00 85.98           C  
ATOM   2265  HA  HIS A 145      12.112   0.743 -13.838  1.00 85.98           H  
ATOM   2266  C   HIS A 145      10.355  -0.045 -14.722  1.00 85.98           C  
ATOM   2267  CB  HIS A 145      12.366   0.825 -15.963  1.00 85.98           C  
ATOM   2268  HB2 HIS A 145      12.208   0.189 -16.833  1.00 85.98           H  
ATOM   2269  HB3 HIS A 145      11.772   1.728 -16.106  1.00 85.98           H  
ATOM   2270  O   HIS A 145       9.634   0.917 -14.445  1.00 85.98           O  
ATOM   2271  CG  HIS A 145      13.810   1.240 -15.886  1.00 85.98           C  
ATOM   2272  CD2 HIS A 145      14.837   0.837 -16.696  1.00 85.98           C  
ATOM   2273  HD2 HIS A 145      14.759   0.142 -17.519  1.00 85.98           H  
ATOM   2274  ND1 HIS A 145      14.334   2.111 -14.963  1.00 85.98           N  
ATOM   2275  HD1 HIS A 145      13.820   2.521 -14.196  1.00 85.98           H  
ATOM   2276  CE1 HIS A 145      15.647   2.239 -15.210  1.00 85.98           C  
ATOM   2277  HE1 HIS A 145      16.333   2.842 -14.634  1.00 85.98           H  
ATOM   2278  NE2 HIS A 145      16.002   1.489 -16.263  1.00 85.98           N  
ATOM   2279  N   LYS A 146       9.831  -1.256 -14.966  1.00 88.59           N  
ATOM   2280  H   LYS A 146      10.468  -2.011 -15.176  1.00 88.59           H  
ATOM   2281  CA  LYS A 146       8.395  -1.551 -14.818  1.00 88.59           C  
ATOM   2282  HA  LYS A 146       7.829  -0.855 -15.437  1.00 88.59           H  
ATOM   2283  C   LYS A 146       7.889  -1.345 -13.388  1.00 88.59           C  
ATOM   2284  CB  LYS A 146       8.100  -2.985 -15.273  1.00 88.59           C  
ATOM   2285  HB2 LYS A 146       8.750  -3.685 -14.746  1.00 88.59           H  
ATOM   2286  HB3 LYS A 146       7.067  -3.220 -15.015  1.00 88.59           H  
ATOM   2287  O   LYS A 146       6.704  -1.075 -13.196  1.00 88.59           O  
ATOM   2288  CG  LYS A 146       8.274  -3.137 -16.789  1.00 88.59           C  
ATOM   2289  HG2 LYS A 146       9.325  -3.035 -17.058  1.00 88.59           H  
ATOM   2290  HG3 LYS A 146       7.707  -2.352 -17.289  1.00 88.59           H  
ATOM   2291  CD  LYS A 146       7.747  -4.497 -17.257  1.00 88.59           C  
ATOM   2292  HD2 LYS A 146       6.718  -4.614 -16.916  1.00 88.59           H  
ATOM   2293  HD3 LYS A 146       8.359  -5.293 -16.833  1.00 88.59           H  
ATOM   2294  CE  LYS A 146       7.795  -4.569 -18.783  1.00 88.59           C  
ATOM   2295  HE2 LYS A 146       8.837  -4.570 -19.102  1.00 88.59           H  
ATOM   2296  HE3 LYS A 146       7.328  -3.669 -19.183  1.00 88.59           H  
ATOM   2297  NZ  LYS A 146       7.078  -5.766 -19.286  1.00 88.59           N  
ATOM   2298  HZ1 LYS A 146       7.478  -6.612 -18.906  1.00 88.59           H  
ATOM   2299  HZ2 LYS A 146       7.113  -5.793 -20.295  1.00 88.59           H  
ATOM   2300  HZ3 LYS A 146       6.104  -5.717 -19.023  1.00 88.59           H  
ATOM   2301  N   PHE A 147       8.780  -1.425 -12.403  1.00 91.13           N  
ATOM   2302  H   PHE A 147       9.739  -1.642 -12.636  1.00 91.13           H  
ATOM   2303  CA  PHE A 147       8.488  -1.189 -10.994  1.00 91.13           C  
ATOM   2304  HA  PHE A 147       7.466  -1.505 -10.786  1.00 91.13           H  
ATOM   2305  C   PHE A 147       8.554   0.287 -10.589  1.00 91.13           C  
ATOM   2306  CB  PHE A 147       9.437  -2.041 -10.145  1.00 91.13           C  
ATOM   2307  HB2 PHE A 147      10.459  -1.695 -10.298  1.00 91.13           H  
ATOM   2308  HB3 PHE A 147       9.209  -1.874  -9.092  1.00 91.13           H  
ATOM   2309  O   PHE A 147       8.252   0.599  -9.444  1.00 91.13           O  
ATOM   2310  CG  PHE A 147       9.360  -3.533 -10.391  1.00 91.13           C  
ATOM   2311  CD1 PHE A 147       8.113  -4.177 -10.438  1.00 91.13           C  
ATOM   2312  HD1 PHE A 147       7.224  -3.601 -10.227  1.00 91.13           H  
ATOM   2313  CD2 PHE A 147      10.534  -4.285 -10.553  1.00 91.13           C  
ATOM   2314  HD2 PHE A 147      11.500  -3.805 -10.502  1.00 91.13           H  
ATOM   2315  CE1 PHE A 147       8.026  -5.553 -10.708  1.00 91.13           C  
ATOM   2316  HE1 PHE A 147       7.064  -6.039 -10.761  1.00 91.13           H  
ATOM   2317  CE2 PHE A 147      10.453  -5.666 -10.789  1.00 91.13           C  
ATOM   2318  HE2 PHE A 147      11.362  -6.232 -10.925  1.00 91.13           H  
ATOM   2319  CZ  PHE A 147       9.203  -6.301 -10.872  1.00 91.13           C  
ATOM   2320  HZ  PHE A 147       9.153  -7.364 -11.054  1.00 91.13           H  
ATOM   2321  N   ASN A 148       8.882   1.210 -11.504  1.00 91.64           N  
ATOM   2322  H   ASN A 148       9.179   0.906 -12.420  1.00 91.64           H  
ATOM   2323  CA  ASN A 148       9.027   2.629 -11.164  1.00 91.64           C  
ATOM   2324  HA  ASN A 148       9.614   2.691 -10.248  1.00 91.64           H  
ATOM   2325  C   ASN A 148       7.695   3.342 -10.894  1.00 91.64           C  
ATOM   2326  CB  ASN A 148       9.809   3.369 -12.263  1.00 91.64           C  
ATOM   2327  HB2 ASN A 148       9.702   4.442 -12.105  1.00 91.64           H  
ATOM   2328  HB3 ASN A 148       9.405   3.135 -13.248  1.00 91.64           H  
ATOM   2329  O   ASN A 148       7.708   4.457 -10.379  1.00 91.64           O  
ATOM   2330  CG  ASN A 148      11.297   3.083 -12.238  1.00 91.64           C  
ATOM   2331  ND2 ASN A 148      12.067   3.768 -13.049  1.00 91.64           N  
ATOM   2332 HD21 ASN A 148      11.652   4.518 -13.583  1.00 91.64           H  
ATOM   2333 HD22 ASN A 148      13.035   3.784 -12.763  1.00 91.64           H  
ATOM   2334  OD1 ASN A 148      11.815   2.293 -11.473  1.00 91.64           O  
ATOM   2335  N   ARG A 149       6.552   2.755 -11.280  1.00 94.72           N  
ATOM   2336  H   ARG A 149       6.616   1.827 -11.673  1.00 94.72           H  
ATOM   2337  CA  ARG A 149       5.234   3.405 -11.167  1.00 94.72           C  
ATOM   2338  HA  ARG A 149       5.329   4.193 -10.421  1.00 94.72           H  
ATOM   2339  C   ARG A 149       4.133   2.480 -10.628  1.00 94.72           C  
ATOM   2340  CB  ARG A 149       4.849   4.100 -12.489  1.00 94.72           C  
ATOM   2341  HB2 ARG A 149       4.723   3.346 -13.266  1.00 94.72           H  
ATOM   2342  HB3 ARG A 149       3.900   4.618 -12.346  1.00 94.72           H  
ATOM   2343  O   ARG A 149       3.121   2.302 -11.317  1.00 94.72           O  
ATOM   2344  CG  ARG A 149       5.899   5.125 -12.947  1.00 94.72           C  
ATOM   2345  HG2 ARG A 149       6.064   5.865 -12.163  1.00 94.72           H  
ATOM   2346  HG3 ARG A 149       6.841   4.611 -13.138  1.00 94.72           H  
ATOM   2347  CD  ARG A 149       5.512   5.830 -14.247  1.00 94.72           C  
ATOM   2348  HD2 ARG A 149       5.121   5.099 -14.955  1.00 94.72           H  
ATOM   2349  HD3 ARG A 149       6.421   6.252 -14.674  1.00 94.72           H  
ATOM   2350  NE  ARG A 149       4.579   6.942 -14.014  1.00 94.72           N  
ATOM   2351  HE  ARG A 149       4.977   7.732 -13.527  1.00 94.72           H  
ATOM   2352  NH1 ARG A 149       2.823   6.261 -15.337  1.00 94.72           N  
ATOM   2353 HH11 ARG A 149       1.936   6.471 -15.772  1.00 94.72           H  
ATOM   2354 HH12 ARG A 149       3.352   5.431 -15.564  1.00 94.72           H  
ATOM   2355  NH2 ARG A 149       2.751   8.222 -14.243  1.00 94.72           N  
ATOM   2356 HH21 ARG A 149       1.861   8.462 -14.655  1.00 94.72           H  
ATOM   2357 HH22 ARG A 149       3.271   8.893 -13.695  1.00 94.72           H  
ATOM   2358  CZ  ARG A 149       3.385   7.125 -14.530  1.00 94.72           C  
ATOM   2359  N   PRO A 150       4.315   1.826  -9.465  1.00 96.27           N  
ATOM   2360  CA  PRO A 150       3.303   0.936  -8.929  1.00 96.27           C  
ATOM   2361  HA  PRO A 150       2.970   0.247  -9.705  1.00 96.27           H  
ATOM   2362  C   PRO A 150       2.105   1.751  -8.434  1.00 96.27           C  
ATOM   2363  CB  PRO A 150       3.991   0.137  -7.825  1.00 96.27           C  
ATOM   2364  HB2 PRO A 150       4.509  -0.717  -8.263  1.00 96.27           H  
ATOM   2365  HB3 PRO A 150       3.291  -0.195  -7.057  1.00 96.27           H  
ATOM   2366  O   PRO A 150       2.239   2.869  -7.927  1.00 96.27           O  
ATOM   2367  CG  PRO A 150       5.017   1.123  -7.278  1.00 96.27           C  
ATOM   2368  HG2 PRO A 150       5.889   0.603  -6.881  1.00 96.27           H  
ATOM   2369  HG3 PRO A 150       4.545   1.719  -6.497  1.00 96.27           H  
ATOM   2370  CD  PRO A 150       5.382   1.996  -8.487  1.00 96.27           C  
ATOM   2371  HD2 PRO A 150       5.487   3.041  -8.195  1.00 96.27           H  
ATOM   2372  HD3 PRO A 150       6.321   1.644  -8.914  1.00 96.27           H  
ATOM   2373  N   GLN A 151       0.918   1.184  -8.603  1.00 97.94           N  
ATOM   2374  H   GLN A 151       0.877   0.273  -9.038  1.00 97.94           H  
ATOM   2375  CA  GLN A 151      -0.337   1.781  -8.163  1.00 97.94           C  
ATOM   2376  HA  GLN A 151      -0.126   2.652  -7.542  1.00 97.94           H  
ATOM   2377  C   GLN A 151      -1.096   0.774  -7.310  1.00 97.94           C  
ATOM   2378  CB  GLN A 151      -1.183   2.247  -9.360  1.00 97.94           C  
ATOM   2379  HB2 GLN A 151      -1.501   1.374  -9.931  1.00 97.94           H  
ATOM   2380  HB3 GLN A 151      -2.074   2.751  -8.985  1.00 97.94           H  
ATOM   2381  O   GLN A 151      -1.183  -0.402  -7.668  1.00 97.94           O  
ATOM   2382  CG  GLN A 151      -0.422   3.204 -10.288  1.00 97.94           C  
ATOM   2383  HG2 GLN A 151       0.476   2.714 -10.665  1.00 97.94           H  
ATOM   2384  HG3 GLN A 151      -0.111   4.078  -9.716  1.00 97.94           H  
ATOM   2385  CD  GLN A 151      -1.219   3.665 -11.503  1.00 97.94           C  
ATOM   2386  NE2 GLN A 151      -0.673   4.581 -12.271  1.00 97.94           N  
ATOM   2387 HE21 GLN A 151      -1.297   5.012 -12.938  1.00 97.94           H  
ATOM   2388 HE22 GLN A 151       0.216   4.971 -11.992  1.00 97.94           H  
ATOM   2389  OE1 GLN A 151      -2.298   3.210 -11.847  1.00 97.94           O  
ATOM   2390  N   PHE A 152      -1.661   1.256  -6.211  1.00 98.31           N  
ATOM   2391  H   PHE A 152      -1.523   2.231  -5.988  1.00 98.31           H  
ATOM   2392  CA  PHE A 152      -2.478   0.487  -5.286  1.00 98.31           C  
ATOM   2393  HA  PHE A 152      -2.636  -0.517  -5.680  1.00 98.31           H  
ATOM   2394  C   PHE A 152      -3.823   1.193  -5.159  1.00 98.31           C  
ATOM   2395  CB  PHE A 152      -1.767   0.355  -3.930  1.00 98.31           C  
ATOM   2396  HB2 PHE A 152      -2.313  -0.362  -3.318  1.00 98.31           H  
ATOM   2397  HB3 PHE A 152      -1.804   1.312  -3.410  1.00 98.31           H  
ATOM   2398  O   PHE A 152      -3.872   2.370  -4.820  1.00 98.31           O  
ATOM   2399  CG  PHE A 152      -0.318  -0.081  -4.037  1.00 98.31           C  
ATOM   2400  CD1 PHE A 152      -0.003  -1.446  -4.134  1.00 98.31           C  
ATOM   2401  HD1 PHE A 152      -0.792  -2.181  -4.080  1.00 98.31           H  
ATOM   2402  CD2 PHE A 152       0.712   0.879  -4.089  1.00 98.31           C  
ATOM   2403  HD2 PHE A 152       0.474   1.930  -4.020  1.00 98.31           H  
ATOM   2404  CE1 PHE A 152       1.332  -1.852  -4.303  1.00 98.31           C  
ATOM   2405  HE1 PHE A 152       1.570  -2.902  -4.384  1.00 98.31           H  
ATOM   2406  CE2 PHE A 152       2.048   0.473  -4.257  1.00 98.31           C  
ATOM   2407  HE2 PHE A 152       2.833   1.214  -4.307  1.00 98.31           H  
ATOM   2408  CZ  PHE A 152       2.356  -0.893  -4.374  1.00 98.31           C  
ATOM   2409  HZ  PHE A 152       3.378  -1.209  -4.522  1.00 98.31           H  
ATOM   2410  N   THR A 153      -4.917   0.506  -5.456  1.00 98.21           N  
ATOM   2411  H   THR A 153      -4.815  -0.452  -5.759  1.00 98.21           H  
ATOM   2412  CA  THR A 153      -6.266   0.969  -5.115  1.00 98.21           C  
ATOM   2413  HA  THR A 153      -6.237   1.992  -4.739  1.00 98.21           H  
ATOM   2414  C   THR A 153      -6.783   0.072  -4.009  1.00 98.21           C  
ATOM   2415  CB  THR A 153      -7.200   0.952  -6.327  1.00 98.21           C  
ATOM   2416  HB  THR A 153      -7.362  -0.077  -6.648  1.00 98.21           H  
ATOM   2417  O   THR A 153      -6.850  -1.138  -4.200  1.00 98.21           O  
ATOM   2418  CG2 THR A 153      -8.551   1.590  -6.025  1.00 98.21           C  
ATOM   2419 HG21 THR A 153      -8.422   2.638  -5.755  1.00 98.21           H  
ATOM   2420 HG22 THR A 153      -9.191   1.508  -6.903  1.00 98.21           H  
ATOM   2421 HG23 THR A 153      -9.040   1.067  -5.203  1.00 98.21           H  
ATOM   2422  OG1 THR A 153      -6.610   1.680  -7.382  1.00 98.21           O  
ATOM   2423  HG1 THR A 153      -5.696   1.828  -7.127  1.00 98.21           H  
ATOM   2424  N   ILE A 154      -7.083   0.657  -2.856  1.00 97.37           N  
ATOM   2425  H   ILE A 154      -7.038   1.664  -2.802  1.00 97.37           H  
ATOM   2426  CA  ILE A 154      -7.624  -0.038  -1.695  1.00 97.37           C  
ATOM   2427  HA  ILE A 154      -7.538  -1.115  -1.836  1.00 97.37           H  
ATOM   2428  C   ILE A 154      -9.104   0.316  -1.625  1.00 97.37           C  
ATOM   2429  CB  ILE A 154      -6.870   0.336  -0.396  1.00 97.37           C  
ATOM   2430  HB  ILE A 154      -7.029   1.393  -0.181  1.00 97.37           H  
ATOM   2431  O   ILE A 154      -9.451   1.494  -1.512  1.00 97.37           O  
ATOM   2432  CG1 ILE A 154      -5.345   0.067  -0.462  1.00 97.37           C  
ATOM   2433 HG12 ILE A 154      -5.159  -0.863  -0.999  1.00 97.37           H  
ATOM   2434 HG13 ILE A 154      -4.967  -0.061   0.553  1.00 97.37           H  
ATOM   2435  CG2 ILE A 154      -7.447  -0.477   0.778  1.00 97.37           C  
ATOM   2436 HG21 ILE A 154      -6.948  -0.204   1.708  1.00 97.37           H  
ATOM   2437 HG22 ILE A 154      -8.510  -0.270   0.903  1.00 97.37           H  
ATOM   2438 HG23 ILE A 154      -7.320  -1.545   0.600  1.00 97.37           H  
ATOM   2439  CD1 ILE A 154      -4.513   1.198  -1.089  1.00 97.37           C  
ATOM   2440 HD11 ILE A 154      -4.693   1.275  -2.161  1.00 97.37           H  
ATOM   2441 HD12 ILE A 154      -3.454   0.989  -0.936  1.00 97.37           H  
ATOM   2442 HD13 ILE A 154      -4.755   2.146  -0.610  1.00 97.37           H  
ATOM   2443  N   GLU A 155      -9.955  -0.697  -1.706  1.00 96.23           N  
ATOM   2444  H   GLU A 155      -9.592  -1.632  -1.820  1.00 96.23           H  
ATOM   2445  CA  GLU A 155     -11.404  -0.589  -1.610  1.00 96.23           C  
ATOM   2446  HA  GLU A 155     -11.669   0.457  -1.455  1.00 96.23           H  
ATOM   2447  C   GLU A 155     -11.887  -1.370  -0.381  1.00 96.23           C  
ATOM   2448  CB  GLU A 155     -12.090  -1.033  -2.920  1.00 96.23           C  
ATOM   2449  HB2 GLU A 155     -13.163  -0.877  -2.805  1.00 96.23           H  
ATOM   2450  HB3 GLU A 155     -11.904  -2.093  -3.094  1.00 96.23           H  
ATOM   2451  O   GLU A 155     -11.440  -2.482  -0.099  1.00 96.23           O  
ATOM   2452  CG  GLU A 155     -11.589  -0.221  -4.135  1.00 96.23           C  
ATOM   2453  HG2 GLU A 155     -11.575   0.829  -3.846  1.00 96.23           H  
ATOM   2454  HG3 GLU A 155     -10.563  -0.516  -4.356  1.00 96.23           H  
ATOM   2455  CD  GLU A 155     -12.428  -0.347  -5.423  1.00 96.23           C  
ATOM   2456  OE1 GLU A 155     -12.157   0.458  -6.360  1.00 96.23           O  
ATOM   2457  OE2 GLU A 155     -13.387  -1.143  -5.460  1.00 96.23           O  
ATOM   2458  N   TRP A 156     -12.786  -0.766   0.384  1.00 91.24           N  
ATOM   2459  H   TRP A 156     -13.129   0.133   0.078  1.00 91.24           H  
ATOM   2460  CA  TRP A 156     -13.447  -1.367   1.542  1.00 91.24           C  
ATOM   2461  HA  TRP A 156     -13.307  -2.448   1.519  1.00 91.24           H  
ATOM   2462  C   TRP A 156     -14.952  -1.108   1.462  1.00 91.24           C  
ATOM   2463  CB  TRP A 156     -12.821  -0.836   2.842  1.00 91.24           C  
ATOM   2464  HB2 TRP A 156     -11.757  -1.077   2.830  1.00 91.24           H  
ATOM   2465  HB3 TRP A 156     -13.255  -1.372   3.686  1.00 91.24           H  
ATOM   2466  O   TRP A 156     -15.394  -0.329   0.611  1.00 91.24           O  
ATOM   2467  CG  TRP A 156     -12.951   0.635   3.096  1.00 91.24           C  
ATOM   2468  CD1 TRP A 156     -13.919   1.230   3.828  1.00 91.24           C  
ATOM   2469  HD1 TRP A 156     -14.729   0.709   4.317  1.00 91.24           H  
ATOM   2470  CD2 TRP A 156     -12.065   1.709   2.664  1.00 91.24           C  
ATOM   2471  CE2 TRP A 156     -12.579   2.944   3.162  1.00 91.24           C  
ATOM   2472  CE3 TRP A 156     -10.888   1.765   1.889  1.00 91.24           C  
ATOM   2473  HE3 TRP A 156     -10.479   0.846   1.495  1.00 91.24           H  
ATOM   2474  NE1 TRP A 156     -13.705   2.593   3.870  1.00 91.24           N  
ATOM   2475  HE1 TRP A 156     -14.231   3.207   4.476  1.00 91.24           H  
ATOM   2476  CH2 TRP A 156     -10.789   4.188   2.134  1.00 91.24           C  
ATOM   2477  HH2 TRP A 156     -10.295   5.132   1.954  1.00 91.24           H  
ATOM   2478  CZ2 TRP A 156     -11.967   4.174   2.894  1.00 91.24           C  
ATOM   2479  HZ2 TRP A 156     -12.370   5.090   3.298  1.00 91.24           H  
ATOM   2480  CZ3 TRP A 156     -10.249   2.991   1.630  1.00 91.24           C  
ATOM   2481  HZ3 TRP A 156      -9.341   3.009   1.046  1.00 91.24           H  
ATOM   2482  N   GLY A 157     -15.720  -1.751   2.347  1.00 79.46           N  
ATOM   2483  H   GLY A 157     -15.266  -2.355   3.017  1.00 79.46           H  
ATOM   2484  CA  GLY A 157     -17.171  -1.547   2.484  1.00 79.46           C  
ATOM   2485  HA2 GLY A 157     -17.681  -1.983   1.626  1.00 79.46           H  
ATOM   2486  HA3 GLY A 157     -17.531  -2.031   3.392  1.00 79.46           H  
ATOM   2487  C   GLY A 157     -17.595  -0.083   2.559  1.00 79.46           C  
ATOM   2488  O   GLY A 157     -16.813   0.759   3.063  1.00 79.46           O  
ATOM   2489  OXT GLY A 157     -18.695   0.182   2.044  1.00 79.46           O  
TER    2490      GLY A 157                                                       
END   
