# Supplementary material for: Single-chain dimers from de novo immunoglobulins as robust scaffolds for multiple binding loops
Source: Nat Commun. 2023 Sep 23;14:5939. doi: 10.1038/s41467-023-41717-5 (PMC10517939; doi:10.1038/s41467-023-41717-5)
Supplement: Supplementary file 3 — Supplementary Data 1 [file 41467_2023_41717_MOESM3_ESM.zip › design_models/scIg+EF/scIg12+EF3c/ranked_5.pdb]

ATOM      1  N   GLY A   1       6.831  -7.289 -11.345  1.00 81.89           N  
ATOM      2  H   GLY A   1       6.587  -6.327 -11.157  1.00 81.89           H  
ATOM      3  H2  GLY A   1       6.063  -7.677 -11.875  1.00 81.89           H  
ATOM      4  H3  GLY A   1       7.659  -7.272 -11.923  1.00 81.89           H  
ATOM      5  CA  GLY A   1       7.048  -8.016 -10.065  1.00 81.89           C  
ATOM      6  HA2 GLY A   1       7.795  -7.474  -9.485  1.00 81.89           H  
ATOM      7  HA3 GLY A   1       7.411  -9.020 -10.281  1.00 81.89           H  
ATOM      8  C   GLY A   1       5.771  -8.129  -9.229  1.00 81.89           C  
ATOM      9  O   GLY A   1       4.732  -7.649  -9.665  1.00 81.89           O  
ATOM     10  N   ARG A   2       5.814  -8.784  -8.052  1.00 88.36           N  
ATOM     11  H   ARG A   2       6.694  -9.156  -7.723  1.00 88.36           H  
ATOM     12  CA  ARG A   2       4.648  -8.957  -7.157  1.00 88.36           C  
ATOM     13  HA  ARG A   2       3.921  -8.179  -7.389  1.00 88.36           H  
ATOM     14  C   ARG A   2       5.012  -8.812  -5.679  1.00 88.36           C  
ATOM     15  CB  ARG A   2       3.980 -10.320  -7.421  1.00 88.36           C  
ATOM     16  HB2 ARG A   2       4.742 -11.099  -7.377  1.00 88.36           H  
ATOM     17  HB3 ARG A   2       3.559 -10.310  -8.426  1.00 88.36           H  
ATOM     18  O   ARG A   2       5.903  -9.507  -5.198  1.00 88.36           O  
ATOM     19  CG  ARG A   2       2.868 -10.662  -6.412  1.00 88.36           C  
ATOM     20  HG2 ARG A   2       3.293 -10.751  -5.413  1.00 88.36           H  
ATOM     21  HG3 ARG A   2       2.108  -9.880  -6.409  1.00 88.36           H  
ATOM     22  CD  ARG A   2       2.235 -12.001  -6.777  1.00 88.36           C  
ATOM     23  HD2 ARG A   2       1.703 -11.883  -7.721  1.00 88.36           H  
ATOM     24  HD3 ARG A   2       3.028 -12.734  -6.923  1.00 88.36           H  
ATOM     25  NE  ARG A   2       1.353 -12.489  -5.704  1.00 88.36           N  
ATOM     26  HE  ARG A   2       1.713 -12.396  -4.765  1.00 88.36           H  
ATOM     27  NH1 ARG A   2      -0.204 -13.469  -7.062  1.00 88.36           N  
ATOM     28 HH11 ARG A   2      -1.048 -14.004  -7.209  1.00 88.36           H  
ATOM     29 HH12 ARG A   2      -0.037 -12.747  -7.748  1.00 88.36           H  
ATOM     30  NH2 ARG A   2      -0.302 -13.784  -4.852  1.00 88.36           N  
ATOM     31 HH21 ARG A   2      -1.117 -14.363  -4.995  1.00 88.36           H  
ATOM     32 HH22 ARG A   2       0.108 -13.647  -3.940  1.00 88.36           H  
ATOM     33  CZ  ARG A   2       0.290 -13.243  -5.881  1.00 88.36           C  
ATOM     34  N   VAL A   3       4.242  -8.010  -4.942  1.00 90.91           N  
ATOM     35  H   VAL A   3       3.532  -7.476  -5.422  1.00 90.91           H  
ATOM     36  CA  VAL A   3       4.299  -7.936  -3.472  1.00 90.91           C  
ATOM     37  HA  VAL A   3       4.947  -8.735  -3.111  1.00 90.91           H  
ATOM     38  C   VAL A   3       2.925  -8.180  -2.866  1.00 90.91           C  
ATOM     39  CB  VAL A   3       4.921  -6.615  -2.986  1.00 90.91           C  
ATOM     40  HB  VAL A   3       4.466  -5.777  -3.514  1.00 90.91           H  
ATOM     41  O   VAL A   3       1.936  -7.534  -3.216  1.00 90.91           O  
ATOM     42  CG1 VAL A   3       4.769  -6.392  -1.473  1.00 90.91           C  
ATOM     43 HG11 VAL A   3       3.723  -6.204  -1.229  1.00 90.91           H  
ATOM     44 HG12 VAL A   3       5.364  -5.532  -1.164  1.00 90.91           H  
ATOM     45 HG13 VAL A   3       5.116  -7.271  -0.930  1.00 90.91           H  
ATOM     46  CG2 VAL A   3       6.423  -6.639  -3.267  1.00 90.91           C  
ATOM     47 HG21 VAL A   3       6.622  -6.913  -4.304  1.00 90.91           H  
ATOM     48 HG22 VAL A   3       6.917  -7.372  -2.629  1.00 90.91           H  
ATOM     49 HG23 VAL A   3       6.846  -5.655  -3.064  1.00 90.91           H  
ATOM     50  N   GLU A   4       2.865  -9.110  -1.920  1.00 94.56           N  
ATOM     51  H   GLU A   4       3.725  -9.570  -1.658  1.00 94.56           H  
ATOM     52  CA  GLU A   4       1.685  -9.368  -1.107  1.00 94.56           C  
ATOM     53  HA  GLU A   4       0.813  -8.952  -1.613  1.00 94.56           H  
ATOM     54  C   GLU A   4       1.812  -8.662   0.245  1.00 94.56           C  
ATOM     55  CB  GLU A   4       1.449 -10.881  -0.983  1.00 94.56           C  
ATOM     56  HB2 GLU A   4       1.354 -11.300  -1.984  1.00 94.56           H  
ATOM     57  HB3 GLU A   4       2.303 -11.344  -0.488  1.00 94.56           H  
ATOM     58  O   GLU A   4       2.828  -8.758   0.931  1.00 94.56           O  
ATOM     59  CG  GLU A   4       0.172 -11.198  -0.193  1.00 94.56           C  
ATOM     60  HG2 GLU A   4      -0.661 -10.660  -0.647  1.00 94.56           H  
ATOM     61  HG3 GLU A   4       0.283 -10.835   0.828  1.00 94.56           H  
ATOM     62  CD  GLU A   4      -0.180 -12.692  -0.135  1.00 94.56           C  
ATOM     63  OE1 GLU A   4      -1.251 -13.012   0.434  1.00 94.56           O  
ATOM     64  OE2 GLU A   4       0.552 -13.575  -0.618  1.00 94.56           O  
ATOM     65  N   VAL A   5       0.745  -7.976   0.643  1.00 94.09           N  
ATOM     66  H   VAL A   5      -0.046  -7.918   0.017  1.00 94.09           H  
ATOM     67  CA  VAL A   5       0.613  -7.308   1.931  1.00 94.09           C  
ATOM     68  HA  VAL A   5       1.483  -7.542   2.545  1.00 94.09           H  
ATOM     69  C   VAL A   5      -0.635  -7.815   2.633  1.00 94.09           C  
ATOM     70  CB  VAL A   5       0.568  -5.787   1.760  1.00 94.09           C  
ATOM     71  HB  VAL A   5      -0.319  -5.510   1.190  1.00 94.09           H  
ATOM     72  O   VAL A   5      -1.754  -7.640   2.155  1.00 94.09           O  
ATOM     73  CG1 VAL A   5       0.475  -5.118   3.128  1.00 94.09           C  
ATOM     74 HG11 VAL A   5      -0.435  -5.411   3.651  1.00 94.09           H  
ATOM     75 HG12 VAL A   5       1.349  -5.366   3.730  1.00 94.09           H  
ATOM     76 HG13 VAL A   5       0.435  -4.043   2.958  1.00 94.09           H  
ATOM     77  CG2 VAL A   5       1.804  -5.268   1.013  1.00 94.09           C  
ATOM     78 HG21 VAL A   5       2.680  -5.859   1.278  1.00 94.09           H  
ATOM     79 HG22 VAL A   5       1.999  -4.225   1.264  1.00 94.09           H  
ATOM     80 HG23 VAL A   5       1.643  -5.359  -0.061  1.00 94.09           H  
ATOM     81  N   ARG A   6      -0.465  -8.416   3.807  1.00 95.11           N  
ATOM     82  H   ARG A   6       0.482  -8.522   4.141  1.00 95.11           H  
ATOM     83  CA  ARG A   6      -1.572  -8.814   4.681  1.00 95.11           C  
ATOM     84  HA  ARG A   6      -2.527  -8.629   4.190  1.00 95.11           H  
ATOM     85  C   ARG A   6      -1.535  -7.966   5.931  1.00 95.11           C  
ATOM     86  CB  ARG A   6      -1.494 -10.302   5.027  1.00 95.11           C  
ATOM     87  HB2 ARG A   6      -2.320 -10.548   5.695  1.00 95.11           H  
ATOM     88  HB3 ARG A   6      -0.559 -10.500   5.552  1.00 95.11           H  
ATOM     89  O   ARG A   6      -0.536  -7.969   6.644  1.00 95.11           O  
ATOM     90  CG  ARG A   6      -1.572 -11.197   3.789  1.00 95.11           C  
ATOM     91  HG2 ARG A   6      -0.751 -10.970   3.109  1.00 95.11           H  
ATOM     92  HG3 ARG A   6      -2.520 -11.033   3.277  1.00 95.11           H  
ATOM     93  CD  ARG A   6      -1.467 -12.659   4.223  1.00 95.11           C  
ATOM     94  HD2 ARG A   6      -2.298 -12.898   4.887  1.00 95.11           H  
ATOM     95  HD3 ARG A   6      -0.526 -12.794   4.757  1.00 95.11           H  
ATOM     96  NE  ARG A   6      -1.500 -13.540   3.052  1.00 95.11           N  
ATOM     97  HE  ARG A   6      -1.629 -13.101   2.152  1.00 95.11           H  
ATOM     98  NH1 ARG A   6      -0.790 -15.494   4.010  1.00 95.11           N  
ATOM     99 HH11 ARG A   6      -0.341 -16.389   3.880  1.00 95.11           H  
ATOM    100 HH12 ARG A   6      -0.697 -14.996   4.883  1.00 95.11           H  
ATOM    101  NH2 ARG A   6      -1.045 -15.346   1.789  1.00 95.11           N  
ATOM    102 HH21 ARG A   6      -1.069 -14.686   1.025  1.00 95.11           H  
ATOM    103 HH22 ARG A   6      -0.538 -16.208   1.645  1.00 95.11           H  
ATOM    104  CZ  ARG A   6      -1.124 -14.795   2.962  1.00 95.11           C  
ATOM    105  N   VAL A   7      -2.622  -7.262   6.199  1.00 92.99           N  
ATOM    106  H   VAL A   7      -3.427  -7.329   5.592  1.00 92.99           H  
ATOM    107  CA  VAL A   7      -2.764  -6.462   7.411  1.00 92.99           C  
ATOM    108  HA  VAL A   7      -1.793  -6.371   7.897  1.00 92.99           H  
ATOM    109  C   VAL A   7      -3.701  -7.188   8.364  1.00 92.99           C  
ATOM    110  CB  VAL A   7      -3.234  -5.041   7.084  1.00 92.99           C  
ATOM    111  HB  VAL A   7      -4.250  -5.085   6.693  1.00 92.99           H  
ATOM    112  O   VAL A   7      -4.693  -7.765   7.933  1.00 92.99           O  
ATOM    113  CG1 VAL A   7      -3.226  -4.173   8.340  1.00 92.99           C  
ATOM    114 HG11 VAL A   7      -2.245  -4.211   8.815  1.00 92.99           H  
ATOM    115 HG12 VAL A   7      -3.463  -3.144   8.072  1.00 92.99           H  
ATOM    116 HG13 VAL A   7      -3.976  -4.529   9.046  1.00 92.99           H  
ATOM    117  CG2 VAL A   7      -2.335  -4.374   6.032  1.00 92.99           C  
ATOM    118 HG21 VAL A   7      -2.639  -3.337   5.886  1.00 92.99           H  
ATOM    119 HG22 VAL A   7      -2.427  -4.890   5.076  1.00 92.99           H  
ATOM    120 HG23 VAL A   7      -1.295  -4.397   6.359  1.00 92.99           H  
ATOM    121  N   GLU A   8      -3.385  -7.175   9.651  1.00 92.15           N  
ATOM    122  H   GLU A   8      -2.513  -6.744   9.924  1.00 92.15           H  
ATOM    123  CA  GLU A   8      -4.202  -7.753  10.713  1.00 92.15           C  
ATOM    124  HA  GLU A   8      -5.209  -7.928  10.337  1.00 92.15           H  
ATOM    125  C   GLU A   8      -4.303  -6.772  11.883  1.00 92.15           C  
ATOM    126  CB  GLU A   8      -3.619  -9.115  11.112  1.00 92.15           C  
ATOM    127  HB2 GLU A   8      -2.571  -8.997  11.384  1.00 92.15           H  
ATOM    128  HB3 GLU A   8      -3.668  -9.761  10.235  1.00 92.15           H  
ATOM    129  O   GLU A   8      -3.291  -6.273  12.378  1.00 92.15           O  
ATOM    130  CG  GLU A   8      -4.358  -9.806  12.265  1.00 92.15           C  
ATOM    131  HG2 GLU A   8      -4.071  -9.334  13.205  1.00 92.15           H  
ATOM    132  HG3 GLU A   8      -5.432  -9.684  12.126  1.00 92.15           H  
ATOM    133  CD  GLU A   8      -4.000 -11.298  12.287  1.00 92.15           C  
ATOM    134  OE1 GLU A   8      -4.917 -12.114  12.009  1.00 92.15           O  
ATOM    135  OE2 GLU A   8      -2.793 -11.622  12.385  1.00 92.15           O  
ATOM    136  N   PHE A   9      -5.534  -6.494  12.309  1.00 88.86           N  
ATOM    137  H   PHE A   9      -6.310  -6.913  11.816  1.00 88.86           H  
ATOM    138  CA  PHE A   9      -5.857  -5.601  13.417  1.00 88.86           C  
ATOM    139  HA  PHE A   9      -4.961  -5.057  13.717  1.00 88.86           H  
ATOM    140  C   PHE A   9      -6.349  -6.404  14.623  1.00 88.86           C  
ATOM    141  CB  PHE A   9      -6.902  -4.573  12.965  1.00 88.86           C  
ATOM    142  HB2 PHE A   9      -7.837  -5.089  12.745  1.00 88.86           H  
ATOM    143  HB3 PHE A   9      -7.092  -3.889  13.792  1.00 88.86           H  
ATOM    144  O   PHE A   9      -7.372  -7.089  14.553  1.00 88.86           O  
ATOM    145  CG  PHE A   9      -6.484  -3.765  11.755  1.00 88.86           C  
ATOM    146  CD1 PHE A   9      -5.382  -2.904  11.837  1.00 88.86           C  
ATOM    147  HD1 PHE A   9      -4.837  -2.813  12.765  1.00 88.86           H  
ATOM    148  CD2 PHE A   9      -7.150  -3.909  10.526  1.00 88.86           C  
ATOM    149  HD2 PHE A   9      -7.986  -4.586  10.429  1.00 88.86           H  
ATOM    150  CE1 PHE A   9      -4.965  -2.202  10.698  1.00 88.86           C  
ATOM    151  HE1 PHE A   9      -4.101  -1.555  10.746  1.00 88.86           H  
ATOM    152  CE2 PHE A   9      -6.751  -3.190   9.396  1.00 88.86           C  
ATOM    153  HE2 PHE A   9      -7.280  -3.316   8.463  1.00 88.86           H  
ATOM    154  CZ  PHE A   9      -5.661  -2.322   9.492  1.00 88.86           C  
ATOM    155  HZ  PHE A   9      -5.315  -1.780   8.624  1.00 88.86           H  
ATOM    156  N   GLU A  10      -5.640  -6.281  15.743  1.00 85.53           N  
ATOM    157  H   GLU A  10      -4.828  -5.680  15.724  1.00 85.53           H  
ATOM    158  CA  GLU A  10      -5.928  -6.955  17.010  1.00 85.53           C  
ATOM    159  HA  GLU A  10      -6.926  -7.394  16.983  1.00 85.53           H  
ATOM    160  C   GLU A  10      -5.904  -5.925  18.149  1.00 85.53           C  
ATOM    161  CB  GLU A  10      -4.916  -8.094  17.269  1.00 85.53           C  
ATOM    162  HB2 GLU A  10      -5.066  -8.460  18.285  1.00 85.53           H  
ATOM    163  HB3 GLU A  10      -3.905  -7.694  17.191  1.00 85.53           H  
ATOM    164  O   GLU A  10      -4.907  -5.794  18.852  1.00 85.53           O  
ATOM    165  CG  GLU A  10      -5.055  -9.289  16.315  1.00 85.53           C  
ATOM    166  HG2 GLU A  10      -6.077  -9.662  16.381  1.00 85.53           H  
ATOM    167  HG3 GLU A  10      -4.887  -8.943  15.295  1.00 85.53           H  
ATOM    168  CD  GLU A  10      -4.072 -10.443  16.621  1.00 85.53           C  
ATOM    169  OE1 GLU A  10      -4.307 -11.556  16.111  1.00 85.53           O  
ATOM    170  OE2 GLU A  10      -3.054 -10.260  17.340  1.00 85.53           O  
ATOM    171  N   GLY A  11      -6.992  -5.165  18.321  1.00 81.00           N  
ATOM    172  H   GLY A  11      -7.738  -5.242  17.645  1.00 81.00           H  
ATOM    173  CA  GLY A  11      -7.151  -4.195  19.414  1.00 81.00           C  
ATOM    174  HA2 GLY A  11      -8.109  -3.687  19.308  1.00 81.00           H  
ATOM    175  HA3 GLY A  11      -7.151  -4.723  20.368  1.00 81.00           H  
ATOM    176  C   GLY A  11      -6.059  -3.118  19.449  1.00 81.00           C  
ATOM    177  O   GLY A  11      -6.118  -2.128  18.716  1.00 81.00           O  
ATOM    178  N   ASP A  12      -5.062  -3.325  20.312  1.00 86.75           N  
ATOM    179  H   ASP A  12      -5.000  -4.234  20.748  1.00 86.75           H  
ATOM    180  CA  ASP A  12      -3.906  -2.451  20.523  1.00 86.75           C  
ATOM    181  HA  ASP A  12      -4.231  -1.421  20.381  1.00 86.75           H  
ATOM    182  C   ASP A  12      -2.749  -2.699  19.537  1.00 86.75           C  
ATOM    183  CB  ASP A  12      -3.428  -2.582  21.983  1.00 86.75           C  
ATOM    184  HB2 ASP A  12      -2.806  -1.718  22.216  1.00 86.75           H  
ATOM    185  HB3 ASP A  12      -4.280  -2.568  22.663  1.00 86.75           H  
ATOM    186  O   ASP A  12      -1.718  -2.027  19.627  1.00 86.75           O  
ATOM    187  CG  ASP A  12      -2.654  -3.862  22.310  1.00 86.75           C  
ATOM    188  OD1 ASP A  12      -2.945  -4.916  21.702  1.00 86.75           O  
ATOM    189  OD2 ASP A  12      -1.789  -3.824  23.212  1.00 86.75           O  
ATOM    190  N   LYS A  13      -2.907  -3.630  18.585  1.00 90.39           N  
ATOM    191  H   LYS A  13      -3.741  -4.198  18.633  1.00 90.39           H  
ATOM    192  CA  LYS A  13      -1.870  -4.014  17.617  1.00 90.39           C  
ATOM    193  HA  LYS A  13      -1.050  -3.299  17.684  1.00 90.39           H  
ATOM    194  C   LYS A  13      -2.347  -3.997  16.170  1.00 90.39           C  
ATOM    195  CB  LYS A  13      -1.324  -5.401  17.974  1.00 90.39           C  
ATOM    196  HB2 LYS A  13      -0.690  -5.769  17.168  1.00 90.39           H  
ATOM    197  HB3 LYS A  13      -2.162  -6.087  18.099  1.00 90.39           H  
ATOM    198  O   LYS A  13      -3.474  -4.372  15.852  1.00 90.39           O  
ATOM    199  CG  LYS A  13      -0.494  -5.341  19.259  1.00 90.39           C  
ATOM    200  HG2 LYS A  13      -1.038  -4.788  20.025  1.00 90.39           H  
ATOM    201  HG3 LYS A  13       0.442  -4.818  19.063  1.00 90.39           H  
ATOM    202  CD  LYS A  13      -0.203  -6.742  19.789  1.00 90.39           C  
ATOM    203  HD2 LYS A  13      -1.131  -7.313  19.804  1.00 90.39           H  
ATOM    204  HD3 LYS A  13       0.530  -7.236  19.151  1.00 90.39           H  
ATOM    205  CE  LYS A  13       0.316  -6.580  21.215  1.00 90.39           C  
ATOM    206  HE2 LYS A  13      -0.405  -5.970  21.758  1.00 90.39           H  
ATOM    207  HE3 LYS A  13       1.261  -6.037  21.195  1.00 90.39           H  
ATOM    208  NZ  LYS A  13       0.455  -7.894  21.874  1.00 90.39           N  
ATOM    209  HZ1 LYS A  13       1.125  -8.472  21.389  1.00 90.39           H  
ATOM    210  HZ2 LYS A  13       0.722  -7.755  22.838  1.00 90.39           H  
ATOM    211  HZ3 LYS A  13      -0.453  -8.337  21.865  1.00 90.39           H  
ATOM    212  N   MET A  14      -1.419  -3.647  15.286  1.00 91.82           N  
ATOM    213  H   MET A  14      -0.533  -3.332  15.654  1.00 91.82           H  
ATOM    214  CA  MET A  14      -1.510  -3.851  13.843  1.00 91.82           C  
ATOM    215  HA  MET A  14      -2.405  -4.429  13.612  1.00 91.82           H  
ATOM    216  C   MET A  14      -0.288  -4.638  13.375  1.00 91.82           C  
ATOM    217  CB  MET A  14      -1.639  -2.495  13.142  1.00 91.82           C  
ATOM    218  HB2 MET A  14      -0.904  -1.807  13.560  1.00 91.82           H  
ATOM    219  HB3 MET A  14      -2.635  -2.105  13.354  1.00 91.82           H  
ATOM    220  O   MET A  14       0.847  -4.200  13.568  1.00 91.82           O  
ATOM    221  CG  MET A  14      -1.452  -2.523  11.622  1.00 91.82           C  
ATOM    222  HG2 MET A  14      -2.205  -3.173  11.175  1.00 91.82           H  
ATOM    223  HG3 MET A  14      -0.464  -2.918  11.387  1.00 91.82           H  
ATOM    224  SD  MET A  14      -1.581  -0.861  10.907  1.00 91.82           S  
ATOM    225  CE  MET A  14      -1.072  -1.180   9.202  1.00 91.82           C  
ATOM    226  HE1 MET A  14      -0.012  -1.433   9.192  1.00 91.82           H  
ATOM    227  HE2 MET A  14      -1.216  -0.279   8.605  1.00 91.82           H  
ATOM    228  HE3 MET A  14      -1.661  -1.992   8.775  1.00 91.82           H  
ATOM    229  N   ARG A  15      -0.513  -5.784  12.733  1.00 94.30           N  
ATOM    230  H   ARG A  15      -1.474  -6.064  12.600  1.00 94.30           H  
ATOM    231  CA  ARG A  15       0.527  -6.567  12.059  1.00 94.30           C  
ATOM    232  HA  ARG A  15       1.514  -6.220  12.365  1.00 94.30           H  
ATOM    233  C   ARG A  15       0.419  -6.376  10.556  1.00 94.30           C  
ATOM    234  CB  ARG A  15       0.412  -8.053  12.412  1.00 94.30           C  
ATOM    235  HB2 ARG A  15       1.104  -8.610  11.781  1.00 94.30           H  
ATOM    236  HB3 ARG A  15      -0.599  -8.398  12.194  1.00 94.30           H  
ATOM    237  O   ARG A  15      -0.668  -6.468   9.998  1.00 94.30           O  
ATOM    238  CG  ARG A  15       0.742  -8.352  13.877  1.00 94.30           C  
ATOM    239  HG2 ARG A  15       1.748  -7.995  14.100  1.00 94.30           H  
ATOM    240  HG3 ARG A  15       0.024  -7.863  14.535  1.00 94.30           H  
ATOM    241  CD  ARG A  15       0.680  -9.868  14.078  1.00 94.30           C  
ATOM    242  HD2 ARG A  15      -0.334 -10.206  13.866  1.00 94.30           H  
ATOM    243  HD3 ARG A  15       1.346 -10.346  13.360  1.00 94.30           H  
ATOM    244  NE  ARG A  15       1.114 -10.250  15.431  1.00 94.30           N  
ATOM    245  HE  ARG A  15       2.081 -10.045  15.639  1.00 94.30           H  
ATOM    246  NH1 ARG A  15      -0.766 -11.425  16.045  1.00 94.30           N  
ATOM    247 HH11 ARG A  15      -1.112 -11.363  15.098  1.00 94.30           H  
ATOM    248 HH12 ARG A  15      -1.519 -11.345  16.713  1.00 94.30           H  
ATOM    249  NH2 ARG A  15       0.851 -11.104  17.523  1.00 94.30           N  
ATOM    250 HH21 ARG A  15       1.791 -10.811  17.749  1.00 94.30           H  
ATOM    251 HH22 ARG A  15       0.266 -11.661  18.129  1.00 94.30           H  
ATOM    252  CZ  ARG A  15       0.399 -10.915  16.318  1.00 94.30           C  
ATOM    253  N   VAL A  16       1.549  -6.145   9.904  1.00 95.27           N  
ATOM    254  H   VAL A  16       2.394  -6.034  10.445  1.00 95.27           H  
ATOM    255  CA  VAL A  16       1.673  -6.099   8.448  1.00 95.27           C  
ATOM    256  HA  VAL A  16       0.707  -6.309   7.989  1.00 95.27           H  
ATOM    257  C   VAL A  16       2.652  -7.181   8.035  1.00 95.27           C  
ATOM    258  CB  VAL A  16       2.137  -4.720   7.952  1.00 95.27           C  
ATOM    259  HB  VAL A  16       3.152  -4.522   8.295  1.00 95.27           H  
ATOM    260  O   VAL A  16       3.833  -7.098   8.358  1.00 95.27           O  
ATOM    261  CG1 VAL A  16       2.112  -4.667   6.421  1.00 95.27           C  
ATOM    262 HG11 VAL A  16       2.811  -5.394   6.009  1.00 95.27           H  
ATOM    263 HG12 VAL A  16       1.108  -4.888   6.059  1.00 95.27           H  
ATOM    264 HG13 VAL A  16       2.404  -3.677   6.072  1.00 95.27           H  
ATOM    265  CG2 VAL A  16       1.228  -3.608   8.478  1.00 95.27           C  
ATOM    266 HG21 VAL A  16       1.366  -3.494   9.553  1.00 95.27           H  
ATOM    267 HG22 VAL A  16       1.483  -2.667   7.991  1.00 95.27           H  
ATOM    268 HG23 VAL A  16       0.186  -3.850   8.268  1.00 95.27           H  
ATOM    269  N   ARG A  17       2.168  -8.202   7.334  1.00 96.76           N  
ATOM    270  H   ARG A  17       1.186  -8.187   7.099  1.00 96.76           H  
ATOM    271  CA  ARG A  17       3.010  -9.221   6.707  1.00 96.76           C  
ATOM    272  HA  ARG A  17       3.987  -9.240   7.189  1.00 96.76           H  
ATOM    273  C   ARG A  17       3.230  -8.851   5.258  1.00 96.76           C  
ATOM    274  CB  ARG A  17       2.400 -10.614   6.835  1.00 96.76           C  
ATOM    275  HB2 ARG A  17       3.034 -11.325   6.305  1.00 96.76           H  
ATOM    276  HB3 ARG A  17       1.407 -10.625   6.386  1.00 96.76           H  
ATOM    277  O   ARG A  17       2.264  -8.642   4.525  1.00 96.76           O  
ATOM    278  CG  ARG A  17       2.307 -11.027   8.301  1.00 96.76           C  
ATOM    279  HG2 ARG A  17       3.301 -10.988   8.747  1.00 96.76           H  
ATOM    280  HG3 ARG A  17       1.643 -10.352   8.840  1.00 96.76           H  
ATOM    281  CD  ARG A  17       1.769 -12.447   8.404  1.00 96.76           C  
ATOM    282  HD2 ARG A  17       2.429 -13.116   7.853  1.00 96.76           H  
ATOM    283  HD3 ARG A  17       0.766 -12.486   7.978  1.00 96.76           H  
ATOM    284  NE  ARG A  17       1.732 -12.831   9.814  1.00 96.76           N  
ATOM    285  HE  ARG A  17       2.169 -12.201  10.471  1.00 96.76           H  
ATOM    286  NH1 ARG A  17       1.075 -15.008   9.580  1.00 96.76           N  
ATOM    287 HH11 ARG A  17       1.331 -14.928   8.606  1.00 96.76           H  
ATOM    288 HH12 ARG A  17       0.920 -15.909  10.009  1.00 96.76           H  
ATOM    289  NH2 ARG A  17       1.458 -14.105  11.615  1.00 96.76           N  
ATOM    290 HH21 ARG A  17       1.252 -14.970  12.095  1.00 96.76           H  
ATOM    291 HH22 ARG A  17       1.913 -13.337  12.088  1.00 96.76           H  
ATOM    292  CZ  ARG A  17       1.400 -13.986  10.325  1.00 96.76           C  
ATOM    293  N   LEU A  18       4.490  -8.764   4.878  1.00 96.00           N  
ATOM    294  H   LEU A  18       5.203  -8.989   5.556  1.00 96.00           H  
ATOM    295  CA  LEU A  18       4.953  -8.459   3.539  1.00 96.00           C  
ATOM    296  HA  LEU A  18       4.121  -8.157   2.902  1.00 96.00           H  
ATOM    297  C   LEU A  18       5.592  -9.714   2.968  1.00 96.00           C  
ATOM    298  CB  LEU A  18       5.986  -7.326   3.601  1.00 96.00           C  
ATOM    299  HB2 LEU A  18       6.305  -7.097   2.584  1.00 96.00           H  
ATOM    300  HB3 LEU A  18       6.855  -7.689   4.149  1.00 96.00           H  
ATOM    301  O   LEU A  18       6.404 -10.335   3.646  1.00 96.00           O  
ATOM    302  CG  LEU A  18       5.499  -6.034   4.273  1.00 96.00           C  
ATOM    303  HG  LEU A  18       5.118  -6.244   5.273  1.00 96.00           H  
ATOM    304  CD1 LEU A  18       6.685  -5.090   4.417  1.00 96.00           C  
ATOM    305 HD11 LEU A  18       7.429  -5.548   5.069  1.00 96.00           H  
ATOM    306 HD12 LEU A  18       6.367  -4.139   4.843  1.00 96.00           H  
ATOM    307 HD13 LEU A  18       7.142  -4.915   3.443  1.00 96.00           H  
ATOM    308  CD2 LEU A  18       4.401  -5.356   3.459  1.00 96.00           C  
ATOM    309 HD21 LEU A  18       3.533  -6.013   3.421  1.00 96.00           H  
ATOM    310 HD22 LEU A  18       4.112  -4.418   3.934  1.00 96.00           H  
ATOM    311 HD23 LEU A  18       4.756  -5.160   2.447  1.00 96.00           H  
ATOM    312  N   ARG A  19       5.264 -10.059   1.731  1.00 95.92           N  
ATOM    313  H   ARG A  19       4.550  -9.524   1.257  1.00 95.92           H  
ATOM    314  CA  ARG A  19       5.945 -11.110   0.981  1.00 95.92           C  
ATOM    315  HA  ARG A  19       6.872 -11.384   1.485  1.00 95.92           H  
ATOM    316  C   ARG A  19       6.317 -10.575  -0.388  1.00 95.92           C  
ATOM    317  CB  ARG A  19       5.052 -12.351   0.933  1.00 95.92           C  
ATOM    318  HB2 ARG A  19       4.950 -12.750   1.942  1.00 95.92           H  
ATOM    319  HB3 ARG A  19       4.063 -12.075   0.566  1.00 95.92           H  
ATOM    320  O   ARG A  19       5.447 -10.075  -1.102  1.00 95.92           O  
ATOM    321  CG  ARG A  19       5.637 -13.429   0.022  1.00 95.92           C  
ATOM    322  HG2 ARG A  19       5.671 -13.061  -1.003  1.00 95.92           H  
ATOM    323  HG3 ARG A  19       6.646 -13.684   0.345  1.00 95.92           H  
ATOM    324  CD  ARG A  19       4.755 -14.670   0.067  1.00 95.92           C  
ATOM    325  HD2 ARG A  19       4.859 -15.141   1.045  1.00 95.92           H  
ATOM    326  HD3 ARG A  19       3.717 -14.379  -0.096  1.00 95.92           H  
ATOM    327  NE  ARG A  19       5.171 -15.572  -1.002  1.00 95.92           N  
ATOM    328  HE  ARG A  19       5.615 -15.137  -1.798  1.00 95.92           H  
ATOM    329  NH1 ARG A  19       4.213 -17.521  -0.300  1.00 95.92           N  
ATOM    330 HH11 ARG A  19       4.141 -18.524  -0.393  1.00 95.92           H  
ATOM    331 HH12 ARG A  19       3.977 -17.030   0.551  1.00 95.92           H  
ATOM    332  NH2 ARG A  19       5.397 -17.418  -2.218  1.00 95.92           N  
ATOM    333 HH21 ARG A  19       5.839 -16.777  -2.861  1.00 95.92           H  
ATOM    334 HH22 ARG A  19       5.245 -18.389  -2.452  1.00 95.92           H  
ATOM    335  CZ  ARG A  19       4.917 -16.841  -1.162  1.00 95.92           C  
ATOM    336  N   ASN A  20       7.594 -10.677  -0.734  1.00 93.65           N  
ATOM    337  H   ASN A  20       8.240 -11.129  -0.103  1.00 93.65           H  
ATOM    338  CA  ASN A  20       8.089 -10.262  -2.037  1.00 93.65           C  
ATOM    339  HA  ASN A  20       7.360  -9.608  -2.516  1.00 93.65           H  
ATOM    340  C   ASN A  20       8.264 -11.484  -2.947  1.00 93.65           C  
ATOM    341  CB  ASN A  20       9.376  -9.448  -1.852  1.00 93.65           C  
ATOM    342  HB2 ASN A  20      10.144 -10.085  -1.414  1.00 93.65           H  
ATOM    343  HB3 ASN A  20       9.189  -8.596  -1.197  1.00 93.65           H  
ATOM    344  O   ASN A  20       9.175 -12.283  -2.758  1.00 93.65           O  
ATOM    345  CG  ASN A  20       9.882  -8.914  -3.171  1.00 93.65           C  
ATOM    346  ND2 ASN A  20      11.091  -8.421  -3.205  1.00 93.65           N  
ATOM    347 HD21 ASN A  20      11.632  -8.314  -2.359  1.00 93.65           H  
ATOM    348 HD22 ASN A  20      11.448  -8.130  -4.104  1.00 93.65           H  
ATOM    349  OD1 ASN A  20       9.168  -8.925  -4.159  1.00 93.65           O  
ATOM    350  N   ASP A  21       7.379 -11.624  -3.932  1.00 92.87           N  
ATOM    351  H   ASP A  21       6.723 -10.872  -4.090  1.00 92.87           H  
ATOM    352  CA  ASP A  21       7.449 -12.658  -4.969  1.00 92.87           C  
ATOM    353  HA  ASP A  21       8.108 -13.458  -4.632  1.00 92.87           H  
ATOM    354  C   ASP A  21       8.071 -12.111  -6.278  1.00 92.87           C  
ATOM    355  CB  ASP A  21       6.052 -13.276  -5.197  1.00 92.87           C  
ATOM    356  HB2 ASP A  21       5.353 -12.477  -5.444  1.00 92.87           H  
ATOM    357  HB3 ASP A  21       6.097 -13.947  -6.055  1.00 92.87           H  
ATOM    358  O   ASP A  21       7.972 -12.756  -7.323  1.00 92.87           O  
ATOM    359  CG  ASP A  21       5.490 -14.095  -4.025  1.00 92.87           C  
ATOM    360  OD1 ASP A  21       6.176 -15.013  -3.506  1.00 92.87           O  
ATOM    361  OD2 ASP A  21       4.303 -13.895  -3.678  1.00 92.87           O  
ATOM    362  N   SER A  22       8.687 -10.918  -6.263  1.00 87.98           N  
ATOM    363  H   SER A  22       8.759 -10.413  -5.392  1.00 87.98           H  
ATOM    364  CA  SER A  22       9.465 -10.394  -7.393  1.00 87.98           C  
ATOM    365  HA  SER A  22       8.982 -10.722  -8.313  1.00 87.98           H  
ATOM    366  C   SER A  22      10.896 -10.959  -7.422  1.00 87.98           C  
ATOM    367  CB  SER A  22       9.461  -8.854  -7.414  1.00 87.98           C  
ATOM    368  HB2 SER A  22       8.513  -8.470  -7.036  1.00 87.98           H  
ATOM    369  HB3 SER A  22       9.600  -8.514  -8.440  1.00 87.98           H  
ATOM    370  O   SER A  22      11.343 -11.658  -6.511  1.00 87.98           O  
ATOM    371  OG  SER A  22      10.518  -8.355  -6.644  1.00 87.98           O  
ATOM    372  HG  SER A  22      10.719  -7.439  -6.851  1.00 87.98           H  
ATOM    373  N   SER A  23      11.625 -10.666  -8.504  1.00 87.61           N  
ATOM    374  H   SER A  23      11.224 -10.080  -9.222  1.00 87.61           H  
ATOM    375  CA  SER A  23      13.036 -11.031  -8.681  1.00 87.61           C  
ATOM    376  HA  SER A  23      13.224 -11.975  -8.170  1.00 87.61           H  
ATOM    377  C   SER A  23      14.025 -10.015  -8.098  1.00 87.61           C  
ATOM    378  CB  SER A  23      13.320 -11.240 -10.172  1.00 87.61           C  
ATOM    379  HB2 SER A  23      12.777 -12.123 -10.508  1.00 87.61           H  
ATOM    380  HB3 SER A  23      14.385 -11.410 -10.331  1.00 87.61           H  
ATOM    381  O   SER A  23      15.227 -10.252  -8.162  1.00 87.61           O  
ATOM    382  OG  SER A  23      12.888 -10.127 -10.935  1.00 87.61           O  
ATOM    383  HG  SER A  23      13.483  -9.389 -10.786  1.00 87.61           H  
ATOM    384  N   THR A  24      13.540  -8.901  -7.553  1.00 86.70           N  
ATOM    385  H   THR A  24      12.539  -8.789  -7.476  1.00 86.70           H  
ATOM    386  CA  THR A  24      14.332  -7.754  -7.081  1.00 86.70           C  
ATOM    387  HA  THR A  24      15.390  -8.018  -7.069  1.00 86.70           H  
ATOM    388  C   THR A  24      13.901  -7.350  -5.665  1.00 86.70           C  
ATOM    389  CB  THR A  24      14.160  -6.557  -8.030  1.00 86.70           C  
ATOM    390  HB  THR A  24      14.613  -5.669  -7.590  1.00 86.70           H  
ATOM    391  O   THR A  24      12.749  -7.568  -5.288  1.00 86.70           O  
ATOM    392  CG2 THR A  24      14.806  -6.818  -9.389  1.00 86.70           C  
ATOM    393 HG21 THR A  24      15.844  -7.116  -9.247  1.00 86.70           H  
ATOM    394 HG22 THR A  24      14.268  -7.599  -9.926  1.00 86.70           H  
ATOM    395 HG23 THR A  24      14.788  -5.897  -9.973  1.00 86.70           H  
ATOM    396  OG1 THR A  24      12.782  -6.339  -8.244  1.00 86.70           O  
ATOM    397  HG1 THR A  24      12.689  -5.587  -8.833  1.00 86.70           H  
ATOM    398  N   PRO A  25      14.781  -6.805  -4.812  1.00 89.19           N  
ATOM    399  CA  PRO A  25      14.367  -6.269  -3.518  1.00 89.19           C  
ATOM    400  HA  PRO A  25      13.977  -7.089  -2.915  1.00 89.19           H  
ATOM    401  C   PRO A  25      13.293  -5.180  -3.648  1.00 89.19           C  
ATOM    402  CB  PRO A  25      15.639  -5.727  -2.865  1.00 89.19           C  
ATOM    403  HB2 PRO A  25      15.762  -4.670  -3.105  1.00 89.19           H  
ATOM    404  HB3 PRO A  25      15.637  -5.879  -1.786  1.00 89.19           H  
ATOM    405  O   PRO A  25      13.288  -4.392  -4.594  1.00 89.19           O  
ATOM    406  CG  PRO A  25      16.752  -6.522  -3.542  1.00 89.19           C  
ATOM    407  HG2 PRO A  25      17.688  -5.963  -3.543  1.00 89.19           H  
ATOM    408  HG3 PRO A  25      16.875  -7.485  -3.047  1.00 89.19           H  
ATOM    409  CD  PRO A  25      16.224  -6.727  -4.958  1.00 89.19           C  
ATOM    410  HD2 PRO A  25      16.648  -7.634  -5.388  1.00 89.19           H  
ATOM    411  HD3 PRO A  25      16.475  -5.860  -5.570  1.00 89.19           H  
ATOM    412  N   VAL A  26      12.402  -5.106  -2.656  1.00 88.48           N  
ATOM    413  H   VAL A  26      12.427  -5.813  -1.936  1.00 88.48           H  
ATOM    414  CA  VAL A  26      11.382  -4.051  -2.561  1.00 88.48           C  
ATOM    415  HA  VAL A  26      11.582  -3.300  -3.325  1.00 88.48           H  
ATOM    416  C   VAL A  26      11.472  -3.360  -1.206  1.00 88.48           C  
ATOM    417  CB  VAL A  26       9.965  -4.598  -2.828  1.00 88.48           C  
ATOM    418  HB  VAL A  26       9.729  -5.371  -2.097  1.00 88.48           H  
ATOM    419  O   VAL A  26      11.416  -4.009  -0.164  1.00 88.48           O  
ATOM    420  CG1 VAL A  26       8.922  -3.474  -2.715  1.00 88.48           C  
ATOM    421 HG11 VAL A  26       8.849  -3.123  -1.686  1.00 88.48           H  
ATOM    422 HG12 VAL A  26       9.210  -2.641  -3.357  1.00 88.48           H  
ATOM    423 HG13 VAL A  26       7.943  -3.824  -3.043  1.00 88.48           H  
ATOM    424  CG2 VAL A  26       9.853  -5.199  -4.235  1.00 88.48           C  
ATOM    425 HG21 VAL A  26      10.598  -5.981  -4.380  1.00 88.48           H  
ATOM    426 HG22 VAL A  26       8.872  -5.654  -4.375  1.00 88.48           H  
ATOM    427 HG23 VAL A  26      10.014  -4.428  -4.989  1.00 88.48           H  
ATOM    428  N   GLU A  27      11.583  -2.035  -1.197  1.00 90.25           N  
ATOM    429  H   GLU A  27      11.599  -1.564  -2.090  1.00 90.25           H  
ATOM    430  CA  GLU A  27      11.462  -1.211   0.005  1.00 90.25           C  
ATOM    431  HA  GLU A  27      11.783  -1.801   0.863  1.00 90.25           H  
ATOM    432  C   GLU A  27       9.994  -0.848   0.217  1.00 90.25           C  
ATOM    433  CB  GLU A  27      12.398   0.011  -0.059  1.00 90.25           C  
ATOM    434  HB2 GLU A  27      13.420  -0.364  -0.115  1.00 90.25           H  
ATOM    435  HB3 GLU A  27      12.194   0.595  -0.957  1.00 90.25           H  
ATOM    436  O   GLU A  27       9.343  -0.276  -0.654  1.00 90.25           O  
ATOM    437  CG  GLU A  27      12.327   0.930   1.169  1.00 90.25           C  
ATOM    438  HG2 GLU A  27      11.398   1.500   1.142  1.00 90.25           H  
ATOM    439  HG3 GLU A  27      12.311   0.308   2.064  1.00 90.25           H  
ATOM    440  CD  GLU A  27      13.541   1.881   1.252  1.00 90.25           C  
ATOM    441  OE1 GLU A  27      13.436   3.121   1.093  1.00 90.25           O  
ATOM    442  OE2 GLU A  27      14.658   1.417   1.569  1.00 90.25           O  
ATOM    443  N   VAL A  28       9.469  -1.196   1.388  1.00 91.29           N  
ATOM    444  H   VAL A  28      10.058  -1.701   2.035  1.00 91.29           H  
ATOM    445  CA  VAL A  28       8.102  -0.904   1.802  1.00 91.29           C  
ATOM    446  HA  VAL A  28       7.583  -0.452   0.957  1.00 91.29           H  
ATOM    447  C   VAL A  28       8.132   0.100   2.944  1.00 91.29           C  
ATOM    448  CB  VAL A  28       7.321  -2.177   2.167  1.00 91.29           C  
ATOM    449  HB  VAL A  28       7.713  -2.598   3.092  1.00 91.29           H  
ATOM    450  O   VAL A  28       8.726  -0.140   4.001  1.00 91.29           O  
ATOM    451  CG1 VAL A  28       5.842  -1.844   2.378  1.00 91.29           C  
ATOM    452 HG11 VAL A  28       5.730  -1.115   3.179  1.00 91.29           H  
ATOM    453 HG12 VAL A  28       5.431  -1.431   1.457  1.00 91.29           H  
ATOM    454 HG13 VAL A  28       5.291  -2.746   2.644  1.00 91.29           H  
ATOM    455  CG2 VAL A  28       7.422  -3.240   1.068  1.00 91.29           C  
ATOM    456 HG21 VAL A  28       8.431  -3.652   1.043  1.00 91.29           H  
ATOM    457 HG22 VAL A  28       7.213  -2.774   0.105  1.00 91.29           H  
ATOM    458 HG23 VAL A  28       6.718  -4.053   1.246  1.00 91.29           H  
ATOM    459  N   HIS A  29       7.459   1.229   2.751  1.00 91.55           N  
ATOM    460  H   HIS A  29       7.012   1.358   1.855  1.00 91.55           H  
ATOM    461  CA  HIS A  29       7.222   2.218   3.792  1.00 91.55           C  
ATOM    462  HA  HIS A  29       7.937   2.075   4.603  1.00 91.55           H  
ATOM    463  C   HIS A  29       5.812   2.054   4.337  1.00 91.55           C  
ATOM    464  CB  HIS A  29       7.407   3.630   3.247  1.00 91.55           C  
ATOM    465  HB2 HIS A  29       7.230   4.342   4.053  1.00 91.55           H  
ATOM    466  HB3 HIS A  29       6.644   3.818   2.491  1.00 91.55           H  
ATOM    467  O   HIS A  29       4.844   2.212   3.605  1.00 91.55           O  
ATOM    468  CG  HIS A  29       8.758   3.891   2.649  1.00 91.55           C  
ATOM    469  CD2 HIS A  29       9.024   4.053   1.318  1.00 91.55           C  
ATOM    470  HD2 HIS A  29       8.307   4.010   0.511  1.00 91.55           H  
ATOM    471  ND1 HIS A  29       9.950   4.013   3.329  1.00 91.55           N  
ATOM    472  HD1 HIS A  29      10.129   3.707   4.275  1.00 91.55           H  
ATOM    473  CE1 HIS A  29      10.911   4.240   2.418  1.00 91.55           C  
ATOM    474  HE1 HIS A  29      11.972   4.288   2.616  1.00 91.55           H  
ATOM    475  NE2 HIS A  29      10.385   4.321   1.193  1.00 91.55           N  
ATOM    476  N   ILE A  30       5.688   1.786   5.633  1.00 93.08           N  
ATOM    477  H   ILE A  30       6.532   1.686   6.179  1.00 93.08           H  
ATOM    478  CA  ILE A  30       4.402   1.675   6.317  1.00 93.08           C  
ATOM    479  HA  ILE A  30       3.597   1.740   5.585  1.00 93.08           H  
ATOM    480  C   ILE A  30       4.282   2.849   7.279  1.00 93.08           C  
ATOM    481  CB  ILE A  30       4.254   0.320   7.035  1.00 93.08           C  
ATOM    482  HB  ILE A  30       4.990   0.277   7.839  1.00 93.08           H  
ATOM    483  O   ILE A  30       5.114   3.013   8.175  1.00 93.08           O  
ATOM    484  CG1 ILE A  30       4.496  -0.882   6.093  1.00 93.08           C  
ATOM    485 HG12 ILE A  30       3.617  -1.046   5.469  1.00 93.08           H  
ATOM    486 HG13 ILE A  30       5.344  -0.693   5.436  1.00 93.08           H  
ATOM    487  CG2 ILE A  30       2.836   0.239   7.635  1.00 93.08           C  
ATOM    488 HG21 ILE A  30       2.686   1.020   8.381  1.00 93.08           H  
ATOM    489 HG22 ILE A  30       2.676  -0.722   8.123  1.00 93.08           H  
ATOM    490 HG23 ILE A  30       2.090   0.357   6.849  1.00 93.08           H  
ATOM    491  CD1 ILE A  30       4.828  -2.163   6.864  1.00 93.08           C  
ATOM    492 HD11 ILE A  30       5.781  -2.039   7.377  1.00 93.08           H  
ATOM    493 HD12 ILE A  30       4.052  -2.391   7.595  1.00 93.08           H  
ATOM    494 HD13 ILE A  30       4.905  -2.996   6.165  1.00 93.08           H  
ATOM    495  N   LYS A  31       3.244   3.664   7.112  1.00 91.30           N  
ATOM    496  H   LYS A  31       2.620   3.469   6.343  1.00 91.30           H  
ATOM    497  CA  LYS A  31       2.920   4.774   8.011  1.00 91.30           C  
ATOM    498  HA  LYS A  31       3.683   4.851   8.786  1.00 91.30           H  
ATOM    499  C   LYS A  31       1.592   4.506   8.703  1.00 91.30           C  
ATOM    500  CB  LYS A  31       2.914   6.084   7.215  1.00 91.30           C  
ATOM    501  HB2 LYS A  31       3.879   6.204   6.723  1.00 91.30           H  
ATOM    502  HB3 LYS A  31       2.137   6.034   6.452  1.00 91.30           H  
ATOM    503  O   LYS A  31       0.613   4.219   8.023  1.00 91.30           O  
ATOM    504  CG  LYS A  31       2.656   7.294   8.122  1.00 91.30           C  
ATOM    505  HG2 LYS A  31       3.433   7.346   8.885  1.00 91.30           H  
ATOM    506  HG3 LYS A  31       1.689   7.183   8.611  1.00 91.30           H  
ATOM    507  CD  LYS A  31       2.646   8.594   7.314  1.00 91.30           C  
ATOM    508  HD2 LYS A  31       3.626   8.753   6.865  1.00 91.30           H  
ATOM    509  HD3 LYS A  31       1.892   8.525   6.529  1.00 91.30           H  
ATOM    510  CE  LYS A  31       2.303   9.741   8.266  1.00 91.30           C  
ATOM    511  HE2 LYS A  31       1.339   9.525   8.728  1.00 91.30           H  
ATOM    512  HE3 LYS A  31       3.035   9.765   9.074  1.00 91.30           H  
ATOM    513  NZ  LYS A  31       2.245  11.048   7.573  1.00 91.30           N  
ATOM    514  HZ1 LYS A  31       3.142  11.275   7.168  1.00 91.30           H  
ATOM    515  HZ2 LYS A  31       1.547  11.021   6.844  1.00 91.30           H  
ATOM    516  HZ3 LYS A  31       1.993  11.763   8.240  1.00 91.30           H  
ATOM    517  N   VAL A  32       1.548   4.654  10.027  1.00 88.87           N  
ATOM    518  H   VAL A  32       2.403   4.904  10.502  1.00 88.87           H  
ATOM    519  CA  VAL A  32       0.325   4.553  10.833  1.00 88.87           C  
ATOM    520  HA  VAL A  32      -0.531   4.625  10.163  1.00 88.87           H  
ATOM    521  C   VAL A  32       0.262   5.725  11.812  1.00 88.87           C  
ATOM    522  CB  VAL A  32       0.223   3.207  11.581  1.00 88.87           C  
ATOM    523  HB  VAL A  32       0.916   3.190  12.422  1.00 88.87           H  
ATOM    524  O   VAL A  32       1.015   5.784  12.786  1.00 88.87           O  
ATOM    525  CG1 VAL A  32      -1.213   3.068  12.110  1.00 88.87           C  
ATOM    526 HG11 VAL A  32      -1.480   2.016  12.212  1.00 88.87           H  
ATOM    527 HG12 VAL A  32      -1.926   3.489  11.400  1.00 88.87           H  
ATOM    528 HG13 VAL A  32      -1.311   3.580  13.067  1.00 88.87           H  
ATOM    529  CG2 VAL A  32       0.548   1.994  10.700  1.00 88.87           C  
ATOM    530 HG21 VAL A  32       1.577   2.051  10.343  1.00 88.87           H  
ATOM    531 HG22 VAL A  32       0.464   1.082  11.290  1.00 88.87           H  
ATOM    532 HG23 VAL A  32      -0.132   1.949   9.850  1.00 88.87           H  
ATOM    533  N   GLY A  33      -0.618   6.693  11.542  1.00 84.90           N  
ATOM    534  H   GLY A  33      -1.231   6.579  10.747  1.00 84.90           H  
ATOM    535  CA  GLY A  33      -0.585   7.991  12.228  1.00 84.90           C  
ATOM    536  HA2 GLY A  33      -1.356   8.645  11.821  1.00 84.90           H  
ATOM    537  HA3 GLY A  33      -0.781   7.845  13.291  1.00 84.90           H  
ATOM    538  C   GLY A  33       0.776   8.679  12.050  1.00 84.90           C  
ATOM    539  O   GLY A  33       1.211   8.902  10.919  1.00 84.90           O  
ATOM    540  N   ASP A  34       1.456   8.977  13.160  1.00 84.61           N  
ATOM    541  H   ASP A  34       1.010   8.832  14.054  1.00 84.61           H  
ATOM    542  CA  ASP A  34       2.793   9.594  13.172  1.00 84.61           C  
ATOM    543  HA  ASP A  34       2.900  10.222  12.287  1.00 84.61           H  
ATOM    544  C   ASP A  34       3.949   8.578  13.142  1.00 84.61           C  
ATOM    545  CB  ASP A  34       2.923  10.504  14.401  1.00 84.61           C  
ATOM    546  HB2 ASP A  34       2.808   9.901  15.303  1.00 84.61           H  
ATOM    547  HB3 ASP A  34       3.919  10.946  14.415  1.00 84.61           H  
ATOM    548  O   ASP A  34       5.100   8.955  12.922  1.00 84.61           O  
ATOM    549  CG  ASP A  34       1.895  11.635  14.399  1.00 84.61           C  
ATOM    550  OD1 ASP A  34       1.705  12.247  13.323  1.00 84.61           O  
ATOM    551  OD2 ASP A  34       1.290  11.849  15.472  1.00 84.61           O  
ATOM    552  N   GLU A  35       3.675   7.285  13.349  1.00 90.30           N  
ATOM    553  H   GLU A  35       2.710   6.991  13.392  1.00 90.30           H  
ATOM    554  CA  GLU A  35       4.709   6.247  13.309  1.00 90.30           C  
ATOM    555  HA  GLU A  35       5.629   6.673  13.709  1.00 90.30           H  
ATOM    556  C   GLU A  35       4.970   5.821  11.859  1.00 90.30           C  
ATOM    557  CB  GLU A  35       4.328   5.059  14.213  1.00 90.30           C  
ATOM    558  HB2 GLU A  35       3.987   5.452  15.171  1.00 90.30           H  
ATOM    559  HB3 GLU A  35       3.509   4.503  13.756  1.00 90.30           H  
ATOM    560  O   GLU A  35       4.042   5.494  11.117  1.00 90.30           O  
ATOM    561  CG  GLU A  35       5.519   4.111  14.469  1.00 90.30           C  
ATOM    562  HG2 GLU A  35       6.322   4.681  14.937  1.00 90.30           H  
ATOM    563  HG3 GLU A  35       5.890   3.744  13.512  1.00 90.30           H  
ATOM    564  CD  GLU A  35       5.175   2.905  15.369  1.00 90.30           C  
ATOM    565  OE1 GLU A  35       5.896   1.874  15.280  1.00 90.30           O  
ATOM    566  OE2 GLU A  35       4.178   2.983  16.121  1.00 90.30           O  
ATOM    567  N   LYS A  36       6.244   5.792  11.452  1.00 91.70           N  
ATOM    568  H   LYS A  36       6.958   6.062  12.114  1.00 91.70           H  
ATOM    569  CA  LYS A  36       6.689   5.295  10.145  1.00 91.70           C  
ATOM    570  HA  LYS A  36       5.832   4.865   9.625  1.00 91.70           H  
ATOM    571  C   LYS A  36       7.706   4.176  10.335  1.00 91.70           C  
ATOM    572  CB  LYS A  36       7.233   6.453   9.281  1.00 91.70           C  
ATOM    573  HB2 LYS A  36       6.448   7.200   9.168  1.00 91.70           H  
ATOM    574  HB3 LYS A  36       8.082   6.915   9.785  1.00 91.70           H  
ATOM    575  O   LYS A  36       8.621   4.299  11.146  1.00 91.70           O  
ATOM    576  CG  LYS A  36       7.672   5.970   7.884  1.00 91.70           C  
ATOM    577  HG2 LYS A  36       6.851   5.407   7.441  1.00 91.70           H  
ATOM    578  HG3 LYS A  36       8.524   5.300   7.995  1.00 91.70           H  
ATOM    579  CD  LYS A  36       8.070   7.095   6.910  1.00 91.70           C  
ATOM    580  HD2 LYS A  36       7.202   7.727   6.723  1.00 91.70           H  
ATOM    581  HD3 LYS A  36       8.879   7.691   7.332  1.00 91.70           H  
ATOM    582  CE  LYS A  36       8.531   6.423   5.602  1.00 91.70           C  
ATOM    583  HE2 LYS A  36       7.837   5.607   5.400  1.00 91.70           H  
ATOM    584  HE3 LYS A  36       9.509   5.968   5.763  1.00 91.70           H  
ATOM    585  NZ  LYS A  36       8.561   7.307   4.404  1.00 91.70           N  
ATOM    586  HZ1 LYS A  36       7.636   7.631   4.162  1.00 91.70           H  
ATOM    587  HZ2 LYS A  36       9.198   8.085   4.502  1.00 91.70           H  
ATOM    588  HZ3 LYS A  36       8.829   6.767   3.593  1.00 91.70           H  
ATOM    589  N   ARG A  37       7.579   3.114   9.543  1.00 93.67           N  
ATOM    590  H   ARG A  37       6.781   3.084   8.925  1.00 93.67           H  
ATOM    591  CA  ARG A  37       8.564   2.035   9.427  1.00 93.67           C  
ATOM    592  HA  ARG A  37       9.474   2.323   9.954  1.00 93.67           H  
ATOM    593  C   ARG A  37       8.939   1.836   7.969  1.00 93.67           C  
ATOM    594  CB  ARG A  37       8.027   0.748  10.062  1.00 93.67           C  
ATOM    595  HB2 ARG A  37       8.753  -0.051   9.911  1.00 93.67           H  
ATOM    596  HB3 ARG A  37       7.089   0.462   9.587  1.00 93.67           H  
ATOM    597  O   ARG A  37       8.087   1.942   7.093  1.00 93.67           O  
ATOM    598  CG  ARG A  37       7.815   0.957  11.567  1.00 93.67           C  
ATOM    599  HG2 ARG A  37       8.736   1.326  12.017  1.00 93.67           H  
ATOM    600  HG3 ARG A  37       7.023   1.686  11.737  1.00 93.67           H  
ATOM    601  CD  ARG A  37       7.431  -0.352  12.236  1.00 93.67           C  
ATOM    602  HD2 ARG A  37       8.230  -1.075  12.074  1.00 93.67           H  
ATOM    603  HD3 ARG A  37       6.508  -0.715  11.784  1.00 93.67           H  
ATOM    604  NE  ARG A  37       7.196  -0.145  13.667  1.00 93.67           N  
ATOM    605  HE  ARG A  37       6.770   0.722  13.962  1.00 93.67           H  
ATOM    606  NH1 ARG A  37       7.771  -2.242  14.411  1.00 93.67           N  
ATOM    607 HH11 ARG A  37       7.618  -2.940  15.124  1.00 93.67           H  
ATOM    608 HH12 ARG A  37       8.129  -2.473  13.495  1.00 93.67           H  
ATOM    609  NH2 ARG A  37       6.817  -0.730  15.781  1.00 93.67           N  
ATOM    610 HH21 ARG A  37       6.419   0.195  15.854  1.00 93.67           H  
ATOM    611 HH22 ARG A  37       6.553  -1.461  16.425  1.00 93.67           H  
ATOM    612  CZ  ARG A  37       7.277  -1.048  14.612  1.00 93.67           C  
ATOM    613  N   THR A  38      10.210   1.556   7.732  1.00 92.54           N  
ATOM    614  H   THR A  38      10.835   1.436   8.516  1.00 92.54           H  
ATOM    615  CA  THR A  38      10.751   1.220   6.415  1.00 92.54           C  
ATOM    616  HA  THR A  38       9.953   1.178   5.673  1.00 92.54           H  
ATOM    617  C   THR A  38      11.396  -0.149   6.520  1.00 92.54           C  
ATOM    618  CB  THR A  38      11.786   2.251   5.952  1.00 92.54           C  
ATOM    619  HB  THR A  38      12.616   2.265   6.658  1.00 92.54           H  
ATOM    620  O   THR A  38      12.140  -0.400   7.469  1.00 92.54           O  
ATOM    621  CG2 THR A  38      12.330   1.938   4.561  1.00 92.54           C  
ATOM    622 HG21 THR A  38      12.955   2.755   4.200  1.00 92.54           H  
ATOM    623 HG22 THR A  38      12.946   1.040   4.591  1.00 92.54           H  
ATOM    624 HG23 THR A  38      11.508   1.770   3.864  1.00 92.54           H  
ATOM    625  OG1 THR A  38      11.230   3.553   5.896  1.00 92.54           O  
ATOM    626  HG1 THR A  38      11.983   4.130   5.755  1.00 92.54           H  
ATOM    627  N   VAL A  39      11.100  -1.023   5.570  1.00 93.53           N  
ATOM    628  H   VAL A  39      10.451  -0.758   4.844  1.00 93.53           H  
ATOM    629  CA  VAL A  39      11.612  -2.393   5.513  1.00 93.53           C  
ATOM    630  HA  VAL A  39      12.532  -2.466   6.093  1.00 93.53           H  
ATOM    631  C   VAL A  39      11.959  -2.713   4.068  1.00 93.53           C  
ATOM    632  CB  VAL A  39      10.599  -3.395   6.117  1.00 93.53           C  
ATOM    633  HB  VAL A  39      10.726  -3.378   7.199  1.00 93.53           H  
ATOM    634  O   VAL A  39      11.157  -2.460   3.178  1.00 93.53           O  
ATOM    635  CG1 VAL A  39       9.133  -3.045   5.837  1.00 93.53           C  
ATOM    636 HG11 VAL A  39       8.486  -3.830   6.227  1.00 93.53           H  
ATOM    637 HG12 VAL A  39       8.858  -2.102   6.310  1.00 93.53           H  
ATOM    638 HG13 VAL A  39       8.988  -2.969   4.759  1.00 93.53           H  
ATOM    639  CG2 VAL A  39      10.823  -4.835   5.644  1.00 93.53           C  
ATOM    640 HG21 VAL A  39      10.099  -5.492   6.125  1.00 93.53           H  
ATOM    641 HG22 VAL A  39      11.831  -5.167   5.895  1.00 93.53           H  
ATOM    642 HG23 VAL A  39      10.677  -4.917   4.567  1.00 93.53           H  
ATOM    643  N   THR A  40      13.133  -3.289   3.841  1.00 92.00           N  
ATOM    644  H   THR A  40      13.752  -3.479   4.616  1.00 92.00           H  
ATOM    645  CA  THR A  40      13.479  -3.909   2.560  1.00 92.00           C  
ATOM    646  HA  THR A  40      12.893  -3.458   1.760  1.00 92.00           H  
ATOM    647  C   THR A  40      13.129  -5.389   2.640  1.00 92.00           C  
ATOM    648  CB  THR A  40      14.961  -3.698   2.225  1.00 92.00           C  
ATOM    649  HB  THR A  40      15.575  -4.211   2.965  1.00 92.00           H  
ATOM    650  O   THR A  40      13.513  -6.049   3.601  1.00 92.00           O  
ATOM    651  CG2 THR A  40      15.322  -4.207   0.831  1.00 92.00           C  
ATOM    652 HG21 THR A  40      16.321  -3.866   0.558  1.00 92.00           H  
ATOM    653 HG22 THR A  40      15.322  -5.297   0.824  1.00 92.00           H  
ATOM    654 HG23 THR A  40      14.606  -3.845   0.094  1.00 92.00           H  
ATOM    655  OG1 THR A  40      15.268  -2.321   2.273  1.00 92.00           O  
ATOM    656  HG1 THR A  40      15.008  -1.926   1.437  1.00 92.00           H  
ATOM    657  N   VAL A  41      12.382  -5.889   1.659  1.00 93.15           N  
ATOM    658  H   VAL A  41      12.084  -5.263   0.924  1.00 93.15           H  
ATOM    659  CA  VAL A  41      11.969  -7.289   1.534  1.00 93.15           C  
ATOM    660  HA  VAL A  41      12.293  -7.848   2.412  1.00 93.15           H  
ATOM    661  C   VAL A  41      12.666  -7.868   0.307  1.00 93.15           C  
ATOM    662  CB  VAL A  41      10.435  -7.417   1.415  1.00 93.15           C  
ATOM    663  HB  VAL A  41      10.113  -7.041   0.444  1.00 93.15           H  
ATOM    664  O   VAL A  41      12.388  -7.462  -0.824  1.00 93.15           O  
ATOM    665  CG1 VAL A  41       9.999  -8.880   1.551  1.00 93.15           C  
ATOM    666 HG11 VAL A  41       8.920  -8.967   1.426  1.00 93.15           H  
ATOM    667 HG12 VAL A  41      10.279  -9.268   2.531  1.00 93.15           H  
ATOM    668 HG13 VAL A  41      10.489  -9.489   0.792  1.00 93.15           H  
ATOM    669  CG2 VAL A  41       9.684  -6.621   2.491  1.00 93.15           C  
ATOM    670 HG21 VAL A  41       8.612  -6.788   2.383  1.00 93.15           H  
ATOM    671 HG22 VAL A  41       9.875  -5.555   2.369  1.00 93.15           H  
ATOM    672 HG23 VAL A  41      10.007  -6.946   3.480  1.00 93.15           H  
ATOM    673  N   ASN A  42      13.605  -8.783   0.521  1.00 93.44           N  
ATOM    674  H   ASN A  42      13.767  -9.099   1.466  1.00 93.44           H  
ATOM    675  CA  ASN A  42      14.367  -9.423  -0.547  1.00 93.44           C  
ATOM    676  HA  ASN A  42      14.710  -8.644  -1.229  1.00 93.44           H  
ATOM    677  C   ASN A  42      13.501 -10.417  -1.345  1.00 93.44           C  
ATOM    678  CB  ASN A  42      15.601 -10.105   0.060  1.00 93.44           C  
ATOM    679  HB2 ASN A  42      16.170 -10.622  -0.713  1.00 93.44           H  
ATOM    680  HB3 ASN A  42      15.285 -10.848   0.792  1.00 93.44           H  
ATOM    681  O   ASN A  42      12.451 -10.845  -0.861  1.00 93.44           O  
ATOM    682  CG  ASN A  42      16.527  -9.102   0.709  1.00 93.44           C  
ATOM    683  ND2 ASN A  42      16.645  -9.133   2.012  1.00 93.44           N  
ATOM    684 HD21 ASN A  42      15.911  -9.598   2.526  1.00 93.44           H  
ATOM    685 HD22 ASN A  42      17.174  -8.381   2.431  1.00 93.44           H  
ATOM    686  OD1 ASN A  42      17.120  -8.260   0.059  1.00 93.44           O  
ATOM    687  N   PRO A  43      13.927 -10.822  -2.554  1.00 92.43           N  
ATOM    688  CA  PRO A  43      13.224 -11.832  -3.344  1.00 92.43           C  
ATOM    689  HA  PRO A  43      12.284 -11.405  -3.695  1.00 92.43           H  
ATOM    690  C   PRO A  43      12.948 -13.120  -2.555  1.00 92.43           C  
ATOM    691  CB  PRO A  43      14.131 -12.095  -4.549  1.00 92.43           C  
ATOM    692  HB2 PRO A  43      14.882 -12.847  -4.308  1.00 92.43           H  
ATOM    693  HB3 PRO A  43      13.566 -12.394  -5.432  1.00 92.43           H  
ATOM    694  O   PRO A  43      13.861 -13.725  -1.990  1.00 92.43           O  
ATOM    695  CG  PRO A  43      14.816 -10.747  -4.742  1.00 92.43           C  
ATOM    696  HG2 PRO A  43      15.744 -10.830  -5.308  1.00 92.43           H  
ATOM    697  HG3 PRO A  43      14.118 -10.063  -5.224  1.00 92.43           H  
ATOM    698  CD  PRO A  43      15.054 -10.289  -3.309  1.00 92.43           C  
ATOM    699  HD2 PRO A  43      15.092  -9.200  -3.273  1.00 92.43           H  
ATOM    700  HD3 PRO A  43      15.987 -10.717  -2.941  1.00 92.43           H  
ATOM    701  N   GLY A  44      11.685 -13.548  -2.519  1.00 94.40           N  
ATOM    702  H   GLY A  44      10.972 -12.965  -2.934  1.00 94.40           H  
ATOM    703  CA  GLY A  44      11.224 -14.730  -1.785  1.00 94.40           C  
ATOM    704  HA2 GLY A  44      11.896 -15.562  -1.995  1.00 94.40           H  
ATOM    705  HA3 GLY A  44      10.227 -14.987  -2.142  1.00 94.40           H  
ATOM    706  C   GLY A  44      11.144 -14.563  -0.261  1.00 94.40           C  
ATOM    707  O   GLY A  44      10.784 -15.520   0.427  1.00 94.40           O  
ATOM    708  N   GLU A  45      11.469 -13.386   0.279  1.00 96.47           N  
ATOM    709  H   GLU A  45      11.737 -12.629  -0.334  1.00 96.47           H  
ATOM    710  CA  GLU A  45      11.421 -13.099   1.712  1.00 96.47           C  
ATOM    711  HA  GLU A  45      11.749 -13.994   2.241  1.00 96.47           H  
ATOM    712  C   GLU A  45       9.989 -12.780   2.177  1.00 96.47           C  
ATOM    713  CB  GLU A  45      12.415 -11.973   2.057  1.00 96.47           C  
ATOM    714  HB2 GLU A  45      13.368 -12.195   1.577  1.00 96.47           H  
ATOM    715  HB3 GLU A  45      12.033 -11.031   1.663  1.00 96.47           H  
ATOM    716  O   GLU A  45       9.203 -12.135   1.473  1.00 96.47           O  
ATOM    717  CG  GLU A  45      12.665 -11.807   3.564  1.00 96.47           C  
ATOM    718  HG2 GLU A  45      11.721 -11.569   4.056  1.00 96.47           H  
ATOM    719  HG3 GLU A  45      13.014 -12.761   3.960  1.00 96.47           H  
ATOM    720  CD  GLU A  45      13.692 -10.711   3.906  1.00 96.47           C  
ATOM    721  OE1 GLU A  45      14.079 -10.635   5.092  1.00 96.47           O  
ATOM    722  OE2 GLU A  45      14.119  -9.962   2.996  1.00 96.47           O  
ATOM    723  N   GLU A  46       9.661 -13.213   3.398  1.00 96.71           N  
ATOM    724  H   GLU A  46      10.368 -13.696   3.935  1.00 96.71           H  
ATOM    725  CA  GLU A  46       8.469 -12.793   4.135  1.00 96.71           C  
ATOM    726  HA  GLU A  46       7.914 -12.094   3.511  1.00 96.71           H  
ATOM    727  C   GLU A  46       8.900 -12.057   5.411  1.00 96.71           C  
ATOM    728  CB  GLU A  46       7.538 -13.992   4.418  1.00 96.71           C  
ATOM    729  HB2 GLU A  46       8.049 -14.706   5.064  1.00 96.71           H  
ATOM    730  HB3 GLU A  46       7.319 -14.479   3.468  1.00 96.71           H  
ATOM    731  O   GLU A  46       9.669 -12.589   6.213  1.00 96.71           O  
ATOM    732  CG  GLU A  46       6.206 -13.572   5.077  1.00 96.71           C  
ATOM    733  HG2 GLU A  46       5.741 -12.806   4.457  1.00 96.71           H  
ATOM    734  HG3 GLU A  46       6.420 -13.126   6.049  1.00 96.71           H  
ATOM    735  CD  GLU A  46       5.181 -14.713   5.268  1.00 96.71           C  
ATOM    736  OE1 GLU A  46       4.237 -14.529   6.083  1.00 96.71           O  
ATOM    737  OE2 GLU A  46       5.268 -15.749   4.567  1.00 96.71           O  
ATOM    738  N   VAL A  47       8.395 -10.837   5.611  1.00 96.91           N  
ATOM    739  H   VAL A  47       7.741 -10.486   4.926  1.00 96.91           H  
ATOM    740  CA  VAL A  47       8.707  -9.986   6.768  1.00 96.91           C  
ATOM    741  HA  VAL A  47       9.311 -10.561   7.469  1.00 96.91           H  
ATOM    742  C   VAL A  47       7.421  -9.581   7.484  1.00 96.91           C  
ATOM    743  CB  VAL A  47       9.533  -8.743   6.366  1.00 96.91           C  
ATOM    744  HB  VAL A  47       8.949  -8.120   5.689  1.00 96.91           H  
ATOM    745  O   VAL A  47       6.454  -9.159   6.853  1.00 96.91           O  
ATOM    746  CG1 VAL A  47       9.891  -7.918   7.612  1.00 96.91           C  
ATOM    747 HG11 VAL A  47       9.010  -7.395   7.985  1.00 96.91           H  
ATOM    748 HG12 VAL A  47      10.664  -7.188   7.373  1.00 96.91           H  
ATOM    749 HG13 VAL A  47      10.286  -8.573   8.389  1.00 96.91           H  
ATOM    750  CG2 VAL A  47      10.842  -9.123   5.667  1.00 96.91           C  
ATOM    751 HG21 VAL A  47      11.414  -8.231   5.409  1.00 96.91           H  
ATOM    752 HG22 VAL A  47      10.627  -9.659   4.742  1.00 96.91           H  
ATOM    753 HG23 VAL A  47      11.449  -9.763   6.306  1.00 96.91           H  
ATOM    754  N   GLU A  48       7.408  -9.655   8.817  1.00 96.82           N  
ATOM    755  H   GLU A  48       8.238  -9.992   9.284  1.00 96.82           H  
ATOM    756  CA  GLU A  48       6.315  -9.142   9.652  1.00 96.82           C  
ATOM    757  HA  GLU A  48       5.467  -8.910   9.008  1.00 96.82           H  
ATOM    758  C   GLU A  48       6.727  -7.835  10.349  1.00 96.82           C  
ATOM    759  CB  GLU A  48       5.824 -10.218  10.645  1.00 96.82           C  
ATOM    760  HB2 GLU A  48       5.592 -11.126  10.090  1.00 96.82           H  
ATOM    761  HB3 GLU A  48       6.614 -10.442  11.362  1.00 96.82           H  
ATOM    762  O   GLU A  48       7.723  -7.772  11.069  1.00 96.82           O  
ATOM    763  CG  GLU A  48       4.560  -9.768  11.401  1.00 96.82           C  
ATOM    764  HG2 GLU A  48       3.796  -9.489  10.675  1.00 96.82           H  
ATOM    765  HG3 GLU A  48       4.793  -8.873  11.979  1.00 96.82           H  
ATOM    766  CD  GLU A  48       3.981 -10.840  12.346  1.00 96.82           C  
ATOM    767  OE1 GLU A  48       4.126 -10.676  13.579  1.00 96.82           O  
ATOM    768  OE2 GLU A  48       3.280 -11.767  11.860  1.00 96.82           O  
ATOM    769  N   VAL A  49       5.922  -6.786  10.176  1.00 95.34           N  
ATOM    770  H   VAL A  49       5.149  -6.897   9.536  1.00 95.34           H  
ATOM    771  CA  VAL A  49       6.066  -5.486  10.837  1.00 95.34           C  
ATOM    772  HA  VAL A  49       7.000  -5.476  11.400  1.00 95.34           H  
ATOM    773  C   VAL A  49       4.904  -5.288  11.807  1.00 95.34           C  
ATOM    774  CB  VAL A  49       6.129  -4.346   9.803  1.00 95.34           C  
ATOM    775  HB  VAL A  49       5.181  -4.280   9.269  1.00 95.34           H  
ATOM    776  O   VAL A  49       3.746  -5.298  11.401  1.00 95.34           O  
ATOM    777  CG1 VAL A  49       6.391  -3.007  10.499  1.00 95.34           C  
ATOM    778 HG11 VAL A  49       5.583  -2.781  11.195  1.00 95.34           H  
ATOM    779 HG12 VAL A  49       7.342  -3.052  11.029  1.00 95.34           H  
ATOM    780 HG13 VAL A  49       6.430  -2.212   9.754  1.00 95.34           H  
ATOM    781  CG2 VAL A  49       7.249  -4.560   8.780  1.00 95.34           C  
ATOM    782 HG21 VAL A  49       8.201  -4.724   9.284  1.00 95.34           H  
ATOM    783 HG22 VAL A  49       7.327  -3.687   8.133  1.00 95.34           H  
ATOM    784 HG23 VAL A  49       7.024  -5.426   8.156  1.00 95.34           H  
ATOM    785  N   THR A  50       5.195  -5.086  13.095  1.00 94.19           N  
ATOM    786  H   THR A  50       6.165  -5.111  13.375  1.00 94.19           H  
ATOM    787  CA  THR A  50       4.165  -4.892  14.135  1.00 94.19           C  
ATOM    788  HA  THR A  50       3.177  -5.078  13.714  1.00 94.19           H  
ATOM    789  C   THR A  50       4.176  -3.473  14.690  1.00 94.19           C  
ATOM    790  CB  THR A  50       4.341  -5.889  15.289  1.00 94.19           C  
ATOM    791  HB  THR A  50       5.334  -5.776  15.724  1.00 94.19           H  
ATOM    792  O   THR A  50       5.187  -3.045  15.244  1.00 94.19           O  
ATOM    793  CG2 THR A  50       3.287  -5.714  16.387  1.00 94.19           C  
ATOM    794 HG21 THR A  50       3.427  -4.768  16.910  1.00 94.19           H  
ATOM    795 HG22 THR A  50       3.380  -6.523  17.112  1.00 94.19           H  
ATOM    796 HG23 THR A  50       2.288  -5.740  15.952  1.00 94.19           H  
ATOM    797  OG1 THR A  50       4.186  -7.209  14.832  1.00 94.19           O  
ATOM    798  HG1 THR A  50       4.820  -7.405  14.138  1.00 94.19           H  
ATOM    799  N   PHE A  51       3.039  -2.788  14.625  1.00 92.48           N  
ATOM    800  H   PHE A  51       2.245  -3.241  14.196  1.00 92.48           H  
ATOM    801  CA  PHE A  51       2.760  -1.533  15.321  1.00 92.48           C  
ATOM    802  HA  PHE A  51       3.695  -1.056  15.615  1.00 92.48           H  
ATOM    803  C   PHE A  51       1.938  -1.822  16.581  1.00 92.48           C  
ATOM    804  CB  PHE A  51       2.011  -0.571  14.392  1.00 92.48           C  
ATOM    805  HB2 PHE A  51       1.758   0.324  14.960  1.00 92.48           H  
ATOM    806  HB3 PHE A  51       1.078  -1.036  14.073  1.00 92.48           H  
ATOM    807  O   PHE A  51       1.009  -2.630  16.539  1.00 92.48           O  
ATOM    808  CG  PHE A  51       2.786  -0.146  13.164  1.00 92.48           C  
ATOM    809  CD1 PHE A  51       3.393   1.120  13.131  1.00 92.48           C  
ATOM    810  HD1 PHE A  51       3.280   1.790  13.971  1.00 92.48           H  
ATOM    811  CD2 PHE A  51       2.891  -1.001  12.051  1.00 92.48           C  
ATOM    812  HD2 PHE A  51       2.407  -1.966  12.059  1.00 92.48           H  
ATOM    813  CE1 PHE A  51       4.118   1.530  12.000  1.00 92.48           C  
ATOM    814  HE1 PHE A  51       4.559   2.515  11.968  1.00 92.48           H  
ATOM    815  CE2 PHE A  51       3.631  -0.600  10.926  1.00 92.48           C  
ATOM    816  HE2 PHE A  51       3.721  -1.264  10.080  1.00 92.48           H  
ATOM    817  CZ  PHE A  51       4.241   0.667  10.900  1.00 92.48           C  
ATOM    818  HZ  PHE A  51       4.786   0.992  10.026  1.00 92.48           H  
ATOM    819  N   SER A  52       2.262  -1.144  17.681  1.00 90.87           N  
ATOM    820  H   SER A  52       2.976  -0.432  17.624  1.00 90.87           H  
ATOM    821  CA  SER A  52       1.565  -1.293  18.963  1.00 90.87           C  
ATOM    822  HA  SER A  52       0.649  -1.867  18.817  1.00 90.87           H  
ATOM    823  C   SER A  52       1.181   0.071  19.522  1.00 90.87           C  
ATOM    824  CB  SER A  52       2.412  -2.040  19.997  1.00 90.87           C  
ATOM    825  HB2 SER A  52       3.308  -1.457  20.210  1.00 90.87           H  
ATOM    826  HB3 SER A  52       1.837  -2.144  20.917  1.00 90.87           H  
ATOM    827  O   SER A  52       1.870   1.071  19.315  1.00 90.87           O  
ATOM    828  OG  SER A  52       2.793  -3.326  19.544  1.00 90.87           O  
ATOM    829  HG  SER A  52       3.366  -3.714  20.209  1.00 90.87           H  
ATOM    830  N   ALA A  53       0.079   0.114  20.253  1.00 85.42           N  
ATOM    831  H   ALA A  53      -0.459  -0.733  20.366  1.00 85.42           H  
ATOM    832  CA  ALA A  53      -0.458   1.308  20.869  1.00 85.42           C  
ATOM    833  HA  ALA A  53       0.240   2.139  20.772  1.00 85.42           H  
ATOM    834  C   ALA A  53      -0.722   1.063  22.349  1.00 85.42           C  
ATOM    835  CB  ALA A  53      -1.757   1.647  20.154  1.00 85.42           C  
ATOM    836  HB1 ALA A  53      -2.273   2.442  20.693  1.00 85.42           H  
ATOM    837  HB2 ALA A  53      -2.409   0.773  20.158  1.00 85.42           H  
ATOM    838  HB3 ALA A  53      -1.550   1.924  19.120  1.00 85.42           H  
ATOM    839  O   ALA A  53      -1.128  -0.019  22.736  1.00 85.42           O  
ATOM    840  N   ASN A  54      -0.576   2.100  23.172  1.00 79.90           N  
ATOM    841  H   ASN A  54      -0.201   2.969  22.820  1.00 79.90           H  
ATOM    842  CA  ASN A  54      -1.014   2.031  24.570  1.00 79.90           C  
ATOM    843  HA  ASN A  54      -0.803   1.035  24.959  1.00 79.90           H  
ATOM    844  C   ASN A  54      -2.539   2.228  24.717  1.00 79.90           C  
ATOM    845  CB  ASN A  54      -0.202   3.043  25.392  1.00 79.90           C  
ATOM    846  HB2 ASN A  54      -0.367   4.046  24.997  1.00 79.90           H  
ATOM    847  HB3 ASN A  54      -0.553   3.023  26.424  1.00 79.90           H  
ATOM    848  O   ASN A  54      -3.065   2.139  25.822  1.00 79.90           O  
ATOM    849  CG  ASN A  54       1.286   2.732  25.410  1.00 79.90           C  
ATOM    850  ND2 ASN A  54       2.123   3.739  25.494  1.00 79.90           N  
ATOM    851 HD21 ASN A  54       1.788   4.686  25.598  1.00 79.90           H  
ATOM    852 HD22 ASN A  54       3.101   3.487  25.515  1.00 79.90           H  
ATOM    853  OD1 ASN A  54       1.732   1.603  25.344  1.00 79.90           O  
ATOM    854  N   ASP A  55      -3.235   2.515  23.612  1.00 77.61           N  
ATOM    855  H   ASP A  55      -2.747   2.454  22.730  1.00 77.61           H  
ATOM    856  CA  ASP A  55      -4.691   2.612  23.525  1.00 77.61           C  
ATOM    857  HA  ASP A  55      -5.100   2.711  24.530  1.00 77.61           H  
ATOM    858  C   ASP A  55      -5.239   1.339  22.844  1.00 77.61           C  
ATOM    859  CB  ASP A  55      -5.068   3.900  22.773  1.00 77.61           C  
ATOM    860  HB2 ASP A  55      -4.742   4.751  23.370  1.00 77.61           H  
ATOM    861  HB3 ASP A  55      -4.514   3.932  21.835  1.00 77.61           H  
ATOM    862  O   ASP A  55      -4.936   1.115  21.664  1.00 77.61           O  
ATOM    863  CG  ASP A  55      -6.567   4.059  22.476  1.00 77.61           C  
ATOM    864  OD1 ASP A  55      -7.360   3.155  22.826  1.00 77.61           O  
ATOM    865  OD2 ASP A  55      -6.907   5.088  21.860  1.00 77.61           O  
ATOM    866  N   PRO A  56      -6.056   0.525  23.545  1.00 70.27           N  
ATOM    867  CA  PRO A  56      -6.617  -0.726  23.030  1.00 70.27           C  
ATOM    868  HA  PRO A  56      -5.809  -1.344  22.638  1.00 70.27           H  
ATOM    869  C   PRO A  56      -7.609  -0.557  21.876  1.00 70.27           C  
ATOM    870  CB  PRO A  56      -7.249  -1.415  24.243  1.00 70.27           C  
ATOM    871  HB2 PRO A  56      -6.491  -2.002  24.760  1.00 70.27           H  
ATOM    872  HB3 PRO A  56      -8.097  -2.045  23.975  1.00 70.27           H  
ATOM    873  O   PRO A  56      -8.081  -1.550  21.319  1.00 70.27           O  
ATOM    874  CG  PRO A  56      -7.671  -0.239  25.121  1.00 70.27           C  
ATOM    875  HG2 PRO A  56      -7.760  -0.524  26.169  1.00 70.27           H  
ATOM    876  HG3 PRO A  56      -8.608   0.177  24.752  1.00 70.27           H  
ATOM    877  CD  PRO A  56      -6.543   0.762  24.899  1.00 70.27           C  
ATOM    878  HD2 PRO A  56      -5.738   0.581  25.611  1.00 70.27           H  
ATOM    879  HD3 PRO A  56      -6.934   1.773  25.015  1.00 70.27           H  
ATOM    880  N   HIS A  57      -7.935   0.680  21.506  1.00 71.72           N  
ATOM    881  H   HIS A  57      -7.600   1.452  22.064  1.00 71.72           H  
ATOM    882  CA  HIS A  57      -8.806   1.003  20.385  1.00 71.72           C  
ATOM    883  HA  HIS A  57      -9.215   0.082  19.972  1.00 71.72           H  
ATOM    884  C   HIS A  57      -8.081   1.686  19.223  1.00 71.72           C  
ATOM    885  CB  HIS A  57      -9.972   1.842  20.917  1.00 71.72           C  
ATOM    886  HB2 HIS A  57     -10.639   2.094  20.092  1.00 71.72           H  
ATOM    887  HB3 HIS A  57      -9.586   2.771  21.336  1.00 71.72           H  
ATOM    888  O   HIS A  57      -8.696   1.886  18.173  1.00 71.72           O  
ATOM    889  CG  HIS A  57     -10.769   1.111  21.966  1.00 71.72           C  
ATOM    890  CD2 HIS A  57     -11.083   1.553  23.222  1.00 71.72           C  
ATOM    891  HD2 HIS A  57     -10.812   2.511  23.640  1.00 71.72           H  
ATOM    892  ND1 HIS A  57     -11.244  -0.174  21.857  1.00 71.72           N  
ATOM    893  HD1 HIS A  57     -10.950  -0.831  21.149  1.00 71.72           H  
ATOM    894  CE1 HIS A  57     -11.866  -0.488  23.004  1.00 71.72           C  
ATOM    895  HE1 HIS A  57     -12.284  -1.455  23.240  1.00 71.72           H  
ATOM    896  NE2 HIS A  57     -11.799   0.535  23.867  1.00 71.72           N  
ATOM    897  N   LYS A  58      -6.783   1.999  19.346  1.00 72.81           N  
ATOM    898  H   LYS A  58      -6.324   1.776  20.218  1.00 72.81           H  
ATOM    899  CA  LYS A  58      -6.039   2.758  18.323  1.00 72.81           C  
ATOM    900  HA  LYS A  58      -6.552   3.709  18.178  1.00 72.81           H  
ATOM    901  C   LYS A  58      -6.031   2.084  16.947  1.00 72.81           C  
ATOM    902  CB  LYS A  58      -4.630   3.065  18.852  1.00 72.81           C  
ATOM    903  HB2 LYS A  58      -4.740   3.763  19.682  1.00 72.81           H  
ATOM    904  HB3 LYS A  58      -4.189   2.139  19.220  1.00 72.81           H  
ATOM    905  O   LYS A  58      -6.054   2.786  15.938  1.00 72.81           O  
ATOM    906  CG  LYS A  58      -3.686   3.688  17.806  1.00 72.81           C  
ATOM    907  HG2 LYS A  58      -3.283   2.879  17.197  1.00 72.81           H  
ATOM    908  HG3 LYS A  58      -4.252   4.356  17.156  1.00 72.81           H  
ATOM    909  CD  LYS A  58      -2.530   4.505  18.412  1.00 72.81           C  
ATOM    910  HD2 LYS A  58      -2.183   4.065  19.347  1.00 72.81           H  
ATOM    911  HD3 LYS A  58      -2.895   5.505  18.648  1.00 72.81           H  
ATOM    912  CE  LYS A  58      -1.370   4.599  17.414  1.00 72.81           C  
ATOM    913  HE2 LYS A  58      -1.668   5.255  16.596  1.00 72.81           H  
ATOM    914  HE3 LYS A  58      -1.205   3.608  16.990  1.00 72.81           H  
ATOM    915  NZ  LYS A  58      -0.107   5.079  18.035  1.00 72.81           N  
ATOM    916  HZ1 LYS A  58       0.621   5.128  17.336  1.00 72.81           H  
ATOM    917  HZ2 LYS A  58      -0.227   5.997  18.439  1.00 72.81           H  
ATOM    918  HZ3 LYS A  58       0.211   4.430  18.740  1.00 72.81           H  
ATOM    919  N   PHE A  59      -6.063   0.752  16.880  1.00 78.10           N  
ATOM    920  H   PHE A  59      -6.037   0.219  17.738  1.00 78.10           H  
ATOM    921  CA  PHE A  59      -6.129   0.013  15.613  1.00 78.10           C  
ATOM    922  HA  PHE A  59      -5.955   0.710  14.793  1.00 78.10           H  
ATOM    923  C   PHE A  59      -7.501  -0.594  15.326  1.00 78.10           C  
ATOM    924  CB  PHE A  59      -5.012  -1.024  15.520  1.00 78.10           C  
ATOM    925  HB2 PHE A  59      -5.179  -1.804  16.263  1.00 78.10           H  
ATOM    926  HB3 PHE A  59      -5.052  -1.501  14.541  1.00 78.10           H  
ATOM    927  O   PHE A  59      -7.631  -1.410  14.418  1.00 78.10           O  
ATOM    928  CG  PHE A  59      -3.630  -0.442  15.695  1.00 78.10           C  
ATOM    929  CD1 PHE A  59      -2.961   0.196  14.634  1.00 78.10           C  
ATOM    930  HD1 PHE A  59      -3.427   0.273  13.663  1.00 78.10           H  
ATOM    931  CD2 PHE A  59      -2.997  -0.567  16.936  1.00 78.10           C  
ATOM    932  HD2 PHE A  59      -3.525  -1.032  17.756  1.00 78.10           H  
ATOM    933  CE1 PHE A  59      -1.649   0.668  14.819  1.00 78.10           C  
ATOM    934  HE1 PHE A  59      -1.090   1.095  13.999  1.00 78.10           H  
ATOM    935  CE2 PHE A  59      -1.688  -0.101  17.109  1.00 78.10           C  
ATOM    936  HE2 PHE A  59      -1.195  -0.239  18.060  1.00 78.10           H  
ATOM    937  CZ  PHE A  59      -1.012   0.525  16.057  1.00 78.10           C  
ATOM    938  HZ  PHE A  59      -0.001   0.876  16.201  1.00 78.10           H  
ATOM    939  N   ASN A  60      -8.558  -0.158  16.019  1.00 68.87           N  
ATOM    940  H   ASN A  60      -8.429   0.496  16.777  1.00 68.87           H  
ATOM    941  CA  ASN A  60      -9.908  -0.520  15.596  1.00 68.87           C  
ATOM    942  HA  ASN A  60      -9.949  -1.600  15.460  1.00 68.87           H  
ATOM    943  C   ASN A  60     -10.232   0.082  14.219  1.00 68.87           C  
ATOM    944  CB  ASN A  60     -10.930  -0.123  16.678  1.00 68.87           C  
ATOM    945  HB2 ASN A  60     -10.713   0.874  17.063  1.00 68.87           H  
ATOM    946  HB3 ASN A  60     -11.922  -0.097  16.228  1.00 68.87           H  
ATOM    947  O   ASN A  60     -11.032  -0.495  13.492  1.00 68.87           O  
ATOM    948  CG  ASN A  60     -10.998  -1.119  17.826  1.00 68.87           C  
ATOM    949  ND2 ASN A  60     -11.736  -0.813  18.865  1.00 68.87           N  
ATOM    950 HD21 ASN A  60     -12.176   0.093  18.942  1.00 68.87           H  
ATOM    951 HD22 ASN A  60     -11.885  -1.570  19.517  1.00 68.87           H  
ATOM    952  OD1 ASN A  60     -10.475  -2.216  17.791  1.00 68.87           O  
ATOM    953  N   ARG A  61      -9.625   1.217  13.838  1.00 68.69           N  
ATOM    954  H   ARG A  61      -8.974   1.626  14.493  1.00 68.69           H  
ATOM    955  CA  ARG A  61      -9.854   1.921  12.560  1.00 68.69           C  
ATOM    956  HA  ARG A  61     -10.026   1.198  11.762  1.00 68.69           H  
ATOM    957  C   ARG A  61      -8.624   2.744  12.133  1.00 68.69           C  
ATOM    958  CB  ARG A  61     -11.088   2.841  12.715  1.00 68.69           C  
ATOM    959  HB2 ARG A  61     -10.896   3.536  13.533  1.00 68.69           H  
ATOM    960  HB3 ARG A  61     -11.207   3.443  11.815  1.00 68.69           H  
ATOM    961  O   ARG A  61      -8.715   3.968  12.044  1.00 68.69           O  
ATOM    962  CG  ARG A  61     -12.429   2.149  13.005  1.00 68.69           C  
ATOM    963  HG2 ARG A  61     -13.180   2.925  13.152  1.00 68.69           H  
ATOM    964  HG3 ARG A  61     -12.375   1.590  13.939  1.00 68.69           H  
ATOM    965  CD  ARG A  61     -12.901   1.249  11.860  1.00 68.69           C  
ATOM    966  HD2 ARG A  61     -12.096   0.619  11.483  1.00 68.69           H  
ATOM    967  HD3 ARG A  61     -13.243   1.924  11.075  1.00 68.69           H  
ATOM    968  NE  ARG A  61     -14.067   0.454  12.249  1.00 68.69           N  
ATOM    969  HE  ARG A  61     -14.943   0.954  12.302  1.00 68.69           H  
ATOM    970  NH1 ARG A  61     -13.145  -1.677  12.344  1.00 68.69           N  
ATOM    971 HH11 ARG A  61     -13.253  -2.674  12.463  1.00 68.69           H  
ATOM    972 HH12 ARG A  61     -12.210  -1.298  12.287  1.00 68.69           H  
ATOM    973  NH2 ARG A  61     -15.204  -1.292  13.042  1.00 68.69           N  
ATOM    974 HH21 ARG A  61     -15.244  -2.272  13.283  1.00 68.69           H  
ATOM    975 HH22 ARG A  61     -16.007  -0.690  13.153  1.00 68.69           H  
ATOM    976  CZ  ARG A  61     -14.117  -0.833  12.521  1.00 68.69           C  
ATOM    977  N   PRO A  62      -7.446   2.134  11.942  1.00 72.55           N  
ATOM    978  CA  PRO A  62      -6.237   2.908  11.728  1.00 72.55           C  
ATOM    979  HA  PRO A  62      -6.192   3.741  12.430  1.00 72.55           H  
ATOM    980  C   PRO A  62      -6.207   3.445  10.303  1.00 72.55           C  
ATOM    981  CB  PRO A  62      -5.084   1.958  12.018  1.00 72.55           C  
ATOM    982  HB2 PRO A  62      -4.873   1.978  13.088  1.00 72.55           H  
ATOM    983  HB3 PRO A  62      -4.189   2.201  11.445  1.00 72.55           H  
ATOM    984  O   PRO A  62      -6.417   2.706   9.347  1.00 72.55           O  
ATOM    985  CG  PRO A  62      -5.659   0.603  11.628  1.00 72.55           C  
ATOM    986  HG2 PRO A  62      -5.457   0.422  10.572  1.00 72.55           H  
ATOM    987  HG3 PRO A  62      -5.236  -0.174  12.265  1.00 72.55           H  
ATOM    988  CD  PRO A  62      -7.167   0.713  11.843  1.00 72.55           C  
ATOM    989  HD2 PRO A  62      -7.442   0.220  12.776  1.00 72.55           H  
ATOM    990  HD3 PRO A  62      -7.702   0.261  11.008  1.00 72.55           H  
ATOM    991  N   GLN A  63      -5.880   4.722  10.153  1.00 81.14           N  
ATOM    992  H   GLN A  63      -5.745   5.302  10.968  1.00 81.14           H  
ATOM    993  CA  GLN A  63      -5.400   5.203   8.869  1.00 81.14           C  
ATOM    994  HA  GLN A  63      -6.031   4.792   8.080  1.00 81.14           H  
ATOM    995  C   GLN A  63      -3.971   4.703   8.682  1.00 81.14           C  
ATOM    996  CB  GLN A  63      -5.490   6.726   8.798  1.00 81.14           C  
ATOM    997  HB2 GLN A  63      -4.917   7.163   9.615  1.00 81.14           H  
ATOM    998  HB3 GLN A  63      -6.533   7.026   8.900  1.00 81.14           H  
ATOM    999  O   GLN A  63      -3.104   4.982   9.519  1.00 81.14           O  
ATOM   1000  CG  GLN A  63      -4.942   7.246   7.461  1.00 81.14           C  
ATOM   1001  HG2 GLN A  63      -5.537   6.848   6.639  1.00 81.14           H  
ATOM   1002  HG3 GLN A  63      -3.912   6.916   7.328  1.00 81.14           H  
ATOM   1003  CD  GLN A  63      -4.952   8.763   7.380  1.00 81.14           C  
ATOM   1004  NE2 GLN A  63      -4.129   9.338   6.532  1.00 81.14           N  
ATOM   1005 HE21 GLN A  63      -3.550   8.774   5.926  1.00 81.14           H  
ATOM   1006 HE22 GLN A  63      -4.213  10.342   6.464  1.00 81.14           H  
ATOM   1007  OE1 GLN A  63      -5.667   9.468   8.069  1.00 81.14           O  
ATOM   1008  N   PHE A  64      -3.716   4.012   7.576  1.00 82.64           N  
ATOM   1009  H   PHE A  64      -4.464   3.812   6.927  1.00 82.64           H  
ATOM   1010  CA  PHE A  64      -2.362   3.624   7.217  1.00 82.64           C  
ATOM   1011  HA  PHE A  64      -1.684   4.291   7.750  1.00 82.64           H  
ATOM   1012  C   PHE A  64      -2.077   3.836   5.738  1.00 82.64           C  
ATOM   1013  CB  PHE A  64      -2.056   2.198   7.685  1.00 82.64           C  
ATOM   1014  HB2 PHE A  64      -2.278   2.123   8.749  1.00 82.64           H  
ATOM   1015  HB3 PHE A  64      -0.988   2.019   7.566  1.00 82.64           H  
ATOM   1016  O   PHE A  64      -2.979   3.775   4.901  1.00 82.64           O  
ATOM   1017  CG  PHE A  64      -2.808   1.108   6.953  1.00 82.64           C  
ATOM   1018  CD1 PHE A  64      -4.092   0.726   7.378  1.00 82.64           C  
ATOM   1019  HD1 PHE A  64      -4.564   1.234   8.206  1.00 82.64           H  
ATOM   1020  CD2 PHE A  64      -2.218   0.472   5.848  1.00 82.64           C  
ATOM   1021  HD2 PHE A  64      -1.239   0.785   5.516  1.00 82.64           H  
ATOM   1022  CE1 PHE A  64      -4.773  -0.300   6.704  1.00 82.64           C  
ATOM   1023  HE1 PHE A  64      -5.785  -0.548   6.986  1.00 82.64           H  
ATOM   1024  CE2 PHE A  64      -2.897  -0.561   5.179  1.00 82.64           C  
ATOM   1025  HE2 PHE A  64      -2.452  -1.038   4.318  1.00 82.64           H  
ATOM   1026  CZ  PHE A  64      -4.166  -0.962   5.626  1.00 82.64           C  
ATOM   1027  HZ  PHE A  64      -4.694  -1.754   5.117  1.00 82.64           H  
ATOM   1028  N   THR A  65      -0.806   4.087   5.452  1.00 84.46           N  
ATOM   1029  H   THR A  65      -0.147   4.103   6.217  1.00 84.46           H  
ATOM   1030  CA  THR A  65      -0.268   4.224   4.102  1.00 84.46           C  
ATOM   1031  HA  THR A  65      -1.060   4.040   3.376  1.00 84.46           H  
ATOM   1032  C   THR A  65       0.825   3.190   3.911  1.00 84.46           C  
ATOM   1033  CB  THR A  65       0.278   5.633   3.843  1.00 84.46           C  
ATOM   1034  HB  THR A  65       1.102   5.843   4.525  1.00 84.46           H  
ATOM   1035  O   THR A  65       1.664   3.018   4.800  1.00 84.46           O  
ATOM   1036  CG2 THR A  65       0.756   5.800   2.410  1.00 84.46           C  
ATOM   1037 HG21 THR A  65      -0.037   5.490   1.729  1.00 84.46           H  
ATOM   1038 HG22 THR A  65       1.639   5.187   2.228  1.00 84.46           H  
ATOM   1039 HG23 THR A  65       1.024   6.837   2.211  1.00 84.46           H  
ATOM   1040  OG1 THR A  65      -0.727   6.606   4.016  1.00 84.46           O  
ATOM   1041  HG1 THR A  65      -0.875   6.955   3.134  1.00 84.46           H  
ATOM   1042  N   ILE A  66       0.814   2.518   2.766  1.00 83.57           N  
ATOM   1043  H   ILE A  66       0.063   2.685   2.112  1.00 83.57           H  
ATOM   1044  CA  ILE A  66       1.887   1.628   2.335  1.00 83.57           C  
ATOM   1045  HA  ILE A  66       2.694   1.685   3.065  1.00 83.57           H  
ATOM   1046  C   ILE A  66       2.415   2.142   1.003  1.00 83.57           C  
ATOM   1047  CB  ILE A  66       1.440   0.154   2.293  1.00 83.57           C  
ATOM   1048  HB  ILE A  66       0.717   0.019   1.489  1.00 83.57           H  
ATOM   1049  O   ILE A  66       1.630   2.336   0.078  1.00 83.57           O  
ATOM   1050  CG1 ILE A  66       0.762  -0.201   3.634  1.00 83.57           C  
ATOM   1051 HG12 ILE A  66      -0.160   0.377   3.704  1.00 83.57           H  
ATOM   1052 HG13 ILE A  66       1.416   0.079   4.460  1.00 83.57           H  
ATOM   1053  CG2 ILE A  66       2.667  -0.733   2.036  1.00 83.57           C  
ATOM   1054 HG21 ILE A  66       3.156  -0.440   1.107  1.00 83.57           H  
ATOM   1055 HG22 ILE A  66       3.376  -0.620   2.856  1.00 83.57           H  
ATOM   1056 HG23 ILE A  66       2.378  -1.780   1.946  1.00 83.57           H  
ATOM   1057  CD1 ILE A  66       0.362  -1.658   3.804  1.00 83.57           C  
ATOM   1058 HD11 ILE A  66       1.261  -2.269   3.887  1.00 83.57           H  
ATOM   1059 HD12 ILE A  66      -0.210  -1.773   4.725  1.00 83.57           H  
ATOM   1060 HD13 ILE A  66      -0.251  -1.962   2.956  1.00 83.57           H  
ATOM   1061  N   GLU A  67       3.718   2.401   0.942  1.00 82.67           N  
ATOM   1062  H   GLU A  67       4.275   2.238   1.769  1.00 82.67           H  
ATOM   1063  CA  GLU A  67       4.427   2.816  -0.269  1.00 82.67           C  
ATOM   1064  HA  GLU A  67       3.703   2.917  -1.077  1.00 82.67           H  
ATOM   1065  C   GLU A  67       5.445   1.735  -0.646  1.00 82.67           C  
ATOM   1066  CB  GLU A  67       5.138   4.178  -0.108  1.00 82.67           C  
ATOM   1067  HB2 GLU A  67       5.464   4.511  -1.093  1.00 82.67           H  
ATOM   1068  HB3 GLU A  67       6.040   4.019   0.484  1.00 82.67           H  
ATOM   1069  O   GLU A  67       6.146   1.243   0.240  1.00 82.67           O  
ATOM   1070  CG  GLU A  67       4.317   5.309   0.540  1.00 82.67           C  
ATOM   1071  HG2 GLU A  67       3.893   4.955   1.479  1.00 82.67           H  
ATOM   1072  HG3 GLU A  67       3.495   5.572  -0.126  1.00 82.67           H  
ATOM   1073  CD  GLU A  67       5.175   6.555   0.860  1.00 82.67           C  
ATOM   1074  OE1 GLU A  67       4.819   7.673   0.430  1.00 82.67           O  
ATOM   1075  OE2 GLU A  67       6.191   6.433   1.596  1.00 82.67           O  
ATOM   1076  N   TRP A  68       5.564   1.395  -1.931  1.00 81.04           N  
ATOM   1077  H   TRP A  68       4.951   1.837  -2.601  1.00 81.04           H  
ATOM   1078  CA  TRP A  68       6.572   0.447  -2.432  1.00 81.04           C  
ATOM   1079  HA  TRP A  68       7.130   0.043  -1.588  1.00 81.04           H  
ATOM   1080  C   TRP A  68       7.565   1.138  -3.352  1.00 81.04           C  
ATOM   1081  CB  TRP A  68       5.948  -0.751  -3.163  1.00 81.04           C  
ATOM   1082  HB2 TRP A  68       5.453  -0.395  -4.066  1.00 81.04           H  
ATOM   1083  HB3 TRP A  68       6.745  -1.427  -3.473  1.00 81.04           H  
ATOM   1084  O   TRP A  68       7.187   1.998  -4.150  1.00 81.04           O  
ATOM   1085  CG  TRP A  68       4.957  -1.525  -2.362  1.00 81.04           C  
ATOM   1086  CD1 TRP A  68       5.159  -2.682  -1.699  1.00 81.04           C  
ATOM   1087  HD1 TRP A  68       6.091  -3.229  -1.701  1.00 81.04           H  
ATOM   1088  CD2 TRP A  68       3.580  -1.170  -2.112  1.00 81.04           C  
ATOM   1089  CE2 TRP A  68       3.002  -2.127  -1.236  1.00 81.04           C  
ATOM   1090  CE3 TRP A  68       2.782  -0.106  -2.537  1.00 81.04           C  
ATOM   1091  HE3 TRP A  68       3.230   0.601  -3.220  1.00 81.04           H  
ATOM   1092  NE1 TRP A  68       4.003  -3.046  -1.032  1.00 81.04           N  
ATOM   1093  HE1 TRP A  68       3.922  -3.890  -0.483  1.00 81.04           H  
ATOM   1094  CH2 TRP A  68       0.969  -0.858  -1.124  1.00 81.04           C  
ATOM   1095  HH2 TRP A  68      -0.007  -0.725  -0.681  1.00 81.04           H  
ATOM   1096  CZ2 TRP A  68       1.693  -1.998  -0.768  1.00 81.04           C  
ATOM   1097  HZ2 TRP A  68       1.259  -2.732  -0.105  1.00 81.04           H  
ATOM   1098  CZ3 TRP A  68       1.489   0.078  -2.036  1.00 81.04           C  
ATOM   1099  HZ3 TRP A  68       0.927   0.956  -2.317  1.00 81.04           H  
ATOM   1100  N   LEU A  69       8.816   0.704  -3.267  1.00 81.10           N  
ATOM   1101  H   LEU A  69       9.050   0.071  -2.516  1.00 81.10           H  
ATOM   1102  CA  LEU A  69       9.879   1.040  -4.194  1.00 81.10           C  
ATOM   1103  HA  LEU A  69       9.445   1.478  -5.093  1.00 81.10           H  
ATOM   1104  C   LEU A  69      10.630  -0.231  -4.592  1.00 81.10           C  
ATOM   1105  CB  LEU A  69      10.796   2.073  -3.524  1.00 81.10           C  
ATOM   1106  HB2 LEU A  69      11.105   1.694  -2.550  1.00 81.10           H  
ATOM   1107  HB3 LEU A  69      10.230   2.991  -3.367  1.00 81.10           H  
ATOM   1108  O   LEU A  69      11.175  -0.920  -3.737  1.00 81.10           O  
ATOM   1109  CG  LEU A  69      12.052   2.381  -4.350  1.00 81.10           C  
ATOM   1110  HG  LEU A  69      12.677   1.491  -4.419  1.00 81.10           H  
ATOM   1111  CD1 LEU A  69      11.678   2.828  -5.764  1.00 81.10           C  
ATOM   1112 HD11 LEU A  69      10.815   3.493  -5.757  1.00 81.10           H  
ATOM   1113 HD12 LEU A  69      12.551   3.248  -6.263  1.00 81.10           H  
ATOM   1114 HD13 LEU A  69      11.412   1.950  -6.354  1.00 81.10           H  
ATOM   1115  CD2 LEU A  69      12.867   3.455  -3.636  1.00 81.10           C  
ATOM   1116 HD21 LEU A  69      12.291   4.376  -3.556  1.00 81.10           H  
ATOM   1117 HD22 LEU A  69      13.117   3.101  -2.636  1.00 81.10           H  
ATOM   1118 HD23 LEU A  69      13.788   3.623  -4.194  1.00 81.10           H  
ATOM   1119  N   GLU A  70      10.658  -0.521  -5.885  1.00 74.87           N  
ATOM   1120  H   GLU A  70      10.199   0.098  -6.538  1.00 74.87           H  
ATOM   1121  CA  GLU A  70      11.443  -1.611  -6.464  1.00 74.87           C  
ATOM   1122  HA  GLU A  70      11.473  -2.449  -5.767  1.00 74.87           H  
ATOM   1123  C   GLU A  70      12.891  -1.176  -6.749  1.00 74.87           C  
ATOM   1124  CB  GLU A  70      10.732  -2.065  -7.745  1.00 74.87           C  
ATOM   1125  HB2 GLU A  70       9.665  -2.158  -7.543  1.00 74.87           H  
ATOM   1126  HB3 GLU A  70      10.874  -1.302  -8.511  1.00 74.87           H  
ATOM   1127  O   GLU A  70      13.123  -0.026  -7.136  1.00 74.87           O  
ATOM   1128  CG  GLU A  70      11.232  -3.421  -8.253  1.00 74.87           C  
ATOM   1129  HG2 GLU A  70      11.031  -4.166  -7.483  1.00 74.87           H  
ATOM   1130  HG3 GLU A  70      12.310  -3.385  -8.410  1.00 74.87           H  
ATOM   1131  CD  GLU A  70      10.557  -3.847  -9.559  1.00 74.87           C  
ATOM   1132  OE1 GLU A  70      10.495  -5.073  -9.818  1.00 74.87           O  
ATOM   1133  OE2 GLU A  70       9.946  -2.997 -10.243  1.00 74.87           O  
ATOM   1134  N   ASP A  71      13.834  -2.107  -6.590  1.00 78.54           N  
ATOM   1135  H   ASP A  71      13.575  -2.999  -6.192  1.00 78.54           H  
ATOM   1136  CA  ASP A  71      15.157  -2.066  -7.231  1.00 78.54           C  
ATOM   1137  HA  ASP A  71      15.657  -1.124  -7.006  1.00 78.54           H  
ATOM   1138  C   ASP A  71      14.970  -2.144  -8.762  1.00 78.54           C  
ATOM   1139  CB  ASP A  71      16.014  -3.195  -6.625  1.00 78.54           C  
ATOM   1140  HB2 ASP A  71      15.394  -4.087  -6.527  1.00 78.54           H  
ATOM   1141  HB3 ASP A  71      16.305  -2.907  -5.615  1.00 78.54           H  
ATOM   1142  O   ASP A  71      14.557  -3.166  -9.321  1.00 78.54           O  
ATOM   1143  CG  ASP A  71      17.276  -3.568  -7.410  1.00 78.54           C  
ATOM   1144  OD1 ASP A  71      17.603  -2.859  -8.376  1.00 78.54           O  
ATOM   1145  OD2 ASP A  71      17.818  -4.663  -7.121  1.00 78.54           O  
ATOM   1146  N   LYS A  72      15.176  -1.002  -9.424  1.00 73.67           N  
ATOM   1147  H   LYS A  72      15.772  -0.341  -8.946  1.00 73.67           H  
ATOM   1148  CA  LYS A  72      14.846  -0.769 -10.835  1.00 73.67           C  
ATOM   1149  HA  LYS A  72      13.942  -1.327 -11.081  1.00 73.67           H  
ATOM   1150  C   LYS A  72      15.920  -1.283 -11.781  1.00 73.67           C  
ATOM   1151  CB  LYS A  72      14.637   0.731 -11.096  1.00 73.67           C  
ATOM   1152  HB2 LYS A  72      15.418   1.300 -10.592  1.00 73.67           H  
ATOM   1153  HB3 LYS A  72      14.732   0.906 -12.168  1.00 73.67           H  
ATOM   1154  O   LYS A  72      15.594  -1.545 -12.941  1.00 73.67           O  
ATOM   1155  CG  LYS A  72      13.257   1.232 -10.658  1.00 73.67           C  
ATOM   1156  HG2 LYS A  72      12.492   0.580 -11.081  1.00 73.67           H  
ATOM   1157  HG3 LYS A  72      13.185   1.204  -9.571  1.00 73.67           H  
ATOM   1158  CD  LYS A  72      13.028   2.664 -11.160  1.00 73.67           C  
ATOM   1159  HD2 LYS A  72      13.745   3.325 -10.671  1.00 73.67           H  
ATOM   1160  HD3 LYS A  72      13.183   2.694 -12.238  1.00 73.67           H  
ATOM   1161  CE  LYS A  72      11.596   3.097 -10.833  1.00 73.67           C  
ATOM   1162  HE2 LYS A  72      11.451   3.010  -9.756  1.00 73.67           H  
ATOM   1163  HE3 LYS A  72      10.914   2.392 -11.310  1.00 73.67           H  
ATOM   1164  NZ  LYS A  72      11.318   4.482 -11.294  1.00 73.67           N  
ATOM   1165  HZ1 LYS A  72      11.913   5.139 -10.809  1.00 73.67           H  
ATOM   1166  HZ2 LYS A  72      10.352   4.726 -11.128  1.00 73.67           H  
ATOM   1167  HZ3 LYS A  72      11.487   4.546 -12.287  1.00 73.67           H  
ATOM   1168  N   ASP A  73      17.176  -1.339 -11.348  1.00 75.26           N  
ATOM   1169  H   ASP A  73      17.371  -1.176 -10.371  1.00 75.26           H  
ATOM   1170  CA  ASP A  73      18.278  -1.820 -12.187  1.00 75.26           C  
ATOM   1171  HA  ASP A  73      17.935  -1.823 -13.222  1.00 75.26           H  
ATOM   1172  C   ASP A  73      18.644  -3.289 -11.922  1.00 75.26           C  
ATOM   1173  CB  ASP A  73      19.450  -0.828 -12.172  1.00 75.26           C  
ATOM   1174  HB2 ASP A  73      19.078   0.142 -12.503  1.00 75.26           H  
ATOM   1175  HB3 ASP A  73      20.187  -1.156 -12.906  1.00 75.26           H  
ATOM   1176  O   ASP A  73      19.366  -3.896 -12.721  1.00 75.26           O  
ATOM   1177  CG  ASP A  73      20.155  -0.654 -10.829  1.00 75.26           C  
ATOM   1178  OD1 ASP A  73      20.107  -1.607 -10.035  1.00 75.26           O  
ATOM   1179  OD2 ASP A  73      20.799   0.417 -10.694  1.00 75.26           O  
ATOM   1180  N   GLY A  74      18.032  -3.890 -10.899  1.00 74.39           N  
ATOM   1181  H   GLY A  74      17.664  -3.291 -10.174  1.00 74.39           H  
ATOM   1182  CA  GLY A  74      18.156  -5.298 -10.557  1.00 74.39           C  
ATOM   1183  HA2 GLY A  74      17.941  -5.913 -11.430  1.00 74.39           H  
ATOM   1184  HA3 GLY A  74      17.439  -5.515  -9.765  1.00 74.39           H  
ATOM   1185  C   GLY A  74      19.541  -5.651 -10.027  1.00 74.39           C  
ATOM   1186  O   GLY A  74      19.958  -6.807 -10.162  1.00 74.39           O  
ATOM   1187  N   ASP A  75      20.272  -4.676  -9.478  1.00 77.99           N  
ATOM   1188  H   ASP A  75      19.867  -3.756  -9.385  1.00 77.99           H  
ATOM   1189  CA  ASP A  75      21.619  -4.869  -8.943  1.00 77.99           C  
ATOM   1190  HA  ASP A  75      22.115  -5.580  -9.604  1.00 77.99           H  
ATOM   1191  C   ASP A  75      21.638  -5.525  -7.548  1.00 77.99           C  
ATOM   1192  CB  ASP A  75      22.434  -3.564  -9.044  1.00 77.99           C  
ATOM   1193  HB2 ASP A  75      23.487  -3.847  -9.030  1.00 77.99           H  
ATOM   1194  HB3 ASP A  75      22.255  -3.098 -10.013  1.00 77.99           H  
ATOM   1195  O   ASP A  75      22.704  -5.902  -7.043  1.00 77.99           O  
ATOM   1196  CG  ASP A  75      22.229  -2.529  -7.922  1.00 77.99           C  
ATOM   1197  OD1 ASP A  75      21.422  -2.787  -7.003  1.00 77.99           O  
ATOM   1198  OD2 ASP A  75      23.079  -1.604  -7.848  1.00 77.99           O  
ATOM   1199  N   GLY A  76      20.458  -5.741  -6.957  1.00 75.87           N  
ATOM   1200  H   GLY A  76      19.654  -5.287  -7.368  1.00 75.87           H  
ATOM   1201  CA  GLY A  76      20.273  -6.350  -5.646  1.00 75.87           C  
ATOM   1202  HA2 GLY A  76      21.073  -7.065  -5.456  1.00 75.87           H  
ATOM   1203  HA3 GLY A  76      19.318  -6.875  -5.649  1.00 75.87           H  
ATOM   1204  C   GLY A  76      20.250  -5.340  -4.499  1.00 75.87           C  
ATOM   1205  O   GLY A  76      20.213  -5.756  -3.335  1.00 75.87           O  
ATOM   1206  N   TYR A  77      20.259  -4.039  -4.788  1.00 79.00           N  
ATOM   1207  H   TYR A  77      20.335  -3.755  -5.754  1.00 79.00           H  
ATOM   1208  CA  TYR A  77      20.205  -2.955  -3.817  1.00 79.00           C  
ATOM   1209  HA  TYR A  77      19.886  -3.358  -2.856  1.00 79.00           H  
ATOM   1210  C   TYR A  77      19.188  -1.893  -4.241  1.00 79.00           C  
ATOM   1211  CB  TYR A  77      21.603  -2.339  -3.647  1.00 79.00           C  
ATOM   1212  HB2 TYR A  77      21.918  -1.909  -4.598  1.00 79.00           H  
ATOM   1213  HB3 TYR A  77      21.541  -1.521  -2.930  1.00 79.00           H  
ATOM   1214  O   TYR A  77      18.905  -1.693  -5.404  1.00 79.00           O  
ATOM   1215  CG  TYR A  77      22.657  -3.321  -3.172  1.00 79.00           C  
ATOM   1216  CD1 TYR A  77      22.787  -3.607  -1.800  1.00 79.00           C  
ATOM   1217  HD1 TYR A  77      22.132  -3.119  -1.093  1.00 79.00           H  
ATOM   1218  CD2 TYR A  77      23.466  -3.990  -4.110  1.00 79.00           C  
ATOM   1219  HD2 TYR A  77      23.320  -3.800  -5.164  1.00 79.00           H  
ATOM   1220  CE1 TYR A  77      23.726  -4.560  -1.362  1.00 79.00           C  
ATOM   1221  HE1 TYR A  77      23.802  -4.796  -0.311  1.00 79.00           H  
ATOM   1222  CE2 TYR A  77      24.410  -4.941  -3.679  1.00 79.00           C  
ATOM   1223  HE2 TYR A  77      25.000  -5.477  -4.409  1.00 79.00           H  
ATOM   1224  OH  TYR A  77      25.434  -6.159  -1.874  1.00 79.00           O  
ATOM   1225  HH  TYR A  77      25.310  -6.329  -0.937  1.00 79.00           H  
ATOM   1226  CZ  TYR A  77      24.538  -5.230  -2.305  1.00 79.00           C  
ATOM   1227  N   ILE A  78      18.639  -1.163  -3.265  1.00 80.84           N  
ATOM   1228  H   ILE A  78      18.888  -1.376  -2.310  1.00 80.84           H  
ATOM   1229  CA  ILE A  78      17.855   0.048  -3.547  1.00 80.84           C  
ATOM   1230  HA  ILE A  78      17.624   0.092  -4.612  1.00 80.84           H  
ATOM   1231  C   ILE A  78      18.750   1.244  -3.240  1.00 80.84           C  
ATOM   1232  CB  ILE A  78      16.502   0.043  -2.813  1.00 80.84           C  
ATOM   1233  HB  ILE A  78      16.681  -0.037  -1.741  1.00 80.84           H  
ATOM   1234  O   ILE A  78      18.861   1.707  -2.095  1.00 80.84           O  
ATOM   1235  CG1 ILE A  78      15.667  -1.166  -3.289  1.00 80.84           C  
ATOM   1236 HG12 ILE A  78      16.257  -2.080  -3.220  1.00 80.84           H  
ATOM   1237 HG13 ILE A  78      15.396  -1.026  -4.335  1.00 80.84           H  
ATOM   1238  CG2 ILE A  78      15.736   1.347  -3.105  1.00 80.84           C  
ATOM   1239 HG21 ILE A  78      15.453   1.374  -4.158  1.00 80.84           H  
ATOM   1240 HG22 ILE A  78      14.839   1.401  -2.489  1.00 80.84           H  
ATOM   1241 HG23 ILE A  78      16.363   2.214  -2.897  1.00 80.84           H  
ATOM   1242  CD1 ILE A  78      14.399  -1.404  -2.480  1.00 80.84           C  
ATOM   1243 HD11 ILE A  78      13.890  -2.279  -2.883  1.00 80.84           H  
ATOM   1244 HD12 ILE A  78      13.728  -0.548  -2.560  1.00 80.84           H  
ATOM   1245 HD13 ILE A  78      14.666  -1.600  -1.441  1.00 80.84           H  
ATOM   1246  N   SER A  79      19.436   1.716  -4.272  1.00 80.76           N  
ATOM   1247  H   SER A  79      19.278   1.270  -5.164  1.00 80.76           H  
ATOM   1248  CA  SER A  79      20.407   2.801  -4.216  1.00 80.76           C  
ATOM   1249  HA  SER A  79      21.095   2.583  -3.399  1.00 80.76           H  
ATOM   1250  C   SER A  79      19.756   4.165  -3.948  1.00 80.76           C  
ATOM   1251  CB  SER A  79      21.222   2.820  -5.514  1.00 80.76           C  
ATOM   1252  HB2 SER A  79      22.085   3.476  -5.393  1.00 80.76           H  
ATOM   1253  HB3 SER A  79      21.573   1.816  -5.751  1.00 80.76           H  
ATOM   1254  O   SER A  79      18.562   4.396  -4.151  1.00 80.76           O  
ATOM   1255  OG  SER A  79      20.419   3.300  -6.566  1.00 80.76           O  
ATOM   1256  HG  SER A  79      19.935   2.525  -6.859  1.00 80.76           H  
ATOM   1257  N   ALA A  80      20.558   5.142  -3.510  1.00 79.69           N  
ATOM   1258  H   ALA A  80      21.531   4.928  -3.347  1.00 79.69           H  
ATOM   1259  CA  ALA A  80      20.082   6.519  -3.342  1.00 79.69           C  
ATOM   1260  HA  ALA A  80      19.231   6.511  -2.661  1.00 79.69           H  
ATOM   1261  C   ALA A  80      19.602   7.143  -4.669  1.00 79.69           C  
ATOM   1262  CB  ALA A  80      21.205   7.351  -2.712  1.00 79.69           C  
ATOM   1263  HB1 ALA A  80      22.070   7.375  -3.375  1.00 79.69           H  
ATOM   1264  HB2 ALA A  80      20.852   8.369  -2.549  1.00 79.69           H  
ATOM   1265  HB3 ALA A  80      21.494   6.918  -1.754  1.00 79.69           H  
ATOM   1266  O   ALA A  80      18.677   7.954  -4.665  1.00 79.69           O  
ATOM   1267  N   ALA A  81      20.207   6.750  -5.795  1.00 78.55           N  
ATOM   1268  H   ALA A  81      20.870   5.989  -5.749  1.00 78.55           H  
ATOM   1269  CA  ALA A  81      19.801   7.196  -7.124  1.00 78.55           C  
ATOM   1270  HA  ALA A  81      19.744   8.284  -7.135  1.00 78.55           H  
ATOM   1271  C   ALA A  81      18.413   6.653  -7.485  1.00 78.55           C  
ATOM   1272  CB  ALA A  81      20.863   6.747  -8.134  1.00 78.55           C  
ATOM   1273  HB1 ALA A  81      20.939   5.660  -8.141  1.00 78.55           H  
ATOM   1274  HB2 ALA A  81      20.582   7.082  -9.132  1.00 78.55           H  
ATOM   1275  HB3 ALA A  81      21.832   7.173  -7.874  1.00 78.55           H  
ATOM   1276  O   ALA A  81      17.562   7.407  -7.958  1.00 78.55           O  
ATOM   1277  N   GLU A  82      18.150   5.383  -7.182  1.00 73.02           N  
ATOM   1278  H   GLU A  82      18.890   4.778  -6.857  1.00 73.02           H  
ATOM   1279  CA  GLU A  82      16.837   4.779  -7.386  1.00 73.02           C  
ATOM   1280  HA  GLU A  82      16.513   4.957  -8.412  1.00 73.02           H  
ATOM   1281  C   GLU A  82      15.785   5.372  -6.460  1.00 73.02           C  
ATOM   1282  CB  GLU A  82      16.910   3.279  -7.179  1.00 73.02           C  
ATOM   1283  HB2 GLU A  82      15.903   2.861  -7.192  1.00 73.02           H  
ATOM   1284  HB3 GLU A  82      17.350   3.089  -6.201  1.00 73.02           H  
ATOM   1285  O   GLU A  82      14.685   5.631  -6.926  1.00 73.02           O  
ATOM   1286  CG  GLU A  82      17.726   2.635  -8.302  1.00 73.02           C  
ATOM   1287  HG2 GLU A  82      18.656   3.176  -8.478  1.00 73.02           H  
ATOM   1288  HG3 GLU A  82      17.145   2.654  -9.224  1.00 73.02           H  
ATOM   1289  CD  GLU A  82      18.026   1.224  -7.857  1.00 73.02           C  
ATOM   1290  OE1 GLU A  82      17.342   0.347  -8.411  1.00 73.02           O  
ATOM   1291  OE2 GLU A  82      18.774   1.158  -6.852  1.00 73.02           O  
ATOM   1292  N   LYS A  83      16.110   5.705  -5.204  1.00 75.00           N  
ATOM   1293  H   LYS A  83      17.011   5.390  -4.871  1.00 75.00           H  
ATOM   1294  CA  LYS A  83      15.203   6.426  -4.283  1.00 75.00           C  
ATOM   1295  HA  LYS A  83      14.258   5.884  -4.231  1.00 75.00           H  
ATOM   1296  C   LYS A  83      14.858   7.840  -4.750  1.00 75.00           C  
ATOM   1297  CB  LYS A  83      15.815   6.486  -2.876  1.00 75.00           C  
ATOM   1298  HB2 LYS A  83      16.821   6.902  -2.932  1.00 75.00           H  
ATOM   1299  HB3 LYS A  83      15.204   7.134  -2.248  1.00 75.00           H  
ATOM   1300  O   LYS A  83      13.735   8.309  -4.553  1.00 75.00           O  
ATOM   1301  CG  LYS A  83      15.863   5.097  -2.240  1.00 75.00           C  
ATOM   1302  HG2 LYS A  83      14.847   4.706  -2.170  1.00 75.00           H  
ATOM   1303  HG3 LYS A  83      16.446   4.431  -2.875  1.00 75.00           H  
ATOM   1304  CD  LYS A  83      16.470   5.107  -0.836  1.00 75.00           C  
ATOM   1305  HD2 LYS A  83      17.450   5.583  -0.849  1.00 75.00           H  
ATOM   1306  HD3 LYS A  83      15.797   5.647  -0.169  1.00 75.00           H  
ATOM   1307  CE  LYS A  83      16.611   3.644  -0.403  1.00 75.00           C  
ATOM   1308  HE2 LYS A  83      17.613   3.280  -0.633  1.00 75.00           H  
ATOM   1309  HE3 LYS A  83      15.919   3.046  -0.995  1.00 75.00           H  
ATOM   1310  NZ  LYS A  83      16.266   3.434   1.015  1.00 75.00           N  
ATOM   1311  HZ1 LYS A  83      16.873   3.900   1.674  1.00 75.00           H  
ATOM   1312  HZ2 LYS A  83      16.206   2.445   1.208  1.00 75.00           H  
ATOM   1313  HZ3 LYS A  83      15.288   3.646   1.154  1.00 75.00           H  
ATOM   1314  N   GLU A  84      15.798   8.536  -5.381  1.00 70.21           N  
ATOM   1315  H   GLU A  84      16.723   8.136  -5.456  1.00 70.21           H  
ATOM   1316  CA  GLU A  84      15.534   9.845  -5.984  1.00 70.21           C  
ATOM   1317  HA  GLU A  84      14.928  10.434  -5.296  1.00 70.21           H  
ATOM   1318  C   GLU A  84      14.698   9.709  -7.267  1.00 70.21           C  
ATOM   1319  CB  GLU A  84      16.857  10.592  -6.222  1.00 70.21           C  
ATOM   1320  HB2 GLU A  84      17.602   9.902  -6.617  1.00 70.21           H  
ATOM   1321  HB3 GLU A  84      16.698  11.368  -6.971  1.00 70.21           H  
ATOM   1322  O   GLU A  84      13.716  10.436  -7.442  1.00 70.21           O  
ATOM   1323  CG  GLU A  84      17.398  11.251  -4.939  1.00 70.21           C  
ATOM   1324  HG2 GLU A  84      18.376  11.681  -5.157  1.00 70.21           H  
ATOM   1325  HG3 GLU A  84      17.531  10.491  -4.170  1.00 70.21           H  
ATOM   1326  CD  GLU A  84      16.467  12.365  -4.424  1.00 70.21           C  
ATOM   1327  OE1 GLU A  84      16.034  12.327  -3.253  1.00 70.21           O  
ATOM   1328  OE2 GLU A  84      16.077  13.263  -5.212  1.00 70.21           O  
ATOM   1329  N   ALA A  85      15.002   8.719  -8.114  1.00 66.32           N  
ATOM   1330  H   ALA A  85      15.823   8.162  -7.926  1.00 66.32           H  
ATOM   1331  CA  ALA A  85      14.203   8.373  -9.293  1.00 66.32           C  
ATOM   1332  HA  ALA A  85      14.038   9.278  -9.878  1.00 66.32           H  
ATOM   1333  C   ALA A  85      12.818   7.796  -8.926  1.00 66.32           C  
ATOM   1334  CB  ALA A  85      15.013   7.387 -10.144  1.00 66.32           C  
ATOM   1335  HB1 ALA A  85      15.982   7.819 -10.392  1.00 66.32           H  
ATOM   1336  HB2 ALA A  85      14.477   7.167 -11.067  1.00 66.32           H  
ATOM   1337  HB3 ALA A  85      15.171   6.461  -9.592  1.00 66.32           H  
ATOM   1338  O   ALA A  85      11.860   7.904  -9.698  1.00 66.32           O  
ATOM   1339  N   ALA A  86      12.686   7.226  -7.727  1.00 61.72           N  
ATOM   1340  H   ALA A  86      13.539   7.031  -7.222  1.00 61.72           H  
ATOM   1341  CA  ALA A  86      11.464   6.680  -7.153  1.00 61.72           C  
ATOM   1342  HA  ALA A  86      11.051   5.926  -7.822  1.00 61.72           H  
ATOM   1343  C   ALA A  86      10.409   7.733  -6.886  1.00 61.72           C  
ATOM   1344  CB  ALA A  86      11.748   6.043  -5.797  1.00 61.72           C  
ATOM   1345  HB1 ALA A  86      12.002   6.803  -5.058  1.00 61.72           H  
ATOM   1346  HB2 ALA A  86      12.567   5.328  -5.865  1.00 61.72           H  
ATOM   1347  HB3 ALA A  86      10.845   5.556  -5.430  1.00 61.72           H  
ATOM   1348  O   ALA A  86       9.273   7.364  -6.626  1.00 61.72           O  
ATOM   1349  N   LYS A  87      10.724   9.035  -6.926  1.00 57.22           N  
ATOM   1350  H   LYS A  87      11.681   9.295  -7.117  1.00 57.22           H  
ATOM   1351  CA  LYS A  87       9.678  10.075  -6.931  1.00 57.22           C  
ATOM   1352  HA  LYS A  87       9.127  10.050  -5.991  1.00 57.22           H  
ATOM   1353  C   LYS A  87       8.609   9.799  -8.007  1.00 57.22           C  
ATOM   1354  CB  LYS A  87      10.325  11.462  -7.079  1.00 57.22           C  
ATOM   1355  HB2 LYS A  87      11.054  11.437  -7.889  1.00 57.22           H  
ATOM   1356  HB3 LYS A  87       9.555  12.191  -7.332  1.00 57.22           H  
ATOM   1357  O   LYS A  87       7.471  10.191  -7.800  1.00 57.22           O  
ATOM   1358  CG  LYS A  87      11.002  11.896  -5.766  1.00 57.22           C  
ATOM   1359  HG2 LYS A  87      11.663  11.100  -5.421  1.00 57.22           H  
ATOM   1360  HG3 LYS A  87      10.234  12.061  -5.010  1.00 57.22           H  
ATOM   1361  CD  LYS A  87      11.836  13.174  -5.931  1.00 57.22           C  
ATOM   1362  HD2 LYS A  87      11.209  13.990  -6.291  1.00 57.22           H  
ATOM   1363  HD3 LYS A  87      12.619  12.973  -6.661  1.00 57.22           H  
ATOM   1364  CE  LYS A  87      12.474  13.547  -4.584  1.00 57.22           C  
ATOM   1365  HE2 LYS A  87      11.725  14.032  -3.957  1.00 57.22           H  
ATOM   1366  HE3 LYS A  87      12.787  12.627  -4.091  1.00 57.22           H  
ATOM   1367  NZ  LYS A  87      13.673  14.406  -4.738  1.00 57.22           N  
ATOM   1368  HZ1 LYS A  87      14.098  14.611  -3.845  1.00 57.22           H  
ATOM   1369  HZ2 LYS A  87      14.421  13.888  -5.175  1.00 57.22           H  
ATOM   1370  HZ3 LYS A  87      13.512  15.244  -5.278  1.00 57.22           H  
ATOM   1371  N   ASN A  88       8.968   9.032  -9.047  1.00 53.81           N  
ATOM   1372  H   ASN A  88       9.943   8.774  -9.107  1.00 53.81           H  
ATOM   1373  CA  ASN A  88       8.102   8.528 -10.115  1.00 53.81           C  
ATOM   1374  HA  ASN A  88       7.084   8.871  -9.930  1.00 53.81           H  
ATOM   1375  C   ASN A  88       8.073   6.975 -10.186  1.00 53.81           C  
ATOM   1376  CB  ASN A  88       8.579   9.133 -11.447  1.00 53.81           C  
ATOM   1377  HB2 ASN A  88       9.537   8.685 -11.711  1.00 53.81           H  
ATOM   1378  HB3 ASN A  88       7.858   8.877 -12.224  1.00 53.81           H  
ATOM   1379  O   ASN A  88       8.179   6.388 -11.264  1.00 53.81           O  
ATOM   1380  CG  ASN A  88       8.732  10.641 -11.439  1.00 53.81           C  
ATOM   1381  ND2 ASN A  88       9.718  11.153 -12.138  1.00 53.81           N  
ATOM   1382 HD21 ASN A  88       9.773  12.161 -12.141  1.00 53.81           H  
ATOM   1383 HD22 ASN A  88      10.321  10.551 -12.681  1.00 53.81           H  
ATOM   1384  OD1 ASN A  88       8.009  11.392 -10.813  1.00 53.81           O  
ATOM   1385  N   GLY A  89       8.075   6.271  -9.049  1.00 62.44           N  
ATOM   1386  H   GLY A  89       8.053   6.783  -8.179  1.00 62.44           H  
ATOM   1387  CA  GLY A  89       8.166   4.800  -8.986  1.00 62.44           C  
ATOM   1388  HA2 GLY A  89       9.212   4.514  -8.869  1.00 62.44           H  
ATOM   1389  HA3 GLY A  89       7.794   4.353  -9.908  1.00 62.44           H  
ATOM   1390  C   GLY A  89       7.391   4.167  -7.836  1.00 62.44           C  
ATOM   1391  O   GLY A  89       7.720   3.055  -7.443  1.00 62.44           O  
ATOM   1392  N   ARG A  90       6.428   4.897  -7.262  1.00 79.95           N  
ATOM   1393  H   ARG A  90       6.130   5.745  -7.723  1.00 79.95           H  
ATOM   1394  CA  ARG A  90       5.737   4.520  -6.023  1.00 79.95           C  
ATOM   1395  HA  ARG A  90       6.262   3.677  -5.575  1.00 79.95           H  
ATOM   1396  C   ARG A  90       4.330   4.072  -6.344  1.00 79.95           C  
ATOM   1397  CB  ARG A  90       5.698   5.664  -4.988  1.00 79.95           C  
ATOM   1398  HB2 ARG A  90       5.520   5.241  -3.999  1.00 79.95           H  
ATOM   1399  HB3 ARG A  90       4.880   6.345  -5.222  1.00 79.95           H  
ATOM   1400  O   ARG A  90       3.636   4.736  -7.109  1.00 79.95           O  
ATOM   1401  CG  ARG A  90       6.997   6.459  -4.985  1.00 79.95           C  
ATOM   1402  HG2 ARG A  90       7.839   5.774  -4.890  1.00 79.95           H  
ATOM   1403  HG3 ARG A  90       7.038   6.986  -5.939  1.00 79.95           H  
ATOM   1404  CD  ARG A  90       7.085   7.524  -3.900  1.00 79.95           C  
ATOM   1405  HD2 ARG A  90       6.992   7.044  -2.926  1.00 79.95           H  
ATOM   1406  HD3 ARG A  90       6.267   8.232  -4.034  1.00 79.95           H  
ATOM   1407  NE  ARG A  90       8.384   8.208  -4.014  1.00 79.95           N  
ATOM   1408  HE  ARG A  90       8.945   7.914  -4.801  1.00 79.95           H  
ATOM   1409  NH1 ARG A  90       8.130   9.604  -2.232  1.00 79.95           N  
ATOM   1410 HH11 ARG A  90       8.488  10.273  -1.566  1.00 79.95           H  
ATOM   1411 HH12 ARG A  90       7.207   9.211  -2.108  1.00 79.95           H  
ATOM   1412  NH2 ARG A  90      10.084   9.559  -3.339  1.00 79.95           N  
ATOM   1413 HH21 ARG A  90      10.686   9.104  -4.009  1.00 79.95           H  
ATOM   1414 HH22 ARG A  90      10.484  10.166  -2.638  1.00 79.95           H  
ATOM   1415  CZ  ARG A  90       8.859   9.124  -3.201  1.00 79.95           C  
ATOM   1416  N   VAL A  91       3.895   3.002  -5.702  1.00 85.79           N  
ATOM   1417  H   VAL A  91       4.545   2.512  -5.103  1.00 85.79           H  
ATOM   1418  CA  VAL A  91       2.466   2.754  -5.518  1.00 85.79           C  
ATOM   1419  HA  VAL A  91       1.897   3.403  -6.183  1.00 85.79           H  
ATOM   1420  C   VAL A  91       2.137   3.157  -4.089  1.00 85.79           C  
ATOM   1421  CB  VAL A  91       2.080   1.309  -5.876  1.00 85.79           C  
ATOM   1422  HB  VAL A  91       2.555   0.604  -5.193  1.00 85.79           H  
ATOM   1423  O   VAL A  91       2.907   2.857  -3.185  1.00 85.79           O  
ATOM   1424  CG1 VAL A  91       0.562   1.114  -5.814  1.00 85.79           C  
ATOM   1425 HG11 VAL A  91       0.065   1.854  -6.441  1.00 85.79           H  
ATOM   1426 HG12 VAL A  91       0.212   1.221  -4.787  1.00 85.79           H  
ATOM   1427 HG13 VAL A  91       0.297   0.119  -6.173  1.00 85.79           H  
ATOM   1428  CG2 VAL A  91       2.553   0.954  -7.287  1.00 85.79           C  
ATOM   1429 HG21 VAL A  91       3.642   0.961  -7.338  1.00 85.79           H  
ATOM   1430 HG22 VAL A  91       2.156   1.667  -8.009  1.00 85.79           H  
ATOM   1431 HG23 VAL A  91       2.216  -0.053  -7.531  1.00 85.79           H  
ATOM   1432  N   GLU A  92       1.046   3.876  -3.875  1.00 91.00           N  
ATOM   1433  H   GLU A  92       0.495   4.159  -4.673  1.00 91.00           H  
ATOM   1434  CA  GLU A  92       0.537   4.213  -2.548  1.00 91.00           C  
ATOM   1435  HA  GLU A  92       1.242   3.871  -1.790  1.00 91.00           H  
ATOM   1436  C   GLU A  92      -0.793   3.487  -2.340  1.00 91.00           C  
ATOM   1437  CB  GLU A  92       0.387   5.738  -2.380  1.00 91.00           C  
ATOM   1438  HB2 GLU A  92       1.303   6.234  -2.701  1.00 91.00           H  
ATOM   1439  HB3 GLU A  92      -0.443   6.082  -2.997  1.00 91.00           H  
ATOM   1440  O   GLU A  92      -1.698   3.597  -3.168  1.00 91.00           O  
ATOM   1441  CG  GLU A  92       0.104   6.111  -0.920  1.00 91.00           C  
ATOM   1442  HG2 GLU A  92       0.974   5.817  -0.333  1.00 91.00           H  
ATOM   1443  HG3 GLU A  92      -0.747   5.531  -0.561  1.00 91.00           H  
ATOM   1444  CD  GLU A  92      -0.197   7.604  -0.689  1.00 91.00           C  
ATOM   1445  OE1 GLU A  92      -1.377   7.999  -0.841  1.00 91.00           O  
ATOM   1446  OE2 GLU A  92       0.704   8.333  -0.221  1.00 91.00           O  
ATOM   1447  N   VAL A  93      -0.927   2.763  -1.228  1.00 92.70           N  
ATOM   1448  H   VAL A  93      -0.110   2.651  -0.644  1.00 92.70           H  
ATOM   1449  CA  VAL A  93      -2.218   2.278  -0.726  1.00 92.70           C  
ATOM   1450  HA  VAL A  93      -3.006   2.532  -1.435  1.00 92.70           H  
ATOM   1451  C   VAL A  93      -2.504   2.983   0.584  1.00 92.70           C  
ATOM   1452  CB  VAL A  93      -2.245   0.755  -0.531  1.00 92.70           C  
ATOM   1453  HB  VAL A  93      -1.452   0.478   0.163  1.00 92.70           H  
ATOM   1454  O   VAL A  93      -1.830   2.739   1.587  1.00 92.70           O  
ATOM   1455  CG1 VAL A  93      -3.572   0.266   0.059  1.00 92.70           C  
ATOM   1456 HG11 VAL A  93      -3.724   0.689   1.051  1.00 92.70           H  
ATOM   1457 HG12 VAL A  93      -4.389   0.563  -0.598  1.00 92.70           H  
ATOM   1458 HG13 VAL A  93      -3.553  -0.820   0.153  1.00 92.70           H  
ATOM   1459  CG2 VAL A  93      -2.081   0.009  -1.861  1.00 92.70           C  
ATOM   1460 HG21 VAL A  93      -2.953   0.183  -2.492  1.00 92.70           H  
ATOM   1461 HG22 VAL A  93      -1.994  -1.063  -1.687  1.00 92.70           H  
ATOM   1462 HG23 VAL A  93      -1.209   0.367  -2.408  1.00 92.70           H  
ATOM   1463  N   ARG A  94      -3.531   3.828   0.590  1.00 93.46           N  
ATOM   1464  H   ARG A  94      -4.003   3.990  -0.288  1.00 93.46           H  
ATOM   1465  CA  ARG A  94      -4.053   4.480   1.787  1.00 93.46           C  
ATOM   1466  HA  ARG A  94      -3.362   4.309   2.613  1.00 93.46           H  
ATOM   1467  C   ARG A  94      -5.388   3.865   2.162  1.00 93.46           C  
ATOM   1468  CB  ARG A  94      -4.119   5.988   1.549  1.00 93.46           C  
ATOM   1469  HB2 ARG A  94      -4.694   6.184   0.644  1.00 93.46           H  
ATOM   1470  HB3 ARG A  94      -3.106   6.355   1.386  1.00 93.46           H  
ATOM   1471  O   ARG A  94      -6.310   3.830   1.351  1.00 93.46           O  
ATOM   1472  CG  ARG A  94      -4.747   6.744   2.727  1.00 93.46           C  
ATOM   1473  HG2 ARG A  94      -4.187   6.539   3.640  1.00 93.46           H  
ATOM   1474  HG3 ARG A  94      -5.785   6.438   2.857  1.00 93.46           H  
ATOM   1475  CD  ARG A  94      -4.701   8.238   2.416  1.00 93.46           C  
ATOM   1476  HD2 ARG A  94      -5.191   8.411   1.458  1.00 93.46           H  
ATOM   1477  HD3 ARG A  94      -3.657   8.539   2.328  1.00 93.46           H  
ATOM   1478  NE  ARG A  94      -5.373   9.037   3.453  1.00 93.46           N  
ATOM   1479  HE  ARG A  94      -6.138   8.618   3.962  1.00 93.46           H  
ATOM   1480  NH1 ARG A  94      -4.610  11.086   2.781  1.00 93.46           N  
ATOM   1481 HH11 ARG A  94      -4.625  12.094   2.853  1.00 93.46           H  
ATOM   1482 HH12 ARG A  94      -4.109  10.627   2.033  1.00 93.46           H  
ATOM   1483  NH2 ARG A  94      -6.012  10.930   4.512  1.00 93.46           N  
ATOM   1484 HH21 ARG A  94      -6.116  11.934   4.541  1.00 93.46           H  
ATOM   1485 HH22 ARG A  94      -6.760  10.354   4.868  1.00 93.46           H  
ATOM   1486  CZ  ARG A  94      -5.322  10.345   3.581  1.00 93.46           C  
ATOM   1487  N   VAL A  95      -5.505   3.415   3.403  1.00 92.38           N  
ATOM   1488  H   VAL A  95      -4.704   3.480   4.014  1.00 92.38           H  
ATOM   1489  CA  VAL A  95      -6.730   2.793   3.907  1.00 92.38           C  
ATOM   1490  HA  VAL A  95      -7.462   2.732   3.101  1.00 92.38           H  
ATOM   1491  C   VAL A  95      -7.326   3.644   5.008  1.00 92.38           C  
ATOM   1492  CB  VAL A  95      -6.480   1.363   4.379  1.00 92.38           C  
ATOM   1493  HB  VAL A  95      -5.800   1.415   5.229  1.00 92.38           H  
ATOM   1494  O   VAL A  95      -6.630   4.077   5.925  1.00 92.38           O  
ATOM   1495  CG1 VAL A  95      -7.772   0.652   4.804  1.00 92.38           C  
ATOM   1496 HG11 VAL A  95      -8.479   0.638   3.974  1.00 92.38           H  
ATOM   1497 HG12 VAL A  95      -8.227   1.168   5.649  1.00 92.38           H  
ATOM   1498 HG13 VAL A  95      -7.554  -0.372   5.107  1.00 92.38           H  
ATOM   1499  CG2 VAL A  95      -5.834   0.544   3.258  1.00 92.38           C  
ATOM   1500 HG21 VAL A  95      -6.426   0.615   2.345  1.00 92.38           H  
ATOM   1501 HG22 VAL A  95      -4.823   0.907   3.070  1.00 92.38           H  
ATOM   1502 HG23 VAL A  95      -5.761  -0.499   3.564  1.00 92.38           H  
ATOM   1503  N   GLU A  96      -8.627   3.873   4.900  1.00 90.55           N  
ATOM   1504  H   GLU A  96      -9.110   3.488   4.101  1.00 90.55           H  
ATOM   1505  CA  GLU A  96      -9.426   4.647   5.836  1.00 90.55           C  
ATOM   1506  HA  GLU A  96      -8.868   4.797   6.761  1.00 90.55           H  
ATOM   1507  C   GLU A  96     -10.705   3.891   6.162  1.00 90.55           C  
ATOM   1508  CB  GLU A  96      -9.779   6.016   5.247  1.00 90.55           C  
ATOM   1509  HB2 GLU A  96     -10.350   5.874   4.329  1.00 90.55           H  
ATOM   1510  HB3 GLU A  96     -10.396   6.557   5.964  1.00 90.55           H  
ATOM   1511  O   GLU A  96     -11.242   3.150   5.337  1.00 90.55           O  
ATOM   1512  CG  GLU A  96      -8.529   6.846   4.946  1.00 90.55           C  
ATOM   1513  HG2 GLU A  96      -7.940   6.930   5.859  1.00 90.55           H  
ATOM   1514  HG3 GLU A  96      -7.921   6.340   4.196  1.00 90.55           H  
ATOM   1515  CD  GLU A  96      -8.854   8.246   4.427  1.00 90.55           C  
ATOM   1516  OE1 GLU A  96      -7.920   9.078   4.500  1.00 90.55           O  
ATOM   1517  OE2 GLU A  96      -9.979   8.492   3.940  1.00 90.55           O  
ATOM   1518  N   PHE A  97     -11.224   4.101   7.364  1.00 87.71           N  
ATOM   1519  H   PHE A  97     -10.801   4.778   7.983  1.00 87.71           H  
ATOM   1520  CA  PHE A  97     -12.436   3.438   7.812  1.00 87.71           C  
ATOM   1521  HA  PHE A  97     -12.897   2.903   6.982  1.00 87.71           H  
ATOM   1522  C   PHE A  97     -13.440   4.476   8.313  1.00 87.71           C  
ATOM   1523  CB  PHE A  97     -12.114   2.413   8.894  1.00 87.71           C  
ATOM   1524  HB2 PHE A  97     -11.816   2.960   9.788  1.00 87.71           H  
ATOM   1525  HB3 PHE A  97     -13.053   1.890   9.078  1.00 87.71           H  
ATOM   1526  O   PHE A  97     -13.097   5.346   9.112  1.00 87.71           O  
ATOM   1527  CG  PHE A  97     -11.050   1.367   8.617  1.00 87.71           C  
ATOM   1528  CD1 PHE A  97     -11.420   0.019   8.448  1.00 87.71           C  
ATOM   1529  HD1 PHE A  97     -12.459  -0.275   8.479  1.00 87.71           H  
ATOM   1530  CD2 PHE A  97      -9.682   1.710   8.623  1.00 87.71           C  
ATOM   1531  HD2 PHE A  97      -9.371   2.733   8.781  1.00 87.71           H  
ATOM   1532  CE1 PHE A  97     -10.422  -0.957   8.286  1.00 87.71           C  
ATOM   1533  HE1 PHE A  97     -10.654  -2.012   8.260  1.00 87.71           H  
ATOM   1534  CE2 PHE A  97      -8.704   0.732   8.383  1.00 87.71           C  
ATOM   1535  HE2 PHE A  97      -7.659   0.999   8.324  1.00 87.71           H  
ATOM   1536  CZ  PHE A  97      -9.074  -0.603   8.212  1.00 87.71           C  
ATOM   1537  HZ  PHE A  97      -8.319  -1.358   8.050  1.00 87.71           H  
ATOM   1538  N   GLU A  98     -14.689   4.358   7.875  1.00 86.06           N  
ATOM   1539  H   GLU A  98     -14.903   3.586   7.259  1.00 86.06           H  
ATOM   1540  CA  GLU A  98     -15.789   5.259   8.224  1.00 86.06           C  
ATOM   1541  HA  GLU A  98     -15.517   5.846   9.101  1.00 86.06           H  
ATOM   1542  C   GLU A  98     -17.021   4.410   8.567  1.00 86.06           C  
ATOM   1543  CB  GLU A  98     -16.039   6.243   7.061  1.00 86.06           C  
ATOM   1544  HB2 GLU A  98     -15.090   6.696   6.775  1.00 86.06           H  
ATOM   1545  HB3 GLU A  98     -16.429   5.700   6.200  1.00 86.06           H  
ATOM   1546  O   GLU A  98     -17.742   3.953   7.683  1.00 86.06           O  
ATOM   1547  CG  GLU A  98     -17.014   7.368   7.451  1.00 86.06           C  
ATOM   1548  HG2 GLU A  98     -17.919   6.919   7.861  1.00 86.06           H  
ATOM   1549  HG3 GLU A  98     -16.555   7.968   8.237  1.00 86.06           H  
ATOM   1550  CD  GLU A  98     -17.409   8.285   6.275  1.00 86.06           C  
ATOM   1551  OE1 GLU A  98     -18.472   8.931   6.375  1.00 86.06           O  
ATOM   1552  OE2 GLU A  98     -16.702   8.333   5.236  1.00 86.06           O  
ATOM   1553  N   GLY A  99     -17.236   4.142   9.860  1.00 83.62           N  
ATOM   1554  H   GLY A  99     -16.586   4.512  10.539  1.00 83.62           H  
ATOM   1555  CA  GLY A  99     -18.351   3.313  10.329  1.00 83.62           C  
ATOM   1556  HA2 GLY A  99     -19.289   3.767  10.011  1.00 83.62           H  
ATOM   1557  HA3 GLY A  99     -18.345   3.277  11.419  1.00 83.62           H  
ATOM   1558  C   GLY A  99     -18.291   1.873   9.804  1.00 83.62           C  
ATOM   1559  O   GLY A  99     -17.427   1.093  10.212  1.00 83.62           O  
ATOM   1560  N   ASP A 100     -19.232   1.537   8.923  1.00 88.99           N  
ATOM   1561  H   ASP A 100     -19.851   2.259   8.583  1.00 88.99           H  
ATOM   1562  CA  ASP A 100     -19.395   0.252   8.235  1.00 88.99           C  
ATOM   1563  HA  ASP A 100     -18.948  -0.531   8.848  1.00 88.99           H  
ATOM   1564  C   ASP A 100     -18.693   0.202   6.864  1.00 88.99           C  
ATOM   1565  CB  ASP A 100     -20.899  -0.053   8.115  1.00 88.99           C  
ATOM   1566  HB2 ASP A 100     -21.354   0.005   9.104  1.00 88.99           H  
ATOM   1567  HB3 ASP A 100     -21.022  -1.076   7.758  1.00 88.99           H  
ATOM   1568  O   ASP A 100     -18.870  -0.755   6.103  1.00 88.99           O  
ATOM   1569  CG  ASP A 100     -21.658   0.886   7.163  1.00 88.99           C  
ATOM   1570  OD1 ASP A 100     -21.240   2.059   7.015  1.00 88.99           O  
ATOM   1571  OD2 ASP A 100     -22.675   0.439   6.595  1.00 88.99           O  
ATOM   1572  N   LYS A 101     -17.872   1.212   6.546  1.00 91.53           N  
ATOM   1573  H   LYS A 101     -17.828   1.995   7.183  1.00 91.53           H  
ATOM   1574  CA  LYS A 101     -17.134   1.324   5.283  1.00 91.53           C  
ATOM   1575  HA  LYS A 101     -17.384   0.462   4.666  1.00 91.53           H  
ATOM   1576  C   LYS A 101     -15.626   1.301   5.487  1.00 91.53           C  
ATOM   1577  CB  LYS A 101     -17.553   2.590   4.521  1.00 91.53           C  
ATOM   1578  HB2 LYS A 101     -17.009   2.634   3.578  1.00 91.53           H  
ATOM   1579  HB3 LYS A 101     -17.297   3.470   5.110  1.00 91.53           H  
ATOM   1580  O   LYS A 101     -15.102   1.892   6.430  1.00 91.53           O  
ATOM   1581  CG  LYS A 101     -19.056   2.589   4.229  1.00 91.53           C  
ATOM   1582  HG2 LYS A 101     -19.603   2.561   5.171  1.00 91.53           H  
ATOM   1583  HG3 LYS A 101     -19.310   1.701   3.650  1.00 91.53           H  
ATOM   1584  CD  LYS A 101     -19.491   3.840   3.472  1.00 91.53           C  
ATOM   1585  HD2 LYS A 101     -19.215   4.718   4.056  1.00 91.53           H  
ATOM   1586  HD3 LYS A 101     -19.009   3.872   2.495  1.00 91.53           H  
ATOM   1587  CE  LYS A 101     -21.011   3.765   3.323  1.00 91.53           C  
ATOM   1588  HE2 LYS A 101     -21.434   3.558   4.306  1.00 91.53           H  
ATOM   1589  HE3 LYS A 101     -21.262   2.922   2.680  1.00 91.53           H  
ATOM   1590  NZ  LYS A 101     -21.562   5.031   2.788  1.00 91.53           N  
ATOM   1591  HZ1 LYS A 101     -22.569   4.966   2.744  1.00 91.53           H  
ATOM   1592  HZ2 LYS A 101     -21.192   5.219   1.867  1.00 91.53           H  
ATOM   1593  HZ3 LYS A 101     -21.322   5.786   3.414  1.00 91.53           H  
ATOM   1594  N   MET A 102     -14.932   0.694   4.528  1.00 92.47           N  
ATOM   1595  H   MET A 102     -15.458   0.249   3.790  1.00 92.47           H  
ATOM   1596  CA  MET A 102     -13.488   0.813   4.347  1.00 92.47           C  
ATOM   1597  HA  MET A 102     -13.077   1.479   5.106  1.00 92.47           H  
ATOM   1598  C   MET A 102     -13.221   1.420   2.968  1.00 92.47           C  
ATOM   1599  CB  MET A 102     -12.826  -0.560   4.522  1.00 92.47           C  
ATOM   1600  HB2 MET A 102     -13.165  -1.226   3.729  1.00 92.47           H  
ATOM   1601  HB3 MET A 102     -13.130  -0.981   5.481  1.00 92.47           H  
ATOM   1602  O   MET A 102     -13.663   0.872   1.956  1.00 92.47           O  
ATOM   1603  CG  MET A 102     -11.297  -0.471   4.503  1.00 92.47           C  
ATOM   1604  HG2 MET A 102     -10.974   0.074   5.389  1.00 92.47           H  
ATOM   1605  HG3 MET A 102     -10.972   0.096   3.630  1.00 92.47           H  
ATOM   1606  SD  MET A 102     -10.456  -2.079   4.482  1.00 92.47           S  
ATOM   1607  CE  MET A 102     -10.791  -2.527   2.768  1.00 92.47           C  
ATOM   1608  HE1 MET A 102     -10.627  -1.660   2.128  1.00 92.47           H  
ATOM   1609  HE2 MET A 102     -10.107  -3.320   2.462  1.00 92.47           H  
ATOM   1610  HE3 MET A 102     -11.830  -2.844   2.675  1.00 92.47           H  
ATOM   1611  N   ARG A 103     -12.515   2.550   2.925  1.00 94.60           N  
ATOM   1612  H   ARG A 103     -12.133   2.894   3.794  1.00 94.60           H  
ATOM   1613  CA  ARG A 103     -12.040   3.186   1.694  1.00 94.60           C  
ATOM   1614  HA  ARG A 103     -12.585   2.792   0.836  1.00 94.60           H  
ATOM   1615  C   ARG A 103     -10.570   2.854   1.493  1.00 94.60           C  
ATOM   1616  CB  ARG A 103     -12.244   4.708   1.732  1.00 94.60           C  
ATOM   1617  HB2 ARG A 103     -11.772   5.133   0.846  1.00 94.60           H  
ATOM   1618  HB3 ARG A 103     -11.747   5.121   2.610  1.00 94.60           H  
ATOM   1619  O   ARG A 103      -9.767   3.008   2.408  1.00 94.60           O  
ATOM   1620  CG  ARG A 103     -13.720   5.121   1.740  1.00 94.60           C  
ATOM   1621  HG2 ARG A 103     -14.176   4.846   2.691  1.00 94.60           H  
ATOM   1622  HG3 ARG A 103     -14.242   4.614   0.929  1.00 94.60           H  
ATOM   1623  CD  ARG A 103     -13.824   6.637   1.535  1.00 94.60           C  
ATOM   1624  HD2 ARG A 103     -13.349   6.899   0.589  1.00 94.60           H  
ATOM   1625  HD3 ARG A 103     -13.272   7.132   2.334  1.00 94.60           H  
ATOM   1626  NE  ARG A 103     -15.231   7.082   1.488  1.00 94.60           N  
ATOM   1627  HE  ARG A 103     -15.795   6.668   0.760  1.00 94.60           H  
ATOM   1628  NH1 ARG A 103     -15.093   8.751   3.056  1.00 94.60           N  
ATOM   1629 HH11 ARG A 103     -15.552   8.991   3.923  1.00 94.60           H  
ATOM   1630 HH12 ARG A 103     -14.084   8.694   3.037  1.00 94.60           H  
ATOM   1631  NH2 ARG A 103     -17.073   8.076   2.405  1.00 94.60           N  
ATOM   1632 HH21 ARG A 103     -17.674   7.449   1.889  1.00 94.60           H  
ATOM   1633 HH22 ARG A 103     -17.363   8.495   3.277  1.00 94.60           H  
ATOM   1634  CZ  ARG A 103     -15.785   7.976   2.284  1.00 94.60           C  
ATOM   1635  N   VAL A 104     -10.228   2.414   0.291  1.00 95.34           N  
ATOM   1636  H   VAL A 104     -10.961   2.279  -0.391  1.00 95.34           H  
ATOM   1637  CA  VAL A 104      -8.857   2.175  -0.154  1.00 95.34           C  
ATOM   1638  HA  VAL A 104      -8.160   2.369   0.662  1.00 95.34           H  
ATOM   1639  C   VAL A 104      -8.577   3.145  -1.286  1.00 95.34           C  
ATOM   1640  CB  VAL A 104      -8.654   0.724  -0.620  1.00 95.34           C  
ATOM   1641  HB  VAL A 104      -9.245   0.540  -1.516  1.00 95.34           H  
ATOM   1642  O   VAL A 104      -9.193   3.045  -2.343  1.00 95.34           O  
ATOM   1643  CG1 VAL A 104      -7.182   0.476  -0.951  1.00 95.34           C  
ATOM   1644 HG11 VAL A 104      -6.578   0.608  -0.053  1.00 95.34           H  
ATOM   1645 HG12 VAL A 104      -6.842   1.176  -1.714  1.00 95.34           H  
ATOM   1646 HG13 VAL A 104      -7.045  -0.533  -1.339  1.00 95.34           H  
ATOM   1647  CG2 VAL A 104      -9.097  -0.280   0.450  1.00 95.34           C  
ATOM   1648 HG21 VAL A 104      -8.884  -1.295   0.116  1.00 95.34           H  
ATOM   1649 HG22 VAL A 104     -10.172  -0.187   0.601  1.00 95.34           H  
ATOM   1650 HG23 VAL A 104      -8.577  -0.085   1.388  1.00 95.34           H  
ATOM   1651  N   ARG A 105      -7.670   4.090  -1.068  1.00 96.02           N  
ATOM   1652  H   ARG A 105      -7.185   4.084  -0.182  1.00 96.02           H  
ATOM   1653  CA  ARG A 105      -7.157   4.977  -2.110  1.00 96.02           C  
ATOM   1654  HA  ARG A 105      -7.851   5.010  -2.949  1.00 96.02           H  
ATOM   1655  C   ARG A 105      -5.854   4.411  -2.631  1.00 96.02           C  
ATOM   1656  CB  ARG A 105      -6.984   6.401  -1.587  1.00 96.02           C  
ATOM   1657  HB2 ARG A 105      -6.499   7.006  -2.353  1.00 96.02           H  
ATOM   1658  HB3 ARG A 105      -6.362   6.395  -0.692  1.00 96.02           H  
ATOM   1659  O   ARG A 105      -4.963   4.084  -1.850  1.00 96.02           O  
ATOM   1660  CG  ARG A 105      -8.346   7.003  -1.259  1.00 96.02           C  
ATOM   1661  HG2 ARG A 105      -8.963   6.998  -2.157  1.00 96.02           H  
ATOM   1662  HG3 ARG A 105      -8.838   6.422  -0.479  1.00 96.02           H  
ATOM   1663  CD  ARG A 105      -8.174   8.435  -0.781  1.00 96.02           C  
ATOM   1664  HD2 ARG A 105      -7.663   9.000  -1.560  1.00 96.02           H  
ATOM   1665  HD3 ARG A 105      -7.579   8.447   0.133  1.00 96.02           H  
ATOM   1666  NE  ARG A 105      -9.496   9.005  -0.526  1.00 96.02           N  
ATOM   1667  HE  ARG A 105     -10.293   8.395  -0.643  1.00 96.02           H  
ATOM   1668  NH1 ARG A 105      -8.896  11.213  -0.524  1.00 96.02           N  
ATOM   1669 HH11 ARG A 105      -8.006  10.923  -0.904  1.00 96.02           H  
ATOM   1670 HH12 ARG A 105      -9.179  12.181  -0.588  1.00 96.02           H  
ATOM   1671  NH2 ARG A 105     -11.050  10.576  -0.272  1.00 96.02           N  
ATOM   1672 HH21 ARG A 105     -11.362  11.536  -0.255  1.00 96.02           H  
ATOM   1673 HH22 ARG A 105     -11.687   9.817  -0.467  1.00 96.02           H  
ATOM   1674  CZ  ARG A 105      -9.796  10.272  -0.419  1.00 96.02           C  
ATOM   1675  N   LEU A 106      -5.789   4.267  -3.940  1.00 94.89           N  
ATOM   1676  H   LEU A 106      -6.577   4.578  -4.492  1.00 94.89           H  
ATOM   1677  CA  LEU A 106      -4.648   3.767  -4.676  1.00 94.89           C  
ATOM   1678  HA  LEU A 106      -3.882   3.405  -3.990  1.00 94.89           H  
ATOM   1679  C   LEU A 106      -4.093   4.914  -5.501  1.00 94.89           C  
ATOM   1680  CB  LEU A 106      -5.080   2.622  -5.600  1.00 94.89           C  
ATOM   1681  HB2 LEU A 106      -5.715   3.033  -6.385  1.00 94.89           H  
ATOM   1682  HB3 LEU A 106      -4.179   2.223  -6.066  1.00 94.89           H  
ATOM   1683  O   LEU A 106      -4.858   5.554  -6.216  1.00 94.89           O  
ATOM   1684  CG  LEU A 106      -5.839   1.468  -4.933  1.00 94.89           C  
ATOM   1685  HG  LEU A 106      -6.733   1.835  -4.429  1.00 94.89           H  
ATOM   1686  CD1 LEU A 106      -6.273   0.472  -6.005  1.00 94.89           C  
ATOM   1687 HD11 LEU A 106      -5.404   0.118  -6.560  1.00 94.89           H  
ATOM   1688 HD12 LEU A 106      -6.787  -0.378  -5.558  1.00 94.89           H  
ATOM   1689 HD13 LEU A 106      -6.950   0.970  -6.699  1.00 94.89           H  
ATOM   1690  CD2 LEU A 106      -4.956   0.752  -3.923  1.00 94.89           C  
ATOM   1691 HD21 LEU A 106      -5.477  -0.116  -3.519  1.00 94.89           H  
ATOM   1692 HD22 LEU A 106      -4.035   0.439  -4.414  1.00 94.89           H  
ATOM   1693 HD23 LEU A 106      -4.722   1.437  -3.108  1.00 94.89           H  
ATOM   1694  N   ARG A 107      -2.787   5.142  -5.453  1.00 93.71           N  
ATOM   1695  H   ARG A 107      -2.230   4.605  -4.803  1.00 93.71           H  
ATOM   1696  CA  ARG A 107      -2.113   6.088  -6.342  1.00 93.71           C  
ATOM   1697  HA  ARG A 107      -2.782   6.368  -7.156  1.00 93.71           H  
ATOM   1698  C   ARG A 107      -0.906   5.419  -6.969  1.00 93.71           C  
ATOM   1699  CB  ARG A 107      -1.775   7.360  -5.560  1.00 93.71           C  
ATOM   1700  HB2 ARG A 107      -2.703   7.825  -5.228  1.00 93.71           H  
ATOM   1701  HB3 ARG A 107      -1.183   7.102  -4.682  1.00 93.71           H  
ATOM   1702  O   ARG A 107      -0.125   4.785  -6.266  1.00 93.71           O  
ATOM   1703  CG  ARG A 107      -0.984   8.360  -6.398  1.00 93.71           C  
ATOM   1704  HG2 ARG A 107      -0.019   7.930  -6.668  1.00 93.71           H  
ATOM   1705  HG3 ARG A 107      -1.536   8.609  -7.304  1.00 93.71           H  
ATOM   1706  CD  ARG A 107      -0.746   9.624  -5.582  1.00 93.71           C  
ATOM   1707  HD2 ARG A 107      -1.698  10.131  -5.426  1.00 93.71           H  
ATOM   1708  HD3 ARG A 107      -0.314   9.352  -4.618  1.00 93.71           H  
ATOM   1709  NE  ARG A 107       0.189  10.484  -6.302  1.00 93.71           N  
ATOM   1710  HE  ARG A 107       0.760  10.041  -7.008  1.00 93.71           H  
ATOM   1711  NH1 ARG A 107       0.049  12.349  -4.992  1.00 93.71           N  
ATOM   1712 HH11 ARG A 107       0.344  13.290  -4.775  1.00 93.71           H  
ATOM   1713 HH12 ARG A 107      -0.668  11.865  -4.469  1.00 93.71           H  
ATOM   1714  NH2 ARG A 107       1.487  12.238  -6.730  1.00 93.71           N  
ATOM   1715 HH21 ARG A 107       1.917  11.583  -7.368  1.00 93.71           H  
ATOM   1716 HH22 ARG A 107       1.929  13.114  -6.495  1.00 93.71           H  
ATOM   1717  CZ  ARG A 107       0.564  11.696  -5.997  1.00 93.71           C  
ATOM   1718  N   ASN A 108      -0.759   5.554  -8.281  1.00 90.72           N  
ATOM   1719  H   ASN A 108      -1.447   6.085  -8.796  1.00 90.72           H  
ATOM   1720  CA  ASN A 108       0.382   5.012  -9.005  1.00 90.72           C  
ATOM   1721  HA  ASN A 108       1.015   4.430  -8.336  1.00 90.72           H  
ATOM   1722  C   ASN A 108       1.237   6.152  -9.558  1.00 90.72           C  
ATOM   1723  CB  ASN A 108      -0.128   4.065 -10.094  1.00 90.72           C  
ATOM   1724  HB2 ASN A 108      -0.762   4.627 -10.781  1.00 90.72           H  
ATOM   1725  HB3 ASN A 108      -0.712   3.263  -9.642  1.00 90.72           H  
ATOM   1726  O   ASN A 108       0.939   6.712 -10.607  1.00 90.72           O  
ATOM   1727  CG  ASN A 108       1.002   3.450 -10.886  1.00 90.72           C  
ATOM   1728  ND2 ASN A 108       0.704   2.884 -12.024  1.00 90.72           N  
ATOM   1729 HD21 ASN A 108      -0.264   2.788 -12.296  1.00 90.72           H  
ATOM   1730 HD22 ASN A 108       1.451   2.465 -12.559  1.00 90.72           H  
ATOM   1731  OD1 ASN A 108       2.153   3.450 -10.481  1.00 90.72           O  
ATOM   1732  N   ASP A 109       2.323   6.477  -8.865  1.00 87.79           N  
ATOM   1733  H   ASP A 109       2.543   5.949  -8.033  1.00 87.79           H  
ATOM   1734  CA  ASP A 109       3.328   7.421  -9.351  1.00 87.79           C  
ATOM   1735  HA  ASP A 109       2.842   8.166  -9.982  1.00 87.79           H  
ATOM   1736  C   ASP A 109       4.389   6.733 -10.229  1.00 87.79           C  
ATOM   1737  CB  ASP A 109       3.966   8.168  -8.167  1.00 87.79           C  
ATOM   1738  HB2 ASP A 109       4.381   7.442  -7.468  1.00 87.79           H  
ATOM   1739  HB3 ASP A 109       4.792   8.777  -8.536  1.00 87.79           H  
ATOM   1740  O   ASP A 109       5.333   7.391 -10.657  1.00 87.79           O  
ATOM   1741  CG  ASP A 109       3.001   9.108  -7.434  1.00 87.79           C  
ATOM   1742  OD1 ASP A 109       2.260   9.887  -8.083  1.00 87.79           O  
ATOM   1743  OD2 ASP A 109       3.033   9.137  -6.187  1.00 87.79           O  
ATOM   1744  N   SER A 110       4.289   5.423 -10.489  1.00 82.06           N  
ATOM   1745  H   SER A 110       3.466   4.929 -10.175  1.00 82.06           H  
ATOM   1746  CA  SER A 110       5.222   4.710 -11.367  1.00 82.06           C  
ATOM   1747  HA  SER A 110       6.220   5.089 -11.145  1.00 82.06           H  
ATOM   1748  C   SER A 110       4.983   4.997 -12.855  1.00 82.06           C  
ATOM   1749  CB  SER A 110       5.264   3.211 -11.056  1.00 82.06           C  
ATOM   1750  HB2 SER A 110       5.147   3.044  -9.985  1.00 82.06           H  
ATOM   1751  HB3 SER A 110       6.230   2.813 -11.366  1.00 82.06           H  
ATOM   1752  O   SER A 110       3.957   5.543 -13.259  1.00 82.06           O  
ATOM   1753  OG  SER A 110       4.264   2.529 -11.761  1.00 82.06           O  
ATOM   1754  HG  SER A 110       3.423   2.745 -11.351  1.00 82.06           H  
ATOM   1755  N   SER A 111       5.951   4.627 -13.697  1.00 83.51           N  
ATOM   1756  H   SER A 111       6.774   4.177 -13.322  1.00 83.51           H  
ATOM   1757  CA  SER A 111       5.878   4.797 -15.153  1.00 83.51           C  
ATOM   1758  HA  SER A 111       5.359   5.732 -15.364  1.00 83.51           H  
ATOM   1759  C   SER A 111       5.095   3.695 -15.877  1.00 83.51           C  
ATOM   1760  CB  SER A 111       7.294   4.913 -15.725  1.00 83.51           C  
ATOM   1761  HB2 SER A 111       7.748   5.829 -15.348  1.00 83.51           H  
ATOM   1762  HB3 SER A 111       7.254   4.971 -16.813  1.00 83.51           H  
ATOM   1763  O   SER A 111       4.950   3.765 -17.097  1.00 83.51           O  
ATOM   1764  OG  SER A 111       8.101   3.815 -15.332  1.00 83.51           O  
ATOM   1765  HG  SER A 111       7.748   3.010 -15.720  1.00 83.51           H  
ATOM   1766  N   THR A 112       4.616   2.672 -15.167  1.00 85.50           N  
ATOM   1767  H   THR A 112       4.719   2.672 -14.162  1.00 85.50           H  
ATOM   1768  CA  THR A 112       3.882   1.529 -15.729  1.00 85.50           C  
ATOM   1769  HA  THR A 112       3.672   1.728 -16.780  1.00 85.50           H  
ATOM   1770  C   THR A 112       2.548   1.337 -15.004  1.00 85.50           C  
ATOM   1771  CB  THR A 112       4.710   0.234 -15.659  1.00 85.50           C  
ATOM   1772  HB  THR A 112       4.081  -0.612 -15.936  1.00 85.50           H  
ATOM   1773  O   THR A 112       2.428   1.705 -13.838  1.00 85.50           O  
ATOM   1774  CG2 THR A 112       5.913   0.289 -16.600  1.00 85.50           C  
ATOM   1775 HG21 THR A 112       6.434  -0.668 -16.578  1.00 85.50           H  
ATOM   1776 HG22 THR A 112       6.601   1.075 -16.286  1.00 85.50           H  
ATOM   1777 HG23 THR A 112       5.577   0.486 -17.618  1.00 85.50           H  
ATOM   1778  OG1 THR A 112       5.220   0.036 -14.364  1.00 85.50           O  
ATOM   1779  HG1 THR A 112       5.530  -0.869 -14.281  1.00 85.50           H  
ATOM   1780  N   PRO A 113       1.502   0.803 -15.660  1.00 90.63           N  
ATOM   1781  CA  PRO A 113       0.283   0.417 -14.957  1.00 90.63           C  
ATOM   1782  HA  PRO A 113      -0.157   1.304 -14.500  1.00 90.63           H  
ATOM   1783  C   PRO A 113       0.577  -0.625 -13.874  1.00 90.63           C  
ATOM   1784  CB  PRO A 113      -0.670  -0.130 -16.023  1.00 90.63           C  
ATOM   1785  HB2 PRO A 113      -0.582  -1.215 -16.088  1.00 90.63           H  
ATOM   1786  HB3 PRO A 113      -1.702   0.156 -15.823  1.00 90.63           H  
ATOM   1787  O   PRO A 113       1.397  -1.521 -14.081  1.00 90.63           O  
ATOM   1788  CG  PRO A 113      -0.152   0.495 -17.317  1.00 90.63           C  
ATOM   1789  HG2 PRO A 113      -0.561   1.499 -17.427  1.00 90.63           H  
ATOM   1790  HG3 PRO A 113      -0.396  -0.115 -18.187  1.00 90.63           H  
ATOM   1791  CD  PRO A 113       1.357   0.574 -17.087  1.00 90.63           C  
ATOM   1792  HD2 PRO A 113       1.777   1.390 -17.676  1.00 90.63           H  
ATOM   1793  HD3 PRO A 113       1.825  -0.374 -17.351  1.00 90.63           H  
ATOM   1794  N   VAL A 114      -0.125  -0.522 -12.747  1.00 91.50           N  
ATOM   1795  H   VAL A 114      -0.780   0.241 -12.649  1.00 91.50           H  
ATOM   1796  CA  VAL A 114      -0.048  -1.494 -11.649  1.00 91.50           C  
ATOM   1797  HA  VAL A 114       0.617  -2.307 -11.940  1.00 91.50           H  
ATOM   1798  C   VAL A 114      -1.414  -2.114 -11.417  1.00 91.50           C  
ATOM   1799  CB  VAL A 114       0.548  -0.889 -10.364  1.00 91.50           C  
ATOM   1800  HB  VAL A 114       0.642  -1.684  -9.624  1.00 91.50           H  
ATOM   1801  O   VAL A 114      -2.432  -1.422 -11.449  1.00 91.50           O  
ATOM   1802  CG1 VAL A 114       1.956  -0.355 -10.661  1.00 91.50           C  
ATOM   1803 HG11 VAL A 114       2.536  -1.117 -11.182  1.00 91.50           H  
ATOM   1804 HG12 VAL A 114       1.911   0.532 -11.293  1.00 91.50           H  
ATOM   1805 HG13 VAL A 114       2.480  -0.103  -9.739  1.00 91.50           H  
ATOM   1806  CG2 VAL A 114      -0.319   0.223  -9.756  1.00 91.50           C  
ATOM   1807 HG21 VAL A 114       0.193   0.671  -8.904  1.00 91.50           H  
ATOM   1808 HG22 VAL A 114      -1.266  -0.190  -9.410  1.00 91.50           H  
ATOM   1809 HG23 VAL A 114      -0.515   0.991 -10.504  1.00 91.50           H  
ATOM   1810  N   GLU A 115      -1.448  -3.421 -11.196  1.00 94.16           N  
ATOM   1811  H   GLU A 115      -0.576  -3.926 -11.134  1.00 94.16           H  
ATOM   1812  CA  GLU A 115      -2.655  -4.145 -10.826  1.00 94.16           C  
ATOM   1813  HA  GLU A 115      -3.524  -3.535 -11.072  1.00 94.16           H  
ATOM   1814  C   GLU A 115      -2.663  -4.368  -9.312  1.00 94.16           C  
ATOM   1815  CB  GLU A 115      -2.779  -5.435 -11.651  1.00 94.16           C  
ATOM   1816  HB2 GLU A 115      -2.729  -5.168 -12.707  1.00 94.16           H  
ATOM   1817  HB3 GLU A 115      -1.956  -6.112 -11.423  1.00 94.16           H  
ATOM   1818  O   GLU A 115      -1.734  -4.927  -8.735  1.00 94.16           O  
ATOM   1819  CG  GLU A 115      -4.118  -6.131 -11.379  1.00 94.16           C  
ATOM   1820  HG2 GLU A 115      -4.076  -6.621 -10.406  1.00 94.16           H  
ATOM   1821  HG3 GLU A 115      -4.898  -5.371 -11.322  1.00 94.16           H  
ATOM   1822  CD  GLU A 115      -4.504  -7.134 -12.476  1.00 94.16           C  
ATOM   1823  OE1 GLU A 115      -4.472  -8.356 -12.226  1.00 94.16           O  
ATOM   1824  OE2 GLU A 115      -4.979  -6.665 -13.534  1.00 94.16           O  
ATOM   1825  N   VAL A 116      -3.714  -3.892  -8.647  1.00 94.52           N  
ATOM   1826  H   VAL A 116      -4.417  -3.392  -9.172  1.00 94.52           H  
ATOM   1827  CA  VAL A 116      -3.905  -4.037  -7.206  1.00 94.52           C  
ATOM   1828  HA  VAL A 116      -3.021  -4.513  -6.783  1.00 94.52           H  
ATOM   1829  C   VAL A 116      -5.100  -4.943  -6.954  1.00 94.52           C  
ATOM   1830  CB  VAL A 116      -4.060  -2.680  -6.496  1.00 94.52           C  
ATOM   1831  HB  VAL A 116      -4.995  -2.213  -6.807  1.00 94.52           H  
ATOM   1832  O   VAL A 116      -6.248  -4.597  -7.246  1.00 94.52           O  
ATOM   1833  CG1 VAL A 116      -4.097  -2.893  -4.974  1.00 94.52           C  
ATOM   1834 HG11 VAL A 116      -4.144  -1.930  -4.465  1.00 94.52           H  
ATOM   1835 HG12 VAL A 116      -4.974  -3.477  -4.697  1.00 94.52           H  
ATOM   1836 HG13 VAL A 116      -3.200  -3.422  -4.650  1.00 94.52           H  
ATOM   1837  CG2 VAL A 116      -2.905  -1.724  -6.825  1.00 94.52           C  
ATOM   1838 HG21 VAL A 116      -2.993  -0.806  -6.243  1.00 94.52           H  
ATOM   1839 HG22 VAL A 116      -1.950  -2.201  -6.609  1.00 94.52           H  
ATOM   1840 HG23 VAL A 116      -2.934  -1.460  -7.882  1.00 94.52           H  
ATOM   1841  N   HIS A 117      -4.842  -6.097  -6.352  1.00 95.57           N  
ATOM   1842  H   HIS A 117      -3.873  -6.332  -6.191  1.00 95.57           H  
ATOM   1843  CA  HIS A 117      -5.870  -6.981  -5.825  1.00 95.57           C  
ATOM   1844  HA  HIS A 117      -6.793  -6.818  -6.382  1.00 95.57           H  
ATOM   1845  C   HIS A 117      -6.109  -6.671  -4.355  1.00 95.57           C  
ATOM   1846  CB  HIS A 117      -5.490  -8.447  -5.995  1.00 95.57           C  
ATOM   1847  HB2 HIS A 117      -4.690  -8.691  -5.296  1.00 95.57           H  
ATOM   1848  HB3 HIS A 117      -6.349  -9.067  -5.741  1.00 95.57           H  
ATOM   1849  O   HIS A 117      -5.202  -6.747  -3.529  1.00 95.57           O  
ATOM   1850  CG  HIS A 117      -5.041  -8.791  -7.380  1.00 95.57           C  
ATOM   1851  CD2 HIS A 117      -3.743  -8.887  -7.801  1.00 95.57           C  
ATOM   1852  HD2 HIS A 117      -2.853  -8.715  -7.214  1.00 95.57           H  
ATOM   1853  ND1 HIS A 117      -5.853  -9.067  -8.456  1.00 95.57           N  
ATOM   1854  HD1 HIS A 117      -6.849  -8.911  -8.520  1.00 95.57           H  
ATOM   1855  CE1 HIS A 117      -5.055  -9.350  -9.499  1.00 95.57           C  
ATOM   1856  HE1 HIS A 117      -5.379  -9.582 -10.503  1.00 95.57           H  
ATOM   1857  NE2 HIS A 117      -3.774  -9.274  -9.130  1.00 95.57           N  
ATOM   1858  N   ILE A 118      -7.353  -6.370  -4.014  1.00 95.47           N  
ATOM   1859  H   ILE A 118      -8.040  -6.320  -4.752  1.00 95.47           H  
ATOM   1860  CA  ILE A 118      -7.787  -6.075  -2.656  1.00 95.47           C  
ATOM   1861  HA  ILE A 118      -6.924  -6.080  -1.991  1.00 95.47           H  
ATOM   1862  C   ILE A 118      -8.749  -7.178  -2.228  1.00 95.47           C  
ATOM   1863  CB  ILE A 118      -8.437  -4.681  -2.569  1.00 95.47           C  
ATOM   1864  HB  ILE A 118      -9.389  -4.719  -3.097  1.00 95.47           H  
ATOM   1865  O   ILE A 118      -9.754  -7.428  -2.896  1.00 95.47           O  
ATOM   1866  CG1 ILE A 118      -7.585  -3.572  -3.229  1.00 95.47           C  
ATOM   1867 HG12 ILE A 118      -6.687  -3.394  -2.638  1.00 95.47           H  
ATOM   1868 HG13 ILE A 118      -7.277  -3.877  -4.229  1.00 95.47           H  
ATOM   1869  CG2 ILE A 118      -8.686  -4.372  -1.081  1.00 95.47           C  
ATOM   1870 HG21 ILE A 118      -7.748  -4.414  -0.528  1.00 95.47           H  
ATOM   1871 HG22 ILE A 118      -9.128  -3.384  -0.953  1.00 95.47           H  
ATOM   1872 HG23 ILE A 118      -9.379  -5.100  -0.656  1.00 95.47           H  
ATOM   1873  CD1 ILE A 118      -8.349  -2.258  -3.408  1.00 95.47           C  
ATOM   1874 HD11 ILE A 118      -8.684  -1.859  -2.451  1.00 95.47           H  
ATOM   1875 HD12 ILE A 118      -9.212  -2.426  -4.053  1.00 95.47           H  
ATOM   1876 HD13 ILE A 118      -7.693  -1.523  -3.875  1.00 95.47           H  
ATOM   1877  N   LYS A 119      -8.460  -7.833  -1.106  1.00 94.27           N  
ATOM   1878  H   LYS A 119      -7.618  -7.561  -0.618  1.00 94.27           H  
ATOM   1879  CA  LYS A 119      -9.324  -8.840  -0.491  1.00 94.27           C  
ATOM   1880  HA  LYS A 119     -10.243  -8.916  -1.072  1.00 94.27           H  
ATOM   1881  C   LYS A 119      -9.717  -8.405   0.915  1.00 94.27           C  
ATOM   1882  CB  LYS A 119      -8.635 -10.207  -0.527  1.00 94.27           C  
ATOM   1883  HB2 LYS A 119      -7.678 -10.137  -0.010  1.00 94.27           H  
ATOM   1884  HB3 LYS A 119      -8.441 -10.479  -1.564  1.00 94.27           H  
ATOM   1885  O   LYS A 119      -8.864  -8.063   1.731  1.00 94.27           O  
ATOM   1886  CG  LYS A 119      -9.498 -11.291   0.131  1.00 94.27           C  
ATOM   1887  HG2 LYS A 119     -10.416 -11.428  -0.441  1.00 94.27           H  
ATOM   1888  HG3 LYS A 119      -9.761 -10.992   1.146  1.00 94.27           H  
ATOM   1889  CD  LYS A 119      -8.739 -12.613   0.223  1.00 94.27           C  
ATOM   1890  HD2 LYS A 119      -8.468 -12.961  -0.774  1.00 94.27           H  
ATOM   1891  HD3 LYS A 119      -7.833 -12.454   0.808  1.00 94.27           H  
ATOM   1892  CE  LYS A 119      -9.644 -13.626   0.927  1.00 94.27           C  
ATOM   1893  HE2 LYS A 119     -10.491 -13.870   0.285  1.00 94.27           H  
ATOM   1894  HE3 LYS A 119     -10.058 -13.149   1.816  1.00 94.27           H  
ATOM   1895  NZ  LYS A 119      -8.890 -14.837   1.321  1.00 94.27           N  
ATOM   1896  HZ1 LYS A 119      -9.501 -15.467   1.821  1.00 94.27           H  
ATOM   1897  HZ2 LYS A 119      -8.139 -14.565   1.939  1.00 94.27           H  
ATOM   1898  HZ3 LYS A 119      -8.486 -15.301   0.519  1.00 94.27           H  
ATOM   1899  N   VAL A 120     -11.012  -8.467   1.201  1.00 91.61           N  
ATOM   1900  H   VAL A 120     -11.639  -8.772   0.470  1.00 91.61           H  
ATOM   1901  CA  VAL A 120     -11.615  -8.030   2.462  1.00 91.61           C  
ATOM   1902  HA  VAL A 120     -10.856  -7.964   3.241  1.00 91.61           H  
ATOM   1903  C   VAL A 120     -12.667  -9.052   2.871  1.00 91.61           C  
ATOM   1904  CB  VAL A 120     -12.255  -6.649   2.284  1.00 91.61           C  
ATOM   1905  HB  VAL A 120     -13.072  -6.714   1.564  1.00 91.61           H  
ATOM   1906  O   VAL A 120     -13.746  -9.120   2.282  1.00 91.61           O  
ATOM   1907  CG1 VAL A 120     -12.807  -6.132   3.606  1.00 91.61           C  
ATOM   1908 HG11 VAL A 120     -13.555  -6.814   4.010  1.00 91.61           H  
ATOM   1909 HG12 VAL A 120     -13.293  -5.178   3.401  1.00 91.61           H  
ATOM   1910 HG13 VAL A 120     -12.000  -6.003   4.328  1.00 91.61           H  
ATOM   1911  CG2 VAL A 120     -11.253  -5.623   1.759  1.00 91.61           C  
ATOM   1912 HG21 VAL A 120     -11.776  -4.679   1.603  1.00 91.61           H  
ATOM   1913 HG22 VAL A 120     -10.420  -5.512   2.453  1.00 91.61           H  
ATOM   1914 HG23 VAL A 120     -10.882  -5.925   0.780  1.00 91.61           H  
ATOM   1915  N   GLY A 121     -12.340  -9.897   3.850  1.00 88.60           N  
ATOM   1916  H   GLY A 121     -11.451  -9.785   4.315  1.00 88.60           H  
ATOM   1917  CA  GLY A 121     -13.139 -11.092   4.127  1.00 88.60           C  
ATOM   1918  HA2 GLY A 121     -14.131 -10.795   4.466  1.00 88.60           H  
ATOM   1919  HA3 GLY A 121     -12.665 -11.682   4.911  1.00 88.60           H  
ATOM   1920  C   GLY A 121     -13.265 -11.964   2.870  1.00 88.60           C  
ATOM   1921  O   GLY A 121     -12.257 -12.452   2.347  1.00 88.60           O  
ATOM   1922  N   ASP A 122     -14.496 -12.118   2.378  1.00 89.60           N  
ATOM   1923  H   ASP A 122     -15.265 -11.688   2.871  1.00 89.60           H  
ATOM   1924  CA  ASP A 122     -14.821 -12.889   1.170  1.00 89.60           C  
ATOM   1925  HA  ASP A 122     -14.059 -13.655   1.021  1.00 89.60           H  
ATOM   1926  C   ASP A 122     -14.870 -12.038  -0.109  1.00 89.60           C  
ATOM   1927  CB  ASP A 122     -16.163 -13.606   1.375  1.00 89.60           C  
ATOM   1928  HB2 ASP A 122     -16.949 -12.860   1.489  1.00 89.60           H  
ATOM   1929  HB3 ASP A 122     -16.388 -14.203   0.491  1.00 89.60           H  
ATOM   1930  O   ASP A 122     -14.839 -12.583  -1.214  1.00 89.60           O  
ATOM   1931  CG  ASP A 122     -16.144 -14.529   2.593  1.00 89.60           C  
ATOM   1932  OD1 ASP A 122     -15.160 -15.291   2.731  1.00 89.60           O  
ATOM   1933  OD2 ASP A 122     -17.102 -14.425   3.394  1.00 89.60           O  
ATOM   1934  N   GLU A 123     -14.932 -10.709   0.013  1.00 93.79           N  
ATOM   1935  H   GLU A 123     -14.806 -10.292   0.924  1.00 93.79           H  
ATOM   1936  CA  GLU A 123     -14.978  -9.814  -1.142  1.00 93.79           C  
ATOM   1937  HA  GLU A 123     -15.604 -10.287  -1.899  1.00 93.79           H  
ATOM   1938  C   GLU A 123     -13.575  -9.636  -1.731  1.00 93.79           C  
ATOM   1939  CB  GLU A 123     -15.641  -8.474  -0.776  1.00 93.79           C  
ATOM   1940  HB2 GLU A 123     -16.548  -8.683  -0.209  1.00 93.79           H  
ATOM   1941  HB3 GLU A 123     -14.964  -7.888  -0.155  1.00 93.79           H  
ATOM   1942  O   GLU A 123     -12.593  -9.447  -1.007  1.00 93.79           O  
ATOM   1943  CG  GLU A 123     -16.021  -7.670  -2.034  1.00 93.79           C  
ATOM   1944  HG2 GLU A 123     -16.669  -8.285  -2.658  1.00 93.79           H  
ATOM   1945  HG3 GLU A 123     -15.115  -7.462  -2.604  1.00 93.79           H  
ATOM   1946  CD  GLU A 123     -16.735  -6.340  -1.736  1.00 93.79           C  
ATOM   1947  OE1 GLU A 123     -16.728  -5.464  -2.636  1.00 93.79           O  
ATOM   1948  OE2 GLU A 123     -17.264  -6.163  -0.619  1.00 93.79           O  
ATOM   1949  N   LYS A 124     -13.480  -9.687  -3.061  1.00 95.35           N  
ATOM   1950  H   LYS A 124     -14.331  -9.801  -3.594  1.00 95.35           H  
ATOM   1951  CA  LYS A 124     -12.251  -9.437  -3.817  1.00 95.35           C  
ATOM   1952  HA  LYS A 124     -11.487  -9.039  -3.149  1.00 95.35           H  
ATOM   1953  C   LYS A 124     -12.517  -8.401  -4.896  1.00 95.35           C  
ATOM   1954  CB  LYS A 124     -11.724 -10.723  -4.461  1.00 95.35           C  
ATOM   1955  HB2 LYS A 124     -12.505 -11.147  -5.093  1.00 95.35           H  
ATOM   1956  HB3 LYS A 124     -10.876 -10.465  -5.096  1.00 95.35           H  
ATOM   1957  O   LYS A 124     -13.528  -8.491  -5.590  1.00 95.35           O  
ATOM   1958  CG  LYS A 124     -11.269 -11.772  -3.440  1.00 95.35           C  
ATOM   1959  HG2 LYS A 124     -12.107 -12.068  -2.810  1.00 95.35           H  
ATOM   1960  HG3 LYS A 124     -10.476 -11.353  -2.820  1.00 95.35           H  
ATOM   1961  CD  LYS A 124     -10.739 -12.993  -4.197  1.00 95.35           C  
ATOM   1962  HD2 LYS A 124     -11.521 -13.357  -4.864  1.00 95.35           H  
ATOM   1963  HD3 LYS A 124      -9.879 -12.691  -4.794  1.00 95.35           H  
ATOM   1964  CE  LYS A 124     -10.335 -14.110  -3.237  1.00 95.35           C  
ATOM   1965  HE2 LYS A 124     -11.206 -14.380  -2.641  1.00 95.35           H  
ATOM   1966  HE3 LYS A 124      -9.562 -13.726  -2.572  1.00 95.35           H  
ATOM   1967  NZ  LYS A 124      -9.836 -15.281  -4.001  1.00 95.35           N  
ATOM   1968  HZ1 LYS A 124      -9.579 -16.045  -3.393  1.00 95.35           H  
ATOM   1969  HZ2 LYS A 124     -10.551 -15.604  -4.637  1.00 95.35           H  
ATOM   1970  HZ3 LYS A 124      -9.035 -15.019  -4.557  1.00 95.35           H  
ATOM   1971  N   ARG A 125     -11.591  -7.464  -5.073  1.00 95.90           N  
ATOM   1972  H   ARG A 125     -10.803  -7.450  -4.442  1.00 95.90           H  
ATOM   1973  CA  ARG A 125     -11.594  -6.505  -6.181  1.00 95.90           C  
ATOM   1974  HA  ARG A 125     -12.275  -6.852  -6.958  1.00 95.90           H  
ATOM   1975  C   ARG A 125     -10.210  -6.426  -6.797  1.00 95.90           C  
ATOM   1976  CB  ARG A 125     -12.063  -5.126  -5.703  1.00 95.90           C  
ATOM   1977  HB2 ARG A 125     -12.000  -4.432  -6.541  1.00 95.90           H  
ATOM   1978  HB3 ARG A 125     -11.410  -4.767  -4.908  1.00 95.90           H  
ATOM   1979  O   ARG A 125      -9.225  -6.411  -6.071  1.00 95.90           O  
ATOM   1980  CG  ARG A 125     -13.514  -5.175  -5.206  1.00 95.90           C  
ATOM   1981  HG2 ARG A 125     -13.575  -5.759  -4.288  1.00 95.90           H  
ATOM   1982  HG3 ARG A 125     -14.149  -5.634  -5.965  1.00 95.90           H  
ATOM   1983  CD  ARG A 125     -14.006  -3.761  -4.935  1.00 95.90           C  
ATOM   1984  HD2 ARG A 125     -13.981  -3.190  -5.863  1.00 95.90           H  
ATOM   1985  HD3 ARG A 125     -13.335  -3.306  -4.206  1.00 95.90           H  
ATOM   1986  NE  ARG A 125     -15.359  -3.767  -4.373  1.00 95.90           N  
ATOM   1987  HE  ARG A 125     -15.684  -4.604  -3.911  1.00 95.90           H  
ATOM   1988  NH1 ARG A 125     -15.812  -1.525  -4.587  1.00 95.90           N  
ATOM   1989 HH11 ARG A 125     -16.345  -0.743  -4.233  1.00 95.90           H  
ATOM   1990 HH12 ARG A 125     -15.006  -1.413  -5.186  1.00 95.90           H  
ATOM   1991  NH2 ARG A 125     -17.139  -2.850  -3.372  1.00 95.90           N  
ATOM   1992 HH21 ARG A 125     -17.251  -3.771  -2.974  1.00 95.90           H  
ATOM   1993 HH22 ARG A 125     -17.486  -2.040  -2.880  1.00 95.90           H  
ATOM   1994  CZ  ARG A 125     -16.100  -2.712  -4.131  1.00 95.90           C  
ATOM   1995  N   THR A 126     -10.162  -6.356  -8.118  1.00 95.96           N  
ATOM   1996  H   THR A 126     -11.027  -6.342  -8.638  1.00 95.96           H  
ATOM   1997  CA  THR A 126      -8.943  -6.077  -8.878  1.00 95.96           C  
ATOM   1998  HA  THR A 126      -8.072  -6.080  -8.223  1.00 95.96           H  
ATOM   1999  C   THR A 126      -9.089  -4.697  -9.494  1.00 95.96           C  
ATOM   2000  CB  THR A 126      -8.713  -7.125  -9.972  1.00 95.96           C  
ATOM   2001  HB  THR A 126      -9.548  -7.111 -10.672  1.00 95.96           H  
ATOM   2002  O   THR A 126     -10.142  -4.393 -10.057  1.00 95.96           O  
ATOM   2003  CG2 THR A 126      -7.423  -6.883 -10.743  1.00 95.96           C  
ATOM   2004 HG21 THR A 126      -7.235  -7.698 -11.441  1.00 95.96           H  
ATOM   2005 HG22 THR A 126      -6.580  -6.801 -10.056  1.00 95.96           H  
ATOM   2006 HG23 THR A 126      -7.493  -5.965 -11.326  1.00 95.96           H  
ATOM   2007  OG1 THR A 126      -8.605  -8.419  -9.414  1.00 95.96           O  
ATOM   2008  HG1 THR A 126      -8.315  -8.966 -10.148  1.00 95.96           H  
ATOM   2009  N   VAL A 127      -8.059  -3.867  -9.365  1.00 95.95           N  
ATOM   2010  H   VAL A 127      -7.250  -4.167  -8.840  1.00 95.95           H  
ATOM   2011  CA  VAL A 127      -8.026  -2.514  -9.922  1.00 95.95           C  
ATOM   2012  HA  VAL A 127      -8.824  -2.397 -10.654  1.00 95.95           H  
ATOM   2013  C   VAL A 127      -6.702  -2.297 -10.629  1.00 95.95           C  
ATOM   2014  CB  VAL A 127      -8.229  -1.461  -8.820  1.00 95.95           C  
ATOM   2015  HB  VAL A 127      -7.433  -1.536  -8.079  1.00 95.95           H  
ATOM   2016  O   VAL A 127      -5.649  -2.419 -10.014  1.00 95.95           O  
ATOM   2017  CG1 VAL A 127      -8.234  -0.040  -9.391  1.00 95.95           C  
ATOM   2018 HG11 VAL A 127      -7.279   0.185  -9.865  1.00 95.95           H  
ATOM   2019 HG12 VAL A 127      -9.031   0.076 -10.126  1.00 95.95           H  
ATOM   2020 HG13 VAL A 127      -8.373   0.674  -8.580  1.00 95.95           H  
ATOM   2021  CG2 VAL A 127      -9.574  -1.688  -8.118  1.00 95.95           C  
ATOM   2022 HG21 VAL A 127     -10.357  -1.847  -8.859  1.00 95.95           H  
ATOM   2023 HG22 VAL A 127      -9.507  -2.551  -7.456  1.00 95.95           H  
ATOM   2024 HG23 VAL A 127      -9.827  -0.801  -7.536  1.00 95.95           H  
ATOM   2025  N   THR A 128      -6.756  -1.940 -11.907  1.00 95.63           N  
ATOM   2026  H   THR A 128      -7.649  -1.894 -12.377  1.00 95.63           H  
ATOM   2027  CA  THR A 128      -5.596  -1.411 -12.625  1.00 95.63           C  
ATOM   2028  HA  THR A 128      -4.688  -1.879 -12.245  1.00 95.63           H  
ATOM   2029  C   THR A 128      -5.522   0.094 -12.384  1.00 95.63           C  
ATOM   2030  CB  THR A 128      -5.685  -1.706 -14.126  1.00 95.63           C  
ATOM   2031  HB  THR A 128      -6.486  -1.105 -14.557  1.00 95.63           H  
ATOM   2032  O   THR A 128      -6.509   0.791 -12.602  1.00 95.63           O  
ATOM   2033  CG2 THR A 128      -4.384  -1.379 -14.855  1.00 95.63           C  
ATOM   2034 HG21 THR A 128      -4.188  -0.308 -14.809  1.00 95.63           H  
ATOM   2035 HG22 THR A 128      -3.552  -1.917 -14.399  1.00 95.63           H  
ATOM   2036 HG23 THR A 128      -4.471  -1.671 -15.902  1.00 95.63           H  
ATOM   2037  OG1 THR A 128      -5.995  -3.065 -14.356  1.00 95.63           O  
ATOM   2038  HG1 THR A 128      -5.276  -3.626 -14.055  1.00 95.63           H  
ATOM   2039  N   VAL A 129      -4.369   0.588 -11.937  1.00 94.78           N  
ATOM   2040  H   VAL A 129      -3.615  -0.058 -11.756  1.00 94.78           H  
ATOM   2041  CA  VAL A 129      -4.106   2.015 -11.708  1.00 94.78           C  
ATOM   2042  HA  VAL A 129      -5.010   2.592 -11.900  1.00 94.78           H  
ATOM   2043  C   VAL A 129      -3.037   2.456 -12.702  1.00 94.78           C  
ATOM   2044  CB  VAL A 129      -3.674   2.280 -10.252  1.00 94.78           C  
ATOM   2045  HB  VAL A 129      -2.677   1.871 -10.091  1.00 94.78           H  
ATOM   2046  O   VAL A 129      -1.899   1.979 -12.652  1.00 94.78           O  
ATOM   2047  CG1 VAL A 129      -3.644   3.781  -9.948  1.00 94.78           C  
ATOM   2048 HG11 VAL A 129      -3.286   3.955  -8.933  1.00 94.78           H  
ATOM   2049 HG12 VAL A 129      -4.642   4.208 -10.049  1.00 94.78           H  
ATOM   2050 HG13 VAL A 129      -2.982   4.297 -10.644  1.00 94.78           H  
ATOM   2051  CG2 VAL A 129      -4.616   1.626  -9.233  1.00 94.78           C  
ATOM   2052 HG21 VAL A 129      -4.603   0.541  -9.343  1.00 94.78           H  
ATOM   2053 HG22 VAL A 129      -4.272   1.866  -8.227  1.00 94.78           H  
ATOM   2054 HG23 VAL A 129      -5.631   1.997  -9.373  1.00 94.78           H  
ATOM   2055  N   ASN A 130      -3.392   3.326 -13.644  1.00 94.19           N  
ATOM   2056  H   ASN A 130      -4.321   3.720 -13.627  1.00 94.19           H  
ATOM   2057  CA  ASN A 130      -2.463   3.808 -14.666  1.00 94.19           C  
ATOM   2058  HA  ASN A 130      -1.920   2.946 -15.053  1.00 94.19           H  
ATOM   2059  C   ASN A 130      -1.436   4.797 -14.083  1.00 94.19           C  
ATOM   2060  CB  ASN A 130      -3.252   4.430 -15.827  1.00 94.19           C  
ATOM   2061  HB2 ASN A 130      -3.870   5.247 -15.455  1.00 94.19           H  
ATOM   2062  HB3 ASN A 130      -2.571   4.848 -16.569  1.00 94.19           H  
ATOM   2063  O   ASN A 130      -1.658   5.358 -13.010  1.00 94.19           O  
ATOM   2064  CG  ASN A 130      -4.113   3.404 -16.528  1.00 94.19           C  
ATOM   2065  ND2 ASN A 130      -5.410   3.501 -16.384  1.00 94.19           N  
ATOM   2066 HD21 ASN A 130      -5.971   2.738 -16.736  1.00 94.19           H  
ATOM   2067 HD22 ASN A 130      -5.746   4.075 -15.624  1.00 94.19           H  
ATOM   2068  OD1 ASN A 130      -3.622   2.500 -17.187  1.00 94.19           O  
ATOM   2069  N   PRO A 131      -0.312   5.045 -14.780  1.00 90.82           N  
ATOM   2070  CA  PRO A 131       0.658   6.065 -14.383  1.00 90.82           C  
ATOM   2071  HA  PRO A 131       1.173   5.727 -13.483  1.00 90.82           H  
ATOM   2072  C   PRO A 131       0.014   7.435 -14.131  1.00 90.82           C  
ATOM   2073  CB  PRO A 131       1.657   6.129 -15.542  1.00 90.82           C  
ATOM   2074  HB2 PRO A 131       1.291   6.791 -16.327  1.00 90.82           H  
ATOM   2075  HB3 PRO A 131       2.649   6.445 -15.218  1.00 90.82           H  
ATOM   2076  O   PRO A 131      -0.682   7.972 -14.993  1.00 90.82           O  
ATOM   2077  CG  PRO A 131       1.648   4.694 -16.056  1.00 90.82           C  
ATOM   2078  HG2 PRO A 131       2.232   4.071 -15.379  1.00 90.82           H  
ATOM   2079  HG3 PRO A 131       2.018   4.619 -17.079  1.00 90.82           H  
ATOM   2080  CD  PRO A 131       0.173   4.324 -15.948  1.00 90.82           C  
ATOM   2081  HD2 PRO A 131       0.071   3.245 -15.828  1.00 90.82           H  
ATOM   2082  HD3 PRO A 131      -0.355   4.663 -16.840  1.00 90.82           H  
ATOM   2083  N   GLY A 132       0.268   8.006 -12.955  1.00 90.66           N  
ATOM   2084  H   GLY A 132       0.776   7.464 -12.270  1.00 90.66           H  
ATOM   2085  CA  GLY A 132      -0.286   9.282 -12.498  1.00 90.66           C  
ATOM   2086  HA2 GLY A 132      -0.190  10.020 -13.295  1.00 90.66           H  
ATOM   2087  HA3 GLY A 132       0.293   9.619 -11.638  1.00 90.66           H  
ATOM   2088  C   GLY A 132      -1.758   9.236 -12.073  1.00 90.66           C  
ATOM   2089  O   GLY A 132      -2.321  10.285 -11.760  1.00 90.66           O  
ATOM   2090  N   GLU A 133      -2.394   8.062 -12.073  1.00 94.85           N  
ATOM   2091  H   GLU A 133      -1.879   7.228 -12.316  1.00 94.85           H  
ATOM   2092  CA  GLU A 133      -3.798   7.891 -11.694  1.00 94.85           C  
ATOM   2093  HA  GLU A 133      -4.330   8.804 -11.962  1.00 94.85           H  
ATOM   2094  C   GLU A 133      -3.957   7.691 -10.177  1.00 94.85           C  
ATOM   2095  CB  GLU A 133      -4.421   6.743 -12.510  1.00 94.85           C  
ATOM   2096  HB2 GLU A 133      -4.135   6.868 -13.554  1.00 94.85           H  
ATOM   2097  HB3 GLU A 133      -4.026   5.794 -12.147  1.00 94.85           H  
ATOM   2098  O   GLU A 133      -3.128   7.057  -9.515  1.00 94.85           O  
ATOM   2099  CG  GLU A 133      -5.956   6.690 -12.438  1.00 94.85           C  
ATOM   2100  HG2 GLU A 133      -6.256   6.527 -11.403  1.00 94.85           H  
ATOM   2101  HG3 GLU A 133      -6.347   7.657 -12.753  1.00 94.85           H  
ATOM   2102  CD  GLU A 133      -6.576   5.584 -13.314  1.00 94.85           C  
ATOM   2103  OE1 GLU A 133      -7.817   5.588 -13.453  1.00 94.85           O  
ATOM   2104  OE2 GLU A 133      -5.827   4.747 -13.877  1.00 94.85           O  
ATOM   2105  N   GLU A 134      -5.064   8.210  -9.638  1.00 95.66           N  
ATOM   2106  H   GLU A 134      -5.714   8.684 -10.249  1.00 95.66           H  
ATOM   2107  CA  GLU A 134      -5.562   7.911  -8.296  1.00 95.66           C  
ATOM   2108  HA  GLU A 134      -4.882   7.194  -7.835  1.00 95.66           H  
ATOM   2109  C   GLU A 134      -6.952   7.264  -8.409  1.00 95.66           C  
ATOM   2110  CB  GLU A 134      -5.567   9.176  -7.413  1.00 95.66           C  
ATOM   2111  HB2 GLU A 134      -6.267   9.902  -7.827  1.00 95.66           H  
ATOM   2112  HB3 GLU A 134      -4.566   9.609  -7.436  1.00 95.66           H  
ATOM   2113  O   GLU A 134      -7.841   7.803  -9.070  1.00 95.66           O  
ATOM   2114  CG  GLU A 134      -5.946   8.883  -5.946  1.00 95.66           C  
ATOM   2115  HG2 GLU A 134      -6.941   8.438  -5.923  1.00 95.66           H  
ATOM   2116  HG3 GLU A 134      -5.245   8.151  -5.544  1.00 95.66           H  
ATOM   2117  CD  GLU A 134      -5.933  10.124  -5.027  1.00 95.66           C  
ATOM   2118  OE1 GLU A 134      -6.706  10.131  -4.033  1.00 95.66           O  
ATOM   2119  OE2 GLU A 134      -5.135  11.057  -5.279  1.00 95.66           O  
ATOM   2120  N   VAL A 135      -7.148   6.114  -7.760  1.00 96.79           N  
ATOM   2121  H   VAL A 135      -6.381   5.758  -7.206  1.00 96.79           H  
ATOM   2122  CA  VAL A 135      -8.405   5.351  -7.766  1.00 96.79           C  
ATOM   2123  HA  VAL A 135      -9.171   5.947  -8.262  1.00 96.79           H  
ATOM   2124  C   VAL A 135      -8.865   5.092  -6.334  1.00 96.79           C  
ATOM   2125  CB  VAL A 135      -8.271   4.026  -8.549  1.00 96.79           C  
ATOM   2126  HB  VAL A 135      -7.535   3.387  -8.061  1.00 96.79           H  
ATOM   2127  O   VAL A 135      -8.086   4.650  -5.493  1.00 96.79           O  
ATOM   2128  CG1 VAL A 135      -9.616   3.285  -8.589  1.00 96.79           C  
ATOM   2129 HG11 VAL A 135     -10.402   3.963  -8.924  1.00 96.79           H  
ATOM   2130 HG12 VAL A 135      -9.565   2.456  -9.295  1.00 96.79           H  
ATOM   2131 HG13 VAL A 135      -9.862   2.893  -7.603  1.00 96.79           H  
ATOM   2132  CG2 VAL A 135      -7.826   4.253  -9.999  1.00 96.79           C  
ATOM   2133 HG21 VAL A 135      -8.533   4.897 -10.521  1.00 96.79           H  
ATOM   2134 HG22 VAL A 135      -7.748   3.304 -10.529  1.00 96.79           H  
ATOM   2135 HG23 VAL A 135      -6.846   4.730 -10.018  1.00 96.79           H  
ATOM   2136  N   GLU A 136     -10.151   5.310  -6.047  1.00 96.97           N  
ATOM   2137  H   GLU A 136     -10.754   5.657  -6.779  1.00 96.97           H  
ATOM   2138  CA  GLU A 136     -10.760   4.972  -4.754  1.00 96.97           C  
ATOM   2139  HA  GLU A 136      -9.963   4.741  -4.048  1.00 96.97           H  
ATOM   2140  C   GLU A 136     -11.645   3.721  -4.867  1.00 96.97           C  
ATOM   2141  CB  GLU A 136     -11.516   6.181  -4.165  1.00 96.97           C  
ATOM   2142  HB2 GLU A 136     -12.396   6.393  -4.773  1.00 96.97           H  
ATOM   2143  HB3 GLU A 136     -10.861   7.052  -4.186  1.00 96.97           H  
ATOM   2144  O   GLU A 136     -12.537   3.628  -5.712  1.00 96.97           O  
ATOM   2145  CG  GLU A 136     -11.946   5.931  -2.708  1.00 96.97           C  
ATOM   2146  HG2 GLU A 136     -12.599   5.059  -2.672  1.00 96.97           H  
ATOM   2147  HG3 GLU A 136     -11.063   5.693  -2.114  1.00 96.97           H  
ATOM   2148  CD  GLU A 136     -12.677   7.127  -2.071  1.00 96.97           C  
ATOM   2149  OE1 GLU A 136     -13.929   7.107  -2.080  1.00 96.97           O  
ATOM   2150  OE2 GLU A 136     -12.004   8.005  -1.464  1.00 96.97           O  
ATOM   2151  N   VAL A 137     -11.433   2.761  -3.966  1.00 96.26           N  
ATOM   2152  H   VAL A 137     -10.655   2.886  -3.335  1.00 96.26           H  
ATOM   2153  CA  VAL A 137     -12.209   1.525  -3.842  1.00 96.26           C  
ATOM   2154  HA  VAL A 137     -12.969   1.506  -4.623  1.00 96.26           H  
ATOM   2155  C   VAL A 137     -12.892   1.501  -2.482  1.00 96.26           C  
ATOM   2156  CB  VAL A 137     -11.321   0.280  -4.016  1.00 96.26           C  
ATOM   2157  HB  VAL A 137     -10.675   0.163  -3.146  1.00 96.26           H  
ATOM   2158  O   VAL A 137     -12.232   1.504  -1.446  1.00 96.26           O  
ATOM   2159  CG1 VAL A 137     -12.190  -0.975  -4.146  1.00 96.26           C  
ATOM   2160 HG11 VAL A 137     -12.813  -0.897  -5.037  1.00 96.26           H  
ATOM   2161 HG12 VAL A 137     -12.813  -1.098  -3.260  1.00 96.26           H  
ATOM   2162 HG13 VAL A 137     -11.543  -1.847  -4.238  1.00 96.26           H  
ATOM   2163  CG2 VAL A 137     -10.434   0.369  -5.257  1.00 96.26           C  
ATOM   2164 HG21 VAL A 137      -9.717   1.183  -5.151  1.00 96.26           H  
ATOM   2165 HG22 VAL A 137      -9.863  -0.554  -5.362  1.00 96.26           H  
ATOM   2166 HG23 VAL A 137     -11.042   0.546  -6.144  1.00 96.26           H  
ATOM   2167  N   THR A 138     -14.223   1.446  -2.466  1.00 95.19           N  
ATOM   2168  H   THR A 138     -14.714   1.486  -3.347  1.00 95.19           H  
ATOM   2169  CA  THR A 138     -15.002   1.380  -1.218  1.00 95.19           C  
ATOM   2170  HA  THR A 138     -14.348   1.595  -0.373  1.00 95.19           H  
ATOM   2171  C   THR A 138     -15.596  -0.008  -0.999  1.00 95.19           C  
ATOM   2172  CB  THR A 138     -16.101   2.449  -1.186  1.00 95.19           C  
ATOM   2173  HB  THR A 138     -16.766   2.322  -2.040  1.00 95.19           H  
ATOM   2174  O   THR A 138     -16.320  -0.519  -1.857  1.00 95.19           O  
ATOM   2175  CG2 THR A 138     -16.919   2.408   0.108  1.00 95.19           C  
ATOM   2176 HG21 THR A 138     -17.516   1.497   0.151  1.00 95.19           H  
ATOM   2177 HG22 THR A 138     -16.254   2.447   0.970  1.00 95.19           H  
ATOM   2178 HG23 THR A 138     -17.595   3.263   0.136  1.00 95.19           H  
ATOM   2179  OG1 THR A 138     -15.539   3.739  -1.220  1.00 95.19           O  
ATOM   2180  HG1 THR A 138     -15.024   3.866  -2.020  1.00 95.19           H  
ATOM   2181  N   PHE A 139     -15.349  -0.570   0.183  1.00 93.97           N  
ATOM   2182  H   PHE A 139     -14.750  -0.065   0.820  1.00 93.97           H  
ATOM   2183  CA  PHE A 139     -15.978  -1.780   0.712  1.00 93.97           C  
ATOM   2184  HA  PHE A 139     -16.504  -2.304  -0.086  1.00 93.97           H  
ATOM   2185  C   PHE A 139     -16.991  -1.406   1.795  1.00 93.97           C  
ATOM   2186  CB  PHE A 139     -14.906  -2.723   1.270  1.00 93.97           C  
ATOM   2187  HB2 PHE A 139     -14.348  -2.210   2.053  1.00 93.97           H  
ATOM   2188  HB3 PHE A 139     -15.403  -3.580   1.725  1.00 93.97           H  
ATOM   2189  O   PHE A 139     -16.802  -0.429   2.523  1.00 93.97           O  
ATOM   2190  CG  PHE A 139     -13.935  -3.233   0.228  1.00 93.97           C  
ATOM   2191  CD1 PHE A 139     -14.141  -4.496  -0.355  1.00 93.97           C  
ATOM   2192  HD1 PHE A 139     -14.978  -5.103  -0.044  1.00 93.97           H  
ATOM   2193  CD2 PHE A 139     -12.837  -2.447  -0.171  1.00 93.97           C  
ATOM   2194  HD2 PHE A 139     -12.673  -1.475   0.272  1.00 93.97           H  
ATOM   2195  CE1 PHE A 139     -13.258  -4.972  -1.337  1.00 93.97           C  
ATOM   2196  HE1 PHE A 139     -13.414  -5.947  -1.774  1.00 93.97           H  
ATOM   2197  CE2 PHE A 139     -11.961  -2.917  -1.163  1.00 93.97           C  
ATOM   2198  HE2 PHE A 139     -11.131  -2.304  -1.480  1.00 93.97           H  
ATOM   2199  CZ  PHE A 139     -12.172  -4.180  -1.744  1.00 93.97           C  
ATOM   2200  HZ  PHE A 139     -11.499  -4.549  -2.503  1.00 93.97           H  
ATOM   2201  N   SER A 140     -18.067  -2.180   1.923  1.00 92.63           N  
ATOM   2202  H   SER A 140     -18.161  -2.996   1.335  1.00 92.63           H  
ATOM   2203  CA  SER A 140     -19.088  -1.984   2.959  1.00 92.63           C  
ATOM   2204  HA  SER A 140     -18.688  -1.347   3.748  1.00 92.63           H  
ATOM   2205  C   SER A 140     -19.449  -3.320   3.590  1.00 92.63           C  
ATOM   2206  CB  SER A 140     -20.334  -1.289   2.401  1.00 92.63           C  
ATOM   2207  HB2 SER A 140     -20.804  -1.917   1.645  1.00 92.63           H  
ATOM   2208  HB3 SER A 140     -21.041  -1.113   3.213  1.00 92.63           H  
ATOM   2209  O   SER A 140     -19.613  -4.317   2.890  1.00 92.63           O  
ATOM   2210  OG  SER A 140     -19.961  -0.049   1.827  1.00 92.63           O  
ATOM   2211  HG  SER A 140     -19.110   0.182   2.206  1.00 92.63           H  
ATOM   2212  N   ALA A 141     -19.556  -3.352   4.914  1.00 87.93           N  
ATOM   2213  H   ALA A 141     -19.426  -2.500   5.442  1.00 87.93           H  
ATOM   2214  CA  ALA A 141     -19.802  -4.575   5.658  1.00 87.93           C  
ATOM   2215  HA  ALA A 141     -20.292  -5.303   5.012  1.00 87.93           H  
ATOM   2216  C   ALA A 141     -20.712  -4.315   6.860  1.00 87.93           C  
ATOM   2217  CB  ALA A 141     -18.455  -5.154   6.104  1.00 87.93           C  
ATOM   2218  HB1 ALA A 141     -18.623  -6.015   6.752  1.00 87.93           H  
ATOM   2219  HB2 ALA A 141     -17.863  -5.446   5.237  1.00 87.93           H  
ATOM   2220  HB3 ALA A 141     -17.906  -4.409   6.681  1.00 87.93           H  
ATOM   2221  O   ALA A 141     -20.386  -3.516   7.729  1.00 87.93           O  
ATOM   2222  N   ASN A 142     -21.801  -5.085   6.962  1.00 83.27           N  
ATOM   2223  H   ASN A 142     -22.084  -5.618   6.152  1.00 83.27           H  
ATOM   2224  CA  ASN A 142     -22.696  -5.058   8.129  1.00 83.27           C  
ATOM   2225  HA  ASN A 142     -23.050  -4.038   8.282  1.00 83.27           H  
ATOM   2226  C   ASN A 142     -22.000  -5.498   9.431  1.00 83.27           C  
ATOM   2227  CB  ASN A 142     -23.899  -5.980   7.861  1.00 83.27           C  
ATOM   2228  HB2 ASN A 142     -24.536  -5.988   8.745  1.00 83.27           H  
ATOM   2229  HB3 ASN A 142     -23.543  -6.997   7.692  1.00 83.27           H  
ATOM   2230  O   ASN A 142     -22.479  -5.198  10.518  1.00 83.27           O  
ATOM   2231  CG  ASN A 142     -24.759  -5.544   6.691  1.00 83.27           C  
ATOM   2232  ND2 ASN A 142     -25.454  -6.462   6.062  1.00 83.27           N  
ATOM   2233 HD21 ASN A 142     -25.500  -7.410   6.409  1.00 83.27           H  
ATOM   2234 HD22 ASN A 142     -26.031  -6.114   5.310  1.00 83.27           H  
ATOM   2235  OD1 ASN A 142     -24.817  -4.397   6.302  1.00 83.27           O  
ATOM   2236  N   ASP A 143     -20.891  -6.232   9.308  1.00 82.96           N  
ATOM   2237  H   ASP A 143     -20.523  -6.356   8.376  1.00 82.96           H  
ATOM   2238  CA  ASP A 143     -19.993  -6.571  10.406  1.00 82.96           C  
ATOM   2239  HA  ASP A 143     -20.408  -6.222  11.352  1.00 82.96           H  
ATOM   2240  C   ASP A 143     -18.632  -5.902  10.157  1.00 82.96           C  
ATOM   2241  CB  ASP A 143     -19.860  -8.089  10.553  1.00 82.96           C  
ATOM   2242  HB2 ASP A 143     -20.836  -8.505  10.804  1.00 82.96           H  
ATOM   2243  HB3 ASP A 143     -19.542  -8.518   9.603  1.00 82.96           H  
ATOM   2244  O   ASP A 143     -17.867  -6.362   9.300  1.00 82.96           O  
ATOM   2245  CG  ASP A 143     -18.857  -8.475  11.648  1.00 82.96           C  
ATOM   2246  OD1 ASP A 143     -18.389  -7.574  12.384  1.00 82.96           O  
ATOM   2247  OD2 ASP A 143     -18.530  -9.677  11.698  1.00 82.96           O  
ATOM   2248  N   PRO A 144     -18.306  -4.835  10.898  1.00 76.36           N  
ATOM   2249  CA  PRO A 144     -17.041  -4.138  10.741  1.00 76.36           C  
ATOM   2250  HA  PRO A 144     -16.961  -3.805   9.706  1.00 76.36           H  
ATOM   2251  C   PRO A 144     -15.793  -4.973  11.086  1.00 76.36           C  
ATOM   2252  CB  PRO A 144     -17.178  -2.925  11.646  1.00 76.36           C  
ATOM   2253  HB2 PRO A 144     -16.778  -3.180  12.627  1.00 76.36           H  
ATOM   2254  HB3 PRO A 144     -16.695  -2.062  11.188  1.00 76.36           H  
ATOM   2255  O   PRO A 144     -14.691  -4.573  10.709  1.00 76.36           O  
ATOM   2256  CG  PRO A 144     -18.671  -2.681  11.800  1.00 76.36           C  
ATOM   2257  HG2 PRO A 144     -18.913  -2.163  12.728  1.00 76.36           H  
ATOM   2258  HG3 PRO A 144     -19.049  -2.135  10.935  1.00 76.36           H  
ATOM   2259  CD  PRO A 144     -19.202  -4.102  11.784  1.00 76.36           C  
ATOM   2260  HD2 PRO A 144     -19.160  -4.534  12.784  1.00 76.36           H  
ATOM   2261  HD3 PRO A 144     -20.229  -4.093  11.416  1.00 76.36           H  
ATOM   2262  N   HIS A 145     -15.925  -6.128  11.758  1.00 81.21           N  
ATOM   2263  H   HIS A 145     -16.842  -6.439  12.045  1.00 81.21           H  
ATOM   2264  CA  HIS A 145     -14.810  -7.068  11.954  1.00 81.21           C  
ATOM   2265  HA  HIS A 145     -13.965  -6.524  12.376  1.00 81.21           H  
ATOM   2266  C   HIS A 145     -14.325  -7.689  10.638  1.00 81.21           C  
ATOM   2267  CB  HIS A 145     -15.202  -8.183  12.933  1.00 81.21           C  
ATOM   2268  HB2 HIS A 145     -16.111  -8.680  12.593  1.00 81.21           H  
ATOM   2269  HB3 HIS A 145     -14.411  -8.933  12.944  1.00 81.21           H  
ATOM   2270  O   HIS A 145     -13.186  -8.150  10.559  1.00 81.21           O  
ATOM   2271  CG  HIS A 145     -15.379  -7.695  14.343  1.00 81.21           C  
ATOM   2272  CD2 HIS A 145     -16.549  -7.584  15.045  1.00 81.21           C  
ATOM   2273  HD2 HIS A 145     -17.534  -7.833  14.681  1.00 81.21           H  
ATOM   2274  ND1 HIS A 145     -14.360  -7.289  15.172  1.00 81.21           N  
ATOM   2275  HD1 HIS A 145     -13.379  -7.286  14.931  1.00 81.21           H  
ATOM   2276  CE1 HIS A 145     -14.901  -6.939  16.350  1.00 81.21           C  
ATOM   2277  HE1 HIS A 145     -14.348  -6.586  17.208  1.00 81.21           H  
ATOM   2278  NE2 HIS A 145     -16.232  -7.095  16.321  1.00 81.21           N  
ATOM   2279  N   LYS A 146     -15.131  -7.641   9.568  1.00 83.76           N  
ATOM   2280  H   LYS A 146     -16.061  -7.264   9.688  1.00 83.76           H  
ATOM   2281  CA  LYS A 146     -14.703  -8.055   8.222  1.00 83.76           C  
ATOM   2282  HA  LYS A 146     -14.338  -9.080   8.269  1.00 83.76           H  
ATOM   2283  C   LYS A 146     -13.540  -7.224   7.683  1.00 83.76           C  
ATOM   2284  CB  LYS A 146     -15.885  -7.988   7.250  1.00 83.76           C  
ATOM   2285  HB2 LYS A 146     -15.511  -8.153   6.239  1.00 83.76           H  
ATOM   2286  HB3 LYS A 146     -16.342  -7.000   7.285  1.00 83.76           H  
ATOM   2287  O   LYS A 146     -12.801  -7.707   6.828  1.00 83.76           O  
ATOM   2288  CG  LYS A 146     -16.922  -9.072   7.568  1.00 83.76           C  
ATOM   2289  HG2 LYS A 146     -17.362  -8.900   8.551  1.00 83.76           H  
ATOM   2290  HG3 LYS A 146     -16.426 -10.043   7.573  1.00 83.76           H  
ATOM   2291  CD  LYS A 146     -18.024  -9.085   6.507  1.00 83.76           C  
ATOM   2292  HD2 LYS A 146     -17.568  -9.175   5.521  1.00 83.76           H  
ATOM   2293  HD3 LYS A 146     -18.592  -8.157   6.560  1.00 83.76           H  
ATOM   2294  CE  LYS A 146     -18.961 -10.266   6.751  1.00 83.76           C  
ATOM   2295  HE2 LYS A 146     -18.357 -11.170   6.832  1.00 83.76           H  
ATOM   2296  HE3 LYS A 146     -19.469 -10.122   7.704  1.00 83.76           H  
ATOM   2297  NZ  LYS A 146     -19.932 -10.411   5.640  1.00 83.76           N  
ATOM   2298  HZ1 LYS A 146     -19.439 -10.551   4.770  1.00 83.76           H  
ATOM   2299  HZ2 LYS A 146     -20.508  -9.585   5.558  1.00 83.76           H  
ATOM   2300  HZ3 LYS A 146     -20.518 -11.219   5.795  1.00 83.76           H  
ATOM   2301  N   PHE A 147     -13.341  -6.015   8.207  1.00 87.19           N  
ATOM   2302  H   PHE A 147     -13.987  -5.669   8.903  1.00 87.19           H  
ATOM   2303  CA  PHE A 147     -12.205  -5.175   7.854  1.00 87.19           C  
ATOM   2304  HA  PHE A 147     -11.894  -5.429   6.841  1.00 87.19           H  
ATOM   2305  C   PHE A 147     -10.966  -5.405   8.733  1.00 87.19           C  
ATOM   2306  CB  PHE A 147     -12.611  -3.700   7.833  1.00 87.19           C  
ATOM   2307  HB2 PHE A 147     -11.835  -3.204   7.250  1.00 87.19           H  
ATOM   2308  HB3 PHE A 147     -12.630  -3.308   8.850  1.00 87.19           H  
ATOM   2309  O   PHE A 147      -9.969  -4.721   8.535  1.00 87.19           O  
ATOM   2310  CG  PHE A 147     -13.882  -3.336   7.113  1.00 87.19           C  
ATOM   2311  CD1 PHE A 147     -14.045  -3.752   5.787  1.00 87.19           C  
ATOM   2312  HD1 PHE A 147     -13.262  -4.342   5.335  1.00 87.19           H  
ATOM   2313  CD2 PHE A 147     -14.838  -2.498   7.706  1.00 87.19           C  
ATOM   2314  HD2 PHE A 147     -14.710  -2.154   8.722  1.00 87.19           H  
ATOM   2315  CE1 PHE A 147     -15.172  -3.369   5.046  1.00 87.19           C  
ATOM   2316  HE1 PHE A 147     -15.297  -3.703   4.027  1.00 87.19           H  
ATOM   2317  CE2 PHE A 147     -15.957  -2.090   6.963  1.00 87.19           C  
ATOM   2318  HE2 PHE A 147     -16.692  -1.445   7.420  1.00 87.19           H  
ATOM   2319  CZ  PHE A 147     -16.123  -2.520   5.634  1.00 87.19           C  
ATOM   2320  HZ  PHE A 147     -16.983  -2.195   5.067  1.00 87.19           H  
ATOM   2321  N   ASN A 148     -10.985  -6.361   9.677  1.00 87.32           N  
ATOM   2322  H   ASN A 148     -11.839  -6.876   9.843  1.00 87.32           H  
ATOM   2323  CA  ASN A 148      -9.849  -6.603  10.575  1.00 87.32           C  
ATOM   2324  HA  ASN A 148      -9.523  -5.634  10.953  1.00 87.32           H  
ATOM   2325  C   ASN A 148      -8.645  -7.258   9.879  1.00 87.32           C  
ATOM   2326  CB  ASN A 148     -10.272  -7.410  11.815  1.00 87.32           C  
ATOM   2327  HB2 ASN A 148     -10.870  -8.276  11.531  1.00 87.32           H  
ATOM   2328  HB3 ASN A 148      -9.372  -7.777  12.309  1.00 87.32           H  
ATOM   2329  O   ASN A 148      -7.558  -7.285  10.449  1.00 87.32           O  
ATOM   2330  CG  ASN A 148     -11.016  -6.577  12.844  1.00 87.32           C  
ATOM   2331  ND2 ASN A 148     -11.222  -7.108  14.026  1.00 87.32           N  
ATOM   2332 HD21 ASN A 148     -10.740  -7.969  14.237  1.00 87.32           H  
ATOM   2333 HD22 ASN A 148     -11.400  -6.421  14.745  1.00 87.32           H  
ATOM   2334  OD1 ASN A 148     -11.397  -5.437  12.642  1.00 87.32           O  
ATOM   2335  N   ARG A 149      -8.836  -7.830   8.682  1.00 90.44           N  
ATOM   2336  H   ARG A 149      -9.754  -7.750   8.270  1.00 90.44           H  
ATOM   2337  CA  ARG A 149      -7.800  -8.586   7.962  1.00 90.44           C  
ATOM   2338  HA  ARG A 149      -6.831  -8.283   8.357  1.00 90.44           H  
ATOM   2339  C   ARG A 149      -7.761  -8.251   6.461  1.00 90.44           C  
ATOM   2340  CB  ARG A 149      -7.945 -10.098   8.242  1.00 90.44           C  
ATOM   2341  HB2 ARG A 149      -8.901 -10.441   7.848  1.00 90.44           H  
ATOM   2342  HB3 ARG A 149      -7.145 -10.630   7.727  1.00 90.44           H  
ATOM   2343  O   ARG A 149      -7.999  -9.152   5.650  1.00 90.44           O  
ATOM   2344  CG  ARG A 149      -7.869 -10.437   9.742  1.00 90.44           C  
ATOM   2345  HG2 ARG A 149      -6.904 -10.131  10.146  1.00 90.44           H  
ATOM   2346  HG3 ARG A 149      -8.650  -9.894  10.275  1.00 90.44           H  
ATOM   2347  CD  ARG A 149      -8.110 -11.920  10.026  1.00 90.44           C  
ATOM   2348  HD2 ARG A 149      -8.441 -12.009  11.061  1.00 90.44           H  
ATOM   2349  HD3 ARG A 149      -8.909 -12.280   9.378  1.00 90.44           H  
ATOM   2350  NE  ARG A 149      -6.883 -12.715   9.881  1.00 90.44           N  
ATOM   2351  HE  ARG A 149      -6.083 -12.362  10.387  1.00 90.44           H  
ATOM   2352  NH1 ARG A 149      -7.831 -14.664   9.113  1.00 90.44           N  
ATOM   2353 HH11 ARG A 149      -8.738 -14.231   9.217  1.00 90.44           H  
ATOM   2354 HH12 ARG A 149      -7.732 -15.636   8.858  1.00 90.44           H  
ATOM   2355  NH2 ARG A 149      -5.618 -14.520   9.422  1.00 90.44           N  
ATOM   2356 HH21 ARG A 149      -4.874 -14.004   9.870  1.00 90.44           H  
ATOM   2357 HH22 ARG A 149      -5.504 -15.500   9.208  1.00 90.44           H  
ATOM   2358  CZ  ARG A 149      -6.787 -13.957   9.461  1.00 90.44           C  
ATOM   2359  N   PRO A 150      -7.572  -6.979   6.056  1.00 91.95           N  
ATOM   2360  CA  PRO A 150      -7.510  -6.644   4.645  1.00 91.95           C  
ATOM   2361  HA  PRO A 150      -8.334  -7.119   4.113  1.00 91.95           H  
ATOM   2362  C   PRO A 150      -6.187  -7.139   4.056  1.00 91.95           C  
ATOM   2363  CB  PRO A 150      -7.682  -5.130   4.563  1.00 91.95           C  
ATOM   2364  HB2 PRO A 150      -7.192  -4.706   3.686  1.00 91.95           H  
ATOM   2365  HB3 PRO A 150      -8.745  -4.888   4.557  1.00 91.95           H  
ATOM   2366  O   PRO A 150      -5.128  -7.097   4.687  1.00 91.95           O  
ATOM   2367  CG  PRO A 150      -7.061  -4.636   5.865  1.00 91.95           C  
ATOM   2368  HG2 PRO A 150      -6.001  -4.444   5.698  1.00 91.95           H  
ATOM   2369  HG3 PRO A 150      -7.554  -3.728   6.211  1.00 91.95           H  
ATOM   2370  CD  PRO A 150      -7.254  -5.797   6.852  1.00 91.95           C  
ATOM   2371  HD2 PRO A 150      -6.348  -5.947   7.439  1.00 91.95           H  
ATOM   2372  HD3 PRO A 150      -8.084  -5.571   7.521  1.00 91.95           H  
ATOM   2373  N   GLN A 151      -6.258  -7.612   2.822  1.00 94.13           N  
ATOM   2374  H   GLN A 151      -7.158  -7.626   2.364  1.00 94.13           H  
ATOM   2375  CA  GLN A 151      -5.112  -8.072   2.060  1.00 94.13           C  
ATOM   2376  HA  GLN A 151      -4.197  -7.887   2.624  1.00 94.13           H  
ATOM   2377  C   GLN A 151      -5.019  -7.270   0.766  1.00 94.13           C  
ATOM   2378  CB  GLN A 151      -5.230  -9.589   1.853  1.00 94.13           C  
ATOM   2379  HB2 GLN A 151      -5.058 -10.082   2.810  1.00 94.13           H  
ATOM   2380  HB3 GLN A 151      -6.243  -9.829   1.529  1.00 94.13           H  
ATOM   2381  O   GLN A 151      -6.013  -7.092   0.064  1.00 94.13           O  
ATOM   2382  CG  GLN A 151      -4.233 -10.127   0.820  1.00 94.13           C  
ATOM   2383  HG2 GLN A 151      -3.218  -9.885   1.135  1.00 94.13           H  
ATOM   2384  HG3 GLN A 151      -4.411  -9.645  -0.141  1.00 94.13           H  
ATOM   2385  CD  GLN A 151      -4.325 -11.630   0.595  1.00 94.13           C  
ATOM   2386  NE2 GLN A 151      -3.669 -12.101  -0.439  1.00 94.13           N  
ATOM   2387 HE21 GLN A 151      -3.185 -12.970  -0.267  1.00 94.13           H  
ATOM   2388 HE22 GLN A 151      -3.166 -11.449  -1.024  1.00 94.13           H  
ATOM   2389  OE1 GLN A 151      -4.977 -12.388   1.309  1.00 94.13           O  
ATOM   2390  N   PHE A 152      -3.807  -6.841   0.445  1.00 93.84           N  
ATOM   2391  H   PHE A 152      -3.044  -7.064   1.068  1.00 93.84           H  
ATOM   2392  CA  PHE A 152      -3.444  -6.170  -0.792  1.00 93.84           C  
ATOM   2393  HA  PHE A 152      -4.328  -6.076  -1.422  1.00 93.84           H  
ATOM   2394  C   PHE A 152      -2.415  -7.036  -1.512  1.00 93.84           C  
ATOM   2395  CB  PHE A 152      -2.931  -4.751  -0.503  1.00 93.84           C  
ATOM   2396  HB2 PHE A 152      -1.948  -4.806  -0.035  1.00 93.84           H  
ATOM   2397  HB3 PHE A 152      -2.811  -4.220  -1.448  1.00 93.84           H  
ATOM   2398  O   PHE A 152      -1.539  -7.642  -0.898  1.00 93.84           O  
ATOM   2399  CG  PHE A 152      -3.861  -3.964   0.400  1.00 93.84           C  
ATOM   2400  CD1 PHE A 152      -4.933  -3.250  -0.157  1.00 93.84           C  
ATOM   2401  HD1 PHE A 152      -5.030  -3.183  -1.231  1.00 93.84           H  
ATOM   2402  CD2 PHE A 152      -3.715  -4.033   1.799  1.00 93.84           C  
ATOM   2403  HD2 PHE A 152      -2.896  -4.589   2.229  1.00 93.84           H  
ATOM   2404  CE1 PHE A 152      -5.884  -2.643   0.680  1.00 93.84           C  
ATOM   2405  HE1 PHE A 152      -6.721  -2.114   0.250  1.00 93.84           H  
ATOM   2406  CE2 PHE A 152      -4.669  -3.430   2.636  1.00 93.84           C  
ATOM   2407  HE2 PHE A 152      -4.574  -3.524   3.708  1.00 93.84           H  
ATOM   2408  CZ  PHE A 152      -5.764  -2.751   2.074  1.00 93.84           C  
ATOM   2409  HZ  PHE A 152      -6.527  -2.327   2.710  1.00 93.84           H  
ATOM   2410  N   THR A 153      -2.518  -7.149  -2.821  1.00 92.71           N  
ATOM   2411  H   THR A 153      -3.305  -6.722  -3.288  1.00 92.71           H  
ATOM   2412  CA  THR A 153      -1.486  -7.757  -3.658  1.00 92.71           C  
ATOM   2413  HA  THR A 153      -0.547  -7.834  -3.108  1.00 92.71           H  
ATOM   2414  C   THR A 153      -1.264  -6.815  -4.813  1.00 92.71           C  
ATOM   2415  CB  THR A 153      -1.885  -9.159  -4.125  1.00 92.71           C  
ATOM   2416  HB  THR A 153      -2.783  -9.104  -4.739  1.00 92.71           H  
ATOM   2417  O   THR A 153      -2.224  -6.454  -5.484  1.00 92.71           O  
ATOM   2418  CG2 THR A 153      -0.786  -9.836  -4.936  1.00 92.71           C  
ATOM   2419 HG21 THR A 153      -0.590  -9.274  -5.849  1.00 92.71           H  
ATOM   2420 HG22 THR A 153       0.132  -9.902  -4.352  1.00 92.71           H  
ATOM   2421 HG23 THR A 153      -1.116 -10.835  -5.222  1.00 92.71           H  
ATOM   2422  OG1 THR A 153      -2.150  -9.948  -2.978  1.00 92.71           O  
ATOM   2423  HG1 THR A 153      -1.858  -9.407  -2.241  1.00 92.71           H  
ATOM   2424  N   ILE A 154      -0.026  -6.373  -4.980  1.00 89.13           N  
ATOM   2425  H   ILE A 154       0.717  -6.742  -4.404  1.00 89.13           H  
ATOM   2426  CA  ILE A 154       0.350  -5.414  -6.009  1.00 89.13           C  
ATOM   2427  HA  ILE A 154      -0.540  -5.070  -6.536  1.00 89.13           H  
ATOM   2428  C   ILE A 154       1.223  -6.144  -7.000  1.00 89.13           C  
ATOM   2429  CB  ILE A 154       1.036  -4.178  -5.412  1.00 89.13           C  
ATOM   2430  HB  ILE A 154       1.956  -4.479  -4.911  1.00 89.13           H  
ATOM   2431  O   ILE A 154       2.248  -6.714  -6.626  1.00 89.13           O  
ATOM   2432  CG1 ILE A 154       0.060  -3.586  -4.382  1.00 89.13           C  
ATOM   2433 HG12 ILE A 154      -0.916  -3.438  -4.844  1.00 89.13           H  
ATOM   2434 HG13 ILE A 154      -0.052  -4.272  -3.542  1.00 89.13           H  
ATOM   2435  CG2 ILE A 154       1.376  -3.154  -6.513  1.00 89.13           C  
ATOM   2436 HG21 ILE A 154       2.005  -2.360  -6.113  1.00 89.13           H  
ATOM   2437 HG22 ILE A 154       0.463  -2.726  -6.928  1.00 89.13           H  
ATOM   2438 HG23 ILE A 154       1.924  -3.628  -7.328  1.00 89.13           H  
ATOM   2439  CD1 ILE A 154       0.522  -2.268  -3.817  1.00 89.13           C  
ATOM   2440 HD11 ILE A 154      -0.173  -2.001  -3.022  1.00 89.13           H  
ATOM   2441 HD12 ILE A 154       0.490  -1.486  -4.576  1.00 89.13           H  
ATOM   2442 HD13 ILE A 154       1.542  -2.389  -3.452  1.00 89.13           H  
ATOM   2443  N   GLU A 155       0.779  -6.131  -8.244  1.00 87.78           N  
ATOM   2444  H   GLU A 155      -0.085  -5.650  -8.448  1.00 87.78           H  
ATOM   2445  CA  GLU A 155       1.451  -6.729  -9.379  1.00 87.78           C  
ATOM   2446  HA  GLU A 155       2.385  -7.181  -9.045  1.00 87.78           H  
ATOM   2447  C   GLU A 155       1.804  -5.612 -10.369  1.00 87.78           C  
ATOM   2448  CB  GLU A 155       0.591  -7.859  -9.987  1.00 87.78           C  
ATOM   2449  HB2 GLU A 155       1.170  -8.326 -10.784  1.00 87.78           H  
ATOM   2450  HB3 GLU A 155      -0.321  -7.441 -10.413  1.00 87.78           H  
ATOM   2451  O   GLU A 155       1.005  -4.718 -10.655  1.00 87.78           O  
ATOM   2452  CG  GLU A 155       0.216  -8.931  -8.938  1.00 87.78           C  
ATOM   2453  HG2 GLU A 155      -0.511  -8.512  -8.242  1.00 87.78           H  
ATOM   2454  HG3 GLU A 155       1.114  -9.167  -8.367  1.00 87.78           H  
ATOM   2455  CD  GLU A 155      -0.347 -10.252  -9.498  1.00 87.78           C  
ATOM   2456  OE1 GLU A 155      -0.434 -11.222  -8.690  1.00 87.78           O  
ATOM   2457  OE2 GLU A 155      -0.590 -10.353 -10.717  1.00 87.78           O  
ATOM   2458  N   TRP A 156       3.032  -5.635 -10.867  1.00 81.60           N  
ATOM   2459  H   TRP A 156       3.643  -6.391 -10.593  1.00 81.60           H  
ATOM   2460  CA  TRP A 156       3.525  -4.728 -11.901  1.00 81.60           C  
ATOM   2461  HA  TRP A 156       2.678  -4.243 -12.387  1.00 81.60           H  
ATOM   2462  C   TRP A 156       4.260  -5.525 -12.979  1.00 81.60           C  
ATOM   2463  CB  TRP A 156       4.391  -3.628 -11.273  1.00 81.60           C  
ATOM   2464  HB2 TRP A 156       4.713  -2.941 -12.055  1.00 81.60           H  
ATOM   2465  HB3 TRP A 156       3.768  -3.059 -10.583  1.00 81.60           H  
ATOM   2466  O   TRP A 156       4.600  -6.695 -12.765  1.00 81.60           O  
ATOM   2467  CG  TRP A 156       5.597  -4.097 -10.522  1.00 81.60           C  
ATOM   2468  CD1 TRP A 156       6.840  -4.228 -11.031  1.00 81.60           C  
ATOM   2469  HD1 TRP A 156       7.134  -4.006 -12.046  1.00 81.60           H  
ATOM   2470  CD2 TRP A 156       5.715  -4.419  -9.104  1.00 81.60           C  
ATOM   2471  CE2 TRP A 156       7.076  -4.729  -8.821  1.00 81.60           C  
ATOM   2472  CE3 TRP A 156       4.810  -4.447  -8.024  1.00 81.60           C  
ATOM   2473  HE3 TRP A 156       3.770  -4.232  -8.222  1.00 81.60           H  
ATOM   2474  NE1 TRP A 156       7.701  -4.643 -10.041  1.00 81.60           N  
ATOM   2475  HE1 TRP A 156       8.702  -4.587 -10.163  1.00 81.60           H  
ATOM   2476  CH2 TRP A 156       6.609  -4.974  -6.466  1.00 81.60           C  
ATOM   2477  HH2 TRP A 156       6.960  -5.109  -5.454  1.00 81.60           H  
ATOM   2478  CZ2 TRP A 156       7.530  -5.007  -7.526  1.00 81.60           C  
ATOM   2479  HZ2 TRP A 156       8.580  -5.186  -7.351  1.00 81.60           H  
ATOM   2480  CZ3 TRP A 156       5.248  -4.721  -6.715  1.00 81.60           C  
ATOM   2481  HZ3 TRP A 156       4.542  -4.707  -5.898  1.00 81.60           H  
ATOM   2482  N   GLY A 157       4.460  -4.888 -14.136  1.00 65.89           N  
ATOM   2483  H   GLY A 157       4.160  -3.925 -14.196  1.00 65.89           H  
ATOM   2484  CA  GLY A 157       5.172  -5.457 -15.288  1.00 65.89           C  
ATOM   2485  HA2 GLY A 157       4.632  -6.332 -15.652  1.00 65.89           H  
ATOM   2486  HA3 GLY A 157       5.232  -4.724 -16.092  1.00 65.89           H  
ATOM   2487  C   GLY A 157       6.595  -5.913 -14.997  1.00 65.89           C  
ATOM   2488  O   GLY A 157       7.141  -5.559 -13.927  1.00 65.89           O  
ATOM   2489  OXT GLY A 157       7.089  -6.648 -15.872  1.00 65.89           O  
TER    2490      GLY A 157                                                       
END   
