# Supplementary material for: Single-chain dimers from de novo immunoglobulins as robust scaffolds for multiple binding loops
Source: Nat Commun. 2023 Sep 23;14:5939. doi: 10.1038/s41467-023-41717-5 (PMC10517939; doi:10.1038/s41467-023-41717-5)
Supplement: Supplementary file 3 — Supplementary Data 1 [file 41467_2023_41717_MOESM3_ESM.zip › design_models/scIg+EF/scIg12+EF3b/ranked_2.pdb]

ATOM      1  N   GLY A   1       5.223   7.363 -11.133  1.00 87.35           N  
ATOM      2  H   GLY A   1       4.921   8.327 -11.123  1.00 87.35           H  
ATOM      3  H2  GLY A   1       5.967   7.261 -11.808  1.00 87.35           H  
ATOM      4  H3  GLY A   1       5.638   7.206 -10.226  1.00 87.35           H  
ATOM      5  CA  GLY A   1       4.086   6.425 -11.375  1.00 87.35           C  
ATOM      6  HA2 GLY A   1       3.643   6.642 -12.347  1.00 87.35           H  
ATOM      7  HA3 GLY A   1       4.475   5.407 -11.380  1.00 87.35           H  
ATOM      8  C   GLY A   1       2.997   6.512 -10.299  1.00 87.35           C  
ATOM      9  O   GLY A   1       3.307   6.889  -9.183  1.00 87.35           O  
ATOM     10  N   ARG A   2       1.728   6.168 -10.587  1.00 94.83           N  
ATOM     11  H   ARG A   2       1.494   5.846 -11.515  1.00 94.83           H  
ATOM     12  CA  ARG A   2       0.600   6.280  -9.631  1.00 94.83           C  
ATOM     13  HA  ARG A   2       0.990   6.391  -8.619  1.00 94.83           H  
ATOM     14  C   ARG A   2      -0.306   5.045  -9.632  1.00 94.83           C  
ATOM     15  CB  ARG A   2      -0.195   7.553  -9.969  1.00 94.83           C  
ATOM     16  HB2 ARG A   2      -0.475   7.520 -11.022  1.00 94.83           H  
ATOM     17  HB3 ARG A   2       0.458   8.413  -9.821  1.00 94.83           H  
ATOM     18  O   ARG A   2      -0.781   4.643 -10.690  1.00 94.83           O  
ATOM     19  CG  ARG A   2      -1.467   7.750  -9.127  1.00 94.83           C  
ATOM     20  HG2 ARG A   2      -1.206   7.802  -8.070  1.00 94.83           H  
ATOM     21  HG3 ARG A   2      -2.157   6.923  -9.288  1.00 94.83           H  
ATOM     22  CD  ARG A   2      -2.150   9.049  -9.560  1.00 94.83           C  
ATOM     23  HD2 ARG A   2      -1.448   9.864  -9.384  1.00 94.83           H  
ATOM     24  HD3 ARG A   2      -2.362   8.998 -10.628  1.00 94.83           H  
ATOM     25  NE  ARG A   2      -3.414   9.268  -8.834  1.00 94.83           N  
ATOM     26  HE  ARG A   2      -4.049   8.484  -8.798  1.00 94.83           H  
ATOM     27  NH1 ARG A   2      -3.066  11.473  -8.307  1.00 94.83           N  
ATOM     28 HH11 ARG A   2      -2.455  11.613  -7.515  1.00 94.83           H  
ATOM     29 HH12 ARG A   2      -2.427  11.495  -9.089  1.00 94.83           H  
ATOM     30  NH2 ARG A   2      -4.797  10.416  -7.433  1.00 94.83           N  
ATOM     31 HH21 ARG A   2      -5.281   9.560  -7.201  1.00 94.83           H  
ATOM     32 HH22 ARG A   2      -4.927  11.275  -6.917  1.00 94.83           H  
ATOM     33  CZ  ARG A   2      -3.752  10.375  -8.205  1.00 94.83           C  
ATOM     34  N   VAL A   3      -0.603   4.504  -8.450  1.00 96.81           N  
ATOM     35  H   VAL A   3      -0.157   4.887  -7.628  1.00 96.81           H  
ATOM     36  CA  VAL A   3      -1.559   3.398  -8.253  1.00 96.81           C  
ATOM     37  HA  VAL A   3      -2.103   3.226  -9.182  1.00 96.81           H  
ATOM     38  C   VAL A   3      -2.570   3.768  -7.178  1.00 96.81           C  
ATOM     39  CB  VAL A   3      -0.850   2.082  -7.880  1.00 96.81           C  
ATOM     40  HB  VAL A   3      -0.296   2.224  -6.952  1.00 96.81           H  
ATOM     41  O   VAL A   3      -2.204   4.234  -6.101  1.00 96.81           O  
ATOM     42  CG1 VAL A   3      -1.838   0.920  -7.682  1.00 96.81           C  
ATOM     43 HG11 VAL A   3      -2.486   1.110  -6.827  1.00 96.81           H  
ATOM     44 HG12 VAL A   3      -2.445   0.789  -8.578  1.00 96.81           H  
ATOM     45 HG13 VAL A   3      -1.288  -0.001  -7.488  1.00 96.81           H  
ATOM     46  CG2 VAL A   3       0.136   1.665  -8.971  1.00 96.81           C  
ATOM     47 HG21 VAL A   3      -0.376   1.540  -9.925  1.00 96.81           H  
ATOM     48 HG22 VAL A   3       0.608   0.728  -8.676  1.00 96.81           H  
ATOM     49 HG23 VAL A   3       0.924   2.410  -9.080  1.00 96.81           H  
ATOM     50  N   GLU A   4      -3.850   3.538  -7.448  1.00 97.87           N  
ATOM     51  H   GLU A   4      -4.086   3.147  -8.349  1.00 97.87           H  
ATOM     52  CA  GLU A   4      -4.925   3.731  -6.481  1.00 97.87           C  
ATOM     53  HA  GLU A   4      -4.522   4.224  -5.597  1.00 97.87           H  
ATOM     54  C   GLU A   4      -5.511   2.389  -6.033  1.00 97.87           C  
ATOM     55  CB  GLU A   4      -5.987   4.670  -7.068  1.00 97.87           C  
ATOM     56  HB2 GLU A   4      -5.494   5.556  -7.469  1.00 97.87           H  
ATOM     57  HB3 GLU A   4      -6.514   4.160  -7.874  1.00 97.87           H  
ATOM     58  O   GLU A   4      -5.887   1.560  -6.858  1.00 97.87           O  
ATOM     59  CG  GLU A   4      -6.989   5.113  -5.997  1.00 97.87           C  
ATOM     60  HG2 GLU A   4      -7.494   4.235  -5.594  1.00 97.87           H  
ATOM     61  HG3 GLU A   4      -6.442   5.585  -5.180  1.00 97.87           H  
ATOM     62  CD  GLU A   4      -8.046   6.091  -6.519  1.00 97.87           C  
ATOM     63  OE1 GLU A   4      -8.803   6.649  -5.688  1.00 97.87           O  
ATOM     64  OE2 GLU A   4      -8.242   6.259  -7.740  1.00 97.87           O  
ATOM     65  N   VAL A   5      -5.630   2.204  -4.718  1.00 98.01           N  
ATOM     66  H   VAL A   5      -5.256   2.925  -4.118  1.00 98.01           H  
ATOM     67  CA  VAL A   5      -6.294   1.079  -4.057  1.00 98.01           C  
ATOM     68  HA  VAL A   5      -6.645   0.374  -4.811  1.00 98.01           H  
ATOM     69  C   VAL A   5      -7.494   1.621  -3.287  1.00 98.01           C  
ATOM     70  CB  VAL A   5      -5.333   0.331  -3.107  1.00 98.01           C  
ATOM     71  HB  VAL A   5      -5.071   0.985  -2.276  1.00 98.01           H  
ATOM     72  O   VAL A   5      -7.342   2.315  -2.280  1.00 98.01           O  
ATOM     73  CG1 VAL A   5      -6.004  -0.922  -2.525  1.00 98.01           C  
ATOM     74 HG11 VAL A   5      -6.889  -0.650  -1.950  1.00 98.01           H  
ATOM     75 HG12 VAL A   5      -5.309  -1.432  -1.858  1.00 98.01           H  
ATOM     76 HG13 VAL A   5      -6.286  -1.602  -3.329  1.00 98.01           H  
ATOM     77  CG2 VAL A   5      -4.025  -0.081  -3.793  1.00 98.01           C  
ATOM     78 HG21 VAL A   5      -3.452   0.806  -4.065  1.00 98.01           H  
ATOM     79 HG22 VAL A   5      -4.232  -0.653  -4.698  1.00 98.01           H  
ATOM     80 HG23 VAL A   5      -3.418  -0.680  -3.115  1.00 98.01           H  
ATOM     81  N   ARG A   6      -8.709   1.306  -3.737  1.00 97.77           N  
ATOM     82  H   ARG A   6      -8.760   0.742  -4.573  1.00 97.77           H  
ATOM     83  CA  ARG A   6      -9.953   1.629  -3.024  1.00 97.77           C  
ATOM     84  HA  ARG A   6      -9.740   2.302  -2.193  1.00 97.77           H  
ATOM     85  C   ARG A   6     -10.540   0.358  -2.449  1.00 97.77           C  
ATOM     86  CB  ARG A   6     -10.972   2.302  -3.947  1.00 97.77           C  
ATOM     87  HB2 ARG A   6     -11.864   2.531  -3.364  1.00 97.77           H  
ATOM     88  HB3 ARG A   6     -11.252   1.599  -4.731  1.00 97.77           H  
ATOM     89  O   ARG A   6     -10.805  -0.582  -3.192  1.00 97.77           O  
ATOM     90  CG  ARG A   6     -10.461   3.588  -4.600  1.00 97.77           C  
ATOM     91  HG2 ARG A   6     -10.199   4.317  -3.833  1.00 97.77           H  
ATOM     92  HG3 ARG A   6      -9.581   3.370  -5.206  1.00 97.77           H  
ATOM     93  CD  ARG A   6     -11.557   4.146  -5.509  1.00 97.77           C  
ATOM     94  HD2 ARG A   6     -12.478   4.267  -4.940  1.00 97.77           H  
ATOM     95  HD3 ARG A   6     -11.726   3.433  -6.316  1.00 97.77           H  
ATOM     96  NE  ARG A   6     -11.155   5.443  -6.057  1.00 97.77           N  
ATOM     97  HE  ARG A   6     -10.366   5.898  -5.620  1.00 97.77           H  
ATOM     98  NH1 ARG A   6     -12.342   5.451  -8.021  1.00 97.77           N  
ATOM     99 HH11 ARG A   6     -12.430   5.818  -8.958  1.00 97.77           H  
ATOM    100 HH12 ARG A   6     -12.617   4.495  -7.845  1.00 97.77           H  
ATOM    101  NH2 ARG A   6     -10.859   7.066  -7.583  1.00 97.77           N  
ATOM    102 HH21 ARG A   6     -10.836   7.307  -8.563  1.00 97.77           H  
ATOM    103 HH22 ARG A   6      -9.967   7.175  -7.121  1.00 97.77           H  
ATOM    104  CZ  ARG A   6     -11.464   5.982  -7.215  1.00 97.77           C  
ATOM    105  N   VAL A   7     -10.790   0.349  -1.150  1.00 96.27           N  
ATOM    106  H   VAL A   7     -10.569   1.164  -0.595  1.00 96.27           H  
ATOM    107  CA  VAL A   7     -11.446  -0.775  -0.483  1.00 96.27           C  
ATOM    108  HA  VAL A   7     -11.488  -1.623  -1.167  1.00 96.27           H  
ATOM    109  C   VAL A   7     -12.875  -0.378  -0.142  1.00 96.27           C  
ATOM    110  CB  VAL A   7     -10.655  -1.238   0.748  1.00 96.27           C  
ATOM    111  HB  VAL A   7     -10.765  -0.493   1.535  1.00 96.27           H  
ATOM    112  O   VAL A   7     -13.124   0.761   0.242  1.00 96.27           O  
ATOM    113  CG1 VAL A   7     -11.190  -2.571   1.274  1.00 96.27           C  
ATOM    114 HG11 VAL A   7     -10.568  -2.923   2.097  1.00 96.27           H  
ATOM    115 HG12 VAL A   7     -12.208  -2.453   1.645  1.00 96.27           H  
ATOM    116 HG13 VAL A   7     -11.179  -3.318   0.480  1.00 96.27           H  
ATOM    117  CG2 VAL A   7      -9.159  -1.415   0.446  1.00 96.27           C  
ATOM    118 HG21 VAL A   7      -9.021  -2.118  -0.375  1.00 96.27           H  
ATOM    119 HG22 VAL A   7      -8.647  -1.785   1.335  1.00 96.27           H  
ATOM    120 HG23 VAL A   7      -8.708  -0.459   0.181  1.00 96.27           H  
ATOM    121  N   GLU A   8     -13.817  -1.299  -0.290  1.00 94.54           N  
ATOM    122  H   GLU A   8     -13.558  -2.176  -0.717  1.00 94.54           H  
ATOM    123  CA  GLU A   8     -15.205  -1.146   0.135  1.00 94.54           C  
ATOM    124  HA  GLU A   8     -15.279  -0.293   0.810  1.00 94.54           H  
ATOM    125  C   GLU A   8     -15.639  -2.400   0.897  1.00 94.54           C  
ATOM    126  CB  GLU A   8     -16.094  -0.845  -1.084  1.00 94.54           C  
ATOM    127  HB2 GLU A   8     -15.695   0.037  -1.585  1.00 94.54           H  
ATOM    128  HB3 GLU A   8     -16.052  -1.684  -1.778  1.00 94.54           H  
ATOM    129  O   GLU A   8     -15.651  -3.499   0.341  1.00 94.54           O  
ATOM    130  CG  GLU A   8     -17.562  -0.567  -0.712  1.00 94.54           C  
ATOM    131  HG2 GLU A   8     -17.588   0.230   0.031  1.00 94.54           H  
ATOM    132  HG3 GLU A   8     -17.991  -1.462  -0.262  1.00 94.54           H  
ATOM    133  CD  GLU A   8     -18.425  -0.151  -1.919  1.00 94.54           C  
ATOM    134  OE1 GLU A   8     -19.579   0.298  -1.718  1.00 94.54           O  
ATOM    135  OE2 GLU A   8     -17.985  -0.242  -3.083  1.00 94.54           O  
ATOM    136  N   PHE A   9     -15.988  -2.230   2.171  1.00 90.86           N  
ATOM    137  H   PHE A   9     -15.917  -1.304   2.567  1.00 90.86           H  
ATOM    138  CA  PHE A   9     -16.541  -3.284   3.018  1.00 90.86           C  
ATOM    139  HA  PHE A   9     -16.268  -4.257   2.609  1.00 90.86           H  
ATOM    140  C   PHE A   9     -18.068  -3.180   3.033  1.00 90.86           C  
ATOM    141  CB  PHE A   9     -15.951  -3.201   4.432  1.00 90.86           C  
ATOM    142  HB2 PHE A   9     -16.274  -2.270   4.898  1.00 90.86           H  
ATOM    143  HB3 PHE A   9     -16.361  -4.018   5.027  1.00 90.86           H  
ATOM    144  O   PHE A   9     -18.629  -2.144   3.401  1.00 90.86           O  
ATOM    145  CG  PHE A   9     -14.437  -3.278   4.487  1.00 90.86           C  
ATOM    146  CD1 PHE A   9     -13.777  -4.520   4.484  1.00 90.86           C  
ATOM    147  HD1 PHE A   9     -14.345  -5.438   4.435  1.00 90.86           H  
ATOM    148  CD2 PHE A   9     -13.676  -2.096   4.540  1.00 90.86           C  
ATOM    149  HD2 PHE A   9     -14.163  -1.132   4.526  1.00 90.86           H  
ATOM    150  CE1 PHE A   9     -12.371  -4.560   4.542  1.00 90.86           C  
ATOM    151  HE1 PHE A   9     -11.843  -5.501   4.513  1.00 90.86           H  
ATOM    152  CE2 PHE A   9     -12.278  -2.139   4.619  1.00 90.86           C  
ATOM    153  HE2 PHE A   9     -11.715  -1.220   4.682  1.00 90.86           H  
ATOM    154  CZ  PHE A   9     -11.624  -3.377   4.623  1.00 90.86           C  
ATOM    155  HZ  PHE A   9     -10.547  -3.418   4.678  1.00 90.86           H  
ATOM    156  N   GLU A  10     -18.744  -4.255   2.639  1.00 88.18           N  
ATOM    157  H   GLU A  10     -18.222  -5.076   2.368  1.00 88.18           H  
ATOM    158  CA  GLU A  10     -20.200  -4.331   2.550  1.00 88.18           C  
ATOM    159  HA  GLU A  10     -20.644  -3.559   3.178  1.00 88.18           H  
ATOM    160  C   GLU A  10     -20.675  -5.694   3.058  1.00 88.18           C  
ATOM    161  CB  GLU A  10     -20.637  -4.063   1.103  1.00 88.18           C  
ATOM    162  HB2 GLU A  10     -20.260  -4.853   0.454  1.00 88.18           H  
ATOM    163  HB3 GLU A  10     -20.202  -3.117   0.781  1.00 88.18           H  
ATOM    164  O   GLU A  10     -20.623  -6.694   2.344  1.00 88.18           O  
ATOM    165  CG  GLU A  10     -22.165  -3.965   0.975  1.00 88.18           C  
ATOM    166  HG2 GLU A  10     -22.518  -3.171   1.633  1.00 88.18           H  
ATOM    167  HG3 GLU A  10     -22.615  -4.902   1.304  1.00 88.18           H  
ATOM    168  CD  GLU A  10     -22.624  -3.672  -0.462  1.00 88.18           C  
ATOM    169  OE1 GLU A  10     -23.855  -3.560  -0.652  1.00 88.18           O  
ATOM    170  OE2 GLU A  10     -21.756  -3.548  -1.367  1.00 88.18           O  
ATOM    171  N   GLY A  11     -21.126  -5.734   4.314  1.00 83.56           N  
ATOM    172  H   GLY A  11     -21.070  -4.897   4.876  1.00 83.56           H  
ATOM    173  CA  GLY A  11     -21.597  -6.964   4.947  1.00 83.56           C  
ATOM    174  HA2 GLY A  11     -22.452  -7.348   4.390  1.00 83.56           H  
ATOM    175  HA3 GLY A  11     -21.915  -6.753   5.968  1.00 83.56           H  
ATOM    176  C   GLY A  11     -20.508  -8.036   4.999  1.00 83.56           C  
ATOM    177  O   GLY A  11     -19.514  -7.890   5.706  1.00 83.56           O  
ATOM    178  N   ASP A  12     -20.713  -9.111   4.246  1.00 89.11           N  
ATOM    179  H   ASP A  12     -21.498  -9.119   3.610  1.00 89.11           H  
ATOM    180  CA  ASP A  12     -19.822 -10.264   4.122  1.00 89.11           C  
ATOM    181  HA  ASP A  12     -19.241 -10.359   5.039  1.00 89.11           H  
ATOM    182  C   ASP A  12     -18.814 -10.133   2.968  1.00 89.11           C  
ATOM    183  CB  ASP A  12     -20.685 -11.532   3.990  1.00 89.11           C  
ATOM    184  HB2 ASP A  12     -20.038 -12.407   4.036  1.00 89.11           H  
ATOM    185  HB3 ASP A  12     -21.369 -11.585   4.837  1.00 89.11           H  
ATOM    186  O   ASP A  12     -18.086 -11.084   2.670  1.00 89.11           O  
ATOM    187  CG  ASP A  12     -21.499 -11.616   2.690  1.00 89.11           C  
ATOM    188  OD1 ASP A  12     -21.860 -10.556   2.124  1.00 89.11           O  
ATOM    189  OD2 ASP A  12     -21.784 -12.753   2.258  1.00 89.11           O  
ATOM    190  N   LYS A  13     -18.744  -8.969   2.310  1.00 92.66           N  
ATOM    191  H   LYS A  13     -19.393  -8.241   2.575  1.00 92.66           H  
ATOM    192  CA  LYS A  13     -17.878  -8.726   1.152  1.00 92.66           C  
ATOM    193  HA  LYS A  13     -17.301  -9.631   0.962  1.00 92.66           H  
ATOM    194  C   LYS A  13     -16.873  -7.613   1.392  1.00 92.66           C  
ATOM    195  CB  LYS A  13     -18.719  -8.432  -0.096  1.00 92.66           C  
ATOM    196  HB2 LYS A  13     -19.371  -7.581   0.097  1.00 92.66           H  
ATOM    197  HB3 LYS A  13     -18.056  -8.184  -0.925  1.00 92.66           H  
ATOM    198  O   LYS A  13     -17.184  -6.574   1.970  1.00 92.66           O  
ATOM    199  CG  LYS A  13     -19.556  -9.652  -0.482  1.00 92.66           C  
ATOM    200  HG2 LYS A  13     -20.216  -9.916   0.345  1.00 92.66           H  
ATOM    201  HG3 LYS A  13     -18.893 -10.493  -0.683  1.00 92.66           H  
ATOM    202  CD  LYS A  13     -20.413  -9.374  -1.713  1.00 92.66           C  
ATOM    203  HD2 LYS A  13     -19.772  -9.189  -2.575  1.00 92.66           H  
ATOM    204  HD3 LYS A  13     -21.037  -8.501  -1.518  1.00 92.66           H  
ATOM    205  CE  LYS A  13     -21.292 -10.602  -1.944  1.00 92.66           C  
ATOM    206  HE2 LYS A  13     -21.829 -10.809  -1.019  1.00 92.66           H  
ATOM    207  HE3 LYS A  13     -20.653 -11.460  -2.149  1.00 92.66           H  
ATOM    208  NZ  LYS A  13     -22.243 -10.366  -3.052  1.00 92.66           N  
ATOM    209  HZ1 LYS A  13     -22.836 -11.176  -3.167  1.00 92.66           H  
ATOM    210  HZ2 LYS A  13     -22.823  -9.572  -2.821  1.00 92.66           H  
ATOM    211  HZ3 LYS A  13     -21.744 -10.177  -3.910  1.00 92.66           H  
ATOM    212  N   MET A  14     -15.687  -7.805   0.825  1.00 94.59           N  
ATOM    213  H   MET A  14     -15.529  -8.693   0.370  1.00 94.59           H  
ATOM    214  CA  MET A  14     -14.700  -6.753   0.628  1.00 94.59           C  
ATOM    215  HA  MET A  14     -15.106  -5.803   0.976  1.00 94.59           H  
ATOM    216  C   MET A  14     -14.398  -6.638  -0.865  1.00 94.59           C  
ATOM    217  CB  MET A  14     -13.446  -7.046   1.457  1.00 94.59           C  
ATOM    218  HB2 MET A  14     -13.727  -7.176   2.502  1.00 94.59           H  
ATOM    219  HB3 MET A  14     -12.986  -7.968   1.101  1.00 94.59           H  
ATOM    220  O   MET A  14     -13.931  -7.595  -1.485  1.00 94.59           O  
ATOM    221  CG  MET A  14     -12.444  -5.891   1.362  1.00 94.59           C  
ATOM    222  HG2 MET A  14     -12.308  -5.607   0.319  1.00 94.59           H  
ATOM    223  HG3 MET A  14     -12.863  -5.029   1.881  1.00 94.59           H  
ATOM    224  SD  MET A  14     -10.807  -6.245   2.050  1.00 94.59           S  
ATOM    225  CE  MET A  14     -10.250  -7.384   0.776  1.00 94.59           C  
ATOM    226  HE1 MET A  14     -10.679  -8.367   0.971  1.00 94.59           H  
ATOM    227  HE2 MET A  14      -9.160  -7.416   0.770  1.00 94.59           H  
ATOM    228  HE3 MET A  14     -10.599  -7.048  -0.200  1.00 94.59           H  
ATOM    229  N   ARG A  15     -14.657  -5.465  -1.442  1.00 96.39           N  
ATOM    230  H   ARG A  15     -15.031  -4.730  -0.859  1.00 96.39           H  
ATOM    231  CA  ARG A  15     -14.311  -5.124  -2.826  1.00 96.39           C  
ATOM    232  HA  ARG A  15     -14.075  -6.031  -3.383  1.00 96.39           H  
ATOM    233  C   ARG A  15     -13.062  -4.255  -2.833  1.00 96.39           C  
ATOM    234  CB  ARG A  15     -15.497  -4.435  -3.519  1.00 96.39           C  
ATOM    235  HB2 ARG A  15     -15.170  -4.073  -4.494  1.00 96.39           H  
ATOM    236  HB3 ARG A  15     -15.829  -3.584  -2.925  1.00 96.39           H  
ATOM    237  O   ARG A  15     -12.998  -3.263  -2.116  1.00 96.39           O  
ATOM    238  CG  ARG A  15     -16.667  -5.408  -3.724  1.00 96.39           C  
ATOM    239  HG2 ARG A  15     -17.036  -5.770  -2.764  1.00 96.39           H  
ATOM    240  HG3 ARG A  15     -16.297  -6.263  -4.290  1.00 96.39           H  
ATOM    241  CD  ARG A  15     -17.821  -4.785  -4.516  1.00 96.39           C  
ATOM    242  HD2 ARG A  15     -18.419  -5.594  -4.935  1.00 96.39           H  
ATOM    243  HD3 ARG A  15     -17.402  -4.221  -5.350  1.00 96.39           H  
ATOM    244  NE  ARG A  15     -18.699  -3.939  -3.675  1.00 96.39           N  
ATOM    245  HE  ARG A  15     -18.794  -4.169  -2.696  1.00 96.39           H  
ATOM    246  NH1 ARG A  15     -19.364  -2.481  -5.306  1.00 96.39           N  
ATOM    247 HH11 ARG A  15     -19.924  -1.673  -5.539  1.00 96.39           H  
ATOM    248 HH12 ARG A  15     -18.736  -2.940  -5.950  1.00 96.39           H  
ATOM    249  NH2 ARG A  15     -20.188  -2.255  -3.265  1.00 96.39           N  
ATOM    250 HH21 ARG A  15     -20.074  -1.254  -3.193  1.00 96.39           H  
ATOM    251 HH22 ARG A  15     -20.610  -2.724  -2.476  1.00 96.39           H  
ATOM    252  CZ  ARG A  15     -19.401  -2.896  -4.074  1.00 96.39           C  
ATOM    253  N   VAL A  16     -12.076  -4.628  -3.637  1.00 97.66           N  
ATOM    254  H   VAL A  16     -12.189  -5.483  -4.162  1.00 97.66           H  
ATOM    255  CA  VAL A  16     -10.824  -3.893  -3.830  1.00 97.66           C  
ATOM    256  HA  VAL A  16     -10.803  -3.015  -3.184  1.00 97.66           H  
ATOM    257  C   VAL A  16     -10.780  -3.447  -5.279  1.00 97.66           C  
ATOM    258  CB  VAL A  16      -9.592  -4.754  -3.494  1.00 97.66           C  
ATOM    259  HB  VAL A  16      -9.532  -5.591  -4.190  1.00 97.66           H  
ATOM    260  O   VAL A  16     -10.693  -4.284  -6.171  1.00 97.66           O  
ATOM    261  CG1 VAL A  16      -8.303  -3.931  -3.602  1.00 97.66           C  
ATOM    262 HG11 VAL A  16      -7.439  -4.562  -3.395  1.00 97.66           H  
ATOM    263 HG12 VAL A  16      -8.323  -3.102  -2.895  1.00 97.66           H  
ATOM    264 HG13 VAL A  16      -8.190  -3.536  -4.612  1.00 97.66           H  
ATOM    265  CG2 VAL A  16      -9.687  -5.329  -2.077  1.00 97.66           C  
ATOM    266 HG21 VAL A  16      -8.824  -5.965  -1.880  1.00 97.66           H  
ATOM    267 HG22 VAL A  16      -9.732  -4.524  -1.344  1.00 97.66           H  
ATOM    268 HG23 VAL A  16     -10.583  -5.944  -2.001  1.00 97.66           H  
ATOM    269  N   ARG A  17     -10.848  -2.141  -5.521  1.00 98.15           N  
ATOM    270  H   ARG A  17     -10.886  -1.518  -4.728  1.00 98.15           H  
ATOM    271  CA  ARG A  17     -10.639  -1.558  -6.848  1.00 98.15           C  
ATOM    272  HA  ARG A  17     -10.752  -2.328  -7.612  1.00 98.15           H  
ATOM    273  C   ARG A  17      -9.224  -1.038  -6.946  1.00 98.15           C  
ATOM    274  CB  ARG A  17     -11.643  -0.452  -7.156  1.00 98.15           C  
ATOM    275  HB2 ARG A  17     -11.407  -0.026  -8.131  1.00 98.15           H  
ATOM    276  HB3 ARG A  17     -11.573   0.334  -6.404  1.00 98.15           H  
ATOM    277  O   ARG A  17      -8.786  -0.274  -6.087  1.00 98.15           O  
ATOM    278  CG  ARG A  17     -13.060  -1.011  -7.192  1.00 98.15           C  
ATOM    279  HG2 ARG A  17     -13.113  -1.797  -7.945  1.00 98.15           H  
ATOM    280  HG3 ARG A  17     -13.331  -1.422  -6.220  1.00 98.15           H  
ATOM    281  CD  ARG A  17     -14.038   0.096  -7.557  1.00 98.15           C  
ATOM    282  HD2 ARG A  17     -13.761   0.503  -8.530  1.00 98.15           H  
ATOM    283  HD3 ARG A  17     -14.001   0.881  -6.801  1.00 98.15           H  
ATOM    284  NE  ARG A  17     -15.376  -0.482  -7.625  1.00 98.15           N  
ATOM    285  HE  ARG A  17     -15.423  -1.491  -7.617  1.00 98.15           H  
ATOM    286  NH1 ARG A  17     -16.565   1.382  -8.207  1.00 98.15           N  
ATOM    287 HH11 ARG A  17     -17.422   1.780  -8.563  1.00 98.15           H  
ATOM    288 HH12 ARG A  17     -15.681   1.863  -8.291  1.00 98.15           H  
ATOM    289  NH2 ARG A  17     -17.539  -0.657  -8.081  1.00 98.15           N  
ATOM    290 HH21 ARG A  17     -17.315  -1.642  -8.086  1.00 98.15           H  
ATOM    291 HH22 ARG A  17     -18.397  -0.317  -8.491  1.00 98.15           H  
ATOM    292  CZ  ARG A  17     -16.495   0.103  -7.955  1.00 98.15           C  
ATOM    293  N   LEU A  18      -8.543  -1.461  -7.993  1.00 98.43           N  
ATOM    294  H   LEU A  18      -9.004  -2.078  -8.646  1.00 98.43           H  
ATOM    295  CA  LEU A  18      -7.181  -1.093  -8.311  1.00 98.43           C  
ATOM    296  HA  LEU A  18      -6.754  -0.479  -7.519  1.00 98.43           H  
ATOM    297  C   LEU A  18      -7.204  -0.310  -9.608  1.00 98.43           C  
ATOM    298  CB  LEU A  18      -6.336  -2.358  -8.475  1.00 98.43           C  
ATOM    299  HB2 LEU A  18      -5.315  -2.062  -8.717  1.00 98.43           H  
ATOM    300  HB3 LEU A  18      -6.732  -2.924  -9.319  1.00 98.43           H  
ATOM    301  O   LEU A  18      -7.776  -0.785 -10.583  1.00 98.43           O  
ATOM    302  CG  LEU A  18      -6.316  -3.268  -7.242  1.00 98.43           C  
ATOM    303  HG  LEU A  18      -7.331  -3.518  -6.933  1.00 98.43           H  
ATOM    304  CD1 LEU A  18      -5.621  -4.559  -7.632  1.00 98.43           C  
ATOM    305 HD11 LEU A  18      -4.634  -4.347  -8.044  1.00 98.43           H  
ATOM    306 HD12 LEU A  18      -6.225  -5.048  -8.397  1.00 98.43           H  
ATOM    307 HD13 LEU A  18      -5.519  -5.214  -6.768  1.00 98.43           H  
ATOM    308  CD2 LEU A  18      -5.587  -2.628  -6.066  1.00 98.43           C  
ATOM    309 HD21 LEU A  18      -6.120  -1.729  -5.755  1.00 98.43           H  
ATOM    310 HD22 LEU A  18      -4.572  -2.360  -6.361  1.00 98.43           H  
ATOM    311 HD23 LEU A  18      -5.553  -3.324  -5.228  1.00 98.43           H  
ATOM    312  N   ARG A  19      -6.572   0.855  -9.630  1.00 98.24           N  
ATOM    313  H   ARG A  19      -6.144   1.184  -8.776  1.00 98.24           H  
ATOM    314  CA  ARG A  19      -6.397   1.640 -10.849  1.00 98.24           C  
ATOM    315  HA  ARG A  19      -6.686   1.045 -11.716  1.00 98.24           H  
ATOM    316  C   ARG A  19      -4.931   1.990 -11.015  1.00 98.24           C  
ATOM    317  CB  ARG A  19      -7.311   2.864 -10.794  1.00 98.24           C  
ATOM    318  HB2 ARG A  19      -8.348   2.531 -10.741  1.00 98.24           H  
ATOM    319  HB3 ARG A  19      -7.083   3.449  -9.903  1.00 98.24           H  
ATOM    320  O   ARG A  19      -4.319   2.512 -10.084  1.00 98.24           O  
ATOM    321  CG  ARG A  19      -7.123   3.746 -12.026  1.00 98.24           C  
ATOM    322  HG2 ARG A  19      -7.290   3.166 -12.934  1.00 98.24           H  
ATOM    323  HG3 ARG A  19      -6.109   4.145 -12.036  1.00 98.24           H  
ATOM    324  CD  ARG A  19      -8.107   4.907 -11.975  1.00 98.24           C  
ATOM    325  HD2 ARG A  19      -9.109   4.528 -12.177  1.00 98.24           H  
ATOM    326  HD3 ARG A  19      -8.073   5.359 -10.984  1.00 98.24           H  
ATOM    327  NE  ARG A  19      -7.710   5.905 -12.965  1.00 98.24           N  
ATOM    328  HE  ARG A  19      -6.735   5.911 -13.227  1.00 98.24           H  
ATOM    329  NH1 ARG A  19      -9.614   7.159 -13.031  1.00 98.24           N  
ATOM    330 HH11 ARG A  19     -10.147   7.886 -13.486  1.00 98.24           H  
ATOM    331 HH12 ARG A  19     -10.040   6.425 -12.483  1.00 98.24           H  
ATOM    332  NH2 ARG A  19      -7.793   7.727 -14.238  1.00 98.24           N  
ATOM    333 HH21 ARG A  19      -6.815   7.513 -14.373  1.00 98.24           H  
ATOM    334 HH22 ARG A  19      -8.203   8.582 -14.587  1.00 98.24           H  
ATOM    335  CZ  ARG A  19      -8.385   6.930 -13.404  1.00 98.24           C  
ATOM    336  N   ASN A  20      -4.387   1.709 -12.193  1.00 97.43           N  
ATOM    337  H   ASN A  20      -4.963   1.296 -12.912  1.00 97.43           H  
ATOM    338  CA  ASN A  20      -3.009   2.038 -12.525  1.00 97.43           C  
ATOM    339  HA  ASN A  20      -2.460   2.299 -11.620  1.00 97.43           H  
ATOM    340  C   ASN A  20      -2.968   3.255 -13.457  1.00 97.43           C  
ATOM    341  CB  ASN A  20      -2.335   0.796 -13.120  1.00 97.43           C  
ATOM    342  HB2 ASN A  20      -2.399  -0.034 -12.415  1.00 97.43           H  
ATOM    343  HB3 ASN A  20      -2.853   0.521 -14.038  1.00 97.43           H  
ATOM    344  O   ASN A  20      -3.283   3.158 -14.638  1.00 97.43           O  
ATOM    345  CG  ASN A  20      -0.875   1.034 -13.441  1.00 97.43           C  
ATOM    346  ND2 ASN A  20      -0.228   0.105 -14.091  1.00 97.43           N  
ATOM    347 HD21 ASN A  20      -0.673  -0.780 -14.286  1.00 97.43           H  
ATOM    348 HD22 ASN A  20       0.749   0.256 -14.299  1.00 97.43           H  
ATOM    349  OD1 ASN A  20      -0.299   2.051 -13.092  1.00 97.43           O  
ATOM    350  N   ASP A  21      -2.550   4.399 -12.921  1.00 96.05           N  
ATOM    351  H   ASP A  21      -2.227   4.382 -11.964  1.00 96.05           H  
ATOM    352  CA  ASP A  21      -2.320   5.638 -13.671  1.00 96.05           C  
ATOM    353  HA  ASP A  21      -2.799   5.559 -14.647  1.00 96.05           H  
ATOM    354  C   ASP A  21      -0.813   5.862 -13.944  1.00 96.05           C  
ATOM    355  CB  ASP A  21      -2.968   6.827 -12.938  1.00 96.05           C  
ATOM    356  HB2 ASP A  21      -2.556   6.877 -11.929  1.00 96.05           H  
ATOM    357  HB3 ASP A  21      -2.701   7.752 -13.450  1.00 96.05           H  
ATOM    358  O   ASP A  21      -0.368   6.992 -14.148  1.00 96.05           O  
ATOM    359  CG  ASP A  21      -4.498   6.786 -12.852  1.00 96.05           C  
ATOM    360  OD1 ASP A  21      -5.193   6.688 -13.895  1.00 96.05           O  
ATOM    361  OD2 ASP A  21      -5.029   6.964 -11.734  1.00 96.05           O  
ATOM    362  N   SER A  22       0.006   4.806 -13.904  1.00 92.32           N  
ATOM    363  H   SER A  22      -0.396   3.898 -13.717  1.00 92.32           H  
ATOM    364  CA  SER A  22       1.423   4.848 -14.281  1.00 92.32           C  
ATOM    365  HA  SER A  22       1.767   5.880 -14.216  1.00 92.32           H  
ATOM    366  C   SER A  22       1.659   4.410 -15.731  1.00 92.32           C  
ATOM    367  CB  SER A  22       2.269   4.038 -13.295  1.00 92.32           C  
ATOM    368  HB2 SER A  22       3.309   4.351 -13.385  1.00 92.32           H  
ATOM    369  HB3 SER A  22       1.933   4.220 -12.274  1.00 92.32           H  
ATOM    370  O   SER A  22       0.749   3.959 -16.424  1.00 92.32           O  
ATOM    371  OG  SER A  22       2.208   2.670 -13.552  1.00 92.32           O  
ATOM    372  HG  SER A  22       1.319   2.350 -13.382  1.00 92.32           H  
ATOM    373  N   SER A  23       2.896   4.573 -16.203  1.00 90.77           N  
ATOM    374  H   SER A  23       3.619   4.932 -15.596  1.00 90.77           H  
ATOM    375  CA  SER A  23       3.336   4.165 -17.542  1.00 90.77           C  
ATOM    376  HA  SER A  23       2.521   4.315 -18.249  1.00 90.77           H  
ATOM    377  C   SER A  23       3.740   2.693 -17.637  1.00 90.77           C  
ATOM    378  CB  SER A  23       4.511   5.048 -17.972  1.00 90.77           C  
ATOM    379  HB2 SER A  23       4.135   6.054 -18.160  1.00 90.77           H  
ATOM    380  HB3 SER A  23       4.957   4.667 -18.891  1.00 90.77           H  
ATOM    381  O   SER A  23       3.942   2.201 -18.744  1.00 90.77           O  
ATOM    382  OG  SER A  23       5.489   5.122 -16.947  1.00 90.77           O  
ATOM    383  HG  SER A  23       6.087   4.374 -17.007  1.00 90.77           H  
ATOM    384  N   THR A  24       3.867   1.995 -16.508  1.00 90.02           N  
ATOM    385  H   THR A  24       3.643   2.427 -15.622  1.00 90.02           H  
ATOM    386  CA  THR A  24       4.314   0.601 -16.430  1.00 90.02           C  
ATOM    387  HA  THR A  24       4.474   0.232 -17.443  1.00 90.02           H  
ATOM    388  C   THR A  24       3.245  -0.273 -15.772  1.00 90.02           C  
ATOM    389  CB  THR A  24       5.660   0.482 -15.692  1.00 90.02           C  
ATOM    390  HB  THR A  24       5.894  -0.569 -15.523  1.00 90.02           H  
ATOM    391  O   THR A  24       2.421   0.222 -15.000  1.00 90.02           O  
ATOM    392  CG2 THR A  24       6.777   1.116 -16.523  1.00 90.02           C  
ATOM    393 HG21 THR A  24       7.742   0.904 -16.062  1.00 90.02           H  
ATOM    394 HG22 THR A  24       6.779   0.691 -17.527  1.00 90.02           H  
ATOM    395 HG23 THR A  24       6.643   2.196 -16.582  1.00 90.02           H  
ATOM    396  OG1 THR A  24       5.623   1.169 -14.462  1.00 90.02           O  
ATOM    397  HG1 THR A  24       6.519   1.189 -14.116  1.00 90.02           H  
ATOM    398  N   PRO A  25       3.168  -1.574 -16.095  1.00 92.93           N  
ATOM    399  CA  PRO A  25       2.282  -2.483 -15.380  1.00 92.93           C  
ATOM    400  HA  PRO A  25       1.257  -2.126 -15.473  1.00 92.93           H  
ATOM    401  C   PRO A  25       2.658  -2.570 -13.897  1.00 92.93           C  
ATOM    402  CB  PRO A  25       2.414  -3.837 -16.081  1.00 92.93           C  
ATOM    403  HB2 PRO A  25       1.456  -4.352 -16.153  1.00 92.93           H  
ATOM    404  HB3 PRO A  25       3.143  -4.455 -15.557  1.00 92.93           H  
ATOM    405  O   PRO A  25       3.828  -2.458 -13.529  1.00 92.93           O  
ATOM    406  CG  PRO A  25       2.974  -3.486 -17.458  1.00 92.93           C  
ATOM    407  HG2 PRO A  25       2.161  -3.199 -18.124  1.00 92.93           H  
ATOM    408  HG3 PRO A  25       3.549  -4.308 -17.884  1.00 92.93           H  
ATOM    409  CD  PRO A  25       3.855  -2.275 -17.166  1.00 92.93           C  
ATOM    410  HD2 PRO A  25       3.950  -1.669 -18.067  1.00 92.93           H  
ATOM    411  HD3 PRO A  25       4.836  -2.598 -16.817  1.00 92.93           H  
ATOM    412  N   VAL A  26       1.667  -2.826 -13.048  1.00 94.48           N  
ATOM    413  H   VAL A  26       0.723  -2.895 -13.402  1.00 94.48           H  
ATOM    414  CA  VAL A  26       1.887  -3.099 -11.623  1.00 94.48           C  
ATOM    415  HA  VAL A  26       2.959  -3.181 -11.443  1.00 94.48           H  
ATOM    416  C   VAL A  26       1.294  -4.447 -11.251  1.00 94.48           C  
ATOM    417  CB  VAL A  26       1.384  -1.959 -10.718  1.00 94.48           C  
ATOM    418  HB  VAL A  26       1.643  -2.206  -9.688  1.00 94.48           H  
ATOM    419  O   VAL A  26       0.213  -4.807 -11.714  1.00 94.48           O  
ATOM    420  CG1 VAL A  26       2.092  -0.646 -11.081  1.00 94.48           C  
ATOM    421 HG11 VAL A  26       1.740  -0.265 -12.040  1.00 94.48           H  
ATOM    422 HG12 VAL A  26       3.167  -0.813 -11.154  1.00 94.48           H  
ATOM    423 HG13 VAL A  26       1.927   0.106 -10.310  1.00 94.48           H  
ATOM    424  CG2 VAL A  26      -0.135  -1.748 -10.789  1.00 94.48           C  
ATOM    425 HG21 VAL A  26      -0.428  -1.520 -11.814  1.00 94.48           H  
ATOM    426 HG22 VAL A  26      -0.651  -2.647 -10.454  1.00 94.48           H  
ATOM    427 HG23 VAL A  26      -0.423  -0.921 -10.140  1.00 94.48           H  
ATOM    428  N   GLU A  27       1.991  -5.205 -10.419  1.00 95.38           N  
ATOM    429  H   GLU A  27       2.867  -4.846 -10.066  1.00 95.38           H  
ATOM    430  CA  GLU A  27       1.494  -6.438  -9.819  1.00 95.38           C  
ATOM    431  HA  GLU A  27       0.630  -6.788 -10.384  1.00 95.38           H  
ATOM    432  C   GLU A  27       1.027  -6.131  -8.394  1.00 95.38           C  
ATOM    433  CB  GLU A  27       2.570  -7.533  -9.921  1.00 95.38           C  
ATOM    434  HB2 GLU A  27       2.907  -7.563 -10.957  1.00 95.38           H  
ATOM    435  HB3 GLU A  27       3.426  -7.278  -9.296  1.00 95.38           H  
ATOM    436  O   GLU A  27       1.740  -5.518  -7.603  1.00 95.38           O  
ATOM    437  CG  GLU A  27       2.073  -8.938  -9.554  1.00 95.38           C  
ATOM    438  HG2 GLU A  27       1.087  -9.083  -9.997  1.00 95.38           H  
ATOM    439  HG3 GLU A  27       1.957  -9.015  -8.473  1.00 95.38           H  
ATOM    440  CD  GLU A  27       3.023 -10.031 -10.089  1.00 95.38           C  
ATOM    441  OE1 GLU A  27       4.040 -10.396  -9.459  1.00 95.38           O  
ATOM    442  OE2 GLU A  27       2.760 -10.541 -11.199  1.00 95.38           O  
ATOM    443  N   VAL A  28      -0.210  -6.503  -8.067  1.00 97.31           N  
ATOM    444  H   VAL A  28      -0.776  -6.948  -8.775  1.00 97.31           H  
ATOM    445  CA  VAL A  28      -0.795  -6.275  -6.745  1.00 97.31           C  
ATOM    446  HA  VAL A  28      -0.060  -5.771  -6.119  1.00 97.31           H  
ATOM    447  C   VAL A  28      -1.110  -7.615  -6.104  1.00 97.31           C  
ATOM    448  CB  VAL A  28      -2.028  -5.355  -6.794  1.00 97.31           C  
ATOM    449  HB  VAL A  28      -2.831  -5.849  -7.340  1.00 97.31           H  
ATOM    450  O   VAL A  28      -1.975  -8.359  -6.571  1.00 97.31           O  
ATOM    451  CG1 VAL A  28      -2.513  -5.045  -5.369  1.00 97.31           C  
ATOM    452 HG11 VAL A  28      -3.361  -4.361  -5.409  1.00 97.31           H  
ATOM    453 HG12 VAL A  28      -2.829  -5.962  -4.871  1.00 97.31           H  
ATOM    454 HG13 VAL A  28      -1.708  -4.585  -4.796  1.00 97.31           H  
ATOM    455  CG2 VAL A  28      -1.711  -4.022  -7.487  1.00 97.31           C  
ATOM    456 HG21 VAL A  28      -0.849  -3.556  -7.010  1.00 97.31           H  
ATOM    457 HG22 VAL A  28      -2.564  -3.346  -7.431  1.00 97.31           H  
ATOM    458 HG23 VAL A  28      -1.478  -4.197  -8.537  1.00 97.31           H  
ATOM    459  N   HIS A  29      -0.437  -7.908  -4.995  1.00 97.35           N  
ATOM    460  H   HIS A  29       0.279  -7.257  -4.706  1.00 97.35           H  
ATOM    461  CA  HIS A  29      -0.718  -9.050  -4.135  1.00 97.35           C  
ATOM    462  HA  HIS A  29      -1.235  -9.809  -4.722  1.00 97.35           H  
ATOM    463  C   HIS A  29      -1.629  -8.605  -2.996  1.00 97.35           C  
ATOM    464  CB  HIS A  29       0.568  -9.690  -3.598  1.00 97.35           C  
ATOM    465  HB2 HIS A  29       1.011  -9.036  -2.847  1.00 97.35           H  
ATOM    466  HB3 HIS A  29       0.314 -10.630  -3.108  1.00 97.35           H  
ATOM    467  O   HIS A  29      -1.260  -7.788  -2.153  1.00 97.35           O  
ATOM    468  CG  HIS A  29       1.597  -9.955  -4.661  1.00 97.35           C  
ATOM    469  CD2 HIS A  29       2.472  -9.033  -5.170  1.00 97.35           C  
ATOM    470  HD2 HIS A  29       2.575  -7.997  -4.882  1.00 97.35           H  
ATOM    471  ND1 HIS A  29       1.807 -11.139  -5.340  1.00 97.35           N  
ATOM    472  HD1 HIS A  29       1.398 -12.042  -5.146  1.00 97.35           H  
ATOM    473  CE1 HIS A  29       2.761 -10.919  -6.263  1.00 97.35           C  
ATOM    474  HE1 HIS A  29       3.163 -11.634  -6.966  1.00 97.35           H  
ATOM    475  NE2 HIS A  29       3.177  -9.659  -6.184  1.00 97.35           N  
ATOM    476  N   ILE A  30      -2.828  -9.168  -2.956  1.00 97.70           N  
ATOM    477  H   ILE A  30      -3.059  -9.825  -3.687  1.00 97.70           H  
ATOM    478  CA  ILE A  30      -3.840  -8.902  -1.945  1.00 97.70           C  
ATOM    479  HA  ILE A  30      -3.540  -8.033  -1.358  1.00 97.70           H  
ATOM    480  C   ILE A  30      -3.920 -10.118  -1.031  1.00 97.70           C  
ATOM    481  CB  ILE A  30      -5.205  -8.589  -2.589  1.00 97.70           C  
ATOM    482  HB  ILE A  30      -5.591  -9.509  -3.028  1.00 97.70           H  
ATOM    483  O   ILE A  30      -4.117 -11.240  -1.504  1.00 97.70           O  
ATOM    484  CG1 ILE A  30      -5.112  -7.538  -3.719  1.00 97.70           C  
ATOM    485 HG12 ILE A  30      -4.344  -7.827  -4.437  1.00 97.70           H  
ATOM    486 HG13 ILE A  30      -4.839  -6.566  -3.307  1.00 97.70           H  
ATOM    487  CG2 ILE A  30      -6.159  -8.128  -1.471  1.00 97.70           C  
ATOM    488 HG21 ILE A  30      -6.322  -8.940  -0.761  1.00 97.70           H  
ATOM    489 HG22 ILE A  30      -7.131  -7.844  -1.874  1.00 97.70           H  
ATOM    490 HG23 ILE A  30      -5.732  -7.277  -0.941  1.00 97.70           H  
ATOM    491  CD1 ILE A  30      -6.410  -7.407  -4.520  1.00 97.70           C  
ATOM    492 HD11 ILE A  30      -6.250  -6.730  -5.360  1.00 97.70           H  
ATOM    493 HD12 ILE A  30      -6.694  -8.384  -4.910  1.00 97.70           H  
ATOM    494 HD13 ILE A  30      -7.215  -7.006  -3.904  1.00 97.70           H  
ATOM    495  N   LYS A  31      -3.805  -9.906   0.277  1.00 95.90           N  
ATOM    496  H   LYS A  31      -3.628  -8.959   0.580  1.00 95.90           H  
ATOM    497  CA  LYS A  31      -3.998 -10.938   1.298  1.00 95.90           C  
ATOM    498  HA  LYS A  31      -4.331 -11.857   0.817  1.00 95.90           H  
ATOM    499  C   LYS A  31      -5.091 -10.517   2.271  1.00 95.90           C  
ATOM    500  CB  LYS A  31      -2.664 -11.230   1.991  1.00 95.90           C  
ATOM    501  HB2 LYS A  31      -1.943 -11.572   1.249  1.00 95.90           H  
ATOM    502  HB3 LYS A  31      -2.286 -10.309   2.435  1.00 95.90           H  
ATOM    503  O   LYS A  31      -5.066  -9.406   2.795  1.00 95.90           O  
ATOM    504  CG  LYS A  31      -2.814 -12.300   3.081  1.00 95.90           C  
ATOM    505  HG2 LYS A  31      -3.096 -13.250   2.627  1.00 95.90           H  
ATOM    506  HG3 LYS A  31      -3.591 -12.005   3.787  1.00 95.90           H  
ATOM    507  CD  LYS A  31      -1.515 -12.462   3.865  1.00 95.90           C  
ATOM    508  HD2 LYS A  31      -1.235 -11.496   4.285  1.00 95.90           H  
ATOM    509  HD3 LYS A  31      -0.720 -12.811   3.205  1.00 95.90           H  
ATOM    510  CE  LYS A  31      -1.765 -13.467   4.992  1.00 95.90           C  
ATOM    511  HE2 LYS A  31      -1.923 -14.459   4.568  1.00 95.90           H  
ATOM    512  HE3 LYS A  31      -2.694 -13.194   5.493  1.00 95.90           H  
ATOM    513  NZ  LYS A  31      -0.651 -13.463   5.967  1.00 95.90           N  
ATOM    514  HZ1 LYS A  31       0.225 -13.712   5.529  1.00 95.90           H  
ATOM    515  HZ2 LYS A  31      -0.857 -14.100   6.723  1.00 95.90           H  
ATOM    516  HZ3 LYS A  31      -0.556 -12.534   6.351  1.00 95.90           H  
ATOM    517  N   VAL A  32      -6.024 -11.430   2.531  1.00 93.26           N  
ATOM    518  H   VAL A  32      -5.964 -12.315   2.047  1.00 93.26           H  
ATOM    519  CA  VAL A  32      -7.186 -11.223   3.401  1.00 93.26           C  
ATOM    520  HA  VAL A  32      -6.997 -10.400   4.091  1.00 93.26           H  
ATOM    521  C   VAL A  32      -7.430 -12.500   4.194  1.00 93.26           C  
ATOM    522  CB  VAL A  32      -8.430 -10.892   2.566  1.00 93.26           C  
ATOM    523  HB  VAL A  32      -8.702 -11.757   1.961  1.00 93.26           H  
ATOM    524  O   VAL A  32      -7.891 -13.503   3.650  1.00 93.26           O  
ATOM    525  CG1 VAL A  32      -9.611 -10.532   3.465  1.00 93.26           C  
ATOM    526 HG11 VAL A  32     -10.471 -10.347   2.823  1.00 93.26           H  
ATOM    527 HG12 VAL A  32      -9.383  -9.643   4.055  1.00 93.26           H  
ATOM    528 HG13 VAL A  32      -9.856 -11.359   4.131  1.00 93.26           H  
ATOM    529  CG2 VAL A  32      -8.193  -9.729   1.608  1.00 93.26           C  
ATOM    530 HG21 VAL A  32      -7.342  -9.926   0.956  1.00 93.26           H  
ATOM    531 HG22 VAL A  32      -8.034  -8.801   2.157  1.00 93.26           H  
ATOM    532 HG23 VAL A  32      -9.055  -9.672   0.942  1.00 93.26           H  
ATOM    533  N   GLY A  33      -7.072 -12.493   5.479  1.00 88.73           N  
ATOM    534  H   GLY A  33      -6.722 -11.637   5.885  1.00 88.73           H  
ATOM    535  CA  GLY A  33      -6.999 -13.731   6.257  1.00 88.73           C  
ATOM    536  HA2 GLY A  33      -7.998 -14.158   6.347  1.00 88.73           H  
ATOM    537  HA3 GLY A  33      -6.619 -13.522   7.257  1.00 88.73           H  
ATOM    538  C   GLY A  33      -6.064 -14.744   5.581  1.00 88.73           C  
ATOM    539  O   GLY A  33      -4.876 -14.463   5.386  1.00 88.73           O  
ATOM    540  N   ASP A  34      -6.621 -15.892   5.193  1.00 88.49           N  
ATOM    541  H   ASP A  34      -7.597 -16.047   5.401  1.00 88.49           H  
ATOM    542  CA  ASP A  34      -5.905 -16.969   4.498  1.00 88.49           C  
ATOM    543  HA  ASP A  34      -4.848 -16.916   4.759  1.00 88.49           H  
ATOM    544  C   ASP A  34      -5.999 -16.881   2.965  1.00 88.49           C  
ATOM    545  CB  ASP A  34      -6.435 -18.324   4.987  1.00 88.49           C  
ATOM    546  HB2 ASP A  34      -5.885 -19.121   4.487  1.00 88.49           H  
ATOM    547  HB3 ASP A  34      -7.486 -18.412   4.713  1.00 88.49           H  
ATOM    548  O   ASP A  34      -5.244 -17.557   2.263  1.00 88.49           O  
ATOM    549  CG  ASP A  34      -6.281 -18.501   6.498  1.00 88.49           C  
ATOM    550  OD1 ASP A  34      -5.189 -18.173   7.016  1.00 88.49           O  
ATOM    551  OD2 ASP A  34      -7.277 -18.936   7.119  1.00 88.49           O  
ATOM    552  N   GLU A  35      -6.899 -16.052   2.423  1.00 92.85           N  
ATOM    553  H   GLU A  35      -7.401 -15.412   3.022  1.00 92.85           H  
ATOM    554  CA  GLU A  35      -7.047 -15.890   0.976  1.00 92.85           C  
ATOM    555  HA  GLU A  35      -6.891 -16.869   0.524  1.00 92.85           H  
ATOM    556  C   GLU A  35      -5.968 -14.946   0.436  1.00 92.85           C  
ATOM    557  CB  GLU A  35      -8.474 -15.444   0.595  1.00 92.85           C  
ATOM    558  HB2 GLU A  35      -8.606 -14.390   0.840  1.00 92.85           H  
ATOM    559  HB3 GLU A  35      -9.184 -16.030   1.179  1.00 92.85           H  
ATOM    560  O   GLU A  35      -5.665 -13.900   1.020  1.00 92.85           O  
ATOM    561  CG  GLU A  35      -8.765 -15.675  -0.906  1.00 92.85           C  
ATOM    562  HG2 GLU A  35      -8.054 -15.095  -1.494  1.00 92.85           H  
ATOM    563  HG3 GLU A  35      -8.591 -16.727  -1.132  1.00 92.85           H  
ATOM    564  CD  GLU A  35     -10.197 -15.308  -1.352  1.00 92.85           C  
ATOM    565  OE1 GLU A  35     -10.400 -15.117  -2.582  1.00 92.85           O  
ATOM    566  OE2 GLU A  35     -11.090 -15.200  -0.486  1.00 92.85           O  
ATOM    567  N   LYS A  36      -5.386 -15.319  -0.705  1.00 95.63           N  
ATOM    568  H   LYS A  36      -5.709 -16.168  -1.147  1.00 95.63           H  
ATOM    569  CA  LYS A  36      -4.418 -14.512  -1.447  1.00 95.63           C  
ATOM    570  HA  LYS A  36      -4.394 -13.505  -1.028  1.00 95.63           H  
ATOM    571  C   LYS A  36      -4.854 -14.413  -2.899  1.00 95.63           C  
ATOM    572  CB  LYS A  36      -3.012 -15.115  -1.364  1.00 95.63           C  
ATOM    573  HB2 LYS A  36      -3.039 -16.128  -1.765  1.00 95.63           H  
ATOM    574  HB3 LYS A  36      -2.346 -14.519  -1.988  1.00 95.63           H  
ATOM    575  O   LYS A  36      -5.241 -15.422  -3.486  1.00 95.63           O  
ATOM    576  CG  LYS A  36      -2.449 -15.147   0.062  1.00 95.63           C  
ATOM    577  HG2 LYS A  36      -2.392 -14.132   0.455  1.00 95.63           H  
ATOM    578  HG3 LYS A  36      -3.093 -15.749   0.704  1.00 95.63           H  
ATOM    579  CD  LYS A  36      -1.050 -15.768   0.028  1.00 95.63           C  
ATOM    580  HD2 LYS A  36      -1.114 -16.750  -0.441  1.00 95.63           H  
ATOM    581  HD3 LYS A  36      -0.395 -15.133  -0.569  1.00 95.63           H  
ATOM    582  CE  LYS A  36      -0.482 -15.919   1.438  1.00 95.63           C  
ATOM    583  HE2 LYS A  36      -0.415 -14.930   1.892  1.00 95.63           H  
ATOM    584  HE3 LYS A  36      -1.177 -16.521   2.023  1.00 95.63           H  
ATOM    585  NZ  LYS A  36       0.853 -16.567   1.388  1.00 95.63           N  
ATOM    586  HZ1 LYS A  36       0.778 -17.470   0.942  1.00 95.63           H  
ATOM    587  HZ2 LYS A  36       1.237 -16.698   2.312  1.00 95.63           H  
ATOM    588  HZ3 LYS A  36       1.492 -16.009   0.840  1.00 95.63           H  
ATOM    589  N   ARG A  37      -4.745 -13.226  -3.487  1.00 97.12           N  
ATOM    590  H   ARG A  37      -4.424 -12.449  -2.928  1.00 97.12           H  
ATOM    591  CA  ARG A  37      -4.919 -13.012  -4.927  1.00 97.12           C  
ATOM    592  HA  ARG A  37      -4.822 -13.966  -5.446  1.00 97.12           H  
ATOM    593  C   ARG A  37      -3.823 -12.109  -5.452  1.00 97.12           C  
ATOM    594  CB  ARG A  37      -6.302 -12.429  -5.240  1.00 97.12           C  
ATOM    595  HB2 ARG A  37      -6.450 -11.504  -4.683  1.00 97.12           H  
ATOM    596  HB3 ARG A  37      -6.348 -12.200  -6.304  1.00 97.12           H  
ATOM    597  O   ARG A  37      -3.453 -11.150  -4.787  1.00 97.12           O  
ATOM    598  CG  ARG A  37      -7.413 -13.430  -4.899  1.00 97.12           C  
ATOM    599  HG2 ARG A  37      -7.191 -14.398  -5.350  1.00 97.12           H  
ATOM    600  HG3 ARG A  37      -7.487 -13.546  -3.818  1.00 97.12           H  
ATOM    601  CD  ARG A  37      -8.741 -12.926  -5.443  1.00 97.12           C  
ATOM    602  HD2 ARG A  37      -8.680 -12.848  -6.529  1.00 97.12           H  
ATOM    603  HD3 ARG A  37      -8.927 -11.944  -5.008  1.00 97.12           H  
ATOM    604  NE  ARG A  37      -9.843 -13.805  -5.049  1.00 97.12           N  
ATOM    605  HE  ARG A  37      -9.741 -14.331  -4.193  1.00 97.12           H  
ATOM    606  NH1 ARG A  37     -11.432 -13.034  -6.526  1.00 97.12           N  
ATOM    607 HH11 ARG A  37     -10.717 -12.542  -7.043  1.00 97.12           H  
ATOM    608 HH12 ARG A  37     -12.409 -12.981  -6.775  1.00 97.12           H  
ATOM    609  NH2 ARG A  37     -11.977 -14.397  -4.824  1.00 97.12           N  
ATOM    610 HH21 ARG A  37     -11.646 -14.808  -3.962  1.00 97.12           H  
ATOM    611 HH22 ARG A  37     -12.947 -14.125  -4.893  1.00 97.12           H  
ATOM    612  CZ  ARG A  37     -11.078 -13.744  -5.486  1.00 97.12           C  
ATOM    613  N   THR A  38      -3.347 -12.413  -6.647  1.00 97.15           N  
ATOM    614  H   THR A  38      -3.737 -13.195  -7.152  1.00 97.15           H  
ATOM    615  CA  THR A  38      -2.392 -11.581  -7.373  1.00 97.15           C  
ATOM    616  HA  THR A  38      -2.168 -10.684  -6.797  1.00 97.15           H  
ATOM    617  C   THR A  38      -3.038 -11.159  -8.673  1.00 97.15           C  
ATOM    618  CB  THR A  38      -1.072 -12.317  -7.605  1.00 97.15           C  
ATOM    619  HB  THR A  38      -1.249 -13.269  -8.104  1.00 97.15           H  
ATOM    620  O   THR A  38      -3.635 -11.989  -9.359  1.00 97.15           O  
ATOM    621  CG2 THR A  38      -0.063 -11.488  -8.393  1.00 97.15           C  
ATOM    622 HG21 THR A  38      -0.402 -11.355  -9.421  1.00 97.15           H  
ATOM    623 HG22 THR A  38       0.071 -10.508  -7.935  1.00 97.15           H  
ATOM    624 HG23 THR A  38       0.898 -12.002  -8.428  1.00 97.15           H  
ATOM    625  OG1 THR A  38      -0.486 -12.532  -6.346  1.00 97.15           O  
ATOM    626  HG1 THR A  38      -0.020 -11.708  -6.185  1.00 97.15           H  
ATOM    627  N   VAL A  39      -2.953  -9.871  -8.980  1.00 97.24           N  
ATOM    628  H   VAL A  39      -2.470  -9.245  -8.352  1.00 97.24           H  
ATOM    629  CA  VAL A  39      -3.477  -9.299 -10.217  1.00 97.24           C  
ATOM    630  HA  VAL A  39      -3.631 -10.097 -10.943  1.00 97.24           H  
ATOM    631  C   VAL A  39      -2.448  -8.354 -10.808  1.00 97.24           C  
ATOM    632  CB  VAL A  39      -4.832  -8.596 -10.008  1.00 97.24           C  
ATOM    633  HB  VAL A  39      -5.126  -8.136 -10.952  1.00 97.24           H  
ATOM    634  O   VAL A  39      -1.860  -7.547 -10.094  1.00 97.24           O  
ATOM    635  CG1 VAL A  39      -5.924  -9.604  -9.626  1.00 97.24           C  
ATOM    636 HG11 VAL A  39      -5.739 -10.004  -8.629  1.00 97.24           H  
ATOM    637 HG12 VAL A  39      -6.896  -9.111  -9.648  1.00 97.24           H  
ATOM    638 HG13 VAL A  39      -5.932 -10.421 -10.347  1.00 97.24           H  
ATOM    639  CG2 VAL A  39      -4.812  -7.509  -8.930  1.00 97.24           C  
ATOM    640 HG21 VAL A  39      -4.445  -7.902  -7.982  1.00 97.24           H  
ATOM    641 HG22 VAL A  39      -4.177  -6.683  -9.250  1.00 97.24           H  
ATOM    642 HG23 VAL A  39      -5.828  -7.140  -8.792  1.00 97.24           H  
ATOM    643  N   THR A  40      -2.240  -8.454 -12.113  1.00 96.64           N  
ATOM    644  H   THR A  40      -2.722  -9.166 -12.644  1.00 96.64           H  
ATOM    645  CA  THR A  40      -1.503  -7.449 -12.875  1.00 96.64           C  
ATOM    646  HA  THR A  40      -0.758  -6.979 -12.234  1.00 96.64           H  
ATOM    647  C   THR A  40      -2.495  -6.393 -13.345  1.00 96.64           C  
ATOM    648  CB  THR A  40      -0.771  -8.079 -14.065  1.00 96.64           C  
ATOM    649  HB  THR A  40      -1.506  -8.417 -14.795  1.00 96.64           H  
ATOM    650  O   THR A  40      -3.563  -6.741 -13.844  1.00 96.64           O  
ATOM    651  CG2 THR A  40       0.186  -7.101 -14.743  1.00 96.64           C  
ATOM    652 HG21 THR A  40       0.729  -7.615 -15.537  1.00 96.64           H  
ATOM    653 HG22 THR A  40      -0.372  -6.277 -15.186  1.00 96.64           H  
ATOM    654 HG23 THR A  40       0.898  -6.705 -14.019  1.00 96.64           H  
ATOM    655  OG1 THR A  40      -0.024  -9.201 -13.643  1.00 96.64           O  
ATOM    656  HG1 THR A  40       0.732  -8.909 -13.129  1.00 96.64           H  
ATOM    657  N   VAL A  41      -2.153  -5.120 -13.173  1.00 97.62           N  
ATOM    658  H   VAL A  41      -1.272  -4.924 -12.720  1.00 97.62           H  
ATOM    659  CA  VAL A  41      -2.944  -3.973 -13.625  1.00 97.62           C  
ATOM    660  HA  VAL A  41      -3.830  -4.328 -14.151  1.00 97.62           H  
ATOM    661  C   VAL A  41      -2.088  -3.185 -14.609  1.00 97.62           C  
ATOM    662  CB  VAL A  41      -3.411  -3.102 -12.441  1.00 97.62           C  
ATOM    663  HB  VAL A  41      -2.560  -2.559 -12.030  1.00 97.62           H  
ATOM    664  O   VAL A  41      -1.068  -2.600 -14.238  1.00 97.62           O  
ATOM    665  CG1 VAL A  41      -4.458  -2.083 -12.901  1.00 97.62           C  
ATOM    666 HG11 VAL A  41      -4.742  -1.433 -12.074  1.00 97.62           H  
ATOM    667 HG12 VAL A  41      -5.345  -2.596 -13.274  1.00 97.62           H  
ATOM    668 HG13 VAL A  41      -4.056  -1.466 -13.705  1.00 97.62           H  
ATOM    669  CG2 VAL A  41      -4.029  -3.929 -11.304  1.00 97.62           C  
ATOM    670 HG21 VAL A  41      -4.415  -3.262 -10.533  1.00 97.62           H  
ATOM    671 HG22 VAL A  41      -4.838  -4.547 -11.693  1.00 97.62           H  
ATOM    672 HG23 VAL A  41      -3.271  -4.570 -10.853  1.00 97.62           H  
ATOM    673  N   ASN A  42      -2.467  -3.201 -15.880  1.00 96.65           N  
ATOM    674  H   ASN A  42      -3.326  -3.676 -16.117  1.00 96.65           H  
ATOM    675  CA  ASN A  42      -1.746  -2.525 -16.953  1.00 96.65           C  
ATOM    676  HA  ASN A  42      -0.684  -2.740 -16.835  1.00 96.65           H  
ATOM    677  C   ASN A  42      -1.940  -0.998 -16.894  1.00 96.65           C  
ATOM    678  CB  ASN A  42      -2.208  -3.106 -18.296  1.00 96.65           C  
ATOM    679  HB2 ASN A  42      -1.730  -2.583 -19.124  1.00 96.65           H  
ATOM    680  HB3 ASN A  42      -3.286  -2.976 -18.399  1.00 96.65           H  
ATOM    681  O   ASN A  42      -2.880  -0.522 -16.256  1.00 96.65           O  
ATOM    682  CG  ASN A  42      -1.857  -4.572 -18.416  1.00 96.65           C  
ATOM    683  ND2 ASN A  42      -2.833  -5.443 -18.362  1.00 96.65           N  
ATOM    684 HD21 ASN A  42      -3.716  -5.136 -17.979  1.00 96.65           H  
ATOM    685 HD22 ASN A  42      -2.575  -6.419 -18.340  1.00 96.65           H  
ATOM    686  OD1 ASN A  42      -0.701  -4.944 -18.528  1.00 96.65           O  
ATOM    687  N   PRO A  43      -1.085  -0.207 -17.567  1.00 96.48           N  
ATOM    688  CA  PRO A  43      -1.270   1.239 -17.685  1.00 96.48           C  
ATOM    689  HA  PRO A  43      -1.065   1.698 -16.717  1.00 96.48           H  
ATOM    690  C   PRO A  43      -2.682   1.621 -18.154  1.00 96.48           C  
ATOM    691  CB  PRO A  43      -0.205   1.689 -18.689  1.00 96.48           C  
ATOM    692  HB2 PRO A  43      -0.566   1.570 -19.711  1.00 96.48           H  
ATOM    693  HB3 PRO A  43       0.114   2.718 -18.524  1.00 96.48           H  
ATOM    694  O   PRO A  43      -3.143   1.166 -19.201  1.00 96.48           O  
ATOM    695  CG  PRO A  43       0.922   0.693 -18.440  1.00 96.48           C  
ATOM    696  HG2 PRO A  43       1.606   0.623 -19.285  1.00 96.48           H  
ATOM    697  HG3 PRO A  43       1.451   0.972 -17.528  1.00 96.48           H  
ATOM    698  CD  PRO A  43       0.160  -0.607 -18.211  1.00 96.48           C  
ATOM    699  HD2 PRO A  43       0.746  -1.274 -17.579  1.00 96.48           H  
ATOM    700  HD3 PRO A  43      -0.053  -1.078 -19.171  1.00 96.48           H  
ATOM    701  N   GLY A  44      -3.370   2.464 -17.381  1.00 96.61           N  
ATOM    702  H   GLY A  44      -2.970   2.738 -16.495  1.00 96.61           H  
ATOM    703  CA  GLY A  44      -4.740   2.911 -17.650  1.00 96.61           C  
ATOM    704  HA2 GLY A  44      -4.935   3.800 -17.050  1.00 96.61           H  
ATOM    705  HA3 GLY A  44      -4.829   3.174 -18.704  1.00 96.61           H  
ATOM    706  C   GLY A  44      -5.836   1.887 -17.327  1.00 96.61           C  
ATOM    707  O   GLY A  44      -7.012   2.182 -17.541  1.00 96.61           O  
ATOM    708  N   GLU A  45      -5.483   0.704 -16.822  1.00 97.92           N  
ATOM    709  H   GLU A  45      -4.506   0.520 -16.647  1.00 97.92           H  
ATOM    710  CA  GLU A  45      -6.436  -0.341 -16.454  1.00 97.92           C  
ATOM    711  HA  GLU A  45      -7.260  -0.305 -17.166  1.00 97.92           H  
ATOM    712  C   GLU A  45      -7.026  -0.106 -15.054  1.00 97.92           C  
ATOM    713  CB  GLU A  45      -5.774  -1.724 -16.596  1.00 97.92           C  
ATOM    714  HB2 GLU A  45      -5.275  -1.767 -17.565  1.00 97.92           H  
ATOM    715  HB3 GLU A  45      -5.027  -1.842 -15.810  1.00 97.92           H  
ATOM    716  O   GLU A  45      -6.372   0.414 -14.141  1.00 97.92           O  
ATOM    717  CG  GLU A  45      -6.761  -2.899 -16.512  1.00 97.92           C  
ATOM    718  HG2 GLU A  45      -7.209  -2.917 -15.519  1.00 97.92           H  
ATOM    719  HG3 GLU A  45      -7.557  -2.731 -17.238  1.00 97.92           H  
ATOM    720  CD  GLU A  45      -6.105  -4.264 -16.784  1.00 97.92           C  
ATOM    721  OE1 GLU A  45      -6.855  -5.217 -17.084  1.00 97.92           O  
ATOM    722  OE2 GLU A  45      -4.855  -4.362 -16.726  1.00 97.92           O  
ATOM    723  N   GLU A  46      -8.279  -0.531 -14.882  1.00 98.09           N  
ATOM    724  H   GLU A  46      -8.739  -0.985 -15.658  1.00 98.09           H  
ATOM    725  CA  GLU A  46      -8.939  -0.658 -13.585  1.00 98.09           C  
ATOM    726  HA  GLU A  46      -8.205  -0.424 -12.814  1.00 98.09           H  
ATOM    727  C   GLU A  46      -9.390  -2.112 -13.391  1.00 98.09           C  
ATOM    728  CB  GLU A  46     -10.090   0.361 -13.450  1.00 98.09           C  
ATOM    729  HB2 GLU A  46      -9.687   1.352 -13.662  1.00 98.09           H  
ATOM    730  HB3 GLU A  46     -10.863   0.137 -14.185  1.00 98.09           H  
ATOM    731  O   GLU A  46     -10.070  -2.681 -14.245  1.00 98.09           O  
ATOM    732  CG  GLU A  46     -10.716   0.378 -12.038  1.00 98.09           C  
ATOM    733  HG2 GLU A  46     -11.179  -0.591 -11.848  1.00 98.09           H  
ATOM    734  HG3 GLU A  46      -9.918   0.514 -11.309  1.00 98.09           H  
ATOM    735  CD  GLU A  46     -11.764   1.488 -11.798  1.00 98.09           C  
ATOM    736  OE1 GLU A  46     -12.431   1.450 -10.730  1.00 98.09           O  
ATOM    737  OE2 GLU A  46     -11.884   2.423 -12.624  1.00 98.09           O  
ATOM    738  N   VAL A  47      -9.022  -2.713 -12.258  1.00 98.10           N  
ATOM    739  H   VAL A  47      -8.490  -2.166 -11.596  1.00 98.10           H  
ATOM    740  CA  VAL A  47      -9.353  -4.097 -11.894  1.00 98.10           C  
ATOM    741  HA  VAL A  47     -10.018  -4.515 -12.650  1.00 98.10           H  
ATOM    742  C   VAL A  47     -10.092  -4.106 -10.559  1.00 98.10           C  
ATOM    743  CB  VAL A  47      -8.088  -4.983 -11.849  1.00 98.10           C  
ATOM    744  HB  VAL A  47      -7.377  -4.554 -11.142  1.00 98.10           H  
ATOM    745  O   VAL A  47      -9.651  -3.490  -9.591  1.00 98.10           O  
ATOM    746  CG1 VAL A  47      -8.402  -6.418 -11.399  1.00 98.10           C  
ATOM    747 HG11 VAL A  47      -7.491  -7.016 -11.435  1.00 98.10           H  
ATOM    748 HG12 VAL A  47      -9.144  -6.862 -12.062  1.00 98.10           H  
ATOM    749 HG13 VAL A  47      -8.771  -6.424 -10.374  1.00 98.10           H  
ATOM    750  CG2 VAL A  47      -7.416  -5.070 -13.224  1.00 98.10           C  
ATOM    751 HG21 VAL A  47      -7.088  -4.080 -13.542  1.00 98.10           H  
ATOM    752 HG22 VAL A  47      -8.111  -5.459 -13.969  1.00 98.10           H  
ATOM    753 HG23 VAL A  47      -6.539  -5.716 -13.185  1.00 98.10           H  
ATOM    754  N   GLU A  48     -11.206  -4.837 -10.476  1.00 98.04           N  
ATOM    755  H   GLU A  48     -11.510  -5.341 -11.297  1.00 98.04           H  
ATOM    756  CA  GLU A  48     -11.925  -5.078  -9.220  1.00 98.04           C  
ATOM    757  HA  GLU A  48     -11.516  -4.415  -8.457  1.00 98.04           H  
ATOM    758  C   GLU A  48     -11.704  -6.519  -8.741  1.00 98.04           C  
ATOM    759  CB  GLU A  48     -13.420  -4.714  -9.348  1.00 98.04           C  
ATOM    760  HB2 GLU A  48     -13.908  -5.406 -10.035  1.00 98.04           H  
ATOM    761  HB3 GLU A  48     -13.502  -3.707  -9.756  1.00 98.04           H  
ATOM    762  O   GLU A  48     -11.928  -7.483  -9.472  1.00 98.04           O  
ATOM    763  CG  GLU A  48     -14.141  -4.750  -7.986  1.00 98.04           C  
ATOM    764  HG2 GLU A  48     -13.624  -4.082  -7.297  1.00 98.04           H  
ATOM    765  HG3 GLU A  48     -14.066  -5.756  -7.573  1.00 98.04           H  
ATOM    766  CD  GLU A  48     -15.629  -4.346  -8.049  1.00 98.04           C  
ATOM    767  OE1 GLU A  48     -16.487  -5.239  -7.885  1.00 98.04           O  
ATOM    768  OE2 GLU A  48     -15.943  -3.127  -8.132  1.00 98.04           O  
ATOM    769  N   VAL A  49     -11.302  -6.674  -7.480  1.00 97.50           N  
ATOM    770  H   VAL A  49     -11.100  -5.839  -6.949  1.00 97.50           H  
ATOM    771  CA  VAL A  49     -11.132  -7.963  -6.809  1.00 97.50           C  
ATOM    772  HA  VAL A  49     -11.381  -8.760  -7.510  1.00 97.50           H  
ATOM    773  C   VAL A  49     -12.094  -8.038  -5.630  1.00 97.50           C  
ATOM    774  CB  VAL A  49      -9.676  -8.179  -6.361  1.00 97.50           C  
ATOM    775  HB  VAL A  49      -9.424  -7.482  -5.562  1.00 97.50           H  
ATOM    776  O   VAL A  49     -12.055  -7.203  -4.730  1.00 97.50           O  
ATOM    777  CG1 VAL A  49      -9.506  -9.610  -5.843  1.00 97.50           C  
ATOM    778 HG11 VAL A  49      -9.729 -10.316  -6.643  1.00 97.50           H  
ATOM    779 HG12 VAL A  49      -8.477  -9.753  -5.515  1.00 97.50           H  
ATOM    780 HG13 VAL A  49     -10.166  -9.792  -4.996  1.00 97.50           H  
ATOM    781  CG2 VAL A  49      -8.683  -7.986  -7.514  1.00 97.50           C  
ATOM    782 HG21 VAL A  49      -7.675  -8.258  -7.200  1.00 97.50           H  
ATOM    783 HG22 VAL A  49      -8.973  -8.596  -8.369  1.00 97.50           H  
ATOM    784 HG23 VAL A  49      -8.666  -6.939  -7.817  1.00 97.50           H  
ATOM    785  N   THR A  50     -12.956  -9.054  -5.616  1.00 96.19           N  
ATOM    786  H   THR A  50     -12.935  -9.715  -6.379  1.00 96.19           H  
ATOM    787  CA  THR A  50     -13.930  -9.264  -4.535  1.00 96.19           C  
ATOM    788  HA  THR A  50     -13.934  -8.393  -3.880  1.00 96.19           H  
ATOM    789  C   THR A  50     -13.565 -10.477  -3.690  1.00 96.19           C  
ATOM    790  CB  THR A  50     -15.358  -9.397  -5.077  1.00 96.19           C  
ATOM    791  HB  THR A  50     -15.422 -10.255  -5.746  1.00 96.19           H  
ATOM    792  O   THR A  50     -13.339 -11.567  -4.222  1.00 96.19           O  
ATOM    793  CG2 THR A  50     -16.398  -9.540  -3.962  1.00 96.19           C  
ATOM    794 HG21 THR A  50     -16.281  -8.735  -3.236  1.00 96.19           H  
ATOM    795 HG22 THR A  50     -16.286 -10.501  -3.459  1.00 96.19           H  
ATOM    796 HG23 THR A  50     -17.398  -9.491  -4.393  1.00 96.19           H  
ATOM    797  OG1 THR A  50     -15.724  -8.235  -5.778  1.00 96.19           O  
ATOM    798  HG1 THR A  50     -15.142  -8.090  -6.527  1.00 96.19           H  
ATOM    799  N   PHE A  51     -13.584 -10.282  -2.375  1.00 94.61           N  
ATOM    800  H   PHE A  51     -13.775  -9.347  -2.045  1.00 94.61           H  
ATOM    801  CA  PHE A  51     -13.473 -11.312  -1.349  1.00 94.61           C  
ATOM    802  HA  PHE A  51     -13.223 -12.269  -1.807  1.00 94.61           H  
ATOM    803  C   PHE A  51     -14.814 -11.452  -0.628  1.00 94.61           C  
ATOM    804  CB  PHE A  51     -12.354 -10.945  -0.369  1.00 94.61           C  
ATOM    805  HB2 PHE A  51     -12.576  -9.976   0.079  1.00 94.61           H  
ATOM    806  HB3 PHE A  51     -12.339 -11.686   0.430  1.00 94.61           H  
ATOM    807  O   PHE A  51     -15.547 -10.473  -0.465  1.00 94.61           O  
ATOM    808  CG  PHE A  51     -10.980 -10.886  -1.001  1.00 94.61           C  
ATOM    809  CD1 PHE A  51     -10.110 -11.982  -0.878  1.00 94.61           C  
ATOM    810  HD1 PHE A  51     -10.416 -12.845  -0.304  1.00 94.61           H  
ATOM    811  CD2 PHE A  51     -10.569  -9.747  -1.718  1.00 94.61           C  
ATOM    812  HD2 PHE A  51     -11.230  -8.898  -1.816  1.00 94.61           H  
ATOM    813  CE1 PHE A  51      -8.843 -11.953  -1.483  1.00 94.61           C  
ATOM    814  HE1 PHE A  51      -8.173 -12.793  -1.374  1.00 94.61           H  
ATOM    815  CE2 PHE A  51      -9.301  -9.716  -2.322  1.00 94.61           C  
ATOM    816  HE2 PHE A  51      -8.994  -8.843  -2.880  1.00 94.61           H  
ATOM    817  CZ  PHE A  51      -8.440 -10.821  -2.208  1.00 94.61           C  
ATOM    818  HZ  PHE A  51      -7.460 -10.796  -2.662  1.00 94.61           H  
ATOM    819  N   SER A  52     -15.142 -12.664  -0.187  1.00 92.46           N  
ATOM    820  H   SER A  52     -14.490 -13.427  -0.309  1.00 92.46           H  
ATOM    821  CA  SER A  52     -16.351 -12.935   0.595  1.00 92.46           C  
ATOM    822  HA  SER A  52     -16.737 -11.994   0.985  1.00 92.46           H  
ATOM    823  C   SER A  52     -16.014 -13.819   1.786  1.00 92.46           C  
ATOM    824  CB  SER A  52     -17.458 -13.561  -0.259  1.00 92.46           C  
ATOM    825  HB2 SER A  52     -18.356 -13.676   0.349  1.00 92.46           H  
ATOM    826  HB3 SER A  52     -17.142 -14.539  -0.620  1.00 92.46           H  
ATOM    827  O   SER A  52     -15.284 -14.800   1.653  1.00 92.46           O  
ATOM    828  OG  SER A  52     -17.741 -12.715  -1.359  1.00 92.46           O  
ATOM    829  HG  SER A  52     -17.461 -11.833  -1.101  1.00 92.46           H  
ATOM    830  N   ALA A  53     -16.533 -13.470   2.955  1.00 85.56           N  
ATOM    831  H   ALA A  53     -17.141 -12.665   3.000  1.00 85.56           H  
ATOM    832  CA  ALA A  53     -16.270 -14.177   4.193  1.00 85.56           C  
ATOM    833  HA  ALA A  53     -15.947 -15.195   3.973  1.00 85.56           H  
ATOM    834  C   ALA A  53     -17.534 -14.246   5.046  1.00 85.56           C  
ATOM    835  CB  ALA A  53     -15.146 -13.461   4.951  1.00 85.56           C  
ATOM    836  HB1 ALA A  53     -14.214 -13.514   4.389  1.00 85.56           H  
ATOM    837  HB2 ALA A  53     -15.416 -12.417   5.109  1.00 85.56           H  
ATOM    838  HB3 ALA A  53     -15.026 -13.913   5.936  1.00 85.56           H  
ATOM    839  O   ALA A  53     -18.115 -13.224   5.383  1.00 85.56           O  
ATOM    840  N   ASN A  54     -17.888 -15.454   5.493  1.00 83.72           N  
ATOM    841  H   ASN A  54     -17.457 -16.266   5.076  1.00 83.72           H  
ATOM    842  CA  ASN A  54     -18.985 -15.655   6.451  1.00 83.72           C  
ATOM    843  HA  ASN A  54     -19.895 -15.212   6.047  1.00 83.72           H  
ATOM    844  C   ASN A  54     -18.722 -14.991   7.816  1.00 83.72           C  
ATOM    845  CB  ASN A  54     -19.196 -17.166   6.654  1.00 83.72           C  
ATOM    846  HB2 ASN A  54     -18.283 -17.605   7.057  1.00 83.72           H  
ATOM    847  HB3 ASN A  54     -19.991 -17.311   7.385  1.00 83.72           H  
ATOM    848  O   ASN A  54     -19.645 -14.820   8.604  1.00 83.72           O  
ATOM    849  CG  ASN A  54     -19.601 -17.904   5.394  1.00 83.72           C  
ATOM    850  ND2 ASN A  54     -19.282 -19.173   5.294  1.00 83.72           N  
ATOM    851 HD21 ASN A  54     -19.608 -19.623   4.451  1.00 83.72           H  
ATOM    852 HD22 ASN A  54     -18.883 -19.670   6.077  1.00 83.72           H  
ATOM    853  OD1 ASN A  54     -20.185 -17.374   4.473  1.00 83.72           O  
ATOM    854  N   ASP A  55     -17.460 -14.669   8.105  1.00 81.02           N  
ATOM    855  H   ASP A  55     -16.785 -14.728   7.356  1.00 81.02           H  
ATOM    856  CA  ASP A  55     -17.028 -13.966   9.306  1.00 81.02           C  
ATOM    857  HA  ASP A  55     -17.882 -13.767   9.954  1.00 81.02           H  
ATOM    858  C   ASP A  55     -16.367 -12.637   8.896  1.00 81.02           C  
ATOM    859  CB  ASP A  55     -16.084 -14.866  10.113  1.00 81.02           C  
ATOM    860  HB2 ASP A  55     -15.255 -15.183   9.480  1.00 81.02           H  
ATOM    861  HB3 ASP A  55     -16.629 -15.759  10.420  1.00 81.02           H  
ATOM    862  O   ASP A  55     -15.251 -12.660   8.360  1.00 81.02           O  
ATOM    863  CG  ASP A  55     -15.529 -14.176  11.363  1.00 81.02           C  
ATOM    864  OD1 ASP A  55     -15.961 -13.040  11.664  1.00 81.02           O  
ATOM    865  OD2 ASP A  55     -14.640 -14.791  11.988  1.00 81.02           O  
ATOM    866  N   PRO A  56     -17.021 -11.486   9.144  1.00 74.65           N  
ATOM    867  CA  PRO A  56     -16.468 -10.168   8.850  1.00 74.65           C  
ATOM    868  HA  PRO A  56     -16.345 -10.082   7.770  1.00 74.65           H  
ATOM    869  C   PRO A  56     -15.119  -9.897   9.525  1.00 74.65           C  
ATOM    870  CB  PRO A  56     -17.528  -9.166   9.318  1.00 74.65           C  
ATOM    871  HB2 PRO A  56     -17.352  -8.889  10.357  1.00 74.65           H  
ATOM    872  HB3 PRO A  56     -17.548  -8.279   8.684  1.00 74.65           H  
ATOM    873  O   PRO A  56     -14.322  -9.129   8.988  1.00 74.65           O  
ATOM    874  CG  PRO A  56     -18.831  -9.955   9.223  1.00 74.65           C  
ATOM    875  HG2 PRO A  56     -19.188  -9.952   8.194  1.00 74.65           H  
ATOM    876  HG3 PRO A  56     -19.593  -9.567   9.899  1.00 74.65           H  
ATOM    877  CD  PRO A  56     -18.394 -11.363   9.610  1.00 74.65           C  
ATOM    878  HD2 PRO A  56     -18.419 -11.478  10.694  1.00 74.65           H  
ATOM    879  HD3 PRO A  56     -19.050 -12.093   9.135  1.00 74.65           H  
ATOM    880  N   HIS A  57     -14.795 -10.558  10.647  1.00 79.25           N  
ATOM    881  H   HIS A  57     -15.434 -11.241  11.028  1.00 79.25           H  
ATOM    882  CA  HIS A  57     -13.496 -10.396  11.305  1.00 79.25           C  
ATOM    883  HA  HIS A  57     -13.347  -9.335  11.505  1.00 79.25           H  
ATOM    884  C   HIS A  57     -12.320 -10.845  10.427  1.00 79.25           C  
ATOM    885  CB  HIS A  57     -13.478 -11.147  12.642  1.00 79.25           C  
ATOM    886  HB2 HIS A  57     -13.685 -12.204  12.477  1.00 79.25           H  
ATOM    887  HB3 HIS A  57     -12.478 -11.074  13.070  1.00 79.25           H  
ATOM    888  O   HIS A  57     -11.192 -10.389  10.635  1.00 79.25           O  
ATOM    889  CG  HIS A  57     -14.446 -10.589  13.650  1.00 79.25           C  
ATOM    890  CD2 HIS A  57     -15.499 -11.236  14.239  1.00 79.25           C  
ATOM    891  HD2 HIS A  57     -15.797 -12.258  14.054  1.00 79.25           H  
ATOM    892  ND1 HIS A  57     -14.418  -9.311  14.155  1.00 79.25           N  
ATOM    893  HD1 HIS A  57     -13.789  -8.580  13.855  1.00 79.25           H  
ATOM    894  CE1 HIS A  57     -15.428  -9.187  15.030  1.00 79.25           C  
ATOM    895  HE1 HIS A  57     -15.676  -8.286  15.572  1.00 79.25           H  
ATOM    896  NE2 HIS A  57     -16.112 -10.337  15.125  1.00 79.25           N  
ATOM    897  N   LYS A  58     -12.559 -11.669   9.395  1.00 80.32           N  
ATOM    898  H   LYS A  58     -13.505 -11.994   9.259  1.00 80.32           H  
ATOM    899  CA  LYS A  58     -11.533 -12.024   8.397  1.00 80.32           C  
ATOM    900  HA  LYS A  58     -10.665 -12.433   8.916  1.00 80.32           H  
ATOM    901  C   LYS A  58     -11.024 -10.815   7.612  1.00 80.32           C  
ATOM    902  CB  LYS A  58     -12.074 -13.072   7.421  1.00 80.32           C  
ATOM    903  HB2 LYS A  58     -11.324 -13.236   6.648  1.00 80.32           H  
ATOM    904  HB3 LYS A  58     -12.980 -12.700   6.942  1.00 80.32           H  
ATOM    905  O   LYS A  58      -9.892 -10.832   7.131  1.00 80.32           O  
ATOM    906  CG  LYS A  58     -12.358 -14.406   8.121  1.00 80.32           C  
ATOM    907  HG2 LYS A  58     -13.230 -14.306   8.767  1.00 80.32           H  
ATOM    908  HG3 LYS A  58     -11.500 -14.683   8.735  1.00 80.32           H  
ATOM    909  CD  LYS A  58     -12.596 -15.505   7.085  1.00 80.32           C  
ATOM    910  HD2 LYS A  58     -13.399 -15.213   6.408  1.00 80.32           H  
ATOM    911  HD3 LYS A  58     -11.683 -15.644   6.506  1.00 80.32           H  
ATOM    912  CE  LYS A  58     -12.969 -16.811   7.782  1.00 80.32           C  
ATOM    913  HE2 LYS A  58     -13.913 -16.668   8.309  1.00 80.32           H  
ATOM    914  HE3 LYS A  58     -12.206 -17.036   8.527  1.00 80.32           H  
ATOM    915  NZ  LYS A  58     -13.069 -17.917   6.800  1.00 80.32           N  
ATOM    916  HZ1 LYS A  58     -13.326 -18.776   7.265  1.00 80.32           H  
ATOM    917  HZ2 LYS A  58     -13.749 -17.697   6.086  1.00 80.32           H  
ATOM    918  HZ3 LYS A  58     -12.173 -18.055   6.354  1.00 80.32           H  
ATOM    919  N   PHE A  59     -11.829  -9.761   7.519  1.00 85.20           N  
ATOM    920  H   PHE A  59     -12.740  -9.808   7.952  1.00 85.20           H  
ATOM    921  CA  PHE A  59     -11.480  -8.514   6.850  1.00 85.20           C  
ATOM    922  HA  PHE A  59     -10.802  -8.733   6.025  1.00 85.20           H  
ATOM    923  C   PHE A  59     -10.736  -7.522   7.749  1.00 85.20           C  
ATOM    924  CB  PHE A  59     -12.756  -7.897   6.270  1.00 85.20           C  
ATOM    925  HB2 PHE A  59     -12.500  -6.951   5.792  1.00 85.20           H  
ATOM    926  HB3 PHE A  59     -13.435  -7.653   7.088  1.00 85.20           H  
ATOM    927  O   PHE A  59     -10.380  -6.449   7.278  1.00 85.20           O  
ATOM    928  CG  PHE A  59     -13.474  -8.753   5.248  1.00 85.20           C  
ATOM    929  CD1 PHE A  59     -12.770  -9.306   4.165  1.00 85.20           C  
ATOM    930  HD1 PHE A  59     -11.723  -9.070   4.043  1.00 85.20           H  
ATOM    931  CD2 PHE A  59     -14.853  -8.985   5.370  1.00 85.20           C  
ATOM    932  HD2 PHE A  59     -15.406  -8.551   6.190  1.00 85.20           H  
ATOM    933  CE1 PHE A  59     -13.426 -10.124   3.230  1.00 85.20           C  
ATOM    934  HE1 PHE A  59     -12.877 -10.558   2.408  1.00 85.20           H  
ATOM    935  CE2 PHE A  59     -15.518  -9.775   4.420  1.00 85.20           C  
ATOM    936  HE2 PHE A  59     -16.579  -9.950   4.523  1.00 85.20           H  
ATOM    937  CZ  PHE A  59     -14.807 -10.347   3.351  1.00 85.20           C  
ATOM    938  HZ  PHE A  59     -15.328 -10.949   2.621  1.00 85.20           H  
ATOM    939  N   ASN A  60     -10.442  -7.859   9.012  1.00 85.44           N  
ATOM    940  H   ASN A  60     -10.800  -8.729   9.380  1.00 85.44           H  
ATOM    941  CA  ASN A  60      -9.813  -6.914   9.941  1.00 85.44           C  
ATOM    942  HA  ASN A  60     -10.338  -5.964   9.840  1.00 85.44           H  
ATOM    943  C   ASN A  60      -8.332  -6.628   9.645  1.00 85.44           C  
ATOM    944  CB  ASN A  60      -9.999  -7.387  11.394  1.00 85.44           C  
ATOM    945  HB2 ASN A  60      -9.775  -8.450  11.483  1.00 85.44           H  
ATOM    946  HB3 ASN A  60      -9.307  -6.840  12.034  1.00 85.44           H  
ATOM    947  O   ASN A  60      -7.763  -5.725  10.258  1.00 85.44           O  
ATOM    948  CG  ASN A  60     -11.388  -7.105  11.933  1.00 85.44           C  
ATOM    949  ND2 ASN A  60     -11.631  -7.382  13.191  1.00 85.44           N  
ATOM    950 HD21 ASN A  60     -12.452  -6.915  13.547  1.00 85.44           H  
ATOM    951 HD22 ASN A  60     -10.874  -7.687  13.787  1.00 85.44           H  
ATOM    952  OD1 ASN A  60     -12.268  -6.588  11.276  1.00 85.44           O  
ATOM    953  N   ARG A  61      -7.687  -7.410   8.767  1.00 91.48           N  
ATOM    954  H   ARG A  61      -8.233  -8.108   8.283  1.00 91.48           H  
ATOM    955  CA  ARG A  61      -6.248  -7.304   8.479  1.00 91.48           C  
ATOM    956  HA  ARG A  61      -5.929  -6.297   8.749  1.00 91.48           H  
ATOM    957  C   ARG A  61      -5.906  -7.454   6.987  1.00 91.48           C  
ATOM    958  CB  ARG A  61      -5.447  -8.281   9.361  1.00 91.48           C  
ATOM    959  HB2 ARG A  61      -5.776  -9.299   9.153  1.00 91.48           H  
ATOM    960  HB3 ARG A  61      -4.391  -8.199   9.101  1.00 91.48           H  
ATOM    961  O   ARG A  61      -5.160  -8.377   6.647  1.00 91.48           O  
ATOM    962  CG  ARG A  61      -5.581  -8.003  10.863  1.00 91.48           C  
ATOM    963  HG2 ARG A  61      -6.624  -8.097  11.165  1.00 91.48           H  
ATOM    964  HG3 ARG A  61      -5.235  -6.992  11.081  1.00 91.48           H  
ATOM    965  CD  ARG A  61      -4.757  -9.016  11.665  1.00 91.48           C  
ATOM    966  HD2 ARG A  61      -3.701  -8.904  11.419  1.00 91.48           H  
ATOM    967  HD3 ARG A  61      -5.066 -10.021  11.378  1.00 91.48           H  
ATOM    968  NE  ARG A  61      -4.982  -8.847  13.113  1.00 91.48           N  
ATOM    969  HE  ARG A  61      -5.795  -9.302  13.502  1.00 91.48           H  
ATOM    970  NH1 ARG A  61      -3.250  -7.399  13.551  1.00 91.48           N  
ATOM    971 HH11 ARG A  61      -2.929  -7.444  12.594  1.00 91.48           H  
ATOM    972 HH12 ARG A  61      -2.928  -6.648  14.145  1.00 91.48           H  
ATOM    973  NH2 ARG A  61      -4.761  -7.787  15.115  1.00 91.48           N  
ATOM    974 HH21 ARG A  61      -4.418  -6.927  15.519  1.00 91.48           H  
ATOM    975 HH22 ARG A  61      -5.642  -8.150  15.449  1.00 91.48           H  
ATOM    976  CZ  ARG A  61      -4.327  -8.030  13.917  1.00 91.48           C  
ATOM    977  N   PRO A  62      -6.467  -6.642   6.072  1.00 94.33           N  
ATOM    978  CA  PRO A  62      -6.113  -6.742   4.670  1.00 94.33           C  
ATOM    979  HA  PRO A  62      -6.143  -7.785   4.354  1.00 94.33           H  
ATOM    980  C   PRO A  62      -4.702  -6.191   4.455  1.00 94.33           C  
ATOM    981  CB  PRO A  62      -7.188  -5.973   3.907  1.00 94.33           C  
ATOM    982  HB2 PRO A  62      -6.820  -5.579   2.959  1.00 94.33           H  
ATOM    983  HB3 PRO A  62      -8.052  -6.618   3.744  1.00 94.33           H  
ATOM    984  O   PRO A  62      -4.274  -5.214   5.078  1.00 94.33           O  
ATOM    985  CG  PRO A  62      -7.558  -4.866   4.884  1.00 94.33           C  
ATOM    986  HG2 PRO A  62      -6.879  -4.029   4.721  1.00 94.33           H  
ATOM    987  HG3 PRO A  62      -8.592  -4.547   4.749  1.00 94.33           H  
ATOM    988  CD  PRO A  62      -7.339  -5.493   6.270  1.00 94.33           C  
ATOM    989  HD2 PRO A  62      -8.296  -5.832   6.665  1.00 94.33           H  
ATOM    990  HD3 PRO A  62      -6.897  -4.771   6.957  1.00 94.33           H  
ATOM    991  N   GLN A  63      -3.978  -6.836   3.555  1.00 96.87           N  
ATOM    992  H   GLN A  63      -4.387  -7.641   3.102  1.00 96.87           H  
ATOM    993  CA  GLN A  63      -2.634  -6.458   3.159  1.00 96.87           C  
ATOM    994  HA  GLN A  63      -2.390  -5.477   3.567  1.00 96.87           H  
ATOM    995  C   GLN A  63      -2.576  -6.355   1.639  1.00 96.87           C  
ATOM    996  CB  GLN A  63      -1.648  -7.476   3.745  1.00 96.87           C  
ATOM    997  HB2 GLN A  63      -1.610  -7.341   4.826  1.00 96.87           H  
ATOM    998  HB3 GLN A  63      -2.021  -8.481   3.546  1.00 96.87           H  
ATOM    999  O   GLN A  63      -3.053  -7.242   0.931  1.00 96.87           O  
ATOM   1000  CG  GLN A  63      -0.230  -7.360   3.171  1.00 96.87           C  
ATOM   1001  HG2 GLN A  63      -0.268  -7.462   2.087  1.00 96.87           H  
ATOM   1002  HG3 GLN A  63       0.190  -6.380   3.399  1.00 96.87           H  
ATOM   1003  CD  GLN A  63       0.706  -8.443   3.690  1.00 96.87           C  
ATOM   1004  NE2 GLN A  63       1.786  -8.675   2.989  1.00 96.87           N  
ATOM   1005 HE21 GLN A  63       2.587  -8.946   3.542  1.00 96.87           H  
ATOM   1006 HE22 GLN A  63       1.981  -8.062   2.211  1.00 96.87           H  
ATOM   1007  OE1 GLN A  63       0.481  -9.121   4.688  1.00 96.87           O  
ATOM   1008  N   PHE A  64      -1.947  -5.289   1.163  1.00 97.34           N  
ATOM   1009  H   PHE A  64      -1.603  -4.602   1.819  1.00 97.34           H  
ATOM   1010  CA  PHE A  64      -1.690  -5.017  -0.240  1.00 97.34           C  
ATOM   1011  HA  PHE A  64      -2.046  -5.848  -0.850  1.00 97.34           H  
ATOM   1012  C   PHE A  64      -0.183  -4.873  -0.420  1.00 97.34           C  
ATOM   1013  CB  PHE A  64      -2.444  -3.750  -0.671  1.00 97.34           C  
ATOM   1014  HB2 PHE A  64      -2.387  -3.660  -1.756  1.00 97.34           H  
ATOM   1015  HB3 PHE A  64      -1.946  -2.876  -0.250  1.00 97.34           H  
ATOM   1016  O   PHE A  64       0.454  -4.088   0.275  1.00 97.34           O  
ATOM   1017  CG  PHE A  64      -3.900  -3.731  -0.244  1.00 97.34           C  
ATOM   1018  CD1 PHE A  64      -4.856  -4.424  -1.003  1.00 97.34           C  
ATOM   1019  HD1 PHE A  64      -4.554  -4.920  -1.913  1.00 97.34           H  
ATOM   1020  CD2 PHE A  64      -4.290  -3.077   0.942  1.00 97.34           C  
ATOM   1021  HD2 PHE A  64      -3.556  -2.553   1.535  1.00 97.34           H  
ATOM   1022  CE1 PHE A  64      -6.192  -4.480  -0.573  1.00 97.34           C  
ATOM   1023  HE1 PHE A  64      -6.920  -5.028  -1.154  1.00 97.34           H  
ATOM   1024  CE2 PHE A  64      -5.630  -3.128   1.368  1.00 97.34           C  
ATOM   1025  HE2 PHE A  64      -5.921  -2.632   2.283  1.00 97.34           H  
ATOM   1026  CZ  PHE A  64      -6.580  -3.837   0.614  1.00 97.34           C  
ATOM   1027  HZ  PHE A  64      -7.605  -3.897   0.947  1.00 97.34           H  
ATOM   1028  N   THR A  65       0.399  -5.633  -1.332  1.00 96.98           N  
ATOM   1029  H   THR A  65      -0.161  -6.308  -1.833  1.00 96.98           H  
ATOM   1030  CA  THR A  65       1.782  -5.449  -1.773  1.00 96.98           C  
ATOM   1031  HA  THR A  65       2.246  -4.620  -1.239  1.00 96.98           H  
ATOM   1032  C   THR A  65       1.728  -5.078  -3.240  1.00 96.98           C  
ATOM   1033  CB  THR A  65       2.626  -6.702  -1.519  1.00 96.98           C  
ATOM   1034  HB  THR A  65       2.223  -7.541  -2.087  1.00 96.98           H  
ATOM   1035  O   THR A  65       1.164  -5.829  -4.030  1.00 96.98           O  
ATOM   1036  CG2 THR A  65       4.086  -6.503  -1.906  1.00 96.98           C  
ATOM   1037 HG21 THR A  65       4.167  -6.319  -2.977  1.00 96.98           H  
ATOM   1038 HG22 THR A  65       4.513  -5.656  -1.368  1.00 96.98           H  
ATOM   1039 HG23 THR A  65       4.649  -7.410  -1.687  1.00 96.98           H  
ATOM   1040  OG1 THR A  65       2.595  -7.015  -0.135  1.00 96.98           O  
ATOM   1041  HG1 THR A  65       2.761  -6.183   0.316  1.00 96.98           H  
ATOM   1042  N   ILE A  66       2.235  -3.899  -3.572  1.00 94.93           N  
ATOM   1043  H   ILE A  66       2.729  -3.367  -2.870  1.00 94.93           H  
ATOM   1044  CA  ILE A  66       2.272  -3.364  -4.924  1.00 94.93           C  
ATOM   1045  HA  ILE A  66       1.654  -3.979  -5.578  1.00 94.93           H  
ATOM   1046  C   ILE A  66       3.720  -3.470  -5.401  1.00 94.93           C  
ATOM   1047  CB  ILE A  66       1.721  -1.918  -4.973  1.00 94.93           C  
ATOM   1048  HB  ILE A  66       2.403  -1.261  -4.433  1.00 94.93           H  
ATOM   1049  O   ILE A  66       4.632  -3.047  -4.693  1.00 94.93           O  
ATOM   1050  CG1 ILE A  66       0.308  -1.743  -4.359  1.00 94.93           C  
ATOM   1051 HG12 ILE A  66      -0.169  -0.875  -4.815  1.00 94.93           H  
ATOM   1052 HG13 ILE A  66      -0.302  -2.614  -4.596  1.00 94.93           H  
ATOM   1053  CG2 ILE A  66       1.644  -1.458  -6.441  1.00 94.93           C  
ATOM   1054 HG21 ILE A  66       1.369  -0.405  -6.492  1.00 94.93           H  
ATOM   1055 HG22 ILE A  66       0.912  -2.051  -6.989  1.00 94.93           H  
ATOM   1056 HG23 ILE A  66       2.606  -1.574  -6.938  1.00 94.93           H  
ATOM   1057  CD1 ILE A  66       0.282  -1.497  -2.842  1.00 94.93           C  
ATOM   1058 HD11 ILE A  66       0.600  -2.382  -2.291  1.00 94.93           H  
ATOM   1059 HD12 ILE A  66      -0.735  -1.252  -2.537  1.00 94.93           H  
ATOM   1060 HD13 ILE A  66       0.935  -0.661  -2.590  1.00 94.93           H  
ATOM   1061  N   GLU A  67       3.917  -4.053  -6.575  1.00 93.36           N  
ATOM   1062  H   GLU A  67       3.123  -4.454  -7.055  1.00 93.36           H  
ATOM   1063  CA  GLU A  67       5.208  -4.210  -7.241  1.00 93.36           C  
ATOM   1064  HA  GLU A  67       5.993  -3.720  -6.665  1.00 93.36           H  
ATOM   1065  C   GLU A  67       5.127  -3.544  -8.616  1.00 93.36           C  
ATOM   1066  CB  GLU A  67       5.580  -5.697  -7.369  1.00 93.36           C  
ATOM   1067  HB2 GLU A  67       4.808  -6.209  -7.945  1.00 93.36           H  
ATOM   1068  HB3 GLU A  67       6.523  -5.768  -7.910  1.00 93.36           H  
ATOM   1069  O   GLU A  67       4.283  -3.893  -9.444  1.00 93.36           O  
ATOM   1070  CG  GLU A  67       5.731  -6.393  -6.007  1.00 93.36           C  
ATOM   1071  HG2 GLU A  67       6.472  -5.848  -5.422  1.00 93.36           H  
ATOM   1072  HG3 GLU A  67       4.783  -6.339  -5.472  1.00 93.36           H  
ATOM   1073  CD  GLU A  67       6.153  -7.872  -6.095  1.00 93.36           C  
ATOM   1074  OE1 GLU A  67       6.284  -8.468  -4.996  1.00 93.36           O  
ATOM   1075  OE2 GLU A  67       6.370  -8.387  -7.218  1.00 93.36           O  
ATOM   1076  N   TRP A  68       5.978  -2.552  -8.860  1.00 88.80           N  
ATOM   1077  H   TRP A  68       6.653  -2.300  -8.152  1.00 88.80           H  
ATOM   1078  CA  TRP A  68       6.036  -1.846 -10.134  1.00 88.80           C  
ATOM   1079  HA  TRP A  68       5.044  -1.827 -10.587  1.00 88.80           H  
ATOM   1080  C   TRP A  68       6.955  -2.626 -11.066  1.00 88.80           C  
ATOM   1081  CB  TRP A  68       6.484  -0.395  -9.933  1.00 88.80           C  
ATOM   1082  HB2 TRP A  68       7.372  -0.379  -9.302  1.00 88.80           H  
ATOM   1083  HB3 TRP A  68       6.779   0.002 -10.905  1.00 88.80           H  
ATOM   1084  O   TRP A  68       8.110  -2.888 -10.733  1.00 88.80           O  
ATOM   1085  CG  TRP A  68       5.460   0.541  -9.349  1.00 88.80           C  
ATOM   1086  CD1 TRP A  68       4.928   1.605  -9.991  1.00 88.80           C  
ATOM   1087  HD1 TRP A  68       5.170   1.875 -11.009  1.00 88.80           H  
ATOM   1088  CD2 TRP A  68       4.878   0.575  -8.007  1.00 88.80           C  
ATOM   1089  CE2 TRP A  68       4.047   1.726  -7.888  1.00 88.80           C  
ATOM   1090  CE3 TRP A  68       4.944  -0.244  -6.869  1.00 88.80           C  
ATOM   1091  HE3 TRP A  68       5.432  -1.205  -6.936  1.00 88.80           H  
ATOM   1092  NE1 TRP A  68       4.082   2.293  -9.141  1.00 88.80           N  
ATOM   1093  HE1 TRP A  68       3.582   3.129  -9.408  1.00 88.80           H  
ATOM   1094  CH2 TRP A  68       3.559   1.253  -5.564  1.00 88.80           C  
ATOM   1095  HH2 TRP A  68       3.058   1.481  -4.635  1.00 88.80           H  
ATOM   1096  CZ2 TRP A  68       3.381   2.063  -6.698  1.00 88.80           C  
ATOM   1097  HZ2 TRP A  68       2.758   2.944  -6.653  1.00 88.80           H  
ATOM   1098  CZ3 TRP A  68       4.359   0.110  -5.651  1.00 88.80           C  
ATOM   1099  HZ3 TRP A  68       4.496  -0.539  -4.798  1.00 88.80           H  
ATOM   1100  N   LEU A  69       6.428  -3.031 -12.220  1.00 87.90           N  
ATOM   1101  H   LEU A  69       5.491  -2.744 -12.465  1.00 87.90           H  
ATOM   1102  CA  LEU A  69       7.139  -3.883 -13.166  1.00 87.90           C  
ATOM   1103  HA  LEU A  69       7.879  -4.476 -12.630  1.00 87.90           H  
ATOM   1104  C   LEU A  69       7.918  -3.006 -14.149  1.00 87.90           C  
ATOM   1105  CB  LEU A  69       6.155  -4.858 -13.839  1.00 87.90           C  
ATOM   1106  HB2 LEU A  69       5.475  -4.289 -14.474  1.00 87.90           H  
ATOM   1107  HB3 LEU A  69       6.732  -5.517 -14.487  1.00 87.90           H  
ATOM   1108  O   LEU A  69       7.483  -2.774 -15.278  1.00 87.90           O  
ATOM   1109  CG  LEU A  69       5.314  -5.716 -12.873  1.00 87.90           C  
ATOM   1110  HG  LEU A  69       4.631  -5.081 -12.310  1.00 87.90           H  
ATOM   1111  CD1 LEU A  69       4.483  -6.717 -13.682  1.00 87.90           C  
ATOM   1112 HD11 LEU A  69       3.888  -7.334 -13.008  1.00 87.90           H  
ATOM   1113 HD12 LEU A  69       5.139  -7.356 -14.272  1.00 87.90           H  
ATOM   1114 HD13 LEU A  69       3.807  -6.179 -14.347  1.00 87.90           H  
ATOM   1115  CD2 LEU A  69       6.169  -6.518 -11.891  1.00 87.90           C  
ATOM   1116 HD21 LEU A  69       5.534  -7.160 -11.279  1.00 87.90           H  
ATOM   1117 HD22 LEU A  69       6.691  -5.838 -11.219  1.00 87.90           H  
ATOM   1118 HD23 LEU A  69       6.897  -7.115 -12.440  1.00 87.90           H  
ATOM   1119  N   GLU A  70       9.049  -2.483 -13.683  1.00 84.41           N  
ATOM   1120  H   GLU A  70       9.325  -2.699 -12.735  1.00 84.41           H  
ATOM   1121  CA  GLU A  70       9.969  -1.675 -14.485  1.00 84.41           C  
ATOM   1122  HA  GLU A  70       9.448  -1.318 -15.374  1.00 84.41           H  
ATOM   1123  C   GLU A  70      11.168  -2.498 -14.950  1.00 84.41           C  
ATOM   1124  CB  GLU A  70      10.447  -0.440 -13.716  1.00 84.41           C  
ATOM   1125  HB2 GLU A  70      11.057  -0.744 -12.865  1.00 84.41           H  
ATOM   1126  HB3 GLU A  70      11.059   0.159 -14.390  1.00 84.41           H  
ATOM   1127  O   GLU A  70      11.857  -3.103 -14.133  1.00 84.41           O  
ATOM   1128  CG  GLU A  70       9.274   0.406 -13.217  1.00 84.41           C  
ATOM   1129  HG2 GLU A  70       8.510   0.450 -13.993  1.00 84.41           H  
ATOM   1130  HG3 GLU A  70       8.830  -0.071 -12.343  1.00 84.41           H  
ATOM   1131  CD  GLU A  70       9.712   1.822 -12.853  1.00 84.41           C  
ATOM   1132  OE1 GLU A  70       8.923   2.728 -13.209  1.00 84.41           O  
ATOM   1133  OE2 GLU A  70      10.802   1.974 -12.247  1.00 84.41           O  
ATOM   1134  N   ASP A  71      11.402  -2.491 -16.262  1.00 83.15           N  
ATOM   1135  H   ASP A  71      10.781  -1.973 -16.867  1.00 83.15           H  
ATOM   1136  CA  ASP A  71      12.618  -3.009 -16.892  1.00 83.15           C  
ATOM   1137  HA  ASP A  71      12.979  -3.900 -16.380  1.00 83.15           H  
ATOM   1138  C   ASP A  71      13.681  -1.912 -16.773  1.00 83.15           C  
ATOM   1139  CB  ASP A  71      12.287  -3.385 -18.348  1.00 83.15           C  
ATOM   1140  HB2 ASP A  71      11.835  -2.525 -18.843  1.00 83.15           H  
ATOM   1141  HB3 ASP A  71      11.555  -4.192 -18.358  1.00 83.15           H  
ATOM   1142  O   ASP A  71      13.675  -0.928 -17.522  1.00 83.15           O  
ATOM   1143  CG  ASP A  71      13.501  -3.831 -19.164  1.00 83.15           C  
ATOM   1144  OD1 ASP A  71      14.604  -3.899 -18.597  1.00 83.15           O  
ATOM   1145  OD2 ASP A  71      13.326  -3.994 -20.396  1.00 83.15           O  
ATOM   1146  N   LYS A  72      14.505  -2.003 -15.728  1.00 80.99           N  
ATOM   1147  H   LYS A  72      14.563  -2.901 -15.270  1.00 80.99           H  
ATOM   1148  CA  LYS A  72      15.448  -0.944 -15.359  1.00 80.99           C  
ATOM   1149  HA  LYS A  72      15.005   0.022 -15.600  1.00 80.99           H  
ATOM   1150  C   LYS A  72      16.735  -1.021 -16.164  1.00 80.99           C  
ATOM   1151  CB  LYS A  72      15.763  -0.998 -13.860  1.00 80.99           C  
ATOM   1152  HB2 LYS A  72      16.044  -2.015 -13.585  1.00 80.99           H  
ATOM   1153  HB3 LYS A  72      16.613  -0.344 -13.669  1.00 80.99           H  
ATOM   1154  O   LYS A  72      17.384   0.016 -16.331  1.00 80.99           O  
ATOM   1155  CG  LYS A  72      14.586  -0.529 -12.998  1.00 80.99           C  
ATOM   1156  HG2 LYS A  72      13.778  -1.260 -13.051  1.00 80.99           H  
ATOM   1157  HG3 LYS A  72      14.223   0.433 -13.361  1.00 80.99           H  
ATOM   1158  CD  LYS A  72      15.054  -0.376 -11.549  1.00 80.99           C  
ATOM   1159  HD2 LYS A  72      15.440  -1.338 -11.211  1.00 80.99           H  
ATOM   1160  HD3 LYS A  72      15.847   0.370 -11.501  1.00 80.99           H  
ATOM   1161  CE  LYS A  72      13.890   0.048 -10.654  1.00 80.99           C  
ATOM   1162  HE2 LYS A  72      13.472   0.991 -11.008  1.00 80.99           H  
ATOM   1163  HE3 LYS A  72      13.107  -0.704 -10.748  1.00 80.99           H  
ATOM   1164  NZ  LYS A  72      14.334   0.147  -9.244  1.00 80.99           N  
ATOM   1165  HZ1 LYS A  72      13.537   0.166  -8.624  1.00 80.99           H  
ATOM   1166  HZ2 LYS A  72      14.877   0.984  -9.082  1.00 80.99           H  
ATOM   1167  HZ3 LYS A  72      14.910  -0.652  -9.022  1.00 80.99           H  
ATOM   1168  N   ASP A  73      17.133  -2.207 -16.614  1.00 84.24           N  
ATOM   1169  H   ASP A  73      16.533  -3.009 -16.484  1.00 84.24           H  
ATOM   1170  CA  ASP A  73      18.336  -2.384 -17.430  1.00 84.24           C  
ATOM   1171  HA  ASP A  73      18.978  -1.519 -17.261  1.00 84.24           H  
ATOM   1172  C   ASP A  73      18.064  -2.357 -18.946  1.00 84.24           C  
ATOM   1173  CB  ASP A  73      19.157  -3.582 -16.932  1.00 84.24           C  
ATOM   1174  HB2 ASP A  73      19.338  -3.455 -15.865  1.00 84.24           H  
ATOM   1175  HB3 ASP A  73      20.128  -3.554 -17.427  1.00 84.24           H  
ATOM   1176  O   ASP A  73      18.998  -2.155 -19.731  1.00 84.24           O  
ATOM   1177  CG  ASP A  73      18.546  -4.963 -17.169  1.00 84.24           C  
ATOM   1178  OD1 ASP A  73      17.614  -5.050 -17.987  1.00 84.24           O  
ATOM   1179  OD2 ASP A  73      19.122  -5.909 -16.578  1.00 84.24           O  
ATOM   1180  N   GLY A  74      16.792  -2.411 -19.349  1.00 84.42           N  
ATOM   1181  H   GLY A  74      16.122  -2.802 -18.702  1.00 84.42           H  
ATOM   1182  CA  GLY A  74      16.333  -2.275 -20.725  1.00 84.42           C  
ATOM   1183  HA2 GLY A  74      16.846  -1.441 -21.204  1.00 84.42           H  
ATOM   1184  HA3 GLY A  74      15.261  -2.077 -20.706  1.00 84.42           H  
ATOM   1185  C   GLY A  74      16.553  -3.534 -21.560  1.00 84.42           C  
ATOM   1186  O   GLY A  74      16.683  -3.425 -22.786  1.00 84.42           O  
ATOM   1187  N   ASP A  75      16.661  -4.706 -20.929  1.00 88.44           N  
ATOM   1188  H   ASP A  75      16.529  -4.732 -19.928  1.00 88.44           H  
ATOM   1189  CA  ASP A  75      16.926  -5.974 -21.610  1.00 88.44           C  
ATOM   1190  HA  ASP A  75      17.570  -5.741 -22.458  1.00 88.44           H  
ATOM   1191  C   ASP A  75      15.670  -6.631 -22.222  1.00 88.44           C  
ATOM   1192  CB  ASP A  75      17.756  -6.905 -20.704  1.00 88.44           C  
ATOM   1193  HB2 ASP A  75      18.291  -7.591 -21.361  1.00 88.44           H  
ATOM   1194  HB3 ASP A  75      18.515  -6.322 -20.180  1.00 88.44           H  
ATOM   1195  O   ASP A  75      15.776  -7.590 -23.001  1.00 88.44           O  
ATOM   1196  CG  ASP A  75      16.972  -7.759 -19.695  1.00 88.44           C  
ATOM   1197  OD1 ASP A  75      15.742  -7.581 -19.577  1.00 88.44           O  
ATOM   1198  OD2 ASP A  75      17.568  -8.766 -19.234  1.00 88.44           O  
ATOM   1199  N   GLY A  76      14.487  -6.070 -21.950  1.00 85.40           N  
ATOM   1200  H   GLY A  76      14.477  -5.329 -21.263  1.00 85.40           H  
ATOM   1201  CA  GLY A  76      13.189  -6.543 -22.416  1.00 85.40           C  
ATOM   1202  HA2 GLY A  76      12.536  -5.676 -22.516  1.00 85.40           H  
ATOM   1203  HA3 GLY A  76      13.302  -7.020 -23.390  1.00 85.40           H  
ATOM   1204  C   GLY A  76      12.499  -7.532 -21.473  1.00 85.40           C  
ATOM   1205  O   GLY A  76      11.432  -8.050 -21.825  1.00 85.40           O  
ATOM   1206  N   TYR A  77      13.069  -7.807 -20.301  1.00 85.60           N  
ATOM   1207  H   TYR A  77      13.950  -7.369 -20.072  1.00 85.60           H  
ATOM   1208  CA  TYR A  77      12.532  -8.702 -19.284  1.00 85.60           C  
ATOM   1209  HA  TYR A  77      11.528  -9.005 -19.580  1.00 85.60           H  
ATOM   1210  C   TYR A  77      12.408  -7.987 -17.933  1.00 85.60           C  
ATOM   1211  CB  TYR A  77      13.398  -9.970 -19.187  1.00 85.60           C  
ATOM   1212  HB2 TYR A  77      14.397  -9.691 -18.850  1.00 85.60           H  
ATOM   1213  HB3 TYR A  77      12.977 -10.627 -18.427  1.00 85.60           H  
ATOM   1214  O   TYR A  77      13.049  -6.987 -17.664  1.00 85.60           O  
ATOM   1215  CG  TYR A  77      13.510 -10.743 -20.490  1.00 85.60           C  
ATOM   1216  CD1 TYR A  77      12.536 -11.700 -20.839  1.00 85.60           C  
ATOM   1217  HD1 TYR A  77      11.712 -11.888 -20.166  1.00 85.60           H  
ATOM   1218  CD2 TYR A  77      14.567 -10.465 -21.374  1.00 85.60           C  
ATOM   1219  HD2 TYR A  77      15.288  -9.705 -21.109  1.00 85.60           H  
ATOM   1220  CE1 TYR A  77      12.620 -12.379 -22.072  1.00 85.60           C  
ATOM   1221  HE1 TYR A  77      11.869 -13.100 -22.357  1.00 85.60           H  
ATOM   1222  CE2 TYR A  77      14.651 -11.126 -22.612  1.00 85.60           C  
ATOM   1223  HE2 TYR A  77      15.451 -10.861 -23.288  1.00 85.60           H  
ATOM   1224  OH  TYR A  77      13.755 -12.717 -24.163  1.00 85.60           O  
ATOM   1225  HH  TYR A  77      14.486 -12.338 -24.655  1.00 85.60           H  
ATOM   1226  CZ  TYR A  77      13.676 -12.085 -22.961  1.00 85.60           C  
ATOM   1227  N   ILE A  78      11.537  -8.511 -17.063  1.00 84.00           N  
ATOM   1228  H   ILE A  78      11.037  -9.346 -17.334  1.00 84.00           H  
ATOM   1229  CA  ILE A  78      11.442  -8.064 -15.668  1.00 84.00           C  
ATOM   1230  HA  ILE A  78      12.076  -7.190 -15.518  1.00 84.00           H  
ATOM   1231  C   ILE A  78      11.991  -9.181 -14.793  1.00 84.00           C  
ATOM   1232  CB  ILE A  78      10.003  -7.674 -15.268  1.00 84.00           C  
ATOM   1233  HB  ILE A  78       9.387  -8.573 -15.294  1.00 84.00           H  
ATOM   1234  O   ILE A  78      11.347 -10.221 -14.602  1.00 84.00           O  
ATOM   1235  CG1 ILE A  78       9.346  -6.663 -16.231  1.00 84.00           C  
ATOM   1236 HG12 ILE A  78       9.363  -7.059 -17.247  1.00 84.00           H  
ATOM   1237 HG13 ILE A  78       8.300  -6.541 -15.952  1.00 84.00           H  
ATOM   1238  CG2 ILE A  78       9.995  -7.137 -13.824  1.00 84.00           C  
ATOM   1239 HG21 ILE A  78       9.000  -6.778 -13.559  1.00 84.00           H  
ATOM   1240 HG22 ILE A  78      10.290  -7.923 -13.130  1.00 84.00           H  
ATOM   1241 HG23 ILE A  78      10.704  -6.315 -13.725  1.00 84.00           H  
ATOM   1242  CD1 ILE A  78      10.003  -5.288 -16.235  1.00 84.00           C  
ATOM   1243 HD11 ILE A  78      11.071  -5.384 -16.432  1.00 84.00           H  
ATOM   1244 HD12 ILE A  78       9.849  -4.809 -15.267  1.00 84.00           H  
ATOM   1245 HD13 ILE A  78       9.545  -4.670 -17.007  1.00 84.00           H  
ATOM   1246  N   SER A  79      13.191  -8.984 -14.269  1.00 83.02           N  
ATOM   1247  H   SER A  79      13.668  -8.122 -14.492  1.00 83.02           H  
ATOM   1248  CA  SER A  79      13.828  -9.916 -13.349  1.00 83.02           C  
ATOM   1249  HA  SER A  79      13.723 -10.917 -13.767  1.00 83.02           H  
ATOM   1250  C   SER A  79      13.158  -9.900 -11.968  1.00 83.02           C  
ATOM   1251  CB  SER A  79      15.325  -9.609 -13.254  1.00 83.02           C  
ATOM   1252  HB2 SER A  79      15.749  -9.522 -14.254  1.00 83.02           H  
ATOM   1253  HB3 SER A  79      15.830 -10.419 -12.727  1.00 83.02           H  
ATOM   1254  O   SER A  79      12.508  -8.939 -11.554  1.00 83.02           O  
ATOM   1255  OG  SER A  79      15.525  -8.407 -12.550  1.00 83.02           O  
ATOM   1256  HG  SER A  79      15.318  -7.719 -13.187  1.00 83.02           H  
ATOM   1257  N   ALA A  80      13.358 -10.968 -11.189  1.00 81.30           N  
ATOM   1258  H   ALA A  80      13.874 -11.752 -11.563  1.00 81.30           H  
ATOM   1259  CA  ALA A  80      12.901 -11.005  -9.797  1.00 81.30           C  
ATOM   1260  HA  ALA A  80      11.823 -10.842  -9.776  1.00 81.30           H  
ATOM   1261  C   ALA A  80      13.545  -9.897  -8.939  1.00 81.30           C  
ATOM   1262  CB  ALA A  80      13.205 -12.393  -9.221  1.00 81.30           C  
ATOM   1263  HB1 ALA A  80      12.705 -13.158  -9.816  1.00 81.30           H  
ATOM   1264  HB2 ALA A  80      12.834 -12.445  -8.197  1.00 81.30           H  
ATOM   1265  HB3 ALA A  80      14.280 -12.573  -9.220  1.00 81.30           H  
ATOM   1266  O   ALA A  80      12.926  -9.408  -7.999  1.00 81.30           O  
ATOM   1267  N   ALA A  81      14.776  -9.490  -9.269  1.00 81.29           N  
ATOM   1268  H   ALA A  81      15.186  -9.831 -10.126  1.00 81.29           H  
ATOM   1269  CA  ALA A  81      15.458  -8.402  -8.579  1.00 81.29           C  
ATOM   1270  HA  ALA A  81      15.394  -8.571  -7.504  1.00 81.29           H  
ATOM   1271  C   ALA A  81      14.798  -7.046  -8.865  1.00 81.29           C  
ATOM   1272  CB  ALA A  81      16.934  -8.414  -8.992  1.00 81.29           C  
ATOM   1273  HB1 ALA A  81      17.464  -7.620  -8.466  1.00 81.29           H  
ATOM   1274  HB2 ALA A  81      17.385  -9.374  -8.740  1.00 81.29           H  
ATOM   1275  HB3 ALA A  81      17.022  -8.244 -10.066  1.00 81.29           H  
ATOM   1276  O   ALA A  81      14.671  -6.234  -7.953  1.00 81.29           O  
ATOM   1277  N   GLU A  82      14.350  -6.805 -10.097  1.00 81.42           N  
ATOM   1278  H   GLU A  82      14.509  -7.477 -10.834  1.00 81.42           H  
ATOM   1279  CA  GLU A  82      13.646  -5.570 -10.461  1.00 81.42           C  
ATOM   1280  HA  GLU A  82      14.214  -4.707 -10.111  1.00 81.42           H  
ATOM   1281  C   GLU A  82      12.269  -5.480  -9.812  1.00 81.42           C  
ATOM   1282  CB  GLU A  82      13.525  -5.472 -11.977  1.00 81.42           C  
ATOM   1283  HB2 GLU A  82      12.823  -4.680 -12.236  1.00 81.42           H  
ATOM   1284  HB3 GLU A  82      13.141  -6.417 -12.360  1.00 81.42           H  
ATOM   1285  O   GLU A  82      11.920  -4.416  -9.299  1.00 81.42           O  
ATOM   1286  CG  GLU A  82      14.895  -5.132 -12.571  1.00 81.42           C  
ATOM   1287  HG2 GLU A  82      15.104  -4.078 -12.390  1.00 81.42           H  
ATOM   1288  HG3 GLU A  82      15.679  -5.708 -12.078  1.00 81.42           H  
ATOM   1289  CD  GLU A  82      14.926  -5.451 -14.054  1.00 81.42           C  
ATOM   1290  OE1 GLU A  82      15.273  -4.523 -14.808  1.00 81.42           O  
ATOM   1291  OE2 GLU A  82      14.642  -6.641 -14.339  1.00 81.42           O  
ATOM   1292  N   LYS A  83      11.542  -6.604  -9.716  1.00 80.58           N  
ATOM   1293  H   LYS A  83      11.877  -7.424 -10.201  1.00 80.58           H  
ATOM   1294  CA  LYS A  83      10.278  -6.664  -8.965  1.00 80.58           C  
ATOM   1295  HA  LYS A  83       9.568  -5.968  -9.411  1.00 80.58           H  
ATOM   1296  C   LYS A  83      10.442  -6.216  -7.511  1.00 80.58           C  
ATOM   1297  CB  LYS A  83       9.682  -8.076  -8.990  1.00 80.58           C  
ATOM   1298  HB2 LYS A  83       8.846  -8.078  -8.290  1.00 80.58           H  
ATOM   1299  HB3 LYS A  83      10.415  -8.801  -8.635  1.00 80.58           H  
ATOM   1300  O   LYS A  83       9.711  -5.346  -7.043  1.00 80.58           O  
ATOM   1301  CG  LYS A  83       9.162  -8.504 -10.367  1.00 80.58           C  
ATOM   1302  HG2 LYS A  83       8.580  -7.689 -10.797  1.00 80.58           H  
ATOM   1303  HG3 LYS A  83       9.997  -8.744 -11.026  1.00 80.58           H  
ATOM   1304  CD  LYS A  83       8.266  -9.735 -10.196  1.00 80.58           C  
ATOM   1305  HD2 LYS A  83       7.542  -9.511  -9.413  1.00 80.58           H  
ATOM   1306  HD3 LYS A  83       8.864 -10.589  -9.877  1.00 80.58           H  
ATOM   1307  CE  LYS A  83       7.496 -10.075 -11.473  1.00 80.58           C  
ATOM   1308  HE2 LYS A  83       7.213  -9.138 -11.953  1.00 80.58           H  
ATOM   1309  HE3 LYS A  83       8.139 -10.629 -12.157  1.00 80.58           H  
ATOM   1310  NZ  LYS A  83       6.262 -10.834 -11.131  1.00 80.58           N  
ATOM   1311  HZ1 LYS A  83       5.710 -10.351 -10.436  1.00 80.58           H  
ATOM   1312  HZ2 LYS A  83       5.621 -10.931 -11.906  1.00 80.58           H  
ATOM   1313  HZ3 LYS A  83       6.456 -11.730 -10.707  1.00 80.58           H  
ATOM   1314  N   GLU A  84      11.434  -6.763  -6.804  1.00 78.60           N  
ATOM   1315  H   GLU A  84      11.990  -7.487  -7.238  1.00 78.60           H  
ATOM   1316  CA  GLU A  84      11.671  -6.422  -5.392  1.00 78.60           C  
ATOM   1317  HA  GLU A  84      10.745  -6.558  -4.832  1.00 78.60           H  
ATOM   1318  C   GLU A  84      12.073  -4.947  -5.213  1.00 78.60           C  
ATOM   1319  CB  GLU A  84      12.737  -7.351  -4.787  1.00 78.60           C  
ATOM   1320  HB2 GLU A  84      13.045  -6.964  -3.816  1.00 78.60           H  
ATOM   1321  HB3 GLU A  84      13.614  -7.340  -5.434  1.00 78.60           H  
ATOM   1322  O   GLU A  84      11.693  -4.317  -4.230  1.00 78.60           O  
ATOM   1323  CG  GLU A  84      12.275  -8.811  -4.610  1.00 78.60           C  
ATOM   1324  HG2 GLU A  84      11.871  -9.175  -5.555  1.00 78.60           H  
ATOM   1325  HG3 GLU A  84      13.159  -9.409  -4.388  1.00 78.60           H  
ATOM   1326  CD  GLU A  84      11.236  -9.065  -3.491  1.00 78.60           C  
ATOM   1327  OE1 GLU A  84      10.781 -10.225  -3.366  1.00 78.60           O  
ATOM   1328  OE2 GLU A  84      10.910  -8.160  -2.684  1.00 78.60           O  
ATOM   1329  N   GLN A  85      12.775  -4.349  -6.183  1.00 78.67           N  
ATOM   1330  H   GLN A  85      13.022  -4.890  -6.999  1.00 78.67           H  
ATOM   1331  CA  GLN A  85      13.141  -2.927  -6.136  1.00 78.67           C  
ATOM   1332  HA  GLN A  85      13.541  -2.697  -5.149  1.00 78.67           H  
ATOM   1333  C   GLN A  85      11.975  -1.965  -6.385  1.00 78.67           C  
ATOM   1334  CB  GLN A  85      14.198  -2.622  -7.191  1.00 78.67           C  
ATOM   1335  HB2 GLN A  85      14.336  -1.541  -7.222  1.00 78.67           H  
ATOM   1336  HB3 GLN A  85      13.838  -2.953  -8.165  1.00 78.67           H  
ATOM   1337  O   GLN A  85      12.153  -0.754  -6.223  1.00 78.67           O  
ATOM   1338  CG  GLN A  85      15.574  -3.225  -6.924  1.00 78.67           C  
ATOM   1339  HG2 GLN A  85      16.001  -2.780  -6.025  1.00 78.67           H  
ATOM   1340  HG3 GLN A  85      15.499  -4.300  -6.764  1.00 78.67           H  
ATOM   1341  CD  GLN A  85      16.490  -2.931  -8.103  1.00 78.67           C  
ATOM   1342  NE2 GLN A  85      17.481  -3.754  -8.352  1.00 78.67           N  
ATOM   1343 HE21 GLN A  85      17.516  -4.639  -7.866  1.00 78.67           H  
ATOM   1344 HE22 GLN A  85      17.978  -3.590  -9.215  1.00 78.67           H  
ATOM   1345  OE1 GLN A  85      16.335  -1.940  -8.807  1.00 78.67           O  
ATOM   1346  N   GLY A  86      10.823  -2.468  -6.820  1.00 83.45           N  
ATOM   1347  H   GLY A  86      10.777  -3.458  -7.012  1.00 83.45           H  
ATOM   1348  CA  GLY A  86       9.601  -1.703  -7.013  1.00 83.45           C  
ATOM   1349  HA2 GLY A  86       9.150  -2.003  -7.959  1.00 83.45           H  
ATOM   1350  HA3 GLY A  86       9.817  -0.636  -7.060  1.00 83.45           H  
ATOM   1351  C   GLY A  86       8.581  -1.939  -5.906  1.00 83.45           C  
ATOM   1352  O   GLY A  86       7.424  -1.634  -6.116  1.00 83.45           O  
ATOM   1353  N   ARG A  87       8.935  -2.533  -4.763  1.00 91.98           N  
ATOM   1354  H   ARG A  87       9.898  -2.818  -4.647  1.00 91.98           H  
ATOM   1355  CA  ARG A  87       7.944  -3.065  -3.821  1.00 91.98           C  
ATOM   1356  HA  ARG A  87       7.055  -3.340  -4.389  1.00 91.98           H  
ATOM   1357  C   ARG A  87       7.503  -2.071  -2.739  1.00 91.98           C  
ATOM   1358  CB  ARG A  87       8.520  -4.358  -3.256  1.00 91.98           C  
ATOM   1359  HB2 ARG A  87       8.766  -5.020  -4.087  1.00 91.98           H  
ATOM   1360  HB3 ARG A  87       9.440  -4.134  -2.716  1.00 91.98           H  
ATOM   1361  O   ARG A  87       8.315  -1.554  -1.974  1.00 91.98           O  
ATOM   1362  CG  ARG A  87       7.545  -5.076  -2.328  1.00 91.98           C  
ATOM   1363  HG2 ARG A  87       6.623  -5.304  -2.863  1.00 91.98           H  
ATOM   1364  HG3 ARG A  87       7.332  -4.460  -1.454  1.00 91.98           H  
ATOM   1365  CD  ARG A  87       8.226  -6.363  -1.890  1.00 91.98           C  
ATOM   1366  HD2 ARG A  87       9.200  -6.128  -1.459  1.00 91.98           H  
ATOM   1367  HD3 ARG A  87       8.380  -6.986  -2.771  1.00 91.98           H  
ATOM   1368  NE  ARG A  87       7.420  -7.082  -0.901  1.00 91.98           N  
ATOM   1369  HE  ARG A  87       6.653  -6.580  -0.478  1.00 91.98           H  
ATOM   1370  NH1 ARG A  87       8.680  -8.992  -1.027  1.00 91.98           N  
ATOM   1371 HH11 ARG A  87       9.337  -8.520  -1.632  1.00 91.98           H  
ATOM   1372 HH12 ARG A  87       8.753  -9.998  -1.066  1.00 91.98           H  
ATOM   1373  NH2 ARG A  87       6.788  -8.954   0.194  1.00 91.98           N  
ATOM   1374 HH21 ARG A  87       6.953  -9.933   0.379  1.00 91.98           H  
ATOM   1375 HH22 ARG A  87       5.954  -8.460   0.480  1.00 91.98           H  
ATOM   1376  CZ  ARG A  87       7.638  -8.338  -0.584  1.00 91.98           C  
ATOM   1377  N   VAL A  88       6.189  -1.885  -2.598  1.00 94.86           N  
ATOM   1378  H   VAL A  88       5.591  -2.311  -3.291  1.00 94.86           H  
ATOM   1379  CA  VAL A  88       5.558  -1.124  -1.503  1.00 94.86           C  
ATOM   1380  HA  VAL A  88       6.311  -0.904  -0.747  1.00 94.86           H  
ATOM   1381  C   VAL A  88       4.465  -1.957  -0.848  1.00 94.86           C  
ATOM   1382  CB  VAL A  88       4.977   0.220  -1.981  1.00 94.86           C  
ATOM   1383  HB  VAL A  88       4.153   0.028  -2.668  1.00 94.86           H  
ATOM   1384  O   VAL A  88       3.622  -2.552  -1.517  1.00 94.86           O  
ATOM   1385  CG1 VAL A  88       4.427   1.053  -0.812  1.00 94.86           C  
ATOM   1386 HG11 VAL A  88       3.581   0.547  -0.346  1.00 94.86           H  
ATOM   1387 HG12 VAL A  88       4.083   2.022  -1.176  1.00 94.86           H  
ATOM   1388 HG13 VAL A  88       5.208   1.211  -0.069  1.00 94.86           H  
ATOM   1389  CG2 VAL A  88       6.024   1.075  -2.698  1.00 94.86           C  
ATOM   1390 HG21 VAL A  88       5.551   1.993  -3.046  1.00 94.86           H  
ATOM   1391 HG22 VAL A  88       6.414   0.555  -3.573  1.00 94.86           H  
ATOM   1392 HG23 VAL A  88       6.852   1.309  -2.028  1.00 94.86           H  
ATOM   1393  N   GLU A  89       4.442  -1.985   0.479  1.00 97.10           N  
ATOM   1394  H   GLU A  89       5.151  -1.468   0.979  1.00 97.10           H  
ATOM   1395  CA  GLU A  89       3.459  -2.727   1.258  1.00 97.10           C  
ATOM   1396  HA  GLU A  89       2.826  -3.301   0.580  1.00 97.10           H  
ATOM   1397  C   GLU A  89       2.545  -1.791   2.057  1.00 97.10           C  
ATOM   1398  CB  GLU A  89       4.196  -3.731   2.148  1.00 97.10           C  
ATOM   1399  HB2 GLU A  89       4.759  -3.183   2.903  1.00 97.10           H  
ATOM   1400  HB3 GLU A  89       4.889  -4.309   1.537  1.00 97.10           H  
ATOM   1401  O   GLU A  89       3.008  -0.903   2.767  1.00 97.10           O  
ATOM   1402  CG  GLU A  89       3.236  -4.701   2.837  1.00 97.10           C  
ATOM   1403  HG2 GLU A  89       2.532  -4.140   3.453  1.00 97.10           H  
ATOM   1404  HG3 GLU A  89       2.667  -5.234   2.075  1.00 97.10           H  
ATOM   1405  CD  GLU A  89       3.968  -5.712   3.721  1.00 97.10           C  
ATOM   1406  OE1 GLU A  89       3.403  -6.799   3.967  1.00 97.10           O  
ATOM   1407  OE2 GLU A  89       5.044  -5.447   4.287  1.00 97.10           O  
ATOM   1408  N   VAL A  90       1.238  -2.042   1.981  1.00 97.71           N  
ATOM   1409  H   VAL A  90       0.945  -2.769   1.343  1.00 97.71           H  
ATOM   1410  CA  VAL A  90       0.188  -1.400   2.773  1.00 97.71           C  
ATOM   1411  HA  VAL A  90       0.641  -0.681   3.456  1.00 97.71           H  
ATOM   1412  C   VAL A  90      -0.521  -2.477   3.588  1.00 97.71           C  
ATOM   1413  CB  VAL A  90      -0.814  -0.643   1.876  1.00 97.71           C  
ATOM   1414  HB  VAL A  90      -1.351  -1.359   1.254  1.00 97.71           H  
ATOM   1415  O   VAL A  90      -1.235  -3.319   3.043  1.00 97.71           O  
ATOM   1416  CG1 VAL A  90      -1.848   0.113   2.724  1.00 97.71           C  
ATOM   1417 HG11 VAL A  90      -2.420  -0.582   3.338  1.00 97.71           H  
ATOM   1418 HG12 VAL A  90      -1.346   0.837   3.365  1.00 97.71           H  
ATOM   1419 HG13 VAL A  90      -2.543   0.639   2.070  1.00 97.71           H  
ATOM   1420  CG2 VAL A  90      -0.123   0.355   0.940  1.00 97.71           C  
ATOM   1421 HG21 VAL A  90      -0.867   0.927   0.385  1.00 97.71           H  
ATOM   1422 HG22 VAL A  90       0.507   1.036   1.511  1.00 97.71           H  
ATOM   1423 HG23 VAL A  90       0.500  -0.177   0.221  1.00 97.71           H  
ATOM   1424  N   ARG A  91      -0.353  -2.461   4.910  1.00 97.47           N  
ATOM   1425  H   ARG A  91       0.251  -1.746   5.290  1.00 97.47           H  
ATOM   1426  CA  ARG A  91      -1.094  -3.322   5.842  1.00 97.47           C  
ATOM   1427  HA  ARG A  91      -1.650  -4.080   5.291  1.00 97.47           H  
ATOM   1428  C   ARG A  91      -2.098  -2.482   6.603  1.00 97.47           C  
ATOM   1429  CB  ARG A  91      -0.150  -4.027   6.820  1.00 97.47           C  
ATOM   1430  HB2 ARG A  91      -0.746  -4.606   7.525  1.00 97.47           H  
ATOM   1431  HB3 ARG A  91       0.400  -3.270   7.378  1.00 97.47           H  
ATOM   1432  O   ARG A  91      -1.731  -1.473   7.196  1.00 97.47           O  
ATOM   1433  CG  ARG A  91       0.851  -4.962   6.138  1.00 97.47           C  
ATOM   1434  HG2 ARG A  91       1.435  -4.405   5.406  1.00 97.47           H  
ATOM   1435  HG3 ARG A  91       0.314  -5.772   5.644  1.00 97.47           H  
ATOM   1436  CD  ARG A  91       1.798  -5.539   7.191  1.00 97.47           C  
ATOM   1437  HD2 ARG A  91       2.301  -4.709   7.687  1.00 97.47           H  
ATOM   1438  HD3 ARG A  91       1.219  -6.099   7.926  1.00 97.47           H  
ATOM   1439  NE  ARG A  91       2.796  -6.423   6.578  1.00 97.47           N  
ATOM   1440  HE  ARG A  91       2.665  -6.673   5.608  1.00 97.47           H  
ATOM   1441  NH1 ARG A  91       4.432  -6.320   8.185  1.00 97.47           N  
ATOM   1442 HH11 ARG A  91       5.414  -6.415   8.403  1.00 97.47           H  
ATOM   1443 HH12 ARG A  91       3.899  -5.602   8.655  1.00 97.47           H  
ATOM   1444  NH2 ARG A  91       4.805  -7.396   6.265  1.00 97.47           N  
ATOM   1445 HH21 ARG A  91       4.564  -7.279   5.292  1.00 97.47           H  
ATOM   1446 HH22 ARG A  91       5.797  -7.356   6.451  1.00 97.47           H  
ATOM   1447  CZ  ARG A  91       4.000  -6.717   7.021  1.00 97.47           C  
ATOM   1448  N   VAL A  92      -3.347  -2.917   6.628  1.00 96.04           N  
ATOM   1449  H   VAL A  92      -3.586  -3.763   6.133  1.00 96.04           H  
ATOM   1450  CA  VAL A  92      -4.400  -2.257   7.399  1.00 96.04           C  
ATOM   1451  HA  VAL A  92      -4.020  -1.325   7.817  1.00 96.04           H  
ATOM   1452  C   VAL A  92      -4.790  -3.165   8.554  1.00 96.04           C  
ATOM   1453  CB  VAL A  92      -5.600  -1.897   6.512  1.00 96.04           C  
ATOM   1454  HB  VAL A  92      -6.128  -2.815   6.253  1.00 96.04           H  
ATOM   1455  O   VAL A  92      -4.883  -4.374   8.385  1.00 96.04           O  
ATOM   1456  CG1 VAL A  92      -6.581  -0.983   7.249  1.00 96.04           C  
ATOM   1457 HG11 VAL A  92      -7.394  -0.696   6.582  1.00 96.04           H  
ATOM   1458 HG12 VAL A  92      -6.069  -0.084   7.592  1.00 96.04           H  
ATOM   1459 HG13 VAL A  92      -7.012  -1.502   8.105  1.00 96.04           H  
ATOM   1460  CG2 VAL A  92      -5.180  -1.195   5.212  1.00 96.04           C  
ATOM   1461 HG21 VAL A  92      -6.067  -0.940   4.633  1.00 96.04           H  
ATOM   1462 HG22 VAL A  92      -4.568  -1.858   4.601  1.00 96.04           H  
ATOM   1463 HG23 VAL A  92      -4.614  -0.291   5.439  1.00 96.04           H  
ATOM   1464  N   GLU A  93      -5.008  -2.595   9.730  1.00 93.75           N  
ATOM   1465  H   GLU A  93      -4.808  -1.610   9.826  1.00 93.75           H  
ATOM   1466  CA  GLU A  93      -5.525  -3.288  10.902  1.00 93.75           C  
ATOM   1467  HA  GLU A  93      -5.912  -4.263  10.603  1.00 93.75           H  
ATOM   1468  C   GLU A  93      -6.675  -2.479  11.499  1.00 93.75           C  
ATOM   1469  CB  GLU A  93      -4.391  -3.528  11.910  1.00 93.75           C  
ATOM   1470  HB2 GLU A  93      -3.628  -4.136  11.424  1.00 93.75           H  
ATOM   1471  HB3 GLU A  93      -3.946  -2.573  12.189  1.00 93.75           H  
ATOM   1472  O   GLU A  93      -6.502  -1.311  11.847  1.00 93.75           O  
ATOM   1473  CG  GLU A  93      -4.862  -4.252  13.183  1.00 93.75           C  
ATOM   1474  HG2 GLU A  93      -5.590  -3.631  13.704  1.00 93.75           H  
ATOM   1475  HG3 GLU A  93      -5.351  -5.183  12.895  1.00 93.75           H  
ATOM   1476  CD  GLU A  93      -3.713  -4.574  14.150  1.00 93.75           C  
ATOM   1477  OE1 GLU A  93      -3.954  -5.195  15.211  1.00 93.75           O  
ATOM   1478  OE2 GLU A  93      -2.526  -4.336  13.851  1.00 93.75           O  
ATOM   1479  N   PHE A  94      -7.839  -3.110  11.633  1.00 89.42           N  
ATOM   1480  H   PHE A  94      -7.915  -4.058  11.294  1.00 89.42           H  
ATOM   1481  CA  PHE A  94      -9.007  -2.531  12.294  1.00 89.42           C  
ATOM   1482  HA  PHE A  94      -8.887  -1.450  12.362  1.00 89.42           H  
ATOM   1483  C   PHE A  94      -9.123  -3.088  13.717  1.00 89.42           C  
ATOM   1484  CB  PHE A  94     -10.268  -2.797  11.462  1.00 89.42           C  
ATOM   1485  HB2 PHE A  94     -11.115  -2.318  11.954  1.00 89.42           H  
ATOM   1486  HB3 PHE A  94     -10.466  -3.869  11.449  1.00 89.42           H  
ATOM   1487  O   PHE A  94      -9.184  -4.303  13.916  1.00 89.42           O  
ATOM   1488  CG  PHE A  94     -10.192  -2.295  10.031  1.00 89.42           C  
ATOM   1489  CD1 PHE A  94     -10.494  -0.957   9.718  1.00 89.42           C  
ATOM   1490  HD1 PHE A  94     -10.780  -0.267  10.498  1.00 89.42           H  
ATOM   1491  CD2 PHE A  94      -9.802  -3.169   9.000  1.00 89.42           C  
ATOM   1492  HD2 PHE A  94      -9.542  -4.192   9.226  1.00 89.42           H  
ATOM   1493  CE1 PHE A  94     -10.408  -0.521   8.382  1.00 89.42           C  
ATOM   1494  HE1 PHE A  94     -10.599   0.510   8.121  1.00 89.42           H  
ATOM   1495  CE2 PHE A  94      -9.746  -2.738   7.668  1.00 89.42           C  
ATOM   1496  HE2 PHE A  94      -9.471  -3.434   6.889  1.00 89.42           H  
ATOM   1497  CZ  PHE A  94     -10.053  -1.408   7.358  1.00 89.42           C  
ATOM   1498  HZ  PHE A  94     -10.002  -1.062   6.336  1.00 89.42           H  
ATOM   1499  N   GLU A  95      -9.167  -2.201  14.708  1.00 86.12           N  
ATOM   1500  H   GLU A  95      -9.131  -1.219  14.476  1.00 86.12           H  
ATOM   1501  CA  GLU A  95      -9.297  -2.547  16.124  1.00 86.12           C  
ATOM   1502  HA  GLU A  95      -9.709  -3.552  16.217  1.00 86.12           H  
ATOM   1503  C   GLU A  95     -10.257  -1.568  16.807  1.00 86.12           C  
ATOM   1504  CB  GLU A  95      -7.914  -2.545  16.794  1.00 86.12           C  
ATOM   1505  HB2 GLU A  95      -7.249  -3.207  16.240  1.00 86.12           H  
ATOM   1506  HB3 GLU A  95      -7.503  -1.536  16.759  1.00 86.12           H  
ATOM   1507  O   GLU A  95      -9.892  -0.436  17.120  1.00 86.12           O  
ATOM   1508  CG  GLU A  95      -7.994  -3.036  18.251  1.00 86.12           C  
ATOM   1509  HG2 GLU A  95      -8.362  -4.062  18.249  1.00 86.12           H  
ATOM   1510  HG3 GLU A  95      -8.708  -2.425  18.804  1.00 86.12           H  
ATOM   1511  CD  GLU A  95      -6.644  -2.975  18.979  1.00 86.12           C  
ATOM   1512  OE1 GLU A  95      -6.510  -3.657  20.016  1.00 86.12           O  
ATOM   1513  OE2 GLU A  95      -5.739  -2.245  18.506  1.00 86.12           O  
ATOM   1514  N   GLY A  96     -11.497  -2.006  17.037  1.00 82.24           N  
ATOM   1515  H   GLY A  96     -11.761  -2.919  16.696  1.00 82.24           H  
ATOM   1516  CA  GLY A  96     -12.519  -1.186  17.688  1.00 82.24           C  
ATOM   1517  HA2 GLY A  96     -13.450  -1.748  17.759  1.00 82.24           H  
ATOM   1518  HA3 GLY A  96     -12.187  -0.938  18.697  1.00 82.24           H  
ATOM   1519  C   GLY A  96     -12.801   0.107  16.920  1.00 82.24           C  
ATOM   1520  O   GLY A  96     -13.318   0.078  15.807  1.00 82.24           O  
ATOM   1521  N   ASP A  97     -12.458   1.237  17.532  1.00 89.13           N  
ATOM   1522  H   ASP A  97     -11.942   1.185  18.399  1.00 89.13           H  
ATOM   1523  CA  ASP A  97     -12.616   2.592  17.002  1.00 89.13           C  
ATOM   1524  HA  ASP A  97     -13.456   2.600  16.308  1.00 89.13           H  
ATOM   1525  C   ASP A  97     -11.388   3.090  16.218  1.00 89.13           C  
ATOM   1526  CB  ASP A  97     -12.972   3.533  18.168  1.00 89.13           C  
ATOM   1527  HB2 ASP A  97     -13.857   3.147  18.674  1.00 89.13           H  
ATOM   1528  HB3 ASP A  97     -13.228   4.512  17.763  1.00 89.13           H  
ATOM   1529  O   ASP A  97     -11.329   4.262  15.833  1.00 89.13           O  
ATOM   1530  CG  ASP A  97     -11.850   3.717  19.203  1.00 89.13           C  
ATOM   1531  OD1 ASP A  97     -11.016   2.796  19.374  1.00 89.13           O  
ATOM   1532  OD2 ASP A  97     -11.829   4.785  19.852  1.00 89.13           O  
ATOM   1533  N   LYS A  98     -10.401   2.220  15.966  1.00 92.40           N  
ATOM   1534  H   LYS A  98     -10.494   1.286  16.339  1.00 92.40           H  
ATOM   1535  CA  LYS A  98      -9.137   2.568  15.309  1.00 92.40           C  
ATOM   1536  HA  LYS A  98      -9.179   3.621  15.029  1.00 92.40           H  
ATOM   1537  C   LYS A  98      -8.898   1.787  14.028  1.00 92.40           C  
ATOM   1538  CB  LYS A  98      -7.962   2.380  16.277  1.00 92.40           C  
ATOM   1539  HB2 LYS A  98      -7.964   1.358  16.655  1.00 92.40           H  
ATOM   1540  HB3 LYS A  98      -7.025   2.552  15.746  1.00 92.40           H  
ATOM   1541  O   LYS A  98      -9.159   0.588  13.940  1.00 92.40           O  
ATOM   1542  CG  LYS A  98      -8.056   3.367  17.440  1.00 92.40           C  
ATOM   1543  HG2 LYS A  98      -9.017   3.251  17.942  1.00 92.40           H  
ATOM   1544  HG3 LYS A  98      -7.987   4.383  17.050  1.00 92.40           H  
ATOM   1545  CD  LYS A  98      -6.946   3.138  18.460  1.00 92.40           C  
ATOM   1546  HD2 LYS A  98      -5.978   3.356  18.008  1.00 92.40           H  
ATOM   1547  HD3 LYS A  98      -6.978   2.099  18.789  1.00 92.40           H  
ATOM   1548  CE  LYS A  98      -7.211   4.065  19.645  1.00 92.40           C  
ATOM   1549  HE2 LYS A  98      -7.169   5.099  19.304  1.00 92.40           H  
ATOM   1550  HE3 LYS A  98      -8.226   3.879  19.995  1.00 92.40           H  
ATOM   1551  NZ  LYS A  98      -6.238   3.819  20.732  1.00 92.40           N  
ATOM   1552  HZ1 LYS A  98      -6.316   2.855  21.025  1.00 92.40           H  
ATOM   1553  HZ2 LYS A  98      -6.455   4.412  21.521  1.00 92.40           H  
ATOM   1554  HZ3 LYS A  98      -5.297   3.996  20.411  1.00 92.40           H  
ATOM   1555  N   MET A  99      -8.279   2.472  13.073  1.00 94.38           N  
ATOM   1556  H   MET A  99      -8.101   3.451  13.247  1.00 94.38           H  
ATOM   1557  CA  MET A  99      -7.656   1.863  11.904  1.00 94.38           C  
ATOM   1558  HA  MET A  99      -7.742   0.778  11.973  1.00 94.38           H  
ATOM   1559  C   MET A  99      -6.174   2.235  11.883  1.00 94.38           C  
ATOM   1560  CB  MET A  99      -8.388   2.300  10.631  1.00 94.38           C  
ATOM   1561  HB2 MET A  99      -8.275   3.376  10.502  1.00 94.38           H  
ATOM   1562  HB3 MET A  99      -9.448   2.067  10.728  1.00 94.38           H  
ATOM   1563  O   MET A  99      -5.828   3.416  11.813  1.00 94.38           O  
ATOM   1564  CG  MET A  99      -7.840   1.566   9.402  1.00 94.38           C  
ATOM   1565  HG2 MET A  99      -8.105   0.512   9.485  1.00 94.38           H  
ATOM   1566  HG3 MET A  99      -6.752   1.627   9.393  1.00 94.38           H  
ATOM   1567  SD  MET A  99      -8.442   2.194   7.814  1.00 94.38           S  
ATOM   1568  CE  MET A  99      -7.548   3.751   7.812  1.00 94.38           C  
ATOM   1569  HE1 MET A  99      -7.415   4.088   6.784  1.00 94.38           H  
ATOM   1570  HE2 MET A  99      -6.566   3.615   8.266  1.00 94.38           H  
ATOM   1571  HE3 MET A  99      -8.105   4.476   8.405  1.00 94.38           H  
ATOM   1572  N   ARG A 100      -5.300   1.231  11.941  1.00 96.12           N  
ATOM   1573  H   ARG A 100      -5.672   0.292  11.968  1.00 96.12           H  
ATOM   1574  CA  ARG A 100      -3.845   1.378  11.832  1.00 96.12           C  
ATOM   1575  HA  ARG A 100      -3.572   2.425  11.962  1.00 96.12           H  
ATOM   1576  C   ARG A 100      -3.414   0.979  10.425  1.00 96.12           C  
ATOM   1577  CB  ARG A 100      -3.135   0.567  12.938  1.00 96.12           C  
ATOM   1578  HB2 ARG A 100      -2.059   0.628  12.777  1.00 96.12           H  
ATOM   1579  HB3 ARG A 100      -3.437  -0.479  12.889  1.00 96.12           H  
ATOM   1580  O   ARG A 100      -3.716  -0.121   9.977  1.00 96.12           O  
ATOM   1581  CG  ARG A 100      -3.458   1.129  14.337  1.00 96.12           C  
ATOM   1582  HG2 ARG A 100      -4.517   0.993  14.558  1.00 96.12           H  
ATOM   1583  HG3 ARG A 100      -3.270   2.202  14.304  1.00 96.12           H  
ATOM   1584  CD  ARG A 100      -2.615   0.554  15.492  1.00 96.12           C  
ATOM   1585  HD2 ARG A 100      -2.433   1.365  16.197  1.00 96.12           H  
ATOM   1586  HD3 ARG A 100      -1.636   0.255  15.119  1.00 96.12           H  
ATOM   1587  NE  ARG A 100      -3.299  -0.540  16.232  1.00 96.12           N  
ATOM   1588  HE  ARG A 100      -4.127  -0.314  16.764  1.00 96.12           H  
ATOM   1589  NH1 ARG A 100      -1.959  -2.265  15.568  1.00 96.12           N  
ATOM   1590 HH11 ARG A 100      -2.004  -3.208  15.207  1.00 96.12           H  
ATOM   1591 HH12 ARG A 100      -1.394  -1.593  15.069  1.00 96.12           H  
ATOM   1592  NH2 ARG A 100      -3.720  -2.705  16.825  1.00 96.12           N  
ATOM   1593 HH21 ARG A 100      -4.483  -2.441  17.432  1.00 96.12           H  
ATOM   1594 HH22 ARG A 100      -3.605  -3.686  16.613  1.00 96.12           H  
ATOM   1595  CZ  ARG A 100      -2.989  -1.823  16.223  1.00 96.12           C  
ATOM   1596  N   VAL A 101      -2.731   1.876   9.726  1.00 97.48           N  
ATOM   1597  H   VAL A 101      -2.553   2.775  10.149  1.00 97.48           H  
ATOM   1598  CA  VAL A 101      -2.167   1.643   8.392  1.00 97.48           C  
ATOM   1599  HA  VAL A 101      -2.508   0.681   8.010  1.00 97.48           H  
ATOM   1600  C   VAL A 101      -0.657   1.615   8.531  1.00 97.48           C  
ATOM   1601  CB  VAL A 101      -2.593   2.724   7.382  1.00 97.48           C  
ATOM   1602  HB  VAL A 101      -2.183   3.688   7.684  1.00 97.48           H  
ATOM   1603  O   VAL A 101      -0.062   2.628   8.882  1.00 97.48           O  
ATOM   1604  CG1 VAL A 101      -2.077   2.390   5.976  1.00 97.48           C  
ATOM   1605 HG11 VAL A 101      -2.474   1.429   5.647  1.00 97.48           H  
ATOM   1606 HG12 VAL A 101      -0.988   2.342   5.976  1.00 97.48           H  
ATOM   1607 HG13 VAL A 101      -2.376   3.164   5.271  1.00 97.48           H  
ATOM   1608  CG2 VAL A 101      -4.117   2.860   7.323  1.00 97.48           C  
ATOM   1609 HG21 VAL A 101      -4.391   3.646   6.619  1.00 97.48           H  
ATOM   1610 HG22 VAL A 101      -4.488   3.144   8.308  1.00 97.48           H  
ATOM   1611 HG23 VAL A 101      -4.570   1.916   7.020  1.00 97.48           H  
ATOM   1612  N   ARG A 102      -0.037   0.469   8.270  1.00 97.89           N  
ATOM   1613  H   ARG A 102      -0.598  -0.305   7.943  1.00 97.89           H  
ATOM   1614  CA  ARG A 102       1.419   0.338   8.195  1.00 97.89           C  
ATOM   1615  HA  ARG A 102       1.892   1.197   8.671  1.00 97.89           H  
ATOM   1616  C   ARG A 102       1.846   0.341   6.745  1.00 97.89           C  
ATOM   1617  CB  ARG A 102       1.917  -0.916   8.909  1.00 97.89           C  
ATOM   1618  HB2 ARG A 102       2.994  -1.000   8.765  1.00 97.89           H  
ATOM   1619  HB3 ARG A 102       1.437  -1.799   8.487  1.00 97.89           H  
ATOM   1620  O   ARG A 102       1.308  -0.414   5.937  1.00 97.89           O  
ATOM   1621  CG  ARG A 102       1.623  -0.838  10.402  1.00 97.89           C  
ATOM   1622  HG2 ARG A 102       0.550  -0.760  10.573  1.00 97.89           H  
ATOM   1623  HG3 ARG A 102       2.120   0.039  10.817  1.00 97.89           H  
ATOM   1624  CD  ARG A 102       2.151  -2.085  11.097  1.00 97.89           C  
ATOM   1625  HD2 ARG A 102       1.641  -2.964  10.703  1.00 97.89           H  
ATOM   1626  HD3 ARG A 102       3.223  -2.165  10.911  1.00 97.89           H  
ATOM   1627  NE  ARG A 102       1.903  -1.954  12.529  1.00 97.89           N  
ATOM   1628  HE  ARG A 102       1.603  -1.044  12.849  1.00 97.89           H  
ATOM   1629  NH1 ARG A 102       2.892  -3.879  13.261  1.00 97.89           N  
ATOM   1630 HH11 ARG A 102       3.259  -3.988  12.327  1.00 97.89           H  
ATOM   1631 HH12 ARG A 102       3.253  -4.424  14.031  1.00 97.89           H  
ATOM   1632  NH2 ARG A 102       1.998  -2.383  14.705  1.00 97.89           N  
ATOM   1633 HH21 ARG A 102       1.729  -1.413  14.782  1.00 97.89           H  
ATOM   1634 HH22 ARG A 102       2.328  -2.894  15.511  1.00 97.89           H  
ATOM   1635  CZ  ARG A 102       2.259  -2.762  13.491  1.00 97.89           C  
ATOM   1636  N   LEU A 103       2.803   1.197   6.447  1.00 97.97           N  
ATOM   1637  H   LEU A 103       3.188   1.759   7.192  1.00 97.97           H  
ATOM   1638  CA  LEU A 103       3.397   1.374   5.139  1.00 97.97           C  
ATOM   1639  HA  LEU A 103       2.880   0.763   4.399  1.00 97.97           H  
ATOM   1640  C   LEU A 103       4.848   0.942   5.231  1.00 97.97           C  
ATOM   1641  CB  LEU A 103       3.305   2.849   4.732  1.00 97.97           C  
ATOM   1642  HB2 LEU A 103       3.917   3.434   5.419  1.00 97.97           H  
ATOM   1643  HB3 LEU A 103       3.732   2.949   3.734  1.00 97.97           H  
ATOM   1644  O   LEU A 103       5.551   1.417   6.117  1.00 97.97           O  
ATOM   1645  CG  LEU A 103       1.888   3.439   4.729  1.00 97.97           C  
ATOM   1646  HG  LEU A 103       1.420   3.312   5.705  1.00 97.97           H  
ATOM   1647  CD1 LEU A 103       1.986   4.937   4.451  1.00 97.97           C  
ATOM   1648 HD11 LEU A 103       0.992   5.369   4.336  1.00 97.97           H  
ATOM   1649 HD12 LEU A 103       2.498   5.428   5.279  1.00 97.97           H  
ATOM   1650 HD13 LEU A 103       2.557   5.110   3.539  1.00 97.97           H  
ATOM   1651  CD2 LEU A 103       1.006   2.779   3.671  1.00 97.97           C  
ATOM   1652 HD21 LEU A 103       0.886   1.721   3.905  1.00 97.97           H  
ATOM   1653 HD22 LEU A 103       0.023   3.249   3.662  1.00 97.97           H  
ATOM   1654 HD23 LEU A 103       1.471   2.878   2.690  1.00 97.97           H  
ATOM   1655  N   ARG A 104       5.302   0.086   4.324  1.00 97.28           N  
ATOM   1656  H   ARG A 104       4.657  -0.270   3.634  1.00 97.28           H  
ATOM   1657  CA  ARG A 104       6.716  -0.265   4.202  1.00 97.28           C  
ATOM   1658  HA  ARG A 104       7.316   0.408   4.814  1.00 97.28           H  
ATOM   1659  C   ARG A 104       7.158  -0.065   2.764  1.00 97.28           C  
ATOM   1660  CB  ARG A 104       6.942  -1.687   4.722  1.00 97.28           C  
ATOM   1661  HB2 ARG A 104       6.681  -1.719   5.780  1.00 97.28           H  
ATOM   1662  HB3 ARG A 104       6.300  -2.384   4.183  1.00 97.28           H  
ATOM   1663  O   ARG A 104       6.492  -0.541   1.845  1.00 97.28           O  
ATOM   1664  CG  ARG A 104       8.398  -2.123   4.553  1.00 97.28           C  
ATOM   1665  HG2 ARG A 104       8.648  -2.160   3.492  1.00 97.28           H  
ATOM   1666  HG3 ARG A 104       9.058  -1.414   5.052  1.00 97.28           H  
ATOM   1667  CD  ARG A 104       8.597  -3.511   5.150  1.00 97.28           C  
ATOM   1668  HD2 ARG A 104       7.839  -4.181   4.745  1.00 97.28           H  
ATOM   1669  HD3 ARG A 104       8.498  -3.449   6.234  1.00 97.28           H  
ATOM   1670  NE  ARG A 104       9.922  -4.001   4.776  1.00 97.28           N  
ATOM   1671  HE  ARG A 104      10.362  -3.532   3.997  1.00 97.28           H  
ATOM   1672  NH1 ARG A 104       9.917  -6.005   5.870  1.00 97.28           N  
ATOM   1673 HH11 ARG A 104       9.068  -5.688   6.317  1.00 97.28           H  
ATOM   1674 HH12 ARG A 104      10.385  -6.875   6.080  1.00 97.28           H  
ATOM   1675  NH2 ARG A 104      11.585  -5.454   4.462  1.00 97.28           N  
ATOM   1676 HH21 ARG A 104      11.797  -4.825   3.701  1.00 97.28           H  
ATOM   1677 HH22 ARG A 104      11.963  -6.391   4.445  1.00 97.28           H  
ATOM   1678  CZ  ARG A 104      10.468  -5.156   5.047  1.00 97.28           C  
ATOM   1679  N   ASN A 105       8.265   0.643   2.585  1.00 95.54           N  
ATOM   1680  H   ASN A 105       8.763   0.986   3.394  1.00 95.54           H  
ATOM   1681  CA  ASN A 105       8.848   0.879   1.275  1.00 95.54           C  
ATOM   1682  HA  ASN A 105       8.155   0.572   0.491  1.00 95.54           H  
ATOM   1683  C   ASN A 105      10.118   0.038   1.120  1.00 95.54           C  
ATOM   1684  CB  ASN A 105       9.090   2.385   1.113  1.00 95.54           C  
ATOM   1685  HB2 ASN A 105       9.792   2.714   1.879  1.00 95.54           H  
ATOM   1686  HB3 ASN A 105       8.150   2.926   1.228  1.00 95.54           H  
ATOM   1687  O   ASN A 105      11.161   0.378   1.672  1.00 95.54           O  
ATOM   1688  CG  ASN A 105       9.661   2.722  -0.244  1.00 95.54           C  
ATOM   1689  ND2 ASN A 105      10.102   3.934  -0.449  1.00 95.54           N  
ATOM   1690 HD21 ASN A 105      10.462   4.150  -1.367  1.00 95.54           H  
ATOM   1691 HD22 ASN A 105       9.965   4.645   0.256  1.00 95.54           H  
ATOM   1692  OD1 ASN A 105       9.672   1.910  -1.149  1.00 95.54           O  
ATOM   1693  N   ASP A 106      10.024  -1.051   0.364  1.00 92.72           N  
ATOM   1694  H   ASP A 106       9.164  -1.236  -0.133  1.00 92.72           H  
ATOM   1695  CA  ASP A 106      11.172  -1.883  -0.007  1.00 92.72           C  
ATOM   1696  HA  ASP A 106      11.977  -1.734   0.713  1.00 92.72           H  
ATOM   1697  C   ASP A 106      11.750  -1.470  -1.378  1.00 92.72           C  
ATOM   1698  CB  ASP A 106      10.770  -3.367   0.061  1.00 92.72           C  
ATOM   1699  HB2 ASP A 106       9.886  -3.524  -0.556  1.00 92.72           H  
ATOM   1700  HB3 ASP A 106      11.578  -3.976  -0.345  1.00 92.72           H  
ATOM   1701  O   ASP A 106      12.710  -2.071  -1.858  1.00 92.72           O  
ATOM   1702  CG  ASP A 106      10.487  -3.857   1.488  1.00 92.72           C  
ATOM   1703  OD1 ASP A 106      11.297  -3.600   2.415  1.00 92.72           O  
ATOM   1704  OD2 ASP A 106       9.472  -4.558   1.704  1.00 92.72           O  
ATOM   1705  N   SER A 107      11.200  -0.420  -2.000  1.00 88.98           N  
ATOM   1706  H   SER A 107      10.430   0.057  -1.552  1.00 88.98           H  
ATOM   1707  CA  SER A 107      11.675   0.098  -3.279  1.00 88.98           C  
ATOM   1708  HA  SER A 107      11.907  -0.778  -3.884  1.00 88.98           H  
ATOM   1709  C   SER A 107      12.966   0.914  -3.151  1.00 88.98           C  
ATOM   1710  CB  SER A 107      10.578   0.886  -4.012  1.00 88.98           C  
ATOM   1711  HB2 SER A 107       9.613   0.404  -3.860  1.00 88.98           H  
ATOM   1712  HB3 SER A 107      10.789   0.896  -5.081  1.00 88.98           H  
ATOM   1713  O   SER A 107      13.389   1.318  -2.066  1.00 88.98           O  
ATOM   1714  OG  SER A 107      10.529   2.225  -3.577  1.00 88.98           O  
ATOM   1715  HG  SER A 107      10.195   2.200  -2.677  1.00 88.98           H  
ATOM   1716  N   SER A 108      13.599   1.197  -4.290  1.00 87.58           N  
ATOM   1717  H   SER A 108      13.214   0.821  -5.145  1.00 87.58           H  
ATOM   1718  CA  SER A 108      14.852   1.962  -4.350  1.00 87.58           C  
ATOM   1719  HA  SER A 108      15.490   1.620  -3.536  1.00 87.58           H  
ATOM   1720  C   SER A 108      14.698   3.479  -4.162  1.00 87.58           C  
ATOM   1721  CB  SER A 108      15.583   1.653  -5.662  1.00 87.58           C  
ATOM   1722  HB2 SER A 108      16.484   2.264  -5.730  1.00 87.58           H  
ATOM   1723  HB3 SER A 108      15.883   0.605  -5.660  1.00 87.58           H  
ATOM   1724  O   SER A 108      15.704   4.184  -4.091  1.00 87.58           O  
ATOM   1725  OG  SER A 108      14.764   1.887  -6.800  1.00 87.58           O  
ATOM   1726  HG  SER A 108      14.352   2.749  -6.709  1.00 87.58           H  
ATOM   1727  N   THR A 109      13.476   4.010  -4.111  1.00 88.86           N  
ATOM   1728  H   THR A 109      12.675   3.396  -4.110  1.00 88.86           H  
ATOM   1729  CA  THR A 109      13.210   5.461  -4.068  1.00 88.86           C  
ATOM   1730  HA  THR A 109      14.115   5.981  -3.753  1.00 88.86           H  
ATOM   1731  C   THR A 109      12.088   5.799  -3.087  1.00 88.86           C  
ATOM   1732  CB  THR A 109      12.809   5.992  -5.446  1.00 88.86           C  
ATOM   1733  HB  THR A 109      12.481   7.029  -5.366  1.00 88.86           H  
ATOM   1734  O   THR A 109      11.255   4.941  -2.803  1.00 88.86           O  
ATOM   1735  CG2 THR A 109      13.929   5.904  -6.480  1.00 88.86           C  
ATOM   1736 HG21 THR A 109      13.608   6.401  -7.395  1.00 88.86           H  
ATOM   1737 HG22 THR A 109      14.160   4.863  -6.706  1.00 88.86           H  
ATOM   1738 HG23 THR A 109      14.822   6.400  -6.100  1.00 88.86           H  
ATOM   1739  OG1 THR A 109      11.757   5.201  -5.908  1.00 88.86           O  
ATOM   1740  HG1 THR A 109      11.020   5.291  -5.300  1.00 88.86           H  
ATOM   1741  N   PRO A 110      12.015   7.035  -2.565  1.00 94.26           N  
ATOM   1742  CA  PRO A 110      10.890   7.445  -1.731  1.00 94.26           C  
ATOM   1743  HA  PRO A 110      10.882   6.829  -0.832  1.00 94.26           H  
ATOM   1744  C   PRO A 110       9.551   7.291  -2.460  1.00 94.26           C  
ATOM   1745  CB  PRO A 110      11.160   8.901  -1.342  1.00 94.26           C  
ATOM   1746  HB2 PRO A 110      10.665   9.575  -2.042  1.00 94.26           H  
ATOM   1747  HB3 PRO A 110      10.841   9.111  -0.322  1.00 94.26           H  
ATOM   1748  O   PRO A 110       9.468   7.515  -3.668  1.00 94.26           O  
ATOM   1749  CG  PRO A 110      12.674   9.038  -1.499  1.00 94.26           C  
ATOM   1750  HG2 PRO A 110      12.968  10.067  -1.706  1.00 94.26           H  
ATOM   1751  HG3 PRO A 110      13.170   8.672  -0.600  1.00 94.26           H  
ATOM   1752  CD  PRO A 110      12.985   8.112  -2.673  1.00 94.26           C  
ATOM   1753  HD2 PRO A 110      12.834   8.644  -3.613  1.00 94.26           H  
ATOM   1754  HD3 PRO A 110      14.010   7.751  -2.595  1.00 94.26           H  
ATOM   1755  N   VAL A 111       8.508   6.942  -1.709  1.00 95.36           N  
ATOM   1756  H   VAL A 111       8.659   6.759  -0.727  1.00 95.36           H  
ATOM   1757  CA  VAL A 111       7.124   6.900  -2.197  1.00 95.36           C  
ATOM   1758  HA  VAL A 111       7.093   7.293  -3.213  1.00 95.36           H  
ATOM   1759  C   VAL A 111       6.254   7.816  -1.356  1.00 95.36           C  
ATOM   1760  CB  VAL A 111       6.551   5.472  -2.256  1.00 95.36           C  
ATOM   1761  HB  VAL A 111       5.536   5.529  -2.651  1.00 95.36           H  
ATOM   1762  O   VAL A 111       6.446   7.930  -0.145  1.00 95.36           O  
ATOM   1763  CG1 VAL A 111       7.378   4.629  -3.230  1.00 95.36           C  
ATOM   1764 HG11 VAL A 111       6.903   3.662  -3.397  1.00 95.36           H  
ATOM   1765 HG12 VAL A 111       7.436   5.149  -4.187  1.00 95.36           H  
ATOM   1766 HG13 VAL A 111       8.385   4.466  -2.847  1.00 95.36           H  
ATOM   1767  CG2 VAL A 111       6.484   4.769  -0.893  1.00 95.36           C  
ATOM   1768 HG21 VAL A 111       7.475   4.737  -0.440  1.00 95.36           H  
ATOM   1769 HG22 VAL A 111       6.118   3.751  -1.024  1.00 95.36           H  
ATOM   1770 HG23 VAL A 111       5.802   5.304  -0.232  1.00 95.36           H  
ATOM   1771  N   GLU A 112       5.292   8.470  -1.988  1.00 97.30           N  
ATOM   1772  H   GLU A 112       5.161   8.304  -2.976  1.00 97.30           H  
ATOM   1773  CA  GLU A 112       4.276   9.265  -1.316  1.00 97.30           C  
ATOM   1774  HA  GLU A 112       4.589   9.443  -0.287  1.00 97.30           H  
ATOM   1775  C   GLU A 112       2.966   8.477  -1.269  1.00 97.30           C  
ATOM   1776  CB  GLU A 112       4.153  10.641  -1.983  1.00 97.30           C  
ATOM   1777  HB2 GLU A 112       3.796  10.537  -3.008  1.00 97.30           H  
ATOM   1778  HB3 GLU A 112       5.142  11.098  -2.001  1.00 97.30           H  
ATOM   1779  O   GLU A 112       2.474   7.979  -2.279  1.00 97.30           O  
ATOM   1780  CG  GLU A 112       3.202  11.545  -1.190  1.00 97.30           C  
ATOM   1781  HG2 GLU A 112       2.174  11.238  -1.382  1.00 97.30           H  
ATOM   1782  HG3 GLU A 112       3.389  11.402  -0.126  1.00 97.30           H  
ATOM   1783  CD  GLU A 112       3.393  13.033  -1.515  1.00 97.30           C  
ATOM   1784  OE1 GLU A 112       2.474  13.648  -2.097  1.00 97.30           O  
ATOM   1785  OE2 GLU A 112       4.408  13.595  -1.048  1.00 97.30           O  
ATOM   1786  N   VAL A 113       2.397   8.330  -0.075  1.00 97.89           N  
ATOM   1787  H   VAL A 113       2.870   8.718   0.728  1.00 97.89           H  
ATOM   1788  CA  VAL A 113       1.139   7.615   0.132  1.00 97.89           C  
ATOM   1789  HA  VAL A 113       0.793   7.225  -0.825  1.00 97.89           H  
ATOM   1790  C   VAL A 113       0.090   8.588   0.641  1.00 97.89           C  
ATOM   1791  CB  VAL A 113       1.303   6.402   1.063  1.00 97.89           C  
ATOM   1792  HB  VAL A 113       1.555   6.743   2.067  1.00 97.89           H  
ATOM   1793  O   VAL A 113       0.186   9.111   1.754  1.00 97.89           O  
ATOM   1794  CG1 VAL A 113      -0.011   5.608   1.121  1.00 97.89           C  
ATOM   1795 HG11 VAL A 113       0.120   4.720   1.740  1.00 97.89           H  
ATOM   1796 HG12 VAL A 113      -0.802   6.220   1.554  1.00 97.89           H  
ATOM   1797 HG13 VAL A 113      -0.305   5.302   0.116  1.00 97.89           H  
ATOM   1798  CG2 VAL A 113       2.409   5.456   0.572  1.00 97.89           C  
ATOM   1799 HG21 VAL A 113       2.450   4.561   1.193  1.00 97.89           H  
ATOM   1800 HG22 VAL A 113       3.376   5.955   0.629  1.00 97.89           H  
ATOM   1801 HG23 VAL A 113       2.221   5.169  -0.462  1.00 97.89           H  
ATOM   1802  N   HIS A 114      -0.952   8.790  -0.158  1.00 97.92           N  
ATOM   1803  H   HIS A 114      -0.930   8.357  -1.070  1.00 97.92           H  
ATOM   1804  CA  HIS A 114      -2.151   9.511   0.242  1.00 97.92           C  
ATOM   1805  HA  HIS A 114      -1.895  10.211   1.038  1.00 97.92           H  
ATOM   1806  C   HIS A 114      -3.191   8.528   0.759  1.00 97.92           C  
ATOM   1807  CB  HIS A 114      -2.726  10.324  -0.912  1.00 97.92           C  
ATOM   1808  HB2 HIS A 114      -3.525  10.959  -0.530  1.00 97.92           H  
ATOM   1809  HB3 HIS A 114      -3.167   9.648  -1.646  1.00 97.92           H  
ATOM   1810  O   HIS A 114      -3.688   7.673   0.025  1.00 97.92           O  
ATOM   1811  CG  HIS A 114      -1.716  11.187  -1.599  1.00 97.92           C  
ATOM   1812  CD2 HIS A 114      -1.113  10.925  -2.798  1.00 97.92           C  
ATOM   1813  HD2 HIS A 114      -1.257  10.055  -3.423  1.00 97.92           H  
ATOM   1814  ND1 HIS A 114      -1.229  12.387  -1.138  1.00 97.92           N  
ATOM   1815  HD1 HIS A 114      -1.338  12.766  -0.208  1.00 97.92           H  
ATOM   1816  CE1 HIS A 114      -0.368  12.852  -2.059  1.00 97.92           C  
ATOM   1817  HE1 HIS A 114       0.204  13.765  -1.986  1.00 97.92           H  
ATOM   1818  NE2 HIS A 114      -0.293  12.003  -3.089  1.00 97.92           N  
ATOM   1819  N   ILE A 115      -3.558   8.681   2.022  1.00 97.91           N  
ATOM   1820  H   ILE A 115      -3.101   9.406   2.556  1.00 97.91           H  
ATOM   1821  CA  ILE A 115      -4.557   7.869   2.699  1.00 97.91           C  
ATOM   1822  HA  ILE A 115      -4.813   7.017   2.069  1.00 97.91           H  
ATOM   1823  C   ILE A 115      -5.799   8.726   2.905  1.00 97.91           C  
ATOM   1824  CB  ILE A 115      -4.021   7.325   4.037  1.00 97.91           C  
ATOM   1825  HB  ILE A 115      -3.939   8.157   4.735  1.00 97.91           H  
ATOM   1826  O   ILE A 115      -5.720   9.812   3.484  1.00 97.91           O  
ATOM   1827  CG1 ILE A 115      -2.618   6.689   3.904  1.00 97.91           C  
ATOM   1828 HG12 ILE A 115      -1.930   7.399   3.445  1.00 97.91           H  
ATOM   1829 HG13 ILE A 115      -2.666   5.805   3.267  1.00 97.91           H  
ATOM   1830  CG2 ILE A 115      -5.047   6.314   4.581  1.00 97.91           C  
ATOM   1831 HG21 ILE A 115      -5.202   5.513   3.858  1.00 97.91           H  
ATOM   1832 HG22 ILE A 115      -6.001   6.811   4.762  1.00 97.91           H  
ATOM   1833 HG23 ILE A 115      -4.717   5.885   5.527  1.00 97.91           H  
ATOM   1834  CD1 ILE A 115      -2.001   6.313   5.253  1.00 97.91           C  
ATOM   1835 HD11 ILE A 115      -2.564   5.513   5.733  1.00 97.91           H  
ATOM   1836 HD12 ILE A 115      -0.979   5.968   5.101  1.00 97.91           H  
ATOM   1837 HD13 ILE A 115      -1.985   7.189   5.902  1.00 97.91           H  
ATOM   1838  N   LYS A 116      -6.955   8.231   2.472  1.00 96.90           N  
ATOM   1839  H   LYS A 116      -6.931   7.345   1.987  1.00 96.90           H  
ATOM   1840  CA  LYS A 116      -8.255   8.848   2.738  1.00 96.90           C  
ATOM   1841  HA  LYS A 116      -8.110   9.705   3.395  1.00 96.90           H  
ATOM   1842  C   LYS A 116      -9.169   7.873   3.468  1.00 96.90           C  
ATOM   1843  CB  LYS A 116      -8.858   9.363   1.431  1.00 96.90           C  
ATOM   1844  HB2 LYS A 116      -8.987   8.523   0.748  1.00 96.90           H  
ATOM   1845  HB3 LYS A 116      -8.171  10.078   0.977  1.00 96.90           H  
ATOM   1846  O   LYS A 116      -9.346   6.737   3.033  1.00 96.90           O  
ATOM   1847  CG  LYS A 116     -10.215  10.037   1.667  1.00 96.90           C  
ATOM   1848  HG2 LYS A 116     -10.891   9.340   2.161  1.00 96.90           H  
ATOM   1849  HG3 LYS A 116     -10.090  10.917   2.298  1.00 96.90           H  
ATOM   1850  CD  LYS A 116     -10.840  10.436   0.334  1.00 96.90           C  
ATOM   1851  HD2 LYS A 116     -10.250  11.223  -0.137  1.00 96.90           H  
ATOM   1852  HD3 LYS A 116     -10.852   9.559  -0.314  1.00 96.90           H  
ATOM   1853  CE  LYS A 116     -12.273  10.904   0.583  1.00 96.90           C  
ATOM   1854  HE2 LYS A 116     -12.266  11.866   1.094  1.00 96.90           H  
ATOM   1855  HE3 LYS A 116     -12.748  10.196   1.262  1.00 96.90           H  
ATOM   1856  NZ  LYS A 116     -13.032  10.960  -0.687  1.00 96.90           N  
ATOM   1857  HZ1 LYS A 116     -12.633  11.636  -1.322  1.00 96.90           H  
ATOM   1858  HZ2 LYS A 116     -12.992  10.051  -1.127  1.00 96.90           H  
ATOM   1859  HZ3 LYS A 116     -13.997  11.187  -0.496  1.00 96.90           H  
ATOM   1860  N   VAL A 117      -9.775   8.346   4.553  1.00 94.34           N  
ATOM   1861  H   VAL A 117      -9.573   9.298   4.824  1.00 94.34           H  
ATOM   1862  CA  VAL A 117     -10.648   7.569   5.440  1.00 94.34           C  
ATOM   1863  HA  VAL A 117     -11.012   6.683   4.920  1.00 94.34           H  
ATOM   1864  C   VAL A 117     -11.829   8.441   5.837  1.00 94.34           C  
ATOM   1865  CB  VAL A 117      -9.889   7.120   6.696  1.00 94.34           C  
ATOM   1866  HB  VAL A 117      -9.641   7.989   7.307  1.00 94.34           H  
ATOM   1867  O   VAL A 117     -11.688   9.382   6.618  1.00 94.34           O  
ATOM   1868  CG1 VAL A 117     -10.741   6.160   7.525  1.00 94.34           C  
ATOM   1869 HG11 VAL A 117     -10.168   5.866   8.405  1.00 94.34           H  
ATOM   1870 HG12 VAL A 117     -11.655   6.651   7.861  1.00 94.34           H  
ATOM   1871 HG13 VAL A 117     -10.996   5.277   6.938  1.00 94.34           H  
ATOM   1872  CG2 VAL A 117      -8.578   6.422   6.345  1.00 94.34           C  
ATOM   1873 HG21 VAL A 117      -8.768   5.505   5.787  1.00 94.34           H  
ATOM   1874 HG22 VAL A 117      -7.938   7.086   5.764  1.00 94.34           H  
ATOM   1875 HG23 VAL A 117      -8.032   6.237   7.271  1.00 94.34           H  
ATOM   1876  N   GLY A 118     -12.998   8.175   5.254  1.00 90.05           N  
ATOM   1877  H   GLY A 118     -13.070   7.370   4.647  1.00 90.05           H  
ATOM   1878  CA  GLY A 118     -14.115   9.118   5.311  1.00 90.05           C  
ATOM   1879  HA2 GLY A 118     -14.449   9.219   6.344  1.00 90.05           H  
ATOM   1880  HA3 GLY A 118     -14.946   8.748   4.711  1.00 90.05           H  
ATOM   1881  C   GLY A 118     -13.692  10.490   4.767  1.00 90.05           C  
ATOM   1882  O   GLY A 118     -13.294  10.605   3.604  1.00 90.05           O  
ATOM   1883  N   ASP A 119     -13.747  11.506   5.628  1.00 90.19           N  
ATOM   1884  H   ASP A 119     -14.106  11.329   6.556  1.00 90.19           H  
ATOM   1885  CA  ASP A 119     -13.345  12.883   5.315  1.00 90.19           C  
ATOM   1886  HA  ASP A 119     -13.458  13.052   4.244  1.00 90.19           H  
ATOM   1887  C   ASP A 119     -11.883  13.192   5.673  1.00 90.19           C  
ATOM   1888  CB  ASP A 119     -14.283  13.858   6.038  1.00 90.19           C  
ATOM   1889  HB2 ASP A 119     -14.010  14.880   5.774  1.00 90.19           H  
ATOM   1890  HB3 ASP A 119     -14.156  13.740   7.115  1.00 90.19           H  
ATOM   1891  O   ASP A 119     -11.336  14.198   5.217  1.00 90.19           O  
ATOM   1892  CG  ASP A 119     -15.747  13.633   5.663  1.00 90.19           C  
ATOM   1893  OD1 ASP A 119     -16.023  13.523   4.446  1.00 90.19           O  
ATOM   1894  OD2 ASP A 119     -16.561  13.533   6.609  1.00 90.19           O  
ATOM   1895  N   GLU A 120     -11.231  12.343   6.474  1.00 94.58           N  
ATOM   1896  H   GLU A 120     -11.657  11.456   6.703  1.00 94.58           H  
ATOM   1897  CA  GLU A 120      -9.843  12.554   6.876  1.00 94.58           C  
ATOM   1898  HA  GLU A 120      -9.717  13.621   7.062  1.00 94.58           H  
ATOM   1899  C   GLU A 120      -8.897  12.158   5.739  1.00 94.58           C  
ATOM   1900  CB  GLU A 120      -9.524  11.825   8.194  1.00 94.58           C  
ATOM   1901  HB2 GLU A 120      -9.449  10.753   8.014  1.00 94.58           H  
ATOM   1902  HB3 GLU A 120     -10.339  12.009   8.894  1.00 94.58           H  
ATOM   1903  O   GLU A 120      -9.065  11.121   5.090  1.00 94.58           O  
ATOM   1904  CG  GLU A 120      -8.212  12.343   8.818  1.00 94.58           C  
ATOM   1905  HG2 GLU A 120      -8.288  13.424   8.936  1.00 94.58           H  
ATOM   1906  HG3 GLU A 120      -7.393  12.146   8.127  1.00 94.58           H  
ATOM   1907  CD  GLU A 120      -7.870  11.722  10.185  1.00 94.58           C  
ATOM   1908  OE1 GLU A 120      -6.684  11.823  10.590  1.00 94.58           O  
ATOM   1909  OE2 GLU A 120      -8.761  11.127  10.827  1.00 94.58           O  
ATOM   1910  N   LYS A 121      -7.884  12.994   5.503  1.00 96.24           N  
ATOM   1911  H   LYS A 121      -7.788  13.802   6.101  1.00 96.24           H  
ATOM   1912  CA  LYS A 121      -6.809  12.746   4.543  1.00 96.24           C  
ATOM   1913  HA  LYS A 121      -6.889  11.726   4.167  1.00 96.24           H  
ATOM   1914  C   LYS A 121      -5.468  12.891   5.242  1.00 96.24           C  
ATOM   1915  CB  LYS A 121      -6.888  13.716   3.360  1.00 96.24           C  
ATOM   1916  HB2 LYS A 121      -6.838  14.737   3.738  1.00 96.24           H  
ATOM   1917  HB3 LYS A 121      -6.023  13.546   2.718  1.00 96.24           H  
ATOM   1918  O   LYS A 121      -5.267  13.855   5.979  1.00 96.24           O  
ATOM   1919  CG  LYS A 121      -8.161  13.545   2.522  1.00 96.24           C  
ATOM   1920  HG2 LYS A 121      -8.199  12.533   2.118  1.00 96.24           H  
ATOM   1921  HG3 LYS A 121      -9.041  13.721   3.140  1.00 96.24           H  
ATOM   1922  CD  LYS A 121      -8.136  14.560   1.376  1.00 96.24           C  
ATOM   1923  HD2 LYS A 121      -8.035  15.560   1.797  1.00 96.24           H  
ATOM   1924  HD3 LYS A 121      -7.275  14.355   0.739  1.00 96.24           H  
ATOM   1925  CE  LYS A 121      -9.421  14.484   0.552  1.00 96.24           C  
ATOM   1926  HE2 LYS A 121     -10.266  14.647   1.222  1.00 96.24           H  
ATOM   1927  HE3 LYS A 121      -9.501  13.482   0.132  1.00 96.24           H  
ATOM   1928  NZ  LYS A 121      -9.403  15.505  -0.524  1.00 96.24           N  
ATOM   1929  HZ1 LYS A 121     -10.250  15.479  -1.073  1.00 96.24           H  
ATOM   1930  HZ2 LYS A 121      -9.311  16.427  -0.121  1.00 96.24           H  
ATOM   1931  HZ3 LYS A 121      -8.611  15.357  -1.133  1.00 96.24           H  
ATOM   1932  N   ARG A 122      -4.545  11.974   4.974  1.00 97.44           N  
ATOM   1933  H   ARG A 122      -4.800  11.210   4.364  1.00 97.44           H  
ATOM   1934  CA  ARG A 122      -3.144  12.076   5.393  1.00 97.44           C  
ATOM   1935  HA  ARG A 122      -2.926  13.107   5.675  1.00 97.44           H  
ATOM   1936  C   ARG A 122      -2.237  11.731   4.228  1.00 97.44           C  
ATOM   1937  CB  ARG A 122      -2.864  11.176   6.603  1.00 97.44           C  
ATOM   1938  HB2 ARG A 122      -1.796  11.208   6.817  1.00 97.44           H  
ATOM   1939  HB3 ARG A 122      -3.135  10.147   6.367  1.00 97.44           H  
ATOM   1940  O   ARG A 122      -2.520  10.793   3.494  1.00 97.44           O  
ATOM   1941  CG  ARG A 122      -3.632  11.650   7.844  1.00 97.44           C  
ATOM   1942  HG2 ARG A 122      -4.702  11.503   7.696  1.00 97.44           H  
ATOM   1943  HG3 ARG A 122      -3.438  12.709   8.016  1.00 97.44           H  
ATOM   1944  CD  ARG A 122      -3.181  10.856   9.063  1.00 97.44           C  
ATOM   1945  HD2 ARG A 122      -2.120  11.037   9.240  1.00 97.44           H  
ATOM   1946  HD3 ARG A 122      -3.344   9.800   8.850  1.00 97.44           H  
ATOM   1947  NE  ARG A 122      -3.960  11.206  10.254  1.00 97.44           N  
ATOM   1948  HE  ARG A 122      -4.844  11.678  10.127  1.00 97.44           H  
ATOM   1949  NH1 ARG A 122      -2.829   9.889  11.757  1.00 97.44           N  
ATOM   1950 HH11 ARG A 122      -2.099   9.738  11.076  1.00 97.44           H  
ATOM   1951 HH12 ARG A 122      -2.961   9.282  12.554  1.00 97.44           H  
ATOM   1952  NH2 ARG A 122      -4.773  10.830  12.309  1.00 97.44           N  
ATOM   1953 HH21 ARG A 122      -5.610  11.263  11.946  1.00 97.44           H  
ATOM   1954 HH22 ARG A 122      -4.824  10.222  13.114  1.00 97.44           H  
ATOM   1955  CZ  ARG A 122      -3.832  10.655  11.438  1.00 97.44           C  
ATOM   1956  N   THR A 123      -1.156  12.481   4.090  1.00 97.66           N  
ATOM   1957  H   THR A 123      -0.972  13.205   4.769  1.00 97.66           H  
ATOM   1958  CA  THR A 123      -0.084  12.200   3.136  1.00 97.66           C  
ATOM   1959  HA  THR A 123      -0.346  11.349   2.507  1.00 97.66           H  
ATOM   1960  C   THR A 123       1.160  11.861   3.933  1.00 97.66           C  
ATOM   1961  CB  THR A 123       0.186  13.394   2.216  1.00 97.66           C  
ATOM   1962  HB  THR A 123       0.515  14.244   2.814  1.00 97.66           H  
ATOM   1963  O   THR A 123       1.458  12.542   4.916  1.00 97.66           O  
ATOM   1964  CG2 THR A 123       1.242  13.087   1.164  1.00 97.66           C  
ATOM   1965 HG21 THR A 123       1.387  13.948   0.511  1.00 97.66           H  
ATOM   1966 HG22 THR A 123       0.943  12.229   0.562  1.00 97.66           H  
ATOM   1967 HG23 THR A 123       2.203  12.869   1.630  1.00 97.66           H  
ATOM   1968  OG1 THR A 123      -0.982  13.761   1.508  1.00 97.66           O  
ATOM   1969  HG1 THR A 123      -0.693  14.469   0.928  1.00 97.66           H  
ATOM   1970  N   VAL A 124       1.861  10.809   3.529  1.00 97.23           N  
ATOM   1971  H   VAL A 124       1.536  10.278   2.734  1.00 97.23           H  
ATOM   1972  CA  VAL A 124       3.101  10.370   4.165  1.00 97.23           C  
ATOM   1973  HA  VAL A 124       3.508  11.171   4.782  1.00 97.23           H  
ATOM   1974  C   VAL A 124       4.111  10.037   3.084  1.00 97.23           C  
ATOM   1975  CB  VAL A 124       2.851   9.144   5.059  1.00 97.23           C  
ATOM   1976  HB  VAL A 124       2.502   8.314   4.445  1.00 97.23           H  
ATOM   1977  O   VAL A 124       3.805   9.274   2.173  1.00 97.23           O  
ATOM   1978  CG1 VAL A 124       4.118   8.701   5.789  1.00 97.23           C  
ATOM   1979 HG11 VAL A 124       4.445   9.461   6.498  1.00 97.23           H  
ATOM   1980 HG12 VAL A 124       3.901   7.766   6.307  1.00 97.23           H  
ATOM   1981 HG13 VAL A 124       4.923   8.491   5.086  1.00 97.23           H  
ATOM   1982  CG2 VAL A 124       1.788   9.440   6.125  1.00 97.23           C  
ATOM   1983 HG21 VAL A 124       1.806   8.651   6.877  1.00 97.23           H  
ATOM   1984 HG22 VAL A 124       0.802   9.470   5.662  1.00 97.23           H  
ATOM   1985 HG23 VAL A 124       1.999  10.393   6.610  1.00 97.23           H  
ATOM   1986  N   THR A 125       5.318  10.575   3.208  1.00 97.59           N  
ATOM   1987  H   THR A 125       5.502  11.223   3.960  1.00 97.59           H  
ATOM   1988  CA  THR A 125       6.472  10.106   2.440  1.00 97.59           C  
ATOM   1989  HA  THR A 125       6.140   9.753   1.464  1.00 97.59           H  
ATOM   1990  C   THR A 125       7.122   8.954   3.197  1.00 97.59           C  
ATOM   1991  CB  THR A 125       7.486  11.233   2.216  1.00 97.59           C  
ATOM   1992  HB  THR A 125       7.951  11.486   3.168  1.00 97.59           H  
ATOM   1993  O   THR A 125       7.394   9.087   4.387  1.00 97.59           O  
ATOM   1994  CG2 THR A 125       8.581  10.834   1.229  1.00 97.59           C  
ATOM   1995 HG21 THR A 125       8.138  10.488   0.294  1.00 97.59           H  
ATOM   1996 HG22 THR A 125       9.194  10.038   1.651  1.00 97.59           H  
ATOM   1997 HG23 THR A 125       9.220  11.693   1.027  1.00 97.59           H  
ATOM   1998  OG1 THR A 125       6.844  12.392   1.728  1.00 97.59           O  
ATOM   1999  HG1 THR A 125       6.488  12.228   0.852  1.00 97.59           H  
ATOM   2000  N   VAL A 126       7.364   7.837   2.517  1.00 97.47           N  
ATOM   2001  H   VAL A 126       7.085   7.802   1.547  1.00 97.47           H  
ATOM   2002  CA  VAL A 126       8.040   6.656   3.066  1.00 97.47           C  
ATOM   2003  HA  VAL A 126       8.295   6.834   4.111  1.00 97.47           H  
ATOM   2004  C   VAL A 126       9.334   6.456   2.286  1.00 97.47           C  
ATOM   2005  CB  VAL A 126       7.135   5.408   3.005  1.00 97.47           C  
ATOM   2006  HB  VAL A 126       7.033   5.083   1.970  1.00 97.47           H  
ATOM   2007  O   VAL A 126       9.310   6.179   1.084  1.00 97.47           O  
ATOM   2008  CG1 VAL A 126       7.739   4.259   3.820  1.00 97.47           C  
ATOM   2009 HG11 VAL A 126       7.122   3.365   3.728  1.00 97.47           H  
ATOM   2010 HG12 VAL A 126       8.742   4.027   3.461  1.00 97.47           H  
ATOM   2011 HG13 VAL A 126       7.811   4.537   4.872  1.00 97.47           H  
ATOM   2012  CG2 VAL A 126       5.726   5.678   3.553  1.00 97.47           C  
ATOM   2013 HG21 VAL A 126       5.154   4.750   3.556  1.00 97.47           H  
ATOM   2014 HG22 VAL A 126       5.792   6.071   4.567  1.00 97.47           H  
ATOM   2015 HG23 VAL A 126       5.206   6.396   2.918  1.00 97.47           H  
ATOM   2016  N   ASN A 127      10.475   6.638   2.941  1.00 96.32           N  
ATOM   2017  H   ASN A 127      10.437   6.834   3.931  1.00 96.32           H  
ATOM   2018  CA  ASN A 127      11.792   6.497   2.325  1.00 96.32           C  
ATOM   2019  HA  ASN A 127      11.764   6.991   1.354  1.00 96.32           H  
ATOM   2020  C   ASN A 127      12.160   5.017   2.104  1.00 96.32           C  
ATOM   2021  CB  ASN A 127      12.832   7.217   3.194  1.00 96.32           C  
ATOM   2022  HB2 ASN A 127      13.829   7.088   2.774  1.00 96.32           H  
ATOM   2023  HB3 ASN A 127      12.832   6.787   4.195  1.00 96.32           H  
ATOM   2024  O   ASN A 127      11.583   4.142   2.748  1.00 96.32           O  
ATOM   2025  CG  ASN A 127      12.555   8.702   3.274  1.00 96.32           C  
ATOM   2026  ND2 ASN A 127      12.095   9.178   4.404  1.00 96.32           N  
ATOM   2027 HD21 ASN A 127      11.793  10.142   4.408  1.00 96.32           H  
ATOM   2028 HD22 ASN A 127      11.715   8.521   5.069  1.00 96.32           H  
ATOM   2029  OD1 ASN A 127      12.723   9.435   2.312  1.00 96.32           O  
ATOM   2030  N   PRO A 128      13.125   4.707   1.221  1.00 94.99           N  
ATOM   2031  CA  PRO A 128      13.622   3.342   1.043  1.00 94.99           C  
ATOM   2032  HA  PRO A 128      12.844   2.742   0.571  1.00 94.99           H  
ATOM   2033  C   PRO A 128      14.050   2.696   2.365  1.00 94.99           C  
ATOM   2034  CB  PRO A 128      14.810   3.471   0.087  1.00 94.99           C  
ATOM   2035  HB2 PRO A 128      15.722   3.710   0.636  1.00 94.99           H  
ATOM   2036  HB3 PRO A 128      14.956   2.572  -0.512  1.00 94.99           H  
ATOM   2037  O   PRO A 128      14.840   3.269   3.117  1.00 94.99           O  
ATOM   2038  CG  PRO A 128      14.407   4.670  -0.759  1.00 94.99           C  
ATOM   2039  HG2 PRO A 128      15.257   5.128  -1.263  1.00 94.99           H  
ATOM   2040  HG3 PRO A 128      13.648   4.344  -1.470  1.00 94.99           H  
ATOM   2041  CD  PRO A 128      13.774   5.598   0.272  1.00 94.99           C  
ATOM   2042  HD2 PRO A 128      14.551   6.172   0.777  1.00 94.99           H  
ATOM   2043  HD3 PRO A 128      13.059   6.264  -0.211  1.00 94.99           H  
ATOM   2044  N   GLY A 129      13.534   1.500   2.645  1.00 94.45           N  
ATOM   2045  H   GLY A 129      12.838   1.122   2.017  1.00 94.45           H  
ATOM   2046  CA  GLY A 129      13.776   0.755   3.882  1.00 94.45           C  
ATOM   2047  HA2 GLY A 129      13.471  -0.280   3.725  1.00 94.45           H  
ATOM   2048  HA3 GLY A 129      14.842   0.774   4.108  1.00 94.45           H  
ATOM   2049  C   GLY A 129      13.021   1.280   5.109  1.00 94.45           C  
ATOM   2050  O   GLY A 129      13.201   0.742   6.202  1.00 94.45           O  
ATOM   2051  N   GLU A 130      12.191   2.314   4.959  1.00 97.12           N  
ATOM   2052  H   GLU A 130      12.063   2.707   4.037  1.00 97.12           H  
ATOM   2053  CA  GLU A 130      11.391   2.879   6.042  1.00 97.12           C  
ATOM   2054  HA  GLU A 130      11.955   2.765   6.968  1.00 97.12           H  
ATOM   2055  C   GLU A 130      10.063   2.127   6.212  1.00 97.12           C  
ATOM   2056  CB  GLU A 130      11.188   4.389   5.817  1.00 97.12           C  
ATOM   2057  HB2 GLU A 130      12.150   4.831   5.558  1.00 97.12           H  
ATOM   2058  HB3 GLU A 130      10.496   4.534   4.988  1.00 97.12           H  
ATOM   2059  O   GLU A 130       9.435   1.676   5.247  1.00 97.12           O  
ATOM   2060  CG  GLU A 130      10.633   5.129   7.043  1.00 97.12           C  
ATOM   2061  HG2 GLU A 130      11.276   4.913   7.896  1.00 97.12           H  
ATOM   2062  HG3 GLU A 130       9.636   4.747   7.267  1.00 97.12           H  
ATOM   2063  CD  GLU A 130      10.547   6.653   6.846  1.00 97.12           C  
ATOM   2064  OE1 GLU A 130      10.398   7.360   7.866  1.00 97.12           O  
ATOM   2065  OE2 GLU A 130      10.662   7.131   5.691  1.00 97.12           O  
ATOM   2066  N   GLU A 131       9.617   2.034   7.465  1.00 97.46           N  
ATOM   2067  H   GLU A 131      10.165   2.457   8.200  1.00 97.46           H  
ATOM   2068  CA  GLU A 131       8.262   1.630   7.828  1.00 97.46           C  
ATOM   2069  HA  GLU A 131       7.704   1.461   6.907  1.00 97.46           H  
ATOM   2070  C   GLU A 131       7.591   2.777   8.595  1.00 97.46           C  
ATOM   2071  CB  GLU A 131       8.273   0.299   8.609  1.00 97.46           C  
ATOM   2072  HB2 GLU A 131       8.794   0.436   9.556  1.00 97.46           H  
ATOM   2073  HB3 GLU A 131       8.818  -0.435   8.015  1.00 97.46           H  
ATOM   2074  O   GLU A 131       8.134   3.269   9.586  1.00 97.46           O  
ATOM   2075  CG  GLU A 131       6.854  -0.246   8.883  1.00 97.46           C  
ATOM   2076  HG2 GLU A 131       6.323   0.460   9.522  1.00 97.46           H  
ATOM   2077  HG3 GLU A 131       6.318  -0.305   7.936  1.00 97.46           H  
ATOM   2078  CD  GLU A 131       6.806  -1.645   9.538  1.00 97.46           C  
ATOM   2079  OE1 GLU A 131       5.692  -2.064   9.953  1.00 97.46           O  
ATOM   2080  OE2 GLU A 131       7.844  -2.344   9.594  1.00 97.46           O  
ATOM   2081  N   VAL A 132       6.405   3.197   8.151  1.00 97.77           N  
ATOM   2082  H   VAL A 132       6.011   2.720   7.353  1.00 97.77           H  
ATOM   2083  CA  VAL A 132       5.609   4.250   8.795  1.00 97.77           C  
ATOM   2084  HA  VAL A 132       6.122   4.559   9.706  1.00 97.77           H  
ATOM   2085  C   VAL A 132       4.246   3.703   9.199  1.00 97.77           C  
ATOM   2086  CB  VAL A 132       5.463   5.508   7.913  1.00 97.77           C  
ATOM   2087  HB  VAL A 132       4.917   5.258   7.003  1.00 97.77           H  
ATOM   2088  O   VAL A 132       3.572   3.039   8.415  1.00 97.77           O  
ATOM   2089  CG1 VAL A 132       4.682   6.586   8.683  1.00 97.77           C  
ATOM   2090 HG11 VAL A 132       4.840   7.568   8.237  1.00 97.77           H  
ATOM   2091 HG12 VAL A 132       3.616   6.356   8.678  1.00 97.77           H  
ATOM   2092 HG13 VAL A 132       5.038   6.643   9.712  1.00 97.77           H  
ATOM   2093  CG2 VAL A 132       6.821   6.098   7.520  1.00 97.77           C  
ATOM   2094 HG21 VAL A 132       6.689   6.986   6.902  1.00 97.77           H  
ATOM   2095 HG22 VAL A 132       7.392   5.371   6.943  1.00 97.77           H  
ATOM   2096 HG23 VAL A 132       7.395   6.363   8.407  1.00 97.77           H  
ATOM   2097  N   GLU A 133       3.800   4.019  10.415  1.00 97.90           N  
ATOM   2098  H   GLU A 133       4.389   4.587  11.008  1.00 97.90           H  
ATOM   2099  CA  GLU A 133       2.451   3.707  10.888  1.00 97.90           C  
ATOM   2100  HA  GLU A 133       1.979   3.038  10.168  1.00 97.90           H  
ATOM   2101  C   GLU A 133       1.592   4.976  10.967  1.00 97.90           C  
ATOM   2102  CB  GLU A 133       2.500   2.939  12.224  1.00 97.90           C  
ATOM   2103  HB2 GLU A 133       2.877   3.593  13.010  1.00 97.90           H  
ATOM   2104  HB3 GLU A 133       3.179   2.093  12.119  1.00 97.90           H  
ATOM   2105  O   GLU A 133       1.973   5.981  11.567  1.00 97.90           O  
ATOM   2106  CG  GLU A 133       1.111   2.407  12.620  1.00 97.90           C  
ATOM   2107  HG2 GLU A 133       0.725   1.788  11.810  1.00 97.90           H  
ATOM   2108  HG3 GLU A 133       0.427   3.248  12.735  1.00 97.90           H  
ATOM   2109  CD  GLU A 133       1.113   1.580  13.919  1.00 97.90           C  
ATOM   2110  OE1 GLU A 133       0.566   2.079  14.925  1.00 97.90           O  
ATOM   2111  OE2 GLU A 133       1.531   0.393  13.897  1.00 97.90           O  
ATOM   2112  N   VAL A 134       0.391   4.914  10.397  1.00 97.47           N  
ATOM   2113  H   VAL A 134       0.164   4.074   9.884  1.00 97.47           H  
ATOM   2114  CA  VAL A 134      -0.610   5.979  10.424  1.00 97.47           C  
ATOM   2115  HA  VAL A 134      -0.219   6.817  11.002  1.00 97.47           H  
ATOM   2116  C   VAL A 134      -1.869   5.457  11.102  1.00 97.47           C  
ATOM   2117  CB  VAL A 134      -0.927   6.492   9.009  1.00 97.47           C  
ATOM   2118  HB  VAL A 134      -1.478   5.734   8.453  1.00 97.47           H  
ATOM   2119  O   VAL A 134      -2.510   4.531  10.614  1.00 97.47           O  
ATOM   2120  CG1 VAL A 134      -1.782   7.759   9.097  1.00 97.47           C  
ATOM   2121 HG11 VAL A 134      -2.709   7.557   9.633  1.00 97.47           H  
ATOM   2122 HG12 VAL A 134      -1.217   8.544   9.599  1.00 97.47           H  
ATOM   2123 HG13 VAL A 134      -2.031   8.089   8.088  1.00 97.47           H  
ATOM   2124  CG2 VAL A 134       0.337   6.842   8.221  1.00 97.47           C  
ATOM   2125 HG21 VAL A 134       0.921   5.942   8.029  1.00 97.47           H  
ATOM   2126 HG22 VAL A 134       0.062   7.268   7.256  1.00 97.47           H  
ATOM   2127 HG23 VAL A 134       0.949   7.547   8.782  1.00 97.47           H  
ATOM   2128  N   THR A 135      -2.251   6.068  12.223  1.00 96.53           N  
ATOM   2129  H   THR A 135      -1.657   6.793  12.599  1.00 96.53           H  
ATOM   2130  CA  THR A 135      -3.461   5.683  12.965  1.00 96.53           C  
ATOM   2131  HA  THR A 135      -3.818   4.722  12.597  1.00 96.53           H  
ATOM   2132  C   THR A 135      -4.583   6.696  12.774  1.00 96.53           C  
ATOM   2133  CB  THR A 135      -3.167   5.484  14.456  1.00 96.53           C  
ATOM   2134  HB  THR A 135      -2.787   6.409  14.889  1.00 96.53           H  
ATOM   2135  O   THR A 135      -4.387   7.894  13.000  1.00 96.53           O  
ATOM   2136  CG2 THR A 135      -4.404   5.024  15.234  1.00 96.53           C  
ATOM   2137 HG21 THR A 135      -5.134   5.831  15.296  1.00 96.53           H  
ATOM   2138 HG22 THR A 135      -4.857   4.163  14.742  1.00 96.53           H  
ATOM   2139 HG23 THR A 135      -4.111   4.745  16.246  1.00 96.53           H  
ATOM   2140  OG1 THR A 135      -2.218   4.462  14.632  1.00 96.53           O  
ATOM   2141  HG1 THR A 135      -1.364   4.712  14.273  1.00 96.53           H  
ATOM   2142  N   PHE A 136      -5.765   6.195  12.427  1.00 95.24           N  
ATOM   2143  H   PHE A 136      -5.818   5.200  12.263  1.00 95.24           H  
ATOM   2144  CA  PHE A 136      -7.030   6.922  12.379  1.00 95.24           C  
ATOM   2145  HA  PHE A 136      -6.849   7.991  12.488  1.00 95.24           H  
ATOM   2146  C   PHE A 136      -7.930   6.463  13.527  1.00 95.24           C  
ATOM   2147  CB  PHE A 136      -7.709   6.690  11.025  1.00 95.24           C  
ATOM   2148  HB2 PHE A 136      -7.886   5.622  10.894  1.00 95.24           H  
ATOM   2149  HB3 PHE A 136      -8.678   7.188  11.031  1.00 95.24           H  
ATOM   2150  O   PHE A 136      -7.870   5.303  13.944  1.00 95.24           O  
ATOM   2151  CG  PHE A 136      -6.907   7.201   9.848  1.00 95.24           C  
ATOM   2152  CD1 PHE A 136      -7.193   8.465   9.305  1.00 95.24           C  
ATOM   2153  HD1 PHE A 136      -8.002   9.053   9.712  1.00 95.24           H  
ATOM   2154  CD2 PHE A 136      -5.866   6.426   9.304  1.00 95.24           C  
ATOM   2155  HD2 PHE A 136      -5.636   5.455   9.718  1.00 95.24           H  
ATOM   2156  CE1 PHE A 136      -6.440   8.958   8.226  1.00 95.24           C  
ATOM   2157  HE1 PHE A 136      -6.674   9.924   7.804  1.00 95.24           H  
ATOM   2158  CE2 PHE A 136      -5.111   6.919   8.226  1.00 95.24           C  
ATOM   2159  HE2 PHE A 136      -4.308   6.323   7.817  1.00 95.24           H  
ATOM   2160  CZ  PHE A 136      -5.400   8.184   7.686  1.00 95.24           C  
ATOM   2161  HZ  PHE A 136      -4.830   8.558   6.849  1.00 95.24           H  
ATOM   2162  N   SER A 137      -8.773   7.359  14.033  1.00 93.16           N  
ATOM   2163  H   SER A 137      -8.819   8.282  13.624  1.00 93.16           H  
ATOM   2164  CA  SER A 137      -9.745   7.045  15.084  1.00 93.16           C  
ATOM   2165  HA  SER A 137      -9.877   5.964  15.127  1.00 93.16           H  
ATOM   2166  C   SER A 137     -11.095   7.656  14.744  1.00 93.16           C  
ATOM   2167  CB  SER A 137      -9.263   7.502  16.465  1.00 93.16           C  
ATOM   2168  HB2 SER A 137      -9.980   7.178  17.220  1.00 93.16           H  
ATOM   2169  HB3 SER A 137      -9.177   8.588  16.490  1.00 93.16           H  
ATOM   2170  O   SER A 137     -11.173   8.807  14.314  1.00 93.16           O  
ATOM   2171  OG  SER A 137      -8.002   6.921  16.740  1.00 93.16           O  
ATOM   2172  HG  SER A 137      -7.968   6.100  16.243  1.00 93.16           H  
ATOM   2173  N   ALA A 138     -12.161   6.884  14.916  1.00 87.73           N  
ATOM   2174  H   ALA A 138     -12.039   5.952  15.286  1.00 87.73           H  
ATOM   2175  CA  ALA A 138     -13.509   7.299  14.578  1.00 87.73           C  
ATOM   2176  HA  ALA A 138     -13.570   8.387  14.593  1.00 87.73           H  
ATOM   2177  C   ALA A 138     -14.513   6.750  15.591  1.00 87.73           C  
ATOM   2178  CB  ALA A 138     -13.841   6.812  13.163  1.00 87.73           C  
ATOM   2179  HB1 ALA A 138     -13.186   7.288  12.434  1.00 87.73           H  
ATOM   2180  HB2 ALA A 138     -13.715   5.731  13.108  1.00 87.73           H  
ATOM   2181  HB3 ALA A 138     -14.884   7.032  12.936  1.00 87.73           H  
ATOM   2182  O   ALA A 138     -14.570   5.550  15.827  1.00 87.73           O  
ATOM   2183  N   ASN A 139     -15.379   7.628  16.106  1.00 86.66           N  
ATOM   2184  H   ASN A 139     -15.202   8.614  15.976  1.00 86.66           H  
ATOM   2185  CA  ASN A 139     -16.512   7.218  16.945  1.00 86.66           C  
ATOM   2186  HA  ASN A 139     -16.144   6.626  17.783  1.00 86.66           H  
ATOM   2187  C   ASN A 139     -17.528   6.351  16.182  1.00 86.66           C  
ATOM   2188  CB  ASN A 139     -17.223   8.477  17.473  1.00 86.66           C  
ATOM   2189  HB2 ASN A 139     -18.100   8.168  18.041  1.00 86.66           H  
ATOM   2190  HB3 ASN A 139     -17.561   9.079  16.630  1.00 86.66           H  
ATOM   2191  O   ASN A 139     -18.286   5.609  16.795  1.00 86.66           O  
ATOM   2192  CG  ASN A 139     -16.371   9.329  18.392  1.00 86.66           C  
ATOM   2193  ND2 ASN A 139     -16.675  10.600  18.504  1.00 86.66           N  
ATOM   2194 HD21 ASN A 139     -16.098  11.117  19.153  1.00 86.66           H  
ATOM   2195 HD22 ASN A 139     -17.509  10.975  18.074  1.00 86.66           H  
ATOM   2196  OD1 ASN A 139     -15.421   8.896  19.009  1.00 86.66           O  
ATOM   2197  N   ASP A 140     -17.567   6.490  14.854  1.00 85.76           N  
ATOM   2198  H   ASP A 140     -16.844   7.049  14.423  1.00 85.76           H  
ATOM   2199  CA  ASP A 140     -18.400   5.697  13.957  1.00 85.76           C  
ATOM   2200  HA  ASP A 140     -19.100   5.092  14.534  1.00 85.76           H  
ATOM   2201  C   ASP A 140     -17.503   4.778  13.106  1.00 85.76           C  
ATOM   2202  CB  ASP A 140     -19.261   6.629  13.094  1.00 85.76           C  
ATOM   2203  HB2 ASP A 140     -19.912   7.211  13.746  1.00 85.76           H  
ATOM   2204  HB3 ASP A 140     -18.615   7.323  12.555  1.00 85.76           H  
ATOM   2205  O   ASP A 140     -16.835   5.272  12.186  1.00 85.76           O  
ATOM   2206  CG  ASP A 140     -20.126   5.862  12.088  1.00 85.76           C  
ATOM   2207  OD1 ASP A 140     -20.170   4.613  12.166  1.00 85.76           O  
ATOM   2208  OD2 ASP A 140     -20.708   6.545  11.219  1.00 85.76           O  
ATOM   2209  N   PRO A 141     -17.484   3.459  13.380  1.00 78.20           N  
ATOM   2210  CA  PRO A 141     -16.710   2.489  12.612  1.00 78.20           C  
ATOM   2211  HA  PRO A 141     -15.652   2.733  12.713  1.00 78.20           H  
ATOM   2212  C   PRO A 141     -17.068   2.451  11.123  1.00 78.20           C  
ATOM   2213  CB  PRO A 141     -16.978   1.131  13.270  1.00 78.20           C  
ATOM   2214  HB2 PRO A 141     -16.099   0.488  13.236  1.00 78.20           H  
ATOM   2215  HB3 PRO A 141     -17.826   0.642  12.791  1.00 78.20           H  
ATOM   2216  O   PRO A 141     -16.220   2.084  10.313  1.00 78.20           O  
ATOM   2217  CG  PRO A 141     -17.354   1.495  14.703  1.00 78.20           C  
ATOM   2218  HG2 PRO A 141     -16.450   1.664  15.287  1.00 78.20           H  
ATOM   2219  HG3 PRO A 141     -17.978   0.731  15.168  1.00 78.20           H  
ATOM   2220  CD  PRO A 141     -18.104   2.809  14.526  1.00 78.20           C  
ATOM   2221  HD2 PRO A 141     -18.007   3.406  15.433  1.00 78.20           H  
ATOM   2222  HD3 PRO A 141     -19.154   2.616  14.307  1.00 78.20           H  
ATOM   2223  N   HIS A 142     -18.270   2.886  10.718  1.00 83.83           N  
ATOM   2224  H   HIS A 142     -18.927   3.250  11.392  1.00 83.83           H  
ATOM   2225  CA  HIS A 142     -18.646   2.932   9.302  1.00 83.83           C  
ATOM   2226  HA  HIS A 142     -18.508   1.935   8.883  1.00 83.83           H  
ATOM   2227  C   HIS A 142     -17.761   3.878   8.478  1.00 83.83           C  
ATOM   2228  CB  HIS A 142     -20.123   3.316   9.156  1.00 83.83           C  
ATOM   2229  HB2 HIS A 142     -20.309   4.275   9.639  1.00 83.83           H  
ATOM   2230  HB3 HIS A 142     -20.351   3.436   8.097  1.00 83.83           H  
ATOM   2231  O   HIS A 142     -17.650   3.708   7.261  1.00 83.83           O  
ATOM   2232  CG  HIS A 142     -21.059   2.274   9.707  1.00 83.83           C  
ATOM   2233  CD2 HIS A 142     -21.959   2.419  10.729  1.00 83.83           C  
ATOM   2234  HD2 HIS A 142     -22.124   3.318  11.304  1.00 83.83           H  
ATOM   2235  ND1 HIS A 142     -21.163   0.982   9.251  1.00 83.83           N  
ATOM   2236  HD1 HIS A 142     -20.582   0.570   8.534  1.00 83.83           H  
ATOM   2237  CE1 HIS A 142     -22.104   0.358   9.978  1.00 83.83           C  
ATOM   2238  HE1 HIS A 142     -22.395  -0.676   9.865  1.00 83.83           H  
ATOM   2239  NE2 HIS A 142     -22.626   1.195  10.886  1.00 83.83           N  
ATOM   2240  N   LYS A 143     -17.054   4.823   9.117  1.00 86.13           N  
ATOM   2241  H   LYS A 143     -17.175   4.905  10.116  1.00 86.13           H  
ATOM   2242  CA  LYS A 143     -16.035   5.655   8.451  1.00 86.13           C  
ATOM   2243  HA  LYS A 143     -16.496   6.169   7.607  1.00 86.13           H  
ATOM   2244  C   LYS A 143     -14.881   4.837   7.869  1.00 86.13           C  
ATOM   2245  CB  LYS A 143     -15.479   6.692   9.433  1.00 86.13           C  
ATOM   2246  HB2 LYS A 143     -15.108   6.195  10.329  1.00 86.13           H  
ATOM   2247  HB3 LYS A 143     -14.641   7.199   8.954  1.00 86.13           H  
ATOM   2248  O   LYS A 143     -14.256   5.265   6.899  1.00 86.13           O  
ATOM   2249  CG  LYS A 143     -16.536   7.736   9.807  1.00 86.13           C  
ATOM   2250  HG2 LYS A 143     -17.002   8.116   8.897  1.00 86.13           H  
ATOM   2251  HG3 LYS A 143     -17.305   7.283  10.433  1.00 86.13           H  
ATOM   2252  CD  LYS A 143     -15.882   8.904  10.548  1.00 86.13           C  
ATOM   2253  HD2 LYS A 143     -15.105   9.333   9.916  1.00 86.13           H  
ATOM   2254  HD3 LYS A 143     -15.430   8.545  11.473  1.00 86.13           H  
ATOM   2255  CE  LYS A 143     -16.930   9.968  10.868  1.00 86.13           C  
ATOM   2256  HE2 LYS A 143     -17.455  10.222   9.948  1.00 86.13           H  
ATOM   2257  HE3 LYS A 143     -17.660   9.545  11.559  1.00 86.13           H  
ATOM   2258  NZ  LYS A 143     -16.293  11.180  11.438  1.00 86.13           N  
ATOM   2259  HZ1 LYS A 143     -15.640  11.566  10.772  1.00 86.13           H  
ATOM   2260  HZ2 LYS A 143     -15.792  10.954  12.286  1.00 86.13           H  
ATOM   2261  HZ3 LYS A 143     -16.992  11.883  11.631  1.00 86.13           H  
ATOM   2262  N   PHE A 144     -14.625   3.658   8.427  1.00 89.18           N  
ATOM   2263  H   PHE A 144     -15.191   3.363   9.209  1.00 89.18           H  
ATOM   2264  CA  PHE A 144     -13.590   2.734   7.981  1.00 89.18           C  
ATOM   2265  HA  PHE A 144     -12.759   3.302   7.564  1.00 89.18           H  
ATOM   2266  C   PHE A 144     -14.048   1.794   6.861  1.00 89.18           C  
ATOM   2267  CB  PHE A 144     -13.083   1.959   9.202  1.00 89.18           C  
ATOM   2268  HB2 PHE A 144     -13.903   1.367   9.608  1.00 89.18           H  
ATOM   2269  HB3 PHE A 144     -12.331   1.240   8.875  1.00 89.18           H  
ATOM   2270  O   PHE A 144     -13.240   1.016   6.367  1.00 89.18           O  
ATOM   2271  CG  PHE A 144     -12.474   2.805  10.304  1.00 89.18           C  
ATOM   2272  CD1 PHE A 144     -11.584   3.852  10.002  1.00 89.18           C  
ATOM   2273  HD1 PHE A 144     -11.299   4.027   8.975  1.00 89.18           H  
ATOM   2274  CD2 PHE A 144     -12.791   2.534  11.645  1.00 89.18           C  
ATOM   2275  HD2 PHE A 144     -13.463   1.725  11.892  1.00 89.18           H  
ATOM   2276  CE1 PHE A 144     -11.044   4.649  11.026  1.00 89.18           C  
ATOM   2277  HE1 PHE A 144     -10.370   5.459  10.787  1.00 89.18           H  
ATOM   2278  CE2 PHE A 144     -12.232   3.312  12.672  1.00 89.18           C  
ATOM   2279  HE2 PHE A 144     -12.484   3.097  13.700  1.00 89.18           H  
ATOM   2280  CZ  PHE A 144     -11.362   4.371  12.365  1.00 89.18           C  
ATOM   2281  HZ  PHE A 144     -10.935   4.961  13.162  1.00 89.18           H  
ATOM   2282  N   ASN A 145     -15.302   1.886   6.398  1.00 90.27           N  
ATOM   2283  H   ASN A 145     -15.952   2.498   6.870  1.00 90.27           H  
ATOM   2284  CA  ASN A 145     -15.816   0.990   5.357  1.00 90.27           C  
ATOM   2285  HA  ASN A 145     -15.495  -0.021   5.608  1.00 90.27           H  
ATOM   2286  C   ASN A 145     -15.274   1.297   3.953  1.00 90.27           C  
ATOM   2287  CB  ASN A 145     -17.355   0.992   5.359  1.00 90.27           C  
ATOM   2288  HB2 ASN A 145     -17.707   0.503   4.451  1.00 90.27           H  
ATOM   2289  HB3 ASN A 145     -17.737   2.013   5.366  1.00 90.27           H  
ATOM   2290  O   ASN A 145     -15.466   0.487   3.049  1.00 90.27           O  
ATOM   2291  CG  ASN A 145     -17.947   0.215   6.520  1.00 90.27           C  
ATOM   2292  ND2 ASN A 145     -19.250   0.077   6.575  1.00 90.27           N  
ATOM   2293 HD21 ASN A 145     -19.807   0.385   5.791  1.00 90.27           H  
ATOM   2294 HD22 ASN A 145     -19.536  -0.675   7.186  1.00 90.27           H  
ATOM   2295  OD1 ASN A 145     -17.273  -0.325   7.372  1.00 90.27           O  
ATOM   2296  N   ARG A 146     -14.657   2.468   3.739  1.00 93.96           N  
ATOM   2297  H   ARG A 146     -14.515   3.069   4.538  1.00 93.96           H  
ATOM   2298  CA  ARG A 146     -14.195   2.916   2.414  1.00 93.96           C  
ATOM   2299  HA  ARG A 146     -14.089   2.030   1.788  1.00 93.96           H  
ATOM   2300  C   ARG A 146     -12.803   3.570   2.422  1.00 93.96           C  
ATOM   2301  CB  ARG A 146     -15.253   3.814   1.745  1.00 93.96           C  
ATOM   2302  HB2 ARG A 146     -14.869   4.142   0.779  1.00 93.96           H  
ATOM   2303  HB3 ARG A 146     -15.416   4.693   2.369  1.00 93.96           H  
ATOM   2304  O   ARG A 146     -12.692   4.722   1.991  1.00 93.96           O  
ATOM   2305  CG  ARG A 146     -16.593   3.111   1.500  1.00 93.96           C  
ATOM   2306  HG2 ARG A 146     -17.025   2.792   2.448  1.00 93.96           H  
ATOM   2307  HG3 ARG A 146     -16.437   2.241   0.863  1.00 93.96           H  
ATOM   2308  CD  ARG A 146     -17.567   4.081   0.825  1.00 93.96           C  
ATOM   2309  HD2 ARG A 146     -17.147   4.388  -0.133  1.00 93.96           H  
ATOM   2310  HD3 ARG A 146     -17.670   4.968   1.451  1.00 93.96           H  
ATOM   2311  NE  ARG A 146     -18.895   3.464   0.656  1.00 93.96           N  
ATOM   2312  HE  ARG A 146     -19.326   3.096   1.492  1.00 93.96           H  
ATOM   2313  NH1 ARG A 146     -19.054   3.541  -1.643  1.00 93.96           N  
ATOM   2314 HH11 ARG A 146     -19.484   3.108  -2.447  1.00 93.96           H  
ATOM   2315 HH12 ARG A 146     -18.154   3.995  -1.707  1.00 93.96           H  
ATOM   2316  NH2 ARG A 146     -20.577   2.447  -0.478  1.00 93.96           N  
ATOM   2317 HH21 ARG A 146     -20.557   1.726  -1.185  1.00 93.96           H  
ATOM   2318 HH22 ARG A 146     -20.961   2.119   0.397  1.00 93.96           H  
ATOM   2319  CZ  ARG A 146     -19.503   3.172  -0.479  1.00 93.96           C  
ATOM   2320  N   PRO A 147     -11.748   2.917   2.943  1.00 95.46           N  
ATOM   2321  CA  PRO A 147     -10.419   3.500   2.915  1.00 95.46           C  
ATOM   2322  HA  PRO A 147     -10.458   4.522   3.291  1.00 95.46           H  
ATOM   2323  C   PRO A 147      -9.888   3.512   1.478  1.00 95.46           C  
ATOM   2324  CB  PRO A 147      -9.576   2.659   3.871  1.00 95.46           C  
ATOM   2325  HB2 PRO A 147      -9.715   3.018   4.891  1.00 95.46           H  
ATOM   2326  HB3 PRO A 147      -8.519   2.668   3.604  1.00 95.46           H  
ATOM   2327  O   PRO A 147     -10.150   2.608   0.677  1.00 95.46           O  
ATOM   2328  CG  PRO A 147     -10.192   1.272   3.731  1.00 95.46           C  
ATOM   2329  HG2 PRO A 147     -10.060   0.683   4.639  1.00 95.46           H  
ATOM   2330  HG3 PRO A 147      -9.724   0.773   2.883  1.00 95.46           H  
ATOM   2331  CD  PRO A 147     -11.675   1.554   3.450  1.00 95.46           C  
ATOM   2332  HD2 PRO A 147     -12.230   1.499   4.386  1.00 95.46           H  
ATOM   2333  HD3 PRO A 147     -12.082   0.839   2.735  1.00 95.46           H  
ATOM   2334  N   GLN A 148      -9.146   4.562   1.148  1.00 97.46           N  
ATOM   2335  H   GLN A 148      -8.988   5.277   1.844  1.00 97.46           H  
ATOM   2336  CA  GLN A 148      -8.503   4.729  -0.149  1.00 97.46           C  
ATOM   2337  HA  GLN A 148      -8.572   3.797  -0.710  1.00 97.46           H  
ATOM   2338  C   GLN A 148      -7.026   5.034   0.065  1.00 97.46           C  
ATOM   2339  CB  GLN A 148      -9.185   5.833  -0.977  1.00 97.46           C  
ATOM   2340  HB2 GLN A 148      -9.004   6.798  -0.504  1.00 97.46           H  
ATOM   2341  HB3 GLN A 148      -8.733   5.853  -1.968  1.00 97.46           H  
ATOM   2342  O   GLN A 148      -6.678   5.868   0.902  1.00 97.46           O  
ATOM   2343  CG  GLN A 148     -10.698   5.621  -1.125  1.00 97.46           C  
ATOM   2344  HG2 GLN A 148     -10.872   4.633  -1.553  1.00 97.46           H  
ATOM   2345  HG3 GLN A 148     -11.173   5.648  -0.144  1.00 97.46           H  
ATOM   2346  CD  GLN A 148     -11.387   6.673  -1.990  1.00 97.46           C  
ATOM   2347  NE2 GLN A 148     -12.490   6.322  -2.614  1.00 97.46           N  
ATOM   2348 HE21 GLN A 148     -12.815   5.369  -2.533  1.00 97.46           H  
ATOM   2349 HE22 GLN A 148     -12.849   6.981  -3.290  1.00 97.46           H  
ATOM   2350  OE1 GLN A 148     -11.021   7.836  -2.087  1.00 97.46           O  
ATOM   2351  N   PHE A 149      -6.179   4.377  -0.715  1.00 97.86           N  
ATOM   2352  H   PHE A 149      -6.549   3.692  -1.359  1.00 97.86           H  
ATOM   2353  CA  PHE A 149      -4.737   4.562  -0.721  1.00 97.86           C  
ATOM   2354  HA  PHE A 149      -4.462   5.372  -0.046  1.00 97.86           H  
ATOM   2355  C   PHE A 149      -4.327   4.933  -2.141  1.00 97.86           C  
ATOM   2356  CB  PHE A 149      -4.037   3.283  -0.234  1.00 97.86           C  
ATOM   2357  HB2 PHE A 149      -4.086   2.526  -1.017  1.00 97.86           H  
ATOM   2358  HB3 PHE A 149      -2.982   3.503  -0.070  1.00 97.86           H  
ATOM   2359  O   PHE A 149      -4.610   4.194  -3.077  1.00 97.86           O  
ATOM   2360  CG  PHE A 149      -4.629   2.705   1.037  1.00 97.86           C  
ATOM   2361  CD1 PHE A 149      -4.261   3.237   2.283  1.00 97.86           C  
ATOM   2362  HD1 PHE A 149      -3.523   4.023   2.330  1.00 97.86           H  
ATOM   2363  CD2 PHE A 149      -5.586   1.672   0.975  1.00 97.86           C  
ATOM   2364  HD2 PHE A 149      -5.879   1.266   0.018  1.00 97.86           H  
ATOM   2365  CE1 PHE A 149      -4.854   2.751   3.461  1.00 97.86           C  
ATOM   2366  HE1 PHE A 149      -4.572   3.168   4.416  1.00 97.86           H  
ATOM   2367  CE2 PHE A 149      -6.176   1.183   2.153  1.00 97.86           C  
ATOM   2368  HE2 PHE A 149      -6.912   0.395   2.099  1.00 97.86           H  
ATOM   2369  CZ  PHE A 149      -5.814   1.729   3.397  1.00 97.86           C  
ATOM   2370  HZ  PHE A 149      -6.276   1.369   4.305  1.00 97.86           H  
ATOM   2371  N   THR A 150      -3.698   6.085  -2.327  1.00 97.85           N  
ATOM   2372  H   THR A 150      -3.509   6.664  -1.521  1.00 97.85           H  
ATOM   2373  CA  THR A 150      -3.019   6.426  -3.580  1.00 97.85           C  
ATOM   2374  HA  THR A 150      -3.242   5.693  -4.355  1.00 97.85           H  
ATOM   2375  C   THR A 150      -1.531   6.395  -3.305  1.00 97.85           C  
ATOM   2376  CB  THR A 150      -3.446   7.799  -4.106  1.00 97.85           C  
ATOM   2377  HB  THR A 150      -3.140   8.568  -3.397  1.00 97.85           H  
ATOM   2378  O   THR A 150      -1.066   7.146  -2.452  1.00 97.85           O  
ATOM   2379  CG2 THR A 150      -2.835   8.117  -5.465  1.00 97.85           C  
ATOM   2380 HG21 THR A 150      -3.075   9.147  -5.730  1.00 97.85           H  
ATOM   2381 HG22 THR A 150      -1.750   8.031  -5.424  1.00 97.85           H  
ATOM   2382 HG23 THR A 150      -3.219   7.431  -6.221  1.00 97.85           H  
ATOM   2383  OG1 THR A 150      -4.850   7.836  -4.252  1.00 97.85           O  
ATOM   2384  HG1 THR A 150      -5.197   7.164  -3.661  1.00 97.85           H  
ATOM   2385  N   ILE A 151      -0.813   5.512  -3.990  1.00 96.54           N  
ATOM   2386  H   ILE A 151      -1.270   4.955  -4.697  1.00 96.54           H  
ATOM   2387  CA  ILE A 151       0.636   5.408  -3.903  1.00 96.54           C  
ATOM   2388  HA  ILE A 151       0.977   5.964  -3.030  1.00 96.54           H  
ATOM   2389  C   ILE A 151       1.215   6.084  -5.138  1.00 96.54           C  
ATOM   2390  CB  ILE A 151       1.126   3.952  -3.732  1.00 96.54           C  
ATOM   2391  HB  ILE A 151       0.945   3.389  -4.648  1.00 96.54           H  
ATOM   2392  O   ILE A 151       0.977   5.648  -6.268  1.00 96.54           O  
ATOM   2393  CG1 ILE A 151       0.455   3.210  -2.548  1.00 96.54           C  
ATOM   2394 HG12 ILE A 151       0.306   3.902  -1.720  1.00 96.54           H  
ATOM   2395 HG13 ILE A 151       1.123   2.422  -2.199  1.00 96.54           H  
ATOM   2396  CG2 ILE A 151       2.647   4.015  -3.493  1.00 96.54           C  
ATOM   2397 HG21 ILE A 151       3.163   4.315  -4.404  1.00 96.54           H  
ATOM   2398 HG22 ILE A 151       3.040   3.046  -3.183  1.00 96.54           H  
ATOM   2399 HG23 ILE A 151       2.884   4.736  -2.711  1.00 96.54           H  
ATOM   2400  CD1 ILE A 151      -0.878   2.524  -2.890  1.00 96.54           C  
ATOM   2401 HD11 ILE A 151      -1.215   1.948  -2.028  1.00 96.54           H  
ATOM   2402 HD12 ILE A 151      -1.651   3.252  -3.137  1.00 96.54           H  
ATOM   2403 HD13 ILE A 151      -0.739   1.846  -3.732  1.00 96.54           H  
ATOM   2404  N   GLU A 152       1.940   7.167  -4.905  1.00 94.29           N  
ATOM   2405  H   GLU A 152       2.090   7.456  -3.948  1.00 94.29           H  
ATOM   2406  CA  GLU A 152       2.688   7.903  -5.908  1.00 94.29           C  
ATOM   2407  HA  GLU A 152       2.406   7.536  -6.894  1.00 94.29           H  
ATOM   2408  C   GLU A 152       4.177   7.606  -5.723  1.00 94.29           C  
ATOM   2409  CB  GLU A 152       2.344   9.404  -5.892  1.00 94.29           C  
ATOM   2410  HB2 GLU A 152       2.929   9.889  -6.674  1.00 94.29           H  
ATOM   2411  HB3 GLU A 152       2.606   9.839  -4.927  1.00 94.29           H  
ATOM   2412  O   GLU A 152       4.755   7.700  -4.642  1.00 94.29           O  
ATOM   2413  CG  GLU A 152       0.841   9.625  -6.169  1.00 94.29           C  
ATOM   2414  HG2 GLU A 152       0.272   9.293  -5.301  1.00 94.29           H  
ATOM   2415  HG3 GLU A 152       0.556   8.990  -7.008  1.00 94.29           H  
ATOM   2416  CD  GLU A 152       0.419  11.066  -6.513  1.00 94.29           C  
ATOM   2417  OE1 GLU A 152      -0.788  11.231  -6.855  1.00 94.29           O  
ATOM   2418  OE2 GLU A 152       1.278  11.968  -6.564  1.00 94.29           O  
ATOM   2419  N   TRP A 153       4.784   7.192  -6.816  1.00 83.81           N  
ATOM   2420  H   TRP A 153       4.241   7.182  -7.668  1.00 83.81           H  
ATOM   2421  CA  TRP A 153       6.204   6.949  -6.974  1.00 83.81           C  
ATOM   2422  HA  TRP A 153       6.728   7.100  -6.030  1.00 83.81           H  
ATOM   2423  C   TRP A 153       6.727   7.980  -7.980  1.00 83.81           C  
ATOM   2424  CB  TRP A 153       6.371   5.488  -7.405  1.00 83.81           C  
ATOM   2425  HB2 TRP A 153       5.697   5.282  -8.236  1.00 83.81           H  
ATOM   2426  HB3 TRP A 153       6.079   4.840  -6.578  1.00 83.81           H  
ATOM   2427  O   TRP A 153       5.950   8.430  -8.828  1.00 83.81           O  
ATOM   2428  CG  TRP A 153       7.746   5.123  -7.834  1.00 83.81           C  
ATOM   2429  CD1 TRP A 153       8.772   4.806  -7.020  1.00 83.81           C  
ATOM   2430  HD1 TRP A 153       8.722   4.738  -5.943  1.00 83.81           H  
ATOM   2431  CD2 TRP A 153       8.284   5.087  -9.188  1.00 83.81           C  
ATOM   2432  CE2 TRP A 153       9.678   4.818  -9.114  1.00 83.81           C  
ATOM   2433  CE3 TRP A 153       7.728   5.240 -10.470  1.00 83.81           C  
ATOM   2434  HE3 TRP A 153       6.655   5.321 -10.567  1.00 83.81           H  
ATOM   2435  NE1 TRP A 153       9.902   4.606  -7.781  1.00 83.81           N  
ATOM   2436  HE1 TRP A 153      10.814   4.452  -7.376  1.00 83.81           H  
ATOM   2437  CH2 TRP A 153       9.927   4.999 -11.499  1.00 83.81           C  
ATOM   2438  HH2 TRP A 153      10.530   4.913 -12.390  1.00 83.81           H  
ATOM   2439  CZ2 TRP A 153      10.503   4.779 -10.240  1.00 83.81           C  
ATOM   2440  HZ2 TRP A 153      11.554   4.545 -10.157  1.00 83.81           H  
ATOM   2441  CZ3 TRP A 153       8.544   5.220 -11.614  1.00 83.81           C  
ATOM   2442  HZ3 TRP A 153       8.119   5.301 -12.604  1.00 83.81           H  
ATOM   2443  N   GLY A 154       7.992   8.387  -7.856  1.00 64.87           N  
ATOM   2444  H   GLY A 154       8.584   7.910  -7.192  1.00 64.87           H  
ATOM   2445  CA  GLY A 154       8.623   9.372  -8.744  1.00 64.87           C  
ATOM   2446  HA2 GLY A 154       9.556   9.724  -8.304  1.00 64.87           H  
ATOM   2447  HA3 GLY A 154       7.956  10.219  -8.899  1.00 64.87           H  
ATOM   2448  C   GLY A 154       8.951   8.798 -10.111  1.00 64.87           C  
ATOM   2449  O   GLY A 154      10.168   8.702 -10.368  1.00 64.87           O  
ATOM   2450  OXT GLY A 154       7.978   8.540 -10.865  1.00 64.87           O  
TER    2451      GLY A 154                                                       
END   
