# Supplementary material for: Single-chain dimers from de novo immunoglobulins as robust scaffolds for multiple binding loops
Source: Nat Commun. 2023 Sep 23;14:5939. doi: 10.1038/s41467-023-41717-5 (PMC10517939; doi:10.1038/s41467-023-41717-5)
Supplement: Supplementary file 3 — Supplementary Data 1 [file 41467_2023_41717_MOESM3_ESM.zip › design_models/scIg+EF/scIg12+EF3b/ranked_3.pdb]

ATOM      1  N   GLY A   1       5.950  -7.741  -9.589  1.00 86.77           N  
ATOM      2  H   GLY A   1       5.513  -8.651  -9.598  1.00 86.77           H  
ATOM      3  H2  GLY A   1       6.595  -7.675 -10.364  1.00 86.77           H  
ATOM      4  H3  GLY A   1       5.220  -7.074  -9.792  1.00 86.77           H  
ATOM      5  CA  GLY A   1       6.594  -7.421  -8.281  1.00 86.77           C  
ATOM      6  HA2 GLY A   1       7.319  -8.195  -8.031  1.00 86.77           H  
ATOM      7  HA3 GLY A   1       7.102  -6.461  -8.382  1.00 86.77           H  
ATOM      8  C   GLY A   1       5.565  -7.292  -7.155  1.00 86.77           C  
ATOM      9  O   GLY A   1       4.449  -6.892  -7.439  1.00 86.77           O  
ATOM     10  N   ARG A   2       5.880  -7.629  -5.888  1.00 94.56           N  
ATOM     11  H   ARG A   2       6.812  -7.951  -5.669  1.00 94.56           H  
ATOM     12  CA  ARG A   2       4.888  -7.655  -4.784  1.00 94.56           C  
ATOM     13  HA  ARG A   2       4.007  -7.086  -5.084  1.00 94.56           H  
ATOM     14  C   ARG A   2       5.389  -7.026  -3.478  1.00 94.56           C  
ATOM     15  CB  ARG A   2       4.439  -9.110  -4.573  1.00 94.56           C  
ATOM     16  HB2 ARG A   2       3.957  -9.454  -5.488  1.00 94.56           H  
ATOM     17  HB3 ARG A   2       5.321  -9.728  -4.402  1.00 94.56           H  
ATOM     18  O   ARG A   2       6.450  -7.400  -2.987  1.00 94.56           O  
ATOM     19  CG  ARG A   2       3.467  -9.304  -3.400  1.00 94.56           C  
ATOM     20  HG2 ARG A   2       2.600  -8.654  -3.516  1.00 94.56           H  
ATOM     21  HG3 ARG A   2       3.974  -9.073  -2.463  1.00 94.56           H  
ATOM     22  CD  ARG A   2       3.020 -10.763  -3.381  1.00 94.56           C  
ATOM     23  HD2 ARG A   2       2.386 -10.933  -4.251  1.00 94.56           H  
ATOM     24  HD3 ARG A   2       3.898 -11.403  -3.472  1.00 94.56           H  
ATOM     25  NE  ARG A   2       2.327 -11.104  -2.127  1.00 94.56           N  
ATOM     26  HE  ARG A   2       2.785 -10.808  -1.278  1.00 94.56           H  
ATOM     27  NH1 ARG A   2       0.679 -12.389  -3.074  1.00 94.56           N  
ATOM     28 HH11 ARG A   2       0.784 -11.884  -3.943  1.00 94.56           H  
ATOM     29 HH12 ARG A   2      -0.185 -12.908  -3.013  1.00 94.56           H  
ATOM     30  NH2 ARG A   2       0.822 -12.215  -0.850  1.00 94.56           N  
ATOM     31 HH21 ARG A   2       1.279 -11.827  -0.038  1.00 94.56           H  
ATOM     32 HH22 ARG A   2       0.002 -12.801  -0.780  1.00 94.56           H  
ATOM     33  CZ  ARG A   2       1.286 -11.902  -2.028  1.00 94.56           C  
ATOM     34  N   VAL A   3       4.585  -6.140  -2.885  1.00 97.36           N  
ATOM     35  H   VAL A   3       3.739  -5.878  -3.371  1.00 97.36           H  
ATOM     36  CA  VAL A   3       4.832  -5.521  -1.568  1.00 97.36           C  
ATOM     37  HA  VAL A   3       5.669  -6.028  -1.089  1.00 97.36           H  
ATOM     38  C   VAL A   3       3.613  -5.687  -0.668  1.00 97.36           C  
ATOM     39  CB  VAL A   3       5.210  -4.032  -1.699  1.00 97.36           C  
ATOM     40  HB  VAL A   3       4.415  -3.506  -2.227  1.00 97.36           H  
ATOM     41  O   VAL A   3       2.478  -5.444  -1.078  1.00 97.36           O  
ATOM     42  CG1 VAL A   3       5.421  -3.353  -0.335  1.00 97.36           C  
ATOM     43 HG11 VAL A   3       4.485  -3.314   0.221  1.00 97.36           H  
ATOM     44 HG12 VAL A   3       6.167  -3.898   0.243  1.00 97.36           H  
ATOM     45 HG13 VAL A   3       5.766  -2.329  -0.483  1.00 97.36           H  
ATOM     46  CG2 VAL A   3       6.512  -3.872  -2.487  1.00 97.36           C  
ATOM     47 HG21 VAL A   3       6.733  -2.810  -2.594  1.00 97.36           H  
ATOM     48 HG22 VAL A   3       7.335  -4.368  -1.974  1.00 97.36           H  
ATOM     49 HG23 VAL A   3       6.413  -4.294  -3.488  1.00 97.36           H  
ATOM     50  N   GLU A   4       3.836  -6.086   0.579  1.00 98.37           N  
ATOM     51  H   GLU A   4       4.790  -6.260   0.861  1.00 98.37           H  
ATOM     52  CA  GLU A   4       2.791  -6.236   1.587  1.00 98.37           C  
ATOM     53  HA  GLU A   4       1.822  -6.060   1.122  1.00 98.37           H  
ATOM     54  C   GLU A   4       2.956  -5.205   2.709  1.00 98.37           C  
ATOM     55  CB  GLU A   4       2.794  -7.682   2.099  1.00 98.37           C  
ATOM     56  HB2 GLU A   4       2.773  -8.356   1.243  1.00 98.37           H  
ATOM     57  HB3 GLU A   4       3.709  -7.858   2.665  1.00 98.37           H  
ATOM     58  O   GLU A   4       4.019  -5.091   3.316  1.00 98.37           O  
ATOM     59  CG  GLU A   4       1.584  -7.991   2.984  1.00 98.37           C  
ATOM     60  HG2 GLU A   4       1.593  -7.328   3.849  1.00 98.37           H  
ATOM     61  HG3 GLU A   4       0.674  -7.789   2.418  1.00 98.37           H  
ATOM     62  CD  GLU A   4       1.556  -9.445   3.471  1.00 98.37           C  
ATOM     63  OE1 GLU A   4       0.555  -9.844   4.103  1.00 98.37           O  
ATOM     64  OE2 GLU A   4       2.505 -10.231   3.303  1.00 98.37           O  
ATOM     65  N   VAL A   5       1.874  -4.484   3.006  1.00 98.43           N  
ATOM     66  H   VAL A   5       1.053  -4.621   2.433  1.00 98.43           H  
ATOM     67  CA  VAL A   5       1.748  -3.538   4.117  1.00 98.43           C  
ATOM     68  HA  VAL A   5       2.701  -3.465   4.641  1.00 98.43           H  
ATOM     69  C   VAL A   5       0.694  -4.079   5.078  1.00 98.43           C  
ATOM     70  CB  VAL A   5       1.369  -2.127   3.616  1.00 98.43           C  
ATOM     71  HB  VAL A   5       0.374  -2.160   3.172  1.00 98.43           H  
ATOM     72  O   VAL A   5      -0.498  -4.100   4.763  1.00 98.43           O  
ATOM     73  CG1 VAL A   5       1.340  -1.120   4.774  1.00 98.43           C  
ATOM     74 HG11 VAL A   5       1.064  -0.135   4.396  1.00 98.43           H  
ATOM     75 HG12 VAL A   5       2.323  -1.058   5.241  1.00 98.43           H  
ATOM     76 HG13 VAL A   5       0.601  -1.416   5.519  1.00 98.43           H  
ATOM     77  CG2 VAL A   5       2.337  -1.608   2.544  1.00 98.43           C  
ATOM     78 HG21 VAL A   5       2.269  -2.224   1.647  1.00 98.43           H  
ATOM     79 HG22 VAL A   5       2.081  -0.584   2.272  1.00 98.43           H  
ATOM     80 HG23 VAL A   5       3.361  -1.639   2.915  1.00 98.43           H  
ATOM     81  N   ARG A   6       1.115  -4.524   6.262  1.00 98.27           N  
ATOM     82  H   ARG A   6       2.107  -4.484   6.449  1.00 98.27           H  
ATOM     83  CA  ARG A   6       0.213  -4.930   7.351  1.00 98.27           C  
ATOM     84  HA  ARG A   6      -0.810  -5.007   6.982  1.00 98.27           H  
ATOM     85  C   ARG A   6       0.233  -3.867   8.430  1.00 98.27           C  
ATOM     86  CB  ARG A   6       0.616  -6.281   7.947  1.00 98.27           C  
ATOM     87  HB2 ARG A   6       1.620  -6.191   8.363  1.00 98.27           H  
ATOM     88  HB3 ARG A   6      -0.069  -6.518   8.761  1.00 98.27           H  
ATOM     89  O   ARG A   6       1.302  -3.529   8.934  1.00 98.27           O  
ATOM     90  CG  ARG A   6       0.602  -7.434   6.941  1.00 98.27           C  
ATOM     91  HG2 ARG A   6      -0.404  -7.569   6.545  1.00 98.27           H  
ATOM     92  HG3 ARG A   6       1.291  -7.216   6.125  1.00 98.27           H  
ATOM     93  CD  ARG A   6       1.059  -8.713   7.649  1.00 98.27           C  
ATOM     94  HD2 ARG A   6       2.037  -8.526   8.093  1.00 98.27           H  
ATOM     95  HD3 ARG A   6       0.348  -8.960   8.438  1.00 98.27           H  
ATOM     96  NE  ARG A   6       1.149  -9.833   6.704  1.00 98.27           N  
ATOM     97  HE  ARG A   6       0.638  -9.743   5.838  1.00 98.27           H  
ATOM     98  NH1 ARG A   6       2.783 -11.083   7.712  1.00 98.27           N  
ATOM     99 HH11 ARG A   6       3.560 -11.716   7.587  1.00 98.27           H  
ATOM    100 HH12 ARG A   6       2.851 -10.373   8.427  1.00 98.27           H  
ATOM    101  NH2 ARG A   6       2.062 -11.627   5.674  1.00 98.27           N  
ATOM    102 HH21 ARG A   6       1.713 -11.210   4.823  1.00 98.27           H  
ATOM    103 HH22 ARG A   6       2.852 -12.245   5.558  1.00 98.27           H  
ATOM    104  CZ  ARG A   6       1.987 -10.848   6.709  1.00 98.27           C  
ATOM    105  N   VAL A   7      -0.936  -3.376   8.808  1.00 97.04           N  
ATOM    106  H   VAL A   7      -1.782  -3.718   8.376  1.00 97.04           H  
ATOM    107  CA  VAL A   7      -1.070  -2.407   9.895  1.00 97.04           C  
ATOM    108  HA  VAL A   7      -0.081  -2.065  10.198  1.00 97.04           H  
ATOM    109  C   VAL A   7      -1.708  -3.101  11.087  1.00 97.04           C  
ATOM    110  CB  VAL A   7      -1.854  -1.165   9.448  1.00 97.04           C  
ATOM    111  HB  VAL A   7      -2.901  -1.436   9.315  1.00 97.04           H  
ATOM    112  O   VAL A   7      -2.593  -3.934  10.919  1.00 97.04           O  
ATOM    113  CG1 VAL A   7      -1.775  -0.054  10.499  1.00 97.04           C  
ATOM    114 HG11 VAL A   7      -2.272  -0.365  11.418  1.00 97.04           H  
ATOM    115 HG12 VAL A   7      -2.274   0.842  10.131  1.00 97.04           H  
ATOM    116 HG13 VAL A   7      -0.734   0.184  10.716  1.00 97.04           H  
ATOM    117  CG2 VAL A   7      -1.331  -0.598   8.120  1.00 97.04           C  
ATOM    118 HG21 VAL A   7      -0.273  -0.354   8.206  1.00 97.04           H  
ATOM    119 HG22 VAL A   7      -1.895   0.298   7.859  1.00 97.04           H  
ATOM    120 HG23 VAL A   7      -1.471  -1.320   7.316  1.00 97.04           H  
ATOM    121  N   GLU A   8      -1.255  -2.776  12.288  1.00 95.22           N  
ATOM    122  H   GLU A   8      -0.462  -2.154  12.348  1.00 95.22           H  
ATOM    123  CA  GLU A   8      -1.843  -3.229  13.542  1.00 95.22           C  
ATOM    124  HA  GLU A   8      -2.836  -3.633  13.347  1.00 95.22           H  
ATOM    125  C   GLU A   8      -1.993  -2.044  14.496  1.00 95.22           C  
ATOM    126  CB  GLU A   8      -0.999  -4.368  14.130  1.00 95.22           C  
ATOM    127  HB2 GLU A   8       0.040  -4.050  14.211  1.00 95.22           H  
ATOM    128  HB3 GLU A   8      -1.051  -5.218  13.450  1.00 95.22           H  
ATOM    129  O   GLU A   8      -1.012  -1.373  14.821  1.00 95.22           O  
ATOM    130  CG  GLU A   8      -1.502  -4.802  15.512  1.00 95.22           C  
ATOM    131  HG2 GLU A   8      -2.587  -4.899  15.476  1.00 95.22           H  
ATOM    132  HG3 GLU A   8      -1.247  -4.029  16.237  1.00 95.22           H  
ATOM    133  CD  GLU A   8      -0.886  -6.133  15.955  1.00 95.22           C  
ATOM    134  OE1 GLU A   8      -1.696  -7.025  16.310  1.00 95.22           O  
ATOM    135  OE2 GLU A   8       0.355  -6.293  15.854  1.00 95.22           O  
ATOM    136  N   PHE A   9      -3.220  -1.795  14.947  1.00 91.41           N  
ATOM    137  H   PHE A   9      -3.981  -2.360  14.597  1.00 91.41           H  
ATOM    138  CA  PHE A   9      -3.534  -0.772  15.941  1.00 91.41           C  
ATOM    139  HA  PHE A   9      -2.699  -0.076  16.018  1.00 91.41           H  
ATOM    140  C   PHE A   9      -3.737  -1.421  17.316  1.00 91.41           C  
ATOM    141  CB  PHE A   9      -4.758   0.039  15.494  1.00 91.41           C  
ATOM    142  HB2 PHE A   9      -4.958   0.804  16.244  1.00 91.41           H  
ATOM    143  HB3 PHE A   9      -5.627  -0.618  15.464  1.00 91.41           H  
ATOM    144  O   PHE A   9      -4.630  -2.250  17.503  1.00 91.41           O  
ATOM    145  CG  PHE A   9      -4.607   0.717  14.142  1.00 91.41           C  
ATOM    146  CD1 PHE A   9      -3.966   1.965  14.030  1.00 91.41           C  
ATOM    147  HD1 PHE A   9      -3.559   2.450  14.905  1.00 91.41           H  
ATOM    148  CD2 PHE A   9      -5.109   0.098  12.983  1.00 91.41           C  
ATOM    149  HD2 PHE A   9      -5.589  -0.867  13.047  1.00 91.41           H  
ATOM    150  CE1 PHE A   9      -3.846   2.570  12.765  1.00 91.41           C  
ATOM    151  HE1 PHE A   9      -3.324   3.507  12.642  1.00 91.41           H  
ATOM    152  CE2 PHE A   9      -5.006   0.715  11.729  1.00 91.41           C  
ATOM    153  HE2 PHE A   9      -5.419   0.232  10.856  1.00 91.41           H  
ATOM    154  CZ  PHE A   9      -4.375   1.959  11.621  1.00 91.41           C  
ATOM    155  HZ  PHE A   9      -4.284   2.440  10.658  1.00 91.41           H  
ATOM    156  N   GLU A  10      -2.922  -1.020  18.290  1.00 88.68           N  
ATOM    157  H   GLU A  10      -2.230  -0.319  18.065  1.00 88.68           H  
ATOM    158  CA  GLU A  10      -2.963  -1.486  19.678  1.00 88.68           C  
ATOM    159  HA  GLU A  10      -3.887  -2.034  19.864  1.00 88.68           H  
ATOM    160  C   GLU A  10      -2.926  -0.283  20.625  1.00 88.68           C  
ATOM    161  CB  GLU A  10      -1.783  -2.422  19.983  1.00 88.68           C  
ATOM    162  HB2 GLU A  10      -0.865  -1.981  19.597  1.00 88.68           H  
ATOM    163  HB3 GLU A  10      -1.695  -2.507  21.066  1.00 88.68           H  
ATOM    164  O   GLU A  10      -1.858   0.209  20.985  1.00 88.68           O  
ATOM    165  CG  GLU A  10      -1.941  -3.842  19.427  1.00 88.68           C  
ATOM    166  HG2 GLU A  10      -2.033  -3.791  18.342  1.00 88.68           H  
ATOM    167  HG3 GLU A  10      -2.859  -4.273  19.827  1.00 88.68           H  
ATOM    168  CD  GLU A  10      -0.752  -4.743  19.807  1.00 88.68           C  
ATOM    169  OE1 GLU A  10      -0.691  -5.895  19.337  1.00 88.68           O  
ATOM    170  OE2 GLU A  10       0.177  -4.313  20.538  1.00 88.68           O  
ATOM    171  N   GLY A  11      -4.102   0.193  21.042  1.00 85.44           N  
ATOM    172  H   GLY A  11      -4.947  -0.190  20.642  1.00 85.44           H  
ATOM    173  CA  GLY A  11      -4.216   1.313  21.977  1.00 85.44           C  
ATOM    174  HA2 GLY A  11      -5.268   1.519  22.174  1.00 85.44           H  
ATOM    175  HA3 GLY A  11      -3.733   1.047  22.918  1.00 85.44           H  
ATOM    176  C   GLY A  11      -3.578   2.593  21.432  1.00 85.44           C  
ATOM    177  O   GLY A  11      -4.100   3.204  20.504  1.00 85.44           O  
ATOM    178  N   ASP A  12      -2.457   2.994  22.026  1.00 89.40           N  
ATOM    179  H   ASP A  12      -2.019   2.382  22.701  1.00 89.40           H  
ATOM    180  CA  ASP A  12      -1.671   4.182  21.681  1.00 89.40           C  
ATOM    181  HA  ASP A  12      -2.338   4.928  21.248  1.00 89.40           H  
ATOM    182  C   ASP A  12      -0.572   3.911  20.638  1.00 89.40           C  
ATOM    183  CB  ASP A  12      -1.090   4.777  22.976  1.00 89.40           C  
ATOM    184  HB2 ASP A  12      -1.900   4.940  23.687  1.00 89.40           H  
ATOM    185  HB3 ASP A  12      -0.651   5.749  22.750  1.00 89.40           H  
ATOM    186  O   ASP A  12       0.215   4.807  20.314  1.00 89.40           O  
ATOM    187  CG  ASP A  12      -0.008   3.916  23.643  1.00 89.40           C  
ATOM    188  OD1 ASP A  12      -0.027   2.673  23.480  1.00 89.40           O  
ATOM    189  OD2 ASP A  12       0.845   4.498  24.348  1.00 89.40           O  
ATOM    190  N   LYS A  13      -0.516   2.694  20.081  1.00 92.74           N  
ATOM    191  H   LYS A  13      -1.166   1.997  20.415  1.00 92.74           H  
ATOM    192  CA  LYS A  13       0.490   2.275  19.099  1.00 92.74           C  
ATOM    193  HA  LYS A  13       1.140   3.124  18.888  1.00 92.74           H  
ATOM    194  C   LYS A  13      -0.125   1.855  17.776  1.00 92.74           C  
ATOM    195  CB  LYS A  13       1.354   1.148  19.676  1.00 92.74           C  
ATOM    196  HB2 LYS A  13       2.018   0.765  18.901  1.00 92.74           H  
ATOM    197  HB3 LYS A  13       0.711   0.338  20.020  1.00 92.74           H  
ATOM    198  O   LYS A  13      -1.142   1.166  17.728  1.00 92.74           O  
ATOM    199  CG  LYS A  13       2.200   1.677  20.836  1.00 92.74           C  
ATOM    200  HG2 LYS A  13       2.888   2.433  20.457  1.00 92.74           H  
ATOM    201  HG3 LYS A  13       1.552   2.139  21.580  1.00 92.74           H  
ATOM    202  CD  LYS A  13       2.993   0.563  21.512  1.00 92.74           C  
ATOM    203  HD2 LYS A  13       2.307  -0.224  21.822  1.00 92.74           H  
ATOM    204  HD3 LYS A  13       3.737   0.168  20.820  1.00 92.74           H  
ATOM    205  CE  LYS A  13       3.660   1.188  22.736  1.00 92.74           C  
ATOM    206  HE2 LYS A  13       4.321   1.989  22.406  1.00 92.74           H  
ATOM    207  HE3 LYS A  13       2.879   1.646  23.344  1.00 92.74           H  
ATOM    208  NZ  LYS A  13       4.400   0.178  23.524  1.00 92.74           N  
ATOM    209  HZ1 LYS A  13       3.753  -0.536  23.828  1.00 92.74           H  
ATOM    210  HZ2 LYS A  13       5.138  -0.230  22.968  1.00 92.74           H  
ATOM    211  HZ3 LYS A  13       4.792   0.623  24.341  1.00 92.74           H  
ATOM    212  N   MET A  14       0.579   2.197  16.704  1.00 94.97           N  
ATOM    213  H   MET A  14       1.402   2.765  16.847  1.00 94.97           H  
ATOM    214  CA  MET A  14       0.365   1.638  15.375  1.00 94.97           C  
ATOM    215  HA  MET A  14      -0.427   0.890  15.417  1.00 94.97           H  
ATOM    216  C   MET A  14       1.658   0.962  14.920  1.00 94.97           C  
ATOM    217  CB  MET A  14      -0.089   2.740  14.411  1.00 94.97           C  
ATOM    218  HB2 MET A  14      -0.975   3.232  14.813  1.00 94.97           H  
ATOM    219  HB3 MET A  14       0.703   3.482  14.311  1.00 94.97           H  
ATOM    220  O   MET A  14       2.692   1.623  14.808  1.00 94.97           O  
ATOM    221  CG  MET A  14      -0.432   2.159  13.036  1.00 94.97           C  
ATOM    222  HG2 MET A  14      -1.312   1.525  13.141  1.00 94.97           H  
ATOM    223  HG3 MET A  14       0.385   1.526  12.690  1.00 94.97           H  
ATOM    224  SD  MET A  14      -0.757   3.392  11.748  1.00 94.97           S  
ATOM    225  CE  MET A  14       0.925   3.975  11.506  1.00 94.97           C  
ATOM    226  HE1 MET A  14       1.173   4.688  12.292  1.00 94.97           H  
ATOM    227  HE2 MET A  14       1.618   3.135  11.559  1.00 94.97           H  
ATOM    228  HE3 MET A  14       1.003   4.431  10.519  1.00 94.97           H  
ATOM    229  N   ARG A  15       1.611  -0.344  14.652  1.00 96.90           N  
ATOM    230  H   ARG A  15       0.719  -0.810  14.745  1.00 96.90           H  
ATOM    231  CA  ARG A  15       2.709  -1.088  14.022  1.00 96.90           C  
ATOM    232  HA  ARG A  15       3.633  -0.516  14.110  1.00 96.90           H  
ATOM    233  C   ARG A  15       2.421  -1.260  12.540  1.00 96.90           C  
ATOM    234  CB  ARG A  15       2.941  -2.451  14.688  1.00 96.90           C  
ATOM    235  HB2 ARG A  15       2.054  -3.072  14.563  1.00 96.90           H  
ATOM    236  HB3 ARG A  15       3.771  -2.939  14.179  1.00 96.90           H  
ATOM    237  O   ARG A  15       1.309  -1.609  12.157  1.00 96.90           O  
ATOM    238  CG  ARG A  15       3.273  -2.353  16.181  1.00 96.90           C  
ATOM    239  HG2 ARG A  15       4.067  -1.623  16.339  1.00 96.90           H  
ATOM    240  HG3 ARG A  15       2.382  -2.038  16.724  1.00 96.90           H  
ATOM    241  CD  ARG A  15       3.732  -3.723  16.697  1.00 96.90           C  
ATOM    242  HD2 ARG A  15       4.719  -3.940  16.290  1.00 96.90           H  
ATOM    243  HD3 ARG A  15       3.048  -4.487  16.328  1.00 96.90           H  
ATOM    244  NE  ARG A  15       3.797  -3.742  18.169  1.00 96.90           N  
ATOM    245  HE  ARG A  15       4.545  -3.206  18.585  1.00 96.90           H  
ATOM    246  NH1 ARG A  15       2.047  -5.208  18.549  1.00 96.90           N  
ATOM    247 HH11 ARG A  15       1.916  -5.416  17.569  1.00 96.90           H  
ATOM    248 HH12 ARG A  15       1.267  -5.460  19.139  1.00 96.90           H  
ATOM    249  NH2 ARG A  15       2.911  -4.076  20.238  1.00 96.90           N  
ATOM    250 HH21 ARG A  15       3.472  -3.320  20.601  1.00 96.90           H  
ATOM    251 HH22 ARG A  15       2.016  -4.301  20.649  1.00 96.90           H  
ATOM    252  CZ  ARG A  15       2.938  -4.353  18.969  1.00 96.90           C  
ATOM    253  N   VAL A  16       3.430  -1.035  11.715  1.00 98.05           N  
ATOM    254  H   VAL A  16       4.302  -0.714  12.110  1.00 98.05           H  
ATOM    255  CA  VAL A  16       3.389  -1.240  10.268  1.00 98.05           C  
ATOM    256  HA  VAL A  16       2.417  -1.640   9.978  1.00 98.05           H  
ATOM    257  C   VAL A  16       4.465  -2.254   9.930  1.00 98.05           C  
ATOM    258  CB  VAL A  16       3.608   0.074   9.497  1.00 98.05           C  
ATOM    259  HB  VAL A  16       4.617   0.442   9.682  1.00 98.05           H  
ATOM    260  O   VAL A  16       5.646  -1.977  10.119  1.00 98.05           O  
ATOM    261  CG1 VAL A  16       3.436  -0.157   7.990  1.00 98.05           C  
ATOM    262 HG11 VAL A  16       4.155  -0.895   7.636  1.00 98.05           H  
ATOM    263 HG12 VAL A  16       2.428  -0.511   7.776  1.00 98.05           H  
ATOM    264 HG13 VAL A  16       3.615   0.771   7.447  1.00 98.05           H  
ATOM    265  CG2 VAL A  16       2.622   1.159   9.942  1.00 98.05           C  
ATOM    266 HG21 VAL A  16       1.596   0.835   9.765  1.00 98.05           H  
ATOM    267 HG22 VAL A  16       2.759   1.364  11.004  1.00 98.05           H  
ATOM    268 HG23 VAL A  16       2.818   2.082   9.396  1.00 98.05           H  
ATOM    269  N   ARG A  17       4.069  -3.426   9.441  1.00 98.51           N  
ATOM    270  H   ARG A  17       3.080  -3.560   9.290  1.00 98.51           H  
ATOM    271  CA  ARG A  17       4.992  -4.421   8.891  1.00 98.51           C  
ATOM    272  HA  ARG A  17       6.007  -4.205   9.226  1.00 98.51           H  
ATOM    273  C   ARG A  17       4.989  -4.318   7.382  1.00 98.51           C  
ATOM    274  CB  ARG A  17       4.649  -5.838   9.348  1.00 98.51           C  
ATOM    275  HB2 ARG A  17       3.620  -6.074   9.079  1.00 98.51           H  
ATOM    276  HB3 ARG A  17       5.313  -6.540   8.843  1.00 98.51           H  
ATOM    277  O   ARG A  17       3.930  -4.383   6.756  1.00 98.51           O  
ATOM    278  CG  ARG A  17       4.835  -5.985  10.855  1.00 98.51           C  
ATOM    279  HG2 ARG A  17       5.868  -5.753  11.113  1.00 98.51           H  
ATOM    280  HG3 ARG A  17       4.171  -5.300  11.383  1.00 98.51           H  
ATOM    281  CD  ARG A  17       4.525  -7.414  11.283  1.00 98.51           C  
ATOM    282  HD2 ARG A  17       5.215  -8.095  10.784  1.00 98.51           H  
ATOM    283  HD3 ARG A  17       3.498  -7.659  11.011  1.00 98.51           H  
ATOM    284  NE  ARG A  17       4.699  -7.511  12.731  1.00 98.51           N  
ATOM    285  HE  ARG A  17       5.228  -6.770  13.168  1.00 98.51           H  
ATOM    286  NH1 ARG A  17       3.780  -9.567  13.123  1.00 98.51           N  
ATOM    287 HH11 ARG A  17       3.548 -10.294  13.784  1.00 98.51           H  
ATOM    288 HH12 ARG A  17       3.800  -9.721  12.125  1.00 98.51           H  
ATOM    289  NH2 ARG A  17       4.545  -8.275  14.811  1.00 98.51           N  
ATOM    290 HH21 ARG A  17       4.220  -8.908  15.528  1.00 98.51           H  
ATOM    291 HH22 ARG A  17       5.061  -7.436  15.035  1.00 98.51           H  
ATOM    292  CZ  ARG A  17       4.327  -8.461  13.546  1.00 98.51           C  
ATOM    293  N   LEU A  18       6.178  -4.159   6.831  1.00 98.61           N  
ATOM    294  H   LEU A  18       6.984  -4.139   7.440  1.00 98.61           H  
ATOM    295  CA  LEU A  18       6.446  -4.064   5.411  1.00 98.61           C  
ATOM    296  HA  LEU A  18       5.515  -4.000   4.847  1.00 98.61           H  
ATOM    297  C   LEU A  18       7.202  -5.312   4.995  1.00 98.61           C  
ATOM    298  CB  LEU A  18       7.296  -2.817   5.137  1.00 98.61           C  
ATOM    299  HB2 LEU A  18       7.477  -2.761   4.063  1.00 98.61           H  
ATOM    300  HB3 LEU A  18       8.258  -2.941   5.633  1.00 98.61           H  
ATOM    301  O   LEU A  18       8.222  -5.624   5.601  1.00 98.61           O  
ATOM    302  CG  LEU A  18       6.683  -1.491   5.607  1.00 98.61           C  
ATOM    303  HG  LEU A  18       6.470  -1.527   6.676  1.00 98.61           H  
ATOM    304  CD1 LEU A  18       7.706  -0.384   5.369  1.00 98.61           C  
ATOM    305 HD11 LEU A  18       8.051  -0.411   4.335  1.00 98.61           H  
ATOM    306 HD12 LEU A  18       8.564  -0.533   6.025  1.00 98.61           H  
ATOM    307 HD13 LEU A  18       7.266   0.593   5.570  1.00 98.61           H  
ATOM    308  CD2 LEU A  18       5.389  -1.173   4.859  1.00 98.61           C  
ATOM    309 HD21 LEU A  18       4.637  -1.928   5.090  1.00 98.61           H  
ATOM    310 HD22 LEU A  18       5.011  -0.199   5.171  1.00 98.61           H  
ATOM    311 HD23 LEU A  18       5.576  -1.166   3.786  1.00 98.61           H  
ATOM    312  N   ARG A  19       6.732  -5.998   3.961  1.00 98.40           N  
ATOM    313  H   ARG A  19       5.870  -5.691   3.534  1.00 98.40           H  
ATOM    314  CA  ARG A  19       7.444  -7.129   3.367  1.00 98.40           C  
ATOM    315  HA  ARG A  19       8.454  -7.180   3.774  1.00 98.40           H  
ATOM    316  C   ARG A  19       7.581  -6.917   1.870  1.00 98.40           C  
ATOM    317  CB  ARG A  19       6.728  -8.427   3.742  1.00 98.40           C  
ATOM    318  HB2 ARG A  19       6.752  -8.543   4.826  1.00 98.40           H  
ATOM    319  HB3 ARG A  19       5.688  -8.379   3.418  1.00 98.40           H  
ATOM    320  O   ARG A  19       6.587  -6.647   1.194  1.00 98.40           O  
ATOM    321  CG  ARG A  19       7.395  -9.636   3.093  1.00 98.40           C  
ATOM    322  HG2 ARG A  19       7.299  -9.566   2.009  1.00 98.40           H  
ATOM    323  HG3 ARG A  19       8.451  -9.672   3.359  1.00 98.40           H  
ATOM    324  CD  ARG A  19       6.708 -10.909   3.566  1.00 98.40           C  
ATOM    325  HD2 ARG A  19       5.629 -10.792   3.471  1.00 98.40           H  
ATOM    326  HD3 ARG A  19       6.971 -11.085   4.609  1.00 98.40           H  
ATOM    327  NE  ARG A  19       7.142 -12.018   2.717  1.00 98.40           N  
ATOM    328  HE  ARG A  19       7.438 -11.772   1.783  1.00 98.40           H  
ATOM    329  NH1 ARG A  19       6.541 -13.771   4.039  1.00 98.40           N  
ATOM    330 HH11 ARG A  19       6.608 -14.760   4.234  1.00 98.40           H  
ATOM    331 HH12 ARG A  19       6.393 -13.082   4.763  1.00 98.40           H  
ATOM    332  NH2 ARG A  19       7.487 -14.097   2.013  1.00 98.40           N  
ATOM    333 HH21 ARG A  19       7.464 -15.105   2.076  1.00 98.40           H  
ATOM    334 HH22 ARG A  19       7.799 -13.618   1.180  1.00 98.40           H  
ATOM    335  CZ  ARG A  19       7.046 -13.299   2.934  1.00 98.40           C  
ATOM    336  N   ASN A  20       8.803  -7.042   1.368  1.00 97.41           N  
ATOM    337  H   ASN A  20       9.563  -7.284   1.988  1.00 97.41           H  
ATOM    338  CA  ASN A  20       9.099  -6.914  -0.051  1.00 97.41           C  
ATOM    339  HA  ASN A  20       8.242  -6.493  -0.576  1.00 97.41           H  
ATOM    340  C   ASN A  20       9.373  -8.299  -0.653  1.00 97.41           C  
ATOM    341  CB  ASN A  20      10.269  -5.935  -0.224  1.00 97.41           C  
ATOM    342  HB2 ASN A  20      10.013  -4.971   0.217  1.00 97.41           H  
ATOM    343  HB3 ASN A  20      11.145  -6.338   0.284  1.00 97.41           H  
ATOM    344  O   ASN A  20      10.436  -8.874  -0.444  1.00 97.41           O  
ATOM    345  CG  ASN A  20      10.618  -5.714  -1.680  1.00 97.41           C  
ATOM    346  ND2 ASN A  20      11.710  -5.052  -1.965  1.00 97.41           N  
ATOM    347 HD21 ASN A  20      11.942  -4.906  -2.938  1.00 97.41           H  
ATOM    348 HD22 ASN A  20      12.253  -4.626  -1.228  1.00 97.41           H  
ATOM    349  OD1 ASN A  20       9.896  -6.122  -2.576  1.00 97.41           O  
ATOM    350  N   ASP A  21       8.420  -8.821  -1.421  1.00 95.90           N  
ATOM    351  H   ASP A  21       7.608  -8.257  -1.625  1.00 95.90           H  
ATOM    352  CA  ASP A  21       8.561 -10.071  -2.179  1.00 95.90           C  
ATOM    353  HA  ASP A  21       9.410 -10.632  -1.790  1.00 95.90           H  
ATOM    354  C   ASP A  21       8.873  -9.797  -3.670  1.00 95.90           C  
ATOM    355  CB  ASP A  21       7.310 -10.952  -1.992  1.00 95.90           C  
ATOM    356  HB2 ASP A  21       7.397 -11.830  -2.633  1.00 95.90           H  
ATOM    357  HB3 ASP A  21       6.435 -10.392  -2.321  1.00 95.90           H  
ATOM    358  O   ASP A  21       8.653 -10.652  -4.529  1.00 95.90           O  
ATOM    359  CG  ASP A  21       7.076 -11.465  -0.564  1.00 95.90           C  
ATOM    360  OD1 ASP A  21       7.973 -12.104   0.043  1.00 95.90           O  
ATOM    361  OD2 ASP A  21       5.936 -11.328  -0.067  1.00 95.90           O  
ATOM    362  N   SER A  22       9.344  -8.593  -4.012  1.00 91.72           N  
ATOM    363  H   SER A  22       9.511  -7.922  -3.276  1.00 91.72           H  
ATOM    364  CA  SER A  22       9.808  -8.243  -5.360  1.00 91.72           C  
ATOM    365  HA  SER A  22       9.311  -8.902  -6.072  1.00 91.72           H  
ATOM    366  C   SER A  22      11.315  -8.477  -5.540  1.00 91.72           C  
ATOM    367  CB  SER A  22       9.383  -6.817  -5.721  1.00 91.72           C  
ATOM    368  HB2 SER A  22       8.357  -6.645  -5.396  1.00 91.72           H  
ATOM    369  HB3 SER A  22       9.429  -6.699  -6.803  1.00 91.72           H  
ATOM    370  O   SER A  22      12.037  -8.765  -4.587  1.00 91.72           O  
ATOM    371  OG  SER A  22      10.212  -5.848  -5.148  1.00 91.72           O  
ATOM    372  HG  SER A  22      10.142  -5.891  -4.191  1.00 91.72           H  
ATOM    373  N   SER A  23      11.792  -8.386  -6.784  1.00 90.34           N  
ATOM    374  H   SER A  23      11.172  -8.137  -7.542  1.00 90.34           H  
ATOM    375  CA  SER A  23      13.206  -8.557  -7.144  1.00 90.34           C  
ATOM    376  HA  SER A  23      13.641  -9.337  -6.518  1.00 90.34           H  
ATOM    377  C   SER A  23      14.057  -7.304  -6.939  1.00 90.34           C  
ATOM    378  CB  SER A  23      13.309  -9.010  -8.605  1.00 90.34           C  
ATOM    379  HB2 SER A  23      12.962 -10.041  -8.671  1.00 90.34           H  
ATOM    380  HB3 SER A  23      14.344  -8.973  -8.944  1.00 90.34           H  
ATOM    381  O   SER A  23      15.280  -7.391  -7.025  1.00 90.34           O  
ATOM    382  OG  SER A  23      12.490  -8.211  -9.442  1.00 90.34           O  
ATOM    383  HG  SER A  23      12.946  -7.402  -9.686  1.00 90.34           H  
ATOM    384  N   THR A  24      13.438  -6.152  -6.682  1.00 89.98           N  
ATOM    385  H   THR A  24      12.433  -6.135  -6.584  1.00 89.98           H  
ATOM    386  CA  THR A  24      14.110  -4.856  -6.531  1.00 89.98           C  
ATOM    387  HA  THR A  24      15.186  -5.019  -6.592  1.00 89.98           H  
ATOM    388  C   THR A  24      13.808  -4.247  -5.159  1.00 89.98           C  
ATOM    389  CB  THR A  24      13.737  -3.897  -7.676  1.00 89.98           C  
ATOM    390  HB  THR A  24      14.135  -2.903  -7.470  1.00 89.98           H  
ATOM    391  O   THR A  24      12.786  -4.563  -4.545  1.00 89.98           O  
ATOM    392  CG2 THR A  24      14.325  -4.407  -8.994  1.00 89.98           C  
ATOM    393 HG21 THR A  24      13.820  -5.320  -9.310  1.00 89.98           H  
ATOM    394 HG22 THR A  24      14.207  -3.653  -9.772  1.00 89.98           H  
ATOM    395 HG23 THR A  24      15.390  -4.602  -8.875  1.00 89.98           H  
ATOM    396  OG1 THR A  24      12.338  -3.830  -7.841  1.00 89.98           O  
ATOM    397  HG1 THR A  24      12.167  -3.488  -8.722  1.00 89.98           H  
ATOM    398  N   PRO A  25      14.710  -3.424  -4.596  1.00 93.05           N  
ATOM    399  CA  PRO A  25      14.413  -2.697  -3.369  1.00 93.05           C  
ATOM    400  HA  PRO A  25      14.197  -3.413  -2.576  1.00 93.05           H  
ATOM    401  C   PRO A  25      13.211  -1.766  -3.553  1.00 93.05           C  
ATOM    402  CB  PRO A  25      15.684  -1.918  -3.020  1.00 93.05           C  
ATOM    403  HB2 PRO A  25      15.618  -0.904  -3.413  1.00 93.05           H  
ATOM    404  HB3 PRO A  25      15.866  -1.901  -1.945  1.00 93.05           H  
ATOM    405  O   PRO A  25      13.001  -1.209  -4.632  1.00 93.05           O  
ATOM    406  CG  PRO A  25      16.787  -2.661  -3.770  1.00 93.05           C  
ATOM    407  HG2 PRO A  25      17.127  -3.512  -3.180  1.00 93.05           H  
ATOM    408  HG3 PRO A  25      17.623  -2.005  -4.014  1.00 93.05           H  
ATOM    409  CD  PRO A  25      16.073  -3.153  -5.026  1.00 93.05           C  
ATOM    410  HD2 PRO A  25      16.065  -2.369  -5.783  1.00 93.05           H  
ATOM    411  HD3 PRO A  25      16.574  -4.045  -5.403  1.00 93.05           H  
ATOM    412  N   VAL A  26      12.455  -1.557  -2.478  1.00 94.75           N  
ATOM    413  H   VAL A  26      12.674  -2.044  -1.621  1.00 94.75           H  
ATOM    414  CA  VAL A  26      11.358  -0.583  -2.454  1.00 94.75           C  
ATOM    415  HA  VAL A  26      11.358  -0.035  -3.396  1.00 94.75           H  
ATOM    416  C   VAL A  26      11.592   0.451  -1.365  1.00 94.75           C  
ATOM    417  CB  VAL A  26       9.972  -1.247  -2.346  1.00 94.75           C  
ATOM    418  HB  VAL A  26       9.216  -0.464  -2.402  1.00 94.75           H  
ATOM    419  O   VAL A  26      12.072   0.125  -0.279  1.00 94.75           O  
ATOM    420  CG1 VAL A  26       9.746  -2.203  -3.523  1.00 94.75           C  
ATOM    421 HG11 VAL A  26       9.966  -1.690  -4.459  1.00 94.75           H  
ATOM    422 HG12 VAL A  26       8.707  -2.530  -3.556  1.00 94.75           H  
ATOM    423 HG13 VAL A  26      10.396  -3.075  -3.449  1.00 94.75           H  
ATOM    424  CG2 VAL A  26       9.761  -2.015  -1.034  1.00 94.75           C  
ATOM    425 HG21 VAL A  26       9.826  -1.330  -0.188  1.00 94.75           H  
ATOM    426 HG22 VAL A  26       8.772  -2.474  -1.034  1.00 94.75           H  
ATOM    427 HG23 VAL A  26      10.520  -2.790  -0.932  1.00 94.75           H  
ATOM    428  N   GLU A  27      11.250   1.700  -1.645  1.00 95.85           N  
ATOM    429  H   GLU A  27      10.850   1.890  -2.552  1.00 95.85           H  
ATOM    430  CA  GLU A  27      11.206   2.780  -0.664  1.00 95.85           C  
ATOM    431  HA  GLU A  27      11.773   2.480   0.218  1.00 95.85           H  
ATOM    432  C   GLU A  27       9.749   2.988  -0.239  1.00 95.85           C  
ATOM    433  CB  GLU A  27      11.888   4.037  -1.237  1.00 95.85           C  
ATOM    434  HB2 GLU A  27      11.262   4.482  -2.009  1.00 95.85           H  
ATOM    435  HB3 GLU A  27      12.826   3.725  -1.696  1.00 95.85           H  
ATOM    436  O   GLU A  27       8.856   3.159  -1.068  1.00 95.85           O  
ATOM    437  CG  GLU A  27      12.214   5.092  -0.167  1.00 95.85           C  
ATOM    438  HG2 GLU A  27      12.740   4.604   0.654  1.00 95.85           H  
ATOM    439  HG3 GLU A  27      11.277   5.485   0.228  1.00 95.85           H  
ATOM    440  CD  GLU A  27      13.097   6.248  -0.699  1.00 95.85           C  
ATOM    441  OE1 GLU A  27      12.817   7.423  -0.386  1.00 95.85           O  
ATOM    442  OE2 GLU A  27      14.143   5.999  -1.348  1.00 95.85           O  
ATOM    443  N   VAL A  28       9.487   2.923   1.066  1.00 97.46           N  
ATOM    444  H   VAL A  28      10.248   2.711   1.695  1.00 97.46           H  
ATOM    445  CA  VAL A  28       8.153   3.119   1.635  1.00 97.46           C  
ATOM    446  HA  VAL A  28       7.450   3.279   0.817  1.00 97.46           H  
ATOM    447  C   VAL A  28       8.156   4.364   2.504  1.00 97.46           C  
ATOM    448  CB  VAL A  28       7.646   1.887   2.403  1.00 97.46           C  
ATOM    449  HB  VAL A  28       8.269   1.727   3.284  1.00 97.46           H  
ATOM    450  O   VAL A  28       8.817   4.418   3.546  1.00 97.46           O  
ATOM    451  CG1 VAL A  28       6.192   2.107   2.851  1.00 97.46           C  
ATOM    452 HG11 VAL A  28       5.819   1.213   3.351  1.00 97.46           H  
ATOM    453 HG12 VAL A  28       6.134   2.943   3.548  1.00 97.46           H  
ATOM    454 HG13 VAL A  28       5.566   2.319   1.984  1.00 97.46           H  
ATOM    455  CG2 VAL A  28       7.687   0.621   1.535  1.00 97.46           C  
ATOM    456 HG21 VAL A  28       7.248  -0.223   2.068  1.00 97.46           H  
ATOM    457 HG22 VAL A  28       7.138   0.789   0.609  1.00 97.46           H  
ATOM    458 HG23 VAL A  28       8.720   0.373   1.291  1.00 97.46           H  
ATOM    459  N   HIS A  29       7.367   5.356   2.103  1.00 97.68           N  
ATOM    460  H   HIS A  29       6.878   5.234   1.228  1.00 97.68           H  
ATOM    461  CA  HIS A  29       7.087   6.542   2.900  1.00 97.68           C  
ATOM    462  HA  HIS A  29       7.903   6.693   3.606  1.00 97.68           H  
ATOM    463  C   HIS A  29       5.790   6.348   3.676  1.00 97.68           C  
ATOM    464  CB  HIS A  29       7.006   7.793   2.030  1.00 97.68           C  
ATOM    465  HB2 HIS A  29       6.117   7.744   1.402  1.00 97.68           H  
ATOM    466  HB3 HIS A  29       6.900   8.663   2.679  1.00 97.68           H  
ATOM    467  O   HIS A  29       4.715   6.196   3.099  1.00 97.68           O  
ATOM    468  CG  HIS A  29       8.210   7.991   1.161  1.00 97.68           C  
ATOM    469  CD2 HIS A  29       8.347   7.602  -0.145  1.00 97.68           C  
ATOM    470  HD2 HIS A  29       7.617   7.090  -0.755  1.00 97.68           H  
ATOM    471  ND1 HIS A  29       9.390   8.584   1.546  1.00 97.68           N  
ATOM    472  HD1 HIS A  29       9.677   8.786   2.493  1.00 97.68           H  
ATOM    473  CE1 HIS A  29      10.213   8.574   0.484  1.00 97.68           C  
ATOM    474  HE1 HIS A  29      11.235   8.922   0.466  1.00 97.68           H  
ATOM    475  NE2 HIS A  29       9.611   7.996  -0.556  1.00 97.68           N  
ATOM    476  N   ILE A  30       5.886   6.401   4.996  1.00 98.06           N  
ATOM    477  H   ILE A  30       6.806   6.537   5.392  1.00 98.06           H  
ATOM    478  CA  ILE A  30       4.762   6.278   5.913  1.00 98.06           C  
ATOM    479  HA  ILE A  30       3.877   5.974   5.354  1.00 98.06           H  
ATOM    480  C   ILE A  30       4.511   7.646   6.537  1.00 98.06           C  
ATOM    481  CB  ILE A  30       5.030   5.208   6.989  1.00 98.06           C  
ATOM    482  HB  ILE A  30       5.786   5.599   7.670  1.00 98.06           H  
ATOM    483  O   ILE A  30       5.415   8.232   7.138  1.00 98.06           O  
ATOM    484  CG1 ILE A  30       5.577   3.883   6.408  1.00 98.06           C  
ATOM    485 HG12 ILE A  30       4.827   3.415   5.770  1.00 98.06           H  
ATOM    486 HG13 ILE A  30       6.460   4.082   5.801  1.00 98.06           H  
ATOM    487  CG2 ILE A  30       3.721   4.988   7.768  1.00 98.06           C  
ATOM    488 HG21 ILE A  30       3.420   5.911   8.265  1.00 98.06           H  
ATOM    489 HG22 ILE A  30       2.926   4.687   7.085  1.00 98.06           H  
ATOM    490 HG23 ILE A  30       3.840   4.224   8.537  1.00 98.06           H  
ATOM    491  CD1 ILE A  30       6.017   2.896   7.493  1.00 98.06           C  
ATOM    492 HD11 ILE A  30       6.514   2.043   7.030  1.00 98.06           H  
ATOM    493 HD12 ILE A  30       5.160   2.527   8.056  1.00 98.06           H  
ATOM    494 HD13 ILE A  30       6.717   3.384   8.171  1.00 98.06           H  
ATOM    495  N   LYS A  31       3.283   8.148   6.429  1.00 96.23           N  
ATOM    496  H   LYS A  31       2.603   7.605   5.917  1.00 96.23           H  
ATOM    497  CA  LYS A  31       2.841   9.380   7.087  1.00 96.23           C  
ATOM    498  HA  LYS A  31       3.657   9.769   7.695  1.00 96.23           H  
ATOM    499  C   LYS A  31       1.681   9.086   8.027  1.00 96.23           C  
ATOM    500  CB  LYS A  31       2.500  10.437   6.033  1.00 96.23           C  
ATOM    501  HB2 LYS A  31       1.702  10.058   5.394  1.00 96.23           H  
ATOM    502  HB3 LYS A  31       3.378  10.619   5.414  1.00 96.23           H  
ATOM    503  O   LYS A  31       0.703   8.451   7.637  1.00 96.23           O  
ATOM    504  CG  LYS A  31       2.055  11.754   6.681  1.00 96.23           C  
ATOM    505  HG2 LYS A  31       2.880  12.181   7.253  1.00 96.23           H  
ATOM    506  HG3 LYS A  31       1.219  11.572   7.356  1.00 96.23           H  
ATOM    507  CD  LYS A  31       1.589  12.747   5.618  1.00 96.23           C  
ATOM    508  HD2 LYS A  31       2.411  12.985   4.942  1.00 96.23           H  
ATOM    509  HD3 LYS A  31       0.777  12.294   5.051  1.00 96.23           H  
ATOM    510  CE  LYS A  31       1.089  14.007   6.328  1.00 96.23           C  
ATOM    511  HE2 LYS A  31       0.429  13.702   7.140  1.00 96.23           H  
ATOM    512  HE3 LYS A  31       1.929  14.526   6.789  1.00 96.23           H  
ATOM    513  NZ  LYS A  31       0.353  14.888   5.391  1.00 96.23           N  
ATOM    514  HZ1 LYS A  31      -0.434  14.380   5.016  1.00 96.23           H  
ATOM    515  HZ2 LYS A  31      -0.002  15.694   5.887  1.00 96.23           H  
ATOM    516  HZ3 LYS A  31       0.935  15.177   4.618  1.00 96.23           H  
ATOM    517  N   VAL A  32       1.786   9.588   9.253  1.00 93.42           N  
ATOM    518  H   VAL A  32       2.628  10.096   9.484  1.00 93.42           H  
ATOM    519  CA  VAL A  32       0.822   9.359  10.333  1.00 93.42           C  
ATOM    520  HA  VAL A  32      -0.143   9.072   9.915  1.00 93.42           H  
ATOM    521  C   VAL A  32       0.664  10.654  11.118  1.00 93.42           C  
ATOM    522  CB  VAL A  32       1.309   8.234  11.257  1.00 93.42           C  
ATOM    523  HB  VAL A  32       2.180   8.569  11.821  1.00 93.42           H  
ATOM    524  O   VAL A  32       1.545  11.041  11.885  1.00 93.42           O  
ATOM    525  CG1 VAL A  32       0.208   7.842  12.234  1.00 93.42           C  
ATOM    526 HG11 VAL A  32      -0.069   8.694  12.855  1.00 93.42           H  
ATOM    527 HG12 VAL A  32       0.595   7.052  12.877  1.00 93.42           H  
ATOM    528 HG13 VAL A  32      -0.666   7.478  11.695  1.00 93.42           H  
ATOM    529  CG2 VAL A  32       1.721   6.982  10.487  1.00 93.42           C  
ATOM    530 HG21 VAL A  32       0.878   6.577   9.926  1.00 93.42           H  
ATOM    531 HG22 VAL A  32       2.125   6.258  11.194  1.00 93.42           H  
ATOM    532 HG23 VAL A  32       2.544   7.214   9.810  1.00 93.42           H  
ATOM    533  N   GLY A  33      -0.435  11.372  10.880  1.00 87.88           N  
ATOM    534  H   GLY A  33      -1.132  11.004  10.248  1.00 87.88           H  
ATOM    535  CA  GLY A  33      -0.561  12.754  11.345  1.00 87.88           C  
ATOM    536  HA2 GLY A  33      -0.560  12.770  12.435  1.00 87.88           H  
ATOM    537  HA3 GLY A  33      -1.500  13.182  10.993  1.00 87.88           H  
ATOM    538  C   GLY A  33       0.596  13.613  10.815  1.00 87.88           C  
ATOM    539  O   GLY A  33       0.764  13.749   9.598  1.00 87.88           O  
ATOM    540  N   ASP A  34       1.402  14.150  11.733  1.00 87.78           N  
ATOM    541  H   ASP A  34       1.186  13.997  12.708  1.00 87.78           H  
ATOM    542  CA  ASP A  34       2.585  14.963  11.427  1.00 87.78           C  
ATOM    543  HA  ASP A  34       2.441  15.451  10.462  1.00 87.78           H  
ATOM    544  C   ASP A  34       3.887  14.148  11.331  1.00 87.78           C  
ATOM    545  CB  ASP A  34       2.728  16.068  12.484  1.00 87.78           C  
ATOM    546  HB2 ASP A  34       2.890  15.607  13.458  1.00 87.78           H  
ATOM    547  HB3 ASP A  34       3.601  16.677  12.248  1.00 87.78           H  
ATOM    548  O   ASP A  34       4.886  14.648  10.806  1.00 87.78           O  
ATOM    549  CG  ASP A  34       1.503  16.982  12.540  1.00 87.78           C  
ATOM    550  OD1 ASP A  34       1.053  17.417  11.455  1.00 87.78           O  
ATOM    551  OD2 ASP A  34       1.020  17.212  13.672  1.00 87.78           O  
ATOM    552  N   GLU A  35       3.904  12.898  11.808  1.00 92.93           N  
ATOM    553  H   GLU A  35       3.037  12.468  12.099  1.00 92.93           H  
ATOM    554  CA  GLU A  35       5.098  12.053  11.742  1.00 92.93           C  
ATOM    555  HA  GLU A  35       5.956  12.701  11.921  1.00 92.93           H  
ATOM    556  C   GLU A  35       5.256  11.457  10.339  1.00 92.93           C  
ATOM    557  CB  GLU A  35       5.120  10.980  12.852  1.00 92.93           C  
ATOM    558  HB2 GLU A  35       4.861  11.458  13.797  1.00 92.93           H  
ATOM    559  HB3 GLU A  35       4.382  10.208  12.632  1.00 92.93           H  
ATOM    560  O   GLU A  35       4.292  11.014   9.706  1.00 92.93           O  
ATOM    561  CG  GLU A  35       6.525  10.345  12.985  1.00 92.93           C  
ATOM    562  HG2 GLU A  35       7.252  11.147  13.107  1.00 92.93           H  
ATOM    563  HG3 GLU A  35       6.765   9.831  12.054  1.00 92.93           H  
ATOM    564  CD  GLU A  35       6.703   9.348  14.149  1.00 92.93           C  
ATOM    565  OE1 GLU A  35       7.769   8.668  14.167  1.00 92.93           O  
ATOM    566  OE2 GLU A  35       5.801   9.271  15.011  1.00 92.93           O  
ATOM    567  N   LYS A  36       6.500  11.439   9.855  1.00 95.60           N  
ATOM    568  H   LYS A  36       7.242  11.784  10.447  1.00 95.60           H  
ATOM    569  CA  LYS A  36       6.892  10.811   8.594  1.00 95.60           C  
ATOM    570  HA  LYS A  36       6.060  10.215   8.220  1.00 95.60           H  
ATOM    571  C   LYS A  36       8.069   9.877   8.836  1.00 95.60           C  
ATOM    572  CB  LYS A  36       7.248  11.866   7.540  1.00 95.60           C  
ATOM    573  HB2 LYS A  36       7.597  11.353   6.644  1.00 95.60           H  
ATOM    574  HB3 LYS A  36       8.063  12.482   7.920  1.00 95.60           H  
ATOM    575  O   LYS A  36       9.025  10.249   9.515  1.00 95.60           O  
ATOM    576  CG  LYS A  36       6.062  12.765   7.163  1.00 95.60           C  
ATOM    577  HG2 LYS A  36       5.256  12.153   6.759  1.00 95.60           H  
ATOM    578  HG3 LYS A  36       5.705  13.298   8.044  1.00 95.60           H  
ATOM    579  CD  LYS A  36       6.516  13.781   6.111  1.00 95.60           C  
ATOM    580  HD2 LYS A  36       7.377  14.326   6.499  1.00 95.60           H  
ATOM    581  HD3 LYS A  36       6.812  13.248   5.207  1.00 95.60           H  
ATOM    582  CE  LYS A  36       5.395  14.770   5.790  1.00 95.60           C  
ATOM    583  HE2 LYS A  36       5.089  15.251   6.719  1.00 95.60           H  
ATOM    584  HE3 LYS A  36       4.546  14.213   5.394  1.00 95.60           H  
ATOM    585  NZ  LYS A  36       5.865  15.783   4.810  1.00 95.60           N  
ATOM    586  HZ1 LYS A  36       6.151  15.335   3.952  1.00 95.60           H  
ATOM    587  HZ2 LYS A  36       5.146  16.462   4.605  1.00 95.60           H  
ATOM    588  HZ3 LYS A  36       6.667  16.272   5.182  1.00 95.60           H  
ATOM    589  N   ARG A  37       8.019   8.688   8.247  1.00 97.02           N  
ATOM    590  H   ARG A  37       7.189   8.465   7.716  1.00 97.02           H  
ATOM    591  CA  ARG A  37       9.120   7.718   8.216  1.00 97.02           C  
ATOM    592  HA  ARG A  37      10.039   8.188   8.564  1.00 97.02           H  
ATOM    593  C   ARG A  37       9.338   7.279   6.777  1.00 97.02           C  
ATOM    594  CB  ARG A  37       8.791   6.504   9.102  1.00 97.02           C  
ATOM    595  HB2 ARG A  37       7.838   6.088   8.775  1.00 97.02           H  
ATOM    596  HB3 ARG A  37       9.545   5.732   8.950  1.00 97.02           H  
ATOM    597  O   ARG A  37       8.370   7.029   6.072  1.00 97.02           O  
ATOM    598  CG  ARG A  37       8.697   6.814  10.604  1.00 97.02           C  
ATOM    599  HG2 ARG A  37       8.081   7.697  10.772  1.00 97.02           H  
ATOM    600  HG3 ARG A  37       8.217   5.970  11.098  1.00 97.02           H  
ATOM    601  CD  ARG A  37      10.073   7.011  11.238  1.00 97.02           C  
ATOM    602  HD2 ARG A  37      10.570   7.856  10.763  1.00 97.02           H  
ATOM    603  HD3 ARG A  37      10.662   6.107  11.081  1.00 97.02           H  
ATOM    604  NE  ARG A  37       9.931   7.282  12.676  1.00 97.02           N  
ATOM    605  HE  ARG A  37       9.053   7.670  12.992  1.00 97.02           H  
ATOM    606  NH1 ARG A  37      12.040   6.677  13.372  1.00 97.02           N  
ATOM    607 HH11 ARG A  37      12.273   6.426  12.422  1.00 97.02           H  
ATOM    608 HH12 ARG A  37      12.699   6.549  14.127  1.00 97.02           H  
ATOM    609  NH2 ARG A  37      10.490   7.441  14.825  1.00 97.02           N  
ATOM    610 HH21 ARG A  37       9.555   7.808  14.936  1.00 97.02           H  
ATOM    611 HH22 ARG A  37      11.102   7.320  15.620  1.00 97.02           H  
ATOM    612  CZ  ARG A  37      10.834   7.124  13.615  1.00 97.02           C  
ATOM    613  N   THR A  38      10.594   7.159   6.376  1.00 97.11           N  
ATOM    614  H   THR A  38      11.342   7.356   7.025  1.00 97.11           H  
ATOM    615  CA  THR A  38      10.979   6.537   5.108  1.00 97.11           C  
ATOM    616  HA  THR A  38      10.096   6.240   4.542  1.00 97.11           H  
ATOM    617  C   THR A  38      11.790   5.298   5.436  1.00 97.11           C  
ATOM    618  CB  THR A  38      11.797   7.486   4.227  1.00 97.11           C  
ATOM    619  HB  THR A  38      12.724   7.746   4.738  1.00 97.11           H  
ATOM    620  O   THR A  38      12.686   5.366   6.280  1.00 97.11           O  
ATOM    621  CG2 THR A  38      12.134   6.862   2.879  1.00 97.11           C  
ATOM    622 HG21 THR A  38      11.227   6.514   2.385  1.00 97.11           H  
ATOM    623 HG22 THR A  38      12.632   7.591   2.239  1.00 97.11           H  
ATOM    624 HG23 THR A  38      12.812   6.018   3.006  1.00 97.11           H  
ATOM    625  OG1 THR A  38      11.084   8.676   3.957  1.00 97.11           O  
ATOM    626  HG1 THR A  38      11.624   9.131   3.307  1.00 97.11           H  
ATOM    627  N   VAL A  39      11.464   4.178   4.802  1.00 97.00           N  
ATOM    628  H   VAL A  39      10.693   4.192   4.150  1.00 97.00           H  
ATOM    629  CA  VAL A  39      12.153   2.903   4.996  1.00 97.00           C  
ATOM    630  HA  VAL A  39      13.106   3.069   5.498  1.00 97.00           H  
ATOM    631  C   VAL A  39      12.434   2.284   3.640  1.00 97.00           C  
ATOM    632  CB  VAL A  39      11.310   1.951   5.863  1.00 97.00           C  
ATOM    633  HB  VAL A  39      10.356   1.758   5.372  1.00 97.00           H  
ATOM    634  O   VAL A  39      11.526   2.149   2.827  1.00 97.00           O  
ATOM    635  CG1 VAL A  39      12.013   0.612   6.097  1.00 97.00           C  
ATOM    636 HG11 VAL A  39      12.211   0.110   5.150  1.00 97.00           H  
ATOM    637 HG12 VAL A  39      12.952   0.752   6.632  1.00 97.00           H  
ATOM    638 HG13 VAL A  39      11.349  -0.038   6.668  1.00 97.00           H  
ATOM    639  CG2 VAL A  39      11.034   2.572   7.238  1.00 97.00           C  
ATOM    640 HG21 VAL A  39      10.622   1.809   7.899  1.00 97.00           H  
ATOM    641 HG22 VAL A  39      10.317   3.387   7.142  1.00 97.00           H  
ATOM    642 HG23 VAL A  39      11.962   2.945   7.671  1.00 97.00           H  
ATOM    643  N   THR A  40      13.678   1.882   3.412  1.00 96.75           N  
ATOM    644  H   THR A  40      14.388   2.031   4.115  1.00 96.75           H  
ATOM    645  CA  THR A  40      14.028   1.013   2.288  1.00 96.75           C  
ATOM    646  HA  THR A  40      13.351   1.205   1.456  1.00 96.75           H  
ATOM    647  C   THR A  40      13.869  -0.437   2.731  1.00 96.75           C  
ATOM    648  CB  THR A  40      15.455   1.281   1.802  1.00 96.75           C  
ATOM    649  HB  THR A  40      16.160   1.014   2.588  1.00 96.75           H  
ATOM    650  O   THR A  40      14.396  -0.811   3.776  1.00 96.75           O  
ATOM    651  CG2 THR A  40      15.796   0.498   0.536  1.00 96.75           C  
ATOM    652 HG21 THR A  40      15.813  -0.570   0.750  1.00 96.75           H  
ATOM    653 HG22 THR A  40      15.058   0.696  -0.242  1.00 96.75           H  
ATOM    654 HG23 THR A  40      16.783   0.792   0.179  1.00 96.75           H  
ATOM    655  OG1 THR A  40      15.609   2.653   1.509  1.00 96.75           O  
ATOM    656  HG1 THR A  40      15.165   2.833   0.677  1.00 96.75           H  
ATOM    657  N   VAL A  41      13.144  -1.237   1.953  1.00 97.41           N  
ATOM    658  H   VAL A  41      12.734  -0.841   1.119  1.00 97.41           H  
ATOM    659  CA  VAL A  41      12.930  -2.668   2.195  1.00 97.41           C  
ATOM    660  HA  VAL A  41      13.457  -2.968   3.101  1.00 97.41           H  
ATOM    661  C   VAL A  41      13.533  -3.433   1.022  1.00 97.41           C  
ATOM    662  CB  VAL A  41      11.435  -2.996   2.385  1.00 97.41           C  
ATOM    663  HB  VAL A  41      10.915  -2.888   1.433  1.00 97.41           H  
ATOM    664  O   VAL A  41      13.064  -3.327  -0.115  1.00 97.41           O  
ATOM    665  CG1 VAL A  41      11.250  -4.435   2.880  1.00 97.41           C  
ATOM    666 HG11 VAL A  41      10.190  -4.669   2.974  1.00 97.41           H  
ATOM    667 HG12 VAL A  41      11.699  -5.136   2.176  1.00 97.41           H  
ATOM    668 HG13 VAL A  41      11.731  -4.566   3.849  1.00 97.41           H  
ATOM    669  CG2 VAL A  41      10.753  -2.067   3.399  1.00 97.41           C  
ATOM    670 HG21 VAL A  41      10.753  -1.041   3.030  1.00 97.41           H  
ATOM    671 HG22 VAL A  41       9.718  -2.378   3.540  1.00 97.41           H  
ATOM    672 HG23 VAL A  41      11.279  -2.111   4.353  1.00 97.41           H  
ATOM    673  N   ASN A  42      14.602  -4.178   1.275  1.00 96.68           N  
ATOM    674  H   ASN A  42      14.922  -4.262   2.229  1.00 96.68           H  
ATOM    675  CA  ASN A  42      15.309  -4.941   0.249  1.00 96.68           C  
ATOM    676  HA  ASN A  42      15.442  -4.294  -0.618  1.00 96.68           H  
ATOM    677  C   ASN A  42      14.507  -6.178  -0.193  1.00 96.68           C  
ATOM    678  CB  ASN A  42      16.698  -5.319   0.781  1.00 96.68           C  
ATOM    679  HB2 ASN A  42      17.232  -5.929   0.052  1.00 96.68           H  
ATOM    680  HB3 ASN A  42      16.592  -5.907   1.693  1.00 96.68           H  
ATOM    681  O   ASN A  42      13.599  -6.612   0.519  1.00 96.68           O  
ATOM    682  CG  ASN A  42      17.540  -4.093   1.054  1.00 96.68           C  
ATOM    683  ND2 ASN A  42      17.788  -3.787   2.302  1.00 96.68           N  
ATOM    684 HD21 ASN A  42      18.248  -2.904   2.474  1.00 96.68           H  
ATOM    685 HD22 ASN A  42      17.206  -4.209   3.011  1.00 96.68           H  
ATOM    686  OD1 ASN A  42      17.953  -3.386   0.149  1.00 96.68           O  
ATOM    687  N   PRO A  43      14.831  -6.780  -1.351  1.00 96.19           N  
ATOM    688  CA  PRO A  43      14.223  -8.037  -1.785  1.00 96.19           C  
ATOM    689  HA  PRO A  43      13.187  -7.846  -2.065  1.00 96.19           H  
ATOM    690  C   PRO A  43      14.276  -9.128  -0.706  1.00 96.19           C  
ATOM    691  CB  PRO A  43      15.012  -8.446  -3.033  1.00 96.19           C  
ATOM    692  HB2 PRO A  43      14.411  -9.034  -3.727  1.00 96.19           H  
ATOM    693  HB3 PRO A  43      15.910  -8.997  -2.754  1.00 96.19           H  
ATOM    694  O   PRO A  43      15.347  -9.456  -0.192  1.00 96.19           O  
ATOM    695  CG  PRO A  43      15.416  -7.100  -3.623  1.00 96.19           C  
ATOM    696  HG2 PRO A  43      16.271  -7.182  -4.293  1.00 96.19           H  
ATOM    697  HG3 PRO A  43      14.557  -6.664  -4.133  1.00 96.19           H  
ATOM    698  CD  PRO A  43      15.742  -6.285  -2.376  1.00 96.19           C  
ATOM    699  HD2 PRO A  43      15.589  -5.225  -2.577  1.00 96.19           H  
ATOM    700  HD3 PRO A  43      16.773  -6.473  -2.078  1.00 96.19           H  
ATOM    701  N   GLY A  44      13.120  -9.700  -0.366  1.00 96.67           N  
ATOM    702  H   GLY A  44      12.268  -9.327  -0.761  1.00 96.67           H  
ATOM    703  CA  GLY A  44      12.965 -10.733   0.663  1.00 96.67           C  
ATOM    704  HA2 GLY A  44      12.000 -11.219   0.519  1.00 96.67           H  
ATOM    705  HA3 GLY A  44      13.752 -11.477   0.540  1.00 96.67           H  
ATOM    706  C   GLY A  44      13.017 -10.227   2.110  1.00 96.67           C  
ATOM    707  O   GLY A  44      12.916 -11.038   3.032  1.00 96.67           O  
ATOM    708  N   GLU A  45      13.177  -8.921   2.331  1.00 97.95           N  
ATOM    709  H   GLU A  45      13.233  -8.296   1.540  1.00 97.95           H  
ATOM    710  CA  GLU A  45      13.236  -8.320   3.664  1.00 97.95           C  
ATOM    711  HA  GLU A  45      13.739  -9.027   4.324  1.00 97.95           H  
ATOM    712  C   GLU A  45      11.832  -8.068   4.238  1.00 97.95           C  
ATOM    713  CB  GLU A  45      14.100  -7.046   3.619  1.00 97.95           C  
ATOM    714  HB2 GLU A  45      15.019  -7.273   3.080  1.00 97.95           H  
ATOM    715  HB3 GLU A  45      13.559  -6.270   3.078  1.00 97.95           H  
ATOM    716  O   GLU A  45      10.876  -7.752   3.520  1.00 97.95           O  
ATOM    717  CG  GLU A  45      14.479  -6.505   5.007  1.00 97.95           C  
ATOM    718  HG2 GLU A  45      14.968  -7.304   5.565  1.00 97.95           H  
ATOM    719  HG3 GLU A  45      13.570  -6.229   5.541  1.00 97.95           H  
ATOM    720  CD  GLU A  45      15.411  -5.281   4.953  1.00 97.95           C  
ATOM    721  OE1 GLU A  45      15.948  -4.919   6.022  1.00 97.95           O  
ATOM    722  OE2 GLU A  45      15.619  -4.716   3.851  1.00 97.95           O  
ATOM    723  N   GLU A  46      11.723  -8.180   5.564  1.00 98.26           N  
ATOM    724  H   GLU A  46      12.555  -8.396   6.094  1.00 98.26           H  
ATOM    725  CA  GLU A  46      10.572  -7.725   6.341  1.00 98.26           C  
ATOM    726  HA  GLU A  46       9.882  -7.227   5.661  1.00 98.26           H  
ATOM    727  C   GLU A  46      11.045  -6.699   7.381  1.00 98.26           C  
ATOM    728  CB  GLU A  46       9.821  -8.922   6.964  1.00 98.26           C  
ATOM    729  HB2 GLU A  46       9.581  -9.624   6.166  1.00 98.26           H  
ATOM    730  HB3 GLU A  46      10.464  -9.426   7.685  1.00 98.26           H  
ATOM    731  O   GLU A  46      11.950  -6.978   8.169  1.00 98.26           O  
ATOM    732  CG  GLU A  46       8.509  -8.502   7.657  1.00 98.26           C  
ATOM    733  HG2 GLU A  46       7.918  -7.911   6.958  1.00 98.26           H  
ATOM    734  HG3 GLU A  46       8.749  -7.861   8.505  1.00 98.26           H  
ATOM    735  CD  GLU A  46       7.637  -9.684   8.134  1.00 98.26           C  
ATOM    736  OE1 GLU A  46       7.170  -9.647   9.300  1.00 98.26           O  
ATOM    737  OE2 GLU A  46       7.325 -10.588   7.318  1.00 98.26           O  
ATOM    738  N   VAL A  47      10.433  -5.514   7.389  1.00 98.24           N  
ATOM    739  H   VAL A  47       9.678  -5.374   6.732  1.00 98.24           H  
ATOM    740  CA  VAL A  47      10.749  -4.417   8.315  1.00 98.24           C  
ATOM    741  HA  VAL A  47      11.484  -4.774   9.036  1.00 98.24           H  
ATOM    742  C   VAL A  47       9.498  -4.014   9.088  1.00 98.24           C  
ATOM    743  CB  VAL A  47      11.372  -3.203   7.591  1.00 98.24           C  
ATOM    744  HB  VAL A  47      10.653  -2.793   6.883  1.00 98.24           H  
ATOM    745  O   VAL A  47       8.422  -3.852   8.513  1.00 98.24           O  
ATOM    746  CG1 VAL A  47      11.746  -2.109   8.604  1.00 98.24           C  
ATOM    747 HG11 VAL A  47      10.848  -1.626   8.990  1.00 98.24           H  
ATOM    748 HG12 VAL A  47      12.375  -1.356   8.130  1.00 98.24           H  
ATOM    749 HG13 VAL A  47      12.312  -2.544   9.428  1.00 98.24           H  
ATOM    750  CG2 VAL A  47      12.645  -3.583   6.826  1.00 98.24           C  
ATOM    751 HG21 VAL A  47      12.406  -4.302   6.043  1.00 98.24           H  
ATOM    752 HG22 VAL A  47      13.380  -4.028   7.497  1.00 98.24           H  
ATOM    753 HG23 VAL A  47      13.083  -2.706   6.349  1.00 98.24           H  
ATOM    754  N   GLU A  48       9.633  -3.808  10.399  1.00 98.27           N  
ATOM    755  H   GLU A  48      10.547  -3.928  10.810  1.00 98.27           H  
ATOM    756  CA  GLU A  48       8.566  -3.284  11.257  1.00 98.27           C  
ATOM    757  HA  GLU A  48       7.634  -3.287  10.692  1.00 98.27           H  
ATOM    758  C   GLU A  48       8.857  -1.831  11.661  1.00 98.27           C  
ATOM    759  CB  GLU A  48       8.346  -4.206  12.472  1.00 98.27           C  
ATOM    760  HB2 GLU A  48       8.224  -5.230  12.120  1.00 98.27           H  
ATOM    761  HB3 GLU A  48       9.220  -4.166  13.123  1.00 98.27           H  
ATOM    762  O   GLU A  48       9.943  -1.503  12.140  1.00 98.27           O  
ATOM    763  CG  GLU A  48       7.092  -3.815  13.274  1.00 98.27           C  
ATOM    764  HG2 GLU A  48       6.228  -3.829  12.610  1.00 98.27           H  
ATOM    765  HG3 GLU A  48       7.203  -2.793  13.637  1.00 98.27           H  
ATOM    766  CD  GLU A  48       6.826  -4.747  14.471  1.00 98.27           C  
ATOM    767  OE1 GLU A  48       7.154  -4.344  15.608  1.00 98.27           O  
ATOM    768  OE2 GLU A  48       6.199  -5.821  14.278  1.00 98.27           O  
ATOM    769  N   VAL A  49       7.861  -0.958  11.509  1.00 97.56           N  
ATOM    770  H   VAL A  49       7.014  -1.292  11.072  1.00 97.56           H  
ATOM    771  CA  VAL A  49       7.890   0.444  11.940  1.00 97.56           C  
ATOM    772  HA  VAL A  49       8.854   0.652  12.405  1.00 97.56           H  
ATOM    773  C   VAL A  49       6.790   0.661  12.968  1.00 97.56           C  
ATOM    774  CB  VAL A  49       7.717   1.413  10.756  1.00 97.56           C  
ATOM    775  HB  VAL A  49       6.701   1.338  10.367  1.00 97.56           H  
ATOM    776  O   VAL A  49       5.629   0.351  12.715  1.00 97.56           O  
ATOM    777  CG1 VAL A  49       7.965   2.864  11.197  1.00 97.56           C  
ATOM    778 HG11 VAL A  49       7.251   3.156  11.967  1.00 97.56           H  
ATOM    779 HG12 VAL A  49       8.978   2.968  11.585  1.00 97.56           H  
ATOM    780 HG13 VAL A  49       7.838   3.532  10.346  1.00 97.56           H  
ATOM    781  CG2 VAL A  49       8.687   1.099   9.615  1.00 97.56           C  
ATOM    782 HG21 VAL A  49       8.467   0.120   9.191  1.00 97.56           H  
ATOM    783 HG22 VAL A  49       8.569   1.838   8.823  1.00 97.56           H  
ATOM    784 HG23 VAL A  49       9.713   1.105   9.984  1.00 97.56           H  
ATOM    785  N   THR A  50       7.136   1.212  14.130  1.00 96.38           N  
ATOM    786  H   THR A  50       8.095   1.495  14.268  1.00 96.38           H  
ATOM    787  CA  THR A  50       6.162   1.521  15.187  1.00 96.38           C  
ATOM    788  HA  THR A  50       5.187   1.116  14.916  1.00 96.38           H  
ATOM    789  C   THR A  50       6.004   3.027  15.349  1.00 96.38           C  
ATOM    790  CB  THR A  50       6.549   0.864  16.518  1.00 96.38           C  
ATOM    791  HB  THR A  50       7.544   1.195  16.818  1.00 96.38           H  
ATOM    792  O   THR A  50       6.991   3.747  15.486  1.00 96.38           O  
ATOM    793  CG2 THR A  50       5.553   1.165  17.640  1.00 96.38           C  
ATOM    794 HG21 THR A  50       5.802   0.566  18.516  1.00 96.38           H  
ATOM    795 HG22 THR A  50       4.541   0.925  17.315  1.00 96.38           H  
ATOM    796 HG23 THR A  50       5.606   2.218  17.917  1.00 96.38           H  
ATOM    797  OG1 THR A  50       6.544  -0.539  16.392  1.00 96.38           O  
ATOM    798  HG1 THR A  50       7.148  -0.808  15.697  1.00 96.38           H  
ATOM    799  N   PHE A  51       4.754   3.476  15.399  1.00 94.79           N  
ATOM    800  H   PHE A  51       4.010   2.807  15.263  1.00 94.79           H  
ATOM    801  CA  PHE A  51       4.347   4.830  15.761  1.00 94.79           C  
ATOM    802  HA  PHE A  51       5.224   5.473  15.830  1.00 94.79           H  
ATOM    803  C   PHE A  51       3.657   4.797  17.124  1.00 94.79           C  
ATOM    804  CB  PHE A  51       3.421   5.405  14.683  1.00 94.79           C  
ATOM    805  HB2 PHE A  51       2.546   4.763  14.583  1.00 94.79           H  
ATOM    806  HB3 PHE A  51       3.075   6.385  15.011  1.00 94.79           H  
ATOM    807  O   PHE A  51       2.997   3.816  17.478  1.00 94.79           O  
ATOM    808  CG  PHE A  51       4.081   5.554  13.329  1.00 94.79           C  
ATOM    809  CD1 PHE A  51       4.581   6.806  12.929  1.00 94.79           C  
ATOM    810  HD1 PHE A  51       4.484   7.660  13.583  1.00 94.79           H  
ATOM    811  CD2 PHE A  51       4.208   4.443  12.474  1.00 94.79           C  
ATOM    812  HD2 PHE A  51       3.831   3.477  12.777  1.00 94.79           H  
ATOM    813  CE1 PHE A  51       5.204   6.949  11.678  1.00 94.79           C  
ATOM    814  HE1 PHE A  51       5.573   7.916  11.368  1.00 94.79           H  
ATOM    815  CE2 PHE A  51       4.841   4.583  11.228  1.00 94.79           C  
ATOM    816  HE2 PHE A  51       4.949   3.725  10.580  1.00 94.79           H  
ATOM    817  CZ  PHE A  51       5.334   5.838  10.831  1.00 94.79           C  
ATOM    818  HZ  PHE A  51       5.809   5.952   9.867  1.00 94.79           H  
ATOM    819  N   SER A  52       3.803   5.864  17.904  1.00 92.11           N  
ATOM    820  H   SER A  52       4.318   6.659  17.555  1.00 92.11           H  
ATOM    821  CA  SER A  52       3.140   6.009  19.204  1.00 92.11           C  
ATOM    822  HA  SER A  52       2.331   5.283  19.282  1.00 92.11           H  
ATOM    823  C   SER A  52       2.521   7.393  19.315  1.00 92.11           C  
ATOM    824  CB  SER A  52       4.105   5.743  20.362  1.00 92.11           C  
ATOM    825  HB2 SER A  52       3.573   5.851  21.307  1.00 92.11           H  
ATOM    826  HB3 SER A  52       4.927   6.458  20.330  1.00 92.11           H  
ATOM    827  O   SER A  52       3.149   8.391  18.961  1.00 92.11           O  
ATOM    828  OG  SER A  52       4.617   4.426  20.258  1.00 92.11           O  
ATOM    829  HG  SER A  52       4.136   4.004  19.542  1.00 92.11           H  
ATOM    830  N   ALA A  53       1.286   7.461  19.796  1.00 84.25           N  
ATOM    831  H   ALA A  53       0.823   6.610  20.082  1.00 84.25           H  
ATOM    832  CA  ALA A  53       0.533   8.698  19.896  1.00 84.25           C  
ATOM    833  HA  ALA A  53       1.215   9.547  19.854  1.00 84.25           H  
ATOM    834  C   ALA A  53      -0.226   8.757  21.219  1.00 84.25           C  
ATOM    835  CB  ALA A  53      -0.424   8.788  18.703  1.00 84.25           C  
ATOM    836  HB1 ALA A  53      -1.064   7.906  18.676  1.00 84.25           H  
ATOM    837  HB2 ALA A  53      -1.068   9.661  18.812  1.00 84.25           H  
ATOM    838  HB3 ALA A  53       0.138   8.852  17.771  1.00 84.25           H  
ATOM    839  O   ALA A  53      -1.004   7.870  21.535  1.00 84.25           O  
ATOM    840  N   ASN A  54      -0.085   9.871  21.943  1.00 79.75           N  
ATOM    841  H   ASN A  54       0.667  10.502  21.705  1.00 79.75           H  
ATOM    842  CA  ASN A  54      -0.858  10.129  23.167  1.00 79.75           C  
ATOM    843  HA  ASN A  54      -0.737   9.282  23.843  1.00 79.75           H  
ATOM    844  C   ASN A  54      -2.373  10.284  22.913  1.00 79.75           C  
ATOM    845  CB  ASN A  54      -0.309  11.398  23.845  1.00 79.75           C  
ATOM    846  HB2 ASN A  54      -0.903  11.602  24.736  1.00 79.75           H  
ATOM    847  HB3 ASN A  54      -0.420  12.244  23.166  1.00 79.75           H  
ATOM    848  O   ASN A  54      -3.152  10.325  23.858  1.00 79.75           O  
ATOM    849  CG  ASN A  54       1.139  11.289  24.283  1.00 79.75           C  
ATOM    850  ND2 ASN A  54       1.803  12.402  24.485  1.00 79.75           N  
ATOM    851 HD21 ASN A  54       1.333  13.296  24.467  1.00 79.75           H  
ATOM    852 HD22 ASN A  54       2.752  12.276  24.805  1.00 79.75           H  
ATOM    853  OD1 ASN A  54       1.714  10.231  24.429  1.00 79.75           O  
ATOM    854  N   ASP A  55      -2.771  10.418  21.646  1.00 77.45           N  
ATOM    855  H   ASP A  55      -2.080  10.250  20.928  1.00 77.45           H  
ATOM    856  CA  ASP A  55      -4.155  10.450  21.191  1.00 77.45           C  
ATOM    857  HA  ASP A  55      -4.825  10.177  22.007  1.00 77.45           H  
ATOM    858  C   ASP A  55      -4.303   9.450  20.028  1.00 77.45           C  
ATOM    859  CB  ASP A  55      -4.529  11.881  20.780  1.00 77.45           C  
ATOM    860  HB2 ASP A  55      -3.831  12.236  20.022  1.00 77.45           H  
ATOM    861  HB3 ASP A  55      -4.430  12.529  21.651  1.00 77.45           H  
ATOM    862  O   ASP A  55      -3.746   9.700  18.951  1.00 77.45           O  
ATOM    863  CG  ASP A  55      -5.960  12.002  20.241  1.00 77.45           C  
ATOM    864  OD1 ASP A  55      -6.662  10.969  20.160  1.00 77.45           O  
ATOM    865  OD2 ASP A  55      -6.321  13.140  19.879  1.00 77.45           O  
ATOM    866  N   PRO A  56      -5.030   8.332  20.217  1.00 70.03           N  
ATOM    867  CA  PRO A  56      -5.269   7.341  19.171  1.00 70.03           C  
ATOM    868  HA  PRO A  56      -4.316   6.884  18.903  1.00 70.03           H  
ATOM    869  C   PRO A  56      -5.913   7.916  17.903  1.00 70.03           C  
ATOM    870  CB  PRO A  56      -6.169   6.281  19.814  1.00 70.03           C  
ATOM    871  HB2 PRO A  56      -7.218   6.540  19.668  1.00 70.03           H  
ATOM    872  HB3 PRO A  56      -5.964   5.286  19.417  1.00 70.03           H  
ATOM    873  O   PRO A  56      -5.692   7.381  16.818  1.00 70.03           O  
ATOM    874  CG  PRO A  56      -5.829   6.377  21.298  1.00 70.03           C  
ATOM    875  HG2 PRO A  56      -6.645   6.022  21.928  1.00 70.03           H  
ATOM    876  HG3 PRO A  56      -4.913   5.822  21.502  1.00 70.03           H  
ATOM    877  CD  PRO A  56      -5.575   7.869  21.485  1.00 70.03           C  
ATOM    878  HD2 PRO A  56      -6.514   8.386  21.684  1.00 70.03           H  
ATOM    879  HD3 PRO A  56      -4.874   8.021  22.305  1.00 70.03           H  
ATOM    880  N   HIS A  57      -6.640   9.039  17.981  1.00 74.19           N  
ATOM    881  H   HIS A  57      -6.756   9.498  18.873  1.00 74.19           H  
ATOM    882  CA  HIS A  57      -7.214   9.691  16.799  1.00 74.19           C  
ATOM    883  HA  HIS A  57      -7.819   8.957  16.266  1.00 74.19           H  
ATOM    884  C   HIS A  57      -6.153  10.186  15.808  1.00 74.19           C  
ATOM    885  CB  HIS A  57      -8.121  10.850  17.226  1.00 74.19           C  
ATOM    886  HB2 HIS A  57      -8.480  11.360  16.332  1.00 74.19           H  
ATOM    887  HB3 HIS A  57      -7.548  11.573  17.807  1.00 74.19           H  
ATOM    888  O   HIS A  57      -6.454  10.378  14.627  1.00 74.19           O  
ATOM    889  CG  HIS A  57      -9.325  10.404  18.011  1.00 74.19           C  
ATOM    890  CD2 HIS A  57      -9.687  10.802  19.271  1.00 74.19           C  
ATOM    891  HD2 HIS A  57      -9.143  11.496  19.894  1.00 74.19           H  
ATOM    892  ND1 HIS A  57     -10.273   9.507  17.578  1.00 74.19           N  
ATOM    893  HD1 HIS A  57     -10.211   8.949  16.738  1.00 74.19           H  
ATOM    894  CE1 HIS A  57     -11.195   9.378  18.545  1.00 74.19           C  
ATOM    895  HE1 HIS A  57     -12.046   8.715  18.509  1.00 74.19           H  
ATOM    896  NE2 HIS A  57     -10.887  10.152  19.596  1.00 74.19           N  
ATOM    897  N   LYS A  58      -4.889  10.332  16.232  1.00 77.17           N  
ATOM    898  H   LYS A  58      -4.692  10.139  17.203  1.00 77.17           H  
ATOM    899  CA  LYS A  58      -3.768  10.645  15.327  1.00 77.17           C  
ATOM    900  HA  LYS A  58      -4.018  11.540  14.757  1.00 77.17           H  
ATOM    901  C   LYS A  58      -3.512   9.551  14.291  1.00 77.17           C  
ATOM    902  CB  LYS A  58      -2.495  10.905  16.134  1.00 77.17           C  
ATOM    903  HB2 LYS A  58      -2.277  10.044  16.767  1.00 77.17           H  
ATOM    904  HB3 LYS A  58      -1.666  11.036  15.438  1.00 77.17           H  
ATOM    905  O   LYS A  58      -2.916   9.824  13.251  1.00 77.17           O  
ATOM    906  CG  LYS A  58      -2.629  12.173  16.984  1.00 77.17           C  
ATOM    907  HG2 LYS A  58      -2.974  12.992  16.353  1.00 77.17           H  
ATOM    908  HG3 LYS A  58      -3.359  12.016  17.778  1.00 77.17           H  
ATOM    909  CD  LYS A  58      -1.277  12.555  17.587  1.00 77.17           C  
ATOM    910  HD2 LYS A  58      -0.574  12.744  16.775  1.00 77.17           H  
ATOM    911  HD3 LYS A  58      -0.900  11.740  18.204  1.00 77.17           H  
ATOM    912  CE  LYS A  58      -1.435  13.811  18.440  1.00 77.17           C  
ATOM    913  HE2 LYS A  58      -1.966  14.562  17.855  1.00 77.17           H  
ATOM    914  HE3 LYS A  58      -2.053  13.569  19.305  1.00 77.17           H  
ATOM    915  NZ  LYS A  58      -0.111  14.331  18.856  1.00 77.17           N  
ATOM    916  HZ1 LYS A  58      -0.225  15.154  19.431  1.00 77.17           H  
ATOM    917  HZ2 LYS A  58       0.423  14.587  18.039  1.00 77.17           H  
ATOM    918  HZ3 LYS A  58       0.401  13.626  19.367  1.00 77.17           H  
ATOM    919  N   PHE A  59      -3.995   8.340  14.546  1.00 85.46           N  
ATOM    920  H   PHE A  59      -4.466   8.181  15.425  1.00 85.46           H  
ATOM    921  CA  PHE A  59      -3.899   7.208  13.637  1.00 85.46           C  
ATOM    922  HA  PHE A  59      -3.011   7.319  13.015  1.00 85.46           H  
ATOM    923  C   PHE A  59      -5.065   7.107  12.648  1.00 85.46           C  
ATOM    924  CB  PHE A  59      -3.746   5.938  14.474  1.00 85.46           C  
ATOM    925  HB2 PHE A  59      -4.655   5.790  15.058  1.00 85.46           H  
ATOM    926  HB3 PHE A  59      -3.671   5.093  13.790  1.00 85.46           H  
ATOM    927  O   PHE A  59      -5.087   6.179  11.849  1.00 85.46           O  
ATOM    928  CG  PHE A  59      -2.542   5.883  15.393  1.00 85.46           C  
ATOM    929  CD1 PHE A  59      -1.306   6.430  15.006  1.00 85.46           C  
ATOM    930  HD1 PHE A  59      -1.226   6.922  14.049  1.00 85.46           H  
ATOM    931  CD2 PHE A  59      -2.653   5.252  16.640  1.00 85.46           C  
ATOM    932  HD2 PHE A  59      -3.596   4.831  16.956  1.00 85.46           H  
ATOM    933  CE1 PHE A  59      -0.183   6.349  15.846  1.00 85.46           C  
ATOM    934  HE1 PHE A  59       0.759   6.779  15.540  1.00 85.46           H  
ATOM    935  CE2 PHE A  59      -1.535   5.167  17.482  1.00 85.46           C  
ATOM    936  HE2 PHE A  59      -1.644   4.680  18.440  1.00 85.46           H  
ATOM    937  CZ  PHE A  59      -0.298   5.703  17.086  1.00 85.46           C  
ATOM    938  HZ  PHE A  59       0.556   5.620  17.742  1.00 85.46           H  
ATOM    939  N   ASN A  60      -6.007   8.059  12.635  1.00 86.34           N  
ATOM    940  H   ASN A  60      -5.985   8.773  13.349  1.00 86.34           H  
ATOM    941  CA  ASN A  60      -7.198   7.970  11.783  1.00 86.34           C  
ATOM    942  HA  ASN A  60      -7.617   6.972  11.913  1.00 86.34           H  
ATOM    943  C   ASN A  60      -6.928   8.147  10.279  1.00 86.34           C  
ATOM    944  CB  ASN A  60      -8.257   8.982  12.253  1.00 86.34           C  
ATOM    945  HB2 ASN A  60      -7.796   9.948  12.462  1.00 86.34           H  
ATOM    946  HB3 ASN A  60      -8.986   9.124  11.456  1.00 86.34           H  
ATOM    947  O   ASN A  60      -7.825   7.892   9.476  1.00 86.34           O  
ATOM    948  CG  ASN A  60      -9.044   8.516  13.463  1.00 86.34           C  
ATOM    949  ND2 ASN A  60     -10.027   9.280  13.872  1.00 86.34           N  
ATOM    950 HD21 ASN A  60     -10.260  10.115  13.353  1.00 86.34           H  
ATOM    951 HD22 ASN A  60     -10.661   8.852  14.532  1.00 86.34           H  
ATOM    952  OD1 ASN A  60      -8.836   7.465  14.036  1.00 86.34           O  
ATOM    953  N   ARG A  61      -5.744   8.639   9.889  1.00 92.97           N  
ATOM    954  H   ARG A  61      -5.047   8.787  10.605  1.00 92.97           H  
ATOM    955  CA  ARG A  61      -5.414   8.970   8.493  1.00 92.97           C  
ATOM    956  HA  ARG A  61      -6.088   8.411   7.844  1.00 92.97           H  
ATOM    957  C   ARG A  61      -3.996   8.537   8.085  1.00 92.97           C  
ATOM    958  CB  ARG A  61      -5.659  10.466   8.223  1.00 92.97           C  
ATOM    959  HB2 ARG A  61      -5.026  11.052   8.891  1.00 92.97           H  
ATOM    960  HB3 ARG A  61      -5.370  10.687   7.195  1.00 92.97           H  
ATOM    961  O   ARG A  61      -3.191   9.406   7.737  1.00 92.97           O  
ATOM    962  CG  ARG A  61      -7.120  10.900   8.403  1.00 92.97           C  
ATOM    963  HG2 ARG A  61      -7.453  10.685   9.418  1.00 92.97           H  
ATOM    964  HG3 ARG A  61      -7.752  10.363   7.696  1.00 92.97           H  
ATOM    965  CD  ARG A  61      -7.237  12.409   8.168  1.00 92.97           C  
ATOM    966  HD2 ARG A  61      -6.567  12.922   8.858  1.00 92.97           H  
ATOM    967  HD3 ARG A  61      -6.915  12.642   7.153  1.00 92.97           H  
ATOM    968  NE  ARG A  61      -8.610  12.882   8.408  1.00 92.97           N  
ATOM    969  HE  ARG A  61      -8.929  12.953   9.363  1.00 92.97           H  
ATOM    970  NH1 ARG A  61      -9.359  13.008   6.231  1.00 92.97           N  
ATOM    971 HH11 ARG A  61      -8.474  12.647   5.904  1.00 92.97           H  
ATOM    972 HH12 ARG A  61     -10.187  12.683   5.752  1.00 92.97           H  
ATOM    973  NH2 ARG A  61     -10.752  13.373   7.898  1.00 92.97           N  
ATOM    974 HH21 ARG A  61     -11.213  14.046   7.302  1.00 92.97           H  
ATOM    975 HH22 ARG A  61     -11.317  12.551   7.738  1.00 92.97           H  
ATOM    976  CZ  ARG A  61      -9.548  13.104   7.512  1.00 92.97           C  
ATOM    977  N   PRO A  62      -3.627   7.246   8.188  1.00 95.52           N  
ATOM    978  CA  PRO A  62      -2.309   6.812   7.766  1.00 95.52           C  
ATOM    979  HA  PRO A  62      -1.552   7.491   8.158  1.00 95.52           H  
ATOM    980  C   PRO A  62      -2.230   6.801   6.237  1.00 95.52           C  
ATOM    981  CB  PRO A  62      -2.102   5.437   8.397  1.00 95.52           C  
ATOM    982  HB2 PRO A  62      -1.745   5.557   9.419  1.00 95.52           H  
ATOM    983  HB3 PRO A  62      -1.414   4.818   7.821  1.00 95.52           H  
ATOM    984  O   PRO A  62      -3.196   6.496   5.531  1.00 95.52           O  
ATOM    985  CG  PRO A  62      -3.514   4.860   8.416  1.00 95.52           C  
ATOM    986  HG2 PRO A  62      -3.687   4.353   7.467  1.00 95.52           H  
ATOM    987  HG3 PRO A  62      -3.645   4.165   9.245  1.00 95.52           H  
ATOM    988  CD  PRO A  62      -4.426   6.087   8.562  1.00 95.52           C  
ATOM    989  HD2 PRO A  62      -4.742   6.180   9.601  1.00 95.52           H  
ATOM    990  HD3 PRO A  62      -5.306   5.994   7.925  1.00 95.52           H  
ATOM    991  N   GLN A  63      -1.053   7.137   5.732  1.00 97.70           N  
ATOM    992  H   GLN A  63      -0.316   7.400   6.371  1.00 97.70           H  
ATOM    993  CA  GLN A  63      -0.738   7.135   4.313  1.00 97.70           C  
ATOM    994  HA  GLN A  63      -1.531   6.630   3.762  1.00 97.70           H  
ATOM    995  C   GLN A  63       0.556   6.359   4.087  1.00 97.70           C  
ATOM    996  CB  GLN A  63      -0.667   8.587   3.822  1.00 97.70           C  
ATOM    997  HB2 GLN A  63      -0.039   9.159   4.505  1.00 97.70           H  
ATOM    998  HB3 GLN A  63      -1.669   9.015   3.846  1.00 97.70           H  
ATOM    999  O   GLN A  63       1.537   6.555   4.808  1.00 97.70           O  
ATOM   1000  CG  GLN A  63      -0.095   8.718   2.405  1.00 97.70           C  
ATOM   1001  HG2 GLN A  63      -0.745   8.211   1.692  1.00 97.70           H  
ATOM   1002  HG3 GLN A  63       0.885   8.244   2.361  1.00 97.70           H  
ATOM   1003  CD  GLN A  63       0.093  10.164   1.969  1.00 97.70           C  
ATOM   1004  NE2 GLN A  63       0.956  10.372   1.005  1.00 97.70           N  
ATOM   1005 HE21 GLN A  63       1.374   9.545   0.603  1.00 97.70           H  
ATOM   1006 HE22 GLN A  63       0.613  11.037   0.325  1.00 97.70           H  
ATOM   1007  OE1 GLN A  63      -0.489  11.112   2.487  1.00 97.70           O  
ATOM   1008  N   PHE A  64       0.555   5.529   3.050  1.00 98.16           N  
ATOM   1009  H   PHE A  64      -0.300   5.422   2.523  1.00 98.16           H  
ATOM   1010  CA  PHE A  64       1.695   4.749   2.593  1.00 98.16           C  
ATOM   1011  HA  PHE A  64       2.577   5.003   3.181  1.00 98.16           H  
ATOM   1012  C   PHE A  64       1.957   5.084   1.127  1.00 98.16           C  
ATOM   1013  CB  PHE A  64       1.407   3.251   2.789  1.00 98.16           C  
ATOM   1014  HB2 PHE A  64       0.685   2.924   2.041  1.00 98.16           H  
ATOM   1015  HB3 PHE A  64       2.326   2.693   2.612  1.00 98.16           H  
ATOM   1016  O   PHE A  64       1.063   4.941   0.297  1.00 98.16           O  
ATOM   1017  CG  PHE A  64       0.870   2.904   4.165  1.00 98.16           C  
ATOM   1018  CD1 PHE A  64       1.755   2.776   5.246  1.00 98.16           C  
ATOM   1019  HD1 PHE A  64       2.817   2.883   5.080  1.00 98.16           H  
ATOM   1020  CD2 PHE A  64      -0.516   2.762   4.376  1.00 98.16           C  
ATOM   1021  HD2 PHE A  64      -1.202   2.873   3.549  1.00 98.16           H  
ATOM   1022  CE1 PHE A  64       1.261   2.520   6.536  1.00 98.16           C  
ATOM   1023  HE1 PHE A  64       1.945   2.433   7.367  1.00 98.16           H  
ATOM   1024  CE2 PHE A  64      -1.011   2.503   5.667  1.00 98.16           C  
ATOM   1025  HE2 PHE A  64      -2.075   2.407   5.825  1.00 98.16           H  
ATOM   1026  CZ  PHE A  64      -0.121   2.390   6.750  1.00 98.16           C  
ATOM   1027  HZ  PHE A  64      -0.496   2.211   7.746  1.00 98.16           H  
ATOM   1028  N   THR A  65       3.166   5.525   0.804  1.00 97.36           N  
ATOM   1029  H   THR A  65       3.844   5.659   1.540  1.00 97.36           H  
ATOM   1030  CA  THR A  65       3.635   5.673  -0.579  1.00 97.36           C  
ATOM   1031  HA  THR A  65       2.821   5.488  -1.280  1.00 97.36           H  
ATOM   1032  C   THR A  65       4.721   4.635  -0.805  1.00 97.36           C  
ATOM   1033  CB  THR A  65       4.189   7.075  -0.854  1.00 97.36           C  
ATOM   1034  HB  THR A  65       5.122   7.201  -0.305  1.00 97.36           H  
ATOM   1035  O   THR A  65       5.690   4.615  -0.052  1.00 97.36           O  
ATOM   1036  CG2 THR A  65       4.483   7.296  -2.334  1.00 97.36           C  
ATOM   1037 HG21 THR A  65       4.900   8.292  -2.486  1.00 97.36           H  
ATOM   1038 HG22 THR A  65       5.226   6.576  -2.677  1.00 97.36           H  
ATOM   1039 HG23 THR A  65       3.573   7.172  -2.920  1.00 97.36           H  
ATOM   1040  OG1 THR A  65       3.293   8.100  -0.462  1.00 97.36           O  
ATOM   1041  HG1 THR A  65       3.740   8.915  -0.703  1.00 97.36           H  
ATOM   1042  N   ILE A  66       4.543   3.773  -1.799  1.00 95.82           N  
ATOM   1043  H   ILE A  66       3.736   3.883  -2.397  1.00 95.82           H  
ATOM   1044  CA  ILE A  66       5.475   2.709  -2.162  1.00 95.82           C  
ATOM   1045  HA  ILE A  66       6.272   2.651  -1.420  1.00 95.82           H  
ATOM   1046  C   ILE A  66       6.105   3.082  -3.503  1.00 95.82           C  
ATOM   1047  CB  ILE A  66       4.770   1.331  -2.219  1.00 95.82           C  
ATOM   1048  HB  ILE A  66       4.057   1.329  -3.043  1.00 95.82           H  
ATOM   1049  O   ILE A  66       5.383   3.355  -4.462  1.00 95.82           O  
ATOM   1050  CG1 ILE A  66       4.026   0.945  -0.914  1.00 95.82           C  
ATOM   1051 HG12 ILE A  66       3.946  -0.140  -0.863  1.00 95.82           H  
ATOM   1052 HG13 ILE A  66       4.609   1.270  -0.052  1.00 95.82           H  
ATOM   1053  CG2 ILE A  66       5.818   0.237  -2.495  1.00 95.82           C  
ATOM   1054 HG21 ILE A  66       6.538   0.181  -1.678  1.00 95.82           H  
ATOM   1055 HG22 ILE A  66       5.328  -0.729  -2.617  1.00 95.82           H  
ATOM   1056 HG23 ILE A  66       6.361   0.444  -3.418  1.00 95.82           H  
ATOM   1057  CD1 ILE A  66       2.592   1.485  -0.795  1.00 95.82           C  
ATOM   1058 HD11 ILE A  66       2.113   1.038   0.077  1.00 95.82           H  
ATOM   1059 HD12 ILE A  66       2.020   1.218  -1.684  1.00 95.82           H  
ATOM   1060 HD13 ILE A  66       2.583   2.568  -0.670  1.00 95.82           H  
ATOM   1061  N   GLU A  67       7.432   3.098  -3.555  1.00 93.92           N  
ATOM   1062  H   GLU A  67       7.952   2.941  -2.703  1.00 93.92           H  
ATOM   1063  CA  GLU A  67       8.228   3.404  -4.743  1.00 93.92           C  
ATOM   1064  HA  GLU A  67       7.577   3.526  -5.609  1.00 93.92           H  
ATOM   1065  C   GLU A  67       9.180   2.238  -5.024  1.00 93.92           C  
ATOM   1066  CB  GLU A  67       9.004   4.721  -4.545  1.00 93.92           C  
ATOM   1067  HB2 GLU A  67       9.604   4.902  -5.436  1.00 93.92           H  
ATOM   1068  HB3 GLU A  67       9.670   4.622  -3.688  1.00 93.92           H  
ATOM   1069  O   GLU A  67       9.982   1.859  -4.168  1.00 93.92           O  
ATOM   1070  CG  GLU A  67       8.067   5.921  -4.320  1.00 93.92           C  
ATOM   1071  HG2 GLU A  67       7.488   5.759  -3.411  1.00 93.92           H  
ATOM   1072  HG3 GLU A  67       7.366   5.964  -5.154  1.00 93.92           H  
ATOM   1073  CD  GLU A  67       8.774   7.283  -4.202  1.00 93.92           C  
ATOM   1074  OE1 GLU A  67       8.017   8.281  -4.073  1.00 93.92           O  
ATOM   1075  OE2 GLU A  67      10.025   7.340  -4.265  1.00 93.92           O  
ATOM   1076  N   TRP A  68       9.091   1.647  -6.215  1.00 90.76           N  
ATOM   1077  H   TRP A  68       8.440   2.009  -6.896  1.00 90.76           H  
ATOM   1078  CA  TRP A  68      10.014   0.601  -6.653  1.00 90.76           C  
ATOM   1079  HA  TRP A  68      10.322   0.007  -5.792  1.00 90.76           H  
ATOM   1080  C   TRP A  68      11.271   1.246  -7.229  1.00 90.76           C  
ATOM   1081  CB  TRP A  68       9.343  -0.352  -7.650  1.00 90.76           C  
ATOM   1082  HB2 TRP A  68      10.126  -0.890  -8.183  1.00 90.76           H  
ATOM   1083  HB3 TRP A  68       8.792   0.225  -8.392  1.00 90.76           H  
ATOM   1084  O   TRP A  68      11.190   2.120  -8.090  1.00 90.76           O  
ATOM   1085  CG  TRP A  68       8.426  -1.376  -7.046  1.00 90.76           C  
ATOM   1086  CD1 TRP A  68       8.701  -2.694  -6.925  1.00 90.76           C  
ATOM   1087  HD1 TRP A  68       9.630  -3.153  -7.231  1.00 90.76           H  
ATOM   1088  CD2 TRP A  68       7.090  -1.206  -6.481  1.00 90.76           C  
ATOM   1089  CE2 TRP A  68       6.578  -2.482  -6.110  1.00 90.76           C  
ATOM   1090  CE3 TRP A  68       6.267  -0.101  -6.211  1.00 90.76           C  
ATOM   1091  HE3 TRP A  68       6.675   0.886  -6.371  1.00 90.76           H  
ATOM   1092  NE1 TRP A  68       7.625  -3.345  -6.353  1.00 90.76           N  
ATOM   1093  HE1 TRP A  68       7.660  -4.320  -6.091  1.00 90.76           H  
ATOM   1094  CH2 TRP A  68       4.473  -1.520  -5.398  1.00 90.76           C  
ATOM   1095  HH2 TRP A  68       3.481  -1.628  -4.984  1.00 90.76           H  
ATOM   1096  CZ2 TRP A  68       5.287  -2.650  -5.582  1.00 90.76           C  
ATOM   1097  HZ2 TRP A  68       4.921  -3.634  -5.328  1.00 90.76           H  
ATOM   1098  CZ3 TRP A  68       4.963  -0.244  -5.713  1.00 90.76           C  
ATOM   1099  HZ3 TRP A  68       4.358   0.636  -5.551  1.00 90.76           H  
ATOM   1100  N   LEU A  69      12.435   0.821  -6.739  1.00 87.19           N  
ATOM   1101  H   LEU A  69      12.436   0.078  -6.054  1.00 87.19           H  
ATOM   1102  CA  LEU A  69      13.731   1.375  -7.123  1.00 87.19           C  
ATOM   1103  HA  LEU A  69      13.590   2.380  -7.524  1.00 87.19           H  
ATOM   1104  C   LEU A  69      14.335   0.538  -8.257  1.00 87.19           C  
ATOM   1105  CB  LEU A  69      14.639   1.479  -5.882  1.00 87.19           C  
ATOM   1106  HB2 LEU A  69      15.571   1.955  -6.188  1.00 87.19           H  
ATOM   1107  HB3 LEU A  69      14.882   0.472  -5.545  1.00 87.19           H  
ATOM   1108  O   LEU A  69      15.299  -0.200  -8.049  1.00 87.19           O  
ATOM   1109  CG  LEU A  69      14.053   2.255  -4.686  1.00 87.19           C  
ATOM   1110  HG  LEU A  69      13.176   1.736  -4.298  1.00 87.19           H  
ATOM   1111  CD1 LEU A  69      15.100   2.324  -3.571  1.00 87.19           C  
ATOM   1112 HD11 LEU A  69      15.346   1.315  -3.240  1.00 87.19           H  
ATOM   1113 HD12 LEU A  69      16.001   2.816  -3.935  1.00 87.19           H  
ATOM   1114 HD13 LEU A  69      14.701   2.882  -2.724  1.00 87.19           H  
ATOM   1115  CD2 LEU A  69      13.660   3.688  -5.046  1.00 87.19           C  
ATOM   1116 HD21 LEU A  69      12.840   3.672  -5.763  1.00 87.19           H  
ATOM   1117 HD22 LEU A  69      13.312   4.213  -4.156  1.00 87.19           H  
ATOM   1118 HD23 LEU A  69      14.515   4.206  -5.480  1.00 87.19           H  
ATOM   1119  N   GLU A  70      13.726   0.608  -9.440  1.00 82.79           N  
ATOM   1120  H   GLU A  70      12.956   1.252  -9.550  1.00 82.79           H  
ATOM   1121  CA  GLU A  70      14.236  -0.062 -10.641  1.00 82.79           C  
ATOM   1122  HA  GLU A  70      14.828  -0.926 -10.340  1.00 82.79           H  
ATOM   1123  C   GLU A  70      15.145   0.857 -11.458  1.00 82.79           C  
ATOM   1124  CB  GLU A  70      13.103  -0.581 -11.534  1.00 82.79           C  
ATOM   1125  HB2 GLU A  70      12.535   0.255 -11.941  1.00 82.79           H  
ATOM   1126  HB3 GLU A  70      13.567  -1.119 -12.362  1.00 82.79           H  
ATOM   1127  O   GLU A  70      14.764   1.984 -11.759  1.00 82.79           O  
ATOM   1128  CG  GLU A  70      12.147  -1.526 -10.800  1.00 82.79           C  
ATOM   1129  HG2 GLU A  70      12.702  -2.088 -10.049  1.00 82.79           H  
ATOM   1130  HG3 GLU A  70      11.397  -0.934 -10.275  1.00 82.79           H  
ATOM   1131  CD  GLU A  70      11.455  -2.499 -11.757  1.00 82.79           C  
ATOM   1132  OE1 GLU A  70      11.234  -3.648 -11.305  1.00 82.79           O  
ATOM   1133  OE2 GLU A  70      11.137  -2.094 -12.901  1.00 82.79           O  
ATOM   1134  N   ASP A  71      16.318   0.344 -11.833  1.00 79.50           N  
ATOM   1135  H   ASP A  71      16.560  -0.592 -11.541  1.00 79.50           H  
ATOM   1136  CA  ASP A  71      17.208   0.946 -12.832  1.00 79.50           C  
ATOM   1137  HA  ASP A  71      17.174   2.034 -12.784  1.00 79.50           H  
ATOM   1138  C   ASP A  71      16.702   0.501 -14.210  1.00 79.50           C  
ATOM   1139  CB  ASP A  71      18.652   0.494 -12.541  1.00 79.50           C  
ATOM   1140  HB2 ASP A  71      18.681  -0.595 -12.500  1.00 79.50           H  
ATOM   1141  HB3 ASP A  71      18.957   0.868 -11.564  1.00 79.50           H  
ATOM   1142  O   ASP A  71      16.923  -0.640 -14.635  1.00 79.50           O  
ATOM   1143  CG  ASP A  71      19.674   0.967 -13.578  1.00 79.50           C  
ATOM   1144  OD1 ASP A  71      19.278   1.684 -14.512  1.00 79.50           O  
ATOM   1145  OD2 ASP A  71      20.838   0.504 -13.488  1.00 79.50           O  
ATOM   1146  N   LYS A  72      15.900   1.350 -14.853  1.00 78.78           N  
ATOM   1147  H   LYS A  72      15.911   2.308 -14.534  1.00 78.78           H  
ATOM   1148  CA  LYS A  72      15.240   1.015 -16.118  1.00 78.78           C  
ATOM   1149  HA  LYS A  72      15.042  -0.057 -16.139  1.00 78.78           H  
ATOM   1150  C   LYS A  72      16.124   1.283 -17.321  1.00 78.78           C  
ATOM   1151  CB  LYS A  72      13.926   1.779 -16.274  1.00 78.78           C  
ATOM   1152  HB2 LYS A  72      13.652   1.747 -17.328  1.00 78.78           H  
ATOM   1153  HB3 LYS A  72      14.066   2.824 -15.996  1.00 78.78           H  
ATOM   1154  O   LYS A  72      15.926   0.625 -18.347  1.00 78.78           O  
ATOM   1155  CG  LYS A  72      12.788   1.160 -15.454  1.00 78.78           C  
ATOM   1156  HG2 LYS A  72      12.867   0.073 -15.448  1.00 78.78           H  
ATOM   1157  HG3 LYS A  72      12.834   1.531 -14.430  1.00 78.78           H  
ATOM   1158  CD  LYS A  72      11.470   1.557 -16.116  1.00 78.78           C  
ATOM   1159  HD2 LYS A  72      11.496   2.638 -16.252  1.00 78.78           H  
ATOM   1160  HD3 LYS A  72      11.400   1.080 -17.093  1.00 78.78           H  
ATOM   1161  CE  LYS A  72      10.269   1.152 -15.263  1.00 78.78           C  
ATOM   1162  HE2 LYS A  72      10.210   0.065 -15.209  1.00 78.78           H  
ATOM   1163  HE3 LYS A  72      10.438   1.519 -14.251  1.00 78.78           H  
ATOM   1164  NZ  LYS A  72       9.030   1.746 -15.819  1.00 78.78           N  
ATOM   1165  HZ1 LYS A  72       8.244   1.585 -15.205  1.00 78.78           H  
ATOM   1166  HZ2 LYS A  72       9.177   2.740 -15.913  1.00 78.78           H  
ATOM   1167  HZ3 LYS A  72       8.832   1.365 -16.733  1.00 78.78           H  
ATOM   1168  N   ASP A  73      17.027   2.255 -17.241  1.00 80.06           N  
ATOM   1169  H   ASP A  73      17.179   2.719 -16.358  1.00 80.06           H  
ATOM   1170  CA  ASP A  73      17.935   2.574 -18.345  1.00 80.06           C  
ATOM   1171  HA  ASP A  73      17.468   2.224 -19.265  1.00 80.06           H  
ATOM   1172  C   ASP A  73      19.267   1.804 -18.285  1.00 80.06           C  
ATOM   1173  CB  ASP A  73      18.054   4.093 -18.525  1.00 80.06           C  
ATOM   1174  HB2 ASP A  73      17.050   4.505 -18.630  1.00 80.06           H  
ATOM   1175  HB3 ASP A  73      18.579   4.282 -19.461  1.00 80.06           H  
ATOM   1176  O   ASP A  73      19.978   1.727 -19.293  1.00 80.06           O  
ATOM   1177  CG  ASP A  73      18.783   4.844 -17.413  1.00 80.06           C  
ATOM   1178  OD1 ASP A  73      19.525   4.181 -16.667  1.00 80.06           O  
ATOM   1179  OD2 ASP A  73      18.645   6.091 -17.434  1.00 80.06           O  
ATOM   1180  N   GLY A  74      19.528   1.113 -17.174  1.00 81.94           N  
ATOM   1181  H   GLY A  74      19.051   1.406 -16.332  1.00 81.94           H  
ATOM   1182  CA  GLY A  74      20.667   0.227 -16.973  1.00 81.94           C  
ATOM   1183  HA2 GLY A  74      20.486  -0.361 -16.073  1.00 81.94           H  
ATOM   1184  HA3 GLY A  74      20.768  -0.439 -17.830  1.00 81.94           H  
ATOM   1185  C   GLY A  74      21.978   0.980 -16.776  1.00 81.94           C  
ATOM   1186  O   GLY A  74      23.043   0.415 -17.060  1.00 81.94           O  
ATOM   1187  N   ASP A  75      21.924   2.248 -16.364  1.00 84.58           N  
ATOM   1188  H   ASP A  75      21.025   2.648 -16.133  1.00 84.58           H  
ATOM   1189  CA  ASP A  75      23.101   3.096 -16.180  1.00 84.58           C  
ATOM   1190  HA  ASP A  75      23.818   2.798 -16.945  1.00 84.58           H  
ATOM   1191  C   ASP A  75      23.820   2.867 -14.835  1.00 84.58           C  
ATOM   1192  CB  ASP A  75      22.752   4.565 -16.487  1.00 84.58           C  
ATOM   1193  HB2 ASP A  75      23.681   5.056 -16.778  1.00 84.58           H  
ATOM   1194  HB3 ASP A  75      22.093   4.611 -17.354  1.00 84.58           H  
ATOM   1195  O   ASP A  75      24.933   3.368 -14.626  1.00 84.58           O  
ATOM   1196  CG  ASP A  75      22.147   5.381 -15.334  1.00 84.58           C  
ATOM   1197  OD1 ASP A  75      21.865   4.799 -14.265  1.00 84.58           O  
ATOM   1198  OD2 ASP A  75      22.213   6.632 -15.442  1.00 84.58           O  
ATOM   1199  N   GLY A  76      23.241   2.038 -13.961  1.00 82.27           N  
ATOM   1200  H   GLY A  76      22.305   1.724 -14.173  1.00 82.27           H  
ATOM   1201  CA  GLY A  76      23.762   1.697 -12.641  1.00 82.27           C  
ATOM   1202  HA2 GLY A  76      24.851   1.681 -12.673  1.00 82.27           H  
ATOM   1203  HA3 GLY A  76      23.395   0.703 -12.385  1.00 82.27           H  
ATOM   1204  C   GLY A  76      23.325   2.651 -11.529  1.00 82.27           C  
ATOM   1205  O   GLY A  76      23.801   2.510 -10.395  1.00 82.27           O  
ATOM   1206  N   TYR A  77      22.443   3.608 -11.816  1.00 83.95           N  
ATOM   1207  H   TYR A  77      22.106   3.690 -12.764  1.00 83.95           H  
ATOM   1208  CA  TYR A  77      21.894   4.573 -10.873  1.00 83.95           C  
ATOM   1209  HA  TYR A  77      22.240   4.317  -9.871  1.00 83.95           H  
ATOM   1210  C   TYR A  77      20.361   4.508 -10.851  1.00 83.95           C  
ATOM   1211  CB  TYR A  77      22.414   5.981 -11.206  1.00 83.95           C  
ATOM   1212  HB2 TYR A  77      22.062   6.268 -12.197  1.00 83.95           H  
ATOM   1213  HB3 TYR A  77      21.982   6.690 -10.499  1.00 83.95           H  
ATOM   1214  O   TYR A  77      19.715   4.035 -11.769  1.00 83.95           O  
ATOM   1215  CG  TYR A  77      23.928   6.107 -11.154  1.00 83.95           C  
ATOM   1216  CD1 TYR A  77      24.576   6.339  -9.925  1.00 83.95           C  
ATOM   1217  HD1 TYR A  77      23.983   6.437  -9.028  1.00 83.95           H  
ATOM   1218  CD2 TYR A  77      24.690   5.943 -12.327  1.00 83.95           C  
ATOM   1219  HD2 TYR A  77      24.184   5.730 -13.257  1.00 83.95           H  
ATOM   1220  CE1 TYR A  77      25.981   6.408  -9.867  1.00 83.95           C  
ATOM   1221  HE1 TYR A  77      26.471   6.570  -8.918  1.00 83.95           H  
ATOM   1222  CE2 TYR A  77      26.096   6.010 -12.276  1.00 83.95           C  
ATOM   1223  HE2 TYR A  77      26.669   5.849 -13.178  1.00 83.95           H  
ATOM   1224  OH  TYR A  77      28.101   6.297 -10.973  1.00 83.95           O  
ATOM   1225  HH  TYR A  77      28.379   6.375 -10.057  1.00 83.95           H  
ATOM   1226  CZ  TYR A  77      26.743   6.239 -11.045  1.00 83.95           C  
ATOM   1227  N   ILE A  78      19.765   4.974  -9.748  1.00 81.39           N  
ATOM   1228  H   ILE A  78      20.348   5.357  -9.018  1.00 81.39           H  
ATOM   1229  CA  ILE A  78      18.313   5.176  -9.656  1.00 81.39           C  
ATOM   1230  HA  ILE A  78      17.826   4.759 -10.538  1.00 81.39           H  
ATOM   1231  C   ILE A  78      18.063   6.676  -9.670  1.00 81.39           C  
ATOM   1232  CB  ILE A  78      17.699   4.494  -8.415  1.00 81.39           C  
ATOM   1233  HB  ILE A  78      18.121   4.962  -7.525  1.00 81.39           H  
ATOM   1234  O   ILE A  78      18.291   7.374  -8.672  1.00 81.39           O  
ATOM   1235  CG1 ILE A  78      18.024   2.988  -8.321  1.00 81.39           C  
ATOM   1236 HG12 ILE A  78      17.641   2.605  -7.375  1.00 81.39           H  
ATOM   1237 HG13 ILE A  78      19.105   2.849  -8.313  1.00 81.39           H  
ATOM   1238  CG2 ILE A  78      16.174   4.726  -8.387  1.00 81.39           C  
ATOM   1239 HG21 ILE A  78      15.732   4.416  -9.333  1.00 81.39           H  
ATOM   1240 HG22 ILE A  78      15.720   4.151  -7.580  1.00 81.39           H  
ATOM   1241 HG23 ILE A  78      15.957   5.784  -8.241  1.00 81.39           H  
ATOM   1242  CD1 ILE A  78      17.434   2.145  -9.449  1.00 81.39           C  
ATOM   1243 HD11 ILE A  78      17.772   2.519 -10.415  1.00 81.39           H  
ATOM   1244 HD12 ILE A  78      16.346   2.179  -9.405  1.00 81.39           H  
ATOM   1245 HD13 ILE A  78      17.758   1.110  -9.333  1.00 81.39           H  
ATOM   1246  N   SER A  79      17.614   7.185 -10.807  1.00 81.97           N  
ATOM   1247  H   SER A  79      17.482   6.557 -11.588  1.00 81.97           H  
ATOM   1248  CA  SER A  79      17.250   8.585 -10.971  1.00 81.97           C  
ATOM   1249  HA  SER A  79      18.037   9.188 -10.517  1.00 81.97           H  
ATOM   1250  C   SER A  79      15.928   8.913 -10.265  1.00 81.97           C  
ATOM   1251  CB  SER A  79      17.201   8.936 -12.459  1.00 81.97           C  
ATOM   1252  HB2 SER A  79      17.124  10.017 -12.576  1.00 81.97           H  
ATOM   1253  HB3 SER A  79      18.109   8.590 -12.953  1.00 81.97           H  
ATOM   1254  O   SER A  79      15.100   8.051  -9.968  1.00 81.97           O  
ATOM   1255  OG  SER A  79      16.078   8.331 -13.053  1.00 81.97           O  
ATOM   1256  HG  SER A  79      16.336   7.416 -13.185  1.00 81.97           H  
ATOM   1257  N   ALA A  80      15.684  10.204 -10.016  1.00 78.22           N  
ATOM   1258  H   ALA A  80      16.387  10.888 -10.259  1.00 78.22           H  
ATOM   1259  CA  ALA A  80      14.397  10.656  -9.481  1.00 78.22           C  
ATOM   1260  HA  ALA A  80      14.207  10.145  -8.537  1.00 78.22           H  
ATOM   1261  C   ALA A  80      13.224  10.319 -10.422  1.00 78.22           C  
ATOM   1262  CB  ALA A  80      14.481  12.165  -9.218  1.00 78.22           C  
ATOM   1263  HB1 ALA A  80      13.536  12.507  -8.795  1.00 78.22           H  
ATOM   1264  HB2 ALA A  80      15.283  12.374  -8.510  1.00 78.22           H  
ATOM   1265  HB3 ALA A  80      14.665  12.699 -10.150  1.00 78.22           H  
ATOM   1266  O   ALA A  80      12.132  10.017  -9.953  1.00 78.22           O  
ATOM   1267  N   ALA A  81      13.462  10.333 -11.738  1.00 76.86           N  
ATOM   1268  H   ALA A  81      14.409  10.466 -12.062  1.00 76.86           H  
ATOM   1269  CA  ALA A  81      12.449   9.995 -12.730  1.00 76.86           C  
ATOM   1270  HA  ALA A  81      11.541  10.560 -12.519  1.00 76.86           H  
ATOM   1271  C   ALA A  81      12.080   8.505 -12.695  1.00 76.86           C  
ATOM   1272  CB  ALA A  81      12.976  10.402 -14.111  1.00 76.86           C  
ATOM   1273  HB1 ALA A  81      12.215  10.193 -14.863  1.00 76.86           H  
ATOM   1274  HB2 ALA A  81      13.875   9.835 -14.350  1.00 76.86           H  
ATOM   1275  HB3 ALA A  81      13.203  11.468 -14.122  1.00 76.86           H  
ATOM   1276  O   ALA A  81      10.928   8.159 -12.931  1.00 76.86           O  
ATOM   1277  N   GLU A  82      13.027   7.619 -12.391  1.00 80.56           N  
ATOM   1278  H   GLU A  82      13.981   7.926 -12.266  1.00 80.56           H  
ATOM   1279  CA  GLU A  82      12.759   6.182 -12.278  1.00 80.56           C  
ATOM   1280  HA  GLU A  82      12.148   5.854 -13.119  1.00 80.56           H  
ATOM   1281  C   GLU A  82      11.983   5.835 -11.014  1.00 80.56           C  
ATOM   1282  CB  GLU A  82      14.071   5.415 -12.326  1.00 80.56           C  
ATOM   1283  HB2 GLU A  82      14.770   5.866 -11.622  1.00 80.56           H  
ATOM   1284  HB3 GLU A  82      13.894   4.380 -12.031  1.00 80.56           H  
ATOM   1285  O   GLU A  82      11.052   5.033 -11.084  1.00 80.56           O  
ATOM   1286  CG  GLU A  82      14.611   5.437 -13.758  1.00 80.56           C  
ATOM   1287  HG2 GLU A  82      14.518   6.434 -14.189  1.00 80.56           H  
ATOM   1288  HG3 GLU A  82      14.011   4.763 -14.370  1.00 80.56           H  
ATOM   1289  CD  GLU A  82      16.074   5.036 -13.770  1.00 80.56           C  
ATOM   1290  OE1 GLU A  82      16.364   4.067 -14.498  1.00 80.56           O  
ATOM   1291  OE2 GLU A  82      16.817   5.757 -13.056  1.00 80.56           O  
ATOM   1292  N   LYS A  83      12.263   6.519  -9.894  1.00 74.59           N  
ATOM   1293  H   LYS A  83      13.058   7.141  -9.907  1.00 74.59           H  
ATOM   1294  CA  LYS A  83      11.463   6.377  -8.665  1.00 74.59           C  
ATOM   1295  HA  LYS A  83      11.523   5.345  -8.321  1.00 74.59           H  
ATOM   1296  C   LYS A  83       9.977   6.657  -8.901  1.00 74.59           C  
ATOM   1297  CB  LYS A  83      11.975   7.312  -7.563  1.00 74.59           C  
ATOM   1298  HB2 LYS A  83      11.968   8.345  -7.912  1.00 74.59           H  
ATOM   1299  HB3 LYS A  83      11.276   7.238  -6.729  1.00 74.59           H  
ATOM   1300  O   LYS A  83       9.114   5.938  -8.399  1.00 74.59           O  
ATOM   1301  CG  LYS A  83      13.377   6.952  -7.055  1.00 74.59           C  
ATOM   1302  HG2 LYS A  83      14.129   7.269  -7.778  1.00 74.59           H  
ATOM   1303  HG3 LYS A  83      13.443   5.873  -6.918  1.00 74.59           H  
ATOM   1304  CD  LYS A  83      13.620   7.648  -5.712  1.00 74.59           C  
ATOM   1305  HD2 LYS A  83      12.829   7.339  -5.029  1.00 74.59           H  
ATOM   1306  HD3 LYS A  83      13.562   8.729  -5.841  1.00 74.59           H  
ATOM   1307  CE  LYS A  83      14.974   7.264  -5.110  1.00 74.59           C  
ATOM   1308  HE2 LYS A  83      15.155   6.208  -5.312  1.00 74.59           H  
ATOM   1309  HE3 LYS A  83      15.756   7.840  -5.605  1.00 74.59           H  
ATOM   1310  NZ  LYS A  83      14.975   7.494  -3.639  1.00 74.59           N  
ATOM   1311  HZ1 LYS A  83      14.371   6.845  -3.157  1.00 74.59           H  
ATOM   1312  HZ2 LYS A  83      15.880   7.336  -3.218  1.00 74.59           H  
ATOM   1313  HZ3 LYS A  83      14.610   8.403  -3.393  1.00 74.59           H  
ATOM   1314  N   GLU A  84       9.663   7.677  -9.699  1.00 72.89           N  
ATOM   1315  H   GLU A  84      10.412   8.244 -10.068  1.00 72.89           H  
ATOM   1316  CA  GLU A  84       8.275   8.055  -9.987  1.00 72.89           C  
ATOM   1317  HA  GLU A  84       7.730   8.115  -9.045  1.00 72.89           H  
ATOM   1318  C   GLU A  84       7.533   7.007 -10.834  1.00 72.89           C  
ATOM   1319  CB  GLU A  84       8.229   9.444 -10.649  1.00 72.89           C  
ATOM   1320  HB2 GLU A  84       8.904   9.464 -11.505  1.00 72.89           H  
ATOM   1321  HB3 GLU A  84       7.214   9.625 -11.001  1.00 72.89           H  
ATOM   1322  O   GLU A  84       6.316   6.873 -10.722  1.00 72.89           O  
ATOM   1323  CG  GLU A  84       8.602  10.560  -9.655  1.00 72.89           C  
ATOM   1324  HG2 GLU A  84       9.627  10.414  -9.314  1.00 72.89           H  
ATOM   1325  HG3 GLU A  84       7.952  10.467  -8.785  1.00 72.89           H  
ATOM   1326  CD  GLU A  84       8.458  11.987 -10.220  1.00 72.89           C  
ATOM   1327  OE1 GLU A  84       8.505  12.933  -9.395  1.00 72.89           O  
ATOM   1328  OE2 GLU A  84       8.267  12.149 -11.447  1.00 72.89           O  
ATOM   1329  N   GLN A  85       8.237   6.198 -11.629  1.00 74.21           N  
ATOM   1330  H   GLN A  85       9.245   6.267 -11.612  1.00 74.21           H  
ATOM   1331  CA  GLN A  85       7.609   5.261 -12.568  1.00 74.21           C  
ATOM   1332  HA  GLN A  85       6.788   5.779 -13.065  1.00 74.21           H  
ATOM   1333  C   GLN A  85       7.004   4.011 -11.930  1.00 74.21           C  
ATOM   1334  CB  GLN A  85       8.623   4.829 -13.623  1.00 74.21           C  
ATOM   1335  HB2 GLN A  85       8.203   4.003 -14.197  1.00 74.21           H  
ATOM   1336  HB3 GLN A  85       9.537   4.481 -13.142  1.00 74.21           H  
ATOM   1337  O   GLN A  85       6.251   3.307 -12.617  1.00 74.21           O  
ATOM   1338  CG  GLN A  85       8.939   5.967 -14.592  1.00 74.21           C  
ATOM   1339  HG2 GLN A  85       9.309   6.833 -14.044  1.00 74.21           H  
ATOM   1340  HG3 GLN A  85       8.030   6.265 -15.115  1.00 74.21           H  
ATOM   1341  CD  GLN A  85       9.961   5.524 -15.620  1.00 74.21           C  
ATOM   1342  NE2 GLN A  85      10.860   6.383 -16.033  1.00 74.21           N  
ATOM   1343 HE21 GLN A  85      10.958   7.255 -15.532  1.00 74.21           H  
ATOM   1344 HE22 GLN A  85      11.608   6.022 -16.608  1.00 74.21           H  
ATOM   1345  OE1 GLN A  85       9.931   4.396 -16.087  1.00 74.21           O  
ATOM   1346  N   GLY A  86       7.333   3.737 -10.668  1.00 83.97           N  
ATOM   1347  H   GLY A  86       8.006   4.347 -10.228  1.00 83.97           H  
ATOM   1348  CA  GLY A  86       6.807   2.635  -9.863  1.00 83.97           C  
ATOM   1349  HA2 GLY A  86       7.646   2.074  -9.450  1.00 83.97           H  
ATOM   1350  HA3 GLY A  86       6.223   1.953 -10.481  1.00 83.97           H  
ATOM   1351  C   GLY A  86       5.934   3.103  -8.700  1.00 83.97           C  
ATOM   1352  O   GLY A  86       5.718   2.344  -7.771  1.00 83.97           O  
ATOM   1353  N   ARG A  87       5.467   4.353  -8.666  1.00 92.49           N  
ATOM   1354  H   ARG A  87       5.673   4.977  -9.432  1.00 92.49           H  
ATOM   1355  CA  ARG A  87       4.876   4.913  -7.444  1.00 92.49           C  
ATOM   1356  HA  ARG A  87       5.417   4.492  -6.598  1.00 92.49           H  
ATOM   1357  C   ARG A  87       3.395   4.558  -7.248  1.00 92.49           C  
ATOM   1358  CB  ARG A  87       5.158   6.412  -7.436  1.00 92.49           C  
ATOM   1359  HB2 ARG A  87       4.686   6.876  -8.302  1.00 92.49           H  
ATOM   1360  HB3 ARG A  87       6.235   6.564  -7.503  1.00 92.49           H  
ATOM   1361  O   ARG A  87       2.547   4.886  -8.076  1.00 92.49           O  
ATOM   1362  CG  ARG A  87       4.639   7.063  -6.157  1.00 92.49           C  
ATOM   1363  HG2 ARG A  87       3.549   7.036  -6.155  1.00 92.49           H  
ATOM   1364  HG3 ARG A  87       5.017   6.534  -5.282  1.00 92.49           H  
ATOM   1365  CD  ARG A  87       5.110   8.510  -6.121  1.00 92.49           C  
ATOM   1366  HD2 ARG A  87       4.958   8.950  -7.107  1.00 92.49           H  
ATOM   1367  HD3 ARG A  87       6.173   8.532  -5.880  1.00 92.49           H  
ATOM   1368  NE  ARG A  87       4.341   9.267  -5.126  1.00 92.49           N  
ATOM   1369  HE  ARG A  87       3.694   8.731  -4.565  1.00 92.49           H  
ATOM   1370  NH1 ARG A  87       5.149  11.321  -5.711  1.00 92.49           N  
ATOM   1371 HH11 ARG A  87       5.181  12.328  -5.643  1.00 92.49           H  
ATOM   1372 HH12 ARG A  87       5.819  10.841  -6.294  1.00 92.49           H  
ATOM   1373  NH2 ARG A  87       3.519  11.148  -4.180  1.00 92.49           N  
ATOM   1374 HH21 ARG A  87       3.451  12.156  -4.203  1.00 92.49           H  
ATOM   1375 HH22 ARG A  87       2.755  10.586  -3.832  1.00 92.49           H  
ATOM   1376  CZ  ARG A  87       4.348  10.573  -5.004  1.00 92.49           C  
ATOM   1377  N   VAL A  88       3.063   3.982  -6.091  1.00 95.54           N  
ATOM   1378  H   VAL A  88       3.819   3.721  -5.474  1.00 95.54           H  
ATOM   1379  CA  VAL A  88       1.680   3.700  -5.661  1.00 95.54           C  
ATOM   1380  HA  VAL A  88       0.989   4.170  -6.362  1.00 95.54           H  
ATOM   1381  C   VAL A  88       1.416   4.305  -4.287  1.00 95.54           C  
ATOM   1382  CB  VAL A  88       1.373   2.189  -5.664  1.00 95.54           C  
ATOM   1383  HB  VAL A  88       2.034   1.684  -4.960  1.00 95.54           H  
ATOM   1384  O   VAL A  88       2.215   4.162  -3.364  1.00 95.54           O  
ATOM   1385  CG1 VAL A  88      -0.082   1.902  -5.255  1.00 95.54           C  
ATOM   1386 HG11 VAL A  88      -0.244   2.178  -4.213  1.00 95.54           H  
ATOM   1387 HG12 VAL A  88      -0.296   0.839  -5.361  1.00 95.54           H  
ATOM   1388 HG13 VAL A  88      -0.765   2.466  -5.890  1.00 95.54           H  
ATOM   1389  CG2 VAL A  88       1.588   1.581  -7.055  1.00 95.54           C  
ATOM   1390 HG21 VAL A  88       0.973   2.095  -7.794  1.00 95.54           H  
ATOM   1391 HG22 VAL A  88       2.635   1.666  -7.347  1.00 95.54           H  
ATOM   1392 HG23 VAL A  88       1.334   0.522  -7.041  1.00 95.54           H  
ATOM   1393  N   GLU A  89       0.273   4.965  -4.128  1.00 97.63           N  
ATOM   1394  H   GLU A  89      -0.347   5.051  -4.921  1.00 97.63           H  
ATOM   1395  CA  GLU A  89      -0.143   5.580  -2.870  1.00 97.63           C  
ATOM   1396  HA  GLU A  89       0.647   5.447  -2.132  1.00 97.63           H  
ATOM   1397  C   GLU A  89      -1.409   4.918  -2.311  1.00 97.63           C  
ATOM   1398  CB  GLU A  89      -0.305   7.090  -3.080  1.00 97.63           C  
ATOM   1399  HB2 GLU A  89       0.603   7.478  -3.542  1.00 97.63           H  
ATOM   1400  HB3 GLU A  89      -1.145   7.268  -3.751  1.00 97.63           H  
ATOM   1401  O   GLU A  89      -2.416   4.768  -3.003  1.00 97.63           O  
ATOM   1402  CG  GLU A  89      -0.539   7.840  -1.765  1.00 97.63           C  
ATOM   1403  HG2 GLU A  89       0.293   7.639  -1.089  1.00 97.63           H  
ATOM   1404  HG3 GLU A  89      -1.450   7.469  -1.297  1.00 97.63           H  
ATOM   1405  CD  GLU A  89      -0.668   9.354  -1.958  1.00 97.63           C  
ATOM   1406  OE1 GLU A  89      -0.832  10.075  -0.950  1.00 97.63           O  
ATOM   1407  OE2 GLU A  89      -0.672   9.894  -3.081  1.00 97.63           O  
ATOM   1408  N   VAL A  90      -1.366   4.568  -1.025  1.00 98.20           N  
ATOM   1409  H   VAL A  90      -0.488   4.700  -0.542  1.00 98.20           H  
ATOM   1410  CA  VAL A  90      -2.479   4.031  -0.238  1.00 98.20           C  
ATOM   1411  HA  VAL A  90      -3.362   3.949  -0.872  1.00 98.20           H  
ATOM   1412  C   VAL A  90      -2.776   5.004   0.897  1.00 98.20           C  
ATOM   1413  CB  VAL A  90      -2.154   2.627   0.314  1.00 98.20           C  
ATOM   1414  HB  VAL A  90      -1.329   2.702   1.023  1.00 98.20           H  
ATOM   1415  O   VAL A  90      -1.985   5.149   1.831  1.00 98.20           O  
ATOM   1416  CG1 VAL A  90      -3.361   2.030   1.051  1.00 98.20           C  
ATOM   1417 HG11 VAL A  90      -4.208   1.937   0.370  1.00 98.20           H  
ATOM   1418 HG12 VAL A  90      -3.104   1.043   1.435  1.00 98.20           H  
ATOM   1419 HG13 VAL A  90      -3.642   2.658   1.896  1.00 98.20           H  
ATOM   1420  CG2 VAL A  90      -1.728   1.651  -0.791  1.00 98.20           C  
ATOM   1421 HG21 VAL A  90      -0.785   1.975  -1.231  1.00 98.20           H  
ATOM   1422 HG22 VAL A  90      -1.584   0.654  -0.377  1.00 98.20           H  
ATOM   1423 HG23 VAL A  90      -2.486   1.615  -1.574  1.00 98.20           H  
ATOM   1424  N   ARG A  91      -3.927   5.673   0.844  1.00 98.09           N  
ATOM   1425  H   ARG A  91      -4.525   5.506   0.048  1.00 98.09           H  
ATOM   1426  CA  ARG A  91      -4.429   6.529   1.929  1.00 98.09           C  
ATOM   1427  HA  ARG A  91      -3.649   6.684   2.673  1.00 98.09           H  
ATOM   1428  C   ARG A  91      -5.589   5.835   2.614  1.00 98.09           C  
ATOM   1429  CB  ARG A  91      -4.875   7.896   1.402  1.00 98.09           C  
ATOM   1430  HB2 ARG A  91      -5.694   7.741   0.699  1.00 98.09           H  
ATOM   1431  HB3 ARG A  91      -5.254   8.483   2.238  1.00 98.09           H  
ATOM   1432  O   ARG A  91      -6.538   5.424   1.950  1.00 98.09           O  
ATOM   1433  CG  ARG A  91      -3.771   8.694   0.703  1.00 98.09           C  
ATOM   1434  HG2 ARG A  91      -2.976   8.925   1.412  1.00 98.09           H  
ATOM   1435  HG3 ARG A  91      -3.365   8.115  -0.127  1.00 98.09           H  
ATOM   1436  CD  ARG A  91      -4.372   9.992   0.155  1.00 98.09           C  
ATOM   1437  HD2 ARG A  91      -5.214   9.735  -0.487  1.00 98.09           H  
ATOM   1438  HD3 ARG A  91      -4.734  10.597   0.986  1.00 98.09           H  
ATOM   1439  NE  ARG A  91      -3.375  10.758  -0.604  1.00 98.09           N  
ATOM   1440  HE  ARG A  91      -2.406  10.605  -0.361  1.00 98.09           H  
ATOM   1441  NH1 ARG A  91      -4.669  11.503  -2.354  1.00 98.09           N  
ATOM   1442 HH11 ARG A  91      -4.720  11.745  -3.334  1.00 98.09           H  
ATOM   1443 HH12 ARG A  91      -5.460  10.996  -1.984  1.00 98.09           H  
ATOM   1444  NH2 ARG A  91      -2.466  11.853  -2.355  1.00 98.09           N  
ATOM   1445 HH21 ARG A  91      -2.537  12.096  -3.333  1.00 98.09           H  
ATOM   1446 HH22 ARG A  91      -1.614  11.367  -2.117  1.00 98.09           H  
ATOM   1447  CZ  ARG A  91      -3.515  11.379  -1.758  1.00 98.09           C  
ATOM   1448  N   VAL A  92      -5.539   5.745   3.933  1.00 97.00           N  
ATOM   1449  H   VAL A  92      -4.741   6.120   4.425  1.00 97.00           H  
ATOM   1450  CA  VAL A  92      -6.618   5.166   4.733  1.00 97.00           C  
ATOM   1451  HA  VAL A  92      -7.381   4.755   4.072  1.00 97.00           H  
ATOM   1452  C   VAL A  92      -7.258   6.271   5.556  1.00 97.00           C  
ATOM   1453  CB  VAL A  92      -6.113   4.011   5.610  1.00 97.00           C  
ATOM   1454  HB  VAL A  92      -5.496   4.429   6.406  1.00 97.00           H  
ATOM   1455  O   VAL A  92      -6.570   7.159   6.049  1.00 97.00           O  
ATOM   1456  CG1 VAL A  92      -7.270   3.247   6.259  1.00 97.00           C  
ATOM   1457 HG11 VAL A  92      -7.817   3.895   6.944  1.00 97.00           H  
ATOM   1458 HG12 VAL A  92      -6.885   2.403   6.832  1.00 97.00           H  
ATOM   1459 HG13 VAL A  92      -7.952   2.877   5.494  1.00 97.00           H  
ATOM   1460  CG2 VAL A  92      -5.263   3.007   4.819  1.00 97.00           C  
ATOM   1461 HG21 VAL A  92      -4.363   3.488   4.435  1.00 97.00           H  
ATOM   1462 HG22 VAL A  92      -4.947   2.199   5.478  1.00 97.00           H  
ATOM   1463 HG23 VAL A  92      -5.837   2.601   3.986  1.00 97.00           H  
ATOM   1464  N   GLU A  93      -8.574   6.228   5.701  1.00 94.76           N  
ATOM   1465  H   GLU A  93      -9.088   5.517   5.201  1.00 94.76           H  
ATOM   1466  CA  GLU A  93      -9.341   7.138   6.539  1.00 94.76           C  
ATOM   1467  HA  GLU A  93      -8.671   7.629   7.246  1.00 94.76           H  
ATOM   1468  C   GLU A  93     -10.379   6.349   7.337  1.00 94.76           C  
ATOM   1469  CB  GLU A  93      -9.969   8.230   5.663  1.00 94.76           C  
ATOM   1470  HB2 GLU A  93     -10.567   7.765   4.879  1.00 94.76           H  
ATOM   1471  HB3 GLU A  93      -9.165   8.796   5.195  1.00 94.76           H  
ATOM   1472  O   GLU A  93     -11.178   5.603   6.768  1.00 94.76           O  
ATOM   1473  CG  GLU A  93     -10.853   9.196   6.462  1.00 94.76           C  
ATOM   1474  HG2 GLU A  93     -11.727   8.657   6.827  1.00 94.76           H  
ATOM   1475  HG3 GLU A  93     -10.286   9.553   7.322  1.00 94.76           H  
ATOM   1476  CD  GLU A  93     -11.316  10.398   5.629  1.00 94.76           C  
ATOM   1477  OE1 GLU A  93     -11.547  11.464   6.243  1.00 94.76           O  
ATOM   1478  OE2 GLU A  93     -11.315  10.339   4.381  1.00 94.76           O  
ATOM   1479  N   PHE A  94     -10.374   6.526   8.656  1.00 90.69           N  
ATOM   1480  H   PHE A  94      -9.664   7.120   9.060  1.00 90.69           H  
ATOM   1481  CA  PHE A  94     -11.349   5.919   9.559  1.00 90.69           C  
ATOM   1482  HA  PHE A  94     -11.872   5.117   9.039  1.00 90.69           H  
ATOM   1483  C   PHE A  94     -12.393   6.955   9.988  1.00 90.69           C  
ATOM   1484  CB  PHE A  94     -10.630   5.280  10.754  1.00 90.69           C  
ATOM   1485  HB2 PHE A  94     -11.376   4.817  11.401  1.00 90.69           H  
ATOM   1486  HB3 PHE A  94     -10.138   6.061  11.333  1.00 90.69           H  
ATOM   1487  O   PHE A  94     -12.059   7.998  10.554  1.00 90.69           O  
ATOM   1488  CG  PHE A  94      -9.603   4.227  10.370  1.00 90.69           C  
ATOM   1489  CD1 PHE A  94      -9.997   2.907  10.091  1.00 90.69           C  
ATOM   1490  HD1 PHE A  94     -11.039   2.625  10.142  1.00 90.69           H  
ATOM   1491  CD2 PHE A  94      -8.244   4.573  10.266  1.00 90.69           C  
ATOM   1492  HD2 PHE A  94      -7.930   5.589  10.452  1.00 90.69           H  
ATOM   1493  CE1 PHE A  94      -9.024   1.962   9.719  1.00 90.69           C  
ATOM   1494  HE1 PHE A  94      -9.304   0.957   9.437  1.00 90.69           H  
ATOM   1495  CE2 PHE A  94      -7.274   3.618   9.928  1.00 90.69           C  
ATOM   1496  HE2 PHE A  94      -6.232   3.899   9.883  1.00 90.69           H  
ATOM   1497  CZ  PHE A  94      -7.667   2.303   9.656  1.00 90.69           C  
ATOM   1498  HZ  PHE A  94      -6.934   1.559   9.381  1.00 90.69           H  
ATOM   1499  N   GLU A  95     -13.666   6.652   9.744  1.00 87.96           N  
ATOM   1500  H   GLU A  95     -13.861   5.766   9.299  1.00 87.96           H  
ATOM   1501  CA  GLU A  95     -14.821   7.473  10.113  1.00 87.96           C  
ATOM   1502  HA  GLU A  95     -14.519   8.255  10.810  1.00 87.96           H  
ATOM   1503  C   GLU A  95     -15.870   6.597  10.807  1.00 87.96           C  
ATOM   1504  CB  GLU A  95     -15.440   8.152   8.878  1.00 87.96           C  
ATOM   1505  HB2 GLU A  95     -16.417   8.540   9.167  1.00 87.96           H  
ATOM   1506  HB3 GLU A  95     -15.585   7.408   8.095  1.00 87.96           H  
ATOM   1507  O   GLU A  95     -16.741   6.019  10.159  1.00 87.96           O  
ATOM   1508  CG  GLU A  95     -14.629   9.325   8.313  1.00 87.96           C  
ATOM   1509  HG2 GLU A  95     -13.656   8.957   7.989  1.00 87.96           H  
ATOM   1510  HG3 GLU A  95     -14.475  10.059   9.104  1.00 87.96           H  
ATOM   1511  CD  GLU A  95     -15.343  10.001   7.125  1.00 87.96           C  
ATOM   1512  OE1 GLU A  95     -14.779  10.931   6.517  1.00 87.96           O  
ATOM   1513  OE2 GLU A  95     -16.465   9.594   6.731  1.00 87.96           O  
ATOM   1514  N   GLY A  96     -15.791   6.491  12.136  1.00 85.23           N  
ATOM   1515  H   GLY A  96     -15.001   6.908  12.607  1.00 85.23           H  
ATOM   1516  CA  GLY A  96     -16.755   5.727  12.931  1.00 85.23           C  
ATOM   1517  HA2 GLY A  96     -17.749   6.155  12.799  1.00 85.23           H  
ATOM   1518  HA3 GLY A  96     -16.490   5.791  13.986  1.00 85.23           H  
ATOM   1519  C   GLY A  96     -16.795   4.246  12.544  1.00 85.23           C  
ATOM   1520  O   GLY A  96     -15.858   3.503  12.819  1.00 85.23           O  
ATOM   1521  N   ASP A  97     -17.890   3.827  11.913  1.00 90.48           N  
ATOM   1522  H   ASP A  97     -18.565   4.512  11.604  1.00 90.48           H  
ATOM   1523  CA  ASP A  97     -18.143   2.463  11.437  1.00 90.48           C  
ATOM   1524  HA  ASP A  97     -17.636   1.764  12.102  1.00 90.48           H  
ATOM   1525  C   ASP A  97     -17.601   2.196  10.021  1.00 90.48           C  
ATOM   1526  CB  ASP A  97     -19.653   2.179  11.534  1.00 90.48           C  
ATOM   1527  HB2 ASP A  97     -19.822   1.120  11.335  1.00 90.48           H  
ATOM   1528  HB3 ASP A  97     -19.986   2.376  12.553  1.00 90.48           H  
ATOM   1529  O   ASP A  97     -17.808   1.111   9.467  1.00 90.48           O  
ATOM   1530  CG  ASP A  97     -20.521   2.997  10.563  1.00 90.48           C  
ATOM   1531  OD1 ASP A  97     -20.134   4.136  10.207  1.00 90.48           O  
ATOM   1532  OD2 ASP A  97     -21.599   2.497  10.177  1.00 90.48           O  
ATOM   1533  N   LYS A  98     -16.892   3.163   9.421  1.00 93.44           N  
ATOM   1534  H   LYS A  98     -16.798   4.041   9.910  1.00 93.44           H  
ATOM   1535  CA  LYS A  98     -16.360   3.078   8.057  1.00 93.44           C  
ATOM   1536  HA  LYS A  98     -16.596   2.092   7.658  1.00 93.44           H  
ATOM   1537  C   LYS A  98     -14.848   3.220   8.006  1.00 93.44           C  
ATOM   1538  CB  LYS A  98     -17.029   4.126   7.158  1.00 93.44           C  
ATOM   1539  HB2 LYS A  98     -16.881   5.118   7.585  1.00 93.44           H  
ATOM   1540  HB3 LYS A  98     -16.573   4.099   6.168  1.00 93.44           H  
ATOM   1541  O   LYS A  98     -14.254   4.046   8.694  1.00 93.44           O  
ATOM   1542  CG  LYS A  98     -18.525   3.834   7.024  1.00 93.44           C  
ATOM   1543  HG2 LYS A  98     -18.657   2.860   6.554  1.00 93.44           H  
ATOM   1544  HG3 LYS A  98     -18.978   3.806   8.014  1.00 93.44           H  
ATOM   1545  CD  LYS A  98     -19.243   4.898   6.200  1.00 93.44           C  
ATOM   1546  HD2 LYS A  98     -19.037   5.878   6.629  1.00 93.44           H  
ATOM   1547  HD3 LYS A  98     -18.902   4.857   5.166  1.00 93.44           H  
ATOM   1548  CE  LYS A  98     -20.736   4.587   6.298  1.00 93.44           C  
ATOM   1549  HE2 LYS A  98     -20.998   4.540   7.355  1.00 93.44           H  
ATOM   1550  HE3 LYS A  98     -20.919   3.598   5.878  1.00 93.44           H  
ATOM   1551  NZ  LYS A  98     -21.548   5.617   5.613  1.00 93.44           N  
ATOM   1552  HZ1 LYS A  98     -22.526   5.394   5.728  1.00 93.44           H  
ATOM   1553  HZ2 LYS A  98     -21.316   5.654   4.631  1.00 93.44           H  
ATOM   1554  HZ3 LYS A  98     -21.372   6.512   6.047  1.00 93.44           H  
ATOM   1555  N   MET A  99     -14.251   2.468   7.088  1.00 95.39           N  
ATOM   1556  H   MET A  99     -14.827   1.820   6.570  1.00 95.39           H  
ATOM   1557  CA  MET A  99     -12.877   2.659   6.641  1.00 95.39           C  
ATOM   1558  HA  MET A  99     -12.444   3.523   7.146  1.00 95.39           H  
ATOM   1559  C   MET A  99     -12.886   2.929   5.137  1.00 95.39           C  
ATOM   1560  CB  MET A  99     -12.031   1.434   7.010  1.00 95.39           C  
ATOM   1561  HB2 MET A  99     -12.408   0.558   6.483  1.00 95.39           H  
ATOM   1562  HB3 MET A  99     -12.104   1.252   8.082  1.00 95.39           H  
ATOM   1563  O   MET A  99     -13.332   2.083   4.357  1.00 95.39           O  
ATOM   1564  CG  MET A  99     -10.558   1.661   6.651  1.00 95.39           C  
ATOM   1565  HG2 MET A  99     -10.176   2.472   7.271  1.00 95.39           H  
ATOM   1566  HG3 MET A  99     -10.477   1.981   5.613  1.00 95.39           H  
ATOM   1567  SD  MET A  99      -9.491   0.214   6.873  1.00 95.39           S  
ATOM   1568  CE  MET A  99     -10.055  -0.752   5.470  1.00 95.39           C  
ATOM   1569  HE1 MET A  99      -9.285  -1.482   5.222  1.00 95.39           H  
ATOM   1570  HE2 MET A  99     -10.208  -0.100   4.610  1.00 95.39           H  
ATOM   1571  HE3 MET A  99     -10.998  -1.236   5.722  1.00 95.39           H  
ATOM   1572  N   ARG A 100     -12.395   4.098   4.725  1.00 97.00           N  
ATOM   1573  H   ARG A 100     -12.015   4.719   5.425  1.00 97.00           H  
ATOM   1574  CA  ARG A 100     -12.154   4.434   3.319  1.00 97.00           C  
ATOM   1575  HA  ARG A 100     -12.741   3.774   2.680  1.00 97.00           H  
ATOM   1576  C   ARG A 100     -10.688   4.204   2.987  1.00 97.00           C  
ATOM   1577  CB  ARG A 100     -12.558   5.878   2.996  1.00 97.00           C  
ATOM   1578  HB2 ARG A 100     -12.332   6.064   1.946  1.00 97.00           H  
ATOM   1579  HB3 ARG A 100     -11.963   6.567   3.597  1.00 97.00           H  
ATOM   1580  O   ARG A 100      -9.806   4.604   3.738  1.00 97.00           O  
ATOM   1581  CG  ARG A 100     -14.045   6.162   3.235  1.00 97.00           C  
ATOM   1582  HG2 ARG A 100     -14.649   5.381   2.774  1.00 97.00           H  
ATOM   1583  HG3 ARG A 100     -14.240   6.184   4.307  1.00 97.00           H  
ATOM   1584  CD  ARG A 100     -14.409   7.518   2.616  1.00 97.00           C  
ATOM   1585  HD2 ARG A 100     -13.690   8.260   2.963  1.00 97.00           H  
ATOM   1586  HD3 ARG A 100     -14.314   7.447   1.533  1.00 97.00           H  
ATOM   1587  NE  ARG A 100     -15.789   7.908   2.953  1.00 97.00           N  
ATOM   1588  HE  ARG A 100     -16.517   7.292   2.619  1.00 97.00           H  
ATOM   1589  NH1 ARG A 100     -15.306   9.910   3.978  1.00 97.00           N  
ATOM   1590 HH11 ARG A 100     -15.445  10.434   4.830  1.00 97.00           H  
ATOM   1591 HH12 ARG A 100     -14.343   9.854   3.678  1.00 97.00           H  
ATOM   1592  NH2 ARG A 100     -17.321   9.016   4.211  1.00 97.00           N  
ATOM   1593 HH21 ARG A 100     -17.922   8.208   4.137  1.00 97.00           H  
ATOM   1594 HH22 ARG A 100     -17.297   9.521   5.085  1.00 97.00           H  
ATOM   1595  CZ  ARG A 100     -16.136   8.951   3.686  1.00 97.00           C  
ATOM   1596  N   VAL A 101     -10.438   3.576   1.850  1.00 97.97           N  
ATOM   1597  H   VAL A 101     -11.225   3.252   1.306  1.00 97.97           H  
ATOM   1598  CA  VAL A 101      -9.107   3.355   1.290  1.00 97.97           C  
ATOM   1599  HA  VAL A 101      -8.356   3.823   1.927  1.00 97.97           H  
ATOM   1600  C   VAL A 101      -9.083   4.016  -0.075  1.00 97.97           C  
ATOM   1601  CB  VAL A 101      -8.771   1.857   1.185  1.00 97.97           C  
ATOM   1602  HB  VAL A 101      -9.446   1.380   0.474  1.00 97.97           H  
ATOM   1603  O   VAL A 101      -9.835   3.616  -0.961  1.00 97.97           O  
ATOM   1604  CG1 VAL A 101      -7.329   1.663   0.700  1.00 97.97           C  
ATOM   1605 HG11 VAL A 101      -6.631   2.132   1.393  1.00 97.97           H  
ATOM   1606 HG12 VAL A 101      -7.098   0.600   0.622  1.00 97.97           H  
ATOM   1607 HG13 VAL A 101      -7.201   2.106  -0.288  1.00 97.97           H  
ATOM   1608  CG2 VAL A 101      -8.932   1.147   2.535  1.00 97.97           C  
ATOM   1609 HG21 VAL A 101      -8.702   0.088   2.423  1.00 97.97           H  
ATOM   1610 HG22 VAL A 101      -9.964   1.234   2.874  1.00 97.97           H  
ATOM   1611 HG23 VAL A 101      -8.268   1.593   3.276  1.00 97.97           H  
ATOM   1612  N   ARG A 102      -8.238   5.029  -0.248  1.00 98.39           N  
ATOM   1613  H   ARG A 102      -7.631   5.269   0.523  1.00 98.39           H  
ATOM   1614  CA  ARG A 102      -7.966   5.641  -1.549  1.00 98.39           C  
ATOM   1615  HA  ARG A 102      -8.738   5.348  -2.262  1.00 98.39           H  
ATOM   1616  C   ARG A 102      -6.649   5.114  -2.073  1.00 98.39           C  
ATOM   1617  CB  ARG A 102      -7.958   7.167  -1.480  1.00 98.39           C  
ATOM   1618  HB2 ARG A 102      -7.691   7.562  -2.460  1.00 98.39           H  
ATOM   1619  HB3 ARG A 102      -7.214   7.500  -0.756  1.00 98.39           H  
ATOM   1620  O   ARG A 102      -5.636   5.170  -1.377  1.00 98.39           O  
ATOM   1621  CG  ARG A 102      -9.330   7.703  -1.089  1.00 98.39           C  
ATOM   1622  HG2 ARG A 102      -9.612   7.325  -0.106  1.00 98.39           H  
ATOM   1623  HG3 ARG A 102     -10.066   7.379  -1.824  1.00 98.39           H  
ATOM   1624  CD  ARG A 102      -9.300   9.225  -1.049  1.00 98.39           C  
ATOM   1625  HD2 ARG A 102      -8.532   9.558  -0.351  1.00 98.39           H  
ATOM   1626  HD3 ARG A 102      -9.082   9.602  -2.048  1.00 98.39           H  
ATOM   1627  NE  ARG A 102     -10.610   9.701  -0.607  1.00 98.39           N  
ATOM   1628  HE  ARG A 102     -11.340   9.007  -0.540  1.00 98.39           H  
ATOM   1629  NH1 ARG A 102     -10.315  11.950  -0.881  1.00 98.39           N  
ATOM   1630 HH11 ARG A 102     -10.722  12.874  -0.908  1.00 98.39           H  
ATOM   1631 HH12 ARG A 102      -9.470  11.736  -1.390  1.00 98.39           H  
ATOM   1632  NH2 ARG A 102     -12.271  11.102  -0.136  1.00 98.39           N  
ATOM   1633 HH21 ARG A 102     -12.695  12.016  -0.059  1.00 98.39           H  
ATOM   1634 HH22 ARG A 102     -12.827  10.260  -0.128  1.00 98.39           H  
ATOM   1635  CZ  ARG A 102     -11.046  10.930  -0.529  1.00 98.39           C  
ATOM   1636  N   LEU A 103      -6.694   4.609  -3.291  1.00 98.33           N  
ATOM   1637  H   LEU A 103      -7.574   4.635  -3.785  1.00 98.33           H  
ATOM   1638  CA  LEU A 103      -5.562   4.078  -4.019  1.00 98.33           C  
ATOM   1639  HA  LEU A 103      -4.679   4.027  -3.381  1.00 98.33           H  
ATOM   1640  C   LEU A 103      -5.287   5.010  -5.183  1.00 98.33           C  
ATOM   1641  CB  LEU A 103      -5.901   2.674  -4.533  1.00 98.33           C  
ATOM   1642  HB2 LEU A 103      -5.028   2.289  -5.059  1.00 98.33           H  
ATOM   1643  HB3 LEU A 103      -6.717   2.758  -5.252  1.00 98.33           H  
ATOM   1644  O   LEU A 103      -6.198   5.277  -5.960  1.00 98.33           O  
ATOM   1645  CG  LEU A 103      -6.317   1.664  -3.456  1.00 98.33           C  
ATOM   1646  HG  LEU A 103      -7.175   2.035  -2.895  1.00 98.33           H  
ATOM   1647  CD1 LEU A 103      -6.734   0.371  -4.151  1.00 98.33           C  
ATOM   1648 HD11 LEU A 103      -5.956   0.054  -4.846  1.00 98.33           H  
ATOM   1649 HD12 LEU A 103      -6.898  -0.421  -3.421  1.00 98.33           H  
ATOM   1650 HD13 LEU A 103      -7.653   0.540  -4.713  1.00 98.33           H  
ATOM   1651  CD2 LEU A 103      -5.178   1.380  -2.479  1.00 98.33           C  
ATOM   1652 HD21 LEU A 103      -4.921   2.293  -1.940  1.00 98.33           H  
ATOM   1653 HD22 LEU A 103      -5.488   0.624  -1.758  1.00 98.33           H  
ATOM   1654 HD23 LEU A 103      -4.303   1.029  -3.027  1.00 98.33           H  
ATOM   1655  N   ARG A 104      -4.054   5.481  -5.318  1.00 97.75           N  
ATOM   1656  H   ARG A 104      -3.360   5.215  -4.633  1.00 97.75           H  
ATOM   1657  CA  ARG A 104      -3.624   6.268  -6.471  1.00 97.75           C  
ATOM   1658  HA  ARG A 104      -4.413   6.277  -7.223  1.00 97.75           H  
ATOM   1659  C   ARG A 104      -2.416   5.604  -7.107  1.00 97.75           C  
ATOM   1660  CB  ARG A 104      -3.384   7.715  -6.038  1.00 97.75           C  
ATOM   1661  HB2 ARG A 104      -4.324   8.136  -5.679  1.00 97.75           H  
ATOM   1662  HB3 ARG A 104      -2.658   7.740  -5.225  1.00 97.75           H  
ATOM   1663  O   ARG A 104      -1.450   5.283  -6.414  1.00 97.75           O  
ATOM   1664  CG  ARG A 104      -2.865   8.565  -7.196  1.00 97.75           C  
ATOM   1665  HG2 ARG A 104      -3.551   8.505  -8.041  1.00 97.75           H  
ATOM   1666  HG3 ARG A 104      -1.885   8.199  -7.502  1.00 97.75           H  
ATOM   1667  CD  ARG A 104      -2.731  10.015  -6.749  1.00 97.75           C  
ATOM   1668  HD2 ARG A 104      -2.192  10.048  -5.802  1.00 97.75           H  
ATOM   1669  HD3 ARG A 104      -3.727  10.442  -6.627  1.00 97.75           H  
ATOM   1670  NE  ARG A 104      -1.963  10.745  -7.757  1.00 97.75           N  
ATOM   1671  HE  ARG A 104      -1.353  10.183  -8.333  1.00 97.75           H  
ATOM   1672  NH1 ARG A 104      -2.346  12.894  -7.102  1.00 97.75           N  
ATOM   1673 HH11 ARG A 104      -2.242  13.880  -7.296  1.00 97.75           H  
ATOM   1674 HH12 ARG A 104      -3.080  12.517  -6.519  1.00 97.75           H  
ATOM   1675  NH2 ARG A 104      -0.937  12.422  -8.797  1.00 97.75           N  
ATOM   1676 HH21 ARG A 104      -0.448  11.662  -9.249  1.00 97.75           H  
ATOM   1677 HH22 ARG A 104      -0.646  13.380  -8.932  1.00 97.75           H  
ATOM   1678  CZ  ARG A 104      -1.754  12.026  -7.873  1.00 97.75           C  
ATOM   1679  N   ASN A 105      -2.489   5.393  -8.414  1.00 95.65           N  
ATOM   1680  H   ASN A 105      -3.313   5.696  -8.913  1.00 95.65           H  
ATOM   1681  CA  ASN A 105      -1.401   4.815  -9.185  1.00 95.65           C  
ATOM   1682  HA  ASN A 105      -0.655   4.380  -8.519  1.00 95.65           H  
ATOM   1683  C   ASN A 105      -0.712   5.915  -9.995  1.00 95.65           C  
ATOM   1684  CB  ASN A 105      -1.969   3.683 -10.047  1.00 95.65           C  
ATOM   1685  HB2 ASN A 105      -2.451   2.941  -9.411  1.00 95.65           H  
ATOM   1686  HB3 ASN A 105      -2.705   4.100 -10.734  1.00 95.65           H  
ATOM   1687  O   ASN A 105      -1.218   6.336 -11.032  1.00 95.65           O  
ATOM   1688  CG  ASN A 105      -0.895   2.987 -10.850  1.00 95.65           C  
ATOM   1689  ND2 ASN A 105      -1.258   2.105 -11.744  1.00 95.65           N  
ATOM   1690 HD21 ASN A 105      -0.527   1.632 -12.257  1.00 95.65           H  
ATOM   1691 HD22 ASN A 105      -2.228   1.836 -11.824  1.00 95.65           H  
ATOM   1692  OD1 ASN A 105       0.287   3.192 -10.648  1.00 95.65           O  
ATOM   1693  N   ASP A 106       0.442   6.373  -9.518  1.00 92.21           N  
ATOM   1694  H   ASP A 106       0.850   5.929  -8.709  1.00 92.21           H  
ATOM   1695  CA  ASP A 106       1.303   7.309 -10.249  1.00 92.21           C  
ATOM   1696  HA  ASP A 106       0.702   7.874 -10.961  1.00 92.21           H  
ATOM   1697  C   ASP A 106       2.367   6.568 -11.086  1.00 92.21           C  
ATOM   1698  CB  ASP A 106       1.918   8.321  -9.265  1.00 92.21           C  
ATOM   1699  HB2 ASP A 106       2.422   7.779  -8.465  1.00 92.21           H  
ATOM   1700  HB3 ASP A 106       2.668   8.915  -9.787  1.00 92.21           H  
ATOM   1701  O   ASP A 106       3.209   7.199 -11.720  1.00 92.21           O  
ATOM   1702  CG  ASP A 106       0.898   9.295  -8.661  1.00 92.21           C  
ATOM   1703  OD1 ASP A 106       0.061   9.874  -9.399  1.00 92.21           O  
ATOM   1704  OD2 ASP A 106       0.960   9.556  -7.438  1.00 92.21           O  
ATOM   1705  N   SER A 107       2.324   5.232 -11.113  1.00 88.77           N  
ATOM   1706  H   SER A 107       1.592   4.767 -10.595  1.00 88.77           H  
ATOM   1707  CA  SER A 107       3.234   4.398 -11.889  1.00 88.77           C  
ATOM   1708  HA  SER A 107       4.220   4.858 -11.826  1.00 88.77           H  
ATOM   1709  C   SER A 107       2.852   4.342 -13.374  1.00 88.77           C  
ATOM   1710  CB  SER A 107       3.348   2.999 -11.262  1.00 88.77           C  
ATOM   1711  HB2 SER A 107       4.326   2.572 -11.484  1.00 88.77           H  
ATOM   1712  HB3 SER A 107       3.250   3.066 -10.178  1.00 88.77           H  
ATOM   1713  O   SER A 107       1.778   4.764 -13.807  1.00 88.77           O  
ATOM   1714  OG  SER A 107       2.385   2.114 -11.775  1.00 88.77           O  
ATOM   1715  HG  SER A 107       1.543   2.404 -11.418  1.00 88.77           H  
ATOM   1716  N   SER A 108       3.756   3.781 -14.174  1.00 87.62           N  
ATOM   1717  H   SER A 108       4.594   3.441 -13.723  1.00 87.62           H  
ATOM   1718  CA  SER A 108       3.609   3.649 -15.632  1.00 87.62           C  
ATOM   1719  HA  SER A 108       3.082   4.531 -15.995  1.00 87.62           H  
ATOM   1720  C   SER A 108       2.773   2.444 -16.093  1.00 87.62           C  
ATOM   1721  CB  SER A 108       4.995   3.651 -16.289  1.00 87.62           C  
ATOM   1722  HB2 SER A 108       4.894   3.458 -17.357  1.00 87.62           H  
ATOM   1723  HB3 SER A 108       5.438   4.638 -16.161  1.00 87.62           H  
ATOM   1724  O   SER A 108       2.472   2.331 -17.282  1.00 87.62           O  
ATOM   1725  OG  SER A 108       5.868   2.687 -15.711  1.00 87.62           O  
ATOM   1726  HG  SER A 108       5.906   2.851 -14.766  1.00 87.62           H  
ATOM   1727  N   THR A 109       2.380   1.547 -15.186  1.00 89.75           N  
ATOM   1728  H   THR A 109       2.588   1.713 -14.211  1.00 89.75           H  
ATOM   1729  CA  THR A 109       1.640   0.312 -15.496  1.00 89.75           C  
ATOM   1730  HA  THR A 109       1.241   0.391 -16.508  1.00 89.75           H  
ATOM   1731  C   THR A 109       0.462   0.112 -14.538  1.00 89.75           C  
ATOM   1732  CB  THR A 109       2.555  -0.923 -15.451  1.00 89.75           C  
ATOM   1733  HB  THR A 109       1.952  -1.823 -15.562  1.00 89.75           H  
ATOM   1734  O   THR A 109       0.459   0.670 -13.440  1.00 89.75           O  
ATOM   1735  CG2 THR A 109       3.614  -0.900 -16.553  1.00 89.75           C  
ATOM   1736 HG21 THR A 109       4.185  -1.827 -16.528  1.00 89.75           H  
ATOM   1737 HG22 THR A 109       4.293  -0.061 -16.404  1.00 89.75           H  
ATOM   1738 HG23 THR A 109       3.131  -0.803 -17.526  1.00 89.75           H  
ATOM   1739  OG1 THR A 109       3.237  -0.971 -14.225  1.00 89.75           O  
ATOM   1740  HG1 THR A 109       3.596  -1.852 -14.094  1.00 89.75           H  
ATOM   1741  N   PRO A 110      -0.586  -0.639 -14.923  1.00 94.59           N  
ATOM   1742  CA  PRO A 110      -1.658  -0.981 -13.993  1.00 94.59           C  
ATOM   1743  HA  PRO A 110      -2.143  -0.062 -13.664  1.00 94.59           H  
ATOM   1744  C   PRO A 110      -1.122  -1.735 -12.772  1.00 94.59           C  
ATOM   1745  CB  PRO A 110      -2.659  -1.825 -14.788  1.00 94.59           C  
ATOM   1746  HB2 PRO A 110      -3.687  -1.608 -14.496  1.00 94.59           H  
ATOM   1747  HB3 PRO A 110      -2.443  -2.885 -14.660  1.00 94.59           H  
ATOM   1748  O   PRO A 110      -0.234  -2.578 -12.905  1.00 94.59           O  
ATOM   1749  CG  PRO A 110      -2.387  -1.427 -16.238  1.00 94.59           C  
ATOM   1750  HG2 PRO A 110      -2.928  -0.510 -16.474  1.00 94.59           H  
ATOM   1751  HG3 PRO A 110      -2.661  -2.221 -16.933  1.00 94.59           H  
ATOM   1752  CD  PRO A 110      -0.883  -1.159 -16.249  1.00 94.59           C  
ATOM   1753  HD2 PRO A 110      -0.340  -2.092 -16.401  1.00 94.59           H  
ATOM   1754  HD3 PRO A 110      -0.643  -0.441 -17.033  1.00 94.59           H  
ATOM   1755  N   VAL A 111      -1.688  -1.451 -11.599  1.00 95.67           N  
ATOM   1756  H   VAL A 111      -2.417  -0.752 -11.570  1.00 95.67           H  
ATOM   1757  CA  VAL A 111      -1.366  -2.148 -10.344  1.00 95.67           C  
ATOM   1758  HA  VAL A 111      -0.601  -2.900 -10.539  1.00 95.67           H  
ATOM   1759  C   VAL A 111      -2.589  -2.889  -9.838  1.00 95.67           C  
ATOM   1760  CB  VAL A 111      -0.795  -1.209  -9.262  1.00 95.67           C  
ATOM   1761  HB  VAL A 111      -0.507  -1.823  -8.408  1.00 95.67           H  
ATOM   1762  O   VAL A 111      -3.708  -2.387  -9.950  1.00 95.67           O  
ATOM   1763  CG1 VAL A 111       0.456  -0.486  -9.765  1.00 95.67           C  
ATOM   1764 HG11 VAL A 111       0.694  -0.817 -10.776  1.00 95.67           H  
ATOM   1765 HG12 VAL A 111       0.310   0.593  -9.809  1.00 95.67           H  
ATOM   1766 HG13 VAL A 111       1.289  -0.698  -9.094  1.00 95.67           H  
ATOM   1767  CG2 VAL A 111      -1.782  -0.151  -8.756  1.00 95.67           C  
ATOM   1768 HG21 VAL A 111      -2.644  -0.630  -8.293  1.00 95.67           H  
ATOM   1769 HG22 VAL A 111      -1.295   0.479  -8.012  1.00 95.67           H  
ATOM   1770 HG23 VAL A 111      -2.112   0.466  -9.592  1.00 95.67           H  
ATOM   1771  N   GLU A 112      -2.388  -4.065  -9.259  1.00 97.53           N  
ATOM   1772  H   GLU A 112      -1.443  -4.407  -9.164  1.00 97.53           H  
ATOM   1773  CA  GLU A 112      -3.436  -4.794  -8.554  1.00 97.53           C  
ATOM   1774  HA  GLU A 112      -4.400  -4.342  -8.789  1.00 97.53           H  
ATOM   1775  C   GLU A 112      -3.224  -4.652  -7.046  1.00 97.53           C  
ATOM   1776  CB  GLU A 112      -3.511  -6.248  -9.048  1.00 97.53           C  
ATOM   1777  HB2 GLU A 112      -2.598  -6.784  -8.792  1.00 97.53           H  
ATOM   1778  HB3 GLU A 112      -3.614  -6.231 -10.133  1.00 97.53           H  
ATOM   1779  O   GLU A 112      -2.143  -4.903  -6.519  1.00 97.53           O  
ATOM   1780  CG  GLU A 112      -4.726  -6.964  -8.443  1.00 97.53           C  
ATOM   1781  HG2 GLU A 112      -5.575  -6.281  -8.458  1.00 97.53           H  
ATOM   1782  HG3 GLU A 112      -4.517  -7.195  -7.398  1.00 97.53           H  
ATOM   1783  CD  GLU A 112      -5.126  -8.236  -9.208  1.00 97.53           C  
ATOM   1784  OE1 GLU A 112      -5.125  -9.330  -8.601  1.00 97.53           O  
ATOM   1785  OE2 GLU A 112      -5.600  -8.089 -10.357  1.00 97.53           O  
ATOM   1786  N   VAL A 113      -4.256  -4.205  -6.331  1.00 98.09           N  
ATOM   1787  H   VAL A 113      -5.101  -3.954  -6.824  1.00 98.09           H  
ATOM   1788  CA  VAL A 113      -4.219  -4.032  -4.879  1.00 98.09           C  
ATOM   1789  HA  VAL A 113      -3.229  -4.311  -4.518  1.00 98.09           H  
ATOM   1790  C   VAL A 113      -5.229  -4.968  -4.238  1.00 98.09           C  
ATOM   1791  CB  VAL A 113      -4.445  -2.572  -4.453  1.00 98.09           C  
ATOM   1792  HB  VAL A 113      -5.463  -2.274  -4.703  1.00 98.09           H  
ATOM   1793  O   VAL A 113      -6.443  -4.814  -4.403  1.00 98.09           O  
ATOM   1794  CG1 VAL A 113      -4.244  -2.431  -2.935  1.00 98.09           C  
ATOM   1795 HG11 VAL A 113      -4.993  -3.015  -2.400  1.00 98.09           H  
ATOM   1796 HG12 VAL A 113      -4.347  -1.386  -2.643  1.00 98.09           H  
ATOM   1797 HG13 VAL A 113      -3.250  -2.783  -2.658  1.00 98.09           H  
ATOM   1798  CG2 VAL A 113      -3.469  -1.616  -5.152  1.00 98.09           C  
ATOM   1799 HG21 VAL A 113      -3.592  -0.601  -4.776  1.00 98.09           H  
ATOM   1800 HG22 VAL A 113      -3.662  -1.609  -6.224  1.00 98.09           H  
ATOM   1801 HG23 VAL A 113      -2.443  -1.944  -4.981  1.00 98.09           H  
ATOM   1802  N   HIS A 114      -4.728  -5.913  -3.450  1.00 98.18           N  
ATOM   1803  H   HIS A 114      -3.723  -5.993  -3.397  1.00 98.18           H  
ATOM   1804  CA  HIS A 114      -5.543  -6.747  -2.579  1.00 98.18           C  
ATOM   1805  HA  HIS A 114      -6.544  -6.824  -3.005  1.00 98.18           H  
ATOM   1806  C   HIS A 114      -5.636  -6.112  -1.198  1.00 98.18           C  
ATOM   1807  CB  HIS A 114      -4.989  -8.164  -2.479  1.00 98.18           C  
ATOM   1808  HB2 HIS A 114      -4.058  -8.145  -1.912  1.00 98.18           H  
ATOM   1809  HB3 HIS A 114      -5.698  -8.780  -1.927  1.00 98.18           H  
ATOM   1810  O   HIS A 114      -4.636  -5.923  -0.506  1.00 98.18           O  
ATOM   1811  CG  HIS A 114      -4.726  -8.802  -3.808  1.00 98.18           C  
ATOM   1812  CD2 HIS A 114      -3.527  -8.824  -4.465  1.00 98.18           C  
ATOM   1813  HD2 HIS A 114      -2.598  -8.380  -4.138  1.00 98.18           H  
ATOM   1814  ND1 HIS A 114      -5.645  -9.463  -4.591  1.00 98.18           N  
ATOM   1815  HD1 HIS A 114      -6.650  -9.425  -4.496  1.00 98.18           H  
ATOM   1816  CE1 HIS A 114      -5.000  -9.895  -5.690  1.00 98.18           C  
ATOM   1817  HE1 HIS A 114      -5.446 -10.395  -6.537  1.00 98.18           H  
ATOM   1818  NE2 HIS A 114      -3.712  -9.550  -5.630  1.00 98.18           N  
ATOM   1819  N   ILE A 115      -6.856  -5.821  -0.774  1.00 98.13           N  
ATOM   1820  H   ILE A 115      -7.623  -6.008  -1.404  1.00 98.13           H  
ATOM   1821  CA  ILE A 115      -7.170  -5.242   0.523  1.00 98.13           C  
ATOM   1822  HA  ILE A 115      -6.245  -4.953   1.020  1.00 98.13           H  
ATOM   1823  C   ILE A 115      -7.870  -6.310   1.354  1.00 98.13           C  
ATOM   1824  CB  ILE A 115      -8.043  -3.979   0.376  1.00 98.13           C  
ATOM   1825  HB  ILE A 115      -9.041  -4.292   0.070  1.00 98.13           H  
ATOM   1826  O   ILE A 115      -8.865  -6.892   0.915  1.00 98.13           O  
ATOM   1827  CG1 ILE A 115      -7.512  -2.998  -0.695  1.00 98.13           C  
ATOM   1828 HG12 ILE A 115      -7.385  -3.518  -1.645  1.00 98.13           H  
ATOM   1829 HG13 ILE A 115      -6.541  -2.605  -0.392  1.00 98.13           H  
ATOM   1830  CG2 ILE A 115      -8.132  -3.300   1.755  1.00 98.13           C  
ATOM   1831 HG21 ILE A 115      -8.564  -3.984   2.486  1.00 98.13           H  
ATOM   1832 HG22 ILE A 115      -8.765  -2.414   1.718  1.00 98.13           H  
ATOM   1833 HG23 ILE A 115      -7.135  -3.016   2.093  1.00 98.13           H  
ATOM   1834  CD1 ILE A 115      -8.472  -1.837  -0.969  1.00 98.13           C  
ATOM   1835 HD11 ILE A 115      -8.100  -1.246  -1.806  1.00 98.13           H  
ATOM   1836 HD12 ILE A 115      -9.457  -2.226  -1.227  1.00 98.13           H  
ATOM   1837 HD13 ILE A 115      -8.553  -1.183  -0.101  1.00 98.13           H  
ATOM   1838  N   LYS A 116      -7.379  -6.551   2.567  1.00 97.48           N  
ATOM   1839  H   LYS A 116      -6.554  -6.039   2.845  1.00 97.48           H  
ATOM   1840  CA  LYS A 116      -8.021  -7.426   3.549  1.00 97.48           C  
ATOM   1841  HA  LYS A 116      -8.974  -7.770   3.148  1.00 97.48           H  
ATOM   1842  C   LYS A 116      -8.321  -6.649   4.824  1.00 97.48           C  
ATOM   1843  CB  LYS A 116      -7.144  -8.656   3.792  1.00 97.48           C  
ATOM   1844  HB2 LYS A 116      -6.178  -8.333   4.181  1.00 97.48           H  
ATOM   1845  HB3 LYS A 116      -6.979  -9.170   2.845  1.00 97.48           H  
ATOM   1846  O   LYS A 116      -7.438  -6.004   5.383  1.00 97.48           O  
ATOM   1847  CG  LYS A 116      -7.800  -9.623   4.785  1.00 97.48           C  
ATOM   1848  HG2 LYS A 116      -8.724 -10.015   4.360  1.00 97.48           H  
ATOM   1849  HG3 LYS A 116      -8.036  -9.098   5.711  1.00 97.48           H  
ATOM   1850  CD  LYS A 116      -6.853 -10.772   5.124  1.00 97.48           C  
ATOM   1851  HD2 LYS A 116      -5.930 -10.356   5.528  1.00 97.48           H  
ATOM   1852  HD3 LYS A 116      -6.627 -11.347   4.226  1.00 97.48           H  
ATOM   1853  CE  LYS A 116      -7.533 -11.651   6.175  1.00 97.48           C  
ATOM   1854  HE2 LYS A 116      -7.928 -11.004   6.957  1.00 97.48           H  
ATOM   1855  HE3 LYS A 116      -8.389 -12.157   5.730  1.00 97.48           H  
ATOM   1856  NZ  LYS A 116      -6.576 -12.617   6.762  1.00 97.48           N  
ATOM   1857  HZ1 LYS A 116      -5.821 -12.105   7.194  1.00 97.48           H  
ATOM   1858  HZ2 LYS A 116      -7.037 -13.159   7.479  1.00 97.48           H  
ATOM   1859  HZ3 LYS A 116      -6.182 -13.225   6.057  1.00 97.48           H  
ATOM   1860  N   VAL A 117      -9.563  -6.748   5.288  1.00 95.09           N  
ATOM   1861  H   VAL A 117     -10.219  -7.308   4.763  1.00 95.09           H  
ATOM   1862  CA  VAL A 117     -10.083  -6.017   6.449  1.00 95.09           C  
ATOM   1863  HA  VAL A 117      -9.256  -5.676   7.072  1.00 95.09           H  
ATOM   1864  C   VAL A 117     -10.962  -6.961   7.257  1.00 95.09           C  
ATOM   1865  CB  VAL A 117     -10.896  -4.791   6.003  1.00 95.09           C  
ATOM   1866  HB  VAL A 117     -11.830  -5.112   5.543  1.00 95.09           H  
ATOM   1867  O   VAL A 117     -12.074  -7.295   6.848  1.00 95.09           O  
ATOM   1868  CG1 VAL A 117     -11.217  -3.913   7.209  1.00 95.09           C  
ATOM   1869 HG11 VAL A 117     -11.825  -3.071   6.879  1.00 95.09           H  
ATOM   1870 HG12 VAL A 117     -11.785  -4.479   7.948  1.00 95.09           H  
ATOM   1871 HG13 VAL A 117     -10.297  -3.541   7.660  1.00 95.09           H  
ATOM   1872  CG2 VAL A 117     -10.143  -3.958   4.970  1.00 95.09           C  
ATOM   1873 HG21 VAL A 117      -9.180  -3.635   5.364  1.00 95.09           H  
ATOM   1874 HG22 VAL A 117     -10.767  -3.116   4.670  1.00 95.09           H  
ATOM   1875 HG23 VAL A 117      -9.996  -4.546   4.064  1.00 95.09           H  
ATOM   1876  N   GLY A 118     -10.445  -7.453   8.384  1.00 89.95           N  
ATOM   1877  H   GLY A 118      -9.541  -7.123   8.693  1.00 89.95           H  
ATOM   1878  CA  GLY A 118     -11.052  -8.592   9.073  1.00 89.95           C  
ATOM   1879  HA2 GLY A 118     -12.035  -8.306   9.447  1.00 89.95           H  
ATOM   1880  HA3 GLY A 118     -10.431  -8.888   9.918  1.00 89.95           H  
ATOM   1881  C   GLY A 118     -11.186  -9.789   8.121  1.00 89.95           C  
ATOM   1882  O   GLY A 118     -10.182 -10.307   7.621  1.00 89.95           O  
ATOM   1883  N   ASP A 119     -12.430 -10.186   7.847  1.00 89.57           N  
ATOM   1884  H   ASP A 119     -13.195  -9.706   8.299  1.00 89.57           H  
ATOM   1885  CA  ASP A 119     -12.768 -11.282   6.931  1.00 89.57           C  
ATOM   1886  HA  ASP A 119     -11.922 -11.967   6.867  1.00 89.57           H  
ATOM   1887  C   ASP A 119     -13.082 -10.812   5.499  1.00 89.57           C  
ATOM   1888  CB  ASP A 119     -13.955 -12.070   7.502  1.00 89.57           C  
ATOM   1889  HB2 ASP A 119     -14.831 -11.422   7.526  1.00 89.57           H  
ATOM   1890  HB3 ASP A 119     -14.174 -12.912   6.845  1.00 89.57           H  
ATOM   1891  O   ASP A 119     -13.100 -11.630   4.576  1.00 89.57           O  
ATOM   1892  CG  ASP A 119     -13.674 -12.610   8.905  1.00 89.57           C  
ATOM   1893  OD1 ASP A 119     -12.587 -13.202   9.094  1.00 89.57           O  
ATOM   1894  OD2 ASP A 119     -14.546 -12.390   9.778  1.00 89.57           O  
ATOM   1895  N   GLU A 120     -13.319  -9.512   5.286  1.00 94.83           N  
ATOM   1896  H   GLU A 120     -13.142  -8.852   6.031  1.00 94.83           H  
ATOM   1897  CA  GLU A 120     -13.610  -8.972   3.957  1.00 94.83           C  
ATOM   1898  HA  GLU A 120     -14.261  -9.687   3.454  1.00 94.83           H  
ATOM   1899  C   GLU A 120     -12.317  -8.861   3.142  1.00 94.83           C  
ATOM   1900  CB  GLU A 120     -14.385  -7.637   4.031  1.00 94.83           C  
ATOM   1901  HB2 GLU A 120     -13.713  -6.844   4.362  1.00 94.83           H  
ATOM   1902  HB3 GLU A 120     -15.183  -7.747   4.765  1.00 94.83           H  
ATOM   1903  O   GLU A 120     -11.270  -8.432   3.638  1.00 94.83           O  
ATOM   1904  CG  GLU A 120     -15.018  -7.250   2.671  1.00 94.83           C  
ATOM   1905  HG2 GLU A 120     -15.648  -8.075   2.339  1.00 94.83           H  
ATOM   1906  HG3 GLU A 120     -14.221  -7.132   1.938  1.00 94.83           H  
ATOM   1907  CD  GLU A 120     -15.867  -5.957   2.689  1.00 94.83           C  
ATOM   1908  OE1 GLU A 120     -16.117  -5.390   1.588  1.00 94.83           O  
ATOM   1909  OE2 GLU A 120     -16.251  -5.511   3.791  1.00 94.83           O  
ATOM   1910  N   LYS A 121     -12.397  -9.251   1.869  1.00 96.43           N  
ATOM   1911  H   LYS A 121     -13.298  -9.548   1.521  1.00 96.43           H  
ATOM   1912  CA  LYS A 121     -11.321  -9.107   0.891  1.00 96.43           C  
ATOM   1913  HA  LYS A 121     -10.518  -8.510   1.322  1.00 96.43           H  
ATOM   1914  C   LYS A 121     -11.850  -8.376  -0.330  1.00 96.43           C  
ATOM   1915  CB  LYS A 121     -10.755 -10.471   0.480  1.00 96.43           C  
ATOM   1916  HB2 LYS A 121     -10.015 -10.312  -0.303  1.00 96.43           H  
ATOM   1917  HB3 LYS A 121     -11.562 -11.078   0.069  1.00 96.43           H  
ATOM   1918  O   LYS A 121     -12.936  -8.697  -0.810  1.00 96.43           O  
ATOM   1919  CG  LYS A 121     -10.090 -11.224   1.638  1.00 96.43           C  
ATOM   1920  HG2 LYS A 121     -10.820 -11.416   2.425  1.00 96.43           H  
ATOM   1921  HG3 LYS A 121      -9.272 -10.627   2.040  1.00 96.43           H  
ATOM   1922  CD  LYS A 121      -9.549 -12.556   1.112  1.00 96.43           C  
ATOM   1923  HD2 LYS A 121     -10.366 -13.109   0.648  1.00 96.43           H  
ATOM   1924  HD3 LYS A 121      -8.784 -12.356   0.361  1.00 96.43           H  
ATOM   1925  CE  LYS A 121      -8.955 -13.389   2.247  1.00 96.43           C  
ATOM   1926  HE2 LYS A 121      -9.730 -13.542   2.999  1.00 96.43           H  
ATOM   1927  HE3 LYS A 121      -8.141 -12.824   2.701  1.00 96.43           H  
ATOM   1928  NZ  LYS A 121      -8.468 -14.692   1.728  1.00 96.43           N  
ATOM   1929  HZ1 LYS A 121      -7.755 -14.543   1.028  1.00 96.43           H  
ATOM   1930  HZ2 LYS A 121      -8.092 -15.268   2.468  1.00 96.43           H  
ATOM   1931  HZ3 LYS A 121      -9.229 -15.190   1.289  1.00 96.43           H  
ATOM   1932  N   ARG A 122     -11.065  -7.444  -0.860  1.00 97.48           N  
ATOM   1933  H   ARG A 122     -10.193  -7.240  -0.394  1.00 97.48           H  
ATOM   1934  CA  ARG A 122     -11.318  -6.802  -2.152  1.00 97.48           C  
ATOM   1935  HA  ARG A 122     -12.033  -7.399  -2.718  1.00 97.48           H  
ATOM   1936  C   ARG A 122     -10.043  -6.753  -2.966  1.00 97.48           C  
ATOM   1937  CB  ARG A 122     -11.892  -5.395  -1.971  1.00 97.48           C  
ATOM   1938  HB2 ARG A 122     -11.246  -4.809  -1.318  1.00 97.48           H  
ATOM   1939  HB3 ARG A 122     -11.926  -4.910  -2.946  1.00 97.48           H  
ATOM   1940  O   ARG A 122      -8.980  -6.494  -2.419  1.00 97.48           O  
ATOM   1941  CG  ARG A 122     -13.313  -5.453  -1.402  1.00 97.48           C  
ATOM   1942  HG2 ARG A 122     -13.918  -6.151  -1.980  1.00 97.48           H  
ATOM   1943  HG3 ARG A 122     -13.283  -5.779  -0.362  1.00 97.48           H  
ATOM   1944  CD  ARG A 122     -13.938  -4.069  -1.485  1.00 97.48           C  
ATOM   1945  HD2 ARG A 122     -13.290  -3.384  -0.937  1.00 97.48           H  
ATOM   1946  HD3 ARG A 122     -14.004  -3.764  -2.529  1.00 97.48           H  
ATOM   1947  NE  ARG A 122     -15.258  -4.045  -0.851  1.00 97.48           N  
ATOM   1948  HE  ARG A 122     -15.431  -4.711  -0.112  1.00 97.48           H  
ATOM   1949  NH1 ARG A 122     -16.025  -2.061  -1.742  1.00 97.48           N  
ATOM   1950 HH11 ARG A 122     -15.279  -2.074  -2.424  1.00 97.48           H  
ATOM   1951 HH12 ARG A 122     -16.735  -1.344  -1.737  1.00 97.48           H  
ATOM   1952  NH2 ARG A 122     -17.086  -3.074  -0.041  1.00 97.48           N  
ATOM   1953 HH21 ARG A 122     -17.495  -2.194   0.242  1.00 97.48           H  
ATOM   1954 HH22 ARG A 122     -17.035  -3.815   0.643  1.00 97.48           H  
ATOM   1955  CZ  ARG A 122     -16.119  -3.058  -0.901  1.00 97.48           C  
ATOM   1956  N   THR A 123     -10.183  -6.969  -4.261  1.00 97.70           N  
ATOM   1957  H   THR A 123     -11.107  -7.139  -4.632  1.00 97.70           H  
ATOM   1958  CA  THR A 123      -9.120  -6.763  -5.239  1.00 97.70           C  
ATOM   1959  HA  THR A 123      -8.182  -6.519  -4.741  1.00 97.70           H  
ATOM   1960  C   THR A 123      -9.531  -5.600  -6.122  1.00 97.70           C  
ATOM   1961  CB  THR A 123      -8.888  -8.017  -6.083  1.00 97.70           C  
ATOM   1962  HB  THR A 123      -9.798  -8.264  -6.630  1.00 97.70           H  
ATOM   1963  O   THR A 123     -10.681  -5.546  -6.564  1.00 97.70           O  
ATOM   1964  CG2 THR A 123      -7.743  -7.827  -7.066  1.00 97.70           C  
ATOM   1965 HG21 THR A 123      -7.550  -8.755  -7.605  1.00 97.70           H  
ATOM   1966 HG22 THR A 123      -7.991  -7.066  -7.806  1.00 97.70           H  
ATOM   1967 HG23 THR A 123      -6.839  -7.528  -6.536  1.00 97.70           H  
ATOM   1968  OG1 THR A 123      -8.526  -9.118  -5.277  1.00 97.70           O  
ATOM   1969  HG1 THR A 123      -8.189  -9.755  -5.911  1.00 97.70           H  
ATOM   1970  N   VAL A 124      -8.613  -4.670  -6.353  1.00 97.45           N  
ATOM   1971  H   VAL A 124      -7.705  -4.760  -5.921  1.00 97.45           H  
ATOM   1972  CA  VAL A 124      -8.832  -3.509  -7.213  1.00 97.45           C  
ATOM   1973  HA  VAL A 124      -9.733  -3.653  -7.809  1.00 97.45           H  
ATOM   1974  C   VAL A 124      -7.656  -3.371  -8.158  1.00 97.45           C  
ATOM   1975  CB  VAL A 124      -9.004  -2.230  -6.377  1.00 97.45           C  
ATOM   1976  HB  VAL A 124      -8.106  -2.057  -5.784  1.00 97.45           H  
ATOM   1977  O   VAL A 124      -6.518  -3.271  -7.710  1.00 97.45           O  
ATOM   1978  CG1 VAL A 124      -9.251  -1.000  -7.254  1.00 97.45           C  
ATOM   1979 HG11 VAL A 124     -10.167  -1.116  -7.833  1.00 97.45           H  
ATOM   1980 HG12 VAL A 124      -8.417  -0.844  -7.939  1.00 97.45           H  
ATOM   1981 HG13 VAL A 124      -9.318  -0.116  -6.621  1.00 97.45           H  
ATOM   1982  CG2 VAL A 124     -10.196  -2.369  -5.425  1.00 97.45           C  
ATOM   1983 HG21 VAL A 124     -10.434  -1.387  -5.017  1.00 97.45           H  
ATOM   1984 HG22 VAL A 124     -11.065  -2.743  -5.969  1.00 97.45           H  
ATOM   1985 HG23 VAL A 124      -9.946  -3.051  -4.613  1.00 97.45           H  
ATOM   1986  N   THR A 125      -7.935  -3.325  -9.454  1.00 97.67           N  
ATOM   1987  H   THR A 125      -8.886  -3.455  -9.768  1.00 97.67           H  
ATOM   1988  CA  THR A 125      -6.961  -2.877 -10.448  1.00 97.67           C  
ATOM   1989  HA  THR A 125      -5.960  -3.164 -10.128  1.00 97.67           H  
ATOM   1990  C   THR A 125      -7.043  -1.357 -10.551  1.00 97.67           C  
ATOM   1991  CB  THR A 125      -7.222  -3.523 -11.812  1.00 97.67           C  
ATOM   1992  HB  THR A 125      -8.147  -3.120 -12.223  1.00 97.67           H  
ATOM   1993  O   THR A 125      -8.136  -0.821 -10.722  1.00 97.67           O  
ATOM   1994  CG2 THR A 125      -6.091  -3.257 -12.802  1.00 97.67           C  
ATOM   1995 HG21 THR A 125      -6.288  -3.792 -13.731  1.00 97.67           H  
ATOM   1996 HG22 THR A 125      -6.028  -2.192 -13.022  1.00 97.67           H  
ATOM   1997 HG23 THR A 125      -5.141  -3.595 -12.387  1.00 97.67           H  
ATOM   1998  OG1 THR A 125      -7.381  -4.921 -11.681  1.00 97.67           O  
ATOM   1999  HG1 THR A 125      -6.549  -5.324 -11.424  1.00 97.67           H  
ATOM   2000  N   VAL A 126      -5.910  -0.669 -10.436  1.00 97.66           N  
ATOM   2001  H   VAL A 126      -5.056  -1.187 -10.280  1.00 97.66           H  
ATOM   2002  CA  VAL A 126      -5.805   0.791 -10.556  1.00 97.66           C  
ATOM   2003  HA  VAL A 126      -6.790   1.214 -10.753  1.00 97.66           H  
ATOM   2004  C   VAL A 126      -4.910   1.098 -11.752  1.00 97.66           C  
ATOM   2005  CB  VAL A 126      -5.266   1.431  -9.260  1.00 97.66           C  
ATOM   2006  HB  VAL A 126      -4.214   1.174  -9.141  1.00 97.66           H  
ATOM   2007  O   VAL A 126      -3.730   0.739 -11.763  1.00 97.66           O  
ATOM   2008  CG1 VAL A 126      -5.386   2.958  -9.304  1.00 97.66           C  
ATOM   2009 HG11 VAL A 126      -4.973   3.397  -8.396  1.00 97.66           H  
ATOM   2010 HG12 VAL A 126      -6.431   3.253  -9.400  1.00 97.66           H  
ATOM   2011 HG13 VAL A 126      -4.838   3.354 -10.159  1.00 97.66           H  
ATOM   2012  CG2 VAL A 126      -6.006   0.945  -8.006  1.00 97.66           C  
ATOM   2013 HG21 VAL A 126      -5.606   1.457  -7.131  1.00 97.66           H  
ATOM   2014 HG22 VAL A 126      -5.858  -0.126  -7.871  1.00 97.66           H  
ATOM   2015 HG23 VAL A 126      -7.070   1.161  -8.101  1.00 97.66           H  
ATOM   2016  N   ASN A 127      -5.460   1.724 -12.787  1.00 96.66           N  
ATOM   2017  H   ASN A 127      -6.418   2.035 -12.713  1.00 96.66           H  
ATOM   2018  CA  ASN A 127      -4.722   2.064 -14.003  1.00 96.66           C  
ATOM   2019  HA  ASN A 127      -4.133   1.193 -14.292  1.00 96.66           H  
ATOM   2020  C   ASN A 127      -3.760   3.244 -13.772  1.00 96.66           C  
ATOM   2021  CB  ASN A 127      -5.719   2.361 -15.132  1.00 96.66           C  
ATOM   2022  HB2 ASN A 127      -6.368   3.185 -14.837  1.00 96.66           H  
ATOM   2023  HB3 ASN A 127      -5.187   2.662 -16.035  1.00 96.66           H  
ATOM   2024  O   ASN A 127      -3.949   4.008 -12.826  1.00 96.66           O  
ATOM   2025  CG  ASN A 127      -6.555   1.147 -15.472  1.00 96.66           C  
ATOM   2026  ND2 ASN A 127      -7.813   1.151 -15.111  1.00 96.66           N  
ATOM   2027 HD21 ASN A 127      -8.328   0.289 -15.224  1.00 96.66           H  
ATOM   2028 HD22 ASN A 127      -8.099   1.831 -14.422  1.00 96.66           H  
ATOM   2029  OD1 ASN A 127      -6.073   0.178 -16.039  1.00 96.66           O  
ATOM   2030  N   PRO A 128      -2.737   3.433 -14.625  1.00 95.13           N  
ATOM   2031  CA  PRO A 128      -1.854   4.598 -14.553  1.00 95.13           C  
ATOM   2032  HA  PRO A 128      -1.233   4.516 -13.661  1.00 95.13           H  
ATOM   2033  C   PRO A 128      -2.627   5.923 -14.530  1.00 95.13           C  
ATOM   2034  CB  PRO A 128      -0.965   4.503 -15.795  1.00 95.13           C  
ATOM   2035  HB2 PRO A 128      -1.455   4.962 -16.654  1.00 95.13           H  
ATOM   2036  HB3 PRO A 128       0.015   4.954 -15.635  1.00 95.13           H  
ATOM   2037  O   PRO A 128      -3.479   6.168 -15.386  1.00 95.13           O  
ATOM   2038  CG  PRO A 128      -0.875   2.999 -16.016  1.00 95.13           C  
ATOM   2039  HG2 PRO A 128      -0.168   2.588 -15.295  1.00 95.13           H  
ATOM   2040  HG3 PRO A 128      -0.590   2.747 -17.037  1.00 95.13           H  
ATOM   2041  CD  PRO A 128      -2.288   2.534 -15.678  1.00 95.13           C  
ATOM   2042  HD2 PRO A 128      -2.930   2.642 -16.553  1.00 95.13           H  
ATOM   2043  HD3 PRO A 128      -2.269   1.497 -15.342  1.00 95.13           H  
ATOM   2044  N   GLY A 129      -2.329   6.777 -13.552  1.00 94.38           N  
ATOM   2045  H   GLY A 129      -1.668   6.484 -12.847  1.00 94.38           H  
ATOM   2046  CA  GLY A 129      -2.993   8.064 -13.329  1.00 94.38           C  
ATOM   2047  HA2 GLY A 129      -3.078   8.591 -14.279  1.00 94.38           H  
ATOM   2048  HA3 GLY A 129      -2.372   8.657 -12.656  1.00 94.38           H  
ATOM   2049  C   GLY A 129      -4.393   7.975 -12.709  1.00 94.38           C  
ATOM   2050  O   GLY A 129      -5.033   9.010 -12.517  1.00 94.38           O  
ATOM   2051  N   GLU A 130      -4.887   6.774 -12.402  1.00 97.36           N  
ATOM   2052  H   GLU A 130      -4.315   5.958 -12.559  1.00 97.36           H  
ATOM   2053  CA  GLU A 130      -6.197   6.564 -11.787  1.00 97.36           C  
ATOM   2054  HA  GLU A 130      -6.869   7.337 -12.160  1.00 97.36           H  
ATOM   2055  C   GLU A 130      -6.128   6.705 -10.257  1.00 97.36           C  
ATOM   2056  CB  GLU A 130      -6.771   5.207 -12.231  1.00 97.36           C  
ATOM   2057  HB2 GLU A 130      -6.656   5.120 -13.312  1.00 97.36           H  
ATOM   2058  HB3 GLU A 130      -6.205   4.409 -11.750  1.00 97.36           H  
ATOM   2059  O   GLU A 130      -5.150   6.319  -9.609  1.00 97.36           O  
ATOM   2060  CG  GLU A 130      -8.258   5.017 -11.891  1.00 97.36           C  
ATOM   2061  HG2 GLU A 130      -8.817   5.848 -12.322  1.00 97.36           H  
ATOM   2062  HG3 GLU A 130      -8.382   5.054 -10.809  1.00 97.36           H  
ATOM   2063  CD  GLU A 130      -8.837   3.689 -12.415  1.00 97.36           C  
ATOM   2064  OE1 GLU A 130     -10.081   3.574 -12.446  1.00 97.36           O  
ATOM   2065  OE2 GLU A 130      -8.056   2.791 -12.818  1.00 97.36           O  
ATOM   2066  N   GLU A 131      -7.206   7.235  -9.676  1.00 98.03           N  
ATOM   2067  H   GLU A 131      -7.985   7.495 -10.263  1.00 98.03           H  
ATOM   2068  CA  GLU A 131      -7.473   7.177  -8.240  1.00 98.03           C  
ATOM   2069  HA  GLU A 131      -6.666   6.612  -7.772  1.00 98.03           H  
ATOM   2070  C   GLU A 131      -8.786   6.414  -8.011  1.00 98.03           C  
ATOM   2071  CB  GLU A 131      -7.460   8.589  -7.610  1.00 98.03           C  
ATOM   2072  HB2 GLU A 131      -8.284   9.179  -8.011  1.00 98.03           H  
ATOM   2073  HB3 GLU A 131      -6.524   9.077  -7.881  1.00 98.03           H  
ATOM   2074  O   GLU A 131      -9.828   6.785  -8.552  1.00 98.03           O  
ATOM   2075  CG  GLU A 131      -7.561   8.550  -6.071  1.00 98.03           C  
ATOM   2076  HG2 GLU A 131      -8.528   8.130  -5.794  1.00 98.03           H  
ATOM   2077  HG3 GLU A 131      -6.795   7.875  -5.689  1.00 98.03           H  
ATOM   2078  CD  GLU A 131      -7.377   9.919  -5.376  1.00 98.03           C  
ATOM   2079  OE1 GLU A 131      -8.300  10.342  -4.635  1.00 98.03           O  
ATOM   2080  OE2 GLU A 131      -6.271  10.513  -5.457  1.00 98.03           O  
ATOM   2081  N   VAL A 132      -8.740   5.350  -7.207  1.00 98.11           N  
ATOM   2082  H   VAL A 132      -7.852   5.128  -6.780  1.00 98.11           H  
ATOM   2083  CA  VAL A 132      -9.900   4.520  -6.852  1.00 98.11           C  
ATOM   2084  HA  VAL A 132     -10.782   4.921  -7.353  1.00 98.11           H  
ATOM   2085  C   VAL A 132     -10.143   4.591  -5.350  1.00 98.11           C  
ATOM   2086  CB  VAL A 132      -9.738   3.058  -7.321  1.00 98.11           C  
ATOM   2087  HB  VAL A 132      -8.865   2.616  -6.840  1.00 98.11           H  
ATOM   2088  O   VAL A 132      -9.219   4.445  -4.550  1.00 98.11           O  
ATOM   2089  CG1 VAL A 132     -10.978   2.228  -6.950  1.00 98.11           C  
ATOM   2090 HG11 VAL A 132     -11.021   2.069  -5.873  1.00 98.11           H  
ATOM   2091 HG12 VAL A 132     -10.940   1.257  -7.446  1.00 98.11           H  
ATOM   2092 HG13 VAL A 132     -11.880   2.740  -7.283  1.00 98.11           H  
ATOM   2093  CG2 VAL A 132      -9.560   2.966  -8.839  1.00 98.11           C  
ATOM   2094 HG21 VAL A 132      -9.454   1.927  -9.152  1.00 98.11           H  
ATOM   2095 HG22 VAL A 132     -10.411   3.409  -9.355  1.00 98.11           H  
ATOM   2096 HG23 VAL A 132      -8.658   3.499  -9.140  1.00 98.11           H  
ATOM   2097  N   GLU A 133     -11.400   4.771  -4.947  1.00 98.22           N  
ATOM   2098  H   GLU A 133     -12.121   4.860  -5.649  1.00 98.22           H  
ATOM   2099  CA  GLU A 133     -11.816   4.716  -3.544  1.00 98.22           C  
ATOM   2100  HA  GLU A 133     -10.924   4.712  -2.918  1.00 98.22           H  
ATOM   2101  C   GLU A 133     -12.586   3.422  -3.250  1.00 98.22           C  
ATOM   2102  CB  GLU A 133     -12.610   5.977  -3.156  1.00 98.22           C  
ATOM   2103  HB2 GLU A 133     -12.037   6.858  -3.444  1.00 98.22           H  
ATOM   2104  HB3 GLU A 133     -13.561   5.989  -3.689  1.00 98.22           H  
ATOM   2105  O   GLU A 133     -13.518   3.041  -3.959  1.00 98.22           O  
ATOM   2106  CG  GLU A 133     -12.871   6.037  -1.640  1.00 98.22           C  
ATOM   2107  HG2 GLU A 133     -13.453   5.166  -1.341  1.00 98.22           H  
ATOM   2108  HG3 GLU A 133     -11.918   5.983  -1.113  1.00 98.22           H  
ATOM   2109  CD  GLU A 133     -13.619   7.308  -1.204  1.00 98.22           C  
ATOM   2110  OE1 GLU A 133     -14.848   7.217  -1.000  1.00 98.22           O  
ATOM   2111  OE2 GLU A 133     -12.957   8.348  -0.953  1.00 98.22           O  
ATOM   2112  N   VAL A 134     -12.219   2.761  -2.156  1.00 97.53           N  
ATOM   2113  H   VAL A 134     -11.418   3.111  -1.650  1.00 97.53           H  
ATOM   2114  CA  VAL A 134     -12.862   1.554  -1.641  1.00 97.53           C  
ATOM   2115  HA  VAL A 134     -13.719   1.308  -2.267  1.00 97.53           H  
ATOM   2116  C   VAL A 134     -13.335   1.824  -0.222  1.00 97.53           C  
ATOM   2117  CB  VAL A 134     -11.892   0.363  -1.657  1.00 97.53           C  
ATOM   2118  HB  VAL A 134     -11.107   0.520  -0.917  1.00 97.53           H  
ATOM   2119  O   VAL A 134     -12.552   2.230   0.630  1.00 97.53           O  
ATOM   2120  CG1 VAL A 134     -12.630  -0.933  -1.321  1.00 97.53           C  
ATOM   2121 HG11 VAL A 134     -13.382  -1.133  -2.084  1.00 97.53           H  
ATOM   2122 HG12 VAL A 134     -11.905  -1.747  -1.300  1.00 97.53           H  
ATOM   2123 HG13 VAL A 134     -13.099  -0.867  -0.339  1.00 97.53           H  
ATOM   2124  CG2 VAL A 134     -11.228   0.163  -3.019  1.00 97.53           C  
ATOM   2125 HG21 VAL A 134     -10.613   1.026  -3.272  1.00 97.53           H  
ATOM   2126 HG22 VAL A 134     -10.568  -0.703  -2.965  1.00 97.53           H  
ATOM   2127 HG23 VAL A 134     -11.980   0.023  -3.796  1.00 97.53           H  
ATOM   2128  N   THR A 135     -14.613   1.572   0.058  1.00 96.87           N  
ATOM   2129  H   THR A 135     -15.212   1.228  -0.679  1.00 96.87           H  
ATOM   2130  CA  THR A 135     -15.174   1.725   1.408  1.00 96.87           C  
ATOM   2131  HA  THR A 135     -14.425   2.170   2.063  1.00 96.87           H  
ATOM   2132  C   THR A 135     -15.550   0.373   2.002  1.00 96.87           C  
ATOM   2133  CB  THR A 135     -16.369   2.686   1.417  1.00 96.87           C  
ATOM   2134  HB  THR A 135     -17.152   2.306   0.760  1.00 96.87           H  
ATOM   2135  O   THR A 135     -16.248  -0.423   1.366  1.00 96.87           O  
ATOM   2136  CG2 THR A 135     -16.941   2.900   2.820  1.00 96.87           C  
ATOM   2137 HG21 THR A 135     -17.411   1.985   3.180  1.00 96.87           H  
ATOM   2138 HG22 THR A 135     -16.147   3.193   3.505  1.00 96.87           H  
ATOM   2139 HG23 THR A 135     -17.696   3.686   2.787  1.00 96.87           H  
ATOM   2140  OG1 THR A 135     -15.977   3.966   0.982  1.00 96.87           O  
ATOM   2141  HG1 THR A 135     -15.575   3.915   0.112  1.00 96.87           H  
ATOM   2142  N   PHE A 136     -15.127   0.164   3.246  1.00 96.11           N  
ATOM   2143  H   PHE A 136     -14.547   0.877   3.665  1.00 96.11           H  
ATOM   2144  CA  PHE A 136     -15.505  -0.942   4.120  1.00 96.11           C  
ATOM   2145  HA  PHE A 136     -16.066  -1.686   3.555  1.00 96.11           H  
ATOM   2146  C   PHE A 136     -16.391  -0.412   5.248  1.00 96.11           C  
ATOM   2147  CB  PHE A 136     -14.244  -1.615   4.675  1.00 96.11           C  
ATOM   2148  HB2 PHE A 136     -14.543  -2.403   5.366  1.00 96.11           H  
ATOM   2149  HB3 PHE A 136     -13.668  -0.883   5.242  1.00 96.11           H  
ATOM   2150  O   PHE A 136     -16.228   0.726   5.695  1.00 96.11           O  
ATOM   2151  CG  PHE A 136     -13.357  -2.215   3.604  1.00 96.11           C  
ATOM   2152  CD1 PHE A 136     -13.471  -3.579   3.289  1.00 96.11           C  
ATOM   2153  HD1 PHE A 136     -14.167  -4.198   3.836  1.00 96.11           H  
ATOM   2154  CD2 PHE A 136     -12.434  -1.412   2.907  1.00 96.11           C  
ATOM   2155  HD2 PHE A 136     -12.341  -0.362   3.143  1.00 96.11           H  
ATOM   2156  CE1 PHE A 136     -12.680  -4.141   2.272  1.00 96.11           C  
ATOM   2157  HE1 PHE A 136     -12.770  -5.192   2.041  1.00 96.11           H  
ATOM   2158  CE2 PHE A 136     -11.641  -1.972   1.891  1.00 96.11           C  
ATOM   2159  HE2 PHE A 136     -10.939  -1.351   1.354  1.00 96.11           H  
ATOM   2160  CZ  PHE A 136     -11.767  -3.336   1.573  1.00 96.11           C  
ATOM   2161  HZ  PHE A 136     -11.152  -3.768   0.797  1.00 96.11           H  
ATOM   2162  N   SER A 137     -17.333  -1.227   5.716  1.00 93.62           N  
ATOM   2163  H   SER A 137     -17.403  -2.164   5.346  1.00 93.62           H  
ATOM   2164  CA  SER A 137     -18.211  -0.878   6.837  1.00 93.62           C  
ATOM   2165  HA  SER A 137     -17.783  -0.035   7.379  1.00 93.62           H  
ATOM   2166  C   SER A 137     -18.303  -2.043   7.810  1.00 93.62           C  
ATOM   2167  CB  SER A 137     -19.602  -0.452   6.359  1.00 93.62           C  
ATOM   2168  HB2 SER A 137     -20.096  -1.284   5.857  1.00 93.62           H  
ATOM   2169  HB3 SER A 137     -20.198  -0.146   7.219  1.00 93.62           H  
ATOM   2170  O   SER A 137     -18.447  -3.193   7.398  1.00 93.62           O  
ATOM   2171  OG  SER A 137     -19.478   0.639   5.463  1.00 93.62           O  
ATOM   2172  HG  SER A 137     -18.616   1.027   5.632  1.00 93.62           H  
ATOM   2173  N   ALA A 138     -18.212  -1.753   9.103  1.00 88.53           N  
ATOM   2174  H   ALA A 138     -18.111  -0.789   9.387  1.00 88.53           H  
ATOM   2175  CA  ALA A 138     -18.243  -2.759  10.150  1.00 88.53           C  
ATOM   2176  HA  ALA A 138     -18.740  -3.654   9.775  1.00 88.53           H  
ATOM   2177  C   ALA A 138     -19.026  -2.251  11.360  1.00 88.53           C  
ATOM   2178  CB  ALA A 138     -16.805  -3.129  10.532  1.00 88.53           C  
ATOM   2179  HB1 ALA A 138     -16.815  -3.847  11.352  1.00 88.53           H  
ATOM   2180  HB2 ALA A 138     -16.284  -3.553   9.674  1.00 88.53           H  
ATOM   2181  HB3 ALA A 138     -16.273  -2.239  10.870  1.00 88.53           H  
ATOM   2182  O   ALA A 138     -18.745  -1.182  11.886  1.00 88.53           O  
ATOM   2183  N   ASN A 139     -19.953  -3.076  11.857  1.00 87.47           N  
ATOM   2184  H   ASN A 139     -20.224  -3.882  11.311  1.00 87.47           H  
ATOM   2185  CA  ASN A 139     -20.674  -2.794  13.105  1.00 87.47           C  
ATOM   2186  HA  ASN A 139     -21.131  -1.807  13.039  1.00 87.47           H  
ATOM   2187  C   ASN A 139     -19.746  -2.785  14.335  1.00 87.47           C  
ATOM   2188  CB  ASN A 139     -21.772  -3.855  13.302  1.00 87.47           C  
ATOM   2189  HB2 ASN A 139     -21.314  -4.844  13.342  1.00 87.47           H  
ATOM   2190  HB3 ASN A 139     -22.263  -3.672  14.258  1.00 87.47           H  
ATOM   2191  O   ASN A 139     -20.094  -2.214  15.362  1.00 87.47           O  
ATOM   2192  CG  ASN A 139     -22.848  -3.840  12.234  1.00 87.47           C  
ATOM   2193  ND2 ASN A 139     -23.551  -4.934  12.059  1.00 87.47           N  
ATOM   2194 HD21 ASN A 139     -24.276  -4.864  11.360  1.00 87.47           H  
ATOM   2195 HD22 ASN A 139     -23.444  -5.723  12.680  1.00 87.47           H  
ATOM   2196  OD1 ASN A 139     -23.075  -2.879  11.530  1.00 87.47           O  
ATOM   2197  N   ASP A 140     -18.593  -3.450  14.231  1.00 85.71           N  
ATOM   2198  H   ASP A 140     -18.347  -3.811  13.320  1.00 85.71           H  
ATOM   2199  CA  ASP A 140     -17.529  -3.442  15.228  1.00 85.71           C  
ATOM   2200  HA  ASP A 140     -17.840  -2.879  16.109  1.00 85.71           H  
ATOM   2201  C   ASP A 140     -16.279  -2.786  14.612  1.00 85.71           C  
ATOM   2202  CB  ASP A 140     -17.258  -4.875  15.709  1.00 85.71           C  
ATOM   2203  HB2 ASP A 140     -17.019  -5.505  14.852  1.00 85.71           H  
ATOM   2204  HB3 ASP A 140     -18.163  -5.266  16.172  1.00 85.71           H  
ATOM   2205  O   ASP A 140     -15.622  -3.417  13.772  1.00 85.71           O  
ATOM   2206  CG  ASP A 140     -16.112  -4.953  16.725  1.00 85.71           C  
ATOM   2207  OD1 ASP A 140     -15.592  -3.887  17.127  1.00 85.71           O  
ATOM   2208  OD2 ASP A 140     -15.745  -6.098  17.062  1.00 85.71           O  
ATOM   2209  N   PRO A 141     -15.937  -1.545  15.008  1.00 80.22           N  
ATOM   2210  CA  PRO A 141     -14.752  -0.846  14.519  1.00 80.22           C  
ATOM   2211  HA  PRO A 141     -14.861  -0.690  13.446  1.00 80.22           H  
ATOM   2212  C   PRO A 141     -13.441  -1.596  14.776  1.00 80.22           C  
ATOM   2213  CB  PRO A 141     -14.754   0.514  15.225  1.00 80.22           C  
ATOM   2214  HB2 PRO A 141     -14.349   1.299  14.586  1.00 80.22           H  
ATOM   2215  HB3 PRO A 141     -14.194   0.455  16.158  1.00 80.22           H  
ATOM   2216  O   PRO A 141     -12.483  -1.398  14.033  1.00 80.22           O  
ATOM   2217  CG  PRO A 141     -16.229   0.750  15.539  1.00 80.22           C  
ATOM   2218  HG2 PRO A 141     -16.735   1.135  14.654  1.00 80.22           H  
ATOM   2219  HG3 PRO A 141     -16.364   1.423  16.385  1.00 80.22           H  
ATOM   2220  CD  PRO A 141     -16.731  -0.657  15.846  1.00 80.22           C  
ATOM   2221  HD2 PRO A 141     -16.555  -0.897  16.894  1.00 80.22           H  
ATOM   2222  HD3 PRO A 141     -17.794  -0.724  15.612  1.00 80.22           H  
ATOM   2223  N   HIS A 142     -13.376  -2.514  15.750  1.00 84.98           N  
ATOM   2224  H   HIS A 142     -14.192  -2.713  16.311  1.00 84.98           H  
ATOM   2225  CA  HIS A 142     -12.170  -3.315  15.990  1.00 84.98           C  
ATOM   2226  HA  HIS A 142     -11.332  -2.631  16.122  1.00 84.98           H  
ATOM   2227  C   HIS A 142     -11.806  -4.227  14.812  1.00 84.98           C  
ATOM   2228  CB  HIS A 142     -12.327  -4.137  17.273  1.00 84.98           C  
ATOM   2229  HB2 HIS A 142     -11.451  -4.775  17.388  1.00 84.98           H  
ATOM   2230  HB3 HIS A 142     -13.197  -4.788  17.193  1.00 84.98           H  
ATOM   2231  O   HIS A 142     -10.648  -4.632  14.685  1.00 84.98           O  
ATOM   2232  CG  HIS A 142     -12.434  -3.285  18.508  1.00 84.98           C  
ATOM   2233  CD2 HIS A 142     -13.451  -3.278  19.425  1.00 84.98           C  
ATOM   2234  HD2 HIS A 142     -14.343  -3.886  19.383  1.00 84.98           H  
ATOM   2235  ND1 HIS A 142     -11.507  -2.357  18.917  1.00 84.98           N  
ATOM   2236  HD1 HIS A 142     -10.709  -2.055  18.377  1.00 84.98           H  
ATOM   2237  CE1 HIS A 142     -11.943  -1.813  20.064  1.00 84.98           C  
ATOM   2238  HE1 HIS A 142     -11.443  -1.027  20.609  1.00 84.98           H  
ATOM   2239  NE2 HIS A 142     -13.121  -2.347  20.420  1.00 84.98           N  
ATOM   2240  N   LYS A 143     -12.738  -4.499  13.887  1.00 86.87           N  
ATOM   2241  H   LYS A 143     -13.668  -4.130  14.032  1.00 86.87           H  
ATOM   2242  CA  LYS A 143     -12.431  -5.188  12.620  1.00 86.87           C  
ATOM   2243  HA  LYS A 143     -11.962  -6.147  12.844  1.00 86.87           H  
ATOM   2244  C   LYS A 143     -11.431  -4.425  11.752  1.00 86.87           C  
ATOM   2245  CB  LYS A 143     -13.716  -5.425  11.823  1.00 86.87           C  
ATOM   2246  HB2 LYS A 143     -14.244  -4.483  11.677  1.00 86.87           H  
ATOM   2247  HB3 LYS A 143     -13.441  -5.818  10.844  1.00 86.87           H  
ATOM   2248  O   LYS A 143     -10.749  -5.029  10.925  1.00 86.87           O  
ATOM   2249  CG  LYS A 143     -14.627  -6.438  12.523  1.00 86.87           C  
ATOM   2250  HG2 LYS A 143     -15.069  -5.992  13.414  1.00 86.87           H  
ATOM   2251  HG3 LYS A 143     -14.038  -7.306  12.820  1.00 86.87           H  
ATOM   2252  CD  LYS A 143     -15.727  -6.896  11.566  1.00 86.87           C  
ATOM   2253  HD2 LYS A 143     -15.262  -7.353  10.692  1.00 86.87           H  
ATOM   2254  HD3 LYS A 143     -16.323  -6.041  11.248  1.00 86.87           H  
ATOM   2255  CE  LYS A 143     -16.620  -7.919  12.267  1.00 86.87           C  
ATOM   2256  HE2 LYS A 143     -15.982  -8.661  12.748  1.00 86.87           H  
ATOM   2257  HE3 LYS A 143     -17.184  -7.412  13.049  1.00 86.87           H  
ATOM   2258  NZ  LYS A 143     -17.523  -8.584  11.296  1.00 86.87           N  
ATOM   2259  HZ1 LYS A 143     -18.077  -7.902  10.797  1.00 86.87           H  
ATOM   2260  HZ2 LYS A 143     -18.129  -9.237  11.771  1.00 86.87           H  
ATOM   2261  HZ3 LYS A 143     -16.975  -9.105  10.627  1.00 86.87           H  
ATOM   2262  N   PHE A 144     -11.323  -3.118  11.959  1.00 90.95           N  
ATOM   2263  H   PHE A 144     -11.919  -2.687  12.652  1.00 90.95           H  
ATOM   2264  CA  PHE A 144     -10.386  -2.245  11.274  1.00 90.95           C  
ATOM   2265  HA  PHE A 144     -10.209  -2.621  10.266  1.00 90.95           H  
ATOM   2266  C   PHE A 144      -9.006  -2.186  11.935  1.00 90.95           C  
ATOM   2267  CB  PHE A 144     -11.020  -0.858  11.172  1.00 90.95           C  
ATOM   2268  HB2 PHE A 144     -11.125  -0.442  12.174  1.00 90.95           H  
ATOM   2269  HB3 PHE A 144     -10.315  -0.212  10.650  1.00 90.95           H  
ATOM   2270  O   PHE A 144      -8.127  -1.515  11.408  1.00 90.95           O  
ATOM   2271  CG  PHE A 144     -12.350  -0.765  10.445  1.00 90.95           C  
ATOM   2272  CD1 PHE A 144     -12.663  -1.626   9.377  1.00 90.95           C  
ATOM   2273  HD1 PHE A 144     -11.955  -2.384   9.079  1.00 90.95           H  
ATOM   2274  CD2 PHE A 144     -13.277   0.218  10.831  1.00 90.95           C  
ATOM   2275  HD2 PHE A 144     -13.052   0.884  11.650  1.00 90.95           H  
ATOM   2276  CE1 PHE A 144     -13.888  -1.514   8.698  1.00 90.95           C  
ATOM   2277  HE1 PHE A 144     -14.121  -2.182   7.882  1.00 90.95           H  
ATOM   2278  CE2 PHE A 144     -14.501   0.333  10.155  1.00 90.95           C  
ATOM   2279  HE2 PHE A 144     -15.206   1.089  10.469  1.00 90.95           H  
ATOM   2280  CZ  PHE A 144     -14.806  -0.525   9.084  1.00 90.95           C  
ATOM   2281  HZ  PHE A 144     -15.748  -0.420   8.567  1.00 90.95           H  
ATOM   2282  N   ASN A 145      -8.770  -2.904  13.041  1.00 91.43           N  
ATOM   2283  H   ASN A 145      -9.539  -3.392  13.479  1.00 91.43           H  
ATOM   2284  CA  ASN A 145      -7.491  -2.848  13.755  1.00 91.43           C  
ATOM   2285  HA  ASN A 145      -7.226  -1.799  13.884  1.00 91.43           H  
ATOM   2286  C   ASN A 145      -6.332  -3.524  13.011  1.00 91.43           C  
ATOM   2287  CB  ASN A 145      -7.631  -3.468  15.155  1.00 91.43           C  
ATOM   2288  HB2 ASN A 145      -6.634  -3.641  15.559  1.00 91.43           H  
ATOM   2289  HB3 ASN A 145      -8.140  -4.430  15.099  1.00 91.43           H  
ATOM   2290  O   ASN A 145      -5.179  -3.305  13.372  1.00 91.43           O  
ATOM   2291  CG  ASN A 145      -8.339  -2.570  16.149  1.00 91.43           C  
ATOM   2292  ND2 ASN A 145      -8.364  -2.963  17.399  1.00 91.43           N  
ATOM   2293 HD21 ASN A 145      -7.845  -3.790  17.659  1.00 91.43           H  
ATOM   2294 HD22 ASN A 145      -8.595  -2.244  18.069  1.00 91.43           H  
ATOM   2295  OD1 ASN A 145      -8.842  -1.504  15.855  1.00 91.43           O  
ATOM   2296  N   ARG A 146      -6.620  -4.381  12.023  1.00 94.72           N  
ATOM   2297  H   ARG A 146      -7.593  -4.487  11.773  1.00 94.72           H  
ATOM   2298  CA  ARG A 146      -5.605  -5.147  11.284  1.00 94.72           C  
ATOM   2299  HA  ARG A 146      -4.643  -4.656  11.429  1.00 94.72           H  
ATOM   2300  C   ARG A 146      -5.828  -5.136   9.767  1.00 94.72           C  
ATOM   2301  CB  ARG A 146      -5.476  -6.566  11.859  1.00 94.72           C  
ATOM   2302  HB2 ARG A 146      -6.451  -7.053  11.847  1.00 94.72           H  
ATOM   2303  HB3 ARG A 146      -4.796  -7.134  11.224  1.00 94.72           H  
ATOM   2304  O   ARG A 146      -6.050  -6.205   9.189  1.00 94.72           O  
ATOM   2305  CG  ARG A 146      -4.905  -6.579  13.283  1.00 94.72           C  
ATOM   2306  HG2 ARG A 146      -5.579  -6.064  13.968  1.00 94.72           H  
ATOM   2307  HG3 ARG A 146      -3.937  -6.078  13.287  1.00 94.72           H  
ATOM   2308  CD  ARG A 146      -4.734  -8.025  13.749  1.00 94.72           C  
ATOM   2309  HD2 ARG A 146      -5.722  -8.478  13.832  1.00 94.72           H  
ATOM   2310  HD3 ARG A 146      -4.154  -8.569  13.003  1.00 94.72           H  
ATOM   2311  NE  ARG A 146      -4.039  -8.098  15.044  1.00 94.72           N  
ATOM   2312  HE  ARG A 146      -3.433  -7.336  15.313  1.00 94.72           H  
ATOM   2313  NH1 ARG A 146      -4.474 -10.288  15.552  1.00 94.72           N  
ATOM   2314 HH11 ARG A 146      -4.356 -11.063  16.189  1.00 94.72           H  
ATOM   2315 HH12 ARG A 146      -4.922 -10.385  14.652  1.00 94.72           H  
ATOM   2316  NH2 ARG A 146      -3.392  -8.985  17.011  1.00 94.72           N  
ATOM   2317 HH21 ARG A 146      -3.339  -9.706  17.717  1.00 94.72           H  
ATOM   2318 HH22 ARG A 146      -2.796  -8.174  17.093  1.00 94.72           H  
ATOM   2319  CZ  ARG A 146      -3.977  -9.124  15.864  1.00 94.72           C  
ATOM   2320  N   PRO A 147      -5.844  -3.962   9.109  1.00 96.43           N  
ATOM   2321  CA  PRO A 147      -5.963  -3.916   7.668  1.00 96.43           C  
ATOM   2322  HA  PRO A 147      -6.760  -4.582   7.338  1.00 96.43           H  
ATOM   2323  C   PRO A 147      -4.640  -4.355   7.034  1.00 96.43           C  
ATOM   2324  CB  PRO A 147      -6.352  -2.479   7.332  1.00 96.43           C  
ATOM   2325  HB2 PRO A 147      -7.429  -2.357   7.447  1.00 96.43           H  
ATOM   2326  HB3 PRO A 147      -6.040  -2.190   6.329  1.00 96.43           H  
ATOM   2327  O   PRO A 147      -3.546  -4.101   7.547  1.00 96.43           O  
ATOM   2328  CG  PRO A 147      -5.632  -1.674   8.411  1.00 96.43           C  
ATOM   2329  HG2 PRO A 147      -4.631  -1.434   8.053  1.00 96.43           H  
ATOM   2330  HG3 PRO A 147      -6.176  -0.761   8.653  1.00 96.43           H  
ATOM   2331  CD  PRO A 147      -5.564  -2.625   9.615  1.00 96.43           C  
ATOM   2332  HD2 PRO A 147      -4.580  -2.584  10.082  1.00 96.43           H  
ATOM   2333  HD3 PRO A 147      -6.318  -2.342  10.349  1.00 96.43           H  
ATOM   2334  N   GLN A 148      -4.756  -5.022   5.898  1.00 97.97           N  
ATOM   2335  H   GLN A 148      -5.684  -5.218   5.550  1.00 97.97           H  
ATOM   2336  CA  GLN A 148      -3.629  -5.471   5.101  1.00 97.97           C  
ATOM   2337  HA  GLN A 148      -2.713  -5.005   5.465  1.00 97.97           H  
ATOM   2338  C   GLN A 148      -3.828  -5.030   3.656  1.00 97.97           C  
ATOM   2339  CB  GLN A 148      -3.483  -6.989   5.260  1.00 97.97           C  
ATOM   2340  HB2 GLN A 148      -4.457  -7.456   5.118  1.00 97.97           H  
ATOM   2341  HB3 GLN A 148      -3.148  -7.202   6.275  1.00 97.97           H  
ATOM   2342  O   GLN A 148      -4.910  -5.200   3.091  1.00 97.97           O  
ATOM   2343  CG  GLN A 148      -2.496  -7.605   4.262  1.00 97.97           C  
ATOM   2344  HG2 GLN A 148      -1.502  -7.185   4.415  1.00 97.97           H  
ATOM   2345  HG3 GLN A 148      -2.809  -7.370   3.245  1.00 97.97           H  
ATOM   2346  CD  GLN A 148      -2.414  -9.121   4.366  1.00 97.97           C  
ATOM   2347  NE2 GLN A 148      -1.974  -9.759   3.308  1.00 97.97           N  
ATOM   2348 HE21 GLN A 148      -1.245 -10.409   3.566  1.00 97.97           H  
ATOM   2349 HE22 GLN A 148      -1.764  -9.213   2.485  1.00 97.97           H  
ATOM   2350  OE1 GLN A 148      -2.748  -9.748   5.366  1.00 97.97           O  
ATOM   2351  N   PHE A 149      -2.755  -4.524   3.062  1.00 98.29           N  
ATOM   2352  H   PHE A 149      -1.915  -4.405   3.610  1.00 98.29           H  
ATOM   2353  CA  PHE A 149      -2.677  -4.130   1.665  1.00 98.29           C  
ATOM   2354  HA  PHE A 149      -3.617  -4.359   1.164  1.00 98.29           H  
ATOM   2355  C   PHE A 149      -1.558  -4.933   1.007  1.00 98.29           C  
ATOM   2356  CB  PHE A 149      -2.442  -2.615   1.565  1.00 98.29           C  
ATOM   2357  HB2 PHE A 149      -2.582  -2.306   0.530  1.00 98.29           H  
ATOM   2358  HB3 PHE A 149      -1.408  -2.395   1.830  1.00 98.29           H  
ATOM   2359  O   PHE A 149      -0.433  -4.963   1.501  1.00 98.29           O  
ATOM   2360  CG  PHE A 149      -3.359  -1.799   2.459  1.00 98.29           C  
ATOM   2361  CD1 PHE A 149      -4.672  -1.519   2.045  1.00 98.29           C  
ATOM   2362  HD1 PHE A 149      -5.006  -1.840   1.069  1.00 98.29           H  
ATOM   2363  CD2 PHE A 149      -2.923  -1.376   3.730  1.00 98.29           C  
ATOM   2364  HD2 PHE A 149      -1.918  -1.598   4.058  1.00 98.29           H  
ATOM   2365  CE1 PHE A 149      -5.549  -0.831   2.901  1.00 98.29           C  
ATOM   2366  HE1 PHE A 149      -6.560  -0.624   2.582  1.00 98.29           H  
ATOM   2367  CE2 PHE A 149      -3.801  -0.686   4.585  1.00 98.29           C  
ATOM   2368  HE2 PHE A 149      -3.463  -0.370   5.561  1.00 98.29           H  
ATOM   2369  CZ  PHE A 149      -5.118  -0.420   4.172  1.00 98.29           C  
ATOM   2370  HZ  PHE A 149      -5.801   0.095   4.831  1.00 98.29           H  
ATOM   2371  N   THR A 150      -1.856  -5.608  -0.092  1.00 98.17           N  
ATOM   2372  H   THR A 150      -2.810  -5.598  -0.423  1.00 98.17           H  
ATOM   2373  CA  THR A 150      -0.860  -6.279  -0.928  1.00 98.17           C  
ATOM   2374  HA  THR A 150       0.141  -6.120  -0.527  1.00 98.17           H  
ATOM   2375  C   THR A 150      -0.916  -5.635  -2.298  1.00 98.17           C  
ATOM   2376  CB  THR A 150      -1.107  -7.790  -0.986  1.00 98.17           C  
ATOM   2377  HB  THR A 150      -2.086  -7.987  -1.424  1.00 98.17           H  
ATOM   2378  O   THR A 150      -1.951  -5.701  -2.954  1.00 98.17           O  
ATOM   2379  CG2 THR A 150      -0.049  -8.516  -1.810  1.00 98.17           C  
ATOM   2380 HG21 THR A 150      -0.270  -9.584  -1.809  1.00 98.17           H  
ATOM   2381 HG22 THR A 150       0.944  -8.339  -1.397  1.00 98.17           H  
ATOM   2382 HG23 THR A 150      -0.075  -8.172  -2.843  1.00 98.17           H  
ATOM   2383  OG1 THR A 150      -1.067  -8.326   0.326  1.00 98.17           O  
ATOM   2384  HG1 THR A 150      -0.342  -7.872   0.762  1.00 98.17           H  
ATOM   2385  N   ILE A 151       0.171  -4.971  -2.679  1.00 97.04           N  
ATOM   2386  H   ILE A 151       0.994  -5.010  -2.095  1.00 97.04           H  
ATOM   2387  CA  ILE A 151       0.303  -4.255  -3.941  1.00 97.04           C  
ATOM   2388  HA  ILE A 151      -0.683  -4.131  -4.389  1.00 97.04           H  
ATOM   2389  C   ILE A 151       1.139  -5.129  -4.868  1.00 97.04           C  
ATOM   2390  CB  ILE A 151       0.914  -2.846  -3.752  1.00 97.04           C  
ATOM   2391  HB  ILE A 151       1.955  -2.941  -3.442  1.00 97.04           H  
ATOM   2392  O   ILE A 151       2.296  -5.434  -4.566  1.00 97.04           O  
ATOM   2393  CG1 ILE A 151       0.170  -1.961  -2.719  1.00 97.04           C  
ATOM   2394 HG12 ILE A 151      -0.906  -2.090  -2.833  1.00 97.04           H  
ATOM   2395 HG13 ILE A 151       0.397  -0.916  -2.929  1.00 97.04           H  
ATOM   2396  CG2 ILE A 151       0.880  -2.124  -5.113  1.00 97.04           C  
ATOM   2397 HG21 ILE A 151       1.490  -2.654  -5.845  1.00 97.04           H  
ATOM   2398 HG22 ILE A 151      -0.140  -2.070  -5.492  1.00 97.04           H  
ATOM   2399 HG23 ILE A 151       1.274  -1.112  -5.019  1.00 97.04           H  
ATOM   2400  CD1 ILE A 151       0.561  -2.195  -1.250  1.00 97.04           C  
ATOM   2401 HD11 ILE A 151       0.188  -3.152  -0.887  1.00 97.04           H  
ATOM   2402 HD12 ILE A 151       0.127  -1.407  -0.635  1.00 97.04           H  
ATOM   2403 HD13 ILE A 151       1.646  -2.163  -1.145  1.00 97.04           H  
ATOM   2404  N   GLU A 152       0.533  -5.541  -5.972  1.00 93.99           N  
ATOM   2405  H   GLU A 152      -0.423  -5.263  -6.138  1.00 93.99           H  
ATOM   2406  CA  GLU A 152       1.169  -6.283  -7.049  1.00 93.99           C  
ATOM   2407  HA  GLU A 152       2.165  -6.585  -6.725  1.00 93.99           H  
ATOM   2408  C   GLU A 152       1.341  -5.341  -8.247  1.00 93.99           C  
ATOM   2409  CB  GLU A 152       0.405  -7.586  -7.361  1.00 93.99           C  
ATOM   2410  HB2 GLU A 152       0.951  -8.114  -8.142  1.00 93.99           H  
ATOM   2411  HB3 GLU A 152      -0.597  -7.354  -7.722  1.00 93.99           H  
ATOM   2412  O   GLU A 152       0.390  -4.747  -8.759  1.00 93.99           O  
ATOM   2413  CG  GLU A 152       0.308  -8.485  -6.107  1.00 93.99           C  
ATOM   2414  HG2 GLU A 152       1.280  -8.478  -5.613  1.00 93.99           H  
ATOM   2415  HG3 GLU A 152      -0.409  -8.048  -5.412  1.00 93.99           H  
ATOM   2416  CD  GLU A 152      -0.075  -9.959  -6.353  1.00 93.99           C  
ATOM   2417  OE1 GLU A 152       0.085 -10.750  -5.376  1.00 93.99           O  
ATOM   2418  OE2 GLU A 152      -0.420 -10.322  -7.496  1.00 93.99           O  
ATOM   2419  N   TRP A 153       2.594  -5.150  -8.642  1.00 83.54           N  
ATOM   2420  H   TRP A 153       3.317  -5.688  -8.187  1.00 83.54           H  
ATOM   2421  CA  TRP A 153       3.026  -4.228  -9.683  1.00 83.54           C  
ATOM   2422  HA  TRP A 153       2.168  -3.799 -10.202  1.00 83.54           H  
ATOM   2423  C   TRP A 153       3.886  -4.980 -10.686  1.00 83.54           C  
ATOM   2424  CB  TRP A 153       3.843  -3.096  -9.051  1.00 83.54           C  
ATOM   2425  HB2 TRP A 153       3.199  -2.522  -8.384  1.00 83.54           H  
ATOM   2426  HB3 TRP A 153       4.651  -3.516  -8.451  1.00 83.54           H  
ATOM   2427  O   TRP A 153       4.982  -5.395 -10.308  1.00 83.54           O  
ATOM   2428  CG  TRP A 153       4.434  -2.167 -10.062  1.00 83.54           C  
ATOM   2429  CD1 TRP A 153       3.732  -1.287 -10.800  1.00 83.54           C  
ATOM   2430  HD1 TRP A 153       2.663  -1.144 -10.746  1.00 83.54           H  
ATOM   2431  CD2 TRP A 153       5.807  -2.053 -10.540  1.00 83.54           C  
ATOM   2432  CE2 TRP A 153       5.850  -1.037 -11.545  1.00 83.54           C  
ATOM   2433  CE3 TRP A 153       7.013  -2.710 -10.242  1.00 83.54           C  
ATOM   2434  HE3 TRP A 153       7.024  -3.493  -9.498  1.00 83.54           H  
ATOM   2435  NE1 TRP A 153       4.555  -0.600 -11.652  1.00 83.54           N  
ATOM   2436  HE1 TRP A 153       4.203   0.066 -12.324  1.00 83.54           H  
ATOM   2437  CH2 TRP A 153       8.209  -1.329 -11.870  1.00 83.54           C  
ATOM   2438  HH2 TRP A 153       9.132  -1.048 -12.354  1.00 83.54           H  
ATOM   2439  CZ2 TRP A 153       7.022  -0.668 -12.207  1.00 83.54           C  
ATOM   2440  HZ2 TRP A 153       7.013   0.118 -12.948  1.00 83.54           H  
ATOM   2441  CZ3 TRP A 153       8.198  -2.349 -10.900  1.00 83.54           C  
ATOM   2442  HZ3 TRP A 153       9.112  -2.866 -10.645  1.00 83.54           H  
ATOM   2443  N   GLY A 154       3.399  -5.156 -11.920  1.00 70.36           N  
ATOM   2444  H   GLY A 154       2.467  -4.817 -12.113  1.00 70.36           H  
ATOM   2445  CA  GLY A 154       4.094  -5.922 -12.972  1.00 70.36           C  
ATOM   2446  HA2 GLY A 154       3.401  -6.176 -13.774  1.00 70.36           H  
ATOM   2447  HA3 GLY A 154       4.916  -5.329 -13.373  1.00 70.36           H  
ATOM   2448  C   GLY A 154       4.693  -7.227 -12.452  1.00 70.36           C  
ATOM   2449  O   GLY A 154       5.893  -7.467 -12.691  1.00 70.36           O  
ATOM   2450  OXT GLY A 154       3.995  -7.934 -11.696  1.00 70.36           O  
TER    2451      GLY A 154                                                       
END   
