# Supplementary material for: Single-chain dimers from de novo immunoglobulins as robust scaffolds for multiple binding loops
Source: Nat Commun. 2023 Sep 23;14:5939. doi: 10.1038/s41467-023-41717-5 (PMC10517939; doi:10.1038/s41467-023-41717-5)
Supplement: Supplementary file 3 — Supplementary Data 1 [file 41467_2023_41717_MOESM3_ESM.zip › design_models/scIg+EF/scIg12+EF3b/ranked_1.pdb]

ATOM      1  N   GLY A   1      12.152  -2.145  -7.585  1.00 89.86           N  
ATOM      2  H   GLY A   1      11.589  -2.968  -7.426  1.00 89.86           H  
ATOM      3  H2  GLY A   1      12.612  -1.954  -6.706  1.00 89.86           H  
ATOM      4  H3  GLY A   1      12.859  -2.381  -8.267  1.00 89.86           H  
ATOM      5  CA  GLY A   1      11.301  -0.999  -8.011  1.00 89.86           C  
ATOM      6  HA2 GLY A   1      11.945  -0.160  -8.273  1.00 89.86           H  
ATOM      7  HA3 GLY A   1      10.712  -1.287  -8.882  1.00 89.86           H  
ATOM      8  C   GLY A   1      10.359  -0.540  -6.901  1.00 89.86           C  
ATOM      9  O   GLY A   1      10.487  -1.026  -5.783  1.00 89.86           O  
ATOM     10  N   ARG A   2       9.435   0.404  -7.168  1.00 95.67           N  
ATOM     11  H   ARG A   2       9.375   0.794  -8.098  1.00 95.67           H  
ATOM     12  CA  ARG A   2       8.529   0.974  -6.147  1.00 95.67           C  
ATOM     13  HA  ARG A   2       8.512   0.318  -5.276  1.00 95.67           H  
ATOM     14  C   ARG A   2       7.073   1.143  -6.609  1.00 95.67           C  
ATOM     15  CB  ARG A   2       9.147   2.307  -5.717  1.00 95.67           C  
ATOM     16  HB2 ARG A   2       9.302   2.925  -6.602  1.00 95.67           H  
ATOM     17  HB3 ARG A   2      10.121   2.103  -5.273  1.00 95.67           H  
ATOM     18  O   ARG A   2       6.828   1.720  -7.663  1.00 95.67           O  
ATOM     19  CG  ARG A   2       8.300   3.087  -4.710  1.00 95.67           C  
ATOM     20  HG2 ARG A   2       8.121   2.480  -3.823  1.00 95.67           H  
ATOM     21  HG3 ARG A   2       7.350   3.375  -5.160  1.00 95.67           H  
ATOM     22  CD  ARG A   2       9.081   4.341  -4.339  1.00 95.67           C  
ATOM     23  HD2 ARG A   2      10.008   4.026  -3.860  1.00 95.67           H  
ATOM     24  HD3 ARG A   2       9.334   4.886  -5.249  1.00 95.67           H  
ATOM     25  NE  ARG A   2       8.300   5.220  -3.462  1.00 95.67           N  
ATOM     26  HE  ARG A   2       7.314   5.302  -3.667  1.00 95.67           H  
ATOM     27  NH1 ARG A   2      10.066   5.920  -2.188  1.00 95.67           N  
ATOM     28 HH11 ARG A   2      10.436   6.432  -1.400  1.00 95.67           H  
ATOM     29 HH12 ARG A   2      10.513   5.031  -2.359  1.00 95.67           H  
ATOM     30  NH2 ARG A   2       8.025   6.780  -1.846  1.00 95.67           N  
ATOM     31 HH21 ARG A   2       7.036   6.750  -2.047  1.00 95.67           H  
ATOM     32 HH22 ARG A   2       8.400   7.293  -1.061  1.00 95.67           H  
ATOM     33  CZ  ARG A   2       8.806   5.974  -2.512  1.00 95.67           C  
ATOM     34  N   VAL A   3       6.111   0.705  -5.789  1.00 97.53           N  
ATOM     35  H   VAL A   3       6.398   0.227  -4.947  1.00 97.53           H  
ATOM     36  CA  VAL A   3       4.666   0.955  -5.967  1.00 97.53           C  
ATOM     37  HA  VAL A   3       4.530   1.668  -6.780  1.00 97.53           H  
ATOM     38  C   VAL A   3       4.097   1.573  -4.705  1.00 97.53           C  
ATOM     39  CB  VAL A   3       3.862  -0.310  -6.319  1.00 97.53           C  
ATOM     40  HB  VAL A   3       4.072  -1.074  -5.571  1.00 97.53           H  
ATOM     41  O   VAL A   3       4.397   1.154  -3.589  1.00 97.53           O  
ATOM     42  CG1 VAL A   3       2.338  -0.100  -6.359  1.00 97.53           C  
ATOM     43 HG11 VAL A   3       2.089   0.722  -7.030  1.00 97.53           H  
ATOM     44 HG12 VAL A   3       1.958   0.116  -5.360  1.00 97.53           H  
ATOM     45 HG13 VAL A   3       1.848  -1.008  -6.710  1.00 97.53           H  
ATOM     46  CG2 VAL A   3       4.239  -0.825  -7.706  1.00 97.53           C  
ATOM     47 HG21 VAL A   3       3.890  -0.137  -8.476  1.00 97.53           H  
ATOM     48 HG22 VAL A   3       3.773  -1.801  -7.844  1.00 97.53           H  
ATOM     49 HG23 VAL A   3       5.319  -0.928  -7.813  1.00 97.53           H  
ATOM     50  N   GLU A   4       3.234   2.559  -4.879  1.00 98.37           N  
ATOM     51  H   GLU A   4       3.028   2.853  -5.823  1.00 98.37           H  
ATOM     52  CA  GLU A   4       2.565   3.239  -3.789  1.00 98.37           C  
ATOM     53  HA  GLU A   4       2.892   2.816  -2.840  1.00 98.37           H  
ATOM     54  C   GLU A   4       1.047   3.071  -3.876  1.00 98.37           C  
ATOM     55  CB  GLU A   4       3.004   4.698  -3.816  1.00 98.37           C  
ATOM     56  HB2 GLU A   4       4.093   4.744  -3.825  1.00 98.37           H  
ATOM     57  HB3 GLU A   4       2.616   5.177  -4.715  1.00 98.37           H  
ATOM     58  O   GLU A   4       0.445   3.313  -4.919  1.00 98.37           O  
ATOM     59  CG  GLU A   4       2.495   5.435  -2.589  1.00 98.37           C  
ATOM     60  HG2 GLU A   4       1.405   5.429  -2.588  1.00 98.37           H  
ATOM     61  HG3 GLU A   4       2.838   4.920  -1.692  1.00 98.37           H  
ATOM     62  CD  GLU A   4       2.981   6.876  -2.553  1.00 98.37           C  
ATOM     63  OE1 GLU A   4       2.768   7.517  -1.509  1.00 98.37           O  
ATOM     64  OE2 GLU A   4       3.518   7.449  -3.518  1.00 98.37           O  
ATOM     65  N   VAL A   5       0.433   2.704  -2.752  1.00 98.56           N  
ATOM     66  H   VAL A   5       1.017   2.487  -1.957  1.00 98.56           H  
ATOM     67  CA  VAL A   5      -1.015   2.629  -2.544  1.00 98.56           C  
ATOM     68  HA  VAL A   5      -1.527   2.887  -3.470  1.00 98.56           H  
ATOM     69  C   VAL A   5      -1.389   3.646  -1.468  1.00 98.56           C  
ATOM     70  CB  VAL A   5      -1.449   1.204  -2.138  1.00 98.56           C  
ATOM     71  HB  VAL A   5      -1.025   0.964  -1.162  1.00 98.56           H  
ATOM     72  O   VAL A   5      -1.081   3.464  -0.289  1.00 98.56           O  
ATOM     73  CG1 VAL A   5      -2.977   1.105  -2.032  1.00 98.56           C  
ATOM     74 HG11 VAL A   5      -3.355   1.801  -1.284  1.00 98.56           H  
ATOM     75 HG12 VAL A   5      -3.257   0.096  -1.727  1.00 98.56           H  
ATOM     76 HG13 VAL A   5      -3.433   1.323  -2.997  1.00 98.56           H  
ATOM     77  CG2 VAL A   5      -0.960   0.137  -3.127  1.00 98.56           C  
ATOM     78 HG21 VAL A   5      -1.357  -0.840  -2.852  1.00 98.56           H  
ATOM     79 HG22 VAL A   5      -1.279   0.386  -4.139  1.00 98.56           H  
ATOM     80 HG23 VAL A   5       0.128   0.078  -3.106  1.00 98.56           H  
ATOM     81  N   ARG A   6      -2.057   4.734  -1.855  1.00 98.41           N  
ATOM     82  H   ARG A   6      -2.268   4.821  -2.839  1.00 98.41           H  
ATOM     83  CA  ARG A   6      -2.627   5.723  -0.926  1.00 98.41           C  
ATOM     84  HA  ARG A   6      -2.229   5.570   0.077  1.00 98.41           H  
ATOM     85  C   ARG A   6      -4.129   5.532  -0.861  1.00 98.41           C  
ATOM     86  CB  ARG A   6      -2.313   7.157  -1.369  1.00 98.41           C  
ATOM     87  HB2 ARG A   6      -2.719   7.304  -2.369  1.00 98.41           H  
ATOM     88  HB3 ARG A   6      -2.816   7.850  -0.695  1.00 98.41           H  
ATOM     89  O   ARG A   6      -4.794   5.591  -1.891  1.00 98.41           O  
ATOM     90  CG  ARG A   6      -0.821   7.492  -1.391  1.00 98.41           C  
ATOM     91  HG2 ARG A   6      -0.429   7.454  -0.375  1.00 98.41           H  
ATOM     92  HG3 ARG A   6      -0.294   6.774  -2.019  1.00 98.41           H  
ATOM     93  CD  ARG A   6      -0.619   8.898  -1.963  1.00 98.41           C  
ATOM     94  HD2 ARG A   6      -1.117   9.623  -1.320  1.00 98.41           H  
ATOM     95  HD3 ARG A   6      -1.068   8.932  -2.956  1.00 98.41           H  
ATOM     96  NE  ARG A   6       0.809   9.218  -2.058  1.00 98.41           N  
ATOM     97  HE  ARG A   6       1.443   8.594  -1.580  1.00 98.41           H  
ATOM     98  NH1 ARG A   6       0.766  10.836  -3.678  1.00 98.41           N  
ATOM     99 HH11 ARG A   6       1.248  11.278  -4.447  1.00 98.41           H  
ATOM    100 HH12 ARG A   6      -0.235  10.714  -3.741  1.00 98.41           H  
ATOM    101  NH2 ARG A   6       2.715   9.999  -2.992  1.00 98.41           N  
ATOM    102 HH21 ARG A   6       3.164  10.448  -3.777  1.00 98.41           H  
ATOM    103 HH22 ARG A   6       3.122   9.115  -2.722  1.00 98.41           H  
ATOM    104  CZ  ARG A   6       1.421  10.024  -2.899  1.00 98.41           C  
ATOM    105  N   VAL A   7      -4.664   5.356   0.337  1.00 97.94           N  
ATOM    106  H   VAL A   7      -4.066   5.351   1.151  1.00 97.94           H  
ATOM    107  CA  VAL A   7      -6.108   5.263   0.555  1.00 97.94           C  
ATOM    108  HA  VAL A   7      -6.614   5.158  -0.404  1.00 97.94           H  
ATOM    109  C   VAL A   7      -6.587   6.556   1.201  1.00 97.94           C  
ATOM    110  CB  VAL A   7      -6.468   4.026   1.391  1.00 97.94           C  
ATOM    111  HB  VAL A   7      -6.114   4.180   2.410  1.00 97.94           H  
ATOM    112  O   VAL A   7      -5.892   7.123   2.037  1.00 97.94           O  
ATOM    113  CG1 VAL A   7      -7.981   3.804   1.438  1.00 97.94           C  
ATOM    114 HG11 VAL A   7      -8.378   3.724   0.426  1.00 97.94           H  
ATOM    115 HG12 VAL A   7      -8.206   2.887   1.982  1.00 97.94           H  
ATOM    116 HG13 VAL A   7      -8.472   4.629   1.954  1.00 97.94           H  
ATOM    117  CG2 VAL A   7      -5.817   2.748   0.840  1.00 97.94           C  
ATOM    118 HG21 VAL A   7      -6.122   1.894   1.444  1.00 97.94           H  
ATOM    119 HG22 VAL A   7      -6.118   2.591  -0.196  1.00 97.94           H  
ATOM    120 HG23 VAL A   7      -4.731   2.820   0.893  1.00 97.94           H  
ATOM    121  N   GLU A   8      -7.762   7.033   0.816  1.00 96.43           N  
ATOM    122  H   GLU A   8      -8.228   6.577   0.045  1.00 96.43           H  
ATOM    123  CA  GLU A   8      -8.441   8.174   1.422  1.00 96.43           C  
ATOM    124  HA  GLU A   8      -7.998   8.384   2.396  1.00 96.43           H  
ATOM    125  C   GLU A   8      -9.917   7.834   1.631  1.00 96.43           C  
ATOM    126  CB  GLU A   8      -8.236   9.418   0.545  1.00 96.43           C  
ATOM    127  HB2 GLU A   8      -8.547   9.200  -0.477  1.00 96.43           H  
ATOM    128  HB3 GLU A   8      -7.169   9.644   0.539  1.00 96.43           H  
ATOM    129  O   GLU A   8     -10.623   7.513   0.675  1.00 96.43           O  
ATOM    130  CG  GLU A   8      -9.005  10.649   1.047  1.00 96.43           C  
ATOM    131  HG2 GLU A   8     -10.075  10.464   0.964  1.00 96.43           H  
ATOM    132  HG3 GLU A   8      -8.764  10.802   2.099  1.00 96.43           H  
ATOM    133  CD  GLU A   8      -8.656  11.929   0.269  1.00 96.43           C  
ATOM    134  OE1 GLU A   8      -9.183  13.001   0.629  1.00 96.43           O  
ATOM    135  OE2 GLU A   8      -7.682  11.953  -0.517  1.00 96.43           O  
ATOM    136  N   PHE A   9     -10.380   7.912   2.878  1.00 93.63           N  
ATOM    137  H   PHE A   9      -9.732   8.139   3.618  1.00 93.63           H  
ATOM    138  CA  PHE A   9     -11.787   7.745   3.237  1.00 93.63           C  
ATOM    139  HA  PHE A   9     -12.302   7.210   2.439  1.00 93.63           H  
ATOM    140  C   PHE A   9     -12.454   9.115   3.396  1.00 93.63           C  
ATOM    141  CB  PHE A   9     -11.910   6.892   4.507  1.00 93.63           C  
ATOM    142  HB2 PHE A   9     -12.967   6.777   4.747  1.00 93.63           H  
ATOM    143  HB3 PHE A   9     -11.442   7.420   5.337  1.00 93.63           H  
ATOM    144  O   PHE A   9     -12.021   9.936   4.208  1.00 93.63           O  
ATOM    145  CG  PHE A   9     -11.293   5.512   4.383  1.00 93.63           C  
ATOM    146  CD1 PHE A   9     -11.990   4.474   3.739  1.00 93.63           C  
ATOM    147  HD1 PHE A   9     -12.973   4.652   3.328  1.00 93.63           H  
ATOM    148  CD2 PHE A   9     -10.002   5.266   4.887  1.00 93.63           C  
ATOM    149  HD2 PHE A   9      -9.446   6.057   5.367  1.00 93.63           H  
ATOM    150  CE1 PHE A   9     -11.384   3.212   3.606  1.00 93.63           C  
ATOM    151  HE1 PHE A   9     -11.878   2.423   3.057  1.00 93.63           H  
ATOM    152  CE2 PHE A   9      -9.415   3.997   4.778  1.00 93.63           C  
ATOM    153  HE2 PHE A   9      -8.431   3.825   5.189  1.00 93.63           H  
ATOM    154  CZ  PHE A   9     -10.111   2.965   4.135  1.00 93.63           C  
ATOM    155  HZ  PHE A   9      -9.661   1.989   4.028  1.00 93.63           H  
ATOM    156  N   GLU A  10     -13.519   9.355   2.633  1.00 90.96           N  
ATOM    157  H   GLU A  10     -13.828   8.627   2.006  1.00 90.96           H  
ATOM    158  CA  GLU A  10     -14.288  10.600   2.635  1.00 90.96           C  
ATOM    159  HA  GLU A  10     -14.055  11.170   3.535  1.00 90.96           H  
ATOM    160  C   GLU A  10     -15.785  10.270   2.655  1.00 90.96           C  
ATOM    161  CB  GLU A  10     -13.889  11.467   1.425  1.00 90.96           C  
ATOM    162  HB2 GLU A  10     -12.805  11.580   1.414  1.00 90.96           H  
ATOM    163  HB3 GLU A  10     -14.194  10.969   0.505  1.00 90.96           H  
ATOM    164  O   GLU A  10     -16.401  10.021   1.620  1.00 90.96           O  
ATOM    165  CG  GLU A  10     -14.525  12.867   1.502  1.00 90.96           C  
ATOM    166  HG2 GLU A  10     -15.605  12.763   1.606  1.00 90.96           H  
ATOM    167  HG3 GLU A  10     -14.155  13.362   2.400  1.00 90.96           H  
ATOM    168  CD  GLU A  10     -14.240  13.759   0.278  1.00 90.96           C  
ATOM    169  OE1 GLU A  10     -14.702  14.923   0.309  1.00 90.96           O  
ATOM    170  OE2 GLU A  10     -13.606  13.293  -0.700  1.00 90.96           O  
ATOM    171  N   GLY A  11     -16.375  10.241   3.854  1.00 87.29           N  
ATOM    172  H   GLY A  11     -15.801  10.368   4.675  1.00 87.29           H  
ATOM    173  CA  GLY A  11     -17.795   9.938   4.033  1.00 87.29           C  
ATOM    174  HA2 GLY A  11     -18.388  10.675   3.492  1.00 87.29           H  
ATOM    175  HA3 GLY A  11     -18.051   9.998   5.091  1.00 87.29           H  
ATOM    176  C   GLY A  11     -18.162   8.539   3.533  1.00 87.29           C  
ATOM    177  O   GLY A  11     -17.757   7.538   4.119  1.00 87.29           O  
ATOM    178  N   ASP A  12     -18.942   8.484   2.457  1.00 91.00           N  
ATOM    179  H   ASP A  12     -19.153   9.340   1.963  1.00 91.00           H  
ATOM    180  CA  ASP A  12     -19.408   7.266   1.790  1.00 91.00           C  
ATOM    181  HA  ASP A  12     -19.464   6.465   2.527  1.00 91.00           H  
ATOM    182  C   ASP A  12     -18.462   6.778   0.679  1.00 91.00           C  
ATOM    183  CB  ASP A  12     -20.834   7.508   1.263  1.00 91.00           C  
ATOM    184  HB2 ASP A  12     -21.246   6.561   0.916  1.00 91.00           H  
ATOM    185  HB3 ASP A  12     -21.462   7.855   2.084  1.00 91.00           H  
ATOM    186  O   ASP A  12     -18.792   5.833  -0.044  1.00 91.00           O  
ATOM    187  CG  ASP A  12     -20.919   8.521   0.111  1.00 91.00           C  
ATOM    188  OD1 ASP A  12     -20.111   9.480   0.081  1.00 91.00           O  
ATOM    189  OD2 ASP A  12     -21.817   8.360  -0.744  1.00 91.00           O  
ATOM    190  N   LYS A  13     -17.280   7.393   0.537  1.00 94.21           N  
ATOM    191  H   LYS A  13     -17.090   8.187   1.132  1.00 94.21           H  
ATOM    192  CA  LYS A  13     -16.301   7.076  -0.508  1.00 94.21           C  
ATOM    193  HA  LYS A  13     -16.695   6.257  -1.110  1.00 94.21           H  
ATOM    194  C   LYS A  13     -14.963   6.616   0.051  1.00 94.21           C  
ATOM    195  CB  LYS A  13     -16.100   8.280  -1.436  1.00 94.21           C  
ATOM    196  HB2 LYS A  13     -15.344   8.035  -2.181  1.00 94.21           H  
ATOM    197  HB3 LYS A  13     -15.749   9.128  -0.849  1.00 94.21           H  
ATOM    198  O   LYS A  13     -14.465   7.141   1.046  1.00 94.21           O  
ATOM    199  CG  LYS A  13     -17.400   8.649  -2.155  1.00 94.21           C  
ATOM    200  HG2 LYS A  13     -18.172   8.869  -1.418  1.00 94.21           H  
ATOM    201  HG3 LYS A  13     -17.728   7.813  -2.773  1.00 94.21           H  
ATOM    202  CD  LYS A  13     -17.195   9.887  -3.022  1.00 94.21           C  
ATOM    203  HD2 LYS A  13     -16.528   9.649  -3.850  1.00 94.21           H  
ATOM    204  HD3 LYS A  13     -16.760  10.677  -2.411  1.00 94.21           H  
ATOM    205  CE  LYS A  13     -18.564  10.326  -3.534  1.00 94.21           C  
ATOM    206  HE2 LYS A  13     -19.226  10.420  -2.673  1.00 94.21           H  
ATOM    207  HE3 LYS A  13     -18.970   9.547  -4.179  1.00 94.21           H  
ATOM    208  NZ  LYS A  13     -18.459  11.618  -4.245  1.00 94.21           N  
ATOM    209  HZ1 LYS A  13     -17.850  11.532  -5.046  1.00 94.21           H  
ATOM    210  HZ2 LYS A  13     -19.378  11.929  -4.529  1.00 94.21           H  
ATOM    211  HZ3 LYS A  13     -18.072  12.301  -3.609  1.00 94.21           H  
ATOM    212  N   MET A  14     -14.336   5.699  -0.677  1.00 96.28           N  
ATOM    213  H   MET A  14     -14.837   5.319  -1.467  1.00 96.28           H  
ATOM    214  CA  MET A  14     -12.929   5.347  -0.528  1.00 96.28           C  
ATOM    215  HA  MET A  14     -12.473   5.984   0.230  1.00 96.28           H  
ATOM    216  C   MET A  14     -12.214   5.584  -1.861  1.00 96.28           C  
ATOM    217  CB  MET A  14     -12.800   3.895  -0.053  1.00 96.28           C  
ATOM    218  HB2 MET A  14     -13.207   3.231  -0.816  1.00 96.28           H  
ATOM    219  HB3 MET A  14     -13.372   3.757   0.864  1.00 96.28           H  
ATOM    220  O   MET A  14     -12.556   4.966  -2.870  1.00 96.28           O  
ATOM    221  CG  MET A  14     -11.334   3.540   0.219  1.00 96.28           C  
ATOM    222  HG2 MET A  14     -10.718   3.851  -0.625  1.00 96.28           H  
ATOM    223  HG3 MET A  14     -10.997   4.105   1.088  1.00 96.28           H  
ATOM    224  SD  MET A  14     -11.014   1.780   0.507  1.00 96.28           S  
ATOM    225  CE  MET A  14     -11.312   1.200  -1.168  1.00 96.28           C  
ATOM    226  HE1 MET A  14     -10.736   0.290  -1.338  1.00 96.28           H  
ATOM    227  HE2 MET A  14     -12.380   1.026  -1.301  1.00 96.28           H  
ATOM    228  HE3 MET A  14     -10.994   1.956  -1.886  1.00 96.28           H  
ATOM    229  N   ARG A  15     -11.211   6.462  -1.868  1.00 97.44           N  
ATOM    230  H   ARG A  15     -10.980   6.912  -0.994  1.00 97.44           H  
ATOM    231  CA  ARG A  15     -10.336   6.719  -3.019  1.00 97.44           C  
ATOM    232  HA  ARG A  15     -10.795   6.324  -3.926  1.00 97.44           H  
ATOM    233  C   ARG A  15      -9.017   5.988  -2.811  1.00 97.44           C  
ATOM    234  CB  ARG A  15     -10.115   8.228  -3.213  1.00 97.44           C  
ATOM    235  HB2 ARG A  15      -9.432   8.384  -4.048  1.00 97.44           H  
ATOM    236  HB3 ARG A  15      -9.657   8.636  -2.313  1.00 97.44           H  
ATOM    237  O   ARG A  15      -8.398   6.117  -1.761  1.00 97.44           O  
ATOM    238  CG  ARG A  15     -11.426   8.979  -3.490  1.00 97.44           C  
ATOM    239  HG2 ARG A  15     -12.135   8.771  -2.690  1.00 97.44           H  
ATOM    240  HG3 ARG A  15     -11.858   8.637  -4.431  1.00 97.44           H  
ATOM    241  CD  ARG A  15     -11.221  10.496  -3.534  1.00 97.44           C  
ATOM    242  HD2 ARG A  15     -10.633  10.804  -2.669  1.00 97.44           H  
ATOM    243  HD3 ARG A  15     -12.204  10.959  -3.453  1.00 97.44           H  
ATOM    244  NE  ARG A  15     -10.570  10.957  -4.776  1.00 97.44           N  
ATOM    245  HE  ARG A  15     -10.179  10.275  -5.411  1.00 97.44           H  
ATOM    246  NH1 ARG A  15     -11.140  13.167  -4.586  1.00 97.44           N  
ATOM    247 HH11 ARG A  15     -11.564  12.965  -3.692  1.00 97.44           H  
ATOM    248 HH12 ARG A  15     -11.114  14.115  -4.933  1.00 97.44           H  
ATOM    249  NH2 ARG A  15      -9.947  12.482  -6.335  1.00 97.44           N  
ATOM    250 HH21 ARG A  15      -9.606  11.679  -6.843  1.00 97.44           H  
ATOM    251 HH22 ARG A  15     -10.044  13.374  -6.799  1.00 97.44           H  
ATOM    252  CZ  ARG A  15     -10.555  12.193  -5.226  1.00 97.44           C  
ATOM    253  N   VAL A  16      -8.588   5.231  -3.809  1.00 98.31           N  
ATOM    254  H   VAL A  16      -9.175   5.154  -4.628  1.00 98.31           H  
ATOM    255  CA  VAL A  16      -7.318   4.503  -3.826  1.00 98.31           C  
ATOM    256  HA  VAL A  16      -6.794   4.648  -2.881  1.00 98.31           H  
ATOM    257  C   VAL A  16      -6.481   5.081  -4.953  1.00 98.31           C  
ATOM    258  CB  VAL A  16      -7.530   2.989  -4.018  1.00 98.31           C  
ATOM    259  HB  VAL A  16      -7.968   2.805  -4.998  1.00 98.31           H  
ATOM    260  O   VAL A  16      -6.838   4.924  -6.117  1.00 98.31           O  
ATOM    261  CG1 VAL A  16      -6.198   2.235  -3.927  1.00 98.31           C  
ATOM    262 HG11 VAL A  16      -5.749   2.380  -2.945  1.00 98.31           H  
ATOM    263 HG12 VAL A  16      -6.361   1.171  -4.096  1.00 98.31           H  
ATOM    264 HG13 VAL A  16      -5.508   2.593  -4.692  1.00 98.31           H  
ATOM    265  CG2 VAL A  16      -8.482   2.418  -2.962  1.00 98.31           C  
ATOM    266 HG21 VAL A  16      -8.078   2.577  -1.962  1.00 98.31           H  
ATOM    267 HG22 VAL A  16      -8.630   1.353  -3.136  1.00 98.31           H  
ATOM    268 HG23 VAL A  16      -9.451   2.910  -3.044  1.00 98.31           H  
ATOM    269  N   ARG A  17      -5.383   5.759  -4.623  1.00 98.53           N  
ATOM    270  H   ARG A  17      -5.145   5.816  -3.643  1.00 98.53           H  
ATOM    271  CA  ARG A  17      -4.394   6.217  -5.604  1.00 98.53           C  
ATOM    272  HA  ARG A  17      -4.847   6.233  -6.595  1.00 98.53           H  
ATOM    273  C   ARG A  17      -3.244   5.233  -5.658  1.00 98.53           C  
ATOM    274  CB  ARG A  17      -3.892   7.630  -5.309  1.00 98.53           C  
ATOM    275  HB2 ARG A  17      -3.431   7.662  -4.322  1.00 98.53           H  
ATOM    276  HB3 ARG A  17      -3.138   7.891  -6.052  1.00 98.53           H  
ATOM    277  O   ARG A  17      -2.647   4.920  -4.629  1.00 98.53           O  
ATOM    278  CG  ARG A  17      -5.023   8.651  -5.377  1.00 98.53           C  
ATOM    279  HG2 ARG A  17      -5.763   8.442  -4.604  1.00 98.53           H  
ATOM    280  HG3 ARG A  17      -5.496   8.596  -6.358  1.00 98.53           H  
ATOM    281  CD  ARG A  17      -4.460  10.052  -5.176  1.00 98.53           C  
ATOM    282  HD2 ARG A  17      -3.762  10.271  -5.985  1.00 98.53           H  
ATOM    283  HD3 ARG A  17      -3.935  10.090  -4.222  1.00 98.53           H  
ATOM    284  NE  ARG A  17      -5.555  11.023  -5.184  1.00 98.53           N  
ATOM    285  HE  ARG A  17      -6.441  10.697  -5.542  1.00 98.53           H  
ATOM    286  NH1 ARG A  17      -4.355  12.880  -4.614  1.00 98.53           N  
ATOM    287 HH11 ARG A  17      -4.324  13.877  -4.454  1.00 98.53           H  
ATOM    288 HH12 ARG A  17      -3.527  12.362  -4.871  1.00 98.53           H  
ATOM    289  NH2 ARG A  17      -6.598  12.969  -4.790  1.00 98.53           N  
ATOM    290 HH21 ARG A  17      -7.439  12.464  -5.031  1.00 98.53           H  
ATOM    291 HH22 ARG A  17      -6.626  13.900  -4.398  1.00 98.53           H  
ATOM    292  CZ  ARG A  17      -5.493  12.289  -4.855  1.00 98.53           C  
ATOM    293  N   LEU A  18      -2.958   4.771  -6.861  1.00 98.71           N  
ATOM    294  H   LEU A  18      -3.497   5.119  -7.641  1.00 98.71           H  
ATOM    295  CA  LEU A  18      -1.898   3.838  -7.184  1.00 98.71           C  
ATOM    296  HA  LEU A  18      -1.446   3.445  -6.273  1.00 98.71           H  
ATOM    297  C   LEU A  18      -0.851   4.581  -7.999  1.00 98.71           C  
ATOM    298  CB  LEU A  18      -2.472   2.675  -8.000  1.00 98.71           C  
ATOM    299  HB2 LEU A  18      -1.663   1.970  -8.192  1.00 98.71           H  
ATOM    300  HB3 LEU A  18      -2.814   3.065  -8.959  1.00 98.71           H  
ATOM    301  O   LEU A  18      -1.204   5.213  -8.990  1.00 98.71           O  
ATOM    302  CG  LEU A  18      -3.640   1.921  -7.349  1.00 98.71           C  
ATOM    303  HG  LEU A  18      -4.456   2.607  -7.118  1.00 98.71           H  
ATOM    304  CD1 LEU A  18      -4.158   0.893  -8.350  1.00 98.71           C  
ATOM    305 HD11 LEU A  18      -3.335   0.278  -8.713  1.00 98.71           H  
ATOM    306 HD12 LEU A  18      -4.905   0.249  -7.886  1.00 98.71           H  
ATOM    307 HD13 LEU A  18      -4.607   1.407  -9.200  1.00 98.71           H  
ATOM    308  CD2 LEU A  18      -3.210   1.216  -6.064  1.00 98.71           C  
ATOM    309 HD21 LEU A  18      -2.377   0.546  -6.275  1.00 98.71           H  
ATOM    310 HD22 LEU A  18      -4.045   0.643  -5.660  1.00 98.71           H  
ATOM    311 HD23 LEU A  18      -2.900   1.956  -5.325  1.00 98.71           H  
ATOM    312  N   ARG A  19       0.417   4.491  -7.614  1.00 98.52           N  
ATOM    313  H   ARG A  19       0.625   3.970  -6.775  1.00 98.52           H  
ATOM    314  CA  ARG A  19       1.526   5.059  -8.383  1.00 98.52           C  
ATOM    315  HA  ARG A  19       1.180   5.342  -9.376  1.00 98.52           H  
ATOM    316  C   ARG A  19       2.606   4.009  -8.572  1.00 98.52           C  
ATOM    317  CB  ARG A  19       2.025   6.324  -7.681  1.00 98.52           C  
ATOM    318  HB2 ARG A  19       1.217   7.055  -7.661  1.00 98.52           H  
ATOM    319  HB3 ARG A  19       2.298   6.083  -6.653  1.00 98.52           H  
ATOM    320  O   ARG A  19       3.012   3.375  -7.600  1.00 98.52           O  
ATOM    321  CG  ARG A  19       3.236   6.938  -8.381  1.00 98.52           C  
ATOM    322  HG2 ARG A  19       2.992   7.172  -9.417  1.00 98.52           H  
ATOM    323  HG3 ARG A  19       4.072   6.239  -8.354  1.00 98.52           H  
ATOM    324  CD  ARG A  19       3.630   8.212  -7.643  1.00 98.52           C  
ATOM    325  HD2 ARG A  19       2.841   8.952  -7.780  1.00 98.52           H  
ATOM    326  HD3 ARG A  19       3.736   7.990  -6.581  1.00 98.52           H  
ATOM    327  NE  ARG A  19       4.916   8.684  -8.151  1.00 98.52           N  
ATOM    328  HE  ARG A  19       5.638   7.982  -8.224  1.00 98.52           H  
ATOM    329  NH1 ARG A  19       4.452  10.908  -8.402  1.00 98.52           N  
ATOM    330 HH11 ARG A  19       4.682  11.779  -8.859  1.00 98.52           H  
ATOM    331 HH12 ARG A  19       3.491  10.690  -8.180  1.00 98.52           H  
ATOM    332  NH2 ARG A  19       6.409  10.028  -9.113  1.00 98.52           N  
ATOM    333 HH21 ARG A  19       6.702  10.884  -9.562  1.00 98.52           H  
ATOM    334 HH22 ARG A  19       6.891   9.156  -9.280  1.00 98.52           H  
ATOM    335  CZ  ARG A  19       5.251   9.884  -8.544  1.00 98.52           C  
ATOM    336  N   ASN A  20       3.061   3.835  -9.806  1.00 97.93           N  
ATOM    337  H   ASN A  20       2.679   4.403 -10.549  1.00 97.93           H  
ATOM    338  CA  ASN A  20       4.110   2.883 -10.146  1.00 97.93           C  
ATOM    339  HA  ASN A  20       4.347   2.255  -9.287  1.00 97.93           H  
ATOM    340  C   ASN A  20       5.395   3.628 -10.534  1.00 97.93           C  
ATOM    341  CB  ASN A  20       3.579   1.964 -11.256  1.00 97.93           C  
ATOM    342  HB2 ASN A  20       3.328   2.571 -12.126  1.00 97.93           H  
ATOM    343  HB3 ASN A  20       2.680   1.451 -10.913  1.00 97.93           H  
ATOM    344  O   ASN A  20       5.530   4.108 -11.654  1.00 97.93           O  
ATOM    345  CG  ASN A  20       4.592   0.924 -11.683  1.00 97.93           C  
ATOM    346  ND2 ASN A  20       4.345   0.250 -12.775  1.00 97.93           N  
ATOM    347 HD21 ASN A  20       5.020  -0.440 -13.072  1.00 97.93           H  
ATOM    348 HD22 ASN A  20       3.460   0.358 -13.250  1.00 97.93           H  
ATOM    349  OD1 ASN A  20       5.607   0.708 -11.039  1.00 97.93           O  
ATOM    350  N   ASP A  21       6.356   3.705  -9.617  1.00 96.86           N  
ATOM    351  H   ASP A  21       6.232   3.190  -8.757  1.00 96.86           H  
ATOM    352  CA  ASP A  21       7.685   4.285  -9.846  1.00 96.86           C  
ATOM    353  HA  ASP A  21       7.643   4.937 -10.718  1.00 96.86           H  
ATOM    354  C   ASP A  21       8.711   3.179 -10.176  1.00 96.86           C  
ATOM    355  CB  ASP A  21       8.112   5.159  -8.652  1.00 96.86           C  
ATOM    356  HB2 ASP A  21       9.139   5.490  -8.805  1.00 96.86           H  
ATOM    357  HB3 ASP A  21       8.088   4.554  -7.746  1.00 96.86           H  
ATOM    358  O   ASP A  21       9.815   3.135  -9.628  1.00 96.86           O  
ATOM    359  CG  ASP A  21       7.262   6.418  -8.440  1.00 96.86           C  
ATOM    360  OD1 ASP A  21       7.171   7.294  -9.335  1.00 96.86           O  
ATOM    361  OD2 ASP A  21       6.736   6.603  -7.321  1.00 96.86           O  
ATOM    362  N   SER A  22       8.347   2.242 -11.053  1.00 93.00           N  
ATOM    363  H   SER A  22       7.428   2.300 -11.468  1.00 93.00           H  
ATOM    364  CA  SER A  22       9.241   1.178 -11.517  1.00 93.00           C  
ATOM    365  HA  SER A  22      10.250   1.375 -11.153  1.00 93.00           H  
ATOM    366  C   SER A  22       9.352   1.084 -13.028  1.00 93.00           C  
ATOM    367  CB  SER A  22       8.811  -0.141 -10.929  1.00 93.00           C  
ATOM    368  HB2 SER A  22       9.658  -0.825 -10.969  1.00 93.00           H  
ATOM    369  HB3 SER A  22       8.566   0.066  -9.887  1.00 93.00           H  
ATOM    370  O   SER A  22       8.713   1.840 -13.749  1.00 93.00           O  
ATOM    371  OG  SER A  22       7.726  -0.721 -11.618  1.00 93.00           O  
ATOM    372  HG  SER A  22       6.930  -0.210 -11.453  1.00 93.00           H  
ATOM    373  N   SER A  23      10.208   0.178 -13.502  1.00 91.83           N  
ATOM    374  H   SER A  23      10.692  -0.435 -12.861  1.00 91.83           H  
ATOM    375  CA  SER A  23      10.489  -0.033 -14.922  1.00 91.83           C  
ATOM    376  HA  SER A  23      10.446   0.926 -15.438  1.00 91.83           H  
ATOM    377  C   SER A  23       9.495  -0.955 -15.630  1.00 91.83           C  
ATOM    378  CB  SER A  23      11.909  -0.587 -15.073  1.00 91.83           C  
ATOM    379  HB2 SER A  23      12.617   0.195 -14.800  1.00 91.83           H  
ATOM    380  HB3 SER A  23      12.094  -0.875 -16.108  1.00 91.83           H  
ATOM    381  O   SER A  23       9.517  -1.003 -16.857  1.00 91.83           O  
ATOM    382  OG  SER A  23      12.109  -1.694 -14.213  1.00 91.83           O  
ATOM    383  HG  SER A  23      11.895  -2.508 -14.676  1.00 91.83           H  
ATOM    384  N   THR A  24       8.637  -1.672 -14.901  1.00 91.43           N  
ATOM    385  H   THR A  24       8.623  -1.570 -13.896  1.00 91.43           H  
ATOM    386  CA  THR A  24       7.657  -2.611 -15.468  1.00 91.43           C  
ATOM    387  HA  THR A  24       7.711  -2.552 -16.555  1.00 91.43           H  
ATOM    388  C   THR A  24       6.231  -2.253 -15.045  1.00 91.43           C  
ATOM    389  CB  THR A  24       7.968  -4.068 -15.090  1.00 91.43           C  
ATOM    390  HB  THR A  24       7.157  -4.701 -15.451  1.00 91.43           H  
ATOM    391  O   THR A  24       6.034  -1.604 -14.013  1.00 91.43           O  
ATOM    392  CG2 THR A  24       9.281  -4.549 -15.708  1.00 91.43           C  
ATOM    393 HG21 THR A  24       9.414  -5.609 -15.492  1.00 91.43           H  
ATOM    394 HG22 THR A  24      10.123  -3.994 -15.295  1.00 91.43           H  
ATOM    395 HG23 THR A  24       9.250  -4.417 -16.789  1.00 91.43           H  
ATOM    396  OG1 THR A  24       8.087  -4.221 -13.696  1.00 91.43           O  
ATOM    397  HG1 THR A  24       8.101  -5.167 -13.532  1.00 91.43           H  
ATOM    398  N   PRO A  25       5.204  -2.607 -15.837  1.00 94.28           N  
ATOM    399  CA  PRO A  25       3.816  -2.452 -15.417  1.00 94.28           C  
ATOM    400  HA  PRO A  25       3.624  -1.398 -15.215  1.00 94.28           H  
ATOM    401  C   PRO A  25       3.505  -3.268 -14.159  1.00 94.28           C  
ATOM    402  CB  PRO A  25       2.961  -2.903 -16.606  1.00 94.28           C  
ATOM    403  HB2 PRO A  25       2.677  -3.948 -16.485  1.00 94.28           H  
ATOM    404  HB3 PRO A  25       2.077  -2.278 -16.727  1.00 94.28           H  
ATOM    405  O   PRO A  25       4.133  -4.290 -13.882  1.00 94.28           O  
ATOM    406  CG  PRO A  25       3.904  -2.787 -17.801  1.00 94.28           C  
ATOM    407  HG2 PRO A  25       3.911  -1.760 -18.167  1.00 94.28           H  
ATOM    408  HG3 PRO A  25       3.634  -3.479 -18.599  1.00 94.28           H  
ATOM    409  CD  PRO A  25       5.262  -3.130 -17.193  1.00 94.28           C  
ATOM    410  HD2 PRO A  25       6.051  -2.665 -17.785  1.00 94.28           H  
ATOM    411  HD3 PRO A  25       5.394  -4.211 -17.160  1.00 94.28           H  
ATOM    412  N   VAL A  26       2.490  -2.832 -13.419  1.00 95.76           N  
ATOM    413  H   VAL A  26       2.029  -1.971 -13.677  1.00 95.76           H  
ATOM    414  CA  VAL A  26       1.961  -3.572 -12.268  1.00 95.76           C  
ATOM    415  HA  VAL A  26       2.393  -4.573 -12.262  1.00 95.76           H  
ATOM    416  C   VAL A  26       0.464  -3.748 -12.410  1.00 95.76           C  
ATOM    417  CB  VAL A  26       2.333  -2.921 -10.926  1.00 95.76           C  
ATOM    418  HB  VAL A  26       1.990  -3.570 -10.120  1.00 95.76           H  
ATOM    419  O   VAL A  26      -0.227  -2.839 -12.867  1.00 95.76           O  
ATOM    420  CG1 VAL A  26       3.851  -2.807 -10.836  1.00 95.76           C  
ATOM    421 HG11 VAL A  26       4.254  -2.152 -11.609  1.00 95.76           H  
ATOM    422 HG12 VAL A  26       4.135  -2.405  -9.863  1.00 95.76           H  
ATOM    423 HG13 VAL A  26       4.277  -3.802 -10.969  1.00 95.76           H  
ATOM    424  CG2 VAL A  26       1.733  -1.530 -10.701  1.00 95.76           C  
ATOM    425 HG21 VAL A  26       2.045  -1.148  -9.729  1.00 95.76           H  
ATOM    426 HG22 VAL A  26       2.075  -0.855 -11.486  1.00 95.76           H  
ATOM    427 HG23 VAL A  26       0.645  -1.588 -10.714  1.00 95.76           H  
ATOM    428  N   GLU A  27      -0.048  -4.905 -12.016  1.00 96.71           N  
ATOM    429  H   GLU A  27       0.576  -5.603 -11.639  1.00 96.71           H  
ATOM    430  CA  GLU A  27      -1.481  -5.161 -11.907  1.00 96.71           C  
ATOM    431  HA  GLU A  27      -2.029  -4.371 -12.421  1.00 96.71           H  
ATOM    432  C   GLU A  27      -1.873  -5.115 -10.430  1.00 96.71           C  
ATOM    433  CB  GLU A  27      -1.828  -6.479 -12.619  1.00 96.71           C  
ATOM    434  HB2 GLU A  27      -1.375  -7.319 -12.092  1.00 96.71           H  
ATOM    435  HB3 GLU A  27      -1.392  -6.430 -13.616  1.00 96.71           H  
ATOM    436  O   GLU A  27      -1.254  -5.749  -9.582  1.00 96.71           O  
ATOM    437  CG  GLU A  27      -3.332  -6.737 -12.789  1.00 96.71           C  
ATOM    438  HG2 GLU A  27      -3.770  -6.977 -11.821  1.00 96.71           H  
ATOM    439  HG3 GLU A  27      -3.807  -5.826 -13.153  1.00 96.71           H  
ATOM    440  CD  GLU A  27      -3.584  -7.873 -13.804  1.00 96.71           C  
ATOM    441  OE1 GLU A  27      -3.918  -9.017 -13.432  1.00 96.71           O  
ATOM    442  OE2 GLU A  27      -3.446  -7.637 -15.024  1.00 96.71           O  
ATOM    443  N   VAL A  28      -2.878  -4.308 -10.095  1.00 97.99           N  
ATOM    444  H   VAL A  28      -3.297  -3.744 -10.820  1.00 97.99           H  
ATOM    445  CA  VAL A  28      -3.374  -4.165  -8.727  1.00 97.99           C  
ATOM    446  HA  VAL A  28      -2.780  -4.803  -8.073  1.00 97.99           H  
ATOM    447  C   VAL A  28      -4.813  -4.647  -8.668  1.00 97.99           C  
ATOM    448  CB  VAL A  28      -3.222  -2.732  -8.190  1.00 97.99           C  
ATOM    449  HB  VAL A  28      -3.874  -2.063  -8.751  1.00 97.99           H  
ATOM    450  O   VAL A  28      -5.715  -4.041  -9.254  1.00 97.99           O  
ATOM    451  CG1 VAL A  28      -3.616  -2.683  -6.705  1.00 97.99           C  
ATOM    452 HG11 VAL A  28      -3.471  -1.675  -6.316  1.00 97.99           H  
ATOM    453 HG12 VAL A  28      -4.664  -2.957  -6.584  1.00 97.99           H  
ATOM    454 HG13 VAL A  28      -3.000  -3.379  -6.138  1.00 97.99           H  
ATOM    455  CG2 VAL A  28      -1.777  -2.229  -8.315  1.00 97.99           C  
ATOM    456 HG21 VAL A  28      -1.669  -1.253  -7.842  1.00 97.99           H  
ATOM    457 HG22 VAL A  28      -1.095  -2.937  -7.844  1.00 97.99           H  
ATOM    458 HG23 VAL A  28      -1.509  -2.132  -9.367  1.00 97.99           H  
ATOM    459  N   HIS A  29      -5.042  -5.716  -7.914  1.00 98.03           N  
ATOM    460  H   HIS A  29      -4.242  -6.175  -7.501  1.00 98.03           H  
ATOM    461  CA  HIS A  29      -6.371  -6.202  -7.575  1.00 98.03           C  
ATOM    462  HA  HIS A  29      -7.067  -5.882  -8.350  1.00 98.03           H  
ATOM    463  C   HIS A  29      -6.806  -5.606  -6.240  1.00 98.03           C  
ATOM    464  CB  HIS A  29      -6.417  -7.729  -7.541  1.00 98.03           C  
ATOM    465  HB2 HIS A  29      -5.870  -8.088  -6.669  1.00 98.03           H  
ATOM    466  HB3 HIS A  29      -7.454  -8.049  -7.436  1.00 98.03           H  
ATOM    467  O   HIS A  29      -6.205  -5.852  -5.195  1.00 98.03           O  
ATOM    468  CG  HIS A  29      -5.836  -8.368  -8.768  1.00 98.03           C  
ATOM    469  CD2 HIS A  29      -4.557  -8.839  -8.895  1.00 98.03           C  
ATOM    470  HD2 HIS A  29      -3.780  -8.836  -8.146  1.00 98.03           H  
ATOM    471  ND1 HIS A  29      -6.467  -8.547  -9.982  1.00 98.03           N  
ATOM    472  HD1 HIS A  29      -7.347  -8.153 -10.285  1.00 98.03           H  
ATOM    473  CE1 HIS A  29      -5.587  -9.127 -10.814  1.00 98.03           C  
ATOM    474  HE1 HIS A  29      -5.747  -9.352 -11.858  1.00 98.03           H  
ATOM    475  NE2 HIS A  29      -4.427  -9.316 -10.189  1.00 98.03           N  
ATOM    476  N   ILE A  30      -7.880  -4.830  -6.272  1.00 98.36           N  
ATOM    477  H   ILE A  30      -8.322  -4.685  -7.169  1.00 98.36           H  
ATOM    478  CA  ILE A  30      -8.461  -4.171  -5.109  1.00 98.36           C  
ATOM    479  HA  ILE A  30      -7.778  -4.266  -4.265  1.00 98.36           H  
ATOM    480  C   ILE A  30      -9.772  -4.876  -4.774  1.00 98.36           C  
ATOM    481  CB  ILE A  30      -8.676  -2.667  -5.374  1.00 98.36           C  
ATOM    482  HB  ILE A  30      -9.470  -2.568  -6.115  1.00 98.36           H  
ATOM    483  O   ILE A  30     -10.653  -4.979  -5.631  1.00 98.36           O  
ATOM    484  CG1 ILE A  30      -7.426  -1.958  -5.942  1.00 98.36           C  
ATOM    485 HG12 ILE A  30      -7.032  -2.515  -6.792  1.00 98.36           H  
ATOM    486 HG13 ILE A  30      -6.646  -1.910  -5.182  1.00 98.36           H  
ATOM    487  CG2 ILE A  30      -9.136  -2.015  -4.057  1.00 98.36           C  
ATOM    488 HG21 ILE A  30     -10.107  -2.420  -3.773  1.00 98.36           H  
ATOM    489 HG22 ILE A  30      -8.419  -2.224  -3.263  1.00 98.36           H  
ATOM    490 HG23 ILE A  30      -9.250  -0.937  -4.162  1.00 98.36           H  
ATOM    491  CD1 ILE A  30      -7.722  -0.545  -6.454  1.00 98.36           C  
ATOM    492 HD11 ILE A  30      -8.067   0.107  -5.651  1.00 98.36           H  
ATOM    493 HD12 ILE A  30      -6.812  -0.114  -6.871  1.00 98.36           H  
ATOM    494 HD13 ILE A  30      -8.480  -0.595  -7.236  1.00 98.36           H  
ATOM    495  N   LYS A  31      -9.928  -5.329  -3.529  1.00 97.54           N  
ATOM    496  H   LYS A  31      -9.151  -5.213  -2.894  1.00 97.54           H  
ATOM    497  CA  LYS A  31     -11.181  -5.885  -3.006  1.00 97.54           C  
ATOM    498  HA  LYS A  31     -11.949  -5.807  -3.775  1.00 97.54           H  
ATOM    499  C   LYS A  31     -11.664  -5.076  -1.807  1.00 97.54           C  
ATOM    500  CB  LYS A  31     -11.000  -7.370  -2.679  1.00 97.54           C  
ATOM    501  HB2 LYS A  31     -10.225  -7.477  -1.920  1.00 97.54           H  
ATOM    502  HB3 LYS A  31     -10.675  -7.896  -3.576  1.00 97.54           H  
ATOM    503  O   LYS A  31     -10.904  -4.829  -0.873  1.00 97.54           O  
ATOM    504  CG  LYS A  31     -12.306  -7.997  -2.169  1.00 97.54           C  
ATOM    505  HG2 LYS A  31     -12.682  -7.430  -1.318  1.00 97.54           H  
ATOM    506  HG3 LYS A  31     -13.054  -7.981  -2.961  1.00 97.54           H  
ATOM    507  CD  LYS A  31     -12.071  -9.432  -1.703  1.00 97.54           C  
ATOM    508  HD2 LYS A  31     -11.303  -9.420  -0.929  1.00 97.54           H  
ATOM    509  HD3 LYS A  31     -11.732 -10.047  -2.537  1.00 97.54           H  
ATOM    510  CE  LYS A  31     -13.376  -9.977  -1.119  1.00 97.54           C  
ATOM    511  HE2 LYS A  31     -13.774  -9.235  -0.427  1.00 97.54           H  
ATOM    512  HE3 LYS A  31     -14.114 -10.091  -1.912  1.00 97.54           H  
ATOM    513  NZ  LYS A  31     -13.143 -11.253  -0.404  1.00 97.54           N  
ATOM    514  HZ1 LYS A  31     -12.775 -11.961  -1.023  1.00 97.54           H  
ATOM    515  HZ2 LYS A  31     -14.003 -11.570   0.019  1.00 97.54           H  
ATOM    516  HZ3 LYS A  31     -12.467 -11.095   0.329  1.00 97.54           H  
ATOM    517  N   VAL A  32     -12.938  -4.692  -1.834  1.00 94.78           N  
ATOM    518  H   VAL A  32     -13.485  -4.937  -2.646  1.00 94.78           H  
ATOM    519  CA  VAL A  32     -13.577  -3.839  -0.825  1.00 94.78           C  
ATOM    520  HA  VAL A  32     -13.019  -3.882   0.110  1.00 94.78           H  
ATOM    521  C   VAL A  32     -14.993  -4.352  -0.591  1.00 94.78           C  
ATOM    522  CB  VAL A  32     -13.617  -2.384  -1.309  1.00 94.78           C  
ATOM    523  HB  VAL A  32     -14.258  -2.311  -2.188  1.00 94.78           H  
ATOM    524  O   VAL A  32     -15.880  -4.168  -1.424  1.00 94.78           O  
ATOM    525  CG1 VAL A  32     -14.160  -1.469  -0.220  1.00 94.78           C  
ATOM    526 HG11 VAL A  32     -13.536  -1.527   0.672  1.00 94.78           H  
ATOM    527 HG12 VAL A  32     -15.185  -1.742   0.029  1.00 94.78           H  
ATOM    528 HG13 VAL A  32     -14.158  -0.449  -0.603  1.00 94.78           H  
ATOM    529  CG2 VAL A  32     -12.239  -1.858  -1.700  1.00 94.78           C  
ATOM    530 HG21 VAL A  32     -11.769  -2.519  -2.429  1.00 94.78           H  
ATOM    531 HG22 VAL A  32     -11.596  -1.759  -0.825  1.00 94.78           H  
ATOM    532 HG23 VAL A  32     -12.374  -0.908  -2.218  1.00 94.78           H  
ATOM    533  N   GLY A  33     -15.200  -5.066   0.516  1.00 91.17           N  
ATOM    534  H   GLY A  33     -14.443  -5.172   1.176  1.00 91.17           H  
ATOM    535  CA  GLY A  33     -16.419  -5.853   0.703  1.00 91.17           C  
ATOM    536  HA2 GLY A  33     -17.278  -5.184   0.740  1.00 91.17           H  
ATOM    537  HA3 GLY A  33     -16.366  -6.404   1.642  1.00 91.17           H  
ATOM    538  C   GLY A  33     -16.596  -6.859  -0.444  1.00 91.17           C  
ATOM    539  O   GLY A  33     -15.736  -7.720  -0.656  1.00 91.17           O  
ATOM    540  N   ASP A  34     -17.689  -6.714  -1.194  1.00 90.84           N  
ATOM    541  H   ASP A  34     -18.346  -5.987  -0.947  1.00 90.84           H  
ATOM    542  CA  ASP A  34     -18.018  -7.552  -2.355  1.00 90.84           C  
ATOM    543  HA  ASP A  34     -17.559  -8.532  -2.225  1.00 90.84           H  
ATOM    544  C   ASP A  34     -17.505  -6.985  -3.689  1.00 90.84           C  
ATOM    545  CB  ASP A  34     -19.539  -7.758  -2.419  1.00 90.84           C  
ATOM    546  HB2 ASP A  34     -19.777  -8.391  -3.273  1.00 90.84           H  
ATOM    547  HB3 ASP A  34     -20.020  -6.792  -2.569  1.00 90.84           H  
ATOM    548  O   ASP A  34     -17.473  -7.702  -4.692  1.00 90.84           O  
ATOM    549  CG  ASP A  34     -20.094  -8.422  -1.157  1.00 90.84           C  
ATOM    550  OD1 ASP A  34     -19.461  -9.392  -0.682  1.00 90.84           O  
ATOM    551  OD2 ASP A  34     -21.137  -7.926  -0.673  1.00 90.84           O  
ATOM    552  N   GLU A  35     -17.091  -5.713  -3.730  1.00 94.45           N  
ATOM    553  H   GLU A  35     -17.000  -5.195  -2.868  1.00 94.45           H  
ATOM    554  CA  GLU A  35     -16.602  -5.089  -4.959  1.00 94.45           C  
ATOM    555  HA  GLU A  35     -17.194  -5.493  -5.780  1.00 94.45           H  
ATOM    556  C   GLU A  35     -15.139  -5.466  -5.217  1.00 94.45           C  
ATOM    557  CB  GLU A  35     -16.835  -3.565  -4.959  1.00 94.45           C  
ATOM    558  HB2 GLU A  35     -17.859  -3.375  -4.638  1.00 94.45           H  
ATOM    559  HB3 GLU A  35     -16.149  -3.086  -4.260  1.00 94.45           H  
ATOM    560  O   GLU A  35     -14.307  -5.502  -4.305  1.00 94.45           O  
ATOM    561  CG  GLU A  35     -16.640  -2.979  -6.375  1.00 94.45           C  
ATOM    562  HG2 GLU A  35     -15.600  -3.116  -6.671  1.00 94.45           H  
ATOM    563  HG3 GLU A  35     -17.253  -3.552  -7.070  1.00 94.45           H  
ATOM    564  CD  GLU A  35     -16.998  -1.489  -6.530  1.00 94.45           C  
ATOM    565  OE1 GLU A  35     -16.696  -0.948  -7.630  1.00 94.45           O  
ATOM    566  OE2 GLU A  35     -17.572  -0.905  -5.588  1.00 94.45           O  
ATOM    567  N   LYS A  36     -14.825  -5.741  -6.487  1.00 96.63           N  
ATOM    568  H   LYS A  36     -15.553  -5.655  -7.182  1.00 96.63           H  
ATOM    569  CA  LYS A  36     -13.471  -6.017  -6.966  1.00 96.63           C  
ATOM    570  HA  LYS A  36     -12.763  -5.790  -6.170  1.00 96.63           H  
ATOM    571  C   LYS A  36     -13.149  -5.122  -8.154  1.00 96.63           C  
ATOM    572  CB  LYS A  36     -13.310  -7.491  -7.353  1.00 96.63           C  
ATOM    573  HB2 LYS A  36     -14.034  -7.732  -8.132  1.00 96.63           H  
ATOM    574  HB3 LYS A  36     -12.310  -7.632  -7.762  1.00 96.63           H  
ATOM    575  O   LYS A  36     -13.961  -4.991  -9.069  1.00 96.63           O  
ATOM    576  CG  LYS A  36     -13.497  -8.451  -6.170  1.00 96.63           C  
ATOM    577  HG2 LYS A  36     -12.761  -8.226  -5.398  1.00 96.63           H  
ATOM    578  HG3 LYS A  36     -14.500  -8.341  -5.757  1.00 96.63           H  
ATOM    579  CD  LYS A  36     -13.309  -9.890  -6.660  1.00 96.63           C  
ATOM    580  HD2 LYS A  36     -13.997 -10.072  -7.485  1.00 96.63           H  
ATOM    581  HD3 LYS A  36     -12.287 -10.012  -7.017  1.00 96.63           H  
ATOM    582  CE  LYS A  36     -13.591 -10.889  -5.538  1.00 96.63           C  
ATOM    583  HE2 LYS A  36     -12.896 -10.694  -4.721  1.00 96.63           H  
ATOM    584  HE3 LYS A  36     -14.605 -10.719  -5.175  1.00 96.63           H  
ATOM    585  NZ  LYS A  36     -13.440 -12.279  -6.036  1.00 96.63           N  
ATOM    586  HZ1 LYS A  36     -12.500 -12.430  -6.374  1.00 96.63           H  
ATOM    587  HZ2 LYS A  36     -13.641 -12.957  -5.314  1.00 96.63           H  
ATOM    588  HZ3 LYS A  36     -14.071 -12.439  -6.808  1.00 96.63           H  
ATOM    589  N   ARG A  37     -11.947  -4.556  -8.172  1.00 97.74           N  
ATOM    590  H   ARG A  37     -11.346  -4.716  -7.376  1.00 97.74           H  
ATOM    591  CA  ARG A  37     -11.386  -3.826  -9.315  1.00 97.74           C  
ATOM    592  HA  ARG A  37     -11.994  -4.008 -10.200  1.00 97.74           H  
ATOM    593  C   ARG A  37      -9.999  -4.368  -9.609  1.00 97.74           C  
ATOM    594  CB  ARG A  37     -11.347  -2.315  -9.025  1.00 97.74           C  
ATOM    595  HB2 ARG A  37     -10.750  -2.146  -8.129  1.00 97.74           H  
ATOM    596  HB3 ARG A  37     -10.850  -1.804  -9.849  1.00 97.74           H  
ATOM    597  O   ARG A  37      -9.269  -4.700  -8.687  1.00 97.74           O  
ATOM    598  CG  ARG A  37     -12.733  -1.682  -8.817  1.00 97.74           C  
ATOM    599  HG2 ARG A  37     -12.597  -0.648  -8.499  1.00 97.74           H  
ATOM    600  HG3 ARG A  37     -13.271  -2.207  -8.028  1.00 97.74           H  
ATOM    601  CD  ARG A  37     -13.573  -1.688 -10.096  1.00 97.74           C  
ATOM    602  HD2 ARG A  37     -13.738  -2.716 -10.419  1.00 97.74           H  
ATOM    603  HD3 ARG A  37     -13.025  -1.151 -10.871  1.00 97.74           H  
ATOM    604  NE  ARG A  37     -14.876  -1.054  -9.859  1.00 97.74           N  
ATOM    605  HE  ARG A  37     -15.250  -1.076  -8.921  1.00 97.74           H  
ATOM    606  NH1 ARG A  37     -15.361  -0.384 -12.006  1.00 97.74           N  
ATOM    607 HH11 ARG A  37     -14.482  -0.772 -12.318  1.00 97.74           H  
ATOM    608 HH12 ARG A  37     -15.982   0.095 -12.643  1.00 97.74           H  
ATOM    609  NH2 ARG A  37     -16.777   0.020 -10.296  1.00 97.74           N  
ATOM    610 HH21 ARG A  37     -16.958  -0.121  -9.313  1.00 97.74           H  
ATOM    611 HH22 ARG A  37     -17.433   0.515 -10.883  1.00 97.74           H  
ATOM    612  CZ  ARG A  37     -15.660  -0.473 -10.736  1.00 97.74           C  
ATOM    613  N   THR A  38      -9.658  -4.470 -10.885  1.00 97.95           N  
ATOM    614  H   THR A  38     -10.284  -4.108 -11.590  1.00 97.95           H  
ATOM    615  CA  THR A  38      -8.297  -4.778 -11.336  1.00 97.95           C  
ATOM    616  HA  THR A  38      -7.626  -4.888 -10.484  1.00 97.95           H  
ATOM    617  C   THR A  38      -7.828  -3.601 -12.168  1.00 97.95           C  
ATOM    618  CB  THR A  38      -8.245  -6.085 -12.133  1.00 97.95           C  
ATOM    619  HB  THR A  38      -8.904  -6.013 -12.998  1.00 97.95           H  
ATOM    620  O   THR A  38      -8.579  -3.133 -13.025  1.00 97.95           O  
ATOM    621  CG2 THR A  38      -6.836  -6.421 -12.605  1.00 97.95           C  
ATOM    622 HG21 THR A  38      -6.513  -5.717 -13.371  1.00 97.95           H  
ATOM    623 HG22 THR A  38      -6.138  -6.382 -11.769  1.00 97.95           H  
ATOM    624 HG23 THR A  38      -6.818  -7.422 -13.038  1.00 97.95           H  
ATOM    625  OG1 THR A  38      -8.702  -7.128 -11.293  1.00 97.95           O  
ATOM    626  HG1 THR A  38      -9.597  -6.900 -11.033  1.00 97.95           H  
ATOM    627  N   VAL A  39      -6.639  -3.091 -11.869  1.00 97.69           N  
ATOM    628  H   VAL A  39      -6.100  -3.510 -11.125  1.00 97.69           H  
ATOM    629  CA  VAL A  39      -6.073  -1.911 -12.520  1.00 97.69           C  
ATOM    630  HA  VAL A  39      -6.619  -1.693 -13.437  1.00 97.69           H  
ATOM    631  C   VAL A  39      -4.632  -2.192 -12.889  1.00 97.69           C  
ATOM    632  CB  VAL A  39      -6.163  -0.681 -11.600  1.00 97.69           C  
ATOM    633  HB  VAL A  39      -5.638  -0.876 -10.665  1.00 97.69           H  
ATOM    634  O   VAL A  39      -3.832  -2.531 -12.024  1.00 97.69           O  
ATOM    635  CG1 VAL A  39      -5.557   0.568 -12.247  1.00 97.69           C  
ATOM    636 HG11 VAL A  39      -5.635   1.407 -11.556  1.00 97.69           H  
ATOM    637 HG12 VAL A  39      -6.069   0.805 -13.180  1.00 97.69           H  
ATOM    638 HG13 VAL A  39      -4.498   0.415 -12.453  1.00 97.69           H  
ATOM    639  CG2 VAL A  39      -7.632  -0.381 -11.284  1.00 97.69           C  
ATOM    640 HG21 VAL A  39      -7.712   0.637 -10.902  1.00 97.69           H  
ATOM    641 HG22 VAL A  39      -8.004  -1.085 -10.540  1.00 97.69           H  
ATOM    642 HG23 VAL A  39      -8.231  -0.447 -12.193  1.00 97.69           H  
ATOM    643  N   THR A  40      -4.298  -2.014 -14.160  1.00 97.41           N  
ATOM    644  H   THR A  40      -5.006  -1.761 -14.835  1.00 97.41           H  
ATOM    645  CA  THR A  40      -2.908  -1.977 -14.610  1.00 97.41           C  
ATOM    646  HA  THR A  40      -2.313  -2.643 -13.986  1.00 97.41           H  
ATOM    647  C   THR A  40      -2.381  -0.552 -14.465  1.00 97.41           C  
ATOM    648  CB  THR A  40      -2.783  -2.462 -16.058  1.00 97.41           C  
ATOM    649  HB  THR A  40      -3.262  -1.738 -16.717  1.00 97.41           H  
ATOM    650  O   THR A  40      -3.052   0.388 -14.884  1.00 97.41           O  
ATOM    651  CG2 THR A  40      -1.329  -2.640 -16.488  1.00 97.41           C  
ATOM    652 HG21 THR A  40      -1.295  -3.064 -17.492  1.00 97.41           H  
ATOM    653 HG22 THR A  40      -0.811  -3.305 -15.798  1.00 97.41           H  
ATOM    654 HG23 THR A  40      -0.822  -1.675 -16.507  1.00 97.41           H  
ATOM    655  OG1 THR A  40      -3.439  -3.703 -16.212  1.00 97.41           O  
ATOM    656  HG1 THR A  40      -2.901  -4.394 -15.820  1.00 97.41           H  
ATOM    657  N   VAL A  41      -1.199  -0.394 -13.873  1.00 97.96           N  
ATOM    658  H   VAL A  41      -0.731  -1.220 -13.528  1.00 97.96           H  
ATOM    659  CA  VAL A  41      -0.510   0.891 -13.703  1.00 97.96           C  
ATOM    660  HA  VAL A  41      -1.079   1.677 -14.201  1.00 97.96           H  
ATOM    661  C   VAL A  41       0.851   0.787 -14.383  1.00 97.96           C  
ATOM    662  CB  VAL A  41      -0.376   1.274 -12.215  1.00 97.96           C  
ATOM    663  HB  VAL A  41       0.344   0.612 -11.734  1.00 97.96           H  
ATOM    664  O   VAL A  41       1.720   0.022 -13.956  1.00 97.96           O  
ATOM    665  CG1 VAL A  41       0.121   2.715 -12.055  1.00 97.96           C  
ATOM    666 HG11 VAL A  41       0.246   2.957 -11.000  1.00 97.96           H  
ATOM    667 HG12 VAL A  41       1.081   2.840 -12.556  1.00 97.96           H  
ATOM    668 HG13 VAL A  41      -0.591   3.411 -12.499  1.00 97.96           H  
ATOM    669  CG2 VAL A  41      -1.701   1.149 -11.452  1.00 97.96           C  
ATOM    670 HG21 VAL A  41      -2.463   1.762 -11.934  1.00 97.96           H  
ATOM    671 HG22 VAL A  41      -2.029   0.110 -11.432  1.00 97.96           H  
ATOM    672 HG23 VAL A  41      -1.559   1.481 -10.424  1.00 97.96           H  
ATOM    673  N   ASN A  42       1.036   1.524 -15.472  1.00 97.57           N  
ATOM    674  H   ASN A  42       0.305   2.161 -15.755  1.00 97.57           H  
ATOM    675  CA  ASN A  42       2.268   1.507 -16.255  1.00 97.57           C  
ATOM    676  HA  ASN A  42       2.561   0.467 -16.400  1.00 97.57           H  
ATOM    677  C   ASN A  42       3.418   2.234 -15.528  1.00 97.57           C  
ATOM    678  CB  ASN A  42       1.983   2.120 -17.633  1.00 97.57           C  
ATOM    679  HB2 ASN A  42       2.897   2.172 -18.225  1.00 97.57           H  
ATOM    680  HB3 ASN A  42       1.611   3.137 -17.509  1.00 97.57           H  
ATOM    681  O   ASN A  42       3.168   3.019 -14.611  1.00 97.57           O  
ATOM    682  CG  ASN A  42       0.980   1.298 -18.411  1.00 97.57           C  
ATOM    683  ND2 ASN A  42      -0.214   1.804 -18.594  1.00 97.57           N  
ATOM    684 HD21 ASN A  42      -0.492   2.573 -18.001  1.00 97.57           H  
ATOM    685 HD22 ASN A  42      -0.907   1.203 -19.016  1.00 97.57           H  
ATOM    686  OD1 ASN A  42       1.253   0.185 -18.829  1.00 97.57           O  
ATOM    687  N   PRO A  43       4.681   2.013 -15.933  1.00 96.96           N  
ATOM    688  CA  PRO A  43       5.827   2.782 -15.447  1.00 96.96           C  
ATOM    689  HA  PRO A  43       6.069   2.456 -14.435  1.00 96.96           H  
ATOM    690  C   PRO A  43       5.593   4.300 -15.466  1.00 96.96           C  
ATOM    691  CB  PRO A  43       6.967   2.391 -16.393  1.00 96.96           C  
ATOM    692  HB2 PRO A  43       7.954   2.525 -15.951  1.00 96.96           H  
ATOM    693  HB3 PRO A  43       6.903   2.959 -17.321  1.00 96.96           H  
ATOM    694  O   PRO A  43       5.303   4.880 -16.512  1.00 96.96           O  
ATOM    695  CG  PRO A  43       6.651   0.930 -16.688  1.00 96.96           C  
ATOM    696  HG2 PRO A  43       7.152   0.572 -17.587  1.00 96.96           H  
ATOM    697  HG3 PRO A  43       6.910   0.323 -15.821  1.00 96.96           H  
ATOM    698  CD  PRO A  43       5.135   0.978 -16.855  1.00 96.96           C  
ATOM    699  HD2 PRO A  43       4.894   1.259 -17.880  1.00 96.96           H  
ATOM    700  HD3 PRO A  43       4.703   0.007 -16.614  1.00 96.96           H  
ATOM    701  N   GLY A  44       5.731   4.948 -14.309  1.00 97.69           N  
ATOM    702  H   GLY A  44       5.879   4.400 -13.474  1.00 97.69           H  
ATOM    703  CA  GLY A  44       5.540   6.390 -14.121  1.00 97.69           C  
ATOM    704  HA2 GLY A  44       6.004   6.676 -13.177  1.00 97.69           H  
ATOM    705  HA3 GLY A  44       6.038   6.924 -14.931  1.00 97.69           H  
ATOM    706  C   GLY A  44       4.080   6.859 -14.078  1.00 97.69           C  
ATOM    707  O   GLY A  44       3.838   8.059 -13.939  1.00 97.69           O  
ATOM    708  N   GLU A  45       3.111   5.950 -14.199  1.00 98.38           N  
ATOM    709  H   GLU A  45       3.366   4.976 -14.286  1.00 98.38           H  
ATOM    710  CA  GLU A  45       1.685   6.268 -14.171  1.00 98.38           C  
ATOM    711  HA  GLU A  45       1.550   7.232 -14.662  1.00 98.38           H  
ATOM    712  C   GLU A  45       1.159   6.401 -12.732  1.00 98.38           C  
ATOM    713  CB  GLU A  45       0.908   5.224 -14.995  1.00 98.38           C  
ATOM    714  HB2 GLU A  45       1.415   5.093 -15.950  1.00 98.38           H  
ATOM    715  HB3 GLU A  45       0.916   4.275 -14.460  1.00 98.38           H  
ATOM    716  O   GLU A  45       1.616   5.730 -11.799  1.00 98.38           O  
ATOM    717  CG  GLU A  45      -0.551   5.617 -15.278  1.00 98.38           C  
ATOM    718  HG2 GLU A  45      -1.090   5.690 -14.334  1.00 98.38           H  
ATOM    719  HG3 GLU A  45      -0.556   6.602 -15.745  1.00 98.38           H  
ATOM    720  CD  GLU A  45      -1.283   4.616 -16.190  1.00 98.38           C  
ATOM    721  OE1 GLU A  45      -2.343   5.000 -16.729  1.00 98.38           O  
ATOM    722  OE2 GLU A  45      -0.781   3.481 -16.380  1.00 98.38           O  
ATOM    723  N   GLU A  46       0.156   7.264 -12.563  1.00 98.48           N  
ATOM    724  H   GLU A  46      -0.201   7.743 -13.378  1.00 98.48           H  
ATOM    725  CA  GLU A  46      -0.667   7.351 -11.359  1.00 98.48           C  
ATOM    726  HA  GLU A  46      -0.381   6.536 -10.695  1.00 98.48           H  
ATOM    727  C   GLU A  46      -2.139   7.157 -11.750  1.00 98.48           C  
ATOM    728  CB  GLU A  46      -0.400   8.675 -10.610  1.00 98.48           C  
ATOM    729  HB2 GLU A  46      -0.699   9.516 -11.235  1.00 98.48           H  
ATOM    730  HB3 GLU A  46       0.672   8.746 -10.427  1.00 98.48           H  
ATOM    731  O   GLU A  46      -2.655   7.869 -12.612  1.00 98.48           O  
ATOM    732  CG  GLU A  46      -1.137   8.762  -9.256  1.00 98.48           C  
ATOM    733  HG2 GLU A  46      -2.211   8.765  -9.443  1.00 98.48           H  
ATOM    734  HG3 GLU A  46      -0.907   7.868  -8.677  1.00 98.48           H  
ATOM    735  CD  GLU A  46      -0.765   9.993  -8.398  1.00 98.48           C  
ATOM    736  OE1 GLU A  46      -1.642  10.463  -7.625  1.00 98.48           O  
ATOM    737  OE2 GLU A  46       0.414  10.431  -8.414  1.00 98.48           O  
ATOM    738  N   VAL A  47      -2.819   6.200 -11.115  1.00 98.44           N  
ATOM    739  H   VAL A  47      -2.334   5.682 -10.396  1.00 98.44           H  
ATOM    740  CA  VAL A  47      -4.232   5.874 -11.360  1.00 98.44           C  
ATOM    741  HA  VAL A  47      -4.638   6.592 -12.072  1.00 98.44           H  
ATOM    742  C   VAL A  47      -5.022   6.004 -10.063  1.00 98.44           C  
ATOM    743  CB  VAL A  47      -4.409   4.468 -11.974  1.00 98.44           C  
ATOM    744  HB  VAL A  47      -4.045   3.716 -11.273  1.00 98.44           H  
ATOM    745  O   VAL A  47      -4.585   5.548  -9.009  1.00 98.44           O  
ATOM    746  CG1 VAL A  47      -5.891   4.187 -12.270  1.00 98.44           C  
ATOM    747 HG11 VAL A  47      -6.446   4.051 -11.342  1.00 98.44           H  
ATOM    748 HG12 VAL A  47      -5.985   3.280 -12.868  1.00 98.44           H  
ATOM    749 HG13 VAL A  47      -6.318   5.012 -12.841  1.00 98.44           H  
ATOM    750  CG2 VAL A  47      -3.639   4.318 -13.290  1.00 98.44           C  
ATOM    751 HG21 VAL A  47      -2.570   4.425 -13.109  1.00 98.44           H  
ATOM    752 HG22 VAL A  47      -3.804   3.331 -13.722  1.00 98.44           H  
ATOM    753 HG23 VAL A  47      -3.951   5.077 -14.008  1.00 98.44           H  
ATOM    754  N   GLU A  48      -6.217   6.591 -10.129  1.00 98.41           N  
ATOM    755  H   GLU A  48      -6.549   6.909 -11.029  1.00 98.41           H  
ATOM    756  CA  GLU A  48      -7.140   6.660  -8.996  1.00 98.41           C  
ATOM    757  HA  GLU A  48      -6.632   6.286  -8.107  1.00 98.41           H  
ATOM    758  C   GLU A  48      -8.374   5.778  -9.222  1.00 98.41           C  
ATOM    759  CB  GLU A  48      -7.520   8.116  -8.702  1.00 98.41           C  
ATOM    760  HB2 GLU A  48      -8.121   8.511  -9.520  1.00 98.41           H  
ATOM    761  HB3 GLU A  48      -6.612   8.713  -8.614  1.00 98.41           H  
ATOM    762  O   GLU A  48      -9.035   5.853 -10.256  1.00 98.41           O  
ATOM    763  CG  GLU A  48      -8.303   8.221  -7.389  1.00 98.41           C  
ATOM    764  HG2 GLU A  48      -7.700   7.837  -6.567  1.00 98.41           H  
ATOM    765  HG3 GLU A  48      -9.207   7.614  -7.446  1.00 98.41           H  
ATOM    766  CD  GLU A  48      -8.704   9.663  -7.105  1.00 98.41           C  
ATOM    767  OE1 GLU A  48      -9.848  10.038  -7.429  1.00 98.41           O  
ATOM    768  OE2 GLU A  48      -7.950  10.424  -6.451  1.00 98.41           O  
ATOM    769  N   VAL A  49      -8.719   4.977  -8.214  1.00 98.06           N  
ATOM    770  H   VAL A  49      -8.109   4.951  -7.410  1.00 98.06           H  
ATOM    771  CA  VAL A  49      -9.914   4.129  -8.178  1.00 98.06           C  
ATOM    772  HA  VAL A  49     -10.456   4.233  -9.118  1.00 98.06           H  
ATOM    773  C   VAL A  49     -10.805   4.592  -7.036  1.00 98.06           C  
ATOM    774  CB  VAL A  49      -9.547   2.647  -7.998  1.00 98.06           C  
ATOM    775  HB  VAL A  49      -9.176   2.481  -6.986  1.00 98.06           H  
ATOM    776  O   VAL A  49     -10.349   4.704  -5.902  1.00 98.06           O  
ATOM    777  CG1 VAL A  49     -10.771   1.749  -8.221  1.00 98.06           C  
ATOM    778 HG11 VAL A  49     -10.488   0.707  -8.071  1.00 98.06           H  
ATOM    779 HG12 VAL A  49     -11.148   1.875  -9.236  1.00 98.06           H  
ATOM    780 HG13 VAL A  49     -11.558   1.994  -7.509  1.00 98.06           H  
ATOM    781  CG2 VAL A  49      -8.458   2.213  -8.978  1.00 98.06           C  
ATOM    782 HG21 VAL A  49      -8.768   2.433 -10.000  1.00 98.06           H  
ATOM    783 HG22 VAL A  49      -8.269   1.147  -8.855  1.00 98.06           H  
ATOM    784 HG23 VAL A  49      -7.525   2.737  -8.767  1.00 98.06           H  
ATOM    785  N   THR A  50     -12.081   4.851  -7.312  1.00 97.24           N  
ATOM    786  H   THR A  50     -12.424   4.676  -8.246  1.00 97.24           H  
ATOM    787  CA  THR A  50     -13.050   5.262  -6.285  1.00 97.24           C  
ATOM    788  HA  THR A  50     -12.534   5.414  -5.337  1.00 97.24           H  
ATOM    789  C   THR A  50     -14.092   4.175  -6.070  1.00 97.24           C  
ATOM    790  CB  THR A  50     -13.715   6.598  -6.635  1.00 97.24           C  
ATOM    791  HB  THR A  50     -14.252   6.506  -7.579  1.00 97.24           H  
ATOM    792  O   THR A  50     -14.671   3.670  -7.030  1.00 97.24           O  
ATOM    793  CG2 THR A  50     -14.677   7.085  -5.549  1.00 97.24           C  
ATOM    794 HG21 THR A  50     -14.172   7.095  -4.582  1.00 97.24           H  
ATOM    795 HG22 THR A  50     -15.014   8.094  -5.788  1.00 97.24           H  
ATOM    796 HG23 THR A  50     -15.548   6.432  -5.494  1.00 97.24           H  
ATOM    797  OG1 THR A  50     -12.738   7.607  -6.756  1.00 97.24           O  
ATOM    798  HG1 THR A  50     -12.100   7.349  -7.425  1.00 97.24           H  
ATOM    799  N   PHE A  51     -14.352   3.865  -4.804  1.00 96.20           N  
ATOM    800  H   PHE A  51     -13.810   4.325  -4.086  1.00 96.20           H  
ATOM    801  CA  PHE A  51     -15.432   3.001  -4.342  1.00 96.20           C  
ATOM    802  HA  PHE A  51     -15.934   2.540  -5.192  1.00 96.20           H  
ATOM    803  C   PHE A  51     -16.440   3.844  -3.567  1.00 96.20           C  
ATOM    804  CB  PHE A  51     -14.867   1.889  -3.451  1.00 96.20           C  
ATOM    805  HB2 PHE A  51     -15.698   1.289  -3.081  1.00 96.20           H  
ATOM    806  HB3 PHE A  51     -14.376   2.336  -2.587  1.00 96.20           H  
ATOM    807  O   PHE A  51     -16.042   4.742  -2.822  1.00 96.20           O  
ATOM    808  CG  PHE A  51     -13.883   0.975  -4.151  1.00 96.20           C  
ATOM    809  CD1 PHE A  51     -14.309  -0.280  -4.617  1.00 96.20           C  
ATOM    810  HD1 PHE A  51     -15.331  -0.592  -4.464  1.00 96.20           H  
ATOM    811  CD2 PHE A  51     -12.548   1.378  -4.343  1.00 96.20           C  
ATOM    812  HD2 PHE A  51     -12.215   2.343  -3.989  1.00 96.20           H  
ATOM    813  CE1 PHE A  51     -13.405  -1.131  -5.274  1.00 96.20           C  
ATOM    814  HE1 PHE A  51     -13.732  -2.103  -5.614  1.00 96.20           H  
ATOM    815  CE2 PHE A  51     -11.646   0.533  -5.009  1.00 96.20           C  
ATOM    816  HE2 PHE A  51     -10.625   0.850  -5.164  1.00 96.20           H  
ATOM    817  CZ  PHE A  51     -12.077  -0.721  -5.475  1.00 96.20           C  
ATOM    818  HZ  PHE A  51     -11.383  -1.377  -5.980  1.00 96.20           H  
ATOM    819  N   SER A  52     -17.724   3.525  -3.703  1.00 94.29           N  
ATOM    820  H   SER A  52     -17.972   2.743  -4.292  1.00 94.29           H  
ATOM    821  CA  SER A  52     -18.800   4.163  -2.941  1.00 94.29           C  
ATOM    822  HA  SER A  52     -18.373   4.837  -2.198  1.00 94.29           H  
ATOM    823  C   SER A  52     -19.620   3.105  -2.217  1.00 94.29           C  
ATOM    824  CB  SER A  52     -19.722   4.998  -3.832  1.00 94.29           C  
ATOM    825  HB2 SER A  52     -20.490   5.451  -3.206  1.00 94.29           H  
ATOM    826  HB3 SER A  52     -20.204   4.349  -4.563  1.00 94.29           H  
ATOM    827  O   SER A  52     -19.981   2.083  -2.801  1.00 94.29           O  
ATOM    828  OG  SER A  52     -19.021   6.025  -4.509  1.00 94.29           O  
ATOM    829  HG  SER A  52     -19.672   6.677  -4.778  1.00 94.29           H  
ATOM    830  N   ALA A  53     -19.950   3.353  -0.955  1.00 88.40           N  
ATOM    831  H   ALA A  53     -19.637   4.213  -0.526  1.00 88.40           H  
ATOM    832  CA  ALA A  53     -20.755   2.451  -0.151  1.00 88.40           C  
ATOM    833  HA  ALA A  53     -21.319   1.787  -0.805  1.00 88.40           H  
ATOM    834  C   ALA A  53     -21.751   3.233   0.706  1.00 88.40           C  
ATOM    835  CB  ALA A  53     -19.830   1.593   0.719  1.00 88.40           C  
ATOM    836  HB1 ALA A  53     -19.178   0.985   0.091  1.00 88.40           H  
ATOM    837  HB2 ALA A  53     -19.219   2.236   1.354  1.00 88.40           H  
ATOM    838  HB3 ALA A  53     -20.426   0.953   1.370  1.00 88.40           H  
ATOM    839  O   ALA A  53     -21.369   4.090   1.491  1.00 88.40           O  
ATOM    840  N   ASN A  54     -23.028   2.845   0.637  1.00 85.26           N  
ATOM    841  H   ASN A  54     -23.301   2.231  -0.116  1.00 85.26           H  
ATOM    842  CA  ASN A  54     -24.072   3.384   1.522  1.00 85.26           C  
ATOM    843  HA  ASN A  54     -24.056   4.472   1.466  1.00 85.26           H  
ATOM    844  C   ASN A  54     -23.867   3.002   3.002  1.00 85.26           C  
ATOM    845  CB  ASN A  54     -25.443   2.869   1.049  1.00 85.26           C  
ATOM    846  HB2 ASN A  54     -25.459   1.781   1.114  1.00 85.26           H  
ATOM    847  HB3 ASN A  54     -26.211   3.258   1.718  1.00 85.26           H  
ATOM    848  O   ASN A  54     -24.542   3.537   3.875  1.00 85.26           O  
ATOM    849  CG  ASN A  54     -25.813   3.296  -0.357  1.00 85.26           C  
ATOM    850  ND2 ASN A  54     -26.663   2.548  -1.020  1.00 85.26           N  
ATOM    851 HD21 ASN A  54     -26.905   2.899  -1.936  1.00 85.26           H  
ATOM    852 HD22 ASN A  54     -27.143   1.783  -0.567  1.00 85.26           H  
ATOM    853  OD1 ASN A  54     -25.349   4.275  -0.901  1.00 85.26           O  
ATOM    854  N   ASP A  55     -22.983   2.041   3.267  1.00 83.14           N  
ATOM    855  H   ASP A  55     -22.386   1.742   2.509  1.00 83.14           H  
ATOM    856  CA  ASP A  55     -22.583   1.607   4.600  1.00 83.14           C  
ATOM    857  HA  ASP A  55     -23.031   2.251   5.356  1.00 83.14           H  
ATOM    858  C   ASP A  55     -21.048   1.678   4.692  1.00 83.14           C  
ATOM    859  CB  ASP A  55     -23.117   0.192   4.862  1.00 83.14           C  
ATOM    860  HB2 ASP A  55     -22.770  -0.478   4.075  1.00 83.14           H  
ATOM    861  HB3 ASP A  55     -24.206   0.217   4.825  1.00 83.14           H  
ATOM    862  O   ASP A  55     -20.370   0.857   4.059  1.00 83.14           O  
ATOM    863  CG  ASP A  55     -22.683  -0.366   6.223  1.00 83.14           C  
ATOM    864  OD1 ASP A  55     -22.020   0.368   6.990  1.00 83.14           O  
ATOM    865  OD2 ASP A  55     -22.993  -1.552   6.461  1.00 83.14           O  
ATOM    866  N   PRO A  56     -20.488   2.631   5.462  1.00 78.18           N  
ATOM    867  CA  PRO A  56     -19.047   2.760   5.659  1.00 78.18           C  
ATOM    868  HA  PRO A  56     -18.589   3.016   4.703  1.00 78.18           H  
ATOM    869  C   PRO A  56     -18.378   1.491   6.200  1.00 78.18           C  
ATOM    870  CB  PRO A  56     -18.871   3.933   6.630  1.00 78.18           C  
ATOM    871  HB2 PRO A  56     -17.956   4.489   6.426  1.00 78.18           H  
ATOM    872  HB3 PRO A  56     -18.877   3.572   7.658  1.00 78.18           H  
ATOM    873  O   PRO A  56     -17.197   1.278   5.939  1.00 78.18           O  
ATOM    874  CG  PRO A  56     -20.115   4.784   6.388  1.00 78.18           C  
ATOM    875  HG2 PRO A  56     -20.364   5.397   7.254  1.00 78.18           H  
ATOM    876  HG3 PRO A  56     -19.969   5.404   5.504  1.00 78.18           H  
ATOM    877  CD  PRO A  56     -21.185   3.734   6.108  1.00 78.18           C  
ATOM    878  HD2 PRO A  56     -21.622   3.387   7.044  1.00 78.18           H  
ATOM    879  HD3 PRO A  56     -21.954   4.159   5.462  1.00 78.18           H  
ATOM    880  N   HIS A  57     -19.105   0.592   6.881  1.00 84.68           N  
ATOM    881  H   HIS A  57     -20.090   0.756   7.035  1.00 84.68           H  
ATOM    882  CA  HIS A  57     -18.541  -0.677   7.355  1.00 84.68           C  
ATOM    883  HA  HIS A  57     -17.669  -0.449   7.969  1.00 84.68           H  
ATOM    884  C   HIS A  57     -18.048  -1.582   6.217  1.00 84.68           C  
ATOM    885  CB  HIS A  57     -19.563  -1.423   8.220  1.00 84.68           C  
ATOM    886  HB2 HIS A  57     -19.155  -2.399   8.482  1.00 84.68           H  
ATOM    887  HB3 HIS A  57     -20.477  -1.594   7.651  1.00 84.68           H  
ATOM    888  O   HIS A  57     -17.181  -2.431   6.440  1.00 84.68           O  
ATOM    889  CG  HIS A  57     -19.888  -0.708   9.504  1.00 84.68           C  
ATOM    890  CD2 HIS A  57     -21.117  -0.286   9.935  1.00 84.68           C  
ATOM    891  HD2 HIS A  57     -22.047  -0.398   9.398  1.00 84.68           H  
ATOM    892  ND1 HIS A  57     -18.975  -0.362  10.472  1.00 84.68           N  
ATOM    893  HD1 HIS A  57     -17.973  -0.455  10.383  1.00 84.68           H  
ATOM    894  CE1 HIS A  57     -19.636   0.246  11.469  1.00 84.68           C  
ATOM    895  HE1 HIS A  57     -19.181   0.658  12.358  1.00 84.68           H  
ATOM    896  NE2 HIS A  57     -20.946   0.309  11.194  1.00 84.68           N  
ATOM    897  N   LYS A  58     -18.517  -1.377   4.977  1.00 87.62           N  
ATOM    898  H   LYS A  58     -19.206  -0.649   4.848  1.00 87.62           H  
ATOM    899  CA  LYS A  58     -17.993  -2.079   3.791  1.00 87.62           C  
ATOM    900  HA  LYS A  58     -18.032  -3.153   3.973  1.00 87.62           H  
ATOM    901  C   LYS A  58     -16.525  -1.755   3.507  1.00 87.62           C  
ATOM    902  CB  LYS A  58     -18.843  -1.750   2.560  1.00 87.62           C  
ATOM    903  HB2 LYS A  58     -18.842  -0.673   2.391  1.00 87.62           H  
ATOM    904  HB3 LYS A  58     -18.391  -2.234   1.694  1.00 87.62           H  
ATOM    905  O   LYS A  58     -15.835  -2.548   2.869  1.00 87.62           O  
ATOM    906  CG  LYS A  58     -20.283  -2.255   2.713  1.00 87.62           C  
ATOM    907  HG2 LYS A  58     -20.806  -1.661   3.463  1.00 87.62           H  
ATOM    908  HG3 LYS A  58     -20.270  -3.295   3.039  1.00 87.62           H  
ATOM    909  CD  LYS A  58     -21.018  -2.167   1.375  1.00 87.62           C  
ATOM    910  HD2 LYS A  58     -20.537  -2.845   0.670  1.00 87.62           H  
ATOM    911  HD3 LYS A  58     -20.963  -1.151   0.984  1.00 87.62           H  
ATOM    912  CE  LYS A  58     -22.480  -2.571   1.565  1.00 87.62           C  
ATOM    913  HE2 LYS A  58     -22.969  -1.824   2.189  1.00 87.62           H  
ATOM    914  HE3 LYS A  58     -22.507  -3.519   2.102  1.00 87.62           H  
ATOM    915  NZ  LYS A  58     -23.162  -2.705   0.257  1.00 87.62           N  
ATOM    916  HZ1 LYS A  58     -23.166  -1.822  -0.234  1.00 87.62           H  
ATOM    917  HZ2 LYS A  58     -24.110  -3.028   0.389  1.00 87.62           H  
ATOM    918  HZ3 LYS A  58     -22.675  -3.385  -0.309  1.00 87.62           H  
ATOM    919  N   PHE A  59     -16.040  -0.625   4.014  1.00 92.16           N  
ATOM    920  H   PHE A  59     -16.664  -0.022   4.529  1.00 92.16           H  
ATOM    921  CA  PHE A  59     -14.659  -0.179   3.888  1.00 92.16           C  
ATOM    922  HA  PHE A  59     -14.228  -0.589   2.975  1.00 92.16           H  
ATOM    923  C   PHE A  59     -13.743  -0.672   5.014  1.00 92.16           C  
ATOM    924  CB  PHE A  59     -14.661   1.350   3.779  1.00 92.16           C  
ATOM    925  HB2 PHE A  59     -15.056   1.769   4.704  1.00 92.16           H  
ATOM    926  HB3 PHE A  59     -13.625   1.681   3.714  1.00 92.16           H  
ATOM    927  O   PHE A  59     -12.557  -0.367   4.997  1.00 92.16           O  
ATOM    928  CG  PHE A  59     -15.411   1.946   2.599  1.00 92.16           C  
ATOM    929  CD1 PHE A  59     -15.456   1.286   1.359  1.00 92.16           C  
ATOM    930  HD1 PHE A  59     -14.972   0.326   1.259  1.00 92.16           H  
ATOM    931  CD2 PHE A  59     -16.044   3.192   2.732  1.00 92.16           C  
ATOM    932  HD2 PHE A  59     -16.021   3.716   3.676  1.00 92.16           H  
ATOM    933  CE1 PHE A  59     -16.114   1.853   0.256  1.00 92.16           C  
ATOM    934  HE1 PHE A  59     -16.139   1.335  -0.691  1.00 92.16           H  
ATOM    935  CE2 PHE A  59     -16.700   3.767   1.633  1.00 92.16           C  
ATOM    936  HE2 PHE A  59     -17.179   4.727   1.749  1.00 92.16           H  
ATOM    937  CZ  PHE A  59     -16.725   3.108   0.392  1.00 92.16           C  
ATOM    938  HZ  PHE A  59     -17.214   3.574  -0.452  1.00 92.16           H  
ATOM    939  N   ASN A  60     -14.240  -1.476   5.963  1.00 92.86           N  
ATOM    940  H   ASN A  60     -15.234  -1.654   5.973  1.00 92.86           H  
ATOM    941  CA  ASN A  60     -13.444  -1.919   7.113  1.00 92.86           C  
ATOM    942  HA  ASN A  60     -12.936  -1.047   7.526  1.00 92.86           H  
ATOM    943  C   ASN A  60     -12.348  -2.942   6.774  1.00 92.86           C  
ATOM    944  CB  ASN A  60     -14.374  -2.482   8.202  1.00 92.86           C  
ATOM    945  HB2 ASN A  60     -15.106  -3.160   7.764  1.00 92.86           H  
ATOM    946  HB3 ASN A  60     -13.776  -3.046   8.918  1.00 92.86           H  
ATOM    947  O   ASN A  60     -11.482  -3.189   7.611  1.00 92.86           O  
ATOM    948  CG  ASN A  60     -15.083  -1.407   9.002  1.00 92.86           C  
ATOM    949  ND2 ASN A  60     -15.873  -1.788   9.976  1.00 92.86           N  
ATOM    950 HD21 ASN A  60     -15.957  -2.771  10.192  1.00 92.86           H  
ATOM    951 HD22 ASN A  60     -16.059  -1.062  10.653  1.00 92.86           H  
ATOM    952  OD1 ASN A  60     -14.913  -0.217   8.824  1.00 92.86           O  
ATOM    953  N   ARG A  61     -12.403  -3.587   5.600  1.00 95.94           N  
ATOM    954  H   ARG A  61     -13.121  -3.298   4.951  1.00 95.94           H  
ATOM    955  CA  ARG A  61     -11.484  -4.673   5.213  1.00 95.94           C  
ATOM    956  HA  ARG A  61     -10.596  -4.600   5.841  1.00 95.94           H  
ATOM    957  C   ARG A  61     -10.967  -4.552   3.770  1.00 95.94           C  
ATOM    958  CB  ARG A  61     -12.124  -6.049   5.482  1.00 95.94           C  
ATOM    959  HB2 ARG A  61     -13.044  -6.132   4.905  1.00 95.94           H  
ATOM    960  HB3 ARG A  61     -11.436  -6.827   5.150  1.00 95.94           H  
ATOM    961  O   ARG A  61     -11.208  -5.472   2.983  1.00 95.94           O  
ATOM    962  CG  ARG A  61     -12.430  -6.297   6.961  1.00 95.94           C  
ATOM    963  HG2 ARG A  61     -13.123  -5.538   7.325  1.00 95.94           H  
ATOM    964  HG3 ARG A  61     -11.508  -6.241   7.539  1.00 95.94           H  
ATOM    965  CD  ARG A  61     -13.084  -7.670   7.151  1.00 95.94           C  
ATOM    966  HD2 ARG A  61     -13.984  -7.716   6.537  1.00 95.94           H  
ATOM    967  HD3 ARG A  61     -12.408  -8.457   6.818  1.00 95.94           H  
ATOM    968  NE  ARG A  61     -13.462  -7.866   8.564  1.00 95.94           N  
ATOM    969  HE  ARG A  61     -14.376  -7.543   8.846  1.00 95.94           H  
ATOM    970  NH1 ARG A  61     -11.446  -8.660   9.280  1.00 95.94           N  
ATOM    971 HH11 ARG A  61     -10.823  -8.776  10.066  1.00 95.94           H  
ATOM    972 HH12 ARG A  61     -11.101  -8.710   8.332  1.00 95.94           H  
ATOM    973  NH2 ARG A  61     -12.979  -8.130  10.782  1.00 95.94           N  
ATOM    974 HH21 ARG A  61     -13.864  -7.746  11.081  1.00 95.94           H  
ATOM    975 HH22 ARG A  61     -12.214  -8.184  11.438  1.00 95.94           H  
ATOM    976  CZ  ARG A  61     -12.640  -8.221   9.532  1.00 95.94           C  
ATOM    977  N   PRO A  62     -10.334  -3.435   3.366  1.00 97.48           N  
ATOM    978  CA  PRO A  62      -9.809  -3.323   2.018  1.00 97.48           C  
ATOM    979  HA  PRO A  62     -10.567  -3.636   1.300  1.00 97.48           H  
ATOM    980  C   PRO A  62      -8.576  -4.222   1.866  1.00 97.48           C  
ATOM    981  CB  PRO A  62      -9.520  -1.840   1.804  1.00 97.48           C  
ATOM    982  HB2 PRO A  62     -10.432  -1.336   1.485  1.00 97.48           H  
ATOM    983  HB3 PRO A  62      -8.721  -1.677   1.081  1.00 97.48           H  
ATOM    984  O   PRO A  62      -7.760  -4.375   2.779  1.00 97.48           O  
ATOM    985  CG  PRO A  62      -9.141  -1.358   3.199  1.00 97.48           C  
ATOM    986  HG2 PRO A  62      -9.410  -0.311   3.342  1.00 97.48           H  
ATOM    987  HG3 PRO A  62      -8.066  -1.489   3.324  1.00 97.48           H  
ATOM    988  CD  PRO A  62      -9.926  -2.276   4.149  1.00 97.48           C  
ATOM    989  HD2 PRO A  62     -10.810  -1.749   4.507  1.00 97.48           H  
ATOM    990  HD3 PRO A  62      -9.311  -2.570   4.999  1.00 97.48           H  
ATOM    991  N   GLN A  63      -8.455  -4.828   0.695  1.00 98.23           N  
ATOM    992  H   GLN A  63      -9.179  -4.677   0.007  1.00 98.23           H  
ATOM    993  CA  GLN A  63      -7.373  -5.731   0.330  1.00 98.23           C  
ATOM    994  HA  GLN A  63      -6.578  -5.684   1.075  1.00 98.23           H  
ATOM    995  C   GLN A  63      -6.799  -5.282  -1.010  1.00 98.23           C  
ATOM    996  CB  GLN A  63      -7.933  -7.159   0.303  1.00 98.23           C  
ATOM    997  HB2 GLN A  63      -8.205  -7.440   1.320  1.00 98.23           H  
ATOM    998  HB3 GLN A  63      -8.847  -7.143  -0.290  1.00 98.23           H  
ATOM    999  O   GLN A  63      -7.548  -5.016  -1.951  1.00 98.23           O  
ATOM   1000  CG  GLN A  63      -7.007  -8.242  -0.275  1.00 98.23           C  
ATOM   1001  HG2 GLN A  63      -6.669  -7.946  -1.268  1.00 98.23           H  
ATOM   1002  HG3 GLN A  63      -6.125  -8.366   0.354  1.00 98.23           H  
ATOM   1003  CD  GLN A  63      -7.734  -9.583  -0.421  1.00 98.23           C  
ATOM   1004  NE2 GLN A  63      -7.129 -10.572  -1.018  1.00 98.23           N  
ATOM   1005 HE21 GLN A  63      -6.119 -10.552  -1.013  1.00 98.23           H  
ATOM   1006 HE22 GLN A  63      -7.595 -11.468  -1.023  1.00 98.23           H  
ATOM   1007  OE1 GLN A  63      -8.882  -9.781  -0.042  1.00 98.23           O  
ATOM   1008  N   PHE A  64      -5.475  -5.230  -1.083  1.00 98.41           N  
ATOM   1009  H   PHE A  64      -4.941  -5.436  -0.251  1.00 98.41           H  
ATOM   1010  CA  PHE A  64      -4.710  -4.871  -2.266  1.00 98.41           C  
ATOM   1011  HA  PHE A  64      -5.378  -4.725  -3.115  1.00 98.41           H  
ATOM   1012  C   PHE A  64      -3.757  -6.021  -2.573  1.00 98.41           C  
ATOM   1013  CB  PHE A  64      -3.953  -3.556  -2.015  1.00 98.41           C  
ATOM   1014  HB2 PHE A  64      -3.114  -3.749  -1.346  1.00 98.41           H  
ATOM   1015  HB3 PHE A  64      -3.534  -3.207  -2.959  1.00 98.41           H  
ATOM   1016  O   PHE A  64      -2.935  -6.381  -1.736  1.00 98.41           O  
ATOM   1017  CG  PHE A  64      -4.807  -2.456  -1.414  1.00 98.41           C  
ATOM   1018  CD1 PHE A  64      -5.675  -1.723  -2.237  1.00 98.41           C  
ATOM   1019  HD1 PHE A  64      -5.689  -1.922  -3.298  1.00 98.41           H  
ATOM   1020  CD2 PHE A  64      -4.777  -2.199  -0.029  1.00 98.41           C  
ATOM   1021  HD2 PHE A  64      -4.121  -2.769   0.612  1.00 98.41           H  
ATOM   1022  CE1 PHE A  64      -6.522  -0.748  -1.684  1.00 98.41           C  
ATOM   1023  HE1 PHE A  64      -7.198  -0.198  -2.322  1.00 98.41           H  
ATOM   1024  CE2 PHE A  64      -5.619  -1.219   0.525  1.00 98.41           C  
ATOM   1025  HE2 PHE A  64      -5.600  -1.034   1.589  1.00 98.41           H  
ATOM   1026  CZ  PHE A  64      -6.498  -0.498  -0.303  1.00 98.41           C  
ATOM   1027  HZ  PHE A  64      -7.162   0.241   0.121  1.00 98.41           H  
ATOM   1028  N   THR A  65      -3.869  -6.615  -3.751  1.00 98.03           N  
ATOM   1029  H   THR A  65      -4.599  -6.312  -4.380  1.00 98.03           H  
ATOM   1030  CA  THR A  65      -2.888  -7.570  -4.270  1.00 98.03           C  
ATOM   1031  HA  THR A  65      -2.144  -7.808  -3.510  1.00 98.03           H  
ATOM   1032  C   THR A  65      -2.173  -6.894  -5.424  1.00 98.03           C  
ATOM   1033  CB  THR A  65      -3.556  -8.881  -4.699  1.00 98.03           C  
ATOM   1034  HB  THR A  65      -4.251  -8.690  -5.517  1.00 98.03           H  
ATOM   1035  O   THR A  65      -2.824  -6.486  -6.379  1.00 98.03           O  
ATOM   1036  CG2 THR A  65      -2.541  -9.924  -5.150  1.00 98.03           C  
ATOM   1037 HG21 THR A  65      -3.060 -10.845  -5.416  1.00 98.03           H  
ATOM   1038 HG22 THR A  65      -2.017  -9.573  -6.039  1.00 98.03           H  
ATOM   1039 HG23 THR A  65      -1.814 -10.116  -4.361  1.00 98.03           H  
ATOM   1040  OG1 THR A  65      -4.264  -9.432  -3.605  1.00 98.03           O  
ATOM   1041  HG1 THR A  65      -3.696  -9.325  -2.838  1.00 98.03           H  
ATOM   1042  N   ILE A  66      -0.865  -6.715  -5.289  1.00 96.78           N  
ATOM   1043  H   ILE A  66      -0.400  -7.135  -4.497  1.00 96.78           H  
ATOM   1044  CA  ILE A  66       0.006  -6.081  -6.269  1.00 96.78           C  
ATOM   1045  HA  ILE A  66      -0.594  -5.575  -7.025  1.00 96.78           H  
ATOM   1046  C   ILE A  66       0.796  -7.194  -6.948  1.00 96.78           C  
ATOM   1047  CB  ILE A  66       0.939  -5.037  -5.604  1.00 96.78           C  
ATOM   1048  HB  ILE A  66       1.618  -5.548  -4.921  1.00 96.78           H  
ATOM   1049  O   ILE A  66       1.445  -7.983  -6.265  1.00 96.78           O  
ATOM   1050  CG1 ILE A  66       0.180  -3.937  -4.817  1.00 96.78           C  
ATOM   1051 HG12 ILE A  66       0.791  -3.035  -4.788  1.00 96.78           H  
ATOM   1052 HG13 ILE A  66      -0.744  -3.687  -5.339  1.00 96.78           H  
ATOM   1053  CG2 ILE A  66       1.790  -4.358  -6.692  1.00 96.78           C  
ATOM   1054 HG21 ILE A  66       1.153  -3.895  -7.446  1.00 96.78           H  
ATOM   1055 HG22 ILE A  66       2.436  -5.090  -7.178  1.00 96.78           H  
ATOM   1056 HG23 ILE A  66       2.437  -3.601  -6.249  1.00 96.78           H  
ATOM   1057  CD1 ILE A  66      -0.135  -4.287  -3.354  1.00 96.78           C  
ATOM   1058 HD11 ILE A  66      -0.840  -5.115  -3.285  1.00 96.78           H  
ATOM   1059 HD12 ILE A  66       0.784  -4.553  -2.832  1.00 96.78           H  
ATOM   1060 HD13 ILE A  66      -0.577  -3.420  -2.865  1.00 96.78           H  
ATOM   1061  N   GLU A  67       0.718  -7.249  -8.271  1.00 94.96           N  
ATOM   1062  H   GLU A  67       0.094  -6.614  -8.748  1.00 94.96           H  
ATOM   1063  CA  GLU A  67       1.445  -8.185  -9.121  1.00 94.96           C  
ATOM   1064  HA  GLU A  67       2.031  -8.870  -8.508  1.00 94.96           H  
ATOM   1065  C   GLU A  67       2.401  -7.405 -10.025  1.00 94.96           C  
ATOM   1066  CB  GLU A  67       0.475  -9.040  -9.950  1.00 94.96           C  
ATOM   1067  HB2 GLU A  67      -0.152  -8.385 -10.556  1.00 94.96           H  
ATOM   1068  HB3 GLU A  67       1.061  -9.676 -10.613  1.00 94.96           H  
ATOM   1069  O   GLU A  67       1.982  -6.600 -10.863  1.00 94.96           O  
ATOM   1070  CG  GLU A  67      -0.422  -9.926  -9.072  1.00 94.96           C  
ATOM   1071  HG2 GLU A  67      -1.039  -9.292  -8.436  1.00 94.96           H  
ATOM   1072  HG3 GLU A  67       0.216 -10.526  -8.423  1.00 94.96           H  
ATOM   1073  CD  GLU A  67      -1.342 -10.863  -9.874  1.00 94.96           C  
ATOM   1074  OE1 GLU A  67      -2.044 -11.651  -9.193  1.00 94.96           O  
ATOM   1075  OE2 GLU A  67      -1.331 -10.815 -11.129  1.00 94.96           O  
ATOM   1076  N   TRP A  68       3.698  -7.634  -9.849  1.00 90.78           N  
ATOM   1077  H   TRP A  68       3.976  -8.260  -9.106  1.00 90.78           H  
ATOM   1078  CA  TRP A  68       4.732  -7.120 -10.741  1.00 90.78           C  
ATOM   1079  HA  TRP A  68       4.466  -6.101 -11.023  1.00 90.78           H  
ATOM   1080  C   TRP A  68       4.795  -7.931 -12.022  1.00 90.78           C  
ATOM   1081  CB  TRP A  68       6.080  -7.069 -10.018  1.00 90.78           C  
ATOM   1082  HB2 TRP A  68       6.232  -7.972  -9.426  1.00 90.78           H  
ATOM   1083  HB3 TRP A  68       6.884  -6.997 -10.750  1.00 90.78           H  
ATOM   1084  O   TRP A  68       5.032  -9.136 -11.993  1.00 90.78           O  
ATOM   1085  CG  TRP A  68       6.122  -5.870  -9.148  1.00 90.78           C  
ATOM   1086  CD1 TRP A  68       6.324  -4.631  -9.622  1.00 90.78           C  
ATOM   1087  HD1 TRP A  68       6.566  -4.388 -10.646  1.00 90.78           H  
ATOM   1088  CD2 TRP A  68       5.749  -5.713  -7.747  1.00 90.78           C  
ATOM   1089  CE2 TRP A  68       5.660  -4.329  -7.458  1.00 90.78           C  
ATOM   1090  CE3 TRP A  68       5.469  -6.577  -6.681  1.00 90.78           C  
ATOM   1091  HE3 TRP A  68       5.618  -7.638  -6.821  1.00 90.78           H  
ATOM   1092  NE1 TRP A  68       5.946  -3.740  -8.655  1.00 90.78           N  
ATOM   1093  HE1 TRP A  68       6.001  -2.742  -8.800  1.00 90.78           H  
ATOM   1094  CH2 TRP A  68       4.961  -4.717  -5.188  1.00 90.78           C  
ATOM   1095  HH2 TRP A  68       4.606  -4.353  -4.236  1.00 90.78           H  
ATOM   1096  CZ2 TRP A  68       5.320  -3.822  -6.197  1.00 90.78           C  
ATOM   1097  HZ2 TRP A  68       5.296  -2.758  -6.017  1.00 90.78           H  
ATOM   1098  CZ3 TRP A  68       5.037  -6.092  -5.438  1.00 90.78           C  
ATOM   1099  HZ3 TRP A  68       4.779  -6.801  -4.665  1.00 90.78           H  
ATOM   1100  N   LEU A  69       4.590  -7.256 -13.151  1.00 90.39           N  
ATOM   1101  H   LEU A  69       4.430  -6.259 -13.114  1.00 90.39           H  
ATOM   1102  CA  LEU A  69       4.525  -7.889 -14.459  1.00 90.39           C  
ATOM   1103  HA  LEU A  69       4.264  -8.941 -14.343  1.00 90.39           H  
ATOM   1104  C   LEU A  69       5.909  -7.845 -15.113  1.00 90.39           C  
ATOM   1105  CB  LEU A  69       3.411  -7.216 -15.282  1.00 90.39           C  
ATOM   1106  HB2 LEU A  69       3.323  -7.741 -16.233  1.00 90.39           H  
ATOM   1107  HB3 LEU A  69       3.703  -6.190 -15.508  1.00 90.39           H  
ATOM   1108  O   LEU A  69       6.220  -6.939 -15.886  1.00 90.39           O  
ATOM   1109  CG  LEU A  69       2.012  -7.201 -14.643  1.00 90.39           C  
ATOM   1110  HG  LEU A  69       2.004  -6.542 -13.775  1.00 90.39           H  
ATOM   1111  CD1 LEU A  69       1.021  -6.662 -15.678  1.00 90.39           C  
ATOM   1112 HD11 LEU A  69       1.281  -5.633 -15.929  1.00 90.39           H  
ATOM   1113 HD12 LEU A  69       0.010  -6.676 -15.270  1.00 90.39           H  
ATOM   1114 HD13 LEU A  69       1.046  -7.276 -16.578  1.00 90.39           H  
ATOM   1115  CD2 LEU A  69       1.538  -8.591 -14.222  1.00 90.39           C  
ATOM   1116 HD21 LEU A  69       1.594  -9.274 -15.069  1.00 90.39           H  
ATOM   1117 HD22 LEU A  69       2.166  -8.965 -13.413  1.00 90.39           H  
ATOM   1118 HD23 LEU A  69       0.517  -8.537 -13.843  1.00 90.39           H  
ATOM   1119  N   GLU A  70       6.753  -8.810 -14.759  1.00 87.45           N  
ATOM   1120  H   GLU A  70       6.435  -9.516 -14.111  1.00 87.45           H  
ATOM   1121  CA  GLU A  70       8.081  -9.003 -15.344  1.00 87.45           C  
ATOM   1122  HA  GLU A  70       8.311  -8.172 -16.011  1.00 87.45           H  
ATOM   1123  C   GLU A  70       8.101 -10.289 -16.179  1.00 87.45           C  
ATOM   1124  CB  GLU A  70       9.137  -8.997 -14.225  1.00 87.45           C  
ATOM   1125  HB2 GLU A  70       9.002  -8.093 -13.632  1.00 87.45           H  
ATOM   1126  HB3 GLU A  70       8.979  -9.861 -13.579  1.00 87.45           H  
ATOM   1127  O   GLU A  70       7.805 -11.363 -15.662  1.00 87.45           O  
ATOM   1128  CG  GLU A  70      10.578  -9.008 -14.762  1.00 87.45           C  
ATOM   1129  HG2 GLU A  70      10.686  -8.184 -15.467  1.00 87.45           H  
ATOM   1130  HG3 GLU A  70      10.752  -9.941 -15.299  1.00 87.45           H  
ATOM   1131  CD  GLU A  70      11.630  -8.865 -13.646  1.00 87.45           C  
ATOM   1132  OE1 GLU A  70      12.740  -8.373 -13.951  1.00 87.45           O  
ATOM   1133  OE2 GLU A  70      11.330  -9.235 -12.484  1.00 87.45           O  
ATOM   1134  N   ASP A  71       8.445 -10.152 -17.460  1.00 86.02           N  
ATOM   1135  H   ASP A  71       8.675  -9.231 -17.806  1.00 86.02           H  
ATOM   1136  CA  ASP A  71       8.787 -11.261 -18.357  1.00 86.02           C  
ATOM   1137  HA  ASP A  71       8.103 -12.098 -18.223  1.00 86.02           H  
ATOM   1138  C   ASP A  71      10.208 -11.727 -17.998  1.00 86.02           C  
ATOM   1139  CB  ASP A  71       8.651 -10.758 -19.808  1.00 86.02           C  
ATOM   1140  HB2 ASP A  71       7.605 -10.519 -20.000  1.00 86.02           H  
ATOM   1141  HB3 ASP A  71       9.225  -9.838 -19.918  1.00 86.02           H  
ATOM   1142  O   ASP A  71      11.203 -11.082 -18.348  1.00 86.02           O  
ATOM   1143  CG  ASP A  71       9.129 -11.752 -20.872  1.00 86.02           C  
ATOM   1144  OD1 ASP A  71       9.514 -12.874 -20.502  1.00 86.02           O  
ATOM   1145  OD2 ASP A  71       9.219 -11.327 -22.051  1.00 86.02           O  
ATOM   1146  N   LYS A  72      10.294 -12.780 -17.182  1.00 85.04           N  
ATOM   1147  H   LYS A  72       9.459 -13.340 -17.083  1.00 85.04           H  
ATOM   1148  CA  LYS A  72      11.552 -13.262 -16.599  1.00 85.04           C  
ATOM   1149  HA  LYS A  72      12.212 -12.411 -16.430  1.00 85.04           H  
ATOM   1150  C   LYS A  72      12.303 -14.196 -17.532  1.00 85.04           C  
ATOM   1151  CB  LYS A  72      11.289 -13.979 -15.271  1.00 85.04           C  
ATOM   1152  HB2 LYS A  72      10.476 -14.693 -15.398  1.00 85.04           H  
ATOM   1153  HB3 LYS A  72      12.189 -14.530 -14.999  1.00 85.04           H  
ATOM   1154  O   LYS A  72      13.525 -14.308 -17.394  1.00 85.04           O  
ATOM   1155  CG  LYS A  72      10.960 -13.004 -14.136  1.00 85.04           C  
ATOM   1156  HG2 LYS A  72       9.979 -12.559 -14.306  1.00 85.04           H  
ATOM   1157  HG3 LYS A  72      11.712 -12.216 -14.098  1.00 85.04           H  
ATOM   1158  CD  LYS A  72      10.967 -13.770 -12.814  1.00 85.04           C  
ATOM   1159  HD2 LYS A  72      11.957 -14.195 -12.647  1.00 85.04           H  
ATOM   1160  HD3 LYS A  72      10.233 -14.573 -12.885  1.00 85.04           H  
ATOM   1161  CE  LYS A  72      10.603 -12.839 -11.660  1.00 85.04           C  
ATOM   1162  HE2 LYS A  72       9.629 -12.401 -11.878  1.00 85.04           H  
ATOM   1163  HE3 LYS A  72      11.319 -12.019 -11.607  1.00 85.04           H  
ATOM   1164  NZ  LYS A  72      10.550 -13.602 -10.392  1.00 85.04           N  
ATOM   1165  HZ1 LYS A  72      11.477 -13.846 -10.074  1.00 85.04           H  
ATOM   1166  HZ2 LYS A  72      10.099 -13.063  -9.667  1.00 85.04           H  
ATOM   1167  HZ3 LYS A  72      10.030 -14.455 -10.546  1.00 85.04           H  
ATOM   1168  N   ASP A  73      11.606 -14.903 -18.417  1.00 87.16           N  
ATOM   1169  H   ASP A  73      10.617 -14.727 -18.518  1.00 87.16           H  
ATOM   1170  CA  ASP A  73      12.242 -15.800 -19.384  1.00 87.16           C  
ATOM   1171  HA  ASP A  73      13.221 -16.071 -18.989  1.00 87.16           H  
ATOM   1172  C   ASP A  73      12.557 -15.121 -20.730  1.00 87.16           C  
ATOM   1173  CB  ASP A  73      11.478 -17.129 -19.478  1.00 87.16           C  
ATOM   1174  HB2 ASP A  73      12.097 -17.833 -20.034  1.00 87.16           H  
ATOM   1175  HB3 ASP A  73      11.361 -17.530 -18.472  1.00 87.16           H  
ATOM   1176  O   ASP A  73      13.388 -15.629 -21.491  1.00 87.16           O  
ATOM   1177  CG  ASP A  73      10.107 -17.075 -20.151  1.00 87.16           C  
ATOM   1178  OD1 ASP A  73       9.839 -16.075 -20.839  1.00 87.16           O  
ATOM   1179  OD2 ASP A  73       9.413 -18.114 -20.031  1.00 87.16           O  
ATOM   1180  N   GLY A  74      12.014 -13.923 -20.959  1.00 88.29           N  
ATOM   1181  H   GLY A  74      11.190 -13.683 -20.427  1.00 88.29           H  
ATOM   1182  CA  GLY A  74      12.282 -13.082 -22.118  1.00 88.29           C  
ATOM   1183  HA2 GLY A  74      13.356 -13.029 -22.293  1.00 88.29           H  
ATOM   1184  HA3 GLY A  74      11.898 -12.084 -21.907  1.00 88.29           H  
ATOM   1185  C   GLY A  74      11.598 -13.580 -23.388  1.00 88.29           C  
ATOM   1186  O   GLY A  74      12.105 -13.313 -24.486  1.00 88.29           O  
ATOM   1187  N   ASP A  75      10.506 -14.339 -23.267  1.00 90.99           N  
ATOM   1188  H   ASP A  75      10.140 -14.521 -22.344  1.00 90.99           H  
ATOM   1189  CA  ASP A  75       9.782 -14.909 -24.405  1.00 90.99           C  
ATOM   1190  HA  ASP A  75      10.529 -15.131 -25.167  1.00 90.99           H  
ATOM   1191  C   ASP A  75       8.798 -13.925 -25.074  1.00 90.99           C  
ATOM   1192  CB  ASP A  75       9.165 -16.269 -24.021  1.00 90.99           C  
ATOM   1193  HB2 ASP A  75       9.864 -16.825 -23.397  1.00 90.99           H  
ATOM   1194  HB3 ASP A  75       9.055 -16.838 -24.944  1.00 90.99           H  
ATOM   1195  O   ASP A  75       8.288 -14.195 -26.171  1.00 90.99           O  
ATOM   1196  CG  ASP A  75       7.784 -16.230 -23.344  1.00 90.99           C  
ATOM   1197  OD1 ASP A  75       7.300 -15.128 -23.014  1.00 90.99           O  
ATOM   1198  OD2 ASP A  75       7.106 -17.288 -23.393  1.00 90.99           O  
ATOM   1199  N   GLY A  76       8.594 -12.750 -24.470  1.00 89.24           N  
ATOM   1200  H   GLY A  76       8.990 -12.631 -23.548  1.00 89.24           H  
ATOM   1201  CA  GLY A  76       7.695 -11.697 -24.934  1.00 89.24           C  
ATOM   1202  HA2 GLY A  76       7.635 -11.719 -26.022  1.00 89.24           H  
ATOM   1203  HA3 GLY A  76       8.112 -10.741 -24.618  1.00 89.24           H  
ATOM   1204  C   GLY A  76       6.273 -11.787 -24.371  1.00 89.24           C  
ATOM   1205  O   GLY A  76       5.420 -10.981 -24.763  1.00 89.24           O  
ATOM   1206  N   TYR A  77       6.000 -12.734 -23.476  1.00 89.44           N  
ATOM   1207  H   TYR A  77       6.736 -13.370 -23.205  1.00 89.44           H  
ATOM   1208  CA  TYR A  77       4.730 -12.923 -22.787  1.00 89.44           C  
ATOM   1209  HA  TYR A  77       4.058 -12.109 -23.058  1.00 89.44           H  
ATOM   1210  C   TYR A  77       4.927 -12.861 -21.268  1.00 89.44           C  
ATOM   1211  CB  TYR A  77       4.078 -14.243 -23.231  1.00 89.44           C  
ATOM   1212  HB2 TYR A  77       4.722 -15.073 -22.941  1.00 89.44           H  
ATOM   1213  HB3 TYR A  77       3.135 -14.368 -22.697  1.00 89.44           H  
ATOM   1214  O   TYR A  77       6.025 -12.943 -20.748  1.00 89.44           O  
ATOM   1215  CG  TYR A  77       3.803 -14.320 -24.722  1.00 89.44           C  
ATOM   1216  CD1 TYR A  77       2.598 -13.817 -25.252  1.00 89.44           C  
ATOM   1217  HD1 TYR A  77       1.865 -13.386 -24.586  1.00 89.44           H  
ATOM   1218  CD2 TYR A  77       4.779 -14.855 -25.580  1.00 89.44           C  
ATOM   1219  HD2 TYR A  77       5.709 -15.210 -25.161  1.00 89.44           H  
ATOM   1220  CE1 TYR A  77       2.370 -13.850 -26.642  1.00 89.44           C  
ATOM   1221  HE1 TYR A  77       1.458 -13.452 -27.061  1.00 89.44           H  
ATOM   1222  CE2 TYR A  77       4.565 -14.879 -26.970  1.00 89.44           C  
ATOM   1223  HE2 TYR A  77       5.347 -15.264 -27.608  1.00 89.44           H  
ATOM   1224  OH  TYR A  77       3.156 -14.392 -28.846  1.00 89.44           O  
ATOM   1225  HH  TYR A  77       3.956 -14.714 -29.268  1.00 89.44           H  
ATOM   1226  CZ  TYR A  77       3.359 -14.375 -27.501  1.00 89.44           C  
ATOM   1227  N   ILE A  78       3.827 -12.662 -20.538  1.00 88.06           N  
ATOM   1228  H   ILE A  78       2.937 -12.607 -21.013  1.00 88.06           H  
ATOM   1229  CA  ILE A  78       3.828 -12.732 -19.073  1.00 88.06           C  
ATOM   1230  HA  ILE A  78       4.820 -13.020 -18.724  1.00 88.06           H  
ATOM   1231  C   ILE A  78       2.872 -13.845 -18.683  1.00 88.06           C  
ATOM   1232  CB  ILE A  78       3.502 -11.376 -18.419  1.00 88.06           C  
ATOM   1233  HB  ILE A  78       2.499 -11.071 -18.717  1.00 88.06           H  
ATOM   1234  O   ILE A  78       1.647 -13.725 -18.807  1.00 88.06           O  
ATOM   1235  CG1 ILE A  78       4.512 -10.321 -18.926  1.00 88.06           C  
ATOM   1236 HG12 ILE A  78       5.525 -10.657 -18.704  1.00 88.06           H  
ATOM   1237 HG13 ILE A  78       4.420 -10.223 -20.007  1.00 88.06           H  
ATOM   1238  CG2 ILE A  78       3.540 -11.511 -16.883  1.00 88.06           C  
ATOM   1239 HG21 ILE A  78       3.262 -10.571 -16.407  1.00 88.06           H  
ATOM   1240 HG22 ILE A  78       2.850 -12.285 -16.546  1.00 88.06           H  
ATOM   1241 HG23 ILE A  78       4.548 -11.783 -16.567  1.00 88.06           H  
ATOM   1242  CD1 ILE A  78       4.323  -8.927 -18.341  1.00 88.06           C  
ATOM   1243 HD11 ILE A  78       3.272  -8.641 -18.378  1.00 88.06           H  
ATOM   1244 HD12 ILE A  78       4.916  -8.212 -18.912  1.00 88.06           H  
ATOM   1245 HD13 ILE A  78       4.698  -8.938 -17.318  1.00 88.06           H  
ATOM   1246  N   SER A  79       3.445 -14.959 -18.257  1.00 87.03           N  
ATOM   1247  H   SER A  79       4.454 -14.963 -18.206  1.00 87.03           H  
ATOM   1248  CA  SER A  79       2.727 -16.143 -17.822  1.00 87.03           C  
ATOM   1249  HA  SER A  79       1.949 -16.350 -18.556  1.00 87.03           H  
ATOM   1250  C   SER A  79       2.059 -15.934 -16.459  1.00 87.03           C  
ATOM   1251  CB  SER A  79       3.682 -17.341 -17.799  1.00 87.03           C  
ATOM   1252  HB2 SER A  79       4.214 -17.409 -18.748  1.00 87.03           H  
ATOM   1253  HB3 SER A  79       3.111 -18.257 -17.649  1.00 87.03           H  
ATOM   1254  O   SER A  79       2.428 -15.075 -15.657  1.00 87.03           O  
ATOM   1255  OG  SER A  79       4.609 -17.196 -16.748  1.00 87.03           O  
ATOM   1256  HG  SER A  79       5.240 -16.543 -17.061  1.00 87.03           H  
ATOM   1257  N   ALA A  80       1.075 -16.782 -16.144  1.00 85.18           N  
ATOM   1258  H   ALA A  80       0.774 -17.456 -16.833  1.00 85.18           H  
ATOM   1259  CA  ALA A  80       0.471 -16.800 -14.811  1.00 85.18           C  
ATOM   1260  HA  ALA A  80       0.063 -15.812 -14.596  1.00 85.18           H  
ATOM   1261  C   ALA A  80       1.498 -17.120 -13.706  1.00 85.18           C  
ATOM   1262  CB  ALA A  80      -0.673 -17.819 -14.811  1.00 85.18           C  
ATOM   1263  HB1 ALA A  80      -0.285 -18.819 -15.004  1.00 85.18           H  
ATOM   1264  HB2 ALA A  80      -1.406 -17.554 -15.573  1.00 85.18           H  
ATOM   1265  HB3 ALA A  80      -1.159 -17.808 -13.835  1.00 85.18           H  
ATOM   1266  O   ALA A  80       1.363 -16.638 -12.587  1.00 85.18           O  
ATOM   1267  N   ALA A  81       2.532 -17.912 -14.015  1.00 84.85           N  
ATOM   1268  H   ALA A  81       2.677 -18.170 -14.981  1.00 84.85           H  
ATOM   1269  CA  ALA A  81       3.591 -18.225 -13.062  1.00 84.85           C  
ATOM   1270  HA  ALA A  81       3.138 -18.558 -12.128  1.00 84.85           H  
ATOM   1271  C   ALA A  81       4.447 -16.991 -12.739  1.00 84.85           C  
ATOM   1272  CB  ALA A  81       4.438 -19.369 -13.631  1.00 84.85           C  
ATOM   1273  HB1 ALA A  81       3.811 -20.240 -13.822  1.00 84.85           H  
ATOM   1274  HB2 ALA A  81       5.214 -19.638 -12.914  1.00 84.85           H  
ATOM   1275  HB3 ALA A  81       4.914 -19.056 -14.560  1.00 84.85           H  
ATOM   1276  O   ALA A  81       4.814 -16.794 -11.584  1.00 84.85           O  
ATOM   1277  N   GLU A  82       4.736 -16.148 -13.730  1.00 86.28           N  
ATOM   1278  H   GLU A  82       4.451 -16.366 -14.675  1.00 86.28           H  
ATOM   1279  CA  GLU A  82       5.492 -14.905 -13.531  1.00 86.28           C  
ATOM   1280  HA  GLU A  82       6.397 -15.113 -12.961  1.00 86.28           H  
ATOM   1281  C   GLU A  82       4.700 -13.870 -12.740  1.00 86.28           C  
ATOM   1282  CB  GLU A  82       5.906 -14.336 -14.884  1.00 86.28           C  
ATOM   1283  HB2 GLU A  82       5.032 -14.306 -15.535  1.00 86.28           H  
ATOM   1284  HB3 GLU A  82       6.277 -13.319 -14.754  1.00 86.28           H  
ATOM   1285  O   GLU A  82       5.259 -13.248 -11.838  1.00 86.28           O  
ATOM   1286  CG  GLU A  82       7.023 -15.204 -15.472  1.00 86.28           C  
ATOM   1287  HG2 GLU A  82       6.810 -16.260 -15.311  1.00 86.28           H  
ATOM   1288  HG3 GLU A  82       7.954 -14.977 -14.952  1.00 86.28           H  
ATOM   1289  CD  GLU A  82       7.156 -14.969 -16.965  1.00 86.28           C  
ATOM   1290  OE1 GLU A  82       8.297 -14.694 -17.378  1.00 86.28           O  
ATOM   1291  OE2 GLU A  82       6.101 -15.143 -17.623  1.00 86.28           O  
ATOM   1292  N   LYS A  83       3.385 -13.771 -12.981  1.00 84.86           N  
ATOM   1293  H   LYS A  83       3.012 -14.282 -13.768  1.00 84.86           H  
ATOM   1294  CA  LYS A  83       2.486 -12.945 -12.160  1.00 84.86           C  
ATOM   1295  HA  LYS A  83       2.805 -11.904 -12.217  1.00 84.86           H  
ATOM   1296  C   LYS A  83       2.549 -13.318 -10.678  1.00 84.86           C  
ATOM   1297  CB  LYS A  83       1.041 -13.061 -12.660  1.00 84.86           C  
ATOM   1298  HB2 LYS A  83       0.397 -12.622 -11.899  1.00 84.86           H  
ATOM   1299  HB3 LYS A  83       0.761 -14.109 -12.771  1.00 84.86           H  
ATOM   1300  O   LYS A  83       2.763 -12.455  -9.829  1.00 84.86           O  
ATOM   1301  CG  LYS A  83       0.808 -12.320 -13.981  1.00 84.86           C  
ATOM   1302  HG2 LYS A  83       1.332 -12.817 -14.797  1.00 84.86           H  
ATOM   1303  HG3 LYS A  83       1.195 -11.306 -13.873  1.00 84.86           H  
ATOM   1304  CD  LYS A  83      -0.694 -12.256 -14.287  1.00 84.86           C  
ATOM   1305  HD2 LYS A  83      -1.218 -12.004 -13.365  1.00 84.86           H  
ATOM   1306  HD3 LYS A  83      -1.046 -13.230 -14.627  1.00 84.86           H  
ATOM   1307  CE  LYS A  83      -1.004 -11.177 -15.330  1.00 84.86           C  
ATOM   1308  HE2 LYS A  83      -0.879 -11.585 -16.333  1.00 84.86           H  
ATOM   1309  HE3 LYS A  83      -0.280 -10.374 -15.197  1.00 84.86           H  
ATOM   1310  NZ  LYS A  83      -2.366 -10.617 -15.116  1.00 84.86           N  
ATOM   1311  HZ1 LYS A  83      -3.107 -11.284 -15.276  1.00 84.86           H  
ATOM   1312  HZ2 LYS A  83      -2.540  -9.759 -15.621  1.00 84.86           H  
ATOM   1313  HZ3 LYS A  83      -2.488 -10.310 -14.162  1.00 84.86           H  
ATOM   1314  N   GLU A  84       2.429 -14.609 -10.361  1.00 83.26           N  
ATOM   1315  H   GLU A  84       2.232 -15.267 -11.101  1.00 83.26           H  
ATOM   1316  CA  GLU A  84       2.483 -15.087  -8.970  1.00 83.26           C  
ATOM   1317  HA  GLU A  84       1.757 -14.535  -8.373  1.00 83.26           H  
ATOM   1318  C   GLU A  84       3.860 -14.835  -8.331  1.00 83.26           C  
ATOM   1319  CB  GLU A  84       2.120 -16.579  -8.904  1.00 83.26           C  
ATOM   1320  HB2 GLU A  84       2.760 -17.124  -9.598  1.00 83.26           H  
ATOM   1321  HB3 GLU A  84       2.330 -16.956  -7.903  1.00 83.26           H  
ATOM   1322  O   GLU A  84       3.945 -14.479  -7.159  1.00 83.26           O  
ATOM   1323  CG  GLU A  84       0.650 -16.890  -9.251  1.00 83.26           C  
ATOM   1324  HG2 GLU A  84       0.557 -17.970  -9.356  1.00 83.26           H  
ATOM   1325  HG3 GLU A  84       0.410 -16.449 -10.218  1.00 83.26           H  
ATOM   1326  CD  GLU A  84      -0.398 -16.419  -8.219  1.00 83.26           C  
ATOM   1327  OE1 GLU A  84      -1.605 -16.425  -8.552  1.00 83.26           O  
ATOM   1328  OE2 GLU A  84      -0.064 -16.120  -7.049  1.00 83.26           O  
ATOM   1329  N   GLN A  85       4.952 -14.928  -9.099  1.00 82.77           N  
ATOM   1330  H   GLN A  85       4.836 -15.185 -10.069  1.00 82.77           H  
ATOM   1331  CA  GLN A  85       6.300 -14.619  -8.603  1.00 82.77           C  
ATOM   1332  HA  GLN A  85       6.455 -15.146  -7.662  1.00 82.77           H  
ATOM   1333  C   GLN A  85       6.546 -13.131  -8.326  1.00 82.77           C  
ATOM   1334  CB  GLN A  85       7.347 -15.075  -9.614  1.00 82.77           C  
ATOM   1335  HB2 GLN A  85       7.101 -14.676 -10.598  1.00 82.77           H  
ATOM   1336  HB3 GLN A  85       8.311 -14.664  -9.313  1.00 82.77           H  
ATOM   1337  O   GLN A  85       7.567 -12.796  -7.719  1.00 82.77           O  
ATOM   1338  CG  GLN A  85       7.510 -16.591  -9.701  1.00 82.77           C  
ATOM   1339  HG2 GLN A  85       7.867 -16.977  -8.746  1.00 82.77           H  
ATOM   1340  HG3 GLN A  85       6.554 -17.069  -9.918  1.00 82.77           H  
ATOM   1341  CD  GLN A  85       8.524 -16.939 -10.779  1.00 82.77           C  
ATOM   1342  NE2 GLN A  85       8.436 -18.102 -11.381  1.00 82.77           N  
ATOM   1343 HE21 GLN A  85       9.049 -18.226 -12.174  1.00 82.77           H  
ATOM   1344 HE22 GLN A  85       7.610 -18.666 -11.242  1.00 82.77           H  
ATOM   1345  OE1 GLN A  85       9.440 -16.181 -11.070  1.00 82.77           O  
ATOM   1346  N   GLY A  86       5.655 -12.254  -8.781  1.00 86.41           N  
ATOM   1347  H   GLY A  86       4.896 -12.603  -9.348  1.00 86.41           H  
ATOM   1348  CA  GLY A  86       5.651 -10.825  -8.501  1.00 86.41           C  
ATOM   1349  HA2 GLY A  86       6.616 -10.512  -8.102  1.00 86.41           H  
ATOM   1350  HA3 GLY A  86       5.474 -10.293  -9.436  1.00 86.41           H  
ATOM   1351  C   GLY A  86       4.563 -10.423  -7.509  1.00 86.41           C  
ATOM   1352  O   GLY A  86       4.189  -9.258  -7.488  1.00 86.41           O  
ATOM   1353  N   ARG A  87       3.994 -11.349  -6.728  1.00 94.79           N  
ATOM   1354  H   ARG A  87       4.278 -12.312  -6.835  1.00 94.79           H  
ATOM   1355  CA  ARG A  87       2.789 -11.077  -5.938  1.00 94.79           C  
ATOM   1356  HA  ARG A  87       2.254 -10.256  -6.417  1.00 94.79           H  
ATOM   1357  C   ARG A  87       3.077 -10.661  -4.495  1.00 94.79           C  
ATOM   1358  CB  ARG A  87       1.879 -12.297  -6.037  1.00 94.79           C  
ATOM   1359  HB2 ARG A  87       1.723 -12.532  -7.090  1.00 94.79           H  
ATOM   1360  HB3 ARG A  87       2.365 -13.147  -5.557  1.00 94.79           H  
ATOM   1361  O   ARG A  87       3.671 -11.406  -3.716  1.00 94.79           O  
ATOM   1362  CG  ARG A  87       0.523 -12.054  -5.382  1.00 94.79           C  
ATOM   1363  HG2 ARG A  87       0.031 -11.201  -5.851  1.00 94.79           H  
ATOM   1364  HG3 ARG A  87       0.650 -11.874  -4.315  1.00 94.79           H  
ATOM   1365  CD  ARG A  87      -0.309 -13.310  -5.589  1.00 94.79           C  
ATOM   1366  HD2 ARG A  87       0.258 -14.175  -5.245  1.00 94.79           H  
ATOM   1367  HD3 ARG A  87      -0.507 -13.429  -6.654  1.00 94.79           H  
ATOM   1368  NE  ARG A  87      -1.571 -13.236  -4.848  1.00 94.79           N  
ATOM   1369  HE  ARG A  87      -1.699 -12.448  -4.230  1.00 94.79           H  
ATOM   1370  NH1 ARG A  87      -2.389 -15.194  -5.705  1.00 94.79           N  
ATOM   1371 HH11 ARG A  87      -1.511 -15.347  -6.179  1.00 94.79           H  
ATOM   1372 HH12 ARG A  87      -3.156 -15.728  -6.089  1.00 94.79           H  
ATOM   1373  NH2 ARG A  87      -3.661 -13.934  -4.348  1.00 94.79           N  
ATOM   1374 HH21 ARG A  87      -4.363 -14.656  -4.425  1.00 94.79           H  
ATOM   1375 HH22 ARG A  87      -3.761 -13.110  -3.773  1.00 94.79           H  
ATOM   1376  CZ  ARG A  87      -2.531 -14.122  -4.975  1.00 94.79           C  
ATOM   1377  N   VAL A  88       2.557  -9.501  -4.098  1.00 96.98           N  
ATOM   1378  H   VAL A  88       2.125  -8.927  -4.808  1.00 96.98           H  
ATOM   1379  CA  VAL A  88       2.509  -9.037  -2.701  1.00 96.98           C  
ATOM   1380  HA  VAL A  88       2.786  -9.862  -2.045  1.00 96.98           H  
ATOM   1381  C   VAL A  88       1.096  -8.620  -2.340  1.00 96.98           C  
ATOM   1382  CB  VAL A  88       3.492  -7.886  -2.437  1.00 96.98           C  
ATOM   1383  HB  VAL A  88       3.272  -7.069  -3.124  1.00 96.98           H  
ATOM   1384  O   VAL A  88       0.393  -7.966  -3.108  1.00 96.98           O  
ATOM   1385  CG1 VAL A  88       3.413  -7.331  -1.005  1.00 96.98           C  
ATOM   1386 HG11 VAL A  88       4.185  -6.577  -0.854  1.00 96.98           H  
ATOM   1387 HG12 VAL A  88       2.445  -6.859  -0.833  1.00 96.98           H  
ATOM   1388 HG13 VAL A  88       3.558  -8.137  -0.285  1.00 96.98           H  
ATOM   1389  CG2 VAL A  88       4.934  -8.358  -2.639  1.00 96.98           C  
ATOM   1390 HG21 VAL A  88       5.189  -9.128  -1.912  1.00 96.98           H  
ATOM   1391 HG22 VAL A  88       5.600  -7.503  -2.518  1.00 96.98           H  
ATOM   1392 HG23 VAL A  88       5.077  -8.769  -3.638  1.00 96.98           H  
ATOM   1393  N   GLU A  89       0.669  -8.971  -1.136  1.00 98.14           N  
ATOM   1394  H   GLU A  89       1.291  -9.502  -0.544  1.00 98.14           H  
ATOM   1395  CA  GLU A  89      -0.663  -8.675  -0.645  1.00 98.14           C  
ATOM   1396  HA  GLU A  89      -1.215  -8.134  -1.413  1.00 98.14           H  
ATOM   1397  C   GLU A  89      -0.633  -7.793   0.604  1.00 98.14           C  
ATOM   1398  CB  GLU A  89      -1.387  -9.996  -0.411  1.00 98.14           C  
ATOM   1399  HB2 GLU A  89      -1.295 -10.620  -1.300  1.00 98.14           H  
ATOM   1400  HB3 GLU A  89      -0.938 -10.506   0.441  1.00 98.14           H  
ATOM   1401  O   GLU A  89       0.091  -8.063   1.559  1.00 98.14           O  
ATOM   1402  CG  GLU A  89      -2.863  -9.752  -0.136  1.00 98.14           C  
ATOM   1403  HG2 GLU A  89      -3.298  -9.221  -0.982  1.00 98.14           H  
ATOM   1404  HG3 GLU A  89      -2.971  -9.129   0.752  1.00 98.14           H  
ATOM   1405  CD  GLU A  89      -3.627 -11.047   0.082  1.00 98.14           C  
ATOM   1406  OE1 GLU A  89      -4.863 -10.955   0.192  1.00 98.14           O  
ATOM   1407  OE2 GLU A  89      -3.076 -12.153   0.217  1.00 98.14           O  
ATOM   1408  N   VAL A  90      -1.483  -6.766   0.612  1.00 98.52           N  
ATOM   1409  H   VAL A  90      -2.014  -6.604  -0.232  1.00 98.52           H  
ATOM   1410  CA  VAL A  90      -1.747  -5.870   1.739  1.00 98.52           C  
ATOM   1411  HA  VAL A  90      -1.140  -6.175   2.592  1.00 98.52           H  
ATOM   1412  C   VAL A  90      -3.222  -5.994   2.112  1.00 98.52           C  
ATOM   1413  CB  VAL A  90      -1.385  -4.412   1.389  1.00 98.52           C  
ATOM   1414  HB  VAL A  90      -2.048  -4.055   0.602  1.00 98.52           H  
ATOM   1415  O   VAL A  90      -4.103  -5.547   1.378  1.00 98.52           O  
ATOM   1416  CG1 VAL A  90      -1.559  -3.496   2.608  1.00 98.52           C  
ATOM   1417 HG11 VAL A  90      -0.900  -3.818   3.414  1.00 98.52           H  
ATOM   1418 HG12 VAL A  90      -1.310  -2.471   2.334  1.00 98.52           H  
ATOM   1419 HG13 VAL A  90      -2.592  -3.512   2.954  1.00 98.52           H  
ATOM   1420  CG2 VAL A  90       0.055  -4.276   0.878  1.00 98.52           C  
ATOM   1421 HG21 VAL A  90       0.304  -3.226   0.727  1.00 98.52           H  
ATOM   1422 HG22 VAL A  90       0.162  -4.790  -0.078  1.00 98.52           H  
ATOM   1423 HG23 VAL A  90       0.752  -4.717   1.591  1.00 98.52           H  
ATOM   1424  N   ARG A  91      -3.515  -6.593   3.266  1.00 98.46           N  
ATOM   1425  H   ARG A  91      -2.742  -6.944   3.813  1.00 98.46           H  
ATOM   1426  CA  ARG A  91      -4.867  -6.665   3.839  1.00 98.46           C  
ATOM   1427  HA  ARG A  91      -5.608  -6.356   3.102  1.00 98.46           H  
ATOM   1428  C   ARG A  91      -4.953  -5.713   5.016  1.00 98.46           C  
ATOM   1429  CB  ARG A  91      -5.190  -8.090   4.299  1.00 98.46           C  
ATOM   1430  HB2 ARG A  91      -6.153  -8.086   4.809  1.00 98.46           H  
ATOM   1431  HB3 ARG A  91      -4.424  -8.393   5.013  1.00 98.46           H  
ATOM   1432  O   ARG A  91      -4.199  -5.855   5.975  1.00 98.46           O  
ATOM   1433  CG  ARG A  91      -5.237  -9.124   3.172  1.00 98.46           C  
ATOM   1434  HG2 ARG A  91      -4.314  -9.085   2.594  1.00 98.46           H  
ATOM   1435  HG3 ARG A  91      -6.087  -8.915   2.523  1.00 98.46           H  
ATOM   1436  CD  ARG A  91      -5.385 -10.525   3.779  1.00 98.46           C  
ATOM   1437  HD2 ARG A  91      -6.330 -10.588   4.318  1.00 98.46           H  
ATOM   1438  HD3 ARG A  91      -4.560 -10.687   4.473  1.00 98.46           H  
ATOM   1439  NE  ARG A  91      -5.348 -11.555   2.738  1.00 98.46           N  
ATOM   1440  HE  ARG A  91      -5.414 -11.235   1.782  1.00 98.46           H  
ATOM   1441  NH1 ARG A  91      -4.697 -13.386   3.969  1.00 98.46           N  
ATOM   1442 HH11 ARG A  91      -4.580 -12.805   4.787  1.00 98.46           H  
ATOM   1443 HH12 ARG A  91      -4.222 -14.277   3.976  1.00 98.46           H  
ATOM   1444  NH2 ARG A  91      -4.810 -13.514   1.750  1.00 98.46           N  
ATOM   1445 HH21 ARG A  91      -4.335 -14.404   1.807  1.00 98.46           H  
ATOM   1446 HH22 ARG A  91      -4.548 -12.962   0.946  1.00 98.46           H  
ATOM   1447  CZ  ARG A  91      -4.964 -12.813   2.829  1.00 98.46           C  
ATOM   1448  N   VAL A  92      -5.899  -4.788   4.975  1.00 98.12           N  
ATOM   1449  H   VAL A  92      -6.511  -4.740   4.173  1.00 98.12           H  
ATOM   1450  CA  VAL A  92      -6.139  -3.845   6.069  1.00 98.12           C  
ATOM   1451  HA  VAL A  92      -5.319  -3.908   6.785  1.00 98.12           H  
ATOM   1452  C   VAL A  92      -7.421  -4.236   6.786  1.00 98.12           C  
ATOM   1453  CB  VAL A  92      -6.184  -2.396   5.568  1.00 98.12           C  
ATOM   1454  HB  VAL A  92      -7.115  -2.255   5.019  1.00 98.12           H  
ATOM   1455  O   VAL A  92      -8.373  -4.702   6.167  1.00 98.12           O  
ATOM   1456  CG1 VAL A  92      -6.161  -1.395   6.728  1.00 98.12           C  
ATOM   1457 HG11 VAL A  92      -6.123  -0.377   6.341  1.00 98.12           H  
ATOM   1458 HG12 VAL A  92      -5.289  -1.570   7.358  1.00 98.12           H  
ATOM   1459 HG13 VAL A  92      -7.065  -1.489   7.329  1.00 98.12           H  
ATOM   1460  CG2 VAL A  92      -5.015  -2.068   4.629  1.00 98.12           C  
ATOM   1461 HG21 VAL A  92      -4.065  -2.226   5.139  1.00 98.12           H  
ATOM   1462 HG22 VAL A  92      -5.093  -1.031   4.302  1.00 98.12           H  
ATOM   1463 HG23 VAL A  92      -5.055  -2.693   3.736  1.00 98.12           H  
ATOM   1464  N   GLU A  93      -7.449  -4.061   8.098  1.00 96.68           N  
ATOM   1465  H   GLU A  93      -6.596  -3.777   8.557  1.00 96.68           H  
ATOM   1466  CA  GLU A  93      -8.611  -4.303   8.939  1.00 96.68           C  
ATOM   1467  HA  GLU A  93      -9.512  -4.305   8.327  1.00 96.68           H  
ATOM   1468  C   GLU A  93      -8.734  -3.186   9.975  1.00 96.68           C  
ATOM   1469  CB  GLU A  93      -8.471  -5.696   9.561  1.00 96.68           C  
ATOM   1470  HB2 GLU A  93      -7.502  -5.781  10.055  1.00 96.68           H  
ATOM   1471  HB3 GLU A  93      -8.504  -6.424   8.750  1.00 96.68           H  
ATOM   1472  O   GLU A  93      -7.841  -3.001  10.802  1.00 96.68           O  
ATOM   1473  CG  GLU A  93      -9.570  -6.029  10.572  1.00 96.68           C  
ATOM   1474  HG2 GLU A  93      -9.470  -5.379  11.441  1.00 96.68           H  
ATOM   1475  HG3 GLU A  93     -10.538  -5.841  10.108  1.00 96.68           H  
ATOM   1476  CD  GLU A  93      -9.513  -7.493  11.030  1.00 96.68           C  
ATOM   1477  OE1 GLU A  93     -10.456  -7.906  11.741  1.00 96.68           O  
ATOM   1478  OE2 GLU A  93      -8.710  -8.309  10.506  1.00 96.68           O  
ATOM   1479  N   PHE A  94      -9.845  -2.452   9.930  1.00 93.65           N  
ATOM   1480  H   PHE A  94     -10.519  -2.645   9.203  1.00 93.65           H  
ATOM   1481  CA  PHE A  94     -10.178  -1.414  10.903  1.00 93.65           C  
ATOM   1482  HA  PHE A  94      -9.267  -1.082  11.401  1.00 93.65           H  
ATOM   1483  C   PHE A  94     -11.124  -1.980  11.967  1.00 93.65           C  
ATOM   1484  CB  PHE A  94     -10.778  -0.193  10.191  1.00 93.65           C  
ATOM   1485  HB2 PHE A  94     -11.730  -0.476   9.742  1.00 93.65           H  
ATOM   1486  HB3 PHE A  94     -10.985   0.576  10.936  1.00 93.65           H  
ATOM   1487  O   PHE A  94     -12.199  -2.496  11.649  1.00 93.65           O  
ATOM   1488  CG  PHE A  94      -9.883   0.402   9.119  1.00 93.65           C  
ATOM   1489  CD1 PHE A  94      -8.836   1.277   9.464  1.00 93.65           C  
ATOM   1490  HD1 PHE A  94      -8.661   1.537  10.497  1.00 93.65           H  
ATOM   1491  CD2 PHE A  94     -10.083   0.062   7.768  1.00 93.65           C  
ATOM   1492  HD2 PHE A  94     -10.877  -0.614   7.489  1.00 93.65           H  
ATOM   1493  CE1 PHE A  94      -8.006   1.799   8.454  1.00 93.65           C  
ATOM   1494  HE1 PHE A  94      -7.174   2.442   8.699  1.00 93.65           H  
ATOM   1495  CE2 PHE A  94      -9.264   0.598   6.765  1.00 93.65           C  
ATOM   1496  HE2 PHE A  94      -9.444   0.340   5.732  1.00 93.65           H  
ATOM   1497  CZ  PHE A  94      -8.224   1.471   7.109  1.00 93.65           C  
ATOM   1498  HZ  PHE A  94      -7.585   1.880   6.341  1.00 93.65           H  
ATOM   1499  N   GLU A  95     -10.733  -1.872  13.235  1.00 91.11           N  
ATOM   1500  H   GLU A  95      -9.847  -1.427  13.424  1.00 91.11           H  
ATOM   1501  CA  GLU A  95     -11.500  -2.345  14.388  1.00 91.11           C  
ATOM   1502  HA  GLU A  95     -12.543  -2.473  14.100  1.00 91.11           H  
ATOM   1503  C   GLU A  95     -11.440  -1.293  15.502  1.00 91.11           C  
ATOM   1504  CB  GLU A  95     -10.973  -3.722  14.845  1.00 91.11           C  
ATOM   1505  HB2 GLU A  95      -9.956  -3.617  15.223  1.00 91.11           H  
ATOM   1506  HB3 GLU A  95     -10.953  -4.396  13.988  1.00 91.11           H  
ATOM   1507  O   GLU A  95     -10.506  -1.265  16.301  1.00 91.11           O  
ATOM   1508  CG  GLU A  95     -11.876  -4.339  15.927  1.00 91.11           C  
ATOM   1509  HG2 GLU A  95     -12.872  -4.474  15.504  1.00 91.11           H  
ATOM   1510  HG3 GLU A  95     -11.965  -3.641  16.759  1.00 91.11           H  
ATOM   1511  CD  GLU A  95     -11.378  -5.689  16.481  1.00 91.11           C  
ATOM   1512  OE1 GLU A  95     -12.137  -6.303  17.258  1.00 91.11           O  
ATOM   1513  OE2 GLU A  95     -10.233  -6.121  16.184  1.00 91.11           O  
ATOM   1514  N   GLY A  96     -12.437  -0.403  15.543  1.00 87.70           N  
ATOM   1515  H   GLY A  96     -13.126  -0.417  14.805  1.00 87.70           H  
ATOM   1516  CA  GLY A  96     -12.531   0.644  16.562  1.00 87.70           C  
ATOM   1517  HA2 GLY A  96     -13.432   1.235  16.396  1.00 87.70           H  
ATOM   1518  HA3 GLY A  96     -12.599   0.181  17.546  1.00 87.70           H  
ATOM   1519  C   GLY A  96     -11.332   1.595  16.540  1.00 87.70           C  
ATOM   1520  O   GLY A  96     -11.178   2.389  15.616  1.00 87.70           O  
ATOM   1521  N   ASP A  97     -10.498   1.511  17.572  1.00 91.92           N  
ATOM   1522  H   ASP A  97     -10.616   0.756  18.233  1.00 91.92           H  
ATOM   1523  CA  ASP A  97      -9.286   2.308  17.766  1.00 91.92           C  
ATOM   1524  HA  ASP A  97      -9.421   3.272  17.275  1.00 91.92           H  
ATOM   1525  C   ASP A  97      -8.027   1.673  17.148  1.00 91.92           C  
ATOM   1526  CB  ASP A  97      -9.111   2.581  19.272  1.00 91.92           C  
ATOM   1527  HB2 ASP A  97      -8.301   3.299  19.405  1.00 91.92           H  
ATOM   1528  HB3 ASP A  97     -10.021   3.041  19.656  1.00 91.92           H  
ATOM   1529  O   ASP A  97      -6.924   2.192  17.333  1.00 91.92           O  
ATOM   1530  CG  ASP A  97      -8.790   1.337  20.118  1.00 91.92           C  
ATOM   1531  OD1 ASP A  97      -9.157   0.207  19.716  1.00 91.92           O  
ATOM   1532  OD2 ASP A  97      -8.186   1.507  21.199  1.00 91.92           O  
ATOM   1533  N   LYS A  98      -8.171   0.568  16.402  1.00 94.86           N  
ATOM   1534  H   LYS A  98      -9.097   0.171  16.332  1.00 94.86           H  
ATOM   1535  CA  LYS A  98      -7.059  -0.180  15.803  1.00 94.86           C  
ATOM   1536  HA  LYS A  98      -6.133   0.356  16.013  1.00 94.86           H  
ATOM   1537  C   LYS A  98      -7.165  -0.303  14.290  1.00 94.86           C  
ATOM   1538  CB  LYS A  98      -6.952  -1.569  16.444  1.00 94.86           C  
ATOM   1539  HB2 LYS A  98      -7.911  -2.079  16.350  1.00 94.86           H  
ATOM   1540  HB3 LYS A  98      -6.194  -2.153  15.921  1.00 94.86           H  
ATOM   1541  O   LYS A  98      -8.242  -0.514  13.735  1.00 94.86           O  
ATOM   1542  CG  LYS A  98      -6.557  -1.459  17.918  1.00 94.86           C  
ATOM   1543  HG2 LYS A  98      -5.548  -1.055  17.994  1.00 94.86           H  
ATOM   1544  HG3 LYS A  98      -7.240  -0.780  18.429  1.00 94.86           H  
ATOM   1545  CD  LYS A  98      -6.621  -2.818  18.610  1.00 94.86           C  
ATOM   1546  HD2 LYS A  98      -5.825  -3.461  18.234  1.00 94.86           H  
ATOM   1547  HD3 LYS A  98      -7.594  -3.269  18.416  1.00 94.86           H  
ATOM   1548  CE  LYS A  98      -6.463  -2.562  20.108  1.00 94.86           C  
ATOM   1549  HE2 LYS A  98      -5.487  -2.112  20.289  1.00 94.86           H  
ATOM   1550  HE3 LYS A  98      -7.218  -1.831  20.398  1.00 94.86           H  
ATOM   1551  NZ  LYS A  98      -6.633  -3.809  20.885  1.00 94.86           N  
ATOM   1552  HZ1 LYS A  98      -6.588  -3.595  21.871  1.00 94.86           H  
ATOM   1553  HZ2 LYS A  98      -5.921  -4.482  20.641  1.00 94.86           H  
ATOM   1554  HZ3 LYS A  98      -7.550  -4.185  20.689  1.00 94.86           H  
ATOM   1555  N   MET A  99      -6.004  -0.285  13.641  1.00 96.94           N  
ATOM   1556  H   MET A  99      -5.177  -0.088  14.185  1.00 96.94           H  
ATOM   1557  CA  MET A  99      -5.823  -0.706  12.256  1.00 96.94           C  
ATOM   1558  HA  MET A  99      -6.766  -1.091  11.867  1.00 96.94           H  
ATOM   1559  C   MET A  99      -4.779  -1.826  12.212  1.00 96.94           C  
ATOM   1560  CB  MET A  99      -5.419   0.497  11.393  1.00 96.94           C  
ATOM   1561  HB2 MET A  99      -6.154   1.293  11.510  1.00 96.94           H  
ATOM   1562  HB3 MET A  99      -4.451   0.870  11.727  1.00 96.94           H  
ATOM   1563  O   MET A  99      -3.619  -1.605  12.567  1.00 96.94           O  
ATOM   1564  CG  MET A  99      -5.347   0.111   9.910  1.00 96.94           C  
ATOM   1565  HG2 MET A  99      -4.764  -0.803   9.798  1.00 96.94           H  
ATOM   1566  HG3 MET A  99      -6.357  -0.105   9.562  1.00 96.94           H  
ATOM   1567  SD  MET A  99      -4.614   1.365   8.827  1.00 96.94           S  
ATOM   1568  CE  MET A  99      -2.914   1.221   9.396  1.00 96.94           C  
ATOM   1569  HE1 MET A  99      -2.796   1.811  10.305  1.00 96.94           H  
ATOM   1570  HE2 MET A  99      -2.688   0.181   9.629  1.00 96.94           H  
ATOM   1571  HE3 MET A  99      -2.241   1.560   8.609  1.00 96.94           H  
ATOM   1572  N   ARG A 100      -5.178  -3.022  11.771  1.00 97.61           N  
ATOM   1573  H   ARG A 100      -6.138  -3.113  11.471  1.00 97.61           H  
ATOM   1574  CA  ARG A 100      -4.264  -4.141  11.498  1.00 97.61           C  
ATOM   1575  HA  ARG A 100      -3.326  -3.983  12.029  1.00 97.61           H  
ATOM   1576  C   ARG A 100      -3.945  -4.185  10.009  1.00 97.61           C  
ATOM   1577  CB  ARG A 100      -4.843  -5.486  11.967  1.00 97.61           C  
ATOM   1578  HB2 ARG A 100      -4.111  -6.263  11.747  1.00 97.61           H  
ATOM   1579  HB3 ARG A 100      -5.747  -5.706  11.400  1.00 97.61           H  
ATOM   1580  O   ARG A 100      -4.848  -4.115   9.181  1.00 97.61           O  
ATOM   1581  CG  ARG A 100      -5.175  -5.536  13.464  1.00 97.61           C  
ATOM   1582  HG2 ARG A 100      -6.011  -4.870  13.673  1.00 97.61           H  
ATOM   1583  HG3 ARG A 100      -4.309  -5.216  14.043  1.00 97.61           H  
ATOM   1584  CD  ARG A 100      -5.551  -6.971  13.864  1.00 97.61           C  
ATOM   1585  HD2 ARG A 100      -6.320  -7.340  13.184  1.00 97.61           H  
ATOM   1586  HD3 ARG A 100      -4.675  -7.609  13.742  1.00 97.61           H  
ATOM   1587  NE  ARG A 100      -6.004  -7.048  15.268  1.00 97.61           N  
ATOM   1588  HE  ARG A 100      -5.274  -6.972  15.961  1.00 97.61           H  
ATOM   1589  NH1 ARG A 100      -8.246  -7.438  14.888  1.00 97.61           N  
ATOM   1590 HH11 ARG A 100      -8.100  -7.589  13.900  1.00 97.61           H  
ATOM   1591 HH12 ARG A 100      -9.168  -7.198  15.224  1.00 97.61           H  
ATOM   1592  NH2 ARG A 100      -7.590  -7.010  16.924  1.00 97.61           N  
ATOM   1593 HH21 ARG A 100      -6.897  -6.816  17.633  1.00 97.61           H  
ATOM   1594 HH22 ARG A 100      -8.582  -6.887  17.065  1.00 97.61           H  
ATOM   1595  CZ  ARG A 100      -7.254  -7.179  15.681  1.00 97.61           C  
ATOM   1596  N   VAL A 101      -2.670  -4.318   9.675  1.00 98.40           N  
ATOM   1597  H   VAL A 101      -1.987  -4.334  10.418  1.00 98.40           H  
ATOM   1598  CA  VAL A 101      -2.171  -4.465   8.306  1.00 98.40           C  
ATOM   1599  HA  VAL A 101      -3.006  -4.472   7.606  1.00 98.40           H  
ATOM   1600  C   VAL A 101      -1.452  -5.801   8.228  1.00 98.40           C  
ATOM   1601  CB  VAL A 101      -1.231  -3.311   7.910  1.00 98.40           C  
ATOM   1602  HB  VAL A 101      -0.328  -3.348   8.518  1.00 98.40           H  
ATOM   1603  O   VAL A 101      -0.390  -5.958   8.823  1.00 98.40           O  
ATOM   1604  CG1 VAL A 101      -0.839  -3.423   6.432  1.00 98.40           C  
ATOM   1605 HG11 VAL A 101      -1.730  -3.403   5.804  1.00 98.40           H  
ATOM   1606 HG12 VAL A 101      -0.184  -2.598   6.151  1.00 98.40           H  
ATOM   1607 HG13 VAL A 101      -0.301  -4.355   6.257  1.00 98.40           H  
ATOM   1608  CG2 VAL A 101      -1.890  -1.946   8.135  1.00 98.40           C  
ATOM   1609 HG21 VAL A 101      -2.791  -1.856   7.529  1.00 98.40           H  
ATOM   1610 HG22 VAL A 101      -2.146  -1.838   9.188  1.00 98.40           H  
ATOM   1611 HG23 VAL A 101      -1.188  -1.152   7.878  1.00 98.40           H  
ATOM   1612  N   ARG A 102      -2.031  -6.765   7.514  1.00 98.53           N  
ATOM   1613  H   ARG A 102      -2.885  -6.535   7.027  1.00 98.53           H  
ATOM   1614  CA  ARG A 102      -1.376  -8.035   7.185  1.00 98.53           C  
ATOM   1615  HA  ARG A 102      -0.581  -8.234   7.904  1.00 98.53           H  
ATOM   1616  C   ARG A 102      -0.717  -7.917   5.820  1.00 98.53           C  
ATOM   1617  CB  ARG A 102      -2.358  -9.210   7.245  1.00 98.53           C  
ATOM   1618  HB2 ARG A 102      -3.243  -8.977   6.652  1.00 98.53           H  
ATOM   1619  HB3 ARG A 102      -1.874 -10.088   6.815  1.00 98.53           H  
ATOM   1620  O   ARG A 102      -1.374  -7.550   4.846  1.00 98.53           O  
ATOM   1621  CG  ARG A 102      -2.781  -9.548   8.679  1.00 98.53           C  
ATOM   1622  HG2 ARG A 102      -1.886  -9.765   9.261  1.00 98.53           H  
ATOM   1623  HG3 ARG A 102      -3.296  -8.701   9.134  1.00 98.53           H  
ATOM   1624  CD  ARG A 102      -3.685 -10.788   8.715  1.00 98.53           C  
ATOM   1625  HD2 ARG A 102      -3.220 -11.582   8.130  1.00 98.53           H  
ATOM   1626  HD3 ARG A 102      -3.732 -11.143   9.744  1.00 98.53           H  
ATOM   1627  NE  ARG A 102      -5.045 -10.509   8.197  1.00 98.53           N  
ATOM   1628  HE  ARG A 102      -5.151 -10.523   7.193  1.00 98.53           H  
ATOM   1629  NH1 ARG A 102      -6.055 -10.151  10.235  1.00 98.53           N  
ATOM   1630 HH11 ARG A 102      -5.161 -10.204  10.701  1.00 98.53           H  
ATOM   1631 HH12 ARG A 102      -6.846  -9.775  10.738  1.00 98.53           H  
ATOM   1632  NH2 ARG A 102      -7.240  -9.869   8.404  1.00 98.53           N  
ATOM   1633 HH21 ARG A 102      -7.891  -9.427   9.037  1.00 98.53           H  
ATOM   1634 HH22 ARG A 102      -7.321  -9.750   7.404  1.00 98.53           H  
ATOM   1635  CZ  ARG A 102      -6.097 -10.202   8.937  1.00 98.53           C  
ATOM   1636  N   LEU A 103       0.567  -8.225   5.775  1.00 98.62           N  
ATOM   1637  H   LEU A 103       1.008  -8.532   6.630  1.00 98.62           H  
ATOM   1638  CA  LEU A 103       1.405  -8.219   4.589  1.00 98.62           C  
ATOM   1639  HA  LEU A 103       0.866  -7.791   3.744  1.00 98.62           H  
ATOM   1640  C   LEU A 103       1.789  -9.657   4.272  1.00 98.62           C  
ATOM   1641  CB  LEU A 103       2.670  -7.391   4.858  1.00 98.62           C  
ATOM   1642  HB2 LEU A 103       3.244  -7.891   5.638  1.00 98.62           H  
ATOM   1643  HB3 LEU A 103       3.270  -7.390   3.948  1.00 98.62           H  
ATOM   1644  O   LEU A 103       2.289 -10.342   5.159  1.00 98.62           O  
ATOM   1645  CG  LEU A 103       2.434  -5.940   5.296  1.00 98.62           C  
ATOM   1646  HG  LEU A 103       1.804  -5.907   6.185  1.00 98.62           H  
ATOM   1647  CD1 LEU A 103       3.785  -5.321   5.651  1.00 98.62           C  
ATOM   1648 HD11 LEU A 103       3.678  -4.255   5.850  1.00 98.62           H  
ATOM   1649 HD12 LEU A 103       4.187  -5.812   6.537  1.00 98.62           H  
ATOM   1650 HD13 LEU A 103       4.487  -5.460   4.829  1.00 98.62           H  
ATOM   1651  CD2 LEU A 103       1.769  -5.123   4.191  1.00 98.62           C  
ATOM   1652 HD21 LEU A 103       1.659  -4.086   4.509  1.00 98.62           H  
ATOM   1653 HD22 LEU A 103       2.375  -5.167   3.286  1.00 98.62           H  
ATOM   1654 HD23 LEU A 103       0.781  -5.532   3.980  1.00 98.62           H  
ATOM   1655  N   ARG A 104       1.593 -10.105   3.036  1.00 98.17           N  
ATOM   1656  H   ARG A 104       1.177  -9.478   2.362  1.00 98.17           H  
ATOM   1657  CA  ARG A 104       2.041 -11.422   2.576  1.00 98.17           C  
ATOM   1658  HA  ARG A 104       2.681 -11.881   3.330  1.00 98.17           H  
ATOM   1659  C   ARG A 104       2.876 -11.257   1.319  1.00 98.17           C  
ATOM   1660  CB  ARG A 104       0.824 -12.331   2.376  1.00 98.17           C  
ATOM   1661  HB2 ARG A 104       0.148 -11.876   1.653  1.00 98.17           H  
ATOM   1662  HB3 ARG A 104       0.299 -12.432   3.326  1.00 98.17           H  
ATOM   1663  O   ARG A 104       2.438 -10.595   0.380  1.00 98.17           O  
ATOM   1664  CG  ARG A 104       1.212 -13.720   1.872  1.00 98.17           C  
ATOM   1665  HG2 ARG A 104       1.739 -13.639   0.921  1.00 98.17           H  
ATOM   1666  HG3 ARG A 104       1.859 -14.208   2.602  1.00 98.17           H  
ATOM   1667  CD  ARG A 104      -0.053 -14.548   1.661  1.00 98.17           C  
ATOM   1668  HD2 ARG A 104      -0.580 -14.665   2.607  1.00 98.17           H  
ATOM   1669  HD3 ARG A 104      -0.702 -14.023   0.959  1.00 98.17           H  
ATOM   1670  NE  ARG A 104       0.311 -15.837   1.079  1.00 98.17           N  
ATOM   1671  HE  ARG A 104       0.630 -15.790   0.122  1.00 98.17           H  
ATOM   1672  NH1 ARG A 104       0.311 -17.112   2.995  1.00 98.17           N  
ATOM   1673 HH11 ARG A 104       0.672 -17.917   3.487  1.00 98.17           H  
ATOM   1674 HH12 ARG A 104      -0.016 -16.315   3.524  1.00 98.17           H  
ATOM   1675  NH2 ARG A 104       1.201 -17.884   1.071  1.00 98.17           N  
ATOM   1676 HH21 ARG A 104       1.629 -18.664   1.550  1.00 98.17           H  
ATOM   1677 HH22 ARG A 104       1.605 -17.561   0.203  1.00 98.17           H  
ATOM   1678  CZ  ARG A 104       0.589 -16.945   1.725  1.00 98.17           C  
ATOM   1679  N   ASN A 105       4.067 -11.840   1.313  1.00 97.21           N  
ATOM   1680  H   ASN A 105       4.347 -12.389   2.113  1.00 97.21           H  
ATOM   1681  CA  ASN A 105       4.958 -11.804   0.162  1.00 97.21           C  
ATOM   1682  HA  ASN A 105       4.586 -11.104  -0.586  1.00 97.21           H  
ATOM   1683  C   ASN A 105       5.007 -13.189  -0.489  1.00 97.21           C  
ATOM   1684  CB  ASN A 105       6.334 -11.303   0.623  1.00 97.21           C  
ATOM   1685  HB2 ASN A 105       6.737 -12.002   1.356  1.00 97.21           H  
ATOM   1686  HB3 ASN A 105       6.235 -10.318   1.079  1.00 97.21           H  
ATOM   1687  O   ASN A 105       5.681 -14.081   0.016  1.00 97.21           O  
ATOM   1688  CG  ASN A 105       7.311 -11.201  -0.525  1.00 97.21           C  
ATOM   1689  ND2 ASN A 105       8.578 -11.032  -0.250  1.00 97.21           N  
ATOM   1690 HD21 ASN A 105       8.867 -10.873   0.704  1.00 97.21           H  
ATOM   1691 HD22 ASN A 105       9.218 -10.958  -1.028  1.00 97.21           H  
ATOM   1692  OD1 ASN A 105       6.940 -11.236  -1.683  1.00 97.21           O  
ATOM   1693  N   ASP A 106       4.301 -13.368  -1.602  1.00 95.03           N  
ATOM   1694  H   ASP A 106       3.823 -12.582  -2.019  1.00 95.03           H  
ATOM   1695  CA  ASP A 106       4.367 -14.592  -2.411  1.00 95.03           C  
ATOM   1696  HA  ASP A 106       4.731 -15.413  -1.793  1.00 95.03           H  
ATOM   1697  C   ASP A 106       5.391 -14.458  -3.562  1.00 95.03           C  
ATOM   1698  CB  ASP A 106       2.952 -14.986  -2.877  1.00 95.03           C  
ATOM   1699  HB2 ASP A 106       2.505 -14.145  -3.407  1.00 95.03           H  
ATOM   1700  HB3 ASP A 106       3.029 -15.819  -3.576  1.00 95.03           H  
ATOM   1701  O   ASP A 106       5.573 -15.386  -4.350  1.00 95.03           O  
ATOM   1702  CG  ASP A 106       2.021 -15.424  -1.730  1.00 95.03           C  
ATOM   1703  OD1 ASP A 106       2.361 -16.342  -0.941  1.00 95.03           O  
ATOM   1704  OD2 ASP A 106       0.900 -14.882  -1.603  1.00 95.03           O  
ATOM   1705  N   SER A 107       6.103 -13.325  -3.639  1.00 92.32           N  
ATOM   1706  H   SER A 107       5.928 -12.603  -2.955  1.00 92.32           H  
ATOM   1707  CA  SER A 107       7.137 -13.081  -4.643  1.00 92.32           C  
ATOM   1708  HA  SER A 107       6.729 -13.445  -5.586  1.00 92.32           H  
ATOM   1709  C   SER A 107       8.430 -13.862  -4.376  1.00 92.32           C  
ATOM   1710  CB  SER A 107       7.414 -11.577  -4.803  1.00 92.32           C  
ATOM   1711  HB2 SER A 107       7.826 -11.381  -5.793  1.00 92.32           H  
ATOM   1712  HB3 SER A 107       6.484 -11.017  -4.707  1.00 92.32           H  
ATOM   1713  O   SER A 107       8.646 -14.427  -3.303  1.00 92.32           O  
ATOM   1714  OG  SER A 107       8.354 -11.123  -3.854  1.00 92.32           O  
ATOM   1715  HG  SER A 107       7.898 -11.122  -3.009  1.00 92.32           H  
ATOM   1716  N   SER A 108       9.337 -13.870  -5.355  1.00 90.08           N  
ATOM   1717  H   SER A 108       9.096 -13.405  -6.219  1.00 90.08           H  
ATOM   1718  CA  SER A 108      10.622 -14.579  -5.261  1.00 90.08           C  
ATOM   1719  HA  SER A 108      10.443 -15.522  -4.745  1.00 90.08           H  
ATOM   1720  C   SER A 108      11.716 -13.859  -4.455  1.00 90.08           C  
ATOM   1721  CB  SER A 108      11.129 -14.926  -6.665  1.00 90.08           C  
ATOM   1722  HB2 SER A 108      12.099 -15.418  -6.589  1.00 90.08           H  
ATOM   1723  HB3 SER A 108      10.430 -15.622  -7.129  1.00 90.08           H  
ATOM   1724  O   SER A 108      12.784 -14.433  -4.245  1.00 90.08           O  
ATOM   1725  OG  SER A 108      11.243 -13.778  -7.494  1.00 90.08           O  
ATOM   1726  HG  SER A 108      11.658 -13.072  -6.993  1.00 90.08           H  
ATOM   1727  N   THR A 109      11.500 -12.614  -4.023  1.00 91.34           N  
ATOM   1728  H   THR A 109      10.588 -12.203  -4.161  1.00 91.34           H  
ATOM   1729  CA  THR A 109      12.510 -11.791  -3.327  1.00 91.34           C  
ATOM   1730  HA  THR A 109      13.324 -12.436  -2.995  1.00 91.34           H  
ATOM   1731  C   THR A 109      11.920 -11.099  -2.100  1.00 91.34           C  
ATOM   1732  CB  THR A 109      13.110 -10.719  -4.249  1.00 91.34           C  
ATOM   1733  HB  THR A 109      13.751 -10.061  -3.663  1.00 91.34           H  
ATOM   1734  O   THR A 109      10.718 -10.841  -2.076  1.00 91.34           O  
ATOM   1735  CG2 THR A 109      13.945 -11.337  -5.370  1.00 91.34           C  
ATOM   1736 HG21 THR A 109      13.313 -11.935  -6.027  1.00 91.34           H  
ATOM   1737 HG22 THR A 109      14.729 -11.965  -4.946  1.00 91.34           H  
ATOM   1738 HG23 THR A 109      14.402 -10.538  -5.954  1.00 91.34           H  
ATOM   1739  OG1 THR A 109      12.098  -9.954  -4.857  1.00 91.34           O  
ATOM   1740  HG1 THR A 109      11.486  -9.642  -4.186  1.00 91.34           H  
ATOM   1741  N   PRO A 110      12.720 -10.763  -1.071  1.00 95.49           N  
ATOM   1742  CA  PRO A 110      12.236  -9.936   0.029  1.00 95.49           C  
ATOM   1743  HA  PRO A 110      11.450 -10.476   0.557  1.00 95.49           H  
ATOM   1744  C   PRO A 110      11.682  -8.602  -0.477  1.00 95.49           C  
ATOM   1745  CB  PRO A 110      13.429  -9.734   0.967  1.00 95.49           C  
ATOM   1746  HB2 PRO A 110      13.949  -8.808   0.721  1.00 95.49           H  
ATOM   1747  HB3 PRO A 110      13.121  -9.732   2.013  1.00 95.49           H  
ATOM   1748  O   PRO A 110      12.229  -8.017  -1.413  1.00 95.49           O  
ATOM   1749  CG  PRO A 110      14.335 -10.923   0.649  1.00 95.49           C  
ATOM   1750  HG2 PRO A 110      15.380 -10.707   0.871  1.00 95.49           H  
ATOM   1751  HG3 PRO A 110      13.998 -11.797   1.206  1.00 95.49           H  
ATOM   1752  CD  PRO A 110      14.104 -11.146  -0.845  1.00 95.49           C  
ATOM   1753  HD2 PRO A 110      14.759 -10.497  -1.426  1.00 95.49           H  
ATOM   1754  HD3 PRO A 110      14.280 -12.193  -1.092  1.00 95.49           H  
ATOM   1755  N   VAL A 111      10.620  -8.122   0.165  1.00 96.95           N  
ATOM   1756  H   VAL A 111      10.224  -8.659   0.923  1.00 96.95           H  
ATOM   1757  CA  VAL A 111      10.041  -6.800  -0.102  1.00 96.95           C  
ATOM   1758  HA  VAL A 111      10.656  -6.285  -0.840  1.00 96.95           H  
ATOM   1759  C   VAL A 111      10.083  -5.952   1.155  1.00 96.95           C  
ATOM   1760  CB  VAL A 111       8.623  -6.877  -0.699  1.00 96.95           C  
ATOM   1761  HB  VAL A 111       8.292  -5.861  -0.911  1.00 96.95           H  
ATOM   1762  O   VAL A 111       9.911  -6.460   2.264  1.00 96.95           O  
ATOM   1763  CG1 VAL A 111       8.665  -7.639  -2.029  1.00 96.95           C  
ATOM   1764 HG11 VAL A 111       7.733  -7.500  -2.577  1.00 96.95           H  
ATOM   1765 HG12 VAL A 111       8.826  -8.704  -1.861  1.00 96.95           H  
ATOM   1766 HG13 VAL A 111       9.475  -7.254  -2.649  1.00 96.95           H  
ATOM   1767  CG2 VAL A 111       7.595  -7.520   0.245  1.00 96.95           C  
ATOM   1768 HG21 VAL A 111       7.931  -8.513   0.545  1.00 96.95           H  
ATOM   1769 HG22 VAL A 111       6.634  -7.605  -0.261  1.00 96.95           H  
ATOM   1770 HG23 VAL A 111       7.470  -6.901   1.134  1.00 96.95           H  
ATOM   1771  N   GLU A 112      10.310  -4.657   0.988  1.00 98.03           N  
ATOM   1772  H   GLU A 112      10.401  -4.299   0.047  1.00 98.03           H  
ATOM   1773  CA  GLU A 112      10.234  -3.676   2.061  1.00 98.03           C  
ATOM   1774  HA  GLU A 112      10.203  -4.200   3.017  1.00 98.03           H  
ATOM   1775  C   GLU A 112       8.932  -2.883   1.926  1.00 98.03           C  
ATOM   1776  CB  GLU A 112      11.499  -2.804   2.079  1.00 98.03           C  
ATOM   1777  HB2 GLU A 112      12.365  -3.464   2.123  1.00 98.03           H  
ATOM   1778  HB3 GLU A 112      11.561  -2.207   1.169  1.00 98.03           H  
ATOM   1779  O   GLU A 112       8.624  -2.320   0.878  1.00 98.03           O  
ATOM   1780  CG  GLU A 112      11.512  -1.885   3.307  1.00 98.03           C  
ATOM   1781  HG2 GLU A 112      11.178  -2.456   4.174  1.00 98.03           H  
ATOM   1782  HG3 GLU A 112      10.793  -1.080   3.155  1.00 98.03           H  
ATOM   1783  CD  GLU A 112      12.905  -1.314   3.613  1.00 98.03           C  
ATOM   1784  OE1 GLU A 112      13.078  -0.079   3.549  1.00 98.03           O  
ATOM   1785  OE2 GLU A 112      13.762  -2.103   4.069  1.00 98.03           O  
ATOM   1786  N   VAL A 113       8.130  -2.860   2.989  1.00 98.40           N  
ATOM   1787  H   VAL A 113       8.410  -3.384   3.805  1.00 98.40           H  
ATOM   1788  CA  VAL A 113       6.855  -2.147   3.028  1.00 98.40           C  
ATOM   1789  HA  VAL A 113       6.667  -1.716   2.045  1.00 98.40           H  
ATOM   1790  C   VAL A 113       6.946  -1.008   4.031  1.00 98.40           C  
ATOM   1791  CB  VAL A 113       5.671  -3.082   3.327  1.00 98.40           C  
ATOM   1792  HB  VAL A 113       5.761  -3.473   4.340  1.00 98.40           H  
ATOM   1793  O   VAL A 113       7.066  -1.224   5.239  1.00 98.40           O  
ATOM   1794  CG1 VAL A 113       4.350  -2.305   3.206  1.00 98.40           C  
ATOM   1795 HG11 VAL A 113       4.270  -1.862   2.214  1.00 98.40           H  
ATOM   1796 HG12 VAL A 113       3.509  -2.979   3.367  1.00 98.40           H  
ATOM   1797 HG13 VAL A 113       4.309  -1.515   3.957  1.00 98.40           H  
ATOM   1798  CG2 VAL A 113       5.619  -4.263   2.347  1.00 98.40           C  
ATOM   1799 HG21 VAL A 113       5.611  -3.893   1.322  1.00 98.40           H  
ATOM   1800 HG22 VAL A 113       6.493  -4.899   2.486  1.00 98.40           H  
ATOM   1801 HG23 VAL A 113       4.727  -4.865   2.519  1.00 98.40           H  
ATOM   1802  N   HIS A 114       6.828   0.219   3.534  1.00 98.32           N  
ATOM   1803  H   HIS A 114       6.768   0.310   2.530  1.00 98.32           H  
ATOM   1804  CA  HIS A 114       6.685   1.413   4.354  1.00 98.32           C  
ATOM   1805  HA  HIS A 114       7.121   1.221   5.334  1.00 98.32           H  
ATOM   1806  C   HIS A 114       5.207   1.749   4.523  1.00 98.32           C  
ATOM   1807  CB  HIS A 114       7.435   2.598   3.754  1.00 98.32           C  
ATOM   1808  HB2 HIS A 114       6.911   2.950   2.866  1.00 98.32           H  
ATOM   1809  HB3 HIS A 114       7.435   3.413   4.478  1.00 98.32           H  
ATOM   1810  O   HIS A 114       4.515   2.105   3.567  1.00 98.32           O  
ATOM   1811  CG  HIS A 114       8.852   2.289   3.383  1.00 98.32           C  
ATOM   1812  CD2 HIS A 114       9.307   1.986   2.129  1.00 98.32           C  
ATOM   1813  HD2 HIS A 114       8.721   1.895   1.227  1.00 98.32           H  
ATOM   1814  ND1 HIS A 114       9.931   2.285   4.235  1.00 98.32           N  
ATOM   1815  HD1 HIS A 114       9.902   2.279   5.244  1.00 98.32           H  
ATOM   1816  CE1 HIS A 114      11.022   2.016   3.498  1.00 98.32           C  
ATOM   1817  HE1 HIS A 114      12.031   1.920   3.872  1.00 98.32           H  
ATOM   1818  NE2 HIS A 114      10.684   1.853   2.216  1.00 98.32           N  
ATOM   1819  N   ILE A 115       4.731   1.677   5.758  1.00 98.40           N  
ATOM   1820  H   ILE A 115       5.367   1.385   6.486  1.00 98.40           H  
ATOM   1821  CA  ILE A 115       3.360   1.993   6.138  1.00 98.40           C  
ATOM   1822  HA  ILE A 115       2.748   2.065   5.240  1.00 98.40           H  
ATOM   1823  C   ILE A 115       3.364   3.342   6.851  1.00 98.40           C  
ATOM   1824  CB  ILE A 115       2.759   0.884   7.026  1.00 98.40           C  
ATOM   1825  HB  ILE A 115       3.245   0.932   8.001  1.00 98.40           H  
ATOM   1826  O   ILE A 115       4.070   3.517   7.846  1.00 98.40           O  
ATOM   1827  CG1 ILE A 115       2.996  -0.536   6.462  1.00 98.40           C  
ATOM   1828 HG12 ILE A 115       4.062  -0.694   6.295  1.00 98.40           H  
ATOM   1829 HG13 ILE A 115       2.483  -0.651   5.508  1.00 98.40           H  
ATOM   1830  CG2 ILE A 115       1.258   1.179   7.203  1.00 98.40           C  
ATOM   1831 HG21 ILE A 115       0.763   1.190   6.233  1.00 98.40           H  
ATOM   1832 HG22 ILE A 115       1.120   2.151   7.676  1.00 98.40           H  
ATOM   1833 HG23 ILE A 115       0.783   0.435   7.843  1.00 98.40           H  
ATOM   1834  CD1 ILE A 115       2.546  -1.641   7.422  1.00 98.40           C  
ATOM   1835 HD11 ILE A 115       1.463  -1.635   7.544  1.00 98.40           H  
ATOM   1836 HD12 ILE A 115       3.022  -1.501   8.393  1.00 98.40           H  
ATOM   1837 HD13 ILE A 115       2.839  -2.612   7.023  1.00 98.40           H  
ATOM   1838  N   LYS A 116       2.560   4.290   6.371  1.00 97.98           N  
ATOM   1839  H   LYS A 116       2.018   4.065   5.549  1.00 97.98           H  
ATOM   1840  CA  LYS A 116       2.336   5.586   7.020  1.00 97.98           C  
ATOM   1841  HA  LYS A 116       2.904   5.619   7.950  1.00 97.98           H  
ATOM   1842  C   LYS A 116       0.864   5.743   7.389  1.00 97.98           C  
ATOM   1843  CB  LYS A 116       2.848   6.714   6.119  1.00 97.98           C  
ATOM   1844  HB2 LYS A 116       3.904   6.550   5.907  1.00 97.98           H  
ATOM   1845  HB3 LYS A 116       2.300   6.696   5.177  1.00 97.98           H  
ATOM   1846  O   LYS A 116      -0.010   5.545   6.549  1.00 97.98           O  
ATOM   1847  CG  LYS A 116       2.673   8.085   6.786  1.00 97.98           C  
ATOM   1848  HG2 LYS A 116       3.294   8.141   7.680  1.00 97.98           H  
ATOM   1849  HG3 LYS A 116       1.631   8.224   7.077  1.00 97.98           H  
ATOM   1850  CD  LYS A 116       3.041   9.214   5.825  1.00 97.98           C  
ATOM   1851  HD2 LYS A 116       2.411   9.131   4.939  1.00 97.98           H  
ATOM   1852  HD3 LYS A 116       4.088   9.136   5.534  1.00 97.98           H  
ATOM   1853  CE  LYS A 116       2.767  10.543   6.532  1.00 97.98           C  
ATOM   1854  HE2 LYS A 116       1.781  10.484   6.992  1.00 97.98           H  
ATOM   1855  HE3 LYS A 116       3.480  10.681   7.345  1.00 97.98           H  
ATOM   1856  NZ  LYS A 116       2.801  11.676   5.580  1.00 97.98           N  
ATOM   1857  HZ1 LYS A 116       2.562  12.530   6.064  1.00 97.98           H  
ATOM   1858  HZ2 LYS A 116       2.107  11.519   4.864  1.00 97.98           H  
ATOM   1859  HZ3 LYS A 116       3.704  11.765   5.137  1.00 97.98           H  
ATOM   1860  N   VAL A 117       0.609   6.131   8.637  1.00 95.84           N  
ATOM   1861  H   VAL A 117       1.395   6.273   9.255  1.00 95.84           H  
ATOM   1862  CA  VAL A 117      -0.733   6.270   9.217  1.00 95.84           C  
ATOM   1863  HA  VAL A 117      -1.472   6.383   8.423  1.00 95.84           H  
ATOM   1864  C   VAL A 117      -0.752   7.509  10.102  1.00 95.84           C  
ATOM   1865  CB  VAL A 117      -1.095   5.033  10.051  1.00 95.84           C  
ATOM   1866  HB  VAL A 117      -0.461   4.990  10.936  1.00 95.84           H  
ATOM   1867  O   VAL A 117      -0.163   7.523  11.184  1.00 95.84           O  
ATOM   1868  CG1 VAL A 117      -2.555   5.092  10.491  1.00 95.84           C  
ATOM   1869 HG11 VAL A 117      -2.773   4.201  11.080  1.00 95.84           H  
ATOM   1870 HG12 VAL A 117      -3.211   5.120   9.621  1.00 95.84           H  
ATOM   1871 HG13 VAL A 117      -2.731   5.970  11.112  1.00 95.84           H  
ATOM   1872  CG2 VAL A 117      -0.886   3.735   9.278  1.00 95.84           C  
ATOM   1873 HG21 VAL A 117       0.151   3.652   8.952  1.00 95.84           H  
ATOM   1874 HG22 VAL A 117      -1.034   2.904   9.968  1.00 95.84           H  
ATOM   1875 HG23 VAL A 117      -1.554   3.682   8.419  1.00 95.84           H  
ATOM   1876  N   GLY A 118      -1.377   8.586   9.623  1.00 92.05           N  
ATOM   1877  H   GLY A 118      -1.873   8.513   8.746  1.00 92.05           H  
ATOM   1878  CA  GLY A 118      -1.203   9.906  10.230  1.00 92.05           C  
ATOM   1879  HA2 GLY A 118      -1.728  10.658   9.641  1.00 92.05           H  
ATOM   1880  HA3 GLY A 118      -1.622   9.898  11.237  1.00 92.05           H  
ATOM   1881  C   GLY A 118       0.284  10.282  10.292  1.00 92.05           C  
ATOM   1882  O   GLY A 118       0.949  10.373   9.254  1.00 92.05           O  
ATOM   1883  N   ASP A 119       0.799  10.454  11.510  1.00 91.20           N  
ATOM   1884  H   ASP A 119       0.182  10.367  12.306  1.00 91.20           H  
ATOM   1885  CA  ASP A 119       2.205  10.779  11.780  1.00 91.20           C  
ATOM   1886  HA  ASP A 119       2.619  11.305  10.919  1.00 91.20           H  
ATOM   1887  C   ASP A 119       3.088   9.544  12.027  1.00 91.20           C  
ATOM   1888  CB  ASP A 119       2.285  11.729  12.983  1.00 91.20           C  
ATOM   1889  HB2 ASP A 119       3.327  11.990  13.164  1.00 91.20           H  
ATOM   1890  HB3 ASP A 119       1.908  11.213  13.866  1.00 91.20           H  
ATOM   1891  O   ASP A 119       4.316   9.644  11.971  1.00 91.20           O  
ATOM   1892  CG  ASP A 119       1.494  13.019  12.764  1.00 91.20           C  
ATOM   1893  OD1 ASP A 119       1.601  13.587  11.653  1.00 91.20           O  
ATOM   1894  OD2 ASP A 119       0.768  13.401  13.710  1.00 91.20           O  
ATOM   1895  N   GLU A 120       2.495   8.374  12.289  1.00 95.45           N  
ATOM   1896  H   GLU A 120       1.495   8.291  12.173  1.00 95.45           H  
ATOM   1897  CA  GLU A 120       3.255   7.150  12.549  1.00 95.45           C  
ATOM   1898  HA  GLU A 120       4.129   7.434  13.134  1.00 95.45           H  
ATOM   1899  C   GLU A 120       3.756   6.539  11.236  1.00 95.45           C  
ATOM   1900  CB  GLU A 120       2.454   6.148  13.406  1.00 95.45           C  
ATOM   1901  HB2 GLU A 120       1.654   5.710  12.808  1.00 95.45           H  
ATOM   1902  HB3 GLU A 120       2.013   6.689  14.243  1.00 95.45           H  
ATOM   1903  O   GLU A 120       3.051   6.506  10.221  1.00 95.45           O  
ATOM   1904  CG  GLU A 120       3.366   5.031  13.963  1.00 95.45           C  
ATOM   1905  HG2 GLU A 120       4.207   5.499  14.474  1.00 95.45           H  
ATOM   1906  HG3 GLU A 120       3.770   4.460  13.127  1.00 95.45           H  
ATOM   1907  CD  GLU A 120       2.687   4.049  14.938  1.00 95.45           C  
ATOM   1908  OE1 GLU A 120       3.348   3.027  15.275  1.00 95.45           O  
ATOM   1909  OE2 GLU A 120       1.538   4.311  15.350  1.00 95.45           O  
ATOM   1910  N   LYS A 121       4.993   6.038  11.264  1.00 97.12           N  
ATOM   1911  H   LYS A 121       5.495   6.066  12.140  1.00 97.12           H  
ATOM   1912  CA  LYS A 121       5.611   5.293  10.168  1.00 97.12           C  
ATOM   1913  HA  LYS A 121       4.851   5.068   9.419  1.00 97.12           H  
ATOM   1914  C   LYS A 121       6.159   3.973  10.689  1.00 97.12           C  
ATOM   1915  CB  LYS A 121       6.726   6.107   9.502  1.00 97.12           C  
ATOM   1916  HB2 LYS A 121       7.477   6.358  10.251  1.00 97.12           H  
ATOM   1917  HB3 LYS A 121       7.196   5.483   8.742  1.00 97.12           H  
ATOM   1918  O   LYS A 121       6.807   3.943  11.734  1.00 97.12           O  
ATOM   1919  CG  LYS A 121       6.217   7.393   8.836  1.00 97.12           C  
ATOM   1920  HG2 LYS A 121       5.780   8.051   9.587  1.00 97.12           H  
ATOM   1921  HG3 LYS A 121       5.463   7.144   8.090  1.00 97.12           H  
ATOM   1922  CD  LYS A 121       7.394   8.104   8.162  1.00 97.12           C  
ATOM   1923  HD2 LYS A 121       8.170   8.281   8.907  1.00 97.12           H  
ATOM   1924  HD3 LYS A 121       7.795   7.460   7.380  1.00 97.12           H  
ATOM   1925  CE  LYS A 121       6.953   9.438   7.562  1.00 97.12           C  
ATOM   1926  HE2 LYS A 121       6.176   9.244   6.823  1.00 97.12           H  
ATOM   1927  HE3 LYS A 121       6.526  10.046   8.360  1.00 97.12           H  
ATOM   1928  NZ  LYS A 121       8.111  10.129   6.941  1.00 97.12           N  
ATOM   1929  HZ1 LYS A 121       8.837  10.264   7.629  1.00 97.12           H  
ATOM   1930  HZ2 LYS A 121       8.497   9.565   6.197  1.00 97.12           H  
ATOM   1931  HZ3 LYS A 121       7.850  11.032   6.571  1.00 97.12           H  
ATOM   1932  N   ARG A 122       5.948   2.899   9.935  1.00 98.00           N  
ATOM   1933  H   ARG A 122       5.394   3.017   9.099  1.00 98.00           H  
ATOM   1934  CA  ARG A 122       6.569   1.589  10.156  1.00 98.00           C  
ATOM   1935  HA  ARG A 122       7.371   1.677  10.889  1.00 98.00           H  
ATOM   1936  C   ARG A 122       7.194   1.123   8.852  1.00 98.00           C  
ATOM   1937  CB  ARG A 122       5.526   0.574  10.656  1.00 98.00           C  
ATOM   1938  HB2 ARG A 122       5.988  -0.411  10.718  1.00 98.00           H  
ATOM   1939  HB3 ARG A 122       4.724   0.509   9.920  1.00 98.00           H  
ATOM   1940  O   ARG A 122       6.569   1.251   7.806  1.00 98.00           O  
ATOM   1941  CG  ARG A 122       4.912   0.917  12.022  1.00 98.00           C  
ATOM   1942  HG2 ARG A 122       4.089   0.229  12.210  1.00 98.00           H  
ATOM   1943  HG3 ARG A 122       4.509   1.930  12.008  1.00 98.00           H  
ATOM   1944  CD  ARG A 122       5.920   0.787  13.164  1.00 98.00           C  
ATOM   1945  HD2 ARG A 122       6.727   1.505  13.018  1.00 98.00           H  
ATOM   1946  HD3 ARG A 122       6.333  -0.221  13.150  1.00 98.00           H  
ATOM   1947  NE  ARG A 122       5.264   1.065  14.449  1.00 98.00           N  
ATOM   1948  HE  ARG A 122       4.573   1.801  14.473  1.00 98.00           H  
ATOM   1949  NH1 ARG A 122       6.304  -0.504  15.779  1.00 98.00           N  
ATOM   1950 HH11 ARG A 122       6.381  -0.961  16.676  1.00 98.00           H  
ATOM   1951 HH12 ARG A 122       6.845  -0.813  14.984  1.00 98.00           H  
ATOM   1952  NH2 ARG A 122       4.712   0.871  16.596  1.00 98.00           N  
ATOM   1953 HH21 ARG A 122       4.727   0.434  17.506  1.00 98.00           H  
ATOM   1954 HH22 ARG A 122       4.066   1.617  16.384  1.00 98.00           H  
ATOM   1955  CZ  ARG A 122       5.441   0.464  15.603  1.00 98.00           C  
ATOM   1956  N   THR A 123       8.397   0.577   8.931  1.00 98.16           N  
ATOM   1957  H   THR A 123       8.834   0.478   9.835  1.00 98.16           H  
ATOM   1958  CA  THR A 123       9.034  -0.136   7.822  1.00 98.16           C  
ATOM   1959  HA  THR A 123       8.435  -0.047   6.915  1.00 98.16           H  
ATOM   1960  C   THR A 123       9.115  -1.600   8.212  1.00 98.16           C  
ATOM   1961  CB  THR A 123      10.430   0.415   7.513  1.00 98.16           C  
ATOM   1962  HB  THR A 123      11.072   0.291   8.385  1.00 98.16           H  
ATOM   1963  O   THR A 123       9.514  -1.906   9.338  1.00 98.16           O  
ATOM   1964  CG2 THR A 123      11.068  -0.287   6.322  1.00 98.16           C  
ATOM   1965 HG21 THR A 123      12.009   0.194   6.056  1.00 98.16           H  
ATOM   1966 HG22 THR A 123      11.289  -1.327   6.564  1.00 98.16           H  
ATOM   1967 HG23 THR A 123      10.398  -0.260   5.462  1.00 98.16           H  
ATOM   1968  OG1 THR A 123      10.377   1.787   7.179  1.00 98.16           O  
ATOM   1969  HG1 THR A 123      11.269   1.990   6.887  1.00 98.16           H  
ATOM   1970  N   VAL A 124       8.705  -2.485   7.312  1.00 97.75           N  
ATOM   1971  H   VAL A 124       8.353  -2.154   6.425  1.00 97.75           H  
ATOM   1972  CA  VAL A 124       8.699  -3.931   7.532  1.00 97.75           C  
ATOM   1973  HA  VAL A 124       9.315  -4.179   8.396  1.00 97.75           H  
ATOM   1974  C   VAL A 124       9.290  -4.619   6.317  1.00 97.75           C  
ATOM   1975  CB  VAL A 124       7.270  -4.438   7.793  1.00 97.75           C  
ATOM   1976  HB  VAL A 124       6.630  -4.197   6.945  1.00 97.75           H  
ATOM   1977  O   VAL A 124       8.813  -4.417   5.207  1.00 97.75           O  
ATOM   1978  CG1 VAL A 124       7.227  -5.952   8.017  1.00 97.75           C  
ATOM   1979 HG11 VAL A 124       7.830  -6.232   8.881  1.00 97.75           H  
ATOM   1980 HG12 VAL A 124       6.194  -6.265   8.167  1.00 97.75           H  
ATOM   1981 HG13 VAL A 124       7.599  -6.480   7.139  1.00 97.75           H  
ATOM   1982  CG2 VAL A 124       6.696  -3.767   9.046  1.00 97.75           C  
ATOM   1983 HG21 VAL A 124       5.818  -4.324   9.373  1.00 97.75           H  
ATOM   1984 HG22 VAL A 124       7.433  -3.786   9.849  1.00 97.75           H  
ATOM   1985 HG23 VAL A 124       6.416  -2.738   8.822  1.00 97.75           H  
ATOM   1986  N   THR A 125      10.295  -5.457   6.533  1.00 98.05           N  
ATOM   1987  H   THR A 125      10.672  -5.558   7.465  1.00 98.05           H  
ATOM   1988  CA  THR A 125      10.764  -6.403   5.520  1.00 98.05           C  
ATOM   1989  HA  THR A 125      10.633  -5.967   4.530  1.00 98.05           H  
ATOM   1990  C   THR A 125       9.931  -7.677   5.618  1.00 98.05           C  
ATOM   1991  CB  THR A 125      12.251  -6.719   5.705  1.00 98.05           C  
ATOM   1992  HB  THR A 125      12.376  -7.303   6.617  1.00 98.05           H  
ATOM   1993  O   THR A 125       9.760  -8.206   6.714  1.00 98.05           O  
ATOM   1994  CG2 THR A 125      12.824  -7.513   4.534  1.00 98.05           C  
ATOM   1995 HG21 THR A 125      13.896  -7.647   4.675  1.00 98.05           H  
ATOM   1996 HG22 THR A 125      12.646  -6.984   3.598  1.00 98.05           H  
ATOM   1997 HG23 THR A 125      12.357  -8.497   4.485  1.00 98.05           H  
ATOM   1998  OG1 THR A 125      13.002  -5.531   5.846  1.00 98.05           O  
ATOM   1999  HG1 THR A 125      13.001  -5.042   5.020  1.00 98.05           H  
ATOM   2000  N   VAL A 126       9.418  -8.163   4.489  1.00 98.11           N  
ATOM   2001  H   VAL A 126       9.585  -7.651   3.634  1.00 98.11           H  
ATOM   2002  CA  VAL A 126       8.646  -9.409   4.390  1.00 98.11           C  
ATOM   2003  HA  VAL A 126       8.610  -9.896   5.365  1.00 98.11           H  
ATOM   2004  C   VAL A 126       9.376 -10.336   3.423  1.00 98.11           C  
ATOM   2005  CB  VAL A 126       7.194  -9.143   3.937  1.00 98.11           C  
ATOM   2006  HB  VAL A 126       7.191  -8.842   2.890  1.00 98.11           H  
ATOM   2007  O   VAL A 126       9.513 -10.026   2.236  1.00 98.11           O  
ATOM   2008  CG1 VAL A 126       6.334 -10.403   4.088  1.00 98.11           C  
ATOM   2009 HG11 VAL A 126       5.323 -10.216   3.725  1.00 98.11           H  
ATOM   2010 HG12 VAL A 126       6.287 -10.706   5.133  1.00 98.11           H  
ATOM   2011 HG13 VAL A 126       6.761 -11.224   3.512  1.00 98.11           H  
ATOM   2012  CG2 VAL A 126       6.519  -8.028   4.748  1.00 98.11           C  
ATOM   2013 HG21 VAL A 126       7.027  -7.079   4.580  1.00 98.11           H  
ATOM   2014 HG22 VAL A 126       5.483  -7.921   4.425  1.00 98.11           H  
ATOM   2015 HG23 VAL A 126       6.546  -8.276   5.809  1.00 98.11           H  
ATOM   2016  N   ASN A 127       9.894 -11.455   3.919  1.00 97.43           N  
ATOM   2017  H   ASN A 127       9.723 -11.683   4.888  1.00 97.43           H  
ATOM   2018  CA  ASN A 127      10.628 -12.424   3.106  1.00 97.43           C  
ATOM   2019  HA  ASN A 127      11.312 -11.872   2.461  1.00 97.43           H  
ATOM   2020  C   ASN A 127       9.679 -13.248   2.214  1.00 97.43           C  
ATOM   2021  CB  ASN A 127      11.467 -13.323   4.025  1.00 97.43           C  
ATOM   2022  HB2 ASN A 127      11.996 -14.072   3.436  1.00 97.43           H  
ATOM   2023  HB3 ASN A 127      10.808 -13.846   4.718  1.00 97.43           H  
ATOM   2024  O   ASN A 127       8.488 -13.336   2.510  1.00 97.43           O  
ATOM   2025  CG  ASN A 127      12.497 -12.527   4.797  1.00 97.43           C  
ATOM   2026  ND2 ASN A 127      12.306 -12.370   6.083  1.00 97.43           N  
ATOM   2027 HD21 ASN A 127      12.925 -11.731   6.563  1.00 97.43           H  
ATOM   2028 HD22 ASN A 127      11.379 -12.546   6.441  1.00 97.43           H  
ATOM   2029  OD1 ASN A 127      13.460 -12.019   4.244  1.00 97.43           O  
ATOM   2030  N   PRO A 128      10.175 -13.881   1.135  1.00 95.96           N  
ATOM   2031  CA  PRO A 128       9.378 -14.802   0.325  1.00 95.96           C  
ATOM   2032  HA  PRO A 128       8.635 -14.231  -0.231  1.00 95.96           H  
ATOM   2033  C   PRO A 128       8.683 -15.880   1.167  1.00 95.96           C  
ATOM   2034  CB  PRO A 128      10.372 -15.428  -0.656  1.00 95.96           C  
ATOM   2035  HB2 PRO A 128      10.881 -16.276  -0.197  1.00 95.96           H  
ATOM   2036  HB3 PRO A 128       9.895 -15.738  -1.586  1.00 95.96           H  
ATOM   2037  O   PRO A 128       9.324 -16.562   1.969  1.00 95.96           O  
ATOM   2038  CG  PRO A 128      11.370 -14.296  -0.860  1.00 95.96           C  
ATOM   2039  HG2 PRO A 128      10.922 -13.551  -1.517  1.00 95.96           H  
ATOM   2040  HG3 PRO A 128      12.323 -14.651  -1.253  1.00 95.96           H  
ATOM   2041  CD  PRO A 128      11.499 -13.732   0.552  1.00 95.96           C  
ATOM   2042  HD2 PRO A 128      12.220 -14.321   1.120  1.00 95.96           H  
ATOM   2043  HD3 PRO A 128      11.806 -12.687   0.513  1.00 95.96           H  
ATOM   2044  N   GLY A 129       7.374 -16.037   0.980  1.00 96.33           N  
ATOM   2045  H   GLY A 129       6.910 -15.389   0.359  1.00 96.33           H  
ATOM   2046  CA  GLY A 129       6.514 -16.960   1.724  1.00 96.33           C  
ATOM   2047  HA2 GLY A 129       7.013 -17.926   1.801  1.00 96.33           H  
ATOM   2048  HA3 GLY A 129       5.588 -17.089   1.165  1.00 96.33           H  
ATOM   2049  C   GLY A 129       6.143 -16.506   3.141  1.00 96.33           C  
ATOM   2050  O   GLY A 129       5.419 -17.227   3.832  1.00 96.33           O  
ATOM   2051  N   GLU A 130       6.619 -15.342   3.590  1.00 98.23           N  
ATOM   2052  H   GLU A 130       7.182 -14.777   2.970  1.00 98.23           H  
ATOM   2053  CA  GLU A 130       6.330 -14.794   4.914  1.00 98.23           C  
ATOM   2054  HA  GLU A 130       6.221 -15.631   5.604  1.00 98.23           H  
ATOM   2055  C   GLU A 130       5.010 -14.007   4.926  1.00 98.23           C  
ATOM   2056  CB  GLU A 130       7.520 -13.950   5.407  1.00 98.23           C  
ATOM   2057  HB2 GLU A 130       8.436 -14.514   5.235  1.00 98.23           H  
ATOM   2058  HB3 GLU A 130       7.559 -13.025   4.831  1.00 98.23           H  
ATOM   2059  O   GLU A 130       4.623 -13.355   3.950  1.00 98.23           O  
ATOM   2060  CG  GLU A 130       7.452 -13.586   6.899  1.00 98.23           C  
ATOM   2061  HG2 GLU A 130       6.570 -12.970   7.076  1.00 98.23           H  
ATOM   2062  HG3 GLU A 130       7.341 -14.506   7.472  1.00 98.23           H  
ATOM   2063  CD  GLU A 130       8.694 -12.823   7.397  1.00 98.23           C  
ATOM   2064  OE1 GLU A 130       8.842 -12.710   8.632  1.00 98.23           O  
ATOM   2065  OE2 GLU A 130       9.520 -12.379   6.561  1.00 98.23           O  
ATOM   2066  N   GLU A 131       4.332 -14.046   6.072  1.00 98.40           N  
ATOM   2067  H   GLU A 131       4.731 -14.552   6.849  1.00 98.40           H  
ATOM   2068  CA  GLU A 131       3.210 -13.169   6.390  1.00 98.40           C  
ATOM   2069  HA  GLU A 131       3.120 -12.437   5.588  1.00 98.40           H  
ATOM   2070  C   GLU A 131       3.516 -12.418   7.692  1.00 98.40           C  
ATOM   2071  CB  GLU A 131       1.896 -13.973   6.433  1.00 98.40           C  
ATOM   2072  HB2 GLU A 131       1.934 -14.696   7.248  1.00 98.40           H  
ATOM   2073  HB3 GLU A 131       1.811 -14.517   5.492  1.00 98.40           H  
ATOM   2074  O   GLU A 131       3.853 -13.033   8.704  1.00 98.40           O  
ATOM   2075  CG  GLU A 131       0.652 -13.080   6.602  1.00 98.40           C  
ATOM   2076  HG2 GLU A 131       0.683 -12.617   7.588  1.00 98.40           H  
ATOM   2077  HG3 GLU A 131       0.691 -12.283   5.859  1.00 98.40           H  
ATOM   2078  CD  GLU A 131      -0.688 -13.822   6.421  1.00 98.40           C  
ATOM   2079  OE1 GLU A 131      -1.698 -13.357   7.008  1.00 98.40           O  
ATOM   2080  OE2 GLU A 131      -0.755 -14.794   5.625  1.00 98.40           O  
ATOM   2081  N   VAL A 132       3.401 -11.089   7.670  1.00 98.40           N  
ATOM   2082  H   VAL A 132       3.090 -10.663   6.809  1.00 98.40           H  
ATOM   2083  CA  VAL A 132       3.669 -10.208   8.816  1.00 98.40           C  
ATOM   2084  HA  VAL A 132       3.872 -10.824   9.693  1.00 98.40           H  
ATOM   2085  C   VAL A 132       2.437  -9.360   9.111  1.00 98.40           C  
ATOM   2086  CB  VAL A 132       4.908  -9.317   8.581  1.00 98.40           C  
ATOM   2087  HB  VAL A 132       4.733  -8.672   7.720  1.00 98.40           H  
ATOM   2088  O   VAL A 132       1.842  -8.783   8.205  1.00 98.40           O  
ATOM   2089  CG1 VAL A 132       5.184  -8.433   9.808  1.00 98.40           C  
ATOM   2090 HG11 VAL A 132       5.202  -9.046  10.709  1.00 98.40           H  
ATOM   2091 HG12 VAL A 132       6.156  -7.951   9.709  1.00 98.40           H  
ATOM   2092 HG13 VAL A 132       4.419  -7.663   9.901  1.00 98.40           H  
ATOM   2093  CG2 VAL A 132       6.169 -10.147   8.315  1.00 98.40           C  
ATOM   2094 HG21 VAL A 132       6.364 -10.828   9.144  1.00 98.40           H  
ATOM   2095 HG22 VAL A 132       7.034  -9.499   8.174  1.00 98.40           H  
ATOM   2096 HG23 VAL A 132       6.041 -10.735   7.406  1.00 98.40           H  
ATOM   2097  N   GLU A 133       2.066  -9.234  10.386  1.00 98.46           N  
ATOM   2098  H   GLU A 133       2.605  -9.711  11.095  1.00 98.46           H  
ATOM   2099  CA  GLU A 133       1.002  -8.329  10.831  1.00 98.46           C  
ATOM   2100  HA  GLU A 133       0.482  -7.948   9.952  1.00 98.46           H  
ATOM   2101  C   GLU A 133       1.583  -7.119  11.576  1.00 98.46           C  
ATOM   2102  CB  GLU A 133      -0.054  -9.082  11.663  1.00 98.46           C  
ATOM   2103  HB2 GLU A 133      -0.363  -9.972  11.116  1.00 98.46           H  
ATOM   2104  HB3 GLU A 133       0.379  -9.392  12.614  1.00 98.46           H  
ATOM   2105  O   GLU A 133       2.367  -7.255  12.514  1.00 98.46           O  
ATOM   2106  CG  GLU A 133      -1.292  -8.206  11.920  1.00 98.46           C  
ATOM   2107  HG2 GLU A 133      -1.004  -7.344  12.521  1.00 98.46           H  
ATOM   2108  HG3 GLU A 133      -1.660  -7.823  10.968  1.00 98.46           H  
ATOM   2109  CD  GLU A 133      -2.427  -8.961  12.632  1.00 98.46           C  
ATOM   2110  OE1 GLU A 133      -2.472  -8.886  13.881  1.00 98.46           O  
ATOM   2111  OE2 GLU A 133      -3.311  -9.518  11.927  1.00 98.46           O  
ATOM   2112  N   VAL A 134       1.156  -5.920  11.182  1.00 98.11           N  
ATOM   2113  H   VAL A 134       0.545  -5.886  10.378  1.00 98.11           H  
ATOM   2114  CA  VAL A 134       1.486  -4.649  11.835  1.00 98.11           C  
ATOM   2115  HA  VAL A 134       2.177  -4.839  12.656  1.00 98.11           H  
ATOM   2116  C   VAL A 134       0.206  -4.045  12.391  1.00 98.11           C  
ATOM   2117  CB  VAL A 134       2.157  -3.664  10.862  1.00 98.11           C  
ATOM   2118  HB  VAL A 134       1.425  -3.310  10.137  1.00 98.11           H  
ATOM   2119  O   VAL A 134      -0.766  -3.871  11.661  1.00 98.11           O  
ATOM   2120  CG1 VAL A 134       2.721  -2.451  11.617  1.00 98.11           C  
ATOM   2121 HG11 VAL A 134       3.473  -2.774  12.336  1.00 98.11           H  
ATOM   2122 HG12 VAL A 134       1.923  -1.923  12.139  1.00 98.11           H  
ATOM   2123 HG13 VAL A 134       3.178  -1.761  10.907  1.00 98.11           H  
ATOM   2124  CG2 VAL A 134       3.307  -4.313  10.094  1.00 98.11           C  
ATOM   2125 HG21 VAL A 134       2.931  -5.109   9.451  1.00 98.11           H  
ATOM   2126 HG22 VAL A 134       4.035  -4.731  10.790  1.00 98.11           H  
ATOM   2127 HG23 VAL A 134       3.775  -3.566   9.453  1.00 98.11           H  
ATOM   2128  N   THR A 135       0.192  -3.698  13.676  1.00 97.58           N  
ATOM   2129  H   THR A 135       1.033  -3.819  14.222  1.00 97.58           H  
ATOM   2130  CA  THR A 135      -0.964  -3.049  14.311  1.00 97.58           C  
ATOM   2131  HA  THR A 135      -1.800  -3.024  13.612  1.00 97.58           H  
ATOM   2132  C   THR A 135      -0.637  -1.609  14.683  1.00 97.58           C  
ATOM   2133  CB  THR A 135      -1.449  -3.835  15.534  1.00 97.58           C  
ATOM   2134  HB  THR A 135      -0.643  -3.917  16.263  1.00 97.58           H  
ATOM   2135  O   THR A 135       0.387  -1.344  15.312  1.00 97.58           O  
ATOM   2136  CG2 THR A 135      -2.674  -3.199  16.198  1.00 97.58           C  
ATOM   2137 HG21 THR A 135      -3.048  -3.860  16.979  1.00 97.58           H  
ATOM   2138 HG22 THR A 135      -3.457  -3.037  15.457  1.00 97.58           H  
ATOM   2139 HG23 THR A 135      -2.406  -2.245  16.652  1.00 97.58           H  
ATOM   2140  OG1 THR A 135      -1.866  -5.125  15.153  1.00 97.58           O  
ATOM   2141  HG1 THR A 135      -1.156  -5.572  14.686  1.00 97.58           H  
ATOM   2142  N   PHE A 136      -1.547  -0.703  14.340  1.00 96.90           N  
ATOM   2143  H   PHE A 136      -2.347  -1.017  13.811  1.00 96.90           H  
ATOM   2144  CA  PHE A 136      -1.557   0.695  14.757  1.00 96.90           C  
ATOM   2145  HA  PHE A 136      -0.637   0.934  15.291  1.00 96.90           H  
ATOM   2146  C   PHE A 136      -2.744   0.929  15.688  1.00 96.90           C  
ATOM   2147  CB  PHE A 136      -1.655   1.605  13.528  1.00 96.90           C  
ATOM   2148  HB2 PHE A 136      -1.725   2.639  13.866  1.00 96.90           H  
ATOM   2149  HB3 PHE A 136      -2.573   1.377  12.987  1.00 96.90           H  
ATOM   2150  O   PHE A 136      -3.820   0.372  15.460  1.00 96.90           O  
ATOM   2151  CG  PHE A 136      -0.486   1.483  12.575  1.00 96.90           C  
ATOM   2152  CD1 PHE A 136       0.548   2.435  12.612  1.00 96.90           C  
ATOM   2153  HD1 PHE A 136       0.503   3.251  13.318  1.00 96.90           H  
ATOM   2154  CD2 PHE A 136      -0.429   0.422  11.650  1.00 96.90           C  
ATOM   2155  HD2 PHE A 136      -1.217  -0.315  11.620  1.00 96.90           H  
ATOM   2156  CE1 PHE A 136       1.630   2.334  11.723  1.00 96.90           C  
ATOM   2157  HE1 PHE A 136       2.410   3.082  11.740  1.00 96.90           H  
ATOM   2158  CE2 PHE A 136       0.661   0.313  10.771  1.00 96.90           C  
ATOM   2159  HE2 PHE A 136       0.706  -0.508  10.070  1.00 96.90           H  
ATOM   2160  CZ  PHE A 136       1.687   1.273  10.805  1.00 96.90           C  
ATOM   2161  HZ  PHE A 136       2.516   1.201  10.117  1.00 96.90           H  
ATOM   2162  N   SER A 137      -2.564   1.785  16.693  1.00 95.01           N  
ATOM   2163  H   SER A 137      -1.671   2.248  16.783  1.00 95.01           H  
ATOM   2164  CA  SER A 137      -3.633   2.199  17.607  1.00 95.01           C  
ATOM   2165  HA  SER A 137      -4.585   1.803  17.253  1.00 95.01           H  
ATOM   2166  C   SER A 137      -3.727   3.719  17.648  1.00 95.01           C  
ATOM   2167  CB  SER A 137      -3.417   1.669  19.026  1.00 95.01           C  
ATOM   2168  HB2 SER A 137      -4.251   1.991  19.650  1.00 95.01           H  
ATOM   2169  HB3 SER A 137      -2.497   2.091  19.428  1.00 95.01           H  
ATOM   2170  O   SER A 137      -2.707   4.407  17.715  1.00 95.01           O  
ATOM   2171  OG  SER A 137      -3.336   0.256  19.063  1.00 95.01           O  
ATOM   2172  HG  SER A 137      -3.229   0.002  19.983  1.00 95.01           H  
ATOM   2173  N   ALA A 138      -4.942   4.255  17.646  1.00 90.69           N  
ATOM   2174  H   ALA A 138      -5.746   3.645  17.598  1.00 90.69           H  
ATOM   2175  CA  ALA A 138      -5.184   5.688  17.708  1.00 90.69           C  
ATOM   2176  HA  ALA A 138      -4.316   6.182  18.146  1.00 90.69           H  
ATOM   2177  C   ALA A 138      -6.400   6.004  18.581  1.00 90.69           C  
ATOM   2178  CB  ALA A 138      -5.373   6.222  16.283  1.00 90.69           C  
ATOM   2179  HB1 ALA A 138      -6.205   5.704  15.804  1.00 90.69           H  
ATOM   2180  HB2 ALA A 138      -5.615   7.284  16.317  1.00 90.69           H  
ATOM   2181  HB3 ALA A 138      -4.468   6.063  15.698  1.00 90.69           H  
ATOM   2182  O   ALA A 138      -7.486   5.491  18.351  1.00 90.69           O  
ATOM   2183  N   ASN A 139      -6.237   6.942  19.520  1.00 89.28           N  
ATOM   2184  H   ASN A 139      -5.299   7.239  19.748  1.00 89.28           H  
ATOM   2185  CA  ASN A 139      -7.359   7.475  20.309  1.00 89.28           C  
ATOM   2186  HA  ASN A 139      -7.892   6.647  20.775  1.00 89.28           H  
ATOM   2187  C   ASN A 139      -8.377   8.247  19.448  1.00 89.28           C  
ATOM   2188  CB  ASN A 139      -6.809   8.411  21.401  1.00 89.28           C  
ATOM   2189  HB2 ASN A 139      -6.264   9.229  20.932  1.00 89.28           H  
ATOM   2190  HB3 ASN A 139      -7.650   8.837  21.947  1.00 89.28           H  
ATOM   2191  O   ASN A 139      -9.509   8.454  19.871  1.00 89.28           O  
ATOM   2192  CG  ASN A 139      -5.916   7.724  22.415  1.00 89.28           C  
ATOM   2193  ND2 ASN A 139      -5.056   8.466  23.073  1.00 89.28           N  
ATOM   2194 HD21 ASN A 139      -5.065   9.472  22.979  1.00 89.28           H  
ATOM   2195 HD22 ASN A 139      -4.508   7.971  23.762  1.00 89.28           H  
ATOM   2196  OD1 ASN A 139      -5.946   6.531  22.632  1.00 89.28           O  
ATOM   2197  N   ASP A 140      -7.951   8.704  18.270  1.00 88.43           N  
ATOM   2198  H   ASP A 140      -7.036   8.406  17.961  1.00 88.43           H  
ATOM   2199  CA  ASP A 140      -8.792   9.342  17.263  1.00 88.43           C  
ATOM   2200  HA  ASP A 140      -9.816   9.432  17.627  1.00 88.43           H  
ATOM   2201  C   ASP A 140      -8.772   8.483  15.985  1.00 88.43           C  
ATOM   2202  CB  ASP A 140      -8.298  10.773  17.010  1.00 88.43           C  
ATOM   2203  HB2 ASP A 140      -7.245  10.748  16.730  1.00 88.43           H  
ATOM   2204  HB3 ASP A 140      -8.388  11.345  17.934  1.00 88.43           H  
ATOM   2205  O   ASP A 140      -7.757   8.487  15.273  1.00 88.43           O  
ATOM   2206  CG  ASP A 140      -9.092  11.486  15.909  1.00 88.43           C  
ATOM   2207  OD1 ASP A 140     -10.098  10.914  15.428  1.00 88.43           O  
ATOM   2208  OD2 ASP A 140      -8.652  12.592  15.533  1.00 88.43           O  
ATOM   2209  N   PRO A 141      -9.861   7.751  15.678  1.00 83.03           N  
ATOM   2210  CA  PRO A 141      -9.963   6.925  14.478  1.00 83.03           C  
ATOM   2211  HA  PRO A 141      -9.204   6.145  14.531  1.00 83.03           H  
ATOM   2212  C   PRO A 141      -9.778   7.701  13.169  1.00 83.03           C  
ATOM   2213  CB  PRO A 141     -11.350   6.275  14.542  1.00 83.03           C  
ATOM   2214  HB2 PRO A 141     -11.345   5.274  14.110  1.00 83.03           H  
ATOM   2215  HB3 PRO A 141     -12.083   6.904  14.038  1.00 83.03           H  
ATOM   2216  O   PRO A 141      -9.385   7.103  12.170  1.00 83.03           O  
ATOM   2217  CG  PRO A 141     -11.657   6.242  16.037  1.00 83.03           C  
ATOM   2218  HG2 PRO A 141     -11.158   5.388  16.496  1.00 83.03           H  
ATOM   2219  HG3 PRO A 141     -12.729   6.215  16.232  1.00 83.03           H  
ATOM   2220  CD  PRO A 141     -11.022   7.536  16.532  1.00 83.03           C  
ATOM   2221  HD2 PRO A 141     -11.719   8.366  16.410  1.00 83.03           H  
ATOM   2222  HD3 PRO A 141     -10.739   7.427  17.579  1.00 83.03           H  
ATOM   2223  N   HIS A 142      -9.971   9.028  13.143  1.00 86.94           N  
ATOM   2224  H   HIS A 142     -10.238   9.515  13.987  1.00 86.94           H  
ATOM   2225  CA  HIS A 142      -9.728   9.830  11.938  1.00 86.94           C  
ATOM   2226  HA  HIS A 142     -10.311   9.400  11.123  1.00 86.94           H  
ATOM   2227  C   HIS A 142      -8.262   9.807  11.482  1.00 86.94           C  
ATOM   2228  CB  HIS A 142     -10.194  11.273  12.159  1.00 86.94           C  
ATOM   2229  HB2 HIS A 142      -9.674  11.703  13.015  1.00 86.94           H  
ATOM   2230  HB3 HIS A 142      -9.927  11.864  11.283  1.00 86.94           H  
ATOM   2231  O   HIS A 142      -7.979  10.057  10.308  1.00 86.94           O  
ATOM   2232  CG  HIS A 142     -11.681  11.393  12.352  1.00 86.94           C  
ATOM   2233  CD2 HIS A 142     -12.334  11.953  13.417  1.00 86.94           C  
ATOM   2234  HD2 HIS A 142     -11.865  12.382  14.290  1.00 86.94           H  
ATOM   2235  ND1 HIS A 142     -12.640  10.952  11.470  1.00 86.94           N  
ATOM   2236  HD1 HIS A 142     -12.466  10.368  10.664  1.00 86.94           H  
ATOM   2237  CE1 HIS A 142     -13.844  11.257  11.979  1.00 86.94           C  
ATOM   2238  HE1 HIS A 142     -14.792  11.001  11.530  1.00 86.94           H  
ATOM   2239  NE2 HIS A 142     -13.711  11.874  13.162  1.00 86.94           N  
ATOM   2240  N   LYS A 143      -7.318   9.430  12.358  1.00 90.55           N  
ATOM   2241  H   LYS A 143      -7.611   9.226  13.303  1.00 90.55           H  
ATOM   2242  CA  LYS A 143      -5.917   9.181  11.974  1.00 90.55           C  
ATOM   2243  HA  LYS A 143      -5.515  10.078  11.503  1.00 90.55           H  
ATOM   2244  C   LYS A 143      -5.771   8.060  10.941  1.00 90.55           C  
ATOM   2245  CB  LYS A 143      -5.085   8.847  13.217  1.00 90.55           C  
ATOM   2246  HB2 LYS A 143      -5.537   8.011  13.751  1.00 90.55           H  
ATOM   2247  HB3 LYS A 143      -4.089   8.547  12.891  1.00 90.55           H  
ATOM   2248  O   LYS A 143      -4.787   8.034  10.203  1.00 90.55           O  
ATOM   2249  CG  LYS A 143      -4.954  10.057  14.149  1.00 90.55           C  
ATOM   2250  HG2 LYS A 143      -4.643  10.927  13.570  1.00 90.55           H  
ATOM   2251  HG3 LYS A 143      -5.913  10.275  14.618  1.00 90.55           H  
ATOM   2252  CD  LYS A 143      -3.900   9.778  15.222  1.00 90.55           C  
ATOM   2253  HD2 LYS A 143      -4.179   8.893  15.794  1.00 90.55           H  
ATOM   2254  HD3 LYS A 143      -2.942   9.598  14.733  1.00 90.55           H  
ATOM   2255  CE  LYS A 143      -3.782  10.982  16.155  1.00 90.55           C  
ATOM   2256  HE2 LYS A 143      -4.714  11.084  16.712  1.00 90.55           H  
ATOM   2257  HE3 LYS A 143      -3.661  11.878  15.547  1.00 90.55           H  
ATOM   2258  NZ  LYS A 143      -2.624  10.829  17.068  1.00 90.55           N  
ATOM   2259  HZ1 LYS A 143      -2.561  11.623  17.689  1.00 90.55           H  
ATOM   2260  HZ2 LYS A 143      -2.703   9.978  17.605  1.00 90.55           H  
ATOM   2261  HZ3 LYS A 143      -1.771  10.790  16.528  1.00 90.55           H  
ATOM   2262  N   PHE A 144      -6.755   7.169  10.862  1.00 93.34           N  
ATOM   2263  H   PHE A 144      -7.532   7.253  11.501  1.00 93.34           H  
ATOM   2264  CA  PHE A 144      -6.813   6.068   9.911  1.00 93.34           C  
ATOM   2265  HA  PHE A 144      -5.800   5.752   9.663  1.00 93.34           H  
ATOM   2266  C   PHE A 144      -7.460   6.442   8.572  1.00 93.34           C  
ATOM   2267  CB  PHE A 144      -7.533   4.891  10.580  1.00 93.34           C  
ATOM   2268  HB2 PHE A 144      -7.556   4.061   9.874  1.00 93.34           H  
ATOM   2269  HB3 PHE A 144      -8.571   5.170  10.757  1.00 93.34           H  
ATOM   2270  O   PHE A 144      -7.565   5.587   7.702  1.00 93.34           O  
ATOM   2271  CG  PHE A 144      -6.930   4.369  11.873  1.00 93.34           C  
ATOM   2272  CD1 PHE A 144      -5.541   4.406  12.097  1.00 93.34           C  
ATOM   2273  HD1 PHE A 144      -4.895   4.838  11.347  1.00 93.34           H  
ATOM   2274  CD2 PHE A 144      -7.767   3.813  12.853  1.00 93.34           C  
ATOM   2275  HD2 PHE A 144      -8.836   3.778  12.699  1.00 93.34           H  
ATOM   2276  CE1 PHE A 144      -4.986   3.893  13.281  1.00 93.34           C  
ATOM   2277  HE1 PHE A 144      -3.919   3.925  13.442  1.00 93.34           H  
ATOM   2278  CE2 PHE A 144      -7.218   3.299  14.037  1.00 93.34           C  
ATOM   2279  HE2 PHE A 144      -7.876   2.879  14.784  1.00 93.34           H  
ATOM   2280  CZ  PHE A 144      -5.829   3.329  14.251  1.00 93.34           C  
ATOM   2281  HZ  PHE A 144      -5.418   2.919  15.162  1.00 93.34           H  
ATOM   2282  N   ASN A 145      -7.852   7.706   8.357  1.00 93.20           N  
ATOM   2283  H   ASN A 145      -7.818   8.362   9.124  1.00 93.20           H  
ATOM   2284  CA  ASN A 145      -8.528   8.120   7.122  1.00 93.20           C  
ATOM   2285  HA  ASN A 145      -9.319   7.399   6.915  1.00 93.20           H  
ATOM   2286  C   ASN A 145      -7.614   8.155   5.887  1.00 93.20           C  
ATOM   2287  CB  ASN A 145      -9.188   9.495   7.316  1.00 93.20           C  
ATOM   2288  HB2 ASN A 145      -9.453   9.897   6.338  1.00 93.20           H  
ATOM   2289  HB3 ASN A 145      -8.492  10.188   7.788  1.00 93.20           H  
ATOM   2290  O   ASN A 145      -8.120   8.211   4.767  1.00 93.20           O  
ATOM   2291  CG  ASN A 145     -10.477   9.446   8.112  1.00 93.20           C  
ATOM   2292  ND2 ASN A 145     -11.117  10.576   8.287  1.00 93.20           N  
ATOM   2293 HD21 ASN A 145     -12.075  10.485   8.593  1.00 93.20           H  
ATOM   2294 HD22 ASN A 145     -10.765  11.422   7.862  1.00 93.20           H  
ATOM   2295  OD1 ASN A 145     -10.958   8.420   8.553  1.00 93.20           O  
ATOM   2296  N   ARG A 146      -6.286   8.191   6.072  1.00 96.11           N  
ATOM   2297  H   ARG A 146      -5.951   8.113   7.022  1.00 96.11           H  
ATOM   2298  CA  ARG A 146      -5.309   8.337   4.980  1.00 96.11           C  
ATOM   2299  HA  ARG A 146      -5.805   8.048   4.053  1.00 96.11           H  
ATOM   2300  C   ARG A 146      -4.101   7.394   5.105  1.00 96.11           C  
ATOM   2301  CB  ARG A 146      -4.877   9.806   4.825  1.00 96.11           C  
ATOM   2302  HB2 ARG A 146      -4.439  10.145   5.764  1.00 96.11           H  
ATOM   2303  HB3 ARG A 146      -4.114   9.860   4.049  1.00 96.11           H  
ATOM   2304  O   ARG A 146      -2.972   7.886   5.188  1.00 96.11           O  
ATOM   2305  CG  ARG A 146      -6.013  10.754   4.422  1.00 96.11           C  
ATOM   2306  HG2 ARG A 146      -6.794  10.748   5.184  1.00 96.11           H  
ATOM   2307  HG3 ARG A 146      -6.436  10.434   3.470  1.00 96.11           H  
ATOM   2308  CD  ARG A 146      -5.450  12.175   4.296  1.00 96.11           C  
ATOM   2309  HD2 ARG A 146      -5.019  12.464   5.254  1.00 96.11           H  
ATOM   2310  HD3 ARG A 146      -4.651  12.185   3.555  1.00 96.11           H  
ATOM   2311  NE  ARG A 146      -6.496  13.149   3.936  1.00 96.11           N  
ATOM   2312  HE  ARG A 146      -7.038  13.539   4.694  1.00 96.11           H  
ATOM   2313  NH1 ARG A 146      -6.282  13.033   1.651  1.00 96.11           N  
ATOM   2314 HH11 ARG A 146      -6.800  13.062   0.785  1.00 96.11           H  
ATOM   2315 HH12 ARG A 146      -5.594  12.298   1.741  1.00 96.11           H  
ATOM   2316  NH2 ARG A 146      -7.902  14.262   2.554  1.00 96.11           N  
ATOM   2317 HH21 ARG A 146      -8.477  14.540   3.337  1.00 96.11           H  
ATOM   2318 HH22 ARG A 146      -8.390  14.128   1.680  1.00 96.11           H  
ATOM   2319  CZ  ARG A 146      -6.877  13.484   2.717  1.00 96.11           C  
ATOM   2320  N   PRO A 147      -4.290   6.065   5.197  1.00 97.58           N  
ATOM   2321  CA  PRO A 147      -3.164   5.155   5.262  1.00 97.58           C  
ATOM   2322  HA  PRO A 147      -2.450   5.500   6.010  1.00 97.58           H  
ATOM   2323  C   PRO A 147      -2.474   5.095   3.896  1.00 97.58           C  
ATOM   2324  CB  PRO A 147      -3.737   3.817   5.716  1.00 97.58           C  
ATOM   2325  HB2 PRO A 147      -3.820   3.808   6.803  1.00 97.58           H  
ATOM   2326  HB3 PRO A 147      -3.139   2.974   5.369  1.00 97.58           H  
ATOM   2327  O   PRO A 147      -3.104   5.173   2.837  1.00 97.58           O  
ATOM   2328  CG  PRO A 147      -5.133   3.822   5.102  1.00 97.58           C  
ATOM   2329  HG2 PRO A 147      -5.829   3.237   5.703  1.00 97.58           H  
ATOM   2330  HG3 PRO A 147      -5.067   3.415   4.093  1.00 97.58           H  
ATOM   2331  CD  PRO A 147      -5.526   5.307   5.073  1.00 97.58           C  
ATOM   2332  HD2 PRO A 147      -6.052   5.554   4.151  1.00 97.58           H  
ATOM   2333  HD3 PRO A 147      -6.165   5.526   5.928  1.00 97.58           H  
ATOM   2334  N   GLN A 148      -1.158   4.960   3.931  1.00 98.33           N  
ATOM   2335  H   GLN A 148      -0.707   4.932   4.834  1.00 98.33           H  
ATOM   2336  CA  GLN A 148      -0.310   4.884   2.753  1.00 98.33           C  
ATOM   2337  HA  GLN A 148      -0.920   4.729   1.863  1.00 98.33           H  
ATOM   2338  C   GLN A 148       0.628   3.692   2.900  1.00 98.33           C  
ATOM   2339  CB  GLN A 148       0.427   6.222   2.608  1.00 98.33           C  
ATOM   2340  HB2 GLN A 148      -0.304   6.995   2.370  1.00 98.33           H  
ATOM   2341  HB3 GLN A 148       0.865   6.468   3.576  1.00 98.33           H  
ATOM   2342  O   GLN A 148       1.273   3.530   3.936  1.00 98.33           O  
ATOM   2343  CG  GLN A 148       1.544   6.259   1.553  1.00 98.33           C  
ATOM   2344  HG2 GLN A 148       2.239   5.438   1.725  1.00 98.33           H  
ATOM   2345  HG3 GLN A 148       1.127   6.140   0.553  1.00 98.33           H  
ATOM   2346  CD  GLN A 148       2.349   7.558   1.634  1.00 98.33           C  
ATOM   2347  NE2 GLN A 148       3.477   7.639   0.984  1.00 98.33           N  
ATOM   2348 HE21 GLN A 148       3.896   8.558   0.970  1.00 98.33           H  
ATOM   2349 HE22 GLN A 148       3.525   7.104   0.129  1.00 98.33           H  
ATOM   2350  OE1 GLN A 148       2.031   8.520   2.322  1.00 98.33           O  
ATOM   2351  N   PHE A 149       0.723   2.896   1.843  1.00 98.49           N  
ATOM   2352  H   PHE A 149       0.133   3.089   1.045  1.00 98.49           H  
ATOM   2353  CA  PHE A 149       1.593   1.734   1.740  1.00 98.49           C  
ATOM   2354  HA  PHE A 149       2.184   1.627   2.649  1.00 98.49           H  
ATOM   2355  C   PHE A 149       2.529   1.962   0.560  1.00 98.49           C  
ATOM   2356  CB  PHE A 149       0.746   0.462   1.567  1.00 98.49           C  
ATOM   2357  HB2 PHE A 149       0.365   0.421   0.547  1.00 98.49           H  
ATOM   2358  HB3 PHE A 149       1.387  -0.409   1.705  1.00 98.49           H  
ATOM   2359  O   PHE A 149       2.076   2.142  -0.565  1.00 98.49           O  
ATOM   2360  CG  PHE A 149      -0.428   0.374   2.523  1.00 98.49           C  
ATOM   2361  CD1 PHE A 149      -0.225  -0.059   3.844  1.00 98.49           C  
ATOM   2362  HD1 PHE A 149       0.758  -0.377   4.158  1.00 98.49           H  
ATOM   2363  CD2 PHE A 149      -1.712   0.782   2.112  1.00 98.49           C  
ATOM   2364  HD2 PHE A 149      -1.873   1.126   1.101  1.00 98.49           H  
ATOM   2365  CE1 PHE A 149      -1.296  -0.071   4.754  1.00 98.49           C  
ATOM   2366  HE1 PHE A 149      -1.135  -0.396   5.771  1.00 98.49           H  
ATOM   2367  CE2 PHE A 149      -2.784   0.767   3.022  1.00 98.49           C  
ATOM   2368  HE2 PHE A 149      -3.764   1.091   2.704  1.00 98.49           H  
ATOM   2369  CZ  PHE A 149      -2.572   0.349   4.347  1.00 98.49           C  
ATOM   2370  HZ  PHE A 149      -3.386   0.354   5.056  1.00 98.49           H  
ATOM   2371  N   THR A 150       3.830   2.005   0.808  1.00 98.33           N  
ATOM   2372  H   THR A 150       4.144   1.860   1.757  1.00 98.33           H  
ATOM   2373  CA  THR A 150       4.846   1.999  -0.249  1.00 98.33           C  
ATOM   2374  HA  THR A 150       4.390   2.127  -1.231  1.00 98.33           H  
ATOM   2375  C   THR A 150       5.528   0.647  -0.210  1.00 98.33           C  
ATOM   2376  CB  THR A 150       5.858   3.128  -0.053  1.00 98.33           C  
ATOM   2377  HB  THR A 150       6.406   2.961   0.874  1.00 98.33           H  
ATOM   2378  O   THR A 150       6.103   0.302   0.818  1.00 98.33           O  
ATOM   2379  CG2 THR A 150       6.855   3.219  -1.200  1.00 98.33           C  
ATOM   2380 HG21 THR A 150       7.396   2.279  -1.305  1.00 98.33           H  
ATOM   2381 HG22 THR A 150       7.583   3.999  -0.976  1.00 98.33           H  
ATOM   2382 HG23 THR A 150       6.334   3.439  -2.132  1.00 98.33           H  
ATOM   2383  OG1 THR A 150       5.173   4.361   0.032  1.00 98.33           O  
ATOM   2384  HG1 THR A 150       4.367   4.162   0.513  1.00 98.33           H  
ATOM   2385  N   ILE A 151       5.424  -0.114  -1.294  1.00 97.75           N  
ATOM   2386  H   ILE A 151       4.971   0.267  -2.113  1.00 97.75           H  
ATOM   2387  CA  ILE A 151       6.053  -1.418  -1.446  1.00 97.75           C  
ATOM   2388  HA  ILE A 151       6.417  -1.753  -0.475  1.00 97.75           H  
ATOM   2389  C   ILE A 151       7.259  -1.237  -2.360  1.00 97.75           C  
ATOM   2390  CB  ILE A 151       5.072  -2.493  -1.972  1.00 97.75           C  
ATOM   2391  HB  ILE A 151       4.816  -2.277  -3.009  1.00 97.75           H  
ATOM   2392  O   ILE A 151       7.118  -0.834  -3.519  1.00 97.75           O  
ATOM   2393  CG1 ILE A 151       3.760  -2.605  -1.154  1.00 97.75           C  
ATOM   2394 HG12 ILE A 151       3.978  -2.470  -0.094  1.00 97.75           H  
ATOM   2395 HG13 ILE A 151       3.350  -3.607  -1.279  1.00 97.75           H  
ATOM   2396  CG2 ILE A 151       5.808  -3.847  -1.924  1.00 97.75           C  
ATOM   2397 HG21 ILE A 151       6.237  -4.017  -0.936  1.00 97.75           H  
ATOM   2398 HG22 ILE A 151       6.615  -3.866  -2.656  1.00 97.75           H  
ATOM   2399 HG23 ILE A 151       5.132  -4.672  -2.147  1.00 97.75           H  
ATOM   2400  CD1 ILE A 151       2.647  -1.632  -1.578  1.00 97.75           C  
ATOM   2401 HD11 ILE A 151       1.735  -1.873  -1.033  1.00 97.75           H  
ATOM   2402 HD12 ILE A 151       2.454  -1.735  -2.646  1.00 97.75           H  
ATOM   2403 HD13 ILE A 151       2.915  -0.599  -1.356  1.00 97.75           H  
ATOM   2404  N   GLU A 152       8.436  -1.510  -1.817  1.00 95.81           N  
ATOM   2405  H   GLU A 152       8.470  -1.823  -0.857  1.00 95.81           H  
ATOM   2406  CA  GLU A 152       9.703  -1.518  -2.530  1.00 95.81           C  
ATOM   2407  HA  GLU A 152       9.541  -1.136  -3.538  1.00 95.81           H  
ATOM   2408  C   GLU A 152      10.183  -2.969  -2.669  1.00 95.81           C  
ATOM   2409  CB  GLU A 152      10.731  -0.578  -1.861  1.00 95.81           C  
ATOM   2410  HB2 GLU A 152      11.643  -0.606  -2.456  1.00 95.81           H  
ATOM   2411  HB3 GLU A 152      10.954  -0.931  -0.854  1.00 95.81           H  
ATOM   2412  O   GLU A 152      10.177  -3.751  -1.716  1.00 95.81           O  
ATOM   2413  CG  GLU A 152      10.214   0.879  -1.797  1.00 95.81           C  
ATOM   2414  HG2 GLU A 152       9.424   0.939  -1.048  1.00 95.81           H  
ATOM   2415  HG3 GLU A 152       9.763   1.114  -2.761  1.00 95.81           H  
ATOM   2416  CD  GLU A 152      11.267   1.968  -1.494  1.00 95.81           C  
ATOM   2417  OE1 GLU A 152      10.915   3.172  -1.680  1.00 95.81           O  
ATOM   2418  OE2 GLU A 152      12.422   1.633  -1.162  1.00 95.81           O  
ATOM   2419  N   TRP A 153      10.568  -3.342  -3.883  1.00 84.80           N  
ATOM   2420  H   TRP A 153      10.589  -2.635  -4.605  1.00 84.80           H  
ATOM   2421  CA  TRP A 153      11.215  -4.618  -4.195  1.00 84.80           C  
ATOM   2422  HA  TRP A 153      11.350  -5.193  -3.279  1.00 84.80           H  
ATOM   2423  C   TRP A 153      12.601  -4.339  -4.769  1.00 84.80           C  
ATOM   2424  CB  TRP A 153      10.355  -5.455  -5.152  1.00 84.80           C  
ATOM   2425  HB2 TRP A 153       9.350  -5.535  -4.740  1.00 84.80           H  
ATOM   2426  HB3 TRP A 153      10.766  -6.464  -5.185  1.00 84.80           H  
ATOM   2427  O   TRP A 153      12.838  -3.225  -5.246  1.00 84.80           O  
ATOM   2428  CG  TRP A 153      10.259  -4.951  -6.561  1.00 84.80           C  
ATOM   2429  CD1 TRP A 153      10.990  -5.367  -7.619  1.00 84.80           C  
ATOM   2430  HD1 TRP A 153      11.757  -6.126  -7.583  1.00 84.80           H  
ATOM   2431  CD2 TRP A 153       9.387  -3.916  -7.077  1.00 84.80           C  
ATOM   2432  CE2 TRP A 153       9.609  -3.778  -8.480  1.00 84.80           C  
ATOM   2433  CE3 TRP A 153       8.451  -3.065  -6.474  1.00 84.80           C  
ATOM   2434  HE3 TRP A 153       8.241  -3.171  -5.420  1.00 84.80           H  
ATOM   2435  NE1 TRP A 153      10.588  -4.704  -8.762  1.00 84.80           N  
ATOM   2436  HE1 TRP A 153      10.919  -4.969  -9.678  1.00 84.80           H  
ATOM   2437  CH2 TRP A 153       8.014  -1.976  -8.606  1.00 84.80           C  
ATOM   2438  HH2 TRP A 153       7.361  -1.324  -9.167  1.00 84.80           H  
ATOM   2439  CZ2 TRP A 153       8.917  -2.840  -9.253  1.00 84.80           C  
ATOM   2440  HZ2 TRP A 153       9.024  -2.843 -10.328  1.00 84.80           H  
ATOM   2441  CZ3 TRP A 153       7.794  -2.090  -7.225  1.00 84.80           C  
ATOM   2442  HZ3 TRP A 153       7.057  -1.480  -6.724  1.00 84.80           H  
ATOM   2443  N   GLY A 154      13.487  -5.339  -4.722  1.00 69.96           N  
ATOM   2444  H   GLY A 154      13.182  -6.224  -4.344  1.00 69.96           H  
ATOM   2445  CA  GLY A 154      14.842  -5.271  -5.294  1.00 69.96           C  
ATOM   2446  HA2 GLY A 154      15.260  -6.273  -5.384  1.00 69.96           H  
ATOM   2447  HA3 GLY A 154      15.482  -4.666  -4.652  1.00 69.96           H  
ATOM   2448  C   GLY A 154      14.867  -4.647  -6.684  1.00 69.96           C  
ATOM   2449  O   GLY A 154      14.095  -5.112  -7.549  1.00 69.96           O  
ATOM   2450  OXT GLY A 154      15.608  -3.656  -6.834  1.00 69.96           O  
TER    2451      GLY A 154                                                       
END   
