# Supplementary material for: Single-chain dimers from de novo immunoglobulins as robust scaffolds for multiple binding loops
Source: Nat Commun. 2023 Sep 23;14:5939. doi: 10.1038/s41467-023-41717-5 (PMC10517939; doi:10.1038/s41467-023-41717-5)
Supplement: Supplementary file 3 — Supplementary Data 1 [file 41467_2023_41717_MOESM3_ESM.zip › design_models/scIg+EF/scIg12+EF3b/ranked_4.pdb]

ATOM      1  N   GLY A   1     -12.866  -0.631   5.817  1.00 89.05           N  
ATOM      2  H   GLY A   1     -12.370  -1.509   5.755  1.00 89.05           H  
ATOM      3  H2  GLY A   1     -13.549  -0.655   5.074  1.00 89.05           H  
ATOM      4  H3  GLY A   1     -13.350  -0.643   6.704  1.00 89.05           H  
ATOM      5  CA  GLY A   1     -11.925   0.506   5.669  1.00 89.05           C  
ATOM      6  HA2 GLY A   1     -11.206   0.485   6.488  1.00 89.05           H  
ATOM      7  HA3 GLY A   1     -12.477   1.446   5.694  1.00 89.05           H  
ATOM      8  C   GLY A   1     -11.151   0.420   4.359  1.00 89.05           C  
ATOM      9  O   GLY A   1     -11.148  -0.634   3.736  1.00 89.05           O  
ATOM     10  N   ARG A   2     -10.515   1.516   3.919  1.00 94.03           N  
ATOM     11  H   ARG A   2     -10.453   2.311   4.539  1.00 94.03           H  
ATOM     12  CA  ARG A   2      -9.738   1.591   2.669  1.00 94.03           C  
ATOM     13  HA  ARG A   2      -9.415   0.585   2.401  1.00 94.03           H  
ATOM     14  C   ARG A   2      -8.486   2.458   2.820  1.00 94.03           C  
ATOM     15  CB  ARG A   2     -10.641   2.111   1.539  1.00 94.03           C  
ATOM     16  HB2 ARG A   2     -11.094   3.051   1.855  1.00 94.03           H  
ATOM     17  HB3 ARG A   2     -11.438   1.388   1.370  1.00 94.03           H  
ATOM     18  O   ARG A   2      -8.576   3.627   3.195  1.00 94.03           O  
ATOM     19  CG  ARG A   2      -9.885   2.338   0.221  1.00 94.03           C  
ATOM     20  HG2 ARG A   2      -9.119   3.101   0.359  1.00 94.03           H  
ATOM     21  HG3 ARG A   2      -9.417   1.410  -0.108  1.00 94.03           H  
ATOM     22  CD  ARG A   2     -10.863   2.831  -0.841  1.00 94.03           C  
ATOM     23  HD2 ARG A   2     -11.585   2.039  -1.039  1.00 94.03           H  
ATOM     24  HD3 ARG A   2     -11.404   3.690  -0.446  1.00 94.03           H  
ATOM     25  NE  ARG A   2     -10.152   3.255  -2.059  1.00 94.03           N  
ATOM     26  HE  ARG A   2      -9.438   3.956  -1.923  1.00 94.03           H  
ATOM     27  NH1 ARG A   2     -11.479   2.140  -3.555  1.00 94.03           N  
ATOM     28 HH11 ARG A   2     -11.700   1.462  -2.840  1.00 94.03           H  
ATOM     29 HH12 ARG A   2     -11.685   1.813  -4.488  1.00 94.03           H  
ATOM     30  NH2 ARG A   2      -9.801   3.417  -4.293  1.00 94.03           N  
ATOM     31 HH21 ARG A   2      -8.991   3.984  -4.086  1.00 94.03           H  
ATOM     32 HH22 ARG A   2     -10.010   3.094  -5.227  1.00 94.03           H  
ATOM     33  CZ  ARG A   2     -10.488   2.941  -3.291  1.00 94.03           C  
ATOM     34  N   VAL A   3      -7.334   1.919   2.422  1.00 95.99           N  
ATOM     35  H   VAL A   3      -7.347   0.949   2.142  1.00 95.99           H  
ATOM     36  CA  VAL A   3      -6.061   2.652   2.321  1.00 95.99           C  
ATOM     37  HA  VAL A   3      -6.254   3.716   2.463  1.00 95.99           H  
ATOM     38  C   VAL A   3      -5.462   2.486   0.938  1.00 95.99           C  
ATOM     39  CB  VAL A   3      -5.065   2.224   3.412  1.00 95.99           C  
ATOM     40  HB  VAL A   3      -5.026   1.136   3.457  1.00 95.99           H  
ATOM     41  O   VAL A   3      -5.353   1.382   0.407  1.00 95.99           O  
ATOM     42  CG1 VAL A   3      -3.638   2.759   3.217  1.00 95.99           C  
ATOM     43 HG11 VAL A   3      -3.654   3.842   3.093  1.00 95.99           H  
ATOM     44 HG12 VAL A   3      -3.030   2.507   4.086  1.00 95.99           H  
ATOM     45 HG13 VAL A   3      -3.181   2.299   2.340  1.00 95.99           H  
ATOM     46  CG2 VAL A   3      -5.544   2.770   4.751  1.00 95.99           C  
ATOM     47 HG21 VAL A   3      -6.613   2.592   4.868  1.00 95.99           H  
ATOM     48 HG22 VAL A   3      -4.994   2.270   5.549  1.00 95.99           H  
ATOM     49 HG23 VAL A   3      -5.388   3.847   4.801  1.00 95.99           H  
ATOM     50  N   GLU A   4      -5.040   3.598   0.352  1.00 97.79           N  
ATOM     51  H   GLU A   4      -5.144   4.469   0.852  1.00 97.79           H  
ATOM     52  CA  GLU A   4      -4.335   3.623  -0.919  1.00 97.79           C  
ATOM     53  HA  GLU A   4      -4.409   2.641  -1.387  1.00 97.79           H  
ATOM     54  C   GLU A   4      -2.849   3.925  -0.701  1.00 97.79           C  
ATOM     55  CB  GLU A   4      -5.030   4.622  -1.850  1.00 97.79           C  
ATOM     56  HB2 GLU A   4      -4.899   5.630  -1.457  1.00 97.79           H  
ATOM     57  HB3 GLU A   4      -6.094   4.389  -1.887  1.00 97.79           H  
ATOM     58  O   GLU A   4      -2.494   4.913  -0.062  1.00 97.79           O  
ATOM     59  CG  GLU A   4      -4.468   4.555  -3.270  1.00 97.79           C  
ATOM     60  HG2 GLU A   4      -4.560   3.532  -3.636  1.00 97.79           H  
ATOM     61  HG3 GLU A   4      -3.409   4.810  -3.249  1.00 97.79           H  
ATOM     62  CD  GLU A   4      -5.185   5.494  -4.246  1.00 97.79           C  
ATOM     63  OE1 GLU A   4      -4.963   5.348  -5.468  1.00 97.79           O  
ATOM     64  OE2 GLU A   4      -5.930   6.419  -3.875  1.00 97.79           O  
ATOM     65  N   VAL A   5      -1.984   3.084  -1.269  1.00 97.81           N  
ATOM     66  H   VAL A   5      -2.364   2.283  -1.752  1.00 97.81           H  
ATOM     67  CA  VAL A   5      -0.529   3.251  -1.312  1.00 97.81           C  
ATOM     68  HA  VAL A   5      -0.250   4.156  -0.772  1.00 97.81           H  
ATOM     69  C   VAL A   5      -0.119   3.400  -2.774  1.00 97.81           C  
ATOM     70  CB  VAL A   5       0.201   2.059  -0.655  1.00 97.81           C  
ATOM     71  HB  VAL A   5       0.024   1.163  -1.250  1.00 97.81           H  
ATOM     72  O   VAL A   5      -0.179   2.443  -3.546  1.00 97.81           O  
ATOM     73  CG1 VAL A   5       1.717   2.297  -0.607  1.00 97.81           C  
ATOM     74 HG11 VAL A   5       2.209   1.440  -0.147  1.00 97.81           H  
ATOM     75 HG12 VAL A   5       1.936   3.189  -0.021  1.00 97.81           H  
ATOM     76 HG13 VAL A   5       2.117   2.417  -1.614  1.00 97.81           H  
ATOM     77  CG2 VAL A   5      -0.299   1.771   0.766  1.00 97.81           C  
ATOM     78 HG21 VAL A   5       0.289   0.972   1.217  1.00 97.81           H  
ATOM     79 HG22 VAL A   5      -0.227   2.667   1.383  1.00 97.81           H  
ATOM     80 HG23 VAL A   5      -1.341   1.451   0.736  1.00 97.81           H  
ATOM     81  N   ARG A   6       0.305   4.597  -3.179  1.00 97.77           N  
ATOM     82  H   ARG A   6       0.321   5.339  -2.494  1.00 97.77           H  
ATOM     83  CA  ARG A   6       0.878   4.853  -4.508  1.00 97.77           C  
ATOM     84  HA  ARG A   6       0.711   3.997  -5.162  1.00 97.77           H  
ATOM     85  C   ARG A   6       2.374   5.042  -4.371  1.00 97.77           C  
ATOM     86  CB  ARG A   6       0.253   6.089  -5.163  1.00 97.77           C  
ATOM     87  HB2 ARG A   6       0.457   6.956  -4.534  1.00 97.77           H  
ATOM     88  HB3 ARG A   6       0.735   6.251  -6.127  1.00 97.77           H  
ATOM     89  O   ARG A   6       2.815   5.920  -3.634  1.00 97.77           O  
ATOM     90  CG  ARG A   6      -1.257   5.982  -5.380  1.00 97.77           C  
ATOM     91  HG2 ARG A   6      -1.755   5.806  -4.426  1.00 97.77           H  
ATOM     92  HG3 ARG A   6      -1.472   5.161  -6.063  1.00 97.77           H  
ATOM     93  CD  ARG A   6      -1.771   7.296  -5.974  1.00 97.77           C  
ATOM     94  HD2 ARG A   6      -1.531   8.103  -5.281  1.00 97.77           H  
ATOM     95  HD3 ARG A   6      -1.271   7.479  -6.925  1.00 97.77           H  
ATOM     96  NE  ARG A   6      -3.221   7.240  -6.186  1.00 97.77           N  
ATOM     97  HE  ARG A   6      -3.662   6.335  -6.106  1.00 97.77           H  
ATOM     98  NH1 ARG A   6      -3.707   9.477  -6.230  1.00 97.77           N  
ATOM     99 HH11 ARG A   6      -4.390  10.202  -6.058  1.00 97.77           H  
ATOM    100 HH12 ARG A   6      -2.729   9.666  -6.067  1.00 97.77           H  
ATOM    101  NH2 ARG A   6      -5.356   7.975  -6.198  1.00 97.77           N  
ATOM    102 HH21 ARG A   6      -5.566   7.056  -5.835  1.00 97.77           H  
ATOM    103 HH22 ARG A   6      -6.016   8.699  -5.950  1.00 97.77           H  
ATOM    104  CZ  ARG A   6      -4.085   8.231  -6.217  1.00 97.77           C  
ATOM    105  N   VAL A   7       3.147   4.254  -5.101  1.00 96.17           N  
ATOM    106  H   VAL A   7       2.725   3.568  -5.710  1.00 96.17           H  
ATOM    107  CA  VAL A   7       4.602   4.395  -5.141  1.00 96.17           C  
ATOM    108  HA  VAL A   7       4.924   5.062  -4.342  1.00 96.17           H  
ATOM    109  C   VAL A   7       4.986   5.027  -6.470  1.00 96.17           C  
ATOM    110  CB  VAL A   7       5.301   3.049  -4.909  1.00 96.17           C  
ATOM    111  HB  VAL A   7       5.149   2.423  -5.788  1.00 96.17           H  
ATOM    112  O   VAL A   7       4.406   4.698  -7.499  1.00 96.17           O  
ATOM    113  CG1 VAL A   7       6.807   3.232  -4.707  1.00 96.17           C  
ATOM    114 HG11 VAL A   7       6.994   3.917  -3.880  1.00 96.17           H  
ATOM    115 HG12 VAL A   7       7.264   3.631  -5.613  1.00 96.17           H  
ATOM    116 HG13 VAL A   7       7.274   2.272  -4.486  1.00 96.17           H  
ATOM    117  CG2 VAL A   7       4.741   2.306  -3.687  1.00 96.17           C  
ATOM    118 HG21 VAL A   7       4.840   2.924  -2.794  1.00 96.17           H  
ATOM    119 HG22 VAL A   7       3.691   2.058  -3.840  1.00 96.17           H  
ATOM    120 HG23 VAL A   7       5.283   1.371  -3.551  1.00 96.17           H  
ATOM    121  N   GLU A   8       5.947   5.939  -6.458  1.00 94.54           N  
ATOM    122  H   GLU A   8       6.320   6.227  -5.565  1.00 94.54           H  
ATOM    123  CA  GLU A   8       6.546   6.523  -7.652  1.00 94.54           C  
ATOM    124  HA  GLU A   8       6.259   5.932  -8.522  1.00 94.54           H  
ATOM    125  C   GLU A   8       8.069   6.480  -7.532  1.00 94.54           C  
ATOM    126  CB  GLU A   8       6.011   7.947  -7.876  1.00 94.54           C  
ATOM    127  HB2 GLU A   8       6.204   8.555  -6.991  1.00 94.54           H  
ATOM    128  HB3 GLU A   8       4.934   7.889  -8.030  1.00 94.54           H  
ATOM    129  O   GLU A   8       8.637   7.018  -6.581  1.00 94.54           O  
ATOM    130  CG  GLU A   8       6.654   8.612  -9.102  1.00 94.54           C  
ATOM    131  HG2 GLU A   8       6.593   7.916  -9.939  1.00 94.54           H  
ATOM    132  HG3 GLU A   8       7.707   8.806  -8.900  1.00 94.54           H  
ATOM    133  CD  GLU A   8       5.972   9.928  -9.498  1.00 94.54           C  
ATOM    134  OE1 GLU A   8       5.871  10.156 -10.730  1.00 94.54           O  
ATOM    135  OE2 GLU A   8       5.512  10.677  -8.607  1.00 94.54           O  
ATOM    136  N   PHE A   9       8.725   5.853  -8.506  1.00 91.45           N  
ATOM    137  H   PHE A   9       8.187   5.401  -9.232  1.00 91.45           H  
ATOM    138  CA  PHE A   9      10.180   5.828  -8.626  1.00 91.45           C  
ATOM    139  HA  PHE A   9      10.628   6.105  -7.672  1.00 91.45           H  
ATOM    140  C   PHE A   9      10.623   6.854  -9.675  1.00 91.45           C  
ATOM    141  CB  PHE A   9      10.660   4.409  -8.957  1.00 91.45           C  
ATOM    142  HB2 PHE A   9      11.749   4.415  -9.012  1.00 91.45           H  
ATOM    143  HB3 PHE A   9      10.288   4.129  -9.943  1.00 91.45           H  
ATOM    144  O   PHE A   9      10.257   6.758 -10.849  1.00 91.45           O  
ATOM    145  CG  PHE A   9      10.232   3.352  -7.954  1.00 91.45           C  
ATOM    146  CD1 PHE A   9      11.006   3.086  -6.809  1.00 91.45           C  
ATOM    147  HD1 PHE A   9      11.914   3.639  -6.622  1.00 91.45           H  
ATOM    148  CD2 PHE A   9       9.048   2.624  -8.166  1.00 91.45           C  
ATOM    149  HD2 PHE A   9       8.436   2.825  -9.033  1.00 91.45           H  
ATOM    150  CE1 PHE A   9      10.587   2.090  -5.907  1.00 91.45           C  
ATOM    151  HE1 PHE A   9      11.153   1.869  -5.015  1.00 91.45           H  
ATOM    152  CE2 PHE A   9       8.638   1.629  -7.269  1.00 91.45           C  
ATOM    153  HE2 PHE A   9       7.733   1.072  -7.460  1.00 91.45           H  
ATOM    154  CZ  PHE A   9       9.413   1.361  -6.136  1.00 91.45           C  
ATOM    155  HZ  PHE A   9       9.104   0.596  -5.439  1.00 91.45           H  
ATOM    156  N   GLU A  10      11.419   7.833  -9.254  1.00 88.54           N  
ATOM    157  H   GLU A  10      11.702   7.830  -8.284  1.00 88.54           H  
ATOM    158  CA  GLU A  10      11.939   8.915 -10.091  1.00 88.54           C  
ATOM    159  HA  GLU A  10      11.778   8.673 -11.141  1.00 88.54           H  
ATOM    160  C   GLU A  10      13.447   9.044  -9.857  1.00 88.54           C  
ATOM    161  CB  GLU A  10      11.178  10.224  -9.796  1.00 88.54           C  
ATOM    162  HB2 GLU A  10      10.108  10.037  -9.880  1.00 88.54           H  
ATOM    163  HB3 GLU A  10      11.390  10.547  -8.776  1.00 88.54           H  
ATOM    164  O   GLU A  10      13.892   9.722  -8.933  1.00 88.54           O  
ATOM    165  CG  GLU A  10      11.557  11.339 -10.787  1.00 88.54           C  
ATOM    166  HG2 GLU A  10      11.263  11.021 -11.787  1.00 88.54           H  
ATOM    167  HG3 GLU A  10      12.641  11.460 -10.788  1.00 88.54           H  
ATOM    168  CD  GLU A  10      10.919  12.712 -10.485  1.00 88.54           C  
ATOM    169  OE1 GLU A  10      11.240  13.661 -11.232  1.00 88.54           O  
ATOM    170  OE2 GLU A  10      10.142  12.860  -9.504  1.00 88.54           O  
ATOM    171  N   GLY A  11      14.244   8.360 -10.684  1.00 85.17           N  
ATOM    172  H   GLY A  11      13.818   7.752 -11.369  1.00 85.17           H  
ATOM    173  CA  GLY A  11      15.703   8.377 -10.574  1.00 85.17           C  
ATOM    174  HA2 GLY A  11      16.063   9.391 -10.749  1.00 85.17           H  
ATOM    175  HA3 GLY A  11      16.135   7.719 -11.328  1.00 85.17           H  
ATOM    176  C   GLY A  11      16.179   7.905  -9.200  1.00 85.17           C  
ATOM    177  O   GLY A  11      16.011   6.742  -8.848  1.00 85.17           O  
ATOM    178  N   ASP A  12      16.767   8.822  -8.435  1.00 89.18           N  
ATOM    179  H   ASP A  12      16.728   9.788  -8.727  1.00 89.18           H  
ATOM    180  CA  ASP A  12      17.306   8.617  -7.088  1.00 89.18           C  
ATOM    181  HA  ASP A  12      17.701   7.603  -7.020  1.00 89.18           H  
ATOM    182  C   ASP A  12      16.255   8.757  -5.971  1.00 89.18           C  
ATOM    183  CB  ASP A  12      18.482   9.590  -6.886  1.00 89.18           C  
ATOM    184  HB2 ASP A  12      19.190   9.470  -7.706  1.00 89.18           H  
ATOM    185  HB3 ASP A  12      19.003   9.334  -5.964  1.00 89.18           H  
ATOM    186  O   ASP A  12      16.594   8.678  -4.788  1.00 89.18           O  
ATOM    187  CG  ASP A  12      18.079  11.068  -6.787  1.00 89.18           C  
ATOM    188  OD1 ASP A  12      17.044  11.460  -7.376  1.00 89.18           O  
ATOM    189  OD2 ASP A  12      18.819  11.829  -6.127  1.00 89.18           O  
ATOM    190  N   LYS A  13      14.976   8.952  -6.315  1.00 92.40           N  
ATOM    191  H   LYS A  13      14.765   9.055  -7.297  1.00 92.40           H  
ATOM    192  CA  LYS A  13      13.881   9.136  -5.355  1.00 92.40           C  
ATOM    193  HA  LYS A  13      14.287   9.055  -4.347  1.00 92.40           H  
ATOM    194  C   LYS A  13      12.807   8.069  -5.477  1.00 92.40           C  
ATOM    195  CB  LYS A  13      13.273  10.535  -5.510  1.00 92.40           C  
ATOM    196  HB2 LYS A  13      12.381  10.618  -4.889  1.00 92.40           H  
ATOM    197  HB3 LYS A  13      12.990  10.692  -6.551  1.00 92.40           H  
ATOM    198  O   LYS A  13      12.420   7.666  -6.571  1.00 92.40           O  
ATOM    199  CG  LYS A  13      14.282  11.598  -5.073  1.00 92.40           C  
ATOM    200  HG2 LYS A  13      14.478  11.483  -4.007  1.00 92.40           H  
ATOM    201  HG3 LYS A  13      15.217  11.460  -5.614  1.00 92.40           H  
ATOM    202  CD  LYS A  13      13.768  13.006  -5.348  1.00 92.40           C  
ATOM    203  HD2 LYS A  13      13.490  13.080  -6.399  1.00 92.40           H  
ATOM    204  HD3 LYS A  13      12.906  13.219  -4.716  1.00 92.40           H  
ATOM    205  CE  LYS A  13      14.921  13.961  -5.047  1.00 92.40           C  
ATOM    206  HE2 LYS A  13      15.164  13.904  -3.986  1.00 92.40           H  
ATOM    207  HE3 LYS A  13      15.792  13.611  -5.600  1.00 92.40           H  
ATOM    208  NZ  LYS A  13      14.588  15.343  -5.451  1.00 92.40           N  
ATOM    209  HZ1 LYS A  13      14.377  15.344  -6.439  1.00 92.40           H  
ATOM    210  HZ2 LYS A  13      15.392  15.936  -5.301  1.00 92.40           H  
ATOM    211  HZ3 LYS A  13      13.795  15.686  -4.928  1.00 92.40           H  
ATOM    212  N   MET A  14      12.259   7.697  -4.326  1.00 94.39           N  
ATOM    213  H   MET A  14      12.648   8.083  -3.478  1.00 94.39           H  
ATOM    214  CA  MET A  14      11.009   6.955  -4.224  1.00 94.39           C  
ATOM    215  HA  MET A  14      10.597   6.800  -5.221  1.00 94.39           H  
ATOM    216  C   MET A  14      10.020   7.786  -3.407  1.00 94.39           C  
ATOM    217  CB  MET A  14      11.262   5.572  -3.613  1.00 94.39           C  
ATOM    218  HB2 MET A  14      12.025   5.052  -4.193  1.00 94.39           H  
ATOM    219  HB3 MET A  14      11.624   5.688  -2.592  1.00 94.39           H  
ATOM    220  O   MET A  14      10.277   8.091  -2.241  1.00 94.39           O  
ATOM    221  CG  MET A  14       9.985   4.725  -3.618  1.00 94.39           C  
ATOM    222  HG2 MET A  14       9.735   4.487  -4.651  1.00 94.39           H  
ATOM    223  HG3 MET A  14       9.157   5.304  -3.207  1.00 94.39           H  
ATOM    224  SD  MET A  14      10.100   3.180  -2.681  1.00 94.39           S  
ATOM    225  CE  MET A  14      10.103   3.880  -1.022  1.00 94.39           C  
ATOM    226  HE1 MET A  14       9.777   3.116  -0.317  1.00 94.39           H  
ATOM    227  HE2 MET A  14      11.106   4.236  -0.786  1.00 94.39           H  
ATOM    228  HE3 MET A  14       9.410   4.720  -0.974  1.00 94.39           H  
ATOM    229  N   ARG A  15       8.889   8.155  -4.008  1.00 96.40           N  
ATOM    230  H   ARG A  15       8.741   7.845  -4.958  1.00 96.40           H  
ATOM    231  CA  ARG A  15       7.768   8.801  -3.317  1.00 96.40           C  
ATOM    232  HA  ARG A  15       8.106   9.213  -2.366  1.00 96.40           H  
ATOM    233  C   ARG A  15       6.698   7.765  -3.010  1.00 96.40           C  
ATOM    234  CB  ARG A  15       7.180   9.946  -4.150  1.00 96.40           C  
ATOM    235  HB2 ARG A  15       6.305  10.332  -3.628  1.00 96.40           H  
ATOM    236  HB3 ARG A  15       6.854   9.558  -5.115  1.00 96.40           H  
ATOM    237  O   ARG A  15       6.324   6.984  -3.877  1.00 96.40           O  
ATOM    238  CG  ARG A  15       8.159  11.103  -4.380  1.00 96.40           C  
ATOM    239  HG2 ARG A  15       8.993  10.770  -4.999  1.00 96.40           H  
ATOM    240  HG3 ARG A  15       8.537  11.457  -3.421  1.00 96.40           H  
ATOM    241  CD  ARG A  15       7.412  12.239  -5.088  1.00 96.40           C  
ATOM    242  HD2 ARG A  15       7.020  11.865  -6.034  1.00 96.40           H  
ATOM    243  HD3 ARG A  15       6.562  12.533  -4.474  1.00 96.40           H  
ATOM    244  NE  ARG A  15       8.267  13.424  -5.285  1.00 96.40           N  
ATOM    245  HE  ARG A  15       8.519  13.911  -4.436  1.00 96.40           H  
ATOM    246  NH1 ARG A  15       8.235  13.474  -7.587  1.00 96.40           N  
ATOM    247 HH11 ARG A  15       7.555  12.727  -7.600  1.00 96.40           H  
ATOM    248 HH12 ARG A  15       8.863  13.478  -8.378  1.00 96.40           H  
ATOM    249  NH2 ARG A  15       9.482  14.931  -6.494  1.00 96.40           N  
ATOM    250 HH21 ARG A  15       9.745  15.233  -7.421  1.00 96.40           H  
ATOM    251 HH22 ARG A  15       9.746  15.409  -5.645  1.00 96.40           H  
ATOM    252  CZ  ARG A  15       8.651  13.930  -6.443  1.00 96.40           C  
ATOM    253  N   VAL A  16       6.191   7.781  -1.788  1.00 97.42           N  
ATOM    254  H   VAL A  16       6.589   8.425  -1.119  1.00 97.42           H  
ATOM    255  CA  VAL A  16       5.079   6.948  -1.332  1.00 97.42           C  
ATOM    256  HA  VAL A  16       4.728   6.315  -2.146  1.00 97.42           H  
ATOM    257  C   VAL A  16       3.962   7.887  -0.914  1.00 97.42           C  
ATOM    258  CB  VAL A  16       5.494   6.033  -0.166  1.00 97.42           C  
ATOM    259  HB  VAL A  16       5.751   6.642   0.701  1.00 97.42           H  
ATOM    260  O   VAL A  16       4.105   8.609   0.067  1.00 97.42           O  
ATOM    261  CG1 VAL A  16       4.343   5.095   0.216  1.00 97.42           C  
ATOM    262 HG11 VAL A  16       3.467   5.671   0.514  1.00 97.42           H  
ATOM    263 HG12 VAL A  16       4.633   4.470   1.061  1.00 97.42           H  
ATOM    264 HG13 VAL A  16       4.080   4.458  -0.629  1.00 97.42           H  
ATOM    265  CG2 VAL A  16       6.723   5.190  -0.526  1.00 97.42           C  
ATOM    266 HG21 VAL A  16       6.506   4.547  -1.379  1.00 97.42           H  
ATOM    267 HG22 VAL A  16       7.018   4.585   0.331  1.00 97.42           H  
ATOM    268 HG23 VAL A  16       7.558   5.847  -0.769  1.00 97.42           H  
ATOM    269  N   ARG A  17       2.861   7.901  -1.660  1.00 98.12           N  
ATOM    270  H   ARG A  17       2.811   7.256  -2.436  1.00 98.12           H  
ATOM    271  CA  ARG A  17       1.645   8.622  -1.281  1.00 98.12           C  
ATOM    272  HA  ARG A  17       1.886   9.389  -0.545  1.00 98.12           H  
ATOM    273  C   ARG A  17       0.683   7.659  -0.622  1.00 98.12           C  
ATOM    274  CB  ARG A  17       0.991   9.317  -2.472  1.00 98.12           C  
ATOM    275  HB2 ARG A  17       0.068   9.791  -2.138  1.00 98.12           H  
ATOM    276  HB3 ARG A  17       0.747   8.583  -3.241  1.00 98.12           H  
ATOM    277  O   ARG A  17       0.358   6.619  -1.193  1.00 98.12           O  
ATOM    278  CG  ARG A  17       1.912  10.382  -3.054  1.00 98.12           C  
ATOM    279  HG2 ARG A  17       2.835   9.928  -3.415  1.00 98.12           H  
ATOM    280  HG3 ARG A  17       2.146  11.113  -2.280  1.00 98.12           H  
ATOM    281  CD  ARG A  17       1.213  11.085  -4.209  1.00 98.12           C  
ATOM    282  HD2 ARG A  17       0.290  11.532  -3.841  1.00 98.12           H  
ATOM    283  HD3 ARG A  17       0.988  10.361  -4.992  1.00 98.12           H  
ATOM    284  NE  ARG A  17       2.100  12.124  -4.724  1.00 98.12           N  
ATOM    285  HE  ARG A  17       2.953  12.288  -4.210  1.00 98.12           H  
ATOM    286  NH1 ARG A  17       0.667  13.136  -6.191  1.00 98.12           N  
ATOM    287 HH11 ARG A  17      -0.074  12.597  -5.766  1.00 98.12           H  
ATOM    288 HH12 ARG A  17       0.464  13.931  -6.780  1.00 98.12           H  
ATOM    289  NH2 ARG A  17       2.766  13.910  -5.867  1.00 98.12           N  
ATOM    290 HH21 ARG A  17       3.537  13.893  -5.214  1.00 98.12           H  
ATOM    291 HH22 ARG A  17       2.639  14.676  -6.512  1.00 98.12           H  
ATOM    292  CZ  ARG A  17       1.834  13.043  -5.613  1.00 98.12           C  
ATOM    293  N   LEU A  18       0.248   8.030   0.566  1.00 98.07           N  
ATOM    294  H   LEU A  18       0.562   8.917   0.932  1.00 98.07           H  
ATOM    295  CA  LEU A  18      -0.695   7.297   1.382  1.00 98.07           C  
ATOM    296  HA  LEU A  18      -0.909   6.324   0.940  1.00 98.07           H  
ATOM    297  C   LEU A  18      -1.972   8.108   1.463  1.00 98.07           C  
ATOM    298  CB  LEU A  18      -0.111   7.095   2.782  1.00 98.07           C  
ATOM    299  HB2 LEU A  18       0.019   8.074   3.244  1.00 98.07           H  
ATOM    300  HB3 LEU A  18      -0.834   6.535   3.376  1.00 98.07           H  
ATOM    301  O   LEU A  18      -1.914   9.298   1.754  1.00 98.07           O  
ATOM    302  CG  LEU A  18       1.234   6.360   2.812  1.00 98.07           C  
ATOM    303  HG  LEU A  18       1.963   6.867   2.180  1.00 98.07           H  
ATOM    304  CD1 LEU A  18       1.750   6.395   4.241  1.00 98.07           C  
ATOM    305 HD11 LEU A  18       1.923   7.432   4.527  1.00 98.07           H  
ATOM    306 HD12 LEU A  18       2.681   5.833   4.321  1.00 98.07           H  
ATOM    307 HD13 LEU A  18       1.011   5.966   4.917  1.00 98.07           H  
ATOM    308  CD2 LEU A  18       1.101   4.910   2.353  1.00 98.07           C  
ATOM    309 HD21 LEU A  18       0.360   4.395   2.964  1.00 98.07           H  
ATOM    310 HD22 LEU A  18       2.063   4.405   2.440  1.00 98.07           H  
ATOM    311 HD23 LEU A  18       0.787   4.887   1.309  1.00 98.07           H  
ATOM    312  N   ARG A  19      -3.112   7.468   1.247  1.00 97.73           N  
ATOM    313  H   ARG A  19      -3.072   6.497   0.972  1.00 97.73           H  
ATOM    314  CA  ARG A  19      -4.420   8.081   1.455  1.00 97.73           C  
ATOM    315  HA  ARG A  19      -4.309   9.002   2.028  1.00 97.73           H  
ATOM    316  C   ARG A  19      -5.284   7.144   2.274  1.00 97.73           C  
ATOM    317  CB  ARG A  19      -5.020   8.442   0.097  1.00 97.73           C  
ATOM    318  HB2 ARG A  19      -4.394   9.200  -0.374  1.00 97.73           H  
ATOM    319  HB3 ARG A  19      -5.032   7.557  -0.539  1.00 97.73           H  
ATOM    320  O   ARG A  19      -5.419   5.972   1.920  1.00 97.73           O  
ATOM    321  CG  ARG A  19      -6.445   8.975   0.223  1.00 97.73           C  
ATOM    322  HG2 ARG A  19      -7.091   8.202   0.637  1.00 97.73           H  
ATOM    323  HG3 ARG A  19      -6.464   9.849   0.874  1.00 97.73           H  
ATOM    324  CD  ARG A  19      -6.952   9.352  -1.163  1.00 97.73           C  
ATOM    325  HD2 ARG A  19      -6.424  10.246  -1.496  1.00 97.73           H  
ATOM    326  HD3 ARG A  19      -6.756   8.531  -1.854  1.00 97.73           H  
ATOM    327  NE  ARG A  19      -8.392   9.574  -1.092  1.00 97.73           N  
ATOM    328  HE  ARG A  19      -8.898   8.989  -0.441  1.00 97.73           H  
ATOM    329  NH1 ARG A  19      -8.652  11.108  -2.761  1.00 97.73           N  
ATOM    330 HH11 ARG A  19      -9.229  11.819  -3.186  1.00 97.73           H  
ATOM    331 HH12 ARG A  19      -7.644  11.139  -2.812  1.00 97.73           H  
ATOM    332  NH2 ARG A  19     -10.396  10.452  -1.479  1.00 97.73           N  
ATOM    333 HH21 ARG A  19     -11.052  11.082  -1.918  1.00 97.73           H  
ATOM    334 HH22 ARG A  19     -10.656   9.859  -0.704  1.00 97.73           H  
ATOM    335  CZ  ARG A  19      -9.139  10.380  -1.793  1.00 97.73           C  
ATOM    336  N   ASN A  20      -5.855   7.661   3.353  1.00 96.06           N  
ATOM    337  H   ASN A  20      -5.708   8.638   3.564  1.00 96.06           H  
ATOM    338  CA  ASN A  20      -6.748   6.902   4.214  1.00 96.06           C  
ATOM    339  HA  ASN A  20      -6.673   5.839   3.985  1.00 96.06           H  
ATOM    340  C   ASN A  20      -8.202   7.323   3.965  1.00 96.06           C  
ATOM    341  CB  ASN A  20      -6.303   7.087   5.668  1.00 96.06           C  
ATOM    342  HB2 ASN A  20      -6.392   8.141   5.934  1.00 96.06           H  
ATOM    343  HB3 ASN A  20      -5.264   6.778   5.780  1.00 96.06           H  
ATOM    344  O   ASN A  20      -8.637   8.377   4.417  1.00 96.06           O  
ATOM    345  CG  ASN A  20      -7.145   6.275   6.628  1.00 96.06           C  
ATOM    346  ND2 ASN A  20      -7.007   6.517   7.905  1.00 96.06           N  
ATOM    347 HD21 ASN A  20      -7.572   5.982   8.549  1.00 96.06           H  
ATOM    348 HD22 ASN A  20      -6.294   7.156   8.225  1.00 96.06           H  
ATOM    349  OD1 ASN A  20      -7.910   5.407   6.234  1.00 96.06           O  
ATOM    350  N   ASP A  21      -8.958   6.480   3.265  1.00 94.88           N  
ATOM    351  H   ASP A  21      -8.565   5.585   3.012  1.00 94.88           H  
ATOM    352  CA  ASP A  21     -10.397   6.652   3.033  1.00 94.88           C  
ATOM    353  HA  ASP A  21     -10.659   7.697   3.193  1.00 94.88           H  
ATOM    354  C   ASP A  21     -11.235   5.841   4.055  1.00 94.88           C  
ATOM    355  CB  ASP A  21     -10.740   6.320   1.566  1.00 94.88           C  
ATOM    356  HB2 ASP A  21     -10.404   5.306   1.349  1.00 94.88           H  
ATOM    357  HB3 ASP A  21     -11.822   6.343   1.439  1.00 94.88           H  
ATOM    358  O   ASP A  21     -12.386   5.489   3.795  1.00 94.88           O  
ATOM    359  CG  ASP A  21     -10.147   7.284   0.525  1.00 94.88           C  
ATOM    360  OD1 ASP A  21     -10.318   8.524   0.631  1.00 94.88           O  
ATOM    361  OD2 ASP A  21      -9.577   6.801  -0.478  1.00 94.88           O  
ATOM    362  N   SER A  22     -10.659   5.515   5.218  1.00 90.66           N  
ATOM    363  H   SER A  22      -9.709   5.819   5.375  1.00 90.66           H  
ATOM    364  CA  SER A  22     -11.320   4.803   6.325  1.00 90.66           C  
ATOM    365  HA  SER A  22     -12.157   4.231   5.924  1.00 90.66           H  
ATOM    366  C   SER A  22     -11.868   5.764   7.379  1.00 90.66           C  
ATOM    367  CB  SER A  22     -10.367   3.818   7.014  1.00 90.66           C  
ATOM    368  HB2 SER A  22      -9.695   4.356   7.683  1.00 90.66           H  
ATOM    369  HB3 SER A  22     -10.941   3.105   7.605  1.00 90.66           H  
ATOM    370  O   SER A  22     -11.506   6.936   7.426  1.00 90.66           O  
ATOM    371  OG  SER A  22      -9.607   3.129   6.053  1.00 90.66           O  
ATOM    372  HG  SER A  22      -8.886   3.723   5.832  1.00 90.66           H  
ATOM    373  N   SER A  23     -12.714   5.251   8.276  1.00 88.77           N  
ATOM    374  H   SER A  23     -13.004   4.287   8.198  1.00 88.77           H  
ATOM    375  CA  SER A  23     -13.232   5.994   9.434  1.00 88.77           C  
ATOM    376  HA  SER A  23     -13.427   7.024   9.135  1.00 88.77           H  
ATOM    377  C   SER A  23     -12.270   6.054  10.625  1.00 88.77           C  
ATOM    378  CB  SER A  23     -14.558   5.372   9.877  1.00 88.77           C  
ATOM    379  HB2 SER A  23     -15.299   5.534   9.094  1.00 88.77           H  
ATOM    380  HB3 SER A  23     -14.910   5.847  10.793  1.00 88.77           H  
ATOM    381  O   SER A  23     -12.521   6.808  11.561  1.00 88.77           O  
ATOM    382  OG  SER A  23     -14.409   3.977  10.076  1.00 88.77           O  
ATOM    383  HG  SER A  23     -14.135   3.808  10.981  1.00 88.77           H  
ATOM    384  N   THR A  24     -11.190   5.273  10.607  1.00 87.72           N  
ATOM    385  H   THR A  24     -11.036   4.662   9.818  1.00 87.72           H  
ATOM    386  CA  THR A  24     -10.188   5.189  11.677  1.00 87.72           C  
ATOM    387  HA  THR A  24     -10.467   5.879  12.473  1.00 87.72           H  
ATOM    388  C   THR A  24      -8.802   5.576  11.161  1.00 87.72           C  
ATOM    389  CB  THR A  24     -10.142   3.783  12.289  1.00 87.72           C  
ATOM    390  HB  THR A  24      -9.301   3.721  12.980  1.00 87.72           H  
ATOM    391  O   THR A  24      -8.523   5.389   9.971  1.00 87.72           O  
ATOM    392  CG2 THR A  24     -11.437   3.485  13.042  1.00 87.72           C  
ATOM    393 HG21 THR A  24     -11.342   2.530  13.559  1.00 87.72           H  
ATOM    394 HG22 THR A  24     -12.280   3.434  12.352  1.00 87.72           H  
ATOM    395 HG23 THR A  24     -11.618   4.260  13.787  1.00 87.72           H  
ATOM    396  OG1 THR A  24     -10.005   2.798  11.289  1.00 87.72           O  
ATOM    397  HG1 THR A  24      -9.880   1.965  11.748  1.00 87.72           H  
ATOM    398  N   PRO A  25      -7.923   6.148  12.006  1.00 90.76           N  
ATOM    399  CA  PRO A  25      -6.533   6.378  11.635  1.00 90.76           C  
ATOM    400  HA  PRO A  25      -6.502   7.058  10.783  1.00 90.76           H  
ATOM    401  C   PRO A  25      -5.825   5.071  11.270  1.00 90.76           C  
ATOM    402  CB  PRO A  25      -5.875   7.048  12.846  1.00 90.76           C  
ATOM    403  HB2 PRO A  25      -5.381   6.296  13.462  1.00 90.76           H  
ATOM    404  HB3 PRO A  25      -5.167   7.821  12.546  1.00 90.76           H  
ATOM    405  O   PRO A  25      -6.122   4.012  11.822  1.00 90.76           O  
ATOM    406  CG  PRO A  25      -7.046   7.626  13.636  1.00 90.76           C  
ATOM    407  HG2 PRO A  25      -6.821   7.695  14.700  1.00 90.76           H  
ATOM    408  HG3 PRO A  25      -7.314   8.604  13.236  1.00 90.76           H  
ATOM    409  CD  PRO A  25      -8.166   6.626  13.360  1.00 90.76           C  
ATOM    410  HD2 PRO A  25      -8.099   5.791  14.056  1.00 90.76           H  
ATOM    411  HD3 PRO A  25      -9.129   7.127  13.454  1.00 90.76           H  
ATOM    412  N   VAL A  26      -4.848   5.153  10.372  1.00 92.36           N  
ATOM    413  H   VAL A  26      -4.653   6.045   9.939  1.00 92.36           H  
ATOM    414  CA  VAL A  26      -3.960   4.029  10.059  1.00 92.36           C  
ATOM    415  HA  VAL A  26      -4.184   3.201  10.732  1.00 92.36           H  
ATOM    416  C   VAL A  26      -2.514   4.402  10.321  1.00 92.36           C  
ATOM    417  CB  VAL A  26      -4.154   3.493   8.633  1.00 92.36           C  
ATOM    418  HB  VAL A  26      -3.486   2.641   8.506  1.00 92.36           H  
ATOM    419  O   VAL A  26      -2.090   5.516  10.027  1.00 92.36           O  
ATOM    420  CG1 VAL A  26      -5.589   2.993   8.437  1.00 92.36           C  
ATOM    421 HG11 VAL A  26      -5.602   2.255   7.635  1.00 92.36           H  
ATOM    422 HG12 VAL A  26      -6.263   3.818   8.204  1.00 92.36           H  
ATOM    423 HG13 VAL A  26      -5.945   2.502   9.343  1.00 92.36           H  
ATOM    424  CG2 VAL A  26      -3.815   4.524   7.547  1.00 92.36           C  
ATOM    425 HG21 VAL A  26      -4.470   5.390   7.639  1.00 92.36           H  
ATOM    426 HG22 VAL A  26      -2.776   4.841   7.643  1.00 92.36           H  
ATOM    427 HG23 VAL A  26      -3.934   4.074   6.561  1.00 92.36           H  
ATOM    428  N   GLU A  27      -1.742   3.472  10.859  1.00 93.60           N  
ATOM    429  H   GLU A  27      -2.148   2.566  11.043  1.00 93.60           H  
ATOM    430  CA  GLU A  27      -0.294   3.566  10.961  1.00 93.60           C  
ATOM    431  HA  GLU A  27       0.003   4.610  10.859  1.00 93.60           H  
ATOM    432  C   GLU A  27       0.327   2.782   9.803  1.00 93.60           C  
ATOM    433  CB  GLU A  27       0.151   3.106  12.359  1.00 93.60           C  
ATOM    434  HB2 GLU A  27      -0.467   3.633  13.086  1.00 93.60           H  
ATOM    435  HB3 GLU A  27      -0.024   2.036  12.479  1.00 93.60           H  
ATOM    436  O   GLU A  27       0.007   1.621   9.564  1.00 93.60           O  
ATOM    437  CG  GLU A  27       1.619   3.426  12.670  1.00 93.60           C  
ATOM    438  HG2 GLU A  27       2.261   2.737  12.121  1.00 93.60           H  
ATOM    439  HG3 GLU A  27       1.838   4.434  12.317  1.00 93.60           H  
ATOM    440  CD  GLU A  27       1.911   3.366  14.185  1.00 93.60           C  
ATOM    441  OE1 GLU A  27       2.714   2.541  14.664  1.00 93.60           O  
ATOM    442  OE2 GLU A  27       1.387   4.215  14.943  1.00 93.60           O  
ATOM    443  N   VAL A  28       1.193   3.433   9.029  1.00 95.37           N  
ATOM    444  H   VAL A  28       1.372   4.407   9.227  1.00 95.37           H  
ATOM    445  CA  VAL A  28       1.907   2.805   7.919  1.00 95.37           C  
ATOM    446  HA  VAL A  28       1.584   1.767   7.844  1.00 95.37           H  
ATOM    447  C   VAL A  28       3.395   2.808   8.225  1.00 95.37           C  
ATOM    448  CB  VAL A  28       1.585   3.451   6.560  1.00 95.37           C  
ATOM    449  HB  VAL A  28       1.970   4.471   6.544  1.00 95.37           H  
ATOM    450  O   VAL A  28       4.028   3.864   8.316  1.00 95.37           O  
ATOM    451  CG1 VAL A  28       2.252   2.664   5.422  1.00 95.37           C  
ATOM    452 HG11 VAL A  28       3.336   2.707   5.522  1.00 95.37           H  
ATOM    453 HG12 VAL A  28       1.973   3.094   4.461  1.00 95.37           H  
ATOM    454 HG13 VAL A  28       1.930   1.623   5.456  1.00 95.37           H  
ATOM    455  CG2 VAL A  28       0.073   3.497   6.297  1.00 95.37           C  
ATOM    456 HG21 VAL A  28      -0.355   2.501   6.415  1.00 95.37           H  
ATOM    457 HG22 VAL A  28      -0.404   4.170   7.009  1.00 95.37           H  
ATOM    458 HG23 VAL A  28      -0.130   3.862   5.290  1.00 95.37           H  
ATOM    459  N   HIS A  29       3.971   1.616   8.345  1.00 96.01           N  
ATOM    460  H   HIS A  29       3.373   0.804   8.298  1.00 96.01           H  
ATOM    461  CA  HIS A  29       5.412   1.423   8.432  1.00 96.01           C  
ATOM    462  HA  HIS A  29       5.864   2.338   8.815  1.00 96.01           H  
ATOM    463  C   HIS A  29       5.974   1.138   7.047  1.00 96.01           C  
ATOM    464  CB  HIS A  29       5.786   0.305   9.402  1.00 96.01           C  
ATOM    465  HB2 HIS A  29       6.864   0.337   9.564  1.00 96.01           H  
ATOM    466  HB3 HIS A  29       5.559  -0.664   8.958  1.00 96.01           H  
ATOM    467  O   HIS A  29       5.658   0.128   6.420  1.00 96.01           O  
ATOM    468  CG  HIS A  29       5.104   0.413  10.731  1.00 96.01           C  
ATOM    469  CD2 HIS A  29       3.954  -0.222  11.116  1.00 96.01           C  
ATOM    470  HD2 HIS A  29       3.349  -0.901  10.534  1.00 96.01           H  
ATOM    471  ND1 HIS A  29       5.511   1.209  11.776  1.00 96.01           N  
ATOM    472  HD1 HIS A  29       6.215   1.932  11.741  1.00 96.01           H  
ATOM    473  CE1 HIS A  29       4.634   1.042  12.780  1.00 96.01           C  
ATOM    474  HE1 HIS A  29       4.641   1.558  13.729  1.00 96.01           H  
ATOM    475  NE2 HIS A  29       3.688   0.179  12.416  1.00 96.01           N  
ATOM    476  N   ILE A  30       6.849   2.015   6.582  1.00 97.07           N  
ATOM    477  H   ILE A  30       7.057   2.818   7.158  1.00 97.07           H  
ATOM    478  CA  ILE A  30       7.523   1.906   5.297  1.00 97.07           C  
ATOM    479  HA  ILE A  30       7.050   1.119   4.710  1.00 97.07           H  
ATOM    480  C   ILE A  30       8.975   1.525   5.562  1.00 97.07           C  
ATOM    481  CB  ILE A  30       7.411   3.219   4.499  1.00 97.07           C  
ATOM    482  HB  ILE A  30       8.032   3.969   4.990  1.00 97.07           H  
ATOM    483  O   ILE A  30       9.686   2.241   6.269  1.00 97.07           O  
ATOM    484  CG1 ILE A  30       5.967   3.773   4.449  1.00 97.07           C  
ATOM    485 HG12 ILE A  30       5.327   3.096   3.884  1.00 97.07           H  
ATOM    486 HG13 ILE A  30       5.563   3.854   5.458  1.00 97.07           H  
ATOM    487  CG2 ILE A  30       7.959   2.952   3.085  1.00 97.07           C  
ATOM    488 HG21 ILE A  30       7.396   2.147   2.612  1.00 97.07           H  
ATOM    489 HG22 ILE A  30       9.008   2.658   3.137  1.00 97.07           H  
ATOM    490 HG23 ILE A  30       7.896   3.844   2.462  1.00 97.07           H  
ATOM    491  CD1 ILE A  30       5.882   5.177   3.846  1.00 97.07           C  
ATOM    492 HD11 ILE A  30       4.858   5.543   3.923  1.00 97.07           H  
ATOM    493 HD12 ILE A  30       6.165   5.169   2.794  1.00 97.07           H  
ATOM    494 HD13 ILE A  30       6.539   5.848   4.399  1.00 97.07           H  
ATOM    495  N   LYS A  31       9.428   0.414   4.985  1.00 95.34           N  
ATOM    496  H   LYS A  31       8.778  -0.110   4.418  1.00 95.34           H  
ATOM    497  CA  LYS A  31      10.824  -0.025   5.026  1.00 95.34           C  
ATOM    498  HA  LYS A  31      11.410   0.703   5.586  1.00 95.34           H  
ATOM    499  C   LYS A  31      11.394  -0.074   3.616  1.00 95.34           C  
ATOM    500  CB  LYS A  31      10.926  -1.368   5.756  1.00 95.34           C  
ATOM    501  HB2 LYS A  31      10.547  -1.250   6.771  1.00 95.34           H  
ATOM    502  HB3 LYS A  31      10.305  -2.101   5.243  1.00 95.34           H  
ATOM    503  O   LYS A  31      10.807  -0.678   2.723  1.00 95.34           O  
ATOM    504  CG  LYS A  31      12.376  -1.869   5.811  1.00 95.34           C  
ATOM    505  HG2 LYS A  31      12.982  -1.175   6.394  1.00 95.34           H  
ATOM    506  HG3 LYS A  31      12.786  -1.930   4.803  1.00 95.34           H  
ATOM    507  CD  LYS A  31      12.446  -3.264   6.428  1.00 95.34           C  
ATOM    508  HD2 LYS A  31      11.838  -3.941   5.828  1.00 95.34           H  
ATOM    509  HD3 LYS A  31      12.062  -3.243   7.448  1.00 95.34           H  
ATOM    510  CE  LYS A  31      13.907  -3.718   6.408  1.00 95.34           C  
ATOM    511  HE2 LYS A  31      14.306  -3.538   5.410  1.00 95.34           H  
ATOM    512  HE3 LYS A  31      14.492  -3.099   7.089  1.00 95.34           H  
ATOM    513  NZ  LYS A  31      14.023  -5.155   6.743  1.00 95.34           N  
ATOM    514  HZ1 LYS A  31      13.494  -5.689   6.069  1.00 95.34           H  
ATOM    515  HZ2 LYS A  31      13.653  -5.353   7.661  1.00 95.34           H  
ATOM    516  HZ3 LYS A  31      14.991  -5.439   6.686  1.00 95.34           H  
ATOM    517  N   VAL A  32      12.561   0.535   3.440  1.00 92.57           N  
ATOM    518  H   VAL A  32      12.975   1.007   4.231  1.00 92.57           H  
ATOM    519  CA  VAL A  32      13.243   0.661   2.151  1.00 92.57           C  
ATOM    520  HA  VAL A  32      12.876  -0.100   1.463  1.00 92.57           H  
ATOM    521  C   VAL A  32      14.731   0.445   2.385  1.00 92.57           C  
ATOM    522  CB  VAL A  32      12.984   2.043   1.535  1.00 92.57           C  
ATOM    523  HB  VAL A  32      13.534   2.807   2.083  1.00 92.57           H  
ATOM    524  O   VAL A  32      15.423   1.316   2.911  1.00 92.57           O  
ATOM    525  CG1 VAL A  32      13.437   2.050   0.081  1.00 92.57           C  
ATOM    526 HG11 VAL A  32      13.227   3.037  -0.332  1.00 92.57           H  
ATOM    527 HG12 VAL A  32      12.896   1.298  -0.494  1.00 92.57           H  
ATOM    528 HG13 VAL A  32      14.508   1.857   0.027  1.00 92.57           H  
ATOM    529  CG2 VAL A  32      11.508   2.435   1.569  1.00 92.57           C  
ATOM    530 HG21 VAL A  32      10.905   1.724   1.003  1.00 92.57           H  
ATOM    531 HG22 VAL A  32      11.159   2.484   2.600  1.00 92.57           H  
ATOM    532 HG23 VAL A  32      11.409   3.449   1.182  1.00 92.57           H  
ATOM    533  N   GLY A  33      15.217  -0.758   2.073  1.00 87.35           N  
ATOM    534  H   GLY A  33      14.605  -1.435   1.641  1.00 87.35           H  
ATOM    535  CA  GLY A  33      16.549  -1.182   2.507  1.00 87.35           C  
ATOM    536  HA2 GLY A  33      17.298  -0.536   2.049  1.00 87.35           H  
ATOM    537  HA3 GLY A  33      16.735  -2.207   2.187  1.00 87.35           H  
ATOM    538  C   GLY A  33      16.674  -1.115   4.035  1.00 87.35           C  
ATOM    539  O   GLY A  33      15.934  -1.798   4.753  1.00 87.35           O  
ATOM    540  N   ASP A  34      17.589  -0.271   4.515  1.00 87.23           N  
ATOM    541  H   ASP A  34      18.158   0.240   3.855  1.00 87.23           H  
ATOM    542  CA  ASP A  34      17.844  -0.035   5.942  1.00 87.23           C  
ATOM    543  HA  ASP A  34      17.582  -0.932   6.503  1.00 87.23           H  
ATOM    544  C   ASP A  34      17.020   1.123   6.530  1.00 87.23           C  
ATOM    545  CB  ASP A  34      19.343   0.222   6.151  1.00 87.23           C  
ATOM    546  HB2 ASP A  34      19.633   1.114   5.596  1.00 87.23           H  
ATOM    547  HB3 ASP A  34      19.528   0.407   7.210  1.00 87.23           H  
ATOM    548  O   ASP A  34      16.905   1.242   7.752  1.00 87.23           O  
ATOM    549  CG  ASP A  34      20.204  -0.965   5.715  1.00 87.23           C  
ATOM    550  OD1 ASP A  34      19.826  -2.112   6.050  1.00 87.23           O  
ATOM    551  OD2 ASP A  34      21.222  -0.710   5.034  1.00 87.23           O  
ATOM    552  N   GLU A  35      16.423   1.971   5.688  1.00 91.87           N  
ATOM    553  H   GLU A  35      16.428   1.769   4.698  1.00 91.87           H  
ATOM    554  CA  GLU A  35      15.610   3.093   6.148  1.00 91.87           C  
ATOM    555  HA  GLU A  35      16.083   3.492   7.046  1.00 91.87           H  
ATOM    556  C   GLU A  35      14.204   2.614   6.529  1.00 91.87           C  
ATOM    557  CB  GLU A  35      15.591   4.230   5.110  1.00 91.87           C  
ATOM    558  HB2 GLU A  35      16.610   4.390   4.757  1.00 91.87           H  
ATOM    559  HB3 GLU A  35      14.966   3.943   4.263  1.00 91.87           H  
ATOM    560  O   GLU A  35      13.577   1.817   5.825  1.00 91.87           O  
ATOM    561  CG  GLU A  35      15.070   5.545   5.723  1.00 91.87           C  
ATOM    562  HG2 GLU A  35      14.049   5.390   6.072  1.00 91.87           H  
ATOM    563  HG3 GLU A  35      15.681   5.788   6.592  1.00 91.87           H  
ATOM    564  CD  GLU A  35      15.087   6.745   4.758  1.00 91.87           C  
ATOM    565  OE1 GLU A  35      14.361   7.732   5.044  1.00 91.87           O  
ATOM    566  OE2 GLU A  35      15.793   6.698   3.731  1.00 91.87           O  
ATOM    567  N   LYS A  36      13.697   3.118   7.657  1.00 94.74           N  
ATOM    568  H   LYS A  36      14.249   3.793   8.166  1.00 94.74           H  
ATOM    569  CA  LYS A  36      12.334   2.875   8.132  1.00 94.74           C  
ATOM    570  HA  LYS A  36      11.759   2.392   7.342  1.00 94.74           H  
ATOM    571  C   LYS A  36      11.665   4.198   8.461  1.00 94.74           C  
ATOM    572  CB  LYS A  36      12.328   1.969   9.368  1.00 94.74           C  
ATOM    573  HB2 LYS A  36      11.303   1.893   9.732  1.00 94.74           H  
ATOM    574  HB3 LYS A  36      12.933   2.433  10.146  1.00 94.74           H  
ATOM    575  O   LYS A  36      12.273   5.045   9.112  1.00 94.74           O  
ATOM    576  CG  LYS A  36      12.853   0.556   9.087  1.00 94.74           C  
ATOM    577  HG2 LYS A  36      12.231   0.080   8.328  1.00 94.74           H  
ATOM    578  HG3 LYS A  36      13.883   0.605   8.735  1.00 94.74           H  
ATOM    579  CD  LYS A  36      12.797  -0.253  10.385  1.00 94.74           C  
ATOM    580  HD2 LYS A  36      11.758  -0.348  10.700  1.00 94.74           H  
ATOM    581  HD3 LYS A  36      13.352   0.283  11.155  1.00 94.74           H  
ATOM    582  CE  LYS A  36      13.412  -1.638  10.194  1.00 94.74           C  
ATOM    583  HE2 LYS A  36      14.432  -1.510   9.833  1.00 94.74           H  
ATOM    584  HE3 LYS A  36      12.839  -2.168   9.433  1.00 94.74           H  
ATOM    585  NZ  LYS A  36      13.403  -2.384  11.477  1.00 94.74           N  
ATOM    586  HZ1 LYS A  36      13.914  -1.865  12.177  1.00 94.74           H  
ATOM    587  HZ2 LYS A  36      12.457  -2.493  11.814  1.00 94.74           H  
ATOM    588  HZ3 LYS A  36      13.829  -3.294  11.384  1.00 94.74           H  
ATOM    589  N   ARG A  37      10.405   4.351   8.066  1.00 95.72           N  
ATOM    590  H   ARG A  37       9.987   3.608   7.524  1.00 95.72           H  
ATOM    591  CA  ARG A  37       9.555   5.479   8.453  1.00 95.72           C  
ATOM    592  HA  ARG A  37      10.001   5.991   9.306  1.00 95.72           H  
ATOM    593  C   ARG A  37       8.198   4.965   8.898  1.00 95.72           C  
ATOM    594  CB  ARG A  37       9.424   6.482   7.300  1.00 95.72           C  
ATOM    595  HB2 ARG A  37       9.017   5.983   6.421  1.00 95.72           H  
ATOM    596  HB3 ARG A  37       8.731   7.267   7.602  1.00 95.72           H  
ATOM    597  O   ARG A  37       7.648   4.079   8.258  1.00 95.72           O  
ATOM    598  CG  ARG A  37      10.780   7.117   6.961  1.00 95.72           C  
ATOM    599  HG2 ARG A  37      11.236   7.514   7.868  1.00 95.72           H  
ATOM    600  HG3 ARG A  37      11.442   6.368   6.527  1.00 95.72           H  
ATOM    601  CD  ARG A  37      10.591   8.254   5.964  1.00 95.72           C  
ATOM    602  HD2 ARG A  37      10.124   7.844   5.068  1.00 95.72           H  
ATOM    603  HD3 ARG A  37       9.942   9.010   6.404  1.00 95.72           H  
ATOM    604  NE  ARG A  37      11.880   8.835   5.579  1.00 95.72           N  
ATOM    605  HE  ARG A  37      12.684   8.225   5.556  1.00 95.72           H  
ATOM    606  NH1 ARG A  37      11.176  10.924   4.928  1.00 95.72           N  
ATOM    607 HH11 ARG A  37      11.380  11.771   4.417  1.00 95.72           H  
ATOM    608 HH12 ARG A  37      10.259  10.729   5.305  1.00 95.72           H  
ATOM    609  NH2 ARG A  37      13.280  10.234   4.547  1.00 95.72           N  
ATOM    610 HH21 ARG A  37      13.912   9.448   4.595  1.00 95.72           H  
ATOM    611 HH22 ARG A  37      13.432  10.970   3.872  1.00 95.72           H  
ATOM    612  CZ  ARG A  37      12.098  10.004   5.026  1.00 95.72           C  
ATOM    613  N   THR A  38       7.676   5.540   9.970  1.00 95.35           N  
ATOM    614  H   THR A  38       8.179   6.292  10.417  1.00 95.35           H  
ATOM    615  CA  THR A  38       6.315   5.292  10.447  1.00 95.35           C  
ATOM    616  HA  THR A  38       5.838   4.515   9.850  1.00 95.35           H  
ATOM    617  C   THR A  38       5.529   6.579  10.293  1.00 95.35           C  
ATOM    618  CB  THR A  38       6.297   4.834  11.909  1.00 95.35           C  
ATOM    619  HB  THR A  38       6.708   5.623  12.539  1.00 95.35           H  
ATOM    620  O   THR A  38       6.026   7.648  10.648  1.00 95.35           O  
ATOM    621  CG2 THR A  38       4.888   4.504  12.387  1.00 95.35           C  
ATOM    622 HG21 THR A  38       4.914   4.057  13.381  1.00 95.35           H  
ATOM    623 HG22 THR A  38       4.407   3.812  11.696  1.00 95.35           H  
ATOM    624 HG23 THR A  38       4.287   5.411  12.449  1.00 95.35           H  
ATOM    625  OG1 THR A  38       7.077   3.669  12.085  1.00 95.35           O  
ATOM    626  HG1 THR A  38       7.005   3.464  13.020  1.00 95.35           H  
ATOM    627  N   VAL A  39       4.323   6.480   9.752  1.00 95.03           N  
ATOM    628  H   VAL A  39       3.997   5.576   9.444  1.00 95.03           H  
ATOM    629  CA  VAL A  39       3.426   7.614   9.544  1.00 95.03           C  
ATOM    630  HA  VAL A  39       3.724   8.435  10.195  1.00 95.03           H  
ATOM    631  C   VAL A  39       2.018   7.209   9.944  1.00 95.03           C  
ATOM    632  CB  VAL A  39       3.513   8.127   8.093  1.00 95.03           C  
ATOM    633  HB  VAL A  39       4.471   8.635   7.984  1.00 95.03           H  
ATOM    634  O   VAL A  39       1.524   6.174   9.511  1.00 95.03           O  
ATOM    635  CG1 VAL A  39       3.471   7.027   7.029  1.00 95.03           C  
ATOM    636 HG11 VAL A  39       3.623   7.473   6.046  1.00 95.03           H  
ATOM    637 HG12 VAL A  39       4.257   6.289   7.188  1.00 95.03           H  
ATOM    638 HG13 VAL A  39       2.498   6.536   7.059  1.00 95.03           H  
ATOM    639  CG2 VAL A  39       2.412   9.134   7.759  1.00 95.03           C  
ATOM    640 HG21 VAL A  39       1.425   8.678   7.843  1.00 95.03           H  
ATOM    641 HG22 VAL A  39       2.538   9.462   6.728  1.00 95.03           H  
ATOM    642 HG23 VAL A  39       2.466   9.994   8.427  1.00 95.03           H  
ATOM    643  N   THR A  40       1.373   8.039  10.755  1.00 94.67           N  
ATOM    644  H   THR A  40       1.840   8.868  11.095  1.00 94.67           H  
ATOM    645  CA  THR A  40      -0.063   7.938  11.013  1.00 94.67           C  
ATOM    646  HA  THR A  40      -0.372   6.897  10.919  1.00 94.67           H  
ATOM    647  C   THR A  40      -0.797   8.774   9.971  1.00 94.67           C  
ATOM    648  CB  THR A  40      -0.410   8.398  12.433  1.00 94.67           C  
ATOM    649  HB  THR A  40      -0.227   9.470  12.517  1.00 94.67           H  
ATOM    650  O   THR A  40      -0.453   9.937   9.774  1.00 94.67           O  
ATOM    651  CG2 THR A  40      -1.866   8.113  12.795  1.00 94.67           C  
ATOM    652 HG21 THR A  40      -2.037   8.359  13.843  1.00 94.67           H  
ATOM    653 HG22 THR A  40      -2.528   8.727  12.185  1.00 94.67           H  
ATOM    654 HG23 THR A  40      -2.097   7.061  12.630  1.00 94.67           H  
ATOM    655  OG1 THR A  40       0.408   7.735  13.375  1.00 94.67           O  
ATOM    656  HG1 THR A  40       0.092   6.835  13.484  1.00 94.67           H  
ATOM    657  N   VAL A  41      -1.782   8.183   9.300  1.00 95.17           N  
ATOM    658  H   VAL A  41      -1.979   7.216   9.514  1.00 95.17           H  
ATOM    659  CA  VAL A  41      -2.640   8.835   8.305  1.00 95.17           C  
ATOM    660  HA  VAL A  41      -2.320   9.868   8.169  1.00 95.17           H  
ATOM    661  C   VAL A  41      -4.061   8.840   8.856  1.00 95.17           C  
ATOM    662  CB  VAL A  41      -2.561   8.127   6.937  1.00 95.17           C  
ATOM    663  HB  VAL A  41      -3.051   7.155   7.001  1.00 95.17           H  
ATOM    664  O   VAL A  41      -4.693   7.790   9.000  1.00 95.17           O  
ATOM    665  CG1 VAL A  41      -3.263   8.946   5.849  1.00 95.17           C  
ATOM    666 HG11 VAL A  41      -4.302   9.127   6.125  1.00 95.17           H  
ATOM    667 HG12 VAL A  41      -2.770   9.910   5.724  1.00 95.17           H  
ATOM    668 HG13 VAL A  41      -3.244   8.409   4.901  1.00 95.17           H  
ATOM    669  CG2 VAL A  41      -1.115   7.888   6.481  1.00 95.17           C  
ATOM    670 HG21 VAL A  41      -0.569   8.832   6.482  1.00 95.17           H  
ATOM    671 HG22 VAL A  41      -1.112   7.466   5.476  1.00 95.17           H  
ATOM    672 HG23 VAL A  41      -0.624   7.181   7.149  1.00 95.17           H  
ATOM    673  N   ASN A  42      -4.562  10.017   9.209  1.00 94.79           N  
ATOM    674  H   ASN A  42      -4.009  10.845   9.039  1.00 94.79           H  
ATOM    675  CA  ASN A  42      -5.896  10.196   9.772  1.00 94.79           C  
ATOM    676  HA  ASN A  42      -6.031   9.453  10.557  1.00 94.79           H  
ATOM    677  C   ASN A  42      -6.995   9.987   8.712  1.00 94.79           C  
ATOM    678  CB  ASN A  42      -5.981  11.590  10.411  1.00 94.79           C  
ATOM    679  HB2 ASN A  42      -6.985  11.776  10.791  1.00 94.79           H  
ATOM    680  HB3 ASN A  42      -5.764  12.350   9.661  1.00 94.79           H  
ATOM    681  O   ASN A  42      -6.717  10.039   7.513  1.00 94.79           O  
ATOM    682  CG  ASN A  42      -5.021  11.726  11.572  1.00 94.79           C  
ATOM    683  ND2 ASN A  42      -3.990  12.519  11.424  1.00 94.79           N  
ATOM    684 HD21 ASN A  42      -3.733  12.771  10.481  1.00 94.79           H  
ATOM    685 HD22 ASN A  42      -3.298  12.511  12.160  1.00 94.79           H  
ATOM    686  OD1 ASN A  42      -5.176  11.095  12.605  1.00 94.79           O  
ATOM    687  N   PRO A  43      -8.256   9.767   9.123  1.00 94.25           N  
ATOM    688  CA  PRO A  43      -9.390   9.692   8.204  1.00 94.25           C  
ATOM    689  HA  PRO A  43      -9.324   8.762   7.640  1.00 94.25           H  
ATOM    690  C   PRO A  43      -9.457  10.883   7.236  1.00 94.25           C  
ATOM    691  CB  PRO A  43     -10.622   9.643   9.113  1.00 94.25           C  
ATOM    692  HB2 PRO A  43     -10.924  10.649   9.402  1.00 94.25           H  
ATOM    693  HB3 PRO A  43     -11.460   9.122   8.650  1.00 94.25           H  
ATOM    694  O   PRO A  43      -9.484  12.039   7.659  1.00 94.25           O  
ATOM    695  CG  PRO A  43     -10.095   8.908  10.340  1.00 94.25           C  
ATOM    696  HG2 PRO A  43     -10.708   9.086  11.224  1.00 94.25           H  
ATOM    697  HG3 PRO A  43     -10.024   7.843  10.119  1.00 94.25           H  
ATOM    698  CD  PRO A  43      -8.696   9.498  10.486  1.00 94.25           C  
ATOM    699  HD2 PRO A  43      -8.751  10.428  11.051  1.00 94.25           H  
ATOM    700  HD3 PRO A  43      -8.045   8.783  10.988  1.00 94.25           H  
ATOM    701  N   GLY A  44      -9.492  10.601   5.932  1.00 94.85           N  
ATOM    702  H   GLY A  44      -9.383   9.638   5.648  1.00 94.85           H  
ATOM    703  CA  GLY A  44      -9.519  11.603   4.862  1.00 94.85           C  
ATOM    704  HA2 GLY A  44     -10.253  12.369   5.111  1.00 94.85           H  
ATOM    705  HA3 GLY A  44      -9.827  11.111   3.940  1.00 94.85           H  
ATOM    706  C   GLY A  44      -8.181  12.302   4.589  1.00 94.85           C  
ATOM    707  O   GLY A  44      -8.128  13.175   3.722  1.00 94.85           O  
ATOM    708  N   GLU A  45      -7.110  11.947   5.302  1.00 96.81           N  
ATOM    709  H   GLU A  45      -7.204  11.211   5.987  1.00 96.81           H  
ATOM    710  CA  GLU A  45      -5.778  12.521   5.119  1.00 96.81           C  
ATOM    711  HA  GLU A  45      -5.902  13.577   4.881  1.00 96.81           H  
ATOM    712  C   GLU A  45      -5.034  11.861   3.946  1.00 96.81           C  
ATOM    713  CB  GLU A  45      -4.989  12.439   6.439  1.00 96.81           C  
ATOM    714  HB2 GLU A  45      -4.728  11.398   6.631  1.00 96.81           H  
ATOM    715  HB3 GLU A  45      -5.629  12.796   7.246  1.00 96.81           H  
ATOM    716  O   GLU A  45      -5.157  10.659   3.686  1.00 96.81           O  
ATOM    717  CG  GLU A  45      -3.698  13.274   6.443  1.00 96.81           C  
ATOM    718  HG2 GLU A  45      -3.955  14.303   6.191  1.00 96.81           H  
ATOM    719  HG3 GLU A  45      -3.030  12.896   5.670  1.00 96.81           H  
ATOM    720  CD  GLU A  45      -2.956  13.253   7.793  1.00 96.81           C  
ATOM    721  OE1 GLU A  45      -2.029  14.074   7.954  1.00 96.81           O  
ATOM    722  OE2 GLU A  45      -3.323  12.447   8.682  1.00 96.81           O  
ATOM    723  N   GLU A  46      -4.224  12.663   3.252  1.00 97.48           N  
ATOM    724  H   GLU A  46      -4.136  13.624   3.550  1.00 97.48           H  
ATOM    725  CA  GLU A  46      -3.229  12.201   2.286  1.00 97.48           C  
ATOM    726  HA  GLU A  46      -3.254  11.111   2.271  1.00 97.48           H  
ATOM    727  C   GLU A  46      -1.837  12.643   2.755  1.00 97.48           C  
ATOM    728  CB  GLU A  46      -3.573  12.687   0.861  1.00 97.48           C  
ATOM    729  HB2 GLU A  46      -4.593  12.373   0.638  1.00 97.48           H  
ATOM    730  HB3 GLU A  46      -3.530  13.775   0.825  1.00 97.48           H  
ATOM    731  O   GLU A  46      -1.607  13.828   3.000  1.00 97.48           O  
ATOM    732  CG  GLU A  46      -2.630  12.104  -0.213  1.00 97.48           C  
ATOM    733  HG2 GLU A  46      -2.615  11.019  -0.109  1.00 97.48           H  
ATOM    734  HG3 GLU A  46      -1.620  12.468  -0.027  1.00 97.48           H  
ATOM    735  CD  GLU A  46      -3.026  12.431  -1.671  1.00 97.48           C  
ATOM    736  OE1 GLU A  46      -2.116  12.446  -2.542  1.00 97.48           O  
ATOM    737  OE2 GLU A  46      -4.237  12.578  -1.966  1.00 97.48           O  
ATOM    738  N   VAL A  47      -0.902  11.698   2.868  1.00 97.56           N  
ATOM    739  H   VAL A  47      -1.158  10.755   2.613  1.00 97.56           H  
ATOM    740  CA  VAL A  47       0.482  11.947   3.294  1.00 97.56           C  
ATOM    741  HA  VAL A  47       0.624  13.024   3.390  1.00 97.56           H  
ATOM    742  C   VAL A  47       1.455  11.446   2.232  1.00 97.56           C  
ATOM    743  CB  VAL A  47       0.793  11.327   4.674  1.00 97.56           C  
ATOM    744  HB  VAL A  47       0.724  10.240   4.613  1.00 97.56           H  
ATOM    745  O   VAL A  47       1.344  10.319   1.754  1.00 97.56           O  
ATOM    746  CG1 VAL A  47       2.216  11.713   5.103  1.00 97.56           C  
ATOM    747 HG11 VAL A  47       2.378  12.778   4.937  1.00 97.56           H  
ATOM    748 HG12 VAL A  47       2.356  11.530   6.169  1.00 97.56           H  
ATOM    749 HG13 VAL A  47       2.952  11.138   4.540  1.00 97.56           H  
ATOM    750  CG2 VAL A  47      -0.173  11.815   5.759  1.00 97.56           C  
ATOM    751 HG21 VAL A  47      -1.190  11.505   5.518  1.00 97.56           H  
ATOM    752 HG22 VAL A  47       0.086  11.386   6.727  1.00 97.56           H  
ATOM    753 HG23 VAL A  47      -0.150  12.902   5.835  1.00 97.56           H  
ATOM    754  N   GLU A  48       2.450  12.262   1.878  1.00 97.78           N  
ATOM    755  H   GLU A  48       2.503  13.168   2.321  1.00 97.78           H  
ATOM    756  CA  GLU A  48       3.553  11.868   0.996  1.00 97.78           C  
ATOM    757  HA  GLU A  48       3.297  10.922   0.519  1.00 97.78           H  
ATOM    758  C   GLU A  48       4.838  11.643   1.806  1.00 97.78           C  
ATOM    759  CB  GLU A  48       3.743  12.893  -0.141  1.00 97.78           C  
ATOM    760  HB2 GLU A  48       2.786  13.044  -0.641  1.00 97.78           H  
ATOM    761  HB3 GLU A  48       4.069  13.845   0.278  1.00 97.78           H  
ATOM    762  O   GLU A  48       5.302  12.520   2.535  1.00 97.78           O  
ATOM    763  CG  GLU A  48       4.769  12.413  -1.184  1.00 97.78           C  
ATOM    764  HG2 GLU A  48       5.732  12.263  -0.696  1.00 97.78           H  
ATOM    765  HG3 GLU A  48       4.452  11.444  -1.571  1.00 97.78           H  
ATOM    766  CD  GLU A  48       4.950  13.391  -2.361  1.00 97.78           C  
ATOM    767  OE1 GLU A  48       5.955  14.135  -2.355  1.00 97.78           O  
ATOM    768  OE2 GLU A  48       4.156  13.326  -3.337  1.00 97.78           O  
ATOM    769  N   VAL A  49       5.452  10.472   1.642  1.00 96.84           N  
ATOM    770  H   VAL A  49       4.993   9.783   1.063  1.00 96.84           H  
ATOM    771  CA  VAL A  49       6.746  10.112   2.226  1.00 96.84           C  
ATOM    772  HA  VAL A  49       7.075  10.923   2.876  1.00 96.84           H  
ATOM    773  C   VAL A  49       7.766   9.945   1.105  1.00 96.84           C  
ATOM    774  CB  VAL A  49       6.644   8.840   3.087  1.00 96.84           C  
ATOM    775  HB  VAL A  49       6.428   7.980   2.454  1.00 96.84           H  
ATOM    776  O   VAL A  49       7.592   9.118   0.216  1.00 96.84           O  
ATOM    777  CG1 VAL A  49       7.972   8.599   3.812  1.00 96.84           C  
ATOM    778 HG11 VAL A  49       8.779   8.463   3.093  1.00 96.84           H  
ATOM    779 HG12 VAL A  49       7.896   7.696   4.417  1.00 96.84           H  
ATOM    780 HG13 VAL A  49       8.195   9.446   4.461  1.00 96.84           H  
ATOM    781  CG2 VAL A  49       5.545   8.950   4.152  1.00 96.84           C  
ATOM    782 HG21 VAL A  49       5.676   9.856   4.744  1.00 96.84           H  
ATOM    783 HG22 VAL A  49       4.565   8.981   3.675  1.00 96.84           H  
ATOM    784 HG23 VAL A  49       5.570   8.082   4.811  1.00 96.84           H  
ATOM    785  N   THR A  50       8.851  10.718   1.147  1.00 95.28           N  
ATOM    786  H   THR A  50       8.944  11.376   1.907  1.00 95.28           H  
ATOM    787  CA  THR A  50       9.926  10.646   0.145  1.00 95.28           C  
ATOM    788  HA  THR A  50       9.598  10.031  -0.693  1.00 95.28           H  
ATOM    789  C   THR A  50      11.183  10.004   0.724  1.00 95.28           C  
ATOM    790  CB  THR A  50      10.245  12.030  -0.438  1.00 95.28           C  
ATOM    791  HB  THR A  50      10.552  12.704   0.361  1.00 95.28           H  
ATOM    792  O   THR A  50      11.680  10.430   1.769  1.00 95.28           O  
ATOM    793  CG2 THR A  50      11.339  11.982  -1.509  1.00 95.28           C  
ATOM    794 HG21 THR A  50      11.433  12.963  -1.975  1.00 95.28           H  
ATOM    795 HG22 THR A  50      12.297  11.721  -1.060  1.00 95.28           H  
ATOM    796 HG23 THR A  50      11.083  11.244  -2.270  1.00 95.28           H  
ATOM    797  OG1 THR A  50       9.118  12.565  -1.089  1.00 95.28           O  
ATOM    798  HG1 THR A  50       8.382  12.640  -0.477  1.00 95.28           H  
ATOM    799  N   PHE A  51      11.720   9.032  -0.007  1.00 93.75           N  
ATOM    800  H   PHE A  51      11.226   8.749  -0.841  1.00 93.75           H  
ATOM    801  CA  PHE A  51      13.023   8.408   0.201  1.00 93.75           C  
ATOM    802  HA  PHE A  51      13.433   8.717   1.162  1.00 93.75           H  
ATOM    803  C   PHE A  51      13.978   8.856  -0.906  1.00 93.75           C  
ATOM    804  CB  PHE A  51      12.873   6.883   0.215  1.00 93.75           C  
ATOM    805  HB2 PHE A  51      12.441   6.556  -0.731  1.00 93.75           H  
ATOM    806  HB3 PHE A  51      13.864   6.438   0.294  1.00 93.75           H  
ATOM    807  O   PHE A  51      13.563   9.083  -2.046  1.00 93.75           O  
ATOM    808  CG  PHE A  51      12.015   6.367   1.350  1.00 93.75           C  
ATOM    809  CD1 PHE A  51      12.625   5.874   2.516  1.00 93.75           C  
ATOM    810  HD1 PHE A  51      13.702   5.839   2.586  1.00 93.75           H  
ATOM    811  CD2 PHE A  51      10.610   6.396   1.254  1.00 93.75           C  
ATOM    812  HD2 PHE A  51      10.134   6.773   0.362  1.00 93.75           H  
ATOM    813  CE1 PHE A  51      11.839   5.418   3.587  1.00 93.75           C  
ATOM    814  HE1 PHE A  51      12.313   5.026   4.474  1.00 93.75           H  
ATOM    815  CE2 PHE A  51       9.823   5.948   2.328  1.00 93.75           C  
ATOM    816  HE2 PHE A  51       8.746   5.984   2.254  1.00 93.75           H  
ATOM    817  CZ  PHE A  51      10.438   5.461   3.495  1.00 93.75           C  
ATOM    818  HZ  PHE A  51       9.837   5.108   4.319  1.00 93.75           H  
ATOM    819  N   SER A  52      15.260   8.995  -0.583  1.00 91.65           N  
ATOM    820  H   SER A  52      15.563   8.753   0.350  1.00 91.65           H  
ATOM    821  CA  SER A  52      16.296   9.376  -1.546  1.00 91.65           C  
ATOM    822  HA  SER A  52      15.925   9.218  -2.559  1.00 91.65           H  
ATOM    823  C   SER A  52      17.522   8.494  -1.365  1.00 91.65           C  
ATOM    824  CB  SER A  52      16.665  10.857  -1.424  1.00 91.65           C  
ATOM    825  HB2 SER A  52      17.081  11.058  -0.437  1.00 91.65           H  
ATOM    826  HB3 SER A  52      17.408  11.105  -2.182  1.00 91.65           H  
ATOM    827  O   SER A  52      17.983   8.286  -0.245  1.00 91.65           O  
ATOM    828  OG  SER A  52      15.507  11.648  -1.624  1.00 91.65           O  
ATOM    829  HG  SER A  52      14.875  11.090  -2.083  1.00 91.65           H  
ATOM    830  N   ALA A  53      18.047   7.967  -2.464  1.00 85.40           N  
ATOM    831  H   ALA A  53      17.632   8.185  -3.358  1.00 85.40           H  
ATOM    832  CA  ALA A  53      19.171   7.053  -2.467  1.00 85.40           C  
ATOM    833  HA  ALA A  53      19.750   7.178  -1.551  1.00 85.40           H  
ATOM    834  C   ALA A  53      20.078   7.343  -3.661  1.00 85.40           C  
ATOM    835  CB  ALA A  53      18.634   5.619  -2.517  1.00 85.40           C  
ATOM    836  HB1 ALA A  53      19.465   4.918  -2.600  1.00 85.40           H  
ATOM    837  HB2 ALA A  53      18.056   5.400  -1.619  1.00 85.40           H  
ATOM    838  HB3 ALA A  53      18.000   5.491  -3.395  1.00 85.40           H  
ATOM    839  O   ALA A  53      19.636   7.306  -4.801  1.00 85.40           O  
ATOM    840  N   ASN A  54      21.379   7.511  -3.405  1.00 79.16           N  
ATOM    841  H   ASN A  54      21.655   7.653  -2.444  1.00 79.16           H  
ATOM    842  CA  ASN A  54      22.392   7.698  -4.459  1.00 79.16           C  
ATOM    843  HA  ASN A  54      22.115   8.565  -5.059  1.00 79.16           H  
ATOM    844  C   ASN A  54      22.508   6.502  -5.429  1.00 79.16           C  
ATOM    845  CB  ASN A  54      23.757   7.956  -3.793  1.00 79.16           C  
ATOM    846  HB2 ASN A  54      24.032   7.090  -3.191  1.00 79.16           H  
ATOM    847  HB3 ASN A  54      24.509   8.078  -4.572  1.00 79.16           H  
ATOM    848  O   ASN A  54      23.208   6.591  -6.431  1.00 79.16           O  
ATOM    849  CG  ASN A  54      23.795   9.206  -2.934  1.00 79.16           C  
ATOM    850  ND2 ASN A  54      24.612   9.227  -1.908  1.00 79.16           N  
ATOM    851 HD21 ASN A  54      25.284   8.487  -1.762  1.00 79.16           H  
ATOM    852 HD22 ASN A  54      24.614  10.094  -1.391  1.00 79.16           H  
ATOM    853  OD1 ASN A  54      23.095  10.174  -3.142  1.00 79.16           O  
ATOM    854  N   ASP A  55      21.865   5.380  -5.100  1.00 78.48           N  
ATOM    855  H   ASP A  55      21.200   5.444  -4.343  1.00 78.48           H  
ATOM    856  CA  ASP A  55      21.740   4.198  -5.940  1.00 78.48           C  
ATOM    857  HA  ASP A  55      22.067   4.423  -6.955  1.00 78.48           H  
ATOM    858  C   ASP A  55      20.260   3.761  -5.941  1.00 78.48           C  
ATOM    859  CB  ASP A  55      22.674   3.101  -5.414  1.00 78.48           C  
ATOM    860  HB2 ASP A  55      23.701   3.464  -5.464  1.00 78.48           H  
ATOM    861  HB3 ASP A  55      22.443   2.900  -4.368  1.00 78.48           H  
ATOM    862  O   ASP A  55      19.776   3.288  -4.905  1.00 78.48           O  
ATOM    863  CG  ASP A  55      22.578   1.798  -6.212  1.00 78.48           C  
ATOM    864  OD1 ASP A  55      21.768   1.737  -7.164  1.00 78.48           O  
ATOM    865  OD2 ASP A  55      23.302   0.859  -5.824  1.00 78.48           O  
ATOM    866  N   PRO A  56      19.538   3.906  -7.067  1.00 72.46           N  
ATOM    867  CA  PRO A  56      18.143   3.488  -7.199  1.00 72.46           C  
ATOM    868  HA  PRO A  56      17.538   4.076  -6.509  1.00 72.46           H  
ATOM    869  C   PRO A  56      17.912   1.996  -6.914  1.00 72.46           C  
ATOM    870  CB  PRO A  56      17.750   3.836  -8.638  1.00 72.46           C  
ATOM    871  HB2 PRO A  56      16.707   4.146  -8.704  1.00 72.46           H  
ATOM    872  HB3 PRO A  56      17.933   2.985  -9.294  1.00 72.46           H  
ATOM    873  O   PRO A  56      16.809   1.617  -6.517  1.00 72.46           O  
ATOM    874  CG  PRO A  56      18.707   4.967  -9.012  1.00 72.46           C  
ATOM    875  HG2 PRO A  56      18.348   5.915  -8.611  1.00 72.46           H  
ATOM    876  HG3 PRO A  56      18.862   5.034 -10.089  1.00 72.46           H  
ATOM    877  CD  PRO A  56      19.980   4.587  -8.275  1.00 72.46           C  
ATOM    878  HD2 PRO A  56      20.573   3.901  -8.880  1.00 72.46           H  
ATOM    879  HD3 PRO A  56      20.549   5.488  -8.047  1.00 72.46           H  
ATOM    880  N   HIS A  57      18.937   1.137  -7.034  1.00 75.19           N  
ATOM    881  H   HIS A  57      19.846   1.480  -7.309  1.00 75.19           H  
ATOM    882  CA  HIS A  57      18.831  -0.277  -6.655  1.00 75.19           C  
ATOM    883  HA  HIS A  57      17.988  -0.711  -7.193  1.00 75.19           H  
ATOM    884  C   HIS A  57      18.544  -0.467  -5.161  1.00 75.19           C  
ATOM    885  CB  HIS A  57      20.099  -1.047  -7.045  1.00 75.19           C  
ATOM    886  HB2 HIS A  57      20.971  -0.591  -6.576  1.00 75.19           H  
ATOM    887  HB3 HIS A  57      20.022  -2.063  -6.659  1.00 75.19           H  
ATOM    888  O   HIS A  57      18.032  -1.513  -4.769  1.00 75.19           O  
ATOM    889  CG  HIS A  57      20.307  -1.143  -8.533  1.00 75.19           C  
ATOM    890  CD2 HIS A  57      21.307  -0.566  -9.269  1.00 75.19           C  
ATOM    891  HD2 HIS A  57      22.103   0.053  -8.883  1.00 75.19           H  
ATOM    892  ND1 HIS A  57      19.522  -1.861  -9.406  1.00 75.19           N  
ATOM    893  HD1 HIS A  57      18.687  -2.378  -9.170  1.00 75.19           H  
ATOM    894  CE1 HIS A  57      20.033  -1.717 -10.639  1.00 75.19           C  
ATOM    895  HE1 HIS A  57      19.623  -2.155 -11.537  1.00 75.19           H  
ATOM    896  NE2 HIS A  57      21.124  -0.941 -10.607  1.00 75.19           N  
ATOM    897  N   LYS A  58      18.785   0.548  -4.322  1.00 78.37           N  
ATOM    898  H   LYS A  58      19.188   1.392  -4.703  1.00 78.37           H  
ATOM    899  CA  LYS A  58      18.402   0.533  -2.901  1.00 78.37           C  
ATOM    900  HA  LYS A  58      18.750  -0.400  -2.457  1.00 78.37           H  
ATOM    901  C   LYS A  58      16.888   0.546  -2.684  1.00 78.37           C  
ATOM    902  CB  LYS A  58      19.063   1.704  -2.170  1.00 78.37           C  
ATOM    903  HB2 LYS A  58      18.766   2.642  -2.639  1.00 78.37           H  
ATOM    904  HB3 LYS A  58      18.713   1.715  -1.138  1.00 78.37           H  
ATOM    905  O   LYS A  58      16.434   0.252  -1.581  1.00 78.37           O  
ATOM    906  CG  LYS A  58      20.590   1.558  -2.170  1.00 78.37           C  
ATOM    907  HG2 LYS A  58      20.853   0.602  -1.717  1.00 78.37           H  
ATOM    908  HG3 LYS A  58      20.972   1.576  -3.191  1.00 78.37           H  
ATOM    909  CD  LYS A  58      21.236   2.684  -1.364  1.00 78.37           C  
ATOM    910  HD2 LYS A  58      20.827   2.676  -0.353  1.00 78.37           H  
ATOM    911  HD3 LYS A  58      21.020   3.641  -1.839  1.00 78.37           H  
ATOM    912  CE  LYS A  58      22.747   2.475  -1.320  1.00 78.37           C  
ATOM    913  HE2 LYS A  58      23.140   2.565  -2.333  1.00 78.37           H  
ATOM    914  HE3 LYS A  58      22.947   1.459  -0.978  1.00 78.37           H  
ATOM    915  NZ  LYS A  58      23.385   3.457  -0.414  1.00 78.37           N  
ATOM    916  HZ1 LYS A  58      23.163   4.396  -0.712  1.00 78.37           H  
ATOM    917  HZ2 LYS A  58      23.042   3.323   0.527  1.00 78.37           H  
ATOM    918  HZ3 LYS A  58      24.387   3.329  -0.417  1.00 78.37           H  
ATOM    919  N   PHE A  59      16.109   0.839  -3.724  1.00 84.38           N  
ATOM    920  H   PHE A  59      16.545   1.114  -4.592  1.00 84.38           H  
ATOM    921  CA  PHE A  59      14.653   0.768  -3.704  1.00 84.38           C  
ATOM    922  HA  PHE A  59      14.308   0.841  -2.673  1.00 84.38           H  
ATOM    923  C   PHE A  59      14.095  -0.561  -4.236  1.00 84.38           C  
ATOM    924  CB  PHE A  59      14.075   1.961  -4.471  1.00 84.38           C  
ATOM    925  HB2 PHE A  59      13.004   1.963  -4.271  1.00 84.38           H  
ATOM    926  HB3 PHE A  59      14.230   1.808  -5.539  1.00 84.38           H  
ATOM    927  O   PHE A  59      12.895  -0.663  -4.461  1.00 84.38           O  
ATOM    928  CG  PHE A  59      14.559   3.340  -4.080  1.00 84.38           C  
ATOM    929  CD1 PHE A  59      14.710   3.685  -2.728  1.00 84.38           C  
ATOM    930  HD1 PHE A  59      14.593   2.922  -1.973  1.00 84.38           H  
ATOM    931  CD2 PHE A  59      14.790   4.307  -5.070  1.00 84.38           C  
ATOM    932  HD2 PHE A  59      14.690   4.054  -6.116  1.00 84.38           H  
ATOM    933  CE1 PHE A  59      15.037   4.995  -2.350  1.00 84.38           C  
ATOM    934  HE1 PHE A  59      15.152   5.248  -1.306  1.00 84.38           H  
ATOM    935  CE2 PHE A  59      15.140   5.613  -4.699  1.00 84.38           C  
ATOM    936  HE2 PHE A  59      15.319   6.345  -5.472  1.00 84.38           H  
ATOM    937  CZ  PHE A  59      15.239   5.966  -3.343  1.00 84.38           C  
ATOM    938  HZ  PHE A  59      15.491   6.981  -3.071  1.00 84.38           H  
ATOM    939  N   ASN A  60      14.925  -1.593  -4.443  1.00 84.06           N  
ATOM    940  H   ASN A  60      15.909  -1.478  -4.242  1.00 84.06           H  
ATOM    941  CA  ASN A  60      14.505  -2.846  -5.084  1.00 84.06           C  
ATOM    942  HA  ASN A  60      13.937  -2.570  -5.972  1.00 84.06           H  
ATOM    943  C   ASN A  60      13.570  -3.736  -4.240  1.00 84.06           C  
ATOM    944  CB  ASN A  60      15.743  -3.624  -5.566  1.00 84.06           C  
ATOM    945  HB2 ASN A  60      16.340  -2.982  -6.213  1.00 84.06           H  
ATOM    946  HB3 ASN A  60      15.405  -4.471  -6.163  1.00 84.06           H  
ATOM    947  O   ASN A  60      13.047  -4.723  -4.765  1.00 84.06           O  
ATOM    948  CG  ASN A  60      16.639  -4.159  -4.457  1.00 84.06           C  
ATOM    949  ND2 ASN A  60      17.615  -4.961  -4.811  1.00 84.06           N  
ATOM    950 HD21 ASN A  60      17.752  -5.191  -5.785  1.00 84.06           H  
ATOM    951 HD22 ASN A  60      18.251  -5.242  -4.078  1.00 84.06           H  
ATOM    952  OD1 ASN A  60      16.487  -3.892  -3.275  1.00 84.06           O  
ATOM    953  N   ARG A  61      13.380  -3.420  -2.950  1.00 92.02           N  
ATOM    954  H   ARG A  61      13.882  -2.615  -2.603  1.00 92.02           H  
ATOM    955  CA  ARG A  61      12.575  -4.213  -2.007  1.00 92.02           C  
ATOM    956  HA  ARG A  61      11.833  -4.761  -2.587  1.00 92.02           H  
ATOM    957  C   ARG A  61      11.789  -3.355  -1.002  1.00 92.02           C  
ATOM    958  CB  ARG A  61      13.460  -5.257  -1.302  1.00 92.02           C  
ATOM    959  HB2 ARG A  61      14.246  -4.744  -0.748  1.00 92.02           H  
ATOM    960  HB3 ARG A  61      12.843  -5.815  -0.598  1.00 92.02           H  
ATOM    961  O   ARG A  61      12.063  -3.443   0.200  1.00 92.02           O  
ATOM    962  CG  ARG A  61      14.099  -6.254  -2.280  1.00 92.02           C  
ATOM    963  HG2 ARG A  61      13.326  -6.784  -2.837  1.00 92.02           H  
ATOM    964  HG3 ARG A  61      14.734  -5.727  -2.992  1.00 92.02           H  
ATOM    965  CD  ARG A  61      14.997  -7.249  -1.559  1.00 92.02           C  
ATOM    966  HD2 ARG A  61      15.674  -6.697  -0.907  1.00 92.02           H  
ATOM    967  HD3 ARG A  61      15.588  -7.777  -2.307  1.00 92.02           H  
ATOM    968  NE  ARG A  61      14.204  -8.231  -0.809  1.00 92.02           N  
ATOM    969  HE  ARG A  61      13.349  -8.559  -1.235  1.00 92.02           H  
ATOM    970  NH1 ARG A  61      15.674  -8.631   0.909  1.00 92.02           N  
ATOM    971 HH11 ARG A  61      15.936  -9.185   1.712  1.00 92.02           H  
ATOM    972 HH12 ARG A  61      16.288  -7.932   0.515  1.00 92.02           H  
ATOM    973  NH2 ARG A  61      13.743  -9.786   0.715  1.00 92.02           N  
ATOM    974 HH21 ARG A  61      13.962 -10.390   1.495  1.00 92.02           H  
ATOM    975 HH22 ARG A  61      12.974 -10.010   0.100  1.00 92.02           H  
ATOM    976  CZ  ARG A  61      14.551  -8.869   0.281  1.00 92.02           C  
ATOM    977  N   PRO A  62      10.876  -2.468  -1.441  1.00 94.44           N  
ATOM    978  CA  PRO A  62      10.090  -1.685  -0.508  1.00 94.44           C  
ATOM    979  HA  PRO A  62      10.741  -1.254   0.253  1.00 94.44           H  
ATOM    980  C   PRO A  62       9.051  -2.580   0.170  1.00 94.44           C  
ATOM    981  CB  PRO A  62       9.478  -0.549  -1.322  1.00 94.44           C  
ATOM    982  HB2 PRO A  62       8.536  -0.200  -0.901  1.00 94.44           H  
ATOM    983  HB3 PRO A  62      10.192   0.271  -1.393  1.00 94.44           H  
ATOM    984  O   PRO A  62       8.452  -3.471  -0.437  1.00 94.44           O  
ATOM    985  CG  PRO A  62       9.292  -1.180  -2.697  1.00 94.44           C  
ATOM    986  HG2 PRO A  62       9.373  -0.432  -3.485  1.00 94.44           H  
ATOM    987  HG3 PRO A  62       8.310  -1.653  -2.725  1.00 94.44           H  
ATOM    988  CD  PRO A  62      10.413  -2.225  -2.800  1.00 94.44           C  
ATOM    989  HD2 PRO A  62      10.044  -3.138  -3.265  1.00 94.44           H  
ATOM    990  HD3 PRO A  62      11.231  -1.822  -3.398  1.00 94.44           H  
ATOM    991  N   GLN A  63       8.842  -2.325   1.451  1.00 96.58           N  
ATOM    992  H   GLN A  63       9.390  -1.598   1.889  1.00 96.58           H  
ATOM    993  CA  GLN A  63       7.869  -3.013   2.278  1.00 96.58           C  
ATOM    994  HA  GLN A  63       7.240  -3.647   1.654  1.00 96.58           H  
ATOM    995  C   GLN A  63       6.968  -1.981   2.952  1.00 96.58           C  
ATOM    996  CB  GLN A  63       8.616  -3.915   3.269  1.00 96.58           C  
ATOM    997  HB2 GLN A  63       9.061  -4.746   2.721  1.00 96.58           H  
ATOM    998  HB3 GLN A  63       9.421  -3.344   3.731  1.00 96.58           H  
ATOM    999  O   GLN A  63       7.453  -0.995   3.508  1.00 96.58           O  
ATOM   1000  CG  GLN A  63       7.706  -4.465   4.372  1.00 96.58           C  
ATOM   1001  HG2 GLN A  63       6.921  -5.081   3.935  1.00 96.58           H  
ATOM   1002  HG3 GLN A  63       7.229  -3.637   4.897  1.00 96.58           H  
ATOM   1003  CD  GLN A  63       8.449  -5.281   5.418  1.00 96.58           C  
ATOM   1004  NE2 GLN A  63       7.852  -5.403   6.579  1.00 96.58           N  
ATOM   1005 HE21 GLN A  63       6.956  -4.942   6.653  1.00 96.58           H  
ATOM   1006 HE22 GLN A  63       7.830  -6.369   6.870  1.00 96.58           H  
ATOM   1007  OE1 GLN A  63       9.544  -5.803   5.228  1.00 96.58           O  
ATOM   1008  N   PHE A  64       5.671  -2.257   2.946  1.00 96.91           N  
ATOM   1009  H   PHE A  64       5.361  -3.084   2.456  1.00 96.91           H  
ATOM   1010  CA  PHE A  64       4.640  -1.478   3.611  1.00 96.91           C  
ATOM   1011  HA  PHE A  64       5.093  -0.647   4.151  1.00 96.91           H  
ATOM   1012  C   PHE A  64       3.921  -2.385   4.602  1.00 96.91           C  
ATOM   1013  CB  PHE A  64       3.670  -0.897   2.571  1.00 96.91           C  
ATOM   1014  HB2 PHE A  64       3.028  -0.164   3.060  1.00 96.91           H  
ATOM   1015  HB3 PHE A  64       3.023  -1.691   2.197  1.00 96.91           H  
ATOM   1016  O   PHE A  64       3.422  -3.439   4.224  1.00 96.91           O  
ATOM   1017  CG  PHE A  64       4.367  -0.243   1.394  1.00 96.91           C  
ATOM   1018  CD1 PHE A  64       4.871   1.060   1.526  1.00 96.91           C  
ATOM   1019  HD1 PHE A  64       4.705   1.604   2.444  1.00 96.91           H  
ATOM   1020  CD2 PHE A  64       4.579  -0.958   0.199  1.00 96.91           C  
ATOM   1021  HD2 PHE A  64       4.207  -1.967   0.100  1.00 96.91           H  
ATOM   1022  CE1 PHE A  64       5.600   1.642   0.477  1.00 96.91           C  
ATOM   1023  HE1 PHE A  64       6.002   2.638   0.589  1.00 96.91           H  
ATOM   1024  CE2 PHE A  64       5.304  -0.373  -0.854  1.00 96.91           C  
ATOM   1025  HE2 PHE A  64       5.478  -0.931  -1.762  1.00 96.91           H  
ATOM   1026  CZ  PHE A  64       5.824   0.925  -0.709  1.00 96.91           C  
ATOM   1027  HZ  PHE A  64       6.407   1.369  -1.503  1.00 96.91           H  
ATOM   1028  N   THR A  65       3.868  -1.985   5.862  1.00 95.72           N  
ATOM   1029  H   THR A  65       4.341  -1.130   6.118  1.00 95.72           H  
ATOM   1030  CA  THR A  65       3.009  -2.605   6.868  1.00 95.72           C  
ATOM   1031  HA  THR A  65       2.544  -3.511   6.480  1.00 95.72           H  
ATOM   1032  C   THR A  65       1.927  -1.597   7.210  1.00 95.72           C  
ATOM   1033  CB  THR A  65       3.799  -2.970   8.124  1.00 95.72           C  
ATOM   1034  HB  THR A  65       4.165  -2.055   8.588  1.00 95.72           H  
ATOM   1035  O   THR A  65       2.256  -0.502   7.655  1.00 95.72           O  
ATOM   1036  CG2 THR A  65       2.922  -3.683   9.134  1.00 95.72           C  
ATOM   1037 HG21 THR A  65       3.502  -3.931  10.023  1.00 95.72           H  
ATOM   1038 HG22 THR A  65       2.493  -4.573   8.673  1.00 95.72           H  
ATOM   1039 HG23 THR A  65       2.111  -3.029   9.455  1.00 95.72           H  
ATOM   1040  OG1 THR A  65       4.903  -3.823   7.863  1.00 95.72           O  
ATOM   1041  HG1 THR A  65       5.325  -3.920   8.720  1.00 95.72           H  
ATOM   1042  N   ILE A  66       0.669  -1.944   6.966  1.00 93.92           N  
ATOM   1043  H   ILE A  66       0.481  -2.879   6.633  1.00 93.92           H  
ATOM   1044  CA  ILE A  66      -0.494  -1.111   7.253  1.00 93.92           C  
ATOM   1045  HA  ILE A  66      -0.174  -0.094   7.482  1.00 93.92           H  
ATOM   1046  C   ILE A  66      -1.168  -1.686   8.493  1.00 93.92           C  
ATOM   1047  CB  ILE A  66      -1.463  -1.052   6.047  1.00 93.92           C  
ATOM   1048  HB  ILE A  66      -1.845  -2.052   5.846  1.00 93.92           H  
ATOM   1049  O   ILE A  66      -1.531  -2.862   8.493  1.00 93.92           O  
ATOM   1050  CG1 ILE A  66      -0.806  -0.502   4.755  1.00 93.92           C  
ATOM   1051 HG12 ILE A  66      -1.583  -0.087   4.113  1.00 93.92           H  
ATOM   1052 HG13 ILE A  66      -0.123   0.310   5.007  1.00 93.92           H  
ATOM   1053  CG2 ILE A  66      -2.666  -0.153   6.393  1.00 93.92           C  
ATOM   1054 HG21 ILE A  66      -2.331   0.856   6.632  1.00 93.92           H  
ATOM   1055 HG22 ILE A  66      -3.364  -0.116   5.557  1.00 93.92           H  
ATOM   1056 HG23 ILE A  66      -3.207  -0.554   7.250  1.00 93.92           H  
ATOM   1057  CD1 ILE A  66      -0.066  -1.551   3.909  1.00 93.92           C  
ATOM   1058 HD11 ILE A  66      -0.722  -2.399   3.714  1.00 93.92           H  
ATOM   1059 HD12 ILE A  66       0.222  -1.104   2.957  1.00 93.92           H  
ATOM   1060 HD13 ILE A  66       0.838  -1.898   4.409  1.00 93.92           H  
ATOM   1061  N   GLU A  67      -1.323  -0.854   9.515  1.00 91.21           N  
ATOM   1062  H   GLU A  67      -0.932   0.075   9.453  1.00 91.21           H  
ATOM   1063  CA  GLU A  67      -2.001  -1.165  10.768  1.00 91.21           C  
ATOM   1064  HA  GLU A  67      -2.381  -2.186  10.725  1.00 91.21           H  
ATOM   1065  C   GLU A  67      -3.182  -0.209  10.936  1.00 91.21           C  
ATOM   1066  CB  GLU A  67      -1.025  -1.093  11.956  1.00 91.21           C  
ATOM   1067  HB2 GLU A  67      -1.577  -1.296  12.873  1.00 91.21           H  
ATOM   1068  HB3 GLU A  67      -0.597  -0.092  12.013  1.00 91.21           H  
ATOM   1069  O   GLU A  67      -3.001   1.009  10.942  1.00 91.21           O  
ATOM   1070  CG  GLU A  67       0.109  -2.123  11.809  1.00 91.21           C  
ATOM   1071  HG2 GLU A  67       0.672  -1.898  10.903  1.00 91.21           H  
ATOM   1072  HG3 GLU A  67      -0.336  -3.110  11.681  1.00 91.21           H  
ATOM   1073  CD  GLU A  67       1.103  -2.178  12.980  1.00 91.21           C  
ATOM   1074  OE1 GLU A  67       2.022  -3.036  12.867  1.00 91.21           O  
ATOM   1075  OE2 GLU A  67       0.957  -1.404  13.953  1.00 91.21           O  
ATOM   1076  N   TRP A  68      -4.406  -0.721  11.034  1.00 86.03           N  
ATOM   1077  H   TRP A  68      -4.523  -1.724  11.050  1.00 86.03           H  
ATOM   1078  CA  TRP A  68      -5.563   0.124  11.341  1.00 86.03           C  
ATOM   1079  HA  TRP A  68      -5.373   1.128  10.962  1.00 86.03           H  
ATOM   1080  C   TRP A  68      -5.730   0.266  12.846  1.00 86.03           C  
ATOM   1081  CB  TRP A  68      -6.831  -0.351  10.637  1.00 86.03           C  
ATOM   1082  HB2 TRP A  68      -7.701   0.090  11.123  1.00 86.03           H  
ATOM   1083  HB3 TRP A  68      -6.802   0.033   9.618  1.00 86.03           H  
ATOM   1084  O   TRP A  68      -5.768  -0.715  13.586  1.00 86.03           O  
ATOM   1085  CG  TRP A  68      -7.011  -1.826  10.543  1.00 86.03           C  
ATOM   1086  CD1 TRP A  68      -7.733  -2.599  11.383  1.00 86.03           C  
ATOM   1087  HD1 TRP A  68      -8.268  -2.236  12.248  1.00 86.03           H  
ATOM   1088  CD2 TRP A  68      -6.484  -2.713   9.516  1.00 86.03           C  
ATOM   1089  CE2 TRP A  68      -6.976  -4.023   9.774  1.00 86.03           C  
ATOM   1090  CE3 TRP A  68      -5.664  -2.531   8.380  1.00 86.03           C  
ATOM   1091  HE3 TRP A  68      -5.281  -1.544   8.165  1.00 86.03           H  
ATOM   1092  NE1 TRP A  68      -7.738  -3.896  10.915  1.00 86.03           N  
ATOM   1093  HE1 TRP A  68      -8.282  -4.630  11.346  1.00 86.03           H  
ATOM   1094  CH2 TRP A  68      -5.909  -4.880   7.795  1.00 86.03           C  
ATOM   1095  HH2 TRP A  68      -5.781  -5.699   7.103  1.00 86.03           H  
ATOM   1096  CZ2 TRP A  68      -6.702  -5.098   8.927  1.00 86.03           C  
ATOM   1097  HZ2 TRP A  68      -7.162  -6.059   9.099  1.00 86.03           H  
ATOM   1098  CZ3 TRP A  68      -5.368  -3.610   7.527  1.00 86.03           C  
ATOM   1099  HZ3 TRP A  68      -4.761  -3.453   6.648  1.00 86.03           H  
ATOM   1100  N   LEU A  69      -5.814   1.517  13.291  1.00 83.04           N  
ATOM   1101  H   LEU A  69      -5.849   2.276  12.626  1.00 83.04           H  
ATOM   1102  CA  LEU A  69      -5.860   1.867  14.697  1.00 83.04           C  
ATOM   1103  HA  LEU A  69      -5.374   1.088  15.283  1.00 83.04           H  
ATOM   1104  C   LEU A  69      -7.322   1.941  15.142  1.00 83.04           C  
ATOM   1105  CB  LEU A  69      -5.094   3.181  14.919  1.00 83.04           C  
ATOM   1106  HB2 LEU A  69      -5.089   3.351  15.995  1.00 83.04           H  
ATOM   1107  HB3 LEU A  69      -5.646   3.996  14.452  1.00 83.04           H  
ATOM   1108  O   LEU A  69      -8.007   2.940  14.918  1.00 83.04           O  
ATOM   1109  CG  LEU A  69      -3.639   3.222  14.411  1.00 83.04           C  
ATOM   1110  HG  LEU A  69      -3.618   3.113  13.327  1.00 83.04           H  
ATOM   1111  CD1 LEU A  69      -3.014   4.573  14.776  1.00 83.04           C  
ATOM   1112 HD11 LEU A  69      -3.550   5.373  14.265  1.00 83.04           H  
ATOM   1113 HD12 LEU A  69      -3.069   4.732  15.853  1.00 83.04           H  
ATOM   1114 HD13 LEU A  69      -1.971   4.598  14.461  1.00 83.04           H  
ATOM   1115  CD2 LEU A  69      -2.769   2.138  15.041  1.00 83.04           C  
ATOM   1116 HD21 LEU A  69      -1.745   2.217  14.676  1.00 83.04           H  
ATOM   1117 HD22 LEU A  69      -3.144   1.152  14.764  1.00 83.04           H  
ATOM   1118 HD23 LEU A  69      -2.789   2.250  16.125  1.00 83.04           H  
ATOM   1119  N   GLU A  70      -7.800   0.861  15.747  1.00 76.23           N  
ATOM   1120  H   GLU A  70      -7.187   0.069  15.877  1.00 76.23           H  
ATOM   1121  CA  GLU A  70      -9.118   0.787  16.372  1.00 76.23           C  
ATOM   1122  HA  GLU A  70      -9.712   1.661  16.106  1.00 76.23           H  
ATOM   1123  C   GLU A  70      -8.953   0.783  17.893  1.00 76.23           C  
ATOM   1124  CB  GLU A  70      -9.874  -0.463  15.884  1.00 76.23           C  
ATOM   1125  HB2 GLU A  70     -10.760  -0.600  16.504  1.00 76.23           H  
ATOM   1126  HB3 GLU A  70      -9.233  -1.338  15.994  1.00 76.23           H  
ATOM   1127  O   GLU A  70      -8.265  -0.082  18.427  1.00 76.23           O  
ATOM   1128  CG  GLU A  70     -10.321  -0.328  14.419  1.00 76.23           C  
ATOM   1129  HG2 GLU A  70      -9.451  -0.126  13.794  1.00 76.23           H  
ATOM   1130  HG3 GLU A  70     -10.991   0.529  14.352  1.00 76.23           H  
ATOM   1131  CD  GLU A  70     -11.052  -1.561  13.862  1.00 76.23           C  
ATOM   1132  OE1 GLU A  70     -11.462  -1.471  12.681  1.00 76.23           O  
ATOM   1133  OE2 GLU A  70     -11.168  -2.591  14.573  1.00 76.23           O  
ATOM   1134  N   ASP A  71      -9.593   1.738  18.568  1.00 70.72           N  
ATOM   1135  H   ASP A  71     -10.124   2.428  18.057  1.00 70.72           H  
ATOM   1136  CA  ASP A  71      -9.857   1.679  20.011  1.00 70.72           C  
ATOM   1137  HA  ASP A  71      -8.981   1.330  20.557  1.00 70.72           H  
ATOM   1138  C   ASP A  71     -10.997   0.668  20.215  1.00 70.72           C  
ATOM   1139  CB  ASP A  71     -10.194   3.102  20.498  1.00 70.72           C  
ATOM   1140  HB2 ASP A  71     -10.984   3.513  19.869  1.00 70.72           H  
ATOM   1141  HB3 ASP A  71      -9.312   3.731  20.376  1.00 70.72           H  
ATOM   1142  O   ASP A  71     -12.170   0.959  19.951  1.00 70.72           O  
ATOM   1143  CG  ASP A  71     -10.652   3.179  21.958  1.00 70.72           C  
ATOM   1144  OD1 ASP A  71     -10.658   2.135  22.630  1.00 70.72           O  
ATOM   1145  OD2 ASP A  71     -11.113   4.277  22.356  1.00 70.72           O  
ATOM   1146  N   LYS A  72     -10.632  -0.577  20.528  1.00 71.08           N  
ATOM   1147  H   LYS A  72      -9.692  -0.697  20.876  1.00 71.08           H  
ATOM   1148  CA  LYS A  72     -11.565  -1.706  20.605  1.00 71.08           C  
ATOM   1149  HA  LYS A  72     -12.393  -1.531  19.918  1.00 71.08           H  
ATOM   1150  C   LYS A  72     -12.196  -1.843  21.976  1.00 71.08           C  
ATOM   1151  CB  LYS A  72     -10.864  -3.014  20.240  1.00 71.08           C  
ATOM   1152  HB2 LYS A  72     -11.507  -3.838  20.549  1.00 71.08           H  
ATOM   1153  HB3 LYS A  72      -9.921  -3.095  20.781  1.00 71.08           H  
ATOM   1154  O   LYS A  72     -13.288  -2.413  22.060  1.00 71.08           O  
ATOM   1155  CG  LYS A  72     -10.622  -3.121  18.733  1.00 71.08           C  
ATOM   1156  HG2 LYS A  72     -11.515  -2.820  18.186  1.00 71.08           H  
ATOM   1157  HG3 LYS A  72      -9.789  -2.477  18.450  1.00 71.08           H  
ATOM   1158  CD  LYS A  72     -10.302  -4.573  18.402  1.00 71.08           C  
ATOM   1159  HD2 LYS A  72      -9.447  -4.860  19.015  1.00 71.08           H  
ATOM   1160  HD3 LYS A  72     -11.159  -5.202  18.644  1.00 71.08           H  
ATOM   1161  CE  LYS A  72      -9.958  -4.699  16.920  1.00 71.08           C  
ATOM   1162  HE2 LYS A  72      -9.115  -4.040  16.716  1.00 71.08           H  
ATOM   1163  HE3 LYS A  72     -10.790  -4.341  16.313  1.00 71.08           H  
ATOM   1164  NZ  LYS A  72      -9.606  -6.095  16.592  1.00 71.08           N  
ATOM   1165  HZ1 LYS A  72      -8.946  -6.422  17.282  1.00 71.08           H  
ATOM   1166  HZ2 LYS A  72     -10.433  -6.674  16.629  1.00 71.08           H  
ATOM   1167  HZ3 LYS A  72      -9.186  -6.130  15.674  1.00 71.08           H  
ATOM   1168  N   ASP A  73     -11.526  -1.390  23.030  1.00 71.87           N  
ATOM   1169  H   ASP A  73     -10.645  -0.915  22.891  1.00 71.87           H  
ATOM   1170  CA  ASP A  73     -12.077  -1.417  24.384  1.00 71.87           C  
ATOM   1171  HA  ASP A  73     -12.848  -2.187  24.411  1.00 71.87           H  
ATOM   1172  C   ASP A  73     -12.826  -0.126  24.767  1.00 71.87           C  
ATOM   1173  CB  ASP A  73     -11.018  -1.894  25.387  1.00 71.87           C  
ATOM   1174  HB2 ASP A  73     -11.512  -2.074  26.342  1.00 71.87           H  
ATOM   1175  HB3 ASP A  73     -10.625  -2.850  25.042  1.00 71.87           H  
ATOM   1176  O   ASP A  73     -13.582  -0.125  25.745  1.00 71.87           O  
ATOM   1177  CG  ASP A  73      -9.853  -0.937  25.629  1.00 71.87           C  
ATOM   1178  OD1 ASP A  73     -10.020   0.253  25.309  1.00 71.87           O  
ATOM   1179  OD2 ASP A  73      -8.871  -1.434  26.233  1.00 71.87           O  
ATOM   1180  N   GLY A  74     -12.744   0.909  23.925  1.00 73.23           N  
ATOM   1181  H   GLY A  74     -11.940   0.937  23.315  1.00 73.23           H  
ATOM   1182  CA  GLY A  74     -13.484   2.159  24.047  1.00 73.23           C  
ATOM   1183  HA2 GLY A  74     -14.540   1.945  24.214  1.00 73.23           H  
ATOM   1184  HA3 GLY A  74     -13.364   2.716  23.118  1.00 73.23           H  
ATOM   1185  C   GLY A  74     -12.974   3.040  25.183  1.00 73.23           C  
ATOM   1186  O   GLY A  74     -13.743   3.859  25.701  1.00 73.23           O  
ATOM   1187  N   ASP A  75     -11.727   2.843  25.616  1.00 77.03           N  
ATOM   1188  H   ASP A  75     -11.144   2.173  25.135  1.00 77.03           H  
ATOM   1189  CA  ASP A  75     -11.124   3.569  26.731  1.00 77.03           C  
ATOM   1190  HA  ASP A  75     -11.926   3.774  27.439  1.00 77.03           H  
ATOM   1191  C   ASP A  75     -10.568   4.953  26.331  1.00 77.03           C  
ATOM   1192  CB  ASP A  75     -10.126   2.661  27.478  1.00 77.03           C  
ATOM   1193  HB2 ASP A  75     -10.541   1.656  27.561  1.00 77.03           H  
ATOM   1194  HB3 ASP A  75     -10.042   3.049  28.493  1.00 77.03           H  
ATOM   1195  O   ASP A  75     -10.182   5.749  27.197  1.00 77.03           O  
ATOM   1196  CG  ASP A  75      -8.705   2.586  26.898  1.00 77.03           C  
ATOM   1197  OD1 ASP A  75      -8.470   3.156  25.814  1.00 77.03           O  
ATOM   1198  OD2 ASP A  75      -7.804   2.181  27.676  1.00 77.03           O  
ATOM   1199  N   GLY A  76     -10.611   5.283  25.035  1.00 70.68           N  
ATOM   1200  H   GLY A  76     -10.864   4.555  24.382  1.00 70.68           H  
ATOM   1201  CA  GLY A  76     -10.119   6.531  24.462  1.00 70.68           C  
ATOM   1202  HA2 GLY A  76     -10.287   7.347  25.165  1.00 70.68           H  
ATOM   1203  HA3 GLY A  76     -10.678   6.723  23.546  1.00 70.68           H  
ATOM   1204  C   GLY A  76      -8.632   6.506  24.098  1.00 70.68           C  
ATOM   1205  O   GLY A  76      -8.095   7.541  23.685  1.00 70.68           O  
ATOM   1206  N   TYR A  77      -7.966   5.361  24.240  1.00 74.72           N  
ATOM   1207  H   TYR A  77      -8.458   4.555  24.597  1.00 74.72           H  
ATOM   1208  CA  TYR A  77      -6.575   5.124  23.887  1.00 74.72           C  
ATOM   1209  HA  TYR A  77      -6.180   6.020  23.409  1.00 74.72           H  
ATOM   1210  C   TYR A  77      -6.466   3.982  22.869  1.00 74.72           C  
ATOM   1211  CB  TYR A  77      -5.744   4.861  25.157  1.00 74.72           C  
ATOM   1212  HB2 TYR A  77      -4.709   4.676  24.867  1.00 74.72           H  
ATOM   1213  HB3 TYR A  77      -6.100   3.954  25.645  1.00 74.72           H  
ATOM   1214  O   TYR A  77      -7.361   3.177  22.680  1.00 74.72           O  
ATOM   1215  CG  TYR A  77      -5.764   6.006  26.154  1.00 74.72           C  
ATOM   1216  CD1 TYR A  77      -4.859   7.076  26.013  1.00 74.72           C  
ATOM   1217  HD1 TYR A  77      -4.153   7.064  25.196  1.00 74.72           H  
ATOM   1218  CD2 TYR A  77      -6.713   6.022  27.193  1.00 74.72           C  
ATOM   1219  HD2 TYR A  77      -7.421   5.210  27.269  1.00 74.72           H  
ATOM   1220  CE1 TYR A  77      -4.902   8.162  26.907  1.00 74.72           C  
ATOM   1221  HE1 TYR A  77      -4.216   8.987  26.782  1.00 74.72           H  
ATOM   1222  CE2 TYR A  77      -6.764   7.105  28.091  1.00 74.72           C  
ATOM   1223  HE2 TYR A  77      -7.517   7.120  28.865  1.00 74.72           H  
ATOM   1224  OH  TYR A  77      -5.897   9.240  28.797  1.00 74.72           O  
ATOM   1225  HH  TYR A  77      -5.274   9.912  28.510  1.00 74.72           H  
ATOM   1226  CZ  TYR A  77      -5.860   8.178  27.947  1.00 74.72           C  
ATOM   1227  N   ILE A  78      -5.342   3.940  22.152  1.00 71.81           N  
ATOM   1228  H   ILE A  78      -4.632   4.634  22.341  1.00 71.81           H  
ATOM   1229  CA  ILE A  78      -4.984   2.799  21.303  1.00 71.81           C  
ATOM   1230  HA  ILE A  78      -5.780   2.055  21.318  1.00 71.81           H  
ATOM   1231  C   ILE A  78      -3.752   2.171  21.935  1.00 71.81           C  
ATOM   1232  CB  ILE A  78      -4.772   3.227  19.840  1.00 71.81           C  
ATOM   1233  HB  ILE A  78      -4.031   4.026  19.827  1.00 71.81           H  
ATOM   1234  O   ILE A  78      -2.636   2.700  21.842  1.00 71.81           O  
ATOM   1235  CG1 ILE A  78      -6.082   3.738  19.196  1.00 71.81           C  
ATOM   1236 HG12 ILE A  78      -6.750   4.157  19.949  1.00 71.81           H  
ATOM   1237 HG13 ILE A  78      -6.611   2.906  18.732  1.00 71.81           H  
ATOM   1238  CG2 ILE A  78      -4.242   2.048  18.999  1.00 71.81           C  
ATOM   1239 HG21 ILE A  78      -4.931   1.206  19.075  1.00 71.81           H  
ATOM   1240 HG22 ILE A  78      -4.163   2.339  17.952  1.00 71.81           H  
ATOM   1241 HG23 ILE A  78      -3.262   1.731  19.355  1.00 71.81           H  
ATOM   1242  CD1 ILE A  78      -5.823   4.827  18.149  1.00 71.81           C  
ATOM   1243 HD11 ILE A  78      -6.646   4.854  17.434  1.00 71.81           H  
ATOM   1244 HD12 ILE A  78      -5.759   5.793  18.650  1.00 71.81           H  
ATOM   1245 HD13 ILE A  78      -4.878   4.656  17.633  1.00 71.81           H  
ATOM   1246  N   SER A  79      -3.962   1.060  22.625  1.00 71.82           N  
ATOM   1247  H   SER A  79      -4.908   0.709  22.671  1.00 71.82           H  
ATOM   1248  CA  SER A  79      -2.904   0.279  23.244  1.00 71.82           C  
ATOM   1249  HA  SER A  79      -2.268   0.963  23.805  1.00 71.82           H  
ATOM   1250  C   SER A  79      -2.044  -0.428  22.190  1.00 71.82           C  
ATOM   1251  CB  SER A  79      -3.511  -0.717  24.238  1.00 71.82           C  
ATOM   1252  HB2 SER A  79      -4.211  -0.203  24.896  1.00 71.82           H  
ATOM   1253  HB3 SER A  79      -2.717  -1.156  24.842  1.00 71.82           H  
ATOM   1254  O   SER A  79      -2.446  -0.655  21.047  1.00 71.82           O  
ATOM   1255  OG  SER A  79      -4.180  -1.740  23.543  1.00 71.82           O  
ATOM   1256  HG  SER A  79      -5.015  -1.352  23.271  1.00 71.82           H  
ATOM   1257  N   ALA A  80      -0.833  -0.840  22.579  1.00 69.52           N  
ATOM   1258  H   ALA A  80      -0.527  -0.631  23.518  1.00 69.52           H  
ATOM   1259  CA  ALA A  80       0.018  -1.659  21.713  1.00 69.52           C  
ATOM   1260  HA  ALA A  80       0.216  -1.111  20.792  1.00 69.52           H  
ATOM   1261  C   ALA A  80      -0.661  -2.984  21.314  1.00 69.52           C  
ATOM   1262  CB  ALA A  80       1.347  -1.913  22.435  1.00 69.52           C  
ATOM   1263  HB1 ALA A  80       1.172  -2.467  23.357  1.00 69.52           H  
ATOM   1264  HB2 ALA A  80       1.834  -0.965  22.661  1.00 69.52           H  
ATOM   1265  HB3 ALA A  80       1.997  -2.502  21.788  1.00 69.52           H  
ATOM   1266  O   ALA A  80      -0.460  -3.463  20.204  1.00 69.52           O  
ATOM   1267  N   ALA A  81      -1.500  -3.541  22.195  1.00 67.87           N  
ATOM   1268  H   ALA A  81      -1.727  -3.034  23.039  1.00 67.87           H  
ATOM   1269  CA  ALA A  81      -2.244  -4.766  21.930  1.00 67.87           C  
ATOM   1270  HA  ALA A  81      -1.559  -5.519  21.541  1.00 67.87           H  
ATOM   1271  C   ALA A  81      -3.353  -4.576  20.885  1.00 67.87           C  
ATOM   1272  CB  ALA A  81      -2.826  -5.267  23.257  1.00 67.87           C  
ATOM   1273  HB1 ALA A  81      -3.527  -4.534  23.657  1.00 67.87           H  
ATOM   1274  HB2 ALA A  81      -2.024  -5.435  23.975  1.00 67.87           H  
ATOM   1275  HB3 ALA A  81      -3.355  -6.205  23.089  1.00 67.87           H  
ATOM   1276  O   ALA A  81      -3.753  -5.549  20.255  1.00 67.87           O  
ATOM   1277  N   GLU A  82      -3.861  -3.359  20.693  1.00 68.40           N  
ATOM   1278  H   GLU A  82      -3.567  -2.600  21.290  1.00 68.40           H  
ATOM   1279  CA  GLU A  82      -4.879  -3.054  19.680  1.00 68.40           C  
ATOM   1280  HA  GLU A  82      -5.551  -3.903  19.559  1.00 68.40           H  
ATOM   1281  C   GLU A  82      -4.266  -2.789  18.307  1.00 68.40           C  
ATOM   1282  CB  GLU A  82      -5.715  -1.870  20.151  1.00 68.40           C  
ATOM   1283  HB2 GLU A  82      -6.325  -1.508  19.323  1.00 68.40           H  
ATOM   1284  HB3 GLU A  82      -5.048  -1.069  20.470  1.00 68.40           H  
ATOM   1285  O   GLU A  82      -4.831  -3.215  17.300  1.00 68.40           O  
ATOM   1286  CG  GLU A  82      -6.636  -2.326  21.288  1.00 68.40           C  
ATOM   1287  HG2 GLU A  82      -7.447  -2.919  20.866  1.00 68.40           H  
ATOM   1288  HG3 GLU A  82      -6.096  -2.966  21.985  1.00 68.40           H  
ATOM   1289  CD  GLU A  82      -7.171  -1.128  22.051  1.00 68.40           C  
ATOM   1290  OE1 GLU A  82      -8.411  -1.018  22.099  1.00 68.40           O  
ATOM   1291  OE2 GLU A  82      -6.288  -0.400  22.568  1.00 68.40           O  
ATOM   1292  N   LYS A  83      -3.057  -2.211  18.262  1.00 65.31           N  
ATOM   1293  H   LYS A  83      -2.672  -1.872  19.132  1.00 65.31           H  
ATOM   1294  CA  LYS A  83      -2.274  -2.067  17.021  1.00 65.31           C  
ATOM   1295  HA  LYS A  83      -2.849  -1.487  16.300  1.00 65.31           H  
ATOM   1296  C   LYS A  83      -1.981  -3.406  16.338  1.00 65.31           C  
ATOM   1297  CB  LYS A  83      -0.950  -1.346  17.308  1.00 65.31           C  
ATOM   1298  HB2 LYS A  83      -0.370  -1.903  18.044  1.00 65.31           H  
ATOM   1299  HB3 LYS A  83      -0.383  -1.326  16.378  1.00 65.31           H  
ATOM   1300  O   LYS A  83      -1.996  -3.506  15.115  1.00 65.31           O  
ATOM   1301  CG  LYS A  83      -1.158   0.093  17.794  1.00 65.31           C  
ATOM   1302  HG2 LYS A  83      -1.505   0.096  18.827  1.00 65.31           H  
ATOM   1303  HG3 LYS A  83      -1.914   0.564  17.165  1.00 65.31           H  
ATOM   1304  CD  LYS A  83       0.152   0.876  17.688  1.00 65.31           C  
ATOM   1305  HD2 LYS A  83       0.543   0.751  16.678  1.00 65.31           H  
ATOM   1306  HD3 LYS A  83       0.878   0.475  18.396  1.00 65.31           H  
ATOM   1307  CE  LYS A  83      -0.075   2.366  17.946  1.00 65.31           C  
ATOM   1308  HE2 LYS A  83      -0.971   2.670  17.403  1.00 65.31           H  
ATOM   1309  HE3 LYS A  83      -0.249   2.530  19.009  1.00 65.31           H  
ATOM   1310  NZ  LYS A  83       1.083   3.149  17.449  1.00 65.31           N  
ATOM   1311  HZ1 LYS A  83       1.958   2.852  17.856  1.00 65.31           H  
ATOM   1312  HZ2 LYS A  83       1.197   3.032  16.452  1.00 65.31           H  
ATOM   1313  HZ3 LYS A  83       0.942   4.145  17.533  1.00 65.31           H  
ATOM   1314  N   GLU A  84      -1.773  -4.464  17.120  1.00 62.67           N  
ATOM   1315  H   GLU A  84      -1.732  -4.310  18.117  1.00 62.67           H  
ATOM   1316  CA  GLU A  84      -1.429  -5.792  16.598  1.00 62.67           C  
ATOM   1317  HA  GLU A  84      -0.725  -5.664  15.775  1.00 62.67           H  
ATOM   1318  C   GLU A  84      -2.617  -6.567  15.999  1.00 62.67           C  
ATOM   1319  CB  GLU A  84      -0.724  -6.615  17.691  1.00 62.67           C  
ATOM   1320  HB2 GLU A  84      -1.335  -6.627  18.593  1.00 62.67           H  
ATOM   1321  HB3 GLU A  84      -0.610  -7.639  17.334  1.00 62.67           H  
ATOM   1322  O   GLU A  84      -2.422  -7.632  15.415  1.00 62.67           O  
ATOM   1323  CG  GLU A  84       0.677  -6.064  18.010  1.00 62.67           C  
ATOM   1324  HG2 GLU A  84       1.213  -5.935  17.069  1.00 62.67           H  
ATOM   1325  HG3 GLU A  84       0.585  -5.082  18.474  1.00 62.67           H  
ATOM   1326  CD  GLU A  84       1.516  -6.981  18.920  1.00 62.67           C  
ATOM   1327  OE1 GLU A  84       2.739  -6.720  19.027  1.00 62.67           O  
ATOM   1328  OE2 GLU A  84       0.969  -7.955  19.487  1.00 62.67           O  
ATOM   1329  N   GLN A  85      -3.851  -6.064  16.106  1.00 65.42           N  
ATOM   1330  H   GLN A  85      -3.967  -5.158  16.538  1.00 65.42           H  
ATOM   1331  CA  GLN A  85      -5.051  -6.830  15.731  1.00 65.42           C  
ATOM   1332  HA  GLN A  85      -4.817  -7.891  15.814  1.00 65.42           H  
ATOM   1333  C   GLN A  85      -5.507  -6.625  14.282  1.00 65.42           C  
ATOM   1334  CB  GLN A  85      -6.182  -6.537  16.718  1.00 65.42           C  
ATOM   1335  HB2 GLN A  85      -6.399  -5.469  16.727  1.00 65.42           H  
ATOM   1336  HB3 GLN A  85      -7.071  -7.082  16.399  1.00 65.42           H  
ATOM   1337  O   GLN A  85      -6.507  -7.215  13.859  1.00 65.42           O  
ATOM   1338  CG  GLN A  85      -5.807  -7.008  18.125  1.00 65.42           C  
ATOM   1339  HG2 GLN A  85      -5.592  -8.076  18.115  1.00 65.42           H  
ATOM   1340  HG3 GLN A  85      -4.902  -6.483  18.432  1.00 65.42           H  
ATOM   1341  CD  GLN A  85      -6.909  -6.752  19.135  1.00 65.42           C  
ATOM   1342  NE2 GLN A  85      -6.571  -6.498  20.376  1.00 65.42           N  
ATOM   1343 HE21 GLN A  85      -7.299  -6.198  21.010  1.00 65.42           H  
ATOM   1344 HE22 GLN A  85      -5.596  -6.324  20.573  1.00 65.42           H  
ATOM   1345  OE1 GLN A  85      -8.087  -6.806  18.812  1.00 65.42           O  
ATOM   1346  N   GLY A  86      -4.802  -5.791  13.522  1.00 76.25           N  
ATOM   1347  H   GLY A  86      -4.004  -5.336  13.943  1.00 76.25           H  
ATOM   1348  CA  GLY A  86      -5.258  -5.299  12.232  1.00 76.25           C  
ATOM   1349  HA2 GLY A  86      -5.913  -6.022  11.746  1.00 76.25           H  
ATOM   1350  HA3 GLY A  86      -5.812  -4.380  12.423  1.00 76.25           H  
ATOM   1351  C   GLY A  86      -4.117  -4.956  11.297  1.00 76.25           C  
ATOM   1352  O   GLY A  86      -3.927  -3.785  10.998  1.00 76.25           O  
ATOM   1353  N   ARG A  87      -3.339  -5.958  10.873  1.00 89.66           N  
ATOM   1354  H   ARG A  87      -3.549  -6.894  11.191  1.00 89.66           H  
ATOM   1355  CA  ARG A  87      -2.101  -5.743  10.121  1.00 89.66           C  
ATOM   1356  HA  ARG A  87      -1.991  -4.674   9.944  1.00 89.66           H  
ATOM   1357  C   ARG A  87      -2.102  -6.429   8.758  1.00 89.66           C  
ATOM   1358  CB  ARG A  87      -0.923  -6.168  11.002  1.00 89.66           C  
ATOM   1359  HB2 ARG A  87      -0.936  -5.575  11.917  1.00 89.66           H  
ATOM   1360  HB3 ARG A  87      -1.032  -7.219  11.268  1.00 89.66           H  
ATOM   1361  O   ARG A  87      -2.293  -7.641   8.659  1.00 89.66           O  
ATOM   1362  CG  ARG A  87       0.413  -5.955  10.289  1.00 89.66           C  
ATOM   1363  HG2 ARG A  87       0.457  -6.586   9.402  1.00 89.66           H  
ATOM   1364  HG3 ARG A  87       0.506  -4.909   9.998  1.00 89.66           H  
ATOM   1365  CD  ARG A  87       1.560  -6.334  11.219  1.00 89.66           C  
ATOM   1366  HD2 ARG A  87       1.320  -7.276  11.713  1.00 89.66           H  
ATOM   1367  HD3 ARG A  87       1.668  -5.552  11.970  1.00 89.66           H  
ATOM   1368  NE  ARG A  87       2.804  -6.498  10.452  1.00 89.66           N  
ATOM   1369  HE  ARG A  87       2.704  -6.515   9.448  1.00 89.66           H  
ATOM   1370  NH1 ARG A  87       4.178  -6.737  12.249  1.00 89.66           N  
ATOM   1371 HH11 ARG A  87       3.366  -6.551  12.821  1.00 89.66           H  
ATOM   1372 HH12 ARG A  87       5.086  -6.810  12.686  1.00 89.66           H  
ATOM   1373  NH2 ARG A  87       5.039  -6.756  10.176  1.00 89.66           N  
ATOM   1374 HH21 ARG A  87       5.930  -6.998  10.587  1.00 89.66           H  
ATOM   1375 HH22 ARG A  87       4.870  -6.864   9.187  1.00 89.66           H  
ATOM   1376  CZ  ARG A  87       4.001  -6.660  10.962  1.00 89.66           C  
ATOM   1377  N   VAL A  88      -1.767  -5.663   7.722  1.00 93.95           N  
ATOM   1378  H   VAL A  88      -1.660  -4.674   7.897  1.00 93.95           H  
ATOM   1379  CA  VAL A  88      -1.464  -6.172   6.376  1.00 93.95           C  
ATOM   1380  HA  VAL A  88      -1.489  -7.262   6.392  1.00 93.95           H  
ATOM   1381  C   VAL A  88      -0.070  -5.754   5.968  1.00 93.95           C  
ATOM   1382  CB  VAL A  88      -2.498  -5.708   5.342  1.00 93.95           C  
ATOM   1383  HB  VAL A  88      -2.662  -4.637   5.456  1.00 93.95           H  
ATOM   1384  O   VAL A  88       0.303  -4.586   6.047  1.00 93.95           O  
ATOM   1385  CG1 VAL A  88      -2.110  -5.996   3.882  1.00 93.95           C  
ATOM   1386 HG11 VAL A  88      -2.944  -5.748   3.225  1.00 93.95           H  
ATOM   1387 HG12 VAL A  88      -1.856  -7.049   3.760  1.00 93.95           H  
ATOM   1388 HG13 VAL A  88      -1.256  -5.383   3.594  1.00 93.95           H  
ATOM   1389  CG2 VAL A  88      -3.805  -6.446   5.597  1.00 93.95           C  
ATOM   1390 HG21 VAL A  88      -4.620  -5.831   5.216  1.00 93.95           H  
ATOM   1391 HG22 VAL A  88      -3.951  -6.616   6.663  1.00 93.95           H  
ATOM   1392 HG23 VAL A  88      -3.803  -7.421   5.110  1.00 93.95           H  
ATOM   1393  N   GLU A  89       0.705  -6.717   5.493  1.00 96.50           N  
ATOM   1394  H   GLU A  89       0.329  -7.653   5.444  1.00 96.50           H  
ATOM   1395  CA  GLU A  89       2.039  -6.488   4.967  1.00 96.50           C  
ATOM   1396  HA  GLU A  89       2.345  -5.468   5.197  1.00 96.50           H  
ATOM   1397  C   GLU A  89       2.049  -6.643   3.442  1.00 96.50           C  
ATOM   1398  CB  GLU A  89       3.014  -7.422   5.687  1.00 96.50           C  
ATOM   1399  HB2 GLU A  89       2.952  -7.236   6.759  1.00 96.50           H  
ATOM   1400  HB3 GLU A  89       2.731  -8.456   5.492  1.00 96.50           H  
ATOM   1401  O   GLU A  89       1.603  -7.652   2.902  1.00 96.50           O  
ATOM   1402  CG  GLU A  89       4.454  -7.200   5.235  1.00 96.50           C  
ATOM   1403  HG2 GLU A  89       4.541  -7.441   4.175  1.00 96.50           H  
ATOM   1404  HG3 GLU A  89       4.707  -6.147   5.365  1.00 96.50           H  
ATOM   1405  CD  GLU A  89       5.455  -8.052   6.016  1.00 96.50           C  
ATOM   1406  OE1 GLU A  89       6.653  -7.697   6.021  1.00 96.50           O  
ATOM   1407  OE2 GLU A  89       5.137  -9.095   6.613  1.00 96.50           O  
ATOM   1408  N   VAL A  90       2.601  -5.644   2.757  1.00 97.38           N  
ATOM   1409  H   VAL A  90       2.901  -4.837   3.285  1.00 97.38           H  
ATOM   1410  CA  VAL A  90       2.853  -5.616   1.316  1.00 97.38           C  
ATOM   1411  HA  VAL A  90       2.485  -6.537   0.864  1.00 97.38           H  
ATOM   1412  C   VAL A  90       4.361  -5.525   1.108  1.00 97.38           C  
ATOM   1413  CB  VAL A  90       2.136  -4.427   0.641  1.00 97.38           C  
ATOM   1414  HB  VAL A  90       2.566  -3.495   1.007  1.00 97.38           H  
ATOM   1415  O   VAL A  90       4.973  -4.495   1.388  1.00 97.38           O  
ATOM   1416  CG1 VAL A  90       2.319  -4.464  -0.883  1.00 97.38           C  
ATOM   1417 HG11 VAL A  90       1.894  -5.383  -1.287  1.00 97.38           H  
ATOM   1418 HG12 VAL A  90       1.814  -3.609  -1.334  1.00 97.38           H  
ATOM   1419 HG13 VAL A  90       3.376  -4.408  -1.142  1.00 97.38           H  
ATOM   1420  CG2 VAL A  90       0.634  -4.390   0.952  1.00 97.38           C  
ATOM   1421 HG21 VAL A  90       0.154  -3.587   0.393  1.00 97.38           H  
ATOM   1422 HG22 VAL A  90       0.170  -5.342   0.693  1.00 97.38           H  
ATOM   1423 HG23 VAL A  90       0.480  -4.203   2.015  1.00 97.38           H  
ATOM   1424  N   ARG A  91       4.983  -6.591   0.607  1.00 97.39           N  
ATOM   1425  H   ARG A  91       4.419  -7.404   0.405  1.00 97.39           H  
ATOM   1426  CA  ARG A  91       6.395  -6.593   0.196  1.00 97.39           C  
ATOM   1427  HA  ARG A  91       6.885  -5.682   0.539  1.00 97.39           H  
ATOM   1428  C   ARG A  91       6.470  -6.607  -1.317  1.00 97.39           C  
ATOM   1429  CB  ARG A  91       7.153  -7.793   0.772  1.00 97.39           C  
ATOM   1430  HB2 ARG A  91       6.699  -8.709   0.394  1.00 97.39           H  
ATOM   1431  HB3 ARG A  91       8.181  -7.755   0.412  1.00 97.39           H  
ATOM   1432  O   ARG A  91       5.876  -7.475  -1.950  1.00 97.39           O  
ATOM   1433  CG  ARG A  91       7.169  -7.842   2.301  1.00 97.39           C  
ATOM   1434  HG2 ARG A  91       7.688  -6.965   2.688  1.00 97.39           H  
ATOM   1435  HG3 ARG A  91       6.147  -7.859   2.679  1.00 97.39           H  
ATOM   1436  CD  ARG A  91       7.891  -9.112   2.759  1.00 97.39           C  
ATOM   1437  HD2 ARG A  91       8.906  -9.111   2.360  1.00 97.39           H  
ATOM   1438  HD3 ARG A  91       7.353  -9.972   2.361  1.00 97.39           H  
ATOM   1439  NE  ARG A  91       7.940  -9.191   4.224  1.00 97.39           N  
ATOM   1440  HE  ARG A  91       7.684  -8.360   4.737  1.00 97.39           H  
ATOM   1441  NH1 ARG A  91       8.191 -11.454   4.487  1.00 97.39           N  
ATOM   1442 HH11 ARG A  91       8.183 -11.543   3.481  1.00 97.39           H  
ATOM   1443 HH12 ARG A  91       8.007 -12.265   5.060  1.00 97.39           H  
ATOM   1444  NH2 ARG A  91       7.781 -10.166   6.260  1.00 97.39           N  
ATOM   1445 HH21 ARG A  91       7.273  -9.326   6.499  1.00 97.39           H  
ATOM   1446 HH22 ARG A  91       7.508 -10.982   6.788  1.00 97.39           H  
ATOM   1447  CZ  ARG A  91       7.985 -10.267   4.982  1.00 97.39           C  
ATOM   1448  N   VAL A  92       7.218  -5.678  -1.890  1.00 96.11           N  
ATOM   1449  H   VAL A  92       7.698  -5.003  -1.312  1.00 96.11           H  
ATOM   1450  CA  VAL A  92       7.449  -5.618  -3.333  1.00 96.11           C  
ATOM   1451  HA  VAL A  92       6.803  -6.336  -3.839  1.00 96.11           H  
ATOM   1452  C   VAL A  92       8.894  -6.000  -3.603  1.00 96.11           C  
ATOM   1453  CB  VAL A  92       7.116  -4.229  -3.894  1.00 96.11           C  
ATOM   1454  HB  VAL A  92       7.868  -3.526  -3.537  1.00 96.11           H  
ATOM   1455  O   VAL A  92       9.783  -5.568  -2.879  1.00 96.11           O  
ATOM   1456  CG1 VAL A  92       7.149  -4.221  -5.425  1.00 96.11           C  
ATOM   1457 HG11 VAL A  92       6.458  -4.968  -5.817  1.00 96.11           H  
ATOM   1458 HG12 VAL A  92       8.155  -4.441  -5.782  1.00 96.11           H  
ATOM   1459 HG13 VAL A  92       6.865  -3.238  -5.800  1.00 96.11           H  
ATOM   1460  CG2 VAL A  92       5.737  -3.733  -3.438  1.00 96.11           C  
ATOM   1461 HG21 VAL A  92       5.715  -3.614  -2.355  1.00 96.11           H  
ATOM   1462 HG22 VAL A  92       5.539  -2.756  -3.879  1.00 96.11           H  
ATOM   1463 HG23 VAL A  92       4.965  -4.440  -3.740  1.00 96.11           H  
ATOM   1464  N   GLU A  93       9.139  -6.800  -4.631  1.00 93.65           N  
ATOM   1465  H   GLU A  93       8.355  -7.183  -5.139  1.00 93.65           H  
ATOM   1466  CA  GLU A  93      10.478  -7.171  -5.084  1.00 93.65           C  
ATOM   1467  HA  GLU A  93      11.209  -6.498  -4.637  1.00 93.65           H  
ATOM   1468  C   GLU A  93      10.560  -7.000  -6.603  1.00 93.65           C  
ATOM   1469  CB  GLU A  93      10.837  -8.606  -4.644  1.00 93.65           C  
ATOM   1470  HB2 GLU A  93      10.159  -9.315  -5.121  1.00 93.65           H  
ATOM   1471  HB3 GLU A  93      11.853  -8.821  -4.975  1.00 93.65           H  
ATOM   1472  O   GLU A  93       9.700  -7.493  -7.338  1.00 93.65           O  
ATOM   1473  CG  GLU A  93      10.766  -8.784  -3.114  1.00 93.65           C  
ATOM   1474  HG2 GLU A  93      11.312  -7.964  -2.647  1.00 93.65           H  
ATOM   1475  HG3 GLU A  93       9.727  -8.715  -2.792  1.00 93.65           H  
ATOM   1476  CD  GLU A  93      11.343 -10.111  -2.594  1.00 93.65           C  
ATOM   1477  OE1 GLU A  93      11.909 -10.082  -1.463  1.00 93.65           O  
ATOM   1478  OE2 GLU A  93      11.227 -11.138  -3.295  1.00 93.65           O  
ATOM   1479  N   PHE A  94      11.586  -6.291  -7.078  1.00 90.40           N  
ATOM   1480  H   PHE A  94      12.242  -5.892  -6.422  1.00 90.40           H  
ATOM   1481  CA  PHE A  94      11.826  -6.075  -8.506  1.00 90.40           C  
ATOM   1482  HA  PHE A  94      10.939  -6.362  -9.070  1.00 90.40           H  
ATOM   1483  C   PHE A  94      12.988  -6.949  -8.990  1.00 90.40           C  
ATOM   1484  CB  PHE A  94      12.074  -4.587  -8.792  1.00 90.40           C  
ATOM   1485  HB2 PHE A  94      13.004  -4.286  -8.309  1.00 90.40           H  
ATOM   1486  HB3 PHE A  94      12.209  -4.459  -9.866  1.00 90.40           H  
ATOM   1487  O   PHE A  94      14.103  -6.862  -8.476  1.00 90.40           O  
ATOM   1488  CG  PHE A  94      10.963  -3.660  -8.333  1.00 90.40           C  
ATOM   1489  CD1 PHE A  94       9.825  -3.440  -9.133  1.00 90.40           C  
ATOM   1490  HD1 PHE A  94       9.725  -3.938 -10.086  1.00 90.40           H  
ATOM   1491  CD2 PHE A  94      11.064  -3.015  -7.087  1.00 90.40           C  
ATOM   1492  HD2 PHE A  94      11.927  -3.186  -6.461  1.00 90.40           H  
ATOM   1493  CE1 PHE A  94       8.807  -2.584  -8.670  1.00 90.40           C  
ATOM   1494  HE1 PHE A  94       7.902  -2.429  -9.238  1.00 90.40           H  
ATOM   1495  CE2 PHE A  94      10.057  -2.146  -6.642  1.00 90.40           C  
ATOM   1496  HE2 PHE A  94      10.162  -1.642  -5.692  1.00 90.40           H  
ATOM   1497  CZ  PHE A  94       8.925  -1.931  -7.437  1.00 90.40           C  
ATOM   1498  HZ  PHE A  94       8.136  -1.276  -7.097  1.00 90.40           H  
ATOM   1499  N   GLU A  95      12.738  -7.763 -10.012  1.00 88.41           N  
ATOM   1500  H   GLU A  95      11.805  -7.759 -10.399  1.00 88.41           H  
ATOM   1501  CA  GLU A  95      13.703  -8.669 -10.634  1.00 88.41           C  
ATOM   1502  HA  GLU A  95      14.711  -8.447 -10.283  1.00 88.41           H  
ATOM   1503  C   GLU A  95      13.676  -8.475 -12.155  1.00 88.41           C  
ATOM   1504  CB  GLU A  95      13.387 -10.133 -10.276  1.00 88.41           C  
ATOM   1505  HB2 GLU A  95      12.347 -10.339 -10.529  1.00 88.41           H  
ATOM   1506  HB3 GLU A  95      14.022 -10.776 -10.885  1.00 88.41           H  
ATOM   1507  O   GLU A  95      12.986  -9.196 -12.871  1.00 88.41           O  
ATOM   1508  CG  GLU A  95      13.621 -10.506  -8.807  1.00 88.41           C  
ATOM   1509  HG2 GLU A  95      14.651 -10.263  -8.547  1.00 88.41           H  
ATOM   1510  HG3 GLU A  95      12.956  -9.917  -8.175  1.00 88.41           H  
ATOM   1511  CD  GLU A  95      13.364 -12.005  -8.552  1.00 88.41           C  
ATOM   1512  OE1 GLU A  95      13.891 -12.541  -7.557  1.00 88.41           O  
ATOM   1513  OE2 GLU A  95      12.623 -12.658  -9.336  1.00 88.41           O  
ATOM   1514  N   GLY A  96      14.416  -7.482 -12.659  1.00 85.37           N  
ATOM   1515  H   GLY A  96      14.888  -6.862 -12.016  1.00 85.37           H  
ATOM   1516  CA  GLY A  96      14.514  -7.208 -14.096  1.00 85.37           C  
ATOM   1517  HA2 GLY A  96      15.171  -6.354 -14.259  1.00 85.37           H  
ATOM   1518  HA3 GLY A  96      14.944  -8.074 -14.599  1.00 85.37           H  
ATOM   1519  C   GLY A  96      13.156  -6.889 -14.729  1.00 85.37           C  
ATOM   1520  O   GLY A  96      12.624  -5.797 -14.546  1.00 85.37           O  
ATOM   1521  N   ASP A  97      12.612  -7.846 -15.478  1.00 91.07           N  
ATOM   1522  H   ASP A  97      13.035  -8.763 -15.469  1.00 91.07           H  
ATOM   1523  CA  ASP A  97      11.319  -7.778 -16.165  1.00 91.07           C  
ATOM   1524  HA  ASP A  97      11.125  -6.742 -16.441  1.00 91.07           H  
ATOM   1525  C   ASP A  97      10.133  -8.231 -15.292  1.00 91.07           C  
ATOM   1526  CB  ASP A  97      11.407  -8.595 -17.467  1.00 91.07           C  
ATOM   1527  HB2 ASP A  97      10.515  -8.401 -18.062  1.00 91.07           H  
ATOM   1528  HB3 ASP A  97      12.266  -8.254 -18.044  1.00 91.07           H  
ATOM   1529  O   ASP A  97       8.994  -8.268 -15.766  1.00 91.07           O  
ATOM   1530  CG  ASP A  97      11.520 -10.113 -17.255  1.00 91.07           C  
ATOM   1531  OD1 ASP A  97      12.091 -10.544 -16.226  1.00 91.07           O  
ATOM   1532  OD2 ASP A  97      11.045 -10.863 -18.135  1.00 91.07           O  
ATOM   1533  N   LYS A  98      10.370  -8.556 -14.014  1.00 93.30           N  
ATOM   1534  H   LYS A  98      11.332  -8.566 -13.708  1.00 93.30           H  
ATOM   1535  CA  LYS A  98       9.345  -9.015 -13.069  1.00 93.30           C  
ATOM   1536  HA  LYS A  98       8.379  -8.993 -13.575  1.00 93.30           H  
ATOM   1537  C   LYS A  98       9.222  -8.116 -11.848  1.00 93.30           C  
ATOM   1538  CB  LYS A  98       9.626 -10.460 -12.643  1.00 93.30           C  
ATOM   1539  HB2 LYS A  98      10.630 -10.522 -12.223  1.00 93.30           H  
ATOM   1540  HB3 LYS A  98       8.909 -10.758 -11.879  1.00 93.30           H  
ATOM   1541  O   LYS A  98      10.212  -7.651 -11.292  1.00 93.30           O  
ATOM   1542  CG  LYS A  98       9.505 -11.410 -13.836  1.00 93.30           C  
ATOM   1543  HG2 LYS A  98      10.192 -11.100 -14.623  1.00 93.30           H  
ATOM   1544  HG3 LYS A  98       8.488 -11.373 -14.225  1.00 93.30           H  
ATOM   1545  CD  LYS A  98       9.846 -12.841 -13.435  1.00 93.30           C  
ATOM   1546  HD2 LYS A  98       9.102 -13.215 -12.731  1.00 93.30           H  
ATOM   1547  HD3 LYS A  98      10.833 -12.853 -12.972  1.00 93.30           H  
ATOM   1548  CE  LYS A  98       9.859 -13.678 -14.712  1.00 93.30           C  
ATOM   1549  HE2 LYS A  98       8.864 -13.663 -15.155  1.00 93.30           H  
ATOM   1550  HE3 LYS A  98      10.538 -13.199 -15.418  1.00 93.30           H  
ATOM   1551  NZ  LYS A  98      10.301 -15.060 -14.429  1.00 93.30           N  
ATOM   1552  HZ1 LYS A  98      10.338 -15.584 -15.291  1.00 93.30           H  
ATOM   1553  HZ2 LYS A  98      11.227 -15.026 -14.029  1.00 93.30           H  
ATOM   1554  HZ3 LYS A  98       9.669 -15.502 -13.777  1.00 93.30           H  
ATOM   1555  N   MET A  99       7.988  -7.971 -11.376  1.00 94.62           N  
ATOM   1556  H   MET A  99       7.236  -8.393 -11.902  1.00 94.62           H  
ATOM   1557  CA  MET A  99       7.677  -7.425 -10.059  1.00 94.62           C  
ATOM   1558  HA  MET A  99       8.603  -7.232  -9.517  1.00 94.62           H  
ATOM   1559  C   MET A  99       6.864  -8.457  -9.281  1.00 94.62           C  
ATOM   1560  CB  MET A  99       6.936  -6.091 -10.200  1.00 94.62           C  
ATOM   1561  HB2 MET A  99       7.532  -5.410 -10.808  1.00 94.62           H  
ATOM   1562  HB3 MET A  99       5.981  -6.259 -10.697  1.00 94.62           H  
ATOM   1563  O   MET A  99       5.792  -8.870  -9.731  1.00 94.62           O  
ATOM   1564  CG  MET A  99       6.701  -5.442  -8.832  1.00 94.62           C  
ATOM   1565  HG2 MET A  99       7.668  -5.159  -8.416  1.00 94.62           H  
ATOM   1566  HG3 MET A  99       6.252  -6.167  -8.154  1.00 94.62           H  
ATOM   1567  SD  MET A  99       5.636  -3.977  -8.863  1.00 94.62           S  
ATOM   1568  CE  MET A  99       4.071  -4.803  -9.179  1.00 94.62           C  
ATOM   1569  HE1 MET A  99       4.020  -5.731  -8.610  1.00 94.62           H  
ATOM   1570  HE2 MET A  99       4.000  -5.035 -10.241  1.00 94.62           H  
ATOM   1571  HE3 MET A  99       3.260  -4.149  -8.857  1.00 94.62           H  
ATOM   1572  N   ARG A 100       7.360  -8.869  -8.116  1.00 96.36           N  
ATOM   1573  H   ARG A 100       8.227  -8.459  -7.801  1.00 96.36           H  
ATOM   1574  CA  ARG A 100       6.651  -9.756  -7.188  1.00 96.36           C  
ATOM   1575  HA  ARG A 100       5.814 -10.231  -7.699  1.00 96.36           H  
ATOM   1576  C   ARG A 100       6.087  -8.935  -6.042  1.00 96.36           C  
ATOM   1577  CB  ARG A 100       7.570 -10.865  -6.663  1.00 96.36           C  
ATOM   1578  HB2 ARG A 100       6.979 -11.534  -6.037  1.00 96.36           H  
ATOM   1579  HB3 ARG A 100       8.352 -10.423  -6.046  1.00 96.36           H  
ATOM   1580  O   ARG A 100       6.792  -8.123  -5.455  1.00 96.36           O  
ATOM   1581  CG  ARG A 100       8.223 -11.677  -7.788  1.00 96.36           C  
ATOM   1582  HG2 ARG A 100       7.465 -12.035  -8.484  1.00 96.36           H  
ATOM   1583  HG3 ARG A 100       8.936 -11.047  -8.321  1.00 96.36           H  
ATOM   1584  CD  ARG A 100       8.958 -12.867  -7.178  1.00 96.36           C  
ATOM   1585  HD2 ARG A 100       8.215 -13.586  -6.834  1.00 96.36           H  
ATOM   1586  HD3 ARG A 100       9.534 -12.525  -6.318  1.00 96.36           H  
ATOM   1587  NE  ARG A 100       9.882 -13.490  -8.138  1.00 96.36           N  
ATOM   1588  HE  ARG A 100      10.361 -12.883  -8.788  1.00 96.36           H  
ATOM   1589  NH1 ARG A 100      10.099 -15.477  -7.020  1.00 96.36           N  
ATOM   1590 HH11 ARG A 100       9.302 -15.217  -6.457  1.00 96.36           H  
ATOM   1591 HH12 ARG A 100      10.559 -16.366  -6.888  1.00 96.36           H  
ATOM   1592  NH2 ARG A 100      11.408 -15.026  -8.770  1.00 96.36           N  
ATOM   1593 HH21 ARG A 100      11.898 -14.234  -9.160  1.00 96.36           H  
ATOM   1594 HH22 ARG A 100      11.989 -15.807  -8.500  1.00 96.36           H  
ATOM   1595  CZ  ARG A 100      10.448 -14.665  -7.977  1.00 96.36           C  
ATOM   1596  N   VAL A 101       4.821  -9.153  -5.726  1.00 97.42           N  
ATOM   1597  H   VAL A 101       4.297  -9.807  -6.289  1.00 97.42           H  
ATOM   1598  CA  VAL A 101       4.127  -8.533  -4.599  1.00 97.42           C  
ATOM   1599  HA  VAL A 101       4.804  -7.862  -4.070  1.00 97.42           H  
ATOM   1600  C   VAL A 101       3.705  -9.649  -3.663  1.00 97.42           C  
ATOM   1601  CB  VAL A 101       2.913  -7.707  -5.057  1.00 97.42           C  
ATOM   1602  HB  VAL A 101       2.179  -8.366  -5.522  1.00 97.42           H  
ATOM   1603  O   VAL A 101       2.866 -10.467  -4.028  1.00 97.42           O  
ATOM   1604  CG1 VAL A 101       2.255  -7.008  -3.861  1.00 97.42           C  
ATOM   1605 HG11 VAL A 101       1.377  -6.452  -4.188  1.00 97.42           H  
ATOM   1606 HG12 VAL A 101       2.962  -6.325  -3.389  1.00 97.42           H  
ATOM   1607 HG13 VAL A 101       1.926  -7.742  -3.126  1.00 97.42           H  
ATOM   1608  CG2 VAL A 101       3.316  -6.649  -6.090  1.00 97.42           C  
ATOM   1609 HG21 VAL A 101       2.434  -6.098  -6.417  1.00 97.42           H  
ATOM   1610 HG22 VAL A 101       4.045  -5.961  -5.661  1.00 97.42           H  
ATOM   1611 HG23 VAL A 101       3.749  -7.138  -6.963  1.00 97.42           H  
ATOM   1612  N   ARG A 102       4.287  -9.700  -2.470  1.00 97.97           N  
ATOM   1613  H   ARG A 102       4.945  -8.970  -2.238  1.00 97.97           H  
ATOM   1614  CA  ARG A 102       3.859 -10.604  -1.403  1.00 97.97           C  
ATOM   1615  HA  ARG A 102       3.286 -11.429  -1.826  1.00 97.97           H  
ATOM   1616  C   ARG A 102       2.945  -9.856  -0.458  1.00 97.97           C  
ATOM   1617  CB  ARG A 102       5.045 -11.202  -0.652  1.00 97.97           C  
ATOM   1618  HB2 ARG A 102       4.666 -11.830   0.155  1.00 97.97           H  
ATOM   1619  HB3 ARG A 102       5.646 -10.405  -0.216  1.00 97.97           H  
ATOM   1620  O   ARG A 102       3.303  -8.789   0.037  1.00 97.97           O  
ATOM   1621  CG  ARG A 102       5.910 -12.051  -1.576  1.00 97.97           C  
ATOM   1622  HG2 ARG A 102       5.304 -12.857  -1.990  1.00 97.97           H  
ATOM   1623  HG3 ARG A 102       6.313 -11.446  -2.388  1.00 97.97           H  
ATOM   1624  CD  ARG A 102       7.061 -12.646  -0.778  1.00 97.97           C  
ATOM   1625  HD2 ARG A 102       7.718 -11.849  -0.433  1.00 97.97           H  
ATOM   1626  HD3 ARG A 102       6.649 -13.181   0.078  1.00 97.97           H  
ATOM   1627  NE  ARG A 102       7.803 -13.565  -1.636  1.00 97.97           N  
ATOM   1628  HE  ARG A 102       7.572 -13.565  -2.619  1.00 97.97           H  
ATOM   1629  NH1 ARG A 102       8.726 -14.893  -0.011  1.00 97.97           N  
ATOM   1630 HH11 ARG A 102       8.080 -14.478   0.645  1.00 97.97           H  
ATOM   1631 HH12 ARG A 102       9.171 -15.769   0.224  1.00 97.97           H  
ATOM   1632  NH2 ARG A 102       9.017 -15.340  -2.202  1.00 97.97           N  
ATOM   1633 HH21 ARG A 102       9.528 -16.185  -1.991  1.00 97.97           H  
ATOM   1634 HH22 ARG A 102       8.575 -15.199  -3.099  1.00 97.97           H  
ATOM   1635  CZ  ARG A 102       8.537 -14.582  -1.266  1.00 97.97           C  
ATOM   1636  N   LEU A 103       1.782 -10.434  -0.228  1.00 97.77           N  
ATOM   1637  H   LEU A 103       1.596 -11.321  -0.674  1.00 97.77           H  
ATOM   1638  CA  LEU A 103       0.763  -9.941   0.673  1.00 97.77           C  
ATOM   1639  HA  LEU A 103       1.030  -8.953   1.046  1.00 97.77           H  
ATOM   1640  C   LEU A 103       0.662 -10.911   1.836  1.00 97.77           C  
ATOM   1641  CB  LEU A 103      -0.577  -9.854  -0.065  1.00 97.77           C  
ATOM   1642  HB2 LEU A 103      -0.884 -10.863  -0.342  1.00 97.77           H  
ATOM   1643  HB3 LEU A 103      -1.314  -9.454   0.632  1.00 97.77           H  
ATOM   1644  O   LEU A 103       0.545 -12.110   1.604  1.00 97.77           O  
ATOM   1645  CG  LEU A 103      -0.571  -8.985  -1.330  1.00 97.77           C  
ATOM   1646  HG  LEU A 103       0.196  -9.327  -2.024  1.00 97.77           H  
ATOM   1647  CD1 LEU A 103      -1.924  -9.126  -2.022  1.00 97.77           C  
ATOM   1648 HD11 LEU A 103      -1.988  -8.451  -2.875  1.00 97.77           H  
ATOM   1649 HD12 LEU A 103      -2.727  -8.892  -1.323  1.00 97.77           H  
ATOM   1650 HD13 LEU A 103      -2.051 -10.152  -2.367  1.00 97.77           H  
ATOM   1651  CD2 LEU A 103      -0.317  -7.516  -0.999  1.00 97.77           C  
ATOM   1652 HD21 LEU A 103      -1.063  -7.161  -0.288  1.00 97.77           H  
ATOM   1653 HD22 LEU A 103      -0.363  -6.919  -1.910  1.00 97.77           H  
ATOM   1654 HD23 LEU A 103       0.676  -7.407  -0.562  1.00 97.77           H  
ATOM   1655  N   ARG A 104       0.674 -10.407   3.062  1.00 96.85           N  
ATOM   1656  H   ARG A 104       0.809  -9.412   3.169  1.00 96.85           H  
ATOM   1657  CA  ARG A 104       0.429 -11.207   4.260  1.00 96.85           C  
ATOM   1658  HA  ARG A 104       0.021 -12.178   3.979  1.00 96.85           H  
ATOM   1659  C   ARG A 104      -0.615 -10.514   5.115  1.00 96.85           C  
ATOM   1660  CB  ARG A 104       1.758 -11.451   4.980  1.00 96.85           C  
ATOM   1661  HB2 ARG A 104       2.265 -10.499   5.136  1.00 96.85           H  
ATOM   1662  HB3 ARG A 104       2.389 -12.074   4.345  1.00 96.85           H  
ATOM   1663  O   ARG A 104      -0.482  -9.324   5.398  1.00 96.85           O  
ATOM   1664  CG  ARG A 104       1.575 -12.139   6.331  1.00 96.85           C  
ATOM   1665  HG2 ARG A 104       0.982 -11.506   6.991  1.00 96.85           H  
ATOM   1666  HG3 ARG A 104       1.072 -13.097   6.199  1.00 96.85           H  
ATOM   1667  CD  ARG A 104       2.945 -12.355   6.962  1.00 96.85           C  
ATOM   1668  HD2 ARG A 104       3.484 -11.408   6.981  1.00 96.85           H  
ATOM   1669  HD3 ARG A 104       3.499 -13.073   6.357  1.00 96.85           H  
ATOM   1670  NE  ARG A 104       2.764 -12.822   8.334  1.00 96.85           N  
ATOM   1671  HE  ARG A 104       2.053 -12.342   8.867  1.00 96.85           H  
ATOM   1672  NH1 ARG A 104       4.381 -14.432   8.435  1.00 96.85           N  
ATOM   1673 HH11 ARG A 104       4.724 -15.267   8.887  1.00 96.85           H  
ATOM   1674 HH12 ARG A 104       4.547 -14.254   7.454  1.00 96.85           H  
ATOM   1675  NH2 ARG A 104       2.920 -14.119  10.133  1.00 96.85           N  
ATOM   1676 HH21 ARG A 104       3.263 -14.901  10.673  1.00 96.85           H  
ATOM   1677 HH22 ARG A 104       2.077 -13.628  10.394  1.00 96.85           H  
ATOM   1678  CZ  ARG A 104       3.372 -13.791   8.962  1.00 96.85           C  
ATOM   1679  N   ASN A 105      -1.644 -11.257   5.499  1.00 94.83           N  
ATOM   1680  H   ASN A 105      -1.670 -12.230   5.230  1.00 94.83           H  
ATOM   1681  CA  ASN A 105      -2.713 -10.754   6.346  1.00 94.83           C  
ATOM   1682  HA  ASN A 105      -2.641  -9.671   6.448  1.00 94.83           H  
ATOM   1683  C   ASN A 105      -2.584 -11.359   7.747  1.00 94.83           C  
ATOM   1684  CB  ASN A 105      -4.053 -11.067   5.668  1.00 94.83           C  
ATOM   1685  HB2 ASN A 105      -4.150 -12.147   5.561  1.00 94.83           H  
ATOM   1686  HB3 ASN A 105      -4.085 -10.603   4.682  1.00 94.83           H  
ATOM   1687  O   ASN A 105      -2.910 -12.523   7.954  1.00 94.83           O  
ATOM   1688  CG  ASN A 105      -5.232 -10.555   6.462  1.00 94.83           C  
ATOM   1689  ND2 ASN A 105      -6.429 -10.902   6.073  1.00 94.83           N  
ATOM   1690 HD21 ASN A 105      -6.556 -11.432   5.222  1.00 94.83           H  
ATOM   1691 HD22 ASN A 105      -7.215 -10.554   6.603  1.00 94.83           H  
ATOM   1692  OD1 ASN A 105      -5.090  -9.811   7.417  1.00 94.83           O  
ATOM   1693  N   ASP A 106      -2.119 -10.561   8.704  1.00 91.53           N  
ATOM   1694  H   ASP A 106      -1.943  -9.591   8.485  1.00 91.53           H  
ATOM   1695  CA  ASP A 106      -2.045 -10.942  10.118  1.00 91.53           C  
ATOM   1696  HA  ASP A 106      -2.092 -12.027  10.201  1.00 91.53           H  
ATOM   1697  C   ASP A 106      -3.256 -10.405  10.915  1.00 91.53           C  
ATOM   1698  CB  ASP A 106      -0.691 -10.507  10.713  1.00 91.53           C  
ATOM   1699  HB2 ASP A 106      -0.698 -10.695  11.787  1.00 91.53           H  
ATOM   1700  HB3 ASP A 106      -0.570  -9.434  10.565  1.00 91.53           H  
ATOM   1701  O   ASP A 106      -3.257 -10.431  12.143  1.00 91.53           O  
ATOM   1702  CG  ASP A 106       0.527 -11.243  10.130  1.00 91.53           C  
ATOM   1703  OD1 ASP A 106       0.586 -12.497  10.127  1.00 91.53           O  
ATOM   1704  OD2 ASP A 106       1.501 -10.573   9.722  1.00 91.53           O  
ATOM   1705  N   SER A 107      -4.297  -9.911  10.235  1.00 87.02           N  
ATOM   1706  H   SER A 107      -4.264  -9.929   9.226  1.00 87.02           H  
ATOM   1707  CA  SER A 107      -5.552  -9.495  10.866  1.00 87.02           C  
ATOM   1708  HA  SER A 107      -5.323  -9.117  11.863  1.00 87.02           H  
ATOM   1709  C   SER A 107      -6.537 -10.656  11.042  1.00 87.02           C  
ATOM   1710  CB  SER A 107      -6.189  -8.340  10.094  1.00 87.02           C  
ATOM   1711  HB2 SER A 107      -6.875  -7.816  10.759  1.00 87.02           H  
ATOM   1712  HB3 SER A 107      -5.417  -7.641   9.770  1.00 87.02           H  
ATOM   1713  O   SER A 107      -6.351 -11.755  10.516  1.00 87.02           O  
ATOM   1714  OG  SER A 107      -6.921  -8.795   8.982  1.00 87.02           O  
ATOM   1715  HG  SER A 107      -6.299  -9.165   8.351  1.00 87.02           H  
ATOM   1716  N   SER A 108      -7.619 -10.408  11.781  1.00 87.41           N  
ATOM   1717  H   SER A 108      -7.731  -9.491  12.189  1.00 87.41           H  
ATOM   1718  CA  SER A 108      -8.682 -11.389  12.025  1.00 87.41           C  
ATOM   1719  HA  SER A 108      -8.231 -12.380  12.066  1.00 87.41           H  
ATOM   1720  C   SER A 108      -9.759 -11.448  10.934  1.00 87.41           C  
ATOM   1721  CB  SER A 108      -9.320 -11.119  13.388  1.00 87.41           C  
ATOM   1722  HB2 SER A 108      -8.560 -11.211  14.164  1.00 87.41           H  
ATOM   1723  HB3 SER A 108     -10.101 -11.856  13.574  1.00 87.41           H  
ATOM   1724  O   SER A 108     -10.651 -12.295  11.016  1.00 87.41           O  
ATOM   1725  OG  SER A 108      -9.874  -9.817  13.428  1.00 87.41           O  
ATOM   1726  HG  SER A 108     -10.429  -9.743  14.208  1.00 87.41           H  
ATOM   1727  N   THR A 109      -9.700 -10.588   9.913  1.00 88.83           N  
ATOM   1728  H   THR A 109      -8.928  -9.939   9.858  1.00 88.83           H  
ATOM   1729  CA  THR A 109     -10.689 -10.519   8.825  1.00 88.83           C  
ATOM   1730  HA  THR A 109     -11.382 -11.353   8.939  1.00 88.83           H  
ATOM   1731  C   THR A 109     -10.024 -10.646   7.453  1.00 88.83           C  
ATOM   1732  CB  THR A 109     -11.524  -9.230   8.893  1.00 88.83           C  
ATOM   1733  HB  THR A 109     -12.178  -9.184   8.022  1.00 88.83           H  
ATOM   1734  O   THR A 109      -8.854 -10.300   7.298  1.00 88.83           O  
ATOM   1735  CG2 THR A 109     -12.386  -9.180  10.153  1.00 88.83           C  
ATOM   1736 HG21 THR A 109     -13.026  -8.298  10.123  1.00 88.83           H  
ATOM   1737 HG22 THR A 109     -11.754  -9.132  11.040  1.00 88.83           H  
ATOM   1738 HG23 THR A 109     -13.013 -10.070  10.207  1.00 88.83           H  
ATOM   1739  OG1 THR A 109     -10.703  -8.090   8.910  1.00 88.83           O  
ATOM   1740  HG1 THR A 109     -11.258  -7.312   8.995  1.00 88.83           H  
ATOM   1741  N   PRO A 110     -10.720 -11.175   6.428  1.00 93.44           N  
ATOM   1742  CA  PRO A 110     -10.204 -11.148   5.064  1.00 93.44           C  
ATOM   1743  HA  PRO A 110      -9.267 -11.703   5.034  1.00 93.44           H  
ATOM   1744  C   PRO A 110      -9.962  -9.714   4.585  1.00 93.44           C  
ATOM   1745  CB  PRO A 110     -11.242 -11.864   4.196  1.00 93.44           C  
ATOM   1746  HB2 PRO A 110     -10.770 -12.461   3.415  1.00 93.44           H  
ATOM   1747  HB3 PRO A 110     -11.932 -11.142   3.759  1.00 93.44           H  
ATOM   1748  O   PRO A 110     -10.742  -8.810   4.884  1.00 93.44           O  
ATOM   1749  CG  PRO A 110     -11.995 -12.738   5.196  1.00 93.44           C  
ATOM   1750  HG2 PRO A 110     -13.011 -12.951   4.863  1.00 93.44           H  
ATOM   1751  HG3 PRO A 110     -11.443 -13.663   5.361  1.00 93.44           H  
ATOM   1752  CD  PRO A 110     -11.981 -11.896   6.471  1.00 93.44           C  
ATOM   1753  HD2 PRO A 110     -12.049 -12.549   7.341  1.00 93.44           H  
ATOM   1754  HD3 PRO A 110     -12.807 -11.184   6.458  1.00 93.44           H  
ATOM   1755  N   VAL A 111      -8.898  -9.535   3.808  1.00 94.97           N  
ATOM   1756  H   VAL A 111      -8.306 -10.330   3.614  1.00 94.97           H  
ATOM   1757  CA  VAL A 111      -8.509  -8.250   3.221  1.00 94.97           C  
ATOM   1758  HA  VAL A 111      -9.234  -7.479   3.483  1.00 94.97           H  
ATOM   1759  C   VAL A 111      -8.497  -8.395   1.709  1.00 94.97           C  
ATOM   1760  CB  VAL A 111      -7.137  -7.815   3.757  1.00 94.97           C  
ATOM   1761  HB  VAL A 111      -6.423  -8.621   3.585  1.00 94.97           H  
ATOM   1762  O   VAL A 111      -7.911  -9.338   1.181  1.00 94.97           O  
ATOM   1763  CG1 VAL A 111      -6.612  -6.554   3.062  1.00 94.97           C  
ATOM   1764 HG11 VAL A 111      -5.590  -6.361   3.391  1.00 94.97           H  
ATOM   1765 HG12 VAL A 111      -6.584  -6.684   1.980  1.00 94.97           H  
ATOM   1766 HG13 VAL A 111      -7.246  -5.701   3.303  1.00 94.97           H  
ATOM   1767  CG2 VAL A 111      -7.215  -7.548   5.267  1.00 94.97           C  
ATOM   1768 HG21 VAL A 111      -7.687  -8.380   5.790  1.00 94.97           H  
ATOM   1769 HG22 VAL A 111      -7.797  -6.647   5.465  1.00 94.97           H  
ATOM   1770 HG23 VAL A 111      -6.213  -7.443   5.682  1.00 94.97           H  
ATOM   1771  N   GLU A 112      -9.115  -7.461   1.000  1.00 96.95           N  
ATOM   1772  H   GLU A 112      -9.505  -6.669   1.490  1.00 96.95           H  
ATOM   1773  CA  GLU A 112      -9.035  -7.360  -0.451  1.00 96.95           C  
ATOM   1774  HA  GLU A 112      -8.745  -8.331  -0.854  1.00 96.95           H  
ATOM   1775  C   GLU A 112      -7.948  -6.355  -0.847  1.00 96.95           C  
ATOM   1776  CB  GLU A 112     -10.418  -7.040  -1.039  1.00 96.95           C  
ATOM   1777  HB2 GLU A 112     -11.120  -7.795  -0.684  1.00 96.95           H  
ATOM   1778  HB3 GLU A 112     -10.756  -6.061  -0.701  1.00 96.95           H  
ATOM   1779  O   GLU A 112      -7.912  -5.219  -0.383  1.00 96.95           O  
ATOM   1780  CG  GLU A 112     -10.383  -7.079  -2.571  1.00 96.95           C  
ATOM   1781  HG2 GLU A 112      -9.784  -7.934  -2.885  1.00 96.95           H  
ATOM   1782  HG3 GLU A 112      -9.884  -6.185  -2.944  1.00 96.95           H  
ATOM   1783  CD  GLU A 112     -11.784  -7.215  -3.187  1.00 96.95           C  
ATOM   1784  OE1 GLU A 112     -12.345  -6.207  -3.663  1.00 96.95           O  
ATOM   1785  OE2 GLU A 112     -12.245  -8.374  -3.288  1.00 96.95           O  
ATOM   1786  N   VAL A 113      -7.021  -6.778  -1.704  1.00 97.51           N  
ATOM   1787  H   VAL A 113      -7.060  -7.741  -2.005  1.00 97.51           H  
ATOM   1788  CA  VAL A 113      -5.942  -5.932  -2.212  1.00 97.51           C  
ATOM   1789  HA  VAL A 113      -6.044  -4.938  -1.776  1.00 97.51           H  
ATOM   1790  C   VAL A 113      -6.080  -5.796  -3.720  1.00 97.51           C  
ATOM   1791  CB  VAL A 113      -4.553  -6.448  -1.797  1.00 97.51           C  
ATOM   1792  HB  VAL A 113      -4.360  -7.403  -2.285  1.00 97.51           H  
ATOM   1793  O   VAL A 113      -5.917  -6.764  -4.469  1.00 97.51           O  
ATOM   1794  CG1 VAL A 113      -3.469  -5.444  -2.221  1.00 97.51           C  
ATOM   1795 HG11 VAL A 113      -2.490  -5.802  -1.901  1.00 97.51           H  
ATOM   1796 HG12 VAL A 113      -3.461  -5.332  -3.305  1.00 97.51           H  
ATOM   1797 HG13 VAL A 113      -3.662  -4.475  -1.761  1.00 97.51           H  
ATOM   1798  CG2 VAL A 113      -4.448  -6.640  -0.277  1.00 97.51           C  
ATOM   1799 HG21 VAL A 113      -4.736  -5.721   0.235  1.00 97.51           H  
ATOM   1800 HG22 VAL A 113      -5.113  -7.442   0.042  1.00 97.51           H  
ATOM   1801 HG23 VAL A 113      -3.430  -6.908   0.007  1.00 97.51           H  
ATOM   1802  N   HIS A 114      -6.333  -4.575  -4.186  1.00 97.80           N  
ATOM   1803  H   HIS A 114      -6.494  -3.844  -3.509  1.00 97.80           H  
ATOM   1804  CA  HIS A 114      -6.261  -4.224  -5.600  1.00 97.80           C  
ATOM   1805  HA  HIS A 114      -6.428  -5.128  -6.187  1.00 97.80           H  
ATOM   1806  C   HIS A 114      -4.869  -3.689  -5.918  1.00 97.80           C  
ATOM   1807  CB  HIS A 114      -7.341  -3.221  -6.018  1.00 97.80           C  
ATOM   1808  HB2 HIS A 114      -7.066  -2.228  -5.661  1.00 97.80           H  
ATOM   1809  HB3 HIS A 114      -7.374  -3.179  -7.106  1.00 97.80           H  
ATOM   1810  O   HIS A 114      -4.425  -2.683  -5.367  1.00 97.80           O  
ATOM   1811  CG  HIS A 114      -8.715  -3.540  -5.503  1.00 97.80           C  
ATOM   1812  CD2 HIS A 114      -9.194  -3.186  -4.271  1.00 97.80           C  
ATOM   1813  HD2 HIS A 114      -8.667  -2.651  -3.495  1.00 97.80           H  
ATOM   1814  ND1 HIS A 114      -9.728  -4.215  -6.160  1.00 97.80           N  
ATOM   1815  HD1 HIS A 114      -9.714  -4.654  -7.069  1.00 97.80           H  
ATOM   1816  CE1 HIS A 114     -10.779  -4.284  -5.324  1.00 97.80           C  
ATOM   1817  HE1 HIS A 114     -11.716  -4.787  -5.510  1.00 97.80           H  
ATOM   1818  NE2 HIS A 114     -10.497  -3.640  -4.191  1.00 97.80           N  
ATOM   1819  N   ILE A 115      -4.188  -4.347  -6.844  1.00 97.70           N  
ATOM   1820  H   ILE A 115      -4.624  -5.161  -7.255  1.00 97.70           H  
ATOM   1821  CA  ILE A 115      -2.851  -3.996  -7.301  1.00 97.70           C  
ATOM   1822  HA  ILE A 115      -2.455  -3.198  -6.673  1.00 97.70           H  
ATOM   1823  C   ILE A 115      -2.965  -3.492  -8.735  1.00 97.70           C  
ATOM   1824  CB  ILE A 115      -1.892  -5.198  -7.199  1.00 97.70           C  
ATOM   1825  HB  ILE A 115      -2.177  -5.921  -7.964  1.00 97.70           H  
ATOM   1826  O   ILE A 115      -3.500  -4.188  -9.600  1.00 97.70           O  
ATOM   1827  CG1 ILE A 115      -1.963  -5.920  -5.833  1.00 97.70           C  
ATOM   1828 HG12 ILE A 115      -2.997  -6.175  -5.598  1.00 97.70           H  
ATOM   1829 HG13 ILE A 115      -1.590  -5.266  -5.045  1.00 97.70           H  
ATOM   1830  CG2 ILE A 115      -0.466  -4.693  -7.486  1.00 97.70           C  
ATOM   1831 HG21 ILE A 115      -0.186  -3.933  -6.757  1.00 97.70           H  
ATOM   1832 HG22 ILE A 115       0.257  -5.508  -7.446  1.00 97.70           H  
ATOM   1833 HG23 ILE A 115      -0.412  -4.254  -8.482  1.00 97.70           H  
ATOM   1834  CD1 ILE A 115      -1.186  -7.239  -5.815  1.00 97.70           C  
ATOM   1835 HD11 ILE A 115      -1.555  -7.890  -6.608  1.00 97.70           H  
ATOM   1836 HD12 ILE A 115      -0.118  -7.068  -5.949  1.00 97.70           H  
ATOM   1837 HD13 ILE A 115      -1.335  -7.734  -4.855  1.00 97.70           H  
ATOM   1838  N   LYS A 116      -2.447  -2.296  -9.004  1.00 96.87           N  
ATOM   1839  H   LYS A 116      -2.028  -1.791  -8.237  1.00 96.87           H  
ATOM   1840  CA  LYS A 116      -2.360  -1.716 -10.346  1.00 96.87           C  
ATOM   1841  HA  LYS A 116      -2.755  -2.429 -11.070  1.00 96.87           H  
ATOM   1842  C   LYS A 116      -0.903  -1.460 -10.709  1.00 96.87           C  
ATOM   1843  CB  LYS A 116      -3.219  -0.450 -10.413  1.00 96.87           C  
ATOM   1844  HB2 LYS A 116      -2.839   0.271  -9.689  1.00 96.87           H  
ATOM   1845  HB3 LYS A 116      -4.245  -0.698 -10.142  1.00 96.87           H  
ATOM   1846  O   LYS A 116      -0.178  -0.817  -9.954  1.00 96.87           O  
ATOM   1847  CG  LYS A 116      -3.201   0.172 -11.815  1.00 96.87           C  
ATOM   1848  HG2 LYS A 116      -2.173   0.323 -12.143  1.00 96.87           H  
ATOM   1849  HG3 LYS A 116      -3.696  -0.496 -12.519  1.00 96.87           H  
ATOM   1850  CD  LYS A 116      -3.896   1.533 -11.811  1.00 96.87           C  
ATOM   1851  HD2 LYS A 116      -3.376   2.185 -11.108  1.00 96.87           H  
ATOM   1852  HD3 LYS A 116      -4.935   1.427 -11.501  1.00 96.87           H  
ATOM   1853  CE  LYS A 116      -3.804   2.115 -13.223  1.00 96.87           C  
ATOM   1854  HE2 LYS A 116      -2.776   2.005 -13.570  1.00 96.87           H  
ATOM   1855  HE3 LYS A 116      -4.426   1.531 -13.902  1.00 96.87           H  
ATOM   1856  NZ  LYS A 116      -4.184   3.546 -13.236  1.00 96.87           N  
ATOM   1857  HZ1 LYS A 116      -4.013   3.934 -14.153  1.00 96.87           H  
ATOM   1858  HZ2 LYS A 116      -5.149   3.681 -12.973  1.00 96.87           H  
ATOM   1859  HZ3 LYS A 116      -3.604   4.042 -12.575  1.00 96.87           H  
ATOM   1860  N   VAL A 117      -0.499  -1.936 -11.883  1.00 94.88           N  
ATOM   1861  H   VAL A 117      -1.170  -2.442 -12.443  1.00 94.88           H  
ATOM   1862  CA  VAL A 117       0.878  -1.875 -12.386  1.00 94.88           C  
ATOM   1863  HA  VAL A 117       1.436  -1.107 -11.850  1.00 94.88           H  
ATOM   1864  C   VAL A 117       0.837  -1.522 -13.866  1.00 94.88           C  
ATOM   1865  CB  VAL A 117       1.587  -3.223 -12.185  1.00 94.88           C  
ATOM   1866  HB  VAL A 117       1.142  -3.975 -12.836  1.00 94.88           H  
ATOM   1867  O   VAL A 117       0.462  -2.343 -14.702  1.00 94.88           O  
ATOM   1868  CG1 VAL A 117       3.071  -3.097 -12.519  1.00 94.88           C  
ATOM   1869 HG11 VAL A 117       3.205  -2.790 -13.556  1.00 94.88           H  
ATOM   1870 HG12 VAL A 117       3.540  -4.072 -12.385  1.00 94.88           H  
ATOM   1871 HG13 VAL A 117       3.545  -2.370 -11.859  1.00 94.88           H  
ATOM   1872  CG2 VAL A 117       1.450  -3.719 -10.748  1.00 94.88           C  
ATOM   1873 HG21 VAL A 117       0.400  -3.899 -10.517  1.00 94.88           H  
ATOM   1874 HG22 VAL A 117       1.937  -4.690 -10.662  1.00 94.88           H  
ATOM   1875 HG23 VAL A 117       1.865  -2.991 -10.051  1.00 94.88           H  
ATOM   1876  N   GLY A 118       1.161  -0.271 -14.197  1.00 90.69           N  
ATOM   1877  H   GLY A 118       1.496   0.354 -13.477  1.00 90.69           H  
ATOM   1878  CA  GLY A 118       0.876   0.270 -15.526  1.00 90.69           C  
ATOM   1879  HA2 GLY A 118       1.468  -0.266 -16.268  1.00 90.69           H  
ATOM   1880  HA3 GLY A 118       1.146   1.325 -15.562  1.00 90.69           H  
ATOM   1881  C   GLY A 118      -0.617   0.135 -15.858  1.00 90.69           C  
ATOM   1882  O   GLY A 118      -1.466   0.710 -15.169  1.00 90.69           O  
ATOM   1883  N   ASP A 119      -0.922  -0.653 -16.890  1.00 89.95           N  
ATOM   1884  H   ASP A 119      -0.164  -1.075 -17.407  1.00 89.95           H  
ATOM   1885  CA  ASP A 119      -2.289  -0.940 -17.348  1.00 89.95           C  
ATOM   1886  HA  ASP A 119      -2.938  -0.109 -17.073  1.00 89.95           H  
ATOM   1887  C   ASP A 119      -2.886  -2.216 -16.734  1.00 89.95           C  
ATOM   1888  CB  ASP A 119      -2.295  -1.046 -18.879  1.00 89.95           C  
ATOM   1889  HB2 ASP A 119      -1.710  -1.917 -19.176  1.00 89.95           H  
ATOM   1890  HB3 ASP A 119      -3.319  -1.192 -19.223  1.00 89.95           H  
ATOM   1891  O   ASP A 119      -4.100  -2.420 -16.787  1.00 89.95           O  
ATOM   1892  CG  ASP A 119      -1.729   0.207 -19.545  1.00 89.95           C  
ATOM   1893  OD1 ASP A 119      -2.203   1.312 -19.195  1.00 89.95           O  
ATOM   1894  OD2 ASP A 119      -0.796   0.036 -20.365  1.00 89.95           O  
ATOM   1895  N   GLU A 120      -2.057  -3.081 -16.142  1.00 94.92           N  
ATOM   1896  H   GLU A 120      -1.096  -2.811 -15.985  1.00 94.92           H  
ATOM   1897  CA  GLU A 120      -2.514  -4.330 -15.540  1.00 94.92           C  
ATOM   1898  HA  GLU A 120      -3.304  -4.730 -16.176  1.00 94.92           H  
ATOM   1899  C   GLU A 120      -3.114  -4.065 -14.154  1.00 94.92           C  
ATOM   1900  CB  GLU A 120      -1.383  -5.374 -15.511  1.00 94.92           C  
ATOM   1901  HB2 GLU A 120      -0.648  -5.098 -14.754  1.00 94.92           H  
ATOM   1902  HB3 GLU A 120      -0.897  -5.381 -16.487  1.00 94.92           H  
ATOM   1903  O   GLU A 120      -2.578  -3.296 -13.352  1.00 94.92           O  
ATOM   1904  CG  GLU A 120      -1.924  -6.788 -15.221  1.00 94.92           C  
ATOM   1905  HG2 GLU A 120      -2.690  -7.023 -15.960  1.00 94.92           H  
ATOM   1906  HG3 GLU A 120      -2.401  -6.786 -14.241  1.00 94.92           H  
ATOM   1907  CD  GLU A 120      -0.855  -7.896 -15.245  1.00 94.92           C  
ATOM   1908  OE1 GLU A 120      -1.152  -8.997 -14.719  1.00 94.92           O  
ATOM   1909  OE2 GLU A 120       0.264  -7.663 -15.746  1.00 94.92           O  
ATOM   1910  N   LYS A 121      -4.241  -4.721 -13.866  1.00 96.24           N  
ATOM   1911  H   LYS A 121      -4.603  -5.366 -14.554  1.00 96.24           H  
ATOM   1912  CA  LYS A 121      -4.895  -4.709 -12.557  1.00 96.24           C  
ATOM   1913  HA  LYS A 121      -4.245  -4.217 -11.833  1.00 96.24           H  
ATOM   1914  C   LYS A 121      -5.121  -6.136 -12.090  1.00 96.24           C  
ATOM   1915  CB  LYS A 121      -6.231  -3.960 -12.609  1.00 96.24           C  
ATOM   1916  HB2 LYS A 121      -6.730  -4.083 -11.648  1.00 96.24           H  
ATOM   1917  HB3 LYS A 121      -6.858  -4.409 -13.380  1.00 96.24           H  
ATOM   1918  O   LYS A 121      -5.577  -6.969 -12.870  1.00 96.24           O  
ATOM   1919  CG  LYS A 121      -6.071  -2.461 -12.887  1.00 96.24           C  
ATOM   1920  HG2 LYS A 121      -5.463  -2.012 -12.102  1.00 96.24           H  
ATOM   1921  HG3 LYS A 121      -5.589  -2.309 -13.853  1.00 96.24           H  
ATOM   1922  CD  LYS A 121      -7.456  -1.813 -12.899  1.00 96.24           C  
ATOM   1923  HD2 LYS A 121      -7.918  -1.947 -11.921  1.00 96.24           H  
ATOM   1924  HD3 LYS A 121      -8.070  -2.310 -13.650  1.00 96.24           H  
ATOM   1925  CE  LYS A 121      -7.363  -0.323 -13.227  1.00 96.24           C  
ATOM   1926  HE2 LYS A 121      -6.877  -0.217 -14.197  1.00 96.24           H  
ATOM   1927  HE3 LYS A 121      -6.741   0.156 -12.471  1.00 96.24           H  
ATOM   1928  NZ  LYS A 121      -8.719   0.280 -13.250  1.00 96.24           N  
ATOM   1929  HZ1 LYS A 121      -8.687   1.264 -13.473  1.00 96.24           H  
ATOM   1930  HZ2 LYS A 121      -9.167   0.161 -12.353  1.00 96.24           H  
ATOM   1931  HZ3 LYS A 121      -9.290  -0.188 -13.939  1.00 96.24           H  
ATOM   1932  N   ARG A 122      -4.855  -6.400 -10.815  1.00 97.11           N  
ATOM   1933  H   ARG A 122      -4.480  -5.654 -10.247  1.00 97.11           H  
ATOM   1934  CA  ARG A 122      -5.193  -7.660 -10.149  1.00 97.11           C  
ATOM   1935  HA  ARG A 122      -5.913  -8.208 -10.756  1.00 97.11           H  
ATOM   1936  C   ARG A 122      -5.863  -7.374  -8.820  1.00 97.11           C  
ATOM   1937  CB  ARG A 122      -3.947  -8.534  -9.968  1.00 97.11           C  
ATOM   1938  HB2 ARG A 122      -4.216  -9.410  -9.378  1.00 97.11           H  
ATOM   1939  HB3 ARG A 122      -3.180  -7.979  -9.429  1.00 97.11           H  
ATOM   1940  O   ARG A 122      -5.508  -6.413  -8.148  1.00 97.11           O  
ATOM   1941  CG  ARG A 122      -3.404  -8.999 -11.324  1.00 97.11           C  
ATOM   1942  HG2 ARG A 122      -4.202  -9.462 -11.904  1.00 97.11           H  
ATOM   1943  HG3 ARG A 122      -3.006  -8.149 -11.879  1.00 97.11           H  
ATOM   1944  CD  ARG A 122      -2.296 -10.017 -11.108  1.00 97.11           C  
ATOM   1945  HD2 ARG A 122      -2.700 -10.884 -10.585  1.00 97.11           H  
ATOM   1946  HD3 ARG A 122      -1.520  -9.552 -10.499  1.00 97.11           H  
ATOM   1947  NE  ARG A 122      -1.700 -10.423 -12.381  1.00 97.11           N  
ATOM   1948  HE  ARG A 122      -1.845  -9.834 -13.189  1.00 97.11           H  
ATOM   1949  NH1 ARG A 122      -0.294 -12.032 -11.553  1.00 97.11           N  
ATOM   1950 HH11 ARG A 122      -0.791 -12.014 -10.674  1.00 97.11           H  
ATOM   1951 HH12 ARG A 122       0.634 -12.421 -11.645  1.00 97.11           H  
ATOM   1952  NH2 ARG A 122      -0.050 -11.269 -13.638  1.00 97.11           N  
ATOM   1953 HH21 ARG A 122       0.875 -11.674 -13.665  1.00 97.11           H  
ATOM   1954 HH22 ARG A 122      -0.311 -10.544 -14.291  1.00 97.11           H  
ATOM   1955  CZ  ARG A 122      -0.699 -11.258 -12.518  1.00 97.11           C  
ATOM   1956  N   THR A 123      -6.810  -8.219  -8.453  1.00 97.34           N  
ATOM   1957  H   THR A 123      -7.021  -9.014  -9.038  1.00 97.34           H  
ATOM   1958  CA  THR A 123      -7.484  -8.167  -7.157  1.00 97.34           C  
ATOM   1959  HA  THR A 123      -7.012  -7.416  -6.524  1.00 97.34           H  
ATOM   1960  C   THR A 123      -7.298  -9.507  -6.484  1.00 97.34           C  
ATOM   1961  CB  THR A 123      -8.957  -7.780  -7.307  1.00 97.34           C  
ATOM   1962  HB  THR A 123      -9.469  -8.468  -7.980  1.00 97.34           H  
ATOM   1963  O   THR A 123      -7.444 -10.546  -7.128  1.00 97.34           O  
ATOM   1964  CG2 THR A 123      -9.686  -7.713  -5.970  1.00 97.34           C  
ATOM   1965 HG21 THR A 123      -9.161  -7.058  -5.275  1.00 97.34           H  
ATOM   1966 HG22 THR A 123     -10.698  -7.333  -6.116  1.00 97.34           H  
ATOM   1967 HG23 THR A 123      -9.770  -8.706  -5.528  1.00 97.34           H  
ATOM   1968  OG1 THR A 123      -8.965  -6.475  -7.842  1.00 97.34           O  
ATOM   1969  HG1 THR A 123      -8.514  -5.961  -7.168  1.00 97.34           H  
ATOM   1970  N   VAL A 124      -6.901  -9.465  -5.219  1.00 97.01           N  
ATOM   1971  H   VAL A 124      -6.773  -8.569  -4.772  1.00 97.01           H  
ATOM   1972  CA  VAL A 124      -6.596 -10.646  -4.422  1.00 97.01           C  
ATOM   1973  HA  VAL A 124      -7.012 -11.536  -4.894  1.00 97.01           H  
ATOM   1974  C   VAL A 124      -7.240 -10.481  -3.062  1.00 97.01           C  
ATOM   1975  CB  VAL A 124      -5.075 -10.831  -4.285  1.00 97.01           C  
ATOM   1976  HB  VAL A 124      -4.637  -9.941  -3.833  1.00 97.01           H  
ATOM   1977  O   VAL A 124      -6.981  -9.498  -2.375  1.00 97.01           O  
ATOM   1978  CG1 VAL A 124      -4.715 -12.040  -3.419  1.00 97.01           C  
ATOM   1979 HG11 VAL A 124      -5.156 -11.949  -2.426  1.00 97.01           H  
ATOM   1980 HG12 VAL A 124      -5.065 -12.964  -3.879  1.00 97.01           H  
ATOM   1981 HG13 VAL A 124      -3.634 -12.069  -3.287  1.00 97.01           H  
ATOM   1982  CG2 VAL A 124      -4.438 -11.041  -5.665  1.00 97.01           C  
ATOM   1983 HG21 VAL A 124      -4.422 -10.100  -6.216  1.00 97.01           H  
ATOM   1984 HG22 VAL A 124      -3.419 -11.406  -5.538  1.00 97.01           H  
ATOM   1985 HG23 VAL A 124      -5.004 -11.785  -6.225  1.00 97.01           H  
ATOM   1986  N   THR A 125      -8.044 -11.457  -2.667  1.00 97.20           N  
ATOM   1987  H   THR A 125      -8.255 -12.218  -3.297  1.00 97.20           H  
ATOM   1988  CA  THR A 125      -8.479 -11.604  -1.280  1.00 97.20           C  
ATOM   1989  HA  THR A 125      -8.573 -10.620  -0.821  1.00 97.20           H  
ATOM   1990  C   THR A 125      -7.424 -12.409  -0.529  1.00 97.20           C  
ATOM   1991  CB  THR A 125      -9.842 -12.298  -1.200  1.00 97.20           C  
ATOM   1992  HB  THR A 125      -9.722 -13.344  -1.480  1.00 97.20           H  
ATOM   1993  O   THR A 125      -7.038 -13.482  -0.986  1.00 97.20           O  
ATOM   1994  CG2 THR A 125     -10.435 -12.234   0.205  1.00 97.20           C  
ATOM   1995 HG21 THR A 125     -10.510 -11.198   0.536  1.00 97.20           H  
ATOM   1996 HG22 THR A 125     -11.428 -12.683   0.201  1.00 97.20           H  
ATOM   1997 HG23 THR A 125      -9.806 -12.790   0.901  1.00 97.20           H  
ATOM   1998  OG1 THR A 125     -10.760 -11.713  -2.100  1.00 97.20           O  
ATOM   1999  HG1 THR A 125     -10.947 -10.806  -1.846  1.00 97.20           H  
ATOM   2000  N   VAL A 126      -6.957 -11.890   0.602  1.00 96.91           N  
ATOM   2001  H   VAL A 126      -7.307 -10.986   0.884  1.00 96.91           H  
ATOM   2002  CA  VAL A 126      -5.982 -12.530   1.489  1.00 96.91           C  
ATOM   2003  HA  VAL A 126      -5.648 -13.470   1.050  1.00 96.91           H  
ATOM   2004  C   VAL A 126      -6.690 -12.833   2.803  1.00 96.91           C  
ATOM   2005  CB  VAL A 126      -4.746 -11.634   1.706  1.00 96.91           C  
ATOM   2006  HB  VAL A 126      -5.023 -10.774   2.317  1.00 96.91           H  
ATOM   2007  O   VAL A 126      -7.113 -11.923   3.521  1.00 96.91           O  
ATOM   2008  CG1 VAL A 126      -3.629 -12.405   2.418  1.00 96.91           C  
ATOM   2009 HG11 VAL A 126      -3.295 -13.241   1.803  1.00 96.91           H  
ATOM   2010 HG12 VAL A 126      -2.783 -11.748   2.617  1.00 96.91           H  
ATOM   2011 HG13 VAL A 126      -3.990 -12.805   3.366  1.00 96.91           H  
ATOM   2012  CG2 VAL A 126      -4.168 -11.105   0.386  1.00 96.91           C  
ATOM   2013 HG21 VAL A 126      -3.280 -10.510   0.598  1.00 96.91           H  
ATOM   2014 HG22 VAL A 126      -4.893 -10.464  -0.115  1.00 96.91           H  
ATOM   2015 HG23 VAL A 126      -3.905 -11.939  -0.265  1.00 96.91           H  
ATOM   2016  N   ASN A 127      -6.873 -14.111   3.109  1.00 96.08           N  
ATOM   2017  H   ASN A 127      -6.480 -14.812   2.497  1.00 96.08           H  
ATOM   2018  CA  ASN A 127      -7.548 -14.564   4.320  1.00 96.08           C  
ATOM   2019  HA  ASN A 127      -8.448 -13.962   4.444  1.00 96.08           H  
ATOM   2020  C   ASN A 127      -6.664 -14.373   5.566  1.00 96.08           C  
ATOM   2021  CB  ASN A 127      -7.972 -16.028   4.141  1.00 96.08           C  
ATOM   2022  HB2 ASN A 127      -8.432 -16.404   5.055  1.00 96.08           H  
ATOM   2023  HB3 ASN A 127      -7.093 -16.640   3.935  1.00 96.08           H  
ATOM   2024  O   ASN A 127      -5.445 -14.253   5.443  1.00 96.08           O  
ATOM   2025  CG  ASN A 127      -8.978 -16.183   3.022  1.00 96.08           C  
ATOM   2026  ND2 ASN A 127      -8.577 -16.761   1.918  1.00 96.08           N  
ATOM   2027 HD21 ASN A 127      -7.581 -16.827   1.764  1.00 96.08           H  
ATOM   2028 HD22 ASN A 127      -9.211 -16.743   1.131  1.00 96.08           H  
ATOM   2029  OD1 ASN A 127     -10.119 -15.762   3.126  1.00 96.08           O  
ATOM   2030  N   PRO A 128      -7.247 -14.368   6.777  1.00 94.37           N  
ATOM   2031  CA  PRO A 128      -6.484 -14.331   8.024  1.00 94.37           C  
ATOM   2032  HA  PRO A 128      -6.038 -13.342   8.134  1.00 94.37           H  
ATOM   2033  C   PRO A 128      -5.388 -15.404   8.086  1.00 94.37           C  
ATOM   2034  CB  PRO A 128      -7.527 -14.536   9.125  1.00 94.37           C  
ATOM   2035  HB2 PRO A 128      -7.235 -14.067  10.065  1.00 94.37           H  
ATOM   2036  HB3 PRO A 128      -7.715 -15.599   9.280  1.00 94.37           H  
ATOM   2037  O   PRO A 128      -5.659 -16.592   7.900  1.00 94.37           O  
ATOM   2038  CG  PRO A 128      -8.769 -13.891   8.520  1.00 94.37           C  
ATOM   2039  HG2 PRO A 128      -8.678 -12.808   8.593  1.00 94.37           H  
ATOM   2040  HG3 PRO A 128      -9.687 -14.242   8.991  1.00 94.37           H  
ATOM   2041  CD  PRO A 128      -8.674 -14.315   7.059  1.00 94.37           C  
ATOM   2042  HD2 PRO A 128      -9.114 -15.304   6.934  1.00 94.37           H  
ATOM   2043  HD3 PRO A 128      -9.184 -13.585   6.431  1.00 94.37           H  
ATOM   2044  N   GLY A 129      -4.151 -14.986   8.354  1.00 93.28           N  
ATOM   2045  H   GLY A 129      -3.990 -13.991   8.423  1.00 93.28           H  
ATOM   2046  CA  GLY A 129      -2.964 -15.844   8.405  1.00 93.28           C  
ATOM   2047  HA2 GLY A 129      -2.167 -15.293   8.903  1.00 93.28           H  
ATOM   2048  HA3 GLY A 129      -3.193 -16.734   8.991  1.00 93.28           H  
ATOM   2049  C   GLY A 129      -2.431 -16.299   7.040  1.00 93.28           C  
ATOM   2050  O   GLY A 129      -1.460 -17.056   6.996  1.00 93.28           O  
ATOM   2051  N   GLU A 130      -3.042 -15.870   5.934  1.00 96.39           N  
ATOM   2052  H   GLU A 130      -3.819 -15.231   6.024  1.00 96.39           H  
ATOM   2053  CA  GLU A 130      -2.624 -16.226   4.578  1.00 96.39           C  
ATOM   2054  HA  GLU A 130      -2.248 -17.249   4.604  1.00 96.39           H  
ATOM   2055  C   GLU A 130      -1.484 -15.321   4.085  1.00 96.39           C  
ATOM   2056  CB  GLU A 130      -3.839 -16.208   3.632  1.00 96.39           C  
ATOM   2057  HB2 GLU A 130      -4.137 -15.174   3.459  1.00 96.39           H  
ATOM   2058  HB3 GLU A 130      -4.660 -16.737   4.115  1.00 96.39           H  
ATOM   2059  O   GLU A 130      -1.447 -14.115   4.353  1.00 96.39           O  
ATOM   2060  CG  GLU A 130      -3.574 -16.874   2.272  1.00 96.39           C  
ATOM   2061  HG2 GLU A 130      -2.781 -16.332   1.758  1.00 96.39           H  
ATOM   2062  HG3 GLU A 130      -3.222 -17.889   2.453  1.00 96.39           H  
ATOM   2063  CD  GLU A 130      -4.818 -16.923   1.364  1.00 96.39           C  
ATOM   2064  OE1 GLU A 130      -4.803 -17.722   0.404  1.00 96.39           O  
ATOM   2065  OE2 GLU A 130      -5.808 -16.203   1.636  1.00 96.39           O  
ATOM   2066  N   GLU A 131      -0.565 -15.912   3.318  1.00 97.10           N  
ATOM   2067  H   GLU A 131      -0.680 -16.894   3.109  1.00 97.10           H  
ATOM   2068  CA  GLU A 131       0.424 -15.195   2.514  1.00 97.10           C  
ATOM   2069  HA  GLU A 131       0.264 -14.127   2.662  1.00 97.10           H  
ATOM   2070  C   GLU A 131       0.187 -15.519   1.032  1.00 97.10           C  
ATOM   2071  CB  GLU A 131       1.861 -15.507   2.988  1.00 97.10           C  
ATOM   2072  HB2 GLU A 131       2.077 -16.564   2.831  1.00 97.10           H  
ATOM   2073  HB3 GLU A 131       1.920 -15.299   4.056  1.00 97.10           H  
ATOM   2074  O   GLU A 131       0.197 -16.686   0.637  1.00 97.10           O  
ATOM   2075  CG  GLU A 131       2.924 -14.658   2.261  1.00 97.10           C  
ATOM   2076  HG2 GLU A 131       2.915 -14.913   1.201  1.00 97.10           H  
ATOM   2077  HG3 GLU A 131       2.650 -13.607   2.347  1.00 97.10           H  
ATOM   2078  CD  GLU A 131       4.356 -14.825   2.818  1.00 97.10           C  
ATOM   2079  OE1 GLU A 131       5.286 -15.100   2.015  1.00 97.10           O  
ATOM   2080  OE2 GLU A 131       4.570 -14.583   4.032  1.00 97.10           O  
ATOM   2081  N   VAL A 132      -0.018 -14.490   0.206  1.00 97.53           N  
ATOM   2082  H   VAL A 132       0.027 -13.562   0.602  1.00 97.53           H  
ATOM   2083  CA  VAL A 132      -0.251 -14.613  -1.240  1.00 97.53           C  
ATOM   2084  HA  VAL A 132      -0.194 -15.666  -1.513  1.00 97.53           H  
ATOM   2085  C   VAL A 132       0.840 -13.872  -2.007  1.00 97.53           C  
ATOM   2086  CB  VAL A 132      -1.654 -14.112  -1.649  1.00 97.53           C  
ATOM   2087  HB  VAL A 132      -1.742 -13.049  -1.428  1.00 97.53           H  
ATOM   2088  O   VAL A 132       1.145 -12.719  -1.713  1.00 97.53           O  
ATOM   2089  CG1 VAL A 132      -1.872 -14.325  -3.156  1.00 97.53           C  
ATOM   2090 HG11 VAL A 132      -1.265 -13.625  -3.730  1.00 97.53           H  
ATOM   2091 HG12 VAL A 132      -1.610 -15.348  -3.428  1.00 97.53           H  
ATOM   2092 HG13 VAL A 132      -2.921 -14.173  -3.409  1.00 97.53           H  
ATOM   2093  CG2 VAL A 132      -2.770 -14.857  -0.908  1.00 97.53           C  
ATOM   2094 HG21 VAL A 132      -2.684 -14.682   0.164  1.00 97.53           H  
ATOM   2095 HG22 VAL A 132      -2.703 -15.929  -1.092  1.00 97.53           H  
ATOM   2096 HG23 VAL A 132      -3.748 -14.500  -1.229  1.00 97.53           H  
ATOM   2097  N   GLU A 133       1.410 -14.507  -3.032  1.00 97.78           N  
ATOM   2098  H   GLU A 133       1.104 -15.446  -3.242  1.00 97.78           H  
ATOM   2099  CA  GLU A 133       2.361 -13.874  -3.954  1.00 97.78           C  
ATOM   2100  HA  GLU A 133       2.667 -12.916  -3.533  1.00 97.78           H  
ATOM   2101  C   GLU A 133       1.694 -13.587  -5.309  1.00 97.78           C  
ATOM   2102  CB  GLU A 133       3.645 -14.721  -4.083  1.00 97.78           C  
ATOM   2103  HB2 GLU A 133       3.411 -15.665  -4.576  1.00 97.78           H  
ATOM   2104  HB3 GLU A 133       4.024 -14.937  -3.084  1.00 97.78           H  
ATOM   2105  O   GLU A 133       1.120 -14.470  -5.945  1.00 97.78           O  
ATOM   2106  CG  GLU A 133       4.751 -13.993  -4.872  1.00 97.78           C  
ATOM   2107  HG2 GLU A 133       4.393 -13.792  -5.882  1.00 97.78           H  
ATOM   2108  HG3 GLU A 133       4.942 -13.028  -4.402  1.00 97.78           H  
ATOM   2109  CD  GLU A 133       6.073 -14.786  -4.955  1.00 97.78           C  
ATOM   2110  OE1 GLU A 133       6.292 -15.474  -5.976  1.00 97.78           O  
ATOM   2111  OE2 GLU A 133       6.938 -14.642  -4.052  1.00 97.78           O  
ATOM   2112  N   VAL A 134       1.808 -12.346  -5.782  1.00 97.25           N  
ATOM   2113  H   VAL A 134       2.246 -11.661  -5.183  1.00 97.25           H  
ATOM   2114  CA  VAL A 134       1.315 -11.885  -7.083  1.00 97.25           C  
ATOM   2115  HA  VAL A 134       0.816 -12.714  -7.584  1.00 97.25           H  
ATOM   2116  C   VAL A 134       2.497 -11.434  -7.930  1.00 97.25           C  
ATOM   2117  CB  VAL A 134       0.296 -10.741  -6.935  1.00 97.25           C  
ATOM   2118  HB  VAL A 134       0.801  -9.834  -6.602  1.00 97.25           H  
ATOM   2119  O   VAL A 134       3.204 -10.497  -7.570  1.00 97.25           O  
ATOM   2120  CG1 VAL A 134      -0.376 -10.459  -8.284  1.00 97.25           C  
ATOM   2121 HG11 VAL A 134      -1.071  -9.627  -8.172  1.00 97.25           H  
ATOM   2122 HG12 VAL A 134       0.371 -10.184  -9.029  1.00 97.25           H  
ATOM   2123 HG13 VAL A 134      -0.927 -11.342  -8.610  1.00 97.25           H  
ATOM   2124  CG2 VAL A 134      -0.803 -11.070  -5.924  1.00 97.25           C  
ATOM   2125 HG21 VAL A 134      -1.285 -12.012  -6.184  1.00 97.25           H  
ATOM   2126 HG22 VAL A 134      -0.379 -11.155  -4.923  1.00 97.25           H  
ATOM   2127 HG23 VAL A 134      -1.535 -10.262  -5.902  1.00 97.25           H  
ATOM   2128  N   THR A 135       2.707 -12.073  -9.081  1.00 96.29           N  
ATOM   2129  H   THR A 135       2.121 -12.864  -9.305  1.00 96.29           H  
ATOM   2130  CA  THR A 135       3.804 -11.720  -9.999  1.00 96.29           C  
ATOM   2131  HA  THR A 135       4.488 -11.034  -9.499  1.00 96.29           H  
ATOM   2132  C   THR A 135       3.290 -11.018 -11.251  1.00 96.29           C  
ATOM   2133  CB  THR A 135       4.639 -12.950 -10.370  1.00 96.29           C  
ATOM   2134  HB  THR A 135       4.005 -13.705 -10.835  1.00 96.29           H  
ATOM   2135  O   THR A 135       2.428 -11.551 -11.955  1.00 96.29           O  
ATOM   2136  CG2 THR A 135       5.795 -12.604 -11.311  1.00 96.29           C  
ATOM   2137 HG21 THR A 135       5.413 -12.316 -12.291  1.00 96.29           H  
ATOM   2138 HG22 THR A 135       6.381 -11.784 -10.895  1.00 96.29           H  
ATOM   2139 HG23 THR A 135       6.438 -13.476 -11.433  1.00 96.29           H  
ATOM   2140  OG1 THR A 135       5.238 -13.491  -9.217  1.00 96.29           O  
ATOM   2141  HG1 THR A 135       4.573 -13.832  -8.615  1.00 96.29           H  
ATOM   2142  N   PHE A 136       3.870  -9.861 -11.554  1.00 96.04           N  
ATOM   2143  H   PHE A 136       4.573  -9.513 -10.917  1.00 96.04           H  
ATOM   2144  CA  PHE A 136       3.689  -9.098 -12.787  1.00 96.04           C  
ATOM   2145  HA  PHE A 136       2.833  -9.485 -13.340  1.00 96.04           H  
ATOM   2146  C   PHE A 136       4.931  -9.234 -13.666  1.00 96.04           C  
ATOM   2147  CB  PHE A 136       3.414  -7.629 -12.451  1.00 96.04           C  
ATOM   2148  HB2 PHE A 136       4.251  -7.230 -11.878  1.00 96.04           H  
ATOM   2149  HB3 PHE A 136       3.354  -7.064 -13.381  1.00 96.04           H  
ATOM   2150  O   PHE A 136       6.050  -9.333 -13.158  1.00 96.04           O  
ATOM   2151  CG  PHE A 136       2.135  -7.413 -11.671  1.00 96.04           C  
ATOM   2152  CD1 PHE A 136       0.959  -7.047 -12.349  1.00 96.04           C  
ATOM   2153  HD1 PHE A 136       0.975  -6.906 -13.420  1.00 96.04           H  
ATOM   2154  CD2 PHE A 136       2.114  -7.587 -10.274  1.00 96.04           C  
ATOM   2155  HD2 PHE A 136       3.013  -7.871  -9.747  1.00 96.04           H  
ATOM   2156  CE1 PHE A 136      -0.234  -6.849 -11.635  1.00 96.04           C  
ATOM   2157  HE1 PHE A 136      -1.129  -6.547 -12.159  1.00 96.04           H  
ATOM   2158  CE2 PHE A 136       0.919  -7.397  -9.560  1.00 96.04           C  
ATOM   2159  HE2 PHE A 136       0.905  -7.534  -8.489  1.00 96.04           H  
ATOM   2160  CZ  PHE A 136      -0.253  -7.024 -10.242  1.00 96.04           C  
ATOM   2161  HZ  PHE A 136      -1.170  -6.860  -9.695  1.00 96.04           H  
ATOM   2162  N   SER A 137       4.746  -9.230 -14.984  1.00 93.81           N  
ATOM   2163  H   SER A 137       3.816  -9.093 -15.353  1.00 93.81           H  
ATOM   2164  CA  SER A 137       5.847  -9.280 -15.951  1.00 93.81           C  
ATOM   2165  HA  SER A 137       6.782  -9.051 -15.439  1.00 93.81           H  
ATOM   2166  C   SER A 137       5.647  -8.223 -17.026  1.00 93.81           C  
ATOM   2167  CB  SER A 137       5.999 -10.672 -16.573  1.00 93.81           C  
ATOM   2168  HB2 SER A 137       6.862 -10.673 -17.238  1.00 93.81           H  
ATOM   2169  HB3 SER A 137       5.106 -10.926 -17.144  1.00 93.81           H  
ATOM   2170  O   SER A 137       4.545  -8.059 -17.545  1.00 93.81           O  
ATOM   2171  OG  SER A 137       6.198 -11.626 -15.546  1.00 93.81           O  
ATOM   2172  HG  SER A 137       6.601 -11.155 -14.813  1.00 93.81           H  
ATOM   2173  N   ALA A 138       6.710  -7.499 -17.357  1.00 90.28           N  
ATOM   2174  H   ALA A 138       7.595  -7.690 -16.910  1.00 90.28           H  
ATOM   2175  CA  ALA A 138       6.673  -6.426 -18.333  1.00 90.28           C  
ATOM   2176  HA  ALA A 138       5.825  -6.572 -19.002  1.00 90.28           H  
ATOM   2177  C   ALA A 138       7.950  -6.424 -19.174  1.00 90.28           C  
ATOM   2178  CB  ALA A 138       6.488  -5.091 -17.601  1.00 90.28           C  
ATOM   2179  HB1 ALA A 138       5.539  -5.084 -17.065  1.00 90.28           H  
ATOM   2180  HB2 ALA A 138       6.516  -4.271 -18.318  1.00 90.28           H  
ATOM   2181  HB3 ALA A 138       7.302  -4.945 -16.890  1.00 90.28           H  
ATOM   2182  O   ALA A 138       9.051  -6.383 -18.642  1.00 90.28           O  
ATOM   2183  N   ASN A 139       7.789  -6.359 -20.499  1.00 87.28           N  
ATOM   2184  H   ASN A 139       6.865  -6.503 -20.879  1.00 87.28           H  
ATOM   2185  CA  ASN A 139       8.913  -6.188 -21.431  1.00 87.28           C  
ATOM   2186  HA  ASN A 139       9.655  -6.963 -21.239  1.00 87.28           H  
ATOM   2187  C   ASN A 139       9.625  -4.830 -21.266  1.00 87.28           C  
ATOM   2188  CB  ASN A 139       8.390  -6.329 -22.872  1.00 87.28           C  
ATOM   2189  HB2 ASN A 139       7.634  -5.565 -23.056  1.00 87.28           H  
ATOM   2190  HB3 ASN A 139       9.216  -6.159 -23.562  1.00 87.28           H  
ATOM   2191  O   ASN A 139      10.723  -4.646 -21.781  1.00 87.28           O  
ATOM   2192  CG  ASN A 139       7.817  -7.698 -23.187  1.00 87.28           C  
ATOM   2193  ND2 ASN A 139       6.897  -7.779 -24.120  1.00 87.28           N  
ATOM   2194 HD21 ASN A 139       6.648  -6.972 -24.673  1.00 87.28           H  
ATOM   2195 HD22 ASN A 139       6.569  -8.715 -24.312  1.00 87.28           H  
ATOM   2196  OD1 ASN A 139       8.157  -8.710 -22.611  1.00 87.28           O  
ATOM   2197  N   ASP A 140       8.980  -3.883 -20.584  1.00 86.85           N  
ATOM   2198  H   ASP A 140       8.127  -4.152 -20.114  1.00 86.85           H  
ATOM   2199  CA  ASP A 140       9.529  -2.584 -20.213  1.00 86.85           C  
ATOM   2200  HA  ASP A 140      10.571  -2.513 -20.524  1.00 86.85           H  
ATOM   2201  C   ASP A 140       9.432  -2.423 -18.682  1.00 86.85           C  
ATOM   2202  CB  ASP A 140       8.777  -1.476 -20.964  1.00 86.85           C  
ATOM   2203  HB2 ASP A 140       8.907  -1.628 -22.036  1.00 86.85           H  
ATOM   2204  HB3 ASP A 140       7.712  -1.544 -20.742  1.00 86.85           H  
ATOM   2205  O   ASP A 140       8.325  -2.209 -18.167  1.00 86.85           O  
ATOM   2206  CG  ASP A 140       9.277  -0.075 -20.602  1.00 86.85           C  
ATOM   2207  OD1 ASP A 140      10.237   0.028 -19.805  1.00 86.85           O  
ATOM   2208  OD2 ASP A 140       8.659   0.887 -21.105  1.00 86.85           O  
ATOM   2209  N   PRO A 141      10.558  -2.519 -17.948  1.00 82.68           N  
ATOM   2210  CA  PRO A 141      10.596  -2.339 -16.498  1.00 82.68           C  
ATOM   2211  HA  PRO A 141       9.990  -3.120 -16.039  1.00 82.68           H  
ATOM   2212  C   PRO A 141      10.080  -0.975 -16.023  1.00 82.68           C  
ATOM   2213  CB  PRO A 141      12.061  -2.545 -16.096  1.00 82.68           C  
ATOM   2214  HB2 PRO A 141      12.593  -1.594 -16.113  1.00 82.68           H  
ATOM   2215  HB3 PRO A 141      12.146  -3.011 -15.114  1.00 82.68           H  
ATOM   2216  O   PRO A 141       9.641  -0.868 -14.881  1.00 82.68           O  
ATOM   2217  CG  PRO A 141      12.608  -3.447 -17.199  1.00 82.68           C  
ATOM   2218  HG2 PRO A 141      13.688  -3.347 -17.310  1.00 82.68           H  
ATOM   2219  HG3 PRO A 141      12.334  -4.483 -16.998  1.00 82.68           H  
ATOM   2220  CD  PRO A 141      11.861  -2.952 -18.432  1.00 82.68           C  
ATOM   2221  HD2 PRO A 141      11.774  -3.762 -19.156  1.00 82.68           H  
ATOM   2222  HD3 PRO A 141      12.384  -2.102 -18.871  1.00 82.68           H  
ATOM   2223  N   HIS A 142      10.036   0.058 -16.878  1.00 85.66           N  
ATOM   2224  H   HIS A 142      10.352  -0.063 -17.830  1.00 85.66           H  
ATOM   2225  CA  HIS A 142       9.450   1.354 -16.514  1.00 85.66           C  
ATOM   2226  HA  HIS A 142       9.950   1.711 -15.614  1.00 85.66           H  
ATOM   2227  C   HIS A 142       7.955   1.262 -16.180  1.00 85.66           C  
ATOM   2228  CB  HIS A 142       9.677   2.378 -17.633  1.00 85.66           C  
ATOM   2229  HB2 HIS A 142       9.148   3.296 -17.377  1.00 85.66           H  
ATOM   2230  HB3 HIS A 142       9.253   2.011 -18.568  1.00 85.66           H  
ATOM   2231  O   HIS A 142       7.432   2.119 -15.464  1.00 85.66           O  
ATOM   2232  CG  HIS A 142      11.126   2.732 -17.827  1.00 85.66           C  
ATOM   2233  CD2 HIS A 142      11.889   2.550 -18.949  1.00 85.66           C  
ATOM   2234  HD2 HIS A 142      11.554   2.110 -19.877  1.00 85.66           H  
ATOM   2235  ND1 HIS A 142      11.927   3.327 -16.882  1.00 85.66           N  
ATOM   2236  HD1 HIS A 142      11.656   3.517 -15.928  1.00 85.66           H  
ATOM   2237  CE1 HIS A 142      13.145   3.503 -17.419  1.00 85.66           C  
ATOM   2238  HE1 HIS A 142      13.996   3.925 -16.906  1.00 85.66           H  
ATOM   2239  NE2 HIS A 142      13.171   3.052 -18.681  1.00 85.66           N  
ATOM   2240  N   LYS A 143       7.258   0.199 -16.610  1.00 87.53           N  
ATOM   2241  H   LYS A 143       7.739  -0.480 -17.182  1.00 87.53           H  
ATOM   2242  CA  LYS A 143       5.874  -0.079 -16.183  1.00 87.53           C  
ATOM   2243  HA  LYS A 143       5.260   0.795 -16.395  1.00 87.53           H  
ATOM   2244  C   LYS A 143       5.749  -0.321 -14.677  1.00 87.53           C  
ATOM   2245  CB  LYS A 143       5.317  -1.283 -16.951  1.00 87.53           C  
ATOM   2246  HB2 LYS A 143       4.338  -1.527 -16.537  1.00 87.53           H  
ATOM   2247  HB3 LYS A 143       5.969  -2.146 -16.816  1.00 87.53           H  
ATOM   2248  O   LYS A 143       4.667  -0.143 -14.120  1.00 87.53           O  
ATOM   2249  CG  LYS A 143       5.156  -0.971 -18.444  1.00 87.53           C  
ATOM   2250  HG2 LYS A 143       4.653  -0.011 -18.557  1.00 87.53           H  
ATOM   2251  HG3 LYS A 143       6.134  -0.913 -18.922  1.00 87.53           H  
ATOM   2252  CD  LYS A 143       4.307  -2.049 -19.120  1.00 87.53           C  
ATOM   2253  HD2 LYS A 143       3.331  -2.077 -18.636  1.00 87.53           H  
ATOM   2254  HD3 LYS A 143       4.786  -3.023 -19.013  1.00 87.53           H  
ATOM   2255  CE  LYS A 143       4.136  -1.715 -20.602  1.00 87.53           C  
ATOM   2256  HE2 LYS A 143       5.092  -1.863 -21.106  1.00 87.53           H  
ATOM   2257  HE3 LYS A 143       3.878  -0.659 -20.689  1.00 87.53           H  
ATOM   2258  NZ  LYS A 143       3.070  -2.543 -21.214  1.00 87.53           N  
ATOM   2259  HZ1 LYS A 143       2.182  -2.322 -20.786  1.00 87.53           H  
ATOM   2260  HZ2 LYS A 143       3.256  -3.527 -21.080  1.00 87.53           H  
ATOM   2261  HZ3 LYS A 143       2.988  -2.339 -22.199  1.00 87.53           H  
ATOM   2262  N   PHE A 144       6.848  -0.678 -14.018  1.00 91.08           N  
ATOM   2263  H   PHE A 144       7.702  -0.812 -14.541  1.00 91.08           H  
ATOM   2264  CA  PHE A 144       6.930  -0.871 -12.577  1.00 91.08           C  
ATOM   2265  HA  PHE A 144       5.963  -1.208 -12.204  1.00 91.08           H  
ATOM   2266  C   PHE A 144       7.245   0.414 -11.802  1.00 91.08           C  
ATOM   2267  CB  PHE A 144       7.964  -1.964 -12.290  1.00 91.08           C  
ATOM   2268  HB2 PHE A 144       8.954  -1.592 -12.552  1.00 91.08           H  
ATOM   2269  HB3 PHE A 144       7.972  -2.146 -11.216  1.00 91.08           H  
ATOM   2270  O   PHE A 144       7.289   0.369 -10.579  1.00 91.08           O  
ATOM   2271  CG  PHE A 144       7.733  -3.305 -12.958  1.00 91.08           C  
ATOM   2272  CD1 PHE A 144       6.435  -3.822 -13.113  1.00 91.08           C  
ATOM   2273  HD1 PHE A 144       5.592  -3.248 -12.757  1.00 91.08           H  
ATOM   2274  CD2 PHE A 144       8.833  -4.061 -13.391  1.00 91.08           C  
ATOM   2275  HD2 PHE A 144       9.837  -3.681 -13.274  1.00 91.08           H  
ATOM   2276  CE1 PHE A 144       6.226  -5.074 -13.713  1.00 91.08           C  
ATOM   2277  HE1 PHE A 144       5.225  -5.461 -13.834  1.00 91.08           H  
ATOM   2278  CE2 PHE A 144       8.630  -5.316 -13.984  1.00 91.08           C  
ATOM   2279  HE2 PHE A 144       9.488  -5.880 -14.319  1.00 91.08           H  
ATOM   2280  CZ  PHE A 144       7.330  -5.826 -14.144  1.00 91.08           C  
ATOM   2281  HZ  PHE A 144       7.186  -6.796 -14.597  1.00 91.08           H  
ATOM   2282  N   ASN A 145       7.412   1.566 -12.467  1.00 91.45           N  
ATOM   2283  H   ASN A 145       7.431   1.547 -13.477  1.00 91.45           H  
ATOM   2284  CA  ASN A 145       7.762   2.823 -11.793  1.00 91.45           C  
ATOM   2285  HA  ASN A 145       8.575   2.614 -11.099  1.00 91.45           H  
ATOM   2286  C   ASN A 145       6.615   3.430 -10.973  1.00 91.45           C  
ATOM   2287  CB  ASN A 145       8.270   3.857 -12.813  1.00 91.45           C  
ATOM   2288  HB2 ASN A 145       8.280   4.838 -12.339  1.00 91.45           H  
ATOM   2289  HB3 ASN A 145       7.603   3.908 -13.674  1.00 91.45           H  
ATOM   2290  O   ASN A 145       6.857   4.339 -10.181  1.00 91.45           O  
ATOM   2291  CG  ASN A 145       9.689   3.598 -13.276  1.00 91.45           C  
ATOM   2292  ND2 ASN A 145      10.254   4.495 -14.048  1.00 91.45           N  
ATOM   2293 HD21 ASN A 145      11.262   4.436 -14.059  1.00 91.45           H  
ATOM   2294 HD22 ASN A 145       9.765   5.359 -14.234  1.00 91.45           H  
ATOM   2295  OD1 ASN A 145      10.343   2.636 -12.926  1.00 91.45           O  
ATOM   2296  N   ARG A 146       5.371   2.988 -11.192  1.00 94.37           N  
ATOM   2297  H   ARG A 146       5.261   2.222 -11.841  1.00 94.37           H  
ATOM   2298  CA  ARG A 146       4.180   3.540 -10.530  1.00 94.37           C  
ATOM   2299  HA  ARG A 146       4.509   4.050  -9.625  1.00 94.37           H  
ATOM   2300  C   ARG A 146       3.203   2.462 -10.046  1.00 94.37           C  
ATOM   2301  CB  ARG A 146       3.512   4.599 -11.423  1.00 94.37           C  
ATOM   2302  HB2 ARG A 146       2.585   4.919 -10.947  1.00 94.37           H  
ATOM   2303  HB3 ARG A 146       3.273   4.159 -12.391  1.00 94.37           H  
ATOM   2304  O   ARG A 146       2.059   2.446 -10.511  1.00 94.37           O  
ATOM   2305  CG  ARG A 146       4.389   5.843 -11.620  1.00 94.37           C  
ATOM   2306  HG2 ARG A 146       5.320   5.579 -12.123  1.00 94.37           H  
ATOM   2307  HG3 ARG A 146       4.617   6.278 -10.647  1.00 94.37           H  
ATOM   2308  CD  ARG A 146       3.645   6.865 -12.476  1.00 94.37           C  
ATOM   2309  HD2 ARG A 146       2.671   7.055 -12.026  1.00 94.37           H  
ATOM   2310  HD3 ARG A 146       3.506   6.449 -13.473  1.00 94.37           H  
ATOM   2311  NE  ARG A 146       4.387   8.133 -12.559  1.00 94.37           N  
ATOM   2312  HE  ARG A 146       5.140   8.291 -11.905  1.00 94.37           H  
ATOM   2313  NH1 ARG A 146       3.046   9.186 -14.091  1.00 94.37           N  
ATOM   2314 HH11 ARG A 146       2.491   8.344 -14.152  1.00 94.37           H  
ATOM   2315 HH12 ARG A 146       2.848  10.006 -14.646  1.00 94.37           H  
ATOM   2316  NH2 ARG A 146       4.805  10.250 -13.214  1.00 94.37           N  
ATOM   2317 HH21 ARG A 146       4.596  11.099 -13.718  1.00 94.37           H  
ATOM   2318 HH22 ARG A 146       5.410  10.312 -12.407  1.00 94.37           H  
ATOM   2319  CZ  ARG A 146       4.079   9.180 -13.293  1.00 94.37           C  
ATOM   2320  N   PRO A 147       3.623   1.517  -9.184  1.00 95.67           N  
ATOM   2321  CA  PRO A 147       2.707   0.532  -8.649  1.00 95.67           C  
ATOM   2322  HA  PRO A 147       2.108   0.106  -9.454  1.00 95.67           H  
ATOM   2323  C   PRO A 147       1.783   1.206  -7.632  1.00 95.67           C  
ATOM   2324  CB  PRO A 147       3.579  -0.568  -8.051  1.00 95.67           C  
ATOM   2325  HB2 PRO A 147       3.075  -1.102  -7.245  1.00 95.67           H  
ATOM   2326  HB3 PRO A 147       3.878  -1.261  -8.838  1.00 95.67           H  
ATOM   2327  O   PRO A 147       2.181   2.077  -6.854  1.00 95.67           O  
ATOM   2328  CG  PRO A 147       4.802   0.196  -7.557  1.00 95.67           C  
ATOM   2329  HG2 PRO A 147       5.698  -0.422  -7.597  1.00 95.67           H  
ATOM   2330  HG3 PRO A 147       4.613   0.521  -6.534  1.00 95.67           H  
ATOM   2331  CD  PRO A 147       4.907   1.402  -8.505  1.00 95.67           C  
ATOM   2332  HD2 PRO A 147       5.692   1.221  -9.238  1.00 95.67           H  
ATOM   2333  HD3 PRO A 147       5.139   2.311  -7.950  1.00 95.67           H  
ATOM   2334  N   GLN A 148       0.528   0.789  -7.652  1.00 97.43           N  
ATOM   2335  H   GLN A 148       0.268   0.087  -8.330  1.00 97.43           H  
ATOM   2336  CA  GLN A 148      -0.495   1.254  -6.735  1.00 97.43           C  
ATOM   2337  HA  GLN A 148      -0.042   1.870  -5.958  1.00 97.43           H  
ATOM   2338  C   GLN A 148      -1.134   0.049  -6.055  1.00 97.43           C  
ATOM   2339  CB  GLN A 148      -1.491   2.131  -7.506  1.00 97.43           C  
ATOM   2340  HB2 GLN A 148      -1.773   1.623  -8.428  1.00 97.43           H  
ATOM   2341  HB3 GLN A 148      -0.995   3.064  -7.774  1.00 97.43           H  
ATOM   2342  O   GLN A 148      -1.508  -0.919  -6.716  1.00 97.43           O  
ATOM   2343  CG  GLN A 148      -2.762   2.446  -6.709  1.00 97.43           C  
ATOM   2344  HG2 GLN A 148      -3.247   1.516  -6.414  1.00 97.43           H  
ATOM   2345  HG3 GLN A 148      -2.504   2.995  -5.803  1.00 97.43           H  
ATOM   2346  CD  GLN A 148      -3.778   3.254  -7.504  1.00 97.43           C  
ATOM   2347  NE2 GLN A 148      -5.022   3.205  -7.092  1.00 97.43           N  
ATOM   2348 HE21 GLN A 148      -5.214   2.650  -6.271  1.00 97.43           H  
ATOM   2349 HE22 GLN A 148      -5.465   4.113  -7.099  1.00 97.43           H  
ATOM   2350  OE1 GLN A 148      -3.492   3.915  -8.498  1.00 97.43           O  
ATOM   2351  N   PHE A 149      -1.301   0.154  -4.745  1.00 97.77           N  
ATOM   2352  H   PHE A 149      -0.950   0.981  -4.282  1.00 97.77           H  
ATOM   2353  CA  PHE A 149      -1.981  -0.816  -3.904  1.00 97.77           C  
ATOM   2354  HA  PHE A 149      -2.334  -1.646  -4.516  1.00 97.77           H  
ATOM   2355  C   PHE A 149      -3.183  -0.129  -3.265  1.00 97.77           C  
ATOM   2356  CB  PHE A 149      -1.006  -1.384  -2.862  1.00 97.77           C  
ATOM   2357  HB2 PHE A 149      -1.474  -2.240  -2.376  1.00 97.77           H  
ATOM   2358  HB3 PHE A 149      -0.830  -0.635  -2.089  1.00 97.77           H  
ATOM   2359  O   PHE A 149      -3.082   0.986  -2.758  1.00 97.77           O  
ATOM   2360  CG  PHE A 149       0.328  -1.808  -3.449  1.00 97.77           C  
ATOM   2361  CD1 PHE A 149       0.455  -3.077  -4.035  1.00 97.77           C  
ATOM   2362  HD1 PHE A 149      -0.376  -3.766  -4.004  1.00 97.77           H  
ATOM   2363  CD2 PHE A 149       1.416  -0.914  -3.479  1.00 97.77           C  
ATOM   2364  HD2 PHE A 149       1.322   0.067  -3.037  1.00 97.77           H  
ATOM   2365  CE1 PHE A 149       1.654  -3.443  -4.670  1.00 97.77           C  
ATOM   2366  HE1 PHE A 149       1.741  -4.413  -5.135  1.00 97.77           H  
ATOM   2367  CE2 PHE A 149       2.618  -1.283  -4.109  1.00 97.77           C  
ATOM   2368  HE2 PHE A 149       3.446  -0.590  -4.140  1.00 97.77           H  
ATOM   2369  CZ  PHE A 149       2.732  -2.545  -4.716  1.00 97.77           C  
ATOM   2370  HZ  PHE A 149       3.643  -2.825  -5.223  1.00 97.77           H  
ATOM   2371  N   THR A 150      -4.340  -0.766  -3.311  1.00 97.50           N  
ATOM   2372  H   THR A 150      -4.389  -1.642  -3.812  1.00 97.50           H  
ATOM   2373  CA  THR A 150      -5.532  -0.345  -2.579  1.00 97.50           C  
ATOM   2374  HA  THR A 150      -5.309   0.506  -1.936  1.00 97.50           H  
ATOM   2375  C   THR A 150      -5.925  -1.505  -1.689  1.00 97.50           C  
ATOM   2376  CB  THR A 150      -6.654   0.068  -3.536  1.00 97.50           C  
ATOM   2377  HB  THR A 150      -6.944  -0.782  -4.153  1.00 97.50           H  
ATOM   2378  O   THR A 150      -6.255  -2.571  -2.199  1.00 97.50           O  
ATOM   2379  CG2 THR A 150      -7.882   0.584  -2.795  1.00 97.50           C  
ATOM   2380 HG21 THR A 150      -8.667   0.807  -3.518  1.00 97.50           H  
ATOM   2381 HG22 THR A 150      -8.264  -0.180  -2.118  1.00 97.50           H  
ATOM   2382 HG23 THR A 150      -7.634   1.477  -2.221  1.00 97.50           H  
ATOM   2383  OG1 THR A 150      -6.173   1.114  -4.365  1.00 97.50           O  
ATOM   2384  HG1 THR A 150      -5.406   1.456  -3.901  1.00 97.50           H  
ATOM   2385  N   ILE A 151      -5.792  -1.305  -0.383  1.00 96.10           N  
ATOM   2386  H   ILE A 151      -5.558  -0.377  -0.061  1.00 96.10           H  
ATOM   2387  CA  ILE A 151      -6.061  -2.292   0.653  1.00 96.10           C  
ATOM   2388  HA  ILE A 151      -6.101  -3.289   0.216  1.00 96.10           H  
ATOM   2389  C   ILE A 151      -7.434  -1.961   1.227  1.00 96.10           C  
ATOM   2390  CB  ILE A 151      -4.956  -2.277   1.738  1.00 96.10           C  
ATOM   2391  HB  ILE A 151      -4.956  -1.310   2.241  1.00 96.10           H  
ATOM   2392  O   ILE A 151      -7.623  -0.880   1.786  1.00 96.10           O  
ATOM   2393  CG1 ILE A 151      -3.537  -2.553   1.178  1.00 96.10           C  
ATOM   2394 HG12 ILE A 151      -3.597  -3.277   0.364  1.00 96.10           H  
ATOM   2395 HG13 ILE A 151      -2.924  -2.997   1.962  1.00 96.10           H  
ATOM   2396  CG2 ILE A 151      -5.256  -3.355   2.789  1.00 96.10           C  
ATOM   2397 HG21 ILE A 151      -6.239  -3.204   3.235  1.00 96.10           H  
ATOM   2398 HG22 ILE A 151      -4.520  -3.317   3.592  1.00 96.10           H  
ATOM   2399 HG23 ILE A 151      -5.225  -4.337   2.317  1.00 96.10           H  
ATOM   2400  CD1 ILE A 151      -2.784  -1.303   0.701  1.00 96.10           C  
ATOM   2401 HD11 ILE A 151      -1.762  -1.578   0.441  1.00 96.10           H  
ATOM   2402 HD12 ILE A 151      -2.756  -0.563   1.500  1.00 96.10           H  
ATOM   2403 HD13 ILE A 151      -3.257  -0.868  -0.180  1.00 96.10           H  
ATOM   2404  N   GLU A 152      -8.375  -2.879   1.066  1.00 93.86           N  
ATOM   2405  H   GLU A 152      -8.150  -3.733   0.578  1.00 93.86           H  
ATOM   2406  CA  GLU A 152      -9.730  -2.798   1.593  1.00 93.86           C  
ATOM   2407  HA  GLU A 152      -9.847  -1.851   2.120  1.00 93.86           H  
ATOM   2408  C   GLU A 152      -9.926  -3.920   2.617  1.00 93.86           C  
ATOM   2409  CB  GLU A 152     -10.779  -2.813   0.459  1.00 93.86           C  
ATOM   2410  HB2 GLU A 152     -11.763  -2.701   0.913  1.00 93.86           H  
ATOM   2411  HB3 GLU A 152     -10.739  -3.765  -0.069  1.00 93.86           H  
ATOM   2412  O   GLU A 152      -9.613  -5.084   2.376  1.00 93.86           O  
ATOM   2413  CG  GLU A 152     -10.546  -1.661  -0.544  1.00 93.86           C  
ATOM   2414  HG2 GLU A 152      -9.663  -1.889  -1.141  1.00 93.86           H  
ATOM   2415  HG3 GLU A 152     -10.327  -0.760   0.028  1.00 93.86           H  
ATOM   2416  CD  GLU A 152     -11.713  -1.339  -1.500  1.00 93.86           C  
ATOM   2417  OE1 GLU A 152     -11.620  -0.263  -2.162  1.00 93.86           O  
ATOM   2418  OE2 GLU A 152     -12.716  -2.079  -1.530  1.00 93.86           O  
ATOM   2419  N   TRP A 153     -10.414  -3.565   3.795  1.00 87.87           N  
ATOM   2420  H   TRP A 153     -10.709  -2.606   3.910  1.00 87.87           H  
ATOM   2421  CA  TRP A 153     -10.807  -4.503   4.848  1.00 87.87           C  
ATOM   2422  HA  TRP A 153     -10.811  -5.522   4.460  1.00 87.87           H  
ATOM   2423  C   TRP A 153     -12.227  -4.168   5.287  1.00 87.87           C  
ATOM   2424  CB  TRP A 153      -9.815  -4.429   6.017  1.00 87.87           C  
ATOM   2425  HB2 TRP A 153      -8.812  -4.605   5.627  1.00 87.87           H  
ATOM   2426  HB3 TRP A 153     -10.033  -5.237   6.715  1.00 87.87           H  
ATOM   2427  O   TRP A 153     -12.720  -3.111   4.896  1.00 87.87           O  
ATOM   2428  CG  TRP A 153      -9.794  -3.137   6.775  1.00 87.87           C  
ATOM   2429  CD1 TRP A 153     -10.476  -2.869   7.913  1.00 87.87           C  
ATOM   2430  HD1 TRP A 153     -11.131  -3.560   8.422  1.00 87.87           H  
ATOM   2431  CD2 TRP A 153      -9.030  -1.933   6.475  1.00 87.87           C  
ATOM   2432  CE2 TRP A 153      -9.283  -0.978   7.505  1.00 87.87           C  
ATOM   2433  CE3 TRP A 153      -8.153  -1.554   5.435  1.00 87.87           C  
ATOM   2434  HE3 TRP A 153      -7.947  -2.256   4.640  1.00 87.87           H  
ATOM   2435  NE1 TRP A 153     -10.165  -1.601   8.358  1.00 87.87           N  
ATOM   2436  HE1 TRP A 153     -10.451  -1.259   9.265  1.00 87.87           H  
ATOM   2437  CH2 TRP A 153      -7.812   0.622   6.473  1.00 87.87           C  
ATOM   2438  HH2 TRP A 153      -7.350   1.598   6.501  1.00 87.87           H  
ATOM   2439  CZ2 TRP A 153      -8.690   0.285   7.510  1.00 87.87           C  
ATOM   2440  HZ2 TRP A 153      -8.885   0.980   8.313  1.00 87.87           H  
ATOM   2441  CZ3 TRP A 153      -7.545  -0.286   5.432  1.00 87.87           C  
ATOM   2442  HZ3 TRP A 153      -6.866  -0.019   4.636  1.00 87.87           H  
ATOM   2443  N   GLY A 154     -12.833  -5.042   6.099  1.00 73.05           N  
ATOM   2444  H   GLY A 154     -12.328  -5.897   6.286  1.00 73.05           H  
ATOM   2445  CA  GLY A 154     -14.114  -4.855   6.812  1.00 73.05           C  
ATOM   2446  HA2 GLY A 154     -14.812  -5.632   6.500  1.00 73.05           H  
ATOM   2447  HA3 GLY A 154     -13.947  -4.948   7.885  1.00 73.05           H  
ATOM   2448  C   GLY A 154     -14.825  -3.520   6.602  1.00 73.05           C  
ATOM   2449  O   GLY A 154     -14.349  -2.499   7.157  1.00 73.05           O  
ATOM   2450  OXT GLY A 154     -15.841  -3.554   5.882  1.00 73.05           O  
TER    2451      GLY A 154                                                       
END   
