# Supplementary material for: Single-chain dimers from de novo immunoglobulins as robust scaffolds for multiple binding loops
Source: Nat Commun. 2023 Sep 23;14:5939. doi: 10.1038/s41467-023-41717-5 (PMC10517939; doi:10.1038/s41467-023-41717-5)
Supplement: Supplementary file 3 — Supplementary Data 1 [file 41467_2023_41717_MOESM3_ESM.zip › design_models/scIg+EF/scIg12+EF3b/scIg12+EF3b.pdb]

HEADER                                            13-APR-22   XXXX              
EXPDTA    THEORETICAL MODEL                                                     
REMARK 220                                                                      
REMARK 220 EXPERIMENTAL DETAILS                                                 
REMARK 220  EXPERIMENT TYPE                : THEORETICAL MODELLING              
REMARK 220  DATE OF DATA COLLECTION        : 13-APR-22                          
REMARK 220                                                                      
REMARK 220 REMARK: MODEL GENERATED BY ROSETTA                                   
REMARK 220  VERSION 2020.37+release.3ba1aaa                                     
ATOM      1  N   GLY A   1      10.453  -2.899  -8.275  1.00  0.00           N  
ATOM      2  CA  GLY A   1      10.878  -2.770  -6.856  1.00  0.00           C  
ATOM      3  C   GLY A   1       9.737  -3.092  -5.896  1.00  0.00           C  
ATOM      4  O   GLY A   1       8.634  -3.323  -6.366  1.00  0.00           O  
ATOM      5 1H   GLY A   1      11.223  -2.682  -8.875  1.00  0.00           H  
ATOM      6 2H   GLY A   1      10.150  -3.836  -8.449  1.00  0.00           H  
ATOM      7 3H   GLY A   1       9.700  -2.266  -8.457  1.00  0.00           H  
ATOM      8 1HA  GLY A   1      11.715  -3.442  -6.664  1.00  0.00           H  
ATOM      9 2HA  GLY A   1      11.232  -1.756  -6.673  1.00  0.00           H  
ATOM     10  N   ARG A   2       9.983  -3.139  -4.574  1.00  0.00           N  
ATOM     11  CA  ARG A   2       8.970  -3.480  -3.551  1.00  0.00           C  
ATOM     12  C   ARG A   2       9.039  -2.548  -2.340  1.00  0.00           C  
ATOM     13  O   ARG A   2      10.116  -2.350  -1.781  1.00  0.00           O  
ATOM     14  CB  ARG A   2       9.133  -4.956  -3.131  1.00  0.00           C  
ATOM     15  CG  ARG A   2       8.220  -5.388  -1.967  1.00  0.00           C  
ATOM     16  CD  ARG A   2       8.462  -6.858  -1.610  1.00  0.00           C  
ATOM     17  NE  ARG A   2       7.719  -7.249  -0.396  1.00  0.00           N  
ATOM     18  CZ  ARG A   2       6.857  -8.244  -0.270  1.00  0.00           C  
ATOM     19  NH1 ARG A   2       6.516  -9.037  -1.240  1.00  0.00           N  
ATOM     20  NH2 ARG A   2       6.291  -8.465   0.884  1.00  0.00           N  
ATOM     21  H   ARG A   2      10.913  -2.943  -4.230  1.00  0.00           H  
ATOM     22  HA  ARG A   2       7.980  -3.382  -3.998  1.00  0.00           H  
ATOM     23 1HB  ARG A   2       8.919  -5.586  -3.994  1.00  0.00           H  
ATOM     24 2HB  ARG A   2      10.170  -5.125  -2.840  1.00  0.00           H  
ATOM     25 1HG  ARG A   2       8.440  -4.788  -1.084  1.00  0.00           H  
ATOM     26 2HG  ARG A   2       7.174  -5.244  -2.240  1.00  0.00           H  
ATOM     27 1HD  ARG A   2       8.200  -7.483  -2.464  1.00  0.00           H  
ATOM     28 2HD  ARG A   2       9.526  -6.997  -1.417  1.00  0.00           H  
ATOM     29  HE  ARG A   2       7.967  -6.740   0.441  1.00  0.00           H  
ATOM     30 1HH1 ARG A   2       6.694  -8.723  -2.183  1.00  0.00           H  
ATOM     31 2HH1 ARG A   2       5.777  -9.721  -1.167  1.00  0.00           H  
ATOM     32 1HH2 ARG A   2       6.534  -7.878   1.669  1.00  0.00           H  
ATOM     33 2HH2 ARG A   2       5.571  -9.170   0.950  1.00  0.00           H  
ATOM     34  N   VAL A   3       7.886  -2.044  -1.903  1.00  0.00           N  
ATOM     35  CA  VAL A   3       7.720  -1.270  -0.660  1.00  0.00           C  
ATOM     36  C   VAL A   3       6.574  -1.839   0.155  1.00  0.00           C  
ATOM     37  O   VAL A   3       5.516  -2.175  -0.375  1.00  0.00           O  
ATOM     38  CB  VAL A   3       7.490   0.222  -0.949  1.00  0.00           C  
ATOM     39  CG1 VAL A   3       7.222   1.087   0.294  1.00  0.00           C  
ATOM     40  CG2 VAL A   3       8.721   0.805  -1.639  1.00  0.00           C  
ATOM     41  H   VAL A   3       7.055  -2.251  -2.439  1.00  0.00           H  
ATOM     42  HA  VAL A   3       8.645  -1.334  -0.086  1.00  0.00           H  
ATOM     43  HB  VAL A   3       6.636   0.317  -1.619  1.00  0.00           H  
ATOM     44 1HG1 VAL A   3       7.182   2.138   0.008  1.00  0.00           H  
ATOM     45 2HG1 VAL A   3       8.014   0.947   1.030  1.00  0.00           H  
ATOM     46 3HG1 VAL A   3       6.263   0.823   0.740  1.00  0.00           H  
ATOM     47 1HG2 VAL A   3       9.477   1.095  -0.909  1.00  0.00           H  
ATOM     48 2HG2 VAL A   3       9.169   0.085  -2.324  1.00  0.00           H  
ATOM     49 3HG2 VAL A   3       8.399   1.666  -2.222  1.00  0.00           H  
ATOM     50  N   GLU A   4       6.770  -1.919   1.462  1.00  0.00           N  
ATOM     51  CA  GLU A   4       5.747  -2.326   2.413  1.00  0.00           C  
ATOM     52  C   GLU A   4       5.372  -1.158   3.329  1.00  0.00           C  
ATOM     53  O   GLU A   4       6.238  -0.505   3.909  1.00  0.00           O  
ATOM     54  CB  GLU A   4       6.259  -3.539   3.192  1.00  0.00           C  
ATOM     55  CG  GLU A   4       5.174  -4.201   4.047  1.00  0.00           C  
ATOM     56  CD  GLU A   4       5.726  -5.327   4.936  1.00  0.00           C  
ATOM     57  OE1 GLU A   4       4.901  -6.037   5.547  1.00  0.00           O  
ATOM     58  OE2 GLU A   4       6.957  -5.465   5.071  1.00  0.00           O  
ATOM     59  H   GLU A   4       7.663  -1.624   1.830  1.00  0.00           H  
ATOM     60  HA  GLU A   4       4.859  -2.629   1.857  1.00  0.00           H  
ATOM     61 1HB  GLU A   4       7.071  -3.206   3.839  1.00  0.00           H  
ATOM     62 2HB  GLU A   4       6.645  -4.280   2.492  1.00  0.00           H  
ATOM     63 1HG  GLU A   4       4.400  -4.598   3.389  1.00  0.00           H  
ATOM     64 2HG  GLU A   4       4.717  -3.443   4.684  1.00  0.00           H  
ATOM     65  N   VAL A   5       4.068  -0.938   3.488  1.00  0.00           N  
ATOM     66  CA  VAL A   5       3.457  -0.015   4.444  1.00  0.00           C  
ATOM     67  C   VAL A   5       2.637  -0.843   5.429  1.00  0.00           C  
ATOM     68  O   VAL A   5       1.590  -1.389   5.080  1.00  0.00           O  
ATOM     69  CB  VAL A   5       2.576   1.032   3.732  1.00  0.00           C  
ATOM     70  CG1 VAL A   5       2.036   2.051   4.742  1.00  0.00           C  
ATOM     71  CG2 VAL A   5       3.333   1.782   2.628  1.00  0.00           C  
ATOM     72  H   VAL A   5       3.433  -1.496   2.936  1.00  0.00           H  
ATOM     73  HA  VAL A   5       4.252   0.527   4.958  1.00  0.00           H  
ATOM     74  HB  VAL A   5       1.726   0.533   3.265  1.00  0.00           H  
ATOM     75 1HG1 VAL A   5       1.461   2.817   4.222  1.00  0.00           H  
ATOM     76 2HG1 VAL A   5       2.862   2.525   5.273  1.00  0.00           H  
ATOM     77 3HG1 VAL A   5       1.376   1.562   5.458  1.00  0.00           H  
ATOM     78 1HG2 VAL A   5       2.698   2.559   2.200  1.00  0.00           H  
ATOM     79 2HG2 VAL A   5       4.239   2.235   3.031  1.00  0.00           H  
ATOM     80 3HG2 VAL A   5       3.607   1.093   1.829  1.00  0.00           H  
ATOM     81  N   ARG A   6       3.113  -0.955   6.668  1.00  0.00           N  
ATOM     82  CA  ARG A   6       2.414  -1.615   7.779  1.00  0.00           C  
ATOM     83  C   ARG A   6       1.881  -0.554   8.724  1.00  0.00           C  
ATOM     84  O   ARG A   6       2.653   0.247   9.243  1.00  0.00           O  
ATOM     85  CB  ARG A   6       3.371  -2.572   8.506  1.00  0.00           C  
ATOM     86  CG  ARG A   6       3.591  -3.880   7.739  1.00  0.00           C  
ATOM     87  CD  ARG A   6       4.649  -4.771   8.409  1.00  0.00           C  
ATOM     88  NE  ARG A   6       6.019  -4.302   8.128  1.00  0.00           N  
ATOM     89  CZ  ARG A   6       7.135  -4.604   8.763  1.00  0.00           C  
ATOM     90  NH1 ARG A   6       7.172  -5.413   9.785  1.00  0.00           N  
ATOM     91  NH2 ARG A   6       8.250  -4.073   8.367  1.00  0.00           N  
ATOM     92  H   ARG A   6       3.982  -0.484   6.874  1.00  0.00           H  
ATOM     93  HA  ARG A   6       1.590  -2.201   7.370  1.00  0.00           H  
ATOM     94 1HB  ARG A   6       4.330  -2.073   8.644  1.00  0.00           H  
ATOM     95 2HB  ARG A   6       2.960  -2.813   9.487  1.00  0.00           H  
ATOM     96 1HG  ARG A   6       3.892  -3.665   6.714  1.00  0.00           H  
ATOM     97 2HG  ARG A   6       2.648  -4.426   7.709  1.00  0.00           H  
ATOM     98 1HD  ARG A   6       4.464  -4.799   9.483  1.00  0.00           H  
ATOM     99 2HD  ARG A   6       4.541  -5.780   8.013  1.00  0.00           H  
ATOM    100  HE  ARG A   6       6.147  -3.822   7.249  1.00  0.00           H  
ATOM    101 1HH1 ARG A   6       8.083  -5.610  10.172  1.00  0.00           H  
ATOM    102 2HH1 ARG A   6       6.341  -5.944  10.003  1.00  0.00           H  
ATOM    103 1HH2 ARG A   6       9.139  -4.191   8.832  1.00  0.00           H  
ATOM    104 2HH2 ARG A   6       8.272  -3.520   7.522  1.00  0.00           H  
ATOM    105  N   VAL A   7       0.578  -0.558   8.962  1.00  0.00           N  
ATOM    106  CA  VAL A   7      -0.068   0.384   9.878  1.00  0.00           C  
ATOM    107  C   VAL A   7      -0.481  -0.360  11.141  1.00  0.00           C  
ATOM    108  O   VAL A   7      -0.891  -1.515  11.075  1.00  0.00           O  
ATOM    109  CB  VAL A   7      -1.250   1.092   9.199  1.00  0.00           C  
ATOM    110  CG1 VAL A   7      -1.834   2.200  10.080  1.00  0.00           C  
ATOM    111  CG2 VAL A   7      -0.854   1.715   7.853  1.00  0.00           C  
ATOM    112  H   VAL A   7      -0.008  -1.252   8.519  1.00  0.00           H  
ATOM    113  HA  VAL A   7       0.644   1.173  10.122  1.00  0.00           H  
ATOM    114  HB  VAL A   7      -2.030   0.355   9.008  1.00  0.00           H  
ATOM    115 1HG1 VAL A   7      -2.617   2.732   9.540  1.00  0.00           H  
ATOM    116 2HG1 VAL A   7      -1.052   2.906  10.359  1.00  0.00           H  
ATOM    117 3HG1 VAL A   7      -2.277   1.776  10.981  1.00  0.00           H  
ATOM    118 1HG2 VAL A   7      -0.047   2.434   7.994  1.00  0.00           H  
ATOM    119 2HG2 VAL A   7      -0.534   0.941   7.155  1.00  0.00           H  
ATOM    120 3HG2 VAL A   7      -1.719   2.213   7.416  1.00  0.00           H  
ATOM    121  N   GLU A   8      -0.364   0.289  12.292  1.00  0.00           N  
ATOM    122  CA  GLU A   8      -0.873  -0.199  13.569  1.00  0.00           C  
ATOM    123  C   GLU A   8      -1.568   0.940  14.319  1.00  0.00           C  
ATOM    124  O   GLU A   8      -0.958   1.977  14.583  1.00  0.00           O  
ATOM    125  CB  GLU A   8       0.269  -0.828  14.382  1.00  0.00           C  
ATOM    126  CG  GLU A   8      -0.208  -1.311  15.760  1.00  0.00           C  
ATOM    127  CD  GLU A   8       0.826  -2.158  16.512  1.00  0.00           C  
ATOM    128  OE1 GLU A   8       0.475  -2.665  17.599  1.00  0.00           O  
ATOM    129  OE2 GLU A   8       1.899  -2.498  15.969  1.00  0.00           O  
ATOM    130  H   GLU A   8       0.065   1.203  12.284  1.00  0.00           H  
ATOM    131  HA  GLU A   8      -1.599  -0.989  13.373  1.00  0.00           H  
ATOM    132 1HB  GLU A   8       0.653  -1.679  13.818  1.00  0.00           H  
ATOM    133 2HB  GLU A   8       1.073  -0.105  14.514  1.00  0.00           H  
ATOM    134 1HG  GLU A   8      -0.465  -0.447  16.372  1.00  0.00           H  
ATOM    135 2HG  GLU A   8      -1.108  -1.911  15.623  1.00  0.00           H  
ATOM    136  N   PHE A   9      -2.834   0.736  14.677  1.00  0.00           N  
ATOM    137  CA  PHE A   9      -3.610   1.660  15.502  1.00  0.00           C  
ATOM    138  C   PHE A   9      -3.627   1.184  16.959  1.00  0.00           C  
ATOM    139  O   PHE A   9      -3.988   0.041  17.244  1.00  0.00           O  
ATOM    140  CB  PHE A   9      -5.025   1.813  14.929  1.00  0.00           C  
ATOM    141  CG  PHE A   9      -5.068   2.280  13.484  1.00  0.00           C  
ATOM    142  CD1 PHE A   9      -4.908   3.639  13.163  1.00  0.00           C  
ATOM    143  CD2 PHE A   9      -5.254   1.351  12.445  1.00  0.00           C  
ATOM    144  CE1 PHE A   9      -4.937   4.039  11.814  1.00  0.00           C  
ATOM    145  CE2 PHE A   9      -5.320   1.757  11.106  1.00  0.00           C  
ATOM    146  CZ  PHE A   9      -5.161   3.111  10.789  1.00  0.00           C  
ATOM    147  H   PHE A   9      -3.281  -0.124  14.393  1.00  0.00           H  
ATOM    148  HA  PHE A   9      -3.139   2.643  15.458  1.00  0.00           H  
ATOM    149 1HB  PHE A   9      -5.570   2.533  15.540  1.00  0.00           H  
ATOM    150 2HB  PHE A   9      -5.546   0.859  15.009  1.00  0.00           H  
ATOM    151  HD1 PHE A   9      -4.749   4.368  13.943  1.00  0.00           H  
ATOM    152  HD2 PHE A   9      -5.357   0.299  12.671  1.00  0.00           H  
ATOM    153  HE1 PHE A   9      -4.766   5.072  11.545  1.00  0.00           H  
ATOM    154  HE2 PHE A   9      -5.499   1.027  10.330  1.00  0.00           H  
ATOM    155  HZ  PHE A   9      -5.197   3.438   9.760  1.00  0.00           H  
ATOM    156  N   GLU A  10      -3.255   2.066  17.886  1.00  0.00           N  
ATOM    157  CA  GLU A  10      -3.227   1.808  19.328  1.00  0.00           C  
ATOM    158  C   GLU A  10      -3.767   3.036  20.075  1.00  0.00           C  
ATOM    159  O   GLU A  10      -3.025   3.960  20.405  1.00  0.00           O  
ATOM    160  CB  GLU A  10      -1.799   1.424  19.770  1.00  0.00           C  
ATOM    161  CG  GLU A  10      -1.767   0.905  21.220  1.00  0.00           C  
ATOM    162  CD  GLU A  10      -0.351   0.626  21.765  1.00  0.00           C  
ATOM    163  OE1 GLU A  10      -0.256   0.204  22.936  1.00  0.00           O  
ATOM    164  OE2 GLU A  10       0.664   0.865  21.059  1.00  0.00           O  
ATOM    165  H   GLU A  10      -2.983   2.989  17.579  1.00  0.00           H  
ATOM    166  HA  GLU A  10      -3.866   0.950  19.538  1.00  0.00           H  
ATOM    167 1HB  GLU A  10      -1.426   0.635  19.116  1.00  0.00           H  
ATOM    168 2HB  GLU A  10      -1.142   2.288  19.668  1.00  0.00           H  
ATOM    169 1HG  GLU A  10      -2.356  -0.010  21.270  1.00  0.00           H  
ATOM    170 2HG  GLU A  10      -2.243   1.640  21.869  1.00  0.00           H  
ATOM    171  N   GLY A  11      -5.081   3.062  20.318  1.00  0.00           N  
ATOM    172  CA  GLY A  11      -5.744   4.151  21.040  1.00  0.00           C  
ATOM    173  C   GLY A  11      -5.617   5.500  20.329  1.00  0.00           C  
ATOM    174  O   GLY A  11      -6.230   5.720  19.287  1.00  0.00           O  
ATOM    175  H   GLY A  11      -5.653   2.318  19.946  1.00  0.00           H  
ATOM    176 1HA  GLY A  11      -6.801   3.916  21.162  1.00  0.00           H  
ATOM    177 2HA  GLY A  11      -5.317   4.238  22.038  1.00  0.00           H  
ATOM    178  N   ASP A  12      -4.826   6.400  20.909  1.00  0.00           N  
ATOM    179  CA  ASP A  12      -4.558   7.750  20.409  1.00  0.00           C  
ATOM    180  C   ASP A  12      -3.392   7.808  19.407  1.00  0.00           C  
ATOM    181  O   ASP A  12      -3.009   8.895  18.967  1.00  0.00           O  
ATOM    182  CB  ASP A  12      -4.328   8.690  21.607  1.00  0.00           C  
ATOM    183  CG  ASP A  12      -3.015   8.446  22.369  1.00  0.00           C  
ATOM    184  OD1 ASP A  12      -2.530   7.290  22.404  1.00  0.00           O  
ATOM    185  OD2 ASP A  12      -2.479   9.420  22.942  1.00  0.00           O  
ATOM    186  H   ASP A  12      -4.253   6.112  21.690  1.00  0.00           H  
ATOM    187  HA  ASP A  12      -5.444   8.106  19.883  1.00  0.00           H  
ATOM    188 1HB  ASP A  12      -5.163   8.590  22.302  1.00  0.00           H  
ATOM    189 2HB  ASP A  12      -4.325   9.719  21.248  1.00  0.00           H  
ATOM    190  N   LYS A  13      -2.822   6.655  19.029  1.00  0.00           N  
ATOM    191  CA  LYS A  13      -1.656   6.561  18.144  1.00  0.00           C  
ATOM    192  C   LYS A  13      -1.922   5.745  16.891  1.00  0.00           C  
ATOM    193  O   LYS A  13      -2.554   4.691  16.928  1.00  0.00           O  
ATOM    194  CB  LYS A  13      -0.459   5.986  18.910  1.00  0.00           C  
ATOM    195  CG  LYS A  13       0.037   6.984  19.958  1.00  0.00           C  
ATOM    196  CD  LYS A  13       1.045   6.333  20.901  1.00  0.00           C  
ATOM    197  CE  LYS A  13       1.271   7.306  22.055  1.00  0.00           C  
ATOM    198  NZ  LYS A  13       2.108   6.699  23.111  1.00  0.00           N  
ATOM    199  H   LYS A  13      -3.153   5.808  19.468  1.00  0.00           H  
ATOM    200  HA  LYS A  13      -1.391   7.566  17.813  1.00  0.00           H  
ATOM    201 1HB  LYS A  13      -0.759   5.054  19.389  1.00  0.00           H  
ATOM    202 2HB  LYS A  13       0.355   5.775  18.216  1.00  0.00           H  
ATOM    203 1HG  LYS A  13      -0.805   7.348  20.547  1.00  0.00           H  
ATOM    204 2HG  LYS A  13       0.498   7.836  19.457  1.00  0.00           H  
ATOM    205 1HD  LYS A  13       1.973   6.129  20.368  1.00  0.00           H  
ATOM    206 2HD  LYS A  13       0.620   5.405  21.285  1.00  0.00           H  
ATOM    207 1HE  LYS A  13       1.721   8.219  21.665  1.00  0.00           H  
ATOM    208 2HE  LYS A  13       0.294   7.568  22.460  1.00  0.00           H  
ATOM    209 1HZ  LYS A  13       1.631   5.878  23.458  1.00  0.00           H  
ATOM    210 2HZ  LYS A  13       3.016   6.444  22.750  1.00  0.00           H  
ATOM    211 3HZ  LYS A  13       2.201   7.347  23.879  1.00  0.00           H  
ATOM    212  N   MET A  14      -1.309   6.189  15.800  1.00  0.00           N  
ATOM    213  CA  MET A  14      -1.113   5.402  14.588  1.00  0.00           C  
ATOM    214  C   MET A  14       0.387   5.284  14.317  1.00  0.00           C  
ATOM    215  O   MET A  14       1.060   6.290  14.081  1.00  0.00           O  
ATOM    216  CB  MET A  14      -1.864   6.046  13.418  1.00  0.00           C  
ATOM    217  CG  MET A  14      -1.741   5.192  12.151  1.00  0.00           C  
ATOM    218  SD  MET A  14      -2.377   5.962  10.637  1.00  0.00           S  
ATOM    219  CE  MET A  14      -1.084   7.188  10.414  1.00  0.00           C  
ATOM    220  H   MET A  14      -0.822   7.071  15.874  1.00  0.00           H  
ATOM    221  HA  MET A  14      -1.526   4.407  14.751  1.00  0.00           H  
ATOM    222 1HB  MET A  14      -1.459   7.041  13.232  1.00  0.00           H  
ATOM    223 2HB  MET A  14      -2.919   6.142  13.673  1.00  0.00           H  
ATOM    224 1HG  MET A  14      -0.694   4.943  11.976  1.00  0.00           H  
ATOM    225 2HG  MET A  14      -2.272   4.255  12.316  1.00  0.00           H  
ATOM    226 1HE  MET A  14      -1.277   8.029  11.080  1.00  0.00           H  
ATOM    227 2HE  MET A  14      -1.062   7.501   9.370  1.00  0.00           H  
ATOM    228 3HE  MET A  14      -0.116   6.757  10.671  1.00  0.00           H  
ATOM    229  N   ARG A  15       0.914   4.059  14.327  1.00  0.00           N  
ATOM    230  CA  ARG A  15       2.280   3.755  13.888  1.00  0.00           C  
ATOM    231  C   ARG A  15       2.258   3.292  12.439  1.00  0.00           C  
ATOM    232  O   ARG A  15       1.436   2.462  12.061  1.00  0.00           O  
ATOM    233  CB  ARG A  15       2.953   2.710  14.790  1.00  0.00           C  
ATOM    234  CG  ARG A  15       3.043   3.144  16.260  1.00  0.00           C  
ATOM    235  CD  ARG A  15       3.973   2.201  17.035  1.00  0.00           C  
ATOM    236  NE  ARG A  15       3.956   2.482  18.486  1.00  0.00           N  
ATOM    237  CZ  ARG A  15       3.240   1.839  19.396  1.00  0.00           C  
ATOM    238  NH1 ARG A  15       2.548   0.776  19.131  1.00  0.00           N  
ATOM    239  NH2 ARG A  15       3.150   2.245  20.626  1.00  0.00           N  
ATOM    240  H   ARG A  15       0.290   3.283  14.494  1.00  0.00           H  
ATOM    241  HA  ARG A  15       2.881   4.661  13.974  1.00  0.00           H  
ATOM    242 1HB  ARG A  15       2.403   1.771  14.730  1.00  0.00           H  
ATOM    243 2HB  ARG A  15       3.961   2.540  14.414  1.00  0.00           H  
ATOM    244 1HG  ARG A  15       2.047   3.120  16.703  1.00  0.00           H  
ATOM    245 2HG  ARG A  15       3.432   4.161  16.321  1.00  0.00           H  
ATOM    246 1HD  ARG A  15       4.989   2.333  16.663  1.00  0.00           H  
ATOM    247 2HD  ARG A  15       3.685   1.168  16.838  1.00  0.00           H  
ATOM    248  HE  ARG A  15       4.533   3.254  18.787  1.00  0.00           H  
ATOM    249 1HH1 ARG A  15       1.847   0.508  19.808  1.00  0.00           H  
ATOM    250 2HH1 ARG A  15       2.513   0.386  18.200  1.00  0.00           H  
ATOM    251 1HH2 ARG A  15       3.676   3.037  20.967  1.00  0.00           H  
ATOM    252 2HH2 ARG A  15       2.425   1.787  21.160  1.00  0.00           H  
ATOM    253  N   VAL A  16       3.176   3.812  11.638  1.00  0.00           N  
ATOM    254  CA  VAL A  16       3.394   3.426  10.245  1.00  0.00           C  
ATOM    255  C   VAL A  16       4.824   2.933  10.130  1.00  0.00           C  
ATOM    256  O   VAL A  16       5.760   3.706  10.318  1.00  0.00           O  
ATOM    257  CB  VAL A  16       3.136   4.594   9.274  1.00  0.00           C  
ATOM    258  CG1 VAL A  16       3.250   4.115   7.822  1.00  0.00           C  
ATOM    259  CG2 VAL A  16       1.742   5.194   9.480  1.00  0.00           C  
ATOM    260  H   VAL A  16       3.797   4.508  12.026  1.00  0.00           H  
ATOM    261  HA  VAL A  16       2.684   2.639   9.989  1.00  0.00           H  
ATOM    262  HB  VAL A  16       3.870   5.382   9.443  1.00  0.00           H  
ATOM    263 1HG1 VAL A  16       4.256   3.746   7.624  1.00  0.00           H  
ATOM    264 2HG1 VAL A  16       3.054   4.940   7.137  1.00  0.00           H  
ATOM    265 3HG1 VAL A  16       2.533   3.316   7.634  1.00  0.00           H  
ATOM    266 1HG2 VAL A  16       0.976   4.432   9.336  1.00  0.00           H  
ATOM    267 2HG2 VAL A  16       1.585   6.014   8.779  1.00  0.00           H  
ATOM    268 3HG2 VAL A  16       1.669   5.594  10.491  1.00  0.00           H  
ATOM    269  N   ARG A  17       4.998   1.650   9.827  1.00  0.00           N  
ATOM    270  CA  ARG A  17       6.292   1.056   9.493  1.00  0.00           C  
ATOM    271  C   ARG A  17       6.410   0.933   7.989  1.00  0.00           C  
ATOM    272  O   ARG A  17       5.557   0.330   7.339  1.00  0.00           O  
ATOM    273  CB  ARG A  17       6.478  -0.300  10.172  1.00  0.00           C  
ATOM    274  CG  ARG A  17       6.625  -0.133  11.680  1.00  0.00           C  
ATOM    275  CD  ARG A  17       6.829  -1.494  12.336  1.00  0.00           C  
ATOM    276  NE  ARG A  17       6.902  -1.299  13.779  1.00  0.00           N  
ATOM    277  CZ  ARG A  17       7.000  -2.183  14.737  1.00  0.00           C  
ATOM    278  NH1 ARG A  17       7.077  -3.463  14.498  1.00  0.00           N  
ATOM    279  NH2 ARG A  17       7.045  -1.733  15.953  1.00  0.00           N  
ATOM    280  H   ARG A  17       4.170   1.091   9.675  1.00  0.00           H  
ATOM    281  HA  ARG A  17       7.080   1.706   9.875  1.00  0.00           H  
ATOM    282 1HB  ARG A  17       5.619  -0.937   9.961  1.00  0.00           H  
ATOM    283 2HB  ARG A  17       7.378  -0.774   9.781  1.00  0.00           H  
ATOM    284 1HG  ARG A  17       5.729   0.334  12.091  1.00  0.00           H  
ATOM    285 2HG  ARG A  17       7.487   0.500  11.891  1.00  0.00           H  
ATOM    286 1HD  ARG A  17       5.990  -2.145  12.089  1.00  0.00           H  
ATOM    287 2HD  ARG A  17       7.758  -1.931  11.971  1.00  0.00           H  
ATOM    288  HE  ARG A  17       6.982  -0.343  14.096  1.00  0.00           H  
ATOM    289 1HH1 ARG A  17       7.212  -4.111  15.260  1.00  0.00           H  
ATOM    290 2HH1 ARG A  17       7.180  -3.736  13.531  1.00  0.00           H  
ATOM    291 1HH2 ARG A  17       7.134  -2.335  16.759  1.00  0.00           H  
ATOM    292 2HH2 ARG A  17       7.110  -0.728  16.032  1.00  0.00           H  
ATOM    293  N   LEU A  18       7.480   1.496   7.463  1.00  0.00           N  
ATOM    294  CA  LEU A  18       7.839   1.475   6.060  1.00  0.00           C  
ATOM    295  C   LEU A  18       9.050   0.575   5.892  1.00  0.00           C  
ATOM    296  O   LEU A  18       9.998   0.688   6.662  1.00  0.00           O  
ATOM    297  CB  LEU A  18       8.157   2.899   5.591  1.00  0.00           C  
ATOM    298  CG  LEU A  18       7.035   3.924   5.817  1.00  0.00           C  
ATOM    299  CD1 LEU A  18       7.553   5.305   5.428  1.00  0.00           C  
ATOM    300  CD2 LEU A  18       5.796   3.591   4.987  1.00  0.00           C  
ATOM    301  H   LEU A  18       8.138   1.937   8.090  1.00  0.00           H  
ATOM    302  HA  LEU A  18       6.996   1.080   5.493  1.00  0.00           H  
ATOM    303 1HB  LEU A  18       8.385   2.858   4.526  1.00  0.00           H  
ATOM    304 2HB  LEU A  18       9.048   3.243   6.116  1.00  0.00           H  
ATOM    305  HG  LEU A  18       6.754   3.957   6.870  1.00  0.00           H  
ATOM    306 1HD1 LEU A  18       6.759   6.047   5.510  1.00  0.00           H  
ATOM    307 2HD1 LEU A  18       7.924   5.291   4.403  1.00  0.00           H  
ATOM    308 3HD1 LEU A  18       8.370   5.586   6.093  1.00  0.00           H  
ATOM    309 1HD2 LEU A  18       5.380   2.638   5.313  1.00  0.00           H  
ATOM    310 2HD2 LEU A  18       5.040   4.364   5.125  1.00  0.00           H  
ATOM    311 3HD2 LEU A  18       6.065   3.524   3.933  1.00  0.00           H  
ATOM    312  N   ARG A  19       9.039  -0.287   4.881  1.00  0.00           N  
ATOM    313  CA  ARG A  19      10.202  -1.088   4.496  1.00  0.00           C  
ATOM    314  C   ARG A  19      10.404  -0.988   2.993  1.00  0.00           C  
ATOM    315  O   ARG A  19       9.452  -1.182   2.238  1.00  0.00           O  
ATOM    316  CB  ARG A  19      10.003  -2.524   4.988  1.00  0.00           C  
ATOM    317  CG  ARG A  19      11.155  -3.447   4.594  1.00  0.00           C  
ATOM    318  CD  ARG A  19      10.857  -4.858   5.096  1.00  0.00           C  
ATOM    319  NE  ARG A  19      11.862  -5.775   4.561  1.00  0.00           N  
ATOM    320  CZ  ARG A  19      12.794  -6.430   5.206  1.00  0.00           C  
ATOM    321  NH1 ARG A  19      12.842  -6.490   6.512  1.00  0.00           N  
ATOM    322  NH2 ARG A  19      13.711  -7.011   4.493  1.00  0.00           N  
ATOM    323  H   ARG A  19       8.204  -0.344   4.315  1.00  0.00           H  
ATOM    324  HA  ARG A  19      11.078  -0.697   5.014  1.00  0.00           H  
ATOM    325 1HB  ARG A  19       9.079  -2.921   4.566  1.00  0.00           H  
ATOM    326 2HB  ARG A  19       9.915  -2.514   6.074  1.00  0.00           H  
ATOM    327 1HG  ARG A  19      12.086  -3.087   5.030  1.00  0.00           H  
ATOM    328 2HG  ARG A  19      11.252  -3.476   3.508  1.00  0.00           H  
ATOM    329 1HD  ARG A  19      10.841  -4.858   6.186  1.00  0.00           H  
ATOM    330 2HD  ARG A  19       9.878  -5.168   4.732  1.00  0.00           H  
ATOM    331  HE  ARG A  19      11.924  -5.802   3.553  1.00  0.00           H  
ATOM    332 1HH1 ARG A  19      12.189  -5.915   7.025  1.00  0.00           H  
ATOM    333 2HH1 ARG A  19      13.637  -6.907   6.975  1.00  0.00           H  
ATOM    334 1HH2 ARG A  19      14.535  -7.425   4.905  1.00  0.00           H  
ATOM    335 2HH2 ARG A  19      13.676  -6.772   3.513  1.00  0.00           H  
ATOM    336  N   ASN A  20      11.625  -0.681   2.570  1.00  0.00           N  
ATOM    337  CA  ASN A  20      11.984  -0.593   1.159  1.00  0.00           C  
ATOM    338  C   ASN A  20      12.887  -1.769   0.775  1.00  0.00           C  
ATOM    339  O   ASN A  20      14.078  -1.771   1.070  1.00  0.00           O  
ATOM    340  CB  ASN A  20      12.631   0.774   0.896  1.00  0.00           C  
ATOM    341  CG  ASN A  20      13.045   0.970  -0.547  1.00  0.00           C  
ATOM    342  OD1 ASN A  20      12.774   0.163  -1.421  1.00  0.00           O  
ATOM    343  ND2 ASN A  20      13.691   2.064  -0.856  1.00  0.00           N  
ATOM    344  H   ASN A  20      12.353  -0.543   3.257  1.00  0.00           H  
ATOM    345  HA  ASN A  20      11.072  -0.662   0.565  1.00  0.00           H  
ATOM    346 1HB  ASN A  20      11.930   1.568   1.156  1.00  0.00           H  
ATOM    347 2HB  ASN A  20      13.520   0.863   1.518  1.00  0.00           H  
ATOM    348 1HD2 ASN A  20      13.982   2.202  -1.813  1.00  0.00           H  
ATOM    349 2HD2 ASN A  20      13.828   2.780  -0.157  1.00  0.00           H  
ATOM    350  N   ASP A  21      12.322  -2.752   0.080  1.00  0.00           N  
ATOM    351  CA  ASP A  21      13.053  -3.896  -0.474  1.00  0.00           C  
ATOM    352  C   ASP A  21      13.419  -3.673  -1.963  1.00  0.00           C  
ATOM    353  O   ASP A  21      13.735  -4.616  -2.687  1.00  0.00           O  
ATOM    354  CB  ASP A  21      12.258  -5.194  -0.239  1.00  0.00           C  
ATOM    355  CG  ASP A  21      12.060  -5.567   1.240  1.00  0.00           C  
ATOM    356  OD1 ASP A  21      13.050  -5.749   1.991  1.00  0.00           O  
ATOM    357  OD2 ASP A  21      10.894  -5.758   1.650  1.00  0.00           O  
ATOM    358  H   ASP A  21      11.355  -2.650  -0.196  1.00  0.00           H  
ATOM    359  HA  ASP A  21      13.982  -4.016   0.084  1.00  0.00           H  
ATOM    360 1HB  ASP A  21      11.284  -5.098  -0.719  1.00  0.00           H  
ATOM    361 2HB  ASP A  21      12.780  -6.023  -0.717  1.00  0.00           H  
ATOM    362  N   SER A  22      13.354  -2.431  -2.459  1.00  0.00           N  
ATOM    363  CA  SER A  22      13.832  -2.059  -3.797  1.00  0.00           C  
ATOM    364  C   SER A  22      15.317  -1.670  -3.798  1.00  0.00           C  
ATOM    365  O   SER A  22      15.943  -1.496  -2.756  1.00  0.00           O  
ATOM    366  CB  SER A  22      12.948  -0.964  -4.408  1.00  0.00           C  
ATOM    367  OG  SER A  22      13.306   0.315  -3.955  1.00  0.00           O  
ATOM    368  H   SER A  22      13.096  -1.686  -1.829  1.00  0.00           H  
ATOM    369  HA  SER A  22      13.716  -2.919  -4.458  1.00  0.00           H  
ATOM    370 1HB  SER A  22      13.068  -0.981  -5.492  1.00  0.00           H  
ATOM    371 2HB  SER A  22      11.901  -1.154  -4.173  1.00  0.00           H  
ATOM    372  HG  SER A  22      13.126   0.345  -3.013  1.00  0.00           H  
ATOM    373  N   SER A  23      15.896  -1.516  -4.991  1.00  0.00           N  
ATOM    374  CA  SER A  23      17.299  -1.125  -5.182  1.00  0.00           C  
ATOM    375  C   SER A  23      17.533   0.390  -5.192  1.00  0.00           C  
ATOM    376  O   SER A  23      18.668   0.827  -5.375  1.00  0.00           O  
ATOM    377  CB  SER A  23      17.811  -1.714  -6.482  1.00  0.00           C  
ATOM    378  OG  SER A  23      17.136  -1.167  -7.581  1.00  0.00           O  
ATOM    379  H   SER A  23      15.354  -1.673  -5.829  1.00  0.00           H  
ATOM    380  HA  SER A  23      17.885  -1.523  -4.352  1.00  0.00           H  
ATOM    381 1HB  SER A  23      18.879  -1.519  -6.574  1.00  0.00           H  
ATOM    382 2HB  SER A  23      17.676  -2.795  -6.470  1.00  0.00           H  
ATOM    383  HG  SER A  23      17.501  -0.288  -7.706  1.00  0.00           H  
ATOM    384  N   THR A  24      16.486   1.204  -5.037  1.00  0.00           N  
ATOM    385  CA  THR A  24      16.567   2.673  -5.064  1.00  0.00           C  
ATOM    386  C   THR A  24      15.850   3.285  -3.865  1.00  0.00           C  
ATOM    387  O   THR A  24      14.923   2.668  -3.342  1.00  0.00           O  
ATOM    388  CB  THR A  24      15.970   3.242  -6.364  1.00  0.00           C  
ATOM    389  OG1 THR A  24      14.583   2.891  -6.451  1.00  0.00           O  
ATOM    390  CG2 THR A  24      16.706   2.690  -7.576  1.00  0.00           C  
ATOM    391  H   THR A  24      15.582   0.800  -4.836  1.00  0.00           H  
ATOM    392  HA  THR A  24      17.617   2.963  -5.015  1.00  0.00           H  
ATOM    393  HB  THR A  24      16.056   4.329  -6.359  1.00  0.00           H  
ATOM    394  HG1 THR A  24      14.144   3.474  -7.074  1.00  0.00           H  
ATOM    395 1HG2 THR A  24      16.270   3.103  -8.485  1.00  0.00           H  
ATOM    396 2HG2 THR A  24      17.758   2.965  -7.519  1.00  0.00           H  
ATOM    397 3HG2 THR A  24      16.615   1.604  -7.592  1.00  0.00           H  
ATOM    398  N   PRO A  25      16.222   4.498  -3.423  1.00  0.00           N  
ATOM    399  CA  PRO A  25      15.431   5.223  -2.439  1.00  0.00           C  
ATOM    400  C   PRO A  25      13.985   5.409  -2.908  1.00  0.00           C  
ATOM    401  O   PRO A  25      13.722   5.576  -4.102  1.00  0.00           O  
ATOM    402  CB  PRO A  25      16.168   6.562  -2.331  1.00  0.00           C  
ATOM    403  CG  PRO A  25      17.555   6.253  -2.782  1.00  0.00           C  
ATOM    404  CD  PRO A  25      17.374   5.258  -3.897  1.00  0.00           C  
ATOM    405  HA  PRO A  25      15.456   4.679  -1.483  1.00  0.00           H  
ATOM    406 1HB  PRO A  25      15.673   7.316  -2.961  1.00  0.00           H  
ATOM    407 2HB  PRO A  25      16.128   6.931  -1.296  1.00  0.00           H  
ATOM    408 1HG  PRO A  25      18.061   7.172  -3.112  1.00  0.00           H  
ATOM    409 2HG  PRO A  25      18.145   5.848  -1.946  1.00  0.00           H  
ATOM    410 1HD  PRO A  25      17.170   5.793  -4.837  1.00  0.00           H  
ATOM    411 2HD  PRO A  25      18.280   4.641  -3.990  1.00  0.00           H  
ATOM    412  N   VAL A  26      13.070   5.383  -1.948  1.00  0.00           N  
ATOM    413  CA  VAL A  26      11.640   5.625  -2.146  1.00  0.00           C  
ATOM    414  C   VAL A  26      11.237   6.764  -1.227  1.00  0.00           C  
ATOM    415  O   VAL A  26      11.623   6.783  -0.059  1.00  0.00           O  
ATOM    416  CB  VAL A  26      10.807   4.369  -1.829  1.00  0.00           C  
ATOM    417  CG1 VAL A  26      10.935   4.002  -0.358  1.00  0.00           C  
ATOM    418  CG2 VAL A  26       9.351   4.606  -2.201  1.00  0.00           C  
ATOM    419  H   VAL A  26      13.374   5.226  -0.998  1.00  0.00           H  
ATOM    420  HA  VAL A  26      11.475   5.888  -3.192  1.00  0.00           H  
ATOM    421  HB  VAL A  26      11.198   3.530  -2.405  1.00  0.00           H  
ATOM    422 1HG1 VAL A  26      10.340   3.112  -0.152  1.00  0.00           H  
ATOM    423 2HG1 VAL A  26      11.980   3.802  -0.122  1.00  0.00           H  
ATOM    424 3HG1 VAL A  26      10.575   4.828   0.255  1.00  0.00           H  
ATOM    425 1HG2 VAL A  26       8.768   3.713  -1.975  1.00  0.00           H  
ATOM    426 2HG2 VAL A  26       8.962   5.448  -1.630  1.00  0.00           H  
ATOM    427 3HG2 VAL A  26       9.279   4.825  -3.267  1.00  0.00           H  
ATOM    428  N   GLU A  27      10.454   7.702  -1.738  1.00  0.00           N  
ATOM    429  CA  GLU A  27       9.839   8.751  -0.939  1.00  0.00           C  
ATOM    430  C   GLU A  27       8.397   8.357  -0.610  1.00  0.00           C  
ATOM    431  O   GLU A  27       7.622   7.965  -1.480  1.00  0.00           O  
ATOM    432  CB  GLU A  27       9.872  10.089  -1.681  1.00  0.00           C  
ATOM    433  CG  GLU A  27      11.270  10.645  -1.913  1.00  0.00           C  
ATOM    434  CD  GLU A  27      11.262  11.977  -2.610  1.00  0.00           C  
ATOM    435  OE1 GLU A  27      10.283  12.675  -2.504  1.00  0.00           O  
ATOM    436  OE2 GLU A  27      12.237  12.296  -3.249  1.00  0.00           O  
ATOM    437  H   GLU A  27      10.110   7.585  -2.680  1.00  0.00           H  
ATOM    438  HA  GLU A  27      10.403   8.856  -0.012  1.00  0.00           H  
ATOM    439 1HB  GLU A  27       9.391   9.978  -2.653  1.00  0.00           H  
ATOM    440 2HB  GLU A  27       9.307  10.831  -1.118  1.00  0.00           H  
ATOM    441 1HG  GLU A  27      11.771  10.754  -0.951  1.00  0.00           H  
ATOM    442 2HG  GLU A  27      11.839   9.932  -2.509  1.00  0.00           H  
ATOM    443  N   VAL A  28       8.038   8.409   0.671  1.00  0.00           N  
ATOM    444  CA  VAL A  28       6.690   8.104   1.145  1.00  0.00           C  
ATOM    445  C   VAL A  28       6.101   9.346   1.792  1.00  0.00           C  
ATOM    446  O   VAL A  28       6.563   9.801   2.840  1.00  0.00           O  
ATOM    447  CB  VAL A  28       6.659   6.890   2.090  1.00  0.00           C  
ATOM    448  CG1 VAL A  28       5.205   6.539   2.439  1.00  0.00           C  
ATOM    449  CG2 VAL A  28       7.303   5.653   1.447  1.00  0.00           C  
ATOM    450  H   VAL A  28       8.738   8.666   1.352  1.00  0.00           H  
ATOM    451  HA  VAL A  28       6.083   7.802   0.291  1.00  0.00           H  
ATOM    452  HB  VAL A  28       7.197   7.127   3.008  1.00  0.00           H  
ATOM    453 1HG1 VAL A  28       5.179   5.652   3.073  1.00  0.00           H  
ATOM    454 2HG1 VAL A  28       4.737   7.363   2.979  1.00  0.00           H  
ATOM    455 3HG1 VAL A  28       4.641   6.344   1.527  1.00  0.00           H  
ATOM    456 1HG2 VAL A  28       7.190   4.785   2.096  1.00  0.00           H  
ATOM    457 2HG2 VAL A  28       6.835   5.450   0.484  1.00  0.00           H  
ATOM    458 3HG2 VAL A  28       8.367   5.828   1.292  1.00  0.00           H  
ATOM    459  N   HIS A  29       5.041   9.873   1.186  1.00  0.00           N  
ATOM    460  CA  HIS A  29       4.231  10.941   1.755  1.00  0.00           C  
ATOM    461  C   HIS A  29       3.047  10.343   2.499  1.00  0.00           C  
ATOM    462  O   HIS A  29       2.192   9.682   1.914  1.00  0.00           O  
ATOM    463  CB  HIS A  29       3.743  11.908   0.682  1.00  0.00           C  
ATOM    464  CG  HIS A  29       4.828  12.385  -0.231  1.00  0.00           C  
ATOM    465  ND1 HIS A  29       5.674  13.443   0.006  1.00  0.00           N  
ATOM    466  CD2 HIS A  29       5.150  11.857  -1.451  1.00  0.00           C  
ATOM    467  CE1 HIS A  29       6.463  13.575  -1.074  1.00  0.00           C  
ATOM    468  NE2 HIS A  29       6.164  12.640  -1.982  1.00  0.00           N  
ATOM    469  H   HIS A  29       4.797   9.500   0.280  1.00  0.00           H  
ATOM    470  HA  HIS A  29       4.831  11.516   2.460  1.00  0.00           H  
ATOM    471 1HB  HIS A  29       2.975  11.424   0.078  1.00  0.00           H  
ATOM    472 2HB  HIS A  29       3.287  12.777   1.156  1.00  0.00           H  
ATOM    473  HD2 HIS A  29       4.672  11.004  -1.933  1.00  0.00           H  
ATOM    474  HE1 HIS A  29       7.239  14.328  -1.208  1.00  0.00           H  
ATOM    475  HE2 HIS A  29       6.602  12.532  -2.886  1.00  0.00           H  
ATOM    476  N   ILE A  30       2.976  10.608   3.794  1.00  0.00           N  
ATOM    477  CA  ILE A  30       1.918  10.140   4.675  1.00  0.00           C  
ATOM    478  C   ILE A  30       1.065  11.343   5.060  1.00  0.00           C  
ATOM    479  O   ILE A  30       1.588  12.336   5.570  1.00  0.00           O  
ATOM    480  CB  ILE A  30       2.500   9.434   5.915  1.00  0.00           C  
ATOM    481  CG1 ILE A  30       3.595   8.399   5.565  1.00  0.00           C  
ATOM    482  CG2 ILE A  30       1.332   8.782   6.678  1.00  0.00           C  
ATOM    483  CD1 ILE A  30       4.307   7.836   6.799  1.00  0.00           C  
ATOM    484  H   ILE A  30       3.709  11.174   4.196  1.00  0.00           H  
ATOM    485  HA  ILE A  30       1.318   9.408   4.136  1.00  0.00           H  
ATOM    486  HB  ILE A  30       2.961  10.193   6.548  1.00  0.00           H  
ATOM    487 1HG1 ILE A  30       4.369   8.868   4.958  1.00  0.00           H  
ATOM    488 2HG1 ILE A  30       3.164   7.580   4.989  1.00  0.00           H  
ATOM    489 1HG2 ILE A  30       0.619   9.543   6.997  1.00  0.00           H  
ATOM    490 2HG2 ILE A  30       0.815   8.071   6.034  1.00  0.00           H  
ATOM    491 3HG2 ILE A  30       1.682   8.267   7.573  1.00  0.00           H  
ATOM    492 1HD1 ILE A  30       5.129   7.194   6.481  1.00  0.00           H  
ATOM    493 2HD1 ILE A  30       3.624   7.242   7.406  1.00  0.00           H  
ATOM    494 3HD1 ILE A  30       4.710   8.653   7.399  1.00  0.00           H  
ATOM    495  N   LYS A  31      -0.246  11.257   4.847  1.00  0.00           N  
ATOM    496  CA  LYS A  31      -1.217  12.258   5.296  1.00  0.00           C  
ATOM    497  C   LYS A  31      -2.230  11.617   6.234  1.00  0.00           C  
ATOM    498  O   LYS A  31      -2.800  10.576   5.918  1.00  0.00           O  
ATOM    499  CB  LYS A  31      -1.867  12.930   4.083  1.00  0.00           C  
ATOM    500  CG  LYS A  31      -2.914  13.971   4.500  1.00  0.00           C  
ATOM    501  CD  LYS A  31      -3.662  14.514   3.283  1.00  0.00           C  
ATOM    502  CE  LYS A  31      -4.758  15.456   3.788  1.00  0.00           C  
ATOM    503  NZ  LYS A  31      -5.719  15.796   2.714  1.00  0.00           N  
ATOM    504  H   LYS A  31      -0.592  10.411   4.419  1.00  0.00           H  
ATOM    505  HA  LYS A  31      -0.683  13.038   5.841  1.00  0.00           H  
ATOM    506 1HB  LYS A  31      -1.093  13.415   3.487  1.00  0.00           H  
ATOM    507 2HB  LYS A  31      -2.342  12.165   3.468  1.00  0.00           H  
ATOM    508 1HG  LYS A  31      -3.650  13.509   5.160  1.00  0.00           H  
ATOM    509 2HG  LYS A  31      -2.430  14.787   5.036  1.00  0.00           H  
ATOM    510 1HD  LYS A  31      -2.972  15.039   2.623  1.00  0.00           H  
ATOM    511 2HD  LYS A  31      -4.110  13.678   2.747  1.00  0.00           H  
ATOM    512 1HE  LYS A  31      -5.285  14.956   4.600  1.00  0.00           H  
ATOM    513 2HE  LYS A  31      -4.307  16.350   4.219  1.00  0.00           H  
ATOM    514 1HZ  LYS A  31      -6.451  16.382   3.088  1.00  0.00           H  
ATOM    515 2HZ  LYS A  31      -5.265  16.257   1.938  1.00  0.00           H  
ATOM    516 3HZ  LYS A  31      -6.144  14.945   2.372  1.00  0.00           H  
ATOM    517  N   VAL A  32      -2.469  12.269   7.368  1.00  0.00           N  
ATOM    518  CA  VAL A  32      -3.356  11.803   8.438  1.00  0.00           C  
ATOM    519  C   VAL A  32      -4.117  13.005   8.982  1.00  0.00           C  
ATOM    520  O   VAL A  32      -3.553  13.850   9.679  1.00  0.00           O  
ATOM    521  CB  VAL A  32      -2.541  11.146   9.559  1.00  0.00           C  
ATOM    522  CG1 VAL A  32      -3.465  10.511  10.593  1.00  0.00           C  
ATOM    523  CG2 VAL A  32      -1.607  10.062   9.029  1.00  0.00           C  
ATOM    524  H   VAL A  32      -1.950  13.118   7.540  1.00  0.00           H  
ATOM    525  HA  VAL A  32      -4.045  11.068   8.021  1.00  0.00           H  
ATOM    526  HB  VAL A  32      -1.923  11.897  10.052  1.00  0.00           H  
ATOM    527 1HG1 VAL A  32      -2.845  10.055  11.365  1.00  0.00           H  
ATOM    528 2HG1 VAL A  32      -4.090   9.752  10.122  1.00  0.00           H  
ATOM    529 3HG1 VAL A  32      -4.095  11.267  11.060  1.00  0.00           H  
ATOM    530 1HG2 VAL A  32      -0.990   9.713   9.857  1.00  0.00           H  
ATOM    531 2HG2 VAL A  32      -2.176   9.253   8.570  1.00  0.00           H  
ATOM    532 3HG2 VAL A  32      -0.907  10.483   8.306  1.00  0.00           H  
ATOM    533  N   GLY A  33      -5.392  13.134   8.610  1.00  0.00           N  
ATOM    534  CA  GLY A  33      -6.125  14.386   8.802  1.00  0.00           C  
ATOM    535  C   GLY A  33      -5.395  15.554   8.124  1.00  0.00           C  
ATOM    536  O   GLY A  33      -5.181  15.535   6.907  1.00  0.00           O  
ATOM    537  H   GLY A  33      -5.818  12.397   8.067  1.00  0.00           H  
ATOM    538 1HA  GLY A  33      -7.129  14.286   8.390  1.00  0.00           H  
ATOM    539 2HA  GLY A  33      -6.233  14.584   9.868  1.00  0.00           H  
ATOM    540  N   ASP A  34      -4.986  16.541   8.923  1.00  0.00           N  
ATOM    541  CA  ASP A  34      -4.224  17.713   8.469  1.00  0.00           C  
ATOM    542  C   ASP A  34      -2.701  17.537   8.579  1.00  0.00           C  
ATOM    543  O   ASP A  34      -1.949  18.303   7.971  1.00  0.00           O  
ATOM    544  CB  ASP A  34      -4.669  18.949   9.261  1.00  0.00           C  
ATOM    545  CG  ASP A  34      -6.162  19.230   9.097  1.00  0.00           C  
ATOM    546  OD1 ASP A  34      -6.638  19.182   7.940  1.00  0.00           O  
ATOM    547  OD2 ASP A  34      -6.808  19.453  10.145  1.00  0.00           O  
ATOM    548  H   ASP A  34      -5.227  16.496   9.902  1.00  0.00           H  
ATOM    549  HA  ASP A  34      -4.445  17.882   7.415  1.00  0.00           H  
ATOM    550 1HB  ASP A  34      -4.434  18.799  10.314  1.00  0.00           H  
ATOM    551 2HB  ASP A  34      -4.113  19.818   8.909  1.00  0.00           H  
ATOM    552  N   GLU A  35      -2.225  16.535   9.327  1.00  0.00           N  
ATOM    553  CA  GLU A  35      -0.791  16.276   9.462  1.00  0.00           C  
ATOM    554  C   GLU A  35      -0.259  15.586   8.202  1.00  0.00           C  
ATOM    555  O   GLU A  35      -0.875  14.666   7.656  1.00  0.00           O  
ATOM    556  CB  GLU A  35      -0.466  15.490  10.749  1.00  0.00           C  
ATOM    557  CG  GLU A  35       1.056  15.461  11.022  1.00  0.00           C  
ATOM    558  CD  GLU A  35       1.469  14.799  12.352  1.00  0.00           C  
ATOM    559  OE1 GLU A  35       2.686  14.500  12.504  1.00  0.00           O  
ATOM    560  OE2 GLU A  35       0.591  14.595  13.216  1.00  0.00           O  
ATOM    561  H   GLU A  35      -2.864  15.836   9.678  1.00  0.00           H  
ATOM    562  HA  GLU A  35      -0.277  17.230   9.583  1.00  0.00           H  
ATOM    563 1HB  GLU A  35      -0.842  14.471  10.662  1.00  0.00           H  
ATOM    564 2HB  GLU A  35      -0.966  15.981  11.584  1.00  0.00           H  
ATOM    565 1HG  GLU A  35       1.426  16.486  11.016  1.00  0.00           H  
ATOM    566 2HG  GLU A  35       1.547  14.931  10.206  1.00  0.00           H  
ATOM    567  N   LYS A  36       0.909  16.039   7.739  1.00  0.00           N  
ATOM    568  CA  LYS A  36       1.629  15.463   6.604  1.00  0.00           C  
ATOM    569  C   LYS A  36       3.075  15.209   6.994  1.00  0.00           C  
ATOM    570  O   LYS A  36       3.712  16.091   7.566  1.00  0.00           O  
ATOM    571  CB  LYS A  36       1.578  16.394   5.389  1.00  0.00           C  
ATOM    572  CG  LYS A  36       0.156  16.621   4.864  1.00  0.00           C  
ATOM    573  CD  LYS A  36       0.209  17.595   3.685  1.00  0.00           C  
ATOM    574  CE  LYS A  36      -1.203  17.946   3.219  1.00  0.00           C  
ATOM    575  NZ  LYS A  36      -1.153  18.965   2.141  1.00  0.00           N  
ATOM    576  H   LYS A  36       1.372  16.773   8.255  1.00  0.00           H  
ATOM    577  HA  LYS A  36       1.162  14.513   6.344  1.00  0.00           H  
ATOM    578 1HB  LYS A  36       2.179  15.957   4.591  1.00  0.00           H  
ATOM    579 2HB  LYS A  36       2.019  17.352   5.663  1.00  0.00           H  
ATOM    580 1HG  LYS A  36      -0.269  15.671   4.540  1.00  0.00           H  
ATOM    581 2HG  LYS A  36      -0.468  17.048   5.650  1.00  0.00           H  
ATOM    582 1HD  LYS A  36       0.771  17.139   2.869  1.00  0.00           H  
ATOM    583 2HD  LYS A  36       0.719  18.503   4.005  1.00  0.00           H  
ATOM    584 1HE  LYS A  36      -1.758  18.327   4.077  1.00  0.00           H  
ATOM    585 2HE  LYS A  36      -1.690  17.035   2.872  1.00  0.00           H  
ATOM    586 1HZ  LYS A  36      -0.683  19.792   2.478  1.00  0.00           H  
ATOM    587 2HZ  LYS A  36      -0.634  18.615   1.349  1.00  0.00           H  
ATOM    588 3HZ  LYS A  36      -2.081  19.230   1.843  1.00  0.00           H  
ATOM    589  N   ARG A  37       3.601  14.040   6.639  1.00  0.00           N  
ATOM    590  CA  ARG A  37       5.022  13.699   6.771  1.00  0.00           C  
ATOM    591  C   ARG A  37       5.548  13.136   5.465  1.00  0.00           C  
ATOM    592  O   ARG A  37       4.848  12.383   4.802  1.00  0.00           O  
ATOM    593  CB  ARG A  37       5.247  12.712   7.925  1.00  0.00           C  
ATOM    594  CG  ARG A  37       4.780  13.296   9.267  1.00  0.00           C  
ATOM    595  CD  ARG A  37       5.794  13.060  10.377  1.00  0.00           C  
ATOM    596  NE  ARG A  37       5.256  13.556  11.646  1.00  0.00           N  
ATOM    597  CZ  ARG A  37       5.899  13.725  12.774  1.00  0.00           C  
ATOM    598  NH1 ARG A  37       7.180  13.493  12.899  1.00  0.00           N  
ATOM    599  NH2 ARG A  37       5.208  14.139  13.790  1.00  0.00           N  
ATOM    600  H   ARG A  37       3.000  13.379   6.168  1.00  0.00           H  
ATOM    601  HA  ARG A  37       5.574  14.606   7.021  1.00  0.00           H  
ATOM    602 1HB  ARG A  37       6.311  12.480   7.973  1.00  0.00           H  
ATOM    603 2HB  ARG A  37       4.711  11.784   7.730  1.00  0.00           H  
ATOM    604 1HG  ARG A  37       4.635  14.374   9.192  1.00  0.00           H  
ATOM    605 2HG  ARG A  37       3.827  12.843   9.541  1.00  0.00           H  
ATOM    606 1HD  ARG A  37       6.715  13.588  10.128  1.00  0.00           H  
ATOM    607 2HD  ARG A  37       6.000  11.993  10.458  1.00  0.00           H  
ATOM    608  HE  ARG A  37       4.270  13.771  11.699  1.00  0.00           H  
ATOM    609 1HH1 ARG A  37       7.634  13.637  13.790  1.00  0.00           H  
ATOM    610 2HH1 ARG A  37       7.685  13.144  12.097  1.00  0.00           H  
ATOM    611 1HH2 ARG A  37       4.226  14.297  13.613  1.00  0.00           H  
ATOM    612 2HH2 ARG A  37       5.582  14.185  14.727  1.00  0.00           H  
ATOM    613  N   THR A  38       6.782  13.479   5.135  1.00  0.00           N  
ATOM    614  CA  THR A  38       7.530  12.873   4.033  1.00  0.00           C  
ATOM    615  C   THR A  38       8.692  12.101   4.632  1.00  0.00           C  
ATOM    616  O   THR A  38       9.385  12.622   5.506  1.00  0.00           O  
ATOM    617  CB  THR A  38       8.036  13.933   3.051  1.00  0.00           C  
ATOM    618  OG1 THR A  38       6.961  14.648   2.477  1.00  0.00           O  
ATOM    619  CG2 THR A  38       8.794  13.321   1.883  1.00  0.00           C  
ATOM    620  H   THR A  38       7.304  14.084   5.753  1.00  0.00           H  
ATOM    621  HA  THR A  38       6.866  12.196   3.495  1.00  0.00           H  
ATOM    622  HB  THR A  38       8.690  14.633   3.572  1.00  0.00           H  
ATOM    623  HG1 THR A  38       6.637  14.065   1.786  1.00  0.00           H  
ATOM    624 1HG2 THR A  38       9.707  12.833   2.225  1.00  0.00           H  
ATOM    625 2HG2 THR A  38       8.166  12.593   1.370  1.00  0.00           H  
ATOM    626 3HG2 THR A  38       9.084  14.102   1.181  1.00  0.00           H  
ATOM    627  N   VAL A  39       8.886  10.866   4.184  1.00  0.00           N  
ATOM    628  CA  VAL A  39       9.974   9.997   4.629  1.00  0.00           C  
ATOM    629  C   VAL A  39      10.667   9.416   3.414  1.00  0.00           C  
ATOM    630  O   VAL A  39      10.036   8.738   2.609  1.00  0.00           O  
ATOM    631  CB  VAL A  39       9.450   8.869   5.533  1.00  0.00           C  
ATOM    632  CG1 VAL A  39      10.585   7.972   6.041  1.00  0.00           C  
ATOM    633  CG2 VAL A  39       8.742   9.457   6.755  1.00  0.00           C  
ATOM    634  H   VAL A  39       8.244  10.489   3.501  1.00  0.00           H  
ATOM    635  HA  VAL A  39      10.676  10.593   5.214  1.00  0.00           H  
ATOM    636  HB  VAL A  39       8.739   8.252   4.984  1.00  0.00           H  
ATOM    637 1HG1 VAL A  39      10.174   7.179   6.666  1.00  0.00           H  
ATOM    638 2HG1 VAL A  39      11.099   7.496   5.206  1.00  0.00           H  
ATOM    639 3HG1 VAL A  39      11.305   8.555   6.615  1.00  0.00           H  
ATOM    640 1HG2 VAL A  39       7.772   9.861   6.469  1.00  0.00           H  
ATOM    641 2HG2 VAL A  39       9.355  10.239   7.204  1.00  0.00           H  
ATOM    642 3HG2 VAL A  39       8.606   8.657   7.484  1.00  0.00           H  
ATOM    643  N   THR A  40      11.969   9.643   3.301  1.00  0.00           N  
ATOM    644  CA  THR A  40      12.812   8.878   2.383  1.00  0.00           C  
ATOM    645  C   THR A  40      13.203   7.572   3.063  1.00  0.00           C  
ATOM    646  O   THR A  40      13.731   7.593   4.172  1.00  0.00           O  
ATOM    647  CB  THR A  40      14.071   9.662   1.969  1.00  0.00           C  
ATOM    648  OG1 THR A  40      13.687  10.879   1.318  1.00  0.00           O  
ATOM    649  CG2 THR A  40      14.928   8.834   1.024  1.00  0.00           C  
ATOM    650  H   THR A  40      12.432  10.246   3.965  1.00  0.00           H  
ATOM    651  HA  THR A  40      12.237   8.666   1.481  1.00  0.00           H  
ATOM    652  HB  THR A  40      14.654   9.909   2.857  1.00  0.00           H  
ATOM    653  HG1 THR A  40      13.286  10.675   0.469  1.00  0.00           H  
ATOM    654 1HG2 THR A  40      15.814   9.404   0.743  1.00  0.00           H  
ATOM    655 2HG2 THR A  40      15.232   7.913   1.521  1.00  0.00           H  
ATOM    656 3HG2 THR A  40      14.354   8.592   0.131  1.00  0.00           H  
ATOM    657  N   VAL A  41      12.946   6.446   2.405  1.00  0.00           N  
ATOM    658  CA  VAL A  41      13.319   5.106   2.864  1.00  0.00           C  
ATOM    659  C   VAL A  41      14.365   4.566   1.897  1.00  0.00           C  
ATOM    660  O   VAL A  41      14.078   4.346   0.716  1.00  0.00           O  
ATOM    661  CB  VAL A  41      12.088   4.182   2.941  1.00  0.00           C  
ATOM    662  CG1 VAL A  41      12.433   2.864   3.646  1.00  0.00           C  
ATOM    663  CG2 VAL A  41      10.924   4.815   3.715  1.00  0.00           C  
ATOM    664  H   VAL A  41      12.475   6.517   1.515  1.00  0.00           H  
ATOM    665  HA  VAL A  41      13.723   5.186   3.874  1.00  0.00           H  
ATOM    666  HB  VAL A  41      11.739   3.961   1.933  1.00  0.00           H  
ATOM    667 1HG1 VAL A  41      13.293   2.394   3.168  1.00  0.00           H  
ATOM    668 2HG1 VAL A  41      12.683   3.046   4.691  1.00  0.00           H  
ATOM    669 3HG1 VAL A  41      11.585   2.180   3.596  1.00  0.00           H  
ATOM    670 1HG2 VAL A  41      10.099   4.104   3.768  1.00  0.00           H  
ATOM    671 2HG2 VAL A  41      10.568   5.709   3.203  1.00  0.00           H  
ATOM    672 3HG2 VAL A  41      11.248   5.076   4.722  1.00  0.00           H  
ATOM    673  N   ASN A  42      15.596   4.384   2.362  1.00  0.00           N  
ATOM    674  CA  ASN A  42      16.695   3.889   1.538  1.00  0.00           C  
ATOM    675  C   ASN A  42      16.565   2.379   1.265  1.00  0.00           C  
ATOM    676  O   ASN A  42      15.836   1.682   1.971  1.00  0.00           O  
ATOM    677  CB  ASN A  42      18.030   4.243   2.205  1.00  0.00           C  
ATOM    678  CG  ASN A  42      18.221   5.740   2.280  1.00  0.00           C  
ATOM    679  OD1 ASN A  42      18.382   6.412   1.272  1.00  0.00           O  
ATOM    680  ND2 ASN A  42      18.168   6.296   3.464  1.00  0.00           N  
ATOM    681  H   ASN A  42      15.777   4.542   3.343  1.00  0.00           H  
ATOM    682  HA  ASN A  42      16.655   4.390   0.570  1.00  0.00           H  
ATOM    683 1HB  ASN A  42      18.865   3.831   1.639  1.00  0.00           H  
ATOM    684 2HB  ASN A  42      18.065   3.810   3.205  1.00  0.00           H  
ATOM    685 1HD2 ASN A  42      17.764   5.756   4.216  1.00  0.00           H  
ATOM    686 2HD2 ASN A  42      18.178   7.305   3.505  1.00  0.00           H  
ATOM    687  N   PRO A  43      17.262   1.845   0.247  1.00  0.00           N  
ATOM    688  CA  PRO A  43      17.290   0.408  -0.022  1.00  0.00           C  
ATOM    689  C   PRO A  43      17.653  -0.424   1.215  1.00  0.00           C  
ATOM    690  O   PRO A  43      18.678  -0.182   1.852  1.00  0.00           O  
ATOM    691  CB  PRO A  43      18.338   0.233  -1.126  1.00  0.00           C  
ATOM    692  CG  PRO A  43      18.233   1.549  -1.885  1.00  0.00           C  
ATOM    693  CD  PRO A  43      18.029   2.560  -0.764  1.00  0.00           C  
ATOM    694  HA  PRO A  43      16.307   0.092  -0.402  1.00  0.00           H  
ATOM    695 1HB  PRO A  43      18.127  -0.626  -1.762  1.00  0.00           H  
ATOM    696 2HB  PRO A  43      19.336   0.148  -0.697  1.00  0.00           H  
ATOM    697 1HG  PRO A  43      19.126   1.759  -2.474  1.00  0.00           H  
ATOM    698 2HG  PRO A  43      17.342   1.517  -2.512  1.00  0.00           H  
ATOM    699 1HD  PRO A  43      17.494   3.432  -1.141  1.00  0.00           H  
ATOM    700 2HD  PRO A  43      18.997   2.851  -0.357  1.00  0.00           H  
ATOM    701  N   GLY A  44      16.822  -1.414   1.541  1.00  0.00           N  
ATOM    702  CA  GLY A  44      16.981  -2.298   2.698  1.00  0.00           C  
ATOM    703  C   GLY A  44      16.609  -1.674   4.048  1.00  0.00           C  
ATOM    704  O   GLY A  44      16.712  -2.352   5.071  1.00  0.00           O  
ATOM    705  H   GLY A  44      15.956  -1.499   1.027  1.00  0.00           H  
ATOM    706 1HA  GLY A  44      16.365  -3.187   2.564  1.00  0.00           H  
ATOM    707 2HA  GLY A  44      18.016  -2.631   2.762  1.00  0.00           H  
ATOM    708  N   GLU A  45      16.188  -0.409   4.074  1.00  0.00           N  
ATOM    709  CA  GLU A  45      15.845   0.306   5.300  1.00  0.00           C  
ATOM    710  C   GLU A  45      14.423  -0.029   5.776  1.00  0.00           C  
ATOM    711  O   GLU A  45      13.500  -0.244   4.981  1.00  0.00           O  
ATOM    712  CB  GLU A  45      16.060   1.816   5.094  1.00  0.00           C  
ATOM    713  CG  GLU A  45      16.070   2.620   6.403  1.00  0.00           C  
ATOM    714  CD  GLU A  45      16.361   4.120   6.200  1.00  0.00           C  
ATOM    715  OE1 GLU A  45      16.583   4.802   7.222  1.00  0.00           O  
ATOM    716  OE2 GLU A  45      16.402   4.590   5.036  1.00  0.00           O  
ATOM    717  H   GLU A  45      16.091   0.094   3.203  1.00  0.00           H  
ATOM    718  HA  GLU A  45      16.538   0.000   6.084  1.00  0.00           H  
ATOM    719 1HB  GLU A  45      17.022   1.962   4.602  1.00  0.00           H  
ATOM    720 2HB  GLU A  45      15.272   2.203   4.449  1.00  0.00           H  
ATOM    721 1HG  GLU A  45      15.103   2.512   6.895  1.00  0.00           H  
ATOM    722 2HG  GLU A  45      16.829   2.195   7.059  1.00  0.00           H  
ATOM    723  N   GLU A  46      14.250  -0.032   7.099  1.00  0.00           N  
ATOM    724  CA  GLU A  46      12.951  -0.016   7.765  1.00  0.00           C  
ATOM    725  C   GLU A  46      12.851   1.249   8.630  1.00  0.00           C  
ATOM    726  O   GLU A  46      13.710   1.494   9.477  1.00  0.00           O  
ATOM    727  CB  GLU A  46      12.728  -1.321   8.557  1.00  0.00           C  
ATOM    728  CG  GLU A  46      11.317  -1.406   9.165  1.00  0.00           C  
ATOM    729  CD  GLU A  46      10.984  -2.791   9.750  1.00  0.00           C  
ATOM    730  OE1 GLU A  46      10.684  -2.886  10.961  1.00  0.00           O  
ATOM    731  OE2 GLU A  46      10.864  -3.772   8.971  1.00  0.00           O  
ATOM    732  H   GLU A  46      15.043   0.198   7.682  1.00  0.00           H  
ATOM    733  HA  GLU A  46      12.171   0.002   7.003  1.00  0.00           H  
ATOM    734 1HB  GLU A  46      12.863  -2.160   7.876  1.00  0.00           H  
ATOM    735 2HB  GLU A  46      13.468  -1.401   9.354  1.00  0.00           H  
ATOM    736 1HG  GLU A  46      11.213  -0.643   9.936  1.00  0.00           H  
ATOM    737 2HG  GLU A  46      10.585  -1.190   8.386  1.00  0.00           H  
ATOM    738  N   VAL A  47      11.807   2.052   8.415  1.00  0.00           N  
ATOM    739  CA  VAL A  47      11.561   3.314   9.131  1.00  0.00           C  
ATOM    740  C   VAL A  47      10.195   3.261   9.804  1.00  0.00           C  
ATOM    741  O   VAL A  47       9.215   2.833   9.200  1.00  0.00           O  
ATOM    742  CB  VAL A  47      11.664   4.542   8.199  1.00  0.00           C  
ATOM    743  CG1 VAL A  47      11.476   5.847   8.989  1.00  0.00           C  
ATOM    744  CG2 VAL A  47      13.023   4.617   7.495  1.00  0.00           C  
ATOM    745  H   VAL A  47      11.122   1.755   7.734  1.00  0.00           H  
ATOM    746  HA  VAL A  47      12.340   3.442   9.884  1.00  0.00           H  
ATOM    747  HB  VAL A  47      10.888   4.484   7.436  1.00  0.00           H  
ATOM    748 1HG1 VAL A  47      11.717   6.703   8.359  1.00  0.00           H  
ATOM    749 2HG1 VAL A  47      12.143   5.860   9.851  1.00  0.00           H  
ATOM    750 3HG1 VAL A  47      10.443   5.944   9.323  1.00  0.00           H  
ATOM    751 1HG2 VAL A  47      13.086   5.513   6.877  1.00  0.00           H  
ATOM    752 2HG2 VAL A  47      13.155   3.752   6.846  1.00  0.00           H  
ATOM    753 3HG2 VAL A  47      13.831   4.635   8.226  1.00  0.00           H  
ATOM    754  N   GLU A  48      10.103   3.735  11.046  1.00  0.00           N  
ATOM    755  CA  GLU A  48       8.832   3.898  11.757  1.00  0.00           C  
ATOM    756  C   GLU A  48       8.481   5.384  11.914  1.00  0.00           C  
ATOM    757  O   GLU A  48       9.305   6.198  12.330  1.00  0.00           O  
ATOM    758  CB  GLU A  48       8.859   3.146  13.102  1.00  0.00           C  
ATOM    759  CG  GLU A  48       7.471   3.097  13.763  1.00  0.00           C  
ATOM    760  CD  GLU A  48       7.460   2.308  15.085  1.00  0.00           C  
ATOM    761  OE1 GLU A  48       7.419   2.953  16.153  1.00  0.00           O  
ATOM    762  OE2 GLU A  48       7.389   1.053  15.045  1.00  0.00           O  
ATOM    763  H   GLU A  48      10.934   4.107  11.484  1.00  0.00           H  
ATOM    764  HA  GLU A  48       8.045   3.420  11.173  1.00  0.00           H  
ATOM    765 1HB  GLU A  48       9.193   2.123  12.927  1.00  0.00           H  
ATOM    766 2HB  GLU A  48       9.565   3.631  13.776  1.00  0.00           H  
ATOM    767 1HG  GLU A  48       7.128   4.115  13.952  1.00  0.00           H  
ATOM    768 2HG  GLU A  48       6.764   2.643  13.069  1.00  0.00           H  
ATOM    769  N   VAL A  49       7.230   5.733  11.617  1.00  0.00           N  
ATOM    770  CA  VAL A  49       6.637   7.051  11.862  1.00  0.00           C  
ATOM    771  C   VAL A  49       5.446   6.872  12.787  1.00  0.00           C  
ATOM    772  O   VAL A  49       4.598   6.019  12.547  1.00  0.00           O  
ATOM    773  CB  VAL A  49       6.177   7.731  10.561  1.00  0.00           C  
ATOM    774  CG1 VAL A  49       5.801   9.200  10.810  1.00  0.00           C  
ATOM    775  CG2 VAL A  49       7.253   7.712   9.480  1.00  0.00           C  
ATOM    776  H   VAL A  49       6.624   5.018  11.242  1.00  0.00           H  
ATOM    777  HA  VAL A  49       7.391   7.689  12.325  1.00  0.00           H  
ATOM    778  HB  VAL A  49       5.302   7.212  10.171  1.00  0.00           H  
ATOM    779 1HG1 VAL A  49       4.969   9.267  11.511  1.00  0.00           H  
ATOM    780 2HG1 VAL A  49       6.658   9.741  11.210  1.00  0.00           H  
ATOM    781 3HG1 VAL A  49       5.487   9.660   9.873  1.00  0.00           H  
ATOM    782 1HG2 VAL A  49       7.503   6.686   9.209  1.00  0.00           H  
ATOM    783 2HG2 VAL A  49       8.151   8.223   9.827  1.00  0.00           H  
ATOM    784 3HG2 VAL A  49       6.850   8.201   8.593  1.00  0.00           H  
ATOM    785  N   THR A  50       5.348   7.689  13.832  1.00  0.00           N  
ATOM    786  CA  THR A  50       4.189   7.688  14.732  1.00  0.00           C  
ATOM    787  C   THR A  50       3.431   9.003  14.620  1.00  0.00           C  
ATOM    788  O   THR A  50       4.033  10.077  14.654  1.00  0.00           O  
ATOM    789  CB  THR A  50       4.601   7.403  16.181  1.00  0.00           C  
ATOM    790  OG1 THR A  50       5.188   6.126  16.278  1.00  0.00           O  
ATOM    791  CG2 THR A  50       3.411   7.375  17.142  1.00  0.00           C  
ATOM    792  H   THR A  50       6.047   8.407  13.959  1.00  0.00           H  
ATOM    793  HA  THR A  50       3.523   6.877  14.437  1.00  0.00           H  
ATOM    794  HB  THR A  50       5.317   8.155  16.515  1.00  0.00           H  
ATOM    795  HG1 THR A  50       6.087   6.202  16.605  1.00  0.00           H  
ATOM    796 1HG2 THR A  50       3.744   7.040  18.125  1.00  0.00           H  
ATOM    797 2HG2 THR A  50       2.984   8.373  17.247  1.00  0.00           H  
ATOM    798 3HG2 THR A  50       2.646   6.694  16.770  1.00  0.00           H  
ATOM    799  N   PHE A  51       2.110   8.898  14.530  1.00  0.00           N  
ATOM    800  CA  PHE A  51       1.154   9.994  14.620  1.00  0.00           C  
ATOM    801  C   PHE A  51       0.368   9.855  15.919  1.00  0.00           C  
ATOM    802  O   PHE A  51       0.029   8.737  16.312  1.00  0.00           O  
ATOM    803  CB  PHE A  51       0.205   9.958  13.419  1.00  0.00           C  
ATOM    804  CG  PHE A  51       0.891  10.152  12.085  1.00  0.00           C  
ATOM    805  CD1 PHE A  51       0.873  11.416  11.471  1.00  0.00           C  
ATOM    806  CD2 PHE A  51       1.554   9.076  11.463  1.00  0.00           C  
ATOM    807  CE1 PHE A  51       1.509  11.603  10.234  1.00  0.00           C  
ATOM    808  CE2 PHE A  51       2.210   9.269  10.237  1.00  0.00           C  
ATOM    809  CZ  PHE A  51       2.186  10.534   9.624  1.00  0.00           C  
ATOM    810  H   PHE A  51       1.713   7.969  14.496  1.00  0.00           H  
ATOM    811  HA  PHE A  51       1.706  10.935  14.621  1.00  0.00           H  
ATOM    812 1HB  PHE A  51      -0.322   9.004  13.408  1.00  0.00           H  
ATOM    813 2HB  PHE A  51      -0.542  10.743  13.544  1.00  0.00           H  
ATOM    814  HD1 PHE A  51       0.368  12.242  11.949  1.00  0.00           H  
ATOM    815  HD2 PHE A  51       1.573   8.105  11.935  1.00  0.00           H  
ATOM    816  HE1 PHE A  51       1.476  12.571   9.756  1.00  0.00           H  
ATOM    817  HE2 PHE A  51       2.734   8.448   9.771  1.00  0.00           H  
ATOM    818  HZ  PHE A  51       2.687  10.687   8.679  1.00  0.00           H  
ATOM    819  N   SER A  52       0.042  10.983  16.547  1.00  0.00           N  
ATOM    820  CA  SER A  52      -0.781  11.025  17.757  1.00  0.00           C  
ATOM    821  C   SER A  52      -1.948  11.984  17.564  1.00  0.00           C  
ATOM    822  O   SER A  52      -1.774  13.082  17.034  1.00  0.00           O  
ATOM    823  CB  SER A  52       0.026  11.450  18.986  1.00  0.00           C  
ATOM    824  OG  SER A  52       1.131  10.596  19.223  1.00  0.00           O  
ATOM    825  H   SER A  52       0.304  11.866  16.134  1.00  0.00           H  
ATOM    826  HA  SER A  52      -1.171  10.024  17.945  1.00  0.00           H  
ATOM    827 1HB  SER A  52      -0.630  11.428  19.856  1.00  0.00           H  
ATOM    828 2HB  SER A  52       0.385  12.469  18.845  1.00  0.00           H  
ATOM    829  HG  SER A  52       1.010  10.215  20.096  1.00  0.00           H  
ATOM    830  N   ALA A  53      -3.135  11.596  18.017  1.00  0.00           N  
ATOM    831  CA  ALA A  53      -4.331  12.416  17.930  1.00  0.00           C  
ATOM    832  C   ALA A  53      -5.218  12.222  19.161  1.00  0.00           C  
ATOM    833  O   ALA A  53      -5.577  11.104  19.503  1.00  0.00           O  
ATOM    834  CB  ALA A  53      -5.088  12.055  16.647  1.00  0.00           C  
ATOM    835  H   ALA A  53      -3.223  10.686  18.445  1.00  0.00           H  
ATOM    836  HA  ALA A  53      -4.023  13.461  17.900  1.00  0.00           H  
ATOM    837 1HB  ALA A  53      -6.019  12.620  16.600  1.00  0.00           H  
ATOM    838 2HB  ALA A  53      -5.338  10.994  16.652  1.00  0.00           H  
ATOM    839 3HB  ALA A  53      -4.473  12.271  15.773  1.00  0.00           H  
ATOM    840  N   ASN A  54      -5.654  13.333  19.763  1.00  0.00           N  
ATOM    841  CA  ASN A  54      -6.657  13.304  20.836  1.00  0.00           C  
ATOM    842  C   ASN A  54      -8.008  12.745  20.358  1.00  0.00           C  
ATOM    843  O   ASN A  54      -8.785  12.242  21.161  1.00  0.00           O  
ATOM    844  CB  ASN A  54      -6.872  14.733  21.366  1.00  0.00           C  
ATOM    845  CG  ASN A  54      -5.650  15.350  22.015  1.00  0.00           C  
ATOM    846  OD1 ASN A  54      -4.688  14.705  22.379  1.00  0.00           O  
ATOM    847  ND2 ASN A  54      -5.632  16.653  22.163  1.00  0.00           N  
ATOM    848  H   ASN A  54      -5.220  14.214  19.528  1.00  0.00           H  
ATOM    849  HA  ASN A  54      -6.304  12.634  21.622  1.00  0.00           H  
ATOM    850 1HB  ASN A  54      -7.210  15.373  20.552  1.00  0.00           H  
ATOM    851 2HB  ASN A  54      -7.659  14.706  22.121  1.00  0.00           H  
ATOM    852 1HD2 ASN A  54      -4.820  17.018  22.640  1.00  0.00           H  
ATOM    853 2HD2 ASN A  54      -6.451  17.206  21.951  1.00  0.00           H  
ATOM    854  N   ASP A  55      -8.288  12.881  19.060  1.00  0.00           N  
ATOM    855  CA  ASP A  55      -9.458  12.317  18.398  1.00  0.00           C  
ATOM    856  C   ASP A  55      -9.006  11.202  17.437  1.00  0.00           C  
ATOM    857  O   ASP A  55      -8.439  11.510  16.379  1.00  0.00           O  
ATOM    858  CB  ASP A  55     -10.230  13.429  17.675  1.00  0.00           C  
ATOM    859  CG  ASP A  55     -11.451  12.892  16.922  1.00  0.00           C  
ATOM    860  OD1 ASP A  55     -11.772  11.693  17.085  1.00  0.00           O  
ATOM    861  OD2 ASP A  55     -12.030  13.687  16.153  1.00  0.00           O  
ATOM    862  H   ASP A  55      -7.555  13.228  18.458  1.00  0.00           H  
ATOM    863  HA  ASP A  55     -10.116  11.895  19.158  1.00  0.00           H  
ATOM    864 1HB  ASP A  55     -10.563  14.162  18.409  1.00  0.00           H  
ATOM    865 2HB  ASP A  55      -9.567  13.932  16.971  1.00  0.00           H  
ATOM    866  N   PRO A  56      -9.257   9.921  17.767  1.00  0.00           N  
ATOM    867  CA  PRO A  56      -8.923   8.791  16.907  1.00  0.00           C  
ATOM    868  C   PRO A  56      -9.593   8.854  15.531  1.00  0.00           C  
ATOM    869  O   PRO A  56      -9.071   8.271  14.584  1.00  0.00           O  
ATOM    870  CB  PRO A  56      -9.368   7.539  17.671  1.00  0.00           C  
ATOM    871  CG  PRO A  56      -9.376   7.987  19.130  1.00  0.00           C  
ATOM    872  CD  PRO A  56      -9.797   9.448  19.032  1.00  0.00           C  
ATOM    873  HA  PRO A  56      -7.832   8.746  16.776  1.00  0.00           H  
ATOM    874 1HB  PRO A  56     -10.380   7.260  17.379  1.00  0.00           H  
ATOM    875 2HB  PRO A  56      -8.683   6.707  17.511  1.00  0.00           H  
ATOM    876 1HG  PRO A  56     -10.072   7.403  19.733  1.00  0.00           H  
ATOM    877 2HG  PRO A  56      -8.366   7.924  19.536  1.00  0.00           H  
ATOM    878 1HD  PRO A  56      -9.390   9.998  19.881  1.00  0.00           H  
ATOM    879 2HD  PRO A  56     -10.884   9.524  19.013  1.00  0.00           H  
ATOM    880  N   HIS A  57     -10.693   9.601  15.358  1.00  0.00           N  
ATOM    881  CA  HIS A  57     -11.320   9.776  14.046  1.00  0.00           C  
ATOM    882  C   HIS A  57     -10.405  10.472  13.030  1.00  0.00           C  
ATOM    883  O   HIS A  57     -10.604  10.317  11.823  1.00  0.00           O  
ATOM    884  CB  HIS A  57     -12.644  10.535  14.181  1.00  0.00           C  
ATOM    885  CG  HIS A  57     -13.680   9.797  14.986  1.00  0.00           C  
ATOM    886  ND1 HIS A  57     -14.141   8.531  14.720  1.00  0.00           N  
ATOM    887  CD2 HIS A  57     -14.344  10.247  16.095  1.00  0.00           C  
ATOM    888  CE1 HIS A  57     -15.075   8.227  15.635  1.00  0.00           C  
ATOM    889  NE2 HIS A  57     -15.241   9.244  16.491  1.00  0.00           N  
ATOM    890  H   HIS A  57     -11.080  10.116  16.135  1.00  0.00           H  
ATOM    891  HA  HIS A  57     -11.561   8.800  13.625  1.00  0.00           H  
ATOM    892 1HB  HIS A  57     -13.057  10.696  13.185  1.00  0.00           H  
ATOM    893 2HB  HIS A  57     -12.465  11.517  14.620  1.00  0.00           H  
ATOM    894  HD1 HIS A  57     -13.734   7.895  14.048  1.00  0.00           H  
ATOM    895  HD2 HIS A  57     -14.204  11.208  16.568  1.00  0.00           H  
ATOM    896  HE1 HIS A  57     -15.591   7.281  15.708  1.00  0.00           H  
ATOM    897  N   LYS A  58      -9.343  11.166  13.474  1.00  0.00           N  
ATOM    898  CA  LYS A  58      -8.289  11.676  12.575  1.00  0.00           C  
ATOM    899  C   LYS A  58      -7.584  10.566  11.793  1.00  0.00           C  
ATOM    900  O   LYS A  58      -7.068  10.815  10.704  1.00  0.00           O  
ATOM    901  CB  LYS A  58      -7.244  12.469  13.366  1.00  0.00           C  
ATOM    902  CG  LYS A  58      -7.812  13.784  13.911  1.00  0.00           C  
ATOM    903  CD  LYS A  58      -6.667  14.717  14.309  1.00  0.00           C  
ATOM    904  CE  LYS A  58      -7.227  16.020  14.876  1.00  0.00           C  
ATOM    905  NZ  LYS A  58      -6.140  17.000  15.114  1.00  0.00           N  
ATOM    906  H   LYS A  58      -9.220  11.253  14.473  1.00  0.00           H  
ATOM    907  HA  LYS A  58      -8.751  12.336  11.840  1.00  0.00           H  
ATOM    908 1HB  LYS A  58      -6.419  12.700  12.691  1.00  0.00           H  
ATOM    909 2HB  LYS A  58      -6.853  11.862  14.182  1.00  0.00           H  
ATOM    910 1HG  LYS A  58      -8.407  14.271  13.138  1.00  0.00           H  
ATOM    911 2HG  LYS A  58      -8.451  13.585  14.772  1.00  0.00           H  
ATOM    912 1HD  LYS A  58      -6.067  14.932  13.425  1.00  0.00           H  
ATOM    913 2HD  LYS A  58      -6.034  14.232  15.053  1.00  0.00           H  
ATOM    914 1HE  LYS A  58      -7.948  16.425  14.167  1.00  0.00           H  
ATOM    915 2HE  LYS A  58      -7.760  15.795  15.799  1.00  0.00           H  
ATOM    916 1HZ  LYS A  58      -5.708  17.250  14.237  1.00  0.00           H  
ATOM    917 2HZ  LYS A  58      -5.431  16.607  15.717  1.00  0.00           H  
ATOM    918 3HZ  LYS A  58      -6.510  17.843  15.530  1.00  0.00           H  
ATOM    919  N   PHE A  59      -7.594   9.348  12.324  1.00  0.00           N  
ATOM    920  CA  PHE A  59      -7.023   8.163  11.702  1.00  0.00           C  
ATOM    921  C   PHE A  59      -7.979   7.452  10.741  1.00  0.00           C  
ATOM    922  O   PHE A  59      -7.588   6.460  10.140  1.00  0.00           O  
ATOM    923  CB  PHE A  59      -6.545   7.221  12.810  1.00  0.00           C  
ATOM    924  CG  PHE A  59      -5.524   7.795  13.774  1.00  0.00           C  
ATOM    925  CD1 PHE A  59      -4.486   8.624  13.314  1.00  0.00           C  
ATOM    926  CD2 PHE A  59      -5.606   7.490  15.142  1.00  0.00           C  
ATOM    927  CE1 PHE A  59      -3.557   9.179  14.211  1.00  0.00           C  
ATOM    928  CE2 PHE A  59      -4.669   8.026  16.039  1.00  0.00           C  
ATOM    929  CZ  PHE A  59      -3.646   8.872  15.578  1.00  0.00           C  
ATOM    930  H   PHE A  59      -8.042   9.217  13.219  1.00  0.00           H  
ATOM    931  HA  PHE A  59      -6.155   8.465  11.114  1.00  0.00           H  
ATOM    932 1HB  PHE A  59      -7.410   6.863  13.368  1.00  0.00           H  
ATOM    933 2HB  PHE A  59      -6.110   6.338  12.340  1.00  0.00           H  
ATOM    934  HD1 PHE A  59      -4.400   8.820  12.256  1.00  0.00           H  
ATOM    935  HD2 PHE A  59      -6.393   6.849  15.510  1.00  0.00           H  
ATOM    936  HE1 PHE A  59      -2.769   9.824  13.852  1.00  0.00           H  
ATOM    937  HE2 PHE A  59      -4.748   7.791  17.090  1.00  0.00           H  
ATOM    938  HZ  PHE A  59      -2.929   9.277  16.278  1.00  0.00           H  
ATOM    939  N   ASN A  60      -9.202   7.955  10.535  1.00  0.00           N  
ATOM    940  CA  ASN A  60     -10.178   7.290   9.669  1.00  0.00           C  
ATOM    941  C   ASN A  60      -9.833   7.372   8.175  1.00  0.00           C  
ATOM    942  O   ASN A  60     -10.437   6.654   7.380  1.00  0.00           O  
ATOM    943  CB  ASN A  60     -11.586   7.849   9.922  1.00  0.00           C  
ATOM    944  CG  ASN A  60     -12.209   7.341  11.208  1.00  0.00           C  
ATOM    945  OD1 ASN A  60     -11.647   6.582  11.973  1.00  0.00           O  
ATOM    946  ND2 ASN A  60     -13.438   7.712  11.472  1.00  0.00           N  
ATOM    947  H   ASN A  60      -9.511   8.736  11.096  1.00  0.00           H  
ATOM    948  HA  ASN A  60     -10.188   6.226   9.911  1.00  0.00           H  
ATOM    949 1HB  ASN A  60     -11.572   8.938   9.923  1.00  0.00           H  
ATOM    950 2HB  ASN A  60     -12.243   7.520   9.116  1.00  0.00           H  
ATOM    951 1HD2 ASN A  60     -13.942   8.288  10.813  1.00  0.00           H  
ATOM    952 2HD2 ASN A  60     -13.909   7.155  12.171  1.00  0.00           H  
ATOM    953  N   ARG A  61      -8.927   8.275   7.775  1.00  0.00           N  
ATOM    954  CA  ARG A  61      -8.607   8.533   6.362  1.00  0.00           C  
ATOM    955  C   ARG A  61      -7.109   8.710   6.080  1.00  0.00           C  
ATOM    956  O   ARG A  61      -6.720   9.770   5.579  1.00  0.00           O  
ATOM    957  CB  ARG A  61      -9.442   9.706   5.821  1.00  0.00           C  
ATOM    958  CG  ARG A  61     -10.951   9.456   5.907  1.00  0.00           C  
ATOM    959  CD  ARG A  61     -11.712  10.640   5.316  1.00  0.00           C  
ATOM    960  NE  ARG A  61     -13.162  10.444   5.477  1.00  0.00           N  
ATOM    961  CZ  ARG A  61     -14.101  10.792   4.620  1.00  0.00           C  
ATOM    962  NH1 ARG A  61     -13.865  11.492   3.550  1.00  0.00           N  
ATOM    963  NH2 ARG A  61     -15.325  10.412   4.795  1.00  0.00           N  
ATOM    964  H   ARG A  61      -8.459   8.811   8.492  1.00  0.00           H  
ATOM    965  HA  ARG A  61      -8.939   7.679   5.771  1.00  0.00           H  
ATOM    966 1HB  ARG A  61      -9.193  10.609   6.377  1.00  0.00           H  
ATOM    967 2HB  ARG A  61      -9.186   9.859   4.772  1.00  0.00           H  
ATOM    968 1HG  ARG A  61     -11.251   9.341   6.948  1.00  0.00           H  
ATOM    969 2HG  ARG A  61     -11.200   8.549   5.357  1.00  0.00           H  
ATOM    970 1HD  ARG A  61     -11.414  11.553   5.830  1.00  0.00           H  
ATOM    971 2HD  ARG A  61     -11.448  10.722   4.261  1.00  0.00           H  
ATOM    972  HE  ARG A  61     -13.453   9.822   6.217  1.00  0.00           H  
ATOM    973 1HH1 ARG A  61     -14.648  11.644   2.930  1.00  0.00           H  
ATOM    974 2HH1 ARG A  61     -12.914  11.736   3.312  1.00  0.00           H  
ATOM    975 1HH2 ARG A  61     -15.556   9.999   5.687  1.00  0.00           H  
ATOM    976 2HH2 ARG A  61     -15.589   9.762   4.069  1.00  0.00           H  
ATOM    977  N   PRO A  62      -6.241   7.749   6.443  1.00  0.00           N  
ATOM    978  CA  PRO A  62      -4.829   7.868   6.149  1.00  0.00           C  
ATOM    979  C   PRO A  62      -4.606   7.700   4.646  1.00  0.00           C  
ATOM    980  O   PRO A  62      -5.267   6.910   3.966  1.00  0.00           O  
ATOM    981  CB  PRO A  62      -4.133   6.799   6.987  1.00  0.00           C  
ATOM    982  CG  PRO A  62      -5.172   5.684   7.036  1.00  0.00           C  
ATOM    983  CD  PRO A  62      -6.513   6.431   6.996  1.00  0.00           C  
ATOM    984  HA  PRO A  62      -4.466   8.844   6.505  1.00  0.00           H  
ATOM    985 1HB  PRO A  62      -3.196   6.469   6.536  1.00  0.00           H  
ATOM    986 2HB  PRO A  62      -3.960   7.180   7.993  1.00  0.00           H  
ATOM    987 1HG  PRO A  62      -5.073   5.088   7.943  1.00  0.00           H  
ATOM    988 2HG  PRO A  62      -5.054   5.054   6.154  1.00  0.00           H  
ATOM    989 1HD  PRO A  62      -6.881   6.552   8.015  1.00  0.00           H  
ATOM    990 2HD  PRO A  62      -7.251   5.894   6.401  1.00  0.00           H  
ATOM    991  N   GLN A  63      -3.652   8.460   4.136  1.00  0.00           N  
ATOM    992  CA  GLN A  63      -3.220   8.401   2.753  1.00  0.00           C  
ATOM    993  C   GLN A  63      -1.708   8.206   2.715  1.00  0.00           C  
ATOM    994  O   GLN A  63      -0.973   8.886   3.431  1.00  0.00           O  
ATOM    995  CB  GLN A  63      -3.693   9.668   2.031  1.00  0.00           C  
ATOM    996  CG  GLN A  63      -3.087   9.819   0.631  1.00  0.00           C  
ATOM    997  CD  GLN A  63      -3.442  11.143  -0.027  1.00  0.00           C  
ATOM    998  OE1 GLN A  63      -4.441  11.795   0.262  1.00  0.00           O  
ATOM    999  NE2 GLN A  63      -2.605  11.585  -0.935  1.00  0.00           N  
ATOM   1000  H   GLN A  63      -3.170   9.099   4.751  1.00  0.00           H  
ATOM   1001  HA  GLN A  63      -3.705   7.550   2.275  1.00  0.00           H  
ATOM   1002 1HB  GLN A  63      -3.417  10.538   2.627  1.00  0.00           H  
ATOM   1003 2HB  GLN A  63      -4.780   9.643   1.951  1.00  0.00           H  
ATOM   1004 1HG  GLN A  63      -2.000   9.773   0.694  1.00  0.00           H  
ATOM   1005 2HG  GLN A  63      -3.422   9.002  -0.008  1.00  0.00           H  
ATOM   1006 1HE2 GLN A  63      -1.810  10.994  -1.133  1.00  0.00           H  
ATOM   1007 2HE2 GLN A  63      -3.117  11.874  -1.756  1.00  0.00           H  
ATOM   1008  N   PHE A  64      -1.265   7.313   1.837  1.00  0.00           N  
ATOM   1009  CA  PHE A  64       0.136   7.028   1.567  1.00  0.00           C  
ATOM   1010  C   PHE A  64       0.390   7.237   0.077  1.00  0.00           C  
ATOM   1011  O   PHE A  64      -0.229   6.573  -0.749  1.00  0.00           O  
ATOM   1012  CB  PHE A  64       0.470   5.592   2.006  1.00  0.00           C  
ATOM   1013  CG  PHE A  64      -0.043   5.233   3.388  1.00  0.00           C  
ATOM   1014  CD1 PHE A  64       0.694   5.600   4.526  1.00  0.00           C  
ATOM   1015  CD2 PHE A  64      -1.279   4.574   3.539  1.00  0.00           C  
ATOM   1016  CE1 PHE A  64       0.196   5.320   5.810  1.00  0.00           C  
ATOM   1017  CE2 PHE A  64      -1.777   4.294   4.824  1.00  0.00           C  
ATOM   1018  CZ  PHE A  64      -1.041   4.674   5.959  1.00  0.00           C  
ATOM   1019  H   PHE A  64      -1.946   6.791   1.304  1.00  0.00           H  
ATOM   1020  HA  PHE A  64       0.748   7.717   2.151  1.00  0.00           H  
ATOM   1021 1HB  PHE A  64       1.551   5.461   1.979  1.00  0.00           H  
ATOM   1022 2HB  PHE A  64       0.045   4.890   1.289  1.00  0.00           H  
ATOM   1023  HD1 PHE A  64       1.644   6.102   4.408  1.00  0.00           H  
ATOM   1024  HD2 PHE A  64      -1.857   4.302   2.669  1.00  0.00           H  
ATOM   1025  HE1 PHE A  64       0.762   5.611   6.683  1.00  0.00           H  
ATOM   1026  HE2 PHE A  64      -2.731   3.801   4.935  1.00  0.00           H  
ATOM   1027  HZ  PHE A  64      -1.430   4.479   6.948  1.00  0.00           H  
ATOM   1028  N   THR A  65       1.288   8.148  -0.277  1.00  0.00           N  
ATOM   1029  CA  THR A  65       1.786   8.302  -1.647  1.00  0.00           C  
ATOM   1030  C   THR A  65       3.218   7.796  -1.673  1.00  0.00           C  
ATOM   1031  O   THR A  65       4.062   8.334  -0.961  1.00  0.00           O  
ATOM   1032  CB  THR A  65       1.719   9.755  -2.129  1.00  0.00           C  
ATOM   1033  OG1 THR A  65       0.445  10.337  -1.915  1.00  0.00           O  
ATOM   1034  CG2 THR A  65       2.003   9.876  -3.623  1.00  0.00           C  
ATOM   1035  H   THR A  65       1.735   8.691   0.448  1.00  0.00           H  
ATOM   1036  HA  THR A  65       1.161   7.705  -2.311  1.00  0.00           H  
ATOM   1037  HB  THR A  65       2.465  10.343  -1.594  1.00  0.00           H  
ATOM   1038  HG1 THR A  65      -0.163   9.789  -2.417  1.00  0.00           H  
ATOM   1039 1HG2 THR A  65       2.983   9.458  -3.854  1.00  0.00           H  
ATOM   1040 2HG2 THR A  65       1.246   9.338  -4.194  1.00  0.00           H  
ATOM   1041 3HG2 THR A  65       2.013  10.926  -3.915  1.00  0.00           H  
ATOM   1042  N   ILE A  66       3.473   6.749  -2.449  1.00  0.00           N  
ATOM   1043  CA  ILE A  66       4.770   6.097  -2.593  1.00  0.00           C  
ATOM   1044  C   ILE A  66       5.341   6.519  -3.943  1.00  0.00           C  
ATOM   1045  O   ILE A  66       4.737   6.227  -4.975  1.00  0.00           O  
ATOM   1046  CB  ILE A  66       4.629   4.559  -2.485  1.00  0.00           C  
ATOM   1047  CG1 ILE A  66       4.023   4.086  -1.140  1.00  0.00           C  
ATOM   1048  CG2 ILE A  66       6.012   3.903  -2.622  1.00  0.00           C  
ATOM   1049  CD1 ILE A  66       2.489   4.040  -1.112  1.00  0.00           C  
ATOM   1050  H   ILE A  66       2.727   6.396  -3.030  1.00  0.00           H  
ATOM   1051  HA  ILE A  66       5.416   6.429  -1.781  1.00  0.00           H  
ATOM   1052  HB  ILE A  66       4.005   4.195  -3.301  1.00  0.00           H  
ATOM   1053 1HG1 ILE A  66       4.362   3.071  -0.932  1.00  0.00           H  
ATOM   1054 2HG1 ILE A  66       4.382   4.723  -0.333  1.00  0.00           H  
ATOM   1055 1HG2 ILE A  66       6.639   4.218  -1.789  1.00  0.00           H  
ATOM   1056 2HG2 ILE A  66       5.915   2.817  -2.613  1.00  0.00           H  
ATOM   1057 3HG2 ILE A  66       6.487   4.187  -3.562  1.00  0.00           H  
ATOM   1058 1HD1 ILE A  66       2.060   5.040  -1.170  1.00  0.00           H  
ATOM   1059 2HD1 ILE A  66       2.118   3.440  -1.943  1.00  0.00           H  
ATOM   1060 3HD1 ILE A  66       2.161   3.581  -0.178  1.00  0.00           H  
ATOM   1061  N   GLU A  67       6.487   7.189  -3.931  1.00  0.00           N  
ATOM   1062  CA  GLU A  67       7.184   7.681  -5.117  1.00  0.00           C  
ATOM   1063  C   GLU A  67       8.584   7.062  -5.214  1.00  0.00           C  
ATOM   1064  O   GLU A  67       9.302   6.968  -4.218  1.00  0.00           O  
ATOM   1065  CB  GLU A  67       7.284   9.208  -5.084  1.00  0.00           C  
ATOM   1066  CG  GLU A  67       5.947   9.928  -5.185  1.00  0.00           C  
ATOM   1067  CD  GLU A  67       6.095  11.415  -5.354  1.00  0.00           C  
ATOM   1068  OE1 GLU A  67       6.852  12.004  -4.621  1.00  0.00           O  
ATOM   1069  OE2 GLU A  67       5.449  11.961  -6.217  1.00  0.00           O  
ATOM   1070  H   GLU A  67       6.911   7.412  -3.042  1.00  0.00           H  
ATOM   1071  HA  GLU A  67       6.614   7.388  -6.000  1.00  0.00           H  
ATOM   1072 1HB  GLU A  67       7.764   9.521  -4.157  1.00  0.00           H  
ATOM   1073 2HB  GLU A  67       7.911   9.549  -5.909  1.00  0.00           H  
ATOM   1074 1HG  GLU A  67       5.395   9.530  -6.036  1.00  0.00           H  
ATOM   1075 2HG  GLU A  67       5.369   9.725  -4.284  1.00  0.00           H  
ATOM   1076  N   TRP A  68       8.959   6.644  -6.418  1.00  0.00           N  
ATOM   1077  CA  TRP A  68      10.264   6.038  -6.647  1.00  0.00           C  
ATOM   1078  C   TRP A  68      11.143   6.931  -7.514  1.00  0.00           C  
ATOM   1079  O   TRP A  68      10.677   7.514  -8.492  1.00  0.00           O  
ATOM   1080  CB  TRP A  68      10.107   4.670  -7.313  1.00  0.00           C  
ATOM   1081  CG  TRP A  68       9.345   3.683  -6.482  1.00  0.00           C  
ATOM   1082  CD1 TRP A  68       9.805   3.007  -5.392  1.00  0.00           C  
ATOM   1083  CD2 TRP A  68       7.974   3.255  -6.670  1.00  0.00           C  
ATOM   1084  NE1 TRP A  68       8.822   2.190  -4.892  1.00  0.00           N  
ATOM   1085  CE2 TRP A  68       7.694   2.330  -5.660  1.00  0.00           C  
ATOM   1086  CE3 TRP A  68       6.978   3.578  -7.599  1.00  0.00           C  
ATOM   1087  CZ2 TRP A  68       6.455   1.718  -5.549  1.00  0.00           C  
ATOM   1088  CZ3 TRP A  68       5.735   2.965  -7.487  1.00  0.00           C  
ATOM   1089  CH2 TRP A  68       5.482   2.059  -6.488  1.00  0.00           C  
ATOM   1090  H   TRP A  68       8.322   6.750  -7.196  1.00  0.00           H  
ATOM   1091  HA  TRP A  68      10.756   5.902  -5.684  1.00  0.00           H  
ATOM   1092 1HB  TRP A  68       9.591   4.786  -8.267  1.00  0.00           H  
ATOM   1093 2HB  TRP A  68      11.092   4.252  -7.523  1.00  0.00           H  
ATOM   1094  HD1 TRP A  68      10.808   3.101  -4.979  1.00  0.00           H  
ATOM   1095  HE1 TRP A  68       8.912   1.584  -4.089  1.00  0.00           H  
ATOM   1096  HE3 TRP A  68       7.173   4.298  -8.393  1.00  0.00           H  
ATOM   1097  HZ2 TRP A  68       6.234   0.996  -4.763  1.00  0.00           H  
ATOM   1098  HZ3 TRP A  68       4.965   3.221  -8.216  1.00  0.00           H  
ATOM   1099  HH2 TRP A  68       4.496   1.597  -6.429  1.00  0.00           H  
ATOM   1100  N   LEU A  69      12.416   7.033  -7.148  1.00  0.00           N  
ATOM   1101  CA  LEU A  69      13.385   7.773  -7.948  1.00  0.00           C  
ATOM   1102  C   LEU A  69      14.281   6.830  -8.740  1.00  0.00           C  
ATOM   1103  O   LEU A  69      14.903   5.929  -8.176  1.00  0.00           O  
ATOM   1104  CB  LEU A  69      14.245   8.667  -7.045  1.00  0.00           C  
ATOM   1105  CG  LEU A  69      15.210   9.614  -7.771  1.00  0.00           C  
ATOM   1106  CD1 LEU A  69      14.414  10.677  -8.515  1.00  0.00           C  
ATOM   1107  CD2 LEU A  69      16.156  10.246  -6.761  1.00  0.00           C  
ATOM   1108  H   LEU A  69      12.721   6.587  -6.295  1.00  0.00           H  
ATOM   1109  HA  LEU A  69      12.860   8.406  -8.662  1.00  0.00           H  
ATOM   1110 1HB  LEU A  69      13.585   9.275  -6.429  1.00  0.00           H  
ATOM   1111 2HB  LEU A  69      14.837   8.030  -6.388  1.00  0.00           H  
ATOM   1112  HG  LEU A  69      15.786   9.052  -8.506  1.00  0.00           H  
ATOM   1113 1HD1 LEU A  69      15.100  11.350  -9.031  1.00  0.00           H  
ATOM   1114 2HD1 LEU A  69      13.760  10.198  -9.244  1.00  0.00           H  
ATOM   1115 3HD1 LEU A  69      13.814  11.245  -7.806  1.00  0.00           H  
ATOM   1116 1HD2 LEU A  69      16.842  10.918  -7.277  1.00  0.00           H  
ATOM   1117 2HD2 LEU A  69      15.581  10.809  -6.026  1.00  0.00           H  
ATOM   1118 3HD2 LEU A  69      16.725   9.464  -6.256  1.00  0.00           H  
ATOM   1119  N   GLU A  70      14.358   7.001 -10.075  1.00  0.00           N  
ATOM   1120  CA  GLU A  70      15.198   6.171 -10.930  1.00  0.00           C  
ATOM   1121  C   GLU A  70      15.509   6.874 -12.245  1.00  0.00           C  
ATOM   1122  O   GLU A  70      14.657   7.557 -12.812  1.00  0.00           O  
ATOM   1123  CB  GLU A  70      14.516   4.829 -11.207  1.00  0.00           C  
ATOM   1124  CG  GLU A  70      15.225   3.965 -12.240  1.00  0.00           C  
ATOM   1125  CD  GLU A  70      14.567   2.627 -12.434  1.00  0.00           C  
ATOM   1126  OE1 GLU A  70      13.971   2.139 -11.504  1.00  0.00           O  
ATOM   1127  OE2 GLU A  70      14.662   2.091 -13.513  1.00  0.00           O  
ATOM   1128  H   GLU A  70      13.790   7.723 -10.494  1.00  0.00           H  
ATOM   1129  HA  GLU A  70      16.140   5.984 -10.414  1.00  0.00           H  
ATOM   1130 1HB  GLU A  70      14.449   4.257 -10.282  1.00  0.00           H  
ATOM   1131 2HB  GLU A  70      13.499   5.004 -11.558  1.00  0.00           H  
ATOM   1132 1HG  GLU A  70      15.237   4.492 -13.193  1.00  0.00           H  
ATOM   1133 2HG  GLU A  70      16.257   3.815 -11.926  1.00  0.00           H  
ATOM   1134  N   ASP A  71      16.736   6.702 -12.726  1.00  0.00           N  
ATOM   1135  CA  ASP A  71      17.164   7.312 -14.017  1.00  0.00           C  
ATOM   1136  C   ASP A  71      16.522   6.544 -15.174  1.00  0.00           C  
ATOM   1137  O   ASP A  71      16.815   5.386 -15.400  1.00  0.00           O  
ATOM   1138  CB  ASP A  71      18.690   7.239 -14.129  1.00  0.00           C  
ATOM   1139  CG  ASP A  71      19.122   7.620 -15.546  1.00  0.00           C  
ATOM   1140  OD1 ASP A  71      18.369   8.313 -16.208  1.00  0.00           O  
ATOM   1141  OD2 ASP A  71      20.200   7.210 -15.945  1.00  0.00           O  
ATOM   1142  H   ASP A  71      17.396   6.145 -12.203  1.00  0.00           H  
ATOM   1143  HA  ASP A  71      16.830   8.350 -14.037  1.00  0.00           H  
ATOM   1144 1HB  ASP A  71      19.135   7.925 -13.421  1.00  0.00           H  
ATOM   1145 2HB  ASP A  71      19.019   6.235 -13.912  1.00  0.00           H  
ATOM   1146  N   LYS A  72      15.643   7.173 -15.907  1.00  0.00           N  
ATOM   1147  CA  LYS A  72      15.052   6.499 -17.099  1.00  0.00           C  
ATOM   1148  C   LYS A  72      15.707   7.031 -18.376  1.00  0.00           C  
ATOM   1149  O   LYS A  72      15.206   6.838 -19.466  1.00  0.00           O  
ATOM   1150  CB  LYS A  72      13.538   6.706 -17.162  1.00  0.00           C  
ATOM   1151  CG  LYS A  72      12.777   6.146 -15.967  1.00  0.00           C  
ATOM   1152  CD  LYS A  72      12.914   4.633 -15.885  1.00  0.00           C  
ATOM   1153  CE  LYS A  72      12.020   4.053 -14.798  1.00  0.00           C  
ATOM   1154  NZ  LYS A  72      12.178   2.579 -14.675  1.00  0.00           N  
ATOM   1155  H   LYS A  72      15.368   8.087 -15.669  1.00  0.00           H  
ATOM   1156  HA  LYS A  72      15.248   5.428 -17.024  1.00  0.00           H  
ATOM   1157 1HB  LYS A  72      13.319   7.772 -17.228  1.00  0.00           H  
ATOM   1158 2HB  LYS A  72      13.143   6.234 -18.061  1.00  0.00           H  
ATOM   1159 1HG  LYS A  72      13.165   6.588 -15.049  1.00  0.00           H  
ATOM   1160 2HG  LYS A  72      11.722   6.402 -16.056  1.00  0.00           H  
ATOM   1161 1HD  LYS A  72      12.640   4.190 -16.844  1.00  0.00           H  
ATOM   1162 2HD  LYS A  72      13.950   4.372 -15.667  1.00  0.00           H  
ATOM   1163 1HE  LYS A  72      12.265   4.514 -13.842  1.00  0.00           H  
ATOM   1164 2HE  LYS A  72      10.978   4.276 -15.027  1.00  0.00           H  
ATOM   1165 1HZ  LYS A  72      11.570   2.234 -13.946  1.00  0.00           H  
ATOM   1166 2HZ  LYS A  72      11.935   2.139 -15.552  1.00  0.00           H  
ATOM   1167 3HZ  LYS A  72      13.137   2.361 -14.444  1.00  0.00           H  
ATOM   1168  N   ASP A  73      16.822   7.693 -18.253  1.00  0.00           N  
ATOM   1169  CA  ASP A  73      17.506   8.230 -19.462  1.00  0.00           C  
ATOM   1170  C   ASP A  73      18.886   7.585 -19.594  1.00  0.00           C  
ATOM   1171  O   ASP A  73      19.577   7.767 -20.578  1.00  0.00           O  
ATOM   1172  CB  ASP A  73      17.663   9.746 -19.330  1.00  0.00           C  
ATOM   1173  CG  ASP A  73      18.103  10.332 -20.673  1.00  0.00           C  
ATOM   1174  OD1 ASP A  73      17.687   9.803 -21.690  1.00  0.00           O  
ATOM   1175  OD2 ASP A  73      18.846  11.299 -20.661  1.00  0.00           O  
ATOM   1176  H   ASP A  73      17.211   7.835 -17.366  1.00  0.00           H  
ATOM   1177  HA  ASP A  73      16.905   7.986 -20.337  1.00  0.00           H  
ATOM   1178 1HB  ASP A  73      16.720  10.183 -19.035  1.00  0.00           H  
ATOM   1179 2HB  ASP A  73      18.410   9.966 -18.583  1.00  0.00           H  
ATOM   1180  N   GLY A  74      19.297   6.832 -18.610  1.00  0.00           N  
ATOM   1181  CA  GLY A  74      20.633   6.177 -18.682  1.00  0.00           C  
ATOM   1182  C   GLY A  74      21.724   7.247 -18.638  1.00  0.00           C  
ATOM   1183  O   GLY A  74      22.784   7.093 -19.212  1.00  0.00           O  
ATOM   1184  H   GLY A  74      18.727   6.697 -17.825  1.00  0.00           H  
ATOM   1185 1HA  GLY A  74      20.743   5.482 -17.849  1.00  0.00           H  
ATOM   1186 2HA  GLY A  74      20.704   5.594 -19.599  1.00  0.00           H  
ATOM   1187  N   ASP A  75      21.473   8.334 -17.960  1.00  0.00           N  
ATOM   1188  CA  ASP A  75      22.492   9.416 -17.880  1.00  0.00           C  
ATOM   1189  C   ASP A  75      23.018   9.517 -16.445  1.00  0.00           C  
ATOM   1190  O   ASP A  75      24.195   9.708 -16.218  1.00  0.00           O  
ATOM   1191  CB  ASP A  75      21.857  10.746 -18.289  1.00  0.00           C  
ATOM   1192  CG  ASP A  75      20.885  11.207 -17.202  1.00  0.00           C  
ATOM   1193  OD1 ASP A  75      19.778  10.697 -17.166  1.00  0.00           O  
ATOM   1194  OD2 ASP A  75      21.266  12.065 -16.421  1.00  0.00           O  
ATOM   1195  H   ASP A  75      20.611   8.438 -17.505  1.00  0.00           H  
ATOM   1196  HA  ASP A  75      23.315   9.167 -18.551  1.00  0.00           H  
ATOM   1197 1HB  ASP A  75      22.630  11.489 -18.422  1.00  0.00           H  
ATOM   1198 2HB  ASP A  75      21.319  10.617 -19.217  1.00  0.00           H  
ATOM   1199  N   GLY A  76      22.153   9.391 -15.475  1.00  0.00           N  
ATOM   1200  CA  GLY A  76      22.606   9.479 -14.057  1.00  0.00           C  
ATOM   1201  C   GLY A  76      21.829  10.582 -13.335  1.00  0.00           C  
ATOM   1202  O   GLY A  76      22.107  10.909 -12.199  1.00  0.00           O  
ATOM   1203  H   GLY A  76      21.207   9.237 -15.679  1.00  0.00           H  
ATOM   1204 1HA  GLY A  76      22.450   8.519 -13.565  1.00  0.00           H  
ATOM   1205 2HA  GLY A  76      23.675   9.685 -14.028  1.00  0.00           H  
ATOM   1206  N   TYR A  77      20.857  11.160 -13.987  1.00  0.00           N  
ATOM   1207  CA  TYR A  77      20.063  12.241 -13.338  1.00  0.00           C  
ATOM   1208  C   TYR A  77      18.583  12.044 -13.667  1.00  0.00           C  
ATOM   1209  O   TYR A  77      18.232  11.619 -14.749  1.00  0.00           O  
ATOM   1210  CB  TYR A  77      20.521  13.600 -13.870  1.00  0.00           C  
ATOM   1211  CG  TYR A  77      21.827  13.989 -13.220  1.00  0.00           C  
ATOM   1212  CD1 TYR A  77      22.996  13.274 -13.510  1.00  0.00           C  
ATOM   1213  CD2 TYR A  77      21.871  15.069 -12.330  1.00  0.00           C  
ATOM   1214  CE1 TYR A  77      24.207  13.639 -12.910  1.00  0.00           C  
ATOM   1215  CE2 TYR A  77      23.082  15.433 -11.730  1.00  0.00           C  
ATOM   1216  CZ  TYR A  77      24.250  14.718 -12.021  1.00  0.00           C  
ATOM   1217  OH  TYR A  77      25.443  15.077 -11.430  1.00  0.00           O  
ATOM   1218  H   TYR A  77      20.649  10.881 -14.901  1.00  0.00           H  
ATOM   1219  HA  TYR A  77      20.200  12.171 -12.259  1.00  0.00           H  
ATOM   1220 1HB  TYR A  77      20.657  13.539 -14.941  1.00  0.00           H  
ATOM   1221 2HB  TYR A  77      19.773  14.344 -13.645  1.00  0.00           H  
ATOM   1222  HD1 TYR A  77      22.962  12.441 -14.197  1.00  0.00           H  
ATOM   1223  HD2 TYR A  77      20.970  15.621 -12.106  1.00  0.00           H  
ATOM   1224  HE1 TYR A  77      25.107  13.086 -13.134  1.00  0.00           H  
ATOM   1225  HE2 TYR A  77      23.116  16.267 -11.043  1.00  0.00           H  
ATOM   1226  HH  TYR A  77      26.124  14.479 -11.747  1.00  0.00           H  
ATOM   1227  N   ILE A  78      17.713  12.357 -12.746  1.00  0.00           N  
ATOM   1228  CA  ILE A  78      16.253  12.196 -13.007  1.00  0.00           C  
ATOM   1229  C   ILE A  78      15.602  13.580 -13.061  1.00  0.00           C  
ATOM   1230  O   ILE A  78      15.742  14.378 -12.155  1.00  0.00           O  
ATOM   1231  CB  ILE A  78      15.567  11.342 -11.925  1.00  0.00           C  
ATOM   1232  CG1 ILE A  78      16.368  10.064 -11.667  1.00  0.00           C  
ATOM   1233  CG2 ILE A  78      14.142  11.007 -12.337  1.00  0.00           C  
ATOM   1234  CD1 ILE A  78      17.501  10.241 -10.681  1.00  0.00           C  
ATOM   1235  H   ILE A  78      18.018  12.704 -11.881  1.00  0.00           H  
ATOM   1236  HA  ILE A  78      16.127  11.691 -13.964  1.00  0.00           H  
ATOM   1237  HB  ILE A  78      15.543  11.895 -10.987  1.00  0.00           H  
ATOM   1238 1HG1 ILE A  78      15.703   9.289 -11.287  1.00  0.00           H  
ATOM   1239 2HG1 ILE A  78      16.788   9.701 -12.605  1.00  0.00           H  
ATOM   1240 1HG2 ILE A  78      13.672  10.403 -11.562  1.00  0.00           H  
ATOM   1241 2HG2 ILE A  78      13.576  11.928 -12.472  1.00  0.00           H  
ATOM   1242 3HG2 ILE A  78      14.155  10.449 -13.274  1.00  0.00           H  
ATOM   1243 1HD1 ILE A  78      18.021   9.292 -10.551  1.00  0.00           H  
ATOM   1244 2HD1 ILE A  78      18.198  10.989 -11.060  1.00  0.00           H  
ATOM   1245 3HD1 ILE A  78      17.101  10.570  -9.723  1.00  0.00           H  
ATOM   1246  N   SER A  79      14.896  13.874 -14.117  1.00  0.00           N  
ATOM   1247  CA  SER A  79      14.242  15.209 -14.226  1.00  0.00           C  
ATOM   1248  C   SER A  79      12.881  15.178 -13.525  1.00  0.00           C  
ATOM   1249  O   SER A  79      12.457  14.159 -13.017  1.00  0.00           O  
ATOM   1250  CB  SER A  79      14.063  15.607 -15.678  1.00  0.00           C  
ATOM   1251  OG  SER A  79      15.299  15.685 -16.334  1.00  0.00           O  
ATOM   1252  H   SER A  79      14.798  13.219 -14.839  1.00  0.00           H  
ATOM   1253  HA  SER A  79      14.882  15.949 -13.742  1.00  0.00           H  
ATOM   1254 1HB  SER A  79      13.428  14.878 -16.180  1.00  0.00           H  
ATOM   1255 2HB  SER A  79      13.559  16.571 -15.732  1.00  0.00           H  
ATOM   1256  HG  SER A  79      15.610  14.781 -16.420  1.00  0.00           H  
ATOM   1257  N   ALA A  80      12.198  16.290 -13.490  1.00  0.00           N  
ATOM   1258  CA  ALA A  80      10.867  16.330 -12.819  1.00  0.00           C  
ATOM   1259  C   ALA A  80       9.954  15.254 -13.412  1.00  0.00           C  
ATOM   1260  O   ALA A  80       9.721  14.225 -12.809  1.00  0.00           O  
ATOM   1261  CB  ALA A  80      10.233  17.707 -13.031  1.00  0.00           C  
ATOM   1262  H   ALA A  80      12.561  17.101 -13.904  1.00  0.00           H  
ATOM   1263  HA  ALA A  80      11.016  16.123 -11.759  1.00  0.00           H  
ATOM   1264 1HB  ALA A  80      10.975  18.388 -13.420  1.00  0.00           H  
ATOM   1265 2HB  ALA A  80       9.417  17.623 -13.733  1.00  0.00           H  
ATOM   1266 3HB  ALA A  80       9.860  18.080 -12.089  1.00  0.00           H  
ATOM   1267  N   ALA A  81       9.435  15.481 -14.588  1.00  0.00           N  
ATOM   1268  CA  ALA A  81       8.537  14.469 -15.211  1.00  0.00           C  
ATOM   1269  C   ALA A  81       9.248  13.116 -15.244  1.00  0.00           C  
ATOM   1270  O   ALA A  81       8.625  12.079 -15.357  1.00  0.00           O  
ATOM   1271  CB  ALA A  81       8.190  14.900 -16.638  1.00  0.00           C  
ATOM   1272  H   ALA A  81       9.635  16.316 -15.058  1.00  0.00           H  
ATOM   1273  HA  ALA A  81       7.640  14.388 -14.597  1.00  0.00           H  
ATOM   1274 1HB  ALA A  81       8.817  15.733 -16.924  1.00  0.00           H  
ATOM   1275 2HB  ALA A  81       8.358  14.075 -17.314  1.00  0.00           H  
ATOM   1276 3HB  ALA A  81       7.154  15.198 -16.682  1.00  0.00           H  
ATOM   1277  N   GLU A  82      10.547  13.121 -15.142  1.00  0.00           N  
ATOM   1278  CA  GLU A  82      11.301  11.837 -15.160  1.00  0.00           C  
ATOM   1279  C   GLU A  82      11.190  11.177 -13.786  1.00  0.00           C  
ATOM   1280  O   GLU A  82      11.283   9.955 -13.665  1.00  0.00           O  
ATOM   1281  CB  GLU A  82      12.770  12.118 -15.477  1.00  0.00           C  
ATOM   1282  CG  GLU A  82      13.361  10.946 -16.260  1.00  0.00           C  
ATOM   1283  CD  GLU A  82      14.733  11.341 -16.812  1.00  0.00           C  
ATOM   1284  OE1 GLU A  82      15.437  12.070 -16.130  1.00  0.00           O  
ATOM   1285  OE2 GLU A  82      15.058  10.907 -17.908  1.00  0.00           O  
ATOM   1286  H   GLU A  82      11.027  13.970 -15.047  1.00  0.00           H  
ATOM   1287  HA  GLU A  82      10.860  11.188 -15.917  1.00  0.00           H  
ATOM   1288 1HB  GLU A  82      12.845  13.020 -16.066  1.00  0.00           H  
ATOM   1289 2HB  GLU A  82      13.317  12.244 -14.555  1.00  0.00           H  
ATOM   1290 1HG  GLU A  82      13.466  10.094 -15.604  1.00  0.00           H  
ATOM   1291 2HG  GLU A  82      12.704  10.693 -17.079  1.00  0.00           H  
ATOM   1292  N   LYS A  83      10.992  11.993 -12.757  1.00  0.00           N  
ATOM   1293  CA  LYS A  83      10.857  11.491 -11.395  1.00  0.00           C  
ATOM   1294  C   LYS A  83       9.467  10.914 -11.156  1.00  0.00           C  
ATOM   1295  O   LYS A  83       9.313   9.905 -10.468  1.00  0.00           O  
ATOM   1296  CB  LYS A  83      11.147  12.600 -10.383  1.00  0.00           C  
ATOM   1297  CG  LYS A  83      11.035  12.169  -8.927  1.00  0.00           C  
ATOM   1298  CD  LYS A  83      11.578  13.238  -7.991  1.00  0.00           C  
ATOM   1299  CE  LYS A  83      11.524  12.784  -6.540  1.00  0.00           C  
ATOM   1300  NZ  LYS A  83      12.105  13.797  -5.617  1.00  0.00           N  
ATOM   1301  H   LYS A  83      10.933  12.988 -12.923  1.00  0.00           H  
ATOM   1302  HA  LYS A  83      11.580  10.687 -11.257  1.00  0.00           H  
ATOM   1303 1HB  LYS A  83      12.155  12.984 -10.543  1.00  0.00           H  
ATOM   1304 2HB  LYS A  83      10.454  13.427 -10.541  1.00  0.00           H  
ATOM   1305 1HG  LYS A  83       9.990  11.980  -8.682  1.00  0.00           H  
ATOM   1306 2HG  LYS A  83      11.597  11.248  -8.777  1.00  0.00           H  
ATOM   1307 1HD  LYS A  83      12.612  13.463  -8.255  1.00  0.00           H  
ATOM   1308 2HD  LYS A  83      10.988  14.149  -8.098  1.00  0.00           H  
ATOM   1309 1HE  LYS A  83      10.489  12.602  -6.254  1.00  0.00           H  
ATOM   1310 2HE  LYS A  83      12.078  11.851  -6.430  1.00  0.00           H  
ATOM   1311 1HZ  LYS A  83      12.051  13.458  -4.667  1.00  0.00           H  
ATOM   1312 2HZ  LYS A  83      13.072  13.960  -5.862  1.00  0.00           H  
ATOM   1313 3HZ  LYS A  83      11.588  14.660  -5.696  1.00  0.00           H  
ATOM   1314  N   GLU A  84       8.459  11.506 -11.787  1.00  0.00           N  
ATOM   1315  CA  GLU A  84       7.066  11.163 -11.524  1.00  0.00           C  
ATOM   1316  C   GLU A  84       6.679   9.862 -12.216  1.00  0.00           C  
ATOM   1317  O   GLU A  84       5.510   9.476 -12.224  1.00  0.00           O  
ATOM   1318  CB  GLU A  84       6.142  12.292 -11.986  1.00  0.00           C  
ATOM   1319  CG  GLU A  84       6.311  13.596 -11.219  1.00  0.00           C  
ATOM   1320  CD  GLU A  84       5.360  14.668 -11.672  1.00  0.00           C  
ATOM   1321  OE1 GLU A  84       4.594  14.416 -12.571  1.00  0.00           O  
ATOM   1322  OE2 GLU A  84       5.399  15.742 -11.118  1.00  0.00           O  
ATOM   1323  H   GLU A  84       8.669  12.219 -12.472  1.00  0.00           H  
ATOM   1324  HA  GLU A  84       6.942  11.019 -10.450  1.00  0.00           H  
ATOM   1325 1HB  GLU A  84       6.319  12.499 -13.041  1.00  0.00           H  
ATOM   1326 2HB  GLU A  84       5.104  11.977 -11.884  1.00  0.00           H  
ATOM   1327 1HG  GLU A  84       6.148  13.406 -10.159  1.00  0.00           H  
ATOM   1328 2HG  GLU A  84       7.334  13.948 -11.344  1.00  0.00           H  
ATOM   1329  N   GLN A  85       7.668   9.189 -12.795  1.00  0.00           N  
ATOM   1330  CA  GLN A  85       7.422   7.967 -13.550  1.00  0.00           C  
ATOM   1331  C   GLN A  85       6.997   6.828 -12.632  1.00  0.00           C  
ATOM   1332  O   GLN A  85       6.449   5.824 -13.086  1.00  0.00           O  
ATOM   1333  CB  GLN A  85       8.672   7.563 -14.338  1.00  0.00           C  
ATOM   1334  CG  GLN A  85       9.037   8.522 -15.459  1.00  0.00           C  
ATOM   1335  CD  GLN A  85       7.991   8.554 -16.557  1.00  0.00           C  
ATOM   1336  OE1 GLN A  85       7.643   7.519 -17.132  1.00  0.00           O  
ATOM   1337  NE2 GLN A  85       7.482   9.744 -16.854  1.00  0.00           N  
ATOM   1338  H   GLN A  85       8.613   9.534 -12.710  1.00  0.00           H  
ATOM   1339  HA  GLN A  85       6.606   8.157 -14.247  1.00  0.00           H  
ATOM   1340 1HB  GLN A  85       9.523   7.498 -13.661  1.00  0.00           H  
ATOM   1341 2HB  GLN A  85       8.524   6.576 -14.775  1.00  0.00           H  
ATOM   1342 1HG  GLN A  85       9.132   9.527 -15.047  1.00  0.00           H  
ATOM   1343 2HG  GLN A  85       9.984   8.207 -15.898  1.00  0.00           H  
ATOM   1344 1HE2 GLN A  85       6.788   9.828 -17.570  1.00  0.00           H  
ATOM   1345 2HE2 GLN A  85       7.793  10.558 -16.363  1.00  0.00           H  
ATOM   1346  N   GLY A  86       7.253   6.991 -11.338  1.00  0.00           N  
ATOM   1347  CA  GLY A  86       6.943   5.956 -10.360  1.00  0.00           C  
ATOM   1348  C   GLY A  86       6.183   6.531  -9.171  1.00  0.00           C  
ATOM   1349  O   GLY A  86       6.783   7.066  -8.239  1.00  0.00           O  
ATOM   1350  H   GLY A  86       7.673   7.854 -11.025  1.00  0.00           H  
ATOM   1351 1HA  GLY A  86       6.347   5.174 -10.833  1.00  0.00           H  
ATOM   1352 2HA  GLY A  86       7.866   5.492 -10.016  1.00  0.00           H  
ATOM   1353  N   ARG A  87       4.860   6.418  -9.210  1.00  0.00           N  
ATOM   1354  CA  ARG A  87       4.015   6.923  -8.132  1.00  0.00           C  
ATOM   1355  C   ARG A  87       2.761   6.074  -7.976  1.00  0.00           C  
ATOM   1356  O   ARG A  87       1.997   5.910  -8.927  1.00  0.00           O  
ATOM   1357  CB  ARG A  87       3.616   8.368  -8.394  1.00  0.00           C  
ATOM   1358  CG  ARG A  87       2.654   8.960  -7.377  1.00  0.00           C  
ATOM   1359  CD  ARG A  87       2.137  10.282  -7.814  1.00  0.00           C  
ATOM   1360  NE  ARG A  87       3.140  11.326  -7.687  1.00  0.00           N  
ATOM   1361  CZ  ARG A  87       3.034  12.559  -8.221  1.00  0.00           C  
ATOM   1362  NH1 ARG A  87       1.966  12.885  -8.914  1.00  0.00           N  
ATOM   1363  NH2 ARG A  87       4.004  13.440  -8.048  1.00  0.00           N  
ATOM   1364  H   ARG A  87       4.428   5.971 -10.006  1.00  0.00           H  
ATOM   1365  HA  ARG A  87       4.581   6.883  -7.201  1.00  0.00           H  
ATOM   1366 1HB  ARG A  87       4.507   8.994  -8.409  1.00  0.00           H  
ATOM   1367 2HB  ARG A  87       3.147   8.443  -9.375  1.00  0.00           H  
ATOM   1368 1HG  ARG A  87       1.806   8.288  -7.243  1.00  0.00           H  
ATOM   1369 2HG  ARG A  87       3.167   9.091  -6.423  1.00  0.00           H  
ATOM   1370 1HD  ARG A  87       1.834  10.226  -8.860  1.00  0.00           H  
ATOM   1371 2HD  ARG A  87       1.278  10.557  -7.203  1.00  0.00           H  
ATOM   1372  HE  ARG A  87       3.977  11.113  -7.160  1.00  0.00           H  
ATOM   1373 1HH1 ARG A  87       1.225  12.211  -9.047  1.00  0.00           H  
ATOM   1374 2HH1 ARG A  87       1.886  13.808  -9.314  1.00  0.00           H  
ATOM   1375 1HH2 ARG A  87       4.825  13.189  -7.514  1.00  0.00           H  
ATOM   1376 2HH2 ARG A  87       3.925  14.363  -8.448  1.00  0.00           H  
ATOM   1377  N   VAL A  88       2.518   5.602  -6.758  1.00  0.00           N  
ATOM   1378  CA  VAL A  88       1.261   4.958  -6.361  1.00  0.00           C  
ATOM   1379  C   VAL A  88       0.703   5.634  -5.126  1.00  0.00           C  
ATOM   1380  O   VAL A  88       1.418   5.915  -4.168  1.00  0.00           O  
ATOM   1381  CB  VAL A  88       1.428   3.442  -6.158  1.00  0.00           C  
ATOM   1382  CG1 VAL A  88       0.183   2.736  -5.597  1.00  0.00           C  
ATOM   1383  CG2 VAL A  88       1.712   2.804  -7.516  1.00  0.00           C  
ATOM   1384  H   VAL A  88       3.205   5.786  -6.041  1.00  0.00           H  
ATOM   1385  HA  VAL A  88       0.550   5.051  -7.183  1.00  0.00           H  
ATOM   1386  HB  VAL A  88       2.264   3.253  -5.485  1.00  0.00           H  
ATOM   1387 1HG1 VAL A  88      -0.684   2.948  -6.221  1.00  0.00           H  
ATOM   1388 2HG1 VAL A  88      -0.013   3.071  -4.578  1.00  0.00           H  
ATOM   1389 3HG1 VAL A  88       0.349   1.659  -5.570  1.00  0.00           H  
ATOM   1390 1HG2 VAL A  88       2.589   3.259  -7.976  1.00  0.00           H  
ATOM   1391 2HG2 VAL A  88       1.871   1.734  -7.386  1.00  0.00           H  
ATOM   1392 3HG2 VAL A  88       0.860   2.942  -8.182  1.00  0.00           H  
ATOM   1393  N   GLU A  89      -0.599   5.871  -5.140  1.00  0.00           N  
ATOM   1394  CA  GLU A  89      -1.334   6.415  -4.012  1.00  0.00           C  
ATOM   1395  C   GLU A  89      -2.276   5.359  -3.431  1.00  0.00           C  
ATOM   1396  O   GLU A  89      -3.041   4.721  -4.153  1.00  0.00           O  
ATOM   1397  CB  GLU A  89      -2.060   7.680  -4.466  1.00  0.00           C  
ATOM   1398  CG  GLU A  89      -2.650   8.477  -3.300  1.00  0.00           C  
ATOM   1399  CD  GLU A  89      -3.338   9.758  -3.785  1.00  0.00           C  
ATOM   1400  OE1 GLU A  89      -3.953  10.473  -2.965  1.00  0.00           O  
ATOM   1401  OE2 GLU A  89      -3.346  10.075  -4.990  1.00  0.00           O  
ATOM   1402  H   GLU A  89      -1.125   5.600  -5.959  1.00  0.00           H  
ATOM   1403  HA  GLU A  89      -0.620   6.705  -3.241  1.00  0.00           H  
ATOM   1404 1HB  GLU A  89      -1.347   8.317  -4.990  1.00  0.00           H  
ATOM   1405 2HB  GLU A  89      -2.859   7.405  -5.155  1.00  0.00           H  
ATOM   1406 1HG  GLU A  89      -1.852   8.739  -2.606  1.00  0.00           H  
ATOM   1407 2HG  GLU A  89      -3.373   7.859  -2.767  1.00  0.00           H  
ATOM   1408  N   VAL A  90      -2.233   5.209  -2.109  1.00  0.00           N  
ATOM   1409  CA  VAL A  90      -3.117   4.369  -1.302  1.00  0.00           C  
ATOM   1410  C   VAL A  90      -3.917   5.288  -0.386  1.00  0.00           C  
ATOM   1411  O   VAL A  90      -3.368   5.879   0.545  1.00  0.00           O  
ATOM   1412  CB  VAL A  90      -2.317   3.337  -0.480  1.00  0.00           C  
ATOM   1413  CG1 VAL A  90      -3.256   2.390   0.278  1.00  0.00           C  
ATOM   1414  CG2 VAL A  90      -1.378   2.496  -1.355  1.00  0.00           C  
ATOM   1415  H   VAL A  90      -1.537   5.743  -1.609  1.00  0.00           H  
ATOM   1416  HA  VAL A  90      -3.776   3.816  -1.972  1.00  0.00           H  
ATOM   1417  HB  VAL A  90      -1.701   3.860   0.252  1.00  0.00           H  
ATOM   1418 1HG1 VAL A  90      -3.902   2.950   0.954  1.00  0.00           H  
ATOM   1419 2HG1 VAL A  90      -3.868   1.828  -0.427  1.00  0.00           H  
ATOM   1420 3HG1 VAL A  90      -2.668   1.692   0.874  1.00  0.00           H  
ATOM   1421 1HG2 VAL A  90      -1.937   2.027  -2.165  1.00  0.00           H  
ATOM   1422 2HG2 VAL A  90      -0.894   1.726  -0.754  1.00  0.00           H  
ATOM   1423 3HG2 VAL A  90      -0.602   3.130  -1.784  1.00  0.00           H  
ATOM   1424  N   ARG A  91      -5.219   5.420  -0.636  1.00  0.00           N  
ATOM   1425  CA  ARG A  91      -6.152   6.156   0.228  1.00  0.00           C  
ATOM   1426  C   ARG A  91      -7.019   5.154   0.966  1.00  0.00           C  
ATOM   1427  O   ARG A  91      -7.688   4.340   0.331  1.00  0.00           O  
ATOM   1428  CB  ARG A  91      -7.027   7.118  -0.585  1.00  0.00           C  
ATOM   1429  CG  ARG A  91      -6.246   8.128  -1.434  1.00  0.00           C  
ATOM   1430  CD  ARG A  91      -7.230   8.937  -2.286  1.00  0.00           C  
ATOM   1431  NE  ARG A  91      -6.526   9.785  -3.260  1.00  0.00           N  
ATOM   1432  CZ  ARG A  91      -6.693   9.858  -4.570  1.00  0.00           C  
ATOM   1433  NH1 ARG A  91      -7.592   9.159  -5.215  1.00  0.00           N  
ATOM   1434  NH2 ARG A  91      -5.934  10.640  -5.271  1.00  0.00           N  
ATOM   1435  H   ARG A  91      -5.596   4.907  -1.420  1.00  0.00           H  
ATOM   1436  HA  ARG A  91      -5.573   6.750   0.936  1.00  0.00           H  
ATOM   1437 1HB  ARG A  91      -7.678   7.661   0.100  1.00  0.00           H  
ATOM   1438 2HB  ARG A  91      -7.657   6.526  -1.249  1.00  0.00           H  
ATOM   1439 1HG  ARG A  91      -5.568   7.595  -2.101  1.00  0.00           H  
ATOM   1440 2HG  ARG A  91      -5.675   8.797  -0.790  1.00  0.00           H  
ATOM   1441 1HD  ARG A  91      -7.890   8.242  -2.805  1.00  0.00           H  
ATOM   1442 2HD  ARG A  91      -7.835   9.563  -1.631  1.00  0.00           H  
ATOM   1443  HE  ARG A  91      -5.696  10.259  -2.934  1.00  0.00           H  
ATOM   1444 1HH1 ARG A  91      -7.643   9.103  -6.222  1.00  0.00           H  
ATOM   1445 2HH1 ARG A  91      -8.149   8.475  -4.723  1.00  0.00           H  
ATOM   1446 1HH2 ARG A  91      -5.007  10.787  -4.897  1.00  0.00           H  
ATOM   1447 2HH2 ARG A  91      -5.987  10.579  -6.278  1.00  0.00           H  
ATOM   1448  N   VAL A  92      -7.028   5.221   2.287  1.00  0.00           N  
ATOM   1449  CA  VAL A  92      -7.848   4.341   3.121  1.00  0.00           C  
ATOM   1450  C   VAL A  92      -8.997   5.150   3.705  1.00  0.00           C  
ATOM   1451  O   VAL A  92      -8.825   6.318   4.035  1.00  0.00           O  
ATOM   1452  CB  VAL A  92      -7.003   3.656   4.206  1.00  0.00           C  
ATOM   1453  CG1 VAL A  92      -7.793   2.562   4.929  1.00  0.00           C  
ATOM   1454  CG2 VAL A  92      -5.730   3.017   3.630  1.00  0.00           C  
ATOM   1455  H   VAL A  92      -6.465   5.918   2.755  1.00  0.00           H  
ATOM   1456  HA  VAL A  92      -8.233   3.533   2.497  1.00  0.00           H  
ATOM   1457  HB  VAL A  92      -6.705   4.407   4.937  1.00  0.00           H  
ATOM   1458 1HG1 VAL A  92      -7.147   2.041   5.637  1.00  0.00           H  
ATOM   1459 2HG1 VAL A  92      -8.184   1.843   4.209  1.00  0.00           H  
ATOM   1460 3HG1 VAL A  92      -8.620   2.997   5.490  1.00  0.00           H  
ATOM   1461 1HG2 VAL A  92      -5.988   2.286   2.865  1.00  0.00           H  
ATOM   1462 2HG2 VAL A  92      -5.081   3.780   3.200  1.00  0.00           H  
ATOM   1463 3HG2 VAL A  92      -5.174   2.531   4.432  1.00  0.00           H  
ATOM   1464  N   GLU A  93     -10.168   4.542   3.826  1.00  0.00           N  
ATOM   1465  CA  GLU A  93     -11.319   5.102   4.527  1.00  0.00           C  
ATOM   1466  C   GLU A  93     -11.935   4.024   5.422  1.00  0.00           C  
ATOM   1467  O   GLU A  93     -12.339   2.964   4.939  1.00  0.00           O  
ATOM   1468  CB  GLU A  93     -12.323   5.672   3.514  1.00  0.00           C  
ATOM   1469  CG  GLU A  93     -13.521   6.361   4.187  1.00  0.00           C  
ATOM   1470  CD  GLU A  93     -14.463   7.032   3.171  1.00  0.00           C  
ATOM   1471  OE1 GLU A  93     -15.024   8.102   3.516  1.00  0.00           O  
ATOM   1472  OE2 GLU A  93     -14.623   6.501   2.050  1.00  0.00           O  
ATOM   1473  H   GLU A  93     -10.267   3.613   3.442  1.00  0.00           H  
ATOM   1474  HA  GLU A  93     -10.977   5.933   5.145  1.00  0.00           H  
ATOM   1475 1HB  GLU A  93     -12.681   4.865   2.874  1.00  0.00           H  
ATOM   1476 2HB  GLU A  93     -11.809   6.405   2.892  1.00  0.00           H  
ATOM   1477 1HG  GLU A  93     -13.146   7.111   4.883  1.00  0.00           H  
ATOM   1478 2HG  GLU A  93     -14.086   5.624   4.758  1.00  0.00           H  
ATOM   1479  N   PHE A  94     -12.006   4.299   6.723  1.00  0.00           N  
ATOM   1480  CA  PHE A  94     -12.687   3.457   7.703  1.00  0.00           C  
ATOM   1481  C   PHE A  94     -14.088   4.016   7.981  1.00  0.00           C  
ATOM   1482  O   PHE A  94     -14.238   5.178   8.368  1.00  0.00           O  
ATOM   1483  CB  PHE A  94     -11.845   3.348   8.982  1.00  0.00           C  
ATOM   1484  CG  PHE A  94     -10.447   2.796   8.768  1.00  0.00           C  
ATOM   1485  CD1 PHE A  94     -10.232   1.412   8.646  1.00  0.00           C  
ATOM   1486  CD2 PHE A  94      -9.348   3.670   8.682  1.00  0.00           C  
ATOM   1487  CE1 PHE A  94      -8.926   0.929   8.441  1.00  0.00           C  
ATOM   1488  CE2 PHE A  94      -8.046   3.184   8.504  1.00  0.00           C  
ATOM   1489  CZ  PHE A  94      -7.834   1.805   8.385  1.00  0.00           C  
ATOM   1490  H   PHE A  94     -11.605   5.166   7.051  1.00  0.00           H  
ATOM   1491  HA  PHE A  94     -12.778   2.451   7.291  1.00  0.00           H  
ATOM   1492 1HB  PHE A  94     -12.367   2.699   9.685  1.00  0.00           H  
ATOM   1493 2HB  PHE A  94     -11.770   4.333   9.443  1.00  0.00           H  
ATOM   1494  HD1 PHE A  94     -11.063   0.725   8.701  1.00  0.00           H  
ATOM   1495  HD2 PHE A  94      -9.494   4.737   8.762  1.00  0.00           H  
ATOM   1496  HE1 PHE A  94      -8.743  -0.127   8.306  1.00  0.00           H  
ATOM   1497  HE2 PHE A  94      -7.215   3.873   8.470  1.00  0.00           H  
ATOM   1498  HZ  PHE A  94      -6.835   1.421   8.241  1.00  0.00           H  
ATOM   1499  N   GLU A  95     -15.114   3.188   7.795  1.00  0.00           N  
ATOM   1500  CA  GLU A  95     -16.521   3.537   8.011  1.00  0.00           C  
ATOM   1501  C   GLU A  95     -17.239   2.366   8.697  1.00  0.00           C  
ATOM   1502  O   GLU A  95     -17.688   1.424   8.045  1.00  0.00           O  
ATOM   1503  CB  GLU A  95     -17.179   3.923   6.671  1.00  0.00           C  
ATOM   1504  CG  GLU A  95     -18.597   4.489   6.874  1.00  0.00           C  
ATOM   1505  CD  GLU A  95     -19.358   4.769   5.563  1.00  0.00           C  
ATOM   1506  OE1 GLU A  95     -20.430   5.403   5.643  1.00  0.00           O  
ATOM   1507  OE2 GLU A  95     -18.918   4.322   4.471  1.00  0.00           O  
ATOM   1508  H   GLU A  95     -14.917   2.246   7.488  1.00  0.00           H  
ATOM   1509  HA  GLU A  95     -16.565   4.413   8.659  1.00  0.00           H  
ATOM   1510 1HB  GLU A  95     -17.216   3.048   6.022  1.00  0.00           H  
ATOM   1511 2HB  GLU A  95     -16.572   4.685   6.182  1.00  0.00           H  
ATOM   1512 1HG  GLU A  95     -18.518   5.412   7.450  1.00  0.00           H  
ATOM   1513 2HG  GLU A  95     -19.183   3.783   7.463  1.00  0.00           H  
ATOM   1514  N   GLY A  96     -17.333   2.412  10.029  1.00  0.00           N  
ATOM   1515  CA  GLY A  96     -18.007   1.381  10.821  1.00  0.00           C  
ATOM   1516  C   GLY A  96     -17.355   0.004  10.674  1.00  0.00           C  
ATOM   1517  O   GLY A  96     -16.239  -0.213  11.137  1.00  0.00           O  
ATOM   1518  H   GLY A  96     -16.872   3.166  10.519  1.00  0.00           H  
ATOM   1519 1HA  GLY A  96     -17.998   1.666  11.873  1.00  0.00           H  
ATOM   1520 2HA  GLY A  96     -19.051   1.312  10.516  1.00  0.00           H  
ATOM   1521  N   ASP A  97     -18.068  -0.920  10.033  1.00  0.00           N  
ATOM   1522  CA  ASP A  97     -17.651  -2.300   9.769  1.00  0.00           C  
ATOM   1523  C   ASP A  97     -16.912  -2.469   8.428  1.00  0.00           C  
ATOM   1524  O   ASP A  97     -16.609  -3.594   8.017  1.00  0.00           O  
ATOM   1525  CB  ASP A  97     -18.885  -3.214   9.867  1.00  0.00           C  
ATOM   1526  CG  ASP A  97     -19.914  -3.022   8.742  1.00  0.00           C  
ATOM   1527  OD1 ASP A  97     -19.979  -1.918   8.150  1.00  0.00           O  
ATOM   1528  OD2 ASP A  97     -20.660  -3.986   8.467  1.00  0.00           O  
ATOM   1529  H   ASP A  97     -18.931  -0.646   9.585  1.00  0.00           H  
ATOM   1530  HA  ASP A  97     -16.957  -2.608  10.552  1.00  0.00           H  
ATOM   1531 1HB  ASP A  97     -19.375  -3.048  10.826  1.00  0.00           H  
ATOM   1532 2HB  ASP A  97     -18.555  -4.252   9.843  1.00  0.00           H  
ATOM   1533  N   LYS A  98     -16.599  -1.364   7.736  1.00  0.00           N  
ATOM   1534  CA  LYS A  98     -15.943  -1.364   6.423  1.00  0.00           C  
ATOM   1535  C   LYS A  98     -14.626  -0.604   6.418  1.00  0.00           C  
ATOM   1536  O   LYS A  98     -14.493   0.468   7.005  1.00  0.00           O  
ATOM   1537  CB  LYS A  98     -16.891  -0.801   5.355  1.00  0.00           C  
ATOM   1538  CG  LYS A  98     -18.081  -1.740   5.149  1.00  0.00           C  
ATOM   1539  CD  LYS A  98     -19.120  -1.143   4.203  1.00  0.00           C  
ATOM   1540  CE  LYS A  98     -20.343  -2.057   4.268  1.00  0.00           C  
ATOM   1541  NZ  LYS A  98     -21.475  -1.506   3.492  1.00  0.00           N  
ATOM   1542  H   LYS A  98     -16.915  -0.479   8.105  1.00  0.00           H  
ATOM   1543  HA  LYS A  98     -15.713  -2.395   6.151  1.00  0.00           H  
ATOM   1544 1HB  LYS A  98     -17.241   0.184   5.666  1.00  0.00           H  
ATOM   1545 2HB  LYS A  98     -16.357  -0.699   4.410  1.00  0.00           H  
ATOM   1546 1HG  LYS A  98     -18.560  -1.930   6.109  1.00  0.00           H  
ATOM   1547 2HG  LYS A  98     -17.725  -2.689   4.748  1.00  0.00           H  
ATOM   1548 1HD  LYS A  98     -19.385  -0.145   4.552  1.00  0.00           H  
ATOM   1549 2HD  LYS A  98     -18.717  -1.095   3.192  1.00  0.00           H  
ATOM   1550 1HE  LYS A  98     -20.625  -2.158   5.316  1.00  0.00           H  
ATOM   1551 2HE  LYS A  98     -20.066  -3.049   3.911  1.00  0.00           H  
ATOM   1552 1HZ  LYS A  98     -22.279  -2.106   3.611  1.00  0.00           H  
ATOM   1553 2HZ  LYS A  98     -21.708  -0.596   3.862  1.00  0.00           H  
ATOM   1554 3HZ  LYS A  98     -21.238  -1.437   2.513  1.00  0.00           H  
ATOM   1555  N   MET A  99     -13.691  -1.131   5.634  1.00  0.00           N  
ATOM   1556  CA  MET A  99     -12.497  -0.419   5.194  1.00  0.00           C  
ATOM   1557  C   MET A  99     -12.483  -0.387   3.666  1.00  0.00           C  
ATOM   1558  O   MET A  99     -12.452  -1.440   3.024  1.00  0.00           O  
ATOM   1559  CB  MET A  99     -11.242  -1.086   5.771  1.00  0.00           C  
ATOM   1560  CG  MET A  99      -9.976  -0.307   5.393  1.00  0.00           C  
ATOM   1561  SD  MET A  99      -8.413  -1.126   5.810  1.00  0.00           S  
ATOM   1562  CE  MET A  99      -8.461  -2.437   4.583  1.00  0.00           C  
ATOM   1563  H   MET A  99     -13.899  -2.017   5.196  1.00  0.00           H  
ATOM   1564  HA  MET A  99     -12.544   0.602   5.573  1.00  0.00           H  
ATOM   1565 1HB  MET A  99     -11.172  -2.107   5.395  1.00  0.00           H  
ATOM   1566 2HB  MET A  99     -11.319  -1.119   6.858  1.00  0.00           H  
ATOM   1567 1HG  MET A  99     -10.007   0.660   5.895  1.00  0.00           H  
ATOM   1568 2HG  MET A  99      -9.970  -0.114   4.320  1.00  0.00           H  
ATOM   1569 1HE  MET A  99      -9.156  -3.207   4.918  1.00  0.00           H  
ATOM   1570 2HE  MET A  99      -7.458  -2.840   4.444  1.00  0.00           H  
ATOM   1571 3HE  MET A  99      -8.815  -2.040   3.632  1.00  0.00           H  
ATOM   1572  N   ARG A 100     -12.489   0.813   3.082  1.00  0.00           N  
ATOM   1573  CA  ARG A 100     -12.286   1.022   1.644  1.00  0.00           C  
ATOM   1574  C   ARG A 100     -10.849   1.446   1.392  1.00  0.00           C  
ATOM   1575  O   ARG A 100     -10.322   2.308   2.088  1.00  0.00           O  
ATOM   1576  CB  ARG A 100     -13.271   2.050   1.069  1.00  0.00           C  
ATOM   1577  CG  ARG A 100     -14.738   1.655   1.274  1.00  0.00           C  
ATOM   1578  CD  ARG A 100     -15.656   2.563   0.445  1.00  0.00           C  
ATOM   1579  NE  ARG A 100     -17.078   2.352   0.785  1.00  0.00           N  
ATOM   1580  CZ  ARG A 100     -17.737   2.989   1.739  1.00  0.00           C  
ATOM   1581  NH1 ARG A 100     -17.223   3.967   2.418  1.00  0.00           N  
ATOM   1582  NH2 ARG A 100     -18.956   2.683   2.072  1.00  0.00           N  
ATOM   1583  H   ARG A 100     -12.491   1.627   3.680  1.00  0.00           H  
ATOM   1584  HA  ARG A 100     -12.489   0.084   1.126  1.00  0.00           H  
ATOM   1585 1HB  ARG A 100     -13.095   3.022   1.530  1.00  0.00           H  
ATOM   1586 2HB  ARG A 100     -13.080   2.143  -0.001  1.00  0.00           H  
ATOM   1587 1HG  ARG A 100     -14.988   1.751   2.331  1.00  0.00           H  
ATOM   1588 2HG  ARG A 100     -14.889   0.619   0.968  1.00  0.00           H  
ATOM   1589 1HD  ARG A 100     -15.504   2.341  -0.612  1.00  0.00           H  
ATOM   1590 2HD  ARG A 100     -15.377   3.604   0.604  1.00  0.00           H  
ATOM   1591  HE  ARG A 100     -17.559   1.642   0.251  1.00  0.00           H  
ATOM   1592 1HH1 ARG A 100     -16.325   4.370   2.191  1.00  0.00           H  
ATOM   1593 2HH1 ARG A 100     -17.746   4.329   3.203  1.00  0.00           H  
ATOM   1594 1HH2 ARG A 100     -19.514   2.041   1.527  1.00  0.00           H  
ATOM   1595 2HH2 ARG A 100     -19.309   3.204   2.862  1.00  0.00           H  
ATOM   1596  N   VAL A 101     -10.224   0.844   0.392  1.00  0.00           N  
ATOM   1597  CA  VAL A 101      -8.868   1.154  -0.055  1.00  0.00           C  
ATOM   1598  C   VAL A 101      -8.956   1.554  -1.516  1.00  0.00           C  
ATOM   1599  O   VAL A 101      -9.264   0.720  -2.363  1.00  0.00           O  
ATOM   1600  CB  VAL A 101      -7.917  -0.043   0.131  1.00  0.00           C  
ATOM   1601  CG1 VAL A 101      -6.480   0.352  -0.229  1.00  0.00           C  
ATOM   1602  CG2 VAL A 101      -7.926  -0.553   1.576  1.00  0.00           C  
ATOM   1603  H   VAL A 101     -10.718   0.115  -0.103  1.00  0.00           H  
ATOM   1604  HA  VAL A 101      -8.481   1.970   0.556  1.00  0.00           H  
ATOM   1605  HB  VAL A 101      -8.229  -0.864  -0.514  1.00  0.00           H  
ATOM   1606 1HG1 VAL A 101      -5.811  -0.496  -0.087  1.00  0.00           H  
ATOM   1607 2HG1 VAL A 101      -6.151   1.179   0.401  1.00  0.00           H  
ATOM   1608 3HG1 VAL A 101      -6.426   0.656  -1.274  1.00  0.00           H  
ATOM   1609 1HG2 VAL A 101      -7.580   0.226   2.254  1.00  0.00           H  
ATOM   1610 2HG2 VAL A 101      -7.284  -1.430   1.659  1.00  0.00           H  
ATOM   1611 3HG2 VAL A 101      -8.938  -0.849   1.852  1.00  0.00           H  
ATOM   1612  N   ARG A 102      -8.698   2.825  -1.815  1.00  0.00           N  
ATOM   1613  CA  ARG A 102      -8.551   3.315  -3.187  1.00  0.00           C  
ATOM   1614  C   ARG A 102      -7.080   3.356  -3.544  1.00  0.00           C  
ATOM   1615  O   ARG A 102      -6.280   3.954  -2.825  1.00  0.00           O  
ATOM   1616  CB  ARG A 102      -9.208   4.681  -3.381  1.00  0.00           C  
ATOM   1617  CG  ARG A 102     -10.722   4.586  -3.224  1.00  0.00           C  
ATOM   1618  CD  ARG A 102     -11.359   5.955  -3.436  1.00  0.00           C  
ATOM   1619  NE  ARG A 102     -12.798   5.836  -3.214  1.00  0.00           N  
ATOM   1620  CZ  ARG A 102     -13.686   6.776  -3.027  1.00  0.00           C  
ATOM   1621  NH1 ARG A 102     -13.386   8.044  -3.102  1.00  0.00           N  
ATOM   1622  NH2 ARG A 102     -14.903   6.402  -2.773  1.00  0.00           N  
ATOM   1623  H   ARG A 102      -8.423   3.438  -1.060  1.00  0.00           H  
ATOM   1624  HA  ARG A 102      -9.078   2.634  -3.856  1.00  0.00           H  
ATOM   1625 1HB  ARG A 102      -8.808   5.390  -2.655  1.00  0.00           H  
ATOM   1626 2HB  ARG A 102      -8.981   5.042  -4.385  1.00  0.00           H  
ATOM   1627 1HG  ARG A 102     -11.117   3.889  -3.962  1.00  0.00           H  
ATOM   1628 2HG  ARG A 102     -10.969   4.228  -2.225  1.00  0.00           H  
ATOM   1629 1HD  ARG A 102     -10.927   6.665  -2.730  1.00  0.00           H  
ATOM   1630 2HD  ARG A 102     -11.167   6.287  -4.456  1.00  0.00           H  
ATOM   1631  HE  ARG A 102     -13.172   4.898  -3.223  1.00  0.00           H  
ATOM   1632 1HH1 ARG A 102     -12.464   8.273  -3.446  1.00  0.00           H  
ATOM   1633 2HH1 ARG A 102     -14.108   8.741  -2.987  1.00  0.00           H  
ATOM   1634 1HH2 ARG A 102     -15.063   5.406  -2.807  1.00  0.00           H  
ATOM   1635 2HH2 ARG A 102     -15.633   7.050  -2.511  1.00  0.00           H  
ATOM   1636  N   LEU A 103      -6.753   2.719  -4.652  1.00  0.00           N  
ATOM   1637  CA  LEU A 103      -5.421   2.620  -5.213  1.00  0.00           C  
ATOM   1638  C   LEU A 103      -5.401   3.399  -6.515  1.00  0.00           C  
ATOM   1639  O   LEU A 103      -6.247   3.157  -7.368  1.00  0.00           O  
ATOM   1640  CB  LEU A 103      -5.091   1.148  -5.484  1.00  0.00           C  
ATOM   1641  CG  LEU A 103      -5.176   0.221  -4.264  1.00  0.00           C  
ATOM   1642  CD1 LEU A 103      -4.956  -1.210  -4.745  1.00  0.00           C  
ATOM   1643  CD2 LEU A 103      -4.127   0.585  -3.215  1.00  0.00           C  
ATOM   1644  H   LEU A 103      -7.494   2.283  -5.182  1.00  0.00           H  
ATOM   1645  HA  LEU A 103      -4.714   3.050  -4.504  1.00  0.00           H  
ATOM   1646 1HB  LEU A 103      -4.082   1.100  -5.892  1.00  0.00           H  
ATOM   1647 2HB  LEU A 103      -5.778   0.774  -6.243  1.00  0.00           H  
ATOM   1648  HG  LEU A 103      -6.165   0.275  -3.809  1.00  0.00           H  
ATOM   1649 1HD1 LEU A 103      -4.036  -1.269  -5.327  1.00  0.00           H  
ATOM   1650 2HD1 LEU A 103      -5.789  -1.514  -5.379  1.00  0.00           H  
ATOM   1651 3HD1 LEU A 103      -4.882  -1.892  -3.898  1.00  0.00           H  
ATOM   1652 1HD2 LEU A 103      -3.136   0.580  -3.668  1.00  0.00           H  
ATOM   1653 2HD2 LEU A 103      -4.337   1.579  -2.820  1.00  0.00           H  
ATOM   1654 3HD2 LEU A 103      -4.161  -0.130  -2.393  1.00  0.00           H  
ATOM   1655  N   ARG A 104      -4.435   4.292  -6.686  1.00  0.00           N  
ATOM   1656  CA  ARG A 104      -4.219   5.006  -7.944  1.00  0.00           C  
ATOM   1657  C   ARG A 104      -2.778   4.827  -8.383  1.00  0.00           C  
ATOM   1658  O   ARG A 104      -1.867   5.060  -7.590  1.00  0.00           O  
ATOM   1659  CB  ARG A 104      -4.618   6.470  -7.754  1.00  0.00           C  
ATOM   1660  CG  ARG A 104      -4.360   7.305  -9.006  1.00  0.00           C  
ATOM   1661  CD  ARG A 104      -4.793   8.740  -8.728  1.00  0.00           C  
ATOM   1662  NE  ARG A 104      -4.341   9.601  -9.818  1.00  0.00           N  
ATOM   1663  CZ  ARG A 104      -5.042  10.374 -10.606  1.00  0.00           C  
ATOM   1664  NH1 ARG A 104      -6.319  10.587 -10.424  1.00  0.00           N  
ATOM   1665  NH2 ARG A 104      -4.420  10.916 -11.608  1.00  0.00           N  
ATOM   1666  H   ARG A 104      -3.789   4.449  -5.926  1.00  0.00           H  
ATOM   1667  HA  ARG A 104      -4.888   4.590  -8.697  1.00  0.00           H  
ATOM   1668 1HB  ARG A 104      -5.678   6.517  -7.506  1.00  0.00           H  
ATOM   1669 2HB  ARG A 104      -4.049   6.890  -6.924  1.00  0.00           H  
ATOM   1670 1HG  ARG A 104      -4.924   6.902  -9.848  1.00  0.00           H  
ATOM   1671 2HG  ARG A 104      -3.296   7.297  -9.244  1.00  0.00           H  
ATOM   1672 1HD  ARG A 104      -5.876   8.765  -8.608  1.00  0.00           H  
ATOM   1673 2HD  ARG A 104      -4.321   9.077  -7.805  1.00  0.00           H  
ATOM   1674  HE  ARG A 104      -3.363   9.520 -10.058  1.00  0.00           H  
ATOM   1675 1HH1 ARG A 104      -6.787   9.987  -9.761  1.00  0.00           H  
ATOM   1676 2HH1 ARG A 104      -6.848  11.096 -11.118  1.00  0.00           H  
ATOM   1677 1HH2 ARG A 104      -4.898  11.412 -12.346  1.00  0.00           H  
ATOM   1678 2HH2 ARG A 104      -3.472  10.587 -11.723  1.00  0.00           H  
ATOM   1679  N   ASN A 105      -2.582   4.424  -9.631  1.00  0.00           N  
ATOM   1680  CA  ASN A 105      -1.260   4.277 -10.221  1.00  0.00           C  
ATOM   1681  C   ASN A 105      -1.002   5.410 -11.218  1.00  0.00           C  
ATOM   1682  O   ASN A 105      -1.537   5.408 -12.322  1.00  0.00           O  
ATOM   1683  CB  ASN A 105      -1.115   2.921 -10.887  1.00  0.00           C  
ATOM   1684  CG  ASN A 105       0.259   2.701 -11.457  1.00  0.00           C  
ATOM   1685  OD1 ASN A 105       1.183   3.480 -11.199  1.00  0.00           O  
ATOM   1686  ND2 ASN A 105       0.410   1.654 -12.228  1.00  0.00           N  
ATOM   1687  H   ASN A 105      -3.385   4.266 -10.223  1.00  0.00           H  
ATOM   1688  HA  ASN A 105      -0.516   4.354  -9.427  1.00  0.00           H  
ATOM   1689 1HB  ASN A 105      -1.325   2.134 -10.161  1.00  0.00           H  
ATOM   1690 2HB  ASN A 105      -1.848   2.829 -11.689  1.00  0.00           H  
ATOM   1691 1HD2 ASN A 105       1.303   1.458 -12.635  1.00  0.00           H  
ATOM   1692 2HD2 ASN A 105      -0.366   1.051 -12.410  1.00  0.00           H  
ATOM   1693  N   ASP A 106      -0.163   6.366 -10.829  1.00  0.00           N  
ATOM   1694  CA  ASP A 106       0.273   7.467 -11.694  1.00  0.00           C  
ATOM   1695  C   ASP A 106       1.615   7.159 -12.394  1.00  0.00           C  
ATOM   1696  O   ASP A 106       2.182   8.029 -13.055  1.00  0.00           O  
ATOM   1697  CB  ASP A 106       0.401   8.757 -10.879  1.00  0.00           C  
ATOM   1698  CG  ASP A 106      -0.946   9.320 -10.447  1.00  0.00           C  
ATOM   1699  OD1 ASP A 106      -1.865   9.278 -11.230  1.00  0.00           O  
ATOM   1700  OD2 ASP A 106      -1.043   9.787  -9.337  1.00  0.00           O  
ATOM   1701  H   ASP A 106       0.315   6.259  -9.946  1.00  0.00           H  
ATOM   1702  HA  ASP A 106      -0.477   7.614 -12.471  1.00  0.00           H  
ATOM   1703 1HB  ASP A 106       1.002   8.567  -9.990  1.00  0.00           H  
ATOM   1704 2HB  ASP A 106       0.921   9.511 -11.471  1.00  0.00           H  
ATOM   1705  N   SER A 107       2.144   5.937 -12.258  1.00  0.00           N  
ATOM   1706  CA  SER A 107       3.347   5.497 -12.970  1.00  0.00           C  
ATOM   1707  C   SER A 107       3.051   5.057 -14.410  1.00  0.00           C  
ATOM   1708  O   SER A 107       1.902   4.918 -14.830  1.00  0.00           O  
ATOM   1709  CB  SER A 107       3.999   4.356 -12.215  1.00  0.00           C  
ATOM   1710  OG  SER A 107       3.357   3.141 -12.488  1.00  0.00           O  
ATOM   1711  H   SER A 107       1.620   5.245 -11.741  1.00  0.00           H  
ATOM   1712  HA  SER A 107       4.045   6.334 -13.021  1.00  0.00           H  
ATOM   1713 1HB  SER A 107       5.050   4.286 -12.496  1.00  0.00           H  
ATOM   1714 2HB  SER A 107       3.960   4.558 -11.145  1.00  0.00           H  
ATOM   1715  HG  SER A 107       2.598   3.104 -11.900  1.00  0.00           H  
ATOM   1716  N   SER A 108       4.112   4.821 -15.183  1.00  0.00           N  
ATOM   1717  CA  SER A 108       4.037   4.364 -16.576  1.00  0.00           C  
ATOM   1718  C   SER A 108       3.949   2.843 -16.736  1.00  0.00           C  
ATOM   1719  O   SER A 108       3.800   2.361 -17.861  1.00  0.00           O  
ATOM   1720  CB  SER A 108       5.247   4.872 -17.336  1.00  0.00           C  
ATOM   1721  OG  SER A 108       5.239   6.271 -17.415  1.00  0.00           O  
ATOM   1722  H   SER A 108       5.036   4.927 -14.789  1.00  0.00           H  
ATOM   1723  HA  SER A 108       3.132   4.774 -17.027  1.00  0.00           H  
ATOM   1724 1HB  SER A 108       6.156   4.539 -16.836  1.00  0.00           H  
ATOM   1725 2HB  SER A 108       5.251   4.449 -18.339  1.00  0.00           H  
ATOM   1726  HG  SER A 108       6.160   6.542 -17.403  1.00  0.00           H  
ATOM   1727  N   THR A 109       4.029   2.075 -15.646  1.00  0.00           N  
ATOM   1728  CA  THR A 109       3.971   0.607 -15.660  1.00  0.00           C  
ATOM   1729  C   THR A 109       2.887   0.083 -14.718  1.00  0.00           C  
ATOM   1730  O   THR A 109       2.502   0.770 -13.774  1.00  0.00           O  
ATOM   1731  CB  THR A 109       5.329  -0.006 -15.272  1.00  0.00           C  
ATOM   1732  OG1 THR A 109       5.664   0.378 -13.932  1.00  0.00           O  
ATOM   1733  CG2 THR A 109       6.420   0.470 -16.219  1.00  0.00           C  
ATOM   1734  H   THR A 109       4.104   2.513 -14.739  1.00  0.00           H  
ATOM   1735  HA  THR A 109       3.724   0.280 -16.670  1.00  0.00           H  
ATOM   1736  HB  THR A 109       5.264  -1.093 -15.318  1.00  0.00           H  
ATOM   1737  HG1 THR A 109       4.982   0.068 -13.331  1.00  0.00           H  
ATOM   1738 1HG2 THR A 109       7.372   0.026 -15.930  1.00  0.00           H  
ATOM   1739 2HG2 THR A 109       6.174   0.170 -17.237  1.00  0.00           H  
ATOM   1740 3HG2 THR A 109       6.496   1.555 -16.170  1.00  0.00           H  
ATOM   1741  N   PRO A 110       2.334  -1.118 -14.962  1.00  0.00           N  
ATOM   1742  CA  PRO A 110       1.444  -1.755 -14.000  1.00  0.00           C  
ATOM   1743  C   PRO A 110       2.147  -1.970 -12.660  1.00  0.00           C  
ATOM   1744  O   PRO A 110       3.341  -2.278 -12.617  1.00  0.00           O  
ATOM   1745  CB  PRO A 110       1.010  -3.081 -14.629  1.00  0.00           C  
ATOM   1746  CG  PRO A 110       1.236  -2.857 -16.123  1.00  0.00           C  
ATOM   1747  CD  PRO A 110       2.454  -1.935 -16.157  1.00  0.00           C  
ATOM   1748  HA  PRO A 110       0.546  -1.133 -13.871  1.00  0.00           H  
ATOM   1749 1HB  PRO A 110       1.654  -3.891 -14.287  1.00  0.00           H  
ATOM   1750 2HB  PRO A 110      -0.034  -3.305 -14.411  1.00  0.00           H  
ATOM   1751 1HG  PRO A 110       1.424  -3.793 -16.649  1.00  0.00           H  
ATOM   1752 2HG  PRO A 110       0.374  -2.345 -16.550  1.00  0.00           H  
ATOM   1753 1HD  PRO A 110       3.369  -2.525 -16.102  1.00  0.00           H  
ATOM   1754 2HD  PRO A 110       2.433  -1.336 -17.067  1.00  0.00           H  
ATOM   1755  N   VAL A 111       1.385  -1.835 -11.579  1.00  0.00           N  
ATOM   1756  CA  VAL A 111       1.866  -2.054 -10.214  1.00  0.00           C  
ATOM   1757  C   VAL A 111       0.955  -3.074  -9.549  1.00  0.00           C  
ATOM   1758  O   VAL A 111      -0.268  -2.988  -9.660  1.00  0.00           O  
ATOM   1759  CB  VAL A 111       1.868  -0.743  -9.405  1.00  0.00           C  
ATOM   1760  CG1 VAL A 111       2.297  -1.004  -7.969  1.00  0.00           C  
ATOM   1761  CG2 VAL A 111       2.787   0.272 -10.067  1.00  0.00           C  
ATOM   1762  H   VAL A 111       0.417  -1.571 -11.694  1.00  0.00           H  
ATOM   1763  HA  VAL A 111       2.890  -2.426 -10.263  1.00  0.00           H  
ATOM   1764  HB  VAL A 111       0.853  -0.347  -9.371  1.00  0.00           H  
ATOM   1765 1HG1 VAL A 111       2.292  -0.067  -7.412  1.00  0.00           H  
ATOM   1766 2HG1 VAL A 111       1.604  -1.705  -7.504  1.00  0.00           H  
ATOM   1767 3HG1 VAL A 111       3.302  -1.425  -7.960  1.00  0.00           H  
ATOM   1768 1HG2 VAL A 111       2.783   1.197  -9.490  1.00  0.00           H  
ATOM   1769 2HG2 VAL A 111       3.801  -0.126 -10.107  1.00  0.00           H  
ATOM   1770 3HG2 VAL A 111       2.437   0.475 -11.079  1.00  0.00           H  
ATOM   1771  N   GLU A 112       1.536  -4.055  -8.875  1.00  0.00           N  
ATOM   1772  CA  GLU A 112       0.800  -5.026  -8.079  1.00  0.00           C  
ATOM   1773  C   GLU A 112       0.718  -4.538  -6.633  1.00  0.00           C  
ATOM   1774  O   GLU A 112       1.711  -4.134  -6.027  1.00  0.00           O  
ATOM   1775  CB  GLU A 112       1.422  -6.421  -8.235  1.00  0.00           C  
ATOM   1776  CG  GLU A 112       0.537  -7.500  -7.599  1.00  0.00           C  
ATOM   1777  CD  GLU A 112       0.855  -8.899  -8.147  1.00  0.00           C  
ATOM   1778  OE1 GLU A 112       1.467  -9.712  -7.425  1.00  0.00           O  
ATOM   1779  OE2 GLU A 112       0.384  -9.186  -9.270  1.00  0.00           O  
ATOM   1780  H   GLU A 112       2.541  -4.045  -8.770  1.00  0.00           H  
ATOM   1781  HA  GLU A 112      -0.208  -5.114  -8.486  1.00  0.00           H  
ATOM   1782 1HB  GLU A 112       2.416  -6.445  -7.789  1.00  0.00           H  
ATOM   1783 2HB  GLU A 112       1.514  -6.628  -9.301  1.00  0.00           H  
ATOM   1784 1HG  GLU A 112      -0.507  -7.273  -7.818  1.00  0.00           H  
ATOM   1785 2HG  GLU A 112       0.653  -7.468  -6.516  1.00  0.00           H  
ATOM   1786  N   VAL A 113      -0.491  -4.533  -6.076  1.00  0.00           N  
ATOM   1787  CA  VAL A 113      -0.732  -4.145  -4.690  1.00  0.00           C  
ATOM   1788  C   VAL A 113      -1.335  -5.323  -3.943  1.00  0.00           C  
ATOM   1789  O   VAL A 113      -2.445  -5.772  -4.240  1.00  0.00           O  
ATOM   1790  CB  VAL A 113      -1.597  -2.879  -4.576  1.00  0.00           C  
ATOM   1791  CG1 VAL A 113      -1.692  -2.448  -3.104  1.00  0.00           C  
ATOM   1792  CG2 VAL A 113      -1.004  -1.708  -5.374  1.00  0.00           C  
ATOM   1793  H   VAL A 113      -1.280  -4.813  -6.641  1.00  0.00           H  
ATOM   1794  HA  VAL A 113       0.220  -3.863  -4.239  1.00  0.00           H  
ATOM   1795  HB  VAL A 113      -2.598  -3.089  -4.952  1.00  0.00           H  
ATOM   1796 1HG1 VAL A 113      -0.693  -2.291  -2.697  1.00  0.00           H  
ATOM   1797 2HG1 VAL A 113      -2.205  -3.212  -2.519  1.00  0.00           H  
ATOM   1798 3HG1 VAL A 113      -2.257  -1.518  -3.027  1.00  0.00           H  
ATOM   1799 1HG2 VAL A 113      -1.590  -0.803  -5.214  1.00  0.00           H  
ATOM   1800 2HG2 VAL A 113      -1.019  -1.939  -6.439  1.00  0.00           H  
ATOM   1801 3HG2 VAL A 113       0.028  -1.532  -5.069  1.00  0.00           H  
ATOM   1802  N   HIS A 114      -0.619  -5.800  -2.928  1.00  0.00           N  
ATOM   1803  CA  HIS A 114      -1.115  -6.788  -1.980  1.00  0.00           C  
ATOM   1804  C   HIS A 114      -1.604  -6.087  -0.721  1.00  0.00           C  
ATOM   1805  O   HIS A 114      -0.865  -5.348  -0.071  1.00  0.00           O  
ATOM   1806  CB  HIS A 114      -0.066  -7.844  -1.634  1.00  0.00           C  
ATOM   1807  CG  HIS A 114       0.687  -8.374  -2.817  1.00  0.00           C  
ATOM   1808  ND1 HIS A 114       0.384  -9.491  -3.567  1.00  0.00           N  
ATOM   1809  CD2 HIS A 114       1.839  -7.838  -3.322  1.00  0.00           C  
ATOM   1810  CE1 HIS A 114       1.346  -9.627  -4.493  1.00  0.00           C  
ATOM   1811  NE2 HIS A 114       2.256  -8.657  -4.356  1.00  0.00           N  
ATOM   1812  H   HIS A 114       0.321  -5.446  -2.823  1.00  0.00           H  
ATOM   1813  HA  HIS A 114      -1.950  -7.330  -2.423  1.00  0.00           H  
ATOM   1814 1HB  HIS A 114       0.658  -7.423  -0.936  1.00  0.00           H  
ATOM   1815 2HB  HIS A 114      -0.548  -8.686  -1.138  1.00  0.00           H  
ATOM   1816  HD2 HIS A 114       2.354  -6.952  -2.951  1.00  0.00           H  
ATOM   1817  HE1 HIS A 114       1.394 -10.407  -5.253  1.00  0.00           H  
ATOM   1818  HE2 HIS A 114       3.093  -8.549  -4.911  1.00  0.00           H  
ATOM   1819  N   ILE A 115      -2.849  -6.352  -0.352  1.00  0.00           N  
ATOM   1820  CA  ILE A 115      -3.495  -5.783   0.821  1.00  0.00           C  
ATOM   1821  C   ILE A 115      -3.780  -6.923   1.790  1.00  0.00           C  
ATOM   1822  O   ILE A 115      -4.410  -7.913   1.412  1.00  0.00           O  
ATOM   1823  CB  ILE A 115      -4.779  -5.021   0.441  1.00  0.00           C  
ATOM   1824  CG1 ILE A 115      -4.579  -4.047  -0.744  1.00  0.00           C  
ATOM   1825  CG2 ILE A 115      -5.279  -4.283   1.698  1.00  0.00           C  
ATOM   1826  CD1 ILE A 115      -5.899  -3.471  -1.264  1.00  0.00           C  
ATOM   1827  H   ILE A 115      -3.385  -6.990  -0.922  1.00  0.00           H  
ATOM   1828  HA  ILE A 115      -2.816  -5.061   1.273  1.00  0.00           H  
ATOM   1829  HB  ILE A 115      -5.525  -5.754   0.135  1.00  0.00           H  
ATOM   1830 1HG1 ILE A 115      -3.913  -3.234  -0.453  1.00  0.00           H  
ATOM   1831 2HG1 ILE A 115      -4.125  -4.570  -1.586  1.00  0.00           H  
ATOM   1832 1HG2 ILE A 115      -5.527  -4.996   2.484  1.00  0.00           H  
ATOM   1833 2HG2 ILE A 115      -6.179  -3.705   1.486  1.00  0.00           H  
ATOM   1834 3HG2 ILE A 115      -4.506  -3.610   2.069  1.00  0.00           H  
ATOM   1835 1HD1 ILE A 115      -6.373  -2.836  -0.515  1.00  0.00           H  
ATOM   1836 2HD1 ILE A 115      -6.573  -4.285  -1.531  1.00  0.00           H  
ATOM   1837 3HD1 ILE A 115      -5.709  -2.867  -2.151  1.00  0.00           H  
ATOM   1838  N   LYS A 116      -3.341  -6.786   3.040  1.00  0.00           N  
ATOM   1839  CA  LYS A 116      -3.638  -7.729   4.121  1.00  0.00           C  
ATOM   1840  C   LYS A 116      -4.358  -7.015   5.258  1.00  0.00           C  
ATOM   1841  O   LYS A 116      -3.919  -5.961   5.711  1.00  0.00           O  
ATOM   1842  CB  LYS A 116      -2.350  -8.429   4.568  1.00  0.00           C  
ATOM   1843  CG  LYS A 116      -2.604  -9.421   5.712  1.00  0.00           C  
ATOM   1844  CD  LYS A 116      -1.291 -10.003   6.237  1.00  0.00           C  
ATOM   1845  CE  LYS A 116      -1.619 -10.902   7.431  1.00  0.00           C  
ATOM   1846  NZ  LYS A 116      -0.401 -11.281   8.183  1.00  0.00           N  
ATOM   1847  H   LYS A 116      -2.835  -5.942   3.265  1.00  0.00           H  
ATOM   1848  HA  LYS A 116      -4.295  -8.507   3.731  1.00  0.00           H  
ATOM   1849 1HB  LYS A 116      -1.922  -8.961   3.719  1.00  0.00           H  
ATOM   1850 2HB  LYS A 116      -1.632  -7.676   4.895  1.00  0.00           H  
ATOM   1851 1HG  LYS A 116      -3.254 -10.224   5.365  1.00  0.00           H  
ATOM   1852 2HG  LYS A 116      -3.093  -8.909   6.540  1.00  0.00           H  
ATOM   1853 1HD  LYS A 116      -0.648  -9.182   6.557  1.00  0.00           H  
ATOM   1854 2HD  LYS A 116      -0.790 -10.568   5.451  1.00  0.00           H  
ATOM   1855 1HE  LYS A 116      -2.170 -11.779   7.092  1.00  0.00           H  
ATOM   1856 2HE  LYS A 116      -2.291 -10.353   8.091  1.00  0.00           H  
ATOM   1857 1HZ  LYS A 116      -0.660 -11.836   8.986  1.00  0.00           H  
ATOM   1858 2HZ  LYS A 116       0.253 -11.789   7.605  1.00  0.00           H  
ATOM   1859 3HZ  LYS A 116       0.053 -10.443   8.516  1.00  0.00           H  
ATOM   1860  N   VAL A 117      -5.444  -7.622   5.728  1.00  0.00           N  
ATOM   1861  CA  VAL A 117      -6.313  -7.102   6.789  1.00  0.00           C  
ATOM   1862  C   VAL A 117      -6.710  -8.261   7.693  1.00  0.00           C  
ATOM   1863  O   VAL A 117      -7.529  -9.103   7.322  1.00  0.00           O  
ATOM   1864  CB  VAL A 117      -7.567  -6.459   6.183  1.00  0.00           C  
ATOM   1865  CG1 VAL A 117      -8.434  -5.835   7.274  1.00  0.00           C  
ATOM   1866  CG2 VAL A 117      -7.217  -5.367   5.177  1.00  0.00           C  
ATOM   1867  H   VAL A 117      -5.726  -8.486   5.289  1.00  0.00           H  
ATOM   1868  HA  VAL A 117      -5.760  -6.349   7.351  1.00  0.00           H  
ATOM   1869  HB  VAL A 117      -8.149  -7.217   5.659  1.00  0.00           H  
ATOM   1870 1HG1 VAL A 117      -7.875  -5.064   7.805  1.00  0.00           H  
ATOM   1871 2HG1 VAL A 117      -8.771  -6.592   7.981  1.00  0.00           H  
ATOM   1872 3HG1 VAL A 117      -9.314  -5.402   6.797  1.00  0.00           H  
ATOM   1873 1HG2 VAL A 117      -6.608  -5.768   4.366  1.00  0.00           H  
ATOM   1874 2HG2 VAL A 117      -6.690  -4.549   5.669  1.00  0.00           H  
ATOM   1875 3HG2 VAL A 117      -8.146  -5.031   4.716  1.00  0.00           H  
ATOM   1876  N   GLY A 118      -6.089  -8.348   8.870  1.00  0.00           N  
ATOM   1877  CA  GLY A 118      -6.165  -9.559   9.690  1.00  0.00           C  
ATOM   1878  C   GLY A 118      -5.683 -10.780   8.896  1.00  0.00           C  
ATOM   1879  O   GLY A 118      -4.532 -10.819   8.450  1.00  0.00           O  
ATOM   1880  H   GLY A 118      -5.445  -7.617   9.139  1.00  0.00           H  
ATOM   1881 1HA  GLY A 118      -5.555  -9.431  10.585  1.00  0.00           H  
ATOM   1882 2HA  GLY A 118      -7.192  -9.711  10.020  1.00  0.00           H  
ATOM   1883  N   ASP A 119      -6.578 -11.747   8.693  1.00  0.00           N  
ATOM   1884  CA  ASP A 119      -6.314 -12.967   7.919  1.00  0.00           C  
ATOM   1885  C   ASP A 119      -6.703 -12.850   6.436  1.00  0.00           C  
ATOM   1886  O   ASP A 119      -6.267 -13.665   5.620  1.00  0.00           O  
ATOM   1887  CB  ASP A 119      -7.046 -14.148   8.568  1.00  0.00           C  
ATOM   1888  CG  ASP A 119      -6.631 -14.351  10.024  1.00  0.00           C  
ATOM   1889  OD1 ASP A 119      -5.408 -14.300  10.292  1.00  0.00           O  
ATOM   1890  OD2 ASP A 119      -7.554 -14.513  10.853  1.00  0.00           O  
ATOM   1891  H   ASP A 119      -7.490 -11.655   9.118  1.00  0.00           H  
ATOM   1892  HA  ASP A 119      -5.243 -13.170   7.947  1.00  0.00           H  
ATOM   1893 1HB  ASP A 119      -6.820 -15.058   8.011  1.00  0.00           H  
ATOM   1894 2HB  ASP A 119      -8.121 -13.974   8.511  1.00  0.00           H  
ATOM   1895  N   GLU A 120      -7.501 -11.843   6.063  1.00  0.00           N  
ATOM   1896  CA  GLU A 120      -7.905 -11.638   4.672  1.00  0.00           C  
ATOM   1897  C   GLU A 120      -6.757 -11.009   3.876  1.00  0.00           C  
ATOM   1898  O   GLU A 120      -6.085 -10.078   4.330  1.00  0.00           O  
ATOM   1899  CB  GLU A 120      -9.208 -10.821   4.573  1.00  0.00           C  
ATOM   1900  CG  GLU A 120      -9.800 -10.863   3.148  1.00  0.00           C  
ATOM   1901  CD  GLU A 120     -11.139 -10.115   2.989  1.00  0.00           C  
ATOM   1902  OE1 GLU A 120     -11.492  -9.782   1.826  1.00  0.00           O  
ATOM   1903  OE2 GLU A 120     -11.807  -9.850   4.010  1.00  0.00           O  
ATOM   1904  H   GLU A 120      -7.708 -11.109   6.725  1.00  0.00           H  
ATOM   1905  HA  GLU A 120      -8.145 -12.608   4.235  1.00  0.00           H  
ATOM   1906 1HB  GLU A 120      -9.933 -11.248   5.267  1.00  0.00           H  
ATOM   1907 2HB  GLU A 120      -9.013  -9.787   4.858  1.00  0.00           H  
ATOM   1908 1HG  GLU A 120      -9.076 -10.430   2.457  1.00  0.00           H  
ATOM   1909 2HG  GLU A 120      -9.942 -11.905   2.861  1.00  0.00           H  
ATOM   1910  N   LYS A 121      -6.538 -11.523   2.663  1.00  0.00           N  
ATOM   1911  CA  LYS A 121      -5.553 -11.010   1.711  1.00  0.00           C  
ATOM   1912  C   LYS A 121      -6.217 -10.784   0.364  1.00  0.00           C  
ATOM   1913  O   LYS A 121      -6.970 -11.637  -0.100  1.00  0.00           O  
ATOM   1914  CB  LYS A 121      -4.377 -11.980   1.558  1.00  0.00           C  
ATOM   1915  CG  LYS A 121      -3.585 -12.176   2.856  1.00  0.00           C  
ATOM   1916  CD  LYS A 121      -2.454 -13.175   2.605  1.00  0.00           C  
ATOM   1917  CE  LYS A 121      -1.720 -13.498   3.906  1.00  0.00           C  
ATOM   1918  NZ  LYS A 121      -0.678 -14.528   3.670  1.00  0.00           N  
ATOM   1919  H   LYS A 121      -7.152 -12.256   2.339  1.00  0.00           H  
ATOM   1920  HA  LYS A 121      -5.176 -10.057   2.083  1.00  0.00           H  
ATOM   1921 1HB  LYS A 121      -3.705 -11.592   0.793  1.00  0.00           H  
ATOM   1922 2HB  LYS A 121      -4.760 -12.943   1.219  1.00  0.00           H  
ATOM   1923 1HG  LYS A 121      -4.240 -12.566   3.636  1.00  0.00           H  
ATOM   1924 2HG  LYS A 121      -3.170 -11.221   3.178  1.00  0.00           H  
ATOM   1925 1HD  LYS A 121      -2.881 -14.091   2.197  1.00  0.00           H  
ATOM   1926 2HD  LYS A 121      -1.759 -12.753   1.879  1.00  0.00           H  
ATOM   1927 1HE  LYS A 121      -2.452 -13.855   4.630  1.00  0.00           H  
ATOM   1928 2HE  LYS A 121      -1.277 -12.579   4.290  1.00  0.00           H  
ATOM   1929 1HZ  LYS A 121      -0.203 -14.776   4.527  1.00  0.00           H  
ATOM   1930 2HZ  LYS A 121      -0.002 -14.200   2.996  1.00  0.00           H  
ATOM   1931 3HZ  LYS A 121      -1.105 -15.363   3.295  1.00  0.00           H  
ATOM   1932  N   ARG A 122      -5.894  -9.668  -0.283  1.00  0.00           N  
ATOM   1933  CA  ARG A 122      -6.273  -9.382  -1.669  1.00  0.00           C  
ATOM   1934  C   ARG A 122      -5.064  -8.907  -2.452  1.00  0.00           C  
ATOM   1935  O   ARG A 122      -4.161  -8.290  -1.895  1.00  0.00           O  
ATOM   1936  CB  ARG A 122      -7.428  -8.374  -1.726  1.00  0.00           C  
ATOM   1937  CG  ARG A 122      -8.692  -8.969  -1.088  1.00  0.00           C  
ATOM   1938  CD  ARG A 122      -9.904  -8.102  -1.400  1.00  0.00           C  
ATOM   1939  NE  ARG A 122     -11.100  -8.606  -0.719  1.00  0.00           N  
ATOM   1940  CZ  ARG A 122     -12.330  -8.185  -0.892  1.00  0.00           C  
ATOM   1941  NH1 ARG A 122     -12.683  -7.405  -1.878  1.00  0.00           N  
ATOM   1942  NH2 ARG A 122     -13.213  -8.546  -0.018  1.00  0.00           N  
ATOM   1943  H   ARG A 122      -5.271  -9.023   0.181  1.00  0.00           H  
ATOM   1944  HA  ARG A 122      -6.657 -10.298  -2.119  1.00  0.00           H  
ATOM   1945 1HB  ARG A 122      -7.634  -8.138  -2.770  1.00  0.00           H  
ATOM   1946 2HB  ARG A 122      -7.148  -7.455  -1.211  1.00  0.00           H  
ATOM   1947 1HG  ARG A 122      -8.564  -9.034  -0.008  1.00  0.00           H  
ATOM   1948 2HG  ARG A 122      -8.869  -9.968  -1.485  1.00  0.00           H  
ATOM   1949 1HD  ARG A 122     -10.061  -8.075  -2.478  1.00  0.00           H  
ATOM   1950 2HD  ARG A 122      -9.704  -7.097  -1.029  1.00  0.00           H  
ATOM   1951  HE  ARG A 122     -10.977  -9.155   0.119  1.00  0.00           H  
ATOM   1952 1HH1 ARG A 122     -13.616  -7.017  -1.877  1.00  0.00           H  
ATOM   1953 2HH1 ARG A 122     -11.987  -7.136  -2.559  1.00  0.00           H  
ATOM   1954 1HH2 ARG A 122     -12.847  -9.054   0.775  1.00  0.00           H  
ATOM   1955 2HH2 ARG A 122     -14.097  -8.062   0.051  1.00  0.00           H  
ATOM   1956  N   THR A 123      -5.048  -9.206  -3.739  1.00  0.00           N  
ATOM   1957  CA  THR A 123      -4.015  -8.753  -4.668  1.00  0.00           C  
ATOM   1958  C   THR A 123      -4.703  -8.155  -5.875  1.00  0.00           C  
ATOM   1959  O   THR A 123      -5.689  -8.709  -6.360  1.00  0.00           O  
ATOM   1960  CB  THR A 123      -3.054  -9.885  -5.043  1.00  0.00           C  
ATOM   1961  OG1 THR A 123      -2.452 -10.323  -3.839  1.00  0.00           O  
ATOM   1962  CG2 THR A 123      -1.949  -9.422  -5.987  1.00  0.00           C  
ATOM   1963  H   THR A 123      -5.837  -9.689  -4.146  1.00  0.00           H  
ATOM   1964  HA  THR A 123      -3.409  -7.996  -4.169  1.00  0.00           H  
ATOM   1965  HB  THR A 123      -3.601 -10.710  -5.500  1.00  0.00           H  
ATOM   1966  HG1 THR A 123      -1.509 -10.183  -3.958  1.00  0.00           H  
ATOM   1967 1HG2 THR A 123      -2.361  -9.172  -6.965  1.00  0.00           H  
ATOM   1968 2HG2 THR A 123      -1.438  -8.549  -5.582  1.00  0.00           H  
ATOM   1969 3HG2 THR A 123      -1.223 -10.222  -6.131  1.00  0.00           H  
ATOM   1970  N   VAL A 124      -4.224  -6.990  -6.293  1.00  0.00           N  
ATOM   1971  CA  VAL A 124      -4.806  -6.206  -7.375  1.00  0.00           C  
ATOM   1972  C   VAL A 124      -3.673  -5.657  -8.222  1.00  0.00           C  
ATOM   1973  O   VAL A 124      -2.762  -5.021  -7.696  1.00  0.00           O  
ATOM   1974  CB  VAL A 124      -5.661  -5.055  -6.817  1.00  0.00           C  
ATOM   1975  CG1 VAL A 124      -6.329  -4.252  -7.934  1.00  0.00           C  
ATOM   1976  CG2 VAL A 124      -6.776  -5.568  -5.896  1.00  0.00           C  
ATOM   1977  H   VAL A 124      -3.424  -6.591  -5.823  1.00  0.00           H  
ATOM   1978  HA  VAL A 124      -5.449  -6.858  -7.968  1.00  0.00           H  
ATOM   1979  HB  VAL A 124      -5.029  -4.380  -6.240  1.00  0.00           H  
ATOM   1980 1HG1 VAL A 124      -5.582  -3.836  -8.610  1.00  0.00           H  
ATOM   1981 2HG1 VAL A 124      -7.023  -4.873  -8.501  1.00  0.00           H  
ATOM   1982 3HG1 VAL A 124      -6.856  -3.410  -7.486  1.00  0.00           H  
ATOM   1983 1HG2 VAL A 124      -6.351  -5.953  -4.969  1.00  0.00           H  
ATOM   1984 2HG2 VAL A 124      -7.340  -6.353  -6.400  1.00  0.00           H  
ATOM   1985 3HG2 VAL A 124      -7.451  -4.745  -5.662  1.00  0.00           H  
ATOM   1986  N   THR A 125      -3.745  -5.873  -9.528  1.00  0.00           N  
ATOM   1987  CA  THR A 125      -2.920  -5.141 -10.487  1.00  0.00           C  
ATOM   1988  C   THR A 125      -3.613  -3.824 -10.808  1.00  0.00           C  
ATOM   1989  O   THR A 125      -4.783  -3.824 -11.181  1.00  0.00           O  
ATOM   1990  CB  THR A 125      -2.703  -5.958 -11.763  1.00  0.00           C  
ATOM   1991  OG1 THR A 125      -2.225  -7.250 -11.454  1.00  0.00           O  
ATOM   1992  CG2 THR A 125      -1.718  -5.285 -12.716  1.00  0.00           C  
ATOM   1993  H   THR A 125      -4.491  -6.443  -9.901  1.00  0.00           H  
ATOM   1994  HA  THR A 125      -1.949  -4.946 -10.030  1.00  0.00           H  
ATOM   1995  HB  THR A 125      -3.657  -6.076 -12.278  1.00  0.00           H  
ATOM   1996  HG1 THR A 125      -1.281  -7.227 -11.276  1.00  0.00           H  
ATOM   1997 1HG2 THR A 125      -1.435  -5.984 -13.503  1.00  0.00           H  
ATOM   1998 2HG2 THR A 125      -2.189  -4.417 -13.178  1.00  0.00           H  
ATOM   1999 3HG2 THR A 125      -0.826  -4.969 -12.176  1.00  0.00           H  
ATOM   2000  N   VAL A 126      -2.899  -2.712 -10.659  1.00  0.00           N  
ATOM   2001  CA  VAL A 126      -3.373  -1.368 -11.000  1.00  0.00           C  
ATOM   2002  C   VAL A 126      -2.577  -0.898 -12.211  1.00  0.00           C  
ATOM   2003  O   VAL A 126      -1.363  -0.688 -12.129  1.00  0.00           O  
ATOM   2004  CB  VAL A 126      -3.232  -0.402  -9.807  1.00  0.00           C  
ATOM   2005  CG1 VAL A 126      -3.965   0.916 -10.085  1.00  0.00           C  
ATOM   2006  CG2 VAL A 126      -3.815  -0.985  -8.511  1.00  0.00           C  
ATOM   2007  H   VAL A 126      -1.953  -2.794 -10.316  1.00  0.00           H  
ATOM   2008  HA  VAL A 126      -4.438  -1.424 -11.227  1.00  0.00           H  
ATOM   2009  HB  VAL A 126      -2.177  -0.189  -9.634  1.00  0.00           H  
ATOM   2010 1HG1 VAL A 126      -3.789   1.624  -9.275  1.00  0.00           H  
ATOM   2011 2HG1 VAL A 126      -5.037   0.740 -10.175  1.00  0.00           H  
ATOM   2012 3HG1 VAL A 126      -3.615   1.356 -11.019  1.00  0.00           H  
ATOM   2013 1HG2 VAL A 126      -3.259  -1.873  -8.212  1.00  0.00           H  
ATOM   2014 2HG2 VAL A 126      -3.732  -0.248  -7.712  1.00  0.00           H  
ATOM   2015 3HG2 VAL A 126      -4.863  -1.247  -8.659  1.00  0.00           H  
ATOM   2016  N   ASN A 127      -3.234  -0.777 -13.359  1.00  0.00           N  
ATOM   2017  CA  ASN A 127      -2.595  -0.370 -14.608  1.00  0.00           C  
ATOM   2018  C   ASN A 127      -2.224   1.124 -14.597  1.00  0.00           C  
ATOM   2019  O   ASN A 127      -2.749   1.885 -13.782  1.00  0.00           O  
ATOM   2020  CB  ASN A 127      -3.517  -0.724 -15.782  1.00  0.00           C  
ATOM   2021  CG  ASN A 127      -3.711  -2.220 -15.897  1.00  0.00           C  
ATOM   2022  OD1 ASN A 127      -2.791  -2.957 -16.218  1.00  0.00           O  
ATOM   2023  ND2 ASN A 127      -4.892  -2.704 -15.608  1.00  0.00           N  
ATOM   2024  H   ASN A 127      -4.233  -0.924 -13.366  1.00  0.00           H  
ATOM   2025  HA  ASN A 127      -1.663  -0.926 -14.717  1.00  0.00           H  
ATOM   2026 1HB  ASN A 127      -3.094  -0.373 -16.723  1.00  0.00           H  
ATOM   2027 2HB  ASN A 127      -4.480  -0.231 -15.652  1.00  0.00           H  
ATOM   2028 1HD2 ASN A 127      -5.522  -2.113 -15.085  1.00  0.00           H  
ATOM   2029 2HD2 ASN A 127      -4.984  -3.709 -15.567  1.00  0.00           H  
ATOM   2030  N   PRO A 128      -1.326   1.575 -15.492  1.00  0.00           N  
ATOM   2031  CA  PRO A 128      -0.992   2.992 -15.629  1.00  0.00           C  
ATOM   2032  C   PRO A 128      -2.234   3.875 -15.803  1.00  0.00           C  
ATOM   2033  O   PRO A 128      -3.054   3.633 -16.689  1.00  0.00           O  
ATOM   2034  CB  PRO A 128      -0.114   3.007 -16.884  1.00  0.00           C  
ATOM   2035  CG  PRO A 128       0.517   1.657 -16.906  1.00  0.00           C  
ATOM   2036  CD  PRO A 128      -0.575   0.727 -16.448  1.00  0.00           C  
ATOM   2037  HA  PRO A 128      -0.426   3.317 -14.744  1.00  0.00           H  
ATOM   2038 1HB  PRO A 128      -0.731   3.205 -17.773  1.00  0.00           H  
ATOM   2039 2HB  PRO A 128       0.624   3.821 -16.817  1.00  0.00           H  
ATOM   2040 1HG  PRO A 128       0.876   1.422 -17.918  1.00  0.00           H  
ATOM   2041 2HG  PRO A 128       1.395   1.636 -16.244  1.00  0.00           H  
ATOM   2042 1HD  PRO A 128      -1.191   0.430 -17.311  1.00  0.00           H  
ATOM   2043 2HD  PRO A 128      -0.129  -0.157 -15.969  1.00  0.00           H  
ATOM   2044  N   GLY A 129      -2.365   4.905 -14.967  1.00  0.00           N  
ATOM   2045  CA  GLY A 129      -3.498   5.836 -14.959  1.00  0.00           C  
ATOM   2046  C   GLY A 129      -4.798   5.274 -14.374  1.00  0.00           C  
ATOM   2047  O   GLY A 129      -5.800   5.990 -14.341  1.00  0.00           O  
ATOM   2048  H   GLY A 129      -1.702   4.997 -14.211  1.00  0.00           H  
ATOM   2049 1HA  GLY A 129      -3.235   6.725 -14.385  1.00  0.00           H  
ATOM   2050 2HA  GLY A 129      -3.708   6.162 -15.977  1.00  0.00           H  
ATOM   2051  N   GLU A 130      -4.809   4.020 -13.919  1.00  0.00           N  
ATOM   2052  CA  GLU A 130      -5.985   3.377 -13.338  1.00  0.00           C  
ATOM   2053  C   GLU A 130      -6.180   3.780 -11.868  1.00  0.00           C  
ATOM   2054  O   GLU A 130      -5.221   3.979 -11.113  1.00  0.00           O  
ATOM   2055  CB  GLU A 130      -5.888   1.852 -13.523  1.00  0.00           C  
ATOM   2056  CG  GLU A 130      -7.205   1.115 -13.239  1.00  0.00           C  
ATOM   2057  CD  GLU A 130      -7.129  -0.399 -13.512  1.00  0.00           C  
ATOM   2058  OE1 GLU A 130      -8.204  -1.029 -13.573  1.00  0.00           O  
ATOM   2059  OE2 GLU A 130      -6.008  -0.934 -13.696  1.00  0.00           O  
ATOM   2060  H   GLU A 130      -3.951   3.487 -13.936  1.00  0.00           H  
ATOM   2061  HA  GLU A 130      -6.866   3.701 -13.893  1.00  0.00           H  
ATOM   2062 1HB  GLU A 130      -5.118   1.463 -12.857  1.00  0.00           H  
ATOM   2063 2HB  GLU A 130      -5.599   1.648 -14.554  1.00  0.00           H  
ATOM   2064 1HG  GLU A 130      -7.984   1.555 -13.862  1.00  0.00           H  
ATOM   2065 2HG  GLU A 130      -7.483   1.271 -12.197  1.00  0.00           H  
ATOM   2066  N   GLU A 131      -7.447   3.863 -11.455  1.00  0.00           N  
ATOM   2067  CA  GLU A 131      -7.849   3.918 -10.051  1.00  0.00           C  
ATOM   2068  C   GLU A 131      -8.751   2.711  -9.743  1.00  0.00           C  
ATOM   2069  O   GLU A 131      -9.766   2.505 -10.408  1.00  0.00           O  
ATOM   2070  CB  GLU A 131      -8.486   5.285  -9.708  1.00  0.00           C  
ATOM   2071  CG  GLU A 131      -8.715   5.464  -8.194  1.00  0.00           C  
ATOM   2072  CD  GLU A 131      -9.099   6.897  -7.754  1.00  0.00           C  
ATOM   2073  OE1 GLU A 131     -10.128   7.043  -7.052  1.00  0.00           O  
ATOM   2074  OE2 GLU A 131      -8.305   7.854  -7.965  1.00  0.00           O  
ATOM   2075  H   GLU A 131      -8.179   3.644 -12.115  1.00  0.00           H  
ATOM   2076  HA  GLU A 131      -6.952   3.869  -9.432  1.00  0.00           H  
ATOM   2077 1HB  GLU A 131      -7.811   6.070 -10.047  1.00  0.00           H  
ATOM   2078 2HB  GLU A 131      -9.434   5.395 -10.234  1.00  0.00           H  
ATOM   2079 1HG  GLU A 131      -9.483   4.761  -7.870  1.00  0.00           H  
ATOM   2080 2HG  GLU A 131      -7.795   5.201  -7.672  1.00  0.00           H  
ATOM   2081  N   VAL A 132      -8.380   1.908  -8.741  1.00  0.00           N  
ATOM   2082  CA  VAL A 132      -9.111   0.709  -8.305  1.00  0.00           C  
ATOM   2083  C   VAL A 132      -9.531   0.861  -6.848  1.00  0.00           C  
ATOM   2084  O   VAL A 132      -8.750   1.310  -6.012  1.00  0.00           O  
ATOM   2085  CB  VAL A 132      -8.290  -0.585  -8.504  1.00  0.00           C  
ATOM   2086  CG1 VAL A 132      -9.120  -1.815  -8.100  1.00  0.00           C  
ATOM   2087  CG2 VAL A 132      -7.858  -0.773  -9.961  1.00  0.00           C  
ATOM   2088  H   VAL A 132      -7.554   2.168  -8.221  1.00  0.00           H  
ATOM   2089  HA  VAL A 132      -9.996   0.596  -8.932  1.00  0.00           H  
ATOM   2090  HB  VAL A 132      -7.395  -0.548  -7.883  1.00  0.00           H  
ATOM   2091 1HG1 VAL A 132     -10.118  -1.748  -8.534  1.00  0.00           H  
ATOM   2092 2HG1 VAL A 132      -8.660  -2.725  -8.484  1.00  0.00           H  
ATOM   2093 3HG1 VAL A 132      -9.194  -1.884  -7.015  1.00  0.00           H  
ATOM   2094 1HG2 VAL A 132      -8.727  -0.793 -10.619  1.00  0.00           H  
ATOM   2095 2HG2 VAL A 132      -7.300  -1.702 -10.080  1.00  0.00           H  
ATOM   2096 3HG2 VAL A 132      -7.209   0.048 -10.266  1.00  0.00           H  
ATOM   2097  N   GLU A 133     -10.753   0.449  -6.512  1.00  0.00           N  
ATOM   2098  CA  GLU A 133     -11.233   0.394  -5.130  1.00  0.00           C  
ATOM   2099  C   GLU A 133     -11.363  -1.057  -4.651  1.00  0.00           C  
ATOM   2100  O   GLU A 133     -11.947  -1.910  -5.319  1.00  0.00           O  
ATOM   2101  CB  GLU A 133     -12.541   1.191  -4.976  1.00  0.00           C  
ATOM   2102  CG  GLU A 133     -12.940   1.354  -3.499  1.00  0.00           C  
ATOM   2103  CD  GLU A 133     -14.217   2.190  -3.313  1.00  0.00           C  
ATOM   2104  OE1 GLU A 133     -15.286   1.579  -3.101  1.00  0.00           O  
ATOM   2105  OE2 GLU A 133     -14.124   3.445  -3.286  1.00  0.00           O  
ATOM   2106  H   GLU A 133     -11.345   0.058  -7.231  1.00  0.00           H  
ATOM   2107  HA  GLU A 133     -10.508   0.900  -4.492  1.00  0.00           H  
ATOM   2108 1HB  GLU A 133     -12.403   2.183  -5.407  1.00  0.00           H  
ATOM   2109 2HB  GLU A 133     -13.342   0.686  -5.516  1.00  0.00           H  
ATOM   2110 1HG  GLU A 133     -13.093   0.368  -3.059  1.00  0.00           H  
ATOM   2111 2HG  GLU A 133     -12.119   1.825  -2.958  1.00  0.00           H  
ATOM   2112  N   VAL A 134     -10.848  -1.331  -3.453  1.00  0.00           N  
ATOM   2113  CA  VAL A 134     -10.985  -2.606  -2.751  1.00  0.00           C  
ATOM   2114  C   VAL A 134     -11.702  -2.359  -1.433  1.00  0.00           C  
ATOM   2115  O   VAL A 134     -11.274  -1.532  -0.633  1.00  0.00           O  
ATOM   2116  CB  VAL A 134      -9.619  -3.268  -2.502  1.00  0.00           C  
ATOM   2117  CG1 VAL A 134      -9.812  -4.687  -1.955  1.00  0.00           C  
ATOM   2118  CG2 VAL A 134      -8.790  -3.377  -3.782  1.00  0.00           C  
ATOM   2119  H   VAL A 134     -10.348  -0.591  -2.982  1.00  0.00           H  
ATOM   2120  HA  VAL A 134     -11.564  -3.285  -3.377  1.00  0.00           H  
ATOM   2121  HB  VAL A 134      -9.054  -2.686  -1.774  1.00  0.00           H  
ATOM   2122 1HG1 VAL A 134     -10.371  -5.286  -2.674  1.00  0.00           H  
ATOM   2123 2HG1 VAL A 134      -8.836  -5.140  -1.787  1.00  0.00           H  
ATOM   2124 3HG1 VAL A 134     -10.345  -4.659  -1.004  1.00  0.00           H  
ATOM   2125 1HG2 VAL A 134      -8.543  -2.384  -4.156  1.00  0.00           H  
ATOM   2126 2HG2 VAL A 134      -7.853  -3.894  -3.572  1.00  0.00           H  
ATOM   2127 3HG2 VAL A 134      -9.350  -3.914  -4.548  1.00  0.00           H  
ATOM   2128  N   THR A 135     -12.783  -3.094  -1.181  1.00  0.00           N  
ATOM   2129  CA  THR A 135     -13.530  -3.003   0.081  1.00  0.00           C  
ATOM   2130  C   THR A 135     -13.381  -4.281   0.895  1.00  0.00           C  
ATOM   2131  O   THR A 135     -13.580  -5.384   0.378  1.00  0.00           O  
ATOM   2132  CB  THR A 135     -15.006  -2.666  -0.163  1.00  0.00           C  
ATOM   2133  OG1 THR A 135     -15.123  -1.396  -0.759  1.00  0.00           O  
ATOM   2134  CG2 THR A 135     -15.812  -2.573   1.135  1.00  0.00           C  
ATOM   2135  H   THR A 135     -13.088  -3.761  -1.874  1.00  0.00           H  
ATOM   2136  HA  THR A 135     -13.123  -2.177   0.665  1.00  0.00           H  
ATOM   2137  HB  THR A 135     -15.456  -3.416  -0.814  1.00  0.00           H  
ATOM   2138  HG1 THR A 135     -14.949  -1.445  -1.702  1.00  0.00           H  
ATOM   2139 1HG2 THR A 135     -15.913  -3.558   1.590  1.00  0.00           H  
ATOM   2140 2HG2 THR A 135     -15.317  -1.898   1.834  1.00  0.00           H  
ATOM   2141 3HG2 THR A 135     -16.809  -2.192   0.916  1.00  0.00           H  
ATOM   2142  N   PHE A 136     -13.089  -4.105   2.180  1.00  0.00           N  
ATOM   2143  CA  PHE A 136     -13.099  -5.134   3.214  1.00  0.00           C  
ATOM   2144  C   PHE A 136     -14.273  -4.889   4.162  1.00  0.00           C  
ATOM   2145  O   PHE A 136     -14.664  -3.743   4.401  1.00  0.00           O  
ATOM   2146  CB  PHE A 136     -11.770  -5.120   3.975  1.00  0.00           C  
ATOM   2147  CG  PHE A 136     -10.569  -5.439   3.113  1.00  0.00           C  
ATOM   2148  CD1 PHE A 136     -10.051  -6.746   3.096  1.00  0.00           C  
ATOM   2149  CD2 PHE A 136      -9.979  -4.439   2.316  1.00  0.00           C  
ATOM   2150  CE1 PHE A 136      -8.945  -7.054   2.287  1.00  0.00           C  
ATOM   2151  CE2 PHE A 136      -8.880  -4.749   1.498  1.00  0.00           C  
ATOM   2152  CZ  PHE A 136      -8.364  -6.057   1.486  1.00  0.00           C  
ATOM   2153  H   PHE A 136     -12.940  -3.159   2.499  1.00  0.00           H  
ATOM   2154  HA  PHE A 136     -13.218  -6.106   2.734  1.00  0.00           H  
ATOM   2155 1HB  PHE A 136     -11.825  -5.853   4.780  1.00  0.00           H  
ATOM   2156 2HB  PHE A 136     -11.629  -4.140   4.430  1.00  0.00           H  
ATOM   2157  HD1 PHE A 136     -10.503  -7.516   3.704  1.00  0.00           H  
ATOM   2158  HD2 PHE A 136     -10.378  -3.436   2.321  1.00  0.00           H  
ATOM   2159  HE1 PHE A 136      -8.544  -8.057   2.286  1.00  0.00           H  
ATOM   2160  HE2 PHE A 136      -8.440  -3.984   0.876  1.00  0.00           H  
ATOM   2161  HZ  PHE A 136      -7.517  -6.301   0.862  1.00  0.00           H  
ATOM   2162  N   SER A 137     -14.832  -5.962   4.715  1.00  0.00           N  
ATOM   2163  CA  SER A 137     -15.904  -5.890   5.711  1.00  0.00           C  
ATOM   2164  C   SER A 137     -15.611  -6.849   6.855  1.00  0.00           C  
ATOM   2165  O   SER A 137     -15.179  -7.978   6.625  1.00  0.00           O  
ATOM   2166  CB  SER A 137     -17.273  -6.182   5.090  1.00  0.00           C  
ATOM   2167  OG  SER A 137     -17.508  -5.285   4.018  1.00  0.00           O  
ATOM   2168  H   SER A 137     -14.450  -6.876   4.520  1.00  0.00           H  
ATOM   2169  HA  SER A 137     -15.948  -4.871   6.099  1.00  0.00           H  
ATOM   2170 1HB  SER A 137     -18.045  -6.049   5.848  1.00  0.00           H  
ATOM   2171 2HB  SER A 137     -17.304  -7.208   4.724  1.00  0.00           H  
ATOM   2172  HG  SER A 137     -16.916  -4.541   4.154  1.00  0.00           H  
ATOM   2173  N   ALA A 138     -15.832  -6.403   8.086  1.00  0.00           N  
ATOM   2174  CA  ALA A 138     -15.571  -7.196   9.276  1.00  0.00           C  
ATOM   2175  C   ALA A 138     -16.611  -6.906  10.358  1.00  0.00           C  
ATOM   2176  O   ALA A 138     -16.798  -5.761  10.748  1.00  0.00           O  
ATOM   2177  CB  ALA A 138     -14.155  -6.889   9.779  1.00  0.00           C  
ATOM   2178  H   ALA A 138     -16.186  -5.467   8.219  1.00  0.00           H  
ATOM   2179  HA  ALA A 138     -15.649  -8.249   9.005  1.00  0.00           H  
ATOM   2180 1HB  ALA A 138     -13.967  -7.442  10.699  1.00  0.00           H  
ATOM   2181 2HB  ALA A 138     -14.062  -5.825   9.997  1.00  0.00           H  
ATOM   2182 3HB  ALA A 138     -13.419  -7.164   9.023  1.00  0.00           H  
ATOM   2183  N   ASN A 139     -17.211  -7.964  10.911  1.00  0.00           N  
ATOM   2184  CA  ASN A 139     -18.115  -7.845  12.064  1.00  0.00           C  
ATOM   2185  C   ASN A 139     -17.415  -7.257  13.302  1.00  0.00           C  
ATOM   2186  O   ASN A 139     -18.069  -6.678  14.162  1.00  0.00           O  
ATOM   2187  CB  ASN A 139     -18.663  -9.239  12.419  1.00  0.00           C  
ATOM   2188  CG  ASN A 139     -19.507  -9.872  11.332  1.00  0.00           C  
ATOM   2189  OD1 ASN A 139     -20.068  -9.233  10.467  1.00  0.00           O  
ATOM   2190  ND2 ASN A 139     -19.614 -11.180  11.325  1.00  0.00           N  
ATOM   2191  H   ASN A 139     -17.112  -8.865  10.466  1.00  0.00           H  
ATOM   2192  HA  ASN A 139     -18.917  -7.152  11.805  1.00  0.00           H  
ATOM   2193 1HB  ASN A 139     -19.291  -9.148  13.305  1.00  0.00           H  
ATOM   2194 2HB  ASN A 139     -17.831  -9.900  12.664  1.00  0.00           H  
ATOM   2195 1HD2 ASN A 139     -19.235 -11.732  12.081  1.00  0.00           H  
ATOM   2196 2HD2 ASN A 139     -20.222 -11.553  10.610  1.00  0.00           H  
ATOM   2197  N   ASP A 140     -16.097  -7.444  13.394  1.00  0.00           N  
ATOM   2198  CA  ASP A 140     -15.239  -6.834  14.404  1.00  0.00           C  
ATOM   2199  C   ASP A 140     -14.331  -5.789  13.730  1.00  0.00           C  
ATOM   2200  O   ASP A 140     -13.384  -6.173  13.027  1.00  0.00           O  
ATOM   2201  CB  ASP A 140     -14.435  -7.923  15.127  1.00  0.00           C  
ATOM   2202  CG  ASP A 140     -13.486  -7.346  16.183  1.00  0.00           C  
ATOM   2203  OD1 ASP A 140     -13.536  -6.119  16.427  1.00  0.00           O  
ATOM   2204  OD2 ASP A 140     -12.682  -8.144  16.708  1.00  0.00           O  
ATOM   2205  H   ASP A 140     -15.630  -7.861  12.602  1.00  0.00           H  
ATOM   2206  HA  ASP A 140     -15.871  -6.341  15.143  1.00  0.00           H  
ATOM   2207 1HB  ASP A 140     -15.129  -8.607  15.616  1.00  0.00           H  
ATOM   2208 2HB  ASP A 140     -13.858  -8.492  14.399  1.00  0.00           H  
ATOM   2209  N   PRO A 141     -14.584  -4.483  13.936  1.00  0.00           N  
ATOM   2210  CA  PRO A 141     -13.759  -3.411  13.388  1.00  0.00           C  
ATOM   2211  C   PRO A 141     -12.296  -3.470  13.841  1.00  0.00           C  
ATOM   2212  O   PRO A 141     -11.429  -2.963  13.134  1.00  0.00           O  
ATOM   2213  CB  PRO A 141     -14.416  -2.104  13.846  1.00  0.00           C  
ATOM   2214  CG  PRO A 141     -15.869  -2.498  14.100  1.00  0.00           C  
ATOM   2215  CD  PRO A 141     -15.743  -3.926  14.616  1.00  0.00           C  
ATOM   2216  HA  PRO A 141     -13.797  -3.451  12.289  1.00  0.00           H  
ATOM   2217 1HB  PRO A 141     -14.337  -1.328  13.085  1.00  0.00           H  
ATOM   2218 2HB  PRO A 141     -13.970  -1.767  14.781  1.00  0.00           H  
ATOM   2219 1HG  PRO A 141     -16.348  -1.843  14.828  1.00  0.00           H  
ATOM   2220 2HG  PRO A 141     -16.418  -2.496  13.158  1.00  0.00           H  
ATOM   2221 1HD  PRO A 141     -16.655  -4.476  14.383  1.00  0.00           H  
ATOM   2222 2HD  PRO A 141     -15.565  -3.923  15.691  1.00  0.00           H  
ATOM   2223  N   HIS A 142     -11.974  -4.134  14.960  1.00  0.00           N  
ATOM   2224  CA  HIS A 142     -10.585  -4.295  15.400  1.00  0.00           C  
ATOM   2225  C   HIS A 142      -9.733  -5.107  14.415  1.00  0.00           C  
ATOM   2226  O   HIS A 142      -8.504  -4.998  14.437  1.00  0.00           O  
ATOM   2227  CB  HIS A 142     -10.537  -4.918  16.799  1.00  0.00           C  
ATOM   2228  CG  HIS A 142     -11.173  -4.061  17.861  1.00  0.00           C  
ATOM   2229  ND1 HIS A 142     -10.850  -2.753  18.138  1.00  0.00           N  
ATOM   2230  CD2 HIS A 142     -12.160  -4.432  18.733  1.00  0.00           C  
ATOM   2231  CE1 HIS A 142     -11.609  -2.350  19.170  1.00  0.00           C  
ATOM   2232  NE2 HIS A 142     -12.420  -3.339  19.573  1.00  0.00           N  
ATOM   2233  H   HIS A 142     -12.692  -4.598  15.497  1.00  0.00           H  
ATOM   2234  HA  HIS A 142     -10.113  -3.316  15.481  1.00  0.00           H  
ATOM   2235 1HB  HIS A 142     -11.013  -5.898  16.782  1.00  0.00           H  
ATOM   2236 2HB  HIS A 142      -9.494  -5.068  17.078  1.00  0.00           H  
ATOM   2237  HD1 HIS A 142     -10.282  -2.153  17.556  1.00  0.00           H  
ATOM   2238  HD2 HIS A 142     -12.644  -5.397  18.765  1.00  0.00           H  
ATOM   2239  HE1 HIS A 142     -11.614  -1.354  19.587  1.00  0.00           H  
ATOM   2240  N   LYS A 143     -10.344  -5.854  13.480  1.00  0.00           N  
ATOM   2241  CA  LYS A 143      -9.617  -6.473  12.355  1.00  0.00           C  
ATOM   2242  C   LYS A 143      -8.901  -5.452  11.470  1.00  0.00           C  
ATOM   2243  O   LYS A 143      -7.905  -5.788  10.830  1.00  0.00           O  
ATOM   2244  CB  LYS A 143     -10.569  -7.303  11.488  1.00  0.00           C  
ATOM   2245  CG  LYS A 143     -11.062  -8.560  12.214  1.00  0.00           C  
ATOM   2246  CD  LYS A 143     -11.615  -9.561  11.196  1.00  0.00           C  
ATOM   2247  CE  LYS A 143     -12.105 -10.818  11.913  1.00  0.00           C  
ATOM   2248  NZ  LYS A 143     -12.438 -11.886  10.940  1.00  0.00           N  
ATOM   2249  H   LYS A 143     -11.352  -5.908  13.504  1.00  0.00           H  
ATOM   2250  HA  LYS A 143      -8.848  -7.131  12.760  1.00  0.00           H  
ATOM   2251 1HB  LYS A 143     -11.417  -6.695  11.174  1.00  0.00           H  
ATOM   2252 2HB  LYS A 143     -10.024  -7.609  10.595  1.00  0.00           H  
ATOM   2253 1HG  LYS A 143     -11.833  -8.294  12.936  1.00  0.00           H  
ATOM   2254 2HG  LYS A 143     -10.229  -9.025  12.742  1.00  0.00           H  
ATOM   2255 1HD  LYS A 143     -12.435  -9.108  10.638  1.00  0.00           H  
ATOM   2256 2HD  LYS A 143     -10.820  -9.826  10.500  1.00  0.00           H  
ATOM   2257 1HE  LYS A 143     -11.319 -11.159  12.588  1.00  0.00           H  
ATOM   2258 2HE  LYS A 143     -12.972 -10.557  12.520  1.00  0.00           H  
ATOM   2259 1HZ  LYS A 143     -12.753 -12.717  11.421  1.00  0.00           H  
ATOM   2260 2HZ  LYS A 143     -13.153 -11.575  10.298  1.00  0.00           H  
ATOM   2261 3HZ  LYS A 143     -11.616 -12.132  10.406  1.00  0.00           H  
ATOM   2262  N   PHE A 144      -9.376  -4.211  11.457  1.00  0.00           N  
ATOM   2263  CA  PHE A 144      -8.780  -3.105  10.721  1.00  0.00           C  
ATOM   2264  C   PHE A 144      -7.639  -2.412  11.472  1.00  0.00           C  
ATOM   2265  O   PHE A 144      -7.054  -1.484  10.928  1.00  0.00           O  
ATOM   2266  CB  PHE A 144      -9.887  -2.115  10.351  1.00  0.00           C  
ATOM   2267  CG  PHE A 144     -11.020  -2.678   9.515  1.00  0.00           C  
ATOM   2268  CD1 PHE A 144     -10.760  -3.539   8.434  1.00  0.00           C  
ATOM   2269  CD2 PHE A 144     -12.347  -2.336   9.818  1.00  0.00           C  
ATOM   2270  CE1 PHE A 144     -11.816  -4.103   7.696  1.00  0.00           C  
ATOM   2271  CE2 PHE A 144     -13.402  -2.874   9.065  1.00  0.00           C  
ATOM   2272  CZ  PHE A 144     -13.142  -3.764   8.010  1.00  0.00           C  
ATOM   2273  H   PHE A 144     -10.196  -4.002  12.008  1.00  0.00           H  
ATOM   2274  HA  PHE A 144      -8.355  -3.495   9.795  1.00  0.00           H  
ATOM   2275 1HB  PHE A 144     -10.291  -1.682  11.266  1.00  0.00           H  
ATOM   2276 2HB  PHE A 144      -9.439  -1.289   9.799  1.00  0.00           H  
ATOM   2277  HD1 PHE A 144      -9.736  -3.749   8.163  1.00  0.00           H  
ATOM   2278  HD2 PHE A 144     -12.562  -1.668  10.639  1.00  0.00           H  
ATOM   2279  HE1 PHE A 144     -11.610  -4.782   6.882  1.00  0.00           H  
ATOM   2280  HE2 PHE A 144     -14.418  -2.612   9.321  1.00  0.00           H  
ATOM   2281  HZ  PHE A 144     -13.963  -4.177   7.444  1.00  0.00           H  
ATOM   2282  N   ASN A 145      -7.271  -2.859  12.680  1.00  0.00           N  
ATOM   2283  CA  ASN A 145      -6.227  -2.205  13.476  1.00  0.00           C  
ATOM   2284  C   ASN A 145      -4.811  -2.369  12.899  1.00  0.00           C  
ATOM   2285  O   ASN A 145      -3.904  -1.645  13.307  1.00  0.00           O  
ATOM   2286  CB  ASN A 145      -6.254  -2.716  14.924  1.00  0.00           C  
ATOM   2287  CG  ASN A 145      -7.395  -2.157  15.753  1.00  0.00           C  
ATOM   2288  OD1 ASN A 145      -8.209  -1.359  15.328  1.00  0.00           O  
ATOM   2289  ND2 ASN A 145      -7.470  -2.551  17.002  1.00  0.00           N  
ATOM   2290  H   ASN A 145      -7.821  -3.582  13.121  1.00  0.00           H  
ATOM   2291  HA  ASN A 145      -6.418  -1.131  13.482  1.00  0.00           H  
ATOM   2292 1HB  ASN A 145      -5.337  -2.403  15.423  1.00  0.00           H  
ATOM   2293 2HB  ASN A 145      -6.290  -3.805  14.940  1.00  0.00           H  
ATOM   2294 1HD2 ASN A 145      -6.777  -3.184  17.375  1.00  0.00           H  
ATOM   2295 2HD2 ASN A 145      -8.140  -2.075  17.588  1.00  0.00           H  
ATOM   2296  N   ARG A 146      -4.594  -3.350  12.010  1.00  0.00           N  
ATOM   2297  CA  ARG A 146      -3.269  -3.683  11.460  1.00  0.00           C  
ATOM   2298  C   ARG A 146      -3.280  -3.926   9.942  1.00  0.00           C  
ATOM   2299  O   ARG A 146      -2.938  -5.032   9.513  1.00  0.00           O  
ATOM   2300  CB  ARG A 146      -2.642  -4.858  12.232  1.00  0.00           C  
ATOM   2301  CG  ARG A 146      -2.396  -4.562  13.718  1.00  0.00           C  
ATOM   2302  CD  ARG A 146      -1.797  -5.803  14.391  1.00  0.00           C  
ATOM   2303  NE  ARG A 146      -1.616  -5.603  15.840  1.00  0.00           N  
ATOM   2304  CZ  ARG A 146      -0.505  -5.302  16.482  1.00  0.00           C  
ATOM   2305  NH1 ARG A 146       0.642  -5.136  15.892  1.00  0.00           N  
ATOM   2306  NH2 ARG A 146      -0.539  -5.115  17.760  1.00  0.00           N  
ATOM   2307  H   ARG A 146      -5.396  -3.886  11.713  1.00  0.00           H  
ATOM   2308  HA  ARG A 146      -2.597  -2.845  11.646  1.00  0.00           H  
ATOM   2309 1HB  ARG A 146      -3.295  -5.726  12.143  1.00  0.00           H  
ATOM   2310 2HB  ARG A 146      -1.683  -5.101  11.777  1.00  0.00           H  
ATOM   2311 1HG  ARG A 146      -3.336  -4.320  14.213  1.00  0.00           H  
ATOM   2312 2HG  ARG A 146      -1.711  -3.720  13.817  1.00  0.00           H  
ATOM   2313 1HD  ARG A 146      -2.477  -6.641  14.240  1.00  0.00           H  
ATOM   2314 2HD  ARG A 146      -0.850  -6.051  13.913  1.00  0.00           H  
ATOM   2315  HE  ARG A 146      -2.431  -5.664  16.433  1.00  0.00           H  
ATOM   2316 1HH1 ARG A 146       0.652  -5.138  14.882  1.00  0.00           H  
ATOM   2317 2HH1 ARG A 146       1.264  -4.466  16.322  1.00  0.00           H  
ATOM   2318 1HH2 ARG A 146      -0.615  -4.125  17.945  1.00  0.00           H  
ATOM   2319 2HH2 ARG A 146       0.323  -5.359  18.227  1.00  0.00           H  
ATOM   2320  N   PRO A 147      -3.726  -2.966   9.112  1.00  0.00           N  
ATOM   2321  CA  PRO A 147      -3.713  -3.144   7.674  1.00  0.00           C  
ATOM   2322  C   PRO A 147      -2.276  -3.044   7.157  1.00  0.00           C  
ATOM   2323  O   PRO A 147      -1.448  -2.275   7.654  1.00  0.00           O  
ATOM   2324  CB  PRO A 147      -4.635  -2.066   7.112  1.00  0.00           C  
ATOM   2325  CG  PRO A 147      -4.459  -0.916   8.099  1.00  0.00           C  
ATOM   2326  CD  PRO A 147      -4.109  -1.598   9.429  1.00  0.00           C  
ATOM   2327  HA  PRO A 147      -4.163  -4.116   7.426  1.00  0.00           H  
ATOM   2328 1HB  PRO A 147      -4.363  -1.779   6.096  1.00  0.00           H  
ATOM   2329 2HB  PRO A 147      -5.666  -2.418   7.147  1.00  0.00           H  
ATOM   2330 1HG  PRO A 147      -5.374  -0.330   8.184  1.00  0.00           H  
ATOM   2331 2HG  PRO A 147      -3.638  -0.284   7.759  1.00  0.00           H  
ATOM   2332 1HD  PRO A 147      -4.985  -1.607  10.077  1.00  0.00           H  
ATOM   2333 2HD  PRO A 147      -3.299  -1.076   9.939  1.00  0.00           H  
ATOM   2334  N   GLN A 148      -1.989  -3.837   6.137  1.00  0.00           N  
ATOM   2335  CA  GLN A 148      -0.704  -3.864   5.463  1.00  0.00           C  
ATOM   2336  C   GLN A 148      -0.921  -3.726   3.960  1.00  0.00           C  
ATOM   2337  O   GLN A 148      -1.769  -4.408   3.384  1.00  0.00           O  
ATOM   2338  CB  GLN A 148       0.034  -5.150   5.856  1.00  0.00           C  
ATOM   2339  CG  GLN A 148       1.276  -5.429   4.998  1.00  0.00           C  
ATOM   2340  CD  GLN A 148       1.958  -6.743   5.354  1.00  0.00           C  
ATOM   2341  OE1 GLN A 148       1.765  -7.335   6.411  1.00  0.00           O  
ATOM   2342  NE2 GLN A 148       2.776  -7.247   4.460  1.00  0.00           N  
ATOM   2343  H   GLN A 148      -2.708  -4.463   5.801  1.00  0.00           H  
ATOM   2344  HA  GLN A 148      -0.110  -3.021   5.817  1.00  0.00           H  
ATOM   2345 1HB  GLN A 148      -0.651  -5.992   5.760  1.00  0.00           H  
ATOM   2346 2HB  GLN A 148       0.328  -5.075   6.903  1.00  0.00           H  
ATOM   2347 1HG  GLN A 148       1.993  -4.617   5.116  1.00  0.00           H  
ATOM   2348 2HG  GLN A 148       0.991  -5.483   3.948  1.00  0.00           H  
ATOM   2349 1HE2 GLN A 148       3.665  -7.441   4.897  1.00  0.00           H  
ATOM   2350 2HE2 GLN A 148       2.852  -6.751   3.584  1.00  0.00           H  
ATOM   2351  N   PHE A 149      -0.103  -2.885   3.339  1.00  0.00           N  
ATOM   2352  CA  PHE A 149      -0.058  -2.668   1.901  1.00  0.00           C  
ATOM   2353  C   PHE A 149       1.352  -2.987   1.414  1.00  0.00           C  
ATOM   2354  O   PHE A 149       2.331  -2.464   1.939  1.00  0.00           O  
ATOM   2355  CB  PHE A 149      -0.467  -1.224   1.573  1.00  0.00           C  
ATOM   2356  CG  PHE A 149      -1.714  -0.768   2.305  1.00  0.00           C  
ATOM   2357  CD1 PHE A 149      -2.982  -1.134   1.823  1.00  0.00           C  
ATOM   2358  CD2 PHE A 149      -1.607  -0.033   3.502  1.00  0.00           C  
ATOM   2359  CE1 PHE A 149      -4.137  -0.779   2.539  1.00  0.00           C  
ATOM   2360  CE2 PHE A 149      -2.764   0.326   4.216  1.00  0.00           C  
ATOM   2361  CZ  PHE A 149      -4.029  -0.055   3.738  1.00  0.00           C  
ATOM   2362  H   PHE A 149       0.549  -2.355   3.899  1.00  0.00           H  
ATOM   2363  HA  PHE A 149      -0.779  -3.336   1.427  1.00  0.00           H  
ATOM   2364 1HB  PHE A 149      -0.631  -1.140   0.499  1.00  0.00           H  
ATOM   2365 2HB  PHE A 149       0.352  -0.552   1.828  1.00  0.00           H  
ATOM   2366  HD1 PHE A 149      -3.064  -1.694   0.903  1.00  0.00           H  
ATOM   2367  HD2 PHE A 149      -0.635   0.240   3.884  1.00  0.00           H  
ATOM   2368  HE1 PHE A 149      -5.110  -1.068   2.170  1.00  0.00           H  
ATOM   2369  HE2 PHE A 149      -2.676   0.883   5.137  1.00  0.00           H  
ATOM   2370  HZ  PHE A 149      -4.920   0.203   4.292  1.00  0.00           H  
ATOM   2371  N   THR A 150       1.472  -3.857   0.424  1.00  0.00           N  
ATOM   2372  CA  THR A 150       2.734  -4.145  -0.255  1.00  0.00           C  
ATOM   2373  C   THR A 150       2.573  -3.752  -1.709  1.00  0.00           C  
ATOM   2374  O   THR A 150       1.679  -4.261  -2.376  1.00  0.00           O  
ATOM   2375  CB  THR A 150       3.117  -5.618  -0.102  1.00  0.00           C  
ATOM   2376  OG1 THR A 150       3.254  -5.938   1.273  1.00  0.00           O  
ATOM   2377  CG2 THR A 150       4.445  -5.933  -0.778  1.00  0.00           C  
ATOM   2378  H   THR A 150       0.637  -4.297   0.063  1.00  0.00           H  
ATOM   2379  HA  THR A 150       3.521  -3.552   0.212  1.00  0.00           H  
ATOM   2380  HB  THR A 150       2.342  -6.242  -0.545  1.00  0.00           H  
ATOM   2381  HG1 THR A 150       3.947  -5.363   1.605  1.00  0.00           H  
ATOM   2382 1HG2 THR A 150       5.268  -5.433  -0.266  1.00  0.00           H  
ATOM   2383 2HG2 THR A 150       4.431  -5.624  -1.823  1.00  0.00           H  
ATOM   2384 3HG2 THR A 150       4.581  -7.014  -0.766  1.00  0.00           H  
ATOM   2385  N   ILE A 151       3.409  -2.827  -2.165  1.00  0.00           N  
ATOM   2386  CA  ILE A 151       3.392  -2.265  -3.509  1.00  0.00           C  
ATOM   2387  C   ILE A 151       4.610  -2.816  -4.246  1.00  0.00           C  
ATOM   2388  O   ILE A 151       5.740  -2.615  -3.795  1.00  0.00           O  
ATOM   2389  CB  ILE A 151       3.387  -0.716  -3.457  1.00  0.00           C  
ATOM   2390  CG1 ILE A 151       2.245  -0.122  -2.593  1.00  0.00           C  
ATOM   2391  CG2 ILE A 151       3.227  -0.153  -4.876  1.00  0.00           C  
ATOM   2392  CD1 ILE A 151       2.573   0.030  -1.100  1.00  0.00           C  
ATOM   2393  H   ILE A 151       4.145  -2.504  -1.553  1.00  0.00           H  
ATOM   2394  HA  ILE A 151       2.472  -2.576  -4.002  1.00  0.00           H  
ATOM   2395  HB  ILE A 151       4.343  -0.368  -3.066  1.00  0.00           H  
ATOM   2396 1HG1 ILE A 151       2.013   0.880  -2.954  1.00  0.00           H  
ATOM   2397 2HG1 ILE A 151       1.345  -0.727  -2.707  1.00  0.00           H  
ATOM   2398 1HG2 ILE A 151       4.017  -0.521  -5.530  1.00  0.00           H  
ATOM   2399 2HG2 ILE A 151       2.258  -0.448  -5.277  1.00  0.00           H  
ATOM   2400 3HG2 ILE A 151       3.293   0.935  -4.859  1.00  0.00           H  
ATOM   2401 1HD1 ILE A 151       1.778   0.597  -0.615  1.00  0.00           H  
ATOM   2402 2HD1 ILE A 151       3.512   0.571  -0.978  1.00  0.00           H  
ATOM   2403 3HD1 ILE A 151       2.646  -0.939  -0.608  1.00  0.00           H  
ATOM   2404  N   GLU A 152       4.377  -3.500  -5.361  1.00  0.00           N  
ATOM   2405  CA  GLU A 152       5.402  -4.114  -6.201  1.00  0.00           C  
ATOM   2406  C   GLU A 152       5.305  -3.611  -7.639  1.00  0.00           C  
ATOM   2407  O   GLU A 152       4.249  -3.645  -8.262  1.00  0.00           O  
ATOM   2408  CB  GLU A 152       5.312  -5.644  -6.186  1.00  0.00           C  
ATOM   2409  CG  GLU A 152       5.469  -6.215  -4.775  1.00  0.00           C  
ATOM   2410  CD  GLU A 152       5.753  -7.722  -4.755  1.00  0.00           C  
ATOM   2411  OE1 GLU A 152       6.260  -8.166  -3.697  1.00  0.00           O  
ATOM   2412  OE2 GLU A 152       5.569  -8.416  -5.771  1.00  0.00           O  
ATOM   2413  H   GLU A 152       3.421  -3.660  -5.645  1.00  0.00           H  
ATOM   2414  HA  GLU A 152       6.382  -3.839  -5.808  1.00  0.00           H  
ATOM   2415 1HB  GLU A 152       6.114  -6.029  -6.815  1.00  0.00           H  
ATOM   2416 2HB  GLU A 152       4.354  -5.963  -6.598  1.00  0.00           H  
ATOM   2417 1HG  GLU A 152       4.569  -6.007  -4.197  1.00  0.00           H  
ATOM   2418 2HG  GLU A 152       6.302  -5.701  -4.295  1.00  0.00           H  
ATOM   2419  N   TRP A 153       6.427  -3.160  -8.182  1.00  0.00           N  
ATOM   2420  CA  TRP A 153       6.560  -2.734  -9.573  1.00  0.00           C  
ATOM   2421  C   TRP A 153       7.722  -3.467 -10.248  1.00  0.00           C  
ATOM   2422  O   TRP A 153       8.506  -4.147  -9.579  1.00  0.00           O  
ATOM   2423  CB  TRP A 153       6.782  -1.223  -9.653  1.00  0.00           C  
ATOM   2424  CG  TRP A 153       7.816  -0.718  -8.692  1.00  0.00           C  
ATOM   2425  CD1 TRP A 153       7.766  -0.784  -7.332  1.00  0.00           C  
ATOM   2426  CD2 TRP A 153       9.067  -0.064  -9.016  1.00  0.00           C  
ATOM   2427  NE1 TRP A 153       8.893  -0.219  -6.789  1.00  0.00           N  
ATOM   2428  CE2 TRP A 153       9.701   0.226  -7.805  1.00  0.00           C  
ATOM   2429  CE3 TRP A 153       9.690   0.292 -10.218  1.00  0.00           C  
ATOM   2430  CZ2 TRP A 153      10.932   0.860  -7.755  1.00  0.00           C  
ATOM   2431  CZ3 TRP A 153      10.926   0.926 -10.168  1.00  0.00           C  
ATOM   2432  CH2 TRP A 153      11.530   1.202  -8.968  1.00  0.00           C  
ATOM   2433  H   TRP A 153       7.268  -3.215  -7.625  1.00  0.00           H  
ATOM   2434  HA  TRP A 153       5.637  -2.978 -10.099  1.00  0.00           H  
ATOM   2435 1HB  TRP A 153       7.092  -0.953 -10.663  1.00  0.00           H  
ATOM   2436 2HB  TRP A 153       5.844  -0.706  -9.450  1.00  0.00           H  
ATOM   2437  HD1 TRP A 153       6.950  -1.222  -6.759  1.00  0.00           H  
ATOM   2438  HE1 TRP A 153       9.095  -0.141  -5.802  1.00  0.00           H  
ATOM   2439  HE3 TRP A 153       9.216   0.072 -11.174  1.00  0.00           H  
ATOM   2440  HZ2 TRP A 153      11.428   1.088  -6.811  1.00  0.00           H  
ATOM   2441  HZ3 TRP A 153      11.404   1.201 -11.109  1.00  0.00           H  
ATOM   2442  HH2 TRP A 153      12.500   1.701  -8.965  1.00  0.00           H  
ATOM   2443  N   GLY A 154       7.834  -3.306 -11.569  1.00  0.00           N  
ATOM   2444  CA  GLY A 154       8.959  -3.813 -12.366  1.00  0.00           C  
ATOM   2445  C   GLY A 154      10.335  -3.302 -11.948  1.00  0.00           C  
ATOM   2446  O   GLY A 154      10.434  -2.368 -11.116  1.00  0.00           O  
ATOM   2447  OXT GLY A 154      11.325  -3.794 -12.415  1.00  0.00           O  
ATOM   2448  H   GLY A 154       7.132  -2.749 -12.035  1.00  0.00           H  
ATOM   2449 1HA  GLY A 154       8.982  -4.902 -12.312  1.00  0.00           H  
ATOM   2450 2HA  GLY A 154       8.813  -3.546 -13.412  1.00  0.00           H  
TER                                                                             
# All scores below are weighted scores, not raw scores.
#BEGIN_POSE_ENERGIES_TABLE 
label fa_atr fa_rep fa_sol fa_intra_rep fa_intra_sol_xover4 lk_ball_wtd fa_elec pro_close hbond_sr_bb hbond_lr_bb hbond_bb_sc hbond_sc dslf_fa13 omega fa_dun p_aa_pp yhh_planarity ref rama_prepro total
weights 1 0.55 1 0.005 1 1 1 1.25 1 1 1 1 1.25 0.4 0.7 0.6 0.625 1 0.45 NA
pose -819.91 106.047 530.787 1.3089 29.3839 2.96175 -327.091 13.0014 -18.8118 -84.5813 -15.4346 -32.6449 0 32.9862 291.291 -33.5361 0 -2.33797 8.74425 -317.836
GLY:NtermProteinFull_1 -4.33313 1.25597 5.91365 0.00016 0 0.19098 -4.32179 0 0 0 0 0 0 0.02039 0 0 0 0.79816 0 -0.47562
ARG_2 -6.75641 0.90496 6.0714 0.01225 0.27158 0.22816 -3.72819 0 0 0 0 -0.20022 0 0.28963 4.18861 -0.16704 0 -0.09474 -0.01331 1.00668
VAL_3 -6.73514 0.6874 1.6496 0.01245 0.03694 0.18864 -2.35943 0 0 0 0 0 0 0.08841 0.1971 -0.67705 0 2.64269 -0.14066 -4.40905
GLU_4 -6.92568 0.68785 6.85032 0.00601 0.29948 0.16659 -4.36972 0 0 0 0 -0.05964 0 0.47511 3.17088 0.30565 0 -2.72453 -0.03106 -2.14874
VAL_5 -6.72909 0.38423 1.06896 0.01061 0.0465 0.13154 -2.19887 0 0 0 0 0 0 0.49998 0.34881 -0.45971 0 2.64269 0.11271 -4.14164
ARG_6 -7.06301 0.51006 7.23466 0.00864 0.38536 -0.3816 -4.5689 0 0 0 0 -0.22594 0 0.01196 3.27844 0.21031 0 -0.09474 0.10682 -0.58795
VAL_7 -6.89777 1.07268 0.86412 0.01043 0.03196 0.01211 -1.37961 0 0 0 0 0 0 0.33659 1.14562 -0.44394 0 2.64269 0.06959 -2.53553
GLU_8 -5.75053 0.68623 6.08796 0.00646 0.2731 0.19516 -4.88266 0 0 0 0 -0.12246 0 0.26859 2.79824 0.10278 0 -2.72453 0.24007 -2.82159
PHE_9 -7.42679 1.56659 1.45009 0.01791 0.27196 0.07835 -1.15436 0 0 0 0 0 0 -0.0301 2.70837 -0.14169 0 1.21829 0.21535 -1.22604
GLU_10 -3.01152 0.07881 4.23351 0.00611 0.40208 0.64204 -3.23655 0 0 0 0 -0.65965 0 0.15327 3.09592 0.21785 0 -2.72453 0.98695 0.18428
GLY_11 -1.36056 0.06856 1.45967 4e-05 0 -0.15149 0.1468 0 0 0 0 0 0 -0.25117 0 -1.2557 0 0.79816 1.4781 0.93242
ASP_12 -3.85952 0.34442 4.1132 0.0037 0.67436 0.05081 -1.96557 0 0 0 0 0 0 0.00583 3.07316 -0.39339 0 -2.14574 0.09437 -0.00438
LYS_13 -5.97119 0.3449 5.12983 0.0111 0.15932 -0.13593 -2.3415 0 0 0 0 0 0 1.28664 1.89307 0.09318 0 -0.71458 -0.4001 -0.64526
MET_14 -9.57721 1.95474 1.94797 0.01008 0.0619 0.10248 -2.15298 0 0 0 0 0 0 0.97302 1.58894 0.23614 0 1.65735 0.42273 -2.77484
ARG_15 -6.22623 0.31446 6.25994 0.01063 0.27776 0.5296 -5.025 0 0 0 0 -0.65965 0 0.07454 3.48184 0.01683 0 -0.09474 0.4288 -0.61123
VAL_16 -7.34245 0.58672 1.07341 0.01154 0.04419 0.07665 -2.13245 0 0 0 0 0 0 0.86263 0.48289 -0.60287 0 2.64269 -0.11222 -4.40926
ARG_17 -6.0303 0.29133 5.57452 0.00937 0.19933 0.31467 -4.34201 0 0 0 0 -1.06487 0 0.01183 2.04911 0.12462 0 -0.09474 -0.02174 -2.97888
LEU_18 -7.4695 0.83668 0.8685 0.01295 0.06424 0.2276 -2.24491 0 0 0 0 0 0 0.30978 0.44066 -0.27078 0 1.66147 -0.00982 -5.57315
ARG_19 -6.15364 0.40576 6.35958 0.01251 0.28494 0.77972 -5.62342 0 0 0 0 -0.91515 0 0.00219 3.52929 -0.09205 0 -0.09474 -0.04486 -1.54987
ASN_20 -8.6841 0.63691 7.37648 0.00705 0.56008 0.02108 -3.8183 0 0 0 -1.2439 -0.87555 0 0.61766 1.75655 -0.3129 0 -1.34026 0.03745 -5.26175
ASP_21 -3.85893 0.1398 5.16679 0.00293 0.2862 0.30177 -4.27364 0 0 0 0 -0.91515 0 0.37621 3.16396 -0.47464 0 -2.14574 -0.21426 -2.44468
SER_22 -4.65378 0.28763 5.35087 0.00163 0.06104 -0.03487 -0.53439 0 0 0 -1.0457 -0.87555 0 -0.01571 1.28442 -0.38528 0 -0.28969 -0.35759 -1.20696
SER_23 -1.74532 0.12608 1.22647 0.00227 0.06504 -0.22847 0.03793 0 0 0 0 0 0 -0.06445 0.25028 -0.19253 0 -0.28969 -0.36476 -1.17714
THR_24 -4.50952 0.69656 4.5002 0.00583 0.08945 -0.11878 -0.64079 0.05732 0 0 -1.06439 0 0 0.31038 0.05845 -0.27726 0 1.15175 -0.45348 -0.19427
PRO_25 -4.09089 0.44175 1.99707 0.00298 0.07626 -0.14785 -0.63597 0.22335 0 0 0 0 0 0.03018 0.1772 -1.11109 0 -1.64321 -0.49711 -5.17734
VAL_26 -8.0078 2.1196 1.73735 0.02621 0.06875 -0.18092 -2.22573 0 0 0 0 0 0 0.42951 1.76818 -0.7635 0 2.64269 -0.45023 -2.83587
GLU_27 -5.3519 0.25182 5.24979 0.00573 0.26975 0.32423 -4.47186 0 0 0 0 -0.67675 0 -0.01523 3.32445 0.21219 0 -2.72453 -0.12187 -3.7242
VAL_28 -7.15071 0.36684 1.33466 0.01119 0.04344 0.03769 -1.86611 0 0 0 0 0 0 0.84498 0.57913 -0.6116 0 2.64269 -0.04885 -3.81665
HIS_29 -6.35304 0.51376 5.24893 0.00556 0.45114 0.21679 -4.00503 0 0 0 0 -1.15084 0 -0.01544 2.93515 -0.05523 0 -0.30065 -0.01092 -2.51983
ILE_30 -7.61186 0.8462 0.80284 0.01785 0.07077 0.14283 -2.39346 0 0 0 0 0 0 0.4126 2.09115 -0.76282 0 2.30374 -0.16754 -4.24769
LYS_31 -5.83057 0.70713 4.40441 0.01168 0.16256 -0.06428 -2.98221 0 0 0 0 0 0 0.03148 1.87772 0.28794 0 -0.71458 -0.2218 -2.3305
VAL_32 -6.29697 1.50467 1.20778 0.01321 0.0481 -0.08357 -1.97498 0 0 0 0 0 0 1.1905 0.61211 0.19066 0 2.64269 0.4189 -0.5269
GLY_33 -1.91252 0.17643 2.18327 2e-05 0 -0.26812 -0.29234 0 0 0 0 0 0 0.07318 0 -1.27109 0 0.79816 0.55702 0.044
ASP_34 -1.4149 0.02074 1.62911 0.00366 0.31409 -0.18776 -0.12871 0 0 0 0 0 0 0.0887 2.16737 -0.22026 0 -2.14574 0.05966 0.18596
GLU_35 -4.76081 0.25521 5.18226 0.00548 0.19767 0.17598 -3.80617 0 0 0 0 -0.99077 0 0.01536 2.88962 -0.01246 0 -2.72453 -0.24152 -3.81467
LYS_36 -3.37173 0.40945 2.26655 0.00832 0.14493 -0.13985 -0.23926 0 0 0 0 0 0 0.31683 1.27355 0.14258 0 -0.71458 -0.13404 -0.03725
ARG_37 -5.0014 0.46377 4.50491 0.01019 0.18373 0.47433 -3.98869 0 0 0 0 -0.99077 0 0.33755 6.27761 -0.16044 0 -0.09474 -0.08379 1.93228
THR_38 -3.01022 0.16586 1.67232 0.00526 0.0514 -0.19601 -0.93997 0 0 0 0 -0.61185 0 -0.03455 0.0397 -0.19681 0 1.15175 -0.05171 -1.95482
VAL_39 -5.33866 0.64155 1.16792 0.01189 0.04382 0.0658 -1.65642 0 0 0 0 0 0 2.14415 0.11604 -0.60272 0 2.64269 -0.07218 -0.83611
THR_40 -3.3307 0.1496 1.43605 0.00795 0.0559 -0.38667 -0.46466 0 0 0 0 0 0 0.09259 0.03194 0.05433 0 1.15175 -0.10373 -1.30566
VAL_41 -8.39404 1.46066 1.72088 0.01085 0.04098 0.0822 -2.50925 0 0 0 0 0 0 0.00176 1.69802 -0.5476 0 2.64269 -0.06609 -3.85894
ASN_42 -5.24013 0.50269 5.0087 0.00409 0.23732 0.22822 -2.89249 0.32478 0 0 -0.77663 -0.64103 0 0.01923 2.43578 0.20914 0 -1.34026 0.1356 -1.785
PRO_43 -5.02114 0.79098 2.44803 0.00312 0.06892 -0.37468 -0.52803 0.7313 0 0 0 0 0 -0.07919 0.07208 -0.71666 0 -1.64321 0.22014 -4.02835
GLY_44 -1.46706 0.02441 1.83741 9e-05 0 0.04564 -1.31555 0 0 0 0 0 0 -0.13749 0 -1.33342 0 0.79816 -0.29027 -1.83808
GLU_45 -5.84372 0.45153 5.66834 0.00478 0.20245 0.23712 -3.81518 0 0 0 -0.77663 -0.64103 0 0.80012 3.45517 -0.0494 0 -2.72453 -0.4466 -3.47757
GLU_46 -3.8558 0.44315 3.60894 0.00439 0.20166 -0.10707 -2.31206 0 0 0 0 -0.22594 0 -0.05924 3.42886 0.33218 0 -2.72453 0.00824 -1.2572
VAL_47 -5.19206 0.35751 1.93756 0.01019 0.03638 0.04822 -1.93812 0 0 0 0 0 0 0.30246 0.35979 -0.74623 0 2.64269 0.00776 -2.17385
GLU_48 -4.30888 0.29645 3.70429 0.0049 0.20525 -0.02363 -2.61231 0 0 0 0 -1.06487 0 0.37062 3.66068 0.28065 0 -2.72453 -0.06577 -2.27714
VAL_49 -5.50754 0.671 1.52176 0.01106 0.03712 0.08 -1.81083 0 0 0 0 0 0 0.11858 1.57711 -0.79388 0 2.64269 -0.10692 -1.55985
THR_50 -3.69085 0.17703 1.8226 0.00475 0.05056 -0.39529 -0.48464 0 0 0 0 0 0 0.54642 0.06684 -0.20931 0 1.15175 -0.14289 -1.10304
PHE_51 -9.38994 0.87144 1.65434 0.02025 0.25067 -0.11129 -2.16263 0 0 0 0 0 0 0.00753 1.67046 -0.29103 0 1.21829 -0.0873 -6.34921
SER_52 -2.25757 0.17006 1.61516 0.00114 0.02504 -0.16663 -0.64031 0 0 0 0 0 0 -0.01833 0.74718 0.27957 0 -0.28969 -0.04929 -0.58366
ALA_53 -4.0105 0.38826 1.70387 0.00133 0 -0.18717 -0.44911 0 0 0 0 0 0 0.3695 0 0.04876 0 1.32468 0.38284 -0.42752
ASN_54 -1.14827 0.04885 0.80167 0.00384 0.25076 -0.0814 0.13993 0 0 0 0 0 0 0.3361 1.69011 0.04038 0 -1.34026 0.2421 0.98382
ASP_55 -4.52407 0.68851 4.89129 0.00659 0.64793 -0.05044 -2.4044 0.11435 0 0 -0.47047 0 0 0.23989 2.22037 -0.40553 0 -2.14574 -0.15067 -1.34239
PRO_56 -4.06523 0.49933 2.76661 0.0025 0.03882 0.0066 -0.91513 0.75503 0 0 0 0 0 0.17835 0.37298 -0.51766 0 -1.64321 -0.26252 -2.78354
HIS_D_57 -4.39126 0.54028 4.66302 0.00414 0.41774 -0.14414 -2.55786 0 0 0 -0.47047 0 0 0.97633 2.649 0.0468 0 -0.30065 -0.27455 1.15838
LYS_58 -4.39193 0.38561 3.06932 0.00827 0.13603 -0.16926 -0.95717 0 0 0 0 0 0 0.03798 2.47461 -0.03169 0 -0.71458 -0.38333 -0.53614
PHE_59 -9.59383 1.62819 2.49019 0.02282 0.27897 -0.20076 -1.1057 0 0 0 0 0 0 -0.05201 3.4314 0.03859 0 1.21829 -0.46516 -2.309
ASN_60 -5.74807 0.77115 4.70267 0.00495 0.28987 -0.00069 -1.86455 0 0 0 0 0 0 0.08538 2.47608 0.04996 0 -1.34026 -0.28132 -0.85482
ARG_61 -3.82913 0.81307 4.05103 0.01247 0.25051 0.03807 -1.91731 0.66391 0 0 0 -0.11903 0 0.09796 2.94947 -0.21708 0 -0.09474 0.03876 2.73796
PRO_62 -6.04959 0.89006 2.36207 0.00363 0.12502 -0.02526 -1.76705 2.02175 0 0 0 0 0 -0.00711 0.74098 -0.60835 0 -1.64321 0.02801 -3.92904
GLN_63 -6.52377 0.50344 5.6367 0.00956 0.21199 0.32689 -3.43357 0 0 0 0 -0.02774 0 0.03486 3.79793 0.16786 0 -1.45095 -0.07489 -0.82168
PHE_64 -8.94848 0.6977 1.13867 0.01948 0.3454 0.09236 -2.50992 0 0 0 0 0 0 0.99405 3.31652 -0.12784 0 1.21829 0.09989 -3.66387
THR_65 -6.17527 0.54058 4.04749 0.00485 0.05563 0.01905 -2.5445 0 0 0 0 -0.02753 0 -0.05533 1.54226 0.13373 0 1.15175 0.18968 -1.11761
ILE_66 -8.13689 0.55028 1.00303 0.01691 0.11353 -0.10182 -2.35387 0 0 0 0 0 0 -0.01611 2.53705 -0.68288 0 2.30374 -0.09307 -4.8601
GLU_67 -6.77151 0.73048 6.1021 0.0048 0.24411 0.43634 -4.86052 0 0 0 0 -1.48034 0 -0.0258 3.32446 0.21644 0 -2.72453 -0.1395 -4.94347
TRP_68 -10.056 1.68653 1.72612 0.01891 0.44851 -0.34501 -0.60461 0 0 0 0 0 0 0.04355 3.5037 -0.03443 0 2.26099 0.21414 -1.13753
LEU_69 -3.93469 0.6833 0.94802 0.01632 0.08068 -0.10904 -0.31367 0 0 0 0 0 0 -0.02012 0.93893 -0.35447 0 1.66147 0.12553 -0.27774
GLU_70 -4.51285 0.51324 4.53458 0.00978 0.29406 -0.40977 -2.32579 0 0 0 0 -0.29999 0 -0.01191 3.02845 -0.14157 0 -2.72453 0.26666 -1.77963
ASP_71 -5.90448 1.03436 8.44458 0.01054 0.71475 -0.21897 -2.85412 0 0 0 -0.649 0 0 0.30116 4.45636 -0.73071 0 -2.14574 0.22169 2.68042
LYS_72 -3.9047 0.21279 5.09084 0.01379 0.31312 -0.27595 -2.38151 0 0 0 0 -0.29999 0 -0.05408 1.22594 0.07734 0 -0.71458 -0.12106 -0.81803
ASP_73 -3.2257 1.23048 4.91306 0.00698 0.91798 0.19312 -1.35869 0 0 0 -0.42805 0 0 0.00925 3.95283 0.22837 0 -2.14574 0.08087 4.37475
GLY_74 -1.72464 0.31891 2.71313 8e-05 0 0.11817 -0.54242 0 0 0 0 0 0 -0.13286 0 -0.85783 0 0.79816 -0.14567 0.54504
ASP_75 -4.34838 1.46702 7.68683 0.00626 0.60419 0.11789 0.71764 0 0 0 -0.22095 0 0 0.04855 5.83262 0.23656 0 -2.14574 0.05427 10.0568
GLY_76 -2.33508 1.74577 2.46108 4e-05 0 -0.47315 -0.52776 0 0 0 0 0 0 -0.12906 0 -1.5161 0 0.79816 0.58208 0.60598
TYR_77 -3.76767 2.12165 4.26898 0.02615 0.21971 0.00722 0.63598 0 0 0 0 0 0 0.0236 4.62578 -0.17462 0 0.58223 0.16492 8.73393
ILE_78 -6.88579 2.51117 1.24298 0.04053 0.1189 -0.28023 -0.59295 0 0 0 0 0 0 -0.04623 3.45999 -0.7725 0 2.30374 -0.30414 0.79548
SER_79 -3.91919 1.8134 4.56444 0.00114 0.02022 -0.01774 -1.78045 0 0 0 -0.9423 0 0 -0.02277 1.61284 -0.40884 0 -0.28969 -0.21542 0.41564
ALA_80 -2.81267 1.40762 3.05234 0.00316 0 0.00739 -0.45445 0 0 0 0 0 0 -0.02307 0 0.15674 0 1.32468 1.49177 4.15352
ALA_81 -2.6974 0.35361 2.43237 0.00326 0 -0.08295 -0.89751 0 0 0 -0.49859 0 0 -0.14641 0 -0.22357 0 1.32468 1.53426 1.10175
GLU_82 -7.56246 3.56057 7.65181 0.00753 0.31425 -0.307 -1.2219 0 0 0 -0.9423 0 0 0.03354 5.97872 -0.23352 0 -2.72453 -0.112 4.44271
LYS_83 -5.85644 1.31281 5.70809 0.00888 0.21525 0.28264 -3.62999 0 0 0 0 -0.67675 0 0.10829 1.62835 -0.14469 0 -0.71458 -0.27782 -2.03595
GLU_84 -3.87032 0.27608 4.10764 0.00704 0.34524 -0.66469 -0.51414 0 0 0 0 0 0 0.05244 2.44644 -0.01378 0 -2.72453 0.01081 -0.54176
GLN_85 -4.54509 1.22284 4.49103 0.00843 0.65263 0.01156 -2.85606 0 0 0 -0.49859 -0.46341 0 -0.045 2.57223 -0.11029 0 -1.45095 -0.0975 -1.10815
GLY_86 -3.45895 1.08302 2.60464 7e-05 0 0.09106 -1.02401 0 0 0 0 0 0 -0.01164 0 1.3946 0 0.79816 3.44785 4.9248
ARG_87 -7.42349 0.68943 6.67596 0.01844 0.42948 0.34551 -4.16248 0 0 0 0 -0.94135 0 0.68936 2.13239 -0.13401 0 -0.09474 3.85279 2.0773
VAL_88 -6.93958 1.40052 1.58011 0.01156 0.03777 0.09714 -2.38965 0 0 0 0 0 0 0.06577 0.22286 -0.73938 0 2.64269 0.03589 -3.97431
GLU_89 -7.11305 0.90422 7.37104 0.00549 0.26205 0.64068 -5.67682 0 0 0 0 -0.37076 0 0.21394 2.97453 0.30877 0 -2.72453 -0.05622 -3.26067
VAL_90 -6.75953 0.3953 1.14641 0.01068 0.04615 0.16691 -2.19857 0 0 0 0 0 0 0.61169 0.37931 -0.49765 0 2.64269 0.08201 -3.9746
ARG_91 -6.73254 0.71566 7.15925 0.0116 0.25494 0.37729 -5.55144 0 0 0 0 -0.7305 0 0.01164 4.56635 0.21107 0 -0.09474 0.06889 0.26746
VAL_92 -6.99947 1.08347 0.80185 0.01058 0.03147 0.03203 -1.41194 0 0 0 0 0 0 0.3648 1.63744 -0.42237 0 2.64269 0.06919 -2.16026
GLU_93 -5.45195 0.38833 5.41245 0.0054 0.29059 0.37266 -4.25253 0 0 0 0 -0.11903 0 0.40359 3.20019 0.14859 0 -2.72453 0.27486 -2.05138
PHE_94 -7.54105 1.44254 1.4951 0.01776 0.26707 0.0473 -1.28666 0 0 0 0 0 0 -0.04292 2.67114 -0.14807 0 1.21829 0.25621 -1.60331
GLU_95 -3.00449 0.07613 4.17011 0.00653 0.40941 0.67635 -3.31481 0 0 0 0 -0.67087 0 0.13046 3.08332 0.23579 0 -2.72453 0.8667 -0.0599
GLY_96 -1.37558 0.05851 1.43796 4e-05 0 -0.10829 0.15838 0 0 0 0 0 0 -0.24909 0 -1.26648 0 0.79816 1.25957 0.71318
ASP_97 -3.84195 0.37476 3.92429 0.00382 0.68095 0.02543 -1.75141 0 0 0 0 0 0 -0.03467 2.65725 -0.41202 0 -2.14574 0.00208 -0.5172
LYS_98 -5.80717 0.27787 5.07905 0.01089 0.15272 -0.1139 -2.32156 0 0 0 0 0 0 1.17716 1.42663 0.09191 0 -0.71458 -0.40781 -1.14877
MET_99 -9.44128 1.90294 1.88469 0.00961 0.05488 0.06526 -1.98684 0 0 0 0 0 0 0.79926 1.61676 0.25713 0 1.65735 0.37472 -2.80552
ARG_100 -6.3204 0.28044 6.46666 0.01096 0.32664 0.57763 -5.27304 0 0 0 0 -0.67087 0 0.00146 3.31726 0.05181 0 -0.09474 0.40691 -0.91928
VAL_101 -7.46681 0.6242 1.06166 0.01187 0.04549 0.10303 -2.06165 0 0 0 0 0 0 0.9582 0.44451 -0.54092 0 2.64269 -0.0366 -4.21432
ARG_102 -5.8077 0.29249 5.28635 0.00951 0.20126 0.41159 -4.21858 0 0 0 0 -0.9901 0 -0.04327 2.12602 0.06972 0 -0.09474 -0.00253 -2.75998
LEU_103 -7.48142 0.90274 0.97444 0.01303 0.0705 0.21611 -2.26733 0 0 0 0 0 0 0.27699 0.63898 -0.24199 0 1.66147 0.00623 -5.23025
ARG_104 -6.36069 0.34562 6.32025 0.01295 0.27626 0.65204 -5.27077 0 0 0 0 -1.15873 0 0.04198 4.15074 0.0035 0 -0.09474 0.00753 -1.07405
ASN_105 -8.76488 0.53148 7.59168 0.00869 0.55174 -0.05141 -3.55904 0 0 0 -1.06043 -0.82229 0 0.47167 1.87898 -0.30643 0 -1.34026 0.02128 -4.84923
ASP_106 -4.20025 0.28997 5.48975 0.00471 0.3339 0.2224 -3.69225 0 0 0 0 -1.15873 0 0.22915 2.31902 -0.36108 0 -2.14574 -0.36454 -3.03368
SER_107 -5.31636 1.01616 5.96246 0.00242 0.06893 -0.0576 -1.24883 0 0 0 -0.94403 -0.82229 0 -0.02307 0.95002 -0.474 0 -0.28969 -0.55902 -1.73488
SER_108 -2.39101 0.10921 2.22025 0.00217 0.0305 -0.13331 -1.02679 0 0 0 0 -0.46341 0 -0.05074 0.86347 -0.23093 0 -0.28969 -0.47529 -1.83556
THR_109 -3.78693 0.60865 3.84254 0.00623 0.08523 -0.04546 -0.64264 1.76036 0 0 -0.88446 0 0 0.20353 0.02524 -0.29061 0 1.15175 -0.46047 1.57297
PRO_110 -4.07296 0.4535 1.60158 0.00294 0.07593 -0.22274 -0.61939 2.18108 0 0 0 0 0 -0.04661 0.22398 -1.0197 0 -1.64321 -0.55285 -3.63844
VAL_111 -7.23348 1.93141 2.13875 0.01495 0.03998 -0.21044 -2.07961 0 0 0 0 0 0 0.18436 0.06294 -0.76872 0 2.64269 -0.54862 -3.82578
GLU_112 -5.8735 0.54826 4.71635 0.00513 0.18742 -0.06407 -2.65602 0 0 0 0 0 0 -0.00894 4.69254 0.14217 0 -2.72453 -0.17215 -1.20732
VAL_113 -7.09876 0.46168 1.52314 0.0111 0.04211 -0.02589 -1.82985 0 0 0 0 0 0 0.82547 0.59659 -0.66102 0 2.64269 -0.12004 -3.63277
HIS_114 -7.0903 0.72739 5.73675 0.00599 0.45266 0.17856 -3.7487 0 0 0 0 -0.6727 0 -0.04527 3.69679 0.04507 0 -0.30065 -0.06323 -1.07764
ILE_115 -7.52174 0.80783 0.74065 0.0178 0.0703 0.13851 -2.40041 0 0 0 0 0 0 0.2396 1.91217 -0.77396 0 2.30374 -0.15732 -4.62285
LYS_116 -5.85326 0.72924 4.42566 0.01114 0.15655 -0.06824 -3.0133 0 0 0 0 0 0 -0.00853 1.81273 0.28186 0 -0.71458 -0.19506 -2.4358
VAL_117 -6.14535 1.36021 1.22148 0.01324 0.05033 -0.10217 -1.98217 0 0 0 0 0 0 0.99014 0.16025 0.12489 0 2.64269 0.38394 -1.28251
GLY_118 -1.87331 0.25463 2.18653 2e-05 0 -0.27549 -0.35687 0 0 0 0 0 0 0.00647 0 -1.26902 0 0.79816 0.5409 0.01201
ASP_119 -1.42578 0.02108 1.64159 0.00373 0.31385 -0.18689 -0.15126 0 0 0 0 0 0 0.07099 2.23793 -0.22471 0 -2.14574 0.07841 0.2332
GLU_120 -4.75309 0.26504 5.25988 0.00536 0.20176 0.16935 -3.91391 0 0 0 0 -1.08702 0 0.01949 3.14744 -0.01135 0 -2.72453 -0.23654 -3.65811
LYS_121 -3.36893 0.32368 2.25825 0.0081 0.13983 -0.13033 -0.22535 0 0 0 0 0 0 0.37742 1.18825 0.13157 0 -0.71458 -0.15397 -0.16606
ARG_122 -6.13109 0.53818 5.53211 0.00986 0.17908 0.55761 -4.2912 0 0 0 0 -1.08702 0 0.0085 1.98298 -0.22206 0 -0.09474 -0.13101 -3.14881
THR_123 -3.64809 0.35163 2.05731 0.00456 0.04852 -0.2441 -1.13489 0 0 0 0 -0.6727 0 0.16622 0.07265 -0.15625 0 1.15175 -0.06255 -2.06594
VAL_124 -5.01737 0.55789 1.34385 0.01106 0.04066 -0.02017 -1.59398 0 0 0 0 0 0 1.52249 0.16582 -0.38207 0 2.64269 0.02329 -0.70584
THR_125 -3.24808 0.13769 1.49641 0.00433 0.05393 -0.39478 -0.39856 0 0 0 0 0 0 0.10443 0.79421 0.0343 0 1.15175 -0.02096 -0.28534
VAL_126 -7.75938 0.31812 2.07181 0.01071 0.04082 -0.04301 -2.30776 0 0 0 0 0 0 -0.01538 2.02045 -0.49004 0 2.64269 -0.0459 -3.55688
ASN_127 -5.36976 0.63845 5.16367 0.00399 0.23589 0.34928 -2.92252 0.0064 0 0 -0.79562 -0.6452 0 0.01861 2.54278 0.25698 0 -1.34026 0.16498 -1.69234
PRO_128 -5.11251 0.96408 2.45818 0.00309 0.07105 -0.40393 -0.57215 0.04171 0 0 0 0 0 -0.076 0.05391 -0.69659 0 -1.64321 0.24001 -4.67235
GLY_129 -1.50812 0.02654 1.87065 9e-05 0 0.06465 -1.25153 0 0 0 0 0 0 -0.08933 0 -1.29741 0 0.79816 -0.20229 -1.58859
GLU_130 -5.94583 0.45331 5.79731 0.00486 0.20576 0.28452 -3.84247 0 0 0 -0.79562 -0.6452 0 0.83096 3.45845 -0.04842 0 -2.72453 -0.37326 -3.34017
GLU_131 -4.04131 0.41637 3.44308 0.00412 0.17987 -0.00316 -2.03035 0 0 0 0 -0.35994 0 -0.05717 3.76516 0.33205 0 -2.72453 0.01004 -1.06579
VAL_132 -5.23865 0.4532 1.92537 0.01035 0.03612 0.04532 -1.94326 0 0 0 0 0 0 0.24581 0.40821 -0.72193 0 2.64269 0.0341 -2.10266
GLU_133 -4.34203 0.27793 3.64448 0.00506 0.21199 -0.08823 -2.47667 0 0 0 0 -0.9901 0 0.21564 3.69757 0.28389 0 -2.72453 -0.04571 -2.33071
VAL_134 -5.9081 0.76895 1.50566 0.01138 0.03925 0.1332 -1.64798 0 0 0 0 0 0 0.02684 1.19237 -0.77292 0 2.64269 -0.11744 -2.12609
THR_135 -4.02263 0.1527 2.58705 0.00508 0.05205 -0.47311 -0.84638 0 0 0 0 0 0 0.60616 0.11895 -0.19211 0 1.15175 -0.15885 -1.01934
PHE_136 -9.80009 0.73579 1.88709 0.0199 0.24709 -0.26144 -2.20471 0 0 0 0 0 0 0.01361 1.58129 -0.36707 0 1.21829 -0.09125 -7.02149
SER_137 -2.32559 0.17226 1.72768 0.00115 0.02488 -0.16632 -0.61116 0 0 0 0 0 0 0.04649 0.93016 0.08348 0 -0.28969 -0.05404 -0.4607
ALA_138 -3.92828 0.35554 1.71241 0.00135 0 -0.21907 -0.4541 0 0 0 0 0 0 0.26032 0 0.06619 0 1.32468 0.41015 -0.47082
ASN_139 -1.15196 0.05598 0.80575 0.00387 0.24906 -0.09844 0.09712 0 0 0 0 0 0 0.59689 1.77628 0.0662 0 -1.34026 0.28555 1.34605
ASP_140 -4.44262 0.63785 4.80024 0.00646 0.64504 -0.10062 -2.35821 0.20846 0 0 -0.46324 0 0 0.21728 2.10071 -0.42525 0 -2.14574 -0.14549 -1.4651
PRO_141 -4.2053 0.47969 2.7904 0.0025 0.03869 0.05444 -0.90438 0.88209 0 0 0 0 0 0.10261 0.38208 -0.48013 0 -1.64321 -0.28711 -2.78764
HIS_D_142 -4.35483 0.47249 4.60093 0.00418 0.41835 -0.13769 -2.56608 0 0 0 -0.46324 0 0 1.03862 2.73791 0.03407 0 -0.30065 -0.28372 1.20033
LYS_143 -4.21015 0.35643 2.9899 0.00844 0.13615 -0.20836 -0.93972 0 0 0 0 0 0 0.06729 2.78131 -0.03181 0 -0.71458 -0.36896 -0.13405
PHE_144 -9.49174 1.57439 2.41133 0.02208 0.2824 -0.16881 -1.07182 0 0 0 0 0 0 -0.043 3.44487 0.07599 0 1.21829 -0.43298 -2.17899
ASN_145 -5.57242 0.82769 4.55479 0.00463 0.28241 0.05752 -1.78046 0 0 0 0 0 0 0.03184 2.23531 0.04039 0 -1.34026 -0.24009 -0.89865
ARG_146 -4.05262 1.02102 4.80214 0.01167 0.30683 -0.07584 -2.98062 0.80664 0 0 0 -0.12246 0 0.10775 2.76354 -0.22831 0 -0.09474 -0.02813 2.23687
PRO_147 -6.03378 0.95773 2.42889 0.00353 0.12565 -0.03016 -1.72496 2.22282 0 0 0 0 0 -0.00902 0.9376 -0.54826 0 -1.64321 0.00012 -3.31306
GLN_148 -6.61923 0.45072 5.58476 0.00907 0.20881 0.2702 -3.70165 0 0 0 0 -0.17032 0 0.06242 3.85589 0.15169 0 -1.45095 -0.01212 -1.36071
PHE_149 -8.76496 0.5884 1.1723 0.01943 0.35167 0.08384 -2.56894 0 0 0 0 0 0 0.41871 3.73495 -0.05643 0 1.21829 0.04565 -3.75709
THR_150 -6.67684 0.80157 4.53095 0.00604 0.05641 -0.16511 -2.64482 0 0 0 0 -0.11068 0 -0.05291 0.02372 0.01133 0 1.15175 0.11054 -2.95806
ILE_151 -7.88575 0.88294 0.99079 0.01591 0.1118 -0.05334 -2.33508 0 0 0 0 0 0 -0.02998 2.74575 -0.73265 0 2.30374 -0.12248 -4.10836
GLU_152 -6.38478 0.55931 5.49201 0.00557 0.23652 0.55711 -4.16095 0 0 0 0 -0.20022 0 0.1268 3.61956 0.25161 0 -2.72453 -0.10309 -2.72507
TRP_153 -9.00599 1.97814 6.61482 0.03554 0.57726 0.21456 -2.34336 0 0 0 0 0 0 0.11193 4.24862 0.09364 0 2.26099 0.54686 5.333
GLY:CtermProteinFull_154 -1.36699 0.13764 2.71099 9e-05 0 -0.18952 -1.96302 0 0 0 0 0 0 0 0 0 0 0.79816 0.42104 0.54839
#END_POSE_ENERGIES_TABLE 

END
SS: LEEEEEEEEELLEEEEEEEELLLLLEEEEEEELLEEEEEEELLLLEEEEEEELLLHHHHHLLEEEEEEEEELLLLLLLLLLHHHHEEEEEEEEEELLEEEEEEEELLLLLEEEEEEELLEEEEEEELLLLEEEEEEELLLHHHHHLLEEEEEEL
SCORE_INFO:
TOTAL_SCORE: -317.836
WTS:  fa_atr: 1 fa_rep: 0.55 fa_sol: 1 fa_intra_rep: 0.005 fa_intra_sol_xover4: 1 lk_ball_wtd: 1 fa_elec: 1 pro_close: 1.25 hbond_sr_bb: 1 hbond_lr_bb: 1 hbond_bb_sc: 1 hbond_sc: 1 dslf_fa13: 1.25 omega: 0.4 fa_dun: 0.7 p_aa_pp: 0.6 yhh_planarity: 0.625 ref: 1 rama_prepro: 0.45
TOTAL_WTD:  fa_atr:  -819.910 fa_rep:   106.047 fa_sol:   530.787 fa_intra_rep:     1.309 fa_intra_sol_xover4:    29.384 lk_ball_wtd:     2.962 fa_elec:  -327.091 pro_close:    13.001 hbond_sr_bb:   -18.812 hbond_lr_bb:   -84.581 hbond_bb_sc:   -15.435 hbond_sc:   -32.645 dslf_fa13:     0.000 omega:    32.986 fa_dun:   291.291 p_aa_pp:   -33.536 yhh_planarity:     0.000 ref:    -2.338 rama_prepro:     8.744
RSD_WTD: 1  fa_atr:    -4.333 fa_rep:     1.256 fa_sol:     5.914 fa_intra_rep:     0.000 fa_intra_sol_xover4:     0.000 lk_ball_wtd:     0.191 fa_elec:    -4.322 pro_close:     0.000 hbond_sr_bb:     0.000 hbond_lr_bb:     0.000 hbond_bb_sc:     0.000 hbond_sc:     0.000 dslf_fa13:     0.000 omega:     0.020 fa_dun:     0.000 p_aa_pp:     0.000 yhh_planarity:     0.000 ref:     0.798 rama_prepro:     0.000
RSD_WTD: 2  fa_atr:    -6.756 fa_rep:     0.905 fa_sol:     6.071 fa_intra_rep:     0.012 fa_intra_sol_xover4:     0.272 lk_ball_wtd:     0.228 fa_elec:    -3.728 pro_close:     0.000 hbond_sr_bb:     0.000 hbond_lr_bb:     0.000 hbond_bb_sc:     0.000 hbond_sc:    -0.200 dslf_fa13:     0.000 omega:     0.290 fa_dun:     4.189 p_aa_pp:    -0.167 yhh_planarity:     0.000 ref:    -0.095 rama_prepro:    -0.013
RSD_WTD: 3  fa_atr:    -6.735 fa_rep:     0.687 fa_sol:     1.650 fa_intra_rep:     0.012 fa_intra_sol_xover4:     0.037 lk_ball_wtd:     0.189 fa_elec:    -2.359 pro_close:     0.000 hbond_sr_bb:     0.000 hbond_lr_bb:     0.000 hbond_bb_sc:     0.000 hbond_sc:     0.000 dslf_fa13:     0.000 omega:     0.088 fa_dun:     0.197 p_aa_pp:    -0.677 yhh_planarity:     0.000 ref:     2.643 rama_prepro:    -0.141
RSD_WTD: 4  fa_atr:    -6.926 fa_rep:     0.688 fa_sol:     6.850 fa_intra_rep:     0.006 fa_intra_sol_xover4:     0.299 lk_ball_wtd:     0.167 fa_elec:    -4.370 pro_close:     0.000 hbond_sr_bb:     0.000 hbond_lr_bb:     0.000 hbond_bb_sc:     0.000 hbond_sc:    -0.060 dslf_fa13:     0.000 omega:     0.475 fa_dun:     3.171 p_aa_pp:     0.306 yhh_planarity:     0.000 ref:    -2.725 rama_prepro:    -0.031
RSD_WTD: 5  fa_atr:    -6.729 fa_rep:     0.384 fa_sol:     1.069 fa_intra_rep:     0.011 fa_intra_sol_xover4:     0.046 lk_ball_wtd:     0.132 fa_elec:    -2.199 pro_close:     0.000 hbond_sr_bb:     0.000 hbond_lr_bb:     0.000 hbond_bb_sc:     0.000 hbond_sc:     0.000 dslf_fa13:     0.000 omega:     0.500 fa_dun:     0.349 p_aa_pp:    -0.460 yhh_planarity:     0.000 ref:     2.643 rama_prepro:     0.113
RSD_WTD: 6  fa_atr:    -7.063 fa_rep:     0.510 fa_sol:     7.235 fa_intra_rep:     0.009 fa_intra_sol_xover4:     0.385 lk_ball_wtd:    -0.382 fa_elec:    -4.569 pro_close:     0.000 hbond_sr_bb:     0.000 hbond_lr_bb:     0.000 hbond_bb_sc:     0.000 hbond_sc:    -0.226 dslf_fa13:     0.000 omega:     0.012 fa_dun:     3.278 p_aa_pp:     0.210 yhh_planarity:     0.000 ref:    -0.095 rama_prepro:     0.107
RSD_WTD: 7  fa_atr:    -6.898 fa_rep:     1.073 fa_sol:     0.864 fa_intra_rep:     0.010 fa_intra_sol_xover4:     0.032 lk_ball_wtd:     0.012 fa_elec:    -1.380 pro_close:     0.000 hbond_sr_bb:     0.000 hbond_lr_bb:     0.000 hbond_bb_sc:     0.000 hbond_sc:     0.000 dslf_fa13:     0.000 omega:     0.337 fa_dun:     1.146 p_aa_pp:    -0.444 yhh_planarity:     0.000 ref:     2.643 rama_prepro:     0.070
RSD_WTD: 8  fa_atr:    -5.751 fa_rep:     0.686 fa_sol:     6.088 fa_intra_rep:     0.006 fa_intra_sol_xover4:     0.273 lk_ball_wtd:     0.195 fa_elec:    -4.883 pro_close:     0.000 hbond_sr_bb:     0.000 hbond_lr_bb:     0.000 hbond_bb_sc:     0.000 hbond_sc:    -0.122 dslf_fa13:     0.000 omega:     0.269 fa_dun:     2.798 p_aa_pp:     0.103 yhh_planarity:     0.000 ref:    -2.725 rama_prepro:     0.240
RSD_WTD: 9  fa_atr:    -7.427 fa_rep:     1.567 fa_sol:     1.450 fa_intra_rep:     0.018 fa_intra_sol_xover4:     0.272 lk_ball_wtd:     0.078 fa_elec:    -1.154 pro_close:     0.000 hbond_sr_bb:     0.000 hbond_lr_bb:     0.000 hbond_bb_sc:     0.000 hbond_sc:     0.000 dslf_fa13:     0.000 omega:    -0.030 fa_dun:     2.708 p_aa_pp:    -0.142 yhh_planarity:     0.000 ref:     1.218 rama_prepro:     0.215
RSD_WTD: 10  fa_atr:    -3.012 fa_rep:     0.079 fa_sol:     4.234 fa_intra_rep:     0.006 fa_intra_sol_xover4:     0.402 lk_ball_wtd:     0.642 fa_elec:    -3.237 pro_close:     0.000 hbond_sr_bb:     0.000 hbond_lr_bb:     0.000 hbond_bb_sc:     0.000 hbond_sc:    -0.660 dslf_fa13:     0.000 omega:     0.153 fa_dun:     3.096 p_aa_pp:     0.218 yhh_planarity:     0.000 ref:    -2.725 rama_prepro:     0.987
RSD_WTD: 11  fa_atr:    -1.361 fa_rep:     0.069 fa_sol:     1.460 fa_intra_rep:     0.000 fa_intra_sol_xover4:     0.000 lk_ball_wtd:    -0.151 fa_elec:     0.147 pro_close:     0.000 hbond_sr_bb:     0.000 hbond_lr_bb:     0.000 hbond_bb_sc:     0.000 hbond_sc:     0.000 dslf_fa13:     0.000 omega:    -0.251 fa_dun:     0.000 p_aa_pp:    -1.256 yhh_planarity:     0.000 ref:     0.798 rama_prepro:     1.478
RSD_WTD: 12  fa_atr:    -3.860 fa_rep:     0.344 fa_sol:     4.113 fa_intra_rep:     0.004 fa_intra_sol_xover4:     0.674 lk_ball_wtd:     0.051 fa_elec:    -1.966 pro_close:     0.000 hbond_sr_bb:     0.000 hbond_lr_bb:     0.000 hbond_bb_sc:     0.000 hbond_sc:     0.000 dslf_fa13:     0.000 omega:     0.006 fa_dun:     3.073 p_aa_pp:    -0.393 yhh_planarity:     0.000 ref:    -2.146 rama_prepro:     0.094
RSD_WTD: 13  fa_atr:    -5.971 fa_rep:     0.345 fa_sol:     5.130 fa_intra_rep:     0.011 fa_intra_sol_xover4:     0.159 lk_ball_wtd:    -0.136 fa_elec:    -2.342 pro_close:     0.000 hbond_sr_bb:     0.000 hbond_lr_bb:     0.000 hbond_bb_sc:     0.000 hbond_sc:     0.000 dslf_fa13:     0.000 omega:     1.287 fa_dun:     1.893 p_aa_pp:     0.093 yhh_planarity:     0.000 ref:    -0.715 rama_prepro:    -0.400
RSD_WTD: 14  fa_atr:    -9.577 fa_rep:     1.955 fa_sol:     1.948 fa_intra_rep:     0.010 fa_intra_sol_xover4:     0.062 lk_ball_wtd:     0.102 fa_elec:    -2.153 pro_close:     0.000 hbond_sr_bb:     0.000 hbond_lr_bb:     0.000 hbond_bb_sc:     0.000 hbond_sc:     0.000 dslf_fa13:     0.000 omega:     0.973 fa_dun:     1.589 p_aa_pp:     0.236 yhh_planarity:     0.000 ref:     1.657 rama_prepro:     0.423
RSD_WTD: 15  fa_atr:    -6.226 fa_rep:     0.314 fa_sol:     6.260 fa_intra_rep:     0.011 fa_intra_sol_xover4:     0.278 lk_ball_wtd:     0.530 fa_elec:    -5.025 pro_close:     0.000 hbond_sr_bb:     0.000 hbond_lr_bb:     0.000 hbond_bb_sc:     0.000 hbond_sc:    -0.660 dslf_fa13:     0.000 omega:     0.075 fa_dun:     3.482 p_aa_pp:     0.017 yhh_planarity:     0.000 ref:    -0.095 rama_prepro:     0.429
RSD_WTD: 16  fa_atr:    -7.342 fa_rep:     0.587 fa_sol:     1.073 fa_intra_rep:     0.012 fa_intra_sol_xover4:     0.044 lk_ball_wtd:     0.077 fa_elec:    -2.132 pro_close:     0.000 hbond_sr_bb:     0.000 hbond_lr_bb:     0.000 hbond_bb_sc:     0.000 hbond_sc:     0.000 dslf_fa13:     0.000 omega:     0.863 fa_dun:     0.483 p_aa_pp:    -0.603 yhh_planarity:     0.000 ref:     2.643 rama_prepro:    -0.112
RSD_WTD: 17  fa_atr:    -6.030 fa_rep:     0.291 fa_sol:     5.575 fa_intra_rep:     0.009 fa_intra_sol_xover4:     0.199 lk_ball_wtd:     0.315 fa_elec:    -4.342 pro_close:     0.000 hbond_sr_bb:     0.000 hbond_lr_bb:     0.000 hbond_bb_sc:     0.000 hbond_sc:    -1.065 dslf_fa13:     0.000 omega:     0.012 fa_dun:     2.049 p_aa_pp:     0.125 yhh_planarity:     0.000 ref:    -0.095 rama_prepro:    -0.022
RSD_WTD: 18  fa_atr:    -7.470 fa_rep:     0.837 fa_sol:     0.868 fa_intra_rep:     0.013 fa_intra_sol_xover4:     0.064 lk_ball_wtd:     0.228 fa_elec:    -2.245 pro_close:     0.000 hbond_sr_bb:     0.000 hbond_lr_bb:     0.000 hbond_bb_sc:     0.000 hbond_sc:     0.000 dslf_fa13:     0.000 omega:     0.310 fa_dun:     0.441 p_aa_pp:    -0.271 yhh_planarity:     0.000 ref:     1.661 rama_prepro:    -0.010
RSD_WTD: 19  fa_atr:    -6.154 fa_rep:     0.406 fa_sol:     6.360 fa_intra_rep:     0.013 fa_intra_sol_xover4:     0.285 lk_ball_wtd:     0.780 fa_elec:    -5.623 pro_close:     0.000 hbond_sr_bb:     0.000 hbond_lr_bb:     0.000 hbond_bb_sc:     0.000 hbond_sc:    -0.915 dslf_fa13:     0.000 omega:     0.002 fa_dun:     3.529 p_aa_pp:    -0.092 yhh_planarity:     0.000 ref:    -0.095 rama_prepro:    -0.045
RSD_WTD: 20  fa_atr:    -8.684 fa_rep:     0.637 fa_sol:     7.376 fa_intra_rep:     0.007 fa_intra_sol_xover4:     0.560 lk_ball_wtd:     0.021 fa_elec:    -3.818 pro_close:     0.000 hbond_sr_bb:     0.000 hbond_lr_bb:     0.000 hbond_bb_sc:    -1.244 hbond_sc:    -0.876 dslf_fa13:     0.000 omega:     0.618 fa_dun:     1.757 p_aa_pp:    -0.313 yhh_planarity:     0.000 ref:    -1.340 rama_prepro:     0.037
RSD_WTD: 21  fa_atr:    -3.859 fa_rep:     0.140 fa_sol:     5.167 fa_intra_rep:     0.003 fa_intra_sol_xover4:     0.286 lk_ball_wtd:     0.302 fa_elec:    -4.274 pro_close:     0.000 hbond_sr_bb:     0.000 hbond_lr_bb:     0.000 hbond_bb_sc:     0.000 hbond_sc:    -0.915 dslf_fa13:     0.000 omega:     0.376 fa_dun:     3.164 p_aa_pp:    -0.475 yhh_planarity:     0.000 ref:    -2.146 rama_prepro:    -0.214
RSD_WTD: 22  fa_atr:    -4.654 fa_rep:     0.288 fa_sol:     5.351 fa_intra_rep:     0.002 fa_intra_sol_xover4:     0.061 lk_ball_wtd:    -0.035 fa_elec:    -0.534 pro_close:     0.000 hbond_sr_bb:     0.000 hbond_lr_bb:     0.000 hbond_bb_sc:    -1.046 hbond_sc:    -0.876 dslf_fa13:     0.000 omega:    -0.016 fa_dun:     1.284 p_aa_pp:    -0.385 yhh_planarity:     0.000 ref:    -0.290 rama_prepro:    -0.358
RSD_WTD: 23  fa_atr:    -1.745 fa_rep:     0.126 fa_sol:     1.226 fa_intra_rep:     0.002 fa_intra_sol_xover4:     0.065 lk_ball_wtd:    -0.228 fa_elec:     0.038 pro_close:     0.000 hbond_sr_bb:     0.000 hbond_lr_bb:     0.000 hbond_bb_sc:     0.000 hbond_sc:     0.000 dslf_fa13:     0.000 omega:    -0.064 fa_dun:     0.250 p_aa_pp:    -0.193 yhh_planarity:     0.000 ref:    -0.290 rama_prepro:    -0.365
RSD_WTD: 24  fa_atr:    -4.510 fa_rep:     0.697 fa_sol:     4.500 fa_intra_rep:     0.006 fa_intra_sol_xover4:     0.089 lk_ball_wtd:    -0.119 fa_elec:    -0.641 pro_close:     0.057 hbond_sr_bb:     0.000 hbond_lr_bb:     0.000 hbond_bb_sc:    -1.064 hbond_sc:     0.000 dslf_fa13:     0.000 omega:     0.310 fa_dun:     0.058 p_aa_pp:    -0.277 yhh_planarity:     0.000 ref:     1.152 rama_prepro:    -0.453
RSD_WTD: 25  fa_atr:    -4.091 fa_rep:     0.442 fa_sol:     1.997 fa_intra_rep:     0.003 fa_intra_sol_xover4:     0.076 lk_ball_wtd:    -0.148 fa_elec:    -0.636 pro_close:     0.223 hbond_sr_bb:     0.000 hbond_lr_bb:     0.000 hbond_bb_sc:     0.000 hbond_sc:     0.000 dslf_fa13:     0.000 omega:     0.030 fa_dun:     0.177 p_aa_pp:    -1.111 yhh_planarity:     0.000 ref:    -1.643 rama_prepro:    -0.497
RSD_WTD: 26  fa_atr:    -8.008 fa_rep:     2.120 fa_sol:     1.737 fa_intra_rep:     0.026 fa_intra_sol_xover4:     0.069 lk_ball_wtd:    -0.181 fa_elec:    -2.226 pro_close:     0.000 hbond_sr_bb:     0.000 hbond_lr_bb:     0.000 hbond_bb_sc:     0.000 hbond_sc:     0.000 dslf_fa13:     0.000 omega:     0.430 fa_dun:     1.768 p_aa_pp:    -0.763 yhh_planarity:     0.000 ref:     2.643 rama_prepro:    -0.450
RSD_WTD: 27  fa_atr:    -5.352 fa_rep:     0.252 fa_sol:     5.250 fa_intra_rep:     0.006 fa_intra_sol_xover4:     0.270 lk_ball_wtd:     0.324 fa_elec:    -4.472 pro_close:     0.000 hbond_sr_bb:     0.000 hbond_lr_bb:     0.000 hbond_bb_sc:     0.000 hbond_sc:    -0.677 dslf_fa13:     0.000 omega:    -0.015 fa_dun:     3.324 p_aa_pp:     0.212 yhh_planarity:     0.000 ref:    -2.725 rama_prepro:    -0.122
RSD_WTD: 28  fa_atr:    -7.151 fa_rep:     0.367 fa_sol:     1.335 fa_intra_rep:     0.011 fa_intra_sol_xover4:     0.043 lk_ball_wtd:     0.038 fa_elec:    -1.866 pro_close:     0.000 hbond_sr_bb:     0.000 hbond_lr_bb:     0.000 hbond_bb_sc:     0.000 hbond_sc:     0.000 dslf_fa13:     0.000 omega:     0.845 fa_dun:     0.579 p_aa_pp:    -0.612 yhh_planarity:     0.000 ref:     2.643 rama_prepro:    -0.049
RSD_WTD: 29  fa_atr:    -6.353 fa_rep:     0.514 fa_sol:     5.249 fa_intra_rep:     0.006 fa_intra_sol_xover4:     0.451 lk_ball_wtd:     0.217 fa_elec:    -4.005 pro_close:     0.000 hbond_sr_bb:     0.000 hbond_lr_bb:     0.000 hbond_bb_sc:     0.000 hbond_sc:    -1.151 dslf_fa13:     0.000 omega:    -0.015 fa_dun:     2.935 p_aa_pp:    -0.055 yhh_planarity:     0.000 ref:    -0.301 rama_prepro:    -0.011
RSD_WTD: 30  fa_atr:    -7.612 fa_rep:     0.846 fa_sol:     0.803 fa_intra_rep:     0.018 fa_intra_sol_xover4:     0.071 lk_ball_wtd:     0.143 fa_elec:    -2.393 pro_close:     0.000 hbond_sr_bb:     0.000 hbond_lr_bb:     0.000 hbond_bb_sc:     0.000 hbond_sc:     0.000 dslf_fa13:     0.000 omega:     0.413 fa_dun:     2.091 p_aa_pp:    -0.763 yhh_planarity:     0.000 ref:     2.304 rama_prepro:    -0.168
RSD_WTD: 31  fa_atr:    -5.831 fa_rep:     0.707 fa_sol:     4.404 fa_intra_rep:     0.012 fa_intra_sol_xover4:     0.163 lk_ball_wtd:    -0.064 fa_elec:    -2.982 pro_close:     0.000 hbond_sr_bb:     0.000 hbond_lr_bb:     0.000 hbond_bb_sc:     0.000 hbond_sc:     0.000 dslf_fa13:     0.000 omega:     0.031 fa_dun:     1.878 p_aa_pp:     0.288 yhh_planarity:     0.000 ref:    -0.715 rama_prepro:    -0.222
RSD_WTD: 32  fa_atr:    -6.297 fa_rep:     1.505 fa_sol:     1.208 fa_intra_rep:     0.013 fa_intra_sol_xover4:     0.048 lk_ball_wtd:    -0.084 fa_elec:    -1.975 pro_close:     0.000 hbond_sr_bb:     0.000 hbond_lr_bb:     0.000 hbond_bb_sc:     0.000 hbond_sc:     0.000 dslf_fa13:     0.000 omega:     1.190 fa_dun:     0.612 p_aa_pp:     0.191 yhh_planarity:     0.000 ref:     2.643 rama_prepro:     0.419
RSD_WTD: 33  fa_atr:    -1.913 fa_rep:     0.176 fa_sol:     2.183 fa_intra_rep:     0.000 fa_intra_sol_xover4:     0.000 lk_ball_wtd:    -0.268 fa_elec:    -0.292 pro_close:     0.000 hbond_sr_bb:     0.000 hbond_lr_bb:     0.000 hbond_bb_sc:     0.000 hbond_sc:     0.000 dslf_fa13:     0.000 omega:     0.073 fa_dun:     0.000 p_aa_pp:    -1.271 yhh_planarity:     0.000 ref:     0.798 rama_prepro:     0.557
RSD_WTD: 34  fa_atr:    -1.415 fa_rep:     0.021 fa_sol:     1.629 fa_intra_rep:     0.004 fa_intra_sol_xover4:     0.314 lk_ball_wtd:    -0.188 fa_elec:    -0.129 pro_close:     0.000 hbond_sr_bb:     0.000 hbond_lr_bb:     0.000 hbond_bb_sc:     0.000 hbond_sc:     0.000 dslf_fa13:     0.000 omega:     0.089 fa_dun:     2.167 p_aa_pp:    -0.220 yhh_planarity:     0.000 ref:    -2.146 rama_prepro:     0.060
RSD_WTD: 35  fa_atr:    -4.761 fa_rep:     0.255 fa_sol:     5.182 fa_intra_rep:     0.005 fa_intra_sol_xover4:     0.198 lk_ball_wtd:     0.176 fa_elec:    -3.806 pro_close:     0.000 hbond_sr_bb:     0.000 hbond_lr_bb:     0.000 hbond_bb_sc:     0.000 hbond_sc:    -0.991 dslf_fa13:     0.000 omega:     0.015 fa_dun:     2.890 p_aa_pp:    -0.012 yhh_planarity:     0.000 ref:    -2.725 rama_prepro:    -0.242
RSD_WTD: 36  fa_atr:    -3.372 fa_rep:     0.409 fa_sol:     2.267 fa_intra_rep:     0.008 fa_intra_sol_xover4:     0.145 lk_ball_wtd:    -0.140 fa_elec:    -0.239 pro_close:     0.000 hbond_sr_bb:     0.000 hbond_lr_bb:     0.000 hbond_bb_sc:     0.000 hbond_sc:     0.000 dslf_fa13:     0.000 omega:     0.317 fa_dun:     1.274 p_aa_pp:     0.143 yhh_planarity:     0.000 ref:    -0.715 rama_prepro:    -0.134
RSD_WTD: 37  fa_atr:    -5.001 fa_rep:     0.464 fa_sol:     4.505 fa_intra_rep:     0.010 fa_intra_sol_xover4:     0.184 lk_ball_wtd:     0.474 fa_elec:    -3.989 pro_close:     0.000 hbond_sr_bb:     0.000 hbond_lr_bb:     0.000 hbond_bb_sc:     0.000 hbond_sc:    -0.991 dslf_fa13:     0.000 omega:     0.338 fa_dun:     6.278 p_aa_pp:    -0.160 yhh_planarity:     0.000 ref:    -0.095 rama_prepro:    -0.084
RSD_WTD: 38  fa_atr:    -3.010 fa_rep:     0.166 fa_sol:     1.672 fa_intra_rep:     0.005 fa_intra_sol_xover4:     0.051 lk_ball_wtd:    -0.196 fa_elec:    -0.940 pro_close:     0.000 hbond_sr_bb:     0.000 hbond_lr_bb:     0.000 hbond_bb_sc:     0.000 hbond_sc:    -0.612 dslf_fa13:     0.000 omega:    -0.035 fa_dun:     0.040 p_aa_pp:    -0.197 yhh_planarity:     0.000 ref:     1.152 rama_prepro:    -0.052
RSD_WTD: 39  fa_atr:    -5.339 fa_rep:     0.642 fa_sol:     1.168 fa_intra_rep:     0.012 fa_intra_sol_xover4:     0.044 lk_ball_wtd:     0.066 fa_elec:    -1.656 pro_close:     0.000 hbond_sr_bb:     0.000 hbond_lr_bb:     0.000 hbond_bb_sc:     0.000 hbond_sc:     0.000 dslf_fa13:     0.000 omega:     2.144 fa_dun:     0.116 p_aa_pp:    -0.603 yhh_planarity:     0.000 ref:     2.643 rama_prepro:    -0.072
RSD_WTD: 40  fa_atr:    -3.331 fa_rep:     0.150 fa_sol:     1.436 fa_intra_rep:     0.008 fa_intra_sol_xover4:     0.056 lk_ball_wtd:    -0.387 fa_elec:    -0.465 pro_close:     0.000 hbond_sr_bb:     0.000 hbond_lr_bb:     0.000 hbond_bb_sc:     0.000 hbond_sc:     0.000 dslf_fa13:     0.000 omega:     0.093 fa_dun:     0.032 p_aa_pp:     0.054 yhh_planarity:     0.000 ref:     1.152 rama_prepro:    -0.104
RSD_WTD: 41  fa_atr:    -8.394 fa_rep:     1.461 fa_sol:     1.721 fa_intra_rep:     0.011 fa_intra_sol_xover4:     0.041 lk_ball_wtd:     0.082 fa_elec:    -2.509 pro_close:     0.000 hbond_sr_bb:     0.000 hbond_lr_bb:     0.000 hbond_bb_sc:     0.000 hbond_sc:     0.000 dslf_fa13:     0.000 omega:     0.002 fa_dun:     1.698 p_aa_pp:    -0.548 yhh_planarity:     0.000 ref:     2.643 rama_prepro:    -0.066
RSD_WTD: 42  fa_atr:    -5.240 fa_rep:     0.503 fa_sol:     5.009 fa_intra_rep:     0.004 fa_intra_sol_xover4:     0.237 lk_ball_wtd:     0.228 fa_elec:    -2.892 pro_close:     0.325 hbond_sr_bb:     0.000 hbond_lr_bb:     0.000 hbond_bb_sc:    -0.777 hbond_sc:    -0.641 dslf_fa13:     0.000 omega:     0.019 fa_dun:     2.436 p_aa_pp:     0.209 yhh_planarity:     0.000 ref:    -1.340 rama_prepro:     0.136
RSD_WTD: 43  fa_atr:    -5.021 fa_rep:     0.791 fa_sol:     2.448 fa_intra_rep:     0.003 fa_intra_sol_xover4:     0.069 lk_ball_wtd:    -0.375 fa_elec:    -0.528 pro_close:     0.731 hbond_sr_bb:     0.000 hbond_lr_bb:     0.000 hbond_bb_sc:     0.000 hbond_sc:     0.000 dslf_fa13:     0.000 omega:    -0.079 fa_dun:     0.072 p_aa_pp:    -0.717 yhh_planarity:     0.000 ref:    -1.643 rama_prepro:     0.220
RSD_WTD: 44  fa_atr:    -1.467 fa_rep:     0.024 fa_sol:     1.837 fa_intra_rep:     0.000 fa_intra_sol_xover4:     0.000 lk_ball_wtd:     0.046 fa_elec:    -1.316 pro_close:     0.000 hbond_sr_bb:     0.000 hbond_lr_bb:     0.000 hbond_bb_sc:     0.000 hbond_sc:     0.000 dslf_fa13:     0.000 omega:    -0.137 fa_dun:     0.000 p_aa_pp:    -1.333 yhh_planarity:     0.000 ref:     0.798 rama_prepro:    -0.290
RSD_WTD: 45  fa_atr:    -5.844 fa_rep:     0.452 fa_sol:     5.668 fa_intra_rep:     0.005 fa_intra_sol_xover4:     0.202 lk_ball_wtd:     0.237 fa_elec:    -3.815 pro_close:     0.000 hbond_sr_bb:     0.000 hbond_lr_bb:     0.000 hbond_bb_sc:    -0.777 hbond_sc:    -0.641 dslf_fa13:     0.000 omega:     0.800 fa_dun:     3.455 p_aa_pp:    -0.049 yhh_planarity:     0.000 ref:    -2.725 rama_prepro:    -0.447
RSD_WTD: 46  fa_atr:    -3.856 fa_rep:     0.443 fa_sol:     3.609 fa_intra_rep:     0.004 fa_intra_sol_xover4:     0.202 lk_ball_wtd:    -0.107 fa_elec:    -2.312 pro_close:     0.000 hbond_sr_bb:     0.000 hbond_lr_bb:     0.000 hbond_bb_sc:     0.000 hbond_sc:    -0.226 dslf_fa13:     0.000 omega:    -0.059 fa_dun:     3.429 p_aa_pp:     0.332 yhh_planarity:     0.000 ref:    -2.725 rama_prepro:     0.008
RSD_WTD: 47  fa_atr:    -5.192 fa_rep:     0.358 fa_sol:     1.938 fa_intra_rep:     0.010 fa_intra_sol_xover4:     0.036 lk_ball_wtd:     0.048 fa_elec:    -1.938 pro_close:     0.000 hbond_sr_bb:     0.000 hbond_lr_bb:     0.000 hbond_bb_sc:     0.000 hbond_sc:     0.000 dslf_fa13:     0.000 omega:     0.302 fa_dun:     0.360 p_aa_pp:    -0.746 yhh_planarity:     0.000 ref:     2.643 rama_prepro:     0.008
RSD_WTD: 48  fa_atr:    -4.309 fa_rep:     0.296 fa_sol:     3.704 fa_intra_rep:     0.005 fa_intra_sol_xover4:     0.205 lk_ball_wtd:    -0.024 fa_elec:    -2.612 pro_close:     0.000 hbond_sr_bb:     0.000 hbond_lr_bb:     0.000 hbond_bb_sc:     0.000 hbond_sc:    -1.065 dslf_fa13:     0.000 omega:     0.371 fa_dun:     3.661 p_aa_pp:     0.281 yhh_planarity:     0.000 ref:    -2.725 rama_prepro:    -0.066
RSD_WTD: 49  fa_atr:    -5.508 fa_rep:     0.671 fa_sol:     1.522 fa_intra_rep:     0.011 fa_intra_sol_xover4:     0.037 lk_ball_wtd:     0.080 fa_elec:    -1.811 pro_close:     0.000 hbond_sr_bb:     0.000 hbond_lr_bb:     0.000 hbond_bb_sc:     0.000 hbond_sc:     0.000 dslf_fa13:     0.000 omega:     0.119 fa_dun:     1.577 p_aa_pp:    -0.794 yhh_planarity:     0.000 ref:     2.643 rama_prepro:    -0.107
RSD_WTD: 50  fa_atr:    -3.691 fa_rep:     0.177 fa_sol:     1.823 fa_intra_rep:     0.005 fa_intra_sol_xover4:     0.051 lk_ball_wtd:    -0.395 fa_elec:    -0.485 pro_close:     0.000 hbond_sr_bb:     0.000 hbond_lr_bb:     0.000 hbond_bb_sc:     0.000 hbond_sc:     0.000 dslf_fa13:     0.000 omega:     0.546 fa_dun:     0.067 p_aa_pp:    -0.209 yhh_planarity:     0.000 ref:     1.152 rama_prepro:    -0.143
RSD_WTD: 51  fa_atr:    -9.390 fa_rep:     0.871 fa_sol:     1.654 fa_intra_rep:     0.020 fa_intra_sol_xover4:     0.251 lk_ball_wtd:    -0.111 fa_elec:    -2.163 pro_close:     0.000 hbond_sr_bb:     0.000 hbond_lr_bb:     0.000 hbond_bb_sc:     0.000 hbond_sc:     0.000 dslf_fa13:     0.000 omega:     0.008 fa_dun:     1.670 p_aa_pp:    -0.291 yhh_planarity:     0.000 ref:     1.218 rama_prepro:    -0.087
RSD_WTD: 52  fa_atr:    -2.258 fa_rep:     0.170 fa_sol:     1.615 fa_intra_rep:     0.001 fa_intra_sol_xover4:     0.025 lk_ball_wtd:    -0.167 fa_elec:    -0.640 pro_close:     0.000 hbond_sr_bb:     0.000 hbond_lr_bb:     0.000 hbond_bb_sc:     0.000 hbond_sc:     0.000 dslf_fa13:     0.000 omega:    -0.018 fa_dun:     0.747 p_aa_pp:     0.280 yhh_planarity:     0.000 ref:    -0.290 rama_prepro:    -0.049
RSD_WTD: 53  fa_atr:    -4.010 fa_rep:     0.388 fa_sol:     1.704 fa_intra_rep:     0.001 fa_intra_sol_xover4:     0.000 lk_ball_wtd:    -0.187 fa_elec:    -0.449 pro_close:     0.000 hbond_sr_bb:     0.000 hbond_lr_bb:     0.000 hbond_bb_sc:     0.000 hbond_sc:     0.000 dslf_fa13:     0.000 omega:     0.370 fa_dun:     0.000 p_aa_pp:     0.049 yhh_planarity:     0.000 ref:     1.325 rama_prepro:     0.383
RSD_WTD: 54  fa_atr:    -1.148 fa_rep:     0.049 fa_sol:     0.802 fa_intra_rep:     0.004 fa_intra_sol_xover4:     0.251 lk_ball_wtd:    -0.081 fa_elec:     0.140 pro_close:     0.000 hbond_sr_bb:     0.000 hbond_lr_bb:     0.000 hbond_bb_sc:     0.000 hbond_sc:     0.000 dslf_fa13:     0.000 omega:     0.336 fa_dun:     1.690 p_aa_pp:     0.040 yhh_planarity:     0.000 ref:    -1.340 rama_prepro:     0.242
RSD_WTD: 55  fa_atr:    -4.524 fa_rep:     0.689 fa_sol:     4.891 fa_intra_rep:     0.007 fa_intra_sol_xover4:     0.648 lk_ball_wtd:    -0.050 fa_elec:    -2.404 pro_close:     0.114 hbond_sr_bb:     0.000 hbond_lr_bb:     0.000 hbond_bb_sc:    -0.470 hbond_sc:     0.000 dslf_fa13:     0.000 omega:     0.240 fa_dun:     2.220 p_aa_pp:    -0.406 yhh_planarity:     0.000 ref:    -2.146 rama_prepro:    -0.151
RSD_WTD: 56  fa_atr:    -4.065 fa_rep:     0.499 fa_sol:     2.767 fa_intra_rep:     0.003 fa_intra_sol_xover4:     0.039 lk_ball_wtd:     0.007 fa_elec:    -0.915 pro_close:     0.755 hbond_sr_bb:     0.000 hbond_lr_bb:     0.000 hbond_bb_sc:     0.000 hbond_sc:     0.000 dslf_fa13:     0.000 omega:     0.178 fa_dun:     0.373 p_aa_pp:    -0.518 yhh_planarity:     0.000 ref:    -1.643 rama_prepro:    -0.263
RSD_WTD: 57  fa_atr:    -4.391 fa_rep:     0.540 fa_sol:     4.663 fa_intra_rep:     0.004 fa_intra_sol_xover4:     0.418 lk_ball_wtd:    -0.144 fa_elec:    -2.558 pro_close:     0.000 hbond_sr_bb:     0.000 hbond_lr_bb:     0.000 hbond_bb_sc:    -0.470 hbond_sc:     0.000 dslf_fa13:     0.000 omega:     0.976 fa_dun:     2.649 p_aa_pp:     0.047 yhh_planarity:     0.000 ref:    -0.301 rama_prepro:    -0.275
RSD_WTD: 58  fa_atr:    -4.392 fa_rep:     0.386 fa_sol:     3.069 fa_intra_rep:     0.008 fa_intra_sol_xover4:     0.136 lk_ball_wtd:    -0.169 fa_elec:    -0.957 pro_close:     0.000 hbond_sr_bb:     0.000 hbond_lr_bb:     0.000 hbond_bb_sc:     0.000 hbond_sc:     0.000 dslf_fa13:     0.000 omega:     0.038 fa_dun:     2.475 p_aa_pp:    -0.032 yhh_planarity:     0.000 ref:    -0.715 rama_prepro:    -0.383
RSD_WTD: 59  fa_atr:    -9.594 fa_rep:     1.628 fa_sol:     2.490 fa_intra_rep:     0.023 fa_intra_sol_xover4:     0.279 lk_ball_wtd:    -0.201 fa_elec:    -1.106 pro_close:     0.000 hbond_sr_bb:     0.000 hbond_lr_bb:     0.000 hbond_bb_sc:     0.000 hbond_sc:     0.000 dslf_fa13:     0.000 omega:    -0.052 fa_dun:     3.431 p_aa_pp:     0.039 yhh_planarity:     0.000 ref:     1.218 rama_prepro:    -0.465
RSD_WTD: 60  fa_atr:    -5.748 fa_rep:     0.771 fa_sol:     4.703 fa_intra_rep:     0.005 fa_intra_sol_xover4:     0.290 lk_ball_wtd:    -0.001 fa_elec:    -1.865 pro_close:     0.000 hbond_sr_bb:     0.000 hbond_lr_bb:     0.000 hbond_bb_sc:     0.000 hbond_sc:     0.000 dslf_fa13:     0.000 omega:     0.085 fa_dun:     2.476 p_aa_pp:     0.050 yhh_planarity:     0.000 ref:    -1.340 rama_prepro:    -0.281
RSD_WTD: 61  fa_atr:    -3.829 fa_rep:     0.813 fa_sol:     4.051 fa_intra_rep:     0.012 fa_intra_sol_xover4:     0.251 lk_ball_wtd:     0.038 fa_elec:    -1.917 pro_close:     0.664 hbond_sr_bb:     0.000 hbond_lr_bb:     0.000 hbond_bb_sc:     0.000 hbond_sc:    -0.119 dslf_fa13:     0.000 omega:     0.098 fa_dun:     2.949 p_aa_pp:    -0.217 yhh_planarity:     0.000 ref:    -0.095 rama_prepro:     0.039
RSD_WTD: 62  fa_atr:    -6.050 fa_rep:     0.890 fa_sol:     2.362 fa_intra_rep:     0.004 fa_intra_sol_xover4:     0.125 lk_ball_wtd:    -0.025 fa_elec:    -1.767 pro_close:     2.022 hbond_sr_bb:     0.000 hbond_lr_bb:     0.000 hbond_bb_sc:     0.000 hbond_sc:     0.000 dslf_fa13:     0.000 omega:    -0.007 fa_dun:     0.741 p_aa_pp:    -0.608 yhh_planarity:     0.000 ref:    -1.643 rama_prepro:     0.028
RSD_WTD: 63  fa_atr:    -6.524 fa_rep:     0.503 fa_sol:     5.637 fa_intra_rep:     0.010 fa_intra_sol_xover4:     0.212 lk_ball_wtd:     0.327 fa_elec:    -3.434 pro_close:     0.000 hbond_sr_bb:     0.000 hbond_lr_bb:     0.000 hbond_bb_sc:     0.000 hbond_sc:    -0.028 dslf_fa13:     0.000 omega:     0.035 fa_dun:     3.798 p_aa_pp:     0.168 yhh_planarity:     0.000 ref:    -1.451 rama_prepro:    -0.075
RSD_WTD: 64  fa_atr:    -8.948 fa_rep:     0.698 fa_sol:     1.139 fa_intra_rep:     0.019 fa_intra_sol_xover4:     0.345 lk_ball_wtd:     0.092 fa_elec:    -2.510 pro_close:     0.000 hbond_sr_bb:     0.000 hbond_lr_bb:     0.000 hbond_bb_sc:     0.000 hbond_sc:     0.000 dslf_fa13:     0.000 omega:     0.994 fa_dun:     3.317 p_aa_pp:    -0.128 yhh_planarity:     0.000 ref:     1.218 rama_prepro:     0.100
RSD_WTD: 65  fa_atr:    -6.175 fa_rep:     0.541 fa_sol:     4.047 fa_intra_rep:     0.005 fa_intra_sol_xover4:     0.056 lk_ball_wtd:     0.019 fa_elec:    -2.545 pro_close:     0.000 hbond_sr_bb:     0.000 hbond_lr_bb:     0.000 hbond_bb_sc:     0.000 hbond_sc:    -0.028 dslf_fa13:     0.000 omega:    -0.055 fa_dun:     1.542 p_aa_pp:     0.134 yhh_planarity:     0.000 ref:     1.152 rama_prepro:     0.190
RSD_WTD: 66  fa_atr:    -8.137 fa_rep:     0.550 fa_sol:     1.003 fa_intra_rep:     0.017 fa_intra_sol_xover4:     0.114 lk_ball_wtd:    -0.102 fa_elec:    -2.354 pro_close:     0.000 hbond_sr_bb:     0.000 hbond_lr_bb:     0.000 hbond_bb_sc:     0.000 hbond_sc:     0.000 dslf_fa13:     0.000 omega:    -0.016 fa_dun:     2.537 p_aa_pp:    -0.683 yhh_planarity:     0.000 ref:     2.304 rama_prepro:    -0.093
RSD_WTD: 67  fa_atr:    -6.772 fa_rep:     0.730 fa_sol:     6.102 fa_intra_rep:     0.005 fa_intra_sol_xover4:     0.244 lk_ball_wtd:     0.436 fa_elec:    -4.861 pro_close:     0.000 hbond_sr_bb:     0.000 hbond_lr_bb:     0.000 hbond_bb_sc:     0.000 hbond_sc:    -1.480 dslf_fa13:     0.000 omega:    -0.026 fa_dun:     3.324 p_aa_pp:     0.216 yhh_planarity:     0.000 ref:    -2.725 rama_prepro:    -0.140
RSD_WTD: 68  fa_atr:   -10.056 fa_rep:     1.687 fa_sol:     1.726 fa_intra_rep:     0.019 fa_intra_sol_xover4:     0.449 lk_ball_wtd:    -0.345 fa_elec:    -0.605 pro_close:     0.000 hbond_sr_bb:     0.000 hbond_lr_bb:     0.000 hbond_bb_sc:     0.000 hbond_sc:     0.000 dslf_fa13:     0.000 omega:     0.044 fa_dun:     3.504 p_aa_pp:    -0.034 yhh_planarity:     0.000 ref:     2.261 rama_prepro:     0.214
RSD_WTD: 69  fa_atr:    -3.935 fa_rep:     0.683 fa_sol:     0.948 fa_intra_rep:     0.016 fa_intra_sol_xover4:     0.081 lk_ball_wtd:    -0.109 fa_elec:    -0.314 pro_close:     0.000 hbond_sr_bb:     0.000 hbond_lr_bb:     0.000 hbond_bb_sc:     0.000 hbond_sc:     0.000 dslf_fa13:     0.000 omega:    -0.020 fa_dun:     0.939 p_aa_pp:    -0.354 yhh_planarity:     0.000 ref:     1.661 rama_prepro:     0.126
RSD_WTD: 70  fa_atr:    -4.513 fa_rep:     0.513 fa_sol:     4.535 fa_intra_rep:     0.010 fa_intra_sol_xover4:     0.294 lk_ball_wtd:    -0.410 fa_elec:    -2.326 pro_close:     0.000 hbond_sr_bb:     0.000 hbond_lr_bb:     0.000 hbond_bb_sc:     0.000 hbond_sc:    -0.300 dslf_fa13:     0.000 omega:    -0.012 fa_dun:     3.028 p_aa_pp:    -0.142 yhh_planarity:     0.000 ref:    -2.725 rama_prepro:     0.267
RSD_WTD: 71  fa_atr:    -5.904 fa_rep:     1.034 fa_sol:     8.445 fa_intra_rep:     0.011 fa_intra_sol_xover4:     0.715 lk_ball_wtd:    -0.219 fa_elec:    -2.854 pro_close:     0.000 hbond_sr_bb:     0.000 hbond_lr_bb:     0.000 hbond_bb_sc:    -0.649 hbond_sc:     0.000 dslf_fa13:     0.000 omega:     0.301 fa_dun:     4.456 p_aa_pp:    -0.731 yhh_planarity:     0.000 ref:    -2.146 rama_prepro:     0.222
RSD_WTD: 72  fa_atr:    -3.905 fa_rep:     0.213 fa_sol:     5.091 fa_intra_rep:     0.014 fa_intra_sol_xover4:     0.313 lk_ball_wtd:    -0.276 fa_elec:    -2.382 pro_close:     0.000 hbond_sr_bb:     0.000 hbond_lr_bb:     0.000 hbond_bb_sc:     0.000 hbond_sc:    -0.300 dslf_fa13:     0.000 omega:    -0.054 fa_dun:     1.226 p_aa_pp:     0.077 yhh_planarity:     0.000 ref:    -0.715 rama_prepro:    -0.121
RSD_WTD: 73  fa_atr:    -3.226 fa_rep:     1.230 fa_sol:     4.913 fa_intra_rep:     0.007 fa_intra_sol_xover4:     0.918 lk_ball_wtd:     0.193 fa_elec:    -1.359 pro_close:     0.000 hbond_sr_bb:     0.000 hbond_lr_bb:     0.000 hbond_bb_sc:    -0.428 hbond_sc:     0.000 dslf_fa13:     0.000 omega:     0.009 fa_dun:     3.953 p_aa_pp:     0.228 yhh_planarity:     0.000 ref:    -2.146 rama_prepro:     0.081
RSD_WTD: 74  fa_atr:    -1.725 fa_rep:     0.319 fa_sol:     2.713 fa_intra_rep:     0.000 fa_intra_sol_xover4:     0.000 lk_ball_wtd:     0.118 fa_elec:    -0.542 pro_close:     0.000 hbond_sr_bb:     0.000 hbond_lr_bb:     0.000 hbond_bb_sc:     0.000 hbond_sc:     0.000 dslf_fa13:     0.000 omega:    -0.133 fa_dun:     0.000 p_aa_pp:    -0.858 yhh_planarity:     0.000 ref:     0.798 rama_prepro:    -0.146
RSD_WTD: 75  fa_atr:    -4.348 fa_rep:     1.467 fa_sol:     7.687 fa_intra_rep:     0.006 fa_intra_sol_xover4:     0.604 lk_ball_wtd:     0.118 fa_elec:     0.718 pro_close:     0.000 hbond_sr_bb:     0.000 hbond_lr_bb:     0.000 hbond_bb_sc:    -0.221 hbond_sc:     0.000 dslf_fa13:     0.000 omega:     0.049 fa_dun:     5.833 p_aa_pp:     0.237 yhh_planarity:     0.000 ref:    -2.146 rama_prepro:     0.054
RSD_WTD: 76  fa_atr:    -2.335 fa_rep:     1.746 fa_sol:     2.461 fa_intra_rep:     0.000 fa_intra_sol_xover4:     0.000 lk_ball_wtd:    -0.473 fa_elec:    -0.528 pro_close:     0.000 hbond_sr_bb:     0.000 hbond_lr_bb:     0.000 hbond_bb_sc:     0.000 hbond_sc:     0.000 dslf_fa13:     0.000 omega:    -0.129 fa_dun:     0.000 p_aa_pp:    -1.516 yhh_planarity:     0.000 ref:     0.798 rama_prepro:     0.582
RSD_WTD: 77  fa_atr:    -3.768 fa_rep:     2.122 fa_sol:     4.269 fa_intra_rep:     0.026 fa_intra_sol_xover4:     0.220 lk_ball_wtd:     0.007 fa_elec:     0.636 pro_close:     0.000 hbond_sr_bb:     0.000 hbond_lr_bb:     0.000 hbond_bb_sc:     0.000 hbond_sc:     0.000 dslf_fa13:     0.000 omega:     0.024 fa_dun:     4.626 p_aa_pp:    -0.175 yhh_planarity:     0.000 ref:     0.582 rama_prepro:     0.165
RSD_WTD: 78  fa_atr:    -6.886 fa_rep:     2.511 fa_sol:     1.243 fa_intra_rep:     0.041 fa_intra_sol_xover4:     0.119 lk_ball_wtd:    -0.280 fa_elec:    -0.593 pro_close:     0.000 hbond_sr_bb:     0.000 hbond_lr_bb:     0.000 hbond_bb_sc:     0.000 hbond_sc:     0.000 dslf_fa13:     0.000 omega:    -0.046 fa_dun:     3.460 p_aa_pp:    -0.772 yhh_planarity:     0.000 ref:     2.304 rama_prepro:    -0.304
RSD_WTD: 79  fa_atr:    -3.919 fa_rep:     1.813 fa_sol:     4.564 fa_intra_rep:     0.001 fa_intra_sol_xover4:     0.020 lk_ball_wtd:    -0.018 fa_elec:    -1.780 pro_close:     0.000 hbond_sr_bb:     0.000 hbond_lr_bb:     0.000 hbond_bb_sc:    -0.942 hbond_sc:     0.000 dslf_fa13:     0.000 omega:    -0.023 fa_dun:     1.613 p_aa_pp:    -0.409 yhh_planarity:     0.000 ref:    -0.290 rama_prepro:    -0.215
RSD_WTD: 80  fa_atr:    -2.813 fa_rep:     1.408 fa_sol:     3.052 fa_intra_rep:     0.003 fa_intra_sol_xover4:     0.000 lk_ball_wtd:     0.007 fa_elec:    -0.454 pro_close:     0.000 hbond_sr_bb:     0.000 hbond_lr_bb:     0.000 hbond_bb_sc:     0.000 hbond_sc:     0.000 dslf_fa13:     0.000 omega:    -0.023 fa_dun:     0.000 p_aa_pp:     0.157 yhh_planarity:     0.000 ref:     1.325 rama_prepro:     1.492
RSD_WTD: 81  fa_atr:    -2.697 fa_rep:     0.354 fa_sol:     2.432 fa_intra_rep:     0.003 fa_intra_sol_xover4:     0.000 lk_ball_wtd:    -0.083 fa_elec:    -0.898 pro_close:     0.000 hbond_sr_bb:     0.000 hbond_lr_bb:     0.000 hbond_bb_sc:    -0.499 hbond_sc:     0.000 dslf_fa13:     0.000 omega:    -0.146 fa_dun:     0.000 p_aa_pp:    -0.224 yhh_planarity:     0.000 ref:     1.325 rama_prepro:     1.534
RSD_WTD: 82  fa_atr:    -7.562 fa_rep:     3.561 fa_sol:     7.652 fa_intra_rep:     0.008 fa_intra_sol_xover4:     0.314 lk_ball_wtd:    -0.307 fa_elec:    -1.222 pro_close:     0.000 hbond_sr_bb:     0.000 hbond_lr_bb:     0.000 hbond_bb_sc:    -0.942 hbond_sc:     0.000 dslf_fa13:     0.000 omega:     0.034 fa_dun:     5.979 p_aa_pp:    -0.234 yhh_planarity:     0.000 ref:    -2.725 rama_prepro:    -0.112
RSD_WTD: 83  fa_atr:    -5.856 fa_rep:     1.313 fa_sol:     5.708 fa_intra_rep:     0.009 fa_intra_sol_xover4:     0.215 lk_ball_wtd:     0.283 fa_elec:    -3.630 pro_close:     0.000 hbond_sr_bb:     0.000 hbond_lr_bb:     0.000 hbond_bb_sc:     0.000 hbond_sc:    -0.677 dslf_fa13:     0.000 omega:     0.108 fa_dun:     1.628 p_aa_pp:    -0.145 yhh_planarity:     0.000 ref:    -0.715 rama_prepro:    -0.278
RSD_WTD: 84  fa_atr:    -3.870 fa_rep:     0.276 fa_sol:     4.108 fa_intra_rep:     0.007 fa_intra_sol_xover4:     0.345 lk_ball_wtd:    -0.665 fa_elec:    -0.514 pro_close:     0.000 hbond_sr_bb:     0.000 hbond_lr_bb:     0.000 hbond_bb_sc:     0.000 hbond_sc:     0.000 dslf_fa13:     0.000 omega:     0.052 fa_dun:     2.446 p_aa_pp:    -0.014 yhh_planarity:     0.000 ref:    -2.725 rama_prepro:     0.011
RSD_WTD: 85  fa_atr:    -4.545 fa_rep:     1.223 fa_sol:     4.491 fa_intra_rep:     0.008 fa_intra_sol_xover4:     0.653 lk_ball_wtd:     0.012 fa_elec:    -2.856 pro_close:     0.000 hbond_sr_bb:     0.000 hbond_lr_bb:     0.000 hbond_bb_sc:    -0.499 hbond_sc:    -0.463 dslf_fa13:     0.000 omega:    -0.045 fa_dun:     2.572 p_aa_pp:    -0.110 yhh_planarity:     0.000 ref:    -1.451 rama_prepro:    -0.097
RSD_WTD: 86  fa_atr:    -3.459 fa_rep:     1.083 fa_sol:     2.605 fa_intra_rep:     0.000 fa_intra_sol_xover4:     0.000 lk_ball_wtd:     0.091 fa_elec:    -1.024 pro_close:     0.000 hbond_sr_bb:     0.000 hbond_lr_bb:     0.000 hbond_bb_sc:     0.000 hbond_sc:     0.000 dslf_fa13:     0.000 omega:    -0.012 fa_dun:     0.000 p_aa_pp:     1.395 yhh_planarity:     0.000 ref:     0.798 rama_prepro:     3.448
RSD_WTD: 87  fa_atr:    -7.423 fa_rep:     0.689 fa_sol:     6.676 fa_intra_rep:     0.018 fa_intra_sol_xover4:     0.429 lk_ball_wtd:     0.346 fa_elec:    -4.162 pro_close:     0.000 hbond_sr_bb:     0.000 hbond_lr_bb:     0.000 hbond_bb_sc:     0.000 hbond_sc:    -0.941 dslf_fa13:     0.000 omega:     0.689 fa_dun:     2.132 p_aa_pp:    -0.134 yhh_planarity:     0.000 ref:    -0.095 rama_prepro:     3.853
RSD_WTD: 88  fa_atr:    -6.940 fa_rep:     1.401 fa_sol:     1.580 fa_intra_rep:     0.012 fa_intra_sol_xover4:     0.038 lk_ball_wtd:     0.097 fa_elec:    -2.390 pro_close:     0.000 hbond_sr_bb:     0.000 hbond_lr_bb:     0.000 hbond_bb_sc:     0.000 hbond_sc:     0.000 dslf_fa13:     0.000 omega:     0.066 fa_dun:     0.223 p_aa_pp:    -0.739 yhh_planarity:     0.000 ref:     2.643 rama_prepro:     0.036
RSD_WTD: 89  fa_atr:    -7.113 fa_rep:     0.904 fa_sol:     7.371 fa_intra_rep:     0.005 fa_intra_sol_xover4:     0.262 lk_ball_wtd:     0.641 fa_elec:    -5.677 pro_close:     0.000 hbond_sr_bb:     0.000 hbond_lr_bb:     0.000 hbond_bb_sc:     0.000 hbond_sc:    -0.371 dslf_fa13:     0.000 omega:     0.214 fa_dun:     2.975 p_aa_pp:     0.309 yhh_planarity:     0.000 ref:    -2.725 rama_prepro:    -0.056
RSD_WTD: 90  fa_atr:    -6.760 fa_rep:     0.395 fa_sol:     1.146 fa_intra_rep:     0.011 fa_intra_sol_xover4:     0.046 lk_ball_wtd:     0.167 fa_elec:    -2.199 pro_close:     0.000 hbond_sr_bb:     0.000 hbond_lr_bb:     0.000 hbond_bb_sc:     0.000 hbond_sc:     0.000 dslf_fa13:     0.000 omega:     0.612 fa_dun:     0.379 p_aa_pp:    -0.498 yhh_planarity:     0.000 ref:     2.643 rama_prepro:     0.082
RSD_WTD: 91  fa_atr:    -6.733 fa_rep:     0.716 fa_sol:     7.159 fa_intra_rep:     0.012 fa_intra_sol_xover4:     0.255 lk_ball_wtd:     0.377 fa_elec:    -5.551 pro_close:     0.000 hbond_sr_bb:     0.000 hbond_lr_bb:     0.000 hbond_bb_sc:     0.000 hbond_sc:    -0.731 dslf_fa13:     0.000 omega:     0.012 fa_dun:     4.566 p_aa_pp:     0.211 yhh_planarity:     0.000 ref:    -0.095 rama_prepro:     0.069
RSD_WTD: 92  fa_atr:    -6.999 fa_rep:     1.083 fa_sol:     0.802 fa_intra_rep:     0.011 fa_intra_sol_xover4:     0.031 lk_ball_wtd:     0.032 fa_elec:    -1.412 pro_close:     0.000 hbond_sr_bb:     0.000 hbond_lr_bb:     0.000 hbond_bb_sc:     0.000 hbond_sc:     0.000 dslf_fa13:     0.000 omega:     0.365 fa_dun:     1.637 p_aa_pp:    -0.422 yhh_planarity:     0.000 ref:     2.643 rama_prepro:     0.069
RSD_WTD: 93  fa_atr:    -5.452 fa_rep:     0.388 fa_sol:     5.412 fa_intra_rep:     0.005 fa_intra_sol_xover4:     0.291 lk_ball_wtd:     0.373 fa_elec:    -4.253 pro_close:     0.000 hbond_sr_bb:     0.000 hbond_lr_bb:     0.000 hbond_bb_sc:     0.000 hbond_sc:    -0.119 dslf_fa13:     0.000 omega:     0.404 fa_dun:     3.200 p_aa_pp:     0.149 yhh_planarity:     0.000 ref:    -2.725 rama_prepro:     0.275
RSD_WTD: 94  fa_atr:    -7.541 fa_rep:     1.443 fa_sol:     1.495 fa_intra_rep:     0.018 fa_intra_sol_xover4:     0.267 lk_ball_wtd:     0.047 fa_elec:    -1.287 pro_close:     0.000 hbond_sr_bb:     0.000 hbond_lr_bb:     0.000 hbond_bb_sc:     0.000 hbond_sc:     0.000 dslf_fa13:     0.000 omega:    -0.043 fa_dun:     2.671 p_aa_pp:    -0.148 yhh_planarity:     0.000 ref:     1.218 rama_prepro:     0.256
RSD_WTD: 95  fa_atr:    -3.004 fa_rep:     0.076 fa_sol:     4.170 fa_intra_rep:     0.007 fa_intra_sol_xover4:     0.409 lk_ball_wtd:     0.676 fa_elec:    -3.315 pro_close:     0.000 hbond_sr_bb:     0.000 hbond_lr_bb:     0.000 hbond_bb_sc:     0.000 hbond_sc:    -0.671 dslf_fa13:     0.000 omega:     0.130 fa_dun:     3.083 p_aa_pp:     0.236 yhh_planarity:     0.000 ref:    -2.725 rama_prepro:     0.867
RSD_WTD: 96  fa_atr:    -1.376 fa_rep:     0.059 fa_sol:     1.438 fa_intra_rep:     0.000 fa_intra_sol_xover4:     0.000 lk_ball_wtd:    -0.108 fa_elec:     0.158 pro_close:     0.000 hbond_sr_bb:     0.000 hbond_lr_bb:     0.000 hbond_bb_sc:     0.000 hbond_sc:     0.000 dslf_fa13:     0.000 omega:    -0.249 fa_dun:     0.000 p_aa_pp:    -1.266 yhh_planarity:     0.000 ref:     0.798 rama_prepro:     1.260
RSD_WTD: 97  fa_atr:    -3.842 fa_rep:     0.375 fa_sol:     3.924 fa_intra_rep:     0.004 fa_intra_sol_xover4:     0.681 lk_ball_wtd:     0.025 fa_elec:    -1.751 pro_close:     0.000 hbond_sr_bb:     0.000 hbond_lr_bb:     0.000 hbond_bb_sc:     0.000 hbond_sc:     0.000 dslf_fa13:     0.000 omega:    -0.035 fa_dun:     2.657 p_aa_pp:    -0.412 yhh_planarity:     0.000 ref:    -2.146 rama_prepro:     0.002
RSD_WTD: 98  fa_atr:    -5.807 fa_rep:     0.278 fa_sol:     5.079 fa_intra_rep:     0.011 fa_intra_sol_xover4:     0.153 lk_ball_wtd:    -0.114 fa_elec:    -2.322 pro_close:     0.000 hbond_sr_bb:     0.000 hbond_lr_bb:     0.000 hbond_bb_sc:     0.000 hbond_sc:     0.000 dslf_fa13:     0.000 omega:     1.177 fa_dun:     1.427 p_aa_pp:     0.092 yhh_planarity:     0.000 ref:    -0.715 rama_prepro:    -0.408
RSD_WTD: 99  fa_atr:    -9.441 fa_rep:     1.903 fa_sol:     1.885 fa_intra_rep:     0.010 fa_intra_sol_xover4:     0.055 lk_ball_wtd:     0.065 fa_elec:    -1.987 pro_close:     0.000 hbond_sr_bb:     0.000 hbond_lr_bb:     0.000 hbond_bb_sc:     0.000 hbond_sc:     0.000 dslf_fa13:     0.000 omega:     0.799 fa_dun:     1.617 p_aa_pp:     0.257 yhh_planarity:     0.000 ref:     1.657 rama_prepro:     0.375
RSD_WTD: 100  fa_atr:    -6.320 fa_rep:     0.280 fa_sol:     6.467 fa_intra_rep:     0.011 fa_intra_sol_xover4:     0.327 lk_ball_wtd:     0.578 fa_elec:    -5.273 pro_close:     0.000 hbond_sr_bb:     0.000 hbond_lr_bb:     0.000 hbond_bb_sc:     0.000 hbond_sc:    -0.671 dslf_fa13:     0.000 omega:     0.001 fa_dun:     3.317 p_aa_pp:     0.052 yhh_planarity:     0.000 ref:    -0.095 rama_prepro:     0.407
RSD_WTD: 101  fa_atr:    -7.467 fa_rep:     0.624 fa_sol:     1.062 fa_intra_rep:     0.012 fa_intra_sol_xover4:     0.045 lk_ball_wtd:     0.103 fa_elec:    -2.062 pro_close:     0.000 hbond_sr_bb:     0.000 hbond_lr_bb:     0.000 hbond_bb_sc:     0.000 hbond_sc:     0.000 dslf_fa13:     0.000 omega:     0.958 fa_dun:     0.445 p_aa_pp:    -0.541 yhh_planarity:     0.000 ref:     2.643 rama_prepro:    -0.037
RSD_WTD: 102  fa_atr:    -5.808 fa_rep:     0.292 fa_sol:     5.286 fa_intra_rep:     0.010 fa_intra_sol_xover4:     0.201 lk_ball_wtd:     0.412 fa_elec:    -4.219 pro_close:     0.000 hbond_sr_bb:     0.000 hbond_lr_bb:     0.000 hbond_bb_sc:     0.000 hbond_sc:    -0.990 dslf_fa13:     0.000 omega:    -0.043 fa_dun:     2.126 p_aa_pp:     0.070 yhh_planarity:     0.000 ref:    -0.095 rama_prepro:    -0.003
RSD_WTD: 103  fa_atr:    -7.481 fa_rep:     0.903 fa_sol:     0.974 fa_intra_rep:     0.013 fa_intra_sol_xover4:     0.071 lk_ball_wtd:     0.216 fa_elec:    -2.267 pro_close:     0.000 hbond_sr_bb:     0.000 hbond_lr_bb:     0.000 hbond_bb_sc:     0.000 hbond_sc:     0.000 dslf_fa13:     0.000 omega:     0.277 fa_dun:     0.639 p_aa_pp:    -0.242 yhh_planarity:     0.000 ref:     1.661 rama_prepro:     0.006
RSD_WTD: 104  fa_atr:    -6.361 fa_rep:     0.346 fa_sol:     6.320 fa_intra_rep:     0.013 fa_intra_sol_xover4:     0.276 lk_ball_wtd:     0.652 fa_elec:    -5.271 pro_close:     0.000 hbond_sr_bb:     0.000 hbond_lr_bb:     0.000 hbond_bb_sc:     0.000 hbond_sc:    -1.159 dslf_fa13:     0.000 omega:     0.042 fa_dun:     4.151 p_aa_pp:     0.003 yhh_planarity:     0.000 ref:    -0.095 rama_prepro:     0.008
RSD_WTD: 105  fa_atr:    -8.765 fa_rep:     0.531 fa_sol:     7.592 fa_intra_rep:     0.009 fa_intra_sol_xover4:     0.552 lk_ball_wtd:    -0.051 fa_elec:    -3.559 pro_close:     0.000 hbond_sr_bb:     0.000 hbond_lr_bb:     0.000 hbond_bb_sc:    -1.060 hbond_sc:    -0.822 dslf_fa13:     0.000 omega:     0.472 fa_dun:     1.879 p_aa_pp:    -0.306 yhh_planarity:     0.000 ref:    -1.340 rama_prepro:     0.021
RSD_WTD: 106  fa_atr:    -4.200 fa_rep:     0.290 fa_sol:     5.490 fa_intra_rep:     0.005 fa_intra_sol_xover4:     0.334 lk_ball_wtd:     0.222 fa_elec:    -3.692 pro_close:     0.000 hbond_sr_bb:     0.000 hbond_lr_bb:     0.000 hbond_bb_sc:     0.000 hbond_sc:    -1.159 dslf_fa13:     0.000 omega:     0.229 fa_dun:     2.319 p_aa_pp:    -0.361 yhh_planarity:     0.000 ref:    -2.146 rama_prepro:    -0.365
RSD_WTD: 107  fa_atr:    -5.316 fa_rep:     1.016 fa_sol:     5.962 fa_intra_rep:     0.002 fa_intra_sol_xover4:     0.069 lk_ball_wtd:    -0.058 fa_elec:    -1.249 pro_close:     0.000 hbond_sr_bb:     0.000 hbond_lr_bb:     0.000 hbond_bb_sc:    -0.944 hbond_sc:    -0.822 dslf_fa13:     0.000 omega:    -0.023 fa_dun:     0.950 p_aa_pp:    -0.474 yhh_planarity:     0.000 ref:    -0.290 rama_prepro:    -0.559
RSD_WTD: 108  fa_atr:    -2.391 fa_rep:     0.109 fa_sol:     2.220 fa_intra_rep:     0.002 fa_intra_sol_xover4:     0.031 lk_ball_wtd:    -0.133 fa_elec:    -1.027 pro_close:     0.000 hbond_sr_bb:     0.000 hbond_lr_bb:     0.000 hbond_bb_sc:     0.000 hbond_sc:    -0.463 dslf_fa13:     0.000 omega:    -0.051 fa_dun:     0.863 p_aa_pp:    -0.231 yhh_planarity:     0.000 ref:    -0.290 rama_prepro:    -0.475
RSD_WTD: 109  fa_atr:    -3.787 fa_rep:     0.609 fa_sol:     3.843 fa_intra_rep:     0.006 fa_intra_sol_xover4:     0.085 lk_ball_wtd:    -0.045 fa_elec:    -0.643 pro_close:     1.760 hbond_sr_bb:     0.000 hbond_lr_bb:     0.000 hbond_bb_sc:    -0.884 hbond_sc:     0.000 dslf_fa13:     0.000 omega:     0.204 fa_dun:     0.025 p_aa_pp:    -0.291 yhh_planarity:     0.000 ref:     1.152 rama_prepro:    -0.460
RSD_WTD: 110  fa_atr:    -4.073 fa_rep:     0.453 fa_sol:     1.602 fa_intra_rep:     0.003 fa_intra_sol_xover4:     0.076 lk_ball_wtd:    -0.223 fa_elec:    -0.619 pro_close:     2.181 hbond_sr_bb:     0.000 hbond_lr_bb:     0.000 hbond_bb_sc:     0.000 hbond_sc:     0.000 dslf_fa13:     0.000 omega:    -0.047 fa_dun:     0.224 p_aa_pp:    -1.020 yhh_planarity:     0.000 ref:    -1.643 rama_prepro:    -0.553
RSD_WTD: 111  fa_atr:    -7.233 fa_rep:     1.931 fa_sol:     2.139 fa_intra_rep:     0.015 fa_intra_sol_xover4:     0.040 lk_ball_wtd:    -0.210 fa_elec:    -2.080 pro_close:     0.000 hbond_sr_bb:     0.000 hbond_lr_bb:     0.000 hbond_bb_sc:     0.000 hbond_sc:     0.000 dslf_fa13:     0.000 omega:     0.184 fa_dun:     0.063 p_aa_pp:    -0.769 yhh_planarity:     0.000 ref:     2.643 rama_prepro:    -0.549
RSD_WTD: 112  fa_atr:    -5.873 fa_rep:     0.548 fa_sol:     4.716 fa_intra_rep:     0.005 fa_intra_sol_xover4:     0.187 lk_ball_wtd:    -0.064 fa_elec:    -2.656 pro_close:     0.000 hbond_sr_bb:     0.000 hbond_lr_bb:     0.000 hbond_bb_sc:     0.000 hbond_sc:     0.000 dslf_fa13:     0.000 omega:    -0.009 fa_dun:     4.693 p_aa_pp:     0.142 yhh_planarity:     0.000 ref:    -2.725 rama_prepro:    -0.172
RSD_WTD: 113  fa_atr:    -7.099 fa_rep:     0.462 fa_sol:     1.523 fa_intra_rep:     0.011 fa_intra_sol_xover4:     0.042 lk_ball_wtd:    -0.026 fa_elec:    -1.830 pro_close:     0.000 hbond_sr_bb:     0.000 hbond_lr_bb:     0.000 hbond_bb_sc:     0.000 hbond_sc:     0.000 dslf_fa13:     0.000 omega:     0.825 fa_dun:     0.597 p_aa_pp:    -0.661 yhh_planarity:     0.000 ref:     2.643 rama_prepro:    -0.120
RSD_WTD: 114  fa_atr:    -7.090 fa_rep:     0.727 fa_sol:     5.737 fa_intra_rep:     0.006 fa_intra_sol_xover4:     0.453 lk_ball_wtd:     0.179 fa_elec:    -3.749 pro_close:     0.000 hbond_sr_bb:     0.000 hbond_lr_bb:     0.000 hbond_bb_sc:     0.000 hbond_sc:    -0.673 dslf_fa13:     0.000 omega:    -0.045 fa_dun:     3.697 p_aa_pp:     0.045 yhh_planarity:     0.000 ref:    -0.301 rama_prepro:    -0.063
RSD_WTD: 115  fa_atr:    -7.522 fa_rep:     0.808 fa_sol:     0.741 fa_intra_rep:     0.018 fa_intra_sol_xover4:     0.070 lk_ball_wtd:     0.139 fa_elec:    -2.400 pro_close:     0.000 hbond_sr_bb:     0.000 hbond_lr_bb:     0.000 hbond_bb_sc:     0.000 hbond_sc:     0.000 dslf_fa13:     0.000 omega:     0.240 fa_dun:     1.912 p_aa_pp:    -0.774 yhh_planarity:     0.000 ref:     2.304 rama_prepro:    -0.157
RSD_WTD: 116  fa_atr:    -5.853 fa_rep:     0.729 fa_sol:     4.426 fa_intra_rep:     0.011 fa_intra_sol_xover4:     0.157 lk_ball_wtd:    -0.068 fa_elec:    -3.013 pro_close:     0.000 hbond_sr_bb:     0.000 hbond_lr_bb:     0.000 hbond_bb_sc:     0.000 hbond_sc:     0.000 dslf_fa13:     0.000 omega:    -0.009 fa_dun:     1.813 p_aa_pp:     0.282 yhh_planarity:     0.000 ref:    -0.715 rama_prepro:    -0.195
RSD_WTD: 117  fa_atr:    -6.145 fa_rep:     1.360 fa_sol:     1.221 fa_intra_rep:     0.013 fa_intra_sol_xover4:     0.050 lk_ball_wtd:    -0.102 fa_elec:    -1.982 pro_close:     0.000 hbond_sr_bb:     0.000 hbond_lr_bb:     0.000 hbond_bb_sc:     0.000 hbond_sc:     0.000 dslf_fa13:     0.000 omega:     0.990 fa_dun:     0.160 p_aa_pp:     0.125 yhh_planarity:     0.000 ref:     2.643 rama_prepro:     0.384
RSD_WTD: 118  fa_atr:    -1.873 fa_rep:     0.255 fa_sol:     2.187 fa_intra_rep:     0.000 fa_intra_sol_xover4:     0.000 lk_ball_wtd:    -0.275 fa_elec:    -0.357 pro_close:     0.000 hbond_sr_bb:     0.000 hbond_lr_bb:     0.000 hbond_bb_sc:     0.000 hbond_sc:     0.000 dslf_fa13:     0.000 omega:     0.006 fa_dun:     0.000 p_aa_pp:    -1.269 yhh_planarity:     0.000 ref:     0.798 rama_prepro:     0.541
RSD_WTD: 119  fa_atr:    -1.426 fa_rep:     0.021 fa_sol:     1.642 fa_intra_rep:     0.004 fa_intra_sol_xover4:     0.314 lk_ball_wtd:    -0.187 fa_elec:    -0.151 pro_close:     0.000 hbond_sr_bb:     0.000 hbond_lr_bb:     0.000 hbond_bb_sc:     0.000 hbond_sc:     0.000 dslf_fa13:     0.000 omega:     0.071 fa_dun:     2.238 p_aa_pp:    -0.225 yhh_planarity:     0.000 ref:    -2.146 rama_prepro:     0.078
RSD_WTD: 120  fa_atr:    -4.753 fa_rep:     0.265 fa_sol:     5.260 fa_intra_rep:     0.005 fa_intra_sol_xover4:     0.202 lk_ball_wtd:     0.169 fa_elec:    -3.914 pro_close:     0.000 hbond_sr_bb:     0.000 hbond_lr_bb:     0.000 hbond_bb_sc:     0.000 hbond_sc:    -1.087 dslf_fa13:     0.000 omega:     0.019 fa_dun:     3.147 p_aa_pp:    -0.011 yhh_planarity:     0.000 ref:    -2.725 rama_prepro:    -0.237
RSD_WTD: 121  fa_atr:    -3.369 fa_rep:     0.324 fa_sol:     2.258 fa_intra_rep:     0.008 fa_intra_sol_xover4:     0.140 lk_ball_wtd:    -0.130 fa_elec:    -0.225 pro_close:     0.000 hbond_sr_bb:     0.000 hbond_lr_bb:     0.000 hbond_bb_sc:     0.000 hbond_sc:     0.000 dslf_fa13:     0.000 omega:     0.377 fa_dun:     1.188 p_aa_pp:     0.132 yhh_planarity:     0.000 ref:    -0.715 rama_prepro:    -0.154
RSD_WTD: 122  fa_atr:    -6.131 fa_rep:     0.538 fa_sol:     5.532 fa_intra_rep:     0.010 fa_intra_sol_xover4:     0.179 lk_ball_wtd:     0.558 fa_elec:    -4.291 pro_close:     0.000 hbond_sr_bb:     0.000 hbond_lr_bb:     0.000 hbond_bb_sc:     0.000 hbond_sc:    -1.087 dslf_fa13:     0.000 omega:     0.008 fa_dun:     1.983 p_aa_pp:    -0.222 yhh_planarity:     0.000 ref:    -0.095 rama_prepro:    -0.131
RSD_WTD: 123  fa_atr:    -3.648 fa_rep:     0.352 fa_sol:     2.057 fa_intra_rep:     0.005 fa_intra_sol_xover4:     0.049 lk_ball_wtd:    -0.244 fa_elec:    -1.135 pro_close:     0.000 hbond_sr_bb:     0.000 hbond_lr_bb:     0.000 hbond_bb_sc:     0.000 hbond_sc:    -0.673 dslf_fa13:     0.000 omega:     0.166 fa_dun:     0.073 p_aa_pp:    -0.156 yhh_planarity:     0.000 ref:     1.152 rama_prepro:    -0.063
RSD_WTD: 124  fa_atr:    -5.017 fa_rep:     0.558 fa_sol:     1.344 fa_intra_rep:     0.011 fa_intra_sol_xover4:     0.041 lk_ball_wtd:    -0.020 fa_elec:    -1.594 pro_close:     0.000 hbond_sr_bb:     0.000 hbond_lr_bb:     0.000 hbond_bb_sc:     0.000 hbond_sc:     0.000 dslf_fa13:     0.000 omega:     1.522 fa_dun:     0.166 p_aa_pp:    -0.382 yhh_planarity:     0.000 ref:     2.643 rama_prepro:     0.023
RSD_WTD: 125  fa_atr:    -3.248 fa_rep:     0.138 fa_sol:     1.496 fa_intra_rep:     0.004 fa_intra_sol_xover4:     0.054 lk_ball_wtd:    -0.395 fa_elec:    -0.399 pro_close:     0.000 hbond_sr_bb:     0.000 hbond_lr_bb:     0.000 hbond_bb_sc:     0.000 hbond_sc:     0.000 dslf_fa13:     0.000 omega:     0.104 fa_dun:     0.794 p_aa_pp:     0.034 yhh_planarity:     0.000 ref:     1.152 rama_prepro:    -0.021
RSD_WTD: 126  fa_atr:    -7.759 fa_rep:     0.318 fa_sol:     2.072 fa_intra_rep:     0.011 fa_intra_sol_xover4:     0.041 lk_ball_wtd:    -0.043 fa_elec:    -2.308 pro_close:     0.000 hbond_sr_bb:     0.000 hbond_lr_bb:     0.000 hbond_bb_sc:     0.000 hbond_sc:     0.000 dslf_fa13:     0.000 omega:    -0.015 fa_dun:     2.020 p_aa_pp:    -0.490 yhh_planarity:     0.000 ref:     2.643 rama_prepro:    -0.046
RSD_WTD: 127  fa_atr:    -5.370 fa_rep:     0.638 fa_sol:     5.164 fa_intra_rep:     0.004 fa_intra_sol_xover4:     0.236 lk_ball_wtd:     0.349 fa_elec:    -2.923 pro_close:     0.006 hbond_sr_bb:     0.000 hbond_lr_bb:     0.000 hbond_bb_sc:    -0.796 hbond_sc:    -0.645 dslf_fa13:     0.000 omega:     0.019 fa_dun:     2.543 p_aa_pp:     0.257 yhh_planarity:     0.000 ref:    -1.340 rama_prepro:     0.165
RSD_WTD: 128  fa_atr:    -5.113 fa_rep:     0.964 fa_sol:     2.458 fa_intra_rep:     0.003 fa_intra_sol_xover4:     0.071 lk_ball_wtd:    -0.404 fa_elec:    -0.572 pro_close:     0.042 hbond_sr_bb:     0.000 hbond_lr_bb:     0.000 hbond_bb_sc:     0.000 hbond_sc:     0.000 dslf_fa13:     0.000 omega:    -0.076 fa_dun:     0.054 p_aa_pp:    -0.697 yhh_planarity:     0.000 ref:    -1.643 rama_prepro:     0.240
RSD_WTD: 129  fa_atr:    -1.508 fa_rep:     0.027 fa_sol:     1.871 fa_intra_rep:     0.000 fa_intra_sol_xover4:     0.000 lk_ball_wtd:     0.065 fa_elec:    -1.252 pro_close:     0.000 hbond_sr_bb:     0.000 hbond_lr_bb:     0.000 hbond_bb_sc:     0.000 hbond_sc:     0.000 dslf_fa13:     0.000 omega:    -0.089 fa_dun:     0.000 p_aa_pp:    -1.297 yhh_planarity:     0.000 ref:     0.798 rama_prepro:    -0.202
RSD_WTD: 130  fa_atr:    -5.946 fa_rep:     0.453 fa_sol:     5.797 fa_intra_rep:     0.005 fa_intra_sol_xover4:     0.206 lk_ball_wtd:     0.285 fa_elec:    -3.842 pro_close:     0.000 hbond_sr_bb:     0.000 hbond_lr_bb:     0.000 hbond_bb_sc:    -0.796 hbond_sc:    -0.645 dslf_fa13:     0.000 omega:     0.831 fa_dun:     3.458 p_aa_pp:    -0.048 yhh_planarity:     0.000 ref:    -2.725 rama_prepro:    -0.373
RSD_WTD: 131  fa_atr:    -4.041 fa_rep:     0.416 fa_sol:     3.443 fa_intra_rep:     0.004 fa_intra_sol_xover4:     0.180 lk_ball_wtd:    -0.003 fa_elec:    -2.030 pro_close:     0.000 hbond_sr_bb:     0.000 hbond_lr_bb:     0.000 hbond_bb_sc:     0.000 hbond_sc:    -0.360 dslf_fa13:     0.000 omega:    -0.057 fa_dun:     3.765 p_aa_pp:     0.332 yhh_planarity:     0.000 ref:    -2.725 rama_prepro:     0.010
RSD_WTD: 132  fa_atr:    -5.239 fa_rep:     0.453 fa_sol:     1.925 fa_intra_rep:     0.010 fa_intra_sol_xover4:     0.036 lk_ball_wtd:     0.045 fa_elec:    -1.943 pro_close:     0.000 hbond_sr_bb:     0.000 hbond_lr_bb:     0.000 hbond_bb_sc:     0.000 hbond_sc:     0.000 dslf_fa13:     0.000 omega:     0.246 fa_dun:     0.408 p_aa_pp:    -0.722 yhh_planarity:     0.000 ref:     2.643 rama_prepro:     0.034
RSD_WTD: 133  fa_atr:    -4.342 fa_rep:     0.278 fa_sol:     3.644 fa_intra_rep:     0.005 fa_intra_sol_xover4:     0.212 lk_ball_wtd:    -0.088 fa_elec:    -2.477 pro_close:     0.000 hbond_sr_bb:     0.000 hbond_lr_bb:     0.000 hbond_bb_sc:     0.000 hbond_sc:    -0.990 dslf_fa13:     0.000 omega:     0.216 fa_dun:     3.698 p_aa_pp:     0.284 yhh_planarity:     0.000 ref:    -2.725 rama_prepro:    -0.046
RSD_WTD: 134  fa_atr:    -5.908 fa_rep:     0.769 fa_sol:     1.506 fa_intra_rep:     0.011 fa_intra_sol_xover4:     0.039 lk_ball_wtd:     0.133 fa_elec:    -1.648 pro_close:     0.000 hbond_sr_bb:     0.000 hbond_lr_bb:     0.000 hbond_bb_sc:     0.000 hbond_sc:     0.000 dslf_fa13:     0.000 omega:     0.027 fa_dun:     1.192 p_aa_pp:    -0.773 yhh_planarity:     0.000 ref:     2.643 rama_prepro:    -0.117
RSD_WTD: 135  fa_atr:    -4.023 fa_rep:     0.153 fa_sol:     2.587 fa_intra_rep:     0.005 fa_intra_sol_xover4:     0.052 lk_ball_wtd:    -0.473 fa_elec:    -0.846 pro_close:     0.000 hbond_sr_bb:     0.000 hbond_lr_bb:     0.000 hbond_bb_sc:     0.000 hbond_sc:     0.000 dslf_fa13:     0.000 omega:     0.606 fa_dun:     0.119 p_aa_pp:    -0.192 yhh_planarity:     0.000 ref:     1.152 rama_prepro:    -0.159
RSD_WTD: 136  fa_atr:    -9.800 fa_rep:     0.736 fa_sol:     1.887 fa_intra_rep:     0.020 fa_intra_sol_xover4:     0.247 lk_ball_wtd:    -0.261 fa_elec:    -2.205 pro_close:     0.000 hbond_sr_bb:     0.000 hbond_lr_bb:     0.000 hbond_bb_sc:     0.000 hbond_sc:     0.000 dslf_fa13:     0.000 omega:     0.014 fa_dun:     1.581 p_aa_pp:    -0.367 yhh_planarity:     0.000 ref:     1.218 rama_prepro:    -0.091
RSD_WTD: 137  fa_atr:    -2.326 fa_rep:     0.172 fa_sol:     1.728 fa_intra_rep:     0.001 fa_intra_sol_xover4:     0.025 lk_ball_wtd:    -0.166 fa_elec:    -0.611 pro_close:     0.000 hbond_sr_bb:     0.000 hbond_lr_bb:     0.000 hbond_bb_sc:     0.000 hbond_sc:     0.000 dslf_fa13:     0.000 omega:     0.046 fa_dun:     0.930 p_aa_pp:     0.083 yhh_planarity:     0.000 ref:    -0.290 rama_prepro:    -0.054
RSD_WTD: 138  fa_atr:    -3.928 fa_rep:     0.356 fa_sol:     1.712 fa_intra_rep:     0.001 fa_intra_sol_xover4:     0.000 lk_ball_wtd:    -0.219 fa_elec:    -0.454 pro_close:     0.000 hbond_sr_bb:     0.000 hbond_lr_bb:     0.000 hbond_bb_sc:     0.000 hbond_sc:     0.000 dslf_fa13:     0.000 omega:     0.260 fa_dun:     0.000 p_aa_pp:     0.066 yhh_planarity:     0.000 ref:     1.325 rama_prepro:     0.410
RSD_WTD: 139  fa_atr:    -1.152 fa_rep:     0.056 fa_sol:     0.806 fa_intra_rep:     0.004 fa_intra_sol_xover4:     0.249 lk_ball_wtd:    -0.098 fa_elec:     0.097 pro_close:     0.000 hbond_sr_bb:     0.000 hbond_lr_bb:     0.000 hbond_bb_sc:     0.000 hbond_sc:     0.000 dslf_fa13:     0.000 omega:     0.597 fa_dun:     1.776 p_aa_pp:     0.066 yhh_planarity:     0.000 ref:    -1.340 rama_prepro:     0.286
RSD_WTD: 140  fa_atr:    -4.443 fa_rep:     0.638 fa_sol:     4.800 fa_intra_rep:     0.006 fa_intra_sol_xover4:     0.645 lk_ball_wtd:    -0.101 fa_elec:    -2.358 pro_close:     0.208 hbond_sr_bb:     0.000 hbond_lr_bb:     0.000 hbond_bb_sc:    -0.463 hbond_sc:     0.000 dslf_fa13:     0.000 omega:     0.217 fa_dun:     2.101 p_aa_pp:    -0.425 yhh_planarity:     0.000 ref:    -2.146 rama_prepro:    -0.145
RSD_WTD: 141  fa_atr:    -4.205 fa_rep:     0.480 fa_sol:     2.790 fa_intra_rep:     0.002 fa_intra_sol_xover4:     0.039 lk_ball_wtd:     0.054 fa_elec:    -0.904 pro_close:     0.882 hbond_sr_bb:     0.000 hbond_lr_bb:     0.000 hbond_bb_sc:     0.000 hbond_sc:     0.000 dslf_fa13:     0.000 omega:     0.103 fa_dun:     0.382 p_aa_pp:    -0.480 yhh_planarity:     0.000 ref:    -1.643 rama_prepro:    -0.287
RSD_WTD: 142  fa_atr:    -4.355 fa_rep:     0.472 fa_sol:     4.601 fa_intra_rep:     0.004 fa_intra_sol_xover4:     0.418 lk_ball_wtd:    -0.138 fa_elec:    -2.566 pro_close:     0.000 hbond_sr_bb:     0.000 hbond_lr_bb:     0.000 hbond_bb_sc:    -0.463 hbond_sc:     0.000 dslf_fa13:     0.000 omega:     1.039 fa_dun:     2.738 p_aa_pp:     0.034 yhh_planarity:     0.000 ref:    -0.301 rama_prepro:    -0.284
RSD_WTD: 143  fa_atr:    -4.210 fa_rep:     0.356 fa_sol:     2.990 fa_intra_rep:     0.008 fa_intra_sol_xover4:     0.136 lk_ball_wtd:    -0.208 fa_elec:    -0.940 pro_close:     0.000 hbond_sr_bb:     0.000 hbond_lr_bb:     0.000 hbond_bb_sc:     0.000 hbond_sc:     0.000 dslf_fa13:     0.000 omega:     0.067 fa_dun:     2.781 p_aa_pp:    -0.032 yhh_planarity:     0.000 ref:    -0.715 rama_prepro:    -0.369
RSD_WTD: 144  fa_atr:    -9.492 fa_rep:     1.574 fa_sol:     2.411 fa_intra_rep:     0.022 fa_intra_sol_xover4:     0.282 lk_ball_wtd:    -0.169 fa_elec:    -1.072 pro_close:     0.000 hbond_sr_bb:     0.000 hbond_lr_bb:     0.000 hbond_bb_sc:     0.000 hbond_sc:     0.000 dslf_fa13:     0.000 omega:    -0.043 fa_dun:     3.445 p_aa_pp:     0.076 yhh_planarity:     0.000 ref:     1.218 rama_prepro:    -0.433
RSD_WTD: 145  fa_atr:    -5.572 fa_rep:     0.828 fa_sol:     4.555 fa_intra_rep:     0.005 fa_intra_sol_xover4:     0.282 lk_ball_wtd:     0.058 fa_elec:    -1.780 pro_close:     0.000 hbond_sr_bb:     0.000 hbond_lr_bb:     0.000 hbond_bb_sc:     0.000 hbond_sc:     0.000 dslf_fa13:     0.000 omega:     0.032 fa_dun:     2.235 p_aa_pp:     0.040 yhh_planarity:     0.000 ref:    -1.340 rama_prepro:    -0.240
RSD_WTD: 146  fa_atr:    -4.053 fa_rep:     1.021 fa_sol:     4.802 fa_intra_rep:     0.012 fa_intra_sol_xover4:     0.307 lk_ball_wtd:    -0.076 fa_elec:    -2.981 pro_close:     0.807 hbond_sr_bb:     0.000 hbond_lr_bb:     0.000 hbond_bb_sc:     0.000 hbond_sc:    -0.122 dslf_fa13:     0.000 omega:     0.108 fa_dun:     2.764 p_aa_pp:    -0.228 yhh_planarity:     0.000 ref:    -0.095 rama_prepro:    -0.028
RSD_WTD: 147  fa_atr:    -6.034 fa_rep:     0.958 fa_sol:     2.429 fa_intra_rep:     0.004 fa_intra_sol_xover4:     0.126 lk_ball_wtd:    -0.030 fa_elec:    -1.725 pro_close:     2.223 hbond_sr_bb:     0.000 hbond_lr_bb:     0.000 hbond_bb_sc:     0.000 hbond_sc:     0.000 dslf_fa13:     0.000 omega:    -0.009 fa_dun:     0.938 p_aa_pp:    -0.548 yhh_planarity:     0.000 ref:    -1.643 rama_prepro:     0.000
RSD_WTD: 148  fa_atr:    -6.619 fa_rep:     0.451 fa_sol:     5.585 fa_intra_rep:     0.009 fa_intra_sol_xover4:     0.209 lk_ball_wtd:     0.270 fa_elec:    -3.702 pro_close:     0.000 hbond_sr_bb:     0.000 hbond_lr_bb:     0.000 hbond_bb_sc:     0.000 hbond_sc:    -0.170 dslf_fa13:     0.000 omega:     0.062 fa_dun:     3.856 p_aa_pp:     0.152 yhh_planarity:     0.000 ref:    -1.451 rama_prepro:    -0.012
RSD_WTD: 149  fa_atr:    -8.765 fa_rep:     0.588 fa_sol:     1.172 fa_intra_rep:     0.019 fa_intra_sol_xover4:     0.352 lk_ball_wtd:     0.084 fa_elec:    -2.569 pro_close:     0.000 hbond_sr_bb:     0.000 hbond_lr_bb:     0.000 hbond_bb_sc:     0.000 hbond_sc:     0.000 dslf_fa13:     0.000 omega:     0.419 fa_dun:     3.735 p_aa_pp:    -0.056 yhh_planarity:     0.000 ref:     1.218 rama_prepro:     0.046
RSD_WTD: 150  fa_atr:    -6.677 fa_rep:     0.802 fa_sol:     4.531 fa_intra_rep:     0.006 fa_intra_sol_xover4:     0.056 lk_ball_wtd:    -0.165 fa_elec:    -2.645 pro_close:     0.000 hbond_sr_bb:     0.000 hbond_lr_bb:     0.000 hbond_bb_sc:     0.000 hbond_sc:    -0.111 dslf_fa13:     0.000 omega:    -0.053 fa_dun:     0.024 p_aa_pp:     0.011 yhh_planarity:     0.000 ref:     1.152 rama_prepro:     0.111
RSD_WTD: 151  fa_atr:    -7.886 fa_rep:     0.883 fa_sol:     0.991 fa_intra_rep:     0.016 fa_intra_sol_xover4:     0.112 lk_ball_wtd:    -0.053 fa_elec:    -2.335 pro_close:     0.000 hbond_sr_bb:     0.000 hbond_lr_bb:     0.000 hbond_bb_sc:     0.000 hbond_sc:     0.000 dslf_fa13:     0.000 omega:    -0.030 fa_dun:     2.746 p_aa_pp:    -0.733 yhh_planarity:     0.000 ref:     2.304 rama_prepro:    -0.122
RSD_WTD: 152  fa_atr:    -6.385 fa_rep:     0.559 fa_sol:     5.492 fa_intra_rep:     0.006 fa_intra_sol_xover4:     0.237 lk_ball_wtd:     0.557 fa_elec:    -4.161 pro_close:     0.000 hbond_sr_bb:     0.000 hbond_lr_bb:     0.000 hbond_bb_sc:     0.000 hbond_sc:    -0.200 dslf_fa13:     0.000 omega:     0.127 fa_dun:     3.620 p_aa_pp:     0.252 yhh_planarity:     0.000 ref:    -2.725 rama_prepro:    -0.103
RSD_WTD: 153  fa_atr:    -9.006 fa_rep:     1.978 fa_sol:     6.615 fa_intra_rep:     0.036 fa_intra_sol_xover4:     0.577 lk_ball_wtd:     0.215 fa_elec:    -2.343 pro_close:     0.000 hbond_sr_bb:     0.000 hbond_lr_bb:     0.000 hbond_bb_sc:     0.000 hbond_sc:     0.000 dslf_fa13:     0.000 omega:     0.112 fa_dun:     4.249 p_aa_pp:     0.094 yhh_planarity:     0.000 ref:     2.261 rama_prepro:     0.547
RSD_WTD: 154  fa_atr:    -1.367 fa_rep:     0.138 fa_sol:     2.711 fa_intra_rep:     0.000 fa_intra_sol_xover4:     0.000 lk_ball_wtd:    -0.190 fa_elec:    -1.963 pro_close:     0.000 hbond_sr_bb:     0.000 hbond_lr_bb:     0.000 hbond_bb_sc:     0.000 hbond_sc:     0.000 dslf_fa13:     0.000 omega:     0.000 fa_dun:     0.000 p_aa_pp:     0.000 yhh_planarity:     0.000 ref:     0.798 rama_prepro:     0.421
ScoreFunction::show():
weights: (fa_atr 1) (fa_rep 0.55) (fa_sol 1) (fa_intra_rep 0.005) (fa_intra_sol_xover4 1) (lk_ball_wtd 1) (fa_elec 1) (pro_close 1.25) (hbond_sr_bb 1) (hbond_lr_bb 1) (hbond_bb_sc 1) (hbond_sc 1) (dslf_fa13 1.25) (omega 0.4) (fa_dun 0.7) (p_aa_pp 0.6) (yhh_planarity 0.625) (ref 1) (rama_prepro 0.45)
energy_method_options: EnergyMethodOptions::show: aa_composition_setup_files: 
EnergyMethodOptions::show: mhc_epitope_setup_files: 
EnergyMethodOptions::show: netcharge_setup_files: 
EnergyMethodOptions::show: aspartimide_penalty_value: 25
EnergyMethodOptions::show: etable_type: FA_STANDARD_DEFAULT
analytic_etable_evaluation: 1
EnergyMethodOptions::show: method_weights: ref 1.32468 3.25479 -2.14574 -2.72453 1.21829 0.79816 -0.30065 2.30374 -0.71458 1.66147 1.65735 -1.34026 -1.64321 -1.45095 -0.09474 -0.28969 1.15175 2.64269 2.26099 0.58223
EnergyMethodOptions::show: method_weights: free_res
EnergyMethodOptions::show: unfolded_energies_type: UNFOLDED_SCORE12
EnergyMethodOptions::show: split_unfolded_label_type: SPLIT_UNFOLDED_MM
EnergyMethodOptions::show: split_unfolded_value_type: SPLIT_UNFOLDED_BOLTZ
EnergyMethodOptions::show: atom_vdw_atom_type_set_name: centroid
EnergyMethodOptions::show: covalent_labeling_input: 
EnergyMethodOptions::show: covalent_labeling_fa_input: 
EnergyMethodOptions::show: hrf_dynamics_input: 
EnergyMethodOptions::show: exclude_protein_protein_fa_elec: false
EnergyMethodOptions::show: exclude_RNA_RNA_fa_elec: false
EnergyMethodOptions::show: exclude_RNA_protein_fa_elec: false
EnergyMethodOptions::show: exclude_monomer_fa_elec: false
EnergyMethodOptions::show: elec_max_dis: 5.5
EnergyMethodOptions::show: elec_min_dis: 1.6
EnergyMethodOptions::show: elec_die: 10
EnergyMethodOptions::show: elec_no_dis_dep_die: false
EnergyMethodOptions::show: elec_sigmoidal_die: true
EnergyMethodOptions::show: elec_sigmoidal_D: 80
EnergyMethodOptions::show: elec_sigmoidal_D0: 6
EnergyMethodOptions::show: elec_sigmoidal_S: 0.4
EnergyMethodOptions::show: smooth_fa_elec: true
EnergyMethodOptions::show: grpelec_fade_type: false
EnergyMethodOptions::show: grpelec_fade_param1: 1
EnergyMethodOptions::show: grpelec_fade_param2: 1
EnergyMethodOptions::show: grpelec_fade_hbond: 0
EnergyMethodOptions::show: grp_cpfxn: 1
EnergyMethodOptions::show: elec_group_file: /scoring/score_functions/elec_group_def.dat
EnergyMethodOptions::show: grpelec_context_dependent: 0
EnergyMethodOptions::show: use_polarization: true
EnergyMethodOptions::show: use_gen_kirkwood: true
EnergyMethodOptions::show: protein_dielectric: 1
EnergyMethodOptions::show: water_dielectric: 78.3
EnergyMethodOptions::show: exclude_DNA_DNA: true
EnergyMethodOptions::show: exclude_intra_res_protein: false
EnergyMethodOptions::show: count_pair_hybrid: false
EnergyMethodOptions::show: count_pair_full: false
EnergyMethodOptions::show: put_intra_into_total: false
EnergyMethodOptions::show: geom_sol_interres_path_distance_cutoff: false
EnergyMethodOptions::show: geom_sol_intrares_path_distance_cutoff: true
EnergyMethodOptions::show: eval_intrares_elec_ST_only: false
EnergyMethodOptions::show: envsmooth_zero_negatives: false
EnergyMethodOptions::show: cst_max_seq_sep: 18446744073709551615
EnergyMethodOptions::show: pb_bound_tag: bound
EnergyMethodOptions::show: pb_unbound_tag: unbound
EnergyMethodOptions::show: arg_cation_pi_his_can_be_pi: 1
EnergyMethodOptions::show: ordered_wat_penalty: 1.221
EnergyMethodOptions::show: ordered_pt_wat_penalty: 2.709
EnergyMethodOptions::show: nmer_ref_seq_length_: 9
EnergyMethodOptions::show: nmer_svm_term_length_: 3
EnergyMethodOptions::show: nmer_svm_pssm_feat_: 1
EnergyMethodOptions::show: nmer_svm_scorecut_defined_: 0
EnergyMethodOptions::show: nmer_svm_scorecut_: 0
EnergyMethodOptions::show: nmer_svm_avg_rank_as_energy_: 0
EnergyMethodOptions::show: nmer_svm_aa_matrix_defined_: 0
EnergyMethodOptions::show: nmer_svm_aa_matrix_: 
EnergyMethodOptions::show: nmer_svm_list_defined_: 0
EnergyMethodOptions::show: nmer_svm_list_: 
EnergyMethodOptions::show: nmer_svm_defined_: 0
EnergyMethodOptions::show: nmer_svm_: 
EnergyMethodOptions::show: nmer_svm_rank_list_defined_: 0
EnergyMethodOptions::show: nmer_svm_rank_list_: 
EnergyMethodOptions::show: nmer_svm_rank_defined_: 0
EnergyMethodOptions::show: nmer_svm_rank_: 
EnergyMethodOptions::show: voids_penalty_energy_containing_cones_cutoff_:6
EnergyMethodOptions::show: voids_penalty_energy_cone_distance_cutoff_: 8
EnergyMethodOptions::show: voids_penalty_energy_cone_dotproduct_cutoff_: 0.1
EnergyMethodOptions::show: voids_penalty_energy_voxel_grid_padding_: 1
EnergyMethodOptions::show: voids_penalty_energy_voxel_size_: 0.5
EnergyMethodOptions::show: voids_penalty_energy_disabled_except_during_packing_: TRUE
EnergyMethodOptions::show: hbnet_bonus_ramping_function_: "quadratic"
EnergyMethodOptions::show: hbnet_max_network_size_: 0
EnergyMethodOptions::show: approximate_buried_unsat_penalty_hbond_energy_threshold_: -0.25
EnergyMethodOptions::show: approximate_buried_unsat_penalty_burial_atomic_depth_: 4.5
EnergyMethodOptions::show: approximate_buried_unsat_penalty_burial_probe_radius_: 2.3
EnergyMethodOptions::show: approximate_buried_unsat_penalty_burial_resolution_: 0.5
EnergyMethodOptions::show: approximate_buried_unsat_penalty_oversat_penalty_: 1
EnergyMethodOptions::show: approximate_buried_unsat_penalty_assume_const_backbone_:1
EnergyMethodOptions::show: approximate_buried_unsat_penalty_natural_corrections1_:0
EnergyMethodOptions::show: approximate_buried_unsat_penalty_hbond_bonus_cross_chain_:0
EnergyMethodOptions::show: approximate_buried_unsat_penalty_hbond_bonus_ser_to_helix_bb_:0
EnergyMethodOptions::show: target_clash_pdb_:
EnergyMethodOptions::show: dump_trajectory_prefix_: traj
EnergyMethodOptions::show: dump_trajectory_gz_: FALSE
EnergyMethodOptions::show: dump_trajectory_stride_: 1
EnergyMethodOptions::show: bond_angle_central_atoms_to_score:
EnergyMethodOptions::show: bond_angle_residue_type_param_set: none
HBondOptions::show: hb_max_energy: 0
HBondOptions::show: exclude_DNA_DNA: true
HBondOptions::show: exclude_intra_res_protein_: false
HBondOptions::show: exclude_intra_res_RNA_: false
HBondOptions::show: put_intra_into_total_: false
HBondOptions::show: exclude_self_hbonds: true
HBondOptions::show: use_hb_env_dep: false
HBondOptions::show: use_hb_env_dep_DNA: true
HBondOptions::show: smooth_hb_env_dep: true
HBondOptions::show: bb_donor_acceptor_check: true
HBondOptions::show: decompose_bb_hb_into_pair_energies: false
HBondOptions::show: params_database_tag_: ref2015_params
HBondOptions::show: use_sp2_chi_penalty_: true
HBondOptions::show: sp2_BAH180_rise_: 0.75
HBondOptions::show: sp2_outer_width_: 0.357
HBondOptions::show: measure_sp3acc_BAH_from_hvy_: true
HBondOptions::show: fade_energy_: 1
HBondOptions::show: exclude_ether_oxygens_: 0
HBondOptions::show: Mbhbond: false 
HbondOptions::show: mphbond: false
HBondOptions::show: hbond_energy_shift: 0
HBondOptions::show: water_hybrid_sf: false
RNA_EnergyMethodOptions::show: syn_G_potential_bonus: 0
RNA_EnergyMethodOptions::show: torsion_potential: ps_04282011
RNA_EnergyMethodOptions::show: suiteness_bonus: Richardson
RNA_EnergyMethodOptions::show: rna_base_pair_xy_filename: scoring/rna/rna_base_pair_xy.dat
FreeDOF_Options::show: free_suite_bonus: -1
FreeDOF_Options::show: free_2HOprime_bonus: -0.5
FreeDOF_Options::show: free_sugar_bonus: -1
FreeDOF_Options::show: pack_phosphate_penalty: 0.25
FreeDOF_Options::show: free_side_chain_bonus: -0.5
