# Supplementary material for: Single-chain dimers from de novo immunoglobulins as robust scaffolds for multiple binding loops
Source: Nat Commun. 2023 Sep 23;14:5939. doi: 10.1038/s41467-023-41717-5 (PMC10517939; doi:10.1038/s41467-023-41717-5)
Supplement: Supplementary file 3 — Supplementary Data 1 [file 41467_2023_41717_MOESM3_ESM.zip › design_models/scIg+EF/scIg12+EF3b/ranked_5.pdb]

ATOM      1  N   GLY A   1     -14.265   6.399   4.190  1.00 80.26           N  
ATOM      2  H   GLY A   1     -13.385   6.237   4.659  1.00 80.26           H  
ATOM      3  H2  GLY A   1     -14.658   5.510   3.914  1.00 80.26           H  
ATOM      4  H3  GLY A   1     -14.873   6.839   4.866  1.00 80.26           H  
ATOM      5  CA  GLY A   1     -14.039   7.276   3.022  1.00 80.26           C  
ATOM      6  HA2 GLY A   1     -14.996   7.656   2.665  1.00 80.26           H  
ATOM      7  HA3 GLY A   1     -13.401   8.096   3.350  1.00 80.26           H  
ATOM      8  C   GLY A   1     -13.348   6.541   1.881  1.00 80.26           C  
ATOM      9  O   GLY A   1     -13.324   5.318   1.884  1.00 80.26           O  
ATOM     10  N   ARG A   2     -12.768   7.249   0.902  1.00 90.16           N  
ATOM     11  H   ARG A   2     -12.824   8.257   0.914  1.00 90.16           H  
ATOM     12  CA  ARG A   2     -11.932   6.649  -0.153  1.00 90.16           C  
ATOM     13  HA  ARG A   2     -11.586   5.671   0.184  1.00 90.16           H  
ATOM     14  C   ARG A   2     -10.701   7.505  -0.426  1.00 90.16           C  
ATOM     15  CB  ARG A   2     -12.767   6.432  -1.426  1.00 90.16           C  
ATOM     16  HB2 ARG A   2     -13.244   7.372  -1.703  1.00 90.16           H  
ATOM     17  HB3 ARG A   2     -13.547   5.702  -1.209  1.00 90.16           H  
ATOM     18  O   ARG A   2     -10.839   8.689  -0.721  1.00 90.16           O  
ATOM     19  CG  ARG A   2     -11.926   5.934  -2.612  1.00 90.16           C  
ATOM     20  HG2 ARG A   2     -11.209   6.704  -2.897  1.00 90.16           H  
ATOM     21  HG3 ARG A   2     -11.384   5.029  -2.335  1.00 90.16           H  
ATOM     22  CD  ARG A   2     -12.831   5.648  -3.809  1.00 90.16           C  
ATOM     23  HD2 ARG A   2     -13.440   4.774  -3.576  1.00 90.16           H  
ATOM     24  HD3 ARG A   2     -13.496   6.498  -3.957  1.00 90.16           H  
ATOM     25  NE  ARG A   2     -12.042   5.452  -5.039  1.00 90.16           N  
ATOM     26  HE  ARG A   2     -11.277   6.096  -5.180  1.00 90.16           H  
ATOM     27  NH1 ARG A   2     -13.340   3.806  -5.966  1.00 90.16           N  
ATOM     28 HH11 ARG A   2     -13.463   3.072  -6.649  1.00 90.16           H  
ATOM     29 HH12 ARG A   2     -13.625   3.527  -5.038  1.00 90.16           H  
ATOM     30  NH2 ARG A   2     -11.575   4.592  -7.086  1.00 90.16           N  
ATOM     31 HH21 ARG A   2     -10.768   5.199  -7.133  1.00 90.16           H  
ATOM     32 HH22 ARG A   2     -11.765   3.914  -7.810  1.00 90.16           H  
ATOM     33  CZ  ARG A   2     -12.330   4.623  -6.021  1.00 90.16           C  
ATOM     34  N   VAL A   3      -9.516   6.899  -0.398  1.00 92.22           N  
ATOM     35  H   VAL A   3      -9.489   5.917  -0.166  1.00 92.22           H  
ATOM     36  CA  VAL A   3      -8.261   7.560  -0.787  1.00 92.22           C  
ATOM     37  HA  VAL A   3      -8.503   8.508  -1.268  1.00 92.22           H  
ATOM     38  C   VAL A   3      -7.523   6.715  -1.805  1.00 92.22           C  
ATOM     39  CB  VAL A   3      -7.359   7.889   0.414  1.00 92.22           C  
ATOM     40  HB  VAL A   3      -7.053   6.970   0.913  1.00 92.22           H  
ATOM     41  O   VAL A   3      -7.333   5.513  -1.634  1.00 92.22           O  
ATOM     42  CG1 VAL A   3      -6.105   8.664  -0.025  1.00 92.22           C  
ATOM     43 HG11 VAL A   3      -5.470   8.038  -0.652  1.00 92.22           H  
ATOM     44 HG12 VAL A   3      -6.395   9.555  -0.583  1.00 92.22           H  
ATOM     45 HG13 VAL A   3      -5.534   8.984   0.846  1.00 92.22           H  
ATOM     46  CG2 VAL A   3      -8.109   8.769   1.413  1.00 92.22           C  
ATOM     47 HG21 VAL A   3      -7.415   9.099   2.187  1.00 92.22           H  
ATOM     48 HG22 VAL A   3      -8.522   9.647   0.916  1.00 92.22           H  
ATOM     49 HG23 VAL A   3      -8.916   8.212   1.887  1.00 92.22           H  
ATOM     50  N   GLU A   4      -7.091   7.355  -2.880  1.00 95.75           N  
ATOM     51  H   GLU A   4      -7.249   8.351  -2.939  1.00 95.75           H  
ATOM     52  CA  GLU A   4      -6.313   6.736  -3.937  1.00 95.75           C  
ATOM     53  HA  GLU A   4      -6.277   5.659  -3.775  1.00 95.75           H  
ATOM     54  C   GLU A   4      -4.877   7.247  -3.918  1.00 95.75           C  
ATOM     55  CB  GLU A   4      -7.009   6.975  -5.280  1.00 95.75           C  
ATOM     56  HB2 GLU A   4      -7.062   8.045  -5.484  1.00 95.75           H  
ATOM     57  HB3 GLU A   4      -8.024   6.584  -5.210  1.00 95.75           H  
ATOM     58  O   GLU A   4      -4.621   8.442  -3.775  1.00 95.75           O  
ATOM     59  CG  GLU A   4      -6.280   6.275  -6.431  1.00 95.75           C  
ATOM     60  HG2 GLU A   4      -6.140   5.223  -6.180  1.00 95.75           H  
ATOM     61  HG3 GLU A   4      -5.295   6.722  -6.562  1.00 95.75           H  
ATOM     62  CD  GLU A   4      -7.052   6.372  -7.748  1.00 95.75           C  
ATOM     63  OE1 GLU A   4      -6.390   6.511  -8.802  1.00 95.75           O  
ATOM     64  OE2 GLU A   4      -8.282   6.165  -7.777  1.00 95.75           O  
ATOM     65  N   VAL A   5      -3.938   6.325  -4.109  1.00 96.59           N  
ATOM     66  H   VAL A   5      -4.220   5.357  -4.167  1.00 96.59           H  
ATOM     67  CA  VAL A   5      -2.524   6.617  -4.263  1.00 96.59           C  
ATOM     68  HA  VAL A   5      -2.423   7.694  -4.398  1.00 96.59           H  
ATOM     69  C   VAL A   5      -1.976   5.942  -5.505  1.00 96.59           C  
ATOM     70  CB  VAL A   5      -1.728   6.257  -3.006  1.00 96.59           C  
ATOM     71  HB  VAL A   5      -1.815   5.193  -2.789  1.00 96.59           H  
ATOM     72  O   VAL A   5      -2.074   4.727  -5.676  1.00 96.59           O  
ATOM     73  CG1 VAL A   5      -0.254   6.599  -3.223  1.00 96.59           C  
ATOM     74 HG11 VAL A   5      -0.162   7.565  -3.721  1.00 96.59           H  
ATOM     75 HG12 VAL A   5       0.229   5.828  -3.825  1.00 96.59           H  
ATOM     76 HG13 VAL A   5       0.240   6.665  -2.254  1.00 96.59           H  
ATOM     77  CG2 VAL A   5      -2.288   7.064  -1.827  1.00 96.59           C  
ATOM     78 HG21 VAL A   5      -1.598   7.064  -0.984  1.00 96.59           H  
ATOM     79 HG22 VAL A   5      -2.490   8.091  -2.134  1.00 96.59           H  
ATOM     80 HG23 VAL A   5      -3.242   6.638  -1.516  1.00 96.59           H  
ATOM     81  N   ARG A   6      -1.362   6.740  -6.375  1.00 96.95           N  
ATOM     82  H   ARG A   6      -1.336   7.725  -6.153  1.00 96.95           H  
ATOM     83  CA  ARG A   6      -0.622   6.273  -7.549  1.00 96.95           C  
ATOM     84  HA  ARG A   6      -0.727   5.193  -7.652  1.00 96.95           H  
ATOM     85  C   ARG A   6       0.846   6.578  -7.350  1.00 96.95           C  
ATOM     86  CB  ARG A   6      -1.142   6.939  -8.824  1.00 96.95           C  
ATOM     87  HB2 ARG A   6      -0.543   6.596  -9.668  1.00 96.95           H  
ATOM     88  HB3 ARG A   6      -1.022   8.019  -8.738  1.00 96.95           H  
ATOM     89  O   ARG A   6       1.215   7.730  -7.137  1.00 96.95           O  
ATOM     90  CG  ARG A   6      -2.614   6.620  -9.095  1.00 96.95           C  
ATOM     91  HG2 ARG A   6      -2.737   5.544  -9.222  1.00 96.95           H  
ATOM     92  HG3 ARG A   6      -3.229   6.959  -8.262  1.00 96.95           H  
ATOM     93  CD  ARG A   6      -3.061   7.338 -10.368  1.00 96.95           C  
ATOM     94  HD2 ARG A   6      -2.499   6.950 -11.218  1.00 96.95           H  
ATOM     95  HD3 ARG A   6      -2.857   8.402 -10.252  1.00 96.95           H  
ATOM     96  NE  ARG A   6      -4.496   7.135 -10.580  1.00 96.95           N  
ATOM     97  HE  ARG A   6      -4.983   6.592  -9.881  1.00 96.95           H  
ATOM     98  NH1 ARG A   6      -4.886   8.735 -12.169  1.00 96.95           N  
ATOM     99 HH11 ARG A   6      -3.907   8.976 -12.112  1.00 96.95           H  
ATOM    100 HH12 ARG A   6      -5.546   9.363 -12.604  1.00 96.95           H  
ATOM    101  NH2 ARG A   6      -6.589   7.607 -11.249  1.00 96.95           N  
ATOM    102 HH21 ARG A   6      -7.262   8.230 -11.672  1.00 96.95           H  
ATOM    103 HH22 ARG A   6      -6.844   7.104 -10.411  1.00 96.95           H  
ATOM    104  CZ  ARG A   6      -5.312   7.820 -11.345  1.00 96.95           C  
ATOM    105  N   VAL A   7       1.677   5.553  -7.444  1.00 95.75           N  
ATOM    106  H   VAL A   7       1.307   4.636  -7.650  1.00 95.75           H  
ATOM    107  CA  VAL A   7       3.128   5.700  -7.376  1.00 95.75           C  
ATOM    108  HA  VAL A   7       3.385   6.696  -7.017  1.00 95.75           H  
ATOM    109  C   VAL A   7       3.683   5.534  -8.779  1.00 95.75           C  
ATOM    110  CB  VAL A   7       3.730   4.688  -6.397  1.00 95.75           C  
ATOM    111  HB  VAL A   7       3.544   3.682  -6.774  1.00 95.75           H  
ATOM    112  O   VAL A   7       3.297   4.606  -9.478  1.00 95.75           O  
ATOM    113  CG1 VAL A   7       5.240   4.878  -6.267  1.00 95.75           C  
ATOM    114 HG11 VAL A   7       5.630   4.134  -5.573  1.00 95.75           H  
ATOM    115 HG12 VAL A   7       5.729   4.726  -7.230  1.00 95.75           H  
ATOM    116 HG13 VAL A   7       5.463   5.882  -5.905  1.00 95.75           H  
ATOM    117  CG2 VAL A   7       3.100   4.810  -5.002  1.00 95.75           C  
ATOM    118 HG21 VAL A   7       3.188   5.834  -4.638  1.00 95.75           H  
ATOM    119 HG22 VAL A   7       2.048   4.529  -5.037  1.00 95.75           H  
ATOM    120 HG23 VAL A   7       3.608   4.141  -4.307  1.00 95.75           H  
ATOM    121  N   GLU A   8       4.578   6.416  -9.201  1.00 93.86           N  
ATOM    122  H   GLU A   8       4.811   7.187  -8.591  1.00 93.86           H  
ATOM    123  CA  GLU A   8       5.243   6.360 -10.500  1.00 93.86           C  
ATOM    124  HA  GLU A   8       5.012   5.412 -10.986  1.00 93.86           H  
ATOM    125  C   GLU A   8       6.758   6.431 -10.305  1.00 93.86           C  
ATOM    126  CB  GLU A   8       4.760   7.491 -11.426  1.00 93.86           C  
ATOM    127  HB2 GLU A   8       5.092   8.450 -11.028  1.00 93.86           H  
ATOM    128  HB3 GLU A   8       5.229   7.344 -12.399  1.00 93.86           H  
ATOM    129  O   GLU A   8       7.263   7.366  -9.679  1.00 93.86           O  
ATOM    130  CG  GLU A   8       3.232   7.537 -11.612  1.00 93.86           C  
ATOM    131  HG2 GLU A   8       2.760   7.765 -10.656  1.00 93.86           H  
ATOM    132  HG3 GLU A   8       2.892   6.551 -11.930  1.00 93.86           H  
ATOM    133  CD  GLU A   8       2.764   8.574 -12.646  1.00 93.86           C  
ATOM    134  OE1 GLU A   8       1.542   8.621 -12.920  1.00 93.86           O  
ATOM    135  OE2 GLU A   8       3.590   9.189 -13.358  1.00 93.86           O  
ATOM    136  N   PHE A   9       7.485   5.459 -10.856  1.00 90.85           N  
ATOM    137  H   PHE A   9       7.007   4.704 -11.327  1.00 90.85           H  
ATOM    138  CA  PHE A   9       8.949   5.432 -10.834  1.00 90.85           C  
ATOM    139  HA  PHE A   9       9.309   6.123 -10.071  1.00 90.85           H  
ATOM    140  C   PHE A   9       9.515   5.892 -12.182  1.00 90.85           C  
ATOM    141  CB  PHE A   9       9.446   4.033 -10.448  1.00 90.85           C  
ATOM    142  HB2 PHE A   9       9.201   3.337 -11.250  1.00 90.85           H  
ATOM    143  HB3 PHE A   9      10.532   4.061 -10.358  1.00 90.85           H  
ATOM    144  O   PHE A   9       9.199   5.323 -13.229  1.00 90.85           O  
ATOM    145  CG  PHE A   9       8.868   3.514  -9.145  1.00 90.85           C  
ATOM    146  CD1 PHE A   9       9.215   4.121  -7.927  1.00 90.85           C  
ATOM    147  HD1 PHE A   9       9.898   4.958  -7.917  1.00 90.85           H  
ATOM    148  CD2 PHE A   9       7.942   2.454  -9.151  1.00 90.85           C  
ATOM    149  HD2 PHE A   9       7.658   1.985 -10.082  1.00 90.85           H  
ATOM    150  CE1 PHE A   9       8.636   3.670  -6.731  1.00 90.85           C  
ATOM    151  HE1 PHE A   9       8.873   4.154  -5.795  1.00 90.85           H  
ATOM    152  CE2 PHE A   9       7.374   1.992  -7.956  1.00 90.85           C  
ATOM    153  HE2 PHE A   9       6.664   1.178  -7.975  1.00 90.85           H  
ATOM    154  CZ  PHE A   9       7.727   2.604  -6.747  1.00 90.85           C  
ATOM    155  HZ  PHE A   9       7.267   2.284  -5.823  1.00 90.85           H  
ATOM    156  N   GLU A  10      10.374   6.909 -12.157  1.00 87.47           N  
ATOM    157  H   GLU A  10      10.589   7.323 -11.262  1.00 87.47           H  
ATOM    158  CA  GLU A  10      11.035   7.491 -13.328  1.00 87.47           C  
ATOM    159  HA  GLU A  10      10.952   6.816 -14.179  1.00 87.47           H  
ATOM    160  C   GLU A  10      12.526   7.694 -13.036  1.00 87.47           C  
ATOM    161  CB  GLU A  10      10.382   8.832 -13.718  1.00 87.47           C  
ATOM    162  HB2 GLU A  10      11.020   9.312 -14.461  1.00 87.47           H  
ATOM    163  HB3 GLU A  10      10.329   9.476 -12.841  1.00 87.47           H  
ATOM    164  O   GLU A  10      12.936   8.762 -12.591  1.00 87.47           O  
ATOM    165  CG  GLU A  10       8.978   8.701 -14.326  1.00 87.47           C  
ATOM    166  HG2 GLU A  10       9.030   8.033 -15.186  1.00 87.47           H  
ATOM    167  HG3 GLU A  10       8.312   8.254 -13.588  1.00 87.47           H  
ATOM    168  CD  GLU A  10       8.391  10.054 -14.776  1.00 87.47           C  
ATOM    169  OE1 GLU A  10       7.220  10.078 -15.214  1.00 87.47           O  
ATOM    170  OE2 GLU A  10       9.049  11.119 -14.667  1.00 87.47           O  
ATOM    171  N   GLY A  11      13.348   6.669 -13.282  1.00 84.39           N  
ATOM    172  H   GLY A  11      12.946   5.784 -13.559  1.00 84.39           H  
ATOM    173  CA  GLY A  11      14.801   6.746 -13.094  1.00 84.39           C  
ATOM    174  HA2 GLY A  11      15.256   5.785 -13.334  1.00 84.39           H  
ATOM    175  HA3 GLY A  11      15.212   7.497 -13.769  1.00 84.39           H  
ATOM    176  C   GLY A  11      15.195   7.103 -11.657  1.00 84.39           C  
ATOM    177  O   GLY A  11      15.088   6.277 -10.749  1.00 84.39           O  
ATOM    178  N   ASP A  12      15.626   8.348 -11.460  1.00 88.51           N  
ATOM    179  H   ASP A  12      15.554   9.008 -12.221  1.00 88.51           H  
ATOM    180  CA  ASP A  12      16.024   8.937 -10.180  1.00 88.51           C  
ATOM    181  HA  ASP A  12      16.425   8.144  -9.548  1.00 88.51           H  
ATOM    182  C   ASP A  12      14.870   9.597  -9.406  1.00 88.51           C  
ATOM    183  CB  ASP A  12      17.151   9.952 -10.416  1.00 88.51           C  
ATOM    184  HB2 ASP A  12      17.948   9.494 -11.002  1.00 88.51           H  
ATOM    185  HB3 ASP A  12      17.575  10.221  -9.448  1.00 88.51           H  
ATOM    186  O   ASP A  12      15.107  10.214  -8.362  1.00 88.51           O  
ATOM    187  CG  ASP A  12      16.716  11.228 -11.149  1.00 88.51           C  
ATOM    188  OD1 ASP A  12      15.728  11.176 -11.920  1.00 88.51           O  
ATOM    189  OD2 ASP A  12      17.387  12.266 -10.977  1.00 88.51           O  
ATOM    190  N   LYS A  13      13.620   9.459  -9.871  1.00 91.74           N  
ATOM    191  H   LYS A  13      13.510   9.015 -10.772  1.00 91.74           H  
ATOM    192  CA  LYS A  13      12.427  10.038  -9.238  1.00 91.74           C  
ATOM    193  HA  LYS A  13      12.724  10.487  -8.290  1.00 91.74           H  
ATOM    194  C   LYS A  13      11.361   9.002  -8.908  1.00 91.74           C  
ATOM    195  CB  LYS A  13      11.849  11.147 -10.127  1.00 91.74           C  
ATOM    196  HB2 LYS A  13      10.900  11.487  -9.714  1.00 91.74           H  
ATOM    197  HB3 LYS A  13      11.678  10.756 -11.130  1.00 91.74           H  
ATOM    198  O   LYS A  13      11.094   8.080  -9.675  1.00 91.74           O  
ATOM    199  CG  LYS A  13      12.816  12.332 -10.185  1.00 91.74           C  
ATOM    200  HG2 LYS A  13      13.793  11.989 -10.524  1.00 91.74           H  
ATOM    201  HG3 LYS A  13      12.927  12.747  -9.184  1.00 91.74           H  
ATOM    202  CD  LYS A  13      12.336  13.424 -11.136  1.00 91.74           C  
ATOM    203  HD2 LYS A  13      12.164  12.989 -12.120  1.00 91.74           H  
ATOM    204  HD3 LYS A  13      11.421  13.874 -10.751  1.00 91.74           H  
ATOM    205  CE  LYS A  13      13.463  14.455 -11.210  1.00 91.74           C  
ATOM    206  HE2 LYS A  13      14.373  13.933 -11.506  1.00 91.74           H  
ATOM    207  HE3 LYS A  13      13.635  14.858 -10.212  1.00 91.74           H  
ATOM    208  NZ  LYS A  13      13.154  15.535 -12.172  1.00 91.74           N  
ATOM    209  HZ1 LYS A  13      12.328  16.039 -11.886  1.00 91.74           H  
ATOM    210  HZ2 LYS A  13      13.940  16.167 -12.216  1.00 91.74           H  
ATOM    211  HZ3 LYS A  13      13.022  15.129 -13.088  1.00 91.74           H  
ATOM    212  N   MET A  14      10.687   9.234  -7.788  1.00 94.15           N  
ATOM    213  H   MET A  14      10.993  10.007  -7.214  1.00 94.15           H  
ATOM    214  CA  MET A  14       9.433   8.585  -7.419  1.00 94.15           C  
ATOM    215  HA  MET A  14       9.099   7.931  -8.225  1.00 94.15           H  
ATOM    216  C   MET A  14       8.385   9.675  -7.204  1.00 94.15           C  
ATOM    217  CB  MET A  14       9.658   7.718  -6.174  1.00 94.15           C  
ATOM    218  HB2 MET A  14      10.158   8.317  -5.412  1.00 94.15           H  
ATOM    219  HB3 MET A  14      10.324   6.898  -6.442  1.00 94.15           H  
ATOM    220  O   MET A  14       8.554  10.528  -6.331  1.00 94.15           O  
ATOM    221  CG  MET A  14       8.386   7.126  -5.559  1.00 94.15           C  
ATOM    222  HG2 MET A  14       7.928   6.432  -6.264  1.00 94.15           H  
ATOM    223  HG3 MET A  14       7.678   7.926  -5.344  1.00 94.15           H  
ATOM    224  SD  MET A  14       8.757   6.268  -4.004  1.00 94.15           S  
ATOM    225  CE  MET A  14       7.108   5.807  -3.418  1.00 94.15           C  
ATOM    226  HE1 MET A  14       7.155   5.587  -2.351  1.00 94.15           H  
ATOM    227  HE2 MET A  14       6.411   6.628  -3.580  1.00 94.15           H  
ATOM    228  HE3 MET A  14       6.769   4.913  -3.940  1.00 94.15           H  
ATOM    229  N   ARG A  15       7.312   9.662  -7.995  1.00 95.63           N  
ATOM    230  H   ARG A  15       7.229   8.910  -8.665  1.00 95.63           H  
ATOM    231  CA  ARG A  15       6.153  10.543  -7.804  1.00 95.63           C  
ATOM    232  HA  ARG A  15       6.422  11.366  -7.142  1.00 95.63           H  
ATOM    233  C   ARG A  15       5.035   9.769  -7.131  1.00 95.63           C  
ATOM    234  CB  ARG A  15       5.664  11.149  -9.125  1.00 95.63           C  
ATOM    235  HB2 ARG A  15       5.344  10.351  -9.795  1.00 95.63           H  
ATOM    236  HB3 ARG A  15       4.798  11.776  -8.909  1.00 95.63           H  
ATOM    237  O   ARG A  15       4.729   8.652  -7.532  1.00 95.63           O  
ATOM    238  CG  ARG A  15       6.723  12.005  -9.829  1.00 95.63           C  
ATOM    239  HG2 ARG A  15       7.145  12.725  -9.128  1.00 95.63           H  
ATOM    240  HG3 ARG A  15       7.517  11.361 -10.206  1.00 95.63           H  
ATOM    241  CD  ARG A  15       6.069  12.756 -10.995  1.00 95.63           C  
ATOM    242  HD2 ARG A  15       5.367  13.486 -10.593  1.00 95.63           H  
ATOM    243  HD3 ARG A  15       5.500  12.041 -11.589  1.00 95.63           H  
ATOM    244  NE  ARG A  15       7.076  13.453 -11.815  1.00 95.63           N  
ATOM    245  HE  ARG A  15       7.634  14.142 -11.332  1.00 95.63           H  
ATOM    246  NH1 ARG A  15       6.539  12.511 -13.839  1.00 95.63           N  
ATOM    247 HH11 ARG A  15       5.698  12.132 -13.427  1.00 95.63           H  
ATOM    248 HH12 ARG A  15       6.947  11.955 -14.577  1.00 95.63           H  
ATOM    249  NH2 ARG A  15       8.464  13.579 -13.610  1.00 95.63           N  
ATOM    250 HH21 ARG A  15       8.753  12.934 -14.332  1.00 95.63           H  
ATOM    251 HH22 ARG A  15       9.174  13.959 -13.001  1.00 95.63           H  
ATOM    252  CZ  ARG A  15       7.338  13.206 -13.085  1.00 95.63           C  
ATOM    253  N   VAL A  16       4.415  10.370  -6.130  1.00 97.11           N  
ATOM    254  H   VAL A  16       4.753  11.276  -5.838  1.00 97.11           H  
ATOM    255  CA  VAL A  16       3.271   9.826  -5.407  1.00 97.11           C  
ATOM    256  HA  VAL A  16       2.974   8.873  -5.844  1.00 97.11           H  
ATOM    257  C   VAL A  16       2.127  10.811  -5.562  1.00 97.11           C  
ATOM    258  CB  VAL A  16       3.604   9.582  -3.925  1.00 97.11           C  
ATOM    259  HB  VAL A  16       3.803  10.528  -3.423  1.00 97.11           H  
ATOM    260  O   VAL A  16       2.191  11.917  -5.035  1.00 97.11           O  
ATOM    261  CG1 VAL A  16       2.431   8.886  -3.232  1.00 97.11           C  
ATOM    262 HG11 VAL A  16       2.219   7.938  -3.726  1.00 97.11           H  
ATOM    263 HG12 VAL A  16       1.547   9.522  -3.271  1.00 97.11           H  
ATOM    264 HG13 VAL A  16       2.669   8.695  -2.186  1.00 97.11           H  
ATOM    265  CG2 VAL A  16       4.838   8.688  -3.775  1.00 97.11           C  
ATOM    266 HG21 VAL A  16       5.727   9.214  -4.122  1.00 97.11           H  
ATOM    267 HG22 VAL A  16       4.981   8.427  -2.726  1.00 97.11           H  
ATOM    268 HG23 VAL A  16       4.699   7.780  -4.362  1.00 97.11           H  
ATOM    269  N   ARG A  17       1.092  10.425  -6.303  1.00 97.79           N  
ATOM    270  H   ARG A  17       1.108   9.490  -6.684  1.00 97.79           H  
ATOM    271  CA  ARG A  17      -0.143  11.201  -6.431  1.00 97.79           C  
ATOM    272  HA  ARG A  17       0.037  12.241  -6.162  1.00 97.79           H  
ATOM    273  C   ARG A  17      -1.167  10.656  -5.464  1.00 97.79           C  
ATOM    274  CB  ARG A  17      -0.677  11.168  -7.861  1.00 97.79           C  
ATOM    275  HB2 ARG A  17      -1.651  11.656  -7.887  1.00 97.79           H  
ATOM    276  HB3 ARG A  17      -0.792  10.135  -8.190  1.00 97.79           H  
ATOM    277  O   ARG A  17      -1.483   9.470  -5.520  1.00 97.79           O  
ATOM    278  CG  ARG A  17       0.273  11.909  -8.794  1.00 97.79           C  
ATOM    279  HG2 ARG A  17       0.369  12.941  -8.456  1.00 97.79           H  
ATOM    280  HG3 ARG A  17       1.254  11.435  -8.788  1.00 97.79           H  
ATOM    281  CD  ARG A  17      -0.280  11.898 -10.212  1.00 97.79           C  
ATOM    282  HD2 ARG A  17      -0.345  10.868 -10.564  1.00 97.79           H  
ATOM    283  HD3 ARG A  17      -1.270  12.354 -10.214  1.00 97.79           H  
ATOM    284  NE  ARG A  17       0.623  12.671 -11.061  1.00 97.79           N  
ATOM    285  HE  ARG A  17       1.273  13.281 -10.586  1.00 97.79           H  
ATOM    286  NH1 ARG A  17      -0.199  12.120 -13.121  1.00 97.79           N  
ATOM    287 HH11 ARG A  17      -0.867  11.529 -12.648  1.00 97.79           H  
ATOM    288 HH12 ARG A  17      -0.099  12.138 -14.126  1.00 97.79           H  
ATOM    289  NH2 ARG A  17       1.552  13.529 -12.884  1.00 97.79           N  
ATOM    290 HH21 ARG A  17       1.625  13.688 -13.879  1.00 97.79           H  
ATOM    291 HH22 ARG A  17       2.105  14.044 -12.214  1.00 97.79           H  
ATOM    292  CZ  ARG A  17       0.648  12.759 -12.363  1.00 97.79           C  
ATOM    293  N   LEU A  18      -1.649  11.523  -4.593  1.00 97.28           N  
ATOM    294  H   LEU A  18      -1.338  12.481  -4.664  1.00 97.28           H  
ATOM    295  CA  LEU A  18      -2.647  11.252  -3.576  1.00 97.28           C  
ATOM    296  HA  LEU A  18      -2.819  10.180  -3.479  1.00 97.28           H  
ATOM    297  C   LEU A  18      -3.935  11.943  -4.002  1.00 97.28           C  
ATOM    298  CB  LEU A  18      -2.171  11.827  -2.230  1.00 97.28           C  
ATOM    299  HB2 LEU A  18      -2.206  12.915  -2.296  1.00 97.28           H  
ATOM    300  HB3 LEU A  18      -2.882  11.520  -1.463  1.00 97.28           H  
ATOM    301  O   LEU A  18      -3.896  13.126  -4.325  1.00 97.28           O  
ATOM    302  CG  LEU A  18      -0.753  11.438  -1.780  1.00 97.28           C  
ATOM    303  HG  LEU A  18      -0.024  11.701  -2.547  1.00 97.28           H  
ATOM    304  CD1 LEU A  18      -0.390  12.208  -0.514  1.00 97.28           C  
ATOM    305 HD11 LEU A  18       0.614  11.944  -0.182  1.00 97.28           H  
ATOM    306 HD12 LEU A  18      -1.103  11.984   0.279  1.00 97.28           H  
ATOM    307 HD13 LEU A  18      -0.419  13.278  -0.718  1.00 97.28           H  
ATOM    308  CD2 LEU A  18      -0.650   9.947  -1.493  1.00 97.28           C  
ATOM    309 HD21 LEU A  18      -0.762   9.407  -2.433  1.00 97.28           H  
ATOM    310 HD22 LEU A  18      -1.427   9.654  -0.787  1.00 97.28           H  
ATOM    311 HD23 LEU A  18       0.327   9.713  -1.069  1.00 97.28           H  
ATOM    312  N   ARG A  19      -5.063  11.244  -3.971  1.00 97.14           N  
ATOM    313  H   ARG A  19      -5.014  10.263  -3.734  1.00 97.14           H  
ATOM    314  CA  ARG A  19      -6.381  11.835  -4.196  1.00 97.14           C  
ATOM    315  HA  ARG A  19      -6.311  12.920  -4.132  1.00 97.14           H  
ATOM    316  C   ARG A  19      -7.332  11.378  -3.106  1.00 97.14           C  
ATOM    317  CB  ARG A  19      -6.869  11.475  -5.601  1.00 97.14           C  
ATOM    318  HB2 ARG A  19      -6.880  10.391  -5.715  1.00 97.14           H  
ATOM    319  HB3 ARG A  19      -6.185  11.899  -6.335  1.00 97.14           H  
ATOM    320  O   ARG A  19      -7.492  10.176  -2.897  1.00 97.14           O  
ATOM    321  CG  ARG A  19      -8.277  12.020  -5.844  1.00 97.14           C  
ATOM    322  HG2 ARG A  19      -8.976  11.533  -5.164  1.00 97.14           H  
ATOM    323  HG3 ARG A  19      -8.300  13.096  -5.671  1.00 97.14           H  
ATOM    324  CD  ARG A  19      -8.706  11.725  -7.275  1.00 97.14           C  
ATOM    325  HD2 ARG A  19      -8.158  12.382  -7.950  1.00 97.14           H  
ATOM    326  HD3 ARG A  19      -8.482  10.684  -7.508  1.00 97.14           H  
ATOM    327  NE  ARG A  19     -10.148  11.932  -7.387  1.00 97.14           N  
ATOM    328  HE  ARG A  19     -10.684  11.813  -6.539  1.00 97.14           H  
ATOM    329  NH1 ARG A  19     -10.337  12.132  -9.652  1.00 97.14           N  
ATOM    330 HH11 ARG A  19     -10.904  12.406 -10.441  1.00 97.14           H  
ATOM    331 HH12 ARG A  19      -9.327  12.167  -9.675  1.00 97.14           H  
ATOM    332  NH2 ARG A  19     -12.145  12.261  -8.306  1.00 97.14           N  
ATOM    333 HH21 ARG A  19     -12.453  12.144  -7.351  1.00 97.14           H  
ATOM    334 HH22 ARG A  19     -12.797  12.386  -9.066  1.00 97.14           H  
ATOM    335  CZ  ARG A  19     -10.868  12.106  -8.460  1.00 97.14           C  
ATOM    336  N   ASN A  20      -7.962  12.331  -2.433  1.00 94.49           N  
ATOM    337  H   ASN A  20      -7.812  13.295  -2.692  1.00 94.49           H  
ATOM    338  CA  ASN A  20      -8.931  12.047  -1.386  1.00 94.49           C  
ATOM    339  HA  ASN A  20      -8.847  11.007  -1.071  1.00 94.49           H  
ATOM    340  C   ASN A  20     -10.353  12.250  -1.924  1.00 94.49           C  
ATOM    341  CB  ASN A  20      -8.596  12.919  -0.169  1.00 94.49           C  
ATOM    342  HB2 ASN A  20      -8.689  13.968  -0.449  1.00 94.49           H  
ATOM    343  HB3 ASN A  20      -7.574  12.725   0.157  1.00 94.49           H  
ATOM    344  O   ASN A  20     -10.783  13.376  -2.148  1.00 94.49           O  
ATOM    345  CG  ASN A  20      -9.515  12.653   1.003  1.00 94.49           C  
ATOM    346  ND2 ASN A  20      -9.436  13.440   2.043  1.00 94.49           N  
ATOM    347 HD21 ASN A  20      -8.721  14.152   2.096  1.00 94.49           H  
ATOM    348 HD22 ASN A  20     -10.065  13.297   2.820  1.00 94.49           H  
ATOM    349  OD1 ASN A  20     -10.298  11.717   0.993  1.00 94.49           O  
ATOM    350  N   ASP A  21     -11.085  11.156  -2.121  1.00 93.86           N  
ATOM    351  H   ASP A  21     -10.702  10.267  -1.833  1.00 93.86           H  
ATOM    352  CA  ASP A  21     -12.500  11.164  -2.512  1.00 93.86           C  
ATOM    353  HA  ASP A  21     -12.758  12.148  -2.904  1.00 93.86           H  
ATOM    354  C   ASP A  21     -13.429  10.929  -1.295  1.00 93.86           C  
ATOM    355  CB  ASP A  21     -12.740  10.144  -3.645  1.00 93.86           C  
ATOM    356  HB2 ASP A  21     -12.413   9.161  -3.304  1.00 93.86           H  
ATOM    357  HB3 ASP A  21     -13.810  10.081  -3.842  1.00 93.86           H  
ATOM    358  O   ASP A  21     -14.614  10.634  -1.459  1.00 93.86           O  
ATOM    359  CG  ASP A  21     -12.057  10.472  -4.983  1.00 93.86           C  
ATOM    360  OD1 ASP A  21     -12.223  11.592  -5.532  1.00 93.86           O  
ATOM    361  OD2 ASP A  21     -11.418   9.564  -5.560  1.00 93.86           O  
ATOM    362  N   SER A  22     -12.911  11.020  -0.064  1.00 88.86           N  
ATOM    363  H   SER A  22     -11.938  11.275   0.024  1.00 88.86           H  
ATOM    364  CA  SER A  22     -13.708  10.969   1.168  1.00 88.86           C  
ATOM    365  HA  SER A  22     -14.547  10.293   1.002  1.00 88.86           H  
ATOM    366  C   SER A  22     -14.303  12.333   1.544  1.00 88.86           C  
ATOM    367  CB  SER A  22     -12.886  10.393   2.324  1.00 88.86           C  
ATOM    368  HB2 SER A  22     -12.271   9.561   1.982  1.00 88.86           H  
ATOM    369  HB3 SER A  22     -13.567  10.050   3.103  1.00 88.86           H  
ATOM    370  O   SER A  22     -14.026  13.353   0.913  1.00 88.86           O  
ATOM    371  OG  SER A  22     -12.060  11.360   2.891  1.00 88.86           O  
ATOM    372  HG  SER A  22     -11.333  11.538   2.289  1.00 88.86           H  
ATOM    373  N   SER A  23     -15.141  12.348   2.584  1.00 88.00           N  
ATOM    374  H   SER A  23     -15.326  11.490   3.082  1.00 88.00           H  
ATOM    375  CA  SER A  23     -15.746  13.563   3.138  1.00 88.00           C  
ATOM    376  HA  SER A  23     -15.885  14.287   2.335  1.00 88.00           H  
ATOM    377  C   SER A  23     -14.901  14.258   4.207  1.00 88.00           C  
ATOM    378  CB  SER A  23     -17.127  13.229   3.709  1.00 88.00           C  
ATOM    379  HB2 SER A  23     -17.780  12.932   2.889  1.00 88.00           H  
ATOM    380  HB3 SER A  23     -17.555  14.108   4.191  1.00 88.00           H  
ATOM    381  O   SER A  23     -15.260  15.365   4.600  1.00 88.00           O  
ATOM    382  OG  SER A  23     -17.049  12.159   4.635  1.00 88.00           O  
ATOM    383  HG  SER A  23     -16.649  12.471   5.450  1.00 88.00           H  
ATOM    384  N   THR A  24     -13.815  13.642   4.683  1.00 86.98           N  
ATOM    385  H   THR A  24     -13.518  12.760   4.291  1.00 86.98           H  
ATOM    386  CA  THR A  24     -12.946  14.190   5.737  1.00 86.98           C  
ATOM    387  HA  THR A  24     -13.286  15.198   5.977  1.00 86.98           H  
ATOM    388  C   THR A  24     -11.492  14.297   5.263  1.00 86.98           C  
ATOM    389  CB  THR A  24     -13.028  13.381   7.044  1.00 86.98           C  
ATOM    390  HB  THR A  24     -12.307  13.782   7.757  1.00 86.98           H  
ATOM    391  O   THR A  24     -11.094  13.623   4.308  1.00 86.98           O  
ATOM    392  CG2 THR A  24     -14.423  13.457   7.664  1.00 86.98           C  
ATOM    393 HG21 THR A  24     -14.406  12.960   8.634  1.00 86.98           H  
ATOM    394 HG22 THR A  24     -14.699  14.500   7.819  1.00 86.98           H  
ATOM    395 HG23 THR A  24     -15.155  12.968   7.022  1.00 86.98           H  
ATOM    396  OG1 THR A  24     -12.757  12.019   6.831  1.00 86.98           O  
ATOM    397  HG1 THR A  24     -12.530  11.677   7.698  1.00 86.98           H  
ATOM    398  N   PRO A  25     -10.675  15.190   5.844  1.00 88.61           N  
ATOM    399  CA  PRO A  25      -9.248  15.232   5.551  1.00 88.61           C  
ATOM    400  HA  PRO A  25      -9.116  15.443   4.490  1.00 88.61           H  
ATOM    401  C   PRO A  25      -8.553  13.908   5.895  1.00 88.61           C  
ATOM    402  CB  PRO A  25      -8.685  16.397   6.371  1.00 88.61           C  
ATOM    403  HB2 PRO A  25      -8.300  16.032   7.323  1.00 88.61           H  
ATOM    404  HB3 PRO A  25      -7.910  16.935   5.827  1.00 88.61           H  
ATOM    405  O   PRO A  25      -8.917  13.222   6.849  1.00 88.61           O  
ATOM    406  CG  PRO A  25      -9.905  17.277   6.635  1.00 88.61           C  
ATOM    407  HG2 PRO A  25     -10.088  17.923   5.777  1.00 88.61           H  
ATOM    408  HG3 PRO A  25      -9.788  17.866   7.545  1.00 88.61           H  
ATOM    409  CD  PRO A  25     -11.032  16.258   6.768  1.00 88.61           C  
ATOM    410  HD2 PRO A  25     -11.060  15.869   7.786  1.00 88.61           H  
ATOM    411  HD3 PRO A  25     -11.982  16.729   6.516  1.00 88.61           H  
ATOM    412  N   VAL A  26      -7.514  13.568   5.131  1.00 89.57           N  
ATOM    413  H   VAL A  26      -7.281  14.152   4.340  1.00 89.57           H  
ATOM    414  CA  VAL A  26      -6.667  12.399   5.409  1.00 89.57           C  
ATOM    415  HA  VAL A  26      -6.930  11.997   6.387  1.00 89.57           H  
ATOM    416  C   VAL A  26      -5.212  12.829   5.489  1.00 89.57           C  
ATOM    417  CB  VAL A  26      -6.895  11.271   4.385  1.00 89.57           C  
ATOM    418  HB  VAL A  26      -6.676  11.628   3.379  1.00 89.57           H  
ATOM    419  O   VAL A  26      -4.682  13.438   4.559  1.00 89.57           O  
ATOM    420  CG1 VAL A  26      -5.995  10.062   4.682  1.00 89.57           C  
ATOM    421 HG11 VAL A  26      -6.238   9.233   4.017  1.00 89.57           H  
ATOM    422 HG12 VAL A  26      -4.945  10.325   4.555  1.00 89.57           H  
ATOM    423 HG13 VAL A  26      -6.160   9.728   5.707  1.00 89.57           H  
ATOM    424  CG2 VAL A  26      -8.361  10.817   4.446  1.00 89.57           C  
ATOM    425 HG21 VAL A  26      -9.012  11.580   4.021  1.00 89.57           H  
ATOM    426 HG22 VAL A  26      -8.522   9.881   3.911  1.00 89.57           H  
ATOM    427 HG23 VAL A  26      -8.654  10.670   5.486  1.00 89.57           H  
ATOM    428  N   GLU A  27      -4.548  12.504   6.596  1.00 91.58           N  
ATOM    429  H   GLU A  27      -5.035  11.968   7.300  1.00 91.58           H  
ATOM    430  CA  GLU A  27      -3.104  12.680   6.744  1.00 91.58           C  
ATOM    431  HA  GLU A  27      -2.790  13.530   6.137  1.00 91.58           H  
ATOM    432  C   GLU A  27      -2.394  11.433   6.204  1.00 91.58           C  
ATOM    433  CB  GLU A  27      -2.756  13.031   8.203  1.00 91.58           C  
ATOM    434  HB2 GLU A  27      -3.355  13.897   8.487  1.00 91.58           H  
ATOM    435  HB3 GLU A  27      -3.019  12.194   8.849  1.00 91.58           H  
ATOM    436  O   GLU A  27      -2.637  10.310   6.645  1.00 91.58           O  
ATOM    437  CG  GLU A  27      -1.283  13.391   8.443  1.00 91.58           C  
ATOM    438  HG2 GLU A  27      -1.019  14.239   7.811  1.00 91.58           H  
ATOM    439  HG3 GLU A  27      -0.666  12.549   8.132  1.00 91.58           H  
ATOM    440  CD  GLU A  27      -0.987  13.732   9.926  1.00 91.58           C  
ATOM    441  OE1 GLU A  27      -0.546  12.849  10.704  1.00 91.58           O  
ATOM    442  OE2 GLU A  27      -1.090  14.902  10.342  1.00 91.58           O  
ATOM    443  N   VAL A  28      -1.515  11.631   5.224  1.00 93.09           N  
ATOM    444  H   VAL A  28      -1.405  12.572   4.876  1.00 93.09           H  
ATOM    445  CA  VAL A  28      -0.751  10.577   4.556  1.00 93.09           C  
ATOM    446  HA  VAL A  28      -1.113   9.615   4.917  1.00 93.09           H  
ATOM    447  C   VAL A  28       0.722  10.713   4.914  1.00 93.09           C  
ATOM    448  CB  VAL A  28      -0.957  10.590   3.031  1.00 93.09           C  
ATOM    449  HB  VAL A  28      -0.524  11.499   2.613  1.00 93.09           H  
ATOM    450  O   VAL A  28       1.338  11.757   4.685  1.00 93.09           O  
ATOM    451  CG1 VAL A  28      -0.272   9.375   2.393  1.00 93.09           C  
ATOM    452 HG11 VAL A  28       0.800   9.392   2.593  1.00 93.09           H  
ATOM    453 HG12 VAL A  28      -0.696   8.459   2.804  1.00 93.09           H  
ATOM    454 HG13 VAL A  28      -0.424   9.385   1.313  1.00 93.09           H  
ATOM    455  CG2 VAL A  28      -2.443  10.536   2.656  1.00 93.09           C  
ATOM    456 HG21 VAL A  28      -2.912   9.688   3.154  1.00 93.09           H  
ATOM    457 HG22 VAL A  28      -2.561  10.439   1.576  1.00 93.09           H  
ATOM    458 HG23 VAL A  28      -2.941  11.452   2.975  1.00 93.09           H  
ATOM    459  N   HIS A  29       1.306   9.651   5.463  1.00 94.09           N  
ATOM    460  H   HIS A  29       0.741   8.826   5.603  1.00 94.09           H  
ATOM    461  CA  HIS A  29       2.729   9.573   5.782  1.00 94.09           C  
ATOM    462  HA  HIS A  29       3.179  10.564   5.709  1.00 94.09           H  
ATOM    463  C   HIS A  29       3.394   8.663   4.766  1.00 94.09           C  
ATOM    464  CB  HIS A  29       2.984   9.057   7.202  1.00 94.09           C  
ATOM    465  HB2 HIS A  29       2.567   8.054   7.302  1.00 94.09           H  
ATOM    466  HB3 HIS A  29       4.061   8.965   7.342  1.00 94.09           H  
ATOM    467  O   HIS A  29       3.050   7.495   4.639  1.00 94.09           O  
ATOM    468  CG  HIS A  29       2.450   9.898   8.328  1.00 94.09           C  
ATOM    469  CD2 HIS A  29       1.247  10.538   8.377  1.00 94.09           C  
ATOM    470  HD2 HIS A  29       0.467  10.536   7.631  1.00 94.09           H  
ATOM    471  ND1 HIS A  29       3.091  10.053   9.558  1.00 94.09           N  
ATOM    472  CE1 HIS A  29       2.240  10.741  10.329  1.00 94.09           C  
ATOM    473  HE1 HIS A  29       2.411  10.997  11.364  1.00 94.09           H  
ATOM    474  NE2 HIS A  29       1.150  11.072   9.633  1.00 94.09           N  
ATOM    475  HE2 HIS A  29       0.354  11.568  10.008  1.00 94.09           H  
ATOM    476  N   ILE A  30       4.363   9.196   4.036  1.00 96.24           N  
ATOM    477  H   ILE A  30       4.588  10.169   4.186  1.00 96.24           H  
ATOM    478  CA  ILE A  30       5.118   8.461   3.030  1.00 96.24           C  
ATOM    479  HA  ILE A  30       4.698   7.461   2.921  1.00 96.24           H  
ATOM    480  C   ILE A  30       6.550   8.335   3.526  1.00 96.24           C  
ATOM    481  CB  ILE A  30       5.043   9.148   1.653  1.00 96.24           C  
ATOM    482  HB  ILE A  30       5.560  10.104   1.725  1.00 96.24           H  
ATOM    483  O   ILE A  30       7.205   9.340   3.818  1.00 96.24           O  
ATOM    484  CG1 ILE A  30       3.593   9.427   1.197  1.00 96.24           C  
ATOM    485 HG12 ILE A  30       3.010   9.841   2.019  1.00 96.24           H  
ATOM    486 HG13 ILE A  30       3.119   8.497   0.881  1.00 96.24           H  
ATOM    487  CG2 ILE A  30       5.762   8.253   0.623  1.00 96.24           C  
ATOM    488 HG21 ILE A  30       5.316   7.259   0.616  1.00 96.24           H  
ATOM    489 HG22 ILE A  30       5.688   8.673  -0.380  1.00 96.24           H  
ATOM    490 HG23 ILE A  30       6.820   8.161   0.870  1.00 96.24           H  
ATOM    491  CD1 ILE A  30       3.520  10.455   0.062  1.00 96.24           C  
ATOM    492 HD11 ILE A  30       4.073  10.114  -0.813  1.00 96.24           H  
ATOM    493 HD12 ILE A  30       3.933  11.405   0.402  1.00 96.24           H  
ATOM    494 HD13 ILE A  30       2.478  10.602  -0.221  1.00 96.24           H  
ATOM    495  N   LYS A  31       7.055   7.105   3.584  1.00 95.52           N  
ATOM    496  H   LYS A  31       6.442   6.341   3.341  1.00 95.52           H  
ATOM    497  CA  LYS A  31       8.448   6.807   3.908  1.00 95.52           C  
ATOM    498  HA  LYS A  31       8.984   7.740   4.081  1.00 95.52           H  
ATOM    499  C   LYS A  31       9.113   6.102   2.737  1.00 95.52           C  
ATOM    500  CB  LYS A  31       8.504   5.981   5.196  1.00 95.52           C  
ATOM    501  HB2 LYS A  31       7.994   5.032   5.033  1.00 95.52           H  
ATOM    502  HB3 LYS A  31       7.989   6.521   5.990  1.00 95.52           H  
ATOM    503  O   LYS A  31       8.624   5.071   2.278  1.00 95.52           O  
ATOM    504  CG  LYS A  31       9.955   5.719   5.619  1.00 95.52           C  
ATOM    505  HG2 LYS A  31      10.482   5.200   4.818  1.00 95.52           H  
ATOM    506  HG3 LYS A  31      10.458   6.666   5.815  1.00 95.52           H  
ATOM    507  CD  LYS A  31       9.999   4.841   6.869  1.00 95.52           C  
ATOM    508  HD2 LYS A  31       9.469   3.911   6.662  1.00 95.52           H  
ATOM    509  HD3 LYS A  31       9.515   5.354   7.701  1.00 95.52           H  
ATOM    510  CE  LYS A  31      11.465   4.544   7.194  1.00 95.52           C  
ATOM    511  HE2 LYS A  31      11.970   5.468   7.474  1.00 95.52           H  
ATOM    512  HE3 LYS A  31      11.947   4.190   6.282  1.00 95.52           H  
ATOM    513  NZ  LYS A  31      11.589   3.514   8.250  1.00 95.52           N  
ATOM    514  HZ1 LYS A  31      11.113   3.794   9.095  1.00 95.52           H  
ATOM    515  HZ2 LYS A  31      11.170   2.655   7.922  1.00 95.52           H  
ATOM    516  HZ3 LYS A  31      12.566   3.336   8.437  1.00 95.52           H  
ATOM    517  N   VAL A  32      10.261   6.618   2.305  1.00 93.00           N  
ATOM    518  H   VAL A  32      10.601   7.459   2.749  1.00 93.00           H  
ATOM    519  CA  VAL A  32      11.085   6.007   1.257  1.00 93.00           C  
ATOM    520  HA  VAL A  32      10.763   4.973   1.128  1.00 93.00           H  
ATOM    521  C   VAL A  32      12.542   5.988   1.709  1.00 93.00           C  
ATOM    522  CB  VAL A  32      10.924   6.716  -0.101  1.00 93.00           C  
ATOM    523  HB  VAL A  32      11.480   7.654  -0.110  1.00 93.00           H  
ATOM    524  O   VAL A  32      13.219   7.017   1.736  1.00 93.00           O  
ATOM    525  CG1 VAL A  32      11.480   5.787  -1.183  1.00 93.00           C  
ATOM    526 HG11 VAL A  32      11.136   4.765  -1.023  1.00 93.00           H  
ATOM    527 HG12 VAL A  32      12.570   5.807  -1.176  1.00 93.00           H  
ATOM    528 HG13 VAL A  32      11.095   6.094  -2.155  1.00 93.00           H  
ATOM    529  CG2 VAL A  32       9.467   7.040  -0.454  1.00 93.00           C  
ATOM    530 HG21 VAL A  32       9.060   7.753   0.263  1.00 93.00           H  
ATOM    531 HG22 VAL A  32       8.863   6.133  -0.451  1.00 93.00           H  
ATOM    532 HG23 VAL A  32       9.418   7.510  -1.436  1.00 93.00           H  
ATOM    533  N   GLY A  33      13.025   4.812   2.116  1.00 87.35           N  
ATOM    534  H   GLY A  33      12.433   3.996   2.044  1.00 87.35           H  
ATOM    535  CA  GLY A  33      14.288   4.705   2.850  1.00 87.35           C  
ATOM    536  HA2 GLY A  33      15.108   5.029   2.209  1.00 87.35           H  
ATOM    537  HA3 GLY A  33      14.463   3.668   3.139  1.00 87.35           H  
ATOM    538  C   GLY A  33      14.263   5.564   4.122  1.00 87.35           C  
ATOM    539  O   GLY A  33      13.391   5.385   4.975  1.00 87.35           O  
ATOM    540  N   ASP A  34      15.199   6.510   4.229  1.00 86.99           N  
ATOM    541  H   ASP A  34      15.916   6.564   3.520  1.00 86.99           H  
ATOM    542  CA  ASP A  34      15.303   7.444   5.360  1.00 86.99           C  
ATOM    543  HA  ASP A  34      14.943   6.949   6.262  1.00 86.99           H  
ATOM    544  C   ASP A  34      14.465   8.724   5.190  1.00 86.99           C  
ATOM    545  CB  ASP A  34      16.779   7.805   5.587  1.00 86.99           C  
ATOM    546  HB2 ASP A  34      16.848   8.527   6.401  1.00 86.99           H  
ATOM    547  HB3 ASP A  34      17.172   8.273   4.685  1.00 86.99           H  
ATOM    548  O   ASP A  34      14.246   9.449   6.163  1.00 86.99           O  
ATOM    549  CG  ASP A  34      17.629   6.588   5.956  1.00 86.99           C  
ATOM    550  OD1 ASP A  34      17.135   5.748   6.743  1.00 86.99           O  
ATOM    551  OD2 ASP A  34      18.759   6.508   5.427  1.00 86.99           O  
ATOM    552  N   GLU A  35      13.973   9.017   3.980  1.00 91.81           N  
ATOM    553  H   GLU A  35      14.045   8.332   3.242  1.00 91.81           H  
ATOM    554  CA  GLU A  35      13.160  10.210   3.737  1.00 91.81           C  
ATOM    555  HA  GLU A  35      13.557  11.005   4.368  1.00 91.81           H  
ATOM    556  C   GLU A  35      11.707   9.967   4.157  1.00 91.81           C  
ATOM    557  CB  GLU A  35      13.282  10.700   2.280  1.00 91.81           C  
ATOM    558  HB2 GLU A  35      12.750  10.018   1.616  1.00 91.81           H  
ATOM    559  HB3 GLU A  35      14.337  10.707   2.007  1.00 91.81           H  
ATOM    560  O   GLU A  35      11.115   8.928   3.852  1.00 91.81           O  
ATOM    561  CG  GLU A  35      12.720  12.131   2.126  1.00 91.81           C  
ATOM    562  HG2 GLU A  35      13.208  12.770   2.861  1.00 91.81           H  
ATOM    563  HG3 GLU A  35      11.656  12.120   2.363  1.00 91.81           H  
ATOM    564  CD  GLU A  35      12.906  12.767   0.734  1.00 91.81           C  
ATOM    565  OE1 GLU A  35      12.314  13.864   0.527  1.00 91.81           O  
ATOM    566  OE2 GLU A  35      13.633  12.178  -0.101  1.00 91.81           O  
ATOM    567  N   LYS A  36      11.124  10.949   4.851  1.00 95.02           N  
ATOM    568  H   LYS A  36      11.659  11.787   5.028  1.00 95.02           H  
ATOM    569  CA  LYS A  36       9.726  10.946   5.285  1.00 95.02           C  
ATOM    570  HA  LYS A  36       9.211  10.097   4.837  1.00 95.02           H  
ATOM    571  C   LYS A  36       9.032  12.216   4.813  1.00 95.02           C  
ATOM    572  CB  LYS A  36       9.625  10.824   6.810  1.00 95.02           C  
ATOM    573  HB2 LYS A  36      10.141  11.668   7.267  1.00 95.02           H  
ATOM    574  HB3 LYS A  36       8.572  10.877   7.090  1.00 95.02           H  
ATOM    575  O   LYS A  36       9.604  13.303   4.901  1.00 95.02           O  
ATOM    576  CG  LYS A  36      10.212   9.515   7.355  1.00 95.02           C  
ATOM    577  HG2 LYS A  36       9.691   8.669   6.907  1.00 95.02           H  
ATOM    578  HG3 LYS A  36      11.274   9.454   7.114  1.00 95.02           H  
ATOM    579  CD  LYS A  36      10.036   9.481   8.875  1.00 95.02           C  
ATOM    580  HD2 LYS A  36       8.971   9.485   9.105  1.00 95.02           H  
ATOM    581  HD3 LYS A  36      10.494  10.372   9.305  1.00 95.02           H  
ATOM    582  CE  LYS A  36      10.690   8.235   9.473  1.00 95.02           C  
ATOM    583  HE2 LYS A  36      10.248   7.358   9.001  1.00 95.02           H  
ATOM    584  HE3 LYS A  36      11.754   8.257   9.238  1.00 95.02           H  
ATOM    585  NZ  LYS A  36      10.474   8.198  10.942  1.00 95.02           N  
ATOM    586  HZ1 LYS A  36      10.914   7.392  11.362  1.00 95.02           H  
ATOM    587  HZ2 LYS A  36      10.846   9.034  11.369  1.00 95.02           H  
ATOM    588  HZ3 LYS A  36       9.485   8.166  11.141  1.00 95.02           H  
ATOM    589  N   ARG A  37       7.789  12.087   4.360  1.00 95.80           N  
ATOM    590  H   ARG A  37       7.408  11.154   4.297  1.00 95.80           H  
ATOM    591  CA  ARG A  37       6.900  13.205   4.028  1.00 95.80           C  
ATOM    592  HA  ARG A  37       7.292  14.128   4.457  1.00 95.80           H  
ATOM    593  C   ARG A  37       5.540  12.958   4.658  1.00 95.80           C  
ATOM    594  CB  ARG A  37       6.769  13.355   2.502  1.00 95.80           C  
ATOM    595  HB2 ARG A  37       6.403  12.415   2.088  1.00 95.80           H  
ATOM    596  HB3 ARG A  37       6.025  14.119   2.280  1.00 95.80           H  
ATOM    597  O   ARG A  37       4.999  11.871   4.514  1.00 95.80           O  
ATOM    598  CG  ARG A  37       8.080  13.723   1.791  1.00 95.80           C  
ATOM    599  HG2 ARG A  37       8.858  13.003   2.043  1.00 95.80           H  
ATOM    600  HG3 ARG A  37       7.914  13.678   0.715  1.00 95.80           H  
ATOM    601  CD  ARG A  37       8.552  15.132   2.153  1.00 95.80           C  
ATOM    602  HD2 ARG A  37       7.769  15.840   1.880  1.00 95.80           H  
ATOM    603  HD3 ARG A  37       8.734  15.191   3.226  1.00 95.80           H  
ATOM    604  NE  ARG A  37       9.799  15.451   1.444  1.00 95.80           N  
ATOM    605  HE  ARG A  37      10.365  14.679   1.122  1.00 95.80           H  
ATOM    606  NH1 ARG A  37       9.730  17.740   1.643  1.00 95.80           N  
ATOM    607 HH11 ARG A  37      10.143  18.641   1.448  1.00 95.80           H  
ATOM    608 HH12 ARG A  37       8.852  17.658   2.135  1.00 95.80           H  
ATOM    609  NH2 ARG A  37      11.442  16.700   0.600  1.00 95.80           N  
ATOM    610 HH21 ARG A  37      11.900  17.573   0.380  1.00 95.80           H  
ATOM    611 HH22 ARG A  37      11.877  15.816   0.377  1.00 95.80           H  
ATOM    612  CZ  ARG A  37      10.310  16.641   1.232  1.00 95.80           C  
ATOM    613  N   THR A  38       4.998  13.974   5.312  1.00 93.53           N  
ATOM    614  H   THR A  38       5.499  14.849   5.374  1.00 93.53           H  
ATOM    615  CA  THR A  38       3.626  13.971   5.821  1.00 93.53           C  
ATOM    616  HA  THR A  38       3.167  12.997   5.652  1.00 93.53           H  
ATOM    617  C   THR A  38       2.845  15.016   5.047  1.00 93.53           C  
ATOM    618  CB  THR A  38       3.581  14.242   7.329  1.00 93.53           C  
ATOM    619  HB  THR A  38       4.008  15.223   7.534  1.00 93.53           H  
ATOM    620  O   THR A  38       3.321  16.141   4.886  1.00 93.53           O  
ATOM    621  CG2 THR A  38       2.163  14.182   7.888  1.00 93.53           C  
ATOM    622 HG21 THR A  38       2.187  14.242   8.976  1.00 93.53           H  
ATOM    623 HG22 THR A  38       1.679  13.252   7.590  1.00 93.53           H  
ATOM    624 HG23 THR A  38       1.576  15.022   7.516  1.00 93.53           H  
ATOM    625  OG1 THR A  38       4.342  13.265   8.006  1.00 93.53           O  
ATOM    626  HG1 THR A  38       3.743  12.559   8.259  1.00 93.53           H  
ATOM    627  N   VAL A  39       1.683  14.629   4.532  1.00 93.20           N  
ATOM    628  H   VAL A  39       1.377  13.678   4.682  1.00 93.20           H  
ATOM    629  CA  VAL A  39       0.825  15.476   3.704  1.00 93.20           C  
ATOM    630  HA  VAL A  39       1.084  16.525   3.846  1.00 93.20           H  
ATOM    631  C   VAL A  39      -0.616  15.276   4.135  1.00 93.20           C  
ATOM    632  CB  VAL A  39       0.991  15.124   2.215  1.00 93.20           C  
ATOM    633  HB  VAL A  39       0.757  14.071   2.057  1.00 93.20           H  
ATOM    634  O   VAL A  39      -1.091  14.148   4.168  1.00 93.20           O  
ATOM    635  CG1 VAL A  39       0.075  15.959   1.316  1.00 93.20           C  
ATOM    636 HG11 VAL A  39       0.305  17.021   1.409  1.00 93.20           H  
ATOM    637 HG12 VAL A  39       0.206  15.636   0.283  1.00 93.20           H  
ATOM    638 HG13 VAL A  39      -0.971  15.796   1.573  1.00 93.20           H  
ATOM    639  CG2 VAL A  39       2.438  15.373   1.768  1.00 93.20           C  
ATOM    640 HG21 VAL A  39       2.490  15.354   0.680  1.00 93.20           H  
ATOM    641 HG22 VAL A  39       2.769  16.353   2.112  1.00 93.20           H  
ATOM    642 HG23 VAL A  39       3.090  14.600   2.174  1.00 93.20           H  
ATOM    643  N   THR A  40      -1.320  16.361   4.426  1.00 92.06           N  
ATOM    644  H   THR A  40      -0.876  17.268   4.406  1.00 92.06           H  
ATOM    645  CA  THR A  40      -2.775  16.335   4.596  1.00 92.06           C  
ATOM    646  HA  THR A  40      -3.085  15.361   4.975  1.00 92.06           H  
ATOM    647  C   THR A  40      -3.427  16.555   3.238  1.00 92.06           C  
ATOM    648  CB  THR A  40      -3.229  17.392   5.606  1.00 92.06           C  
ATOM    649  HB  THR A  40      -3.023  18.385   5.209  1.00 92.06           H  
ATOM    650  O   THR A  40      -3.052  17.486   2.528  1.00 92.06           O  
ATOM    651  CG2 THR A  40      -4.715  17.279   5.940  1.00 92.06           C  
ATOM    652 HG21 THR A  40      -5.314  17.507   5.059  1.00 92.06           H  
ATOM    653 HG22 THR A  40      -4.973  17.996   6.720  1.00 92.06           H  
ATOM    654 HG23 THR A  40      -4.953  16.272   6.284  1.00 92.06           H  
ATOM    655  OG1 THR A  40      -2.509  17.228   6.808  1.00 92.06           O  
ATOM    656  HG1 THR A  40      -3.093  16.809   7.444  1.00 92.06           H  
ATOM    657  N   VAL A  41      -4.379  15.697   2.875  1.00 93.02           N  
ATOM    658  H   VAL A  41      -4.595  14.934   3.501  1.00 93.02           H  
ATOM    659  CA  VAL A  41      -5.140  15.770   1.624  1.00 93.02           C  
ATOM    660  HA  VAL A  41      -4.789  16.614   1.030  1.00 93.02           H  
ATOM    661  C   VAL A  41      -6.602  16.012   1.978  1.00 93.02           C  
ATOM    662  CB  VAL A  41      -4.968  14.489   0.783  1.00 93.02           C  
ATOM    663  HB  VAL A  41      -5.491  13.663   1.265  1.00 93.02           H  
ATOM    664  O   VAL A  41      -7.247  15.162   2.597  1.00 93.02           O  
ATOM    665  CG1 VAL A  41      -5.543  14.684  -0.625  1.00 93.02           C  
ATOM    666 HG11 VAL A  41      -5.460  13.762  -1.199  1.00 93.02           H  
ATOM    667 HG12 VAL A  41      -6.595  14.966  -0.568  1.00 93.02           H  
ATOM    668 HG13 VAL A  41      -5.007  15.479  -1.144  1.00 93.02           H  
ATOM    669  CG2 VAL A  41      -3.496  14.084   0.626  1.00 93.02           C  
ATOM    670 HG21 VAL A  41      -3.068  13.831   1.597  1.00 93.02           H  
ATOM    671 HG22 VAL A  41      -2.931  14.904   0.183  1.00 93.02           H  
ATOM    672 HG23 VAL A  41      -3.429  13.203  -0.012  1.00 93.02           H  
ATOM    673  N   ASN A  42      -7.127  17.178   1.621  1.00 92.83           N  
ATOM    674  H   ASN A  42      -6.561  17.822   1.086  1.00 92.83           H  
ATOM    675  CA  ASN A  42      -8.502  17.568   1.923  1.00 92.83           C  
ATOM    676  HA  ASN A  42      -8.709  17.296   2.958  1.00 92.83           H  
ATOM    677  C   ASN A  42      -9.515  16.842   1.019  1.00 92.83           C  
ATOM    678  CB  ASN A  42      -8.625  19.093   1.798  1.00 92.83           C  
ATOM    679  HB2 ASN A  42      -9.653  19.407   1.977  1.00 92.83           H  
ATOM    680  HB3 ASN A  42      -8.352  19.399   0.788  1.00 92.83           H  
ATOM    681  O   ASN A  42      -9.144  16.342  -0.045  1.00 92.83           O  
ATOM    682  CG  ASN A  42      -7.750  19.803   2.806  1.00 92.83           C  
ATOM    683  ND2 ASN A  42      -6.707  20.455   2.359  1.00 92.83           N  
ATOM    684 HD21 ASN A  42      -6.076  20.820   3.058  1.00 92.83           H  
ATOM    685 HD22 ASN A  42      -6.378  20.236   1.429  1.00 92.83           H  
ATOM    686  OD1 ASN A  42      -7.978  19.749   4.001  1.00 92.83           O  
ATOM    687  N   PRO A  43     -10.805  16.797   1.395  1.00 92.37           N  
ATOM    688  CA  PRO A  43     -11.863  16.250   0.546  1.00 92.37           C  
ATOM    689  HA  PRO A  43     -11.748  15.167   0.500  1.00 92.37           H  
ATOM    690  C   PRO A  43     -11.860  16.835  -0.874  1.00 92.37           C  
ATOM    691  CB  PRO A  43     -13.164  16.585   1.281  1.00 92.37           C  
ATOM    692  HB2 PRO A  43     -13.956  15.866   1.071  1.00 92.37           H  
ATOM    693  HB3 PRO A  43     -13.496  17.593   1.033  1.00 92.37           H  
ATOM    694  O   PRO A  43     -11.915  18.051  -1.059  1.00 92.37           O  
ATOM    695  CG  PRO A  43     -12.731  16.549   2.741  1.00 92.37           C  
ATOM    696  HG2 PRO A  43     -13.413  17.100   3.389  1.00 92.37           H  
ATOM    697  HG3 PRO A  43     -12.636  15.510   3.056  1.00 92.37           H  
ATOM    698  CD  PRO A  43     -11.351  17.190   2.688  1.00 92.37           C  
ATOM    699  HD2 PRO A  43     -10.742  16.825   3.515  1.00 92.37           H  
ATOM    700  HD3 PRO A  43     -11.450  18.275   2.736  1.00 92.37           H  
ATOM    701  N   GLY A  44     -11.808  15.966  -1.885  1.00 94.81           N  
ATOM    702  H   GLY A  44     -11.677  14.989  -1.666  1.00 94.81           H  
ATOM    703  CA  GLY A  44     -11.759  16.332  -3.303  1.00 94.81           C  
ATOM    704  HA2 GLY A  44     -12.501  17.106  -3.497  1.00 94.81           H  
ATOM    705  HA3 GLY A  44     -12.011  15.450  -3.893  1.00 94.81           H  
ATOM    706  C   GLY A  44     -10.401  16.846  -3.797  1.00 94.81           C  
ATOM    707  O   GLY A  44     -10.282  17.192  -4.973  1.00 94.81           O  
ATOM    708  N   GLU A  45      -9.386  16.909  -2.933  1.00 96.48           N  
ATOM    709  H   GLU A  45      -9.532  16.591  -1.985  1.00 96.48           H  
ATOM    710  CA  GLU A  45      -8.047  17.380  -3.279  1.00 96.48           C  
ATOM    711  HA  GLU A  45      -8.156  18.179  -4.013  1.00 96.48           H  
ATOM    712  C   GLU A  45      -7.202  16.270  -3.919  1.00 96.48           C  
ATOM    713  CB  GLU A  45      -7.371  17.990  -2.037  1.00 96.48           C  
ATOM    714  HB2 GLU A  45      -8.081  18.659  -1.552  1.00 96.48           H  
ATOM    715  HB3 GLU A  45      -7.110  17.189  -1.346  1.00 96.48           H  
ATOM    716  O   GLU A  45      -7.306  15.086  -3.579  1.00 96.48           O  
ATOM    717  CG  GLU A  45      -6.101  18.792  -2.359  1.00 96.48           C  
ATOM    718  HG2 GLU A  45      -6.345  19.530  -3.123  1.00 96.48           H  
ATOM    719  HG3 GLU A  45      -5.347  18.120  -2.769  1.00 96.48           H  
ATOM    720  CD  GLU A  45      -5.514  19.507  -1.129  1.00 96.48           C  
ATOM    721  OE1 GLU A  45      -4.794  20.508  -1.333  1.00 96.48           O  
ATOM    722  OE2 GLU A  45      -5.800  19.086   0.018  1.00 96.48           O  
ATOM    723  N   GLU A  46      -6.323  16.675  -4.837  1.00 97.52           N  
ATOM    724  H   GLU A  46      -6.259  17.663  -5.033  1.00 97.52           H  
ATOM    725  CA  GLU A  46      -5.254  15.842  -5.378  1.00 97.52           C  
ATOM    726  HA  GLU A  46      -5.272  14.889  -4.850  1.00 97.52           H  
ATOM    727  C   GLU A  46      -3.905  16.519  -5.100  1.00 97.52           C  
ATOM    728  CB  GLU A  46      -5.501  15.546  -6.870  1.00 97.52           C  
ATOM    729  HB2 GLU A  46      -5.463  16.475  -7.438  1.00 97.52           H  
ATOM    730  HB3 GLU A  46      -6.501  15.122  -6.964  1.00 97.52           H  
ATOM    731  O   GLU A  46      -3.698  17.679  -5.458  1.00 97.52           O  
ATOM    732  CG  GLU A  46      -4.488  14.543  -7.461  1.00 97.52           C  
ATOM    733  HG2 GLU A  46      -4.459  13.663  -6.819  1.00 97.52           H  
ATOM    734  HG3 GLU A  46      -3.497  14.996  -7.451  1.00 97.52           H  
ATOM    735  CD  GLU A  46      -4.811  14.069  -8.895  1.00 97.52           C  
ATOM    736  OE1 GLU A  46      -3.982  13.308  -9.459  1.00 97.52           O  
ATOM    737  OE2 GLU A  46      -5.892  14.403  -9.437  1.00 97.52           O  
ATOM    738  N   VAL A  47      -2.983  15.795  -4.462  1.00 97.33           N  
ATOM    739  H   VAL A  47      -3.215  14.837  -4.242  1.00 97.33           H  
ATOM    740  CA  VAL A  47      -1.646  16.280  -4.100  1.00 97.33           C  
ATOM    741  HA  VAL A  47      -1.510  17.275  -4.523  1.00 97.33           H  
ATOM    742  C   VAL A  47      -0.586  15.367  -4.703  1.00 97.33           C  
ATOM    743  CB  VAL A  47      -1.464  16.405  -2.572  1.00 97.33           C  
ATOM    744  HB  VAL A  47      -1.557  15.422  -2.110  1.00 97.33           H  
ATOM    745  O   VAL A  47      -0.669  14.145  -4.600  1.00 97.33           O  
ATOM    746  CG1 VAL A  47      -0.074  16.974  -2.245  1.00 97.33           C  
ATOM    747 HG11 VAL A  47      -0.028  17.270  -1.197  1.00 97.33           H  
ATOM    748 HG12 VAL A  47       0.697  16.227  -2.435  1.00 97.33           H  
ATOM    749 HG13 VAL A  47       0.115  17.861  -2.849  1.00 97.33           H  
ATOM    750  CG2 VAL A  47      -2.506  17.336  -1.945  1.00 97.33           C  
ATOM    751 HG21 VAL A  47      -3.506  16.929  -2.096  1.00 97.33           H  
ATOM    752 HG22 VAL A  47      -2.460  18.326  -2.400  1.00 97.33           H  
ATOM    753 HG23 VAL A  47      -2.344  17.428  -0.871  1.00 97.33           H  
ATOM    754  N   GLU A  48       0.450  15.951  -5.305  1.00 97.40           N  
ATOM    755  H   GLU A  48       0.480  16.960  -5.334  1.00 97.40           H  
ATOM    756  CA  GLU A  48       1.619  15.215  -5.790  1.00 97.40           C  
ATOM    757  HA  GLU A  48       1.390  14.149  -5.780  1.00 97.40           H  
ATOM    758  C   GLU A  48       2.821  15.436  -4.861  1.00 97.40           C  
ATOM    759  CB  GLU A  48       1.921  15.581  -7.257  1.00 97.40           C  
ATOM    760  HB2 GLU A  48       1.005  15.479  -7.840  1.00 97.40           H  
ATOM    761  HB3 GLU A  48       2.256  16.616  -7.314  1.00 97.40           H  
ATOM    762  O   GLU A  48       3.220  16.566  -4.583  1.00 97.40           O  
ATOM    763  CG  GLU A  48       2.991  14.660  -7.869  1.00 97.40           C  
ATOM    764  HG2 GLU A  48       2.663  13.625  -7.776  1.00 97.40           H  
ATOM    765  HG3 GLU A  48       3.915  14.758  -7.300  1.00 97.40           H  
ATOM    766  CD  GLU A  48       3.275  14.966  -9.352  1.00 97.40           C  
ATOM    767  OE1 GLU A  48       4.341  15.554  -9.633  1.00 97.40           O  
ATOM    768  OE2 GLU A  48       2.493  14.516 -10.233  1.00 97.40           O  
ATOM    769  N   VAL A  49       3.434  14.342  -4.411  1.00 96.64           N  
ATOM    770  H   VAL A  49       3.024  13.450  -4.647  1.00 96.64           H  
ATOM    771  CA  VAL A  49       4.668  14.326  -3.620  1.00 96.64           C  
ATOM    772  HA  VAL A  49       4.957  15.351  -3.387  1.00 96.64           H  
ATOM    773  C   VAL A  49       5.762  13.680  -4.455  1.00 96.64           C  
ATOM    774  CB  VAL A  49       4.485  13.569  -2.292  1.00 96.64           C  
ATOM    775  HB  VAL A  49       4.339  12.508  -2.491  1.00 96.64           H  
ATOM    776  O   VAL A  49       5.602  12.563  -4.937  1.00 96.64           O  
ATOM    777  CG1 VAL A  49       5.723  13.727  -1.396  1.00 96.64           C  
ATOM    778 HG11 VAL A  49       5.566  13.185  -0.463  1.00 96.64           H  
ATOM    779 HG12 VAL A  49       6.603  13.310  -1.886  1.00 96.64           H  
ATOM    780 HG13 VAL A  49       5.892  14.780  -1.172  1.00 96.64           H  
ATOM    781  CG2 VAL A  49       3.266  14.080  -1.523  1.00 96.64           C  
ATOM    782 HG21 VAL A  49       3.206  13.584  -0.554  1.00 96.64           H  
ATOM    783 HG22 VAL A  49       2.352  13.848  -2.068  1.00 96.64           H  
ATOM    784 HG23 VAL A  49       3.337  15.161  -1.394  1.00 96.64           H  
ATOM    785  N   THR A  50       6.892  14.361  -4.625  1.00 95.53           N  
ATOM    786  H   THR A  50       6.994  15.259  -4.173  1.00 95.53           H  
ATOM    787  CA  THR A  50       8.030  13.825  -5.381  1.00 95.53           C  
ATOM    788  HA  THR A  50       7.755  12.871  -5.831  1.00 95.53           H  
ATOM    789  C   THR A  50       9.214  13.566  -4.460  1.00 95.53           C  
ATOM    790  CB  THR A  50       8.416  14.748  -6.543  1.00 95.53           C  
ATOM    791  HB  THR A  50       8.650  15.743  -6.166  1.00 95.53           H  
ATOM    792  O   THR A  50       9.638  14.453  -3.722  1.00 95.53           O  
ATOM    793  CG2 THR A  50       9.604  14.216  -7.349  1.00 95.53           C  
ATOM    794 HG21 THR A  50      10.512  14.262  -6.747  1.00 95.53           H  
ATOM    795 HG22 THR A  50       9.747  14.835  -8.235  1.00 95.53           H  
ATOM    796 HG23 THR A  50       9.419  13.186  -7.652  1.00 95.53           H  
ATOM    797  OG1 THR A  50       7.360  14.834  -7.470  1.00 95.53           O  
ATOM    798  HG1 THR A  50       6.581  15.203  -7.046  1.00 95.53           H  
ATOM    799  N   PHE A  51       9.780  12.367  -4.565  1.00 94.12           N  
ATOM    800  H   PHE A  51       9.349  11.700  -5.189  1.00 94.12           H  
ATOM    801  CA  PHE A  51      11.066  11.987  -3.995  1.00 94.12           C  
ATOM    802  HA  PHE A  51      11.378  12.731  -3.262  1.00 94.12           H  
ATOM    803  C   PHE A  51      12.104  11.940  -5.115  1.00 94.12           C  
ATOM    804  CB  PHE A  51      10.954  10.639  -3.278  1.00 94.12           C  
ATOM    805  HB2 PHE A  51      11.943  10.358  -2.916  1.00 94.12           H  
ATOM    806  HB3 PHE A  51      10.632   9.879  -3.990  1.00 94.12           H  
ATOM    807  O   PHE A  51      11.806  11.551  -6.248  1.00 94.12           O  
ATOM    808  CG  PHE A  51       9.999  10.643  -2.104  1.00 94.12           C  
ATOM    809  CD1 PHE A  51      10.503  10.757  -0.797  1.00 94.12           C  
ATOM    810  HD1 PHE A  51      11.569  10.817  -0.634  1.00 94.12           H  
ATOM    811  CD2 PHE A  51       8.611  10.541  -2.314  1.00 94.12           C  
ATOM    812  HD2 PHE A  51       8.217  10.442  -3.315  1.00 94.12           H  
ATOM    813  CE1 PHE A  51       9.625  10.777   0.298  1.00 94.12           C  
ATOM    814  HE1 PHE A  51      10.014  10.838   1.304  1.00 94.12           H  
ATOM    815  CE2 PHE A  51       7.731  10.586  -1.220  1.00 94.12           C  
ATOM    816  HE2 PHE A  51       6.665  10.528  -1.385  1.00 94.12           H  
ATOM    817  CZ  PHE A  51       8.240  10.699   0.085  1.00 94.12           C  
ATOM    818  HZ  PHE A  51       7.569  10.709   0.932  1.00 94.12           H  
ATOM    819  N   SER A  52      13.331  12.355  -4.819  1.00 91.74           N  
ATOM    820  H   SER A  52      13.540  12.630  -3.870  1.00 91.74           H  
ATOM    821  CA  SER A  52      14.426  12.365  -5.792  1.00 91.74           C  
ATOM    822  HA  SER A  52      14.174  11.703  -6.621  1.00 91.74           H  
ATOM    823  C   SER A  52      15.710  11.818  -5.183  1.00 91.74           C  
ATOM    824  CB  SER A  52      14.631  13.758  -6.394  1.00 91.74           C  
ATOM    825  HB2 SER A  52      14.873  14.471  -5.605  1.00 91.74           H  
ATOM    826  HB3 SER A  52      15.450  13.729  -7.113  1.00 91.74           H  
ATOM    827  O   SER A  52      15.912  11.798  -3.967  1.00 91.74           O  
ATOM    828  OG  SER A  52      13.446  14.162  -7.057  1.00 91.74           O  
ATOM    829  HG  SER A  52      12.821  13.438  -6.975  1.00 91.74           H  
ATOM    830  N   ALA A  53      16.576  11.325  -6.049  1.00 83.64           N  
ATOM    831  H   ALA A  53      16.333  11.316  -7.030  1.00 83.64           H  
ATOM    832  CA  ALA A  53      17.839  10.715  -5.701  1.00 83.64           C  
ATOM    833  HA  ALA A  53      18.073  10.869  -4.648  1.00 83.64           H  
ATOM    834  C   ALA A  53      18.959  11.302  -6.550  1.00 83.64           C  
ATOM    835  CB  ALA A  53      17.696   9.233  -5.998  1.00 83.64           C  
ATOM    836  HB1 ALA A  53      18.659   8.741  -5.861  1.00 83.64           H  
ATOM    837  HB2 ALA A  53      17.411   9.098  -7.041  1.00 83.64           H  
ATOM    838  HB3 ALA A  53      16.911   8.801  -5.376  1.00 83.64           H  
ATOM    839  O   ALA A  53      18.753  11.595  -7.716  1.00 83.64           O  
ATOM    840  N   ASN A  54      20.173  11.371  -6.007  1.00 83.92           N  
ATOM    841  H   ASN A  54      20.302  11.113  -5.039  1.00 83.92           H  
ATOM    842  CA  ASN A  54      21.363  11.656  -6.819  1.00 83.92           C  
ATOM    843  HA  ASN A  54      21.080  12.316  -7.639  1.00 83.92           H  
ATOM    844  C   ASN A  54      21.931  10.385  -7.484  1.00 83.92           C  
ATOM    845  CB  ASN A  54      22.394  12.400  -5.957  1.00 83.92           C  
ATOM    846  HB2 ASN A  54      22.661  11.782  -5.100  1.00 83.92           H  
ATOM    847  HB3 ASN A  54      23.295  12.570  -6.546  1.00 83.92           H  
ATOM    848  O   ASN A  54      23.074  10.375  -7.928  1.00 83.92           O  
ATOM    849  CG  ASN A  54      21.904  13.756  -5.484  1.00 83.92           C  
ATOM    850  ND2 ASN A  54      22.379  14.213  -4.350  1.00 83.92           N  
ATOM    851 HD21 ASN A  54      23.078  13.696  -3.836  1.00 83.92           H  
ATOM    852 HD22 ASN A  54      22.040  15.124  -4.075  1.00 83.92           H  
ATOM    853  OD1 ASN A  54      21.101  14.429  -6.100  1.00 83.92           O  
ATOM    854  N   ASP A  55      21.149   9.305  -7.507  1.00 78.78           N  
ATOM    855  H   ASP A  55      20.175   9.430  -7.270  1.00 78.78           H  
ATOM    856  CA  ASP A  55      21.497   8.013  -8.087  1.00 78.78           C  
ATOM    857  HA  ASP A  55      22.472   8.087  -8.568  1.00 78.78           H  
ATOM    858  C   ASP A  55      20.412   7.644  -9.118  1.00 78.78           C  
ATOM    859  CB  ASP A  55      21.638   6.975  -6.962  1.00 78.78           C  
ATOM    860  HB2 ASP A  55      20.743   7.016  -6.340  1.00 78.78           H  
ATOM    861  HB3 ASP A  55      22.481   7.266  -6.335  1.00 78.78           H  
ATOM    862  O   ASP A  55      19.249   7.480  -8.725  1.00 78.78           O  
ATOM    863  CG  ASP A  55      21.858   5.530  -7.435  1.00 78.78           C  
ATOM    864  OD1 ASP A  55      21.790   5.268  -8.658  1.00 78.78           O  
ATOM    865  OD2 ASP A  55      22.065   4.679  -6.547  1.00 78.78           O  
ATOM    866  N   PRO A  56      20.766   7.498 -10.414  1.00 76.50           N  
ATOM    867  CA  PRO A  56      19.828   7.182 -11.495  1.00 76.50           C  
ATOM    868  HA  PRO A  56      19.054   7.949 -11.553  1.00 76.50           H  
ATOM    869  C   PRO A  56      19.108   5.838 -11.338  1.00 76.50           C  
ATOM    870  CB  PRO A  56      20.655   7.241 -12.783  1.00 76.50           C  
ATOM    871  HB2 PRO A  56      20.633   8.256 -13.179  1.00 76.50           H  
ATOM    872  HB3 PRO A  56      20.306   6.535 -13.536  1.00 76.50           H  
ATOM    873  O   PRO A  56      18.156   5.565 -12.071  1.00 76.50           O  
ATOM    874  CG  PRO A  56      22.069   6.911 -12.316  1.00 76.50           C  
ATOM    875  HG2 PRO A  56      22.180   5.831 -12.217  1.00 76.50           H  
ATOM    876  HG3 PRO A  56      22.826   7.317 -12.987  1.00 76.50           H  
ATOM    877  CD  PRO A  56      22.125   7.558 -10.939  1.00 76.50           C  
ATOM    878  HD2 PRO A  56      22.827   7.004 -10.316  1.00 76.50           H  
ATOM    879  HD3 PRO A  56      22.434   8.600 -11.027  1.00 76.50           H  
ATOM    880  N   HIS A  57      19.541   4.995 -10.399  1.00 76.36           N  
ATOM    881  H   HIS A  57      20.363   5.245  -9.868  1.00 76.36           H  
ATOM    882  CA  HIS A  57      18.947   3.695 -10.120  1.00 76.36           C  
ATOM    883  HA  HIS A  57      18.144   3.506 -10.833  1.00 76.36           H  
ATOM    884  C   HIS A  57      18.298   3.595  -8.737  1.00 76.36           C  
ATOM    885  CB  HIS A  57      20.015   2.615 -10.323  1.00 76.36           C  
ATOM    886  HB2 HIS A  57      20.816   2.769  -9.600  1.00 76.36           H  
ATOM    887  HB3 HIS A  57      19.576   1.635 -10.137  1.00 76.36           H  
ATOM    888  O   HIS A  57      17.741   2.544  -8.429  1.00 76.36           O  
ATOM    889  CG  HIS A  57      20.595   2.618 -11.714  1.00 76.36           C  
ATOM    890  CD2 HIS A  57      21.919   2.712 -12.043  1.00 76.36           C  
ATOM    891  HD2 HIS A  57      22.739   2.786 -11.343  1.00 76.36           H  
ATOM    892  ND1 HIS A  57      19.882   2.594 -12.891  1.00 76.36           N  
ATOM    893  HD1 HIS A  57      18.879   2.683 -12.973  1.00 76.36           H  
ATOM    894  CE1 HIS A  57      20.759   2.654 -13.905  1.00 76.36           C  
ATOM    895  HE1 HIS A  57      20.495   2.696 -14.952  1.00 76.36           H  
ATOM    896  NE2 HIS A  57      22.015   2.720 -13.440  1.00 76.36           N  
ATOM    897  N   LYS A  58      18.297   4.650  -7.908  1.00 78.32           N  
ATOM    898  H   LYS A  58      18.759   5.496  -8.211  1.00 78.32           H  
ATOM    899  CA  LYS A  58      17.768   4.562  -6.530  1.00 78.32           C  
ATOM    900  HA  LYS A  58      18.306   3.764  -6.020  1.00 78.32           H  
ATOM    901  C   LYS A  58      16.293   4.152  -6.464  1.00 78.32           C  
ATOM    902  CB  LYS A  58      18.054   5.870  -5.777  1.00 78.32           C  
ATOM    903  HB2 LYS A  58      17.816   6.697  -6.445  1.00 78.32           H  
ATOM    904  HB3 LYS A  58      19.119   5.884  -5.545  1.00 78.32           H  
ATOM    905  O   LYS A  58      15.905   3.471  -5.520  1.00 78.32           O  
ATOM    906  CG  LYS A  58      17.267   6.038  -4.461  1.00 78.32           C  
ATOM    907  HG2 LYS A  58      17.208   5.078  -3.949  1.00 78.32           H  
ATOM    908  HG3 LYS A  58      16.254   6.347  -4.719  1.00 78.32           H  
ATOM    909  CD  LYS A  58      17.870   7.043  -3.459  1.00 78.32           C  
ATOM    910  HD2 LYS A  58      18.623   6.530  -2.861  1.00 78.32           H  
ATOM    911  HD3 LYS A  58      18.382   7.860  -3.967  1.00 78.32           H  
ATOM    912  CE  LYS A  58      16.770   7.590  -2.537  1.00 78.32           C  
ATOM    913  HE2 LYS A  58      16.552   6.839  -1.778  1.00 78.32           H  
ATOM    914  HE3 LYS A  58      15.864   7.721  -3.128  1.00 78.32           H  
ATOM    915  NZ  LYS A  58      17.122   8.889  -1.902  1.00 78.32           N  
ATOM    916  HZ1 LYS A  58      17.987   8.823  -1.385  1.00 78.32           H  
ATOM    917  HZ2 LYS A  58      16.391   9.171  -1.265  1.00 78.32           H  
ATOM    918  HZ3 LYS A  58      17.184   9.621  -2.594  1.00 78.32           H  
ATOM    919  N   PHE A  59      15.479   4.525  -7.452  1.00 82.78           N  
ATOM    920  H   PHE A  59      15.851   5.095  -8.198  1.00 82.78           H  
ATOM    921  CA  PHE A  59      14.080   4.086  -7.537  1.00 82.78           C  
ATOM    922  HA  PHE A  59      13.801   3.641  -6.582  1.00 82.78           H  
ATOM    923  C   PHE A  59      13.857   2.962  -8.553  1.00 82.78           C  
ATOM    924  CB  PHE A  59      13.142   5.277  -7.725  1.00 82.78           C  
ATOM    925  HB2 PHE A  59      13.333   5.734  -8.696  1.00 82.78           H  
ATOM    926  HB3 PHE A  59      12.114   4.915  -7.731  1.00 82.78           H  
ATOM    927  O   PHE A  59      12.724   2.678  -8.940  1.00 82.78           O  
ATOM    928  CG  PHE A  59      13.260   6.318  -6.632  1.00 82.78           C  
ATOM    929  CD1 PHE A  59      12.784   6.076  -5.331  1.00 82.78           C  
ATOM    930  HD1 PHE A  59      12.318   5.133  -5.085  1.00 82.78           H  
ATOM    931  CD2 PHE A  59      13.871   7.543  -6.917  1.00 82.78           C  
ATOM    932  HD2 PHE A  59      14.272   7.703  -7.907  1.00 82.78           H  
ATOM    933  CE1 PHE A  59      12.908   7.066  -4.343  1.00 82.78           C  
ATOM    934  HE1 PHE A  59      12.557   6.886  -3.337  1.00 82.78           H  
ATOM    935  CE2 PHE A  59      13.966   8.542  -5.935  1.00 82.78           C  
ATOM    936  HE2 PHE A  59      14.424   9.491  -6.173  1.00 82.78           H  
ATOM    937  CZ  PHE A  59      13.483   8.306  -4.644  1.00 82.78           C  
ATOM    938  HZ  PHE A  59      13.565   9.071  -3.885  1.00 82.78           H  
ATOM    939  N   ASN A  60      14.920   2.253  -8.939  1.00 79.57           N  
ATOM    940  H   ASN A  60      15.829   2.499  -8.576  1.00 79.57           H  
ATOM    941  CA  ASN A  60      14.769   0.912  -9.473  1.00 79.57           C  
ATOM    942  HA  ASN A  60      13.935   0.893 -10.175  1.00 79.57           H  
ATOM    943  C   ASN A  60      14.450  -0.023  -8.299  1.00 79.57           C  
ATOM    944  CB  ASN A  60      16.044   0.508 -10.229  1.00 79.57           C  
ATOM    945  HB2 ASN A  60      16.285   1.269 -10.970  1.00 79.57           H  
ATOM    946  HB3 ASN A  60      16.873   0.429  -9.526  1.00 79.57           H  
ATOM    947  O   ASN A  60      15.351  -0.430  -7.571  1.00 79.57           O  
ATOM    948  CG  ASN A  60      15.892  -0.823 -10.940  1.00 79.57           C  
ATOM    949  ND2 ASN A  60      16.980  -1.381 -11.414  1.00 79.57           N  
ATOM    950 HD21 ASN A  60      16.868  -2.272 -11.875  1.00 79.57           H  
ATOM    951 HD22 ASN A  60      17.879  -0.957 -11.235  1.00 79.57           H  
ATOM    952  OD1 ASN A  60      14.812  -1.370 -11.104  1.00 79.57           O  
ATOM    953  N   ARG A  61      13.162  -0.350  -8.123  1.00 76.82           N  
ATOM    954  H   ARG A  61      12.495   0.121  -8.718  1.00 76.82           H  
ATOM    955  CA  ARG A  61      12.657  -1.269  -7.084  1.00 76.82           C  
ATOM    956  HA  ARG A  61      11.581  -1.379  -7.221  1.00 76.82           H  
ATOM    957  C   ARG A  61      12.820  -0.767  -5.626  1.00 76.82           C  
ATOM    958  CB  ARG A  61      13.305  -2.653  -7.296  1.00 76.82           C  
ATOM    959  HB2 ARG A  61      12.907  -3.331  -6.541  1.00 76.82           H  
ATOM    960  HB3 ARG A  61      14.372  -2.606  -7.079  1.00 76.82           H  
ATOM    961  O   ARG A  61      13.386  -1.483  -4.798  1.00 76.82           O  
ATOM    962  CG  ARG A  61      13.132  -3.272  -8.693  1.00 76.82           C  
ATOM    963  HG2 ARG A  61      14.108  -3.351  -9.172  1.00 76.82           H  
ATOM    964  HG3 ARG A  61      12.479  -2.658  -9.313  1.00 76.82           H  
ATOM    965  CD  ARG A  61      12.526  -4.667  -8.524  1.00 76.82           C  
ATOM    966  HD2 ARG A  61      13.075  -5.198  -7.745  1.00 76.82           H  
ATOM    967  HD3 ARG A  61      11.491  -4.545  -8.205  1.00 76.82           H  
ATOM    968  NE  ARG A  61      12.542  -5.500  -9.728  1.00 76.82           N  
ATOM    969  HE  ARG A  61      13.002  -6.394  -9.638  1.00 76.82           H  
ATOM    970  NH1 ARG A  61      10.975  -4.362 -10.958  1.00 76.82           N  
ATOM    971 HH11 ARG A  61      10.351  -4.292 -11.749  1.00 76.82           H  
ATOM    972 HH12 ARG A  61      11.151  -3.541 -10.397  1.00 76.82           H  
ATOM    973  NH2 ARG A  61      11.563  -6.471 -11.487  1.00 76.82           N  
ATOM    974 HH21 ARG A  61      11.988  -7.325 -11.154  1.00 76.82           H  
ATOM    975 HH22 ARG A  61      10.852  -6.520 -12.202  1.00 76.82           H  
ATOM    976  CZ  ARG A  61      11.696  -5.426 -10.729  1.00 76.82           C  
ATOM    977  N   PRO A  62      12.320   0.430  -5.266  1.00 82.43           N  
ATOM    978  CA  PRO A  62      12.497   0.981  -3.925  1.00 82.43           C  
ATOM    979  HA  PRO A  62      13.528   0.852  -3.596  1.00 82.43           H  
ATOM    980  C   PRO A  62      11.554   0.329  -2.912  1.00 82.43           C  
ATOM    981  CB  PRO A  62      12.190   2.470  -4.067  1.00 82.43           C  
ATOM    982  HB2 PRO A  62      13.079   2.985  -4.430  1.00 82.43           H  
ATOM    983  HB3 PRO A  62      11.842   2.916  -3.135  1.00 82.43           H  
ATOM    984  O   PRO A  62      10.401   0.048  -3.219  1.00 82.43           O  
ATOM    985  CG  PRO A  62      11.107   2.478  -5.144  1.00 82.43           C  
ATOM    986  HG2 PRO A  62      10.134   2.288  -4.690  1.00 82.43           H  
ATOM    987  HG3 PRO A  62      11.101   3.420  -5.692  1.00 82.43           H  
ATOM    988  CD  PRO A  62      11.486   1.318  -6.062  1.00 82.43           C  
ATOM    989  HD2 PRO A  62      10.591   0.811  -6.423  1.00 82.43           H  
ATOM    990  HD3 PRO A  62      12.068   1.705  -6.898  1.00 82.43           H  
ATOM    991  N   GLN A  63      11.998   0.171  -1.670  1.00 89.61           N  
ATOM    992  H   GLN A  63      12.942   0.450  -1.442  1.00 89.61           H  
ATOM    993  CA  GLN A  63      11.067  -0.090  -0.574  1.00 89.61           C  
ATOM    994  HA  GLN A  63      10.281  -0.759  -0.924  1.00 89.61           H  
ATOM    995  C   GLN A  63      10.416   1.218  -0.134  1.00 89.61           C  
ATOM    996  CB  GLN A  63      11.767  -0.770   0.602  1.00 89.61           C  
ATOM    997  HB2 GLN A  63      11.051  -0.869   1.418  1.00 89.61           H  
ATOM    998  HB3 GLN A  63      12.598  -0.152   0.941  1.00 89.61           H  
ATOM    999  O   GLN A  63      11.107   2.222   0.071  1.00 89.61           O  
ATOM   1000  CG  GLN A  63      12.280  -2.167   0.229  1.00 89.61           C  
ATOM   1001  HG2 GLN A  63      11.453  -2.757  -0.167  1.00 89.61           H  
ATOM   1002  HG3 GLN A  63      13.046  -2.089  -0.542  1.00 89.61           H  
ATOM   1003  CD  GLN A  63      12.871  -2.907   1.423  1.00 89.61           C  
ATOM   1004  NE2 GLN A  63      13.184  -4.174   1.272  1.00 89.61           N  
ATOM   1005 HE21 GLN A  63      13.483  -4.655   2.109  1.00 89.61           H  
ATOM   1006 HE22 GLN A  63      12.986  -4.665   0.412  1.00 89.61           H  
ATOM   1007  OE1 GLN A  63      13.072  -2.374   2.502  1.00 89.61           O  
ATOM   1008  N   PHE A  64       9.098   1.204   0.032  1.00 93.40           N  
ATOM   1009  H   PHE A  64       8.583   0.350  -0.127  1.00 93.40           H  
ATOM   1010  CA  PHE A  64       8.369   2.358   0.538  1.00 93.40           C  
ATOM   1011  HA  PHE A  64       9.029   2.908   1.209  1.00 93.40           H  
ATOM   1012  C   PHE A  64       7.160   1.937   1.364  1.00 93.40           C  
ATOM   1013  CB  PHE A  64       7.980   3.305  -0.608  1.00 93.40           C  
ATOM   1014  HB2 PHE A  64       8.882   3.608  -1.139  1.00 93.40           H  
ATOM   1015  HB3 PHE A  64       7.548   4.206  -0.173  1.00 93.40           H  
ATOM   1016  O   PHE A  64       6.591   0.862   1.172  1.00 93.40           O  
ATOM   1017  CG  PHE A  64       6.995   2.736  -1.607  1.00 93.40           C  
ATOM   1018  CD1 PHE A  64       7.448   1.951  -2.681  1.00 93.40           C  
ATOM   1019  HD1 PHE A  64       8.500   1.729  -2.783  1.00 93.40           H  
ATOM   1020  CD2 PHE A  64       5.619   2.984  -1.456  1.00 93.40           C  
ATOM   1021  HD2 PHE A  64       5.268   3.567  -0.617  1.00 93.40           H  
ATOM   1022  CE1 PHE A  64       6.527   1.417  -3.596  1.00 93.40           C  
ATOM   1023  HE1 PHE A  64       6.868   0.757  -4.381  1.00 93.40           H  
ATOM   1024  CE2 PHE A  64       4.700   2.469  -2.386  1.00 93.40           C  
ATOM   1025  HE2 PHE A  64       3.644   2.653  -2.256  1.00 93.40           H  
ATOM   1026  CZ  PHE A  64       5.157   1.702  -3.470  1.00 93.40           C  
ATOM   1027  HZ  PHE A  64       4.452   1.293  -4.179  1.00 93.40           H  
ATOM   1028  N   THR A  65       6.771   2.819   2.273  1.00 96.14           N  
ATOM   1029  H   THR A  65       7.282   3.687   2.345  1.00 96.14           H  
ATOM   1030  CA  THR A  65       5.584   2.673   3.108  1.00 96.14           C  
ATOM   1031  HA  THR A  65       5.018   1.797   2.788  1.00 96.14           H  
ATOM   1032  C   THR A  65       4.710   3.900   2.922  1.00 96.14           C  
ATOM   1033  CB  THR A  65       5.952   2.477   4.585  1.00 96.14           C  
ATOM   1034  HB  THR A  65       6.452   3.369   4.963  1.00 96.14           H  
ATOM   1035  O   THR A  65       5.223   5.020   2.847  1.00 96.14           O  
ATOM   1036  CG2 THR A  65       4.738   2.176   5.450  1.00 96.14           C  
ATOM   1037 HG21 THR A  65       5.037   2.012   6.485  1.00 96.14           H  
ATOM   1038 HG22 THR A  65       4.053   3.024   5.440  1.00 96.14           H  
ATOM   1039 HG23 THR A  65       4.216   1.295   5.076  1.00 96.14           H  
ATOM   1040  OG1 THR A  65       6.797   1.362   4.756  1.00 96.14           O  
ATOM   1041  HG1 THR A  65       6.320   0.802   5.373  1.00 96.14           H  
ATOM   1042  N   ILE A  66       3.404   3.684   2.833  1.00 94.19           N  
ATOM   1043  H   ILE A  66       3.067   2.734   2.887  1.00 94.19           H  
ATOM   1044  CA  ILE A  66       2.391   4.733   2.856  1.00 94.19           C  
ATOM   1045  HA  ILE A  66       2.869   5.685   3.085  1.00 94.19           H  
ATOM   1046  C   ILE A  66       1.434   4.395   3.990  1.00 94.19           C  
ATOM   1047  CB  ILE A  66       1.683   4.880   1.494  1.00 94.19           C  
ATOM   1048  HB  ILE A  66       1.096   3.982   1.303  1.00 94.19           H  
ATOM   1049  O   ILE A  66       0.937   3.274   4.064  1.00 94.19           O  
ATOM   1050  CG1 ILE A  66       2.741   5.009   0.375  1.00 94.19           C  
ATOM   1051 HG12 ILE A  66       3.266   4.056   0.294  1.00 94.19           H  
ATOM   1052 HG13 ILE A  66       3.465   5.777   0.647  1.00 94.19           H  
ATOM   1053  CG2 ILE A  66       0.738   6.093   1.539  1.00 94.19           C  
ATOM   1054 HG21 ILE A  66       0.200   6.198   0.597  1.00 94.19           H  
ATOM   1055 HG22 ILE A  66       1.305   7.002   1.740  1.00 94.19           H  
ATOM   1056 HG23 ILE A  66      -0.005   5.962   2.326  1.00 94.19           H  
ATOM   1057  CD1 ILE A  66       2.204   5.329  -1.016  1.00 94.19           C  
ATOM   1058 HD11 ILE A  66       1.942   6.386  -1.044  1.00 94.19           H  
ATOM   1059 HD12 ILE A  66       2.984   5.152  -1.757  1.00 94.19           H  
ATOM   1060 HD13 ILE A  66       1.341   4.703  -1.242  1.00 94.19           H  
ATOM   1061  N   GLU A  67       1.218   5.346   4.884  1.00 91.09           N  
ATOM   1062  H   GLU A  67       1.705   6.225   4.783  1.00 91.09           H  
ATOM   1063  CA  GLU A  67       0.280   5.238   5.995  1.00 91.09           C  
ATOM   1064  HA  GLU A  67      -0.202   4.260   5.966  1.00 91.09           H  
ATOM   1065  C   GLU A  67      -0.793   6.312   5.821  1.00 91.09           C  
ATOM   1066  CB  GLU A  67       0.993   5.367   7.354  1.00 91.09           C  
ATOM   1067  HB2 GLU A  67       1.419   6.368   7.426  1.00 91.09           H  
ATOM   1068  HB3 GLU A  67       0.250   5.267   8.145  1.00 91.09           H  
ATOM   1069  O   GLU A  67      -0.473   7.451   5.481  1.00 91.09           O  
ATOM   1070  CG  GLU A  67       2.106   4.329   7.590  1.00 91.09           C  
ATOM   1071  HG2 GLU A  67       1.636   3.354   7.721  1.00 91.09           H  
ATOM   1072  HG3 GLU A  67       2.745   4.288   6.708  1.00 91.09           H  
ATOM   1073  CD  GLU A  67       2.996   4.633   8.813  1.00 91.09           C  
ATOM   1074  OE1 GLU A  67       4.220   4.359   8.739  1.00 91.09           O  
ATOM   1075  OE2 GLU A  67       2.478   5.152   9.830  1.00 91.09           O  
ATOM   1076  N   TRP A  68      -2.053   5.956   6.052  1.00 89.92           N  
ATOM   1077  H   TRP A  68      -2.232   5.006   6.346  1.00 89.92           H  
ATOM   1078  CA  TRP A  68      -3.195   6.868   6.010  1.00 89.92           C  
ATOM   1079  HA  TRP A  68      -2.865   7.867   5.725  1.00 89.92           H  
ATOM   1080  C   TRP A  68      -3.830   6.948   7.389  1.00 89.92           C  
ATOM   1081  CB  TRP A  68      -4.245   6.401   4.999  1.00 89.92           C  
ATOM   1082  HB2 TRP A  68      -5.108   7.063   5.077  1.00 89.92           H  
ATOM   1083  HB3 TRP A  68      -4.567   5.400   5.286  1.00 89.92           H  
ATOM   1084  O   TRP A  68      -4.007   5.924   8.053  1.00 89.92           O  
ATOM   1085  CG  TRP A  68      -3.825   6.351   3.566  1.00 89.92           C  
ATOM   1086  CD1 TRP A  68      -4.137   7.246   2.605  1.00 89.92           C  
ATOM   1087  HD1 TRP A  68      -4.724   8.136   2.774  1.00 89.92           H  
ATOM   1088  CD2 TRP A  68      -3.040   5.324   2.904  1.00 89.92           C  
ATOM   1089  CE2 TRP A  68      -2.941   5.636   1.518  1.00 89.92           C  
ATOM   1090  CE3 TRP A  68      -2.414   4.147   3.341  1.00 89.92           C  
ATOM   1091  HE3 TRP A  68      -2.482   3.874   4.384  1.00 89.92           H  
ATOM   1092  NE1 TRP A  68      -3.613   6.833   1.394  1.00 89.92           N  
ATOM   1093  HE1 TRP A  68      -3.744   7.345   0.533  1.00 89.92           H  
ATOM   1094  CH2 TRP A  68      -1.631   3.644   1.093  1.00 89.92           C  
ATOM   1095  HH2 TRP A  68      -1.092   3.002   0.412  1.00 89.92           H  
ATOM   1096  CZ2 TRP A  68      -2.282   4.786   0.615  1.00 89.92           C  
ATOM   1097  HZ2 TRP A  68      -2.271   4.981  -0.447  1.00 89.92           H  
ATOM   1098  CZ3 TRP A  68      -1.689   3.341   2.459  1.00 89.92           C  
ATOM   1099  HZ3 TRP A  68      -1.172   2.480   2.859  1.00 89.92           H  
ATOM   1100  N   LEU A  69      -4.194   8.164   7.779  1.00 86.40           N  
ATOM   1101  H   LEU A  69      -3.927   8.949   7.202  1.00 86.40           H  
ATOM   1102  CA  LEU A  69      -4.893   8.486   9.013  1.00 86.40           C  
ATOM   1103  HA  LEU A  69      -5.225   7.580   9.520  1.00 86.40           H  
ATOM   1104  C   LEU A  69      -6.121   9.323   8.649  1.00 86.40           C  
ATOM   1105  CB  LEU A  69      -3.928   9.268   9.922  1.00 86.40           C  
ATOM   1106  HB2 LEU A  69      -3.619  10.164   9.383  1.00 86.40           H  
ATOM   1107  HB3 LEU A  69      -4.466   9.592  10.813  1.00 86.40           H  
ATOM   1108  O   LEU A  69      -5.972  10.455   8.180  1.00 86.40           O  
ATOM   1109  CG  LEU A  69      -2.662   8.498  10.338  1.00 86.40           C  
ATOM   1110  HG  LEU A  69      -2.178   8.054   9.467  1.00 86.40           H  
ATOM   1111  CD1 LEU A  69      -1.658   9.456  10.969  1.00 86.40           C  
ATOM   1112 HD11 LEU A  69      -2.103   9.913  11.852  1.00 86.40           H  
ATOM   1113 HD12 LEU A  69      -0.751   8.914  11.239  1.00 86.40           H  
ATOM   1114 HD13 LEU A  69      -1.412  10.235  10.248  1.00 86.40           H  
ATOM   1115  CD2 LEU A  69      -3.009   7.391  11.328  1.00 86.40           C  
ATOM   1116 HD21 LEU A  69      -3.537   6.603  10.792  1.00 86.40           H  
ATOM   1117 HD22 LEU A  69      -2.105   6.978  11.777  1.00 86.40           H  
ATOM   1118 HD23 LEU A  69      -3.680   7.767  12.100  1.00 86.40           H  
ATOM   1119  N   GLU A  70      -7.317   8.757   8.813  1.00 80.51           N  
ATOM   1120  H   GLU A  70      -7.376   7.827   9.201  1.00 80.51           H  
ATOM   1121  CA  GLU A  70      -8.564   9.519   8.674  1.00 80.51           C  
ATOM   1122  HA  GLU A  70      -8.474  10.196   7.825  1.00 80.51           H  
ATOM   1123  C   GLU A  70      -8.792  10.394   9.916  1.00 80.51           C  
ATOM   1124  CB  GLU A  70      -9.789   8.608   8.411  1.00 80.51           C  
ATOM   1125  HB2 GLU A  70     -10.684   9.212   8.558  1.00 80.51           H  
ATOM   1126  HB3 GLU A  70      -9.803   7.802   9.144  1.00 80.51           H  
ATOM   1127  O   GLU A  70      -8.626   9.932  11.047  1.00 80.51           O  
ATOM   1128  CG  GLU A  70      -9.863   8.013   6.984  1.00 80.51           C  
ATOM   1129  HG2 GLU A  70      -9.666   8.810   6.266  1.00 80.51           H  
ATOM   1130  HG3 GLU A  70      -9.076   7.267   6.872  1.00 80.51           H  
ATOM   1131  CD  GLU A  70     -11.237   7.377   6.643  1.00 80.51           C  
ATOM   1132  OE1 GLU A  70     -11.692   7.452   5.465  1.00 80.51           O  
ATOM   1133  OE2 GLU A  70     -11.869   6.796   7.552  1.00 80.51           O  
ATOM   1134  N   ASP A  71      -9.205  11.640   9.676  1.00 77.80           N  
ATOM   1135  H   ASP A  71      -9.244  11.967   8.722  1.00 77.80           H  
ATOM   1136  CA  ASP A  71      -9.897  12.486  10.652  1.00 77.80           C  
ATOM   1137  HA  ASP A  71      -9.383  12.487  11.613  1.00 77.80           H  
ATOM   1138  C   ASP A  71     -11.303  11.895  10.845  1.00 77.80           C  
ATOM   1139  CB  ASP A  71      -9.913  13.921  10.092  1.00 77.80           C  
ATOM   1140  HB2 ASP A  71      -8.891  14.285   9.982  1.00 77.80           H  
ATOM   1141  HB3 ASP A  71     -10.359  13.904   9.098  1.00 77.80           H  
ATOM   1142  O   ASP A  71     -12.172  12.017   9.971  1.00 77.80           O  
ATOM   1143  CG  ASP A  71     -10.689  14.921  10.943  1.00 77.80           C  
ATOM   1144  OD1 ASP A  71     -11.211  14.515  11.993  1.00 77.80           O  
ATOM   1145  OD2 ASP A  71     -10.845  16.066  10.454  1.00 77.80           O  
ATOM   1146  N   LYS A  72     -11.474  11.119  11.919  1.00 77.33           N  
ATOM   1147  H   LYS A  72     -10.802  11.236  12.664  1.00 77.33           H  
ATOM   1148  CA  LYS A  72     -12.677  10.321  12.176  1.00 77.33           C  
ATOM   1149  HA  LYS A  72     -13.060   9.934  11.232  1.00 77.33           H  
ATOM   1150  C   LYS A  72     -13.789  11.161  12.778  1.00 77.33           C  
ATOM   1151  CB  LYS A  72     -12.376   9.162  13.134  1.00 77.33           C  
ATOM   1152  HB2 LYS A  72     -13.330   8.761  13.476  1.00 77.33           H  
ATOM   1153  HB3 LYS A  72     -11.842   9.543  14.004  1.00 77.33           H  
ATOM   1154  O   LYS A  72     -14.956  10.858  12.520  1.00 77.33           O  
ATOM   1155  CG  LYS A  72     -11.580   8.015  12.501  1.00 77.33           C  
ATOM   1156  HG2 LYS A  72     -10.554   8.338  12.320  1.00 77.33           H  
ATOM   1157  HG3 LYS A  72     -12.039   7.722  11.557  1.00 77.33           H  
ATOM   1158  CD  LYS A  72     -11.596   6.824  13.468  1.00 77.33           C  
ATOM   1159  HD2 LYS A  72     -12.626   6.496  13.613  1.00 77.33           H  
ATOM   1160  HD3 LYS A  72     -11.188   7.153  14.424  1.00 77.33           H  
ATOM   1161  CE  LYS A  72     -10.761   5.660  12.934  1.00 77.33           C  
ATOM   1162  HE2 LYS A  72     -11.175   5.319  11.986  1.00 77.33           H  
ATOM   1163  HE3 LYS A  72      -9.758   6.041  12.742  1.00 77.33           H  
ATOM   1164  NZ  LYS A  72     -10.711   4.561  13.932  1.00 77.33           N  
ATOM   1165  HZ1 LYS A  72     -10.630   4.952  14.860  1.00 77.33           H  
ATOM   1166  HZ2 LYS A  72      -9.880   3.999  13.815  1.00 77.33           H  
ATOM   1167  HZ3 LYS A  72     -11.535   3.979  13.899  1.00 77.33           H  
ATOM   1168  N   ASP A  73     -13.459  12.140  13.616  1.00 78.17           N  
ATOM   1169  H   ASP A  73     -12.485  12.376  13.742  1.00 78.17           H  
ATOM   1170  CA  ASP A  73     -14.466  13.022  14.208  1.00 78.17           C  
ATOM   1171  HA  ASP A  73     -15.399  12.461  14.267  1.00 78.17           H  
ATOM   1172  C   ASP A  73     -14.807  14.228  13.315  1.00 78.17           C  
ATOM   1173  CB  ASP A  73     -14.120  13.353  15.667  1.00 78.17           C  
ATOM   1174  HB2 ASP A  73     -13.951  12.418  16.201  1.00 78.17           H  
ATOM   1175  HB3 ASP A  73     -14.991  13.828  16.119  1.00 78.17           H  
ATOM   1176  O   ASP A  73     -15.871  14.834  13.486  1.00 78.17           O  
ATOM   1177  CG  ASP A  73     -12.918  14.272  15.884  1.00 78.17           C  
ATOM   1178  OD1 ASP A  73     -12.543  14.964  14.922  1.00 78.17           O  
ATOM   1179  OD2 ASP A  73     -12.490  14.318  17.063  1.00 78.17           O  
ATOM   1180  N   GLY A  74     -13.994  14.481  12.286  1.00 73.32           N  
ATOM   1181  H   GLY A  74     -13.049  14.132  12.352  1.00 73.32           H  
ATOM   1182  CA  GLY A  74     -14.239  15.481  11.255  1.00 73.32           C  
ATOM   1183  HA2 GLY A  74     -13.532  15.311  10.443  1.00 73.32           H  
ATOM   1184  HA3 GLY A  74     -15.258  15.380  10.882  1.00 73.32           H  
ATOM   1185  C   GLY A  74     -14.037  16.908  11.754  1.00 73.32           C  
ATOM   1186  O   GLY A  74     -14.635  17.832  11.190  1.00 73.32           O  
ATOM   1187  N   ASP A  75     -13.257  17.101  12.820  1.00 78.22           N  
ATOM   1188  H   ASP A  75     -12.789  16.308  13.234  1.00 78.22           H  
ATOM   1189  CA  ASP A  75     -12.992  18.417  13.402  1.00 78.22           C  
ATOM   1190  HA  ASP A  75     -13.916  18.987  13.311  1.00 78.22           H  
ATOM   1191  C   ASP A  75     -11.931  19.231  12.630  1.00 78.22           C  
ATOM   1192  CB  ASP A  75     -12.730  18.283  14.916  1.00 78.22           C  
ATOM   1193  HB2 ASP A  75     -12.971  19.247  15.364  1.00 78.22           H  
ATOM   1194  HB3 ASP A  75     -13.422  17.557  15.341  1.00 78.22           H  
ATOM   1195  O   ASP A  75     -11.749  20.430  12.880  1.00 78.22           O  
ATOM   1196  CG  ASP A  75     -11.295  17.933  15.339  1.00 78.22           C  
ATOM   1197  OD1 ASP A  75     -10.445  17.723  14.450  1.00 78.22           O  
ATOM   1198  OD2 ASP A  75     -11.001  18.133  16.545  1.00 78.22           O  
ATOM   1199  N   GLY A  76     -11.292  18.609  11.633  1.00 72.99           N  
ATOM   1200  H   GLY A  76     -11.435  17.613  11.549  1.00 72.99           H  
ATOM   1201  CA  GLY A  76     -10.246  19.182  10.794  1.00 72.99           C  
ATOM   1202  HA2 GLY A  76     -10.331  18.737   9.803  1.00 72.99           H  
ATOM   1203  HA3 GLY A  76     -10.389  20.260  10.717  1.00 72.99           H  
ATOM   1204  C   GLY A  76      -8.826  18.920  11.300  1.00 72.99           C  
ATOM   1205  O   GLY A  76      -7.869  19.415  10.691  1.00 72.99           O  
ATOM   1206  N   TYR A  77      -8.658  18.166  12.387  1.00 78.69           N  
ATOM   1207  H   TYR A  77      -9.473  17.812  12.867  1.00 78.69           H  
ATOM   1208  CA  TYR A  77      -7.381  17.862  13.017  1.00 78.69           C  
ATOM   1209  HA  TYR A  77      -6.573  18.180  12.357  1.00 78.69           H  
ATOM   1210  C   TYR A  77      -7.232  16.359  13.267  1.00 78.69           C  
ATOM   1211  CB  TYR A  77      -7.255  18.632  14.343  1.00 78.69           C  
ATOM   1212  HB2 TYR A  77      -6.297  18.379  14.797  1.00 78.69           H  
ATOM   1213  HB3 TYR A  77      -8.027  18.287  15.030  1.00 78.69           H  
ATOM   1214  O   TYR A  77      -8.107  15.712  13.809  1.00 78.69           O  
ATOM   1215  CG  TYR A  77      -7.346  20.142  14.217  1.00 78.69           C  
ATOM   1216  CD1 TYR A  77      -6.195  20.892  13.913  1.00 78.69           C  
ATOM   1217  HD1 TYR A  77      -5.258  20.378  13.759  1.00 78.69           H  
ATOM   1218  CD2 TYR A  77      -8.584  20.791  14.384  1.00 78.69           C  
ATOM   1219  HD2 TYR A  77      -9.466  20.200  14.583  1.00 78.69           H  
ATOM   1220  CE1 TYR A  77      -6.278  22.291  13.777  1.00 78.69           C  
ATOM   1221  HE1 TYR A  77      -5.394  22.858  13.525  1.00 78.69           H  
ATOM   1222  CE2 TYR A  77      -8.675  22.190  14.251  1.00 78.69           C  
ATOM   1223  HE2 TYR A  77      -9.636  22.673  14.351  1.00 78.69           H  
ATOM   1224  OH  TYR A  77      -7.590  24.293  13.806  1.00 78.69           O  
ATOM   1225  HH  TYR A  77      -6.746  24.637  13.505  1.00 78.69           H  
ATOM   1226  CZ  TYR A  77      -7.522  22.940  13.947  1.00 78.69           C  
ATOM   1227  N   ILE A  78      -6.053  15.798  12.972  1.00 79.66           N  
ATOM   1228  H   ILE A  78      -5.352  16.346  12.496  1.00 79.66           H  
ATOM   1229  CA  ILE A  78      -5.742  14.428  13.406  1.00 79.66           C  
ATOM   1230  HA  ILE A  78      -6.662  13.844  13.397  1.00 79.66           H  
ATOM   1231  C   ILE A  78      -5.240  14.461  14.851  1.00 79.66           C  
ATOM   1232  CB  ILE A  78      -4.749  13.722  12.463  1.00 79.66           C  
ATOM   1233  HB  ILE A  78      -3.784  14.222  12.543  1.00 79.66           H  
ATOM   1234  O   ILE A  78      -4.073  14.792  15.120  1.00 79.66           O  
ATOM   1235  CG1 ILE A  78      -5.156  13.764  10.979  1.00 79.66           C  
ATOM   1236 HG12 ILE A  78      -4.349  13.310  10.403  1.00 79.66           H  
ATOM   1237 HG13 ILE A  78      -5.251  14.799  10.653  1.00 79.66           H  
ATOM   1238  CG2 ILE A  78      -4.573  12.259  12.904  1.00 79.66           C  
ATOM   1239 HG21 ILE A  78      -5.531  11.741  12.872  1.00 79.66           H  
ATOM   1240 HG22 ILE A  78      -3.873  11.751  12.242  1.00 79.66           H  
ATOM   1241 HG23 ILE A  78      -4.219  12.215  13.934  1.00 79.66           H  
ATOM   1242  CD1 ILE A  78      -6.446  13.019  10.633  1.00 79.66           C  
ATOM   1243 HD11 ILE A  78      -6.705  13.214   9.593  1.00 79.66           H  
ATOM   1244 HD12 ILE A  78      -7.253  13.364  11.279  1.00 79.66           H  
ATOM   1245 HD13 ILE A  78      -6.315  11.944  10.756  1.00 79.66           H  
ATOM   1246  N   SER A  79      -6.105  14.090  15.787  1.00 81.09           N  
ATOM   1247  H   SER A  79      -7.039  13.857  15.482  1.00 81.09           H  
ATOM   1248  CA  SER A  79      -5.781  13.935  17.202  1.00 81.09           C  
ATOM   1249  HA  SER A  79      -5.345  14.872  17.548  1.00 81.09           H  
ATOM   1250  C   SER A  79      -4.774  12.803  17.442  1.00 81.09           C  
ATOM   1251  CB  SER A  79      -7.065  13.690  18.002  1.00 81.09           C  
ATOM   1252  HB2 SER A  79      -6.854  13.782  19.067  1.00 81.09           H  
ATOM   1253  HB3 SER A  79      -7.824  14.422  17.724  1.00 81.09           H  
ATOM   1254  O   SER A  79      -4.622  11.878  16.645  1.00 81.09           O  
ATOM   1255  OG  SER A  79      -7.542  12.391  17.738  1.00 81.09           O  
ATOM   1256  HG  SER A  79      -7.994  12.479  16.896  1.00 81.09           H  
ATOM   1257  N   ALA A  80      -4.085  12.824  18.588  1.00 78.33           N  
ATOM   1258  H   ALA A  80      -4.236  13.590  19.229  1.00 78.33           H  
ATOM   1259  CA  ALA A  80      -3.157  11.749  18.955  1.00 78.33           C  
ATOM   1260  HA  ALA A  80      -2.374  11.694  18.198  1.00 78.33           H  
ATOM   1261  C   ALA A  80      -3.837  10.364  18.999  1.00 78.33           C  
ATOM   1262  CB  ALA A  80      -2.512  12.093  20.302  1.00 78.33           C  
ATOM   1263  HB1 ALA A  80      -1.996  13.051  20.234  1.00 78.33           H  
ATOM   1264  HB2 ALA A  80      -1.792  11.319  20.564  1.00 78.33           H  
ATOM   1265  HB3 ALA A  80      -3.274  12.143  21.080  1.00 78.33           H  
ATOM   1266  O   ALA A  80      -3.222   9.372  18.618  1.00 78.33           O  
ATOM   1267  N   ALA A  81      -5.108  10.306  19.411  1.00 79.43           N  
ATOM   1268  H   ALA A  81      -5.602  11.169  19.590  1.00 79.43           H  
ATOM   1269  CA  ALA A  81      -5.881   9.069  19.435  1.00 79.43           C  
ATOM   1270  HA  ALA A  81      -5.308   8.303  19.959  1.00 79.43           H  
ATOM   1271  C   ALA A  81      -6.165   8.539  18.019  1.00 79.43           C  
ATOM   1272  CB  ALA A  81      -7.176   9.329  20.212  1.00 79.43           C  
ATOM   1273  HB1 ALA A  81      -6.944   9.659  21.225  1.00 79.43           H  
ATOM   1274  HB2 ALA A  81      -7.768  10.093  19.708  1.00 79.43           H  
ATOM   1275  HB3 ALA A  81      -7.759   8.409  20.263  1.00 79.43           H  
ATOM   1276  O   ALA A  81      -6.054   7.337  17.783  1.00 79.43           O  
ATOM   1277  N   GLU A  82      -6.466   9.414  17.058  1.00 80.67           N  
ATOM   1278  H   GLU A  82      -6.585  10.391  17.285  1.00 80.67           H  
ATOM   1279  CA  GLU A  82      -6.676   9.017  15.659  1.00 80.67           C  
ATOM   1280  HA  GLU A  82      -7.380   8.186  15.618  1.00 80.67           H  
ATOM   1281  C   GLU A  82      -5.386   8.542  14.995  1.00 80.67           C  
ATOM   1282  CB  GLU A  82      -7.266  10.181  14.873  1.00 80.67           C  
ATOM   1283  HB2 GLU A  82      -6.646  11.060  15.051  1.00 80.67           H  
ATOM   1284  HB3 GLU A  82      -7.249   9.954  13.807  1.00 80.67           H  
ATOM   1285  O   GLU A  82      -5.420   7.579  14.227  1.00 80.67           O  
ATOM   1286  CG  GLU A  82      -8.718  10.411  15.305  1.00 80.67           C  
ATOM   1287  HG2 GLU A  82      -8.812  10.335  16.388  1.00 80.67           H  
ATOM   1288  HG3 GLU A  82      -9.341   9.630  14.869  1.00 80.67           H  
ATOM   1289  CD  GLU A  82      -9.187  11.790  14.881  1.00 80.67           C  
ATOM   1290  OE1 GLU A  82     -10.278  11.834  14.280  1.00 80.67           O  
ATOM   1291  OE2 GLU A  82      -8.430  12.726  15.224  1.00 80.67           O  
ATOM   1292  N   LYS A  83      -4.234   9.121  15.366  1.00 77.11           N  
ATOM   1293  H   LYS A  83      -4.289   9.931  15.966  1.00 77.11           H  
ATOM   1294  CA  LYS A  83      -2.921   8.606  14.933  1.00 77.11           C  
ATOM   1295  HA  LYS A  83      -2.914   8.576  13.843  1.00 77.11           H  
ATOM   1296  C   LYS A  83      -2.687   7.166  15.382  1.00 77.11           C  
ATOM   1297  CB  LYS A  83      -1.759   9.514  15.378  1.00 77.11           C  
ATOM   1298  HB2 LYS A  83      -1.705   9.561  16.465  1.00 77.11           H  
ATOM   1299  HB3 LYS A  83      -0.829   9.091  14.999  1.00 77.11           H  
ATOM   1300  O   LYS A  83      -2.092   6.387  14.643  1.00 77.11           O  
ATOM   1301  CG  LYS A  83      -1.939  10.919  14.805  1.00 77.11           C  
ATOM   1302  HG2 LYS A  83      -2.684  11.433  15.412  1.00 77.11           H  
ATOM   1303  HG3 LYS A  83      -2.325  10.829  13.789  1.00 77.11           H  
ATOM   1304  CD  LYS A  83      -0.704  11.815  14.749  1.00 77.11           C  
ATOM   1305  HD2 LYS A  83       0.015  11.381  14.054  1.00 77.11           H  
ATOM   1306  HD3 LYS A  83      -0.264  11.931  15.740  1.00 77.11           H  
ATOM   1307  CE  LYS A  83      -1.219  13.170  14.230  1.00 77.11           C  
ATOM   1308  HE2 LYS A  83      -1.479  13.817  15.068  1.00 77.11           H  
ATOM   1309  HE3 LYS A  83      -2.151  12.993  13.694  1.00 77.11           H  
ATOM   1310  NZ  LYS A  83      -0.297  13.837  13.285  1.00 77.11           N  
ATOM   1311  HZ1 LYS A  83       0.637  13.972  13.646  1.00 77.11           H  
ATOM   1312  HZ2 LYS A  83      -0.273  13.320  12.418  1.00 77.11           H  
ATOM   1313  HZ3 LYS A  83      -0.692  14.707  12.957  1.00 77.11           H  
ATOM   1314  N   GLU A  84      -3.147   6.808  16.580  1.00 72.19           N  
ATOM   1315  H   GLU A  84      -3.596   7.512  17.148  1.00 72.19           H  
ATOM   1316  CA  GLU A  84      -2.968   5.463  17.136  1.00 72.19           C  
ATOM   1317  HA  GLU A  84      -2.005   5.069  16.814  1.00 72.19           H  
ATOM   1318  C   GLU A  84      -4.020   4.451  16.653  1.00 72.19           C  
ATOM   1319  CB  GLU A  84      -2.955   5.530  18.672  1.00 72.19           C  
ATOM   1320  HB2 GLU A  84      -3.013   4.512  19.057  1.00 72.19           H  
ATOM   1321  HB3 GLU A  84      -3.829   6.080  19.021  1.00 72.19           H  
ATOM   1322  O   GLU A  84      -3.693   3.277  16.500  1.00 72.19           O  
ATOM   1323  CG  GLU A  84      -1.674   6.180  19.223  1.00 72.19           C  
ATOM   1324  HG2 GLU A  84      -0.817   5.649  18.810  1.00 72.19           H  
ATOM   1325  HG3 GLU A  84      -1.618   7.214  18.881  1.00 72.19           H  
ATOM   1326  CD  GLU A  84      -1.581   6.148  20.760  1.00 72.19           C  
ATOM   1327  OE1 GLU A  84      -0.515   6.564  21.275  1.00 72.19           O  
ATOM   1328  OE2 GLU A  84      -2.542   5.690  21.423  1.00 72.19           O  
ATOM   1329  N   GLN A  85      -5.267   4.879  16.417  1.00 70.99           N  
ATOM   1330  H   GLN A  85      -5.457   5.854  16.603  1.00 70.99           H  
ATOM   1331  CA  GLN A  85      -6.425   3.985  16.220  1.00 70.99           C  
ATOM   1332  HA  GLN A  85      -6.094   2.950  16.297  1.00 70.99           H  
ATOM   1333  C   GLN A  85      -7.100   4.110  14.842  1.00 70.99           C  
ATOM   1334  CB  GLN A  85      -7.458   4.232  17.334  1.00 70.99           C  
ATOM   1335  HB2 GLN A  85      -8.289   3.540  17.201  1.00 70.99           H  
ATOM   1336  HB3 GLN A  85      -7.842   5.248  17.242  1.00 70.99           H  
ATOM   1337  O   GLN A  85      -8.198   3.584  14.626  1.00 70.99           O  
ATOM   1338  CG  GLN A  85      -6.900   4.035  18.750  1.00 70.99           C  
ATOM   1339  HG2 GLN A  85      -6.072   4.724  18.916  1.00 70.99           H  
ATOM   1340  HG3 GLN A  85      -6.524   3.017  18.854  1.00 70.99           H  
ATOM   1341  CD  GLN A  85      -7.944   4.288  19.831  1.00 70.99           C  
ATOM   1342  NE2 GLN A  85      -7.524   4.415  21.070  1.00 70.99           N  
ATOM   1343 HE21 GLN A  85      -8.232   4.650  21.751  1.00 70.99           H  
ATOM   1344 HE22 GLN A  85      -6.532   4.444  21.259  1.00 70.99           H  
ATOM   1345  OE1 GLN A  85      -9.142   4.367  19.609  1.00 70.99           O  
ATOM   1346  N   GLY A  86      -6.517   4.871  13.916  1.00 74.09           N  
ATOM   1347  H   GLY A  86      -5.703   5.402  14.190  1.00 74.09           H  
ATOM   1348  CA  GLY A  86      -7.073   5.152  12.586  1.00 74.09           C  
ATOM   1349  HA2 GLY A  86      -8.023   4.637  12.446  1.00 74.09           H  
ATOM   1350  HA3 GLY A  86      -7.248   6.225  12.505  1.00 74.09           H  
ATOM   1351  C   GLY A  86      -6.170   4.748  11.426  1.00 74.09           C  
ATOM   1352  O   GLY A  86      -6.458   5.112  10.291  1.00 74.09           O  
ATOM   1353  N   ARG A  87      -5.078   4.024  11.694  1.00 84.36           N  
ATOM   1354  H   ARG A  87      -4.927   3.722  12.646  1.00 84.36           H  
ATOM   1355  CA  ARG A  87      -4.025   3.786  10.706  1.00 84.36           C  
ATOM   1356  HA  ARG A  87      -3.971   4.668  10.068  1.00 84.36           H  
ATOM   1357  C   ARG A  87      -4.327   2.616   9.781  1.00 84.36           C  
ATOM   1358  CB  ARG A  87      -2.670   3.649  11.412  1.00 84.36           C  
ATOM   1359  HB2 ARG A  87      -2.703   2.793  12.085  1.00 84.36           H  
ATOM   1360  HB3 ARG A  87      -2.486   4.542  12.009  1.00 84.36           H  
ATOM   1361  O   ARG A  87      -4.556   1.498  10.236  1.00 84.36           O  
ATOM   1362  CG  ARG A  87      -1.521   3.471  10.405  1.00 84.36           C  
ATOM   1363  HG2 ARG A  87      -1.660   2.554   9.832  1.00 84.36           H  
ATOM   1364  HG3 ARG A  87      -1.515   4.316   9.715  1.00 84.36           H  
ATOM   1365  CD  ARG A  87      -0.165   3.397  11.098  1.00 84.36           C  
ATOM   1366  HD2 ARG A  87       0.607   3.305  10.334  1.00 84.36           H  
ATOM   1367  HD3 ARG A  87      -0.001   4.328  11.640  1.00 84.36           H  
ATOM   1368  NE  ARG A  87      -0.078   2.247  12.020  1.00 84.36           N  
ATOM   1369  HE  ARG A  87      -0.809   1.550  12.004  1.00 84.36           H  
ATOM   1370  NH1 ARG A  87       1.922   2.843  12.942  1.00 84.36           N  
ATOM   1371 HH11 ARG A  87       1.996   3.530  12.205  1.00 84.36           H  
ATOM   1372 HH12 ARG A  87       2.710   2.636  13.539  1.00 84.36           H  
ATOM   1373  NH2 ARG A  87       0.817   1.042  13.701  1.00 84.36           N  
ATOM   1374 HH21 ARG A  87       0.021   0.436  13.561  1.00 84.36           H  
ATOM   1375 HH22 ARG A  87       1.477   0.913  14.454  1.00 84.36           H  
ATOM   1376  CZ  ARG A  87       0.887   2.051  12.886  1.00 84.36           C  
ATOM   1377  N   VAL A  88      -4.174   2.854   8.483  1.00 90.66           N  
ATOM   1378  H   VAL A  88      -4.028   3.813   8.202  1.00 90.66           H  
ATOM   1379  CA  VAL A  88      -3.909   1.798   7.496  1.00 90.66           C  
ATOM   1380  HA  VAL A  88      -3.909   0.831   7.998  1.00 90.66           H  
ATOM   1381  C   VAL A  88      -2.526   2.007   6.923  1.00 90.66           C  
ATOM   1382  CB  VAL A  88      -4.982   1.742   6.403  1.00 90.66           C  
ATOM   1383  HB  VAL A  88      -5.163   2.745   6.017  1.00 90.66           H  
ATOM   1384  O   VAL A  88      -2.153   3.128   6.595  1.00 90.66           O  
ATOM   1385  CG1 VAL A  88      -4.638   0.831   5.218  1.00 90.66           C  
ATOM   1386 HG11 VAL A  88      -5.501   0.753   4.556  1.00 90.66           H  
ATOM   1387 HG12 VAL A  88      -4.365  -0.163   5.571  1.00 90.66           H  
ATOM   1388 HG13 VAL A  88      -3.810   1.254   4.650  1.00 90.66           H  
ATOM   1389  CG2 VAL A  88      -6.250   1.165   7.020  1.00 90.66           C  
ATOM   1390 HG21 VAL A  88      -6.131   0.098   7.207  1.00 90.66           H  
ATOM   1391 HG22 VAL A  88      -6.471   1.639   7.976  1.00 90.66           H  
ATOM   1392 HG23 VAL A  88      -7.068   1.328   6.318  1.00 90.66           H  
ATOM   1393  N   GLU A  89      -1.764   0.928   6.812  1.00 94.59           N  
ATOM   1394  H   GLU A  89      -2.151   0.043   7.107  1.00 94.59           H  
ATOM   1395  CA  GLU A  89      -0.417   0.921   6.258  1.00 94.59           C  
ATOM   1396  HA  GLU A  89      -0.138   1.932   5.963  1.00 94.59           H  
ATOM   1397  C   GLU A  89      -0.369   0.033   5.012  1.00 94.59           C  
ATOM   1398  CB  GLU A  89       0.586   0.467   7.334  1.00 94.59           C  
ATOM   1399  HB2 GLU A  89       0.494   1.119   8.203  1.00 94.59           H  
ATOM   1400  HB3 GLU A  89       0.342  -0.551   7.637  1.00 94.59           H  
ATOM   1401  O   GLU A  89      -0.867  -1.094   5.006  1.00 94.59           O  
ATOM   1402  CG  GLU A  89       2.037   0.497   6.835  1.00 94.59           C  
ATOM   1403  HG2 GLU A  89       2.287   1.518   6.547  1.00 94.59           H  
ATOM   1404  HG3 GLU A  89       2.124  -0.121   5.941  1.00 94.59           H  
ATOM   1405  CD  GLU A  89       3.043  -0.013   7.880  1.00 94.59           C  
ATOM   1406  OE1 GLU A  89       3.654  -1.082   7.630  1.00 94.59           O  
ATOM   1407  OE2 GLU A  89       3.256   0.670   8.904  1.00 94.59           O  
ATOM   1408  N   VAL A  90       0.280   0.540   3.966  1.00 96.71           N  
ATOM   1409  H   VAL A  90       0.611   1.490   4.049  1.00 96.71           H  
ATOM   1410  CA  VAL A  90       0.705  -0.212   2.787  1.00 96.71           C  
ATOM   1411  HA  VAL A  90       0.399  -1.254   2.887  1.00 96.71           H  
ATOM   1412  C   VAL A  90       2.223  -0.143   2.727  1.00 96.71           C  
ATOM   1413  CB  VAL A  90       0.082   0.349   1.497  1.00 96.71           C  
ATOM   1414  HB  VAL A  90       0.330   1.408   1.416  1.00 96.71           H  
ATOM   1415  O   VAL A  90       2.801   0.914   2.471  1.00 96.71           O  
ATOM   1416  CG1 VAL A  90       0.618  -0.363   0.249  1.00 96.71           C  
ATOM   1417 HG11 VAL A  90       0.429  -1.433   0.335  1.00 96.71           H  
ATOM   1418 HG12 VAL A  90       0.119   0.026  -0.638  1.00 96.71           H  
ATOM   1419 HG13 VAL A  90       1.688  -0.184   0.141  1.00 96.71           H  
ATOM   1420  CG2 VAL A  90      -1.443   0.189   1.461  1.00 96.71           C  
ATOM   1421 HG21 VAL A  90      -1.899   0.490   2.404  1.00 96.71           H  
ATOM   1422 HG22 VAL A  90      -1.861   0.791   0.654  1.00 96.71           H  
ATOM   1423 HG23 VAL A  90      -1.706  -0.854   1.281  1.00 96.71           H  
ATOM   1424  N   ARG A  91       2.880  -1.284   2.912  1.00 97.23           N  
ATOM   1425  H   ARG A  91       2.334  -2.097   3.159  1.00 97.23           H  
ATOM   1426  CA  ARG A  91       4.323  -1.438   2.733  1.00 97.23           C  
ATOM   1427  HA  ARG A  91       4.781  -0.455   2.619  1.00 97.23           H  
ATOM   1428  C   ARG A  91       4.604  -2.222   1.464  1.00 97.23           C  
ATOM   1429  CB  ARG A  91       4.912  -2.074   3.991  1.00 97.23           C  
ATOM   1430  HB2 ARG A  91       4.735  -1.403   4.831  1.00 97.23           H  
ATOM   1431  HB3 ARG A  91       4.396  -3.012   4.197  1.00 97.23           H  
ATOM   1432  O   ARG A  91       4.092  -3.323   1.278  1.00 97.23           O  
ATOM   1433  CG  ARG A  91       6.416  -2.336   3.862  1.00 97.23           C  
ATOM   1434  HG2 ARG A  91       6.601  -3.070   3.077  1.00 97.23           H  
ATOM   1435  HG3 ARG A  91       6.936  -1.408   3.626  1.00 97.23           H  
ATOM   1436  CD  ARG A  91       6.920  -2.887   5.194  1.00 97.23           C  
ATOM   1437  HD2 ARG A  91       6.779  -2.119   5.955  1.00 97.23           H  
ATOM   1438  HD3 ARG A  91       6.321  -3.757   5.465  1.00 97.23           H  
ATOM   1439  NE  ARG A  91       8.336  -3.278   5.122  1.00 97.23           N  
ATOM   1440  HE  ARG A  91       8.702  -3.591   4.234  1.00 97.23           H  
ATOM   1441  NH1 ARG A  91       8.729  -3.402   7.372  1.00 97.23           N  
ATOM   1442 HH11 ARG A  91       9.337  -3.631   8.146  1.00 97.23           H  
ATOM   1443 HH12 ARG A  91       7.769  -3.128   7.525  1.00 97.23           H  
ATOM   1444  NH2 ARG A  91      10.352  -3.906   5.918  1.00 97.23           N  
ATOM   1445 HH21 ARG A  91      10.975  -4.174   6.666  1.00 97.23           H  
ATOM   1446 HH22 ARG A  91      10.487  -4.275   4.988  1.00 97.23           H  
ATOM   1447  CZ  ARG A  91       9.134  -3.517   6.138  1.00 97.23           C  
ATOM   1448  N   VAL A  92       5.447  -1.667   0.605  1.00 96.46           N  
ATOM   1449  H   VAL A  92       5.838  -0.764   0.832  1.00 96.46           H  
ATOM   1450  CA  VAL A  92       5.811  -2.266  -0.676  1.00 96.46           C  
ATOM   1451  HA  VAL A  92       5.250  -3.191  -0.808  1.00 96.46           H  
ATOM   1452  C   VAL A  92       7.286  -2.613  -0.678  1.00 96.46           C  
ATOM   1453  CB  VAL A  92       5.443  -1.354  -1.850  1.00 96.46           C  
ATOM   1454  HB  VAL A  92       6.027  -0.437  -1.773  1.00 96.46           H  
ATOM   1455  O   VAL A  92       8.150  -1.781  -0.395  1.00 96.46           O  
ATOM   1456  CG1 VAL A  92       5.736  -2.033  -3.196  1.00 96.46           C  
ATOM   1457 HG11 VAL A  92       6.806  -2.207  -3.304  1.00 96.46           H  
ATOM   1458 HG12 VAL A  92       5.208  -2.984  -3.255  1.00 96.46           H  
ATOM   1459 HG13 VAL A  92       5.412  -1.390  -4.015  1.00 96.46           H  
ATOM   1460  CG2 VAL A  92       3.952  -0.999  -1.805  1.00 96.46           C  
ATOM   1461 HG21 VAL A  92       3.679  -0.427  -2.693  1.00 96.46           H  
ATOM   1462 HG22 VAL A  92       3.344  -1.902  -1.751  1.00 96.46           H  
ATOM   1463 HG23 VAL A  92       3.749  -0.372  -0.936  1.00 96.46           H  
ATOM   1464  N   GLU A  93       7.565  -3.861  -1.028  1.00 93.26           N  
ATOM   1465  H   GLU A  93       6.796  -4.483  -1.232  1.00 93.26           H  
ATOM   1466  CA  GLU A  93       8.908  -4.397  -1.161  1.00 93.26           C  
ATOM   1467  HA  GLU A  93       9.626  -3.578  -1.130  1.00 93.26           H  
ATOM   1468  C   GLU A  93       9.063  -5.104  -2.496  1.00 93.26           C  
ATOM   1469  CB  GLU A  93       9.232  -5.368  -0.024  1.00 93.26           C  
ATOM   1470  HB2 GLU A  93       8.530  -6.202  -0.050  1.00 93.26           H  
ATOM   1471  HB3 GLU A  93      10.240  -5.750  -0.184  1.00 93.26           H  
ATOM   1472  O   GLU A  93       8.154  -5.772  -2.988  1.00 93.26           O  
ATOM   1473  CG  GLU A  93       9.175  -4.693   1.348  1.00 93.26           C  
ATOM   1474  HG2 GLU A  93       9.824  -3.817   1.334  1.00 93.26           H  
ATOM   1475  HG3 GLU A  93       8.158  -4.358   1.552  1.00 93.26           H  
ATOM   1476  CD  GLU A  93       9.620  -5.626   2.475  1.00 93.26           C  
ATOM   1477  OE1 GLU A  93       9.759  -5.094   3.599  1.00 93.26           O  
ATOM   1478  OE2 GLU A  93       9.849  -6.832   2.236  1.00 93.26           O  
ATOM   1479  N   PHE A  94      10.249  -4.994  -3.072  1.00 90.18           N  
ATOM   1480  H   PHE A  94      10.981  -4.470  -2.615  1.00 90.18           H  
ATOM   1481  CA  PHE A  94      10.571  -5.637  -4.330  1.00 90.18           C  
ATOM   1482  HA  PHE A  94       9.705  -6.170  -4.723  1.00 90.18           H  
ATOM   1483  C   PHE A  94      11.701  -6.642  -4.134  1.00 90.18           C  
ATOM   1484  CB  PHE A  94      10.960  -4.567  -5.331  1.00 90.18           C  
ATOM   1485  HB2 PHE A  94      11.799  -4.018  -4.903  1.00 90.18           H  
ATOM   1486  HB3 PHE A  94      11.296  -5.092  -6.225  1.00 90.18           H  
ATOM   1487  O   PHE A  94      12.717  -6.329  -3.517  1.00 90.18           O  
ATOM   1488  CG  PHE A  94       9.868  -3.586  -5.706  1.00 90.18           C  
ATOM   1489  CD1 PHE A  94       8.905  -3.923  -6.671  1.00 90.18           C  
ATOM   1490  HD1 PHE A  94       8.920  -4.899  -7.133  1.00 90.18           H  
ATOM   1491  CD2 PHE A  94       9.802  -2.337  -5.069  1.00 90.18           C  
ATOM   1492  HD2 PHE A  94      10.529  -2.093  -4.309  1.00 90.18           H  
ATOM   1493  CE1 PHE A  94       7.882  -3.013  -6.981  1.00 90.18           C  
ATOM   1494  HE1 PHE A  94       7.089  -3.313  -7.650  1.00 90.18           H  
ATOM   1495  CE2 PHE A  94       8.792  -1.417  -5.403  1.00 90.18           C  
ATOM   1496  HE2 PHE A  94       8.745  -0.458  -4.909  1.00 90.18           H  
ATOM   1497  CZ  PHE A  94       7.826  -1.755  -6.361  1.00 90.18           C  
ATOM   1498  HZ  PHE A  94       7.027  -1.068  -6.594  1.00 90.18           H  
ATOM   1499  N   GLU A  95      11.547  -7.834  -4.702  1.00 86.94           N  
ATOM   1500  H   GLU A  95      10.695  -8.015  -5.213  1.00 86.94           H  
ATOM   1501  CA  GLU A  95      12.552  -8.894  -4.663  1.00 86.94           C  
ATOM   1502  HA  GLU A  95      13.526  -8.467  -4.426  1.00 86.94           H  
ATOM   1503  C   GLU A  95      12.628  -9.553  -6.042  1.00 86.94           C  
ATOM   1504  CB  GLU A  95      12.203  -9.905  -3.556  1.00 86.94           C  
ATOM   1505  HB2 GLU A  95      11.278 -10.422  -3.811  1.00 86.94           H  
ATOM   1506  HB3 GLU A  95      12.050  -9.368  -2.620  1.00 86.94           H  
ATOM   1507  O   GLU A  95      11.750 -10.325  -6.419  1.00 86.94           O  
ATOM   1508  CG  GLU A  95      13.333 -10.929  -3.354  1.00 86.94           C  
ATOM   1509  HG2 GLU A  95      13.558 -11.401  -4.311  1.00 86.94           H  
ATOM   1510  HG3 GLU A  95      14.228 -10.399  -3.027  1.00 86.94           H  
ATOM   1511  CD  GLU A  95      12.992 -12.031  -2.335  1.00 86.94           C  
ATOM   1512  OE1 GLU A  95      13.772 -12.999  -2.241  1.00 86.94           O  
ATOM   1513  OE2 GLU A  95      11.930 -11.967  -1.665  1.00 86.94           O  
ATOM   1514  N   GLY A  96      13.663  -9.226  -6.821  1.00 85.10           N  
ATOM   1515  H   GLY A  96      14.352  -8.580  -6.462  1.00 85.10           H  
ATOM   1516  CA  GLY A  96      13.858  -9.791  -8.158  1.00 85.10           C  
ATOM   1517  HA2 GLY A  96      14.766  -9.379  -8.599  1.00 85.10           H  
ATOM   1518  HA3 GLY A  96      13.983 -10.870  -8.070  1.00 85.10           H  
ATOM   1519  C   GLY A  96      12.690  -9.500  -9.107  1.00 85.10           C  
ATOM   1520  O   GLY A  96      12.513  -8.368  -9.566  1.00 85.10           O  
ATOM   1521  N   ASP A  97      11.916 -10.535  -9.420  1.00 89.94           N  
ATOM   1522  H   ASP A  97      12.079 -11.417  -8.956  1.00 89.94           H  
ATOM   1523  CA  ASP A  97      10.724 -10.528 -10.276  1.00 89.94           C  
ATOM   1524  HA  ASP A  97      10.777  -9.674 -10.951  1.00 89.94           H  
ATOM   1525  C   ASP A  97       9.406 -10.389  -9.486  1.00 89.94           C  
ATOM   1526  CB  ASP A  97      10.743 -11.798 -11.145  1.00 89.94           C  
ATOM   1527  HB2 ASP A  97       9.945 -11.730 -11.885  1.00 89.94           H  
ATOM   1528  HB3 ASP A  97      11.688 -11.843 -11.687  1.00 89.94           H  
ATOM   1529  O   ASP A  97       8.319 -10.457 -10.066  1.00 89.94           O  
ATOM   1530  CG  ASP A  97      10.557 -13.102 -10.356  1.00 89.94           C  
ATOM   1531  OD1 ASP A  97      10.886 -13.130  -9.147  1.00 89.94           O  
ATOM   1532  OD2 ASP A  97      10.085 -14.084 -10.964  1.00 89.94           O  
ATOM   1533  N   LYS A  98       9.475 -10.168  -8.167  1.00 92.82           N  
ATOM   1534  H   LYS A  98      10.390 -10.187  -7.738  1.00 92.82           H  
ATOM   1535  CA  LYS A  98       8.315 -10.048  -7.276  1.00 92.82           C  
ATOM   1536  HA  LYS A  98       7.414 -10.238  -7.861  1.00 92.82           H  
ATOM   1537  C   LYS A  98       8.168  -8.653  -6.683  1.00 92.82           C  
ATOM   1538  CB  LYS A  98       8.381 -11.105  -6.163  1.00 92.82           C  
ATOM   1539  HB2 LYS A  98       9.305 -10.978  -5.599  1.00 92.82           H  
ATOM   1540  HB3 LYS A  98       7.539 -10.962  -5.485  1.00 92.82           H  
ATOM   1541  O   LYS A  98       9.149  -8.000  -6.331  1.00 92.82           O  
ATOM   1542  CG  LYS A  98       8.316 -12.522  -6.741  1.00 92.82           C  
ATOM   1543  HG2 LYS A  98       7.371 -12.650  -7.270  1.00 92.82           H  
ATOM   1544  HG3 LYS A  98       9.135 -12.663  -7.446  1.00 92.82           H  
ATOM   1545  CD  LYS A  98       8.437 -13.584  -5.651  1.00 92.82           C  
ATOM   1546  HD2 LYS A  98       7.582 -13.521  -4.977  1.00 92.82           H  
ATOM   1547  HD3 LYS A  98       9.358 -13.414  -5.094  1.00 92.82           H  
ATOM   1548  CE  LYS A  98       8.487 -14.951  -6.334  1.00 92.82           C  
ATOM   1549  HE2 LYS A  98       7.553 -15.113  -6.873  1.00 92.82           H  
ATOM   1550  HE3 LYS A  98       9.290 -14.930  -7.071  1.00 92.82           H  
ATOM   1551  NZ  LYS A  98       8.725 -16.028  -5.346  1.00 92.82           N  
ATOM   1552  HZ1 LYS A  98       9.602 -15.856  -4.876  1.00 92.82           H  
ATOM   1553  HZ2 LYS A  98       8.784 -16.919  -5.819  1.00 92.82           H  
ATOM   1554  HZ3 LYS A  98       7.981 -16.051  -4.662  1.00 92.82           H  
ATOM   1555  N   MET A  99       6.915  -8.247  -6.506  1.00 94.52           N  
ATOM   1556  H   MET A  99       6.182  -8.858  -6.835  1.00 94.52           H  
ATOM   1557  CA  MET A  99       6.511  -7.130  -5.658  1.00 94.52           C  
ATOM   1558  HA  MET A  99       7.390  -6.669  -5.207  1.00 94.52           H  
ATOM   1559  C   MET A  99       5.618  -7.678  -4.545  1.00 94.52           C  
ATOM   1560  CB  MET A  99       5.796  -6.065  -6.497  1.00 94.52           C  
ATOM   1561  HB2 MET A  99       4.890  -6.489  -6.930  1.00 94.52           H  
ATOM   1562  HB3 MET A  99       6.450  -5.750  -7.310  1.00 94.52           H  
ATOM   1563  O   MET A  99       4.550  -8.226  -4.823  1.00 94.52           O  
ATOM   1564  CG  MET A  99       5.434  -4.840  -5.651  1.00 94.52           C  
ATOM   1565  HG2 MET A  99       4.853  -5.150  -4.782  1.00 94.52           H  
ATOM   1566  HG3 MET A  99       6.355  -4.391  -5.278  1.00 94.52           H  
ATOM   1567  SD  MET A  99       4.491  -3.573  -6.539  1.00 94.52           S  
ATOM   1568  CE  MET A  99       2.879  -4.369  -6.490  1.00 94.52           C  
ATOM   1569  HE1 MET A  99       2.853  -5.180  -7.218  1.00 94.52           H  
ATOM   1570  HE2 MET A  99       2.113  -3.622  -6.701  1.00 94.52           H  
ATOM   1571  HE3 MET A  99       2.698  -4.775  -5.494  1.00 94.52           H  
ATOM   1572  N   ARG A 100       6.056  -7.546  -3.295  1.00 95.76           N  
ATOM   1573  H   ARG A 100       6.904  -7.018  -3.150  1.00 95.76           H  
ATOM   1574  CA  ARG A 100       5.270  -7.864  -2.102  1.00 95.76           C  
ATOM   1575  HA  ARG A 100       4.465  -8.552  -2.359  1.00 95.76           H  
ATOM   1576  C   ARG A 100       4.632  -6.590  -1.571  1.00 95.76           C  
ATOM   1577  CB  ARG A 100       6.135  -8.522  -1.020  1.00 95.76           C  
ATOM   1578  HB2 ARG A 100       6.965  -7.864  -0.764  1.00 95.76           H  
ATOM   1579  HB3 ARG A 100       5.520  -8.656  -0.130  1.00 95.76           H  
ATOM   1580  O   ARG A 100       5.300  -5.571  -1.422  1.00 95.76           O  
ATOM   1581  CG  ARG A 100       6.682  -9.891  -1.444  1.00 95.76           C  
ATOM   1582  HG2 ARG A 100       5.869 -10.506  -1.829  1.00 95.76           H  
ATOM   1583  HG3 ARG A 100       7.433  -9.759  -2.223  1.00 95.76           H  
ATOM   1584  CD  ARG A 100       7.309 -10.594  -0.235  1.00 95.76           C  
ATOM   1585  HD2 ARG A 100       6.531 -10.783   0.505  1.00 95.76           H  
ATOM   1586  HD3 ARG A 100       8.043  -9.925   0.213  1.00 95.76           H  
ATOM   1587  NE  ARG A 100       7.922 -11.880  -0.621  1.00 95.76           N  
ATOM   1588  HE  ARG A 100       7.320 -12.546  -1.084  1.00 95.76           H  
ATOM   1589  NH1 ARG A 100      10.021 -11.558   0.269  1.00 95.76           N  
ATOM   1590 HH11 ARG A 100      10.981 -11.646  -0.032  1.00 95.76           H  
ATOM   1591 HH12 ARG A 100       9.723 -10.692   0.694  1.00 95.76           H  
ATOM   1592  NH2 ARG A 100       9.655 -13.315  -0.979  1.00 95.76           N  
ATOM   1593 HH21 ARG A 100       9.870 -14.019  -0.287  1.00 95.76           H  
ATOM   1594 HH22 ARG A 100      10.532 -13.063  -1.412  1.00 95.76           H  
ATOM   1595  CZ  ARG A 100       9.172 -12.246  -0.428  1.00 95.76           C  
ATOM   1596  N   VAL A 101       3.345  -6.666  -1.282  1.00 97.35           N  
ATOM   1597  H   VAL A 101       2.869  -7.540  -1.453  1.00 97.35           H  
ATOM   1598  CA  VAL A 101       2.557  -5.607  -0.663  1.00 97.35           C  
ATOM   1599  HA  VAL A 101       3.186  -4.736  -0.474  1.00 97.35           H  
ATOM   1600  C   VAL A 101       2.045  -6.151   0.657  1.00 97.35           C  
ATOM   1601  CB  VAL A 101       1.390  -5.168  -1.563  1.00 97.35           C  
ATOM   1602  HB  VAL A 101       0.685  -5.991  -1.682  1.00 97.35           H  
ATOM   1603  O   VAL A 101       1.298  -7.125   0.670  1.00 97.35           O  
ATOM   1604  CG1 VAL A 101       0.659  -3.982  -0.933  1.00 97.35           C  
ATOM   1605 HG11 VAL A 101       0.261  -4.257   0.043  1.00 97.35           H  
ATOM   1606 HG12 VAL A 101       1.352  -3.149  -0.812  1.00 97.35           H  
ATOM   1607 HG13 VAL A 101      -0.175  -3.670  -1.561  1.00 97.35           H  
ATOM   1608  CG2 VAL A 101       1.875  -4.755  -2.957  1.00 97.35           C  
ATOM   1609 HG21 VAL A 101       2.320  -5.615  -3.457  1.00 97.35           H  
ATOM   1610 HG22 VAL A 101       2.616  -3.960  -2.875  1.00 97.35           H  
ATOM   1611 HG23 VAL A 101       1.031  -4.409  -3.554  1.00 97.35           H  
ATOM   1612  N   ARG A 102       2.452  -5.540   1.762  1.00 97.83           N  
ATOM   1613  H   ARG A 102       3.049  -4.730   1.666  1.00 97.83           H  
ATOM   1614  CA  ARG A 102       1.914  -5.823   3.090  1.00 97.83           C  
ATOM   1615  HA  ARG A 102       1.366  -6.765   3.082  1.00 97.83           H  
ATOM   1616  C   ARG A 102       0.930  -4.735   3.453  1.00 97.83           C  
ATOM   1617  CB  ARG A 102       3.032  -5.938   4.121  1.00 97.83           C  
ATOM   1618  HB2 ARG A 102       3.661  -5.048   4.089  1.00 97.83           H  
ATOM   1619  HB3 ARG A 102       2.594  -6.028   5.115  1.00 97.83           H  
ATOM   1620  O   ARG A 102       1.243  -3.553   3.338  1.00 97.83           O  
ATOM   1621  CG  ARG A 102       3.873  -7.176   3.828  1.00 97.83           C  
ATOM   1622  HG2 ARG A 102       4.329  -7.105   2.840  1.00 97.83           H  
ATOM   1623  HG3 ARG A 102       3.234  -8.058   3.869  1.00 97.83           H  
ATOM   1624  CD  ARG A 102       4.967  -7.304   4.874  1.00 97.83           C  
ATOM   1625  HD2 ARG A 102       5.651  -6.458   4.797  1.00 97.83           H  
ATOM   1626  HD3 ARG A 102       4.501  -7.303   5.859  1.00 97.83           H  
ATOM   1627  NE  ARG A 102       5.690  -8.558   4.656  1.00 97.83           N  
ATOM   1628  HE  ARG A 102       5.456  -9.092   3.831  1.00 97.83           H  
ATOM   1629  NH1 ARG A 102       6.499  -8.809   6.781  1.00 97.83           N  
ATOM   1630 HH11 ARG A 102       5.866  -8.073   7.059  1.00 97.83           H  
ATOM   1631 HH12 ARG A 102       6.890  -9.413   7.490  1.00 97.83           H  
ATOM   1632  NH2 ARG A 102       6.867 -10.369   5.186  1.00 97.83           N  
ATOM   1633 HH21 ARG A 102       6.450 -10.733   4.341  1.00 97.83           H  
ATOM   1634 HH22 ARG A 102       7.291 -10.989   5.860  1.00 97.83           H  
ATOM   1635  CZ  ARG A 102       6.372  -9.224   5.549  1.00 97.83           C  
ATOM   1636  N   LEU A 103      -0.257  -5.160   3.838  1.00 97.55           N  
ATOM   1637  H   LEU A 103      -0.403  -6.156   3.914  1.00 97.55           H  
ATOM   1638  CA  LEU A 103      -1.358  -4.316   4.246  1.00 97.55           C  
ATOM   1639  HA  LEU A 103      -1.131  -3.266   4.059  1.00 97.55           H  
ATOM   1640  C   LEU A 103      -1.566  -4.539   5.731  1.00 97.55           C  
ATOM   1641  CB  LEU A 103      -2.626  -4.712   3.479  1.00 97.55           C  
ATOM   1642  HB2 LEU A 103      -3.410  -4.006   3.753  1.00 97.55           H  
ATOM   1643  HB3 LEU A 103      -2.935  -5.703   3.811  1.00 97.55           H  
ATOM   1644  O   LEU A 103      -1.703  -5.687   6.141  1.00 97.55           O  
ATOM   1645  CG  LEU A 103      -2.499  -4.745   1.951  1.00 97.55           C  
ATOM   1646  HG  LEU A 103      -1.712  -5.433   1.644  1.00 97.55           H  
ATOM   1647  CD1 LEU A 103      -3.817  -5.239   1.363  1.00 97.55           C  
ATOM   1648 HD11 LEU A 103      -4.635  -4.595   1.687  1.00 97.55           H  
ATOM   1649 HD12 LEU A 103      -4.010  -6.252   1.716  1.00 97.55           H  
ATOM   1650 HD13 LEU A 103      -3.774  -5.247   0.274  1.00 97.55           H  
ATOM   1651  CD2 LEU A 103      -2.194  -3.359   1.403  1.00 97.55           C  
ATOM   1652 HD21 LEU A 103      -2.939  -2.657   1.777  1.00 97.55           H  
ATOM   1653 HD22 LEU A 103      -2.211  -3.374   0.313  1.00 97.55           H  
ATOM   1654 HD23 LEU A 103      -1.205  -3.049   1.741  1.00 97.55           H  
ATOM   1655  N   ARG A 104      -1.631  -3.477   6.522  1.00 95.88           N  
ATOM   1656  H   ARG A 104      -1.488  -2.563   6.116  1.00 95.88           H  
ATOM   1657  CA  ARG A 104      -1.976  -3.570   7.938  1.00 95.88           C  
ATOM   1658  HA  ARG A 104      -2.361  -4.566   8.157  1.00 95.88           H  
ATOM   1659  C   ARG A 104      -3.085  -2.588   8.255  1.00 95.88           C  
ATOM   1660  CB  ARG A 104      -0.718  -3.362   8.782  1.00 95.88           C  
ATOM   1661  HB2 ARG A 104      -0.276  -2.394   8.547  1.00 95.88           H  
ATOM   1662  HB3 ARG A 104       0.005  -4.142   8.539  1.00 95.88           H  
ATOM   1663  O   ARG A 104      -3.007  -1.427   7.861  1.00 95.88           O  
ATOM   1664  CG  ARG A 104      -1.030  -3.414  10.277  1.00 95.88           C  
ATOM   1665  HG2 ARG A 104      -1.506  -4.362  10.526  1.00 95.88           H  
ATOM   1666  HG3 ARG A 104      -1.697  -2.593  10.542  1.00 95.88           H  
ATOM   1667  CD  ARG A 104       0.263  -3.267  11.069  1.00 95.88           C  
ATOM   1668  HD2 ARG A 104       0.877  -4.152  10.905  1.00 95.88           H  
ATOM   1669  HD3 ARG A 104       0.796  -2.381  10.725  1.00 95.88           H  
ATOM   1670  NE  ARG A 104      -0.065  -3.114  12.486  1.00 95.88           N  
ATOM   1671  HE  ARG A 104      -0.983  -2.754  12.703  1.00 95.88           H  
ATOM   1672  NH1 ARG A 104       1.983  -3.576  13.386  1.00 95.88           N  
ATOM   1673 HH11 ARG A 104       2.306  -3.742  12.444  1.00 95.88           H  
ATOM   1674 HH12 ARG A 104       2.557  -3.761  14.196  1.00 95.88           H  
ATOM   1675  NH2 ARG A 104       0.200  -3.091  14.692  1.00 95.88           N  
ATOM   1676 HH21 ARG A 104      -0.763  -2.788  14.673  1.00 95.88           H  
ATOM   1677 HH22 ARG A 104       0.712  -3.202  15.555  1.00 95.88           H  
ATOM   1678  CZ  ARG A 104       0.721  -3.267  13.516  1.00 95.88           C  
ATOM   1679  N   ASN A 105      -4.097  -3.056   8.971  1.00 93.77           N  
ATOM   1680  H   ASN A 105      -4.086  -4.026   9.254  1.00 93.77           H  
ATOM   1681  CA  ASN A 105      -5.212  -2.231   9.407  1.00 93.77           C  
ATOM   1682  HA  ASN A 105      -5.110  -1.216   9.020  1.00 93.77           H  
ATOM   1683  C   ASN A 105      -5.224  -2.141  10.936  1.00 93.77           C  
ATOM   1684  CB  ASN A 105      -6.504  -2.825   8.827  1.00 93.77           C  
ATOM   1685  HB2 ASN A 105      -6.633  -3.836   9.215  1.00 93.77           H  
ATOM   1686  HB3 ASN A 105      -6.437  -2.864   7.740  1.00 93.77           H  
ATOM   1687  O   ASN A 105      -5.632  -3.079  11.609  1.00 93.77           O  
ATOM   1688  CG  ASN A 105      -7.726  -2.014   9.197  1.00 93.77           C  
ATOM   1689  ND2 ASN A 105      -8.905  -2.547   9.006  1.00 93.77           N  
ATOM   1690 HD21 ASN A 105      -9.719  -1.993   9.231  1.00 93.77           H  
ATOM   1691 HD22 ASN A 105      -8.987  -3.438   8.538  1.00 93.77           H  
ATOM   1692  OD1 ASN A 105      -7.632  -0.882   9.638  1.00 93.77           O  
ATOM   1693  N   ASP A 106      -4.797  -1.007  11.484  1.00 90.44           N  
ATOM   1694  H   ASP A 106      -4.524  -0.248  10.876  1.00 90.44           H  
ATOM   1695  CA  ASP A 106      -4.940  -0.684  12.910  1.00 90.44           C  
ATOM   1696  HA  ASP A 106      -5.090  -1.603  13.476  1.00 90.44           H  
ATOM   1697  C   ASP A 106      -6.180   0.199  13.169  1.00 90.44           C  
ATOM   1698  CB  ASP A 106      -3.660  -0.024  13.446  1.00 90.44           C  
ATOM   1699  HB2 ASP A 106      -3.512   0.917  12.915  1.00 90.44           H  
ATOM   1700  HB3 ASP A 106      -3.801   0.213  14.500  1.00 90.44           H  
ATOM   1701  O   ASP A 106      -6.352   0.734  14.265  1.00 90.44           O  
ATOM   1702  CG  ASP A 106      -2.385  -0.868  13.336  1.00 90.44           C  
ATOM   1703  OD1 ASP A 106      -2.321  -2.030  13.805  1.00 90.44           O  
ATOM   1704  OD2 ASP A 106      -1.359  -0.325  12.864  1.00 90.44           O  
ATOM   1705  N   SER A 107      -7.047   0.381  12.167  1.00 86.32           N  
ATOM   1706  H   SER A 107      -6.883  -0.092  11.289  1.00 86.32           H  
ATOM   1707  CA  SER A 107      -8.317   1.079  12.338  1.00 86.32           C  
ATOM   1708  HA  SER A 107      -8.126   1.917  13.008  1.00 86.32           H  
ATOM   1709  C   SER A 107      -9.371   0.195  13.016  1.00 86.32           C  
ATOM   1710  CB  SER A 107      -8.803   1.694  11.022  1.00 86.32           C  
ATOM   1711  HB2 SER A 107      -7.949   2.025  10.430  1.00 86.32           H  
ATOM   1712  HB3 SER A 107      -9.428   2.560  11.243  1.00 86.32           H  
ATOM   1713  O   SER A 107      -9.192  -1.004  13.227  1.00 86.32           O  
ATOM   1714  OG  SER A 107      -9.572   0.773  10.293  1.00 86.32           O  
ATOM   1715  HG  SER A 107      -8.961   0.127   9.932  1.00 86.32           H  
ATOM   1716  N   SER A 108     -10.499   0.802  13.379  1.00 85.45           N  
ATOM   1717  H   SER A 108     -10.626   1.767  13.107  1.00 85.45           H  
ATOM   1718  CA  SER A 108     -11.597   0.149  14.099  1.00 85.45           C  
ATOM   1719  HA  SER A 108     -11.176  -0.588  14.782  1.00 85.45           H  
ATOM   1720  C   SER A 108     -12.580  -0.602  13.195  1.00 85.45           C  
ATOM   1721  CB  SER A 108     -12.333   1.200  14.936  1.00 85.45           C  
ATOM   1722  HB2 SER A 108     -13.227   0.765  15.382  1.00 85.45           H  
ATOM   1723  HB3 SER A 108     -11.673   1.528  15.739  1.00 85.45           H  
ATOM   1724  O   SER A 108     -13.448  -1.308  13.708  1.00 85.45           O  
ATOM   1725  OG  SER A 108     -12.681   2.332  14.145  1.00 85.45           O  
ATOM   1726  HG  SER A 108     -13.413   2.084  13.575  1.00 85.45           H  
ATOM   1727  N   THR A 109     -12.487  -0.445  11.874  1.00 86.85           N  
ATOM   1728  H   THR A 109     -11.728   0.098  11.488  1.00 86.85           H  
ATOM   1729  CA  THR A 109     -13.400  -1.051  10.893  1.00 86.85           C  
ATOM   1730  HA  THR A 109     -14.033  -1.774  11.407  1.00 86.85           H  
ATOM   1731  C   THR A 109     -12.615  -1.799   9.814  1.00 86.85           C  
ATOM   1732  CB  THR A 109     -14.326  -0.004  10.248  1.00 86.85           C  
ATOM   1733  HB  THR A 109     -14.855  -0.456   9.409  1.00 86.85           H  
ATOM   1734  O   THR A 109     -11.451  -1.481   9.567  1.00 86.85           O  
ATOM   1735  CG2 THR A 109     -15.350   0.525  11.253  1.00 86.85           C  
ATOM   1736 HG21 THR A 109     -15.932  -0.304  11.657  1.00 86.85           H  
ATOM   1737 HG22 THR A 109     -14.847   1.048  12.066  1.00 86.85           H  
ATOM   1738 HG23 THR A 109     -16.024   1.217  10.748  1.00 86.85           H  
ATOM   1739  OG1 THR A 109     -13.592   1.106   9.797  1.00 86.85           O  
ATOM   1740  HG1 THR A 109     -14.136   1.610   9.187  1.00 86.85           H  
ATOM   1741  N   PRO A 110     -13.194  -2.836   9.179  1.00 92.39           N  
ATOM   1742  CA  PRO A 110     -12.569  -3.458   8.019  1.00 92.39           C  
ATOM   1743  HA  PRO A 110     -11.606  -3.872   8.318  1.00 92.39           H  
ATOM   1744  C   PRO A 110     -12.361  -2.435   6.902  1.00 92.39           C  
ATOM   1745  CB  PRO A 110     -13.500  -4.592   7.581  1.00 92.39           C  
ATOM   1746  HB2 PRO A 110     -14.173  -4.248   6.796  1.00 92.39           H  
ATOM   1747  HB3 PRO A 110     -12.938  -5.464   7.246  1.00 92.39           H  
ATOM   1748  O   PRO A 110     -13.232  -1.599   6.656  1.00 92.39           O  
ATOM   1749  CG  PRO A 110     -14.308  -4.893   8.842  1.00 92.39           C  
ATOM   1750  HG2 PRO A 110     -13.744  -5.569   9.484  1.00 92.39           H  
ATOM   1751  HG3 PRO A 110     -15.285  -5.315   8.605  1.00 92.39           H  
ATOM   1752  CD  PRO A 110     -14.430  -3.525   9.512  1.00 92.39           C  
ATOM   1753  HD2 PRO A 110     -15.273  -2.977   9.092  1.00 92.39           H  
ATOM   1754  HD3 PRO A 110     -14.550  -3.652  10.588  1.00 92.39           H  
ATOM   1755  N   VAL A 111     -11.227  -2.538   6.216  1.00 93.16           N  
ATOM   1756  H   VAL A 111     -10.563  -3.254   6.474  1.00 93.16           H  
ATOM   1757  CA  VAL A 111     -10.902  -1.691   5.063  1.00 93.16           C  
ATOM   1758  HA  VAL A 111     -11.726  -1.001   4.883  1.00 93.16           H  
ATOM   1759  C   VAL A 111     -10.774  -2.548   3.821  1.00 93.16           C  
ATOM   1760  CB  VAL A 111      -9.655  -0.822   5.296  1.00 93.16           C  
ATOM   1761  HB  VAL A 111      -9.515  -0.184   4.423  1.00 93.16           H  
ATOM   1762  O   VAL A 111     -10.215  -3.646   3.868  1.00 93.16           O  
ATOM   1763  CG1 VAL A 111      -9.901   0.081   6.507  1.00 93.16           C  
ATOM   1764 HG11 VAL A 111     -10.822   0.645   6.362  1.00 93.16           H  
ATOM   1765 HG12 VAL A 111      -9.080   0.788   6.621  1.00 93.16           H  
ATOM   1766 HG13 VAL A 111      -9.986  -0.503   7.423  1.00 93.16           H  
ATOM   1767  CG2 VAL A 111      -8.369  -1.636   5.498  1.00 93.16           C  
ATOM   1768 HG21 VAL A 111      -8.148  -2.216   4.602  1.00 93.16           H  
ATOM   1769 HG22 VAL A 111      -7.534  -0.959   5.677  1.00 93.16           H  
ATOM   1770 HG23 VAL A 111      -8.480  -2.309   6.348  1.00 93.16           H  
ATOM   1771  N   GLU A 112     -11.295  -2.056   2.705  1.00 96.01           N  
ATOM   1772  H   GLU A 112     -11.694  -1.129   2.720  1.00 96.01           H  
ATOM   1773  CA  GLU A 112     -11.110  -2.689   1.408  1.00 96.01           C  
ATOM   1774  HA  GLU A 112     -10.804  -3.723   1.567  1.00 96.01           H  
ATOM   1775  C   GLU A 112      -9.973  -1.989   0.664  1.00 96.01           C  
ATOM   1776  CB  GLU A 112     -12.438  -2.752   0.638  1.00 96.01           C  
ATOM   1777  HB2 GLU A 112     -12.760  -1.751   0.351  1.00 96.01           H  
ATOM   1778  HB3 GLU A 112     -13.190  -3.187   1.296  1.00 96.01           H  
ATOM   1779  O   GLU A 112      -9.948  -0.769   0.510  1.00 96.01           O  
ATOM   1780  CG  GLU A 112     -12.295  -3.635  -0.610  1.00 96.01           C  
ATOM   1781  HG2 GLU A 112     -11.741  -3.085  -1.371  1.00 96.01           H  
ATOM   1782  HG3 GLU A 112     -11.704  -4.514  -0.354  1.00 96.01           H  
ATOM   1783  CD  GLU A 112     -13.644  -4.120  -1.166  1.00 96.01           C  
ATOM   1784  OE1 GLU A 112     -13.916  -3.886  -2.364  1.00 96.01           O  
ATOM   1785  OE2 GLU A 112     -14.328  -4.880  -0.444  1.00 96.01           O  
ATOM   1786  N   VAL A 113      -8.988  -2.770   0.229  1.00 97.05           N  
ATOM   1787  H   VAL A 113      -9.037  -3.755   0.447  1.00 97.05           H  
ATOM   1788  CA  VAL A 113      -7.816  -2.288  -0.494  1.00 97.05           C  
ATOM   1789  HA  VAL A 113      -7.858  -1.200  -0.548  1.00 97.05           H  
ATOM   1790  C   VAL A 113      -7.849  -2.836  -1.910  1.00 97.05           C  
ATOM   1791  CB  VAL A 113      -6.506  -2.649   0.225  1.00 97.05           C  
ATOM   1792  HB  VAL A 113      -6.387  -3.733   0.244  1.00 97.05           H  
ATOM   1793  O   VAL A 113      -7.718  -4.043  -2.133  1.00 97.05           O  
ATOM   1794  CG1 VAL A 113      -5.312  -2.053  -0.538  1.00 97.05           C  
ATOM   1795 HG11 VAL A 113      -4.404  -2.136   0.060  1.00 97.05           H  
ATOM   1796 HG12 VAL A 113      -5.167  -2.601  -1.469  1.00 97.05           H  
ATOM   1797 HG13 VAL A 113      -5.492  -1.005  -0.777  1.00 97.05           H  
ATOM   1798  CG2 VAL A 113      -6.512  -2.153   1.677  1.00 97.05           C  
ATOM   1799 HG21 VAL A 113      -5.519  -2.228   2.119  1.00 97.05           H  
ATOM   1800 HG22 VAL A 113      -7.195  -2.765   2.267  1.00 97.05           H  
ATOM   1801 HG23 VAL A 113      -6.862  -1.122   1.722  1.00 97.05           H  
ATOM   1802  N   HIS A 114      -7.965  -1.941  -2.884  1.00 97.35           N  
ATOM   1803  H   HIS A 114      -8.101  -0.976  -2.619  1.00 97.35           H  
ATOM   1804  CA  HIS A 114      -7.815  -2.268  -4.295  1.00 97.35           C  
ATOM   1805  HA  HIS A 114      -8.000  -3.334  -4.432  1.00 97.35           H  
ATOM   1806  C   HIS A 114      -6.394  -1.954  -4.748  1.00 97.35           C  
ATOM   1807  CB  HIS A 114      -8.831  -1.521  -5.154  1.00 97.35           C  
ATOM   1808  HB2 HIS A 114      -8.794  -1.922  -6.167  1.00 97.35           H  
ATOM   1809  HB3 HIS A 114      -8.557  -0.468  -5.207  1.00 97.35           H  
ATOM   1810  O   HIS A 114      -5.954  -0.806  -4.737  1.00 97.35           O  
ATOM   1811  CG  HIS A 114     -10.238  -1.620  -4.649  1.00 97.35           C  
ATOM   1812  CD2 HIS A 114     -10.900  -0.667  -3.924  1.00 97.35           C  
ATOM   1813  HD2 HIS A 114     -10.511   0.283  -3.590  1.00 97.35           H  
ATOM   1814  ND1 HIS A 114     -11.106  -2.670  -4.849  1.00 97.35           N  
ATOM   1815  HD1 HIS A 114     -10.869  -3.595  -5.178  1.00 97.35           H  
ATOM   1816  CE1 HIS A 114     -12.278  -2.336  -4.282  1.00 97.35           C  
ATOM   1817  HE1 HIS A 114     -13.167  -2.949  -4.260  1.00 97.35           H  
ATOM   1818  NE2 HIS A 114     -12.194  -1.123  -3.729  1.00 97.35           N  
ATOM   1819  N   ILE A 115      -5.683  -2.979  -5.196  1.00 97.85           N  
ATOM   1820  H   ILE A 115      -6.107  -3.895  -5.155  1.00 97.85           H  
ATOM   1821  CA  ILE A 115      -4.324  -2.880  -5.711  1.00 97.85           C  
ATOM   1822  HA  ILE A 115      -3.942  -1.877  -5.519  1.00 97.85           H  
ATOM   1823  C   ILE A 115      -4.364  -3.113  -7.217  1.00 97.85           C  
ATOM   1824  CB  ILE A 115      -3.380  -3.881  -5.017  1.00 97.85           C  
ATOM   1825  HB  ILE A 115      -3.637  -4.881  -5.367  1.00 97.85           H  
ATOM   1826  O   ILE A 115      -4.927  -4.109  -7.680  1.00 97.85           O  
ATOM   1827  CG1 ILE A 115      -3.526  -3.881  -3.479  1.00 97.85           C  
ATOM   1828 HG12 ILE A 115      -3.216  -2.917  -3.076  1.00 97.85           H  
ATOM   1829 HG13 ILE A 115      -4.570  -4.042  -3.209  1.00 97.85           H  
ATOM   1830  CG2 ILE A 115      -1.938  -3.553  -5.450  1.00 97.85           C  
ATOM   1831 HG21 ILE A 115      -1.827  -3.683  -6.527  1.00 97.85           H  
ATOM   1832 HG22 ILE A 115      -1.218  -4.211  -4.964  1.00 97.85           H  
ATOM   1833 HG23 ILE A 115      -1.701  -2.520  -5.197  1.00 97.85           H  
ATOM   1834  CD1 ILE A 115      -2.738  -5.000  -2.792  1.00 97.85           C  
ATOM   1835 HD11 ILE A 115      -2.938  -4.973  -1.721  1.00 97.85           H  
ATOM   1836 HD12 ILE A 115      -3.050  -5.967  -3.187  1.00 97.85           H  
ATOM   1837 HD13 ILE A 115      -1.666  -4.875  -2.938  1.00 97.85           H  
ATOM   1838  N   LYS A 116      -3.727  -2.232  -7.986  1.00 96.73           N  
ATOM   1839  H   LYS A 116      -3.308  -1.435  -7.528  1.00 96.73           H  
ATOM   1840  CA  LYS A 116      -3.545  -2.384  -9.430  1.00 96.73           C  
ATOM   1841  HA  LYS A 116      -3.878  -3.381  -9.720  1.00 96.73           H  
ATOM   1842  C   LYS A 116      -2.069  -2.275  -9.804  1.00 96.73           C  
ATOM   1843  CB  LYS A 116      -4.427  -1.369 -10.164  1.00 96.73           C  
ATOM   1844  HB2 LYS A 116      -5.464  -1.518  -9.865  1.00 96.73           H  
ATOM   1845  HB3 LYS A 116      -4.128  -0.362  -9.874  1.00 96.73           H  
ATOM   1846  O   LYS A 116      -1.394  -1.323  -9.422  1.00 96.73           O  
ATOM   1847  CG  LYS A 116      -4.312  -1.521 -11.685  1.00 96.73           C  
ATOM   1848  HG2 LYS A 116      -4.679  -2.502 -11.984  1.00 96.73           H  
ATOM   1849  HG3 LYS A 116      -3.267  -1.431 -11.984  1.00 96.73           H  
ATOM   1850  CD  LYS A 116      -5.103  -0.427 -12.403  1.00 96.73           C  
ATOM   1851  HD2 LYS A 116      -6.163  -0.513 -12.162  1.00 96.73           H  
ATOM   1852  HD3 LYS A 116      -4.734   0.544 -12.075  1.00 96.73           H  
ATOM   1853  CE  LYS A 116      -4.873  -0.592 -13.908  1.00 96.73           C  
ATOM   1854  HE2 LYS A 116      -5.335  -1.518 -14.250  1.00 96.73           H  
ATOM   1855  HE3 LYS A 116      -3.801  -0.701 -14.074  1.00 96.73           H  
ATOM   1856  NZ  LYS A 116      -5.371   0.578 -14.668  1.00 96.73           N  
ATOM   1857  HZ1 LYS A 116      -4.885   1.405 -14.352  1.00 96.73           H  
ATOM   1858  HZ2 LYS A 116      -5.168   0.452 -15.649  1.00 96.73           H  
ATOM   1859  HZ3 LYS A 116      -6.361   0.717 -14.530  1.00 96.73           H  
ATOM   1860  N   VAL A 117      -1.588  -3.241 -10.587  1.00 94.37           N  
ATOM   1861  H   VAL A 117      -2.223  -3.980 -10.854  1.00 94.37           H  
ATOM   1862  CA  VAL A 117      -0.190  -3.354 -11.029  1.00 94.37           C  
ATOM   1863  HA  VAL A 117       0.304  -2.387 -10.932  1.00 94.37           H  
ATOM   1864  C   VAL A 117      -0.166  -3.777 -12.495  1.00 94.37           C  
ATOM   1865  CB  VAL A 117       0.576  -4.372 -10.170  1.00 94.37           C  
ATOM   1866  HB  VAL A 117       0.189  -5.374 -10.358  1.00 94.37           H  
ATOM   1867  O   VAL A 117      -0.399  -4.942 -12.830  1.00 94.37           O  
ATOM   1868  CG1 VAL A 117       2.069  -4.351 -10.504  1.00 94.37           C  
ATOM   1869 HG11 VAL A 117       2.577  -5.086  -9.879  1.00 94.37           H  
ATOM   1870 HG12 VAL A 117       2.228  -4.610 -11.551  1.00 94.37           H  
ATOM   1871 HG13 VAL A 117       2.485  -3.363 -10.308  1.00 94.37           H  
ATOM   1872  CG2 VAL A 117       0.422  -4.094  -8.677  1.00 94.37           C  
ATOM   1873 HG21 VAL A 117       0.918  -4.891  -8.123  1.00 94.37           H  
ATOM   1874 HG22 VAL A 117       0.825  -3.113  -8.425  1.00 94.37           H  
ATOM   1875 HG23 VAL A 117      -0.627  -4.145  -8.387  1.00 94.37           H  
ATOM   1876  N   GLY A 118       0.074  -2.817 -13.390  1.00 90.60           N  
ATOM   1877  H   GLY A 118       0.265  -1.882 -13.059  1.00 90.60           H  
ATOM   1878  CA  GLY A 118      -0.207  -3.010 -14.814  1.00 90.60           C  
ATOM   1879  HA2 GLY A 118       0.407  -3.822 -15.201  1.00 90.60           H  
ATOM   1880  HA3 GLY A 118       0.028  -2.101 -15.367  1.00 90.60           H  
ATOM   1881  C   GLY A 118      -1.691  -3.337 -15.020  1.00 90.60           C  
ATOM   1882  O   GLY A 118      -2.560  -2.577 -14.587  1.00 90.60           O  
ATOM   1883  N   ASP A 119      -1.974  -4.488 -15.631  1.00 89.73           N  
ATOM   1884  H   ASP A 119      -1.219  -5.018 -16.041  1.00 89.73           H  
ATOM   1885  CA  ASP A 119      -3.342  -4.981 -15.855  1.00 89.73           C  
ATOM   1886  HA  ASP A 119      -4.017  -4.130 -15.950  1.00 89.73           H  
ATOM   1887  C   ASP A 119      -3.880  -5.852 -14.710  1.00 89.73           C  
ATOM   1888  CB  ASP A 119      -3.386  -5.756 -17.176  1.00 89.73           C  
ATOM   1889  HB2 ASP A 119      -4.393  -6.141 -17.333  1.00 89.73           H  
ATOM   1890  HB3 ASP A 119      -2.703  -6.604 -17.115  1.00 89.73           H  
ATOM   1891  O   ASP A 119      -5.081  -6.122 -14.639  1.00 89.73           O  
ATOM   1892  CG  ASP A 119      -3.016  -4.874 -18.368  1.00 89.73           C  
ATOM   1893  OD1 ASP A 119      -3.429  -3.691 -18.365  1.00 89.73           O  
ATOM   1894  OD2 ASP A 119      -2.303  -5.393 -19.252  1.00 89.73           O  
ATOM   1895  N   GLU A 120      -3.011  -6.289 -13.796  1.00 94.69           N  
ATOM   1896  H   GLU A 120      -2.073  -5.915 -13.802  1.00 94.69           H  
ATOM   1897  CA  GLU A 120      -3.405  -7.145 -12.683  1.00 94.69           C  
ATOM   1898  HA  GLU A 120      -4.131  -7.866 -13.060  1.00 94.69           H  
ATOM   1899  C   GLU A 120      -4.079  -6.316 -11.588  1.00 94.69           C  
ATOM   1900  CB  GLU A 120      -2.193  -7.932 -12.169  1.00 94.69           C  
ATOM   1901  HB2 GLU A 120      -1.518  -7.263 -11.634  1.00 94.69           H  
ATOM   1902  HB3 GLU A 120      -1.667  -8.336 -13.034  1.00 94.69           H  
ATOM   1903  O   GLU A 120      -3.585  -5.255 -11.198  1.00 94.69           O  
ATOM   1904  CG  GLU A 120      -2.597  -9.098 -11.252  1.00 94.69           C  
ATOM   1905  HG2 GLU A 120      -3.073  -8.697 -10.357  1.00 94.69           H  
ATOM   1906  HG3 GLU A 120      -3.328  -9.715 -11.773  1.00 94.69           H  
ATOM   1907  CD  GLU A 120      -1.403  -9.982 -10.845  1.00 94.69           C  
ATOM   1908  OE1 GLU A 120      -1.587 -10.767  -9.880  1.00 94.69           O  
ATOM   1909  OE2 GLU A 120      -0.323  -9.862 -11.491  1.00 94.69           O  
ATOM   1910  N   LYS A 121      -5.212  -6.812 -11.086  1.00 96.41           N  
ATOM   1911  H   LYS A 121      -5.536  -7.704 -11.430  1.00 96.41           H  
ATOM   1912  CA  LYS A 121      -5.971  -6.203  -9.993  1.00 96.41           C  
ATOM   1913  HA  LYS A 121      -5.403  -5.365  -9.590  1.00 96.41           H  
ATOM   1914  C   LYS A 121      -6.167  -7.217  -8.873  1.00 96.41           C  
ATOM   1915  CB  LYS A 121      -7.323  -5.674 -10.488  1.00 96.41           C  
ATOM   1916  HB2 LYS A 121      -7.890  -6.502 -10.913  1.00 96.41           H  
ATOM   1917  HB3 LYS A 121      -7.876  -5.286  -9.632  1.00 96.41           H  
ATOM   1918  O   LYS A 121      -6.485  -8.375  -9.139  1.00 96.41           O  
ATOM   1919  CG  LYS A 121      -7.190  -4.556 -11.532  1.00 96.41           C  
ATOM   1920  HG2 LYS A 121      -6.646  -4.923 -12.402  1.00 96.41           H  
ATOM   1921  HG3 LYS A 121      -6.650  -3.714 -11.099  1.00 96.41           H  
ATOM   1922  CD  LYS A 121      -8.587  -4.104 -11.968  1.00 96.41           C  
ATOM   1923  HD2 LYS A 121      -9.106  -3.675 -11.111  1.00 96.41           H  
ATOM   1924  HD3 LYS A 121      -9.142  -4.975 -12.319  1.00 96.41           H  
ATOM   1925  CE  LYS A 121      -8.501  -3.074 -13.095  1.00 96.41           C  
ATOM   1926  HE2 LYS A 121      -7.962  -2.202 -12.724  1.00 96.41           H  
ATOM   1927  HE3 LYS A 121      -7.928  -3.511 -13.913  1.00 96.41           H  
ATOM   1928  NZ  LYS A 121      -9.861  -2.697 -13.556  1.00 96.41           N  
ATOM   1929  HZ1 LYS A 121      -9.824  -2.033 -14.316  1.00 96.41           H  
ATOM   1930  HZ2 LYS A 121     -10.390  -2.299 -12.794  1.00 96.41           H  
ATOM   1931  HZ3 LYS A 121     -10.354  -3.519 -13.874  1.00 96.41           H  
ATOM   1932  N   ARG A 122      -6.016  -6.773  -7.630  1.00 97.51           N  
ATOM   1933  H   ARG A 122      -5.743  -5.808  -7.509  1.00 97.51           H  
ATOM   1934  CA  ARG A 122      -6.329  -7.539  -6.418  1.00 97.51           C  
ATOM   1935  HA  ARG A 122      -6.909  -8.427  -6.671  1.00 97.51           H  
ATOM   1936  C   ARG A 122      -7.179  -6.662  -5.511  1.00 97.51           C  
ATOM   1937  CB  ARG A 122      -5.036  -7.954  -5.695  1.00 97.51           C  
ATOM   1938  HB2 ARG A 122      -4.446  -7.057  -5.509  1.00 97.51           H  
ATOM   1939  HB3 ARG A 122      -5.288  -8.374  -4.721  1.00 97.51           H  
ATOM   1940  O   ARG A 122      -6.803  -5.525  -5.260  1.00 97.51           O  
ATOM   1941  CG  ARG A 122      -4.158  -8.960  -6.454  1.00 97.51           C  
ATOM   1942  HG2 ARG A 122      -3.163  -8.940  -6.008  1.00 97.51           H  
ATOM   1943  HG3 ARG A 122      -4.063  -8.675  -7.502  1.00 97.51           H  
ATOM   1944  CD  ARG A 122      -4.682 -10.392  -6.348  1.00 97.51           C  
ATOM   1945  HD2 ARG A 122      -5.646 -10.458  -6.853  1.00 97.51           H  
ATOM   1946  HD3 ARG A 122      -4.814 -10.631  -5.293  1.00 97.51           H  
ATOM   1947  NE  ARG A 122      -3.731 -11.330  -6.972  1.00 97.51           N  
ATOM   1948  HE  ARG A 122      -3.173 -10.970  -7.733  1.00 97.51           H  
ATOM   1949  NH1 ARG A 122      -4.164 -13.181  -5.672  1.00 97.51           N  
ATOM   1950 HH11 ARG A 122      -3.954 -14.135  -5.417  1.00 97.51           H  
ATOM   1951 HH12 ARG A 122      -4.850 -12.650  -5.155  1.00 97.51           H  
ATOM   1952  NH2 ARG A 122      -2.609 -13.253  -7.292  1.00 97.51           N  
ATOM   1953 HH21 ARG A 122      -2.366 -14.200  -7.037  1.00 97.51           H  
ATOM   1954 HH22 ARG A 122      -2.091 -12.769  -8.011  1.00 97.51           H  
ATOM   1955  CZ  ARG A 122      -3.512 -12.584  -6.636  1.00 97.51           C  
ATOM   1956  N   THR A 123      -8.286  -7.198  -5.023  1.00 97.58           N  
ATOM   1957  H   THR A 123      -8.520  -8.152  -5.258  1.00 97.58           H  
ATOM   1958  CA  THR A 123      -9.062  -6.587  -3.941  1.00 97.58           C  
ATOM   1959  HA  THR A 123      -8.721  -5.569  -3.752  1.00 97.58           H  
ATOM   1960  C   THR A 123      -8.837  -7.421  -2.694  1.00 97.58           C  
ATOM   1961  CB  THR A 123     -10.553  -6.512  -4.273  1.00 97.58           C  
ATOM   1962  HB  THR A 123     -10.949  -7.520  -4.398  1.00 97.58           H  
ATOM   1963  O   THR A 123      -8.891  -8.652  -2.770  1.00 97.58           O  
ATOM   1964  CG2 THR A 123     -11.346  -5.800  -3.185  1.00 97.58           C  
ATOM   1965 HG21 THR A 123     -10.934  -4.808  -3.001  1.00 97.58           H  
ATOM   1966 HG22 THR A 123     -12.390  -5.705  -3.483  1.00 97.58           H  
ATOM   1967 HG23 THR A 123     -11.326  -6.362  -2.251  1.00 97.58           H  
ATOM   1968  OG1 THR A 123     -10.753  -5.779  -5.468  1.00 97.58           O  
ATOM   1969  HG1 THR A 123     -11.702  -5.639  -5.514  1.00 97.58           H  
ATOM   1970  N   VAL A 124      -8.553  -6.766  -1.576  1.00 96.73           N  
ATOM   1971  H   VAL A 124      -8.491  -5.758  -1.600  1.00 96.73           H  
ATOM   1972  CA  VAL A 124      -8.319  -7.417  -0.288  1.00 96.73           C  
ATOM   1973  HA  VAL A 124      -8.696  -8.439  -0.315  1.00 96.73           H  
ATOM   1974  C   VAL A 124      -9.071  -6.659   0.787  1.00 96.73           C  
ATOM   1975  CB  VAL A 124      -6.818  -7.459   0.047  1.00 96.73           C  
ATOM   1976  HB  VAL A 124      -6.423  -6.444   0.094  1.00 96.73           H  
ATOM   1977  O   VAL A 124      -8.878  -5.459   0.936  1.00 96.73           O  
ATOM   1978  CG1 VAL A 124      -6.548  -8.148   1.388  1.00 96.73           C  
ATOM   1979 HG11 VAL A 124      -6.913  -9.175   1.377  1.00 96.73           H  
ATOM   1980 HG12 VAL A 124      -7.032  -7.607   2.201  1.00 96.73           H  
ATOM   1981 HG13 VAL A 124      -5.477  -8.136   1.588  1.00 96.73           H  
ATOM   1982  CG2 VAL A 124      -6.052  -8.230  -1.033  1.00 96.73           C  
ATOM   1983 HG21 VAL A 124      -5.973  -7.624  -1.936  1.00 96.73           H  
ATOM   1984 HG22 VAL A 124      -6.563  -9.167  -1.255  1.00 96.73           H  
ATOM   1985 HG23 VAL A 124      -5.054  -8.458  -0.659  1.00 96.73           H  
ATOM   1986  N   THR A 125      -9.889  -7.362   1.558  1.00 97.15           N  
ATOM   1987  H   THR A 125     -10.036  -8.344   1.373  1.00 97.15           H  
ATOM   1988  CA  THR A 125     -10.441  -6.830   2.804  1.00 97.15           C  
ATOM   1989  HA  THR A 125     -10.568  -5.751   2.715  1.00 97.15           H  
ATOM   1990  C   THR A 125      -9.461  -7.128   3.933  1.00 97.15           C  
ATOM   1991  CB  THR A 125     -11.813  -7.441   3.107  1.00 97.15           C  
ATOM   1992  HB  THR A 125     -11.681  -8.492   3.365  1.00 97.15           H  
ATOM   1993  O   THR A 125      -9.036  -8.273   4.077  1.00 97.15           O  
ATOM   1994  CG2 THR A 125     -12.516  -6.738   4.266  1.00 97.15           C  
ATOM   1995 HG21 THR A 125     -13.515  -7.157   4.393  1.00 97.15           H  
ATOM   1996 HG22 THR A 125     -12.597  -5.670   4.066  1.00 97.15           H  
ATOM   1997 HG23 THR A 125     -11.957  -6.891   5.189  1.00 97.15           H  
ATOM   1998  OG1 THR A 125     -12.650  -7.378   1.971  1.00 97.15           O  
ATOM   1999  HG1 THR A 125     -12.918  -6.470   1.811  1.00 97.15           H  
ATOM   2000  N   VAL A 126      -9.101  -6.115   4.718  1.00 96.62           N  
ATOM   2001  H   VAL A 126      -9.477  -5.200   4.516  1.00 96.62           H  
ATOM   2002  CA  VAL A 126      -8.195  -6.234   5.868  1.00 96.62           C  
ATOM   2003  HA  VAL A 126      -7.855  -7.265   5.963  1.00 96.62           H  
ATOM   2004  C   VAL A 126      -8.979  -5.874   7.124  1.00 96.62           C  
ATOM   2005  CB  VAL A 126      -6.950  -5.338   5.704  1.00 96.62           C  
ATOM   2006  HB  VAL A 126      -7.241  -4.293   5.807  1.00 96.62           H  
ATOM   2007  O   VAL A 126      -9.447  -4.741   7.273  1.00 96.62           O  
ATOM   2008  CG1 VAL A 126      -5.897  -5.660   6.770  1.00 96.62           C  
ATOM   2009 HG11 VAL A 126      -5.046  -4.986   6.675  1.00 96.62           H  
ATOM   2010 HG12 VAL A 126      -6.321  -5.546   7.768  1.00 96.62           H  
ATOM   2011 HG13 VAL A 126      -5.552  -6.689   6.664  1.00 96.62           H  
ATOM   2012  CG2 VAL A 126      -6.283  -5.504   4.332  1.00 96.62           C  
ATOM   2013 HG21 VAL A 126      -5.991  -6.544   4.184  1.00 96.62           H  
ATOM   2014 HG22 VAL A 126      -6.963  -5.196   3.538  1.00 96.62           H  
ATOM   2015 HG23 VAL A 126      -5.401  -4.865   4.286  1.00 96.62           H  
ATOM   2016  N   ASN A 127      -9.171  -6.836   8.021  1.00 95.91           N  
ATOM   2017  H   ASN A 127      -8.728  -7.732   7.877  1.00 95.91           H  
ATOM   2018  CA  ASN A 127      -9.922  -6.635   9.257  1.00 95.91           C  
ATOM   2019  HA  ASN A 127     -10.825  -6.076   9.009  1.00 95.91           H  
ATOM   2020  C   ASN A 127      -9.114  -5.819  10.285  1.00 95.91           C  
ATOM   2021  CB  ASN A 127     -10.348  -7.997   9.823  1.00 95.91           C  
ATOM   2022  HB2 ASN A 127      -9.462  -8.599  10.023  1.00 95.91           H  
ATOM   2023  HB3 ASN A 127     -10.877  -7.862  10.766  1.00 95.91           H  
ATOM   2024  O   ASN A 127      -7.888  -5.765  10.201  1.00 95.91           O  
ATOM   2025  CG  ASN A 127     -11.270  -8.737   8.879  1.00 95.91           C  
ATOM   2026  ND2 ASN A 127     -10.799  -9.798   8.274  1.00 95.91           N  
ATOM   2027 HD21 ASN A 127      -9.795  -9.909   8.256  1.00 95.91           H  
ATOM   2028 HD22 ASN A 127     -11.368 -10.204   7.545  1.00 95.91           H  
ATOM   2029  OD1 ASN A 127     -12.409  -8.352   8.663  1.00 95.91           O  
ATOM   2030  N   PRO A 128      -9.770  -5.199  11.281  1.00 92.87           N  
ATOM   2031  CA  PRO A 128      -9.083  -4.539  12.389  1.00 92.87           C  
ATOM   2032  HA  PRO A 128      -8.594  -3.639  12.015  1.00 92.87           H  
ATOM   2033  C   PRO A 128      -8.052  -5.445  13.076  1.00 92.87           C  
ATOM   2034  CB  PRO A 128     -10.197  -4.143  13.360  1.00 92.87           C  
ATOM   2035  HB2 PRO A 128      -9.938  -3.268  13.956  1.00 92.87           H  
ATOM   2036  HB3 PRO A 128     -10.448  -4.977  14.015  1.00 92.87           H  
ATOM   2037  O   PRO A 128      -8.366  -6.569  13.473  1.00 92.87           O  
ATOM   2038  CG  PRO A 128     -11.365  -3.879  12.418  1.00 92.87           C  
ATOM   2039  HG2 PRO A 128     -12.327  -3.923  12.930  1.00 92.87           H  
ATOM   2040  HG3 PRO A 128     -11.218  -2.915  11.932  1.00 92.87           H  
ATOM   2041  CD  PRO A 128     -11.207  -5.001  11.397  1.00 92.87           C  
ATOM   2042  HD2 PRO A 128     -11.650  -4.703  10.447  1.00 92.87           H  
ATOM   2043  HD3 PRO A 128     -11.676  -5.911  11.770  1.00 92.87           H  
ATOM   2044  N   GLY A 129      -6.828  -4.947  13.233  1.00 92.55           N  
ATOM   2045  H   GLY A 129      -6.626  -4.057  12.799  1.00 92.55           H  
ATOM   2046  CA  GLY A 129      -5.687  -5.666  13.804  1.00 92.55           C  
ATOM   2047  HA2 GLY A 129      -4.916  -4.938  14.057  1.00 92.55           H  
ATOM   2048  HA3 GLY A 129      -6.003  -6.172  14.716  1.00 92.55           H  
ATOM   2049  C   GLY A 129      -5.052  -6.710  12.878  1.00 92.55           C  
ATOM   2050  O   GLY A 129      -4.139  -7.415  13.307  1.00 92.55           O  
ATOM   2051  N   GLU A 130      -5.521  -6.837  11.635  1.00 96.63           N  
ATOM   2052  H   GLU A 130      -6.257  -6.218  11.325  1.00 96.63           H  
ATOM   2053  CA  GLU A 130      -5.014  -7.807  10.667  1.00 96.63           C  
ATOM   2054  HA  GLU A 130      -4.634  -8.666  11.221  1.00 96.63           H  
ATOM   2055  C   GLU A 130      -3.851  -7.235   9.843  1.00 96.63           C  
ATOM   2056  CB  GLU A 130      -6.168  -8.314   9.782  1.00 96.63           C  
ATOM   2057  HB2 GLU A 130      -6.462  -7.521   9.094  1.00 96.63           H  
ATOM   2058  HB3 GLU A 130      -7.014  -8.559  10.425  1.00 96.63           H  
ATOM   2059  O   GLU A 130      -3.820  -6.051   9.491  1.00 96.63           O  
ATOM   2060  CG  GLU A 130      -5.816  -9.562   8.959  1.00 96.63           C  
ATOM   2061  HG2 GLU A 130      -5.024  -9.312   8.253  1.00 96.63           H  
ATOM   2062  HG3 GLU A 130      -5.434 -10.324   9.638  1.00 96.63           H  
ATOM   2063  CD  GLU A 130      -7.019 -10.129   8.182  1.00 96.63           C  
ATOM   2064  OE1 GLU A 130      -6.973 -11.329   7.836  1.00 96.63           O  
ATOM   2065  OE2 GLU A 130      -8.009  -9.392   7.955  1.00 96.63           O  
ATOM   2066  N   GLU A 131      -2.905  -8.111   9.498  1.00 97.13           N  
ATOM   2067  H   GLU A 131      -3.013  -9.071   9.793  1.00 97.13           H  
ATOM   2068  CA  GLU A 131      -1.888  -7.870   8.478  1.00 97.13           C  
ATOM   2069  HA  GLU A 131      -2.057  -6.877   8.060  1.00 97.13           H  
ATOM   2070  C   GLU A 131      -2.054  -8.908   7.359  1.00 97.13           C  
ATOM   2071  CB  GLU A 131      -0.475  -7.871   9.096  1.00 97.13           C  
ATOM   2072  HB2 GLU A 131      -0.256  -8.863   9.490  1.00 97.13           H  
ATOM   2073  HB3 GLU A 131      -0.467  -7.161   9.922  1.00 97.13           H  
ATOM   2074  O   GLU A 131      -2.085 -10.112   7.619  1.00 97.13           O  
ATOM   2075  CG  GLU A 131       0.627  -7.467   8.092  1.00 97.13           C  
ATOM   2076  HG2 GLU A 131       0.394  -6.477   7.699  1.00 97.13           H  
ATOM   2077  HG3 GLU A 131       0.617  -8.167   7.257  1.00 97.13           H  
ATOM   2078  CD  GLU A 131       2.050  -7.431   8.695  1.00 97.13           C  
ATOM   2079  OE1 GLU A 131       3.030  -7.473   7.904  1.00 97.13           O  
ATOM   2080  OE2 GLU A 131       2.186  -7.353   9.938  1.00 97.13           O  
ATOM   2081  N   VAL A 132      -2.156  -8.449   6.111  1.00 97.77           N  
ATOM   2082  H   VAL A 132      -2.088  -7.451   5.978  1.00 97.77           H  
ATOM   2083  CA  VAL A 132      -2.305  -9.295   4.921  1.00 97.77           C  
ATOM   2084  HA  VAL A 132      -2.254 -10.340   5.226  1.00 97.77           H  
ATOM   2085  C   VAL A 132      -1.155  -9.034   3.956  1.00 97.77           C  
ATOM   2086  CB  VAL A 132      -3.667  -9.085   4.226  1.00 97.77           C  
ATOM   2087  HB  VAL A 132      -3.752  -8.053   3.889  1.00 97.77           H  
ATOM   2088  O   VAL A 132      -0.835  -7.890   3.644  1.00 97.77           O  
ATOM   2089  CG1 VAL A 132      -3.798 -10.015   3.010  1.00 97.77           C  
ATOM   2090 HG11 VAL A 132      -3.544 -11.036   3.294  1.00 97.77           H  
ATOM   2091 HG12 VAL A 132      -3.141  -9.682   2.206  1.00 97.77           H  
ATOM   2092 HG13 VAL A 132      -4.826 -10.013   2.647  1.00 97.77           H  
ATOM   2093  CG2 VAL A 132      -4.839  -9.388   5.166  1.00 97.77           C  
ATOM   2094 HG21 VAL A 132      -5.789  -9.238   4.654  1.00 97.77           H  
ATOM   2095 HG22 VAL A 132      -4.785 -10.414   5.529  1.00 97.77           H  
ATOM   2096 HG23 VAL A 132      -4.810  -8.716   6.024  1.00 97.77           H  
ATOM   2097  N   GLU A 133      -0.554 -10.099   3.425  1.00 97.84           N  
ATOM   2098  H   GLU A 133      -0.873 -11.017   3.700  1.00 97.84           H  
ATOM   2099  CA  GLU A 133       0.467 -10.008   2.379  1.00 97.84           C  
ATOM   2100  HA  GLU A 133       0.795  -8.971   2.305  1.00 97.84           H  
ATOM   2101  C   GLU A 133      -0.110 -10.404   1.012  1.00 97.84           C  
ATOM   2102  CB  GLU A 133       1.714 -10.826   2.766  1.00 97.84           C  
ATOM   2103  HB2 GLU A 133       1.474 -11.890   2.750  1.00 97.84           H  
ATOM   2104  HB3 GLU A 133       2.014 -10.553   3.778  1.00 97.84           H  
ATOM   2105  O   GLU A 133      -0.705 -11.469   0.842  1.00 97.84           O  
ATOM   2106  CG  GLU A 133       2.894 -10.550   1.818  1.00 97.84           C  
ATOM   2107  HG2 GLU A 133       3.094  -9.479   1.805  1.00 97.84           H  
ATOM   2108  HG3 GLU A 133       2.612 -10.838   0.805  1.00 97.84           H  
ATOM   2109  CD  GLU A 133       4.183 -11.294   2.215  1.00 97.84           C  
ATOM   2110  OE1 GLU A 133       4.507 -12.295   1.537  1.00 97.84           O  
ATOM   2111  OE2 GLU A 133       4.917 -10.810   3.118  1.00 97.84           O  
ATOM   2112  N   VAL A 134       0.110  -9.556   0.009  1.00 97.13           N  
ATOM   2113  H   VAL A 134       0.579  -8.689   0.233  1.00 97.13           H  
ATOM   2114  CA  VAL A 134      -0.245  -9.783  -1.394  1.00 97.13           C  
ATOM   2115  HA  VAL A 134      -0.708 -10.765  -1.490  1.00 97.13           H  
ATOM   2116  C   VAL A 134       1.029  -9.749  -2.222  1.00 97.13           C  
ATOM   2117  CB  VAL A 134      -1.237  -8.730  -1.916  1.00 97.13           C  
ATOM   2118  HB  VAL A 134      -0.740  -7.762  -1.983  1.00 97.13           H  
ATOM   2119  O   VAL A 134       1.796  -8.794  -2.158  1.00 97.13           O  
ATOM   2120  CG1 VAL A 134      -1.754  -9.107  -3.313  1.00 97.13           C  
ATOM   2121 HG11 VAL A 134      -2.459  -8.349  -3.653  1.00 97.13           H  
ATOM   2122 HG12 VAL A 134      -0.930  -9.147  -4.026  1.00 97.13           H  
ATOM   2123 HG13 VAL A 134      -2.256 -10.073  -3.278  1.00 97.13           H  
ATOM   2124  CG2 VAL A 134      -2.447  -8.573  -0.998  1.00 97.13           C  
ATOM   2125 HG21 VAL A 134      -3.115  -7.821  -1.419  1.00 97.13           H  
ATOM   2126 HG22 VAL A 134      -2.135  -8.217  -0.016  1.00 97.13           H  
ATOM   2127 HG23 VAL A 134      -2.964  -9.526  -0.884  1.00 97.13           H  
ATOM   2128  N   THR A 135       1.258 -10.774  -3.038  1.00 96.04           N  
ATOM   2129  H   THR A 135       0.578 -11.520  -3.088  1.00 96.04           H  
ATOM   2130  CA  THR A 135       2.426 -10.826  -3.926  1.00 96.04           C  
ATOM   2131  HA  THR A 135       3.069  -9.966  -3.734  1.00 96.04           H  
ATOM   2132  C   THR A 135       2.003 -10.755  -5.387  1.00 96.04           C  
ATOM   2133  CB  THR A 135       3.284 -12.066  -3.650  1.00 96.04           C  
ATOM   2134  HB  THR A 135       2.694 -12.968  -3.814  1.00 96.04           H  
ATOM   2135  O   THR A 135       1.104 -11.476  -5.818  1.00 96.04           O  
ATOM   2136  CG2 THR A 135       4.544 -12.113  -4.518  1.00 96.04           C  
ATOM   2137 HG21 THR A 135       5.175 -12.940  -4.191  1.00 96.04           H  
ATOM   2138 HG22 THR A 135       5.097 -11.179  -4.421  1.00 96.04           H  
ATOM   2139 HG23 THR A 135       4.277 -12.273  -5.562  1.00 96.04           H  
ATOM   2140  OG1 THR A 135       3.759 -12.054  -2.325  1.00 96.04           O  
ATOM   2141  HG1 THR A 135       3.026 -11.978  -1.710  1.00 96.04           H  
ATOM   2142  N   PHE A 136       2.706  -9.923  -6.152  1.00 94.94           N  
ATOM   2143  H   PHE A 136       3.409  -9.358  -5.697  1.00 94.94           H  
ATOM   2144  CA  PHE A 136       2.641  -9.836  -7.606  1.00 94.94           C  
ATOM   2145  HA  PHE A 136       1.829 -10.461  -7.977  1.00 94.94           H  
ATOM   2146  C   PHE A 136       3.956 -10.337  -8.203  1.00 94.94           C  
ATOM   2147  CB  PHE A 136       2.371  -8.390  -8.034  1.00 94.94           C  
ATOM   2148  HB2 PHE A 136       2.383  -8.338  -9.123  1.00 94.94           H  
ATOM   2149  HB3 PHE A 136       3.176  -7.753  -7.668  1.00 94.94           H  
ATOM   2150  O   PHE A 136       5.026 -10.132  -7.627  1.00 94.94           O  
ATOM   2151  CG  PHE A 136       1.052  -7.839  -7.537  1.00 94.94           C  
ATOM   2152  CD1 PHE A 136      -0.075  -7.859  -8.377  1.00 94.94           C  
ATOM   2153  HD1 PHE A 136       0.005  -8.259  -9.377  1.00 94.94           H  
ATOM   2154  CD2 PHE A 136       0.946  -7.319  -6.232  1.00 94.94           C  
ATOM   2155  HD2 PHE A 136       1.805  -7.309  -5.578  1.00 94.94           H  
ATOM   2156  CE1 PHE A 136      -1.304  -7.355  -7.920  1.00 94.94           C  
ATOM   2157  HE1 PHE A 136      -2.165  -7.356  -8.572  1.00 94.94           H  
ATOM   2158  CE2 PHE A 136      -0.286  -6.829  -5.770  1.00 94.94           C  
ATOM   2159  HE2 PHE A 136      -0.369  -6.446  -4.764  1.00 94.94           H  
ATOM   2160  CZ  PHE A 136      -1.406  -6.841  -6.618  1.00 94.94           C  
ATOM   2161  HZ  PHE A 136      -2.350  -6.450  -6.267  1.00 94.94           H  
ATOM   2162  N   SER A 137       3.892 -10.962  -9.377  1.00 92.86           N  
ATOM   2163  H   SER A 137       2.989 -11.101  -9.807  1.00 92.86           H  
ATOM   2164  CA  SER A 137       5.078 -11.420 -10.106  1.00 92.86           C  
ATOM   2165  HA  SER A 137       5.967 -10.999  -9.637  1.00 92.86           H  
ATOM   2166  C   SER A 137       5.068 -10.910 -11.543  1.00 92.86           C  
ATOM   2167  CB  SER A 137       5.234 -12.943 -10.040  1.00 92.86           C  
ATOM   2168  HB2 SER A 137       6.163 -13.231 -10.533  1.00 92.86           H  
ATOM   2169  HB3 SER A 137       4.397 -13.425 -10.544  1.00 92.86           H  
ATOM   2170  O   SER A 137       4.014 -10.784 -12.182  1.00 92.86           O  
ATOM   2171  OG  SER A 137       5.276 -13.357  -8.686  1.00 92.86           O  
ATOM   2172  HG  SER A 137       5.772 -12.691  -8.204  1.00 92.86           H  
ATOM   2173  N   ALA A 138       6.253 -10.570 -12.038  1.00 87.01           N  
ATOM   2174  H   ALA A 138       7.070 -10.650 -11.449  1.00 87.01           H  
ATOM   2175  CA  ALA A 138       6.456 -10.030 -13.367  1.00 87.01           C  
ATOM   2176  HA  ALA A 138       5.712 -10.446 -14.047  1.00 87.01           H  
ATOM   2177  C   ALA A 138       7.855 -10.372 -13.883  1.00 87.01           C  
ATOM   2178  CB  ALA A 138       6.283  -8.510 -13.307  1.00 87.01           C  
ATOM   2179  HB1 ALA A 138       7.119  -8.059 -12.772  1.00 87.01           H  
ATOM   2180  HB2 ALA A 138       6.269  -8.112 -14.322  1.00 87.01           H  
ATOM   2181  HB3 ALA A 138       5.368  -8.250 -12.776  1.00 87.01           H  
ATOM   2182  O   ALA A 138       8.852  -9.938 -13.312  1.00 87.01           O  
ATOM   2183  N   ASN A 139       7.921 -11.059 -15.025  1.00 84.48           N  
ATOM   2184  H   ASN A 139       7.079 -11.466 -15.407  1.00 84.48           H  
ATOM   2185  CA  ASN A 139       9.183 -11.241 -15.750  1.00 84.48           C  
ATOM   2186  HA  ASN A 139       9.934 -11.641 -15.070  1.00 84.48           H  
ATOM   2187  C   ASN A 139       9.723  -9.908 -16.298  1.00 84.48           C  
ATOM   2188  CB  ASN A 139       8.961 -12.235 -16.903  1.00 84.48           C  
ATOM   2189  HB2 ASN A 139       8.173 -11.861 -17.557  1.00 84.48           H  
ATOM   2190  HB3 ASN A 139       9.879 -12.305 -17.486  1.00 84.48           H  
ATOM   2191  O   ASN A 139      10.922  -9.773 -16.510  1.00 84.48           O  
ATOM   2192  CG  ASN A 139       8.616 -13.635 -16.435  1.00 84.48           C  
ATOM   2193  ND2 ASN A 139       7.888 -14.389 -17.224  1.00 84.48           N  
ATOM   2194 HD21 ASN A 139       7.711 -15.320 -16.877  1.00 84.48           H  
ATOM   2195 HD22 ASN A 139       7.620 -14.073 -18.146  1.00 84.48           H  
ATOM   2196  OD1 ASN A 139       8.974 -14.080 -15.366  1.00 84.48           O  
ATOM   2197  N   ASP A 140       8.833  -8.938 -16.530  1.00 83.60           N  
ATOM   2198  H   ASP A 140       7.865  -9.117 -16.304  1.00 83.60           H  
ATOM   2199  CA  ASP A 140       9.165  -7.582 -16.957  1.00 83.60           C  
ATOM   2200  HA  ASP A 140      10.143  -7.586 -17.440  1.00 83.60           H  
ATOM   2201  C   ASP A 140       9.181  -6.624 -15.748  1.00 83.60           C  
ATOM   2202  CB  ASP A 140       8.170  -7.120 -18.031  1.00 83.60           C  
ATOM   2203  HB2 ASP A 140       7.160  -7.160 -17.625  1.00 83.60           H  
ATOM   2204  HB3 ASP A 140       8.223  -7.806 -18.877  1.00 83.60           H  
ATOM   2205  O   ASP A 140       8.120  -6.340 -15.175  1.00 83.60           O  
ATOM   2206  CG  ASP A 140       8.451  -5.697 -18.531  1.00 83.60           C  
ATOM   2207  OD1 ASP A 140       9.446  -5.083 -18.077  1.00 83.60           O  
ATOM   2208  OD2 ASP A 140       7.634  -5.210 -19.335  1.00 83.60           O  
ATOM   2209  N   PRO A 141      10.352  -6.079 -15.363  1.00 72.69           N  
ATOM   2210  CA  PRO A 141      10.468  -5.078 -14.312  1.00 72.69           C  
ATOM   2211  HA  PRO A 141      10.186  -5.553 -13.373  1.00 72.69           H  
ATOM   2212  C   PRO A 141       9.582  -3.848 -14.492  1.00 72.69           C  
ATOM   2213  CB  PRO A 141      11.948  -4.673 -14.307  1.00 72.69           C  
ATOM   2214  HB2 PRO A 141      12.307  -4.386 -13.318  1.00 72.69           H  
ATOM   2215  HB3 PRO A 141      12.112  -3.853 -15.007  1.00 72.69           H  
ATOM   2216  O   PRO A 141       9.132  -3.304 -13.481  1.00 72.69           O  
ATOM   2217  CG  PRO A 141      12.661  -5.913 -14.832  1.00 72.69           C  
ATOM   2218  HG2 PRO A 141      13.623  -5.670 -15.283  1.00 72.69           H  
ATOM   2219  HG3 PRO A 141      12.780  -6.647 -14.035  1.00 72.69           H  
ATOM   2220  CD  PRO A 141      11.671  -6.433 -15.867  1.00 72.69           C  
ATOM   2221  HD2 PRO A 141      11.836  -5.937 -16.823  1.00 72.69           H  
ATOM   2222  HD3 PRO A 141      11.790  -7.511 -15.974  1.00 72.69           H  
ATOM   2223  N   HIS A 142       9.299  -3.438 -15.731  1.00 82.37           N  
ATOM   2224  H   HIS A 142       9.625  -3.980 -16.519  1.00 82.37           H  
ATOM   2225  CA  HIS A 142       8.483  -2.263 -16.027  1.00 82.37           C  
ATOM   2226  HA  HIS A 142       8.873  -1.420 -15.457  1.00 82.37           H  
ATOM   2227  C   HIS A 142       7.018  -2.437 -15.622  1.00 82.37           C  
ATOM   2228  CB  HIS A 142       8.581  -1.926 -17.518  1.00 82.37           C  
ATOM   2229  HB2 HIS A 142       8.232  -2.771 -18.112  1.00 82.37           H  
ATOM   2230  HB3 HIS A 142       7.924  -1.082 -17.732  1.00 82.37           H  
ATOM   2231  O   HIS A 142       6.343  -1.438 -15.369  1.00 82.37           O  
ATOM   2232  CG  HIS A 142       9.972  -1.547 -17.948  1.00 82.37           C  
ATOM   2233  CD2 HIS A 142      10.764  -2.206 -18.849  1.00 82.37           C  
ATOM   2234  HD2 HIS A 142      10.500  -3.109 -19.381  1.00 82.37           H  
ATOM   2235  ND1 HIS A 142      10.681  -0.460 -17.493  1.00 82.37           N  
ATOM   2236  HD1 HIS A 142      10.366   0.200 -16.797  1.00 82.37           H  
ATOM   2237  CE1 HIS A 142      11.872  -0.457 -18.112  1.00 82.37           C  
ATOM   2238  HE1 HIS A 142      12.653   0.273 -17.957  1.00 82.37           H  
ATOM   2239  NE2 HIS A 142      11.970  -1.499 -18.950  1.00 82.37           N  
ATOM   2240  N   LYS A 143       6.525  -3.676 -15.458  1.00 86.52           N  
ATOM   2241  H   LYS A 143       7.124  -4.460 -15.677  1.00 86.52           H  
ATOM   2242  CA  LYS A 143       5.172  -3.935 -14.928  1.00 86.52           C  
ATOM   2243  HA  LYS A 143       4.451  -3.456 -15.590  1.00 86.52           H  
ATOM   2244  C   LYS A 143       4.971  -3.305 -13.542  1.00 86.52           C  
ATOM   2245  CB  LYS A 143       4.900  -5.454 -14.923  1.00 86.52           C  
ATOM   2246  HB2 LYS A 143       5.034  -5.838 -15.934  1.00 86.52           H  
ATOM   2247  HB3 LYS A 143       5.627  -5.932 -14.267  1.00 86.52           H  
ATOM   2248  O   LYS A 143       3.851  -2.951 -13.184  1.00 86.52           O  
ATOM   2249  CG  LYS A 143       3.479  -5.812 -14.433  1.00 86.52           C  
ATOM   2250  HG2 LYS A 143       3.426  -5.585 -13.368  1.00 86.52           H  
ATOM   2251  HG3 LYS A 143       2.752  -5.188 -14.952  1.00 86.52           H  
ATOM   2252  CD  LYS A 143       3.076  -7.291 -14.623  1.00 86.52           C  
ATOM   2253  HD2 LYS A 143       3.891  -7.938 -14.298  1.00 86.52           H  
ATOM   2254  HD3 LYS A 143       2.889  -7.484 -15.680  1.00 86.52           H  
ATOM   2255  CE  LYS A 143       1.812  -7.612 -13.796  1.00 86.52           C  
ATOM   2256  HE2 LYS A 143       0.941  -7.178 -14.287  1.00 86.52           H  
ATOM   2257  HE3 LYS A 143       1.906  -7.110 -12.833  1.00 86.52           H  
ATOM   2258  NZ  LYS A 143       1.597  -9.070 -13.543  1.00 86.52           N  
ATOM   2259  HZ1 LYS A 143       0.851  -9.219 -12.878  1.00 86.52           H  
ATOM   2260  HZ2 LYS A 143       2.404  -9.503 -13.119  1.00 86.52           H  
ATOM   2261  HZ3 LYS A 143       1.353  -9.572 -14.385  1.00 86.52           H  
ATOM   2262  N   PHE A 144       6.050  -3.118 -12.781  1.00 89.61           N  
ATOM   2263  H   PHE A 144       6.944  -3.408 -13.150  1.00 89.61           H  
ATOM   2264  CA  PHE A 144       6.027  -2.507 -11.455  1.00 89.61           C  
ATOM   2265  HA  PHE A 144       5.042  -2.648 -11.011  1.00 89.61           H  
ATOM   2266  C   PHE A 144       6.238  -0.984 -11.454  1.00 89.61           C  
ATOM   2267  CB  PHE A 144       7.049  -3.227 -10.567  1.00 89.61           C  
ATOM   2268  HB2 PHE A 144       7.041  -2.728  -9.598  1.00 89.61           H  
ATOM   2269  HB3 PHE A 144       8.041  -3.071 -10.991  1.00 89.61           H  
ATOM   2270  O   PHE A 144       6.283  -0.395 -10.380  1.00 89.61           O  
ATOM   2271  CG  PHE A 144       6.839  -4.724 -10.351  1.00 89.61           C  
ATOM   2272  CD1 PHE A 144       5.560  -5.312 -10.399  1.00 89.61           C  
ATOM   2273  HD1 PHE A 144       4.690  -4.699 -10.581  1.00 89.61           H  
ATOM   2274  CD2 PHE A 144       7.945  -5.544 -10.076  1.00 89.61           C  
ATOM   2275  HD2 PHE A 144       8.918  -5.096  -9.937  1.00 89.61           H  
ATOM   2276  CE1 PHE A 144       5.400  -6.696 -10.212  1.00 89.61           C  
ATOM   2277  HE1 PHE A 144       4.413  -7.135 -10.242  1.00 89.61           H  
ATOM   2278  CE2 PHE A 144       7.799  -6.932  -9.921  1.00 89.61           C  
ATOM   2279  HE2 PHE A 144       8.659  -7.551  -9.712  1.00 89.61           H  
ATOM   2280  CZ  PHE A 144       6.522  -7.509  -9.987  1.00 89.61           C  
ATOM   2281  HZ  PHE A 144       6.407  -8.573  -9.842  1.00 89.61           H  
ATOM   2282  N   ASN A 145       6.336  -0.319 -12.616  1.00 88.46           N  
ATOM   2283  H   ASN A 145       6.310  -0.835 -13.484  1.00 88.46           H  
ATOM   2284  CA  ASN A 145       6.646   1.117 -12.667  1.00 88.46           C  
ATOM   2285  HA  ASN A 145       7.462   1.295 -11.966  1.00 88.46           H  
ATOM   2286  C   ASN A 145       5.513   2.039 -12.191  1.00 88.46           C  
ATOM   2287  CB  ASN A 145       7.157   1.530 -14.065  1.00 88.46           C  
ATOM   2288  HB2 ASN A 145       6.924   2.582 -14.226  1.00 88.46           H  
ATOM   2289  HB3 ASN A 145       6.661   0.961 -14.852  1.00 88.46           H  
ATOM   2290  O   ASN A 145       5.757   3.230 -11.997  1.00 88.46           O  
ATOM   2291  CG  ASN A 145       8.665   1.409 -14.200  1.00 88.46           C  
ATOM   2292  ND2 ASN A 145       9.239   1.940 -15.254  1.00 88.46           N  
ATOM   2293 HD21 ASN A 145      10.238   2.048 -15.156  1.00 88.46           H  
ATOM   2294 HD22 ASN A 145       8.695   2.521 -15.875  1.00 88.46           H  
ATOM   2295  OD1 ASN A 145       9.365   0.866 -13.368  1.00 88.46           O  
ATOM   2296  N   ARG A 146       4.281   1.534 -12.048  1.00 92.17           N  
ATOM   2297  H   ARG A 146       4.164   0.541 -12.189  1.00 92.17           H  
ATOM   2298  CA  ARG A 146       3.097   2.354 -11.750  1.00 92.17           C  
ATOM   2299  HA  ARG A 146       3.433   3.223 -11.184  1.00 92.17           H  
ATOM   2300  C   ARG A 146       2.064   1.650 -10.854  1.00 92.17           C  
ATOM   2301  CB  ARG A 146       2.475   2.888 -13.058  1.00 92.17           C  
ATOM   2302  HB2 ARG A 146       1.562   3.431 -12.813  1.00 92.17           H  
ATOM   2303  HB3 ARG A 146       2.217   2.051 -13.707  1.00 92.17           H  
ATOM   2304  O   ARG A 146       0.934   1.451 -11.309  1.00 92.17           O  
ATOM   2305  CG  ARG A 146       3.400   3.856 -13.812  1.00 92.17           C  
ATOM   2306  HG2 ARG A 146       3.652   4.686 -13.152  1.00 92.17           H  
ATOM   2307  HG3 ARG A 146       4.316   3.346 -14.111  1.00 92.17           H  
ATOM   2308  CD  ARG A 146       2.761   4.396 -15.091  1.00 92.17           C  
ATOM   2309  HD2 ARG A 146       2.716   3.596 -15.829  1.00 92.17           H  
ATOM   2310  HD3 ARG A 146       1.739   4.706 -14.872  1.00 92.17           H  
ATOM   2311  NE  ARG A 146       3.561   5.520 -15.627  1.00 92.17           N  
ATOM   2312  HE  ARG A 146       4.510   5.319 -15.909  1.00 92.17           H  
ATOM   2313  NH1 ARG A 146       2.071   7.185 -15.153  1.00 92.17           N  
ATOM   2314 HH11 ARG A 146       1.990   8.073 -14.678  1.00 92.17           H  
ATOM   2315 HH12 ARG A 146       1.377   6.494 -14.906  1.00 92.17           H  
ATOM   2316  NH2 ARG A 146       4.162   7.729 -15.641  1.00 92.17           N  
ATOM   2317 HH21 ARG A 146       5.134   7.522 -15.818  1.00 92.17           H  
ATOM   2318 HH22 ARG A 146       3.993   8.575 -15.116  1.00 92.17           H  
ATOM   2319  CZ  ARG A 146       3.264   6.801 -15.494  1.00 92.17           C  
ATOM   2320  N   PRO A 147       2.414   1.179  -9.642  1.00 95.22           N  
ATOM   2321  CA  PRO A 147       1.424   0.563  -8.777  1.00 95.22           C  
ATOM   2322  HA  PRO A 147       0.874  -0.200  -9.329  1.00 95.22           H  
ATOM   2323  C   PRO A 147       0.434   1.620  -8.274  1.00 95.22           C  
ATOM   2324  CB  PRO A 147       2.209  -0.118  -7.658  1.00 95.22           C  
ATOM   2325  HB2 PRO A 147       1.636  -0.180  -6.733  1.00 95.22           H  
ATOM   2326  HB3 PRO A 147       2.517  -1.111  -7.982  1.00 95.22           H  
ATOM   2327  O   PRO A 147       0.792   2.764  -7.981  1.00 95.22           O  
ATOM   2328  CG  PRO A 147       3.440   0.772  -7.516  1.00 95.22           C  
ATOM   2329  HG2 PRO A 147       3.199   1.597  -6.846  1.00 95.22           H  
ATOM   2330  HG3 PRO A 147       4.296   0.215  -7.134  1.00 95.22           H  
ATOM   2331  CD  PRO A 147       3.688   1.283  -8.941  1.00 95.22           C  
ATOM   2332  HD2 PRO A 147       4.413   0.631  -9.428  1.00 95.22           H  
ATOM   2333  HD3 PRO A 147       4.060   2.307  -8.921  1.00 95.22           H  
ATOM   2334  N   GLN A 148      -0.824   1.216  -8.178  1.00 96.88           N  
ATOM   2335  H   GLN A 148      -1.044   0.268  -8.448  1.00 96.88           H  
ATOM   2336  CA  GLN A 148      -1.908   2.024  -7.644  1.00 96.88           C  
ATOM   2337  HA  GLN A 148      -1.504   2.955  -7.246  1.00 96.88           H  
ATOM   2338  C   GLN A 148      -2.569   1.275  -6.489  1.00 96.88           C  
ATOM   2339  CB  GLN A 148      -2.878   2.379  -8.778  1.00 96.88           C  
ATOM   2340  HB2 GLN A 148      -3.160   1.465  -9.302  1.00 96.88           H  
ATOM   2341  HB3 GLN A 148      -2.362   3.029  -9.485  1.00 96.88           H  
ATOM   2342  O   GLN A 148      -2.839   0.077  -6.592  1.00 96.88           O  
ATOM   2343  CG  GLN A 148      -4.152   3.081  -8.287  1.00 96.88           C  
ATOM   2344  HG2 GLN A 148      -4.666   2.440  -7.570  1.00 96.88           H  
ATOM   2345  HG3 GLN A 148      -3.891   4.009  -7.779  1.00 96.88           H  
ATOM   2346  CD  GLN A 148      -5.141   3.393  -9.404  1.00 96.88           C  
ATOM   2347  NE2 GLN A 148      -6.366   3.682  -9.039  1.00 96.88           N  
ATOM   2348 HE21 GLN A 148      -6.598   3.706  -8.057  1.00 96.88           H  
ATOM   2349 HE22 GLN A 148      -6.931   4.230  -9.672  1.00 96.88           H  
ATOM   2350  OE1 GLN A 148      -4.855   3.356 -10.597  1.00 96.88           O  
ATOM   2351  N   PHE A 149      -2.857   2.009  -5.423  1.00 97.14           N  
ATOM   2352  H   PHE A 149      -2.617   2.990  -5.439  1.00 97.14           H  
ATOM   2353  CA  PHE A 149      -3.540   1.538  -4.229  1.00 97.14           C  
ATOM   2354  HA  PHE A 149      -3.878   0.511  -4.372  1.00 97.14           H  
ATOM   2355  C   PHE A 149      -4.751   2.434  -3.994  1.00 97.14           C  
ATOM   2356  CB  PHE A 149      -2.571   1.568  -3.035  1.00 97.14           C  
ATOM   2357  HB2 PHE A 149      -3.052   1.094  -2.180  1.00 97.14           H  
ATOM   2358  HB3 PHE A 149      -2.374   2.605  -2.764  1.00 97.14           H  
ATOM   2359  O   PHE A 149      -4.629   3.655  -4.011  1.00 97.14           O  
ATOM   2360  CG  PHE A 149      -1.247   0.879  -3.310  1.00 97.14           C  
ATOM   2361  CD1 PHE A 149      -1.141  -0.516  -3.183  1.00 97.14           C  
ATOM   2362  HD1 PHE A 149      -1.989  -1.086  -2.834  1.00 97.14           H  
ATOM   2363  CD2 PHE A 149      -0.136   1.628  -3.743  1.00 97.14           C  
ATOM   2364  HD2 PHE A 149      -0.217   2.700  -3.845  1.00 97.14           H  
ATOM   2365  CE1 PHE A 149       0.065  -1.163  -3.503  1.00 97.14           C  
ATOM   2366  HE1 PHE A 149       0.144  -2.235  -3.404  1.00 97.14           H  
ATOM   2367  CE2 PHE A 149       1.071   0.982  -4.063  1.00 97.14           C  
ATOM   2368  HE2 PHE A 149       1.917   1.562  -4.401  1.00 97.14           H  
ATOM   2369  CZ  PHE A 149       1.167  -0.417  -3.952  1.00 97.14           C  
ATOM   2370  HZ  PHE A 149       2.087  -0.921  -4.210  1.00 97.14           H  
ATOM   2371  N   THR A 150      -5.920   1.851  -3.784  1.00 95.75           N  
ATOM   2372  H   THR A 150      -5.983   0.845  -3.852  1.00 95.75           H  
ATOM   2373  CA  THR A 150      -7.119   2.576  -3.363  1.00 95.75           C  
ATOM   2374  HA  THR A 150      -6.878   3.621  -3.164  1.00 95.75           H  
ATOM   2375  C   THR A 150      -7.597   1.955  -2.065  1.00 95.75           C  
ATOM   2376  CB  THR A 150      -8.208   2.538  -4.442  1.00 95.75           C  
ATOM   2377  HB  THR A 150      -8.515   1.505  -4.606  1.00 95.75           H  
ATOM   2378  O   THR A 150      -7.869   0.757  -2.039  1.00 95.75           O  
ATOM   2379  CG2 THR A 150      -9.436   3.354  -4.053  1.00 95.75           C  
ATOM   2380 HG21 THR A 150      -9.883   2.950  -3.144  1.00 95.75           H  
ATOM   2381 HG22 THR A 150     -10.178   3.281  -4.847  1.00 95.75           H  
ATOM   2382 HG23 THR A 150      -9.166   4.396  -3.882  1.00 95.75           H  
ATOM   2383  OG1 THR A 150      -7.736   3.078  -5.664  1.00 95.75           O  
ATOM   2384  HG1 THR A 150      -7.695   4.028  -5.532  1.00 95.75           H  
ATOM   2385  N   ILE A 151      -7.660   2.760  -1.008  1.00 92.71           N  
ATOM   2386  H   ILE A 151      -7.454   3.740  -1.135  1.00 92.71           H  
ATOM   2387  CA  ILE A 151      -8.185   2.372   0.300  1.00 92.71           C  
ATOM   2388  HA  ILE A 151      -8.207   1.285   0.379  1.00 92.71           H  
ATOM   2389  C   ILE A 151      -9.616   2.886   0.394  1.00 92.71           C  
ATOM   2390  CB  ILE A 151      -7.314   2.928   1.453  1.00 92.71           C  
ATOM   2391  HB  ILE A 151      -7.448   4.009   1.489  1.00 92.71           H  
ATOM   2392  O   ILE A 151      -9.855   4.083   0.219  1.00 92.71           O  
ATOM   2393  CG1 ILE A 151      -5.797   2.677   1.278  1.00 92.71           C  
ATOM   2394 HG12 ILE A 151      -5.268   3.125   2.119  1.00 92.71           H  
ATOM   2395 HG13 ILE A 151      -5.451   3.188   0.380  1.00 92.71           H  
ATOM   2396  CG2 ILE A 151      -7.799   2.354   2.796  1.00 92.71           C  
ATOM   2397 HG21 ILE A 151      -8.816   2.686   3.006  1.00 92.71           H  
ATOM   2398 HG22 ILE A 151      -7.162   2.707   3.607  1.00 92.71           H  
ATOM   2399 HG23 ILE A 151      -7.789   1.264   2.781  1.00 92.71           H  
ATOM   2400  CD1 ILE A 151      -5.395   1.204   1.187  1.00 92.71           C  
ATOM   2401 HD11 ILE A 151      -4.337   1.134   0.931  1.00 92.71           H  
ATOM   2402 HD12 ILE A 151      -5.554   0.713   2.147  1.00 92.71           H  
ATOM   2403 HD13 ILE A 151      -5.984   0.715   0.411  1.00 92.71           H  
ATOM   2404  N   GLU A 152     -10.550   1.984   0.661  1.00 90.86           N  
ATOM   2405  H   GLU A 152     -10.284   1.012   0.735  1.00 90.86           H  
ATOM   2406  CA  GLU A 152     -11.943   2.287   0.957  1.00 90.86           C  
ATOM   2407  HA  GLU A 152     -12.100   3.363   0.877  1.00 90.86           H  
ATOM   2408  C   GLU A 152     -12.243   1.887   2.405  1.00 90.86           C  
ATOM   2409  CB  GLU A 152     -12.892   1.624  -0.060  1.00 90.86           C  
ATOM   2410  HB2 GLU A 152     -13.913   1.890   0.213  1.00 90.86           H  
ATOM   2411  HB3 GLU A 152     -12.782   0.541  -0.016  1.00 90.86           H  
ATOM   2412  O   GLU A 152     -12.048   0.742   2.819  1.00 90.86           O  
ATOM   2413  CG  GLU A 152     -12.608   2.111  -1.496  1.00 90.86           C  
ATOM   2414  HG2 GLU A 152     -11.650   1.711  -1.827  1.00 90.86           H  
ATOM   2415  HG3 GLU A 152     -12.516   3.197  -1.466  1.00 90.86           H  
ATOM   2416  CD  GLU A 152     -13.681   1.762  -2.546  1.00 90.86           C  
ATOM   2417  OE1 GLU A 152     -13.545   2.297  -3.684  1.00 90.86           O  
ATOM   2418  OE2 GLU A 152     -14.677   1.086  -2.218  1.00 90.86           O  
ATOM   2419  N   TRP A 153     -12.701   2.863   3.181  1.00 81.45           N  
ATOM   2420  H   TRP A 153     -12.881   3.757   2.747  1.00 81.45           H  
ATOM   2421  CA  TRP A 153     -13.124   2.705   4.568  1.00 81.45           C  
ATOM   2422  HA  TRP A 153     -12.788   1.735   4.934  1.00 81.45           H  
ATOM   2423  C   TRP A 153     -14.648   2.743   4.598  1.00 81.45           C  
ATOM   2424  CB  TRP A 153     -12.508   3.783   5.471  1.00 81.45           C  
ATOM   2425  HB2 TRP A 153     -13.183   4.634   5.563  1.00 81.45           H  
ATOM   2426  HB3 TRP A 153     -12.443   3.368   6.477  1.00 81.45           H  
ATOM   2427  O   TRP A 153     -15.236   3.649   3.989  1.00 81.45           O  
ATOM   2428  CG  TRP A 153     -11.154   4.300   5.088  1.00 81.45           C  
ATOM   2429  CD1 TRP A 153     -10.849   5.138   4.071  1.00 81.45           C  
ATOM   2430  HD1 TRP A 153     -11.566   5.567   3.386  1.00 81.45           H  
ATOM   2431  CD2 TRP A 153      -9.903   4.093   5.786  1.00 81.45           C  
ATOM   2432  CE2 TRP A 153      -8.881   4.836   5.126  1.00 81.45           C  
ATOM   2433  CE3 TRP A 153      -9.552   3.405   6.958  1.00 81.45           C  
ATOM   2434  HE3 TRP A 153     -10.313   2.878   7.514  1.00 81.45           H  
ATOM   2435  NE1 TRP A 153      -9.515   5.461   4.087  1.00 81.45           N  
ATOM   2436  HE1 TRP A 153      -9.108   6.187   3.514  1.00 81.45           H  
ATOM   2437  CH2 TRP A 153      -7.256   4.224   6.785  1.00 81.45           C  
ATOM   2438  HH2 TRP A 153      -6.277   4.333   7.226  1.00 81.45           H  
ATOM   2439  CZ2 TRP A 153      -7.566   4.883   5.589  1.00 81.45           C  
ATOM   2440  HZ2 TRP A 153      -6.834   5.486   5.073  1.00 81.45           H  
ATOM   2441  CZ3 TRP A 153      -8.249   3.495   7.464  1.00 81.45           C  
ATOM   2442  HZ3 TRP A 153      -8.026   3.050   8.422  1.00 81.45           H  
ATOM   2443  N   GLY A 154     -15.249   1.759   5.273  1.00 63.59           N  
ATOM   2444  H   GLY A 154     -14.665   1.087   5.749  1.00 63.59           H  
ATOM   2445  CA  GLY A 154     -16.702   1.629   5.433  1.00 63.59           C  
ATOM   2446  HA2 GLY A 154     -16.936   0.701   5.955  1.00 63.59           H  
ATOM   2447  HA3 GLY A 154     -17.176   1.612   4.452  1.00 63.59           H  
ATOM   2448  C   GLY A 154     -17.346   2.761   6.218  1.00 63.59           C  
ATOM   2449  O   GLY A 154     -16.659   3.345   7.084  1.00 63.59           O  
ATOM   2450  OXT GLY A 154     -18.547   2.968   5.953  1.00 63.59           O  
TER    2451      GLY A 154                                                       
END   
