# Supplementary material for: Single-chain dimers from de novo immunoglobulins as robust scaffolds for multiple binding loops
Source: Nat Commun. 2023 Sep 23;14:5939. doi: 10.1038/s41467-023-41717-5 (PMC10517939; doi:10.1038/s41467-023-41717-5)
Supplement: Supplementary file 3 — Supplementary Data 1 [file 41467_2023_41717_MOESM3_ESM.zip › design_models/scIg+EF/scIg12+EF1b/ranked_2.pdb]

ATOM      1  N   GLY A   1     -14.579  -3.494   8.090  1.00 95.00           N  
ATOM      2  H   GLY A   1     -14.232  -4.111   8.811  1.00 95.00           H  
ATOM      3  H2  GLY A   1     -15.567  -3.350   8.241  1.00 95.00           H  
ATOM      4  H3  GLY A   1     -14.126  -2.608   8.259  1.00 95.00           H  
ATOM      5  CA  GLY A   1     -14.247  -3.994   6.733  1.00 95.00           C  
ATOM      6  HA2 GLY A   1     -14.551  -3.252   5.995  1.00 95.00           H  
ATOM      7  HA3 GLY A   1     -14.773  -4.933   6.558  1.00 95.00           H  
ATOM      8  C   GLY A   1     -12.750  -4.239   6.582  1.00 95.00           C  
ATOM      9  O   GLY A   1     -12.002  -3.866   7.473  1.00 95.00           O  
ATOM     10  N   ARG A   2     -12.306  -4.883   5.492  1.00 98.10           N  
ATOM     11  H   ARG A   2     -12.959  -5.167   4.775  1.00 98.10           H  
ATOM     12  CA  ARG A   2     -10.895  -5.250   5.266  1.00 98.10           C  
ATOM     13  HA  ARG A   2     -10.257  -4.623   5.889  1.00 98.10           H  
ATOM     14  C   ARG A   2     -10.482  -5.033   3.813  1.00 98.10           C  
ATOM     15  CB  ARG A   2     -10.687  -6.713   5.699  1.00 98.10           C  
ATOM     16  HB2 ARG A   2     -10.878  -6.776   6.770  1.00 98.10           H  
ATOM     17  HB3 ARG A   2     -11.416  -7.343   5.189  1.00 98.10           H  
ATOM     18  O   ARG A   2     -11.161  -5.518   2.910  1.00 98.10           O  
ATOM     19  CG  ARG A   2      -9.278  -7.265   5.420  1.00 98.10           C  
ATOM     20  HG2 ARG A   2      -8.531  -6.618   5.880  1.00 98.10           H  
ATOM     21  HG3 ARG A   2      -9.093  -7.306   4.347  1.00 98.10           H  
ATOM     22  CD  ARG A   2      -9.165  -8.683   5.996  1.00 98.10           C  
ATOM     23  HD2 ARG A   2      -9.527  -8.668   7.024  1.00 98.10           H  
ATOM     24  HD3 ARG A   2      -9.792  -9.366   5.423  1.00 98.10           H  
ATOM     25  NE  ARG A   2      -7.771  -9.142   6.029  1.00 98.10           N  
ATOM     26  HE  ARG A   2      -7.283  -8.845   6.861  1.00 98.10           H  
ATOM     27  NH1 ARG A   2      -7.721 -10.418   4.094  1.00 98.10           N  
ATOM     28 HH11 ARG A   2      -8.652 -10.146   3.813  1.00 98.10           H  
ATOM     29 HH12 ARG A   2      -7.173 -10.824   3.349  1.00 98.10           H  
ATOM     30  NH2 ARG A   2      -5.858 -10.080   5.227  1.00 98.10           N  
ATOM     31 HH21 ARG A   2      -5.360 -10.434   4.423  1.00 98.10           H  
ATOM     32 HH22 ARG A   2      -5.367  -9.576   5.951  1.00 98.10           H  
ATOM     33  CZ  ARG A   2      -7.141  -9.882   5.132  1.00 98.10           C  
ATOM     34  N   VAL A   3      -9.352  -4.365   3.595  1.00 98.53           N  
ATOM     35  H   VAL A   3      -8.867  -3.992   4.399  1.00 98.53           H  
ATOM     36  CA  VAL A   3      -8.719  -4.199   2.276  1.00 98.53           C  
ATOM     37  HA  VAL A   3      -9.196  -4.877   1.568  1.00 98.53           H  
ATOM     38  C   VAL A   3      -7.253  -4.578   2.349  1.00 98.53           C  
ATOM     39  CB  VAL A   3      -8.887  -2.767   1.743  1.00 98.53           C  
ATOM     40  HB  VAL A   3      -8.689  -2.066   2.554  1.00 98.53           H  
ATOM     41  O   VAL A   3      -6.552  -4.214   3.288  1.00 98.53           O  
ATOM     42  CG1 VAL A   3      -7.981  -2.396   0.558  1.00 98.53           C  
ATOM     43 HG11 VAL A   3      -8.094  -3.122  -0.247  1.00 98.53           H  
ATOM     44 HG12 VAL A   3      -8.247  -1.406   0.187  1.00 98.53           H  
ATOM     45 HG13 VAL A   3      -6.938  -2.367   0.876  1.00 98.53           H  
ATOM     46  CG2 VAL A   3     -10.323  -2.584   1.266  1.00 98.53           C  
ATOM     47 HG21 VAL A   3     -10.532  -1.515   1.267  1.00 98.53           H  
ATOM     48 HG22 VAL A   3     -11.029  -3.075   1.936  1.00 98.53           H  
ATOM     49 HG23 VAL A   3     -10.458  -2.998   0.266  1.00 98.53           H  
ATOM     50  N   GLU A   4      -6.776  -5.281   1.331  1.00 98.77           N  
ATOM     51  H   GLU A   4      -7.410  -5.534   0.587  1.00 98.77           H  
ATOM     52  CA  GLU A   4      -5.369  -5.616   1.174  1.00 98.77           C  
ATOM     53  HA  GLU A   4      -4.826  -5.279   2.057  1.00 98.77           H  
ATOM     54  C   GLU A   4      -4.777  -4.893  -0.039  1.00 98.77           C  
ATOM     55  CB  GLU A   4      -5.215  -7.139   1.106  1.00 98.77           C  
ATOM     56  HB2 GLU A   4      -5.820  -7.586   1.894  1.00 98.77           H  
ATOM     57  HB3 GLU A   4      -5.566  -7.502   0.140  1.00 98.77           H  
ATOM     58  O   GLU A   4      -5.307  -4.972  -1.147  1.00 98.77           O  
ATOM     59  CG  GLU A   4      -3.758  -7.560   1.316  1.00 98.77           C  
ATOM     60  HG2 GLU A   4      -3.147  -7.133   0.520  1.00 98.77           H  
ATOM     61  HG3 GLU A   4      -3.403  -7.151   2.262  1.00 98.77           H  
ATOM     62  CD  GLU A   4      -3.571  -9.082   1.333  1.00 98.77           C  
ATOM     63  OE1 GLU A   4      -2.404  -9.535   1.309  1.00 98.77           O  
ATOM     64  OE2 GLU A   4      -4.549  -9.861   1.267  1.00 98.77           O  
ATOM     65  N   VAL A   5      -3.655  -4.209   0.175  1.00 98.81           N  
ATOM     66  H   VAL A   5      -3.318  -4.163   1.127  1.00 98.81           H  
ATOM     67  CA  VAL A   5      -2.818  -3.582  -0.849  1.00 98.81           C  
ATOM     68  HA  VAL A   5      -3.307  -3.664  -1.820  1.00 98.81           H  
ATOM     69  C   VAL A   5      -1.498  -4.342  -0.892  1.00 98.81           C  
ATOM     70  CB  VAL A   5      -2.586  -2.085  -0.550  1.00 98.81           C  
ATOM     71  HB  VAL A   5      -2.021  -1.987   0.377  1.00 98.81           H  
ATOM     72  O   VAL A   5      -0.692  -4.258   0.035  1.00 98.81           O  
ATOM     73  CG1 VAL A   5      -1.779  -1.418  -1.672  1.00 98.81           C  
ATOM     74 HG11 VAL A   5      -0.801  -1.889  -1.774  1.00 98.81           H  
ATOM     75 HG12 VAL A   5      -1.621  -0.366  -1.432  1.00 98.81           H  
ATOM     76 HG13 VAL A   5      -2.319  -1.489  -2.616  1.00 98.81           H  
ATOM     77  CG2 VAL A   5      -3.902  -1.317  -0.378  1.00 98.81           C  
ATOM     78 HG21 VAL A   5      -4.429  -1.676   0.506  1.00 98.81           H  
ATOM     79 HG22 VAL A   5      -4.539  -1.458  -1.251  1.00 98.81           H  
ATOM     80 HG23 VAL A   5      -3.699  -0.254  -0.244  1.00 98.81           H  
ATOM     81  N   ARG A   6      -1.261  -5.098  -1.964  1.00 98.67           N  
ATOM     82  H   ARG A   6      -1.973  -5.129  -2.679  1.00 98.67           H  
ATOM     83  CA  ARG A   6       0.005  -5.801  -2.209  1.00 98.67           C  
ATOM     84  HA  ARG A   6       0.630  -5.761  -1.317  1.00 98.67           H  
ATOM     85  C   ARG A   6       0.741  -5.092  -3.328  1.00 98.67           C  
ATOM     86  CB  ARG A   6      -0.229  -7.270  -2.580  1.00 98.67           C  
ATOM     87  HB2 ARG A   6       0.740  -7.762  -2.669  1.00 98.67           H  
ATOM     88  HB3 ARG A   6      -0.708  -7.302  -3.559  1.00 98.67           H  
ATOM     89  O   ARG A   6       0.223  -5.000  -4.439  1.00 98.67           O  
ATOM     90  CG  ARG A   6      -1.098  -8.052  -1.592  1.00 98.67           C  
ATOM     91  HG2 ARG A   6      -0.596  -8.134  -0.628  1.00 98.67           H  
ATOM     92  HG3 ARG A   6      -2.056  -7.549  -1.461  1.00 98.67           H  
ATOM     93  CD  ARG A   6      -1.365  -9.443  -2.176  1.00 98.67           C  
ATOM     94  HD2 ARG A   6      -0.417  -9.954  -2.343  1.00 98.67           H  
ATOM     95  HD3 ARG A   6      -1.874  -9.321  -3.133  1.00 98.67           H  
ATOM     96  NE  ARG A   6      -2.192 -10.244  -1.271  1.00 98.67           N  
ATOM     97  HE  ARG A   6      -2.101 -10.047  -0.284  1.00 98.67           H  
ATOM     98  NH1 ARG A   6      -3.475 -11.411  -2.791  1.00 98.67           N  
ATOM     99 HH11 ARG A   6      -3.209 -10.796  -3.546  1.00 98.67           H  
ATOM    100 HH12 ARG A   6      -4.305 -11.949  -2.992  1.00 98.67           H  
ATOM    101  NH2 ARG A   6      -3.823 -11.656  -0.603  1.00 98.67           N  
ATOM    102 HH21 ARG A   6      -3.825 -11.147   0.270  1.00 98.67           H  
ATOM    103 HH22 ARG A   6      -4.650 -12.198  -0.810  1.00 98.67           H  
ATOM    104  CZ  ARG A   6      -3.150 -11.101  -1.563  1.00 98.67           C  
ATOM    105  N   VAL A   7       1.942  -4.617  -3.047  1.00 98.19           N  
ATOM    106  H   VAL A   7       2.330  -4.753  -2.125  1.00 98.19           H  
ATOM    107  CA  VAL A   7       2.785  -3.968  -4.050  1.00 98.19           C  
ATOM    108  HA  VAL A   7       2.183  -3.731  -4.927  1.00 98.19           H  
ATOM    109  C   VAL A   7       3.869  -4.945  -4.482  1.00 98.19           C  
ATOM    110  CB  VAL A   7       3.353  -2.640  -3.528  1.00 98.19           C  
ATOM    111  HB  VAL A   7       4.091  -2.849  -2.754  1.00 98.19           H  
ATOM    112  O   VAL A   7       4.354  -5.733  -3.675  1.00 98.19           O  
ATOM    113  CG1 VAL A   7       4.032  -1.850  -4.648  1.00 98.19           C  
ATOM    114 HG11 VAL A   7       4.330  -0.867  -4.284  1.00 98.19           H  
ATOM    115 HG12 VAL A   7       3.348  -1.721  -5.488  1.00 98.19           H  
ATOM    116 HG13 VAL A   7       4.928  -2.368  -4.990  1.00 98.19           H  
ATOM    117  CG2 VAL A   7       2.260  -1.749  -2.918  1.00 98.19           C  
ATOM    118 HG21 VAL A   7       1.821  -2.229  -2.043  1.00 98.19           H  
ATOM    119 HG22 VAL A   7       2.701  -0.809  -2.588  1.00 98.19           H  
ATOM    120 HG23 VAL A   7       1.480  -1.551  -3.653  1.00 98.19           H  
ATOM    121  N   GLU A   8       4.233  -4.911  -5.754  1.00 95.51           N  
ATOM    122  H   GLU A   8       3.708  -4.322  -6.384  1.00 95.51           H  
ATOM    123  CA  GLU A   8       5.361  -5.640  -6.319  1.00 95.51           C  
ATOM    124  HA  GLU A   8       6.026  -5.956  -5.516  1.00 95.51           H  
ATOM    125  C   GLU A   8       6.136  -4.702  -7.245  1.00 95.51           C  
ATOM    126  CB  GLU A   8       4.846  -6.907  -7.018  1.00 95.51           C  
ATOM    127  HB2 GLU A   8       4.329  -7.509  -6.271  1.00 95.51           H  
ATOM    128  HB3 GLU A   8       4.123  -6.634  -7.787  1.00 95.51           H  
ATOM    129  O   GLU A   8       5.599  -4.212  -8.241  1.00 95.51           O  
ATOM    130  CG  GLU A   8       5.948  -7.768  -7.650  1.00 95.51           C  
ATOM    131  HG2 GLU A   8       6.296  -7.299  -8.570  1.00 95.51           H  
ATOM    132  HG3 GLU A   8       6.788  -7.832  -6.957  1.00 95.51           H  
ATOM    133  CD  GLU A   8       5.416  -9.180  -7.943  1.00 95.51           C  
ATOM    134  OE1 GLU A   8       5.925 -10.141  -7.308  1.00 95.51           O  
ATOM    135  OE2 GLU A   8       4.416  -9.316  -8.686  1.00 95.51           O  
ATOM    136  N   PHE A   9       7.390  -4.433  -6.889  1.00 90.45           N  
ATOM    137  H   PHE A   9       7.748  -4.842  -6.038  1.00 90.45           H  
ATOM    138  CA  PHE A   9       8.327  -3.662  -7.696  1.00 90.45           C  
ATOM    139  HA  PHE A   9       7.770  -3.022  -8.381  1.00 90.45           H  
ATOM    140  C   PHE A   9       9.183  -4.619  -8.524  1.00 90.45           C  
ATOM    141  CB  PHE A   9       9.187  -2.747  -6.811  1.00 90.45           C  
ATOM    142  HB2 PHE A   9       9.852  -2.170  -7.453  1.00 90.45           H  
ATOM    143  HB3 PHE A   9       9.816  -3.365  -6.170  1.00 90.45           H  
ATOM    144  O   PHE A   9       9.848  -5.510  -7.991  1.00 90.45           O  
ATOM    145  CG  PHE A   9       8.396  -1.783  -5.944  1.00 90.45           C  
ATOM    146  CD1 PHE A   9       7.929  -0.561  -6.460  1.00 90.45           C  
ATOM    147  HD1 PHE A   9       8.132  -0.291  -7.486  1.00 90.45           H  
ATOM    148  CD2 PHE A   9       8.127  -2.106  -4.603  1.00 90.45           C  
ATOM    149  HD2 PHE A   9       8.481  -3.037  -4.185  1.00 90.45           H  
ATOM    150  CE1 PHE A   9       7.200   0.311  -5.627  1.00 90.45           C  
ATOM    151  HE1 PHE A   9       6.827   1.254  -5.999  1.00 90.45           H  
ATOM    152  CE2 PHE A   9       7.407  -1.237  -3.777  1.00 90.45           C  
ATOM    153  HE2 PHE A   9       7.231  -1.504  -2.745  1.00 90.45           H  
ATOM    154  CZ  PHE A   9       6.939  -0.025  -4.292  1.00 90.45           C  
ATOM    155  HZ  PHE A   9       6.378   0.648  -3.661  1.00 90.45           H  
ATOM    156  N   GLU A  10       9.169  -4.419  -9.835  1.00 83.21           N  
ATOM    157  H   GLU A  10       8.602  -3.666 -10.197  1.00 83.21           H  
ATOM    158  CA  GLU A  10      10.068  -5.064 -10.783  1.00 83.21           C  
ATOM    159  HA  GLU A  10      10.658  -5.832 -10.285  1.00 83.21           H  
ATOM    160  C   GLU A  10      11.024  -3.986 -11.305  1.00 83.21           C  
ATOM    161  CB  GLU A  10       9.271  -5.738 -11.922  1.00 83.21           C  
ATOM    162  HB2 GLU A  10       9.975  -6.089 -12.676  1.00 83.21           H  
ATOM    163  HB3 GLU A  10       8.623  -4.991 -12.381  1.00 83.21           H  
ATOM    164  O   GLU A  10      10.623  -3.091 -12.055  1.00 83.21           O  
ATOM    165  CG  GLU A  10       8.411  -6.936 -11.468  1.00 83.21           C  
ATOM    166  HG2 GLU A  10       9.072  -7.687 -11.037  1.00 83.21           H  
ATOM    167  HG3 GLU A  10       7.729  -6.602 -10.685  1.00 83.21           H  
ATOM    168  CD  GLU A  10       7.569  -7.590 -12.592  1.00 83.21           C  
ATOM    169  OE1 GLU A  10       7.022  -8.701 -12.382  1.00 83.21           O  
ATOM    170  OE2 GLU A  10       7.356  -7.004 -13.684  1.00 83.21           O  
ATOM    171  N   GLU A  11      12.292  -4.058 -10.903  1.00 69.52           N  
ATOM    172  H   GLU A  11      12.576  -4.781 -10.258  1.00 69.52           H  
ATOM    173  CA  GLU A  11      13.345  -3.308 -11.588  1.00 69.52           C  
ATOM    174  HA  GLU A  11      13.032  -2.268 -11.684  1.00 69.52           H  
ATOM    175  C   GLU A  11      13.510  -3.881 -13.001  1.00 69.52           C  
ATOM    176  CB  GLU A  11      14.659  -3.334 -10.793  1.00 69.52           C  
ATOM    177  HB2 GLU A  11      15.445  -2.893 -11.406  1.00 69.52           H  
ATOM    178  HB3 GLU A  11      14.921  -4.368 -10.570  1.00 69.52           H  
ATOM    179  O   GLU A  11      13.413  -5.097 -13.208  1.00 69.52           O  
ATOM    180  CG  GLU A  11      14.541  -2.529  -9.486  1.00 69.52           C  
ATOM    181  HG2 GLU A  11      13.731  -2.945  -8.888  1.00 69.52           H  
ATOM    182  HG3 GLU A  11      14.277  -1.502  -9.738  1.00 69.52           H  
ATOM    183  CD  GLU A  11      15.824  -2.527  -8.636  1.00 69.52           C  
ATOM    184  OE1 GLU A  11      15.801  -1.860  -7.579  1.00 69.52           O  
ATOM    185  OE2 GLU A  11      16.804  -3.206  -9.012  1.00 69.52           O  
ATOM    186  N   GLY A  12      13.709  -3.003 -13.987  1.00 55.32           N  
ATOM    187  H   GLY A  12      13.830  -2.025 -13.766  1.00 55.32           H  
ATOM    188  CA  GLY A  12      13.944  -3.431 -15.359  1.00 55.32           C  
ATOM    189  HA2 GLY A  12      14.147  -2.569 -15.994  1.00 55.32           H  
ATOM    190  HA3 GLY A  12      13.054  -3.937 -15.733  1.00 55.32           H  
ATOM    191  C   GLY A  12      15.142  -4.379 -15.409  1.00 55.32           C  
ATOM    192  O   GLY A  12      16.188  -4.114 -14.817  1.00 55.32           O  
ATOM    193  N   LYS A  13      14.975  -5.519 -16.084  1.00 47.26           N  
ATOM    194  H   LYS A  13      14.096  -5.667 -16.558  1.00 47.26           H  
ATOM    195  CA  LYS A  13      16.103  -6.406 -16.364  1.00 47.26           C  
ATOM    196  HA  LYS A  13      16.682  -6.531 -15.449  1.00 47.26           H  
ATOM    197  C   LYS A  13      17.010  -5.738 -17.385  1.00 47.26           C  
ATOM    198  CB  LYS A  13      15.651  -7.783 -16.867  1.00 47.26           C  
ATOM    199  HB2 LYS A  13      16.539  -8.354 -17.136  1.00 47.26           H  
ATOM    200  HB3 LYS A  13      15.040  -7.662 -17.762  1.00 47.26           H  
ATOM    201  O   LYS A  13      16.522  -5.120 -18.332  1.00 47.26           O  
ATOM    202  CG  LYS A  13      14.869  -8.554 -15.799  1.00 47.26           C  
ATOM    203  HG2 LYS A  13      15.445  -8.576 -14.874  1.00 47.26           H  
ATOM    204  HG3 LYS A  13      13.917  -8.057 -15.613  1.00 47.26           H  
ATOM    205  CD  LYS A  13      14.614  -9.989 -16.266  1.00 47.26           C  
ATOM    206  HD2 LYS A  13      15.572 -10.483 -16.431  1.00 47.26           H  
ATOM    207  HD3 LYS A  13      14.055  -9.969 -17.201  1.00 47.26           H  
ATOM    208  CE  LYS A  13      13.819 -10.739 -15.195  1.00 47.26           C  
ATOM    209  HE2 LYS A  13      14.373 -10.685 -14.257  1.00 47.26           H  
ATOM    210  HE3 LYS A  13      12.867 -10.229 -15.046  1.00 47.26           H  
ATOM    211  NZ  LYS A  13      13.603 -12.151 -15.587  1.00 47.26           N  
ATOM    212  HZ1 LYS A  13      14.496 -12.605 -15.715  1.00 47.26           H  
ATOM    213  HZ2 LYS A  13      13.088 -12.639 -14.869  1.00 47.26           H  
ATOM    214  HZ3 LYS A  13      13.093 -12.196 -16.458  1.00 47.26           H  
ATOM    215  N   ASP A  14      18.305  -5.952 -17.213  1.00 43.24           N  
ATOM    216  H   ASP A  14      18.620  -6.439 -16.386  1.00 43.24           H  
ATOM    217  CA  ASP A  14      19.255  -5.832 -18.306  1.00 43.24           C  
ATOM    218  HA  ASP A  14      19.309  -4.787 -18.612  1.00 43.24           H  
ATOM    219  C   ASP A  14      18.774  -6.688 -19.493  1.00 43.24           C  
ATOM    220  CB  ASP A  14      20.625  -6.283 -17.791  1.00 43.24           C  
ATOM    221  HB2 ASP A  14      20.795  -5.839 -16.810  1.00 43.24           H  
ATOM    222  HB3 ASP A  14      20.638  -7.367 -17.680  1.00 43.24           H  
ATOM    223  O   ASP A  14      18.369  -7.843 -19.304  1.00 43.24           O  
ATOM    224  CG  ASP A  14      21.757  -5.843 -18.705  1.00 43.24           C  
ATOM    225  OD1 ASP A  14      21.423  -5.159 -19.701  1.00 43.24           O  
ATOM    226  OD2 ASP A  14      22.899  -6.117 -18.280  1.00 43.24           O  
ATOM    227  N   LYS A  15      18.683  -6.093 -20.685  1.00 42.41           N  
ATOM    228  H   LYS A  15      19.205  -5.236 -20.799  1.00 42.41           H  
ATOM    229  CA  LYS A  15      17.991  -6.692 -21.842  1.00 42.41           C  
ATOM    230  HA  LYS A  15      17.309  -7.459 -21.474  1.00 42.41           H  
ATOM    231  C   LYS A  15      18.916  -7.454 -22.788  1.00 42.41           C  
ATOM    232  CB  LYS A  15      17.164  -5.638 -22.602  1.00 42.41           C  
ATOM    233  HB2 LYS A  15      17.704  -4.691 -22.614  1.00 42.41           H  
ATOM    234  HB3 LYS A  15      17.042  -5.961 -23.636  1.00 42.41           H  
ATOM    235  O   LYS A  15      18.389  -8.158 -23.648  1.00 42.41           O  
ATOM    236  CG  LYS A  15      15.762  -5.440 -22.007  1.00 42.41           C  
ATOM    237  HG2 LYS A  15      15.847  -5.069 -20.986  1.00 42.41           H  
ATOM    238  HG3 LYS A  15      15.238  -6.396 -21.998  1.00 42.41           H  
ATOM    239  CD  LYS A  15      14.970  -4.435 -22.854  1.00 42.41           C  
ATOM    240  HD2 LYS A  15      14.979  -4.750 -23.898  1.00 42.41           H  
ATOM    241  HD3 LYS A  15      15.456  -3.463 -22.774  1.00 42.41           H  
ATOM    242  CE  LYS A  15      13.524  -4.331 -22.367  1.00 42.41           C  
ATOM    243  HE2 LYS A  15      13.526  -4.180 -21.288  1.00 42.41           H  
ATOM    244  HE3 LYS A  15      13.021  -5.275 -22.582  1.00 42.41           H  
ATOM    245  NZ  LYS A  15      12.817  -3.205 -23.019  1.00 42.41           N  
ATOM    246  HZ1 LYS A  15      11.813  -3.291 -22.951  1.00 42.41           H  
ATOM    247  HZ2 LYS A  15      12.933  -2.367 -22.467  1.00 42.41           H  
ATOM    248  HZ3 LYS A  15      13.124  -3.025 -23.964  1.00 42.41           H  
ATOM    249  N   ASP A  16      20.233  -7.349 -22.657  1.00 46.67           N  
ATOM    250  H   ASP A  16      20.643  -6.782 -21.928  1.00 46.67           H  
ATOM    251  CA  ASP A  16      21.170  -8.081 -23.520  1.00 46.67           C  
ATOM    252  HA  ASP A  16      20.671  -8.309 -24.462  1.00 46.67           H  
ATOM    253  C   ASP A  16      21.600  -9.445 -22.943  1.00 46.67           C  
ATOM    254  CB  ASP A  16      22.346  -7.175 -23.891  1.00 46.67           C  
ATOM    255  HB2 ASP A  16      21.957  -6.268 -24.353  1.00 46.67           H  
ATOM    256  HB3 ASP A  16      22.957  -7.690 -24.632  1.00 46.67           H  
ATOM    257  O   ASP A  16      21.960 -10.346 -23.699  1.00 46.67           O  
ATOM    258  CG  ASP A  16      23.230  -6.794 -22.706  1.00 46.67           C  
ATOM    259  OD1 ASP A  16      22.939  -7.292 -21.591  1.00 46.67           O  
ATOM    260  OD2 ASP A  16      24.162  -6.018 -22.970  1.00 46.67           O  
ATOM    261  N   GLY A  17      21.429  -9.663 -21.635  1.00 46.15           N  
ATOM    262  H   GLY A  17      21.404  -8.830 -21.064  1.00 46.15           H  
ATOM    263  CA  GLY A  17      21.478 -10.983 -21.006  1.00 46.15           C  
ATOM    264  HA2 GLY A  17      21.088 -10.892 -19.993  1.00 46.15           H  
ATOM    265  HA3 GLY A  17      20.841 -11.664 -21.570  1.00 46.15           H  
ATOM    266  C   GLY A  17      22.870 -11.611 -20.914  1.00 46.15           C  
ATOM    267  O   GLY A  17      22.955 -12.819 -20.679  1.00 46.15           O  
ATOM    268  N   ASP A  18      23.944 -10.837 -21.071  1.00 51.31           N  
ATOM    269  H   ASP A  18      23.824  -9.858 -21.292  1.00 51.31           H  
ATOM    270  CA  ASP A  18      25.319 -11.352 -21.017  1.00 51.31           C  
ATOM    271  HA  ASP A  18      25.272 -12.434 -21.135  1.00 51.31           H  
ATOM    272  C   ASP A  18      26.023 -11.134 -19.660  1.00 51.31           C  
ATOM    273  CB  ASP A  18      26.107 -10.855 -22.238  1.00 51.31           C  
ATOM    274  HB2 ASP A  18      25.483 -10.935 -23.128  1.00 51.31           H  
ATOM    275  HB3 ASP A  18      26.956 -11.524 -22.376  1.00 51.31           H  
ATOM    276  O   ASP A  18      27.105 -11.673 -19.417  1.00 51.31           O  
ATOM    277  CG  ASP A  18      26.648  -9.429 -22.125  1.00 51.31           C  
ATOM    278  OD1 ASP A  18      26.355  -8.774 -21.100  1.00 51.31           O  
ATOM    279  OD2 ASP A  18      27.457  -9.092 -23.018  1.00 51.31           O  
ATOM    280  N   GLY A  19      25.369 -10.428 -18.731  1.00 46.15           N  
ATOM    281  H   GLY A  19      24.585  -9.884 -19.062  1.00 46.15           H  
ATOM    282  CA  GLY A  19      25.845 -10.222 -17.363  1.00 46.15           C  
ATOM    283  HA2 GLY A  19      24.994  -9.952 -16.737  1.00 46.15           H  
ATOM    284  HA3 GLY A  19      26.278 -11.151 -16.990  1.00 46.15           H  
ATOM    285  C   GLY A  19      26.898  -9.119 -17.216  1.00 46.15           C  
ATOM    286  O   GLY A  19      27.417  -8.937 -16.110  1.00 46.15           O  
ATOM    287  N   TYR A  20      27.192  -8.371 -18.284  1.00 43.63           N  
ATOM    288  H   TYR A  20      26.740  -8.567 -19.165  1.00 43.63           H  
ATOM    289  CA  TYR A  20      28.139  -7.260 -18.289  1.00 43.63           C  
ATOM    290  HA  TYR A  20      28.564  -7.143 -17.293  1.00 43.63           H  
ATOM    291  C   TYR A  20      27.456  -5.936 -18.632  1.00 43.63           C  
ATOM    292  CB  TYR A  20      29.300  -7.564 -19.243  1.00 43.63           C  
ATOM    293  HB2 TYR A  20      29.844  -6.642 -19.446  1.00 43.63           H  
ATOM    294  HB3 TYR A  20      28.904  -7.917 -20.196  1.00 43.63           H  
ATOM    295  O   TYR A  20      27.583  -5.408 -19.725  1.00 43.63           O  
ATOM    296  CG  TYR A  20      30.290  -8.564 -18.692  1.00 43.63           C  
ATOM    297  CD1 TYR A  20      31.312  -8.131 -17.825  1.00 43.63           C  
ATOM    298  HD1 TYR A  20      31.369  -7.087 -17.557  1.00 43.63           H  
ATOM    299  CD2 TYR A  20      30.189  -9.920 -19.047  1.00 43.63           C  
ATOM    300  HD2 TYR A  20      29.388 -10.240 -19.697  1.00 43.63           H  
ATOM    301  CE1 TYR A  20      32.248  -9.054 -17.322  1.00 43.63           C  
ATOM    302  HE1 TYR A  20      33.032  -8.719 -16.659  1.00 43.63           H  
ATOM    303  CE2 TYR A  20      31.124 -10.848 -18.550  1.00 43.63           C  
ATOM    304  HE2 TYR A  20      31.044 -11.890 -18.820  1.00 43.63           H  
ATOM    305  OH  TYR A  20      33.067 -11.303 -17.214  1.00 43.63           O  
ATOM    306  HH  TYR A  20      33.693 -10.867 -16.632  1.00 43.63           H  
ATOM    307  CZ  TYR A  20      32.155 -10.415 -17.691  1.00 43.63           C  
ATOM    308  N   ILE A  21      26.846  -5.308 -17.628  1.00 45.71           N  
ATOM    309  H   ILE A  21      26.647  -5.837 -16.791  1.00 45.71           H  
ATOM    310  CA  ILE A  21      26.274  -3.970 -17.795  1.00 45.71           C  
ATOM    311  HA  ILE A  21      25.704  -3.996 -18.724  1.00 45.71           H  
ATOM    312  C   ILE A  21      27.394  -2.934 -17.957  1.00 45.71           C  
ATOM    313  CB  ILE A  21      25.306  -3.572 -16.650  1.00 45.71           C  
ATOM    314  HB  ILE A  21      25.788  -2.808 -16.039  1.00 45.71           H  
ATOM    315  O   ILE A  21      28.078  -2.571 -16.986  1.00 45.71           O  
ATOM    316  CG1 ILE A  21      24.945  -4.719 -15.681  1.00 45.71           C  
ATOM    317 HG12 ILE A  21      25.861  -5.134 -15.262  1.00 45.71           H  
ATOM    318 HG13 ILE A  21      24.424  -5.508 -16.225  1.00 45.71           H  
ATOM    319  CG2 ILE A  21      24.067  -2.926 -17.284  1.00 45.71           C  
ATOM    320 HG21 ILE A  21      24.388  -2.133 -17.959  1.00 45.71           H  
ATOM    321 HG22 ILE A  21      23.399  -2.504 -16.533  1.00 45.71           H  
ATOM    322 HG23 ILE A  21      23.523  -3.666 -17.872  1.00 45.71           H  
ATOM    323  CD1 ILE A  21      24.081  -4.282 -14.494  1.00 45.71           C  
ATOM    324 HD11 ILE A  21      24.555  -3.451 -13.971  1.00 45.71           H  
ATOM    325 HD12 ILE A  21      23.970  -5.120 -13.806  1.00 45.71           H  
ATOM    326 HD13 ILE A  21      23.090  -3.985 -14.836  1.00 45.71           H  
ATOM    327  N   SER A  22      27.574  -2.411 -19.168  1.00 52.59           N  
ATOM    328  H   SER A  22      27.046  -2.794 -19.940  1.00 52.59           H  
ATOM    329  CA  SER A  22      28.374  -1.208 -19.373  1.00 52.59           C  
ATOM    330  HA  SER A  22      29.358  -1.384 -18.939  1.00 52.59           H  
ATOM    331  C   SER A  22      27.731  -0.011 -18.647  1.00 52.59           C  
ATOM    332  CB  SER A  22      28.569  -0.960 -20.872  1.00 52.59           C  
ATOM    333  HB2 SER A  22      29.357  -0.220 -21.012  1.00 52.59           H  
ATOM    334  HB3 SER A  22      28.866  -1.885 -21.368  1.00 52.59           H  
ATOM    335  O   SER A  22      26.550  -0.016 -18.288  1.00 52.59           O  
ATOM    336  OG  SER A  22      27.384  -0.465 -21.450  1.00 52.59           O  
ATOM    337  HG  SER A  22      26.880  -1.221 -21.759  1.00 52.59           H  
ATOM    338  N   ALA A  23      28.494   1.059 -18.396  1.00 52.07           N  
ATOM    339  H   ALA A  23      29.459   1.053 -18.695  1.00 52.07           H  
ATOM    340  CA  ALA A  23      27.942   2.262 -17.759  1.00 52.07           C  
ATOM    341  HA  ALA A  23      27.519   1.978 -16.796  1.00 52.07           H  
ATOM    342  C   ALA A  23      26.797   2.898 -18.578  1.00 52.07           C  
ATOM    343  CB  ALA A  23      29.080   3.260 -17.513  1.00 52.07           C  
ATOM    344  HB1 ALA A  23      29.848   2.804 -16.889  1.00 52.07           H  
ATOM    345  HB2 ALA A  23      29.518   3.568 -18.463  1.00 52.07           H  
ATOM    346  HB3 ALA A  23      28.686   4.141 -17.006  1.00 52.07           H  
ATOM    347  O   ALA A  23      25.924   3.534 -17.991  1.00 52.07           O  
ATOM    348  N   ALA A  24      26.786   2.690 -19.900  1.00 49.33           N  
ATOM    349  H   ALA A  24      27.474   2.068 -20.299  1.00 49.33           H  
ATOM    350  CA  ALA A  24      25.710   3.127 -20.784  1.00 49.33           C  
ATOM    351  HA  ALA A  24      25.425   4.145 -20.522  1.00 49.33           H  
ATOM    352  C   ALA A  24      24.448   2.252 -20.634  1.00 49.33           C  
ATOM    353  CB  ALA A  24      26.249   3.133 -22.220  1.00 49.33           C  
ATOM    354  HB1 ALA A  24      25.471   3.491 -22.894  1.00 49.33           H  
ATOM    355  HB2 ALA A  24      26.529   2.123 -22.519  1.00 49.33           H  
ATOM    356  HB3 ALA A  24      27.115   3.791 -22.295  1.00 49.33           H  
ATOM    357  O   ALA A  24      23.341   2.780 -20.596  1.00 49.33           O  
ATOM    358  N   GLU A  25      24.587   0.938 -20.439  1.00 47.50           N  
ATOM    359  H   GLU A  25      25.497   0.511 -20.538  1.00 47.50           H  
ATOM    360  CA  GLU A  25      23.439   0.033 -20.244  1.00 47.50           C  
ATOM    361  HA  GLU A  25      22.624   0.360 -20.889  1.00 47.50           H  
ATOM    362  C   GLU A  25      22.878   0.040 -18.820  1.00 47.50           C  
ATOM    363  CB  GLU A  25      23.805  -1.387 -20.674  1.00 47.50           C  
ATOM    364  HB2 GLU A  25      24.793  -1.613 -20.274  1.00 47.50           H  
ATOM    365  HB3 GLU A  25      23.098  -2.097 -20.245  1.00 47.50           H  
ATOM    366  O   GLU A  25      21.694  -0.236 -18.631  1.00 47.50           O  
ATOM    367  CG  GLU A  25      23.726  -1.501 -22.207  1.00 47.50           C  
ATOM    368  HG2 GLU A  25      22.739  -1.875 -22.477  1.00 47.50           H  
ATOM    369  HG3 GLU A  25      23.821  -0.509 -22.649  1.00 47.50           H  
ATOM    370  CD  GLU A  25      24.814  -2.374 -22.830  1.00 47.50           C  
ATOM    371  OE1 GLU A  25      24.666  -2.631 -24.046  1.00 47.50           O  
ATOM    372  OE2 GLU A  25      25.889  -2.494 -22.183  1.00 47.50           O  
ATOM    373  N   LYS A  26      23.640   0.481 -17.807  1.00 46.94           N  
ATOM    374  H   LYS A  26      24.625   0.615 -17.986  1.00 46.94           H  
ATOM    375  CA  LYS A  26      23.046   0.827 -16.500  1.00 46.94           C  
ATOM    376  HA  LYS A  26      22.468  -0.033 -16.160  1.00 46.94           H  
ATOM    377  C   LYS A  26      22.030   1.969 -16.598  1.00 46.94           C  
ATOM    378  CB  LYS A  26      24.117   1.159 -15.453  1.00 46.94           C  
ATOM    379  HB2 LYS A  26      24.903   1.766 -15.904  1.00 46.94           H  
ATOM    380  HB3 LYS A  26      23.654   1.738 -14.654  1.00 46.94           H  
ATOM    381  O   LYS A  26      21.193   2.091 -15.704  1.00 46.94           O  
ATOM    382  CG  LYS A  26      24.712  -0.109 -14.834  1.00 46.94           C  
ATOM    383  HG2 LYS A  26      25.301  -0.626 -15.591  1.00 46.94           H  
ATOM    384  HG3 LYS A  26      23.906  -0.761 -14.497  1.00 46.94           H  
ATOM    385  CD  LYS A  26      25.605   0.240 -13.639  1.00 46.94           C  
ATOM    386  HD2 LYS A  26      26.430   0.865 -13.983  1.00 46.94           H  
ATOM    387  HD3 LYS A  26      25.020   0.779 -12.894  1.00 46.94           H  
ATOM    388  CE  LYS A  26      26.147  -1.057 -13.037  1.00 46.94           C  
ATOM    389  HE2 LYS A  26      26.681  -1.600 -13.817  1.00 46.94           H  
ATOM    390  HE3 LYS A  26      25.304  -1.677 -12.733  1.00 46.94           H  
ATOM    391  NZ  LYS A  26      27.041  -0.797 -11.884  1.00 46.94           N  
ATOM    392  HZ1 LYS A  26      27.380  -1.677 -11.521  1.00 46.94           H  
ATOM    393  HZ2 LYS A  26      27.833  -0.247 -12.184  1.00 46.94           H  
ATOM    394  HZ3 LYS A  26      26.539  -0.313 -11.154  1.00 46.94           H  
ATOM    395  N   GLU A  27      22.075   2.801 -17.640  1.00 47.75           N  
ATOM    396  H   GLU A  27      22.795   2.677 -18.338  1.00 47.75           H  
ATOM    397  CA  GLU A  27      20.968   3.714 -17.957  1.00 47.75           C  
ATOM    398  HA  GLU A  27      20.501   4.053 -17.033  1.00 47.75           H  
ATOM    399  C   GLU A  27      19.845   3.039 -18.757  1.00 47.75           C  
ATOM    400  CB  GLU A  27      21.446   4.963 -18.710  1.00 47.75           C  
ATOM    401  HB2 GLU A  27      20.556   5.441 -19.117  1.00 47.75           H  
ATOM    402  HB3 GLU A  27      22.090   4.693 -19.548  1.00 47.75           H  
ATOM    403  O   GLU A  27      18.691   3.443 -18.638  1.00 47.75           O  
ATOM    404  CG  GLU A  27      22.153   5.989 -17.817  1.00 47.75           C  
ATOM    405  HG2 GLU A  27      21.702   5.962 -16.825  1.00 47.75           H  
ATOM    406  HG3 GLU A  27      23.203   5.717 -17.712  1.00 47.75           H  
ATOM    407  CD  GLU A  27      22.023   7.416 -18.381  1.00 47.75           C  
ATOM    408  OE1 GLU A  27      21.969   8.346 -17.543  1.00 47.75           O  
ATOM    409  OE2 GLU A  27      21.953   7.574 -19.621  1.00 47.75           O  
ATOM    410  N   GLU A  28      20.133   1.996 -19.535  1.00 48.10           N  
ATOM    411  H   GLU A  28      21.090   1.674 -19.581  1.00 48.10           H  
ATOM    412  CA  GLU A  28      19.141   1.288 -20.351  1.00 48.10           C  
ATOM    413  HA  GLU A  28      18.465   2.030 -20.776  1.00 48.10           H  
ATOM    414  C   GLU A  28      18.275   0.318 -19.530  1.00 48.10           C  
ATOM    415  CB  GLU A  28      19.846   0.587 -21.520  1.00 48.10           C  
ATOM    416  HB2 GLU A  28      20.363  -0.292 -21.135  1.00 48.10           H  
ATOM    417  HB3 GLU A  28      20.606   1.263 -21.912  1.00 48.10           H  
ATOM    418  O   GLU A  28      17.054   0.336 -19.673  1.00 48.10           O  
ATOM    419  CG  GLU A  28      18.892   0.140 -22.648  1.00 48.10           C  
ATOM    420  HG2 GLU A  28      17.860   0.237 -22.312  1.00 48.10           H  
ATOM    421  HG3 GLU A  28      19.060  -0.920 -22.842  1.00 48.10           H  
ATOM    422  CD  GLU A  28      19.070   0.908 -23.966  1.00 48.10           C  
ATOM    423  OE1 GLU A  28      18.027   1.280 -24.560  1.00 48.10           O  
ATOM    424  OE2 GLU A  28      20.194   1.304 -24.318  1.00 48.10           O  
ATOM    425  N   ALA A  29      18.849  -0.454 -18.599  1.00 50.33           N  
ATOM    426  H   ALA A  29      19.858  -0.479 -18.557  1.00 50.33           H  
ATOM    427  CA  ALA A  29      18.090  -1.325 -17.690  1.00 50.33           C  
ATOM    428  HA  ALA A  29      17.504  -2.024 -18.287  1.00 50.33           H  
ATOM    429  C   ALA A  29      17.103  -0.533 -16.804  1.00 50.33           C  
ATOM    430  CB  ALA A  29      19.081  -2.134 -16.846  1.00 50.33           C  
ATOM    431  HB1 ALA A  29      19.676  -1.466 -16.222  1.00 50.33           H  
ATOM    432  HB2 ALA A  29      19.747  -2.698 -17.498  1.00 50.33           H  
ATOM    433  HB3 ALA A  29      18.536  -2.832 -16.211  1.00 50.33           H  
ATOM    434  O   ALA A  29      16.059  -1.046 -16.402  1.00 50.33           O  
ATOM    435  N   LYS A  30      17.371   0.760 -16.568  1.00 52.74           N  
ATOM    436  H   LYS A  30      18.219   1.139 -16.965  1.00 52.74           H  
ATOM    437  CA  LYS A  30      16.436   1.667 -15.883  1.00 52.74           C  
ATOM    438  HA  LYS A  30      16.079   1.175 -14.978  1.00 52.74           H  
ATOM    439  C   LYS A  30      15.173   1.974 -16.697  1.00 52.74           C  
ATOM    440  CB  LYS A  30      17.148   2.967 -15.480  1.00 52.74           C  
ATOM    441  HB2 LYS A  30      17.632   3.403 -16.353  1.00 52.74           H  
ATOM    442  HB3 LYS A  30      16.407   3.679 -15.116  1.00 52.74           H  
ATOM    443  O   LYS A  30      14.205   2.444 -16.110  1.00 52.74           O  
ATOM    444  CG  LYS A  30      18.179   2.734 -14.369  1.00 52.74           C  
ATOM    445  HG2 LYS A  30      18.902   1.983 -14.686  1.00 52.74           H  
ATOM    446  HG3 LYS A  30      17.671   2.372 -13.475  1.00 52.74           H  
ATOM    447  CD  LYS A  30      18.898   4.047 -14.047  1.00 52.74           C  
ATOM    448  HD2 LYS A  30      18.169   4.764 -13.670  1.00 52.74           H  
ATOM    449  HD3 LYS A  30      19.348   4.441 -14.958  1.00 52.74           H  
ATOM    450  CE  LYS A  30      19.989   3.813 -13.004  1.00 52.74           C  
ATOM    451  HE2 LYS A  30      20.733   3.144 -13.437  1.00 52.74           H  
ATOM    452  HE3 LYS A  30      19.545   3.321 -12.138  1.00 52.74           H  
ATOM    453  NZ  LYS A  30      20.603   5.103 -12.610  1.00 52.74           N  
ATOM    454  HZ1 LYS A  30      20.987   5.558 -13.425  1.00 52.74           H  
ATOM    455  HZ2 LYS A  30      21.333   4.962 -11.926  1.00 52.74           H  
ATOM    456  HZ3 LYS A  30      19.896   5.707 -12.216  1.00 52.74           H  
ATOM    457  N   LYS A  31      15.131   1.688 -18.006  1.00 58.93           N  
ATOM    458  H   LYS A  31      15.934   1.241 -18.425  1.00 58.93           H  
ATOM    459  CA  LYS A  31      14.061   2.172 -18.896  1.00 58.93           C  
ATOM    460  HA  LYS A  31      13.881   3.216 -18.642  1.00 58.93           H  
ATOM    461  C   LYS A  31      12.701   1.493 -18.721  1.00 58.93           C  
ATOM    462  CB  LYS A  31      14.498   2.133 -20.370  1.00 58.93           C  
ATOM    463  HB2 LYS A  31      14.823   1.126 -20.631  1.00 58.93           H  
ATOM    464  HB3 LYS A  31      13.641   2.378 -20.996  1.00 58.93           H  
ATOM    465  O   LYS A  31      11.725   2.080 -19.159  1.00 58.93           O  
ATOM    466  CG  LYS A  31      15.610   3.152 -20.670  1.00 58.93           C  
ATOM    467  HG2 LYS A  31      16.481   2.933 -20.052  1.00 58.93           H  
ATOM    468  HG3 LYS A  31      15.257   4.154 -20.428  1.00 58.93           H  
ATOM    469  CD  LYS A  31      16.013   3.103 -22.151  1.00 58.93           C  
ATOM    470  HD2 LYS A  31      15.166   3.399 -22.770  1.00 58.93           H  
ATOM    471  HD3 LYS A  31      16.291   2.079 -22.401  1.00 58.93           H  
ATOM    472  CE  LYS A  31      17.209   4.026 -22.419  1.00 58.93           C  
ATOM    473  HE2 LYS A  31      17.997   3.770 -21.710  1.00 58.93           H  
ATOM    474  HE3 LYS A  31      16.925   5.061 -22.233  1.00 58.93           H  
ATOM    475  NZ  LYS A  31      17.726   3.858 -23.802  1.00 58.93           N  
ATOM    476  HZ1 LYS A  31      18.649   4.253 -23.910  1.00 58.93           H  
ATOM    477  HZ2 LYS A  31      17.093   4.202 -24.510  1.00 58.93           H  
ATOM    478  HZ3 LYS A  31      17.857   2.879 -24.011  1.00 58.93           H  
ATOM    479  N   ASP A  32      12.593   0.329 -18.081  1.00 77.45           N  
ATOM    480  H   ASP A  32      13.433  -0.098 -17.717  1.00 77.45           H  
ATOM    481  CA  ASP A  32      11.307  -0.385 -17.981  1.00 77.45           C  
ATOM    482  HA  ASP A  32      10.494   0.312 -18.187  1.00 77.45           H  
ATOM    483  C   ASP A  32      11.015  -0.908 -16.568  1.00 77.45           C  
ATOM    484  CB  ASP A  32      11.221  -1.490 -19.048  1.00 77.45           C  
ATOM    485  HB2 ASP A  32      10.356  -2.121 -18.845  1.00 77.45           H  
ATOM    486  HB3 ASP A  32      12.111  -2.116 -18.988  1.00 77.45           H  
ATOM    487  O   ASP A  32      10.672  -2.078 -16.375  1.00 77.45           O  
ATOM    488  CG  ASP A  32      11.042  -0.969 -20.475  1.00 77.45           C  
ATOM    489  OD1 ASP A  32      10.163  -0.116 -20.700  1.00 77.45           O  
ATOM    490  OD2 ASP A  32      11.686  -1.553 -21.380  1.00 77.45           O  
ATOM    491  N   ALA A  33      11.137  -0.043 -15.560  1.00 86.89           N  
ATOM    492  H   ALA A  33      11.353   0.922 -15.764  1.00 86.89           H  
ATOM    493  CA  ALA A  33      10.689  -0.385 -14.217  1.00 86.89           C  
ATOM    494  HA  ALA A  33      11.112  -1.354 -13.952  1.00 86.89           H  
ATOM    495  C   ALA A  33       9.157  -0.504 -14.187  1.00 86.89           C  
ATOM    496  CB  ALA A  33      11.218   0.649 -13.218  1.00 86.89           C  
ATOM    497  HB1 ALA A  33      12.299   0.739 -13.326  1.00 86.89           H  
ATOM    498  HB2 ALA A  33      10.760   1.620 -13.405  1.00 86.89           H  
ATOM    499  HB3 ALA A  33      10.987   0.329 -12.202  1.00 86.89           H  
ATOM    500  O   ALA A  33       8.436   0.325 -14.758  1.00 86.89           O  
ATOM    501  N   LYS A  34       8.643  -1.507 -13.469  1.00 92.88           N  
ATOM    502  H   LYS A  34       9.285  -2.128 -12.998  1.00 92.88           H  
ATOM    503  CA  LYS A  34       7.204  -1.693 -13.253  1.00 92.88           C  
ATOM    504  HA  LYS A  34       6.675  -0.829 -13.656  1.00 92.88           H  
ATOM    505  C   LYS A  34       6.872  -1.750 -11.773  1.00 92.88           C  
ATOM    506  CB  LYS A  34       6.686  -2.942 -13.978  1.00 92.88           C  
ATOM    507  HB2 LYS A  34       5.627  -3.061 -13.752  1.00 92.88           H  
ATOM    508  HB3 LYS A  34       7.216  -3.823 -13.616  1.00 92.88           H  
ATOM    509  O   LYS A  34       7.597  -2.342 -10.981  1.00 92.88           O  
ATOM    510  CG  LYS A  34       6.858  -2.831 -15.495  1.00 92.88           C  
ATOM    511  HG2 LYS A  34       7.919  -2.775 -15.740  1.00 92.88           H  
ATOM    512  HG3 LYS A  34       6.364  -1.927 -15.851  1.00 92.88           H  
ATOM    513  CD  LYS A  34       6.255  -4.052 -16.190  1.00 92.88           C  
ATOM    514  HD2 LYS A  34       6.762  -4.949 -15.834  1.00 92.88           H  
ATOM    515  HD3 LYS A  34       5.192  -4.115 -15.958  1.00 92.88           H  
ATOM    516  CE  LYS A  34       6.458  -3.892 -17.696  1.00 92.88           C  
ATOM    517  HE2 LYS A  34       5.951  -2.983 -18.022  1.00 92.88           H  
ATOM    518  HE3 LYS A  34       7.524  -3.756 -17.883  1.00 92.88           H  
ATOM    519  NZ  LYS A  34       5.951  -5.072 -18.433  1.00 92.88           N  
ATOM    520  HZ1 LYS A  34       6.449  -5.895 -18.126  1.00 92.88           H  
ATOM    521  HZ2 LYS A  34       6.102  -4.944 -19.423  1.00 92.88           H  
ATOM    522  HZ3 LYS A  34       4.964  -5.194 -18.256  1.00 92.88           H  
ATOM    523  N   MET A  35       5.724  -1.187 -11.423  1.00 95.18           N  
ATOM    524  H   MET A  35       5.190  -0.714 -12.138  1.00 95.18           H  
ATOM    525  CA  MET A  35       5.107  -1.391 -10.118  1.00 95.18           C  
ATOM    526  HA  MET A  35       5.690  -2.112  -9.546  1.00 95.18           H  
ATOM    527  C   MET A  35       3.711  -1.966 -10.331  1.00 95.18           C  
ATOM    528  CB  MET A  35       5.090  -0.082  -9.324  1.00 95.18           C  
ATOM    529  HB2 MET A  35       4.452   0.641  -9.832  1.00 95.18           H  
ATOM    530  HB3 MET A  35       6.101   0.324  -9.269  1.00 95.18           H  
ATOM    531  O   MET A  35       2.867  -1.332 -10.969  1.00 95.18           O  
ATOM    532  CG  MET A  35       4.583  -0.324  -7.899  1.00 95.18           C  
ATOM    533  HG2 MET A  35       5.322  -0.923  -7.366  1.00 95.18           H  
ATOM    534  HG3 MET A  35       3.659  -0.902  -7.931  1.00 95.18           H  
ATOM    535  SD  MET A  35       4.254   1.176  -6.941  1.00 95.18           S  
ATOM    536  CE  MET A  35       2.839   1.759  -7.877  1.00 95.18           C  
ATOM    537  HE1 MET A  35       2.259   0.909  -8.235  1.00 95.18           H  
ATOM    538  HE2 MET A  35       2.206   2.362  -7.225  1.00 95.18           H  
ATOM    539  HE3 MET A  35       3.192   2.327  -8.737  1.00 95.18           H  
ATOM    540  N   ARG A  36       3.465  -3.163  -9.798  1.00 97.41           N  
ATOM    541  H   ARG A  36       4.208  -3.610  -9.280  1.00 97.41           H  
ATOM    542  CA  ARG A  36       2.141  -3.788  -9.769  1.00 97.41           C  
ATOM    543  HA  ARG A  36       1.487  -3.295 -10.488  1.00 97.41           H  
ATOM    544  C   ARG A  36       1.533  -3.605  -8.390  1.00 97.41           C  
ATOM    545  CB  ARG A  36       2.214  -5.272 -10.146  1.00 97.41           C  
ATOM    546  HB2 ARG A  36       2.825  -5.805  -9.417  1.00 97.41           H  
ATOM    547  HB3 ARG A  36       1.206  -5.686 -10.117  1.00 97.41           H  
ATOM    548  O   ARG A  36       2.174  -3.879  -7.381  1.00 97.41           O  
ATOM    549  CG  ARG A  36       2.799  -5.489 -11.545  1.00 97.41           C  
ATOM    550  HG2 ARG A  36       3.849  -5.196 -11.549  1.00 97.41           H  
ATOM    551  HG3 ARG A  36       2.255  -4.885 -12.271  1.00 97.41           H  
ATOM    552  CD  ARG A  36       2.689  -6.964 -11.925  1.00 97.41           C  
ATOM    553  HD2 ARG A  36       1.637  -7.235 -12.013  1.00 97.41           H  
ATOM    554  HD3 ARG A  36       3.135  -7.554 -11.124  1.00 97.41           H  
ATOM    555  NE  ARG A  36       3.369  -7.221 -13.206  1.00 97.41           N  
ATOM    556  HE  ARG A  36       3.269  -6.523 -13.929  1.00 97.41           H  
ATOM    557  NH1 ARG A  36       4.322  -9.238 -12.661  1.00 97.41           N  
ATOM    558 HH11 ARG A  36       3.809  -9.194 -11.792  1.00 97.41           H  
ATOM    559 HH12 ARG A  36       5.296  -9.472 -12.534  1.00 97.41           H  
ATOM    560  NH2 ARG A  36       4.950  -8.214 -14.500  1.00 97.41           N  
ATOM    561 HH21 ARG A  36       5.668  -7.516 -14.369  1.00 97.41           H  
ATOM    562 HH22 ARG A  36       5.429  -9.095 -14.616  1.00 97.41           H  
ATOM    563  CZ  ARG A  36       4.169  -8.232 -13.465  1.00 97.41           C  
ATOM    564  N   VAL A  37       0.290  -3.150  -8.352  1.00 98.61           N  
ATOM    565  H   VAL A  37      -0.149  -2.900  -9.226  1.00 98.61           H  
ATOM    566  CA  VAL A  37      -0.492  -2.979  -7.129  1.00 98.61           C  
ATOM    567  HA  VAL A  37       0.096  -3.285  -6.263  1.00 98.61           H  
ATOM    568  C   VAL A  37      -1.706  -3.880  -7.240  1.00 98.61           C  
ATOM    569  CB  VAL A  37      -0.909  -1.512  -6.921  1.00 98.61           C  
ATOM    570  HB  VAL A  37      -1.582  -1.206  -7.721  1.00 98.61           H  
ATOM    571  O   VAL A  37      -2.577  -3.637  -8.071  1.00 98.61           O  
ATOM    572  CG1 VAL A  37      -1.633  -1.347  -5.581  1.00 98.61           C  
ATOM    573 HG11 VAL A  37      -1.946  -0.311  -5.450  1.00 98.61           H  
ATOM    574 HG12 VAL A  37      -2.525  -1.973  -5.555  1.00 98.61           H  
ATOM    575 HG13 VAL A  37      -0.974  -1.631  -4.760  1.00 98.61           H  
ATOM    576  CG2 VAL A  37       0.303  -0.574  -6.940  1.00 98.61           C  
ATOM    577 HG21 VAL A  37      -0.027   0.457  -6.814  1.00 98.61           H  
ATOM    578 HG22 VAL A  37       0.806  -0.651  -7.904  1.00 98.61           H  
ATOM    579 HG23 VAL A  37       1.000  -0.839  -6.146  1.00 98.61           H  
ATOM    580  N   ARG A  38      -1.766  -4.924  -6.417  1.00 98.75           N  
ATOM    581  H   ARG A  38      -1.019  -5.037  -5.746  1.00 98.75           H  
ATOM    582  CA  ARG A  38      -2.952  -5.769  -6.275  1.00 98.75           C  
ATOM    583  HA  ARG A  38      -3.575  -5.670  -7.164  1.00 98.75           H  
ATOM    584  C   ARG A  38      -3.767  -5.284  -5.095  1.00 98.75           C  
ATOM    585  CB  ARG A  38      -2.592  -7.246  -6.131  1.00 98.75           C  
ATOM    586  HB2 ARG A  38      -3.504  -7.817  -5.959  1.00 98.75           H  
ATOM    587  HB3 ARG A  38      -1.928  -7.382  -5.277  1.00 98.75           H  
ATOM    588  O   ARG A  38      -3.250  -5.174  -3.984  1.00 98.75           O  
ATOM    589  CG  ARG A  38      -1.913  -7.765  -7.394  1.00 98.75           C  
ATOM    590  HG2 ARG A  38      -0.998  -7.205  -7.585  1.00 98.75           H  
ATOM    591  HG3 ARG A  38      -2.590  -7.646  -8.240  1.00 98.75           H  
ATOM    592  CD  ARG A  38      -1.567  -9.241  -7.230  1.00 98.75           C  
ATOM    593  HD2 ARG A  38      -0.894  -9.360  -6.380  1.00 98.75           H  
ATOM    594  HD3 ARG A  38      -2.483  -9.807  -7.061  1.00 98.75           H  
ATOM    595  NE  ARG A  38      -0.915  -9.696  -8.456  1.00 98.75           N  
ATOM    596  HE  ARG A  38      -0.976  -9.073  -9.249  1.00 98.75           H  
ATOM    597  NH1 ARG A  38      -0.249 -11.794  -7.835  1.00 98.75           N  
ATOM    598 HH11 ARG A  38       0.181 -12.671  -8.095  1.00 98.75           H  
ATOM    599 HH12 ARG A  38      -0.789 -11.678  -6.990  1.00 98.75           H  
ATOM    600  NH2 ARG A  38       0.226 -10.958  -9.881  1.00 98.75           N  
ATOM    601 HH21 ARG A  38       0.775 -11.760 -10.156  1.00 98.75           H  
ATOM    602 HH22 ARG A  38       0.053 -10.192 -10.516  1.00 98.75           H  
ATOM    603  CZ  ARG A  38      -0.306 -10.824  -8.707  1.00 98.75           C  
ATOM    604  N   LEU A  39      -5.026  -4.997  -5.360  1.00 98.85           N  
ATOM    605  H   LEU A  39      -5.354  -5.150  -6.303  1.00 98.85           H  
ATOM    606  CA  LEU A  39      -6.007  -4.534  -4.400  1.00 98.85           C  
ATOM    607  HA  LEU A  39      -5.535  -4.307  -3.444  1.00 98.85           H  
ATOM    608  C   LEU A  39      -7.031  -5.637  -4.211  1.00 98.85           C  
ATOM    609  CB  LEU A  39      -6.696  -3.276  -4.941  1.00 98.85           C  
ATOM    610  HB2 LEU A  39      -7.254  -3.546  -5.838  1.00 98.85           H  
ATOM    611  HB3 LEU A  39      -7.409  -2.938  -4.189  1.00 98.85           H  
ATOM    612  O   LEU A  39      -7.583  -6.112  -5.196  1.00 98.85           O  
ATOM    613  CG  LEU A  39      -5.763  -2.111  -5.294  1.00 98.85           C  
ATOM    614  HG  LEU A  39      -5.023  -2.423  -6.031  1.00 98.85           H  
ATOM    615  CD1 LEU A  39      -6.610  -1.002  -5.911  1.00 98.85           C  
ATOM    616 HD11 LEU A  39      -7.453  -0.767  -5.261  1.00 98.85           H  
ATOM    617 HD12 LEU A  39      -6.015  -0.100  -6.052  1.00 98.85           H  
ATOM    618 HD13 LEU A  39      -6.996  -1.332  -6.876  1.00 98.85           H  
ATOM    619  CD2 LEU A  39      -5.039  -1.583  -4.057  1.00 98.85           C  
ATOM    620 HD21 LEU A  39      -4.431  -0.719  -4.325  1.00 98.85           H  
ATOM    621 HD22 LEU A  39      -4.385  -2.358  -3.655  1.00 98.85           H  
ATOM    622 HD23 LEU A  39      -5.767  -1.297  -3.298  1.00 98.85           H  
ATOM    623  N   ARG A  40      -7.314  -6.017  -2.971  1.00 98.79           N  
ATOM    624  H   ARG A  40      -6.790  -5.602  -2.213  1.00 98.79           H  
ATOM    625  CA  ARG A  40      -8.382  -6.963  -2.654  1.00 98.79           C  
ATOM    626  HA  ARG A  40      -8.985  -7.142  -3.544  1.00 98.79           H  
ATOM    627  C   ARG A  40      -9.299  -6.369  -1.603  1.00 98.79           C  
ATOM    628  CB  ARG A  40      -7.764  -8.293  -2.228  1.00 98.79           C  
ATOM    629  HB2 ARG A  40      -7.149  -8.671  -3.044  1.00 98.79           H  
ATOM    630  HB3 ARG A  40      -7.132  -8.135  -1.354  1.00 98.79           H  
ATOM    631  O   ARG A  40      -8.821  -5.909  -0.568  1.00 98.79           O  
ATOM    632  CG  ARG A  40      -8.839  -9.325  -1.888  1.00 98.79           C  
ATOM    633  HG2 ARG A  40      -9.505  -9.467  -2.739  1.00 98.79           H  
ATOM    634  HG3 ARG A  40      -9.416  -8.990  -1.026  1.00 98.79           H  
ATOM    635  CD  ARG A  40      -8.157 -10.644  -1.547  1.00 98.79           C  
ATOM    636  HD2 ARG A  40      -7.404 -10.466  -0.779  1.00 98.79           H  
ATOM    637  HD3 ARG A  40      -7.673 -11.029  -2.444  1.00 98.79           H  
ATOM    638  NE  ARG A  40      -9.149 -11.581  -1.021  1.00 98.79           N  
ATOM    639  HE  ARG A  40      -9.787 -11.202  -0.335  1.00 98.79           H  
ATOM    640  NH1 ARG A  40      -8.595 -13.457  -2.221  1.00 98.79           N  
ATOM    641 HH11 ARG A  40      -8.866 -14.376  -2.538  1.00 98.79           H  
ATOM    642 HH12 ARG A  40      -7.998 -12.886  -2.802  1.00 98.79           H  
ATOM    643  NH2 ARG A  40     -10.337 -13.447  -0.783  1.00 98.79           N  
ATOM    644 HH21 ARG A  40     -10.627 -14.378  -1.048  1.00 98.79           H  
ATOM    645 HH22 ARG A  40     -10.895 -12.871  -0.169  1.00 98.79           H  
ATOM    646  CZ  ARG A  40      -9.344 -12.832  -1.349  1.00 98.79           C  
ATOM    647  N   ASN A  41     -10.599  -6.394  -1.861  1.00 98.67           N  
ATOM    648  H   ASN A  41     -10.914  -6.810  -2.726  1.00 98.67           H  
ATOM    649  CA  ASN A  41     -11.603  -5.921  -0.919  1.00 98.67           C  
ATOM    650  HA  ASN A  41     -11.130  -5.371  -0.105  1.00 98.67           H  
ATOM    651  C   ASN A  41     -12.339  -7.114  -0.300  1.00 98.67           C  
ATOM    652  CB  ASN A  41     -12.533  -4.947  -1.651  1.00 98.67           C  
ATOM    653  HB2 ASN A  41     -11.958  -4.105  -2.035  1.00 98.67           H  
ATOM    654  HB3 ASN A  41     -13.002  -5.470  -2.485  1.00 98.67           H  
ATOM    655  O   ASN A  41     -13.186  -7.728  -0.939  1.00 98.67           O  
ATOM    656  CG  ASN A  41     -13.625  -4.402  -0.759  1.00 98.67           C  
ATOM    657  ND2 ASN A  41     -14.611  -3.761  -1.328  1.00 98.67           N  
ATOM    658 HD21 ASN A  41     -15.349  -3.390  -0.747  1.00 98.67           H  
ATOM    659 HD22 ASN A  41     -14.568  -3.564  -2.318  1.00 98.67           H  
ATOM    660  OD1 ASN A  41     -13.596  -4.521   0.455  1.00 98.67           O  
ATOM    661  N   ASP A  42     -12.043  -7.418   0.961  1.00 98.28           N  
ATOM    662  H   ASP A  42     -11.403  -6.819   1.462  1.00 98.28           H  
ATOM    663  CA  ASP A  42     -12.750  -8.439   1.744  1.00 98.28           C  
ATOM    664  HA  ASP A  42     -13.263  -9.117   1.061  1.00 98.28           H  
ATOM    665  C   ASP A  42     -13.847  -7.817   2.639  1.00 98.28           C  
ATOM    666  CB  ASP A  42     -11.750  -9.287   2.550  1.00 98.28           C  
ATOM    667  HB2 ASP A  42     -12.305  -9.983   3.179  1.00 98.28           H  
ATOM    668  HB3 ASP A  42     -11.187  -8.626   3.208  1.00 98.28           H  
ATOM    669  O   ASP A  42     -14.329  -8.447   3.580  1.00 98.28           O  
ATOM    670  CG  ASP A  42     -10.770 -10.126   1.717  1.00 98.28           C  
ATOM    671  OD1 ASP A  42     -11.171 -10.845   0.768  1.00 98.28           O  
ATOM    672  OD2 ASP A  42      -9.576 -10.138   2.094  1.00 98.28           O  
ATOM    673  N   SER A  43     -14.246  -6.564   2.390  1.00 96.65           N  
ATOM    674  H   SER A  43     -13.827  -6.081   1.608  1.00 96.65           H  
ATOM    675  CA  SER A  43     -15.392  -5.933   3.051  1.00 96.65           C  
ATOM    676  HA  SER A  43     -15.486  -6.367   4.046  1.00 96.65           H  
ATOM    677  C   SER A  43     -16.714  -6.217   2.324  1.00 96.65           C  
ATOM    678  CB  SER A  43     -15.148  -4.433   3.253  1.00 96.65           C  
ATOM    679  HB2 SER A  43     -14.107  -4.258   3.526  1.00 96.65           H  
ATOM    680  HB3 SER A  43     -15.786  -4.079   4.063  1.00 96.65           H  
ATOM    681  O   SER A  43     -16.742  -6.729   1.207  1.00 96.65           O  
ATOM    682  OG  SER A  43     -15.458  -3.689   2.110  1.00 96.65           O  
ATOM    683  HG  SER A  43     -14.812  -3.918   1.437  1.00 96.65           H  
ATOM    684  N   SER A  44     -17.834  -5.878   2.965  1.00 95.79           N  
ATOM    685  H   SER A  44     -17.775  -5.441   3.873  1.00 95.79           H  
ATOM    686  CA  SER A  44     -19.186  -6.053   2.417  1.00 95.79           C  
ATOM    687  HA  SER A  44     -19.208  -6.964   1.818  1.00 95.79           H  
ATOM    688  C   SER A  44     -19.646  -4.912   1.503  1.00 95.79           C  
ATOM    689  CB  SER A  44     -20.177  -6.222   3.570  1.00 95.79           C  
ATOM    690  HB2 SER A  44     -21.193  -6.278   3.178  1.00 95.79           H  
ATOM    691  HB3 SER A  44     -19.955  -7.148   4.101  1.00 95.79           H  
ATOM    692  O   SER A  44     -20.728  -4.997   0.923  1.00 95.79           O  
ATOM    693  OG  SER A  44     -20.065  -5.131   4.467  1.00 95.79           O  
ATOM    694  HG  SER A  44     -20.774  -5.182   5.113  1.00 95.79           H  
ATOM    695  N   THR A  45     -18.852  -3.849   1.359  1.00 95.97           N  
ATOM    696  H   THR A  45     -17.949  -3.856   1.810  1.00 95.97           H  
ATOM    697  CA  THR A  45     -19.177  -2.672   0.540  1.00 95.97           C  
ATOM    698  HA  THR A  45     -20.078  -2.880  -0.037  1.00 95.97           H  
ATOM    699  C   THR A  45     -18.046  -2.350  -0.432  1.00 95.97           C  
ATOM    700  CB  THR A  45     -19.451  -1.436   1.407  1.00 95.97           C  
ATOM    701  HB  THR A  45     -19.603  -0.575   0.756  1.00 95.97           H  
ATOM    702  O   THR A  45     -16.895  -2.653  -0.127  1.00 95.97           O  
ATOM    703  CG2 THR A  45     -20.702  -1.619   2.265  1.00 95.97           C  
ATOM    704 HG21 THR A  45     -21.556  -1.850   1.628  1.00 95.97           H  
ATOM    705 HG22 THR A  45     -20.553  -2.430   2.978  1.00 95.97           H  
ATOM    706 HG23 THR A  45     -20.900  -0.698   2.813  1.00 95.97           H  
ATOM    707  OG1 THR A  45     -18.367  -1.167   2.269  1.00 95.97           O  
ATOM    708  HG1 THR A  45     -17.555  -1.242   1.764  1.00 95.97           H  
ATOM    709  N   PRO A  46     -18.319  -1.711  -1.581  1.00 98.19           N  
ATOM    710  CA  PRO A  46     -17.257  -1.208  -2.444  1.00 98.19           C  
ATOM    711  HA  PRO A  46     -16.693  -2.058  -2.827  1.00 98.19           H  
ATOM    712  C   PRO A  46     -16.310  -0.263  -1.697  1.00 98.19           C  
ATOM    713  CB  PRO A  46     -17.956  -0.503  -3.609  1.00 98.19           C  
ATOM    714  HB2 PRO A  46     -17.419  -0.650  -4.546  1.00 98.19           H  
ATOM    715  HB3 PRO A  46     -18.067   0.560  -3.395  1.00 98.19           H  
ATOM    716  O   PRO A  46     -16.726   0.473  -0.799  1.00 98.19           O  
ATOM    717  CG  PRO A  46     -19.336  -1.158  -3.641  1.00 98.19           C  
ATOM    718  HG2 PRO A  46     -19.281  -2.097  -4.191  1.00 98.19           H  
ATOM    719  HG3 PRO A  46     -20.086  -0.500  -4.080  1.00 98.19           H  
ATOM    720  CD  PRO A  46     -19.621  -1.439  -2.167  1.00 98.19           C  
ATOM    721  HD2 PRO A  46     -20.293  -2.293  -2.080  1.00 98.19           H  
ATOM    722  HD3 PRO A  46     -20.055  -0.557  -1.698  1.00 98.19           H  
ATOM    723  N   VAL A  47     -15.042  -0.292  -2.093  1.00 98.55           N  
ATOM    724  H   VAL A  47     -14.785  -0.935  -2.828  1.00 98.55           H  
ATOM    725  CA  VAL A  47     -13.982   0.584  -1.587  1.00 98.55           C  
ATOM    726  HA  VAL A  47     -14.392   1.323  -0.898  1.00 98.55           H  
ATOM    727  C   VAL A  47     -13.378   1.318  -2.772  1.00 98.55           C  
ATOM    728  CB  VAL A  47     -12.915  -0.237  -0.845  1.00 98.55           C  
ATOM    729  HB  VAL A  47     -12.578  -1.039  -1.502  1.00 98.55           H  
ATOM    730  O   VAL A  47     -13.125   0.708  -3.809  1.00 98.55           O  
ATOM    731  CG1 VAL A  47     -11.694   0.599  -0.450  1.00 98.55           C  
ATOM    732 HG11 VAL A  47     -11.947   1.293   0.351  1.00 98.55           H  
ATOM    733 HG12 VAL A  47     -10.892  -0.066  -0.130  1.00 98.55           H  
ATOM    734 HG13 VAL A  47     -11.297   1.158  -1.297  1.00 98.55           H  
ATOM    735  CG2 VAL A  47     -13.510  -0.866   0.424  1.00 98.55           C  
ATOM    736 HG21 VAL A  47     -13.764  -0.089   1.144  1.00 98.55           H  
ATOM    737 HG22 VAL A  47     -12.795  -1.562   0.863  1.00 98.55           H  
ATOM    738 HG23 VAL A  47     -14.412  -1.430   0.189  1.00 98.55           H  
ATOM    739  N   GLU A  48     -13.122   2.609  -2.623  1.00 98.68           N  
ATOM    740  H   GLU A  48     -13.275   3.031  -1.718  1.00 98.68           H  
ATOM    741  CA  GLU A  48     -12.365   3.393  -3.590  1.00 98.68           C  
ATOM    742  HA  GLU A  48     -12.371   2.875  -4.549  1.00 98.68           H  
ATOM    743  C   GLU A  48     -10.904   3.509  -3.141  1.00 98.68           C  
ATOM    744  CB  GLU A  48     -13.060   4.743  -3.814  1.00 98.68           C  
ATOM    745  HB2 GLU A  48     -14.098   4.549  -4.082  1.00 98.68           H  
ATOM    746  HB3 GLU A  48     -13.040   5.336  -2.899  1.00 98.68           H  
ATOM    747  O   GLU A  48     -10.607   3.823  -1.991  1.00 98.68           O  
ATOM    748  CG  GLU A  48     -12.398   5.519  -4.954  1.00 98.68           C  
ATOM    749  HG2 GLU A  48     -12.155   4.823  -5.756  1.00 98.68           H  
ATOM    750  HG3 GLU A  48     -11.460   5.949  -4.602  1.00 98.68           H  
ATOM    751  CD  GLU A  48     -13.321   6.611  -5.512  1.00 98.68           C  
ATOM    752  OE1 GLU A  48     -13.276   7.758  -5.028  1.00 98.68           O  
ATOM    753  OE2 GLU A  48     -14.028   6.301  -6.497  1.00 98.68           O  
ATOM    754  N   VAL A  49      -9.970   3.215  -4.044  1.00 98.82           N  
ATOM    755  H   VAL A  49     -10.273   2.896  -4.953  1.00 98.82           H  
ATOM    756  CA  VAL A  49      -8.532   3.315  -3.796  1.00 98.82           C  
ATOM    757  HA  VAL A  49      -8.373   3.685  -2.783  1.00 98.82           H  
ATOM    758  C   VAL A  49      -7.930   4.319  -4.766  1.00 98.82           C  
ATOM    759  CB  VAL A  49      -7.827   1.949  -3.889  1.00 98.82           C  
ATOM    760  HB  VAL A  49      -7.891   1.579  -4.912  1.00 98.82           H  
ATOM    761  O   VAL A  49      -7.910   4.099  -5.979  1.00 98.82           O  
ATOM    762  CG1 VAL A  49      -6.346   2.086  -3.503  1.00 98.82           C  
ATOM    763 HG11 VAL A  49      -5.841   2.781  -4.173  1.00 98.82           H  
ATOM    764 HG12 VAL A  49      -5.853   1.117  -3.580  1.00 98.82           H  
ATOM    765 HG13 VAL A  49      -6.260   2.452  -2.480  1.00 98.82           H  
ATOM    766  CG2 VAL A  49      -8.465   0.912  -2.953  1.00 98.82           C  
ATOM    767 HG21 VAL A  49      -9.483   0.698  -3.277  1.00 98.82           H  
ATOM    768 HG22 VAL A  49      -7.896  -0.018  -2.971  1.00 98.82           H  
ATOM    769 HG23 VAL A  49      -8.493   1.299  -1.934  1.00 98.82           H  
ATOM    770  N   HIS A  50      -7.387   5.406  -4.229  1.00 98.75           N  
ATOM    771  H   HIS A  50      -7.480   5.528  -3.230  1.00 98.75           H  
ATOM    772  CA  HIS A  50      -6.592   6.376  -4.970  1.00 98.75           C  
ATOM    773  HA  HIS A  50      -6.864   6.322  -6.025  1.00 98.75           H  
ATOM    774  C   HIS A  50      -5.113   6.044  -4.819  1.00 98.75           C  
ATOM    775  CB  HIS A  50      -6.872   7.802  -4.502  1.00 98.75           C  
ATOM    776  HB2 HIS A  50      -6.427   8.498  -5.214  1.00 98.75           H  
ATOM    777  HB3 HIS A  50      -6.391   7.968  -3.538  1.00 98.75           H  
ATOM    778  O   HIS A  50      -4.558   6.066  -3.722  1.00 98.75           O  
ATOM    779  CG  HIS A  50      -8.330   8.115  -4.369  1.00 98.75           C  
ATOM    780  CD2 HIS A  50      -9.053   8.105  -3.208  1.00 98.75           C  
ATOM    781  HD2 HIS A  50      -8.691   7.865  -2.219  1.00 98.75           H  
ATOM    782  ND1 HIS A  50      -9.189   8.445  -5.393  1.00 98.75           N  
ATOM    783  HD1 HIS A  50      -8.998   8.387  -6.383  1.00 98.75           H  
ATOM    784  CE1 HIS A  50     -10.401   8.656  -4.850  1.00 98.75           C  
ATOM    785  HE1 HIS A  50     -11.301   8.909  -5.390  1.00 98.75           H  
ATOM    786  NE2 HIS A  50     -10.349   8.475  -3.526  1.00 98.75           N  
ATOM    787  N   ILE A  51      -4.461   5.761  -5.935  1.00 98.75           N  
ATOM    788  H   ILE A  51      -4.986   5.769  -6.798  1.00 98.75           H  
ATOM    789  CA  ILE A  51      -3.048   5.419  -6.010  1.00 98.75           C  
ATOM    790  HA  ILE A  51      -2.662   5.256  -5.003  1.00 98.75           H  
ATOM    791  C   ILE A  51      -2.316   6.598  -6.642  1.00 98.75           C  
ATOM    792  CB  ILE A  51      -2.840   4.121  -6.817  1.00 98.75           C  
ATOM    793  HB  ILE A  51      -3.057   4.337  -7.863  1.00 98.75           H  
ATOM    794  O   ILE A  51      -2.690   7.044  -7.727  1.00 98.75           O  
ATOM    795  CG1 ILE A  51      -3.777   2.974  -6.375  1.00 98.75           C  
ATOM    796 HG12 ILE A  51      -4.814   3.309  -6.407  1.00 98.75           H  
ATOM    797 HG13 ILE A  51      -3.548   2.676  -5.352  1.00 98.75           H  
ATOM    798  CG2 ILE A  51      -1.363   3.712  -6.688  1.00 98.75           C  
ATOM    799 HG21 ILE A  51      -1.099   3.582  -5.638  1.00 98.75           H  
ATOM    800 HG22 ILE A  51      -0.732   4.491  -7.116  1.00 98.75           H  
ATOM    801 HG23 ILE A  51      -1.156   2.789  -7.228  1.00 98.75           H  
ATOM    802  CD1 ILE A  51      -3.693   1.752  -7.295  1.00 98.75           C  
ATOM    803 HD11 ILE A  51      -4.470   1.038  -7.021  1.00 98.75           H  
ATOM    804 HD12 ILE A  51      -3.851   2.060  -8.328  1.00 98.75           H  
ATOM    805 HD13 ILE A  51      -2.727   1.256  -7.201  1.00 98.75           H  
ATOM    806  N   LYS A  52      -1.259   7.088  -5.993  1.00 98.51           N  
ATOM    807  H   LYS A  52      -1.029   6.674  -5.101  1.00 98.51           H  
ATOM    808  CA  LYS A  52      -0.357   8.106  -6.539  1.00 98.51           C  
ATOM    809  HA  LYS A  52      -0.642   8.314  -7.570  1.00 98.51           H  
ATOM    810  C   LYS A  52       1.073   7.581  -6.564  1.00 98.51           C  
ATOM    811  CB  LYS A  52      -0.488   9.407  -5.742  1.00 98.51           C  
ATOM    812  HB2 LYS A  52      -0.231   9.214  -4.701  1.00 98.51           H  
ATOM    813  HB3 LYS A  52      -1.521   9.750  -5.784  1.00 98.51           H  
ATOM    814  O   LYS A  52       1.568   7.073  -5.561  1.00 98.51           O  
ATOM    815  CG  LYS A  52       0.433  10.500  -6.303  1.00 98.51           C  
ATOM    816  HG2 LYS A  52       0.113  10.770  -7.309  1.00 98.51           H  
ATOM    817  HG3 LYS A  52       1.459  10.133  -6.351  1.00 98.51           H  
ATOM    818  CD  LYS A  52       0.431  11.737  -5.407  1.00 98.51           C  
ATOM    819  HD2 LYS A  52       0.731  11.441  -4.402  1.00 98.51           H  
ATOM    820  HD3 LYS A  52      -0.567  12.175  -5.373  1.00 98.51           H  
ATOM    821  CE  LYS A  52       1.443  12.733  -5.981  1.00 98.51           C  
ATOM    822  HE2 LYS A  52       2.361  12.192  -6.210  1.00 98.51           H  
ATOM    823  HE3 LYS A  52       1.074  13.128  -6.927  1.00 98.51           H  
ATOM    824  NZ  LYS A  52       1.735  13.819  -5.016  1.00 98.51           N  
ATOM    825  HZ1 LYS A  52       2.109  13.413  -4.170  1.00 98.51           H  
ATOM    826  HZ2 LYS A  52       0.905  14.342  -4.777  1.00 98.51           H  
ATOM    827  HZ3 LYS A  52       2.439  14.433  -5.400  1.00 98.51           H  
ATOM    828  N   VAL A  53       1.729   7.735  -7.709  1.00 96.04           N  
ATOM    829  H   VAL A  53       1.241   8.170  -8.478  1.00 96.04           H  
ATOM    830  CA  VAL A  53       3.068   7.208  -7.985  1.00 96.04           C  
ATOM    831  HA  VAL A  53       3.608   7.044  -7.052  1.00 96.04           H  
ATOM    832  C   VAL A  53       3.817   8.225  -8.834  1.00 96.04           C  
ATOM    833  CB  VAL A  53       2.962   5.879  -8.741  1.00 96.04           C  
ATOM    834  HB  VAL A  53       2.514   6.048  -9.720  1.00 96.04           H  
ATOM    835  O   VAL A  53       3.500   8.416 -10.008  1.00 96.04           O  
ATOM    836  CG1 VAL A  53       4.342   5.268  -8.925  1.00 96.04           C  
ATOM    837 HG11 VAL A  53       4.959   5.927  -9.536  1.00 96.04           H  
ATOM    838 HG12 VAL A  53       4.240   4.314  -9.443  1.00 96.04           H  
ATOM    839 HG13 VAL A  53       4.816   5.108  -7.957  1.00 96.04           H  
ATOM    840  CG2 VAL A  53       2.096   4.862  -8.009  1.00 96.04           C  
ATOM    841 HG21 VAL A  53       1.921   4.023  -8.683  1.00 96.04           H  
ATOM    842 HG22 VAL A  53       2.564   4.555  -7.074  1.00 96.04           H  
ATOM    843 HG23 VAL A  53       1.109   5.280  -7.810  1.00 96.04           H  
ATOM    844  N   GLY A  54       4.779   8.927  -8.233  1.00 92.73           N  
ATOM    845  H   GLY A  54       5.035   8.701  -7.283  1.00 92.73           H  
ATOM    846  CA  GLY A  54       5.351  10.123  -8.852  1.00 92.73           C  
ATOM    847  HA2 GLY A  54       5.903   9.837  -9.747  1.00 92.73           H  
ATOM    848  HA3 GLY A  54       6.038  10.609  -8.160  1.00 92.73           H  
ATOM    849  C   GLY A  54       4.243  11.120  -9.224  1.00 92.73           C  
ATOM    850  O   GLY A  54       3.480  11.561  -8.357  1.00 92.73           O  
ATOM    851  N   ASP A  55       4.136  11.424 -10.517  1.00 92.33           N  
ATOM    852  H   ASP A  55       4.814  11.038 -11.159  1.00 92.33           H  
ATOM    853  CA  ASP A  55       3.113  12.316 -11.078  1.00 92.33           C  
ATOM    854  HA  ASP A  55       2.824  13.043 -10.319  1.00 92.33           H  
ATOM    855  C   ASP A  55       1.832  11.585 -11.521  1.00 92.33           C  
ATOM    856  CB  ASP A  55       3.716  13.094 -12.256  1.00 92.33           C  
ATOM    857  HB2 ASP A  55       3.964  12.394 -13.053  1.00 92.33           H  
ATOM    858  HB3 ASP A  55       2.974  13.795 -12.638  1.00 92.33           H  
ATOM    859  O   ASP A  55       0.801  12.224 -11.742  1.00 92.33           O  
ATOM    860  CG  ASP A  55       4.964  13.878 -11.850  1.00 92.33           C  
ATOM    861  OD1 ASP A  55       4.904  14.562 -10.803  1.00 92.33           O  
ATOM    862  OD2 ASP A  55       5.974  13.745 -12.579  1.00 92.33           O  
ATOM    863  N   GLU A  56       1.865  10.253 -11.643  1.00 96.47           N  
ATOM    864  H   GLU A  56       2.675   9.751 -11.309  1.00 96.47           H  
ATOM    865  CA  GLU A  56       0.716   9.465 -12.087  1.00 96.47           C  
ATOM    866  HA  GLU A  56       0.198  10.050 -12.847  1.00 96.47           H  
ATOM    867  C   GLU A  56      -0.263   9.229 -10.931  1.00 96.47           C  
ATOM    868  CB  GLU A  56       1.164   8.153 -12.761  1.00 96.47           C  
ATOM    869  HB2 GLU A  56       1.974   8.381 -13.453  1.00 96.47           H  
ATOM    870  HB3 GLU A  56       1.531   7.458 -12.005  1.00 96.47           H  
ATOM    871  O   GLU A  56       0.128   8.951  -9.792  1.00 96.47           O  
ATOM    872  CG  GLU A  56       0.011   7.501 -13.551  1.00 96.47           C  
ATOM    873  HG2 GLU A  56      -0.794   7.256 -12.858  1.00 96.47           H  
ATOM    874  HG3 GLU A  56      -0.380   8.229 -14.262  1.00 96.47           H  
ATOM    875  CD  GLU A  56       0.400   6.224 -14.319  1.00 96.47           C  
ATOM    876  OE1 GLU A  56      -0.532   5.456 -14.672  1.00 96.47           O  
ATOM    877  OE2 GLU A  56       1.604   5.976 -14.530  1.00 96.47           O  
ATOM    878  N   LYS A  57      -1.560   9.329 -11.232  1.00 98.19           N  
ATOM    879  H   LYS A  57      -1.809   9.512 -12.194  1.00 98.19           H  
ATOM    880  CA  LYS A  57      -2.654   9.040 -10.304  1.00 98.19           C  
ATOM    881  HA  LYS A  57      -2.248   8.552  -9.418  1.00 98.19           H  
ATOM    882  C   LYS A  57      -3.645   8.093 -10.960  1.00 98.19           C  
ATOM    883  CB  LYS A  57      -3.369  10.326  -9.876  1.00 98.19           C  
ATOM    884  HB2 LYS A  57      -3.724  10.842 -10.769  1.00 98.19           H  
ATOM    885  HB3 LYS A  57      -4.235  10.058  -9.271  1.00 98.19           H  
ATOM    886  O   LYS A  57      -3.995   8.286 -12.122  1.00 98.19           O  
ATOM    887  CG  LYS A  57      -2.476  11.270  -9.062  1.00 98.19           C  
ATOM    888  HG2 LYS A  57      -1.583  11.525  -9.632  1.00 98.19           H  
ATOM    889  HG3 LYS A  57      -2.185  10.781  -8.132  1.00 98.19           H  
ATOM    890  CD  LYS A  57      -3.257  12.549  -8.753  1.00 98.19           C  
ATOM    891  HD2 LYS A  57      -4.116  12.304  -8.129  1.00 98.19           H  
ATOM    892  HD3 LYS A  57      -3.608  12.978  -9.691  1.00 98.19           H  
ATOM    893  CE  LYS A  57      -2.365  13.565  -8.039  1.00 98.19           C  
ATOM    894  HE2 LYS A  57      -1.479  13.730  -8.653  1.00 98.19           H  
ATOM    895  HE3 LYS A  57      -2.051  13.140  -7.086  1.00 98.19           H  
ATOM    896  NZ  LYS A  57      -3.097  14.839  -7.834  1.00 98.19           N  
ATOM    897  HZ1 LYS A  57      -3.392  15.208  -8.727  1.00 98.19           H  
ATOM    898  HZ2 LYS A  57      -2.516  15.530  -7.381  1.00 98.19           H  
ATOM    899  HZ3 LYS A  57      -3.924  14.682  -7.275  1.00 98.19           H  
ATOM    900  N   ARG A  58      -4.142   7.115 -10.207  1.00 98.52           N  
ATOM    901  H   ARG A  58      -3.796   7.027  -9.262  1.00 98.52           H  
ATOM    902  CA  ARG A  58      -5.248   6.244 -10.620  1.00 98.52           C  
ATOM    903  HA  ARG A  58      -5.785   6.713 -11.445  1.00 98.52           H  
ATOM    904  C   ARG A  58      -6.236   6.078  -9.482  1.00 98.52           C  
ATOM    905  CB  ARG A  58      -4.727   4.880 -11.093  1.00 98.52           C  
ATOM    906  HB2 ARG A  58      -5.583   4.235 -11.292  1.00 98.52           H  
ATOM    907  HB3 ARG A  58      -4.125   4.422 -10.309  1.00 98.52           H  
ATOM    908  O   ARG A  58      -5.825   5.936  -8.338  1.00 98.52           O  
ATOM    909  CG  ARG A  58      -3.901   5.015 -12.379  1.00 98.52           C  
ATOM    910  HG2 ARG A  58      -2.968   5.536 -12.166  1.00 98.52           H  
ATOM    911  HG3 ARG A  58      -4.464   5.578 -13.123  1.00 98.52           H  
ATOM    912  CD  ARG A  58      -3.588   3.633 -12.938  1.00 98.52           C  
ATOM    913  HD2 ARG A  58      -3.085   3.065 -12.156  1.00 98.52           H  
ATOM    914  HD3 ARG A  58      -4.517   3.136 -13.219  1.00 98.52           H  
ATOM    915  NE  ARG A  58      -2.690   3.716 -14.094  1.00 98.52           N  
ATOM    916  HE  ARG A  58      -2.206   4.586 -14.261  1.00 98.52           H  
ATOM    917  NH1 ARG A  58      -2.531   1.466 -14.527  1.00 98.52           N  
ATOM    918 HH11 ARG A  58      -1.881   0.753 -14.824  1.00 98.52           H  
ATOM    919 HH12 ARG A  58      -3.295   1.286 -13.892  1.00 98.52           H  
ATOM    920  NH2 ARG A  58      -1.151   2.909 -15.512  1.00 98.52           N  
ATOM    921 HH21 ARG A  58      -0.565   2.134 -15.787  1.00 98.52           H  
ATOM    922 HH22 ARG A  58      -0.760   3.839 -15.465  1.00 98.52           H  
ATOM    923  CZ  ARG A  58      -2.150   2.697 -14.719  1.00 98.52           C  
ATOM    924  N   THR A  59      -7.516   6.066  -9.814  1.00 98.61           N  
ATOM    925  H   THR A  59      -7.771   6.147 -10.788  1.00 98.61           H  
ATOM    926  CA  THR A  59      -8.592   5.731  -8.880  1.00 98.61           C  
ATOM    927  HA  THR A  59      -8.194   5.611  -7.872  1.00 98.61           H  
ATOM    928  C   THR A  59      -9.199   4.412  -9.323  1.00 98.61           C  
ATOM    929  CB  THR A  59      -9.658   6.829  -8.826  1.00 98.61           C  
ATOM    930  HB  THR A  59     -10.108   6.951  -9.811  1.00 98.61           H  
ATOM    931  O   THR A  59      -9.466   4.231 -10.512  1.00 98.61           O  
ATOM    932  CG2 THR A  59     -10.750   6.517  -7.812  1.00 98.61           C  
ATOM    933 HG21 THR A  59     -11.420   7.369  -7.695  1.00 98.61           H  
ATOM    934 HG22 THR A  59     -10.309   6.272  -6.845  1.00 98.61           H  
ATOM    935 HG23 THR A  59     -11.351   5.672  -8.149  1.00 98.61           H  
ATOM    936  OG1 THR A  59      -9.089   8.061  -8.429  1.00 98.61           O  
ATOM    937  HG1 THR A  59      -9.823   8.681  -8.428  1.00 98.61           H  
ATOM    938  N   VAL A  60      -9.389   3.491  -8.385  1.00 98.50           N  
ATOM    939  H   VAL A  60      -9.103   3.697  -7.438  1.00 98.50           H  
ATOM    940  CA  VAL A  60      -9.973   2.175  -8.638  1.00 98.50           C  
ATOM    941  HA  VAL A  60     -10.451   2.164  -9.618  1.00 98.50           H  
ATOM    942  C   VAL A  60     -11.037   1.898  -7.592  1.00 98.50           C  
ATOM    943  CB  VAL A  60      -8.893   1.078  -8.618  1.00 98.50           C  
ATOM    944  HB  VAL A  60      -8.404   1.060  -7.645  1.00 98.50           H  
ATOM    945  O   VAL A  60     -10.751   1.925  -6.400  1.00 98.50           O  
ATOM    946  CG1 VAL A  60      -9.481  -0.310  -8.893  1.00 98.50           C  
ATOM    947 HG11 VAL A  60      -8.689  -1.056  -8.842  1.00 98.50           H  
ATOM    948 HG12 VAL A  60      -9.953  -0.339  -9.875  1.00 98.50           H  
ATOM    949 HG13 VAL A  60     -10.222  -0.569  -8.136  1.00 98.50           H  
ATOM    950  CG2 VAL A  60      -7.835   1.357  -9.692  1.00 98.50           C  
ATOM    951 HG21 VAL A  60      -7.200   2.188  -9.383  1.00 98.50           H  
ATOM    952 HG22 VAL A  60      -7.225   0.464  -9.832  1.00 98.50           H  
ATOM    953 HG23 VAL A  60      -8.320   1.597 -10.638  1.00 98.50           H  
ATOM    954  N   THR A  61     -12.250   1.595  -8.036  1.00 98.64           N  
ATOM    955  H   THR A  61     -12.442   1.624  -9.027  1.00 98.64           H  
ATOM    956  CA  THR A  61     -13.275   1.011  -7.171  1.00 98.64           C  
ATOM    957  HA  THR A  61     -13.158   1.399  -6.159  1.00 98.64           H  
ATOM    958  C   THR A  61     -13.093  -0.502  -7.149  1.00 98.64           C  
ATOM    959  CB  THR A  61     -14.686   1.367  -7.650  1.00 98.64           C  
ATOM    960  HB  THR A  61     -14.883   0.849  -8.588  1.00 98.64           H  
ATOM    961  O   THR A  61     -13.022  -1.124  -8.205  1.00 98.64           O  
ATOM    962  CG2 THR A  61     -15.753   0.963  -6.635  1.00 98.64           C  
ATOM    963 HG21 THR A  61     -15.529   1.397  -5.660  1.00 98.64           H  
ATOM    964 HG22 THR A  61     -16.727   1.319  -6.973  1.00 98.64           H  
ATOM    965 HG23 THR A  61     -15.793  -0.123  -6.549  1.00 98.64           H  
ATOM    966  OG1 THR A  61     -14.805   2.752  -7.891  1.00 98.64           O  
ATOM    967  HG1 THR A  61     -14.619   3.251  -7.091  1.00 98.64           H  
ATOM    968  N   VAL A  62     -13.019  -1.088  -5.958  1.00 98.71           N  
ATOM    969  H   VAL A  62     -13.055  -0.496  -5.140  1.00 98.71           H  
ATOM    970  CA  VAL A  62     -12.891  -2.532  -5.740  1.00 98.71           C  
ATOM    971  HA  VAL A  62     -12.821  -3.041  -6.701  1.00 98.71           H  
ATOM    972  C   VAL A  62     -14.156  -3.010  -5.036  1.00 98.71           C  
ATOM    973  CB  VAL A  62     -11.623  -2.865  -4.930  1.00 98.71           C  
ATOM    974  HB  VAL A  62     -11.754  -2.536  -3.899  1.00 98.71           H  
ATOM    975  O   VAL A  62     -14.433  -2.619  -3.897  1.00 98.71           O  
ATOM    976  CG1 VAL A  62     -11.353  -4.374  -4.942  1.00 98.71           C  
ATOM    977 HG11 VAL A  62     -11.179  -4.718  -5.961  1.00 98.71           H  
ATOM    978 HG12 VAL A  62     -10.477  -4.605  -4.336  1.00 98.71           H  
ATOM    979 HG13 VAL A  62     -12.209  -4.915  -4.540  1.00 98.71           H  
ATOM    980  CG2 VAL A  62     -10.369  -2.175  -5.487  1.00 98.71           C  
ATOM    981 HG21 VAL A  62     -10.223  -2.458  -6.530  1.00 98.71           H  
ATOM    982 HG22 VAL A  62      -9.501  -2.477  -4.902  1.00 98.71           H  
ATOM    983 HG23 VAL A  62     -10.466  -1.092  -5.413  1.00 98.71           H  
ATOM    984  N   ASN A  63     -14.960  -3.822  -5.712  1.00 98.58           N  
ATOM    985  H   ASN A  63     -14.669  -4.138  -6.626  1.00 98.58           H  
ATOM    986  CA  ASN A  63     -16.213  -4.350  -5.178  1.00 98.58           C  
ATOM    987  HA  ASN A  63     -16.745  -3.523  -4.708  1.00 98.58           H  
ATOM    988  C   ASN A  63     -15.969  -5.432  -4.110  1.00 98.58           C  
ATOM    989  CB  ASN A  63     -17.074  -4.872  -6.337  1.00 98.58           C  
ATOM    990  HB2 ASN A  63     -16.522  -5.630  -6.892  1.00 98.58           H  
ATOM    991  HB3 ASN A  63     -17.985  -5.338  -5.961  1.00 98.58           H  
ATOM    992  O   ASN A  63     -14.871  -5.984  -4.025  1.00 98.58           O  
ATOM    993  CG  ASN A  63     -17.487  -3.750  -7.262  1.00 98.58           C  
ATOM    994  ND2 ASN A  63     -16.969  -3.734  -8.463  1.00 98.58           N  
ATOM    995 HD21 ASN A  63     -16.149  -4.303  -8.620  1.00 98.58           H  
ATOM    996 HD22 ASN A  63     -17.147  -2.926  -9.041  1.00 98.58           H  
ATOM    997  OD1 ASN A  63     -18.252  -2.872  -6.892  1.00 98.58           O  
ATOM    998  N   PRO A  64     -16.977  -5.763  -3.284  1.00 98.62           N  
ATOM    999  CA  PRO A  64     -16.878  -6.847  -2.307  1.00 98.62           C  
ATOM   1000  HA  PRO A  64     -16.191  -6.546  -1.516  1.00 98.62           H  
ATOM   1001  C   PRO A  64     -16.408  -8.169  -2.929  1.00 98.62           C  
ATOM   1002  CB  PRO A  64     -18.290  -6.985  -1.728  1.00 98.62           C  
ATOM   1003  HB2 PRO A  64     -18.283  -7.356  -0.703  1.00 98.62           H  
ATOM   1004  HB3 PRO A  64     -18.902  -7.630  -2.358  1.00 98.62           H  
ATOM   1005  O   PRO A  64     -17.001  -8.653  -3.892  1.00 98.62           O  
ATOM   1006  CG  PRO A  64     -18.814  -5.558  -1.819  1.00 98.62           C  
ATOM   1007  HG2 PRO A  64     -18.363  -4.969  -1.021  1.00 98.62           H  
ATOM   1008  HG3 PRO A  64     -19.903  -5.514  -1.783  1.00 98.62           H  
ATOM   1009  CD  PRO A  64     -18.264  -5.093  -3.160  1.00 98.62           C  
ATOM   1010  HD2 PRO A  64     -18.160  -4.008  -3.164  1.00 98.62           H  
ATOM   1011  HD3 PRO A  64     -18.930  -5.420  -3.958  1.00 98.62           H  
ATOM   1012  N   GLY A  65     -15.354  -8.759  -2.366  1.00 98.42           N  
ATOM   1013  H   GLY A  65     -14.859  -8.263  -1.639  1.00 98.42           H  
ATOM   1014  CA  GLY A  65     -14.743 -10.005  -2.837  1.00 98.42           C  
ATOM   1015  HA2 GLY A  65     -15.529 -10.734  -3.035  1.00 98.42           H  
ATOM   1016  HA3 GLY A  65     -14.098 -10.392  -2.048  1.00 98.42           H  
ATOM   1017  C   GLY A  65     -13.894  -9.874  -4.107  1.00 98.42           C  
ATOM   1018  O   GLY A  65     -13.357 -10.880  -4.572  1.00 98.42           O  
ATOM   1019  N   GLU A  66     -13.765  -8.674  -4.674  1.00 98.63           N  
ATOM   1020  H   GLU A  66     -14.200  -7.876  -4.233  1.00 98.63           H  
ATOM   1021  CA  GLU A  66     -13.001  -8.425  -5.896  1.00 98.63           C  
ATOM   1022  HA  GLU A  66     -13.129  -9.287  -6.551  1.00 98.63           H  
ATOM   1023  C   GLU A  66     -11.499  -8.279  -5.604  1.00 98.63           C  
ATOM   1024  CB  GLU A  66     -13.584  -7.201  -6.627  1.00 98.63           C  
ATOM   1025  HB2 GLU A  66     -14.666  -7.319  -6.686  1.00 98.63           H  
ATOM   1026  HB3 GLU A  66     -13.358  -6.304  -6.051  1.00 98.63           H  
ATOM   1027  O   GLU A  66     -11.090  -7.734  -4.572  1.00 98.63           O  
ATOM   1028  CG  GLU A  66     -13.043  -7.013  -8.053  1.00 98.63           C  
ATOM   1029  HG2 GLU A  66     -11.971  -6.823  -8.003  1.00 98.63           H  
ATOM   1030  HG3 GLU A  66     -13.193  -7.943  -8.601  1.00 98.63           H  
ATOM   1031  CD  GLU A  66     -13.724  -5.858  -8.812  1.00 98.63           C  
ATOM   1032  OE1 GLU A  66     -13.641  -5.860 -10.057  1.00 98.63           O  
ATOM   1033  OE2 GLU A  66     -14.362  -4.988  -8.168  1.00 98.63           O  
ATOM   1034  N   GLU A  67     -10.675  -8.746  -6.545  1.00 98.62           N  
ATOM   1035  H   GLU A  67     -11.082  -9.142  -7.380  1.00 98.62           H  
ATOM   1036  CA  GLU A  67      -9.242  -8.464  -6.607  1.00 98.62           C  
ATOM   1037  HA  GLU A  67      -9.011  -7.764  -5.804  1.00 98.62           H  
ATOM   1038  C   GLU A  67      -8.922  -7.778  -7.944  1.00 98.62           C  
ATOM   1039  CB  GLU A  67      -8.415  -9.742  -6.342  1.00 98.62           C  
ATOM   1040  HB2 GLU A  67      -8.625 -10.481  -7.116  1.00 98.62           H  
ATOM   1041  HB3 GLU A  67      -8.742 -10.147  -5.385  1.00 98.62           H  
ATOM   1042  O   GLU A  67      -9.249  -8.301  -9.009  1.00 98.62           O  
ATOM   1043  CG  GLU A  67      -6.888  -9.503  -6.270  1.00 98.62           C  
ATOM   1044  HG2 GLU A  67      -6.517  -9.285  -7.272  1.00 98.62           H  
ATOM   1045  HG3 GLU A  67      -6.708  -8.622  -5.653  1.00 98.62           H  
ATOM   1046  CD  GLU A  67      -6.073 -10.676  -5.667  1.00 98.62           C  
ATOM   1047  OE1 GLU A  67      -4.843 -10.507  -5.446  1.00 98.62           O  
ATOM   1048  OE2 GLU A  67      -6.652 -11.738  -5.332  1.00 98.62           O  
ATOM   1049  N   VAL A  68      -8.290  -6.604  -7.890  1.00 98.59           N  
ATOM   1050  H   VAL A  68      -8.034  -6.258  -6.977  1.00 98.59           H  
ATOM   1051  CA  VAL A  68      -7.917  -5.788  -9.056  1.00 98.59           C  
ATOM   1052  HA  VAL A  68      -8.191  -6.324  -9.965  1.00 98.59           H  
ATOM   1053  C   VAL A  68      -6.408  -5.578  -9.066  1.00 98.59           C  
ATOM   1054  CB  VAL A  68      -8.655  -4.431  -9.071  1.00 98.59           C  
ATOM   1055  HB  VAL A  68      -8.378  -3.859  -8.185  1.00 98.59           H  
ATOM   1056  O   VAL A  68      -5.812  -5.287  -8.031  1.00 98.59           O  
ATOM   1057  CG1 VAL A  68      -8.279  -3.610 -10.315  1.00 98.59           C  
ATOM   1058 HG11 VAL A  68      -7.245  -3.273 -10.254  1.00 98.59           H  
ATOM   1059 HG12 VAL A  68      -8.417  -4.213 -11.213  1.00 98.59           H  
ATOM   1060 HG13 VAL A  68      -8.924  -2.734 -10.393  1.00 98.59           H  
ATOM   1061  CG2 VAL A  68     -10.176  -4.610  -9.072  1.00 98.59           C  
ATOM   1062 HG21 VAL A  68     -10.492  -5.216  -9.921  1.00 98.59           H  
ATOM   1063 HG22 VAL A  68     -10.490  -5.102  -8.152  1.00 98.59           H  
ATOM   1064 HG23 VAL A  68     -10.676  -3.642  -9.119  1.00 98.59           H  
ATOM   1065  N   GLU A  69      -5.777  -5.676 -10.235  1.00 98.56           N  
ATOM   1066  H   GLU A  69      -6.320  -5.883 -11.061  1.00 98.56           H  
ATOM   1067  CA  GLU A  69      -4.364  -5.334 -10.418  1.00 98.56           C  
ATOM   1068  HA  GLU A  69      -3.914  -5.174  -9.439  1.00 98.56           H  
ATOM   1069  C   GLU A  69      -4.214  -4.029 -11.210  1.00 98.56           C  
ATOM   1070  CB  GLU A  69      -3.597  -6.503 -11.060  1.00 98.56           C  
ATOM   1071  HB2 GLU A  69      -3.808  -7.414 -10.499  1.00 98.56           H  
ATOM   1072  HB3 GLU A  69      -3.934  -6.642 -12.088  1.00 98.56           H  
ATOM   1073  O   GLU A  69      -4.803  -3.848 -12.275  1.00 98.56           O  
ATOM   1074  CG  GLU A  69      -2.078  -6.263 -11.045  1.00 98.56           C  
ATOM   1075  HG2 GLU A  69      -1.849  -5.365 -11.619  1.00 98.56           H  
ATOM   1076  HG3 GLU A  69      -1.757  -6.082 -10.019  1.00 98.56           H  
ATOM   1077  CD  GLU A  69      -1.285  -7.447 -11.623  1.00 98.56           C  
ATOM   1078  OE1 GLU A  69      -0.871  -7.352 -12.796  1.00 98.56           O  
ATOM   1079  OE2 GLU A  69      -1.016  -8.421 -10.871  1.00 98.56           O  
ATOM   1080  N   VAL A  70      -3.380  -3.124 -10.704  1.00 98.30           N  
ATOM   1081  H   VAL A  70      -2.975  -3.320  -9.799  1.00 98.30           H  
ATOM   1082  CA  VAL A  70      -3.024  -1.857 -11.341  1.00 98.30           C  
ATOM   1083  HA  VAL A  70      -3.555  -1.773 -12.289  1.00 98.30           H  
ATOM   1084  C   VAL A  70      -1.527  -1.846 -11.602  1.00 98.30           C  
ATOM   1085  CB  VAL A  70      -3.419  -0.657 -10.464  1.00 98.30           C  
ATOM   1086  HB  VAL A  70      -2.771  -0.609  -9.589  1.00 98.30           H  
ATOM   1087  O   VAL A  70      -0.732  -1.960 -10.674  1.00 98.30           O  
ATOM   1088  CG1 VAL A  70      -3.272   0.645 -11.255  1.00 98.30           C  
ATOM   1089 HG11 VAL A  70      -3.515   1.483 -10.602  1.00 98.30           H  
ATOM   1090 HG12 VAL A  70      -2.246   0.766 -11.601  1.00 98.30           H  
ATOM   1091 HG13 VAL A  70      -3.961   0.638 -12.099  1.00 98.30           H  
ATOM   1092  CG2 VAL A  70      -4.866  -0.742  -9.978  1.00 98.30           C  
ATOM   1093 HG21 VAL A  70      -4.994  -1.601  -9.320  1.00 98.30           H  
ATOM   1094 HG22 VAL A  70      -5.103   0.151  -9.400  1.00 98.30           H  
ATOM   1095 HG23 VAL A  70      -5.545  -0.840 -10.825  1.00 98.30           H  
ATOM   1096  N   THR A  71      -1.127  -1.685 -12.863  1.00 96.96           N  
ATOM   1097  H   THR A  71      -1.828  -1.648 -13.589  1.00 96.96           H  
ATOM   1098  CA  THR A  71       0.293  -1.622 -13.242  1.00 96.96           C  
ATOM   1099  HA  THR A  71       0.907  -1.907 -12.388  1.00 96.96           H  
ATOM   1100  C   THR A  71       0.701  -0.211 -13.649  1.00 96.96           C  
ATOM   1101  CB  THR A  71       0.621  -2.627 -14.351  1.00 96.96           C  
ATOM   1102  HB  THR A  71       0.003  -2.432 -15.227  1.00 96.96           H  
ATOM   1103  O   THR A  71       0.060   0.397 -14.511  1.00 96.96           O  
ATOM   1104  CG2 THR A  71       2.098  -2.598 -14.751  1.00 96.96           C  
ATOM   1105 HG21 THR A  71       2.336  -1.661 -15.255  1.00 96.96           H  
ATOM   1106 HG22 THR A  71       2.727  -2.705 -13.867  1.00 96.96           H  
ATOM   1107 HG23 THR A  71       2.303  -3.419 -15.438  1.00 96.96           H  
ATOM   1108  OG1 THR A  71       0.391  -3.938 -13.897  1.00 96.96           O  
ATOM   1109  HG1 THR A  71      -0.542  -4.085 -13.727  1.00 96.96           H  
ATOM   1110  N   PHE A  72       1.799   0.266 -13.071  1.00 95.39           N  
ATOM   1111  H   PHE A  72       2.243  -0.314 -12.373  1.00 95.39           H  
ATOM   1112  CA  PHE A  72       2.506   1.493 -13.425  1.00 95.39           C  
ATOM   1113  HA  PHE A  72       1.905   2.083 -14.117  1.00 95.39           H  
ATOM   1114  C   PHE A  72       3.826   1.137 -14.110  1.00 95.39           C  
ATOM   1115  CB  PHE A  72       2.748   2.336 -12.167  1.00 95.39           C  
ATOM   1116  HB2 PHE A  72       3.310   3.228 -12.445  1.00 95.39           H  
ATOM   1117  HB3 PHE A  72       3.362   1.768 -11.469  1.00 95.39           H  
ATOM   1118  O   PHE A  72       4.421   0.093 -13.829  1.00 95.39           O  
ATOM   1119  CG  PHE A  72       1.473   2.759 -11.466  1.00 95.39           C  
ATOM   1120  CD1 PHE A  72       0.933   4.033 -11.708  1.00 95.39           C  
ATOM   1121  HD1 PHE A  72       1.447   4.717 -12.366  1.00 95.39           H  
ATOM   1122  CD2 PHE A  72       0.813   1.875 -10.592  1.00 95.39           C  
ATOM   1123  HD2 PHE A  72       1.220   0.892 -10.405  1.00 95.39           H  
ATOM   1124  CE1 PHE A  72      -0.267   4.422 -11.088  1.00 95.39           C  
ATOM   1125  HE1 PHE A  72      -0.670   5.407 -11.272  1.00 95.39           H  
ATOM   1126  CE2 PHE A  72      -0.386   2.262  -9.971  1.00 95.39           C  
ATOM   1127  HE2 PHE A  72      -0.892   1.576  -9.307  1.00 95.39           H  
ATOM   1128  CZ  PHE A  72      -0.928   3.535 -10.222  1.00 95.39           C  
ATOM   1129  HZ  PHE A  72      -1.847   3.836  -9.743  1.00 95.39           H  
ATOM   1130  N   SER A  73       4.293   1.993 -15.014  1.00 92.75           N  
ATOM   1131  H   SER A  73       3.804   2.861 -15.177  1.00 92.75           H  
ATOM   1132  CA  SER A  73       5.577   1.816 -15.697  1.00 92.75           C  
ATOM   1133  HA  SER A  73       6.191   1.114 -15.134  1.00 92.75           H  
ATOM   1134  C   SER A  73       6.330   3.135 -15.736  1.00 92.75           C  
ATOM   1135  CB  SER A  73       5.395   1.239 -17.103  1.00 92.75           C  
ATOM   1136  HB2 SER A  73       6.371   1.106 -17.570  1.00 92.75           H  
ATOM   1137  HB3 SER A  73       4.794   1.916 -17.711  1.00 92.75           H  
ATOM   1138  O   SER A  73       5.732   4.194 -15.921  1.00 92.75           O  
ATOM   1139  OG  SER A  73       4.747  -0.018 -16.997  1.00 92.75           O  
ATOM   1140  HG  SER A  73       4.773  -0.255 -16.067  1.00 92.75           H  
ATOM   1141  N   ALA A  74       7.639   3.071 -15.529  1.00 88.29           N  
ATOM   1142  H   ALA A  74       8.078   2.174 -15.381  1.00 88.29           H  
ATOM   1143  CA  ALA A  74       8.497   4.240 -15.504  1.00 88.29           C  
ATOM   1144  HA  ALA A  74       8.051   5.027 -16.111  1.00 88.29           H  
ATOM   1145  C   ALA A  74       9.872   3.914 -16.085  1.00 88.29           C  
ATOM   1146  CB  ALA A  74       8.614   4.736 -14.057  1.00 88.29           C  
ATOM   1147  HB1 ALA A  74       8.996   3.937 -13.422  1.00 88.29           H  
ATOM   1148  HB2 ALA A  74       7.638   5.051 -13.687  1.00 88.29           H  
ATOM   1149  HB3 ALA A  74       9.315   5.570 -14.008  1.00 88.29           H  
ATOM   1150  O   ALA A  74      10.451   2.874 -15.784  1.00 88.29           O  
ATOM   1151  N   ASN A  75      10.423   4.874 -16.829  1.00 84.51           N  
ATOM   1152  H   ASN A  75       9.837   5.628 -17.158  1.00 84.51           H  
ATOM   1153  CA  ASN A  75      11.808   4.821 -17.308  1.00 84.51           C  
ATOM   1154  HA  ASN A  75      12.023   3.796 -17.611  1.00 84.51           H  
ATOM   1155  C   ASN A  75      12.836   5.167 -16.221  1.00 84.51           C  
ATOM   1156  CB  ASN A  75      11.992   5.762 -18.512  1.00 84.51           C  
ATOM   1157  HB2 ASN A  75      13.009   5.643 -18.885  1.00 84.51           H  
ATOM   1158  HB3 ASN A  75      11.881   6.793 -18.175  1.00 84.51           H  
ATOM   1159  O   ASN A  75      14.032   5.207 -16.486  1.00 84.51           O  
ATOM   1160  CG  ASN A  75      11.055   5.533 -19.682  1.00 84.51           C  
ATOM   1161  ND2 ASN A  75      11.073   6.418 -20.647  1.00 84.51           N  
ATOM   1162 HD21 ASN A  75      11.782   7.137 -20.666  1.00 84.51           H  
ATOM   1163 HD22 ASN A  75      10.477   6.192 -21.429  1.00 84.51           H  
ATOM   1164  OD1 ASN A  75      10.243   4.637 -19.744  1.00 84.51           O  
ATOM   1165  N   ASP A  76      12.358   5.510 -15.028  1.00 83.23           N  
ATOM   1166  H   ASP A  76      11.370   5.382 -14.867  1.00 83.23           H  
ATOM   1167  CA  ASP A  76      13.177   5.770 -13.858  1.00 83.23           C  
ATOM   1168  HA  ASP A  76      14.175   5.364 -14.023  1.00 83.23           H  
ATOM   1169  C   ASP A  76      12.508   5.088 -12.654  1.00 83.23           C  
ATOM   1170  CB  ASP A  76      13.335   7.284 -13.655  1.00 83.23           C  
ATOM   1171  HB2 ASP A  76      12.349   7.747 -13.606  1.00 83.23           H  
ATOM   1172  HB3 ASP A  76      13.860   7.702 -14.514  1.00 83.23           H  
ATOM   1173  O   ASP A  76      11.423   5.529 -12.244  1.00 83.23           O  
ATOM   1174  CG  ASP A  76      14.116   7.631 -12.383  1.00 83.23           C  
ATOM   1175  OD1 ASP A  76      14.671   6.706 -11.745  1.00 83.23           O  
ATOM   1176  OD2 ASP A  76      14.115   8.828 -12.029  1.00 83.23           O  
ATOM   1177  N   PRO A  77      13.110   4.029 -12.079  1.00 82.51           N  
ATOM   1178  CA  PRO A  77      12.555   3.341 -10.916  1.00 82.51           C  
ATOM   1179  HA  PRO A  77      11.567   2.948 -11.158  1.00 82.51           H  
ATOM   1180  C   PRO A  77      12.411   4.263  -9.699  1.00 82.51           C  
ATOM   1181  CB  PRO A  77      13.506   2.173 -10.632  1.00 82.51           C  
ATOM   1182  HB2 PRO A  77      13.154   1.278 -11.145  1.00 82.51           H  
ATOM   1183  HB3 PRO A  77      13.607   1.970  -9.566  1.00 82.51           H  
ATOM   1184  O   PRO A  77      11.549   4.017  -8.859  1.00 82.51           O  
ATOM   1185  CG  PRO A  77      14.831   2.618 -11.247  1.00 82.51           C  
ATOM   1186  HG2 PRO A  77      15.448   1.769 -11.542  1.00 82.51           H  
ATOM   1187  HG3 PRO A  77      15.366   3.254 -10.541  1.00 82.51           H  
ATOM   1188  CD  PRO A  77      14.394   3.446 -12.449  1.00 82.51           C  
ATOM   1189  HD2 PRO A  77      14.265   2.803 -13.320  1.00 82.51           H  
ATOM   1190  HD3 PRO A  77      15.150   4.207 -12.645  1.00 82.51           H  
ATOM   1191  N   HIS A  78      13.159   5.371  -9.611  1.00 84.71           N  
ATOM   1192  H   HIS A  78      13.816   5.593 -10.345  1.00 84.71           H  
ATOM   1193  CA  HIS A  78      13.024   6.320  -8.504  1.00 84.71           C  
ATOM   1194  HA  HIS A  78      13.120   5.761  -7.574  1.00 84.71           H  
ATOM   1195  C   HIS A  78      11.654   7.010  -8.459  1.00 84.71           C  
ATOM   1196  CB  HIS A  78      14.152   7.355  -8.557  1.00 84.71           C  
ATOM   1197  HB2 HIS A  78      14.019   8.058  -7.735  1.00 84.71           H  
ATOM   1198  HB3 HIS A  78      14.087   7.920  -9.487  1.00 84.71           H  
ATOM   1199  O   HIS A  78      11.244   7.484  -7.396  1.00 84.71           O  
ATOM   1200  CG  HIS A  78      15.524   6.749  -8.428  1.00 84.71           C  
ATOM   1201  CD2 HIS A  78      16.585   6.935  -9.272  1.00 84.71           C  
ATOM   1202  HD2 HIS A  78      16.576   7.545 -10.163  1.00 84.71           H  
ATOM   1203  ND1 HIS A  78      15.933   5.882  -7.442  1.00 84.71           N  
ATOM   1204  HD1 HIS A  78      15.323   5.404  -6.794  1.00 84.71           H  
ATOM   1205  CE1 HIS A  78      17.220   5.572  -7.672  1.00 84.71           C  
ATOM   1206  HE1 HIS A  78      17.796   4.864  -7.095  1.00 84.71           H  
ATOM   1207  NE2 HIS A  78      17.668   6.192  -8.776  1.00 84.71           N  
ATOM   1208  N   LYS A  79      10.881   6.998  -9.558  1.00 88.49           N  
ATOM   1209  H   LYS A  79      11.259   6.582 -10.397  1.00 88.49           H  
ATOM   1210  CA  LYS A  79       9.469   7.430  -9.544  1.00 88.49           C  
ATOM   1211  HA  LYS A  79       9.420   8.452  -9.169  1.00 88.49           H  
ATOM   1212  C   LYS A  79       8.601   6.593  -8.603  1.00 88.49           C  
ATOM   1213  CB  LYS A  79       8.879   7.384 -10.959  1.00 88.49           C  
ATOM   1214  HB2 LYS A  79       9.009   6.391 -11.388  1.00 88.49           H  
ATOM   1215  HB3 LYS A  79       7.810   7.585 -10.886  1.00 88.49           H  
ATOM   1216  O   LYS A  79       7.559   7.064  -8.147  1.00 88.49           O  
ATOM   1217  CG  LYS A  79       9.515   8.439 -11.872  1.00 88.49           C  
ATOM   1218  HG2 LYS A  79      10.529   8.137 -12.135  1.00 88.49           H  
ATOM   1219  HG3 LYS A  79       9.558   9.392 -11.344  1.00 88.49           H  
ATOM   1220  CD  LYS A  79       8.675   8.621 -13.140  1.00 88.49           C  
ATOM   1221  HD2 LYS A  79       8.625   7.680 -13.689  1.00 88.49           H  
ATOM   1222  HD3 LYS A  79       7.668   8.922 -12.854  1.00 88.49           H  
ATOM   1223  CE  LYS A  79       9.302   9.703 -14.021  1.00 88.49           C  
ATOM   1224  HE2 LYS A  79      10.259   9.338 -14.393  1.00 88.49           H  
ATOM   1225  HE3 LYS A  79       9.501  10.579 -13.403  1.00 88.49           H  
ATOM   1226  NZ  LYS A  79       8.400  10.070 -15.140  1.00 88.49           N  
ATOM   1227  HZ1 LYS A  79       8.176   9.259 -15.699  1.00 88.49           H  
ATOM   1228  HZ2 LYS A  79       8.837  10.770 -15.722  1.00 88.49           H  
ATOM   1229  HZ3 LYS A  79       7.545  10.463 -14.774  1.00 88.49           H  
ATOM   1230  N   PHE A  80       9.036   5.377  -8.288  1.00 91.56           N  
ATOM   1231  H   PHE A  80       9.898   5.053  -8.702  1.00 91.56           H  
ATOM   1232  CA  PHE A  80       8.364   4.455  -7.383  1.00 91.56           C  
ATOM   1233  HA  PHE A  80       7.299   4.687  -7.357  1.00 91.56           H  
ATOM   1234  C   PHE A  80       8.834   4.574  -5.930  1.00 91.56           C  
ATOM   1235  CB  PHE A  80       8.524   3.033  -7.932  1.00 91.56           C  
ATOM   1236  HB2 PHE A  80       9.574   2.748  -7.871  1.00 91.56           H  
ATOM   1237  HB3 PHE A  80       7.977   2.353  -7.278  1.00 91.56           H  
ATOM   1238  O   PHE A  80       8.323   3.854  -5.082  1.00 91.56           O  
ATOM   1239  CG  PHE A  80       8.022   2.785  -9.344  1.00 91.56           C  
ATOM   1240  CD1 PHE A  80       6.979   3.549  -9.898  1.00 91.56           C  
ATOM   1241  HD1 PHE A  80       6.582   4.380  -9.334  1.00 91.56           H  
ATOM   1242  CD2 PHE A  80       8.594   1.759 -10.110  1.00 91.56           C  
ATOM   1243  HD2 PHE A  80       9.403   1.168  -9.706  1.00 91.56           H  
ATOM   1244  CE1 PHE A  80       6.480   3.280 -11.183  1.00 91.56           C  
ATOM   1245  HE1 PHE A  80       5.684   3.881 -11.597  1.00 91.56           H  
ATOM   1246  CE2 PHE A  80       8.111   1.497 -11.401  1.00 91.56           C  
ATOM   1247  HE2 PHE A  80       8.566   0.705 -11.978  1.00 91.56           H  
ATOM   1248  CZ  PHE A  80       7.048   2.243 -11.937  1.00 91.56           C  
ATOM   1249  HZ  PHE A  80       6.689   2.027 -12.932  1.00 91.56           H  
ATOM   1250  N   ASN A  81       9.738   5.509  -5.602  1.00 91.97           N  
ATOM   1251  H   ASN A  81      10.177   6.038  -6.341  1.00 91.97           H  
ATOM   1252  CA  ASN A  81      10.259   5.663  -4.238  1.00 91.97           C  
ATOM   1253  HA  ASN A  81      10.574   4.682  -3.883  1.00 91.97           H  
ATOM   1254  C   ASN A  81       9.228   6.208  -3.238  1.00 91.97           C  
ATOM   1255  CB  ASN A  81      11.493   6.581  -4.240  1.00 91.97           C  
ATOM   1256  HB2 ASN A  81      11.292   7.485  -4.815  1.00 91.97           H  
ATOM   1257  HB3 ASN A  81      11.709   6.875  -3.213  1.00 91.97           H  
ATOM   1258  O   ASN A  81       9.449   6.112  -2.033  1.00 91.97           O  
ATOM   1259  CG  ASN A  81      12.753   5.919  -4.758  1.00 91.97           C  
ATOM   1260  ND2 ASN A  81      13.848   6.640  -4.765  1.00 91.97           N  
ATOM   1261 HD21 ASN A  81      13.835   7.577  -4.390  1.00 91.97           H  
ATOM   1262 HD22 ASN A  81      14.709   6.136  -4.928  1.00 91.97           H  
ATOM   1263  OD1 ASN A  81      12.798   4.767  -5.140  1.00 91.97           O  
ATOM   1264  N   ARG A  82       8.145   6.838  -3.713  1.00 96.49           N  
ATOM   1265  H   ARG A  82       8.026   6.857  -4.715  1.00 96.49           H  
ATOM   1266  CA  ARG A  82       7.142   7.495  -2.857  1.00 96.49           C  
ATOM   1267  HA  ARG A  82       7.257   7.097  -1.849  1.00 96.49           H  
ATOM   1268  C   ARG A  82       5.695   7.172  -3.254  1.00 96.49           C  
ATOM   1269  CB  ARG A  82       7.398   9.009  -2.777  1.00 96.49           C  
ATOM   1270  HB2 ARG A  82       6.615   9.462  -2.169  1.00 96.49           H  
ATOM   1271  HB3 ARG A  82       7.346   9.433  -3.780  1.00 96.49           H  
ATOM   1272  O   ARG A  82       4.953   8.096  -3.602  1.00 96.49           O  
ATOM   1273  CG  ARG A  82       8.749   9.364  -2.145  1.00 96.49           C  
ATOM   1274  HG2 ARG A  82       9.560   8.946  -2.742  1.00 96.49           H  
ATOM   1275  HG3 ARG A  82       8.800   8.954  -1.136  1.00 96.49           H  
ATOM   1276  CD  ARG A  82       8.905  10.887  -2.099  1.00 96.49           C  
ATOM   1277  HD2 ARG A  82       8.119  11.319  -1.481  1.00 96.49           H  
ATOM   1278  HD3 ARG A  82       8.791  11.279  -3.110  1.00 96.49           H  
ATOM   1279  NE  ARG A  82      10.234  11.269  -1.594  1.00 96.49           N  
ATOM   1280  HE  ARG A  82      10.977  11.358  -2.272  1.00 96.49           H  
ATOM   1281  NH1 ARG A  82       9.729  11.298   0.644  1.00 96.49           N  
ATOM   1282 HH11 ARG A  82       8.779  11.004   0.467  1.00 96.49           H  
ATOM   1283 HH12 ARG A  82      10.088  11.201   1.583  1.00 96.49           H  
ATOM   1284  NH2 ARG A  82      11.836  11.565  -0.016  1.00 96.49           N  
ATOM   1285 HH21 ARG A  82      12.062  11.312   0.936  1.00 96.49           H  
ATOM   1286 HH22 ARG A  82      12.577  11.508  -0.699  1.00 96.49           H  
ATOM   1287  CZ  ARG A  82      10.589  11.383  -0.329  1.00 96.49           C  
ATOM   1288  N   PRO A  83       5.280   5.893  -3.286  1.00 98.08           N  
ATOM   1289  CA  PRO A  83       3.911   5.559  -3.618  1.00 98.08           C  
ATOM   1290  HA  PRO A  83       3.597   6.114  -4.502  1.00 98.08           H  
ATOM   1291  C   PRO A  83       2.996   5.915  -2.445  1.00 98.08           C  
ATOM   1292  CB  PRO A  83       3.914   4.070  -3.948  1.00 98.08           C  
ATOM   1293  HB2 PRO A  83       4.213   3.930  -4.987  1.00 98.08           H  
ATOM   1294  HB3 PRO A  83       2.947   3.603  -3.762  1.00 98.08           H  
ATOM   1295  O   PRO A  83       3.352   5.795  -1.269  1.00 98.08           O  
ATOM   1296  CG  PRO A  83       5.001   3.527  -3.029  1.00 98.08           C  
ATOM   1297  HG2 PRO A  83       5.485   2.659  -3.476  1.00 98.08           H  
ATOM   1298  HG3 PRO A  83       4.550   3.261  -2.073  1.00 98.08           H  
ATOM   1299  CD  PRO A  83       5.986   4.694  -2.863  1.00 98.08           C  
ATOM   1300  HD2 PRO A  83       6.317   4.780  -1.828  1.00 98.08           H  
ATOM   1301  HD3 PRO A  83       6.853   4.533  -3.504  1.00 98.08           H  
ATOM   1302  N   GLN A  84       1.794   6.349  -2.784  1.00 98.72           N  
ATOM   1303  H   GLN A  84       1.580   6.442  -3.767  1.00 98.72           H  
ATOM   1304  CA  GLN A  84       0.756   6.696  -1.833  1.00 98.72           C  
ATOM   1305  HA  GLN A  84       1.043   6.351  -0.840  1.00 98.72           H  
ATOM   1306  C   GLN A  84      -0.537   5.985  -2.219  1.00 98.72           C  
ATOM   1307  CB  GLN A  84       0.625   8.222  -1.785  1.00 98.72           C  
ATOM   1308  HB2 GLN A  84       1.522   8.633  -1.322  1.00 98.72           H  
ATOM   1309  HB3 GLN A  84       0.564   8.605  -2.804  1.00 98.72           H  
ATOM   1310  O   GLN A  84      -0.931   5.984  -3.386  1.00 98.72           O  
ATOM   1311  CG  GLN A  84      -0.608   8.697  -1.009  1.00 98.72           C  
ATOM   1312  HG2 GLN A  84      -1.506   8.259  -1.444  1.00 98.72           H  
ATOM   1313  HG3 GLN A  84      -0.541   8.374   0.030  1.00 98.72           H  
ATOM   1314  CD  GLN A  84      -0.777  10.209  -1.048  1.00 98.72           C  
ATOM   1315  NE2 GLN A  84      -1.995  10.671  -0.893  1.00 98.72           N  
ATOM   1316 HE21 GLN A  84      -2.738   9.995  -0.778  1.00 98.72           H  
ATOM   1317 HE22 GLN A  84      -2.005  11.429  -0.227  1.00 98.72           H  
ATOM   1318  OE1 GLN A  84       0.154  10.985  -1.232  1.00 98.72           O  
ATOM   1319  N   PHE A  85      -1.208   5.437  -1.215  1.00 98.81           N  
ATOM   1320  H   PHE A  85      -0.797   5.470  -0.293  1.00 98.81           H  
ATOM   1321  CA  PHE A  85      -2.504   4.786  -1.329  1.00 98.81           C  
ATOM   1322  HA  PHE A  85      -2.876   4.877  -2.349  1.00 98.81           H  
ATOM   1323  C   PHE A  85      -3.470   5.488  -0.381  1.00 98.81           C  
ATOM   1324  CB  PHE A  85      -2.364   3.291  -1.002  1.00 98.81           C  
ATOM   1325  HB2 PHE A  85      -2.222   3.169   0.072  1.00 98.81           H  
ATOM   1326  HB3 PHE A  85      -3.293   2.786  -1.264  1.00 98.81           H  
ATOM   1327  O   PHE A  85      -3.218   5.563   0.818  1.00 98.81           O  
ATOM   1328  CG  PHE A  85      -1.210   2.617  -1.720  1.00 98.81           C  
ATOM   1329  CD1 PHE A  85      -1.367   2.194  -3.050  1.00 98.81           C  
ATOM   1330  HD1 PHE A  85      -2.324   2.308  -3.538  1.00 98.81           H  
ATOM   1331  CD2 PHE A  85       0.038   2.473  -1.083  1.00 98.81           C  
ATOM   1332  HD2 PHE A  85       0.169   2.811  -0.066  1.00 98.81           H  
ATOM   1333  CE1 PHE A  85      -0.280   1.640  -3.746  1.00 98.81           C  
ATOM   1334  HE1 PHE A  85      -0.399   1.330  -4.773  1.00 98.81           H  
ATOM   1335  CE2 PHE A  85       1.126   1.915  -1.779  1.00 98.81           C  
ATOM   1336  HE2 PHE A  85       2.084   1.818  -1.291  1.00 98.81           H  
ATOM   1337  CZ  PHE A  85       0.967   1.506  -3.114  1.00 98.81           C  
ATOM   1338  HZ  PHE A  85       1.805   1.098  -3.660  1.00 98.81           H  
ATOM   1339  N   THR A  86      -4.569   6.014  -0.900  1.00 98.77           N  
ATOM   1340  H   THR A  86      -4.702   5.966  -1.900  1.00 98.77           H  
ATOM   1341  CA  THR A  86      -5.682   6.513  -0.092  1.00 98.77           C  
ATOM   1342  HA  THR A  86      -5.418   6.487   0.966  1.00 98.77           H  
ATOM   1343  C   THR A  86      -6.853   5.571  -0.301  1.00 98.77           C  
ATOM   1344  CB  THR A  86      -6.034   7.963  -0.441  1.00 98.77           C  
ATOM   1345  HB  THR A  86      -6.384   8.020  -1.472  1.00 98.77           H  
ATOM   1346  O   THR A  86      -7.290   5.386  -1.431  1.00 98.77           O  
ATOM   1347  CG2 THR A  86      -7.114   8.527   0.479  1.00 98.77           C  
ATOM   1348 HG21 THR A  86      -7.302   9.570   0.224  1.00 98.77           H  
ATOM   1349 HG22 THR A  86      -8.045   7.977   0.342  1.00 98.77           H  
ATOM   1350 HG23 THR A  86      -6.807   8.452   1.522  1.00 98.77           H  
ATOM   1351  OG1 THR A  86      -4.890   8.786  -0.291  1.00 98.77           O  
ATOM   1352  HG1 THR A  86      -4.619   8.690   0.625  1.00 98.77           H  
ATOM   1353  N   ILE A  87      -7.305   4.941   0.776  1.00 98.67           N  
ATOM   1354  H   ILE A  87      -6.917   5.192   1.674  1.00 98.67           H  
ATOM   1355  CA  ILE A  87      -8.380   3.958   0.788  1.00 98.67           C  
ATOM   1356  HA  ILE A  87      -8.635   3.676  -0.233  1.00 98.67           H  
ATOM   1357  C   ILE A  87      -9.595   4.628   1.421  1.00 98.67           C  
ATOM   1358  CB  ILE A  87      -7.954   2.683   1.556  1.00 98.67           C  
ATOM   1359  HB  ILE A  87      -7.780   2.932   2.603  1.00 98.67           H  
ATOM   1360  O   ILE A  87      -9.519   5.069   2.568  1.00 98.67           O  
ATOM   1361  CG1 ILE A  87      -6.681   2.014   0.979  1.00 98.67           C  
ATOM   1362 HG12 ILE A  87      -6.715   0.942   1.177  1.00 98.67           H  
ATOM   1363 HG13 ILE A  87      -6.657   2.144  -0.103  1.00 98.67           H  
ATOM   1364  CG2 ILE A  87      -9.089   1.651   1.500  1.00 98.67           C  
ATOM   1365 HG21 ILE A  87      -8.826   0.767   2.081  1.00 98.67           H  
ATOM   1366 HG22 ILE A  87      -9.257   1.368   0.461  1.00 98.67           H  
ATOM   1367 HG23 ILE A  87     -10.009   2.062   1.918  1.00 98.67           H  
ATOM   1368  CD1 ILE A  87      -5.368   2.524   1.587  1.00 98.67           C  
ATOM   1369 HD11 ILE A  87      -5.392   2.405   2.671  1.00 98.67           H  
ATOM   1370 HD12 ILE A  87      -5.200   3.574   1.345  1.00 98.67           H  
ATOM   1371 HD13 ILE A  87      -4.537   1.942   1.189  1.00 98.67           H  
ATOM   1372  N   GLU A  88     -10.694   4.695   0.679  1.00 98.39           N  
ATOM   1373  H   GLU A  88     -10.667   4.335  -0.264  1.00 98.39           H  
ATOM   1374  CA  GLU A  88     -11.959   5.288   1.103  1.00 98.39           C  
ATOM   1375  HA  GLU A  88     -11.861   5.615   2.138  1.00 98.39           H  
ATOM   1376  C   GLU A  88     -13.080   4.245   1.048  1.00 98.39           C  
ATOM   1377  CB  GLU A  88     -12.305   6.533   0.264  1.00 98.39           C  
ATOM   1378  HB2 GLU A  88     -12.451   6.247  -0.778  1.00 98.39           H  
ATOM   1379  HB3 GLU A  88     -13.239   6.940   0.651  1.00 98.39           H  
ATOM   1380  O   GLU A  88     -13.209   3.485   0.087  1.00 98.39           O  
ATOM   1381  CG  GLU A  88     -11.210   7.612   0.349  1.00 98.39           C  
ATOM   1382  HG2 GLU A  88     -10.330   7.268  -0.195  1.00 98.39           H  
ATOM   1383  HG3 GLU A  88     -10.928   7.718   1.397  1.00 98.39           H  
ATOM   1384  CD  GLU A  88     -11.612   9.003  -0.176  1.00 98.39           C  
ATOM   1385  OE1 GLU A  88     -10.770   9.929  -0.017  1.00 98.39           O  
ATOM   1386  OE2 GLU A  88     -12.771   9.198  -0.595  1.00 98.39           O  
ATOM   1387  N   TRP A  89     -13.908   4.192   2.087  1.00 96.42           N  
ATOM   1388  H   TRP A  89     -13.778   4.857   2.836  1.00 96.42           H  
ATOM   1389  CA  TRP A  89     -15.047   3.280   2.175  1.00 96.42           C  
ATOM   1390  HA  TRP A  89     -15.262   2.893   1.179  1.00 96.42           H  
ATOM   1391  C   TRP A  89     -16.316   4.001   2.637  1.00 96.42           C  
ATOM   1392  CB  TRP A  89     -14.695   2.077   3.062  1.00 96.42           C  
ATOM   1393  HB2 TRP A  89     -13.803   1.604   2.651  1.00 96.42           H  
ATOM   1394  HB3 TRP A  89     -15.501   1.345   3.006  1.00 96.42           H  
ATOM   1395  O   TRP A  89     -16.301   5.151   3.087  1.00 96.42           O  
ATOM   1396  CG  TRP A  89     -14.422   2.376   4.501  1.00 96.42           C  
ATOM   1397  CD1 TRP A  89     -15.333   2.404   5.500  1.00 96.42           C  
ATOM   1398  HD1 TRP A  89     -16.390   2.220   5.379  1.00 96.42           H  
ATOM   1399  CD2 TRP A  89     -13.144   2.713   5.116  1.00 96.42           C  
ATOM   1400  CE2 TRP A  89     -13.350   2.897   6.515  1.00 96.42           C  
ATOM   1401  CE3 TRP A  89     -11.837   2.910   4.624  1.00 96.42           C  
ATOM   1402  HE3 TRP A  89     -11.649   2.789   3.567  1.00 96.42           H  
ATOM   1403  NE1 TRP A  89     -14.703   2.699   6.693  1.00 96.42           N  
ATOM   1404  HE1 TRP A  89     -15.188   2.771   7.577  1.00 96.42           H  
ATOM   1405  CH2 TRP A  89     -11.034   3.489   6.853  1.00 96.42           C  
ATOM   1406  HH2 TRP A  89     -10.229   3.801   7.501  1.00 96.42           H  
ATOM   1407  CZ2 TRP A  89     -12.319   3.286   7.381  1.00 96.42           C  
ATOM   1408  HZ2 TRP A  89     -12.510   3.437   8.434  1.00 96.42           H  
ATOM   1409  CZ3 TRP A  89     -10.792   3.294   5.483  1.00 96.42           C  
ATOM   1410  HZ3 TRP A  89      -9.803   3.454   5.080  1.00 96.42           H  
ATOM   1411  N   GLY A  90     -17.451   3.308   2.506  1.00 92.28           N  
ATOM   1412  H   GLY A  90     -17.394   2.372   2.131  1.00 92.28           H  
ATOM   1413  CA  GLY A  90     -18.762   3.841   2.872  1.00 92.28           C  
ATOM   1414  HA2 GLY A  90     -19.513   3.058   2.768  1.00 92.28           H  
ATOM   1415  HA3 GLY A  90     -19.011   4.647   2.181  1.00 92.28           H  
ATOM   1416  C   GLY A  90     -18.820   4.379   4.307  1.00 92.28           C  
ATOM   1417  O   GLY A  90     -18.178   3.856   5.213  1.00 92.28           O  
ATOM   1418  N   GLY A  91     -19.615   5.432   4.520  1.00 87.68           N  
ATOM   1419  H   GLY A  91     -20.121   5.819   3.737  1.00 87.68           H  
ATOM   1420  CA  GLY A  91     -19.736   6.091   5.827  1.00 87.68           C  
ATOM   1421  HA2 GLY A  91     -20.710   6.576   5.888  1.00 87.68           H  
ATOM   1422  HA3 GLY A  91     -19.680   5.345   6.620  1.00 87.68           H  
ATOM   1423  C   GLY A  91     -18.669   7.155   6.111  1.00 87.68           C  
ATOM   1424  O   GLY A  91     -18.605   7.647   7.232  1.00 87.68           O  
ATOM   1425  N   GLY A  92     -17.862   7.535   5.113  1.00 89.18           N  
ATOM   1426  H   GLY A  92     -17.898   7.027   4.240  1.00 89.18           H  
ATOM   1427  CA  GLY A  92     -16.838   8.579   5.248  1.00 89.18           C  
ATOM   1428  HA2 GLY A  92     -17.211   9.385   5.881  1.00 89.18           H  
ATOM   1429  HA3 GLY A  92     -16.616   8.985   4.261  1.00 89.18           H  
ATOM   1430  C   GLY A  92     -15.524   8.076   5.844  1.00 89.18           C  
ATOM   1431  O   GLY A  92     -14.745   8.865   6.375  1.00 89.18           O  
ATOM   1432  N   GLY A  93     -15.282   6.767   5.798  1.00 95.19           N  
ATOM   1433  H   GLY A  93     -15.899   6.170   5.266  1.00 95.19           H  
ATOM   1434  CA  GLY A  93     -14.032   6.208   6.272  1.00 95.19           C  
ATOM   1435  HA2 GLY A  93     -14.178   5.145   6.469  1.00 95.19           H  
ATOM   1436  HA3 GLY A  93     -13.759   6.701   7.205  1.00 95.19           H  
ATOM   1437  C   GLY A  93     -12.913   6.394   5.256  1.00 95.19           C  
ATOM   1438  O   GLY A  93     -13.100   6.117   4.074  1.00 95.19           O  
ATOM   1439  N   ARG A  94     -11.764   6.894   5.716  1.00 98.19           N  
ATOM   1440  H   ARG A  94     -11.704   7.140   6.693  1.00 98.19           H  
ATOM   1441  CA  ARG A  94     -10.610   7.214   4.878  1.00 98.19           C  
ATOM   1442  HA  ARG A  94     -10.629   6.578   3.993  1.00 98.19           H  
ATOM   1443  C   ARG A  94      -9.307   6.965   5.627  1.00 98.19           C  
ATOM   1444  CB  ARG A  94     -10.743   8.672   4.421  1.00 98.19           C  
ATOM   1445  HB2 ARG A  94     -11.629   8.757   3.792  1.00 98.19           H  
ATOM   1446  HB3 ARG A  94     -10.883   9.309   5.294  1.00 98.19           H  
ATOM   1447  O   ARG A  94      -9.109   7.491   6.721  1.00 98.19           O  
ATOM   1448  CG  ARG A  94      -9.526   9.172   3.636  1.00 98.19           C  
ATOM   1449  HG2 ARG A  94      -9.321   8.519   2.788  1.00 98.19           H  
ATOM   1450  HG3 ARG A  94      -8.653   9.198   4.289  1.00 98.19           H  
ATOM   1451  CD  ARG A  94      -9.815  10.587   3.142  1.00 98.19           C  
ATOM   1452  HD2 ARG A  94     -10.171  11.187   3.979  1.00 98.19           H  
ATOM   1453  HD3 ARG A  94     -10.610  10.538   2.398  1.00 98.19           H  
ATOM   1454  NE  ARG A  94      -8.600  11.218   2.603  1.00 98.19           N  
ATOM   1455  HE  ARG A  94      -7.783  11.163   3.195  1.00 98.19           H  
ATOM   1456  NH1 ARG A  94      -9.571  12.223   0.781  1.00 98.19           N  
ATOM   1457 HH11 ARG A  94      -9.489  12.728  -0.090  1.00 98.19           H  
ATOM   1458 HH12 ARG A  94     -10.236  11.464   0.737  1.00 98.19           H  
ATOM   1459  NH2 ARG A  94      -7.424  12.586   1.233  1.00 98.19           N  
ATOM   1460 HH21 ARG A  94      -7.381  13.170   0.410  1.00 98.19           H  
ATOM   1461 HH22 ARG A  94      -6.624  12.432   1.830  1.00 98.19           H  
ATOM   1462  CZ  ARG A  94      -8.546  12.002   1.545  1.00 98.19           C  
ATOM   1463  N   VAL A  95      -8.398   6.222   5.003  1.00 98.60           N  
ATOM   1464  H   VAL A  95      -8.655   5.826   4.110  1.00 98.60           H  
ATOM   1465  CA  VAL A  95      -7.021   6.021   5.475  1.00 98.60           C  
ATOM   1466  HA  VAL A  95      -6.809   6.768   6.240  1.00 98.60           H  
ATOM   1467  C   VAL A  95      -6.033   6.267   4.355  1.00 98.60           C  
ATOM   1468  CB  VAL A  95      -6.833   4.630   6.108  1.00 98.60           C  
ATOM   1469  HB  VAL A  95      -7.433   3.900   5.566  1.00 98.60           H  
ATOM   1470  O   VAL A  95      -6.247   5.882   3.208  1.00 98.60           O  
ATOM   1471  CG1 VAL A  95      -5.385   4.113   6.159  1.00 98.60           C  
ATOM   1472 HG11 VAL A  95      -4.745   4.828   6.676  1.00 98.60           H  
ATOM   1473 HG12 VAL A  95      -5.354   3.161   6.690  1.00 98.60           H  
ATOM   1474 HG13 VAL A  95      -5.008   3.947   5.151  1.00 98.60           H  
ATOM   1475  CG2 VAL A  95      -7.314   4.714   7.553  1.00 98.60           C  
ATOM   1476 HG21 VAL A  95      -6.664   5.375   8.126  1.00 98.60           H  
ATOM   1477 HG22 VAL A  95      -8.339   5.083   7.599  1.00 98.60           H  
ATOM   1478 HG23 VAL A  95      -7.262   3.723   8.003  1.00 98.60           H  
ATOM   1479  N   GLU A  96      -4.919   6.894   4.699  1.00 98.79           N  
ATOM   1480  H   GLU A  96      -4.814   7.181   5.662  1.00 98.79           H  
ATOM   1481  CA  GLU A  96      -3.811   7.148   3.797  1.00 98.79           C  
ATOM   1482  HA  GLU A  96      -4.079   6.816   2.793  1.00 98.79           H  
ATOM   1483  C   GLU A  96      -2.571   6.366   4.238  1.00 98.79           C  
ATOM   1484  CB  GLU A  96      -3.580   8.658   3.745  1.00 98.79           C  
ATOM   1485  HB2 GLU A  96      -4.538   9.151   3.587  1.00 98.79           H  
ATOM   1486  HB3 GLU A  96      -3.167   8.985   4.699  1.00 98.79           H  
ATOM   1487  O   GLU A  96      -2.157   6.436   5.393  1.00 98.79           O  
ATOM   1488  CG  GLU A  96      -2.637   9.079   2.617  1.00 98.79           C  
ATOM   1489  HG2 GLU A  96      -1.672   8.590   2.750  1.00 98.79           H  
ATOM   1490  HG3 GLU A  96      -3.054   8.752   1.664  1.00 98.79           H  
ATOM   1491  CD  GLU A  96      -2.438  10.599   2.587  1.00 98.79           C  
ATOM   1492  OE1 GLU A  96      -1.693  11.097   1.718  1.00 98.79           O  
ATOM   1493  OE2 GLU A  96      -2.947  11.340   3.448  1.00 98.79           O  
ATOM   1494  N   VAL A  97      -1.965   5.647   3.296  1.00 98.83           N  
ATOM   1495  H   VAL A  97      -2.403   5.614   2.387  1.00 98.83           H  
ATOM   1496  CA  VAL A  97      -0.688   4.946   3.430  1.00 98.83           C  
ATOM   1497  HA  VAL A  97      -0.323   5.040   4.453  1.00 98.83           H  
ATOM   1498  C   VAL A  97       0.301   5.617   2.484  1.00 98.83           C  
ATOM   1499  CB  VAL A  97      -0.832   3.445   3.100  1.00 98.83           C  
ATOM   1500  HB  VAL A  97      -1.106   3.332   2.051  1.00 98.83           H  
ATOM   1501  O   VAL A  97       0.179   5.500   1.264  1.00 98.83           O  
ATOM   1502  CG1 VAL A  97       0.490   2.701   3.330  1.00 98.83           C  
ATOM   1503 HG11 VAL A  97       1.275   3.113   2.696  1.00 98.83           H  
ATOM   1504 HG12 VAL A  97       0.368   1.649   3.075  1.00 98.83           H  
ATOM   1505 HG13 VAL A  97       0.789   2.782   4.375  1.00 98.83           H  
ATOM   1506  CG2 VAL A  97      -1.924   2.767   3.938  1.00 98.83           C  
ATOM   1507 HG21 VAL A  97      -1.739   2.926   5.000  1.00 98.83           H  
ATOM   1508 HG22 VAL A  97      -1.945   1.697   3.730  1.00 98.83           H  
ATOM   1509 HG23 VAL A  97      -2.900   3.181   3.685  1.00 98.83           H  
ATOM   1510  N   ARG A  98       1.287   6.329   3.027  1.00 98.75           N  
ATOM   1511  H   ARG A  98       1.316   6.390   4.035  1.00 98.75           H  
ATOM   1512  CA  ARG A  98       2.396   6.915   2.263  1.00 98.75           C  
ATOM   1513  HA  ARG A  98       2.187   6.863   1.195  1.00 98.75           H  
ATOM   1514  C   ARG A  98       3.647   6.104   2.538  1.00 98.75           C  
ATOM   1515  CB  ARG A  98       2.631   8.381   2.645  1.00 98.75           C  
ATOM   1516  HB2 ARG A  98       2.985   8.410   3.676  1.00 98.75           H  
ATOM   1517  HB3 ARG A  98       3.420   8.783   2.010  1.00 98.75           H  
ATOM   1518  O   ARG A  98       4.032   5.949   3.695  1.00 98.75           O  
ATOM   1519  CG  ARG A  98       1.397   9.282   2.531  1.00 98.75           C  
ATOM   1520  HG2 ARG A  98       1.094   9.373   1.488  1.00 98.75           H  
ATOM   1521  HG3 ARG A  98       0.579   8.862   3.116  1.00 98.75           H  
ATOM   1522  CD  ARG A  98       1.738  10.663   3.101  1.00 98.75           C  
ATOM   1523  HD2 ARG A  98       2.509  11.124   2.484  1.00 98.75           H  
ATOM   1524  HD3 ARG A  98       2.129  10.532   4.110  1.00 98.75           H  
ATOM   1525  NE  ARG A  98       0.557  11.534   3.135  1.00 98.75           N  
ATOM   1526  HE  ARG A  98      -0.121  11.415   2.397  1.00 98.75           H  
ATOM   1527  NH1 ARG A  98       0.879  12.609   5.156  1.00 98.75           N  
ATOM   1528 HH11 ARG A  98       1.584  11.946   5.446  1.00 98.75           H  
ATOM   1529 HH12 ARG A  98       0.499  13.139   5.927  1.00 98.75           H  
ATOM   1530  NH2 ARG A  98      -0.925  13.042   3.929  1.00 98.75           N  
ATOM   1531 HH21 ARG A  98      -1.280  13.585   4.703  1.00 98.75           H  
ATOM   1532 HH22 ARG A  98      -1.619  12.580   3.358  1.00 98.75           H  
ATOM   1533  CZ  ARG A  98       0.188  12.391   4.068  1.00 98.75           C  
ATOM   1534  N   VAL A  99       4.290   5.612   1.493  1.00 98.32           N  
ATOM   1535  H   VAL A  99       3.938   5.791   0.563  1.00 98.32           H  
ATOM   1536  CA  VAL A  99       5.541   4.863   1.614  1.00 98.32           C  
ATOM   1537  HA  VAL A  99       5.736   4.653   2.665  1.00 98.32           H  
ATOM   1538  C   VAL A  99       6.680   5.728   1.096  1.00 98.32           C  
ATOM   1539  CB  VAL A  99       5.455   3.508   0.896  1.00 98.32           C  
ATOM   1540  HB  VAL A  99       5.447   3.679  -0.180  1.00 98.32           H  
ATOM   1541  O   VAL A  99       6.504   6.488   0.150  1.00 98.32           O  
ATOM   1542  CG1 VAL A  99       6.658   2.623   1.233  1.00 98.32           C  
ATOM   1543 HG11 VAL A  99       6.531   1.635   0.792  1.00 98.32           H  
ATOM   1544 HG12 VAL A  99       6.758   2.517   2.314  1.00 98.32           H  
ATOM   1545 HG13 VAL A  99       7.573   3.056   0.829  1.00 98.32           H  
ATOM   1546  CG2 VAL A  99       4.181   2.735   1.269  1.00 98.32           C  
ATOM   1547 HG21 VAL A  99       4.176   1.772   0.757  1.00 98.32           H  
ATOM   1548 HG22 VAL A  99       3.296   3.282   0.945  1.00 98.32           H  
ATOM   1549 HG23 VAL A  99       4.137   2.578   2.347  1.00 98.32           H  
ATOM   1550  N   GLU A 100       7.842   5.629   1.723  1.00 96.74           N  
ATOM   1551  H   GLU A 100       7.881   5.071   2.564  1.00 96.74           H  
ATOM   1552  CA  GLU A 100       9.082   6.258   1.289  1.00 96.74           C  
ATOM   1553  HA  GLU A 100       8.985   6.585   0.254  1.00 96.74           H  
ATOM   1554  C   GLU A 100      10.216   5.237   1.369  1.00 96.74           C  
ATOM   1555  CB  GLU A 100       9.346   7.501   2.148  1.00 96.74           C  
ATOM   1556  HB2 GLU A 100       9.305   7.229   3.203  1.00 96.74           H  
ATOM   1557  HB3 GLU A 100       8.550   8.218   1.944  1.00 96.74           H  
ATOM   1558  O   GLU A 100      10.512   4.722   2.448  1.00 96.74           O  
ATOM   1559  CG  GLU A 100      10.702   8.165   1.861  1.00 96.74           C  
ATOM   1560  HG2 GLU A 100      10.786   8.331   0.787  1.00 96.74           H  
ATOM   1561  HG3 GLU A 100      11.506   7.495   2.167  1.00 96.74           H  
ATOM   1562  CD  GLU A 100      10.870   9.508   2.587  1.00 96.74           C  
ATOM   1563  OE1 GLU A 100      11.844  10.228   2.278  1.00 96.74           O  
ATOM   1564  OE2 GLU A 100       9.925   9.996   3.244  1.00 96.74           O  
ATOM   1565  N   PHE A 101      10.848   4.957   0.231  1.00 92.13           N  
ATOM   1566  H   PHE A 101      10.518   5.390  -0.619  1.00 92.13           H  
ATOM   1567  CA  PHE A 101      12.041   4.119   0.136  1.00 92.13           C  
ATOM   1568  HA  PHE A 101      12.120   3.498   1.028  1.00 92.13           H  
ATOM   1569  C   PHE A 101      13.286   5.007   0.058  1.00 92.13           C  
ATOM   1570  CB  PHE A 101      11.937   3.178  -1.072  1.00 92.13           C  
ATOM   1571  HB2 PHE A 101      12.813   2.530  -1.084  1.00 92.13           H  
ATOM   1572  HB3 PHE A 101      11.959   3.771  -1.986  1.00 92.13           H  
ATOM   1573  O   PHE A 101      13.395   5.869  -0.817  1.00 92.13           O  
ATOM   1574  CG  PHE A 101      10.691   2.310  -1.080  1.00 92.13           C  
ATOM   1575  CD1 PHE A 101      10.643   1.111  -0.345  1.00 92.13           C  
ATOM   1576  HD1 PHE A 101      11.501   0.790   0.226  1.00 92.13           H  
ATOM   1577  CD2 PHE A 101       9.566   2.710  -1.821  1.00 92.13           C  
ATOM   1578  HD2 PHE A 101       9.588   3.624  -2.395  1.00 92.13           H  
ATOM   1579  CE1 PHE A 101       9.469   0.332  -0.361  1.00 92.13           C  
ATOM   1580  HE1 PHE A 101       9.404  -0.587   0.202  1.00 92.13           H  
ATOM   1581  CE2 PHE A 101       8.403   1.930  -1.840  1.00 92.13           C  
ATOM   1582  HE2 PHE A 101       7.558   2.247  -2.432  1.00 92.13           H  
ATOM   1583  CZ  PHE A 101       8.354   0.738  -1.107  1.00 92.13           C  
ATOM   1584  HZ  PHE A 101       7.459   0.135  -1.114  1.00 92.13           H  
ATOM   1585  N   GLU A 102      14.227   4.797   0.974  1.00 88.34           N  
ATOM   1586  H   GLU A 102      14.077   4.073   1.662  1.00 88.34           H  
ATOM   1587  CA  GLU A 102      15.470   5.559   1.075  1.00 88.34           C  
ATOM   1588  HA  GLU A 102      15.698   6.011   0.109  1.00 88.34           H  
ATOM   1589  C   GLU A 102      16.618   4.613   1.447  1.00 88.34           C  
ATOM   1590  CB  GLU A 102      15.296   6.697   2.098  1.00 88.34           C  
ATOM   1591  HB2 GLU A 102      14.419   7.286   1.828  1.00 88.34           H  
ATOM   1592  HB3 GLU A 102      15.126   6.266   3.085  1.00 88.34           H  
ATOM   1593  O   GLU A 102      16.826   4.292   2.616  1.00 88.34           O  
ATOM   1594  CG  GLU A 102      16.516   7.632   2.135  1.00 88.34           C  
ATOM   1595  HG2 GLU A 102      16.621   8.097   1.155  1.00 88.34           H  
ATOM   1596  HG3 GLU A 102      17.416   7.045   2.322  1.00 88.34           H  
ATOM   1597  CD  GLU A 102      16.421   8.724   3.217  1.00 88.34           C  
ATOM   1598  OE1 GLU A 102      17.152   9.730   3.079  1.00 88.34           O  
ATOM   1599  OE2 GLU A 102      15.678   8.552   4.223  1.00 88.34           O  
ATOM   1600  N   GLY A 103      17.365   4.155   0.439  1.00 84.40           N  
ATOM   1601  H   GLY A 103      17.091   4.377  -0.507  1.00 84.40           H  
ATOM   1602  CA  GLY A 103      18.507   3.263   0.639  1.00 84.40           C  
ATOM   1603  HA2 GLY A 103      19.251   3.767   1.257  1.00 84.40           H  
ATOM   1604  HA3 GLY A 103      18.961   3.027  -0.324  1.00 84.40           H  
ATOM   1605  C   GLY A 103      18.109   1.947   1.308  1.00 84.40           C  
ATOM   1606  O   GLY A 103      17.377   1.146   0.734  1.00 84.40           O  
ATOM   1607  N   ASP A 104      18.603   1.732   2.525  1.00 88.45           N  
ATOM   1608  H   ASP A 104      19.103   2.477   2.989  1.00 88.45           H  
ATOM   1609  CA  ASP A 104      18.353   0.551   3.354  1.00 88.45           C  
ATOM   1610  HA  ASP A 104      18.180  -0.301   2.697  1.00 88.45           H  
ATOM   1611  C   ASP A 104      17.105   0.680   4.246  1.00 88.45           C  
ATOM   1612  CB  ASP A 104      19.621   0.246   4.173  1.00 88.45           C  
ATOM   1613  HB2 ASP A 104      19.502  -0.725   4.654  1.00 88.45           H  
ATOM   1614  HB3 ASP A 104      20.471   0.173   3.495  1.00 88.45           H  
ATOM   1615  O   ASP A 104      16.845  -0.198   5.074  1.00 88.45           O  
ATOM   1616  CG  ASP A 104      19.942   1.281   5.262  1.00 88.45           C  
ATOM   1617  OD1 ASP A 104      19.564   2.467   5.113  1.00 88.45           O  
ATOM   1618  OD2 ASP A 104      20.589   0.896   6.261  1.00 88.45           O  
ATOM   1619  N   LYS A 105      16.311   1.749   4.083  1.00 94.00           N  
ATOM   1620  H   LYS A 105      16.598   2.444   3.408  1.00 94.00           H  
ATOM   1621  CA  LYS A 105      15.117   2.030   4.889  1.00 94.00           C  
ATOM   1622  HA  LYS A 105      14.961   1.195   5.572  1.00 94.00           H  
ATOM   1623  C   LYS A 105      13.851   2.160   4.055  1.00 94.00           C  
ATOM   1624  CB  LYS A 105      15.331   3.294   5.731  1.00 94.00           C  
ATOM   1625  HB2 LYS A 105      15.599   4.122   5.074  1.00 94.00           H  
ATOM   1626  HB3 LYS A 105      14.404   3.543   6.247  1.00 94.00           H  
ATOM   1627  O   LYS A 105      13.841   2.747   2.974  1.00 94.00           O  
ATOM   1628  CG  LYS A 105      16.430   3.075   6.773  1.00 94.00           C  
ATOM   1629  HG2 LYS A 105      16.129   2.280   7.454  1.00 94.00           H  
ATOM   1630  HG3 LYS A 105      17.351   2.779   6.271  1.00 94.00           H  
ATOM   1631  CD  LYS A 105      16.697   4.354   7.561  1.00 94.00           C  
ATOM   1632  HD2 LYS A 105      16.899   5.165   6.861  1.00 94.00           H  
ATOM   1633  HD3 LYS A 105      15.830   4.598   8.175  1.00 94.00           H  
ATOM   1634  CE  LYS A 105      17.927   4.108   8.431  1.00 94.00           C  
ATOM   1635  HE2 LYS A 105      18.728   3.757   7.780  1.00 94.00           H  
ATOM   1636  HE3 LYS A 105      17.707   3.309   9.139  1.00 94.00           H  
ATOM   1637  NZ  LYS A 105      18.339   5.347   9.127  1.00 94.00           N  
ATOM   1638  HZ1 LYS A 105      19.184   5.175   9.652  1.00 94.00           H  
ATOM   1639  HZ2 LYS A 105      18.537   6.052   8.432  1.00 94.00           H  
ATOM   1640  HZ3 LYS A 105      17.603   5.672   9.737  1.00 94.00           H  
ATOM   1641  N   MET A 106      12.748   1.709   4.644  1.00 95.64           N  
ATOM   1642  H   MET A 106      12.860   1.242   5.533  1.00 95.64           H  
ATOM   1643  CA  MET A 106      11.393   1.996   4.187  1.00 95.64           C  
ATOM   1644  HA  MET A 106      11.437   2.694   3.350  1.00 95.64           H  
ATOM   1645  C   MET A 106      10.606   2.643   5.328  1.00 95.64           C  
ATOM   1646  CB  MET A 106      10.728   0.711   3.683  1.00 95.64           C  
ATOM   1647  HB2 MET A 106      11.353   0.257   2.914  1.00 95.64           H  
ATOM   1648  HB3 MET A 106      10.633   0.009   4.511  1.00 95.64           H  
ATOM   1649  O   MET A 106      10.453   2.049   6.397  1.00 95.64           O  
ATOM   1650  CG  MET A 106       9.347   0.999   3.079  1.00 95.64           C  
ATOM   1651  HG2 MET A 106       9.487   1.526   2.135  1.00 95.64           H  
ATOM   1652  HG3 MET A 106       8.788   1.663   3.738  1.00 95.64           H  
ATOM   1653  SD  MET A 106       8.324  -0.468   2.787  1.00 95.64           S  
ATOM   1654  CE  MET A 106       7.993  -0.872   4.507  1.00 95.64           C  
ATOM   1655  HE1 MET A 106       8.818  -1.468   4.898  1.00 95.64           H  
ATOM   1656  HE2 MET A 106       7.923   0.045   5.092  1.00 95.64           H  
ATOM   1657  HE3 MET A 106       7.046  -1.406   4.578  1.00 95.64           H  
ATOM   1658  N   ARG A 107      10.085   3.851   5.106  1.00 98.18           N  
ATOM   1659  H   ARG A 107      10.227   4.262   4.195  1.00 98.18           H  
ATOM   1660  CA  ARG A 107       9.197   4.547   6.047  1.00 98.18           C  
ATOM   1661  HA  ARG A 107       9.227   4.041   7.012  1.00 98.18           H  
ATOM   1662  C   ARG A 107       7.766   4.474   5.542  1.00 98.18           C  
ATOM   1663  CB  ARG A 107       9.636   6.000   6.279  1.00 98.18           C  
ATOM   1664  HB2 ARG A 107       9.492   6.573   5.363  1.00 98.18           H  
ATOM   1665  HB3 ARG A 107       9.007   6.433   7.056  1.00 98.18           H  
ATOM   1666  O   ARG A 107       7.502   4.742   4.375  1.00 98.18           O  
ATOM   1667  CG  ARG A 107      11.105   6.112   6.707  1.00 98.18           C  
ATOM   1668  HG2 ARG A 107      11.735   5.802   5.874  1.00 98.18           H  
ATOM   1669  HG3 ARG A 107      11.299   5.460   7.559  1.00 98.18           H  
ATOM   1670  CD  ARG A 107      11.453   7.553   7.083  1.00 98.18           C  
ATOM   1671  HD2 ARG A 107      11.092   7.754   8.092  1.00 98.18           H  
ATOM   1672  HD3 ARG A 107      10.950   8.226   6.389  1.00 98.18           H  
ATOM   1673  NE  ARG A 107      12.909   7.783   6.992  1.00 98.18           N  
ATOM   1674  HE  ARG A 107      13.470   7.035   6.610  1.00 98.18           H  
ATOM   1675  NH1 ARG A 107      12.877  10.005   7.526  1.00 98.18           N  
ATOM   1676 HH11 ARG A 107      13.310  10.916   7.480  1.00 98.18           H  
ATOM   1677 HH12 ARG A 107      11.912   9.883   7.800  1.00 98.18           H  
ATOM   1678  NH2 ARG A 107      14.759   9.088   6.763  1.00 98.18           N  
ATOM   1679 HH21 ARG A 107      15.161  10.014   6.750  1.00 98.18           H  
ATOM   1680 HH22 ARG A 107      15.076   8.562   5.961  1.00 98.18           H  
ATOM   1681  CZ  ARG A 107      13.512   8.949   7.103  1.00 98.18           C  
ATOM   1682  N   VAL A 108       6.843   4.118   6.423  1.00 98.68           N  
ATOM   1683  H   VAL A 108       7.149   3.873   7.354  1.00 98.68           H  
ATOM   1684  CA  VAL A 108       5.408   4.045   6.147  1.00 98.68           C  
ATOM   1685  HA  VAL A 108       5.215   4.327   5.112  1.00 98.68           H  
ATOM   1686  C   VAL A 108       4.715   5.034   7.065  1.00 98.68           C  
ATOM   1687  CB  VAL A 108       4.856   2.623   6.360  1.00 98.68           C  
ATOM   1688  HB  VAL A 108       4.937   2.355   7.413  1.00 98.68           H  
ATOM   1689  O   VAL A 108       4.742   4.860   8.280  1.00 98.68           O  
ATOM   1690  CG1 VAL A 108       3.383   2.550   5.946  1.00 98.68           C  
ATOM   1691 HG11 VAL A 108       2.993   1.547   6.126  1.00 98.68           H  
ATOM   1692 HG12 VAL A 108       2.790   3.251   6.534  1.00 98.68           H  
ATOM   1693 HG13 VAL A 108       3.277   2.794   4.889  1.00 98.68           H  
ATOM   1694  CG2 VAL A 108       5.641   1.587   5.549  1.00 98.68           C  
ATOM   1695 HG21 VAL A 108       5.240   0.591   5.733  1.00 98.68           H  
ATOM   1696 HG22 VAL A 108       6.683   1.595   5.870  1.00 98.68           H  
ATOM   1697 HG23 VAL A 108       5.587   1.818   4.485  1.00 98.68           H  
ATOM   1698  N   ARG A 109       4.099   6.067   6.499  1.00 98.79           N  
ATOM   1699  H   ARG A 109       4.105   6.122   5.491  1.00 98.79           H  
ATOM   1700  CA  ARG A 109       3.228   6.989   7.233  1.00 98.79           C  
ATOM   1701  HA  ARG A 109       3.422   6.902   8.302  1.00 98.79           H  
ATOM   1702  C   ARG A 109       1.784   6.594   7.004  1.00 98.79           C  
ATOM   1703  CB  ARG A 109       3.475   8.444   6.838  1.00 98.79           C  
ATOM   1704  HB2 ARG A 109       3.333   8.564   5.764  1.00 98.79           H  
ATOM   1705  HB3 ARG A 109       2.757   9.077   7.358  1.00 98.79           H  
ATOM   1706  O   ARG A 109       1.343   6.487   5.861  1.00 98.79           O  
ATOM   1707  CG  ARG A 109       4.886   8.879   7.221  1.00 98.79           C  
ATOM   1708  HG2 ARG A 109       5.623   8.251   6.723  1.00 98.79           H  
ATOM   1709  HG3 ARG A 109       5.007   8.788   8.301  1.00 98.79           H  
ATOM   1710  CD  ARG A 109       5.111  10.329   6.810  1.00 98.79           C  
ATOM   1711  HD2 ARG A 109       5.006  10.417   5.728  1.00 98.79           H  
ATOM   1712  HD3 ARG A 109       4.373  10.960   7.305  1.00 98.79           H  
ATOM   1713  NE  ARG A 109       6.456  10.722   7.220  1.00 98.79           N  
ATOM   1714  HE  ARG A 109       6.930  10.096   7.856  1.00 98.79           H  
ATOM   1715  NH1 ARG A 109       6.586  12.799   6.268  1.00 98.79           N  
ATOM   1716 HH11 ARG A 109       5.621  12.695   5.988  1.00 98.79           H  
ATOM   1717 HH12 ARG A 109       7.110  13.646   6.104  1.00 98.79           H  
ATOM   1718  NH2 ARG A 109       8.296  11.937   7.468  1.00 98.79           N  
ATOM   1719 HH21 ARG A 109       8.558  11.186   8.090  1.00 98.79           H  
ATOM   1720 HH22 ARG A 109       8.876  12.752   7.329  1.00 98.79           H  
ATOM   1721  CZ  ARG A 109       7.106  11.827   6.966  1.00 98.79           C  
ATOM   1722  N   LEU A 110       1.077   6.376   8.097  1.00 98.85           N  
ATOM   1723  H   LEU A 110       1.532   6.515   8.988  1.00 98.85           H  
ATOM   1724  CA  LEU A 110      -0.327   6.012   8.134  1.00 98.85           C  
ATOM   1725  HA  LEU A 110      -0.691   5.787   7.132  1.00 98.85           H  
ATOM   1726  C   LEU A 110      -1.099   7.187   8.708  1.00 98.85           C  
ATOM   1727  CB  LEU A 110      -0.515   4.780   9.029  1.00 98.85           C  
ATOM   1728  HB2 LEU A 110      -1.570   4.508   9.000  1.00 98.85           H  
ATOM   1729  HB3 LEU A 110      -0.265   5.056  10.053  1.00 98.85           H  
ATOM   1730  O   LEU A 110      -0.755   7.647   9.790  1.00 98.85           O  
ATOM   1731  CG  LEU A 110       0.320   3.550   8.651  1.00 98.85           C  
ATOM   1732  HG  LEU A 110       1.380   3.802   8.624  1.00 98.85           H  
ATOM   1733  CD1 LEU A 110       0.119   2.483   9.724  1.00 98.85           C  
ATOM   1734 HD11 LEU A 110       0.600   1.549   9.432  1.00 98.85           H  
ATOM   1735 HD12 LEU A 110       0.551   2.826  10.664  1.00 98.85           H  
ATOM   1736 HD13 LEU A 110      -0.945   2.300   9.877  1.00 98.85           H  
ATOM   1737  CD2 LEU A 110      -0.092   2.995   7.289  1.00 98.85           C  
ATOM   1738 HD21 LEU A 110      -1.156   2.758   7.294  1.00 98.85           H  
ATOM   1739 HD22 LEU A 110       0.484   2.096   7.070  1.00 98.85           H  
ATOM   1740 HD23 LEU A 110       0.111   3.738   6.517  1.00 98.85           H  
ATOM   1741  N   ARG A 111      -2.144   7.647   8.029  1.00 98.80           N  
ATOM   1742  H   ARG A 111      -2.350   7.230   7.132  1.00 98.80           H  
ATOM   1743  CA  ARG A 111      -3.043   8.679   8.548  1.00 98.80           C  
ATOM   1744  HA  ARG A 111      -2.817   8.864   9.598  1.00 98.80           H  
ATOM   1745  C   ARG A 111      -4.477   8.194   8.478  1.00 98.80           C  
ATOM   1746  CB  ARG A 111      -2.814   9.983   7.783  1.00 98.80           C  
ATOM   1747  HB2 ARG A 111      -3.006   9.816   6.723  1.00 98.80           H  
ATOM   1748  HB3 ARG A 111      -1.775  10.286   7.907  1.00 98.80           H  
ATOM   1749  O   ARG A 111      -4.914   7.731   7.426  1.00 98.80           O  
ATOM   1750  CG  ARG A 111      -3.727  11.102   8.281  1.00 98.80           C  
ATOM   1751  HG2 ARG A 111      -3.552  11.286   9.341  1.00 98.80           H  
ATOM   1752  HG3 ARG A 111      -4.771  10.830   8.128  1.00 98.80           H  
ATOM   1753  CD  ARG A 111      -3.427  12.365   7.482  1.00 98.80           C  
ATOM   1754  HD2 ARG A 111      -2.412  12.692   7.707  1.00 98.80           H  
ATOM   1755  HD3 ARG A 111      -3.505  12.137   6.419  1.00 98.80           H  
ATOM   1756  NE  ARG A 111      -4.416  13.391   7.811  1.00 98.80           N  
ATOM   1757  HE  ARG A 111      -5.380  13.093   7.759  1.00 98.80           H  
ATOM   1758  NH1 ARG A 111      -3.023  15.147   8.310  1.00 98.80           N  
ATOM   1759 HH11 ARG A 111      -2.242  14.507   8.277  1.00 98.80           H  
ATOM   1760 HH12 ARG A 111      -2.911  16.052   8.744  1.00 98.80           H  
ATOM   1761  NH2 ARG A 111      -5.264  15.321   8.519  1.00 98.80           N  
ATOM   1762 HH21 ARG A 111      -5.206  16.241   8.932  1.00 98.80           H  
ATOM   1763 HH22 ARG A 111      -6.134  14.809   8.481  1.00 98.80           H  
ATOM   1764  CZ  ARG A 111      -4.217  14.623   8.206  1.00 98.80           C  
ATOM   1765  N   ASN A 112      -5.199   8.308   9.585  1.00 98.64           N  
ATOM   1766  H   ASN A 112      -4.771   8.716  10.404  1.00 98.64           H  
ATOM   1767  CA  ASN A 112      -6.604   7.936   9.658  1.00 98.64           C  
ATOM   1768  HA  ASN A 112      -6.899   7.400   8.756  1.00 98.64           H  
ATOM   1769  C   ASN A 112      -7.477   9.190   9.726  1.00 98.64           C  
ATOM   1770  CB  ASN A 112      -6.792   6.988  10.848  1.00 98.64           C  
ATOM   1771  HB2 ASN A 112      -6.156   6.111  10.726  1.00 98.64           H  
ATOM   1772  HB3 ASN A 112      -6.506   7.512  11.760  1.00 98.64           H  
ATOM   1773  O   ASN A 112      -7.533   9.859  10.752  1.00 98.64           O  
ATOM   1774  CG  ASN A 112      -8.219   6.513  10.999  1.00 98.64           C  
ATOM   1775  ND2 ASN A 112      -8.533   5.863  12.089  1.00 98.64           N  
ATOM   1776 HD21 ASN A 112      -7.811   5.628  12.755  1.00 98.64           H  
ATOM   1777 HD22 ASN A 112      -9.485   5.543  12.201  1.00 98.64           H  
ATOM   1778  OD1 ASN A 112      -9.058   6.692  10.132  1.00 98.64           O  
ATOM   1779  N   ASP A 113      -8.181   9.486   8.637  1.00 98.15           N  
ATOM   1780  H   ASP A 113      -8.160   8.843   7.858  1.00 98.15           H  
ATOM   1781  CA  ASP A 113      -9.146  10.586   8.563  1.00 98.15           C  
ATOM   1782  HA  ASP A 113      -8.958  11.280   9.382  1.00 98.15           H  
ATOM   1783  C   ASP A 113     -10.599  10.085   8.756  1.00 98.15           C  
ATOM   1784  CB  ASP A 113      -8.949  11.379   7.256  1.00 98.15           C  
ATOM   1785  HB2 ASP A 113      -9.729  12.137   7.183  1.00 98.15           H  
ATOM   1786  HB3 ASP A 113      -9.076  10.698   6.415  1.00 98.15           H  
ATOM   1787  O   ASP A 113     -11.549  10.824   8.505  1.00 98.15           O  
ATOM   1788  CG  ASP A 113      -7.597  12.106   7.123  1.00 98.15           C  
ATOM   1789  OD1 ASP A 113      -7.173  12.856   8.042  1.00 98.15           O  
ATOM   1790  OD2 ASP A 113      -6.984  11.993   6.038  1.00 98.15           O  
ATOM   1791  N   SER A 114     -10.794   8.835   9.198  1.00 96.47           N  
ATOM   1792  H   SER A 114      -9.980   8.273   9.400  1.00 96.47           H  
ATOM   1793  CA  SER A 114     -12.110   8.289   9.555  1.00 96.47           C  
ATOM   1794  HA  SER A 114     -12.853   8.755   8.907  1.00 96.47           H  
ATOM   1795  C   SER A 114     -12.510   8.602  11.002  1.00 96.47           C  
ATOM   1796  CB  SER A 114     -12.175   6.781   9.287  1.00 96.47           C  
ATOM   1797  HB2 SER A 114     -11.689   6.548   8.339  1.00 96.47           H  
ATOM   1798  HB3 SER A 114     -13.222   6.482   9.233  1.00 96.47           H  
ATOM   1799  O   SER A 114     -11.699   9.031  11.822  1.00 96.47           O  
ATOM   1800  OG  SER A 114     -11.580   6.026  10.307  1.00 96.47           O  
ATOM   1801  HG  SER A 114     -10.639   6.212  10.286  1.00 96.47           H  
ATOM   1802  N   SER A 115     -13.776   8.348  11.343  1.00 95.90           N  
ATOM   1803  H   SER A 115     -14.415   8.012  10.637  1.00 95.90           H  
ATOM   1804  CA  SER A 115     -14.310   8.536  12.698  1.00 95.90           C  
ATOM   1805  HA  SER A 115     -13.837   9.415  13.136  1.00 95.90           H  
ATOM   1806  C   SER A 115     -14.045   7.368  13.658  1.00 95.90           C  
ATOM   1807  CB  SER A 115     -15.813   8.813  12.614  1.00 95.90           C  
ATOM   1808  HB2 SER A 115     -15.976   9.702  12.004  1.00 95.90           H  
ATOM   1809  HB3 SER A 115     -16.213   8.998  13.611  1.00 95.90           H  
ATOM   1810  O   SER A 115     -14.435   7.445  14.821  1.00 95.90           O  
ATOM   1811  OG  SER A 115     -16.488   7.718  12.022  1.00 95.90           O  
ATOM   1812  HG  SER A 115     -16.503   6.986  12.643  1.00 95.90           H  
ATOM   1813  N   THR A 116     -13.431   6.276  13.197  1.00 95.64           N  
ATOM   1814  H   THR A 116     -13.078   6.279  12.251  1.00 95.64           H  
ATOM   1815  CA  THR A 116     -13.160   5.074  14.005  1.00 95.64           C  
ATOM   1816  HA  THR A 116     -13.383   5.293  15.049  1.00 95.64           H  
ATOM   1817  C   THR A 116     -11.694   4.661  13.905  1.00 95.64           C  
ATOM   1818  CB  THR A 116     -14.037   3.887  13.583  1.00 95.64           C  
ATOM   1819  HB  THR A 116     -13.727   3.001  14.136  1.00 95.64           H  
ATOM   1820  O   THR A 116     -11.071   4.912  12.877  1.00 95.64           O  
ATOM   1821  CG2 THR A 116     -15.516   4.145  13.872  1.00 95.64           C  
ATOM   1822 HG21 THR A 116     -15.652   4.373  14.929  1.00 95.64           H  
ATOM   1823 HG22 THR A 116     -15.878   4.977  13.268  1.00 95.64           H  
ATOM   1824 HG23 THR A 116     -16.090   3.252  13.623  1.00 95.64           H  
ATOM   1825  OG1 THR A 116     -13.913   3.630  12.203  1.00 95.64           O  
ATOM   1826  HG1 THR A 116     -12.979   3.607  11.982  1.00 95.64           H  
ATOM   1827  N   PRO A 117     -11.116   4.005  14.925  1.00 98.01           N  
ATOM   1828  CA  PRO A 117      -9.780   3.433  14.804  1.00 98.01           C  
ATOM   1829  HA  PRO A 117      -9.067   4.245  14.661  1.00 98.01           H  
ATOM   1830  C   PRO A 117      -9.679   2.455  13.630  1.00 98.01           C  
ATOM   1831  CB  PRO A 117      -9.492   2.741  16.138  1.00 98.01           C  
ATOM   1832  HB2 PRO A 117      -9.773   1.689  16.086  1.00 98.01           H  
ATOM   1833  HB3 PRO A 117      -8.446   2.843  16.426  1.00 98.01           H  
ATOM   1834  O   PRO A 117     -10.642   1.755  13.308  1.00 98.01           O  
ATOM   1835  CG  PRO A 117     -10.418   3.462  17.116  1.00 98.01           C  
ATOM   1836  HG2 PRO A 117      -9.948   4.387  17.449  1.00 98.01           H  
ATOM   1837  HG3 PRO A 117     -10.673   2.834  17.970  1.00 98.01           H  
ATOM   1838  CD  PRO A 117     -11.643   3.782  16.261  1.00 98.01           C  
ATOM   1839  HD2 PRO A 117     -12.144   4.666  16.657  1.00 98.01           H  
ATOM   1840  HD3 PRO A 117     -12.320   2.928  16.248  1.00 98.01           H  
ATOM   1841  N   VAL A 118      -8.500   2.409  13.017  1.00 98.49           N  
ATOM   1842  H   VAL A 118      -7.766   3.026  13.335  1.00 98.49           H  
ATOM   1843  CA  VAL A 118      -8.161   1.469  11.945  1.00 98.49           C  
ATOM   1844  HA  VAL A 118      -8.973   0.756  11.804  1.00 98.49           H  
ATOM   1845  C   VAL A 118      -6.925   0.692  12.362  1.00 98.49           C  
ATOM   1846  CB  VAL A 118      -7.936   2.205  10.616  1.00 98.49           C  
ATOM   1847  HB  VAL A 118      -7.164   2.963  10.749  1.00 98.49           H  
ATOM   1848  O   VAL A 118      -5.966   1.275  12.864  1.00 98.49           O  
ATOM   1849  CG1 VAL A 118      -7.495   1.244   9.508  1.00 98.49           C  
ATOM   1850 HG11 VAL A 118      -6.540   0.779   9.751  1.00 98.49           H  
ATOM   1851 HG12 VAL A 118      -8.250   0.472   9.358  1.00 98.49           H  
ATOM   1852 HG13 VAL A 118      -7.384   1.779   8.565  1.00 98.49           H  
ATOM   1853  CG2 VAL A 118      -9.232   2.892  10.171  1.00 98.49           C  
ATOM   1854 HG21 VAL A 118     -10.003   2.147   9.974  1.00 98.49           H  
ATOM   1855 HG22 VAL A 118      -9.595   3.571  10.942  1.00 98.49           H  
ATOM   1856 HG23 VAL A 118      -9.051   3.484   9.273  1.00 98.49           H  
ATOM   1857  N   GLU A 119      -6.934  -0.615  12.148  1.00 98.68           N  
ATOM   1858  H   GLU A 119      -7.728  -1.022  11.675  1.00 98.68           H  
ATOM   1859  CA  GLU A 119      -5.767  -1.468  12.318  1.00 98.68           C  
ATOM   1860  HA  GLU A 119      -5.052  -0.965  12.970  1.00 98.68           H  
ATOM   1861  C   GLU A 119      -5.082  -1.686  10.965  1.00 98.68           C  
ATOM   1862  CB  GLU A 119      -6.175  -2.766  13.026  1.00 98.68           C  
ATOM   1863  HB2 GLU A 119      -6.692  -2.499  13.947  1.00 98.68           H  
ATOM   1864  HB3 GLU A 119      -6.855  -3.342  12.398  1.00 98.68           H  
ATOM   1865  O   GLU A 119      -5.720  -1.997   9.961  1.00 98.68           O  
ATOM   1866  CG  GLU A 119      -4.950  -3.614  13.379  1.00 98.68           C  
ATOM   1867  HG2 GLU A 119      -4.584  -4.111  12.481  1.00 98.68           H  
ATOM   1868  HG3 GLU A 119      -4.157  -2.954  13.729  1.00 98.68           H  
ATOM   1869  CD  GLU A 119      -5.260  -4.634  14.483  1.00 98.68           C  
ATOM   1870  OE1 GLU A 119      -5.453  -5.827  14.175  1.00 98.68           O  
ATOM   1871  OE2 GLU A 119      -5.201  -4.223  15.663  1.00 98.68           O  
ATOM   1872  N   VAL A 120      -3.767  -1.483  10.920  1.00 98.81           N  
ATOM   1873  H   VAL A 120      -3.306  -1.167  11.761  1.00 98.81           H  
ATOM   1874  CA  VAL A 120      -2.951  -1.680   9.723  1.00 98.81           C  
ATOM   1875  HA  VAL A 120      -3.591  -2.046   8.920  1.00 98.81           H  
ATOM   1876  C   VAL A 120      -1.894  -2.736  10.006  1.00 98.81           C  
ATOM   1877  CB  VAL A 120      -2.319  -0.368   9.224  1.00 98.81           C  
ATOM   1878  HB  VAL A 120      -1.602  -0.008   9.962  1.00 98.81           H  
ATOM   1879  O   VAL A 120      -1.000  -2.537  10.831  1.00 98.81           O  
ATOM   1880  CG1 VAL A 120      -1.583  -0.606   7.895  1.00 98.81           C  
ATOM   1881 HG11 VAL A 120      -0.780  -1.330   8.032  1.00 98.81           H  
ATOM   1882 HG12 VAL A 120      -2.280  -0.983   7.147  1.00 98.81           H  
ATOM   1883 HG13 VAL A 120      -1.146   0.328   7.542  1.00 98.81           H  
ATOM   1884  CG2 VAL A 120      -3.373   0.724   8.992  1.00 98.81           C  
ATOM   1885 HG21 VAL A 120      -4.152   0.354   8.325  1.00 98.81           H  
ATOM   1886 HG22 VAL A 120      -2.913   1.611   8.556  1.00 98.81           H  
ATOM   1887 HG23 VAL A 120      -3.826   1.008   9.942  1.00 98.81           H  
ATOM   1888  N   HIS A 121      -1.960  -3.846   9.277  1.00 98.73           N  
ATOM   1889  H   HIS A 121      -2.743  -3.942   8.647  1.00 98.73           H  
ATOM   1890  CA  HIS A 121      -0.924  -4.872   9.260  1.00 98.73           C  
ATOM   1891  HA  HIS A 121      -0.353  -4.811  10.186  1.00 98.73           H  
ATOM   1892  C   HIS A 121       0.011  -4.634   8.081  1.00 98.73           C  
ATOM   1893  CB  HIS A 121      -1.520  -6.276   9.190  1.00 98.73           C  
ATOM   1894  HB2 HIS A 121      -1.886  -6.470   8.182  1.00 98.73           H  
ATOM   1895  HB3 HIS A 121      -0.730  -7.000   9.392  1.00 98.73           H  
ATOM   1896  O   HIS A 121      -0.389  -4.703   6.919  1.00 98.73           O  
ATOM   1897  CG  HIS A 121      -2.638  -6.503  10.159  1.00 98.73           C  
ATOM   1898  CD2 HIS A 121      -3.976  -6.398   9.890  1.00 98.73           C  
ATOM   1899  HD2 HIS A 121      -4.433  -6.130   8.949  1.00 98.73           H  
ATOM   1900  ND1 HIS A 121      -2.504  -6.836  11.487  1.00 98.73           N  
ATOM   1901  HD1 HIS A 121      -1.652  -6.823  12.029  1.00 98.73           H  
ATOM   1902  CE1 HIS A 121      -3.741  -6.957  11.999  1.00 98.73           C  
ATOM   1903  HE1 HIS A 121      -3.982  -7.186  13.027  1.00 98.73           H  
ATOM   1904  NE2 HIS A 121      -4.655  -6.712  11.055  1.00 98.73           N  
ATOM   1905  N   ILE A 122       1.275  -4.388   8.385  1.00 98.69           N  
ATOM   1906  H   ILE A 122       1.521  -4.351   9.364  1.00 98.69           H  
ATOM   1907  CA  ILE A 122       2.334  -4.153   7.415  1.00 98.69           C  
ATOM   1908  HA  ILE A 122       1.892  -3.995   6.431  1.00 98.69           H  
ATOM   1909  C   ILE A 122       3.218  -5.395   7.374  1.00 98.69           C  
ATOM   1910  CB  ILE A 122       3.144  -2.893   7.782  1.00 98.69           C  
ATOM   1911  HB  ILE A 122       3.711  -3.110   8.687  1.00 98.69           H  
ATOM   1912  O   ILE A 122       3.704  -5.842   8.416  1.00 98.69           O  
ATOM   1913  CG1 ILE A 122       2.247  -1.669   8.080  1.00 98.69           C  
ATOM   1914 HG12 ILE A 122       1.515  -1.923   8.846  1.00 98.69           H  
ATOM   1915 HG13 ILE A 122       1.706  -1.377   7.180  1.00 98.69           H  
ATOM   1916  CG2 ILE A 122       4.127  -2.610   6.632  1.00 98.69           C  
ATOM   1917 HG21 ILE A 122       4.702  -1.701   6.814  1.00 98.69           H  
ATOM   1918 HG22 ILE A 122       4.840  -3.430   6.546  1.00 98.69           H  
ATOM   1919 HG23 ILE A 122       3.588  -2.507   5.690  1.00 98.69           H  
ATOM   1920  CD1 ILE A 122       3.026  -0.465   8.617  1.00 98.69           C  
ATOM   1921 HD11 ILE A 122       2.327   0.320   8.903  1.00 98.69           H  
ATOM   1922 HD12 ILE A 122       3.602  -0.761   9.494  1.00 98.69           H  
ATOM   1923 HD13 ILE A 122       3.695  -0.061   7.857  1.00 98.69           H  
ATOM   1924  N   LYS A 123       3.462  -5.938   6.182  1.00 98.26           N  
ATOM   1925  H   LYS A 123       3.007  -5.523   5.381  1.00 98.26           H  
ATOM   1926  CA  LYS A 123       4.411  -7.033   5.958  1.00 98.26           C  
ATOM   1927  HA  LYS A 123       4.944  -7.232   6.888  1.00 98.26           H  
ATOM   1928  C   LYS A 123       5.451  -6.636   4.921  1.00 98.26           C  
ATOM   1929  CB  LYS A 123       3.659  -8.306   5.568  1.00 98.26           C  
ATOM   1930  HB2 LYS A 123       2.960  -8.565   6.364  1.00 98.26           H  
ATOM   1931  HB3 LYS A 123       3.092  -8.117   4.656  1.00 98.26           H  
ATOM   1932  O   LYS A 123       5.105  -6.179   3.834  1.00 98.26           O  
ATOM   1933  CG  LYS A 123       4.620  -9.478   5.332  1.00 98.26           C  
ATOM   1934  HG2 LYS A 123       5.340  -9.216   4.556  1.00 98.26           H  
ATOM   1935  HG3 LYS A 123       5.160  -9.710   6.250  1.00 98.26           H  
ATOM   1936  CD  LYS A 123       3.846 -10.703   4.858  1.00 98.26           C  
ATOM   1937  HD2 LYS A 123       3.166 -11.043   5.639  1.00 98.26           H  
ATOM   1938  HD3 LYS A 123       3.270 -10.423   3.976  1.00 98.26           H  
ATOM   1939  CE  LYS A 123       4.841 -11.804   4.488  1.00 98.26           C  
ATOM   1940  HE2 LYS A 123       5.637 -11.357   3.892  1.00 98.26           H  
ATOM   1941  HE3 LYS A 123       5.310 -12.197   5.390  1.00 98.26           H  
ATOM   1942  NZ  LYS A 123       4.168 -12.868   3.710  1.00 98.26           N  
ATOM   1943  HZ1 LYS A 123       3.438 -13.313   4.247  1.00 98.26           H  
ATOM   1944  HZ2 LYS A 123       4.847 -13.551   3.404  1.00 98.26           H  
ATOM   1945  HZ3 LYS A 123       3.744 -12.449   2.895  1.00 98.26           H  
ATOM   1946  N   VAL A 124       6.718  -6.851   5.259  1.00 95.36           N  
ATOM   1947  H   VAL A 124       6.901  -7.241   6.172  1.00 95.36           H  
ATOM   1948  CA  VAL A 124       7.883  -6.459   4.462  1.00 95.36           C  
ATOM   1949  HA  VAL A 124       7.608  -6.327   3.416  1.00 95.36           H  
ATOM   1950  C   VAL A 124       8.933  -7.554   4.582  1.00 95.36           C  
ATOM   1951  CB  VAL A 124       8.453  -5.143   4.999  1.00 95.36           C  
ATOM   1952  HB  VAL A 124       8.737  -5.275   6.043  1.00 95.36           H  
ATOM   1953  O   VAL A 124       9.519  -7.742   5.647  1.00 95.36           O  
ATOM   1954  CG1 VAL A 124       9.681  -4.713   4.206  1.00 95.36           C  
ATOM   1955 HG11 VAL A 124      10.013  -3.754   4.604  1.00 95.36           H  
ATOM   1956 HG12 VAL A 124       9.432  -4.624   3.149  1.00 95.36           H  
ATOM   1957 HG13 VAL A 124      10.495  -5.428   4.333  1.00 95.36           H  
ATOM   1958  CG2 VAL A 124       7.443  -4.000   4.938  1.00 95.36           C  
ATOM   1959 HG21 VAL A 124       7.314  -3.650   3.914  1.00 95.36           H  
ATOM   1960 HG22 VAL A 124       6.476  -4.294   5.345  1.00 95.36           H  
ATOM   1961 HG23 VAL A 124       7.813  -3.210   5.591  1.00 95.36           H  
ATOM   1962  N   GLY A 125       9.145  -8.319   3.510  1.00 91.49           N  
ATOM   1963  H   GLY A 125       8.688  -8.086   2.640  1.00 91.49           H  
ATOM   1964  CA  GLY A 125       9.922  -9.556   3.595  1.00 91.49           C  
ATOM   1965  HA2 GLY A 125       9.872 -10.092   2.648  1.00 91.49           H  
ATOM   1966  HA3 GLY A 125      10.964  -9.311   3.800  1.00 91.49           H  
ATOM   1967  C   GLY A 125       9.379 -10.470   4.705  1.00 91.49           C  
ATOM   1968  O   GLY A 125       8.213 -10.879   4.665  1.00 91.49           O  
ATOM   1969  N   ASP A 126      10.220 -10.740   5.705  1.00 91.69           N  
ATOM   1970  H   ASP A 126      11.155 -10.361   5.657  1.00 91.69           H  
ATOM   1971  CA  ASP A 126       9.890 -11.562   6.877  1.00 91.69           C  
ATOM   1972  HA  ASP A 126       9.117 -12.279   6.601  1.00 91.69           H  
ATOM   1973  C   ASP A 126       9.357 -10.749   8.070  1.00 91.69           C  
ATOM   1974  CB  ASP A 126      11.132 -12.360   7.299  1.00 91.69           C  
ATOM   1975  HB2 ASP A 126      11.897 -11.666   7.647  1.00 91.69           H  
ATOM   1976  HB3 ASP A 126      10.870 -13.019   8.127  1.00 91.69           H  
ATOM   1977  O   ASP A 126       8.816 -11.322   9.018  1.00 91.69           O  
ATOM   1978  CG  ASP A 126      11.691 -13.210   6.157  1.00 91.69           C  
ATOM   1979  OD1 ASP A 126      10.881 -13.905   5.503  1.00 91.69           O  
ATOM   1980  OD2 ASP A 126      12.920 -13.111   5.930  1.00 91.69           O  
ATOM   1981  N   GLU A 127       9.486  -9.419   8.043  1.00 96.02           N  
ATOM   1982  H   GLU A 127       9.802  -8.974   7.193  1.00 96.02           H  
ATOM   1983  CA  GLU A 127       9.040  -8.554   9.131  1.00 96.02           C  
ATOM   1984  HA  GLU A 127       9.198  -9.098  10.062  1.00 96.02           H  
ATOM   1985  C   GLU A 127       7.542  -8.256   9.012  1.00 96.02           C  
ATOM   1986  CB  GLU A 127       9.898  -7.278   9.210  1.00 96.02           C  
ATOM   1987  HB2 GLU A 127      10.946  -7.562   9.119  1.00 96.02           H  
ATOM   1988  HB3 GLU A 127       9.640  -6.608   8.390  1.00 96.02           H  
ATOM   1989  O   GLU A 127       7.008  -8.012   7.925  1.00 96.02           O  
ATOM   1990  CG  GLU A 127       9.696  -6.560  10.558  1.00 96.02           C  
ATOM   1991  HG2 GLU A 127       9.871  -7.275  11.362  1.00 96.02           H  
ATOM   1992  HG3 GLU A 127       8.658  -6.234  10.629  1.00 96.02           H  
ATOM   1993  CD  GLU A 127      10.608  -5.343  10.777  1.00 96.02           C  
ATOM   1994  OE1 GLU A 127      10.314  -4.576  11.728  1.00 96.02           O  
ATOM   1995  OE2 GLU A 127      11.568  -5.138  10.007  1.00 96.02           O  
ATOM   1996  N   LYS A 128       6.854  -8.267  10.156  1.00 97.68           N  
ATOM   1997  H   LYS A 128       7.363  -8.433  11.013  1.00 97.68           H  
ATOM   1998  CA  LYS A 128       5.444  -7.899  10.279  1.00 97.68           C  
ATOM   1999  HA  LYS A 128       5.121  -7.416   9.357  1.00 97.68           H  
ATOM   2000  C   LYS A 128       5.275  -6.912  11.420  1.00 97.68           C  
ATOM   2001  CB  LYS A 128       4.568  -9.131  10.527  1.00 97.68           C  
ATOM   2002  HB2 LYS A 128       4.910  -9.626  11.436  1.00 97.68           H  
ATOM   2003  HB3 LYS A 128       3.542  -8.799  10.684  1.00 97.68           H  
ATOM   2004  O   LYS A 128       5.825  -7.127  12.498  1.00 97.68           O  
ATOM   2005  CG  LYS A 128       4.588 -10.131   9.364  1.00 97.68           C  
ATOM   2006  HG2 LYS A 128       5.607 -10.470   9.182  1.00 97.68           H  
ATOM   2007  HG3 LYS A 128       4.197  -9.653   8.466  1.00 97.68           H  
ATOM   2008  CD  LYS A 128       3.717 -11.333   9.735  1.00 97.68           C  
ATOM   2009  HD2 LYS A 128       2.684 -11.005   9.850  1.00 97.68           H  
ATOM   2010  HD3 LYS A 128       4.068 -11.738  10.684  1.00 97.68           H  
ATOM   2011  CE  LYS A 128       3.805 -12.418   8.662  1.00 97.68           C  
ATOM   2012  HE2 LYS A 128       4.856 -12.664   8.513  1.00 97.68           H  
ATOM   2013  HE3 LYS A 128       3.407 -12.016   7.731  1.00 97.68           H  
ATOM   2014  NZ  LYS A 128       3.047 -13.621   9.088  1.00 97.68           N  
ATOM   2015  HZ1 LYS A 128       2.076 -13.389   9.238  1.00 97.68           H  
ATOM   2016  HZ2 LYS A 128       3.418 -13.963   9.963  1.00 97.68           H  
ATOM   2017  HZ3 LYS A 128       3.113 -14.363   8.405  1.00 97.68           H  
ATOM   2018  N   ARG A 129       4.476  -5.871  11.207  1.00 98.45           N  
ATOM   2019  H   ARG A 129       4.060  -5.774  10.292  1.00 98.45           H  
ATOM   2020  CA  ARG A 129       4.059  -4.938  12.258  1.00 98.45           C  
ATOM   2021  HA  ARG A 129       4.227  -5.397  13.233  1.00 98.45           H  
ATOM   2022  C   ARG A 129       2.573  -4.663  12.144  1.00 98.45           C  
ATOM   2023  CB  ARG A 129       4.865  -3.635  12.193  1.00 98.45           C  
ATOM   2024  HB2 ARG A 129       4.463  -2.946  12.937  1.00 98.45           H  
ATOM   2025  HB3 ARG A 129       4.752  -3.181  11.209  1.00 98.45           H  
ATOM   2026  O   ARG A 129       2.070  -4.475  11.043  1.00 98.45           O  
ATOM   2027  CG  ARG A 129       6.351  -3.875  12.493  1.00 98.45           C  
ATOM   2028  HG2 ARG A 129       6.804  -4.446  11.683  1.00 98.45           H  
ATOM   2029  HG3 ARG A 129       6.457  -4.429  13.426  1.00 98.45           H  
ATOM   2030  CD  ARG A 129       7.066  -2.536  12.625  1.00 98.45           C  
ATOM   2031  HD2 ARG A 129       6.662  -1.993  13.479  1.00 98.45           H  
ATOM   2032  HD3 ARG A 129       6.882  -1.971  11.711  1.00 98.45           H  
ATOM   2033  NE  ARG A 129       8.515  -2.708  12.774  1.00 98.45           N  
ATOM   2034  HE  ARG A 129       8.916  -3.615  12.581  1.00 98.45           H  
ATOM   2035  NH1 ARG A 129       9.066  -0.484  12.847  1.00 98.45           N  
ATOM   2036 HH11 ARG A 129       8.088  -0.249  12.941  1.00 98.45           H  
ATOM   2037 HH12 ARG A 129       9.764   0.180  12.544  1.00 98.45           H  
ATOM   2038  NH2 ARG A 129      10.651  -2.021  12.595  1.00 98.45           N  
ATOM   2039 HH21 ARG A 129      10.834  -2.978  12.328  1.00 98.45           H  
ATOM   2040 HH22 ARG A 129      11.286  -1.292  12.302  1.00 98.45           H  
ATOM   2041  CZ  ARG A 129       9.400  -1.739  12.761  1.00 98.45           C  
ATOM   2042  N   THR A 130       1.903  -4.618  13.283  1.00 98.61           N  
ATOM   2043  H   THR A 130       2.402  -4.750  14.151  1.00 98.61           H  
ATOM   2044  CA  THR A 130       0.513  -4.177  13.390  1.00 98.61           C  
ATOM   2045  HA  THR A 130       0.075  -4.060  12.398  1.00 98.61           H  
ATOM   2046  C   THR A 130       0.504  -2.832  14.094  1.00 98.61           C  
ATOM   2047  CB  THR A 130      -0.343  -5.187  14.158  1.00 98.61           C  
ATOM   2048  HB  THR A 130       0.039  -5.292  15.173  1.00 98.61           H  
ATOM   2049  O   THR A 130       1.195  -2.665  15.100  1.00 98.61           O  
ATOM   2050  CG2 THR A 130      -1.805  -4.763  14.215  1.00 98.61           C  
ATOM   2051 HG21 THR A 130      -2.415  -5.549  14.661  1.00 98.61           H  
ATOM   2052 HG22 THR A 130      -2.175  -4.549  13.213  1.00 98.61           H  
ATOM   2053 HG23 THR A 130      -1.919  -3.872  14.833  1.00 98.61           H  
ATOM   2054  OG1 THR A 130      -0.318  -6.453  13.530  1.00 98.61           O  
ATOM   2055  HG1 THR A 130      -0.909  -6.994  14.059  1.00 98.61           H  
ATOM   2056  N   VAL A 131      -0.254  -1.880  13.563  1.00 98.40           N  
ATOM   2057  H   VAL A 131      -0.757  -2.077  12.710  1.00 98.40           H  
ATOM   2058  CA  VAL A 131      -0.413  -0.547  14.141  1.00 98.40           C  
ATOM   2059  HA  VAL A 131      -0.064  -0.547  15.174  1.00 98.40           H  
ATOM   2060  C   VAL A 131      -1.886  -0.184  14.141  1.00 98.40           C  
ATOM   2061  CB  VAL A 131       0.405   0.489  13.352  1.00 98.40           C  
ATOM   2062  HB  VAL A 131       0.087   0.490  12.310  1.00 98.40           H  
ATOM   2063  O   VAL A 131      -2.532  -0.234  13.099  1.00 98.40           O  
ATOM   2064  CG1 VAL A 131       0.238   1.907  13.906  1.00 98.40           C  
ATOM   2065 HG11 VAL A 131      -0.806   2.218  13.859  1.00 98.40           H  
ATOM   2066 HG12 VAL A 131       0.807   2.598  13.285  1.00 98.40           H  
ATOM   2067 HG13 VAL A 131       0.582   1.961  14.939  1.00 98.40           H  
ATOM   2068  CG2 VAL A 131       1.897   0.141  13.407  1.00 98.40           C  
ATOM   2069 HG21 VAL A 131       2.104  -0.719  12.769  1.00 98.40           H  
ATOM   2070 HG22 VAL A 131       2.189  -0.084  14.433  1.00 98.40           H  
ATOM   2071 HG23 VAL A 131       2.479   0.997  13.065  1.00 98.40           H  
ATOM   2072  N   THR A 132      -2.407   0.218  15.294  1.00 98.61           N  
ATOM   2073  H   THR A 132      -1.839   0.208  16.129  1.00 98.61           H  
ATOM   2074  CA  THR A 132      -3.711   0.877  15.380  1.00 98.61           C  
ATOM   2075  HA  THR A 132      -4.359   0.505  14.587  1.00 98.61           H  
ATOM   2076  C   THR A 132      -3.510   2.377  15.195  1.00 98.61           C  
ATOM   2077  CB  THR A 132      -4.397   0.591  16.720  1.00 98.61           C  
ATOM   2078  HB  THR A 132      -3.853   1.106  17.511  1.00 98.61           H  
ATOM   2079  O   THR A 132      -2.662   2.967  15.859  1.00 98.61           O  
ATOM   2080  CG2 THR A 132      -5.848   1.066  16.738  1.00 98.61           C  
ATOM   2081 HG21 THR A 132      -6.394   0.642  15.896  1.00 98.61           H  
ATOM   2082 HG22 THR A 132      -5.884   2.154  16.684  1.00 98.61           H  
ATOM   2083 HG23 THR A 132      -6.321   0.751  17.668  1.00 98.61           H  
ATOM   2084  OG1 THR A 132      -4.376  -0.790  17.016  1.00 98.61           O  
ATOM   2085  HG1 THR A 132      -4.898  -1.282  16.379  1.00 98.61           H  
ATOM   2086  N   VAL A 133      -4.282   2.988  14.301  1.00 98.69           N  
ATOM   2087  H   VAL A 133      -4.932   2.422  13.774  1.00 98.69           H  
ATOM   2088  CA  VAL A 133      -4.261   4.426  14.017  1.00 98.69           C  
ATOM   2089  HA  VAL A 133      -3.492   4.908  14.621  1.00 98.69           H  
ATOM   2090  C   VAL A 133      -5.615   4.999  14.416  1.00 98.69           C  
ATOM   2091  CB  VAL A 133      -3.942   4.701  12.534  1.00 98.69           C  
ATOM   2092  HB  VAL A 133      -4.793   4.406  11.919  1.00 98.69           H  
ATOM   2093  O   VAL A 133      -6.646   4.657  13.827  1.00 98.69           O  
ATOM   2094  CG1 VAL A 133      -3.658   6.190  12.307  1.00 98.69           C  
ATOM   2095 HG11 VAL A 133      -2.783   6.499  12.879  1.00 98.69           H  
ATOM   2096 HG12 VAL A 133      -4.507   6.793  12.630  1.00 98.69           H  
ATOM   2097 HG13 VAL A 133      -3.475   6.383  11.250  1.00 98.69           H  
ATOM   2098  CG2 VAL A 133      -2.715   3.922  12.042  1.00 98.69           C  
ATOM   2099 HG21 VAL A 133      -2.901   2.849  12.088  1.00 98.69           H  
ATOM   2100 HG22 VAL A 133      -2.515   4.186  11.003  1.00 98.69           H  
ATOM   2101 HG23 VAL A 133      -1.848   4.169  12.655  1.00 98.69           H  
ATOM   2102  N   ASN A 134      -5.641   5.842  15.443  1.00 98.49           N  
ATOM   2103  H   ASN A 134      -4.769   6.118  15.871  1.00 98.49           H  
ATOM   2104  CA  ASN A 134      -6.869   6.455  15.941  1.00 98.49           C  
ATOM   2105  HA  ASN A 134      -7.627   5.674  16.004  1.00 98.49           H  
ATOM   2106  C   ASN A 134      -7.388   7.551  14.992  1.00 98.49           C  
ATOM   2107  CB  ASN A 134      -6.625   6.994  17.357  1.00 98.49           C  
ATOM   2108  HB2 ASN A 134      -7.509   7.510  17.730  1.00 98.49           H  
ATOM   2109  HB3 ASN A 134      -5.806   7.713  17.339  1.00 98.49           H  
ATOM   2110  O   ASN A 134      -6.638   8.047  14.152  1.00 98.49           O  
ATOM   2111  CG  ASN A 134      -6.311   5.873  18.322  1.00 98.49           C  
ATOM   2112  ND2 ASN A 134      -5.100   5.820  18.815  1.00 98.49           N  
ATOM   2113 HD21 ASN A 134      -4.856   5.001  19.354  1.00 98.49           H  
ATOM   2114 HD22 ASN A 134      -4.383   6.347  18.337  1.00 98.49           H  
ATOM   2115  OD1 ASN A 134      -7.145   5.029  18.610  1.00 98.49           O  
ATOM   2116  N   PRO A 135      -8.663   7.959  15.115  1.00 98.47           N  
ATOM   2117  CA  PRO A 135      -9.213   9.078  14.350  1.00 98.47           C  
ATOM   2118  HA  PRO A 135      -9.309   8.776  13.307  1.00 98.47           H  
ATOM   2119  C   PRO A 135      -8.355  10.347  14.446  1.00 98.47           C  
ATOM   2120  CB  PRO A 135     -10.608   9.307  14.940  1.00 98.47           C  
ATOM   2121  HB2 PRO A 135     -11.301   9.731  14.213  1.00 98.47           H  
ATOM   2122  HB3 PRO A 135     -10.550   9.948  15.820  1.00 98.47           H  
ATOM   2123  O   PRO A 135      -8.052  10.819  15.542  1.00 98.47           O  
ATOM   2124  CG  PRO A 135     -11.010   7.902  15.371  1.00 98.47           C  
ATOM   2125  HG2 PRO A 135     -11.294   7.331  14.488  1.00 98.47           H  
ATOM   2126  HG3 PRO A 135     -11.807   7.910  16.114  1.00 98.47           H  
ATOM   2127  CD  PRO A 135      -9.705   7.351  15.932  1.00 98.47           C  
ATOM   2128  HD2 PRO A 135      -9.697   6.264  15.855  1.00 98.47           H  
ATOM   2129  HD3 PRO A 135      -9.594   7.665  16.970  1.00 98.47           H  
ATOM   2130  N   GLY A 136      -7.981  10.909  13.296  1.00 98.22           N  
ATOM   2131  H   GLY A 136      -8.190  10.423  12.436  1.00 98.22           H  
ATOM   2132  CA  GLY A 136      -7.139  12.103  13.177  1.00 98.22           C  
ATOM   2133  HA2 GLY A 136      -7.229  12.485  12.161  1.00 98.22           H  
ATOM   2134  HA3 GLY A 136      -7.499  12.863  13.870  1.00 98.22           H  
ATOM   2135  C   GLY A 136      -5.649  11.878  13.458  1.00 98.22           C  
ATOM   2136  O   GLY A 136      -4.875  12.832  13.383  1.00 98.22           O  
ATOM   2137  N   GLU A 137      -5.234  10.652  13.783  1.00 98.58           N  
ATOM   2138  H   GLU A 137      -5.905   9.897  13.795  1.00 98.58           H  
ATOM   2139  CA  GLU A 137      -3.847  10.316  14.094  1.00 98.58           C  
ATOM   2140  HA  GLU A 137      -3.405  11.167  14.614  1.00 98.58           H  
ATOM   2141  C   GLU A 137      -3.026  10.070  12.819  1.00 98.58           C  
ATOM   2142  CB  GLU A 137      -3.811   9.118  15.060  1.00 98.58           C  
ATOM   2143  HB2 GLU A 137      -4.118   8.221  14.523  1.00 98.58           H  
ATOM   2144  HB3 GLU A 137      -4.519   9.306  15.867  1.00 98.58           H  
ATOM   2145  O   GLU A 137      -3.520   9.528  11.824  1.00 98.58           O  
ATOM   2146  CG  GLU A 137      -2.430   8.865  15.683  1.00 98.58           C  
ATOM   2147  HG2 GLU A 137      -2.086   9.791  16.143  1.00 98.58           H  
ATOM   2148  HG3 GLU A 137      -1.727   8.600  14.893  1.00 98.58           H  
ATOM   2149  CD  GLU A 137      -2.441   7.745  16.740  1.00 98.58           C  
ATOM   2150  OE1 GLU A 137      -1.490   7.709  17.548  1.00 98.58           O  
ATOM   2151  OE2 GLU A 137      -3.407   6.941  16.776  1.00 98.58           O  
ATOM   2152  N   GLU A 138      -1.747  10.448  12.871  1.00 98.68           N  
ATOM   2153  H   GLU A 138      -1.403  10.849  13.732  1.00 98.68           H  
ATOM   2154  CA  GLU A 138      -0.728  10.047  11.903  1.00 98.68           C  
ATOM   2155  HA  GLU A 138      -1.199   9.366  11.194  1.00 98.68           H  
ATOM   2156  C   GLU A 138       0.383   9.280  12.635  1.00 98.68           C  
ATOM   2157  CB  GLU A 138      -0.221  11.261  11.094  1.00 98.68           C  
ATOM   2158  HB2 GLU A 138       0.241  11.982  11.768  1.00 98.68           H  
ATOM   2159  HB3 GLU A 138      -1.090  11.731  10.633  1.00 98.68           H  
ATOM   2160  O   GLU A 138       0.957   9.783  13.601  1.00 98.68           O  
ATOM   2161  CG  GLU A 138       0.783  10.895   9.977  1.00 98.68           C  
ATOM   2162  HG2 GLU A 138       0.391  10.037   9.431  1.00 98.68           H  
ATOM   2163  HG3 GLU A 138       1.726  10.592  10.434  1.00 98.68           H  
ATOM   2164  CD  GLU A 138       1.054  12.025   8.953  1.00 98.68           C  
ATOM   2165  OE1 GLU A 138       1.740  11.759   7.929  1.00 98.68           O  
ATOM   2166  OE2 GLU A 138       0.528  13.153   9.107  1.00 98.68           O  
ATOM   2167  N   VAL A 139       0.684   8.063  12.180  1.00 98.65           N  
ATOM   2168  H   VAL A 139       0.184   7.735  11.366  1.00 98.65           H  
ATOM   2169  CA  VAL A 139       1.717   7.184  12.748  1.00 98.65           C  
ATOM   2170  HA  VAL A 139       2.205   7.704  13.572  1.00 98.65           H  
ATOM   2171  C   VAL A 139       2.771   6.885  11.689  1.00 98.65           C  
ATOM   2172  CB  VAL A 139       1.120   5.877  13.314  1.00 98.65           C  
ATOM   2173  HB  VAL A 139       0.644   5.315  12.511  1.00 98.65           H  
ATOM   2174  O   VAL A 139       2.443   6.571  10.547  1.00 98.65           O  
ATOM   2175  CG1 VAL A 139       2.224   5.006  13.936  1.00 98.65           C  
ATOM   2176 HG11 VAL A 139       2.856   4.579  13.157  1.00 98.65           H  
ATOM   2177 HG12 VAL A 139       2.831   5.605  14.615  1.00 98.65           H  
ATOM   2178 HG13 VAL A 139       1.782   4.194  14.514  1.00 98.65           H  
ATOM   2179  CG2 VAL A 139       0.073   6.150  14.400  1.00 98.65           C  
ATOM   2180 HG21 VAL A 139       0.506   6.733  15.213  1.00 98.65           H  
ATOM   2181 HG22 VAL A 139      -0.764   6.706  13.978  1.00 98.65           H  
ATOM   2182 HG23 VAL A 139      -0.316   5.214  14.800  1.00 98.65           H  
ATOM   2183  N   GLU A 140       4.049   6.938  12.065  1.00 98.62           N  
ATOM   2184  H   GLU A 140       4.259   7.169  13.025  1.00 98.62           H  
ATOM   2185  CA  GLU A 140       5.162   6.532  11.202  1.00 98.62           C  
ATOM   2186  HA  GLU A 140       4.781   6.381  10.192  1.00 98.62           H  
ATOM   2187  C   GLU A 140       5.758   5.197  11.671  1.00 98.62           C  
ATOM   2188  CB  GLU A 140       6.215   7.653  11.105  1.00 98.62           C  
ATOM   2189  HB2 GLU A 140       6.707   7.778  12.069  1.00 98.62           H  
ATOM   2190  HB3 GLU A 140       5.711   8.586  10.849  1.00 98.62           H  
ATOM   2191  O   GLU A 140       6.077   5.009  12.845  1.00 98.62           O  
ATOM   2192  CG  GLU A 140       7.271   7.360  10.023  1.00 98.62           C  
ATOM   2193  HG2 GLU A 140       7.798   6.441  10.278  1.00 98.62           H  
ATOM   2194  HG3 GLU A 140       6.765   7.189   9.073  1.00 98.62           H  
ATOM   2195  CD  GLU A 140       8.294   8.500   9.851  1.00 98.62           C  
ATOM   2196  OE1 GLU A 140       9.420   8.363  10.374  1.00 98.62           O  
ATOM   2197  OE2 GLU A 140       8.001   9.480   9.115  1.00 98.62           O  
ATOM   2198  N   VAL A 141       5.950   4.272  10.733  1.00 98.35           N  
ATOM   2199  H   VAL A 141       5.619   4.480   9.802  1.00 98.35           H  
ATOM   2200  CA  VAL A 141       6.577   2.967  10.949  1.00 98.35           C  
ATOM   2201  HA  VAL A 141       6.898   2.895  11.988  1.00 98.35           H  
ATOM   2202  C   VAL A 141       7.791   2.855  10.040  1.00 98.35           C  
ATOM   2203  CB  VAL A 141       5.598   1.814  10.667  1.00 98.35           C  
ATOM   2204  HB  VAL A 141       5.409   1.742   9.596  1.00 98.35           H  
ATOM   2205  O   VAL A 141       7.667   2.938   8.822  1.00 98.35           O  
ATOM   2206  CG1 VAL A 141       6.193   0.488  11.151  1.00 98.35           C  
ATOM   2207 HG11 VAL A 141       6.334   0.524  12.231  1.00 98.35           H  
ATOM   2208 HG12 VAL A 141       7.142   0.292  10.651  1.00 98.35           H  
ATOM   2209 HG13 VAL A 141       5.503  -0.320  10.907  1.00 98.35           H  
ATOM   2210  CG2 VAL A 141       4.256   2.002  11.373  1.00 98.35           C  
ATOM   2211 HG21 VAL A 141       3.621   1.137  11.178  1.00 98.35           H  
ATOM   2212 HG22 VAL A 141       3.743   2.880  10.981  1.00 98.35           H  
ATOM   2213 HG23 VAL A 141       4.407   2.130  12.445  1.00 98.35           H  
ATOM   2214  N   THR A 142       8.971   2.641  10.620  1.00 97.93           N  
ATOM   2215  H   THR A 142       9.018   2.628  11.629  1.00 97.93           H  
ATOM   2216  CA  THR A 142      10.215   2.486   9.850  1.00 97.93           C  
ATOM   2217  HA  THR A 142      10.029   2.739   8.806  1.00 97.93           H  
ATOM   2218  C   THR A 142      10.721   1.050   9.885  1.00 97.93           C  
ATOM   2219  CB  THR A 142      11.297   3.458  10.332  1.00 97.93           C  
ATOM   2220  HB  THR A 142      11.504   3.291  11.389  1.00 97.93           H  
ATOM   2221  O   THR A 142      10.854   0.463  10.962  1.00 97.93           O  
ATOM   2222  CG2 THR A 142      12.595   3.332   9.532  1.00 97.93           C  
ATOM   2223 HG21 THR A 142      12.385   3.389   8.464  1.00 97.93           H  
ATOM   2224 HG22 THR A 142      13.272   4.141   9.807  1.00 97.93           H  
ATOM   2225 HG23 THR A 142      13.086   2.383   9.750  1.00 97.93           H  
ATOM   2226  OG1 THR A 142      10.866   4.784  10.143  1.00 97.93           O  
ATOM   2227  HG1 THR A 142      10.135   4.993  10.730  1.00 97.93           H  
ATOM   2228  N   PHE A 143      11.051   0.523   8.712  1.00 96.65           N  
ATOM   2229  H   PHE A 143      10.921   1.096   7.890  1.00 96.65           H  
ATOM   2230  CA  PHE A 143      11.708  -0.760   8.487  1.00 96.65           C  
ATOM   2231  HA  PHE A 143      11.774  -1.319   9.420  1.00 96.65           H  
ATOM   2232  C   PHE A 143      13.121  -0.516   7.958  1.00 96.65           C  
ATOM   2233  CB  PHE A 143      10.895  -1.586   7.483  1.00 96.65           C  
ATOM   2234  HB2 PHE A 143      11.421  -2.524   7.302  1.00 96.65           H  
ATOM   2235  HB3 PHE A 143      10.849  -1.049   6.535  1.00 96.65           H  
ATOM   2236  O   PHE A 143      13.339   0.435   7.205  1.00 96.65           O  
ATOM   2237  CG  PHE A 143       9.483  -1.899   7.932  1.00 96.65           C  
ATOM   2238  CD1 PHE A 143       9.192  -3.153   8.493  1.00 96.65           C  
ATOM   2239  HD1 PHE A 143       9.970  -3.897   8.575  1.00 96.65           H  
ATOM   2240  CD2 PHE A 143       8.462  -0.939   7.797  1.00 96.65           C  
ATOM   2241  HD2 PHE A 143       8.679   0.026   7.365  1.00 96.65           H  
ATOM   2242  CE1 PHE A 143       7.891  -3.446   8.935  1.00 96.65           C  
ATOM   2243  HE1 PHE A 143       7.673  -4.416   9.356  1.00 96.65           H  
ATOM   2244  CE2 PHE A 143       7.159  -1.231   8.234  1.00 96.65           C  
ATOM   2245  HE2 PHE A 143       6.381  -0.489   8.133  1.00 96.65           H  
ATOM   2246  CZ  PHE A 143       6.877  -2.482   8.810  1.00 96.65           C  
ATOM   2247  HZ  PHE A 143       5.876  -2.709   9.147  1.00 96.65           H  
ATOM   2248  N   SER A 144      14.056  -1.395   8.314  1.00 95.12           N  
ATOM   2249  H   SER A 144      13.793  -2.191   8.877  1.00 95.12           H  
ATOM   2250  CA  SER A 144      15.429  -1.369   7.804  1.00 95.12           C  
ATOM   2251  HA  SER A 144      15.489  -0.683   6.959  1.00 95.12           H  
ATOM   2252  C   SER A 144      15.832  -2.761   7.333  1.00 95.12           C  
ATOM   2253  CB  SER A 144      16.431  -0.894   8.857  1.00 95.12           C  
ATOM   2254  HB2 SER A 144      17.417  -0.836   8.396  1.00 95.12           H  
ATOM   2255  HB3 SER A 144      16.470  -1.621   9.668  1.00 95.12           H  
ATOM   2256  O   SER A 144      15.516  -3.752   7.991  1.00 95.12           O  
ATOM   2257  OG  SER A 144      16.101   0.375   9.394  1.00 95.12           O  
ATOM   2258  HG  SER A 144      16.849   0.650   9.930  1.00 95.12           H  
ATOM   2259  N   ALA A 145      16.550  -2.846   6.218  1.00 87.65           N  
ATOM   2260  H   ALA A 145      16.790  -2.000   5.722  1.00 87.65           H  
ATOM   2261  CA  ALA A 145      17.022  -4.106   5.666  1.00 87.65           C  
ATOM   2262  HA  ALA A 145      17.093  -4.845   6.464  1.00 87.65           H  
ATOM   2263  C   ALA A 145      18.409  -3.938   5.046  1.00 87.65           C  
ATOM   2264  CB  ALA A 145      16.011  -4.609   4.628  1.00 87.65           C  
ATOM   2265  HB1 ALA A 145      15.040  -4.773   5.096  1.00 87.65           H  
ATOM   2266  HB2 ALA A 145      16.370  -5.538   4.185  1.00 87.65           H  
ATOM   2267  HB3 ALA A 145      15.904  -3.873   3.831  1.00 87.65           H  
ATOM   2268  O   ALA A 145      18.621  -3.052   4.229  1.00 87.65           O  
ATOM   2269  N   ASN A 146      19.330  -4.852   5.369  1.00 87.84           N  
ATOM   2270  H   ASN A 146      19.136  -5.487   6.131  1.00 87.84           H  
ATOM   2271  CA  ASN A 146      20.656  -4.896   4.734  1.00 87.84           C  
ATOM   2272  HA  ASN A 146      21.155  -3.937   4.875  1.00 87.84           H  
ATOM   2273  C   ASN A 146      20.579  -5.153   3.219  1.00 87.84           C  
ATOM   2274  CB  ASN A 146      21.490  -6.016   5.383  1.00 87.84           C  
ATOM   2275  HB2 ASN A 146      22.446  -6.080   4.862  1.00 87.84           H  
ATOM   2276  HB3 ASN A 146      20.974  -6.967   5.258  1.00 87.84           H  
ATOM   2277  O   ASN A 146      21.509  -4.828   2.490  1.00 87.84           O  
ATOM   2278  CG  ASN A 146      21.796  -5.793   6.850  1.00 87.84           C  
ATOM   2279  ND2 ASN A 146      22.074  -6.846   7.581  1.00 87.84           N  
ATOM   2280 HD21 ASN A 146      22.170  -7.757   7.156  1.00 87.84           H  
ATOM   2281 HD22 ASN A 146      22.317  -6.647   8.541  1.00 87.84           H  
ATOM   2282  OD1 ASN A 146      21.780  -4.701   7.378  1.00 87.84           O  
ATOM   2283  N   ASP A 147      19.489  -5.778   2.774  1.00 84.33           N  
ATOM   2284  H   ASP A 147      18.735  -5.920   3.431  1.00 84.33           H  
ATOM   2285  CA  ASP A 147      19.165  -6.006   1.372  1.00 84.33           C  
ATOM   2286  HA  ASP A 147      19.985  -5.681   0.732  1.00 84.33           H  
ATOM   2287  C   ASP A 147      17.893  -5.211   1.025  1.00 84.33           C  
ATOM   2288  CB  ASP A 147      19.001  -7.513   1.131  1.00 84.33           C  
ATOM   2289  HB2 ASP A 147      19.953  -8.005   1.332  1.00 84.33           H  
ATOM   2290  HB3 ASP A 147      18.263  -7.911   1.828  1.00 84.33           H  
ATOM   2291  O   ASP A 147      16.798  -5.613   1.447  1.00 84.33           O  
ATOM   2292  CG  ASP A 147      18.568  -7.842  -0.300  1.00 84.33           C  
ATOM   2293  OD1 ASP A 147      18.532  -6.917  -1.141  1.00 84.33           O  
ATOM   2294  OD2 ASP A 147      18.234  -9.026  -0.517  1.00 84.33           O  
ATOM   2295  N   PRO A 148      18.010  -4.098   0.276  1.00 80.18           N  
ATOM   2296  CA  PRO A 148      16.871  -3.290  -0.148  1.00 80.18           C  
ATOM   2297  HA  PRO A 148      16.383  -2.890   0.741  1.00 80.18           H  
ATOM   2298  C   PRO A 148      15.834  -4.062  -0.972  1.00 80.18           C  
ATOM   2299  CB  PRO A 148      17.464  -2.130  -0.956  1.00 80.18           C  
ATOM   2300  HB2 PRO A 148      16.887  -1.215  -0.828  1.00 80.18           H  
ATOM   2301  HB3 PRO A 148      17.524  -2.398  -2.010  1.00 80.18           H  
ATOM   2302  O   PRO A 148      14.660  -3.699  -0.944  1.00 80.18           O  
ATOM   2303  CG  PRO A 148      18.875  -1.992  -0.391  1.00 80.18           C  
ATOM   2304  HG2 PRO A 148      18.846  -1.424   0.539  1.00 80.18           H  
ATOM   2305  HG3 PRO A 148      19.557  -1.531  -1.106  1.00 80.18           H  
ATOM   2306  CD  PRO A 148      19.254  -3.440  -0.098  1.00 80.18           C  
ATOM   2307  HD2 PRO A 148      19.656  -3.911  -0.995  1.00 80.18           H  
ATOM   2308  HD3 PRO A 148      19.986  -3.468   0.709  1.00 80.18           H  
ATOM   2309  N   HIS A 149      16.199  -5.169  -1.634  1.00 82.40           N  
ATOM   2310  H   HIS A 149      17.154  -5.493  -1.591  1.00 82.40           H  
ATOM   2311  CA  HIS A 149      15.239  -5.979  -2.394  1.00 82.40           C  
ATOM   2312  HA  HIS A 149      14.722  -5.320  -3.091  1.00 82.40           H  
ATOM   2313  C   HIS A 149      14.162  -6.618  -1.503  1.00 82.40           C  
ATOM   2314  CB  HIS A 149      15.973  -7.051  -3.207  1.00 82.40           C  
ATOM   2315  HB2 HIS A 149      15.233  -7.652  -3.735  1.00 82.40           H  
ATOM   2316  HB3 HIS A 149      16.512  -7.715  -2.531  1.00 82.40           H  
ATOM   2317  O   HIS A 149      13.090  -6.985  -1.992  1.00 82.40           O  
ATOM   2318  CG  HIS A 149      16.926  -6.496  -4.234  1.00 82.40           C  
ATOM   2319  CD2 HIS A 149      18.266  -6.754  -4.327  1.00 82.40           C  
ATOM   2320  HD2 HIS A 149      18.836  -7.380  -3.657  1.00 82.40           H  
ATOM   2321  ND1 HIS A 149      16.605  -5.648  -5.273  1.00 82.40           N  
ATOM   2322  HD1 HIS A 149      15.739  -5.144  -5.396  1.00 82.40           H  
ATOM   2323  CE1 HIS A 149      17.720  -5.414  -5.985  1.00 82.40           C  
ATOM   2324  HE1 HIS A 149      17.782  -4.748  -6.833  1.00 82.40           H  
ATOM   2325  NE2 HIS A 149      18.760  -6.075  -5.448  1.00 82.40           N  
ATOM   2326  N   LYS A 150      14.370  -6.685  -0.177  1.00 85.84           N  
ATOM   2327  H   LYS A 150      15.262  -6.365   0.172  1.00 85.84           H  
ATOM   2328  CA  LYS A 150      13.316  -7.068   0.783  1.00 85.84           C  
ATOM   2329  HA  LYS A 150      12.927  -8.046   0.500  1.00 85.84           H  
ATOM   2330  C   LYS A 150      12.118  -6.116   0.766  1.00 85.84           C  
ATOM   2331  CB  LYS A 150      13.889  -7.142   2.202  1.00 85.84           C  
ATOM   2332  HB2 LYS A 150      13.062  -7.307   2.893  1.00 85.84           H  
ATOM   2333  HB3 LYS A 150      14.366  -6.197   2.462  1.00 85.84           H  
ATOM   2334  O   LYS A 150      11.012  -6.521   1.127  1.00 85.84           O  
ATOM   2335  CG  LYS A 150      14.890  -8.294   2.349  1.00 85.84           C  
ATOM   2336  HG2 LYS A 150      15.815  -8.054   1.824  1.00 85.84           H  
ATOM   2337  HG3 LYS A 150      14.464  -9.197   1.911  1.00 85.84           H  
ATOM   2338  CD  LYS A 150      15.182  -8.557   3.829  1.00 85.84           C  
ATOM   2339  HD2 LYS A 150      14.245  -8.797   4.331  1.00 85.84           H  
ATOM   2340  HD3 LYS A 150      15.618  -7.669   4.286  1.00 85.84           H  
ATOM   2341  CE  LYS A 150      16.148  -9.736   3.955  1.00 85.84           C  
ATOM   2342  HE2 LYS A 150      15.811 -10.531   3.290  1.00 85.84           H  
ATOM   2343  HE3 LYS A 150      17.133  -9.418   3.611  1.00 85.84           H  
ATOM   2344  NZ  LYS A 150      16.202 -10.240   5.350  1.00 85.84           N  
ATOM   2345  HZ1 LYS A 150      16.451  -9.502   5.992  1.00 85.84           H  
ATOM   2346  HZ2 LYS A 150      16.867 -10.997   5.421  1.00 85.84           H  
ATOM   2347  HZ3 LYS A 150      15.301 -10.613   5.612  1.00 85.84           H  
ATOM   2348  N   PHE A 151      12.321  -4.879   0.320  1.00 89.04           N  
ATOM   2349  H   PHE A 151      13.254  -4.615   0.035  1.00 89.04           H  
ATOM   2350  CA  PHE A 151      11.281  -3.872   0.163  1.00 89.04           C  
ATOM   2351  HA  PHE A 151      10.533  -4.016   0.942  1.00 89.04           H  
ATOM   2352  C   PHE A 151      10.521  -3.975  -1.162  1.00 89.04           C  
ATOM   2353  CB  PHE A 151      11.901  -2.481   0.345  1.00 89.04           C  
ATOM   2354  HB2 PHE A 151      12.589  -2.288  -0.479  1.00 89.04           H  
ATOM   2355  HB3 PHE A 151      11.107  -1.737   0.271  1.00 89.04           H  
ATOM   2356  O   PHE A 151       9.574  -3.222  -1.354  1.00 89.04           O  
ATOM   2357  CG  PHE A 151      12.605  -2.251   1.665  1.00 89.04           C  
ATOM   2358  CD1 PHE A 151      11.994  -2.638   2.867  1.00 89.04           C  
ATOM   2359  HD1 PHE A 151      11.000  -3.059   2.826  1.00 89.04           H  
ATOM   2360  CD2 PHE A 151      13.858  -1.620   1.700  1.00 89.04           C  
ATOM   2361  HD2 PHE A 151      14.337  -1.308   0.784  1.00 89.04           H  
ATOM   2362  CE1 PHE A 151      12.637  -2.443   4.101  1.00 89.04           C  
ATOM   2363  HE1 PHE A 151      12.165  -2.752   5.022  1.00 89.04           H  
ATOM   2364  CE2 PHE A 151      14.493  -1.397   2.931  1.00 89.04           C  
ATOM   2365  HE2 PHE A 151      15.462  -0.919   2.943  1.00 89.04           H  
ATOM   2366  CZ  PHE A 151      13.887  -1.805   4.131  1.00 89.04           C  
ATOM   2367  HZ  PHE A 151      14.382  -1.616   5.072  1.00 89.04           H  
ATOM   2368  N   ASN A 152      10.856  -4.923  -2.049  1.00 90.55           N  
ATOM   2369  H   ASN A 152      11.688  -5.471  -1.885  1.00 90.55           H  
ATOM   2370  CA  ASN A 152      10.216  -5.023  -3.365  1.00 90.55           C  
ATOM   2371  HA  ASN A 152      10.197  -4.020  -3.791  1.00 90.55           H  
ATOM   2372  C   ASN A 152       8.766  -5.525  -3.313  1.00 90.55           C  
ATOM   2373  CB  ASN A 152      11.059  -5.897  -4.312  1.00 90.55           C  
ATOM   2374  HB2 ASN A 152      11.333  -6.836  -3.830  1.00 90.55           H  
ATOM   2375  HB3 ASN A 152      10.468  -6.130  -5.197  1.00 90.55           H  
ATOM   2376  O   ASN A 152       8.058  -5.434  -4.314  1.00 90.55           O  
ATOM   2377  CG  ASN A 152      12.307  -5.192  -4.806  1.00 90.55           C  
ATOM   2378  ND2 ASN A 152      13.062  -5.809  -5.681  1.00 90.55           N  
ATOM   2379 HD21 ASN A 152      12.776  -6.698  -6.065  1.00 90.55           H  
ATOM   2380 HD22 ASN A 152      13.752  -5.223  -6.130  1.00 90.55           H  
ATOM   2381  OD1 ASN A 152      12.612  -4.073  -4.446  1.00 90.55           O  
ATOM   2382  N   ARG A 153       8.317  -6.106  -2.191  1.00 95.47           N  
ATOM   2383  H   ARG A 153       8.943  -6.126  -1.399  1.00 95.47           H  
ATOM   2384  CA  ARG A 153       6.981  -6.722  -2.084  1.00 95.47           C  
ATOM   2385  HA  ARG A 153       6.365  -6.294  -2.875  1.00 95.47           H  
ATOM   2386  C   ARG A 153       6.245  -6.376  -0.781  1.00 95.47           C  
ATOM   2387  CB  ARG A 153       7.058  -8.238  -2.356  1.00 95.47           C  
ATOM   2388  HB2 ARG A 153       6.049  -8.650  -2.342  1.00 95.47           H  
ATOM   2389  HB3 ARG A 153       7.640  -8.711  -1.564  1.00 95.47           H  
ATOM   2390  O   ARG A 153       5.884  -7.296  -0.039  1.00 95.47           O  
ATOM   2391  CG  ARG A 153       7.702  -8.563  -3.714  1.00 95.47           C  
ATOM   2392  HG2 ARG A 153       7.138  -8.092  -4.519  1.00 95.47           H  
ATOM   2393  HG3 ARG A 153       8.719  -8.172  -3.731  1.00 95.47           H  
ATOM   2394  CD  ARG A 153       7.823 -10.066  -3.966  1.00 95.47           C  
ATOM   2395  HD2 ARG A 153       8.644 -10.216  -4.667  1.00 95.47           H  
ATOM   2396  HD3 ARG A 153       8.083 -10.570  -3.036  1.00 95.47           H  
ATOM   2397  NE  ARG A 153       6.611 -10.622  -4.584  1.00 95.47           N  
ATOM   2398  HE  ARG A 153       6.377 -10.251  -5.493  1.00 95.47           H  
ATOM   2399  NH1 ARG A 153       6.222 -12.389  -3.163  1.00 95.47           N  
ATOM   2400 HH11 ARG A 153       5.718 -13.241  -2.960  1.00 95.47           H  
ATOM   2401 HH12 ARG A 153       6.996 -12.072  -2.597  1.00 95.47           H  
ATOM   2402  NH2 ARG A 153       4.977 -12.080  -5.014  1.00 95.47           N  
ATOM   2403 HH21 ARG A 153       4.906 -11.572  -5.884  1.00 95.47           H  
ATOM   2404 HH22 ARG A 153       4.467 -12.941  -4.872  1.00 95.47           H  
ATOM   2405  CZ  ARG A 153       5.939 -11.694  -4.234  1.00 95.47           C  
ATOM   2406  N   PRO A 154       6.064  -5.086  -0.439  1.00 97.63           N  
ATOM   2407  CA  PRO A 154       5.382  -4.710   0.785  1.00 97.63           C  
ATOM   2408  HA  PRO A 154       5.782  -5.285   1.621  1.00 97.63           H  
ATOM   2409  C   PRO A 154       3.882  -4.986   0.653  1.00 97.63           C  
ATOM   2410  CB  PRO A 154       5.707  -3.234   1.003  1.00 97.63           C  
ATOM   2411  HB2 PRO A 154       6.676  -3.143   1.494  1.00 97.63           H  
ATOM   2412  HB3 PRO A 154       4.937  -2.721   1.579  1.00 97.63           H  
ATOM   2413  O   PRO A 154       3.283  -4.855  -0.420  1.00 97.63           O  
ATOM   2414  CG  PRO A 154       5.811  -2.700  -0.422  1.00 97.63           C  
ATOM   2415  HG2 PRO A 154       4.817  -2.408  -0.761  1.00 97.63           H  
ATOM   2416  HG3 PRO A 154       6.495  -1.853  -0.474  1.00 97.63           H  
ATOM   2417  CD  PRO A 154       6.330  -3.895  -1.233  1.00 97.63           C  
ATOM   2418  HD2 PRO A 154       5.838  -3.956  -2.203  1.00 97.63           H  
ATOM   2419  HD3 PRO A 154       7.405  -3.790  -1.383  1.00 97.63           H  
ATOM   2420  N   GLN A 155       3.270  -5.379   1.763  1.00 98.60           N  
ATOM   2421  H   GLN A 155       3.823  -5.482   2.602  1.00 98.60           H  
ATOM   2422  CA  GLN A 155       1.838  -5.633   1.854  1.00 98.60           C  
ATOM   2423  HA  GLN A 155       1.352  -5.291   0.940  1.00 98.60           H  
ATOM   2424  C   GLN A 155       1.257  -4.836   3.014  1.00 98.60           C  
ATOM   2425  CB  GLN A 155       1.548  -7.135   2.010  1.00 98.60           C  
ATOM   2426  HB2 GLN A 155       0.468  -7.282   2.013  1.00 98.60           H  
ATOM   2427  HB3 GLN A 155       1.941  -7.478   2.967  1.00 98.60           H  
ATOM   2428  O   GLN A 155       1.830  -4.814   4.105  1.00 98.60           O  
ATOM   2429  CG  GLN A 155       2.158  -7.981   0.882  1.00 98.60           C  
ATOM   2430  HG2 GLN A 155       3.243  -7.875   0.883  1.00 98.60           H  
ATOM   2431  HG3 GLN A 155       1.785  -7.608  -0.072  1.00 98.60           H  
ATOM   2432  CD  GLN A 155       1.843  -9.469   0.996  1.00 98.60           C  
ATOM   2433  NE2 GLN A 155       1.802 -10.171  -0.115  1.00 98.60           N  
ATOM   2434 HE21 GLN A 155       1.424 -11.104  -0.030  1.00 98.60           H  
ATOM   2435 HE22 GLN A 155       1.934  -9.697  -0.997  1.00 98.60           H  
ATOM   2436  OE1 GLN A 155       1.691 -10.061   2.056  1.00 98.60           O  
ATOM   2437  N   PHE A 156       0.105  -4.222   2.776  1.00 98.79           N  
ATOM   2438  H   PHE A 156      -0.275  -4.266   1.841  1.00 98.79           H  
ATOM   2439  CA  PHE A 156      -0.663  -3.478   3.762  1.00 98.79           C  
ATOM   2440  HA  PHE A 156      -0.194  -3.565   4.742  1.00 98.79           H  
ATOM   2441  C   PHE A 156      -2.058  -4.087   3.820  1.00 98.79           C  
ATOM   2442  CB  PHE A 156      -0.703  -1.988   3.387  1.00 98.79           C  
ATOM   2443  HB2 PHE A 156      -1.137  -1.431   4.218  1.00 98.79           H  
ATOM   2444  HB3 PHE A 156      -1.361  -1.850   2.529  1.00 98.79           H  
ATOM   2445  O   PHE A 156      -2.771  -4.096   2.821  1.00 98.79           O  
ATOM   2446  CG  PHE A 156       0.655  -1.405   3.052  1.00 98.79           C  
ATOM   2447  CD1 PHE A 156       1.509  -0.984   4.085  1.00 98.79           C  
ATOM   2448  HD1 PHE A 156       1.171  -1.033   5.109  1.00 98.79           H  
ATOM   2449  CD2 PHE A 156       1.088  -1.333   1.714  1.00 98.79           C  
ATOM   2450  HD2 PHE A 156       0.440  -1.667   0.917  1.00 98.79           H  
ATOM   2451  CE1 PHE A 156       2.796  -0.507   3.785  1.00 98.79           C  
ATOM   2452  HE1 PHE A 156       3.454  -0.195   4.582  1.00 98.79           H  
ATOM   2453  CE2 PHE A 156       2.375  -0.852   1.413  1.00 98.79           C  
ATOM   2454  HE2 PHE A 156       2.707  -0.807   0.386  1.00 98.79           H  
ATOM   2455  CZ  PHE A 156       3.232  -0.446   2.451  1.00 98.79           C  
ATOM   2456  HZ  PHE A 156       4.228  -0.093   2.226  1.00 98.79           H  
ATOM   2457  N   THR A 157      -2.447  -4.626   4.968  1.00 98.77           N  
ATOM   2458  H   THR A 157      -1.812  -4.587   5.752  1.00 98.77           H  
ATOM   2459  CA  THR A 157      -3.838  -4.999   5.241  1.00 98.77           C  
ATOM   2460  HA  THR A 157      -4.419  -5.022   4.319  1.00 98.77           H  
ATOM   2461  C   THR A 157      -4.422  -3.941   6.158  1.00 98.77           C  
ATOM   2462  CB  THR A 157      -3.937  -6.381   5.884  1.00 98.77           C  
ATOM   2463  HB  THR A 157      -3.449  -6.356   6.859  1.00 98.77           H  
ATOM   2464  O   THR A 157      -3.873  -3.705   7.229  1.00 98.77           O  
ATOM   2465  CG2 THR A 157      -5.378  -6.833   6.071  1.00 98.77           C  
ATOM   2466 HG21 THR A 157      -5.946  -6.082   6.620  1.00 98.77           H  
ATOM   2467 HG22 THR A 157      -5.851  -7.000   5.103  1.00 98.77           H  
ATOM   2468 HG23 THR A 157      -5.387  -7.744   6.669  1.00 98.77           H  
ATOM   2469  OG1 THR A 157      -3.298  -7.338   5.068  1.00 98.77           O  
ATOM   2470  HG1 THR A 157      -2.561  -6.886   4.650  1.00 98.77           H  
ATOM   2471  N   ILE A 158      -5.494  -3.296   5.721  1.00 98.63           N  
ATOM   2472  H   ILE A 158      -5.897  -3.583   4.841  1.00 98.63           H  
ATOM   2473  CA  ILE A 158      -6.188  -2.235   6.439  1.00 98.63           C  
ATOM   2474  HA  ILE A 158      -5.617  -1.952   7.323  1.00 98.63           H  
ATOM   2475  C   ILE A 158      -7.531  -2.797   6.895  1.00 98.63           C  
ATOM   2476  CB  ILE A 158      -6.349  -0.983   5.543  1.00 98.63           C  
ATOM   2477  HB  ILE A 158      -6.994  -1.222   4.698  1.00 98.63           H  
ATOM   2478  O   ILE A 158      -8.329  -3.234   6.064  1.00 98.63           O  
ATOM   2479  CG1 ILE A 158      -5.000  -0.430   5.018  1.00 98.63           C  
ATOM   2480 HG12 ILE A 158      -5.079   0.648   4.878  1.00 98.63           H  
ATOM   2481 HG13 ILE A 158      -4.218  -0.606   5.756  1.00 98.63           H  
ATOM   2482  CG2 ILE A 158      -7.019   0.135   6.350  1.00 98.63           C  
ATOM   2483 HG21 ILE A 158      -7.975  -0.194   6.757  1.00 98.63           H  
ATOM   2484 HG22 ILE A 158      -6.355   0.421   7.165  1.00 98.63           H  
ATOM   2485 HG23 ILE A 158      -7.206   1.000   5.714  1.00 98.63           H  
ATOM   2486  CD1 ILE A 158      -4.568  -1.010   3.664  1.00 98.63           C  
ATOM   2487 HD11 ILE A 158      -5.342  -0.824   2.920  1.00 98.63           H  
ATOM   2488 HD12 ILE A 158      -3.648  -0.523   3.342  1.00 98.63           H  
ATOM   2489 HD13 ILE A 158      -4.388  -2.082   3.733  1.00 98.63           H  
ATOM   2490  N   GLU A 159      -7.771  -2.783   8.201  1.00 98.30           N  
ATOM   2491  H   GLU A 159      -7.054  -2.440   8.824  1.00 98.30           H  
ATOM   2492  CA  GLU A 159      -8.974  -3.309   8.839  1.00 98.30           C  
ATOM   2493  HA  GLU A 159      -9.676  -3.610   8.061  1.00 98.30           H  
ATOM   2494  C   GLU A 159      -9.652  -2.222   9.674  1.00 98.30           C  
ATOM   2495  CB  GLU A 159      -8.669  -4.567   9.676  1.00 98.30           C  
ATOM   2496  HB2 GLU A 159      -9.611  -4.933  10.084  1.00 98.30           H  
ATOM   2497  HB3 GLU A 159      -7.996  -4.316  10.496  1.00 98.30           H  
ATOM   2498  O   GLU A 159      -9.031  -1.532  10.478  1.00 98.30           O  
ATOM   2499  CG  GLU A 159      -8.030  -5.660   8.802  1.00 98.30           C  
ATOM   2500  HG2 GLU A 159      -8.611  -5.723   7.882  1.00 98.30           H  
ATOM   2501  HG3 GLU A 159      -7.019  -5.350   8.537  1.00 98.30           H  
ATOM   2502  CD  GLU A 159      -7.965  -7.070   9.411  1.00 98.30           C  
ATOM   2503  OE1 GLU A 159      -7.451  -7.960   8.675  1.00 98.30           O  
ATOM   2504  OE2 GLU A 159      -8.528  -7.292  10.503  1.00 98.30           O  
ATOM   2505  N   TRP A 160     -10.952  -2.062   9.474  1.00 95.91           N  
ATOM   2506  H   TRP A 160     -11.406  -2.703   8.839  1.00 95.91           H  
ATOM   2507  CA  TRP A 160     -11.807  -1.140  10.219  1.00 95.91           C  
ATOM   2508  HA  TRP A 160     -11.276  -0.771  11.096  1.00 95.91           H  
ATOM   2509  C   TRP A 160     -13.049  -1.880  10.714  1.00 95.91           C  
ATOM   2510  CB  TRP A 160     -12.154   0.058   9.325  1.00 95.91           C  
ATOM   2511  HB2 TRP A 160     -11.222   0.530   9.014  1.00 95.91           H  
ATOM   2512  HB3 TRP A 160     -12.706   0.792   9.911  1.00 95.91           H  
ATOM   2513  O   TRP A 160     -13.259  -3.033  10.332  1.00 95.91           O  
ATOM   2514  CG  TRP A 160     -12.934  -0.254   8.085  1.00 95.91           C  
ATOM   2515  CD1 TRP A 160     -14.280  -0.234   7.970  1.00 95.91           C  
ATOM   2516  HD1 TRP A 160     -14.962   0.001   8.774  1.00 95.91           H  
ATOM   2517  CD2 TRP A 160     -12.426  -0.600   6.764  1.00 95.91           C  
ATOM   2518  CE2 TRP A 160     -13.537  -0.741   5.880  1.00 95.91           C  
ATOM   2519  CE3 TRP A 160     -11.139  -0.810   6.226  1.00 95.91           C  
ATOM   2520  HE3 TRP A 160     -10.279  -0.723   6.873  1.00 95.91           H  
ATOM   2521  NE1 TRP A 160     -14.642  -0.522   6.670  1.00 95.91           N  
ATOM   2522  HE1 TRP A 160     -15.587  -0.407   6.331  1.00 95.91           H  
ATOM   2523  CH2 TRP A 160     -12.087  -1.206   4.015  1.00 95.91           C  
ATOM   2524  HH2 TRP A 160     -11.957  -1.378   2.957  1.00 95.91           H  
ATOM   2525  CZ2 TRP A 160     -13.383  -1.040   4.522  1.00 95.91           C  
ATOM   2526  HZ2 TRP A 160     -14.240  -1.099   3.867  1.00 95.91           H  
ATOM   2527  CZ3 TRP A 160     -10.969  -1.113   4.863  1.00 95.91           C  
ATOM   2528  HZ3 TRP A 160      -9.973  -1.247   4.467  1.00 95.91           H  
ATOM   2529  N   GLY A 161     -13.878  -1.211  11.524  1.00 86.22           N  
ATOM   2530  H   GLY A 161     -13.620  -0.270  11.786  1.00 86.22           H  
ATOM   2531  CA  GLY A 161     -15.174  -1.729  11.996  1.00 86.22           C  
ATOM   2532  HA2 GLY A 161     -15.786  -0.911  12.377  1.00 86.22           H  
ATOM   2533  HA3 GLY A 161     -15.005  -2.449  12.796  1.00 86.22           H  
ATOM   2534  C   GLY A 161     -15.988  -2.439  10.917  1.00 86.22           C  
ATOM   2535  O   GLY A 161     -16.115  -1.897   9.793  1.00 86.22           O  
ATOM   2536  OXT GLY A 161     -16.426  -3.568  11.202  1.00 86.22           O  
TER    2537      GLY A 161                                                       
END   
