# Supplementary material for: Single-chain dimers from de novo immunoglobulins as robust scaffolds for multiple binding loops
Source: Nat Commun. 2023 Sep 23;14:5939. doi: 10.1038/s41467-023-41717-5 (PMC10517939; doi:10.1038/s41467-023-41717-5)
Supplement: Supplementary file 3 — Supplementary Data 1 [file 41467_2023_41717_MOESM3_ESM.zip › design_models/scIg+EF/scIg12+EF1b/ranked_3.pdb]

ATOM      1  N   GLY A   1      -7.936  -4.832  13.981  1.00 93.95           N  
ATOM      2  H   GLY A   1      -7.236  -4.850  14.709  1.00 93.95           H  
ATOM      3  H2  GLY A   1      -7.908  -3.894  13.606  1.00 93.95           H  
ATOM      4  H3  GLY A   1      -8.846  -4.947  14.404  1.00 93.95           H  
ATOM      5  CA  GLY A   1      -7.645  -5.826  12.919  1.00 93.95           C  
ATOM      6  HA2 GLY A   1      -8.346  -5.685  12.097  1.00 93.95           H  
ATOM      7  HA3 GLY A   1      -7.745  -6.830  13.330  1.00 93.95           H  
ATOM      8  C   GLY A   1      -6.229  -5.664  12.381  1.00 93.95           C  
ATOM      9  O   GLY A   1      -5.529  -4.771  12.836  1.00 93.95           O  
ATOM     10  N   ARG A   2      -5.787  -6.520  11.447  1.00 96.69           N  
ATOM     11  H   ARG A   2      -6.397  -7.246  11.099  1.00 96.69           H  
ATOM     12  CA  ARG A   2      -4.428  -6.487  10.876  1.00 96.69           C  
ATOM     13  HA  ARG A   2      -4.003  -5.494  11.026  1.00 96.69           H  
ATOM     14  C   ARG A   2      -4.433  -6.763   9.374  1.00 96.69           C  
ATOM     15  CB  ARG A   2      -3.549  -7.502  11.627  1.00 96.69           C  
ATOM     16  HB2 ARG A   2      -4.068  -8.460  11.649  1.00 96.69           H  
ATOM     17  HB3 ARG A   2      -3.426  -7.161  12.654  1.00 96.69           H  
ATOM     18  O   ARG A   2      -5.040  -7.740   8.938  1.00 96.69           O  
ATOM     19  CG  ARG A   2      -2.160  -7.717  11.002  1.00 96.69           C  
ATOM     20  HG2 ARG A   2      -2.262  -8.102   9.988  1.00 96.69           H  
ATOM     21  HG3 ARG A   2      -1.606  -6.779  10.976  1.00 96.69           H  
ATOM     22  CD  ARG A   2      -1.403  -8.752  11.831  1.00 96.69           C  
ATOM     23  HD2 ARG A   2      -1.225  -8.330  12.821  1.00 96.69           H  
ATOM     24  HD3 ARG A   2      -2.031  -9.635  11.949  1.00 96.69           H  
ATOM     25  NE  ARG A   2      -0.150  -9.164  11.176  1.00 96.69           N  
ATOM     26  HE  ARG A   2      -0.212  -9.368  10.189  1.00 96.69           H  
ATOM     27  NH1 ARG A   2       1.106  -9.300  13.081  1.00 96.69           N  
ATOM     28 HH11 ARG A   2       1.994  -9.433  13.543  1.00 96.69           H  
ATOM     29 HH12 ARG A   2       0.522  -8.585  13.490  1.00 96.69           H  
ATOM     30  NH2 ARG A   2       1.980  -9.958  11.134  1.00 96.69           N  
ATOM     31 HH21 ARG A   2       1.876 -10.108  10.141  1.00 96.69           H  
ATOM     32 HH22 ARG A   2       2.842 -10.164  11.618  1.00 96.69           H  
ATOM     33  CZ  ARG A   2       0.967  -9.476  11.800  1.00 96.69           C  
ATOM     34  N   VAL A   3      -3.681  -5.971   8.610  1.00 97.35           N  
ATOM     35  H   VAL A   3      -3.221  -5.189   9.054  1.00 97.35           H  
ATOM     36  CA  VAL A   3      -3.317  -6.288   7.222  1.00 97.35           C  
ATOM     37  HA  VAL A   3      -3.617  -7.319   7.032  1.00 97.35           H  
ATOM     38  C   VAL A   3      -1.804  -6.231   7.038  1.00 97.35           C  
ATOM     39  CB  VAL A   3      -4.075  -5.416   6.199  1.00 97.35           C  
ATOM     40  HB  VAL A   3      -5.113  -5.336   6.520  1.00 97.35           H  
ATOM     41  O   VAL A   3      -1.120  -5.367   7.588  1.00 97.35           O  
ATOM     42  CG1 VAL A   3      -3.512  -4.002   6.051  1.00 97.35           C  
ATOM     43 HG11 VAL A   3      -2.455  -4.020   5.785  1.00 97.35           H  
ATOM     44 HG12 VAL A   3      -4.046  -3.493   5.248  1.00 97.35           H  
ATOM     45 HG13 VAL A   3      -3.657  -3.456   6.983  1.00 97.35           H  
ATOM     46  CG2 VAL A   3      -4.091  -6.048   4.802  1.00 97.35           C  
ATOM     47 HG21 VAL A   3      -4.560  -7.031   4.852  1.00 97.35           H  
ATOM     48 HG22 VAL A   3      -4.676  -5.432   4.121  1.00 97.35           H  
ATOM     49 HG23 VAL A   3      -3.079  -6.148   4.408  1.00 97.35           H  
ATOM     50  N   GLU A   4      -1.272  -7.149   6.244  1.00 98.14           N  
ATOM     51  H   GLU A   4      -1.886  -7.844   5.846  1.00 98.14           H  
ATOM     52  CA  GLU A   4       0.125  -7.165   5.833  1.00 98.14           C  
ATOM     53  HA  GLU A   4       0.668  -6.381   6.361  1.00 98.14           H  
ATOM     54  C   GLU A   4       0.233  -6.877   4.332  1.00 98.14           C  
ATOM     55  CB  GLU A   4       0.744  -8.508   6.236  1.00 98.14           C  
ATOM     56  HB2 GLU A   4       0.243  -9.308   5.691  1.00 98.14           H  
ATOM     57  HB3 GLU A   4       0.590  -8.658   7.304  1.00 98.14           H  
ATOM     58  O   GLU A   4      -0.449  -7.499   3.520  1.00 98.14           O  
ATOM     59  CG  GLU A   4       2.245  -8.565   5.946  1.00 98.14           C  
ATOM     60  HG2 GLU A   4       2.734  -7.733   6.453  1.00 98.14           H  
ATOM     61  HG3 GLU A   4       2.408  -8.446   4.875  1.00 98.14           H  
ATOM     62  CD  GLU A   4       2.896  -9.875   6.401  1.00 98.14           C  
ATOM     63  OE1 GLU A   4       4.143  -9.927   6.442  1.00 98.14           O  
ATOM     64  OE2 GLU A   4       2.241 -10.898   6.677  1.00 98.14           O  
ATOM     65  N   VAL A   5       1.118  -5.947   3.971  1.00 97.79           N  
ATOM     66  H   VAL A   5       1.613  -5.470   4.711  1.00 97.79           H  
ATOM     67  CA  VAL A   5       1.485  -5.589   2.599  1.00 97.79           C  
ATOM     68  HA  VAL A   5       0.908  -6.191   1.898  1.00 97.79           H  
ATOM     69  C   VAL A   5       2.968  -5.900   2.420  1.00 97.79           C  
ATOM     70  CB  VAL A   5       1.201  -4.098   2.308  1.00 97.79           C  
ATOM     71  HB  VAL A   5       1.854  -3.482   2.927  1.00 97.79           H  
ATOM     72  O   VAL A   5       3.825  -5.227   2.992  1.00 97.79           O  
ATOM     73  CG1 VAL A   5       1.487  -3.757   0.838  1.00 97.79           C  
ATOM     74 HG11 VAL A   5       1.294  -2.699   0.663  1.00 97.79           H  
ATOM     75 HG12 VAL A   5       0.844  -4.348   0.185  1.00 97.79           H  
ATOM     76 HG13 VAL A   5       2.531  -3.955   0.596  1.00 97.79           H  
ATOM     77  CG2 VAL A   5      -0.246  -3.701   2.629  1.00 97.79           C  
ATOM     78 HG21 VAL A   5      -0.427  -3.787   3.701  1.00 97.79           H  
ATOM     79 HG22 VAL A   5      -0.943  -4.351   2.101  1.00 97.79           H  
ATOM     80 HG23 VAL A   5      -0.423  -2.665   2.338  1.00 97.79           H  
ATOM     81  N   ARG A   6       3.292  -6.922   1.627  1.00 97.84           N  
ATOM     82  H   ARG A   6       2.535  -7.438   1.201  1.00 97.84           H  
ATOM     83  CA  ARG A   6       4.669  -7.242   1.224  1.00 97.84           C  
ATOM     84  HA  ARG A   6       5.381  -6.667   1.816  1.00 97.84           H  
ATOM     85  C   ARG A   6       4.857  -6.852  -0.227  1.00 97.84           C  
ATOM     86  CB  ARG A   6       4.975  -8.732   1.403  1.00 97.84           C  
ATOM     87  HB2 ARG A   6       4.281  -9.306   0.789  1.00 97.84           H  
ATOM     88  HB3 ARG A   6       5.986  -8.924   1.046  1.00 97.84           H  
ATOM     89  O   ARG A   6       4.135  -7.343  -1.090  1.00 97.84           O  
ATOM     90  CG  ARG A   6       4.864  -9.213   2.849  1.00 97.84           C  
ATOM     91  HG2 ARG A   6       5.599  -8.694   3.463  1.00 97.84           H  
ATOM     92  HG3 ARG A   6       3.862  -9.013   3.228  1.00 97.84           H  
ATOM     93  CD  ARG A   6       5.123 -10.722   2.898  1.00 97.84           C  
ATOM     94  HD2 ARG A   6       4.396 -11.220   2.257  1.00 97.84           H  
ATOM     95  HD3 ARG A   6       6.128 -10.924   2.530  1.00 97.84           H  
ATOM     96  NE  ARG A   6       4.994 -11.218   4.271  1.00 97.84           N  
ATOM     97  HE  ARG A   6       4.910 -10.524   5.000  1.00 97.84           H  
ATOM     98  NH1 ARG A   6       4.748 -13.461   3.884  1.00 97.84           N  
ATOM     99 HH11 ARG A   6       4.392 -14.351   4.201  1.00 97.84           H  
ATOM    100 HH12 ARG A   6       4.844 -13.274   2.896  1.00 97.84           H  
ATOM    101  NH2 ARG A   6       4.430 -12.628   5.936  1.00 97.84           N  
ATOM    102 HH21 ARG A   6       3.987 -13.489   6.225  1.00 97.84           H  
ATOM    103 HH22 ARG A   6       4.134 -11.789   6.413  1.00 97.84           H  
ATOM    104  CZ  ARG A   6       4.738 -12.437   4.690  1.00 97.84           C  
ATOM    105  N   VAL A   7       5.834  -6.002  -0.496  1.00 95.81           N  
ATOM    106  H   VAL A   7       6.419  -5.662   0.254  1.00 95.81           H  
ATOM    107  CA  VAL A   7       6.186  -5.610  -1.859  1.00 95.81           C  
ATOM    108  HA  VAL A   7       5.401  -5.928  -2.545  1.00 95.81           H  
ATOM    109  C   VAL A   7       7.469  -6.329  -2.249  1.00 95.81           C  
ATOM    110  CB  VAL A   7       6.301  -4.084  -1.986  1.00 95.81           C  
ATOM    111  HB  VAL A   7       7.191  -3.752  -1.451  1.00 95.81           H  
ATOM    112  O   VAL A   7       8.345  -6.525  -1.414  1.00 95.81           O  
ATOM    113  CG1 VAL A   7       6.430  -3.661  -3.450  1.00 95.81           C  
ATOM    114 HG11 VAL A   7       6.419  -2.574  -3.526  1.00 95.81           H  
ATOM    115 HG12 VAL A   7       7.371  -4.019  -3.866  1.00 95.81           H  
ATOM    116 HG13 VAL A   7       5.602  -4.064  -4.033  1.00 95.81           H  
ATOM    117  CG2 VAL A   7       5.085  -3.361  -1.386  1.00 95.81           C  
ATOM    118 HG21 VAL A   7       5.020  -3.549  -0.315  1.00 95.81           H  
ATOM    119 HG22 VAL A   7       5.201  -2.286  -1.523  1.00 95.81           H  
ATOM    120 HG23 VAL A   7       4.169  -3.699  -1.871  1.00 95.81           H  
ATOM    121  N   GLU A   8       7.574  -6.746  -3.501  1.00 94.23           N  
ATOM    122  H   GLU A   8       6.768  -6.656  -4.102  1.00 94.23           H  
ATOM    123  CA  GLU A   8       8.775  -7.323  -4.094  1.00 94.23           C  
ATOM    124  HA  GLU A   8       9.637  -7.097  -3.466  1.00 94.23           H  
ATOM    125  C   GLU A   8       8.997  -6.682  -5.464  1.00 94.23           C  
ATOM    126  CB  GLU A   8       8.626  -8.851  -4.152  1.00 94.23           C  
ATOM    127  HB2 GLU A   8       8.516  -9.213  -3.129  1.00 94.23           H  
ATOM    128  HB3 GLU A   8       7.718  -9.108  -4.697  1.00 94.23           H  
ATOM    129  O   GLU A   8       8.138  -6.774  -6.344  1.00 94.23           O  
ATOM    130  CG  GLU A   8       9.815  -9.579  -4.793  1.00 94.23           C  
ATOM    131  HG2 GLU A   8       9.819  -9.400  -5.868  1.00 94.23           H  
ATOM    132  HG3 GLU A   8      10.739  -9.182  -4.373  1.00 94.23           H  
ATOM    133  CD  GLU A   8       9.729 -11.089  -4.511  1.00 94.23           C  
ATOM    134  OE1 GLU A   8      10.590 -11.584  -3.737  1.00 94.23           O  
ATOM    135  OE2 GLU A   8       8.757 -11.746  -4.952  1.00 94.23           O  
ATOM    136  N   PHE A   9      10.138  -6.016  -5.627  1.00 89.67           N  
ATOM    137  H   PHE A   9      10.775  -5.951  -4.846  1.00 89.67           H  
ATOM    138  CA  PHE A   9      10.569  -5.425  -6.889  1.00 89.67           C  
ATOM    139  HA  PHE A   9       9.705  -5.296  -7.541  1.00 89.67           H  
ATOM    140  C   PHE A   9      11.556  -6.358  -7.586  1.00 89.67           C  
ATOM    141  CB  PHE A   9      11.181  -4.038  -6.659  1.00 89.67           C  
ATOM    142  HB2 PHE A   9      12.090  -4.145  -6.066  1.00 89.67           H  
ATOM    143  HB3 PHE A   9      11.473  -3.622  -7.623  1.00 89.67           H  
ATOM    144  O   PHE A   9      12.548  -6.797  -6.999  1.00 89.67           O  
ATOM    145  CG  PHE A   9      10.254  -3.055  -5.971  1.00 89.67           C  
ATOM    146  CD1 PHE A   9       9.288  -2.342  -6.704  1.00 89.67           C  
ATOM    147  HD1 PHE A   9       9.199  -2.489  -7.771  1.00 89.67           H  
ATOM    148  CD2 PHE A   9      10.357  -2.849  -4.584  1.00 89.67           C  
ATOM    149  HD2 PHE A   9      11.097  -3.386  -4.009  1.00 89.67           H  
ATOM    150  CE1 PHE A   9       8.445  -1.430  -6.041  1.00 89.67           C  
ATOM    151  HE1 PHE A   9       7.702  -0.868  -6.588  1.00 89.67           H  
ATOM    152  CE2 PHE A   9       9.519  -1.940  -3.927  1.00 89.67           C  
ATOM    153  HE2 PHE A   9       9.631  -1.781  -2.865  1.00 89.67           H  
ATOM    154  CZ  PHE A   9       8.561  -1.230  -4.658  1.00 89.67           C  
ATOM    155  HZ  PHE A   9       7.914  -0.527  -4.153  1.00 89.67           H  
ATOM    156  N   GLU A  10      11.286  -6.637  -8.852  1.00 83.55           N  
ATOM    157  H   GLU A  10      10.448  -6.250  -9.261  1.00 83.55           H  
ATOM    158  CA  GLU A  10      12.149  -7.393  -9.747  1.00 83.55           C  
ATOM    159  HA  GLU A  10      13.064  -7.686  -9.232  1.00 83.55           H  
ATOM    160  C   GLU A  10      12.516  -6.474 -10.915  1.00 83.55           C  
ATOM    161  CB  GLU A  10      11.414  -8.674 -10.181  1.00 83.55           C  
ATOM    162  HB2 GLU A  10      11.091  -9.209  -9.288  1.00 83.55           H  
ATOM    163  HB3 GLU A  10      10.529  -8.391 -10.751  1.00 83.55           H  
ATOM    164  O   GLU A  10      11.665  -6.113 -11.732  1.00 83.55           O  
ATOM    165  CG  GLU A  10      12.279  -9.622 -11.027  1.00 83.55           C  
ATOM    166  HG2 GLU A  10      12.651  -9.076 -11.894  1.00 83.55           H  
ATOM    167  HG3 GLU A  10      13.138  -9.931 -10.431  1.00 83.55           H  
ATOM    168  CD  GLU A  10      11.525 -10.876 -11.522  1.00 83.55           C  
ATOM    169  OE1 GLU A  10      12.147 -11.675 -12.262  1.00 83.55           O  
ATOM    170  OE2 GLU A  10      10.322 -11.051 -11.207  1.00 83.55           O  
ATOM    171  N   GLU A  11      13.781  -6.059 -10.991  1.00 70.09           N  
ATOM    172  H   GLU A  11      14.451  -6.357 -10.297  1.00 70.09           H  
ATOM    173  CA  GLU A  11      14.278  -5.364 -12.175  1.00 70.09           C  
ATOM    174  HA  GLU A  11      13.580  -4.568 -12.436  1.00 70.09           H  
ATOM    175  C   GLU A  11      14.339  -6.349 -13.344  1.00 70.09           C  
ATOM    176  CB  GLU A  11      15.650  -4.723 -11.931  1.00 70.09           C  
ATOM    177  HB2 GLU A  11      16.036  -4.392 -12.895  1.00 70.09           H  
ATOM    178  HB3 GLU A  11      16.332  -5.466 -11.516  1.00 70.09           H  
ATOM    179  O   GLU A  11      14.906  -7.438 -13.227  1.00 70.09           O  
ATOM    180  CG  GLU A  11      15.566  -3.509 -10.994  1.00 70.09           C  
ATOM    181  HG2 GLU A  11      14.833  -2.810 -11.398  1.00 70.09           H  
ATOM    182  HG3 GLU A  11      15.215  -3.842 -10.017  1.00 70.09           H  
ATOM    183  CD  GLU A  11      16.912  -2.783 -10.832  1.00 70.09           C  
ATOM    184  OE1 GLU A  11      16.965  -1.874  -9.977  1.00 70.09           O  
ATOM    185  OE2 GLU A  11      17.872  -3.123 -11.564  1.00 70.09           O  
ATOM    186  N   GLY A  12      13.744  -5.970 -14.477  1.00 60.87           N  
ATOM    187  H   GLY A  12      13.271  -5.079 -14.513  1.00 60.87           H  
ATOM    188  CA  GLY A  12      13.804  -6.780 -15.686  1.00 60.87           C  
ATOM    189  HA2 GLY A  12      13.281  -6.280 -16.501  1.00 60.87           H  
ATOM    190  HA3 GLY A  12      13.323  -7.741 -15.499  1.00 60.87           H  
ATOM    191  C   GLY A  12      15.257  -6.998 -16.099  1.00 60.87           C  
ATOM    192  O   GLY A  12      16.031  -6.041 -16.185  1.00 60.87           O  
ATOM    193  N   LYS A  13      15.629  -8.254 -16.354  1.00 52.19           N  
ATOM    194  H   LYS A  13      14.944  -8.987 -16.244  1.00 52.19           H  
ATOM    195  CA  LYS A  13      16.924  -8.571 -16.961  1.00 52.19           C  
ATOM    196  HA  LYS A  13      17.710  -8.097 -16.374  1.00 52.19           H  
ATOM    197  C   LYS A  13      16.991  -7.950 -18.357  1.00 52.19           C  
ATOM    198  CB  LYS A  13      17.175 -10.085 -16.982  1.00 52.19           C  
ATOM    199  HB2 LYS A  13      16.371 -10.583 -17.523  1.00 52.19           H  
ATOM    200  HB3 LYS A  13      18.112 -10.274 -17.506  1.00 52.19           H  
ATOM    201  O   LYS A  13      15.964  -7.804 -19.027  1.00 52.19           O  
ATOM    202  CG  LYS A  13      17.276 -10.641 -15.552  1.00 52.19           C  
ATOM    203  HG2 LYS A  13      18.037 -10.085 -15.004  1.00 52.19           H  
ATOM    204  HG3 LYS A  13      16.319 -10.521 -15.045  1.00 52.19           H  
ATOM    205  CD  LYS A  13      17.654 -12.123 -15.565  1.00 52.19           C  
ATOM    206  HD2 LYS A  13      18.630 -12.235 -16.035  1.00 52.19           H  
ATOM    207  HD3 LYS A  13      16.911 -12.677 -16.139  1.00 52.19           H  
ATOM    208  CE  LYS A  13      17.699 -12.641 -14.125  1.00 52.19           C  
ATOM    209  HE2 LYS A  13      16.716 -12.499 -13.675  1.00 52.19           H  
ATOM    210  HE3 LYS A  13      18.411 -12.035 -13.565  1.00 52.19           H  
ATOM    211  NZ  LYS A  13      18.091 -14.068 -14.090  1.00 52.19           N  
ATOM    212  HZ1 LYS A  13      19.003 -14.175 -14.511  1.00 52.19           H  
ATOM    213  HZ2 LYS A  13      18.125 -14.397 -13.135  1.00 52.19           H  
ATOM    214  HZ3 LYS A  13      17.426 -14.619 -14.614  1.00 52.19           H  
ATOM    215  N   ASP A  14      18.189  -7.548 -18.757  1.00 48.64           N  
ATOM    216  H   ASP A  14      18.993  -7.886 -18.247  1.00 48.64           H  
ATOM    217  CA  ASP A  14      18.468  -7.214 -20.147  1.00 48.64           C  
ATOM    218  HA  ASP A  14      17.846  -6.364 -20.427  1.00 48.64           H  
ATOM    219  C   ASP A  14      18.065  -8.392 -21.057  1.00 48.64           C  
ATOM    220  CB  ASP A  14      19.937  -6.769 -20.292  1.00 48.64           C  
ATOM    221  HB2 ASP A  14      20.025  -5.793 -19.816  1.00 48.64           H  
ATOM    222  HB3 ASP A  14      20.156  -6.622 -21.349  1.00 48.64           H  
ATOM    223  O   ASP A  14      18.036  -9.558 -20.654  1.00 48.64           O  
ATOM    224  CG  ASP A  14      20.973  -7.710 -19.637  1.00 48.64           C  
ATOM    225  OD1 ASP A  14      20.627  -8.886 -19.369  1.00 48.64           O  
ATOM    226  OD2 ASP A  14      22.002  -7.186 -19.155  1.00 48.64           O  
ATOM    227  N   LYS A  15      17.602  -8.077 -22.271  1.00 47.09           N  
ATOM    228  H   LYS A  15      17.734  -7.130 -22.596  1.00 47.09           H  
ATOM    229  CA  LYS A  15      17.099  -9.093 -23.210  1.00 47.09           C  
ATOM    230  HA  LYS A  15      16.537  -9.837 -22.645  1.00 47.09           H  
ATOM    231  C   LYS A  15      18.241  -9.897 -23.859  1.00 47.09           C  
ATOM    232  CB  LYS A  15      16.152  -8.444 -24.241  1.00 47.09           C  
ATOM    233  HB2 LYS A  15      16.627  -7.559 -24.665  1.00 47.09           H  
ATOM    234  HB3 LYS A  15      15.982  -9.155 -25.049  1.00 47.09           H  
ATOM    235  O   LYS A  15      17.958 -10.905 -24.502  1.00 47.09           O  
ATOM    236  CG  LYS A  15      14.785  -8.067 -23.633  1.00 47.09           C  
ATOM    237  HG2 LYS A  15      14.349  -8.969 -23.202  1.00 47.09           H  
ATOM    238  HG3 LYS A  15      14.922  -7.337 -22.835  1.00 47.09           H  
ATOM    239  CD  LYS A  15      13.814  -7.499 -24.685  1.00 47.09           C  
ATOM    240  HD2 LYS A  15      13.860  -8.136 -25.569  1.00 47.09           H  
ATOM    241  HD3 LYS A  15      14.119  -6.492 -24.973  1.00 47.09           H  
ATOM    242  CE  LYS A  15      12.360  -7.511 -24.175  1.00 47.09           C  
ATOM    243  HE2 LYS A  15      12.244  -8.381 -23.529  1.00 47.09           H  
ATOM    244  HE3 LYS A  15      11.685  -7.647 -25.020  1.00 47.09           H  
ATOM    245  NZ  LYS A  15      11.957  -6.303 -23.412  1.00 47.09           N  
ATOM    246  HZ1 LYS A  15      11.215  -6.547 -22.772  1.00 47.09           H  
ATOM    247  HZ2 LYS A  15      12.684  -5.976 -22.792  1.00 47.09           H  
ATOM    248  HZ3 LYS A  15      11.656  -5.533 -23.993  1.00 47.09           H  
ATOM    249  N   ASP A  16      19.490  -9.470 -23.684  1.00 48.03           N  
ATOM    250  H   ASP A  16      19.654  -8.670 -23.089  1.00 48.03           H  
ATOM    251  CA  ASP A  16      20.717 -10.076 -24.219  1.00 48.03           C  
ATOM    252  HA  ASP A  16      20.464 -10.689 -25.084  1.00 48.03           H  
ATOM    253  C   ASP A  16      21.427 -11.014 -23.220  1.00 48.03           C  
ATOM    254  CB  ASP A  16      21.660  -8.959 -24.713  1.00 48.03           C  
ATOM    255  HB2 ASP A  16      21.235  -8.536 -25.623  1.00 48.03           H  
ATOM    256  HB3 ASP A  16      22.630  -9.388 -24.965  1.00 48.03           H  
ATOM    257  O   ASP A  16      22.122 -11.934 -23.650  1.00 48.03           O  
ATOM    258  CG  ASP A  16      21.851  -7.836 -23.685  1.00 48.03           C  
ATOM    259  OD1 ASP A  16      21.717  -8.146 -22.480  1.00 48.03           O  
ATOM    260  OD2 ASP A  16      21.880  -6.663 -24.099  1.00 48.03           O  
ATOM    261  N   GLY A  17      21.204 -10.864 -21.908  1.00 47.04           N  
ATOM    262  H   GLY A  17      20.800  -9.990 -21.605  1.00 47.04           H  
ATOM    263  CA  GLY A  17      21.761 -11.743 -20.880  1.00 47.04           C  
ATOM    264  HA2 GLY A  17      21.349 -11.436 -19.919  1.00 47.04           H  
ATOM    265  HA3 GLY A  17      21.464 -12.770 -21.089  1.00 47.04           H  
ATOM    266  C   GLY A  17      23.289 -11.698 -20.763  1.00 47.04           C  
ATOM    267  O   GLY A  17      23.864 -12.613 -20.166  1.00 47.04           O  
ATOM    268  N   ASP A  18      23.947 -10.678 -21.325  1.00 50.95           N  
ATOM    269  H   ASP A  18      23.411  -9.956 -21.785  1.00 50.95           H  
ATOM    270  CA  ASP A  18      25.410 -10.561 -21.369  1.00 50.95           C  
ATOM    271  HA  ASP A  18      25.829 -11.496 -20.998  1.00 50.95           H  
ATOM    272  C   ASP A  18      25.982  -9.477 -20.436  1.00 50.95           C  
ATOM    273  CB  ASP A  18      25.893 -10.448 -22.827  1.00 50.95           C  
ATOM    274  HB2 ASP A  18      26.962 -10.659 -22.840  1.00 50.95           H  
ATOM    275  HB3 ASP A  18      25.404 -11.221 -23.420  1.00 50.95           H  
ATOM    276  O   ASP A  18      27.197  -9.423 -20.228  1.00 50.95           O  
ATOM    277  CG  ASP A  18      25.676  -9.089 -23.499  1.00 50.95           C  
ATOM    278  OD1 ASP A  18      25.223  -8.153 -22.806  1.00 50.95           O  
ATOM    279  OD2 ASP A  18      26.060  -9.003 -24.687  1.00 50.95           O  
ATOM    280  N   GLY A  19      25.126  -8.668 -19.801  1.00 43.43           N  
ATOM    281  H   GLY A  19      24.158  -8.684 -20.089  1.00 43.43           H  
ATOM    282  CA  GLY A  19      25.537  -7.654 -18.833  1.00 43.43           C  
ATOM    283  HA2 GLY A  19      26.180  -8.114 -18.084  1.00 43.43           H  
ATOM    284  HA3 GLY A  19      24.639  -7.272 -18.347  1.00 43.43           H  
ATOM    285  C   GLY A  19      26.282  -6.458 -19.440  1.00 43.43           C  
ATOM    286  O   GLY A  19      26.839  -5.657 -18.680  1.00 43.43           O  
ATOM    287  N   TYR A  20      26.292  -6.302 -20.770  1.00 40.06           N  
ATOM    288  H   TYR A  20      25.809  -6.980 -21.342  1.00 40.06           H  
ATOM    289  CA  TYR A  20      26.932  -5.189 -21.472  1.00 40.06           C  
ATOM    290  HA  TYR A  20      27.415  -4.537 -20.743  1.00 40.06           H  
ATOM    291  C   TYR A  20      25.911  -4.324 -22.213  1.00 40.06           C  
ATOM    292  CB  TYR A  20      28.037  -5.699 -22.408  1.00 40.06           C  
ATOM    293  HB2 TYR A  20      28.272  -4.921 -23.134  1.00 40.06           H  
ATOM    294  HB3 TYR A  20      27.667  -6.558 -22.968  1.00 40.06           H  
ATOM    295  O   TYR A  20      25.712  -4.438 -23.414  1.00 40.06           O  
ATOM    296  CG  TYR A  20      29.325  -6.054 -21.695  1.00 40.06           C  
ATOM    297  CD1 TYR A  20      30.237  -5.041 -21.340  1.00 40.06           C  
ATOM    298  HD1 TYR A  20      30.003  -4.014 -21.579  1.00 40.06           H  
ATOM    299  CD2 TYR A  20      29.607  -7.395 -21.384  1.00 40.06           C  
ATOM    300  HD2 TYR A  20      28.891  -8.161 -21.642  1.00 40.06           H  
ATOM    301  CE1 TYR A  20      31.435  -5.368 -20.676  1.00 40.06           C  
ATOM    302  HE1 TYR A  20      32.130  -4.588 -20.402  1.00 40.06           H  
ATOM    303  CE2 TYR A  20      30.804  -7.730 -20.723  1.00 40.06           C  
ATOM    304  HE2 TYR A  20      31.010  -8.760 -20.472  1.00 40.06           H  
ATOM    305  OH  TYR A  20      32.877  -7.036 -19.733  1.00 40.06           O  
ATOM    306  HH  TYR A  20      33.380  -6.245 -19.525  1.00 40.06           H  
ATOM    307  CZ  TYR A  20      31.718  -6.718 -20.369  1.00 40.06           C  
ATOM    308  N   ILE A  21      25.365  -3.327 -21.514  1.00 48.07           N  
ATOM    309  H   ILE A  21      25.511  -3.313 -20.515  1.00 48.07           H  
ATOM    310  CA  ILE A  21      24.575  -2.270 -22.158  1.00 48.07           C  
ATOM    311  HA  ILE A  21      23.906  -2.749 -22.873  1.00 48.07           H  
ATOM    312  C   ILE A  21      25.538  -1.354 -22.927  1.00 48.07           C  
ATOM    313  CB  ILE A  21      23.711  -1.475 -21.148  1.00 48.07           C  
ATOM    314  HB  ILE A  21      24.339  -0.726 -20.667  1.00 48.07           H  
ATOM    315  O   ILE A  21      26.286  -0.571 -22.321  1.00 48.07           O  
ATOM    316  CG1 ILE A  21      23.115  -2.356 -20.025  1.00 48.07           C  
ATOM    317 HG12 ILE A  21      22.439  -3.094 -20.458  1.00 48.07           H  
ATOM    318 HG13 ILE A  21      23.913  -2.893 -19.512  1.00 48.07           H  
ATOM    319  CG2 ILE A  21      22.597  -0.749 -21.926  1.00 48.07           C  
ATOM    320 HG21 ILE A  21      23.034  -0.156 -22.729  1.00 48.07           H  
ATOM    321 HG22 ILE A  21      21.916  -1.477 -22.364  1.00 48.07           H  
ATOM    322 HG23 ILE A  21      22.037  -0.076 -21.277  1.00 48.07           H  
ATOM    323  CD1 ILE A  21      22.374  -1.561 -18.943  1.00 48.07           C  
ATOM    324 HD11 ILE A  21      22.099  -2.235 -18.131  1.00 48.07           H  
ATOM    325 HD12 ILE A  21      23.020  -0.776 -18.550  1.00 48.07           H  
ATOM    326 HD13 ILE A  21      21.463  -1.121 -19.349  1.00 48.07           H  
ATOM    327  N   SER A  22      25.542  -1.432 -24.259  1.00 47.39           N  
ATOM    328  H   SER A  22      24.952  -2.122 -24.702  1.00 47.39           H  
ATOM    329  CA  SER A  22      26.294  -0.490 -25.089  1.00 47.39           C  
ATOM    330  HA  SER A  22      27.341  -0.551 -24.792  1.00 47.39           H  
ATOM    331  C   SER A  22      25.805   0.949 -24.842  1.00 47.39           C  
ATOM    332  CB  SER A  22      26.205  -0.895 -26.566  1.00 47.39           C  
ATOM    333  HB2 SER A  22      26.915  -0.301 -27.141  1.00 47.39           H  
ATOM    334  HB3 SER A  22      26.463  -1.948 -26.677  1.00 47.39           H  
ATOM    335  O   SER A  22      24.663   1.186 -24.449  1.00 47.39           O  
ATOM    336  OG  SER A  22      24.908  -0.672 -27.071  1.00 47.39           O  
ATOM    337  HG  SER A  22      24.378  -1.448 -26.875  1.00 47.39           H  
ATOM    338  N   ALA A  23      26.654   1.960 -25.061  1.00 46.63           N  
ATOM    339  H   ALA A  23      27.589   1.751 -25.383  1.00 46.63           H  
ATOM    340  CA  ALA A  23      26.260   3.362 -24.857  1.00 46.63           C  
ATOM    341  HA  ALA A  23      25.915   3.466 -23.828  1.00 46.63           H  
ATOM    342  C   ALA A  23      25.081   3.809 -25.754  1.00 46.63           C  
ATOM    343  CB  ALA A  23      27.493   4.257 -25.041  1.00 46.63           C  
ATOM    344  HB1 ALA A  23      27.854   4.183 -26.067  1.00 46.63           H  
ATOM    345  HB2 ALA A  23      27.222   5.293 -24.839  1.00 46.63           H  
ATOM    346  HB3 ALA A  23      28.283   3.953 -24.354  1.00 46.63           H  
ATOM    347  O   ALA A  23      24.463   4.824 -25.453  1.00 46.63           O  
ATOM    348  N   ALA A  24      24.762   3.039 -26.803  1.00 44.40           N  
ATOM    349  H   ALA A  24      25.281   2.184 -26.940  1.00 44.40           H  
ATOM    350  CA  ALA A  24      23.595   3.223 -27.664  1.00 44.40           C  
ATOM    351  HA  ALA A  24      23.359   4.285 -27.724  1.00 44.40           H  
ATOM    352  C   ALA A  24      22.324   2.514 -27.138  1.00 44.40           C  
ATOM    353  CB  ALA A  24      23.982   2.740 -29.068  1.00 44.40           C  
ATOM    354  HB1 ALA A  24      24.212   1.675 -29.045  1.00 44.40           H  
ATOM    355  HB2 ALA A  24      23.144   2.902 -29.746  1.00 44.40           H  
ATOM    356  HB3 ALA A  24      24.845   3.297 -29.432  1.00 44.40           H  
ATOM    357  O   ALA A  24      21.222   2.950 -27.443  1.00 44.40           O  
ATOM    358  N   GLU A  25      22.448   1.479 -26.298  1.00 46.43           N  
ATOM    359  H   GLU A  25      23.369   1.110 -26.112  1.00 46.43           H  
ATOM    360  CA  GLU A  25      21.317   0.795 -25.633  1.00 46.43           C  
ATOM    361  HA  GLU A  25      20.428   0.865 -26.260  1.00 46.43           H  
ATOM    362  C   GLU A  25      20.941   1.403 -24.278  1.00 46.43           C  
ATOM    363  CB  GLU A  25      21.652  -0.684 -25.444  1.00 46.43           C  
ATOM    364  HB2 GLU A  25      22.682  -0.767 -25.095  1.00 46.43           H  
ATOM    365  HB3 GLU A  25      20.998  -1.125 -24.692  1.00 46.43           H  
ATOM    366  O   GLU A  25      19.870   1.116 -23.737  1.00 46.43           O  
ATOM    367  CG  GLU A  25      21.435  -1.438 -26.755  1.00 46.43           C  
ATOM    368  HG2 GLU A  25      21.855  -0.865 -27.582  1.00 46.43           H  
ATOM    369  HG3 GLU A  25      20.365  -1.543 -26.929  1.00 46.43           H  
ATOM    370  CD  GLU A  25      22.121  -2.797 -26.721  1.00 46.43           C  
ATOM    371  OE1 GLU A  25      21.442  -3.777 -27.094  1.00 46.43           O  
ATOM    372  OE2 GLU A  25      23.344  -2.769 -26.417  1.00 46.43           O  
ATOM    373  N   LYS A  26      21.781   2.300 -23.747  1.00 45.10           N  
ATOM    374  H   LYS A  26      22.656   2.442 -24.232  1.00 45.10           H  
ATOM    375  CA  LYS A  26      21.483   3.090 -22.542  1.00 45.10           C  
ATOM    376  HA  LYS A  26      21.233   2.398 -21.737  1.00 45.10           H  
ATOM    377  C   LYS A  26      20.237   3.979 -22.672  1.00 45.10           C  
ATOM    378  CB  LYS A  26      22.712   3.920 -22.136  1.00 45.10           C  
ATOM    379  HB2 LYS A  26      22.381   4.775 -21.546  1.00 45.10           H  
ATOM    380  HB3 LYS A  26      23.217   4.300 -23.024  1.00 45.10           H  
ATOM    381  O   LYS A  26      19.761   4.458 -21.647  1.00 45.10           O  
ATOM    382  CG  LYS A  26      23.681   3.100 -21.276  1.00 45.10           C  
ATOM    383  HG2 LYS A  26      24.084   2.275 -21.865  1.00 45.10           H  
ATOM    384  HG3 LYS A  26      23.141   2.693 -20.421  1.00 45.10           H  
ATOM    385  CD  LYS A  26      24.827   3.981 -20.771  1.00 45.10           C  
ATOM    386  HD2 LYS A  26      25.410   4.332 -21.623  1.00 45.10           H  
ATOM    387  HD3 LYS A  26      24.413   4.837 -20.239  1.00 45.10           H  
ATOM    388  CE  LYS A  26      25.708   3.162 -19.825  1.00 45.10           C  
ATOM    389  HE2 LYS A  26      25.090   2.804 -19.001  1.00 45.10           H  
ATOM    390  HE3 LYS A  26      26.071   2.288 -20.366  1.00 45.10           H  
ATOM    391  NZ  LYS A  26      26.844   3.965 -19.314  1.00 45.10           N  
ATOM    392  HZ1 LYS A  26      26.498   4.768 -18.807  1.00 45.10           H  
ATOM    393  HZ2 LYS A  26      27.413   4.279 -20.086  1.00 45.10           H  
ATOM    394  HZ3 LYS A  26      27.410   3.401 -18.697  1.00 45.10           H  
ATOM    395  N   GLU A  27      19.703   4.169 -23.879  1.00 45.09           N  
ATOM    396  H   GLU A  27      20.177   3.770 -24.678  1.00 45.09           H  
ATOM    397  CA  GLU A  27      18.470   4.926 -24.139  1.00 45.09           C  
ATOM    398  HA  GLU A  27      18.236   5.518 -23.254  1.00 45.09           H  
ATOM    399  C   GLU A  27      17.214   4.051 -24.356  1.00 45.09           C  
ATOM    400  CB  GLU A  27      18.704   5.914 -25.306  1.00 45.09           C  
ATOM    401  HB2 GLU A  27      19.647   5.686 -25.803  1.00 45.09           H  
ATOM    402  HB3 GLU A  27      17.905   5.807 -26.040  1.00 45.09           H  
ATOM    403  O   GLU A  27      16.107   4.580 -24.304  1.00 45.09           O  
ATOM    404  CG  GLU A  27      18.722   7.370 -24.808  1.00 45.09           C  
ATOM    405  HG2 GLU A  27      19.535   7.482 -24.091  1.00 45.09           H  
ATOM    406  HG3 GLU A  27      17.787   7.563 -24.282  1.00 45.09           H  
ATOM    407  CD  GLU A  27      18.893   8.417 -25.926  1.00 45.09           C  
ATOM    408  OE1 GLU A  27      18.461   9.572 -25.698  1.00 45.09           O  
ATOM    409  OE2 GLU A  27      19.494   8.091 -26.974  1.00 45.09           O  
ATOM    410  N   GLU A  28      17.329   2.724 -24.540  1.00 45.62           N  
ATOM    411  H   GLU A  28      18.253   2.318 -24.536  1.00 45.62           H  
ATOM    412  CA  GLU A  28      16.189   1.884 -24.972  1.00 45.62           C  
ATOM    413  HA  GLU A  28      15.270   2.372 -24.645  1.00 45.62           H  
ATOM    414  C   GLU A  28      16.083   0.479 -24.352  1.00 45.62           C  
ATOM    415  CB  GLU A  28      16.136   1.796 -26.511  1.00 45.62           C  
ATOM    416  HB2 GLU A  28      15.613   0.887 -26.809  1.00 45.62           H  
ATOM    417  HB3 GLU A  28      17.146   1.739 -26.916  1.00 45.62           H  
ATOM    418  O   GLU A  28      15.205  -0.296 -24.751  1.00 45.62           O  
ATOM    419  CG  GLU A  28      15.376   2.971 -27.147  1.00 45.62           C  
ATOM    420  HG2 GLU A  28      14.506   3.200 -26.532  1.00 45.62           H  
ATOM    421  HG3 GLU A  28      16.020   3.850 -27.169  1.00 45.62           H  
ATOM    422  CD  GLU A  28      14.890   2.639 -28.567  1.00 45.62           C  
ATOM    423  OE1 GLU A  28      13.767   3.083 -28.911  1.00 45.62           O  
ATOM    424  OE2 GLU A  28      15.572   1.868 -29.278  1.00 45.62           O  
ATOM    425  N   ALA A  29      16.882   0.126 -23.340  1.00 44.07           N  
ATOM    426  H   ALA A  29      17.648   0.732 -23.084  1.00 44.07           H  
ATOM    427  CA  ALA A  29      16.683  -1.128 -22.611  1.00 44.07           C  
ATOM    428  HA  ALA A  29      16.617  -1.932 -23.344  1.00 44.07           H  
ATOM    429  C   ALA A  29      15.351  -1.106 -21.825  1.00 44.07           C  
ATOM    430  CB  ALA A  29      17.911  -1.428 -21.742  1.00 44.07           C  
ATOM    431  HB1 ALA A  29      18.800  -1.478 -22.370  1.00 44.07           H  
ATOM    432  HB2 ALA A  29      18.043  -0.640 -21.000  1.00 44.07           H  
ATOM    433  HB3 ALA A  29      17.781  -2.385 -21.237  1.00 44.07           H  
ATOM    434  O   ALA A  29      15.310  -0.815 -20.630  1.00 44.07           O  
ATOM    435  N   LYS A  30      14.247  -1.432 -22.515  1.00 51.72           N  
ATOM    436  H   LYS A  30      14.377  -1.457 -23.516  1.00 51.72           H  
ATOM    437  CA  LYS A  30      12.923  -1.771 -21.972  1.00 51.72           C  
ATOM    438  HA  LYS A  30      12.572  -0.963 -21.330  1.00 51.72           H  
ATOM    439  C   LYS A  30      13.081  -3.020 -21.109  1.00 51.72           C  
ATOM    440  CB  LYS A  30      11.911  -2.007 -23.113  1.00 51.72           C  
ATOM    441  HB2 LYS A  30      12.319  -2.756 -23.792  1.00 51.72           H  
ATOM    442  HB3 LYS A  30      10.988  -2.399 -22.686  1.00 51.72           H  
ATOM    443  O   LYS A  30      12.834  -4.143 -21.565  1.00 51.72           O  
ATOM    444  CG  LYS A  30      11.577  -0.739 -23.909  1.00 51.72           C  
ATOM    445  HG2 LYS A  30      12.502  -0.287 -24.268  1.00 51.72           H  
ATOM    446  HG3 LYS A  30      11.071  -0.026 -23.258  1.00 51.72           H  
ATOM    447  CD  LYS A  30      10.686  -1.063 -25.117  1.00 51.72           C  
ATOM    448  HD2 LYS A  30       9.721  -1.440 -24.779  1.00 51.72           H  
ATOM    449  HD3 LYS A  30      11.184  -1.820 -25.724  1.00 51.72           H  
ATOM    450  CE  LYS A  30      10.506   0.216 -25.944  1.00 51.72           C  
ATOM    451  HE2 LYS A  30       9.893   0.923 -25.385  1.00 51.72           H  
ATOM    452  HE3 LYS A  30      11.488   0.672 -26.069  1.00 51.72           H  
ATOM    453  NZ  LYS A  30       9.929  -0.047 -27.285  1.00 51.72           N  
ATOM    454  HZ1 LYS A  30      10.548  -0.658 -27.798  1.00 51.72           H  
ATOM    455  HZ2 LYS A  30       9.898   0.817 -27.806  1.00 51.72           H  
ATOM    456  HZ3 LYS A  30       9.006  -0.453 -27.227  1.00 51.72           H  
ATOM    457  N   LYS A  31      13.575  -2.819 -19.891  1.00 59.54           N  
ATOM    458  H   LYS A  31      13.862  -1.876 -19.670  1.00 59.54           H  
ATOM    459  CA  LYS A  31      13.643  -3.830 -18.846  1.00 59.54           C  
ATOM    460  HA  LYS A  31      14.044  -4.761 -19.246  1.00 59.54           H  
ATOM    461  C   LYS A  31      12.214  -4.062 -18.397  1.00 59.54           C  
ATOM    462  CB  LYS A  31      14.550  -3.344 -17.703  1.00 59.54           C  
ATOM    463  HB2 LYS A  31      14.415  -4.002 -16.845  1.00 59.54           H  
ATOM    464  HB3 LYS A  31      14.262  -2.335 -17.408  1.00 59.54           H  
ATOM    465  O   LYS A  31      11.581  -3.153 -17.868  1.00 59.54           O  
ATOM    466  CG  LYS A  31      16.031  -3.363 -18.118  1.00 59.54           C  
ATOM    467  HG2 LYS A  31      16.192  -2.689 -18.960  1.00 59.54           H  
ATOM    468  HG3 LYS A  31      16.298  -4.374 -18.424  1.00 59.54           H  
ATOM    469  CD  LYS A  31      16.934  -2.936 -16.955  1.00 59.54           C  
ATOM    470  HD2 LYS A  31      16.715  -3.557 -16.086  1.00 59.54           H  
ATOM    471  HD3 LYS A  31      16.732  -1.895 -16.703  1.00 59.54           H  
ATOM    472  CE  LYS A  31      18.406  -3.105 -17.343  1.00 59.54           C  
ATOM    473  HE2 LYS A  31      18.542  -4.115 -17.728  1.00 59.54           H  
ATOM    474  HE3 LYS A  31      18.649  -2.407 -18.144  1.00 59.54           H  
ATOM    475  NZ  LYS A  31      19.293  -2.898 -16.171  1.00 59.54           N  
ATOM    476  HZ1 LYS A  31      19.205  -1.959 -15.809  1.00 59.54           H  
ATOM    477  HZ2 LYS A  31      19.037  -3.536 -15.432  1.00 59.54           H  
ATOM    478  HZ3 LYS A  31      20.254  -3.081 -16.422  1.00 59.54           H  
ATOM    479  N   ASP A  32      11.703  -5.260 -18.660  1.00 77.21           N  
ATOM    480  H   ASP A  32      12.270  -5.925 -19.167  1.00 77.21           H  
ATOM    481  CA  ASP A  32      10.384  -5.694 -18.203  1.00 77.21           C  
ATOM    482  HA  ASP A  32       9.650  -4.920 -18.429  1.00 77.21           H  
ATOM    483  C   ASP A  32      10.433  -5.870 -16.679  1.00 77.21           C  
ATOM    484  CB  ASP A  32       9.971  -6.979 -18.944  1.00 77.21           C  
ATOM    485  HB2 ASP A  32       9.052  -7.360 -18.498  1.00 77.21           H  
ATOM    486  HB3 ASP A  32      10.746  -7.736 -18.822  1.00 77.21           H  
ATOM    487  O   ASP A  32      10.595  -6.976 -16.162  1.00 77.21           O  
ATOM    488  CG  ASP A  32       9.715  -6.737 -20.437  1.00 77.21           C  
ATOM    489  OD1 ASP A  32       8.813  -5.940 -20.753  1.00 77.21           O  
ATOM    490  OD2 ASP A  32      10.425  -7.326 -21.289  1.00 77.21           O  
ATOM    491  N   ALA A  33      10.382  -4.755 -15.955  1.00 87.14           N  
ATOM    492  H   ALA A  33      10.261  -3.877 -16.439  1.00 87.14           H  
ATOM    493  CA  ALA A  33      10.404  -4.741 -14.508  1.00 87.14           C  
ATOM    494  HA  ALA A  33      11.125  -5.482 -14.164  1.00 87.14           H  
ATOM    495  C   ALA A  33       9.037  -5.150 -13.971  1.00 87.14           C  
ATOM    496  CB  ALA A  33      10.863  -3.366 -14.018  1.00 87.14           C  
ATOM    497  HB1 ALA A  33      11.866  -3.182 -14.405  1.00 87.14           H  
ATOM    498  HB2 ALA A  33      10.901  -3.353 -12.929  1.00 87.14           H  
ATOM    499  HB3 ALA A  33      10.186  -2.591 -14.377  1.00 87.14           H  
ATOM    500  O   ALA A  33       7.991  -4.818 -14.544  1.00 87.14           O  
ATOM    501  N   LYS A  34       9.044  -5.839 -12.832  1.00 92.78           N  
ATOM    502  H   LYS A  34       9.936  -6.029 -12.399  1.00 92.78           H  
ATOM    503  CA  LYS A  34       7.835  -6.281 -12.146  1.00 92.78           C  
ATOM    504  HA  LYS A  34       6.969  -5.844 -12.643  1.00 92.78           H  
ATOM    505  C   LYS A  34       7.822  -5.793 -10.709  1.00 92.78           C  
ATOM    506  CB  LYS A  34       7.700  -7.806 -12.214  1.00 92.78           C  
ATOM    507  HB2 LYS A  34       8.579  -8.262 -11.758  1.00 92.78           H  
ATOM    508  HB3 LYS A  34       6.823  -8.107 -11.642  1.00 92.78           H  
ATOM    509  O   LYS A  34       8.843  -5.791 -10.027  1.00 92.78           O  
ATOM    510  CG  LYS A  34       7.549  -8.314 -13.653  1.00 92.78           C  
ATOM    511  HG2 LYS A  34       8.396  -7.986 -14.256  1.00 92.78           H  
ATOM    512  HG3 LYS A  34       6.627  -7.928 -14.087  1.00 92.78           H  
ATOM    513  CD  LYS A  34       7.522  -9.841 -13.639  1.00 92.78           C  
ATOM    514  HD2 LYS A  34       6.645 -10.191 -13.095  1.00 92.78           H  
ATOM    515  HD3 LYS A  34       8.420 -10.195 -13.132  1.00 92.78           H  
ATOM    516  CE  LYS A  34       7.507 -10.372 -15.071  1.00 92.78           C  
ATOM    517  HE2 LYS A  34       8.273  -9.840 -15.634  1.00 92.78           H  
ATOM    518  HE3 LYS A  34       6.539 -10.160 -15.525  1.00 92.78           H  
ATOM    519  NZ  LYS A  34       7.804 -11.821 -15.065  1.00 92.78           N  
ATOM    520  HZ1 LYS A  34       7.879 -12.177 -16.007  1.00 92.78           H  
ATOM    521  HZ2 LYS A  34       8.691 -11.958 -14.602  1.00 92.78           H  
ATOM    522  HZ3 LYS A  34       7.104 -12.329 -14.543  1.00 92.78           H  
ATOM    523  N   MET A  35       6.634  -5.449 -10.234  1.00 94.40           N  
ATOM    524  H   MET A  35       5.853  -5.466 -10.875  1.00 94.40           H  
ATOM    525  CA  MET A  35       6.362  -5.256  -8.816  1.00 94.40           C  
ATOM    526  HA  MET A  35       7.257  -5.487  -8.239  1.00 94.40           H  
ATOM    527  C   MET A  35       5.258  -6.223  -8.400  1.00 94.40           C  
ATOM    528  CB  MET A  35       6.000  -3.795  -8.534  1.00 94.40           C  
ATOM    529  HB2 MET A  35       5.080  -3.543  -9.062  1.00 94.40           H  
ATOM    530  HB3 MET A  35       6.799  -3.148  -8.896  1.00 94.40           H  
ATOM    531  O   MET A  35       4.149  -6.177  -8.938  1.00 94.40           O  
ATOM    532  CG  MET A  35       5.822  -3.560  -7.029  1.00 94.40           C  
ATOM    533  HG2 MET A  35       5.151  -4.313  -6.617  1.00 94.40           H  
ATOM    534  HG3 MET A  35       6.791  -3.686  -6.546  1.00 94.40           H  
ATOM    535  SD  MET A  35       5.161  -1.936  -6.580  1.00 94.40           S  
ATOM    536  CE  MET A  35       3.501  -2.137  -7.235  1.00 94.40           C  
ATOM    537  HE1 MET A  35       3.143  -3.146  -7.030  1.00 94.40           H  
ATOM    538  HE2 MET A  35       3.522  -1.979  -8.313  1.00 94.40           H  
ATOM    539  HE3 MET A  35       2.838  -1.426  -6.741  1.00 94.40           H  
ATOM    540  N   ARG A  36       5.551  -7.093  -7.435  1.00 96.74           N  
ATOM    541  H   ARG A  36       6.478  -7.056  -7.038  1.00 96.74           H  
ATOM    542  CA  ARG A  36       4.583  -8.011  -6.829  1.00 96.74           C  
ATOM    543  HA  ARG A  36       3.680  -8.054  -7.439  1.00 96.74           H  
ATOM    544  C   ARG A  36       4.194  -7.479  -5.461  1.00 96.74           C  
ATOM    545  CB  ARG A  36       5.162  -9.429  -6.735  1.00 96.74           C  
ATOM    546  HB2 ARG A  36       6.064  -9.400  -6.124  1.00 96.74           H  
ATOM    547  HB3 ARG A  36       4.436 -10.078  -6.246  1.00 96.74           H  
ATOM    548  O   ARG A  36       5.053  -7.181  -4.639  1.00 96.74           O  
ATOM    549  CG  ARG A  36       5.508 -10.010  -8.112  1.00 96.74           C  
ATOM    550  HG2 ARG A  36       6.177  -9.328  -8.638  1.00 96.74           H  
ATOM    551  HG3 ARG A  36       4.604 -10.138  -8.707  1.00 96.74           H  
ATOM    552  CD  ARG A  36       6.238 -11.345  -7.969  1.00 96.74           C  
ATOM    553  HD2 ARG A  36       6.700 -11.583  -8.927  1.00 96.74           H  
ATOM    554  HD3 ARG A  36       7.035 -11.230  -7.235  1.00 96.74           H  
ATOM    555  NE  ARG A  36       5.341 -12.455  -7.587  1.00 96.74           N  
ATOM    556  HE  ARG A  36       4.344 -12.346  -7.700  1.00 96.74           H  
ATOM    557  NH1 ARG A  36       7.004 -13.943  -7.072  1.00 96.74           N  
ATOM    558 HH11 ARG A  36       7.306 -14.863  -6.786  1.00 96.74           H  
ATOM    559 HH12 ARG A  36       7.632 -13.162  -6.945  1.00 96.74           H  
ATOM    560  NH2 ARG A  36       4.879 -14.630  -7.178  1.00 96.74           N  
ATOM    561 HH21 ARG A  36       5.155 -15.599  -7.097  1.00 96.74           H  
ATOM    562 HH22 ARG A  36       3.912 -14.350  -7.254  1.00 96.74           H  
ATOM    563  CZ  ARG A  36       5.746 -13.668  -7.277  1.00 96.74           C  
ATOM    564  N   VAL A  37       2.899  -7.364  -5.217  1.00 97.73           N  
ATOM    565  H   VAL A  37       2.256  -7.592  -5.962  1.00 97.73           H  
ATOM    566  CA  VAL A  37       2.329  -6.941  -3.939  1.00 97.73           C  
ATOM    567  HA  VAL A  37       3.127  -6.693  -3.239  1.00 97.73           H  
ATOM    568  C   VAL A  37       1.537  -8.111  -3.387  1.00 97.73           C  
ATOM    569  CB  VAL A  37       1.440  -5.695  -4.094  1.00 97.73           C  
ATOM    570  HB  VAL A  37       0.578  -5.938  -4.716  1.00 97.73           H  
ATOM    571  O   VAL A  37       0.533  -8.505  -3.974  1.00 97.73           O  
ATOM    572  CG1 VAL A  37       0.940  -5.224  -2.724  1.00 97.73           C  
ATOM    573 HG11 VAL A  37       1.784  -4.950  -2.090  1.00 97.73           H  
ATOM    574 HG12 VAL A  37       0.369  -6.013  -2.235  1.00 97.73           H  
ATOM    575 HG13 VAL A  37       0.282  -4.363  -2.840  1.00 97.73           H  
ATOM    576  CG2 VAL A  37       2.199  -4.544  -4.766  1.00 97.73           C  
ATOM    577 HG21 VAL A  37       1.540  -3.684  -4.882  1.00 97.73           H  
ATOM    578 HG22 VAL A  37       2.530  -4.850  -5.758  1.00 97.73           H  
ATOM    579 HG23 VAL A  37       3.066  -4.264  -4.168  1.00 97.73           H  
ATOM    580  N   ARG A  38       1.983  -8.675  -2.269  1.00 98.37           N  
ATOM    581  H   ARG A  38       2.802  -8.272  -1.837  1.00 98.37           H  
ATOM    582  CA  ARG A  38       1.245  -9.695  -1.525  1.00 98.37           C  
ATOM    583  HA  ARG A  38       0.488 -10.146  -2.167  1.00 98.37           H  
ATOM    584  C   ARG A  38       0.524  -9.039  -0.366  1.00 98.37           C  
ATOM    585  CB  ARG A  38       2.167 -10.808  -1.037  1.00 98.37           C  
ATOM    586  HB2 ARG A  38       2.960 -10.381  -0.423  1.00 98.37           H  
ATOM    587  HB3 ARG A  38       1.590 -11.502  -0.426  1.00 98.37           H  
ATOM    588  O   ARG A  38       1.142  -8.342   0.438  1.00 98.37           O  
ATOM    589  CG  ARG A  38       2.785 -11.571  -2.204  1.00 98.37           C  
ATOM    590  HG2 ARG A  38       3.340 -10.896  -2.855  1.00 98.37           H  
ATOM    591  HG3 ARG A  38       1.991 -12.053  -2.776  1.00 98.37           H  
ATOM    592  CD  ARG A  38       3.734 -12.628  -1.654  1.00 98.37           C  
ATOM    593  HD2 ARG A  38       3.194 -13.228  -0.922  1.00 98.37           H  
ATOM    594  HD3 ARG A  38       4.576 -12.139  -1.164  1.00 98.37           H  
ATOM    595  NE  ARG A  38       4.220 -13.454  -2.761  1.00 98.37           N  
ATOM    596  HE  ARG A  38       4.274 -13.005  -3.663  1.00 98.37           H  
ATOM    597  NH1 ARG A  38       3.858 -15.528  -1.830  1.00 98.37           N  
ATOM    598 HH11 ARG A  38       3.380 -15.089  -1.056  1.00 98.37           H  
ATOM    599 HH12 ARG A  38       3.737 -16.523  -1.954  1.00 98.37           H  
ATOM    600  NH2 ARG A  38       4.497 -15.312  -3.970  1.00 98.37           N  
ATOM    601 HH21 ARG A  38       4.332 -16.302  -4.084  1.00 98.37           H  
ATOM    602 HH22 ARG A  38       4.298 -14.689  -4.740  1.00 98.37           H  
ATOM    603  CZ  ARG A  38       4.212 -14.764  -2.829  1.00 98.37           C  
ATOM    604  N   LEU A  39      -0.773  -9.274  -0.305  1.00 98.34           N  
ATOM    605  H   LEU A  39      -1.175  -9.888  -0.999  1.00 98.34           H  
ATOM    606  CA  LEU A  39      -1.674  -8.765   0.709  1.00 98.34           C  
ATOM    607  HA  LEU A  39      -1.157  -8.057   1.355  1.00 98.34           H  
ATOM    608  C   LEU A  39      -2.166  -9.938   1.539  1.00 98.34           C  
ATOM    609  CB  LEU A  39      -2.858  -8.060   0.034  1.00 98.34           C  
ATOM    610  HB2 LEU A  39      -3.511  -7.675   0.818  1.00 98.34           H  
ATOM    611  HB3 LEU A  39      -3.418  -8.801  -0.537  1.00 98.34           H  
ATOM    612  O   LEU A  39      -2.588 -10.940   0.971  1.00 98.34           O  
ATOM    613  CG  LEU A  39      -2.484  -6.906  -0.908  1.00 98.34           C  
ATOM    614  HG  LEU A  39      -1.789  -7.252  -1.673  1.00 98.34           H  
ATOM    615  CD1 LEU A  39      -3.746  -6.415  -1.611  1.00 98.34           C  
ATOM    616 HD11 LEU A  39      -3.518  -5.554  -2.240  1.00 98.34           H  
ATOM    617 HD12 LEU A  39      -4.151  -7.212  -2.234  1.00 98.34           H  
ATOM    618 HD13 LEU A  39      -4.499  -6.130  -0.875  1.00 98.34           H  
ATOM    619  CD2 LEU A  39      -1.844  -5.747  -0.146  1.00 98.34           C  
ATOM    620 HD21 LEU A  39      -2.518  -5.402   0.638  1.00 98.34           H  
ATOM    621 HD22 LEU A  39      -0.907  -6.078   0.302  1.00 98.34           H  
ATOM    622 HD23 LEU A  39      -1.632  -4.927  -0.832  1.00 98.34           H  
ATOM    623  N   ARG A  40      -2.157  -9.805   2.861  1.00 98.26           N  
ATOM    624  H   ARG A  40      -1.752  -8.966   3.251  1.00 98.26           H  
ATOM    625  CA  ARG A  40      -2.752 -10.786   3.770  1.00 98.26           C  
ATOM    626  HA  ARG A  40      -3.400 -11.461   3.210  1.00 98.26           H  
ATOM    627  C   ARG A  40      -3.620 -10.076   4.794  1.00 98.26           C  
ATOM    628  CB  ARG A  40      -1.635 -11.624   4.402  1.00 98.26           C  
ATOM    629  HB2 ARG A  40      -0.898 -10.962   4.857  1.00 98.26           H  
ATOM    630  HB3 ARG A  40      -1.146 -12.203   3.619  1.00 98.26           H  
ATOM    631  O   ARG A  40      -3.145  -9.159   5.463  1.00 98.26           O  
ATOM    632  CG  ARG A  40      -2.172 -12.574   5.471  1.00 98.26           C  
ATOM    633  HG2 ARG A  40      -2.933 -13.227   5.044  1.00 98.26           H  
ATOM    634  HG3 ARG A  40      -2.607 -11.998   6.288  1.00 98.26           H  
ATOM    635  CD  ARG A  40      -1.026 -13.412   6.026  1.00 98.26           C  
ATOM    636  HD2 ARG A  40      -0.684 -14.097   5.250  1.00 98.26           H  
ATOM    637  HD3 ARG A  40      -0.209 -12.753   6.319  1.00 98.26           H  
ATOM    638  NE  ARG A  40      -1.496 -14.134   7.207  1.00 98.26           N  
ATOM    639  HE  ARG A  40      -2.161 -13.644   7.788  1.00 98.26           H  
ATOM    640  NH1 ARG A  40      -0.187 -16.005   7.093  1.00 98.26           N  
ATOM    641 HH11 ARG A  40       0.140 -15.661   6.201  1.00 98.26           H  
ATOM    642 HH12 ARG A  40      -0.026 -16.958   7.386  1.00 98.26           H  
ATOM    643  NH2 ARG A  40      -1.767 -15.764   8.691  1.00 98.26           N  
ATOM    644 HH21 ARG A  40      -1.596 -16.675   9.093  1.00 98.26           H  
ATOM    645 HH22 ARG A  40      -2.492 -15.151   9.036  1.00 98.26           H  
ATOM    646  CZ  ARG A  40      -1.134 -15.305   7.657  1.00 98.26           C  
ATOM    647  N   ASN A  41      -4.873 -10.501   4.916  1.00 97.92           N  
ATOM    648  H   ASN A  41      -5.178 -11.276   4.345  1.00 97.92           H  
ATOM    649  CA  ASN A  41      -5.816  -9.939   5.876  1.00 97.92           C  
ATOM    650  HA  ASN A  41      -5.432  -9.000   6.275  1.00 97.92           H  
ATOM    651  C   ASN A  41      -6.005 -10.894   7.061  1.00 97.92           C  
ATOM    652  CB  ASN A  41      -7.126  -9.622   5.144  1.00 97.92           C  
ATOM    653  HB2 ASN A  41      -6.937  -8.913   4.338  1.00 97.92           H  
ATOM    654  HB3 ASN A  41      -7.523 -10.545   4.721  1.00 97.92           H  
ATOM    655  O   ASN A  41      -6.701 -11.900   6.955  1.00 97.92           O  
ATOM    656  CG  ASN A  41      -8.179  -9.030   6.057  1.00 97.92           C  
ATOM    657  ND2 ASN A  41      -9.394  -8.934   5.592  1.00 97.92           N  
ATOM    658 HD21 ASN A  41     -10.111  -8.553   6.193  1.00 97.92           H  
ATOM    659 HD22 ASN A  41      -9.582  -9.166   4.627  1.00 97.92           H  
ATOM    660  OD1 ASN A  41      -7.923  -8.631   7.182  1.00 97.92           O  
ATOM    661  N   ASP A  42      -5.414 -10.552   8.204  1.00 97.49           N  
ATOM    662  H   ASP A  42      -4.935  -9.664   8.245  1.00 97.49           H  
ATOM    663  CA  ASP A  42      -5.578 -11.282   9.467  1.00 97.49           C  
ATOM    664  HA  ASP A  42      -5.945 -12.286   9.251  1.00 97.49           H  
ATOM    665  C   ASP A  42      -6.643 -10.621  10.375  1.00 97.49           C  
ATOM    666  CB  ASP A  42      -4.215 -11.446  10.168  1.00 97.49           C  
ATOM    667  HB2 ASP A  42      -4.371 -11.905  11.144  1.00 97.49           H  
ATOM    668  HB3 ASP A  42      -3.788 -10.457  10.334  1.00 97.49           H  
ATOM    669  O   ASP A  42      -6.671 -10.840  11.586  1.00 97.49           O  
ATOM    670  CG  ASP A  42      -3.200 -12.319   9.415  1.00 97.49           C  
ATOM    671  OD1 ASP A  42      -3.493 -13.494   9.077  1.00 97.49           O  
ATOM    672  OD2 ASP A  42      -2.052 -11.862   9.225  1.00 97.49           O  
ATOM    673  N   SER A  43      -7.519  -9.775   9.820  1.00 95.93           N  
ATOM    674  H   SER A  43      -7.460  -9.618   8.824  1.00 95.93           H  
ATOM    675  CA  SER A  43      -8.672  -9.211  10.530  1.00 95.93           C  
ATOM    676  HA  SER A  43      -8.444  -9.205  11.595  1.00 95.93           H  
ATOM    677  C   SER A  43      -9.936 -10.064  10.359  1.00 95.93           C  
ATOM    678  CB  SER A  43      -8.895  -7.751  10.123  1.00 95.93           C  
ATOM    679  HB2 SER A  43      -9.450  -7.247  10.914  1.00 95.93           H  
ATOM    680  HB3 SER A  43      -7.937  -7.247   9.993  1.00 95.93           H  
ATOM    681  O   SER A  43      -9.987 -10.995   9.559  1.00 95.93           O  
ATOM    682  OG  SER A  43      -9.636  -7.644   8.942  1.00 95.93           O  
ATOM    683  HG  SER A  43      -9.092  -7.965   8.219  1.00 95.93           H  
ATOM    684  N   SER A  44     -10.979  -9.747  11.129  1.00 95.24           N  
ATOM    685  H   SER A  44     -10.910  -8.962  11.761  1.00 95.24           H  
ATOM    686  CA  SER A  44     -12.283 -10.420  11.068  1.00 95.24           C  
ATOM    687  HA  SER A  44     -12.128 -11.468  10.812  1.00 95.24           H  
ATOM    688  C   SER A  44     -13.232  -9.842  10.011  1.00 95.24           C  
ATOM    689  CB  SER A  44     -12.944 -10.365  12.446  1.00 95.24           C  
ATOM    690  HB2 SER A  44     -12.344 -10.936  13.154  1.00 95.24           H  
ATOM    691  HB3 SER A  44     -13.940 -10.806  12.394  1.00 95.24           H  
ATOM    692  O   SER A  44     -14.334 -10.361   9.836  1.00 95.24           O  
ATOM    693  OG  SER A  44     -13.034  -9.021  12.890  1.00 95.24           O  
ATOM    694  HG  SER A  44     -13.552  -8.993  13.697  1.00 95.24           H  
ATOM    695  N   THR A  45     -12.832  -8.782   9.307  1.00 95.17           N  
ATOM    696  H   THR A  45     -11.897  -8.425   9.438  1.00 95.17           H  
ATOM    697  CA  THR A  45     -13.641  -8.104   8.287  1.00 95.17           C  
ATOM    698  HA  THR A  45     -14.552  -8.680   8.123  1.00 95.17           H  
ATOM    699  C   THR A  45     -12.886  -8.024   6.960  1.00 95.17           C  
ATOM    700  CB  THR A  45     -14.060  -6.697   8.741  1.00 95.17           C  
ATOM    701  HB  THR A  45     -14.564  -6.194   7.916  1.00 95.17           H  
ATOM    702  O   THR A  45     -11.657  -8.050   6.950  1.00 95.17           O  
ATOM    703  CG2 THR A  45     -15.010  -6.747   9.937  1.00 95.17           C  
ATOM    704 HG21 THR A  45     -15.875  -7.365   9.694  1.00 95.17           H  
ATOM    705 HG22 THR A  45     -15.349  -5.739  10.180  1.00 95.17           H  
ATOM    706 HG23 THR A  45     -14.501  -7.170  10.803  1.00 95.17           H  
ATOM    707  OG1 THR A  45     -12.951  -5.926   9.139  1.00 95.17           O  
ATOM    708  HG1 THR A  45     -13.202  -4.999   9.123  1.00 95.17           H  
ATOM    709  N   PRO A  46     -13.578  -7.947   5.810  1.00 97.43           N  
ATOM    710  CA  PRO A  46     -12.914  -7.662   4.544  1.00 97.43           C  
ATOM    711  HA  PRO A  46     -12.208  -8.466   4.333  1.00 97.43           H  
ATOM    712  C   PRO A  46     -12.166  -6.325   4.590  1.00 97.43           C  
ATOM    713  CB  PRO A  46     -14.013  -7.670   3.478  1.00 97.43           C  
ATOM    714  HB2 PRO A  46     -13.658  -8.095   2.539  1.00 97.43           H  
ATOM    715  HB3 PRO A  46     -14.395  -6.662   3.321  1.00 97.43           H  
ATOM    716  O   PRO A  46     -12.638  -5.358   5.195  1.00 97.43           O  
ATOM    717  CG  PRO A  46     -15.106  -8.533   4.107  1.00 97.43           C  
ATOM    718  HG2 PRO A  46     -14.877  -9.587   3.946  1.00 97.43           H  
ATOM    719  HG3 PRO A  46     -16.092  -8.290   3.712  1.00 97.43           H  
ATOM    720  CD  PRO A  46     -14.992  -8.203   5.595  1.00 97.43           C  
ATOM    721  HD2 PRO A  46     -15.564  -7.302   5.820  1.00 97.43           H  
ATOM    722  HD3 PRO A  46     -15.350  -9.046   6.186  1.00 97.43           H  
ATOM    723  N   VAL A  47     -11.013  -6.285   3.926  1.00 98.12           N  
ATOM    724  H   VAL A  47     -10.699  -7.126   3.465  1.00 98.12           H  
ATOM    725  CA  VAL A  47     -10.178  -5.090   3.762  1.00 98.12           C  
ATOM    726  HA  VAL A  47     -10.635  -4.238   4.266  1.00 98.12           H  
ATOM    727  C   VAL A  47     -10.095  -4.776   2.274  1.00 98.12           C  
ATOM    728  CB  VAL A  47      -8.783  -5.319   4.373  1.00 98.12           C  
ATOM    729  HB  VAL A  47      -8.356  -6.227   3.947  1.00 98.12           H  
ATOM    730  O   VAL A  47      -9.782  -5.657   1.476  1.00 98.12           O  
ATOM    731  CG1 VAL A  47      -7.820  -4.161   4.100  1.00 98.12           C  
ATOM    732 HG11 VAL A  47      -6.867  -4.353   4.593  1.00 98.12           H  
ATOM    733 HG12 VAL A  47      -8.241  -3.230   4.482  1.00 98.12           H  
ATOM    734 HG13 VAL A  47      -7.644  -4.056   3.030  1.00 98.12           H  
ATOM    735  CG2 VAL A  47      -8.861  -5.489   5.896  1.00 98.12           C  
ATOM    736 HG21 VAL A  47      -9.591  -6.253   6.163  1.00 98.12           H  
ATOM    737 HG22 VAL A  47      -9.156  -4.550   6.365  1.00 98.12           H  
ATOM    738 HG23 VAL A  47      -7.888  -5.801   6.276  1.00 98.12           H  
ATOM    739  N   GLU A  48     -10.370  -3.536   1.890  1.00 98.44           N  
ATOM    740  H   GLU A  48     -10.537  -2.837   2.600  1.00 98.44           H  
ATOM    741  CA  GLU A  48     -10.170  -3.053   0.527  1.00 98.44           C  
ATOM    742  HA  GLU A  48     -10.157  -3.905  -0.153  1.00 98.44           H  
ATOM    743  C   GLU A  48      -8.806  -2.365   0.423  1.00 98.44           C  
ATOM    744  CB  GLU A  48     -11.346  -2.164   0.094  1.00 98.44           C  
ATOM    745  HB2 GLU A  48     -11.391  -1.269   0.715  1.00 98.44           H  
ATOM    746  HB3 GLU A  48     -12.268  -2.731   0.230  1.00 98.44           H  
ATOM    747  O   GLU A  48      -8.447  -1.524   1.244  1.00 98.44           O  
ATOM    748  CG  GLU A  48     -11.230  -1.767  -1.383  1.00 98.44           C  
ATOM    749  HG2 GLU A  48     -10.445  -1.018  -1.495  1.00 98.44           H  
ATOM    750  HG3 GLU A  48     -10.924  -2.642  -1.956  1.00 98.44           H  
ATOM    751  CD  GLU A  48     -12.557  -1.239  -1.945  1.00 98.44           C  
ATOM    752  OE1 GLU A  48     -12.881  -0.054  -1.737  1.00 98.44           O  
ATOM    753  OE2 GLU A  48     -13.230  -2.035  -2.639  1.00 98.44           O  
ATOM    754  N   VAL A  49      -8.010  -2.750  -0.572  1.00 98.37           N  
ATOM    755  H   VAL A  49      -8.332  -3.491  -1.178  1.00 98.37           H  
ATOM    756  CA  VAL A  49      -6.688  -2.176  -0.822  1.00 98.37           C  
ATOM    757  HA  VAL A  49      -6.515  -1.370  -0.109  1.00 98.37           H  
ATOM    758  C   VAL A  49      -6.661  -1.578  -2.220  1.00 98.37           C  
ATOM    759  CB  VAL A  49      -5.557  -3.201  -0.613  1.00 98.37           C  
ATOM    760  HB  VAL A  49      -5.631  -3.984  -1.367  1.00 98.37           H  
ATOM    761  O   VAL A  49      -6.757  -2.291  -3.222  1.00 98.37           O  
ATOM    762  CG1 VAL A  49      -4.188  -2.517  -0.741  1.00 98.37           C  
ATOM    763 HG11 VAL A  49      -4.108  -1.708  -0.015  1.00 98.37           H  
ATOM    764 HG12 VAL A  49      -4.064  -2.108  -1.744  1.00 98.37           H  
ATOM    765 HG13 VAL A  49      -3.394  -3.242  -0.562  1.00 98.37           H  
ATOM    766  CG2 VAL A  49      -5.628  -3.852   0.776  1.00 98.37           C  
ATOM    767 HG21 VAL A  49      -4.764  -4.495   0.941  1.00 98.37           H  
ATOM    768 HG22 VAL A  49      -5.660  -3.081   1.546  1.00 98.37           H  
ATOM    769 HG23 VAL A  49      -6.528  -4.463   0.850  1.00 98.37           H  
ATOM    770  N   HIS A  50      -6.475  -0.263  -2.296  1.00 98.39           N  
ATOM    771  H   HIS A  50      -6.449   0.255  -1.429  1.00 98.39           H  
ATOM    772  CA  HIS A  50      -6.201   0.446  -3.538  1.00 98.39           C  
ATOM    773  HA  HIS A  50      -6.584  -0.151  -4.366  1.00 98.39           H  
ATOM    774  C   HIS A  50      -4.694   0.615  -3.703  1.00 98.39           C  
ATOM    775  CB  HIS A  50      -6.914   1.799  -3.598  1.00 98.39           C  
ATOM    776  HB2 HIS A  50      -6.381   2.514  -2.971  1.00 98.39           H  
ATOM    777  HB3 HIS A  50      -6.871   2.169  -4.623  1.00 98.39           H  
ATOM    778  O   HIS A  50      -4.024   1.219  -2.866  1.00 98.39           O  
ATOM    779  CG  HIS A  50      -8.350   1.758  -3.160  1.00 98.39           C  
ATOM    780  CD2 HIS A  50      -8.803   2.020  -1.896  1.00 98.39           C  
ATOM    781  HD2 HIS A  50      -8.209   2.283  -1.034  1.00 98.39           H  
ATOM    782  ND1 HIS A  50      -9.449   1.434  -3.930  1.00 98.39           N  
ATOM    783  HD1 HIS A  50      -9.460   1.044  -4.862  1.00 98.39           H  
ATOM    784  CE1 HIS A  50     -10.535   1.500  -3.141  1.00 98.39           C  
ATOM    785  HE1 HIS A  50     -11.545   1.238  -3.420  1.00 98.39           H  
ATOM    786  NE2 HIS A  50     -10.180   1.878  -1.910  1.00 98.39           N  
ATOM    787  N   ILE A  51      -4.158   0.101  -4.802  1.00 98.23           N  
ATOM    788  H   ILE A  51      -4.776  -0.360  -5.454  1.00 98.23           H  
ATOM    789  CA  ILE A  51      -2.738   0.158  -5.131  1.00 98.23           C  
ATOM    790  HA  ILE A  51      -2.186   0.578  -4.290  1.00 98.23           H  
ATOM    791  C   ILE A  51      -2.578   1.078  -6.336  1.00 98.23           C  
ATOM    792  CB  ILE A  51      -2.174  -1.251  -5.409  1.00 98.23           C  
ATOM    793  HB  ILE A  51      -2.595  -1.601  -6.351  1.00 98.23           H  
ATOM    794  O   ILE A  51      -3.183   0.833  -7.382  1.00 98.23           O  
ATOM    795  CG1 ILE A  51      -2.559  -2.280  -4.322  1.00 98.23           C  
ATOM    796 HG12 ILE A  51      -2.095  -2.009  -3.374  1.00 98.23           H  
ATOM    797 HG13 ILE A  51      -3.640  -2.281  -4.180  1.00 98.23           H  
ATOM    798  CG2 ILE A  51      -0.645  -1.137  -5.550  1.00 98.23           C  
ATOM    799 HG21 ILE A  51      -0.194  -2.107  -5.761  1.00 98.23           H  
ATOM    800 HG22 ILE A  51      -0.390  -0.471  -6.375  1.00 98.23           H  
ATOM    801 HG23 ILE A  51      -0.214  -0.735  -4.633  1.00 98.23           H  
ATOM    802  CD1 ILE A  51      -2.178  -3.719  -4.683  1.00 98.23           C  
ATOM    803 HD11 ILE A  51      -2.622  -3.983  -5.643  1.00 98.23           H  
ATOM    804 HD12 ILE A  51      -1.096  -3.836  -4.737  1.00 98.23           H  
ATOM    805 HD13 ILE A  51      -2.560  -4.395  -3.919  1.00 98.23           H  
ATOM    806  N   LYS A  52      -1.764   2.125  -6.205  1.00 97.86           N  
ATOM    807  H   LYS A  52      -1.303   2.244  -5.314  1.00 97.86           H  
ATOM    808  CA  LYS A  52      -1.412   3.042  -7.292  1.00 97.86           C  
ATOM    809  HA  LYS A  52      -1.923   2.727  -8.202  1.00 97.86           H  
ATOM    810  C   LYS A  52       0.084   2.973  -7.571  1.00 97.86           C  
ATOM    811  CB  LYS A  52      -1.881   4.462  -6.956  1.00 97.86           C  
ATOM    812  HB2 LYS A  52      -1.407   4.782  -6.029  1.00 97.86           H  
ATOM    813  HB3 LYS A  52      -2.960   4.456  -6.806  1.00 97.86           H  
ATOM    814  O   LYS A  52       0.895   3.063  -6.653  1.00 97.86           O  
ATOM    815  CG  LYS A  52      -1.528   5.448  -8.080  1.00 97.86           C  
ATOM    816  HG2 LYS A  52      -2.074   5.181  -8.985  1.00 97.86           H  
ATOM    817  HG3 LYS A  52      -0.460   5.402  -8.293  1.00 97.86           H  
ATOM    818  CD  LYS A  52      -1.852   6.887  -7.683  1.00 97.86           C  
ATOM    819  HD2 LYS A  52      -2.917   6.992  -7.480  1.00 97.86           H  
ATOM    820  HD3 LYS A  52      -1.285   7.138  -6.786  1.00 97.86           H  
ATOM    821  CE  LYS A  52      -1.425   7.794  -8.841  1.00 97.86           C  
ATOM    822  HE2 LYS A  52      -0.419   7.506  -9.146  1.00 97.86           H  
ATOM    823  HE3 LYS A  52      -2.070   7.617  -9.702  1.00 97.86           H  
ATOM    824  NZ  LYS A  52      -1.431   9.221  -8.445  1.00 97.86           N  
ATOM    825  HZ1 LYS A  52      -0.788   9.351  -7.678  1.00 97.86           H  
ATOM    826  HZ2 LYS A  52      -1.107   9.786  -9.218  1.00 97.86           H  
ATOM    827  HZ3 LYS A  52      -2.347   9.527  -8.149  1.00 97.86           H  
ATOM    828  N   VAL A  53       0.428   2.845  -8.848  1.00 94.97           N  
ATOM    829  H   VAL A  53      -0.311   2.784  -9.534  1.00 94.97           H  
ATOM    830  CA  VAL A  53       1.796   2.649  -9.330  1.00 94.97           C  
ATOM    831  HA  VAL A  53       2.511   3.015  -8.594  1.00 94.97           H  
ATOM    832  C   VAL A  53       1.965   3.422 -10.631  1.00 94.97           C  
ATOM    833  CB  VAL A  53       2.050   1.159  -9.577  1.00 94.97           C  
ATOM    834  HB  VAL A  53       1.447   0.811 -10.415  1.00 94.97           H  
ATOM    835  O   VAL A  53       1.405   3.044 -11.660  1.00 94.97           O  
ATOM    836  CG1 VAL A  53       3.517   0.933  -9.898  1.00 94.97           C  
ATOM    837 HG11 VAL A  53       3.661  -0.138 -10.038  1.00 94.97           H  
ATOM    838 HG12 VAL A  53       4.138   1.288  -9.075  1.00 94.97           H  
ATOM    839 HG13 VAL A  53       3.796   1.446 -10.818  1.00 94.97           H  
ATOM    840  CG2 VAL A  53       1.693   0.296  -8.370  1.00 94.97           C  
ATOM    841 HG21 VAL A  53       2.298   0.573  -7.506  1.00 94.97           H  
ATOM    842 HG22 VAL A  53       0.633   0.399  -8.135  1.00 94.97           H  
ATOM    843 HG23 VAL A  53       1.826  -0.750  -8.647  1.00 94.97           H  
ATOM    844  N   GLY A  54       2.685   4.544 -10.584  1.00 91.94           N  
ATOM    845  H   GLY A  54       3.167   4.784  -9.730  1.00 91.94           H  
ATOM    846  CA  GLY A  54       2.658   5.518 -11.677  1.00 91.94           C  
ATOM    847  HA2 GLY A  54       3.117   5.080 -12.563  1.00 91.94           H  
ATOM    848  HA3 GLY A  54       3.223   6.407 -11.397  1.00 91.94           H  
ATOM    849  C   GLY A  54       1.214   5.935 -11.994  1.00 91.94           C  
ATOM    850  O   GLY A  54       0.509   6.465 -11.127  1.00 91.94           O  
ATOM    851  N   ASP A  55       0.772   5.643 -13.218  1.00 91.78           N  
ATOM    852  H   ASP A  55       1.422   5.240 -13.877  1.00 91.78           H  
ATOM    853  CA  ASP A  55      -0.590   5.914 -13.699  1.00 91.78           C  
ATOM    854  HA  ASP A  55      -0.998   6.762 -13.148  1.00 91.78           H  
ATOM    855  C   ASP A  55      -1.560   4.735 -13.511  1.00 91.78           C  
ATOM    856  CB  ASP A  55      -0.529   6.315 -15.178  1.00 91.78           C  
ATOM    857  HB2 ASP A  55      -0.182   5.462 -15.762  1.00 91.78           H  
ATOM    858  HB3 ASP A  55      -1.531   6.576 -15.520  1.00 91.78           H  
ATOM    859  O   ASP A  55      -2.777   4.915 -13.597  1.00 91.78           O  
ATOM    860  CG  ASP A  55       0.394   7.509 -15.410  1.00 91.78           C  
ATOM    861  OD1 ASP A  55       0.233   8.513 -14.678  1.00 91.78           O  
ATOM    862  OD2 ASP A  55       1.275   7.374 -16.289  1.00 91.78           O  
ATOM    863  N   GLU A  56      -1.053   3.528 -13.240  1.00 95.72           N  
ATOM    864  H   GLU A  56      -0.069   3.450 -13.023  1.00 95.72           H  
ATOM    865  CA  GLU A  56      -1.884   2.339 -13.054  1.00 95.72           C  
ATOM    866  HA  GLU A  56      -2.706   2.401 -13.768  1.00 95.72           H  
ATOM    867  C   GLU A  56      -2.486   2.316 -11.644  1.00 95.72           C  
ATOM    868  CB  GLU A  56      -1.098   1.055 -13.381  1.00 95.72           C  
ATOM    869  HB2 GLU A  56      -0.578   1.200 -14.328  1.00 95.72           H  
ATOM    870  HB3 GLU A  56      -0.361   0.869 -12.599  1.00 95.72           H  
ATOM    871  O   GLU A  56      -1.825   2.632 -10.649  1.00 95.72           O  
ATOM    872  CG  GLU A  56      -2.032  -0.166 -13.513  1.00 95.72           C  
ATOM    873  HG2 GLU A  56      -2.776   0.048 -14.280  1.00 95.72           H  
ATOM    874  HG3 GLU A  56      -2.562  -0.306 -12.571  1.00 95.72           H  
ATOM    875  CD  GLU A  56      -1.315  -1.481 -13.866  1.00 95.72           C  
ATOM    876  OE1 GLU A  56      -1.912  -2.557 -13.607  1.00 95.72           O  
ATOM    877  OE2 GLU A  56      -0.170  -1.443 -14.360  1.00 95.72           O  
ATOM    878  N   LYS A  57      -3.758   1.917 -11.552  1.00 97.35           N  
ATOM    879  H   LYS A  57      -4.228   1.635 -12.400  1.00 97.35           H  
ATOM    880  CA  LYS A  57      -4.472   1.709 -10.290  1.00 97.35           C  
ATOM    881  HA  LYS A  57      -3.757   1.734  -9.467  1.00 97.35           H  
ATOM    882  C   LYS A  57      -5.141   0.344 -10.290  1.00 97.35           C  
ATOM    883  CB  LYS A  57      -5.522   2.802 -10.063  1.00 97.35           C  
ATOM    884  HB2 LYS A  57      -6.209   2.810 -10.910  1.00 97.35           H  
ATOM    885  HB3 LYS A  57      -6.089   2.554  -9.166  1.00 97.35           H  
ATOM    886  O   LYS A  57      -5.761  -0.036 -11.280  1.00 97.35           O  
ATOM    887  CG  LYS A  57      -4.915   4.199  -9.886  1.00 97.35           C  
ATOM    888  HG2 LYS A  57      -4.347   4.474 -10.775  1.00 97.35           H  
ATOM    889  HG3 LYS A  57      -4.255   4.199  -9.018  1.00 97.35           H  
ATOM    890  CD  LYS A  57      -6.045   5.210  -9.676  1.00 97.35           C  
ATOM    891  HD2 LYS A  57      -6.732   5.147 -10.520  1.00 97.35           H  
ATOM    892  HD3 LYS A  57      -6.583   4.958  -8.761  1.00 97.35           H  
ATOM    893  CE  LYS A  57      -5.492   6.631  -9.579  1.00 97.35           C  
ATOM    894  HE2 LYS A  57      -4.916   6.834 -10.482  1.00 97.35           H  
ATOM    895  HE3 LYS A  57      -4.822   6.682  -8.721  1.00 97.35           H  
ATOM    896  NZ  LYS A  57      -6.602   7.608  -9.440  1.00 97.35           N  
ATOM    897  HZ1 LYS A  57      -6.258   8.556  -9.391  1.00 97.35           H  
ATOM    898  HZ2 LYS A  57      -7.142   7.409  -8.610  1.00 97.35           H  
ATOM    899  HZ3 LYS A  57      -7.221   7.536 -10.234  1.00 97.35           H  
ATOM    900  N   ARG A  58      -5.080  -0.358  -9.162  1.00 97.58           N  
ATOM    901  H   ARG A  58      -4.533   0.026  -8.404  1.00 97.58           H  
ATOM    902  CA  ARG A  58      -5.841  -1.589  -8.911  1.00 97.58           C  
ATOM    903  HA  ARG A  58      -6.627  -1.680  -9.661  1.00 97.58           H  
ATOM    904  C   ARG A  58      -6.530  -1.511  -7.563  1.00 97.58           C  
ATOM    905  CB  ARG A  58      -4.936  -2.822  -9.014  1.00 97.58           C  
ATOM    906  HB2 ARG A  58      -4.106  -2.733  -8.313  1.00 97.58           H  
ATOM    907  HB3 ARG A  58      -5.517  -3.706  -8.752  1.00 97.58           H  
ATOM    908  O   ARG A  58      -6.037  -0.859  -6.651  1.00 97.58           O  
ATOM    909  CG  ARG A  58      -4.405  -2.984 -10.444  1.00 97.58           C  
ATOM    910  HG2 ARG A  58      -5.234  -2.967 -11.151  1.00 97.58           H  
ATOM    911  HG3 ARG A  58      -3.719  -2.171 -10.680  1.00 97.58           H  
ATOM    912  CD  ARG A  58      -3.670  -4.310 -10.576  1.00 97.58           C  
ATOM    913  HD2 ARG A  58      -4.370  -5.128 -10.408  1.00 97.58           H  
ATOM    914  HD3 ARG A  58      -2.881  -4.341  -9.825  1.00 97.58           H  
ATOM    915  NE  ARG A  58      -3.054  -4.431 -11.899  1.00 97.58           N  
ATOM    916  HE  ARG A  58      -2.905  -3.590 -12.439  1.00 97.58           H  
ATOM    917  NH1 ARG A  58      -2.336  -6.597 -11.712  1.00 97.58           N  
ATOM    918 HH11 ARG A  58      -1.552  -7.196 -11.929  1.00 97.58           H  
ATOM    919 HH12 ARG A  58      -2.899  -6.712 -10.881  1.00 97.58           H  
ATOM    920  NH2 ARG A  58      -1.627  -5.299 -13.389  1.00 97.58           N  
ATOM    921 HH21 ARG A  58      -1.577  -4.355 -13.744  1.00 97.58           H  
ATOM    922 HH22 ARG A  58      -0.903  -5.971 -13.599  1.00 97.58           H  
ATOM    923  CZ  ARG A  58      -2.359  -5.452 -12.333  1.00 97.58           C  
ATOM    924  N   THR A  59      -7.683  -2.151  -7.448  1.00 98.11           N  
ATOM    925  H   THR A  59      -8.019  -2.703  -8.223  1.00 98.11           H  
ATOM    926  CA  THR A  59      -8.431  -2.273  -6.193  1.00 98.11           C  
ATOM    927  HA  THR A  59      -7.833  -1.908  -5.358  1.00 98.11           H  
ATOM    928  C   THR A  59      -8.704  -3.743  -5.956  1.00 98.11           C  
ATOM    929  CB  THR A  59      -9.721  -1.449  -6.233  1.00 98.11           C  
ATOM    930  HB  THR A  59     -10.338  -1.767  -7.073  1.00 98.11           H  
ATOM    931  O   THR A  59      -9.086  -4.452  -6.887  1.00 98.11           O  
ATOM    932  CG2 THR A  59     -10.526  -1.557  -4.941  1.00 98.11           C  
ATOM    933 HG21 THR A  59     -11.356  -0.851  -4.961  1.00 98.11           H  
ATOM    934 HG22 THR A  59      -9.895  -1.344  -4.078  1.00 98.11           H  
ATOM    935 HG23 THR A  59     -10.945  -2.557  -4.835  1.00 98.11           H  
ATOM    936  OG1 THR A  59      -9.340  -0.099  -6.414  1.00 98.11           O  
ATOM    937  HG1 THR A  59      -8.402  -0.113  -6.615  1.00 98.11           H  
ATOM    938  N   VAL A  60      -8.436  -4.202  -4.739  1.00 97.66           N  
ATOM    939  H   VAL A  60      -8.088  -3.561  -4.040  1.00 97.66           H  
ATOM    940  CA  VAL A  60      -8.577  -5.600  -4.343  1.00 97.66           C  
ATOM    941  HA  VAL A  60      -9.214  -6.126  -5.054  1.00 97.66           H  
ATOM    942  C   VAL A  60      -9.239  -5.654  -2.980  1.00 97.66           C  
ATOM    943  CB  VAL A  60      -7.206  -6.299  -4.308  1.00 97.66           C  
ATOM    944  HB  VAL A  60      -6.546  -5.773  -3.618  1.00 97.66           H  
ATOM    945  O   VAL A  60      -8.761  -5.032  -2.035  1.00 97.66           O  
ATOM    946  CG1 VAL A  60      -7.309  -7.758  -3.853  1.00 97.66           C  
ATOM    947 HG11 VAL A  60      -7.923  -8.336  -4.543  1.00 97.66           H  
ATOM    948 HG12 VAL A  60      -6.307  -8.183  -3.797  1.00 97.66           H  
ATOM    949 HG13 VAL A  60      -7.739  -7.821  -2.853  1.00 97.66           H  
ATOM    950  CG2 VAL A  60      -6.560  -6.293  -5.700  1.00 97.66           C  
ATOM    951 HG21 VAL A  60      -5.697  -6.959  -5.702  1.00 97.66           H  
ATOM    952 HG22 VAL A  60      -6.235  -5.285  -5.956  1.00 97.66           H  
ATOM    953 HG23 VAL A  60      -7.275  -6.648  -6.442  1.00 97.66           H  
ATOM    954  N   THR A  61     -10.311  -6.428  -2.871  1.00 98.20           N  
ATOM    955  H   THR A  61     -10.681  -6.883  -3.693  1.00 98.20           H  
ATOM    956  CA  THR A  61     -10.872  -6.826  -1.581  1.00 98.20           C  
ATOM    957  HA  THR A  61     -10.700  -6.040  -0.846  1.00 98.20           H  
ATOM    958  C   THR A  61     -10.171  -8.099  -1.120  1.00 98.20           C  
ATOM    959  CB  THR A  61     -12.382  -7.062  -1.684  1.00 98.20           C  
ATOM    960  HB  THR A  61     -12.561  -7.957  -2.280  1.00 98.20           H  
ATOM    961  O   THR A  61     -10.115  -9.071  -1.868  1.00 98.20           O  
ATOM    962  CG2 THR A  61     -13.027  -7.254  -0.313  1.00 98.20           C  
ATOM    963 HG21 THR A  61     -12.806  -6.402   0.329  1.00 98.20           H  
ATOM    964 HG22 THR A  61     -14.106  -7.347  -0.432  1.00 98.20           H  
ATOM    965 HG23 THR A  61     -12.650  -8.166   0.151  1.00 98.20           H  
ATOM    966  OG1 THR A  61     -13.022  -5.981  -2.326  1.00 98.20           O  
ATOM    967  HG1 THR A  61     -12.860  -5.162  -1.852  1.00 98.20           H  
ATOM    968  N   VAL A  62      -9.644  -8.096   0.101  1.00 98.10           N  
ATOM    969  H   VAL A  62      -9.701  -7.241   0.637  1.00 98.10           H  
ATOM    970  CA  VAL A  62      -9.002  -9.248   0.742  1.00 98.10           C  
ATOM    971  HA  VAL A  62      -8.935 -10.073   0.033  1.00 98.10           H  
ATOM    972  C   VAL A  62      -9.891  -9.681   1.902  1.00 98.10           C  
ATOM    973  CB  VAL A  62      -7.574  -8.902   1.210  1.00 98.10           C  
ATOM    974  HB  VAL A  62      -7.624  -8.206   2.047  1.00 98.10           H  
ATOM    975  O   VAL A  62     -10.073  -8.937   2.870  1.00 98.10           O  
ATOM    976  CG1 VAL A  62      -6.826 -10.163   1.656  1.00 98.10           C  
ATOM    977 HG11 VAL A  62      -5.835  -9.903   2.028  1.00 98.10           H  
ATOM    978 HG12 VAL A  62      -6.723 -10.856   0.821  1.00 98.10           H  
ATOM    979 HG13 VAL A  62      -7.376 -10.667   2.451  1.00 98.10           H  
ATOM    980  CG2 VAL A  62      -6.742  -8.246   0.099  1.00 98.10           C  
ATOM    981 HG21 VAL A  62      -5.727  -8.077   0.458  1.00 98.10           H  
ATOM    982 HG22 VAL A  62      -6.715  -8.896  -0.776  1.00 98.10           H  
ATOM    983 HG23 VAL A  62      -7.170  -7.283  -0.177  1.00 98.10           H  
ATOM    984  N   ASN A  63     -10.493 -10.860   1.801  1.00 98.21           N  
ATOM    985  H   ASN A  63     -10.285 -11.445   1.005  1.00 98.21           H  
ATOM    986  CA  ASN A  63     -11.386 -11.398   2.824  1.00 98.21           C  
ATOM    987  HA  ASN A  63     -12.061 -10.598   3.128  1.00 98.21           H  
ATOM    988  C   ASN A  63     -10.606 -11.866   4.067  1.00 98.21           C  
ATOM    989  CB  ASN A  63     -12.232 -12.525   2.214  1.00 98.21           C  
ATOM    990  HB2 ASN A  63     -12.866 -12.984   2.972  1.00 98.21           H  
ATOM    991  HB3 ASN A  63     -11.577 -13.301   1.817  1.00 98.21           H  
ATOM    992  O   ASN A  63      -9.393 -12.066   4.000  1.00 98.21           O  
ATOM    993  CG  ASN A  63     -13.136 -12.002   1.120  1.00 98.21           C  
ATOM    994  ND2 ASN A  63     -12.865 -12.354  -0.111  1.00 98.21           N  
ATOM    995 HD21 ASN A  63     -11.943 -12.726  -0.290  1.00 98.21           H  
ATOM    996 HD22 ASN A  63     -13.387 -11.907  -0.851  1.00 98.21           H  
ATOM    997  OD1 ASN A  63     -14.068 -11.253   1.371  1.00 98.21           O  
ATOM    998  N   PRO A  64     -11.278 -12.055   5.216  1.00 98.15           N  
ATOM    999  CA  PRO A  64     -10.648 -12.596   6.420  1.00 98.15           C  
ATOM   1000  HA  PRO A  64      -9.965 -11.849   6.824  1.00 98.15           H  
ATOM   1001  C   PRO A  64      -9.888 -13.905   6.161  1.00 98.15           C  
ATOM   1002  CB  PRO A  64     -11.803 -12.808   7.403  1.00 98.15           C  
ATOM   1003  HB2 PRO A  64     -12.278 -13.774   7.233  1.00 98.15           H  
ATOM   1004  HB3 PRO A  64     -11.481 -12.725   8.441  1.00 98.15           H  
ATOM   1005  O   PRO A  64     -10.453 -14.865   5.639  1.00 98.15           O  
ATOM   1006  CG  PRO A  64     -12.772 -11.698   7.012  1.00 98.15           C  
ATOM   1007  HG2 PRO A  64     -12.408 -10.750   7.409  1.00 98.15           H  
ATOM   1008  HG3 PRO A  64     -13.789 -11.901   7.348  1.00 98.15           H  
ATOM   1009  CD  PRO A  64     -12.661 -11.689   5.492  1.00 98.15           C  
ATOM   1010  HD2 PRO A  64     -13.333 -12.440   5.075  1.00 98.15           H  
ATOM   1011  HD3 PRO A  64     -12.905 -10.699   5.109  1.00 98.15           H  
ATOM   1012  N   GLY A  65      -8.610 -13.946   6.542  1.00 97.35           N  
ATOM   1013  H   GLY A  65      -8.185 -13.097   6.887  1.00 97.35           H  
ATOM   1014  CA  GLY A  65      -7.719 -15.095   6.354  1.00 97.35           C  
ATOM   1015  HA2 GLY A  65      -8.239 -16.003   6.657  1.00 97.35           H  
ATOM   1016  HA3 GLY A  65      -6.847 -14.962   6.994  1.00 97.35           H  
ATOM   1017  C   GLY A  65      -7.213 -15.299   4.920  1.00 97.35           C  
ATOM   1018  O   GLY A  65      -6.481 -16.256   4.675  1.00 97.35           O  
ATOM   1019  N   GLU A  66      -7.588 -14.432   3.976  1.00 97.79           N  
ATOM   1020  H   GLU A  66      -8.174 -13.651   4.236  1.00 97.79           H  
ATOM   1021  CA  GLU A  66      -7.171 -14.511   2.576  1.00 97.79           C  
ATOM   1022  HA  GLU A  66      -7.118 -15.565   2.302  1.00 97.79           H  
ATOM   1023  C   GLU A  66      -5.774 -13.902   2.364  1.00 97.79           C  
ATOM   1024  CB  GLU A  66      -8.243 -13.855   1.684  1.00 97.79           C  
ATOM   1025  HB2 GLU A  66      -9.222 -14.220   1.998  1.00 97.79           H  
ATOM   1026  HB3 GLU A  66      -8.209 -12.775   1.829  1.00 97.79           H  
ATOM   1027  O   GLU A  66      -5.401 -12.901   2.989  1.00 97.79           O  
ATOM   1028  CG  GLU A  66      -8.079 -14.153   0.187  1.00 97.79           C  
ATOM   1029  HG2 GLU A  66      -7.109 -13.781  -0.144  1.00 97.79           H  
ATOM   1030  HG3 GLU A  66      -8.085 -15.235   0.051  1.00 97.79           H  
ATOM   1031  CD  GLU A  66      -9.180 -13.528  -0.692  1.00 97.79           C  
ATOM   1032  OE1 GLU A  66      -9.195 -13.837  -1.901  1.00 97.79           O  
ATOM   1033  OE2 GLU A  66     -10.033 -12.769  -0.168  1.00 97.79           O  
ATOM   1034  N   GLU A  67      -5.010 -14.497   1.443  1.00 97.74           N  
ATOM   1035  H   GLU A  67      -5.396 -15.286   0.944  1.00 97.74           H  
ATOM   1036  CA  GLU A  67      -3.786 -13.925   0.879  1.00 97.74           C  
ATOM   1037  HA  GLU A  67      -3.633 -12.947   1.337  1.00 97.74           H  
ATOM   1038  C   GLU A  67      -3.979 -13.725  -0.631  1.00 97.74           C  
ATOM   1039  CB  GLU A  67      -2.552 -14.790   1.219  1.00 97.74           C  
ATOM   1040  HB2 GLU A  67      -2.659 -15.772   0.758  1.00 97.74           H  
ATOM   1041  HB3 GLU A  67      -2.518 -14.918   2.301  1.00 97.74           H  
ATOM   1042  O   GLU A  67      -4.333 -14.664  -1.345  1.00 97.74           O  
ATOM   1043  CG  GLU A  67      -1.218 -14.156   0.757  1.00 97.74           C  
ATOM   1044  HG2 GLU A  67      -1.234 -14.060  -0.329  1.00 97.74           H  
ATOM   1045  HG3 GLU A  67      -1.149 -13.153   1.178  1.00 97.74           H  
ATOM   1046  CD  GLU A  67       0.056 -14.931   1.168  1.00 97.74           C  
ATOM   1047  OE1 GLU A  67       1.145 -14.632   0.604  1.00 97.74           O  
ATOM   1048  OE2 GLU A  67      -0.011 -15.792   2.077  1.00 97.74           O  
ATOM   1049  N   VAL A  68      -3.737 -12.508  -1.122  1.00 97.58           N  
ATOM   1050  H   VAL A  68      -3.405 -11.804  -0.479  1.00 97.58           H  
ATOM   1051  CA  VAL A  68      -3.877 -12.139  -2.539  1.00 97.58           C  
ATOM   1052  HA  VAL A  68      -4.098 -13.037  -3.115  1.00 97.58           H  
ATOM   1053  C   VAL A  68      -2.563 -11.566  -3.055  1.00 97.58           C  
ATOM   1054  CB  VAL A  68      -5.041 -11.149  -2.769  1.00 97.58           C  
ATOM   1055  HB  VAL A  68      -4.847 -10.226  -2.223  1.00 97.58           H  
ATOM   1056  O   VAL A  68      -1.923 -10.757  -2.387  1.00 97.58           O  
ATOM   1057  CG1 VAL A  68      -5.183 -10.815  -4.263  1.00 97.58           C  
ATOM   1058 HG11 VAL A  68      -6.127 -10.301  -4.444  1.00 97.58           H  
ATOM   1059 HG12 VAL A  68      -4.365 -10.172  -4.588  1.00 97.58           H  
ATOM   1060 HG13 VAL A  68      -5.188 -11.734  -4.850  1.00 97.58           H  
ATOM   1061  CG2 VAL A  68      -6.378 -11.723  -2.292  1.00 97.58           C  
ATOM   1062 HG21 VAL A  68      -6.594 -12.666  -2.794  1.00 97.58           H  
ATOM   1063 HG22 VAL A  68      -6.343 -11.901  -1.217  1.00 97.58           H  
ATOM   1064 HG23 VAL A  68      -7.190 -11.023  -2.487  1.00 97.58           H  
ATOM   1065  N   GLU A  69      -2.166 -11.942  -4.270  1.00 97.97           N  
ATOM   1066  H   GLU A  69      -2.751 -12.580  -4.791  1.00 97.97           H  
ATOM   1067  CA  GLU A  69      -1.012 -11.360  -4.959  1.00 97.97           C  
ATOM   1068  HA  GLU A  69      -0.484 -10.707  -4.264  1.00 97.97           H  
ATOM   1069  C   GLU A  69      -1.456 -10.499  -6.150  1.00 97.97           C  
ATOM   1070  CB  GLU A  69      -0.017 -12.460  -5.365  1.00 97.97           C  
ATOM   1071  HB2 GLU A  69      -0.470 -13.109  -6.115  1.00 97.97           H  
ATOM   1072  HB3 GLU A  69       0.226 -13.058  -4.486  1.00 97.97           H  
ATOM   1073  O   GLU A  69      -2.212 -10.940  -7.014  1.00 97.97           O  
ATOM   1074  CG  GLU A  69       1.283 -11.861  -5.923  1.00 97.97           C  
ATOM   1075  HG2 GLU A  69       1.063 -11.297  -6.830  1.00 97.97           H  
ATOM   1076  HG3 GLU A  69       1.697 -11.165  -5.194  1.00 97.97           H  
ATOM   1077  CD  GLU A  69       2.327 -12.937  -6.238  1.00 97.97           C  
ATOM   1078  OE1 GLU A  69       2.499 -13.306  -7.420  1.00 97.97           O  
ATOM   1079  OE2 GLU A  69       3.081 -13.364  -5.332  1.00 97.97           O  
ATOM   1080  N   VAL A  70      -0.938  -9.273  -6.225  1.00 97.26           N  
ATOM   1081  H   VAL A  70      -0.352  -8.970  -5.460  1.00 97.26           H  
ATOM   1082  CA  VAL A  70      -1.159  -8.324  -7.319  1.00 97.26           C  
ATOM   1083  HA  VAL A  70      -1.839  -8.772  -8.044  1.00 97.26           H  
ATOM   1084  C   VAL A  70       0.171  -8.036  -8.002  1.00 97.26           C  
ATOM   1085  CB  VAL A  70      -1.797  -7.016  -6.814  1.00 97.26           C  
ATOM   1086  HB  VAL A  70      -1.073  -6.456  -6.222  1.00 97.26           H  
ATOM   1087  O   VAL A  70       1.117  -7.598  -7.356  1.00 97.26           O  
ATOM   1088  CG1 VAL A  70      -2.233  -6.151  -8.003  1.00 97.26           C  
ATOM   1089 HG11 VAL A  70      -2.979  -6.685  -8.591  1.00 97.26           H  
ATOM   1090 HG12 VAL A  70      -2.670  -5.224  -7.633  1.00 97.26           H  
ATOM   1091 HG13 VAL A  70      -1.374  -5.899  -8.625  1.00 97.26           H  
ATOM   1092  CG2 VAL A  70      -3.030  -7.276  -5.946  1.00 97.26           C  
ATOM   1093 HG21 VAL A  70      -2.739  -7.774  -5.021  1.00 97.26           H  
ATOM   1094 HG22 VAL A  70      -3.738  -7.908  -6.482  1.00 97.26           H  
ATOM   1095 HG23 VAL A  70      -3.499  -6.329  -5.677  1.00 97.26           H  
ATOM   1096  N   THR A  71       0.253  -8.256  -9.314  1.00 96.11           N  
ATOM   1097  H   THR A  71      -0.552  -8.639  -9.789  1.00 96.11           H  
ATOM   1098  CA  THR A  71       1.484  -8.022 -10.091  1.00 96.11           C  
ATOM   1099  HA  THR A  71       2.298  -7.761  -9.414  1.00 96.11           H  
ATOM   1100  C   THR A  71       1.319  -6.872 -11.076  1.00 96.11           C  
ATOM   1101  CB  THR A  71       1.929  -9.290 -10.829  1.00 96.11           C  
ATOM   1102  HB  THR A  71       1.145  -9.611 -11.515  1.00 96.11           H  
ATOM   1103  O   THR A  71       0.393  -6.887 -11.889  1.00 96.11           O  
ATOM   1104  CG2 THR A  71       3.232  -9.093 -11.605  1.00 96.11           C  
ATOM   1105 HG21 THR A  71       3.567 -10.052 -11.999  1.00 96.11           H  
ATOM   1106 HG22 THR A  71       3.080  -8.411 -12.443  1.00 96.11           H  
ATOM   1107 HG23 THR A  71       4.001  -8.690 -10.947  1.00 96.11           H  
ATOM   1108  OG1 THR A  71       2.182 -10.319  -9.901  1.00 96.11           O  
ATOM   1109  HG1 THR A  71       1.375 -10.542  -9.432  1.00 96.11           H  
ATOM   1110  N   PHE A  72       2.250  -5.923 -11.039  1.00 94.57           N  
ATOM   1111  H   PHE A  72       2.981  -6.013 -10.347  1.00 94.57           H  
ATOM   1112  CA  PHE A  72       2.400  -4.824 -11.990  1.00 94.57           C  
ATOM   1113  HA  PHE A  72       1.523  -4.761 -12.633  1.00 94.57           H  
ATOM   1114  C   PHE A  72       3.631  -5.064 -12.862  1.00 94.57           C  
ATOM   1115  CB  PHE A  72       2.538  -3.499 -11.234  1.00 94.57           C  
ATOM   1116  HB2 PHE A  72       3.409  -3.549 -10.580  1.00 94.57           H  
ATOM   1117  HB3 PHE A  72       2.718  -2.706 -11.960  1.00 94.57           H  
ATOM   1118  O   PHE A  72       4.641  -5.565 -12.367  1.00 94.57           O  
ATOM   1119  CG  PHE A  72       1.326  -3.131 -10.408  1.00 94.57           C  
ATOM   1120  CD1 PHE A  72       0.387  -2.221 -10.922  1.00 94.57           C  
ATOM   1121  HD1 PHE A  72       0.542  -1.777 -11.894  1.00 94.57           H  
ATOM   1122  CD2 PHE A  72       1.130  -3.699  -9.135  1.00 94.57           C  
ATOM   1123  HD2 PHE A  72       1.851  -4.397  -8.735  1.00 94.57           H  
ATOM   1124  CE1 PHE A  72      -0.748  -1.880 -10.169  1.00 94.57           C  
ATOM   1125  HE1 PHE A  72      -1.457  -1.167 -10.564  1.00 94.57           H  
ATOM   1126  CE2 PHE A  72      -0.009  -3.363  -8.384  1.00 94.57           C  
ATOM   1127  HE2 PHE A  72      -0.158  -3.804  -7.409  1.00 94.57           H  
ATOM   1128  CZ  PHE A  72      -0.946  -2.453  -8.903  1.00 94.57           C  
ATOM   1129  HZ  PHE A  72      -1.818  -2.180  -8.326  1.00 94.57           H  
ATOM   1130  N   SER A  73       3.557  -4.664 -14.130  1.00 92.43           N  
ATOM   1131  H   SER A  73       2.727  -4.184 -14.446  1.00 92.43           H  
ATOM   1132  CA  SER A  73       4.672  -4.746 -15.077  1.00 92.43           C  
ATOM   1133  HA  SER A  73       5.585  -5.022 -14.549  1.00 92.43           H  
ATOM   1134  C   SER A  73       4.881  -3.392 -15.739  1.00 92.43           C  
ATOM   1135  CB  SER A  73       4.424  -5.799 -16.160  1.00 92.43           C  
ATOM   1136  HB2 SER A  73       3.538  -5.521 -16.733  1.00 92.43           H  
ATOM   1137  HB3 SER A  73       5.281  -5.821 -16.832  1.00 92.43           H  
ATOM   1138  O   SER A  73       3.916  -2.743 -16.142  1.00 92.43           O  
ATOM   1139  OG  SER A  73       4.236  -7.090 -15.609  1.00 92.43           O  
ATOM   1140  HG  SER A  73       4.104  -7.698 -16.341  1.00 92.43           H  
ATOM   1141  N   ALA A  74       6.132  -2.972 -15.880  1.00 88.77           N  
ATOM   1142  H   ALA A  74       6.889  -3.546 -15.535  1.00 88.77           H  
ATOM   1143  CA  ALA A  74       6.483  -1.723 -16.535  1.00 88.77           C  
ATOM   1144  HA  ALA A  74       5.678  -1.430 -17.208  1.00 88.77           H  
ATOM   1145  C   ALA A  74       7.755  -1.893 -17.366  1.00 88.77           C  
ATOM   1146  CB  ALA A  74       6.649  -0.633 -15.470  1.00 88.77           C  
ATOM   1147  HB1 ALA A  74       7.405  -0.936 -14.746  1.00 88.77           H  
ATOM   1148  HB2 ALA A  74       5.704  -0.467 -14.951  1.00 88.77           H  
ATOM   1149  HB3 ALA A  74       6.981   0.294 -15.939  1.00 88.77           H  
ATOM   1150  O   ALA A  74       8.714  -2.511 -16.922  1.00 88.77           O  
ATOM   1151  N   ASN A  75       7.772  -1.271 -18.545  1.00 84.50           N  
ATOM   1152  H   ASN A  75       6.915  -0.859 -18.886  1.00 84.50           H  
ATOM   1153  CA  ASN A  75       8.971  -1.181 -19.388  1.00 84.50           C  
ATOM   1154  HA  ASN A  75       9.475  -2.148 -19.398  1.00 84.50           H  
ATOM   1155  C   ASN A  75       9.985  -0.148 -18.863  1.00 84.50           C  
ATOM   1156  CB  ASN A  75       8.541  -0.818 -20.820  1.00 84.50           C  
ATOM   1157  HB2 ASN A  75       8.057   0.158 -20.811  1.00 84.50           H  
ATOM   1158  HB3 ASN A  75       9.431  -0.747 -21.444  1.00 84.50           H  
ATOM   1159  O   ASN A  75      11.083  -0.042 -19.399  1.00 84.50           O  
ATOM   1160  CG  ASN A  75       7.615  -1.835 -21.456  1.00 84.50           C  
ATOM   1161  ND2 ASN A  75       6.835  -1.439 -22.433  1.00 84.50           N  
ATOM   1162 HD21 ASN A  75       6.235  -2.162 -22.802  1.00 84.50           H  
ATOM   1163 HD22 ASN A  75       6.852  -0.483 -22.760  1.00 84.50           H  
ATOM   1164  OD1 ASN A  75       7.538  -2.984 -21.090  1.00 84.50           O  
ATOM   1165  N   ASP A  76       9.575   0.645 -17.870  1.00 83.76           N  
ATOM   1166  H   ASP A  76       8.689   0.422 -17.439  1.00 83.76           H  
ATOM   1167  CA  ASP A  76      10.379   1.640 -17.170  1.00 83.76           C  
ATOM   1168  HA  ASP A  76      11.416   1.584 -17.502  1.00 83.76           H  
ATOM   1169  C   ASP A  76      10.284   1.361 -15.656  1.00 83.76           C  
ATOM   1170  CB  ASP A  76       9.888   3.050 -17.526  1.00 83.76           C  
ATOM   1171  HB2 ASP A  76       8.813   3.109 -17.351  1.00 83.76           H  
ATOM   1172  HB3 ASP A  76      10.067   3.230 -18.586  1.00 83.76           H  
ATOM   1173  O   ASP A  76       9.215   1.581 -15.067  1.00 83.76           O  
ATOM   1174  CG  ASP A  76      10.586   4.144 -16.709  1.00 83.76           C  
ATOM   1175  OD1 ASP A  76      11.580   3.829 -16.015  1.00 83.76           O  
ATOM   1176  OD2 ASP A  76      10.060   5.276 -16.735  1.00 83.76           O  
ATOM   1177  N   PRO A  77      11.367   0.876 -15.018  1.00 81.72           N  
ATOM   1178  CA  PRO A  77      11.411   0.618 -13.580  1.00 81.72           C  
ATOM   1179  HA  PRO A  77      10.686  -0.161 -13.344  1.00 81.72           H  
ATOM   1180  C   PRO A  77      11.107   1.853 -12.719  1.00 81.72           C  
ATOM   1181  CB  PRO A  77      12.825   0.096 -13.296  1.00 81.72           C  
ATOM   1182  HB2 PRO A  77      12.816  -0.701 -12.552  1.00 81.72           H  
ATOM   1183  HB3 PRO A  77      13.464   0.912 -12.959  1.00 81.72           H  
ATOM   1184  O   PRO A  77      10.585   1.701 -11.616  1.00 81.72           O  
ATOM   1185  CG  PRO A  77      13.339  -0.403 -14.646  1.00 81.72           C  
ATOM   1186  HG2 PRO A  77      14.421  -0.299 -14.727  1.00 81.72           H  
ATOM   1187  HG3 PRO A  77      13.050  -1.442 -14.802  1.00 81.72           H  
ATOM   1188  CD  PRO A  77      12.616   0.480 -15.652  1.00 81.72           C  
ATOM   1189  HD2 PRO A  77      13.211   1.369 -15.861  1.00 81.72           H  
ATOM   1190  HD3 PRO A  77      12.441  -0.083 -16.569  1.00 81.72           H  
ATOM   1191  N   HIS A  78      11.345   3.079 -13.211  1.00 85.40           N  
ATOM   1192  H   HIS A  78      11.696   3.180 -14.153  1.00 85.40           H  
ATOM   1193  CA  HIS A  78      11.073   4.308 -12.454  1.00 85.40           C  
ATOM   1194  HA  HIS A  78      11.599   4.242 -11.502  1.00 85.40           H  
ATOM   1195  C   HIS A  78       9.587   4.497 -12.127  1.00 85.40           C  
ATOM   1196  CB  HIS A  78      11.601   5.530 -13.216  1.00 85.40           C  
ATOM   1197  HB2 HIS A  78      11.293   6.432 -12.686  1.00 85.40           H  
ATOM   1198  HB3 HIS A  78      11.157   5.573 -14.210  1.00 85.40           H  
ATOM   1199  O   HIS A  78       9.250   5.195 -11.166  1.00 85.40           O  
ATOM   1200  CG  HIS A  78      13.100   5.557 -13.322  1.00 85.40           C  
ATOM   1201  CD2 HIS A  78      13.860   5.457 -14.457  1.00 85.40           C  
ATOM   1202  HD2 HIS A  78      13.485   5.339 -15.463  1.00 85.40           H  
ATOM   1203  ND1 HIS A  78      13.964   5.691 -12.262  1.00 85.40           N  
ATOM   1204  HD1 HIS A  78      13.691   5.723 -11.290  1.00 85.40           H  
ATOM   1205  CE1 HIS A  78      15.218   5.671 -12.741  1.00 85.40           C  
ATOM   1206  HE1 HIS A  78      16.115   5.728 -12.144  1.00 85.40           H  
ATOM   1207  NE2 HIS A  78      15.206   5.538 -14.074  1.00 85.40           N  
ATOM   1208  N   LYS A  79       8.680   3.822 -12.848  1.00 89.04           N  
ATOM   1209  H   LYS A  79       9.018   3.260 -13.617  1.00 89.04           H  
ATOM   1210  CA  LYS A  79       7.248   3.783 -12.503  1.00 89.04           C  
ATOM   1211  HA  LYS A  79       6.874   4.805 -12.455  1.00 89.04           H  
ATOM   1212  C   LYS A  79       6.981   3.170 -11.125  1.00 89.04           C  
ATOM   1213  CB  LYS A  79       6.472   3.011 -13.575  1.00 89.04           C  
ATOM   1214  HB2 LYS A  79       5.439   2.913 -13.243  1.00 89.04           H  
ATOM   1215  HB3 LYS A  79       6.891   2.012 -13.693  1.00 89.04           H  
ATOM   1216  O   LYS A  79       5.955   3.471 -10.515  1.00 89.04           O  
ATOM   1217  CG  LYS A  79       6.494   3.751 -14.919  1.00 89.04           C  
ATOM   1218  HG2 LYS A  79       6.257   4.802 -14.752  1.00 89.04           H  
ATOM   1219  HG3 LYS A  79       7.486   3.681 -15.365  1.00 89.04           H  
ATOM   1220  CD  LYS A  79       5.452   3.158 -15.870  1.00 89.04           C  
ATOM   1221  HD2 LYS A  79       5.679   2.110 -16.064  1.00 89.04           H  
ATOM   1222  HD3 LYS A  79       4.470   3.232 -15.404  1.00 89.04           H  
ATOM   1223  CE  LYS A  79       5.463   3.948 -17.179  1.00 89.04           C  
ATOM   1224  HE2 LYS A  79       6.397   3.745 -17.703  1.00 89.04           H  
ATOM   1225  HE3 LYS A  79       5.452   5.011 -16.940  1.00 89.04           H  
ATOM   1226  NZ  LYS A  79       4.288   3.610 -18.017  1.00 89.04           N  
ATOM   1227  HZ1 LYS A  79       4.261   2.620 -18.217  1.00 89.04           H  
ATOM   1228  HZ2 LYS A  79       4.321   4.135 -18.879  1.00 89.04           H  
ATOM   1229  HZ3 LYS A  79       3.440   3.869 -17.532  1.00 89.04           H  
ATOM   1230  N   PHE A  80       7.904   2.353 -10.622  1.00 91.08           N  
ATOM   1231  H   PHE A  80       8.723   2.155 -11.179  1.00 91.08           H  
ATOM   1232  CA  PHE A  80       7.841   1.731  -9.305  1.00 91.08           C  
ATOM   1233  HA  PHE A  80       6.797   1.627  -9.012  1.00 91.08           H  
ATOM   1234  C   PHE A  80       8.474   2.573  -8.191  1.00 91.08           C  
ATOM   1235  CB  PHE A  80       8.461   0.328  -9.392  1.00 91.08           C  
ATOM   1236  HB2 PHE A  80       9.515   0.428  -9.650  1.00 91.08           H  
ATOM   1237  HB3 PHE A  80       8.427  -0.130  -8.404  1.00 91.08           H  
ATOM   1238  O   PHE A  80       8.413   2.163  -7.038  1.00 91.08           O  
ATOM   1239  CG  PHE A  80       7.795  -0.629 -10.366  1.00 91.08           C  
ATOM   1240  CD1 PHE A  80       6.400  -0.641 -10.521  1.00 91.08           C  
ATOM   1241  HD1 PHE A  80       5.811   0.023  -9.905  1.00 91.08           H  
ATOM   1242  CD2 PHE A  80       8.569  -1.528 -11.114  1.00 91.08           C  
ATOM   1243  HD2 PHE A  80       9.643  -1.542 -11.001  1.00 91.08           H  
ATOM   1244  CE1 PHE A  80       5.773  -1.498 -11.441  1.00 91.08           C  
ATOM   1245  HE1 PHE A  80       4.701  -1.478 -11.569  1.00 91.08           H  
ATOM   1246  CE2 PHE A  80       7.944  -2.405 -12.014  1.00 91.08           C  
ATOM   1247  HE2 PHE A  80       8.551  -3.088 -12.589  1.00 91.08           H  
ATOM   1248  CZ  PHE A  80       6.552  -2.392 -12.189  1.00 91.08           C  
ATOM   1249  HZ  PHE A  80       6.090  -3.069 -12.892  1.00 91.08           H  
ATOM   1250  N   ASN A  81       9.007   3.769  -8.480  1.00 91.66           N  
ATOM   1251  H   ASN A  81       9.086   4.044  -9.449  1.00 91.66           H  
ATOM   1252  CA  ASN A  81       9.663   4.605  -7.466  1.00 91.66           C  
ATOM   1253  HA  ASN A  81      10.349   3.969  -6.905  1.00 91.66           H  
ATOM   1254  C   ASN A  81       8.696   5.223  -6.446  1.00 91.66           C  
ATOM   1255  CB  ASN A  81      10.501   5.709  -8.139  1.00 91.66           C  
ATOM   1256  HB2 ASN A  81       9.930   6.202  -8.926  1.00 91.66           H  
ATOM   1257  HB3 ASN A  81      10.761   6.457  -7.389  1.00 91.66           H  
ATOM   1258  O   ASN A  81       9.144   5.716  -5.412  1.00 91.66           O  
ATOM   1259  CG  ASN A  81      11.812   5.195  -8.699  1.00 91.66           C  
ATOM   1260  ND2 ASN A  81      12.670   6.061  -9.183  1.00 91.66           N  
ATOM   1261 HD21 ASN A  81      13.605   5.685  -9.244  1.00 91.66           H  
ATOM   1262 HD22 ASN A  81      12.487   7.050  -9.087  1.00 91.66           H  
ATOM   1263  OD1 ASN A  81      12.127   4.024  -8.674  1.00 91.66           O  
ATOM   1264  N   ARG A  82       7.390   5.262  -6.747  1.00 96.04           N  
ATOM   1265  H   ARG A  82       7.103   4.817  -7.608  1.00 96.04           H  
ATOM   1266  CA  ARG A  82       6.376   5.922  -5.910  1.00 96.04           C  
ATOM   1267  HA  ARG A  82       6.788   6.006  -4.905  1.00 96.04           H  
ATOM   1268  C   ARG A  82       5.087   5.107  -5.751  1.00 96.04           C  
ATOM   1269  CB  ARG A  82       6.109   7.353  -6.409  1.00 96.04           C  
ATOM   1270  HB2 ARG A  82       5.762   7.316  -7.441  1.00 96.04           H  
ATOM   1271  HB3 ARG A  82       5.328   7.800  -5.792  1.00 96.04           H  
ATOM   1272  O   ARG A  82       4.024   5.586  -6.159  1.00 96.04           O  
ATOM   1273  CG  ARG A  82       7.353   8.241  -6.316  1.00 96.04           C  
ATOM   1274  HG2 ARG A  82       8.145   7.839  -6.948  1.00 96.04           H  
ATOM   1275  HG3 ARG A  82       7.699   8.273  -5.283  1.00 96.04           H  
ATOM   1276  CD  ARG A  82       7.038   9.655  -6.793  1.00 96.04           C  
ATOM   1277  HD2 ARG A  82       6.665   9.615  -7.817  1.00 96.04           H  
ATOM   1278  HD3 ARG A  82       6.272  10.079  -6.143  1.00 96.04           H  
ATOM   1279  NE  ARG A  82       8.251  10.481  -6.743  1.00 96.04           N  
ATOM   1280  HE  ARG A  82       9.098  10.026  -6.435  1.00 96.04           H  
ATOM   1281  NH1 ARG A  82       7.264  12.550  -6.966  1.00 96.04           N  
ATOM   1282 HH11 ARG A  82       6.351  12.134  -7.075  1.00 96.04           H  
ATOM   1283 HH12 ARG A  82       7.433  13.546  -6.963  1.00 96.04           H  
ATOM   1284  NH2 ARG A  82       9.433  12.407  -6.618  1.00 96.04           N  
ATOM   1285 HH21 ARG A  82       9.605  12.517  -5.629  1.00 96.04           H  
ATOM   1286 HH22 ARG A  82      10.258  11.923  -6.943  1.00 96.04           H  
ATOM   1287  CZ  ARG A  82       8.308  11.794  -6.787  1.00 96.04           C  
ATOM   1288  N   PRO A  83       5.142   3.866  -5.235  1.00 96.99           N  
ATOM   1289  CA  PRO A  83       3.938   3.090  -5.023  1.00 96.99           C  
ATOM   1290  HA  PRO A  83       3.316   3.115  -5.918  1.00 96.99           H  
ATOM   1291  C   PRO A  83       3.157   3.675  -3.846  1.00 96.99           C  
ATOM   1292  CB  PRO A  83       4.401   1.656  -4.785  1.00 96.99           C  
ATOM   1293  HB2 PRO A  83       4.572   1.165  -5.743  1.00 96.99           H  
ATOM   1294  HB3 PRO A  83       3.693   1.086  -4.183  1.00 96.99           H  
ATOM   1295  O   PRO A  83       3.715   4.128  -2.841  1.00 96.99           O  
ATOM   1296  CG  PRO A  83       5.732   1.859  -4.070  1.00 96.99           C  
ATOM   1297  HG2 PRO A  83       5.542   1.959  -3.002  1.00 96.99           H  
ATOM   1298  HG3 PRO A  83       6.408   1.025  -4.259  1.00 96.99           H  
ATOM   1299  CD  PRO A  83       6.280   3.168  -4.653  1.00 96.99           C  
ATOM   1300  HD2 PRO A  83       7.004   2.940  -5.436  1.00 96.99           H  
ATOM   1301  HD3 PRO A  83       6.758   3.770  -3.880  1.00 96.99           H  
ATOM   1302  N   GLN A  84       1.842   3.652  -3.982  1.00 98.25           N  
ATOM   1303  H   GLN A  84       1.457   3.288  -4.842  1.00 98.25           H  
ATOM   1304  CA  GLN A  84       0.915   4.107  -2.965  1.00 98.25           C  
ATOM   1305  HA  GLN A  84       1.456   4.305  -2.040  1.00 98.25           H  
ATOM   1306  C   GLN A  84      -0.097   3.002  -2.682  1.00 98.25           C  
ATOM   1307  CB  GLN A  84       0.281   5.424  -3.427  1.00 98.25           C  
ATOM   1308  HB2 GLN A  84      -0.054   5.317  -4.459  1.00 98.25           H  
ATOM   1309  HB3 GLN A  84       1.042   6.204  -3.400  1.00 98.25           H  
ATOM   1310  O   GLN A  84      -0.668   2.418  -3.603  1.00 98.25           O  
ATOM   1311  CG  GLN A  84      -0.912   5.850  -2.564  1.00 98.25           C  
ATOM   1312  HG2 GLN A  84      -0.589   6.003  -1.534  1.00 98.25           H  
ATOM   1313  HG3 GLN A  84      -1.664   5.061  -2.569  1.00 98.25           H  
ATOM   1314  CD  GLN A  84      -1.585   7.120  -3.066  1.00 98.25           C  
ATOM   1315  NE2 GLN A  84      -2.836   7.300  -2.715  1.00 98.25           N  
ATOM   1316 HE21 GLN A  84      -2.991   8.247  -2.400  1.00 98.25           H  
ATOM   1317 HE22 GLN A  84      -3.265   6.591  -2.138  1.00 98.25           H  
ATOM   1318  OE1 GLN A  84      -1.026   7.947  -3.777  1.00 98.25           O  
ATOM   1319  N   PHE A  85      -0.346   2.772  -1.400  1.00 98.45           N  
ATOM   1320  H   PHE A  85       0.174   3.297  -0.712  1.00 98.45           H  
ATOM   1321  CA  PHE A  85      -1.342   1.841  -0.896  1.00 98.45           C  
ATOM   1322  HA  PHE A  85      -1.860   1.369  -1.731  1.00 98.45           H  
ATOM   1323  C   PHE A  85      -2.350   2.627  -0.066  1.00 98.45           C  
ATOM   1324  CB  PHE A  85      -0.660   0.733  -0.081  1.00 98.45           C  
ATOM   1325  HB2 PHE A  85      -1.398  -0.035   0.151  1.00 98.45           H  
ATOM   1326  HB3 PHE A  85      -0.315   1.145   0.868  1.00 98.45           H  
ATOM   1327  O   PHE A  85      -1.976   3.371   0.837  1.00 98.45           O  
ATOM   1328  CG  PHE A  85       0.517   0.094  -0.793  1.00 98.45           C  
ATOM   1329  CD1 PHE A  85       0.297  -0.957  -1.699  1.00 98.45           C  
ATOM   1330  HD1 PHE A  85      -0.702  -1.342  -1.836  1.00 98.45           H  
ATOM   1331  CD2 PHE A  85       1.822   0.591  -0.603  1.00 98.45           C  
ATOM   1332  HD2 PHE A  85       1.996   1.406   0.084  1.00 98.45           H  
ATOM   1333  CE1 PHE A  85       1.371  -1.493  -2.430  1.00 98.45           C  
ATOM   1334  HE1 PHE A  85       1.195  -2.287  -3.140  1.00 98.45           H  
ATOM   1335  CE2 PHE A  85       2.897   0.051  -1.332  1.00 98.45           C  
ATOM   1336  HE2 PHE A  85       3.892   0.447  -1.195  1.00 98.45           H  
ATOM   1337  CZ  PHE A  85       2.668  -0.984  -2.255  1.00 98.45           C  
ATOM   1338  HZ  PHE A  85       3.485  -1.383  -2.837  1.00 98.45           H  
ATOM   1339  N   THR A  86      -3.630   2.476  -0.365  1.00 98.47           N  
ATOM   1340  H   THR A  86      -3.876   1.896  -1.155  1.00 98.47           H  
ATOM   1341  CA  THR A  86      -4.719   2.952   0.487  1.00 98.47           C  
ATOM   1342  HA  THR A  86      -4.321   3.478   1.354  1.00 98.47           H  
ATOM   1343  C   THR A  86      -5.459   1.728   0.986  1.00 98.47           C  
ATOM   1344  CB  THR A  86      -5.639   3.920  -0.263  1.00 98.47           C  
ATOM   1345  HB  THR A  86      -6.095   3.411  -1.113  1.00 98.47           H  
ATOM   1346  O   THR A  86      -5.968   0.956   0.181  1.00 98.47           O  
ATOM   1347  CG2 THR A  86      -6.743   4.470   0.634  1.00 98.47           C  
ATOM   1348 HG21 THR A  86      -6.319   5.012   1.479  1.00 98.47           H  
ATOM   1349 HG22 THR A  86      -7.385   5.127   0.048  1.00 98.47           H  
ATOM   1350 HG23 THR A  86      -7.364   3.656   1.008  1.00 98.47           H  
ATOM   1351  OG1 THR A  86      -4.881   5.024  -0.728  1.00 98.47           O  
ATOM   1352  HG1 THR A  86      -4.326   5.287   0.010  1.00 98.47           H  
ATOM   1353  N   ILE A  87      -5.450   1.533   2.298  1.00 98.27           N  
ATOM   1354  H   ILE A  87      -5.040   2.243   2.887  1.00 98.27           H  
ATOM   1355  CA  ILE A  87      -6.059   0.399   2.979  1.00 98.27           C  
ATOM   1356  HA  ILE A  87      -6.344  -0.367   2.258  1.00 98.27           H  
ATOM   1357  C   ILE A  87      -7.317   0.915   3.666  1.00 98.27           C  
ATOM   1358  CB  ILE A  87      -5.076  -0.221   3.997  1.00 98.27           C  
ATOM   1359  HB  ILE A  87      -4.830   0.526   4.751  1.00 98.27           H  
ATOM   1360  O   ILE A  87      -7.228   1.822   4.494  1.00 98.27           O  
ATOM   1361  CG1 ILE A  87      -3.762  -0.741   3.360  1.00 98.27           C  
ATOM   1362 HG12 ILE A  87      -3.973  -1.176   2.384  1.00 98.27           H  
ATOM   1363 HG13 ILE A  87      -3.354  -1.532   3.990  1.00 98.27           H  
ATOM   1364  CG2 ILE A  87      -5.751  -1.399   4.714  1.00 98.27           C  
ATOM   1365 HG21 ILE A  87      -5.839  -2.245   4.033  1.00 98.27           H  
ATOM   1366 HG22 ILE A  87      -5.163  -1.670   5.591  1.00 98.27           H  
ATOM   1367 HG23 ILE A  87      -6.745  -1.134   5.077  1.00 98.27           H  
ATOM   1368  CD1 ILE A  87      -2.652   0.312   3.227  1.00 98.27           C  
ATOM   1369 HD11 ILE A  87      -2.476   0.787   4.192  1.00 98.27           H  
ATOM   1370 HD12 ILE A  87      -2.917   1.072   2.491  1.00 98.27           H  
ATOM   1371 HD13 ILE A  87      -1.733  -0.175   2.902  1.00 98.27           H  
ATOM   1372  N   GLU A  88      -8.461   0.328   3.340  1.00 98.02           N  
ATOM   1373  H   GLU A  88      -8.455  -0.389   2.628  1.00 98.02           H  
ATOM   1374  CA  GLU A  88      -9.763   0.666   3.901  1.00 98.02           C  
ATOM   1375  HA  GLU A  88      -9.619   1.410   4.684  1.00 98.02           H  
ATOM   1376  C   GLU A  88     -10.401  -0.568   4.548  1.00 98.02           C  
ATOM   1377  CB  GLU A  88     -10.681   1.299   2.837  1.00 98.02           C  
ATOM   1378  HB2 GLU A  88     -11.609   1.588   3.330  1.00 98.02           H  
ATOM   1379  HB3 GLU A  88     -10.906   0.567   2.062  1.00 98.02           H  
ATOM   1380  O   GLU A  88     -10.342  -1.679   4.019  1.00 98.02           O  
ATOM   1381  CG  GLU A  88     -10.035   2.541   2.193  1.00 98.02           C  
ATOM   1382  HG2 GLU A  88      -9.201   2.222   1.569  1.00 98.02           H  
ATOM   1383  HG3 GLU A  88      -9.630   3.161   2.993  1.00 98.02           H  
ATOM   1384  CD  GLU A  88     -10.978   3.416   1.349  1.00 98.02           C  
ATOM   1385  OE1 GLU A  88     -10.469   4.445   0.822  1.00 98.02           O  
ATOM   1386  OE2 GLU A  88     -12.204   3.190   1.345  1.00 98.02           O  
ATOM   1387  N   TRP A  89     -11.015  -0.390   5.714  1.00 95.77           N  
ATOM   1388  H   TRP A  89     -11.054   0.544   6.095  1.00 95.77           H  
ATOM   1389  CA  TRP A  89     -11.733  -1.447   6.423  1.00 95.77           C  
ATOM   1390  HA  TRP A  89     -12.006  -2.223   5.709  1.00 95.77           H  
ATOM   1391  C   TRP A  89     -13.039  -0.917   7.020  1.00 95.77           C  
ATOM   1392  CB  TRP A  89     -10.824  -2.092   7.481  1.00 95.77           C  
ATOM   1393  HB2 TRP A  89     -11.335  -2.956   7.907  1.00 95.77           H  
ATOM   1394  HB3 TRP A  89      -9.934  -2.468   6.976  1.00 95.77           H  
ATOM   1395  O   TRP A  89     -13.294   0.289   7.089  1.00 95.77           O  
ATOM   1396  CG  TRP A  89     -10.381  -1.200   8.598  1.00 95.77           C  
ATOM   1397  CD1 TRP A  89     -11.030  -1.005   9.768  1.00 95.77           C  
ATOM   1398  HD1 TRP A  89     -11.967  -1.466  10.041  1.00 95.77           H  
ATOM   1399  CD2 TRP A  89      -9.197  -0.349   8.653  1.00 95.77           C  
ATOM   1400  CE2 TRP A  89      -9.174   0.309   9.918  1.00 95.77           C  
ATOM   1401  CE3 TRP A  89      -8.158  -0.044   7.749  1.00 95.77           C  
ATOM   1402  HE3 TRP A  89      -8.159  -0.511   6.775  1.00 95.77           H  
ATOM   1403  NE1 TRP A  89     -10.316  -0.124  10.555  1.00 95.77           N  
ATOM   1404  HE1 TRP A  89     -10.608   0.166  11.478  1.00 95.77           H  
ATOM   1405  CH2 TRP A  89      -7.154   1.496   9.351  1.00 95.77           C  
ATOM   1406  HH2 TRP A  89      -6.369   2.185   9.625  1.00 95.77           H  
ATOM   1407  CZ2 TRP A  89      -8.178   1.227  10.271  1.00 95.77           C  
ATOM   1408  HZ2 TRP A  89      -8.191   1.711  11.236  1.00 95.77           H  
ATOM   1409  CZ3 TRP A  89      -7.145   0.870   8.092  1.00 95.77           C  
ATOM   1410  HZ3 TRP A  89      -6.361   1.092   7.383  1.00 95.77           H  
ATOM   1411  N   GLY A  90     -13.903  -1.841   7.447  1.00 91.94           N  
ATOM   1412  H   GLY A  90     -13.651  -2.810   7.317  1.00 91.94           H  
ATOM   1413  CA  GLY A  90     -15.216  -1.509   8.007  1.00 91.94           C  
ATOM   1414  HA2 GLY A  90     -15.695  -2.417   8.373  1.00 91.94           H  
ATOM   1415  HA3 GLY A  90     -15.831  -1.096   7.207  1.00 91.94           H  
ATOM   1416  C   GLY A  90     -15.160  -0.493   9.158  1.00 91.94           C  
ATOM   1417  O   GLY A  90     -14.197  -0.440   9.917  1.00 91.94           O  
ATOM   1418  N   GLY A  91     -16.219   0.309   9.304  1.00 86.37           N  
ATOM   1419  H   GLY A  91     -16.989   0.216   8.658  1.00 86.37           H  
ATOM   1420  CA  GLY A  91     -16.291   1.356  10.334  1.00 86.37           C  
ATOM   1421  HA2 GLY A  91     -15.822   1.001  11.252  1.00 86.37           H  
ATOM   1422  HA3 GLY A  91     -17.338   1.567  10.551  1.00 86.37           H  
ATOM   1423  C   GLY A  91     -15.620   2.681   9.949  1.00 86.37           C  
ATOM   1424  O   GLY A  91     -15.435   3.529  10.816  1.00 86.37           O  
ATOM   1425  N   GLY A  92     -15.281   2.876   8.668  1.00 90.30           N  
ATOM   1426  H   GLY A  92     -15.384   2.108   8.020  1.00 90.30           H  
ATOM   1427  CA  GLY A  92     -14.648   4.105   8.171  1.00 90.30           C  
ATOM   1428  HA2 GLY A  92     -14.807   4.175   7.095  1.00 90.30           H  
ATOM   1429  HA3 GLY A  92     -15.100   4.974   8.649  1.00 90.30           H  
ATOM   1430  C   GLY A  92     -13.140   4.157   8.419  1.00 90.30           C  
ATOM   1431  O   GLY A  92     -12.554   5.236   8.451  1.00 90.30           O  
ATOM   1432  N   GLY A  93     -12.513   3.001   8.636  1.00 94.85           N  
ATOM   1433  H   GLY A  93     -13.020   2.136   8.507  1.00 94.85           H  
ATOM   1434  CA  GLY A  93     -11.077   2.911   8.814  1.00 94.85           C  
ATOM   1435  HA2 GLY A  93     -10.851   1.922   9.213  1.00 94.85           H  
ATOM   1436  HA3 GLY A  93     -10.749   3.669   9.525  1.00 94.85           H  
ATOM   1437  C   GLY A  93     -10.339   3.074   7.495  1.00 94.85           C  
ATOM   1438  O   GLY A  93     -10.650   2.374   6.536  1.00 94.85           O  
ATOM   1439  N   ARG A  94      -9.378   4.001   7.440  1.00 97.75           N  
ATOM   1440  H   ARG A  94      -9.211   4.572   8.255  1.00 97.75           H  
ATOM   1441  CA  ARG A  94      -8.589   4.293   6.242  1.00 97.75           C  
ATOM   1442  HA  ARG A  94      -8.536   3.392   5.631  1.00 97.75           H  
ATOM   1443  C   ARG A  94      -7.174   4.717   6.609  1.00 97.75           C  
ATOM   1444  CB  ARG A  94      -9.311   5.376   5.431  1.00 97.75           C  
ATOM   1445  HB2 ARG A  94     -10.281   4.985   5.123  1.00 97.75           H  
ATOM   1446  HB3 ARG A  94      -9.481   6.244   6.068  1.00 97.75           H  
ATOM   1447  O   ARG A  94      -6.987   5.658   7.377  1.00 97.75           O  
ATOM   1448  CG  ARG A  94      -8.532   5.815   4.184  1.00 97.75           C  
ATOM   1449  HG2 ARG A  94      -7.590   6.280   4.475  1.00 97.75           H  
ATOM   1450  HG3 ARG A  94      -8.328   4.956   3.545  1.00 97.75           H  
ATOM   1451  CD  ARG A  94      -9.375   6.840   3.427  1.00 97.75           C  
ATOM   1452  HD2 ARG A  94      -9.597   7.674   4.093  1.00 97.75           H  
ATOM   1453  HD3 ARG A  94     -10.312   6.357   3.150  1.00 97.75           H  
ATOM   1454  NE  ARG A  94      -8.666   7.352   2.241  1.00 97.75           N  
ATOM   1455  HE  ARG A  94      -7.729   7.695   2.398  1.00 97.75           H  
ATOM   1456  NH1 ARG A  94     -10.382   7.094   0.737  1.00 97.75           N  
ATOM   1457 HH11 ARG A  94     -10.990   7.084   1.544  1.00 97.75           H  
ATOM   1458 HH12 ARG A  94     -10.478   6.164   0.355  1.00 97.75           H  
ATOM   1459  NH2 ARG A  94      -8.392   7.664  -0.003  1.00 97.75           N  
ATOM   1460 HH21 ARG A  94      -8.830   7.573  -0.909  1.00 97.75           H  
ATOM   1461 HH22 ARG A  94      -7.402   7.811   0.130  1.00 97.75           H  
ATOM   1462  CZ  ARG A  94      -9.145   7.368   1.013  1.00 97.75           C  
ATOM   1463  N   VAL A  95      -6.185   4.064   6.006  1.00 98.15           N  
ATOM   1464  H   VAL A  95      -6.436   3.296   5.401  1.00 98.15           H  
ATOM   1465  CA  VAL A  95      -4.765   4.426   6.112  1.00 98.15           C  
ATOM   1466  HA  VAL A  95      -4.681   5.415   6.562  1.00 98.15           H  
ATOM   1467  C   VAL A  95      -4.152   4.499   4.728  1.00 98.15           C  
ATOM   1468  CB  VAL A  95      -3.999   3.439   7.008  1.00 98.15           C  
ATOM   1469  HB  VAL A  95      -4.272   2.424   6.720  1.00 98.15           H  
ATOM   1470  O   VAL A  95      -4.379   3.642   3.875  1.00 98.15           O  
ATOM   1471  CG1 VAL A  95      -2.469   3.562   6.935  1.00 98.15           C  
ATOM   1472 HG11 VAL A  95      -2.163   4.589   7.136  1.00 98.15           H  
ATOM   1473 HG12 VAL A  95      -2.012   2.902   7.673  1.00 98.15           H  
ATOM   1474 HG13 VAL A  95      -2.112   3.266   5.949  1.00 98.15           H  
ATOM   1475  CG2 VAL A  95      -4.391   3.662   8.466  1.00 98.15           C  
ATOM   1476 HG21 VAL A  95      -4.178   2.742   9.011  1.00 98.15           H  
ATOM   1477 HG22 VAL A  95      -3.840   4.497   8.897  1.00 98.15           H  
ATOM   1478 HG23 VAL A  95      -5.457   3.871   8.562  1.00 98.15           H  
ATOM   1479  N   GLU A  96      -3.338   5.521   4.511  1.00 98.54           N  
ATOM   1480  H   GLU A  96      -3.197   6.185   5.258  1.00 98.54           H  
ATOM   1481  CA  GLU A  96      -2.550   5.686   3.303  1.00 98.54           C  
ATOM   1482  HA  GLU A  96      -2.852   4.937   2.571  1.00 98.54           H  
ATOM   1483  C   GLU A  96      -1.064   5.472   3.604  1.00 98.54           C  
ATOM   1484  CB  GLU A  96      -2.852   7.062   2.704  1.00 98.54           C  
ATOM   1485  HB2 GLU A  96      -2.460   7.832   3.369  1.00 98.54           H  
ATOM   1486  HB3 GLU A  96      -3.932   7.182   2.617  1.00 98.54           H  
ATOM   1487  O   GLU A  96      -0.516   6.053   4.540  1.00 98.54           O  
ATOM   1488  CG  GLU A  96      -2.234   7.230   1.317  1.00 98.54           C  
ATOM   1489  HG2 GLU A  96      -1.153   7.107   1.384  1.00 98.54           H  
ATOM   1490  HG3 GLU A  96      -2.622   6.446   0.666  1.00 98.54           H  
ATOM   1491  CD  GLU A  96      -2.541   8.595   0.694  1.00 98.54           C  
ATOM   1492  OE1 GLU A  96      -2.298   8.753  -0.521  1.00 98.54           O  
ATOM   1493  OE2 GLU A  96      -2.963   9.557   1.359  1.00 98.54           O  
ATOM   1494  N   VAL A  97      -0.413   4.652   2.781  1.00 98.49           N  
ATOM   1495  H   VAL A  97      -0.952   4.190   2.063  1.00 98.49           H  
ATOM   1496  CA  VAL A  97       1.032   4.417   2.774  1.00 98.49           C  
ATOM   1497  HA  VAL A  97       1.502   5.009   3.559  1.00 98.49           H  
ATOM   1498  C   VAL A  97       1.563   4.872   1.421  1.00 98.49           C  
ATOM   1499  CB  VAL A  97       1.369   2.931   3.021  1.00 98.49           C  
ATOM   1500  HB  VAL A  97       1.013   2.338   2.178  1.00 98.49           H  
ATOM   1501  O   VAL A  97       1.255   4.269   0.392  1.00 98.49           O  
ATOM   1502  CG1 VAL A  97       2.885   2.722   3.135  1.00 98.49           C  
ATOM   1503 HG11 VAL A  97       3.100   1.666   3.298  1.00 98.49           H  
ATOM   1504 HG12 VAL A  97       3.281   3.298   3.972  1.00 98.49           H  
ATOM   1505 HG13 VAL A  97       3.383   3.031   2.216  1.00 98.49           H  
ATOM   1506  CG2 VAL A  97       0.699   2.380   4.286  1.00 98.49           C  
ATOM   1507 HG21 VAL A  97      -0.383   2.361   4.154  1.00 98.49           H  
ATOM   1508 HG22 VAL A  97       1.036   1.362   4.477  1.00 98.49           H  
ATOM   1509 HG23 VAL A  97       0.935   3.009   5.144  1.00 98.49           H  
ATOM   1510  N   ARG A  98       2.366   5.934   1.400  1.00 98.40           N  
ATOM   1511  H   ARG A  98       2.559   6.390   2.281  1.00 98.40           H  
ATOM   1512  CA  ARG A  98       3.096   6.385   0.207  1.00 98.40           C  
ATOM   1513  HA  ARG A  98       2.757   5.837  -0.672  1.00 98.40           H  
ATOM   1514  C   ARG A  98       4.568   6.083   0.396  1.00 98.40           C  
ATOM   1515  CB  ARG A  98       2.892   7.882  -0.045  1.00 98.40           C  
ATOM   1516  HB2 ARG A  98       3.471   8.165  -0.925  1.00 98.40           H  
ATOM   1517  HB3 ARG A  98       3.280   8.437   0.809  1.00 98.40           H  
ATOM   1518  O   ARG A  98       5.158   6.517   1.382  1.00 98.40           O  
ATOM   1519  CG  ARG A  98       1.430   8.274  -0.269  1.00 98.40           C  
ATOM   1520  HG2 ARG A  98       0.838   8.000   0.603  1.00 98.40           H  
ATOM   1521  HG3 ARG A  98       1.043   7.761  -1.150  1.00 98.40           H  
ATOM   1522  CD  ARG A  98       1.341   9.790  -0.474  1.00 98.40           C  
ATOM   1523  HD2 ARG A  98       1.919  10.068  -1.355  1.00 98.40           H  
ATOM   1524  HD3 ARG A  98       1.762  10.281   0.403  1.00 98.40           H  
ATOM   1525  NE  ARG A  98      -0.053  10.210  -0.651  1.00 98.40           N  
ATOM   1526  HE  ARG A  98      -0.737   9.485  -0.815  1.00 98.40           H  
ATOM   1527  NH1 ARG A  98       0.124  12.432  -0.120  1.00 98.40           N  
ATOM   1528 HH11 ARG A  98       1.115  12.295   0.015  1.00 98.40           H  
ATOM   1529 HH12 ARG A  98      -0.327  13.262   0.237  1.00 98.40           H  
ATOM   1530  NH2 ARG A  98      -1.886  11.502  -0.405  1.00 98.40           N  
ATOM   1531 HH21 ARG A  98      -2.323  12.306   0.022  1.00 98.40           H  
ATOM   1532 HH22 ARG A  98      -2.374  10.624  -0.296  1.00 98.40           H  
ATOM   1533  CZ  ARG A  98      -0.595  11.383  -0.403  1.00 98.40           C  
ATOM   1534  N   VAL A  99       5.157   5.370  -0.549  1.00 97.34           N  
ATOM   1535  H   VAL A  99       4.622   5.062  -1.348  1.00 97.34           H  
ATOM   1536  CA  VAL A  99       6.592   5.086  -0.545  1.00 97.34           C  
ATOM   1537  HA  VAL A  99       7.019   5.381   0.414  1.00 97.34           H  
ATOM   1538  C   VAL A  99       7.250   5.925  -1.630  1.00 97.34           C  
ATOM   1539  CB  VAL A  99       6.865   3.586  -0.718  1.00 97.34           C  
ATOM   1540  HB  VAL A  99       6.618   3.301  -1.741  1.00 97.34           H  
ATOM   1541  O   VAL A  99       6.669   6.118  -2.692  1.00 97.34           O  
ATOM   1542  CG1 VAL A  99       8.338   3.256  -0.472  1.00 97.34           C  
ATOM   1543 HG11 VAL A  99       8.493   2.179  -0.519  1.00 97.34           H  
ATOM   1544 HG12 VAL A  99       8.646   3.616   0.510  1.00 97.34           H  
ATOM   1545 HG13 VAL A  99       8.963   3.720  -1.235  1.00 97.34           H  
ATOM   1546  CG2 VAL A  99       6.021   2.729   0.238  1.00 97.34           C  
ATOM   1547 HG21 VAL A  99       6.215   3.017   1.271  1.00 97.34           H  
ATOM   1548 HG22 VAL A  99       6.268   1.677   0.095  1.00 97.34           H  
ATOM   1549 HG23 VAL A  99       4.959   2.848   0.020  1.00 97.34           H  
ATOM   1550  N   GLU A 100       8.444   6.436  -1.368  1.00 96.04           N  
ATOM   1551  H   GLU A 100       8.822   6.317  -0.439  1.00 96.04           H  
ATOM   1552  CA  GLU A 100       9.287   7.115  -2.346  1.00 96.04           C  
ATOM   1553  HA  GLU A 100       8.910   6.912  -3.349  1.00 96.04           H  
ATOM   1554  C   GLU A 100      10.711   6.567  -2.252  1.00 96.04           C  
ATOM   1555  CB  GLU A 100       9.228   8.636  -2.127  1.00 96.04           C  
ATOM   1556  HB2 GLU A 100       8.192   8.960  -2.235  1.00 96.04           H  
ATOM   1557  HB3 GLU A 100       9.559   8.865  -1.114  1.00 96.04           H  
ATOM   1558  O   GLU A 100      11.318   6.589  -1.179  1.00 96.04           O  
ATOM   1559  CG  GLU A 100      10.093   9.414  -3.133  1.00 96.04           C  
ATOM   1560  HG2 GLU A 100       9.825   9.093  -4.139  1.00 96.04           H  
ATOM   1561  HG3 GLU A 100      11.143   9.169  -2.970  1.00 96.04           H  
ATOM   1562  CD  GLU A 100       9.917  10.938  -3.024  1.00 96.04           C  
ATOM   1563  OE1 GLU A 100       9.955  11.597  -4.095  1.00 96.04           O  
ATOM   1564  OE2 GLU A 100       9.710  11.449  -1.900  1.00 96.04           O  
ATOM   1565  N   PHE A 101      11.237   6.085  -3.377  1.00 91.58           N  
ATOM   1566  H   PHE A 101      10.657   6.056  -4.204  1.00 91.58           H  
ATOM   1567  CA  PHE A 101      12.620   5.633  -3.511  1.00 91.58           C  
ATOM   1568  HA  PHE A 101      13.046   5.475  -2.520  1.00 91.58           H  
ATOM   1569  C   PHE A 101      13.455   6.704  -4.219  1.00 91.58           C  
ATOM   1570  CB  PHE A 101      12.671   4.289  -4.249  1.00 91.58           C  
ATOM   1571  HB2 PHE A 101      13.709   3.962  -4.304  1.00 91.58           H  
ATOM   1572  HB3 PHE A 101      12.321   4.432  -5.272  1.00 91.58           H  
ATOM   1573  O   PHE A 101      13.110   7.158  -5.313  1.00 91.58           O  
ATOM   1574  CG  PHE A 101      11.853   3.191  -3.595  1.00 91.58           C  
ATOM   1575  CD1 PHE A 101      12.359   2.477  -2.493  1.00 91.58           C  
ATOM   1576  HD1 PHE A 101      13.341   2.701  -2.105  1.00 91.58           H  
ATOM   1577  CD2 PHE A 101      10.568   2.888  -4.080  1.00 91.58           C  
ATOM   1578  HD2 PHE A 101      10.165   3.430  -4.923  1.00 91.58           H  
ATOM   1579  CE1 PHE A 101      11.572   1.473  -1.896  1.00 91.58           C  
ATOM   1580  HE1 PHE A 101      11.928   0.931  -1.033  1.00 91.58           H  
ATOM   1581  CE2 PHE A 101       9.796   1.876  -3.494  1.00 91.58           C  
ATOM   1582  HE2 PHE A 101       8.822   1.645  -3.900  1.00 91.58           H  
ATOM   1583  CZ  PHE A 101      10.302   1.165  -2.400  1.00 91.58           C  
ATOM   1584  HZ  PHE A 101       9.712   0.386  -1.940  1.00 91.58           H  
ATOM   1585  N   GLU A 102      14.564   7.098  -3.596  1.00 89.19           N  
ATOM   1586  H   GLU A 102      14.782   6.684  -2.701  1.00 89.19           H  
ATOM   1587  CA  GLU A 102      15.481   8.124  -4.092  1.00 89.19           C  
ATOM   1588  HA  GLU A 102      15.366   8.223  -5.171  1.00 89.19           H  
ATOM   1589  C   GLU A 102      16.925   7.687  -3.803  1.00 89.19           C  
ATOM   1590  CB  GLU A 102      15.123   9.483  -3.453  1.00 89.19           C  
ATOM   1591  HB2 GLU A 102      14.057   9.664  -3.587  1.00 89.19           H  
ATOM   1592  HB3 GLU A 102      15.329   9.448  -2.383  1.00 89.19           H  
ATOM   1593  O   GLU A 102      17.474   7.963  -2.737  1.00 89.19           O  
ATOM   1594  CG  GLU A 102      15.892  10.651  -4.094  1.00 89.19           C  
ATOM   1595  HG2 GLU A 102      16.960  10.438  -4.047  1.00 89.19           H  
ATOM   1596  HG3 GLU A 102      15.613  10.706  -5.147  1.00 89.19           H  
ATOM   1597  CD  GLU A 102      15.639  12.025  -3.432  1.00 89.19           C  
ATOM   1598  OE1 GLU A 102      16.274  12.995  -3.901  1.00 89.19           O  
ATOM   1599  OE2 GLU A 102      14.859  12.141  -2.445  1.00 89.19           O  
ATOM   1600  N   GLY A 103      17.535   6.962  -4.747  1.00 86.69           N  
ATOM   1601  H   GLY A 103      17.003   6.682  -5.558  1.00 86.69           H  
ATOM   1602  CA  GLY A 103      18.912   6.481  -4.623  1.00 86.69           C  
ATOM   1603  HA2 GLY A 103      19.185   5.924  -5.520  1.00 86.69           H  
ATOM   1604  HA3 GLY A 103      19.582   7.336  -4.531  1.00 86.69           H  
ATOM   1605  C   GLY A 103      19.109   5.558  -3.417  1.00 86.69           C  
ATOM   1606  O   GLY A 103      18.615   4.435  -3.400  1.00 86.69           O  
ATOM   1607  N   ASP A 104      19.842   6.042  -2.415  1.00 90.29           N  
ATOM   1608  H   ASP A 104      20.107   7.017  -2.436  1.00 90.29           H  
ATOM   1609  CA  ASP A 104      20.170   5.337  -1.172  1.00 90.29           C  
ATOM   1610  HA  ASP A 104      20.210   4.268  -1.383  1.00 90.29           H  
ATOM   1611  C   ASP A 104      19.122   5.524  -0.060  1.00 90.29           C  
ATOM   1612  CB  ASP A 104      21.575   5.765  -0.713  1.00 90.29           C  
ATOM   1613  HB2 ASP A 104      22.273   5.643  -1.542  1.00 90.29           H  
ATOM   1614  HB3 ASP A 104      21.899   5.100   0.087  1.00 90.29           H  
ATOM   1615  O   ASP A 104      19.322   5.051   1.063  1.00 90.29           O  
ATOM   1616  CG  ASP A 104      21.668   7.208  -0.191  1.00 90.29           C  
ATOM   1617  OD1 ASP A 104      20.845   8.064  -0.594  1.00 90.29           O  
ATOM   1618  OD2 ASP A 104      22.580   7.477   0.621  1.00 90.29           O  
ATOM   1619  N   LYS A 105      17.993   6.183  -0.356  1.00 94.41           N  
ATOM   1620  H   LYS A 105      17.914   6.575  -1.283  1.00 94.41           H  
ATOM   1621  CA  LYS A 105      16.921   6.473   0.605  1.00 94.41           C  
ATOM   1622  HA  LYS A 105      17.175   6.008   1.557  1.00 94.41           H  
ATOM   1623  C   LYS A 105      15.573   5.906   0.181  1.00 94.41           C  
ATOM   1624  CB  LYS A 105      16.816   7.986   0.829  1.00 94.41           C  
ATOM   1625  HB2 LYS A 105      16.724   8.480  -0.138  1.00 94.41           H  
ATOM   1626  HB3 LYS A 105      15.927   8.207   1.419  1.00 94.41           H  
ATOM   1627  O   LYS A 105      15.185   5.961  -0.985  1.00 94.41           O  
ATOM   1628  CG  LYS A 105      18.045   8.509   1.577  1.00 94.41           C  
ATOM   1629  HG2 LYS A 105      18.951   8.156   1.085  1.00 94.41           H  
ATOM   1630  HG3 LYS A 105      18.036   8.130   2.598  1.00 94.41           H  
ATOM   1631  CD  LYS A 105      18.062  10.035   1.592  1.00 94.41           C  
ATOM   1632  HD2 LYS A 105      17.927  10.397   0.573  1.00 94.41           H  
ATOM   1633  HD3 LYS A 105      17.264  10.412   2.232  1.00 94.41           H  
ATOM   1634  CE  LYS A 105      19.434  10.466   2.106  1.00 94.41           C  
ATOM   1635  HE2 LYS A 105      20.183   9.933   1.521  1.00 94.41           H  
ATOM   1636  HE3 LYS A 105      19.543  10.154   3.145  1.00 94.41           H  
ATOM   1637  NZ  LYS A 105      19.624  11.924   1.952  1.00 94.41           N  
ATOM   1638  HZ1 LYS A 105      19.512  12.151   0.974  1.00 94.41           H  
ATOM   1639  HZ2 LYS A 105      20.567  12.170   2.218  1.00 94.41           H  
ATOM   1640  HZ3 LYS A 105      18.950  12.438   2.502  1.00 94.41           H  
ATOM   1641  N   MET A 106      14.815   5.469   1.182  1.00 95.47           N  
ATOM   1642  H   MET A 106      15.230   5.462   2.103  1.00 95.47           H  
ATOM   1643  CA  MET A 106      13.388   5.182   1.075  1.00 95.47           C  
ATOM   1644  HA  MET A 106      13.042   5.448   0.077  1.00 95.47           H  
ATOM   1645  C   MET A 106      12.628   6.028   2.100  1.00 95.47           C  
ATOM   1646  CB  MET A 106      13.137   3.680   1.266  1.00 95.47           C  
ATOM   1647  HB2 MET A 106      13.729   3.122   0.541  1.00 95.47           H  
ATOM   1648  HB3 MET A 106      13.450   3.388   2.269  1.00 95.47           H  
ATOM   1649  O   MET A 106      12.870   5.917   3.305  1.00 95.47           O  
ATOM   1650  CG  MET A 106      11.658   3.328   1.062  1.00 95.47           C  
ATOM   1651  HG2 MET A 106      11.034   4.009   1.642  1.00 95.47           H  
ATOM   1652  HG3 MET A 106      11.412   3.480   0.011  1.00 95.47           H  
ATOM   1653  SD  MET A 106      11.197   1.636   1.526  1.00 95.47           S  
ATOM   1654  CE  MET A 106      11.353   1.800   3.310  1.00 95.47           C  
ATOM   1655  HE1 MET A 106      12.404   1.714   3.584  1.00 95.47           H  
ATOM   1656  HE2 MET A 106      10.989   2.779   3.622  1.00 95.47           H  
ATOM   1657  HE3 MET A 106      10.753   1.031   3.795  1.00 95.47           H  
ATOM   1658  N   ARG A 107      11.690   6.856   1.634  1.00 97.79           N  
ATOM   1659  H   ARG A 107      11.539   6.876   0.636  1.00 97.79           H  
ATOM   1660  CA  ARG A 107      10.748   7.592   2.488  1.00 97.79           C  
ATOM   1661  HA  ARG A 107      11.107   7.596   3.517  1.00 97.79           H  
ATOM   1662  C   ARG A 107       9.395   6.895   2.479  1.00 97.79           C  
ATOM   1663  CB  ARG A 107      10.603   9.052   2.034  1.00 97.79           C  
ATOM   1664  HB2 ARG A 107       9.858   9.531   2.668  1.00 97.79           H  
ATOM   1665  HB3 ARG A 107      10.238   9.076   1.007  1.00 97.79           H  
ATOM   1666  O   ARG A 107       8.882   6.550   1.420  1.00 97.79           O  
ATOM   1667  CG  ARG A 107      11.905   9.860   2.120  1.00 97.79           C  
ATOM   1668  HG2 ARG A 107      12.321   9.779   3.124  1.00 97.79           H  
ATOM   1669  HG3 ARG A 107      12.625   9.477   1.397  1.00 97.79           H  
ATOM   1670  CD  ARG A 107      11.597  11.331   1.811  1.00 97.79           C  
ATOM   1671  HD2 ARG A 107      11.139  11.395   0.824  1.00 97.79           H  
ATOM   1672  HD3 ARG A 107      10.869  11.695   2.536  1.00 97.79           H  
ATOM   1673  NE  ARG A 107      12.805  12.175   1.900  1.00 97.79           N  
ATOM   1674  HE  ARG A 107      13.178  12.292   2.831  1.00 97.79           H  
ATOM   1675  NH1 ARG A 107      12.950  12.802  -0.316  1.00 97.79           N  
ATOM   1676 HH11 ARG A 107      12.076  12.340  -0.523  1.00 97.79           H  
ATOM   1677 HH12 ARG A 107      13.591  12.860  -1.095  1.00 97.79           H  
ATOM   1678  NH2 ARG A 107      14.534  13.425   1.084  1.00 97.79           N  
ATOM   1679 HH21 ARG A 107      14.908  13.547   2.014  1.00 97.79           H  
ATOM   1680 HH22 ARG A 107      14.971  13.786   0.248  1.00 97.79           H  
ATOM   1681  CZ  ARG A 107      13.410  12.794   0.900  1.00 97.79           C  
ATOM   1682  N   VAL A 108       8.808   6.712   3.653  1.00 98.20           N  
ATOM   1683  H   VAL A 108       9.317   6.983   4.483  1.00 98.20           H  
ATOM   1684  CA  VAL A 108       7.464   6.160   3.839  1.00 98.20           C  
ATOM   1685  HA  VAL A 108       7.018   5.938   2.870  1.00 98.20           H  
ATOM   1686  C   VAL A 108       6.626   7.218   4.535  1.00 98.20           C  
ATOM   1687  CB  VAL A 108       7.485   4.856   4.658  1.00 98.20           C  
ATOM   1688  HB  VAL A 108       7.839   5.066   5.667  1.00 98.20           H  
ATOM   1689  O   VAL A 108       6.887   7.545   5.689  1.00 98.20           O  
ATOM   1690  CG1 VAL A 108       6.079   4.250   4.748  1.00 98.20           C  
ATOM   1691 HG11 VAL A 108       5.710   4.012   3.750  1.00 98.20           H  
ATOM   1692 HG12 VAL A 108       6.102   3.342   5.351  1.00 98.20           H  
ATOM   1693 HG13 VAL A 108       5.394   4.950   5.225  1.00 98.20           H  
ATOM   1694  CG2 VAL A 108       8.424   3.816   4.038  1.00 98.20           C  
ATOM   1695 HG21 VAL A 108       8.094   3.560   3.031  1.00 98.20           H  
ATOM   1696 HG22 VAL A 108       9.435   4.220   3.995  1.00 98.20           H  
ATOM   1697 HG23 VAL A 108       8.446   2.921   4.660  1.00 98.20           H  
ATOM   1698  N   ARG A 109       5.623   7.757   3.845  1.00 98.56           N  
ATOM   1699  H   ARG A 109       5.459   7.412   2.911  1.00 98.56           H  
ATOM   1700  CA  ARG A 109       4.626   8.653   4.435  1.00 98.56           C  
ATOM   1701  HA  ARG A 109       5.009   9.066   5.368  1.00 98.56           H  
ATOM   1702  C   ARG A 109       3.381   7.861   4.774  1.00 98.56           C  
ATOM   1703  CB  ARG A 109       4.298   9.825   3.511  1.00 98.56           C  
ATOM   1704  HB2 ARG A 109       3.510  10.421   3.970  1.00 98.56           H  
ATOM   1705  HB3 ARG A 109       3.941   9.450   2.552  1.00 98.56           H  
ATOM   1706  O   ARG A 109       2.818   7.187   3.912  1.00 98.56           O  
ATOM   1707  CG  ARG A 109       5.523  10.707   3.291  1.00 98.56           C  
ATOM   1708  HG2 ARG A 109       5.880  11.074   4.253  1.00 98.56           H  
ATOM   1709  HG3 ARG A 109       6.315  10.137   2.806  1.00 98.56           H  
ATOM   1710  CD  ARG A 109       5.148  11.893   2.412  1.00 98.56           C  
ATOM   1711  HD2 ARG A 109       4.359  12.459   2.908  1.00 98.56           H  
ATOM   1712  HD3 ARG A 109       4.793  11.534   1.446  1.00 98.56           H  
ATOM   1713  NE  ARG A 109       6.331  12.732   2.228  1.00 98.56           N  
ATOM   1714  HE  ARG A 109       7.188  12.404   2.651  1.00 98.56           H  
ATOM   1715  NH1 ARG A 109       5.318  14.673   1.559  1.00 98.56           N  
ATOM   1716 HH11 ARG A 109       4.441  14.271   1.857  1.00 98.56           H  
ATOM   1717 HH12 ARG A 109       5.392  15.668   1.407  1.00 98.56           H  
ATOM   1718  NH2 ARG A 109       7.554  14.553   1.855  1.00 98.56           N  
ATOM   1719 HH21 ARG A 109       8.261  14.040   2.362  1.00 98.56           H  
ATOM   1720 HH22 ARG A 109       7.680  15.533   1.648  1.00 98.56           H  
ATOM   1721  CZ  ARG A 109       6.387  13.985   1.857  1.00 98.56           C  
ATOM   1722  N   LEU A 110       2.978   7.955   6.027  1.00 98.54           N  
ATOM   1723  H   LEU A 110       3.502   8.556   6.647  1.00 98.54           H  
ATOM   1724  CA  LEU A 110       1.803   7.318   6.586  1.00 98.54           C  
ATOM   1725  HA  LEU A 110       1.366   6.626   5.866  1.00 98.54           H  
ATOM   1726  C   LEU A 110       0.789   8.400   6.919  1.00 98.54           C  
ATOM   1727  CB  LEU A 110       2.192   6.550   7.856  1.00 98.54           C  
ATOM   1728  HB2 LEU A 110       2.552   7.268   8.593  1.00 98.54           H  
ATOM   1729  HB3 LEU A 110       1.293   6.080   8.255  1.00 98.54           H  
ATOM   1730  O   LEU A 110       1.146   9.382   7.560  1.00 98.54           O  
ATOM   1731  CG  LEU A 110       3.269   5.473   7.663  1.00 98.54           C  
ATOM   1732  HG  LEU A 110       4.162   5.906   7.210  1.00 98.54           H  
ATOM   1733  CD1 LEU A 110       3.658   4.919   9.030  1.00 98.54           C  
ATOM   1734 HD11 LEU A 110       4.134   5.703   9.619  1.00 98.54           H  
ATOM   1735 HD12 LEU A 110       2.771   4.574   9.560  1.00 98.54           H  
ATOM   1736 HD13 LEU A 110       4.353   4.086   8.917  1.00 98.54           H  
ATOM   1737  CD2 LEU A 110       2.768   4.333   6.778  1.00 98.54           C  
ATOM   1738 HD21 LEU A 110       3.541   3.569   6.689  1.00 98.54           H  
ATOM   1739 HD22 LEU A 110       1.867   3.897   7.209  1.00 98.54           H  
ATOM   1740 HD23 LEU A 110       2.545   4.718   5.783  1.00 98.54           H  
ATOM   1741  N   ARG A 111      -0.466   8.205   6.532  1.00 98.46           N  
ATOM   1742  H   ARG A 111      -0.669   7.391   5.970  1.00 98.46           H  
ATOM   1743  CA  ARG A 111      -1.572   9.083   6.912  1.00 98.46           C  
ATOM   1744  HA  ARG A 111      -1.263   9.737   7.728  1.00 98.46           H  
ATOM   1745  C   ARG A 111      -2.730   8.242   7.418  1.00 98.46           C  
ATOM   1746  CB  ARG A 111      -1.936   9.963   5.714  1.00 98.46           C  
ATOM   1747  HB2 ARG A 111      -2.127   9.328   4.849  1.00 98.46           H  
ATOM   1748  HB3 ARG A 111      -1.091  10.612   5.486  1.00 98.46           H  
ATOM   1749  O   ARG A 111      -3.153   7.311   6.734  1.00 98.46           O  
ATOM   1750  CG  ARG A 111      -3.172  10.821   5.975  1.00 98.46           C  
ATOM   1751  HG2 ARG A 111      -2.997  11.479   6.826  1.00 98.46           H  
ATOM   1752  HG3 ARG A 111      -4.033  10.184   6.178  1.00 98.46           H  
ATOM   1753  CD  ARG A 111      -3.460  11.649   4.727  1.00 98.46           C  
ATOM   1754  HD2 ARG A 111      -2.641  12.353   4.576  1.00 98.46           H  
ATOM   1755  HD3 ARG A 111      -3.524  10.986   3.865  1.00 98.46           H  
ATOM   1756  NE  ARG A 111      -4.745  12.328   4.892  1.00 98.46           N  
ATOM   1757  HE  ARG A 111      -5.502  11.752   5.230  1.00 98.46           H  
ATOM   1758  NH1 ARG A 111      -4.161  14.451   4.258  1.00 98.46           N  
ATOM   1759 HH11 ARG A 111      -3.209  14.122   4.175  1.00 98.46           H  
ATOM   1760 HH12 ARG A 111      -4.363  15.441   4.283  1.00 98.46           H  
ATOM   1761  NH2 ARG A 111      -6.215  13.983   5.084  1.00 98.46           N  
ATOM   1762 HH21 ARG A 111      -6.494  14.953   5.097  1.00 98.46           H  
ATOM   1763 HH22 ARG A 111      -6.769  13.260   5.521  1.00 98.46           H  
ATOM   1764  CZ  ARG A 111      -5.028  13.594   4.731  1.00 98.46           C  
ATOM   1765  N   ASN A 112      -3.227   8.564   8.607  1.00 98.03           N  
ATOM   1766  H   ASN A 112      -2.835   9.356   9.098  1.00 98.03           H  
ATOM   1767  CA  ASN A 112      -4.359   7.871   9.208  1.00 98.03           C  
ATOM   1768  HA  ASN A 112      -4.568   6.950   8.665  1.00 98.03           H  
ATOM   1769  C   ASN A 112      -5.614   8.747   9.124  1.00 98.03           C  
ATOM   1770  CB  ASN A 112      -3.987   7.481  10.644  1.00 98.03           C  
ATOM   1771  HB2 ASN A 112      -3.100   6.848  10.638  1.00 98.03           H  
ATOM   1772  HB3 ASN A 112      -3.775   8.388  11.211  1.00 98.03           H  
ATOM   1773  O   ASN A 112      -5.767   9.700   9.883  1.00 98.03           O  
ATOM   1774  CG  ASN A 112      -5.095   6.728  11.346  1.00 98.03           C  
ATOM   1775  ND2 ASN A 112      -4.970   6.521  12.630  1.00 98.03           N  
ATOM   1776 HD21 ASN A 112      -5.718   6.046  13.115  1.00 98.03           H  
ATOM   1777 HD22 ASN A 112      -4.123   6.802  13.103  1.00 98.03           H  
ATOM   1778  OD1 ASN A 112      -6.068   6.295  10.748  1.00 98.03           O  
ATOM   1779  N   ASP A 113      -6.522   8.405   8.213  1.00 97.44           N  
ATOM   1780  H   ASP A 113      -6.379   7.555   7.686  1.00 97.44           H  
ATOM   1781  CA  ASP A 113      -7.821   9.071   8.064  1.00 97.44           C  
ATOM   1782  HA  ASP A 113      -7.763  10.065   8.506  1.00 97.44           H  
ATOM   1783  C   ASP A 113      -8.941   8.325   8.828  1.00 97.44           C  
ATOM   1784  CB  ASP A 113      -8.151   9.260   6.571  1.00 97.44           C  
ATOM   1785  HB2 ASP A 113      -9.163   9.655   6.480  1.00 97.44           H  
ATOM   1786  HB3 ASP A 113      -8.135   8.284   6.086  1.00 97.44           H  
ATOM   1787  O   ASP A 113     -10.120   8.628   8.649  1.00 97.44           O  
ATOM   1788  CG  ASP A 113      -7.221  10.221   5.813  1.00 97.44           C  
ATOM   1789  OD1 ASP A 113      -7.019  11.388   6.235  1.00 97.44           O  
ATOM   1790  OD2 ASP A 113      -6.752   9.839   4.718  1.00 97.44           O  
ATOM   1791  N   SER A 114      -8.600   7.343   9.674  1.00 95.62           N  
ATOM   1792  H   SER A 114      -7.618   7.142   9.797  1.00 95.62           H  
ATOM   1793  CA  SER A 114      -9.557   6.669  10.559  1.00 95.62           C  
ATOM   1794  HA  SER A 114     -10.510   6.607  10.033  1.00 95.62           H  
ATOM   1795  C   SER A 114      -9.809   7.445  11.857  1.00 95.62           C  
ATOM   1796  CB  SER A 114      -9.125   5.228  10.856  1.00 95.62           C  
ATOM   1797  HB2 SER A 114      -9.995   4.673  11.208  1.00 95.62           H  
ATOM   1798  HB3 SER A 114      -8.750   4.757   9.948  1.00 95.62           H  
ATOM   1799  O   SER A 114      -9.097   8.386  12.204  1.00 95.62           O  
ATOM   1800  OG  SER A 114      -8.143   5.151  11.854  1.00 95.62           O  
ATOM   1801  HG  SER A 114      -7.346   5.557  11.507  1.00 95.62           H  
ATOM   1802  N   SER A 115     -10.826   7.026  12.613  1.00 95.40           N  
ATOM   1803  H   SER A 115     -11.375   6.238  12.300  1.00 95.40           H  
ATOM   1804  CA  SER A 115     -11.184   7.609  13.913  1.00 95.40           C  
ATOM   1805  HA  SER A 115     -10.999   8.682  13.875  1.00 95.40           H  
ATOM   1806  C   SER A 115     -10.372   7.063  15.095  1.00 95.40           C  
ATOM   1807  CB  SER A 115     -12.679   7.399  14.158  1.00 95.40           C  
ATOM   1808  HB2 SER A 115     -13.241   7.920  13.383  1.00 95.40           H  
ATOM   1809  HB3 SER A 115     -12.955   7.807  15.131  1.00 95.40           H  
ATOM   1810  O   SER A 115     -10.535   7.543  16.217  1.00 95.40           O  
ATOM   1811  OG  SER A 115     -12.989   6.018  14.110  1.00 95.40           O  
ATOM   1812  HG  SER A 115     -13.942   5.903  14.116  1.00 95.40           H  
ATOM   1813  N   THR A 116      -9.496   6.079  14.871  1.00 95.18           N  
ATOM   1814  H   THR A 116      -9.358   5.765  13.921  1.00 95.18           H  
ATOM   1815  CA  THR A 116      -8.695   5.420  15.913  1.00 95.18           C  
ATOM   1816  HA  THR A 116      -8.838   5.947  16.856  1.00 95.18           H  
ATOM   1817  C   THR A 116      -7.208   5.441  15.565  1.00 95.18           C  
ATOM   1818  CB  THR A 116      -9.130   3.963  16.125  1.00 95.18           C  
ATOM   1819  HB  THR A 116      -8.455   3.493  16.840  1.00 95.18           H  
ATOM   1820  O   THR A 116      -6.869   5.419  14.384  1.00 95.18           O  
ATOM   1821  CG2 THR A 116     -10.554   3.873  16.673  1.00 95.18           C  
ATOM   1822 HG21 THR A 116     -10.633   4.448  17.596  1.00 95.18           H  
ATOM   1823 HG22 THR A 116     -11.264   4.261  15.943  1.00 95.18           H  
ATOM   1824 HG23 THR A 116     -10.794   2.830  16.879  1.00 95.18           H  
ATOM   1825  OG1 THR A 116      -9.087   3.237  14.916  1.00 95.18           O  
ATOM   1826  HG1 THR A 116      -8.273   3.459  14.459  1.00 95.18           H  
ATOM   1827  N   PRO A 117      -6.293   5.442  16.548  1.00 97.26           N  
ATOM   1828  CA  PRO A 117      -4.875   5.246  16.269  1.00 97.26           C  
ATOM   1829  HA  PRO A 117      -4.521   6.082  15.666  1.00 97.26           H  
ATOM   1830  C   PRO A 117      -4.617   3.934  15.521  1.00 97.26           C  
ATOM   1831  CB  PRO A 117      -4.166   5.268  17.625  1.00 97.26           C  
ATOM   1832  HB2 PRO A 117      -3.196   5.761  17.563  1.00 97.26           H  
ATOM   1833  HB3 PRO A 117      -4.056   4.255  18.010  1.00 97.26           H  
ATOM   1834  O   PRO A 117      -5.310   2.937  15.733  1.00 97.26           O  
ATOM   1835  CG  PRO A 117      -5.135   6.043  18.517  1.00 97.26           C  
ATOM   1836  HG2 PRO A 117      -4.979   7.113  18.381  1.00 97.26           H  
ATOM   1837  HG3 PRO A 117      -5.025   5.771  19.566  1.00 97.26           H  
ATOM   1838  CD  PRO A 117      -6.506   5.648  17.970  1.00 97.26           C  
ATOM   1839  HD2 PRO A 117      -7.223   6.446  18.162  1.00 97.26           H  
ATOM   1840  HD3 PRO A 117      -6.835   4.715  18.427  1.00 97.26           H  
ATOM   1841  N   VAL A 118      -3.604   3.950  14.663  1.00 97.95           N  
ATOM   1842  H   VAL A 118      -3.095   4.813  14.539  1.00 97.95           H  
ATOM   1843  CA  VAL A 118      -3.139   2.790  13.899  1.00 97.95           C  
ATOM   1844  HA  VAL A 118      -3.680   1.892  14.200  1.00 97.95           H  
ATOM   1845  C   VAL A 118      -1.666   2.577  14.205  1.00 97.95           C  
ATOM   1846  CB  VAL A 118      -3.375   3.018  12.399  1.00 97.95           C  
ATOM   1847  HB  VAL A 118      -2.966   3.991  12.125  1.00 97.95           H  
ATOM   1848  O   VAL A 118      -0.894   3.535  14.224  1.00 97.95           O  
ATOM   1849  CG1 VAL A 118      -2.697   1.958  11.529  1.00 97.95           C  
ATOM   1850 HG11 VAL A 118      -1.629   1.896  11.739  1.00 97.95           H  
ATOM   1851 HG12 VAL A 118      -3.154   0.983  11.696  1.00 97.95           H  
ATOM   1852 HG13 VAL A 118      -2.793   2.243  10.481  1.00 97.95           H  
ATOM   1853  CG2 VAL A 118      -4.878   3.013  12.087  1.00 97.95           C  
ATOM   1854 HG21 VAL A 118      -5.409   3.705  12.741  1.00 97.95           H  
ATOM   1855 HG22 VAL A 118      -5.045   3.344  11.062  1.00 97.95           H  
ATOM   1856 HG23 VAL A 118      -5.289   2.014  12.229  1.00 97.95           H  
ATOM   1857  N   GLU A 119      -1.263   1.330  14.416  1.00 98.40           N  
ATOM   1858  H   GLU A 119      -1.933   0.582  14.313  1.00 98.40           H  
ATOM   1859  CA  GLU A 119       0.141   0.949  14.523  1.00 98.40           C  
ATOM   1860  HA  GLU A 119       0.732   1.836  14.753  1.00 98.40           H  
ATOM   1861  C   GLU A 119       0.636   0.403  13.180  1.00 98.40           C  
ATOM   1862  CB  GLU A 119       0.338  -0.022  15.696  1.00 98.40           C  
ATOM   1863  HB2 GLU A 119      -0.067   0.443  16.595  1.00 98.40           H  
ATOM   1864  HB3 GLU A 119      -0.198  -0.953  15.511  1.00 98.40           H  
ATOM   1865  O   GLU A 119       0.010  -0.457  12.563  1.00 98.40           O  
ATOM   1866  CG  GLU A 119       1.825  -0.314  15.922  1.00 98.40           C  
ATOM   1867  HG2 GLU A 119       2.383   0.618  15.828  1.00 98.40           H  
ATOM   1868  HG3 GLU A 119       2.185  -0.984  15.141  1.00 98.40           H  
ATOM   1869  CD  GLU A 119       2.093  -0.913  17.309  1.00 98.40           C  
ATOM   1870  OE1 GLU A 119       2.074  -2.152  17.451  1.00 98.40           O  
ATOM   1871  OE2 GLU A 119       2.409  -0.116  18.220  1.00 98.40           O  
ATOM   1872  N   VAL A 120       1.761   0.929  12.699  1.00 98.40           N  
ATOM   1873  H   VAL A 120       2.202   1.671  13.225  1.00 98.40           H  
ATOM   1874  CA  VAL A 120       2.393   0.502  11.452  1.00 98.40           C  
ATOM   1875  HA  VAL A 120       1.808  -0.314  11.028  1.00 98.40           H  
ATOM   1876  C   VAL A 120       3.788  -0.026  11.751  1.00 98.40           C  
ATOM   1877  CB  VAL A 120       2.419   1.622  10.396  1.00 98.40           C  
ATOM   1878  HB  VAL A 120       3.055   2.436  10.743  1.00 98.40           H  
ATOM   1879  O   VAL A 120       4.673   0.715  12.183  1.00 98.40           O  
ATOM   1880  CG1 VAL A 120       2.980   1.085   9.069  1.00 98.40           C  
ATOM   1881 HG11 VAL A 120       4.018   0.780   9.198  1.00 98.40           H  
ATOM   1882 HG12 VAL A 120       2.942   1.866   8.309  1.00 98.40           H  
ATOM   1883 HG13 VAL A 120       2.393   0.229   8.735  1.00 98.40           H  
ATOM   1884  CG2 VAL A 120       1.014   2.177  10.126  1.00 98.40           C  
ATOM   1885 HG21 VAL A 120       1.037   2.895   9.306  1.00 98.40           H  
ATOM   1886 HG22 VAL A 120       0.643   2.687  11.015  1.00 98.40           H  
ATOM   1887 HG23 VAL A 120       0.333   1.363   9.876  1.00 98.40           H  
ATOM   1888  N   HIS A 121       4.006  -1.306  11.461  1.00 98.35           N  
ATOM   1889  H   HIS A 121       3.216  -1.854  11.152  1.00 98.35           H  
ATOM   1890  CA  HIS A 121       5.326  -1.923  11.463  1.00 98.35           C  
ATOM   1891  HA  HIS A 121       5.983  -1.341  12.110  1.00 98.35           H  
ATOM   1892  C   HIS A 121       5.895  -1.928  10.050  1.00 98.35           C  
ATOM   1893  CB  HIS A 121       5.291  -3.344  12.023  1.00 98.35           C  
ATOM   1894  HB2 HIS A 121       6.315  -3.680  12.183  1.00 98.35           H  
ATOM   1895  HB3 HIS A 121       4.839  -4.013  11.290  1.00 98.35           H  
ATOM   1896  O   HIS A 121       5.311  -2.499   9.129  1.00 98.35           O  
ATOM   1897  CG  HIS A 121       4.542  -3.464  13.314  1.00 98.35           C  
ATOM   1898  CD2 HIS A 121       3.266  -3.934  13.464  1.00 98.35           C  
ATOM   1899  HD2 HIS A 121       2.603  -4.279  12.686  1.00 98.35           H  
ATOM   1900  ND1 HIS A 121       5.003  -3.104  14.561  1.00 98.35           N  
ATOM   1901  HD1 HIS A 121       5.840  -2.578  14.767  1.00 98.35           H  
ATOM   1902  CE1 HIS A 121       4.024  -3.366  15.446  1.00 98.35           C  
ATOM   1903  HE1 HIS A 121       4.041  -3.145  16.503  1.00 98.35           H  
ATOM   1904  NE2 HIS A 121       2.971  -3.898  14.817  1.00 98.35           N  
ATOM   1905  N   ILE A 122       7.066  -1.329   9.889  1.00 98.07           N  
ATOM   1906  H   ILE A 122       7.484  -0.895  10.699  1.00 98.07           H  
ATOM   1907  CA  ILE A 122       7.784  -1.239   8.624  1.00 98.07           C  
ATOM   1908  HA  ILE A 122       7.161  -1.642   7.826  1.00 98.07           H  
ATOM   1909  C   ILE A 122       9.047  -2.085   8.744  1.00 98.07           C  
ATOM   1910  CB  ILE A 122       8.110   0.227   8.275  1.00 98.07           C  
ATOM   1911  HB  ILE A 122       8.874   0.576   8.970  1.00 98.07           H  
ATOM   1912  O   ILE A 122       9.850  -1.875   9.655  1.00 98.07           O  
ATOM   1913  CG1 ILE A 122       6.890   1.166   8.418  1.00 98.07           C  
ATOM   1914 HG12 ILE A 122       6.121   0.891   7.697  1.00 98.07           H  
ATOM   1915 HG13 ILE A 122       6.466   1.069   9.418  1.00 98.07           H  
ATOM   1916  CG2 ILE A 122       8.680   0.260   6.844  1.00 98.07           C  
ATOM   1917 HG21 ILE A 122       7.954  -0.148   6.141  1.00 98.07           H  
ATOM   1918 HG22 ILE A 122       8.933   1.277   6.545  1.00 98.07           H  
ATOM   1919 HG23 ILE A 122       9.593  -0.333   6.788  1.00 98.07           H  
ATOM   1920  CD1 ILE A 122       7.243   2.646   8.251  1.00 98.07           C  
ATOM   1921 HD11 ILE A 122       7.553   2.861   7.228  1.00 98.07           H  
ATOM   1922 HD12 ILE A 122       6.367   3.255   8.478  1.00 98.07           H  
ATOM   1923 HD13 ILE A 122       8.044   2.912   8.940  1.00 98.07           H  
ATOM   1924  N   LYS A 123       9.238  -3.031   7.826  1.00 97.12           N  
ATOM   1925  H   LYS A 123       8.527  -3.138   7.115  1.00 97.12           H  
ATOM   1926  CA  LYS A 123      10.448  -3.850   7.725  1.00 97.12           C  
ATOM   1927  HA  LYS A 123      11.161  -3.524   8.482  1.00 97.12           H  
ATOM   1928  C   LYS A 123      11.109  -3.644   6.367  1.00 97.12           C  
ATOM   1929  CB  LYS A 123      10.108  -5.318   8.002  1.00 97.12           C  
ATOM   1930  HB2 LYS A 123       9.362  -5.653   7.280  1.00 97.12           H  
ATOM   1931  HB3 LYS A 123       9.681  -5.402   9.001  1.00 97.12           H  
ATOM   1932  O   LYS A 123      10.453  -3.749   5.333  1.00 97.12           O  
ATOM   1933  CG  LYS A 123      11.353  -6.210   7.905  1.00 97.12           C  
ATOM   1934  HG2 LYS A 123      11.831  -6.075   6.935  1.00 97.12           H  
ATOM   1935  HG3 LYS A 123      12.062  -5.933   8.685  1.00 97.12           H  
ATOM   1936  CD  LYS A 123      10.988  -7.688   8.037  1.00 97.12           C  
ATOM   1937  HD2 LYS A 123      10.530  -7.876   9.008  1.00 97.12           H  
ATOM   1938  HD3 LYS A 123      10.284  -7.946   7.246  1.00 97.12           H  
ATOM   1939  CE  LYS A 123      12.277  -8.498   7.877  1.00 97.12           C  
ATOM   1940  HE2 LYS A 123      12.930  -8.319   8.732  1.00 97.12           H  
ATOM   1941  HE3 LYS A 123      12.809  -8.124   7.002  1.00 97.12           H  
ATOM   1942  NZ  LYS A 123      11.993  -9.941   7.706  1.00 97.12           N  
ATOM   1943  HZ1 LYS A 123      11.424 -10.066   6.881  1.00 97.12           H  
ATOM   1944  HZ2 LYS A 123      12.861 -10.438   7.566  1.00 97.12           H  
ATOM   1945  HZ3 LYS A 123      11.496 -10.320   8.499  1.00 97.12           H  
ATOM   1946  N   VAL A 124      12.415  -3.392   6.391  1.00 94.14           N  
ATOM   1947  H   VAL A 124      12.869  -3.336   7.291  1.00 94.14           H  
ATOM   1948  CA  VAL A 124      13.234  -3.087   5.214  1.00 94.14           C  
ATOM   1949  HA  VAL A 124      12.745  -3.446   4.309  1.00 94.14           H  
ATOM   1950  C   VAL A 124      14.579  -3.784   5.376  1.00 94.14           C  
ATOM   1951  CB  VAL A 124      13.447  -1.572   5.093  1.00 94.14           C  
ATOM   1952  HB  VAL A 124      14.056  -1.221   5.927  1.00 94.14           H  
ATOM   1953  O   VAL A 124      15.390  -3.390   6.213  1.00 94.14           O  
ATOM   1954  CG1 VAL A 124      14.159  -1.235   3.788  1.00 94.14           C  
ATOM   1955 HG11 VAL A 124      13.555  -1.548   2.936  1.00 94.14           H  
ATOM   1956 HG12 VAL A 124      15.135  -1.718   3.742  1.00 94.14           H  
ATOM   1957 HG13 VAL A 124      14.310  -0.156   3.762  1.00 94.14           H  
ATOM   1958  CG2 VAL A 124      12.134  -0.794   5.132  1.00 94.14           C  
ATOM   1959 HG21 VAL A 124      11.601  -0.990   6.062  1.00 94.14           H  
ATOM   1960 HG22 VAL A 124      12.376   0.269   5.151  1.00 94.14           H  
ATOM   1961 HG23 VAL A 124      11.508  -1.051   4.277  1.00 94.14           H  
ATOM   1962  N   GLY A 125      14.802  -4.864   4.625  1.00 90.78           N  
ATOM   1963  H   GLY A 125      14.128  -5.116   3.916  1.00 90.78           H  
ATOM   1964  CA  GLY A 125      15.923  -5.767   4.891  1.00 90.78           C  
ATOM   1965  HA2 GLY A 125      16.860  -5.244   4.698  1.00 90.78           H  
ATOM   1966  HA3 GLY A 125      15.867  -6.632   4.231  1.00 90.78           H  
ATOM   1967  C   GLY A 125      15.897  -6.259   6.346  1.00 90.78           C  
ATOM   1968  O   GLY A 125      14.939  -6.918   6.768  1.00 90.78           O  
ATOM   1969  N   ASP A 126      16.931  -5.896   7.107  1.00 91.33           N  
ATOM   1970  H   ASP A 126      17.676  -5.366   6.677  1.00 91.33           H  
ATOM   1971  CA  ASP A 126      17.085  -6.232   8.529  1.00 91.33           C  
ATOM   1972  HA  ASP A 126      16.537  -7.151   8.738  1.00 91.33           H  
ATOM   1973  C   ASP A 126      16.545  -5.152   9.482  1.00 91.33           C  
ATOM   1974  CB  ASP A 126      18.567  -6.501   8.824  1.00 91.33           C  
ATOM   1975  HB2 ASP A 126      18.679  -6.781   9.871  1.00 91.33           H  
ATOM   1976  HB3 ASP A 126      19.135  -5.586   8.655  1.00 91.33           H  
ATOM   1977  O   ASP A 126      16.341  -5.420  10.668  1.00 91.33           O  
ATOM   1978  CG  ASP A 126      19.130  -7.627   7.957  1.00 91.33           C  
ATOM   1979  OD1 ASP A 126      18.464  -8.685   7.879  1.00 91.33           O  
ATOM   1980  OD2 ASP A 126      20.203  -7.393   7.355  1.00 91.33           O  
ATOM   1981  N   GLU A 127      16.290  -3.936   8.989  1.00 95.29           N  
ATOM   1982  H   GLU A 127      16.329  -3.795   7.990  1.00 95.29           H  
ATOM   1983  CA  GLU A 127      15.780  -2.839   9.809  1.00 95.29           C  
ATOM   1984  HA  GLU A 127      16.262  -2.909  10.784  1.00 95.29           H  
ATOM   1985  C   GLU A 127      14.267  -2.977  10.021  1.00 95.29           C  
ATOM   1986  CB  GLU A 127      16.172  -1.474   9.212  1.00 95.29           C  
ATOM   1987  HB2 GLU A 127      15.591  -1.290   8.308  1.00 95.29           H  
ATOM   1988  HB3 GLU A 127      17.229  -1.504   8.951  1.00 95.29           H  
ATOM   1989  O   GLU A 127      13.511  -3.324   9.107  1.00 95.29           O  
ATOM   1990  CG  GLU A 127      15.943  -0.329  10.220  1.00 95.29           C  
ATOM   1991  HG2 GLU A 127      14.884  -0.291  10.473  1.00 95.29           H  
ATOM   1992  HG3 GLU A 127      16.493  -0.555  11.133  1.00 95.29           H  
ATOM   1993  CD  GLU A 127      16.373   1.058   9.711  1.00 95.29           C  
ATOM   1994  OE1 GLU A 127      15.906   2.063  10.304  1.00 95.29           O  
ATOM   1995  OE2 GLU A 127      17.134   1.143   8.727  1.00 95.29           O  
ATOM   1996  N   LYS A 128      13.817  -2.688  11.246  1.00 96.92           N  
ATOM   1997  H   LYS A 128      14.486  -2.369  11.932  1.00 96.92           H  
ATOM   1998  CA  LYS A 128      12.402  -2.647  11.623  1.00 96.92           C  
ATOM   1999  HA  LYS A 128      11.789  -2.676  10.722  1.00 96.92           H  
ATOM   2000  C   LYS A 128      12.100  -1.350  12.358  1.00 96.92           C  
ATOM   2001  CB  LYS A 128      12.032  -3.839  12.513  1.00 96.92           C  
ATOM   2002  HB2 LYS A 128      12.668  -3.825  13.398  1.00 96.92           H  
ATOM   2003  HB3 LYS A 128      10.997  -3.720  12.834  1.00 96.92           H  
ATOM   2004  O   LYS A 128      12.855  -0.963  13.248  1.00 96.92           O  
ATOM   2005  CG  LYS A 128      12.173  -5.191  11.805  1.00 96.92           C  
ATOM   2006  HG2 LYS A 128      11.514  -5.219  10.937  1.00 96.92           H  
ATOM   2007  HG3 LYS A 128      13.204  -5.338  11.484  1.00 96.92           H  
ATOM   2008  CD  LYS A 128      11.786  -6.302  12.784  1.00 96.92           C  
ATOM   2009  HD2 LYS A 128      10.735  -6.192  13.052  1.00 96.92           H  
ATOM   2010  HD3 LYS A 128      12.394  -6.203  13.684  1.00 96.92           H  
ATOM   2011  CE  LYS A 128      12.026  -7.678  12.164  1.00 96.92           C  
ATOM   2012  HE2 LYS A 128      11.392  -7.775  11.283  1.00 96.92           H  
ATOM   2013  HE3 LYS A 128      13.068  -7.729  11.847  1.00 96.92           H  
ATOM   2014  NZ  LYS A 128      11.732  -8.746  13.152  1.00 96.92           N  
ATOM   2015  HZ1 LYS A 128      12.313  -8.620  13.968  1.00 96.92           H  
ATOM   2016  HZ2 LYS A 128      11.916  -9.663  12.772  1.00 96.92           H  
ATOM   2017  HZ3 LYS A 128      10.768  -8.692  13.450  1.00 96.92           H  
ATOM   2018  N   ARG A 129      10.974  -0.721  12.035  1.00 97.67           N  
ATOM   2019  H   ARG A 129      10.419  -1.107  11.284  1.00 97.67           H  
ATOM   2020  CA  ARG A 129      10.432   0.430  12.766  1.00 97.67           C  
ATOM   2021  HA  ARG A 129      10.934   0.510  13.731  1.00 97.67           H  
ATOM   2022  C   ARG A 129       8.956   0.218  13.050  1.00 97.67           C  
ATOM   2023  CB  ARG A 129      10.667   1.732  11.989  1.00 97.67           C  
ATOM   2024  HB2 ARG A 129      10.211   1.662  11.002  1.00 97.67           H  
ATOM   2025  HB3 ARG A 129      10.192   2.549  12.531  1.00 97.67           H  
ATOM   2026  O   ARG A 129       8.244  -0.309  12.203  1.00 97.67           O  
ATOM   2027  CG  ARG A 129      12.166   2.030  11.854  1.00 97.67           C  
ATOM   2028  HG2 ARG A 129      12.631   1.299  11.193  1.00 97.67           H  
ATOM   2029  HG3 ARG A 129      12.641   1.976  12.834  1.00 97.67           H  
ATOM   2030  CD  ARG A 129      12.372   3.428  11.282  1.00 97.67           C  
ATOM   2031  HD2 ARG A 129      11.858   3.483  10.323  1.00 97.67           H  
ATOM   2032  HD3 ARG A 129      11.950   4.162  11.968  1.00 97.67           H  
ATOM   2033  NE  ARG A 129      13.796   3.698  11.061  1.00 97.67           N  
ATOM   2034  HE  ARG A 129      14.427   2.912  10.995  1.00 97.67           H  
ATOM   2035  NH1 ARG A 129      13.637   5.926  10.535  1.00 97.67           N  
ATOM   2036 HH11 ARG A 129      12.678   5.931  10.851  1.00 97.67           H  
ATOM   2037 HH12 ARG A 129      14.007   6.633   9.916  1.00 97.67           H  
ATOM   2038  NH2 ARG A 129      15.536   4.801  10.188  1.00 97.67           N  
ATOM   2039 HH21 ARG A 129      15.965   3.887  10.150  1.00 97.67           H  
ATOM   2040 HH22 ARG A 129      15.868   5.547   9.595  1.00 97.67           H  
ATOM   2041  CZ  ARG A 129      14.315   4.816  10.615  1.00 97.67           C  
ATOM   2042  N   THR A 130       8.518   0.653  14.221  1.00 98.10           N  
ATOM   2043  H   THR A 130       9.165   1.116  14.844  1.00 98.10           H  
ATOM   2044  CA  THR A 130       7.106   0.691  14.603  1.00 98.10           C  
ATOM   2045  HA  THR A 130       6.485   0.284  13.805  1.00 98.10           H  
ATOM   2046  C   THR A 130       6.725   2.143  14.823  1.00 98.10           C  
ATOM   2047  CB  THR A 130       6.838  -0.127  15.870  1.00 98.10           C  
ATOM   2048  HB  THR A 130       7.412   0.287  16.699  1.00 98.10           H  
ATOM   2049  O   THR A 130       7.468   2.875  15.478  1.00 98.10           O  
ATOM   2050  CG2 THR A 130       5.360  -0.139  16.246  1.00 98.10           C  
ATOM   2051 HG21 THR A 130       5.045   0.850  16.581  1.00 98.10           H  
ATOM   2052 HG22 THR A 130       5.177  -0.833  17.066  1.00 98.10           H  
ATOM   2053 HG23 THR A 130       4.751  -0.427  15.390  1.00 98.10           H  
ATOM   2054  OG1 THR A 130       7.219  -1.476  15.685  1.00 98.10           O  
ATOM   2055  HG1 THR A 130       7.027  -1.903  16.522  1.00 98.10           H  
ATOM   2056  N   VAL A 131       5.596   2.558  14.260  1.00 98.03           N  
ATOM   2057  H   VAL A 131       5.059   1.907  13.706  1.00 98.03           H  
ATOM   2058  CA  VAL A 131       5.076   3.920  14.379  1.00 98.03           C  
ATOM   2059  HA  VAL A 131       5.565   4.433  15.207  1.00 98.03           H  
ATOM   2060  C   VAL A 131       3.589   3.854  14.676  1.00 98.03           C  
ATOM   2061  CB  VAL A 131       5.339   4.718  13.091  1.00 98.03           C  
ATOM   2062  HB  VAL A 131       4.866   4.216  12.247  1.00 98.03           H  
ATOM   2063  O   VAL A 131       2.845   3.190  13.960  1.00 98.03           O  
ATOM   2064  CG1 VAL A 131       4.789   6.144  13.170  1.00 98.03           C  
ATOM   2065 HG11 VAL A 131       3.712   6.135  13.337  1.00 98.03           H  
ATOM   2066 HG12 VAL A 131       4.959   6.640  12.214  1.00 98.03           H  
ATOM   2067 HG13 VAL A 131       5.272   6.702  13.973  1.00 98.03           H  
ATOM   2068  CG2 VAL A 131       6.845   4.819  12.817  1.00 98.03           C  
ATOM   2069 HG21 VAL A 131       7.365   5.143  13.719  1.00 98.03           H  
ATOM   2070 HG22 VAL A 131       7.022   5.553  12.030  1.00 98.03           H  
ATOM   2071 HG23 VAL A 131       7.232   3.851  12.497  1.00 98.03           H  
ATOM   2072  N   THR A 132       3.153   4.571  15.703  1.00 98.22           N  
ATOM   2073  H   THR A 132       3.815   5.078  16.274  1.00 98.22           H  
ATOM   2074  CA  THR A 132       1.733   4.843  15.932  1.00 98.22           C  
ATOM   2075  HA  THR A 132       1.136   4.020  15.537  1.00 98.22           H  
ATOM   2076  C   THR A 132       1.359   6.125  15.197  1.00 98.22           C  
ATOM   2077  CB  THR A 132       1.426   4.974  17.427  1.00 98.22           C  
ATOM   2078  HB  THR A 132       1.885   5.888  17.805  1.00 98.22           H  
ATOM   2079  O   THR A 132       2.036   7.137  15.357  1.00 98.22           O  
ATOM   2080  CG2 THR A 132      -0.075   5.030  17.704  1.00 98.22           C  
ATOM   2081 HG21 THR A 132      -0.244   5.039  18.781  1.00 98.22           H  
ATOM   2082 HG22 THR A 132      -0.571   4.163  17.268  1.00 98.22           H  
ATOM   2083 HG23 THR A 132      -0.498   5.941  17.280  1.00 98.22           H  
ATOM   2084  OG1 THR A 132       1.967   3.890  18.151  1.00 98.22           O  
ATOM   2085  HG1 THR A 132       1.569   3.065  17.862  1.00 98.22           H  
ATOM   2086  N   VAL A 133       0.294   6.083  14.400  1.00 98.25           N  
ATOM   2087  H   VAL A 133      -0.189   5.201  14.302  1.00 98.25           H  
ATOM   2088  CA  VAL A 133      -0.243   7.232  13.662  1.00 98.25           C  
ATOM   2089  HA  VAL A 133       0.389   8.104  13.830  1.00 98.25           H  
ATOM   2090  C   VAL A 133      -1.631   7.534  14.214  1.00 98.25           C  
ATOM   2091  CB  VAL A 133      -0.281   6.960  12.144  1.00 98.25           C  
ATOM   2092  HB  VAL A 133      -1.049   6.217  11.927  1.00 98.25           H  
ATOM   2093  O   VAL A 133      -2.551   6.717  14.096  1.00 98.25           O  
ATOM   2094  CG1 VAL A 133      -0.602   8.246  11.373  1.00 98.25           C  
ATOM   2095 HG11 VAL A 133       0.178   8.989  11.541  1.00 98.25           H  
ATOM   2096 HG12 VAL A 133      -1.549   8.666  11.711  1.00 98.25           H  
ATOM   2097 HG13 VAL A 133      -0.672   8.039  10.305  1.00 98.25           H  
ATOM   2098  CG2 VAL A 133       1.057   6.428  11.613  1.00 98.25           C  
ATOM   2099 HG21 VAL A 133       1.277   5.453  12.049  1.00 98.25           H  
ATOM   2100 HG22 VAL A 133       1.857   7.126  11.861  1.00 98.25           H  
ATOM   2101 HG23 VAL A 133       0.999   6.312  10.531  1.00 98.25           H  
ATOM   2102  N   ASN A 134      -1.792   8.685  14.856  1.00 98.14           N  
ATOM   2103  H   ASN A 134      -1.018   9.333  14.896  1.00 98.14           H  
ATOM   2104  CA  ASN A 134      -3.058   9.102  15.452  1.00 98.14           C  
ATOM   2105  HA  ASN A 134      -3.470   8.247  15.987  1.00 98.14           H  
ATOM   2106  C   ASN A 134      -4.076   9.537  14.380  1.00 98.14           C  
ATOM   2107  CB  ASN A 134      -2.790  10.216  16.475  1.00 98.14           C  
ATOM   2108  HB2 ASN A 134      -3.726  10.582  16.896  1.00 98.14           H  
ATOM   2109  HB3 ASN A 134      -2.301  11.057  15.983  1.00 98.14           H  
ATOM   2110  O   ASN A 134      -3.696   9.819  13.243  1.00 98.14           O  
ATOM   2111  CG  ASN A 134      -1.938   9.721  17.623  1.00 98.14           C  
ATOM   2112  ND2 ASN A 134      -0.728  10.205  17.737  1.00 98.14           N  
ATOM   2113 HD21 ASN A 134      -0.123   9.773  18.421  1.00 98.14           H  
ATOM   2114 HD22 ASN A 134      -0.333  10.647  16.920  1.00 98.14           H  
ATOM   2115  OD1 ASN A 134      -2.352   8.880  18.406  1.00 98.14           O  
ATOM   2116  N   PRO A 135      -5.375   9.614  14.718  1.00 97.97           N  
ATOM   2117  CA  PRO A 135      -6.400  10.128  13.810  1.00 97.97           C  
ATOM   2118  HA  PRO A 135      -6.538   9.415  12.996  1.00 97.97           H  
ATOM   2119  C   PRO A 135      -6.049  11.507  13.235  1.00 97.97           C  
ATOM   2120  CB  PRO A 135      -7.679  10.188  14.650  1.00 97.97           C  
ATOM   2121  HB2 PRO A 135      -8.576  10.054  14.046  1.00 97.97           H  
ATOM   2122  HB3 PRO A 135      -7.733  11.127  15.200  1.00 97.97           H  
ATOM   2123  O   PRO A 135      -5.777  12.447  13.982  1.00 97.97           O  
ATOM   2124  CG  PRO A 135      -7.475   9.044  15.636  1.00 97.97           C  
ATOM   2125  HG2 PRO A 135      -8.095   9.150  16.526  1.00 97.97           H  
ATOM   2126  HG3 PRO A 135      -7.672   8.100  15.127  1.00 97.97           H  
ATOM   2127  CD  PRO A 135      -5.989   9.150  15.954  1.00 97.97           C  
ATOM   2128  HD2 PRO A 135      -5.604   8.176  16.259  1.00 97.97           H  
ATOM   2129  HD3 PRO A 135      -5.838   9.887  16.743  1.00 97.97           H  
ATOM   2130  N   GLY A 136      -6.072  11.630  11.907  1.00 97.63           N  
ATOM   2131  H   GLY A 136      -6.221  10.799  11.353  1.00 97.63           H  
ATOM   2132  CA  GLY A 136      -5.733  12.854  11.175  1.00 97.63           C  
ATOM   2133  HA2 GLY A 136      -6.084  12.749  10.149  1.00 97.63           H  
ATOM   2134  HA3 GLY A 136      -6.246  13.698  11.636  1.00 97.63           H  
ATOM   2135  C   GLY A 136      -4.236  13.185  11.121  1.00 97.63           C  
ATOM   2136  O   GLY A 136      -3.871  14.212  10.548  1.00 97.63           O  
ATOM   2137  N   GLU A 137      -3.372  12.351  11.704  1.00 98.01           N  
ATOM   2138  H   GLU A 137      -3.723  11.506  12.132  1.00 98.01           H  
ATOM   2139  CA  GLU A 137      -1.922  12.542  11.703  1.00 98.01           C  
ATOM   2140  HA  GLU A 137      -1.726  13.612  11.777  1.00 98.01           H  
ATOM   2141  C   GLU A 137      -1.289  12.038  10.395  1.00 98.01           C  
ATOM   2142  CB  GLU A 137      -1.309  11.873  12.946  1.00 98.01           C  
ATOM   2143  HB2 GLU A 137      -1.369  10.791  12.828  1.00 98.01           H  
ATOM   2144  HB3 GLU A 137      -1.893  12.166  13.819  1.00 98.01           H  
ATOM   2145  O   GLU A 137      -1.709  11.030   9.815  1.00 98.01           O  
ATOM   2146  CG  GLU A 137       0.159  12.254  13.197  1.00 98.01           C  
ATOM   2147  HG2 GLU A 137       0.223  13.340  13.271  1.00 98.01           H  
ATOM   2148  HG3 GLU A 137       0.758  11.939  12.343  1.00 98.01           H  
ATOM   2149  CD  GLU A 137       0.745  11.622  14.473  1.00 98.01           C  
ATOM   2150  OE1 GLU A 137       1.858  12.030  14.863  1.00 98.01           O  
ATOM   2151  OE2 GLU A 137       0.079  10.754  15.090  1.00 98.01           O  
ATOM   2152  N   GLU A 138      -0.241  12.737   9.954  1.00 98.23           N  
ATOM   2153  H   GLU A 138       0.077  13.519  10.509  1.00 98.23           H  
ATOM   2154  CA  GLU A 138       0.672  12.290   8.903  1.00 98.23           C  
ATOM   2155  HA  GLU A 138       0.344  11.307   8.566  1.00 98.23           H  
ATOM   2156  C   GLU A 138       2.083  12.152   9.493  1.00 98.23           C  
ATOM   2157  CB  GLU A 138       0.615  13.238   7.685  1.00 98.23           C  
ATOM   2158  HB2 GLU A 138       0.971  14.227   7.974  1.00 98.23           H  
ATOM   2159  HB3 GLU A 138      -0.426  13.324   7.373  1.00 98.23           H  
ATOM   2160  O   GLU A 138       2.603  13.094  10.093  1.00 98.23           O  
ATOM   2161  CG  GLU A 138       1.447  12.728   6.491  1.00 98.23           C  
ATOM   2162  HG2 GLU A 138       2.498  12.704   6.778  1.00 98.23           H  
ATOM   2163  HG3 GLU A 138       1.144  11.705   6.266  1.00 98.23           H  
ATOM   2164  CD  GLU A 138       1.283  13.566   5.205  1.00 98.23           C  
ATOM   2165  OE1 GLU A 138       2.317  13.884   4.563  1.00 98.23           O  
ATOM   2166  OE2 GLU A 138       0.124  13.820   4.791  1.00 98.23           O  
ATOM   2167  N   VAL A 139       2.705  10.984   9.320  1.00 98.32           N  
ATOM   2168  H   VAL A 139       2.227  10.276   8.781  1.00 98.32           H  
ATOM   2169  CA  VAL A 139       4.056  10.679   9.812  1.00 98.32           C  
ATOM   2170  HA  VAL A 139       4.486  11.587  10.237  1.00 98.32           H  
ATOM   2171  C   VAL A 139       4.944  10.243   8.651  1.00 98.32           C  
ATOM   2172  CB  VAL A 139       4.043   9.612  10.929  1.00 98.32           C  
ATOM   2173  HB  VAL A 139       3.644   8.677  10.535  1.00 98.32           H  
ATOM   2174  O   VAL A 139       4.559   9.396   7.847  1.00 98.32           O  
ATOM   2175  CG1 VAL A 139       5.469   9.360  11.444  1.00 98.32           C  
ATOM   2176 HG11 VAL A 139       6.045   8.802  10.706  1.00 98.32           H  
ATOM   2177 HG12 VAL A 139       5.438   8.791  12.373  1.00 98.32           H  
ATOM   2178 HG13 VAL A 139       5.961  10.309  11.653  1.00 98.32           H  
ATOM   2179  CG2 VAL A 139       3.183  10.039  12.123  1.00 98.32           C  
ATOM   2180 HG21 VAL A 139       3.207   9.280  12.905  1.00 98.32           H  
ATOM   2181 HG22 VAL A 139       3.539  10.984  12.534  1.00 98.32           H  
ATOM   2182 HG23 VAL A 139       2.147  10.164  11.810  1.00 98.32           H  
ATOM   2183  N   GLU A 140       6.161  10.783   8.574  1.00 98.38           N  
ATOM   2184  H   GLU A 140       6.433  11.456   9.276  1.00 98.38           H  
ATOM   2185  CA  GLU A 140       7.179  10.354   7.611  1.00 98.38           C  
ATOM   2186  HA  GLU A 140       6.708   9.707   6.870  1.00 98.38           H  
ATOM   2187  C   GLU A 140       8.274   9.534   8.307  1.00 98.38           C  
ATOM   2188  CB  GLU A 140       7.743  11.562   6.837  1.00 98.38           C  
ATOM   2189  HB2 GLU A 140       8.302  12.203   7.520  1.00 98.38           H  
ATOM   2190  HB3 GLU A 140       6.912  12.134   6.425  1.00 98.38           H  
ATOM   2191  O   GLU A 140       8.855   9.950   9.309  1.00 98.38           O  
ATOM   2192  CG  GLU A 140       8.659  11.128   5.678  1.00 98.38           C  
ATOM   2193  HG2 GLU A 140       8.107  10.455   5.022  1.00 98.38           H  
ATOM   2194  HG3 GLU A 140       9.503  10.567   6.078  1.00 98.38           H  
ATOM   2195  CD  GLU A 140       9.191  12.318   4.858  1.00 98.38           C  
ATOM   2196  OE1 GLU A 140      10.293  12.806   5.185  1.00 98.38           O  
ATOM   2197  OE2 GLU A 140       8.547  12.693   3.844  1.00 98.38           O  
ATOM   2198  N   VAL A 141       8.592   8.368   7.745  1.00 97.98           N  
ATOM   2199  H   VAL A 141       8.043   8.070   6.951  1.00 97.98           H  
ATOM   2200  CA  VAL A 141       9.668   7.482   8.193  1.00 97.98           C  
ATOM   2201  HA  VAL A 141      10.154   7.925   9.062  1.00 97.98           H  
ATOM   2202  C   VAL A 141      10.689   7.346   7.072  1.00 97.98           C  
ATOM   2203  CB  VAL A 141       9.132   6.099   8.605  1.00 97.98           C  
ATOM   2204  HB  VAL A 141       8.792   5.556   7.723  1.00 97.98           H  
ATOM   2205  O   VAL A 141      10.358   6.902   5.976  1.00 97.98           O  
ATOM   2206  CG1 VAL A 141      10.240   5.288   9.285  1.00 97.98           C  
ATOM   2207 HG11 VAL A 141      10.562   5.798  10.193  1.00 97.98           H  
ATOM   2208 HG12 VAL A 141       9.854   4.303   9.546  1.00 97.98           H  
ATOM   2209 HG13 VAL A 141      11.086   5.159   8.610  1.00 97.98           H  
ATOM   2210  CG2 VAL A 141       7.961   6.200   9.585  1.00 97.98           C  
ATOM   2211 HG21 VAL A 141       7.106   6.672   9.101  1.00 97.98           H  
ATOM   2212 HG22 VAL A 141       7.654   5.202   9.896  1.00 97.98           H  
ATOM   2213 HG23 VAL A 141       8.247   6.795  10.453  1.00 97.98           H  
ATOM   2214  N   THR A 142      11.943   7.705   7.341  1.00 97.30           N  
ATOM   2215  H   THR A 142      12.147   8.093   8.252  1.00 97.30           H  
ATOM   2216  CA  THR A 142      13.035   7.597   6.360  1.00 97.30           C  
ATOM   2217  HA  THR A 142      12.619   7.364   5.379  1.00 97.30           H  
ATOM   2218  C   THR A 142      14.004   6.479   6.725  1.00 97.30           C  
ATOM   2219  CB  THR A 142      13.782   8.926   6.203  1.00 97.30           C  
ATOM   2220  HB  THR A 142      14.204   9.228   7.162  1.00 97.30           H  
ATOM   2221  O   THR A 142      14.483   6.416   7.861  1.00 97.30           O  
ATOM   2222  CG2 THR A 142      14.896   8.856   5.157  1.00 97.30           C  
ATOM   2223 HG21 THR A 142      15.703   8.208   5.499  1.00 97.30           H  
ATOM   2224 HG22 THR A 142      15.304   9.854   4.993  1.00 97.30           H  
ATOM   2225 HG23 THR A 142      14.502   8.472   4.216  1.00 97.30           H  
ATOM   2226  OG1 THR A 142      12.905   9.929   5.747  1.00 97.30           O  
ATOM   2227  HG1 THR A 142      12.192  10.065   6.375  1.00 97.30           H  
ATOM   2228  N   PHE A 143      14.329   5.650   5.737  1.00 96.20           N  
ATOM   2229  H   PHE A 143      13.888   5.795   4.841  1.00 96.20           H  
ATOM   2230  CA  PHE A 143      15.361   4.619   5.773  1.00 96.20           C  
ATOM   2231  HA  PHE A 143      15.770   4.530   6.779  1.00 96.20           H  
ATOM   2232  C   PHE A 143      16.490   4.996   4.814  1.00 96.20           C  
ATOM   2233  CB  PHE A 143      14.757   3.268   5.374  1.00 96.20           C  
ATOM   2234  HB2 PHE A 143      15.555   2.526   5.351  1.00 96.20           H  
ATOM   2235  HB3 PHE A 143      14.352   3.345   4.365  1.00 96.20           H  
ATOM   2236  O   PHE A 143      16.228   5.552   3.746  1.00 96.20           O  
ATOM   2237  CG  PHE A 143      13.665   2.777   6.300  1.00 96.20           C  
ATOM   2238  CD1 PHE A 143      13.969   1.835   7.297  1.00 96.20           C  
ATOM   2239  HD1 PHE A 143      14.976   1.458   7.393  1.00 96.20           H  
ATOM   2240  CD2 PHE A 143      12.350   3.260   6.169  1.00 96.20           C  
ATOM   2241  HD2 PHE A 143      12.112   3.986   5.405  1.00 96.20           H  
ATOM   2242  CE1 PHE A 143      12.963   1.377   8.163  1.00 96.20           C  
ATOM   2243  HE1 PHE A 143      13.202   0.644   8.920  1.00 96.20           H  
ATOM   2244  CE2 PHE A 143      11.343   2.805   7.036  1.00 96.20           C  
ATOM   2245  HE2 PHE A 143      10.337   3.183   6.935  1.00 96.20           H  
ATOM   2246  CZ  PHE A 143      11.652   1.863   8.034  1.00 96.20           C  
ATOM   2247  HZ  PHE A 143      10.880   1.507   8.700  1.00 96.20           H  
ATOM   2248  N   SER A 144      17.724   4.649   5.175  1.00 94.30           N  
ATOM   2249  H   SER A 144      17.859   4.128   6.030  1.00 94.30           H  
ATOM   2250  CA  SER A 144      18.902   4.836   4.325  1.00 94.30           C  
ATOM   2251  HA  SER A 144      18.585   5.102   3.317  1.00 94.30           H  
ATOM   2252  C   SER A 144      19.701   3.541   4.262  1.00 94.30           C  
ATOM   2253  CB  SER A 144      19.813   5.955   4.835  1.00 94.30           C  
ATOM   2254  HB2 SER A 144      20.220   5.671   5.806  1.00 94.30           H  
ATOM   2255  HB3 SER A 144      20.639   6.076   4.134  1.00 94.30           H  
ATOM   2256  O   SER A 144      19.886   2.877   5.283  1.00 94.30           O  
ATOM   2257  OG  SER A 144      19.135   7.192   4.963  1.00 94.30           O  
ATOM   2258  HG  SER A 144      19.807   7.865   5.091  1.00 94.30           H  
ATOM   2259  N   ALA A 145      20.203   3.187   3.085  1.00 89.72           N  
ATOM   2260  H   ALA A 145      20.026   3.771   2.280  1.00 89.72           H  
ATOM   2261  CA  ALA A 145      20.993   1.983   2.882  1.00 89.72           C  
ATOM   2262  HA  ALA A 145      21.439   1.677   3.828  1.00 89.72           H  
ATOM   2263  C   ALA A 145      22.123   2.236   1.883  1.00 89.72           C  
ATOM   2264  CB  ALA A 145      20.067   0.862   2.395  1.00 89.72           C  
ATOM   2265  HB1 ALA A 145      20.655  -0.025   2.162  1.00 89.72           H  
ATOM   2266  HB2 ALA A 145      19.324   0.629   3.158  1.00 89.72           H  
ATOM   2267  HB3 ALA A 145      19.557   1.176   1.484  1.00 89.72           H  
ATOM   2268  O   ALA A 145      21.885   2.705   0.779  1.00 89.72           O  
ATOM   2269  N   ASN A 146      23.342   1.815   2.232  1.00 86.29           N  
ATOM   2270  H   ASN A 146      23.500   1.534   3.190  1.00 86.29           H  
ATOM   2271  CA  ASN A 146      24.489   1.849   1.310  1.00 86.29           C  
ATOM   2272  HA  ASN A 146      24.602   2.862   0.924  1.00 86.29           H  
ATOM   2273  C   ASN A 146      24.308   0.921   0.092  1.00 86.29           C  
ATOM   2274  CB  ASN A 146      25.763   1.451   2.077  1.00 86.29           C  
ATOM   2275  HB2 ASN A 146      25.646   0.438   2.462  1.00 86.29           H  
ATOM   2276  HB3 ASN A 146      26.601   1.451   1.381  1.00 86.29           H  
ATOM   2277  O   ASN A 146      25.054   1.025  -0.875  1.00 86.29           O  
ATOM   2278  CG  ASN A 146      26.120   2.388   3.214  1.00 86.29           C  
ATOM   2279  ND2 ASN A 146      26.805   1.898   4.220  1.00 86.29           N  
ATOM   2280 HD21 ASN A 146      27.174   0.959   4.183  1.00 86.29           H  
ATOM   2281 HD22 ASN A 146      27.051   2.570   4.933  1.00 86.29           H  
ATOM   2282  OD1 ASN A 146      25.789   3.555   3.246  1.00 86.29           O  
ATOM   2283  N   ASP A 147      23.349  -0.003   0.169  1.00 85.26           N  
ATOM   2284  H   ASP A 147      22.716   0.056   0.954  1.00 85.26           H  
ATOM   2285  CA  ASP A 147      22.929  -0.884  -0.914  1.00 85.26           C  
ATOM   2286  HA  ASP A 147      23.469  -0.645  -1.830  1.00 85.26           H  
ATOM   2287  C   ASP A 147      21.416  -0.700  -1.142  1.00 85.26           C  
ATOM   2288  CB  ASP A 147      23.288  -2.334  -0.564  1.00 85.26           C  
ATOM   2289  HB2 ASP A 147      22.862  -2.586   0.407  1.00 85.26           H  
ATOM   2290  HB3 ASP A 147      24.372  -2.421  -0.489  1.00 85.26           H  
ATOM   2291  O   ASP A 147      20.618  -1.182  -0.325  1.00 85.26           O  
ATOM   2292  CG  ASP A 147      22.782  -3.337  -1.606  1.00 85.26           C  
ATOM   2293  OD1 ASP A 147      22.319  -2.899  -2.682  1.00 85.26           O  
ATOM   2294  OD2 ASP A 147      22.826  -4.542  -1.277  1.00 85.26           O  
ATOM   2295  N   PRO A 148      21.007  -0.007  -2.222  1.00 79.99           N  
ATOM   2296  CA  PRO A 148      19.604   0.199  -2.567  1.00 79.99           C  
ATOM   2297  HA  PRO A 148      19.137   0.776  -1.768  1.00 79.99           H  
ATOM   2298  C   PRO A 148      18.806  -1.096  -2.765  1.00 79.99           C  
ATOM   2299  CB  PRO A 148      19.615   1.043  -3.845  1.00 79.99           C  
ATOM   2300  HB2 PRO A 148      18.762   1.720  -3.888  1.00 79.99           H  
ATOM   2301  HB3 PRO A 148      19.630   0.396  -4.722  1.00 79.99           H  
ATOM   2302  O   PRO A 148      17.594  -1.082  -2.558  1.00 79.99           O  
ATOM   2303  CG  PRO A 148      20.938   1.800  -3.758  1.00 79.99           C  
ATOM   2304  HG2 PRO A 148      21.298   2.107  -4.740  1.00 79.99           H  
ATOM   2305  HG3 PRO A 148      20.827   2.661  -3.099  1.00 79.99           H  
ATOM   2306  CD  PRO A 148      21.859   0.773  -3.110  1.00 79.99           C  
ATOM   2307  HD2 PRO A 148      22.283   0.119  -3.872  1.00 79.99           H  
ATOM   2308  HD3 PRO A 148      22.651   1.286  -2.564  1.00 79.99           H  
ATOM   2309  N   HIS A 149      19.440  -2.241  -3.064  1.00 83.10           N  
ATOM   2310  H   HIS A 149      20.445  -2.247  -3.169  1.00 83.10           H  
ATOM   2311  CA  HIS A 149      18.731  -3.524  -3.185  1.00 83.10           C  
ATOM   2312  HA  HIS A 149      17.933  -3.402  -3.917  1.00 83.10           H  
ATOM   2313  C   HIS A 149      18.067  -3.967  -1.873  1.00 83.10           C  
ATOM   2314  CB  HIS A 149      19.683  -4.617  -3.684  1.00 83.10           C  
ATOM   2315  HB2 HIS A 149      19.153  -5.570  -3.677  1.00 83.10           H  
ATOM   2316  HB3 HIS A 149      20.528  -4.710  -3.002  1.00 83.10           H  
ATOM   2317  O   HIS A 149      17.124  -4.764  -1.890  1.00 83.10           O  
ATOM   2318  CG  HIS A 149      20.183  -4.390  -5.085  1.00 83.10           C  
ATOM   2319  CD2 HIS A 149      21.485  -4.244  -5.481  1.00 83.10           C  
ATOM   2320  HD2 HIS A 149      22.348  -4.257  -4.832  1.00 83.10           H  
ATOM   2321  ND1 HIS A 149      19.403  -4.303  -6.215  1.00 83.10           N  
ATOM   2322  HD1 HIS A 149      18.396  -4.227  -6.235  1.00 83.10           H  
ATOM   2323  CE1 HIS A 149      20.213  -4.116  -7.270  1.00 83.10           C  
ATOM   2324  HE1 HIS A 149      19.882  -3.952  -8.285  1.00 83.10           H  
ATOM   2325  NE2 HIS A 149      21.494  -4.086  -6.873  1.00 83.10           N  
ATOM   2326  N   LYS A 150      18.476  -3.411  -0.723  1.00 85.37           N  
ATOM   2327  H   LYS A 150      19.248  -2.760  -0.770  1.00 85.37           H  
ATOM   2328  CA  LYS A 150      17.782  -3.607   0.563  1.00 85.37           C  
ATOM   2329  HA  LYS A 150      17.709  -4.677   0.761  1.00 85.37           H  
ATOM   2330  C   LYS A 150      16.344  -3.081   0.554  1.00 85.37           C  
ATOM   2331  CB  LYS A 150      18.574  -2.937   1.690  1.00 85.37           C  
ATOM   2332  HB2 LYS A 150      18.740  -1.886   1.453  1.00 85.37           H  
ATOM   2333  HB3 LYS A 150      17.985  -2.992   2.606  1.00 85.37           H  
ATOM   2334  O   LYS A 150      15.522  -3.546   1.344  1.00 85.37           O  
ATOM   2335  CG  LYS A 150      19.913  -3.647   1.922  1.00 85.37           C  
ATOM   2336  HG2 LYS A 150      20.565  -3.510   1.059  1.00 85.37           H  
ATOM   2337  HG3 LYS A 150      19.732  -4.712   2.061  1.00 85.37           H  
ATOM   2338  CD  LYS A 150      20.596  -3.094   3.174  1.00 85.37           C  
ATOM   2339  HD2 LYS A 150      19.930  -3.218   4.027  1.00 85.37           H  
ATOM   2340  HD3 LYS A 150      20.812  -2.035   3.034  1.00 85.37           H  
ATOM   2341  CE  LYS A 150      21.896  -3.859   3.414  1.00 85.37           C  
ATOM   2342  HE2 LYS A 150      22.571  -3.671   2.578  1.00 85.37           H  
ATOM   2343  HE3 LYS A 150      21.672  -4.925   3.421  1.00 85.37           H  
ATOM   2344  NZ  LYS A 150      22.516  -3.462   4.700  1.00 85.37           N  
ATOM   2345  HZ1 LYS A 150      21.884  -3.667   5.460  1.00 85.37           H  
ATOM   2346  HZ2 LYS A 150      22.723  -2.474   4.700  1.00 85.37           H  
ATOM   2347  HZ3 LYS A 150      23.366  -3.988   4.847  1.00 85.37           H  
ATOM   2348  N   PHE A 151      16.032  -2.156  -0.350  1.00 88.36           N  
ATOM   2349  H   PHE A 151      16.759  -1.819  -0.965  1.00 88.36           H  
ATOM   2350  CA  PHE A 151      14.697  -1.612  -0.559  1.00 88.36           C  
ATOM   2351  HA  PHE A 151      14.169  -1.596   0.394  1.00 88.36           H  
ATOM   2352  C   PHE A 151      13.826  -2.457  -1.495  1.00 88.36           C  
ATOM   2353  CB  PHE A 151      14.828  -0.170  -1.063  1.00 88.36           C  
ATOM   2354  HB2 PHE A 151      15.305  -0.180  -2.043  1.00 88.36           H  
ATOM   2355  HB3 PHE A 151      13.826   0.233  -1.218  1.00 88.36           H  
ATOM   2356  O   PHE A 151      12.654  -2.135  -1.650  1.00 88.36           O  
ATOM   2357  CG  PHE A 151      15.565   0.788  -0.148  1.00 88.36           C  
ATOM   2358  CD1 PHE A 151      15.351   0.765   1.241  1.00 88.36           C  
ATOM   2359  HD1 PHE A 151      14.620   0.080   1.644  1.00 88.36           H  
ATOM   2360  CD2 PHE A 151      16.454   1.728  -0.691  1.00 88.36           C  
ATOM   2361  HD2 PHE A 151      16.623   1.766  -1.757  1.00 88.36           H  
ATOM   2362  CE1 PHE A 151      16.050   1.637   2.093  1.00 88.36           C  
ATOM   2363  HE1 PHE A 151      15.890   1.603   3.161  1.00 88.36           H  
ATOM   2364  CE2 PHE A 151      17.136   2.616   0.153  1.00 88.36           C  
ATOM   2365  HE2 PHE A 151      17.826   3.322  -0.284  1.00 88.36           H  
ATOM   2366  CZ  PHE A 151      16.940   2.574   1.544  1.00 88.36           C  
ATOM   2367  HZ  PHE A 151      17.470   3.267   2.181  1.00 88.36           H  
ATOM   2368  N   ASN A 152      14.330  -3.561  -2.066  1.00 89.00           N  
ATOM   2369  H   ASN A 152      15.317  -3.751  -1.964  1.00 89.00           H  
ATOM   2370  CA  ASN A 152      13.572  -4.371  -3.029  1.00 89.00           C  
ATOM   2371  HA  ASN A 152      13.137  -3.691  -3.762  1.00 89.00           H  
ATOM   2372  C   ASN A 152      12.409  -5.158  -2.409  1.00 89.00           C  
ATOM   2373  CB  ASN A 152      14.512  -5.329  -3.786  1.00 89.00           C  
ATOM   2374  HB2 ASN A 152      13.911  -6.070  -4.314  1.00 89.00           H  
ATOM   2375  HB3 ASN A 152      15.166  -5.857  -3.092  1.00 89.00           H  
ATOM   2376  O   ASN A 152      11.566  -5.672  -3.142  1.00 89.00           O  
ATOM   2377  CG  ASN A 152      15.343  -4.626  -4.842  1.00 89.00           C  
ATOM   2378  ND2 ASN A 152      16.115  -5.352  -5.613  1.00 89.00           N  
ATOM   2379 HD21 ASN A 152      16.421  -4.871  -6.446  1.00 89.00           H  
ATOM   2380 HD22 ASN A 152      16.093  -6.360  -5.549  1.00 89.00           H  
ATOM   2381  OD1 ASN A 152      15.289  -3.428  -5.026  1.00 89.00           O  
ATOM   2382  N   ARG A 153      12.374  -5.311  -1.078  1.00 94.13           N  
ATOM   2383  H   ARG A 153      13.085  -4.837  -0.539  1.00 94.13           H  
ATOM   2384  CA  ARG A 153      11.364  -6.129  -0.387  1.00 94.13           C  
ATOM   2385  HA  ARG A 153      10.514  -6.225  -1.062  1.00 94.13           H  
ATOM   2386  C   ARG A 153      10.804  -5.462   0.877  1.00 94.13           C  
ATOM   2387  CB  ARG A 153      11.891  -7.555  -0.133  1.00 94.13           C  
ATOM   2388  HB2 ARG A 153      11.088  -8.153   0.297  1.00 94.13           H  
ATOM   2389  HB3 ARG A 153      12.711  -7.506   0.584  1.00 94.13           H  
ATOM   2390  O   ARG A 153      10.953  -6.029   1.965  1.00 94.13           O  
ATOM   2391  CG  ARG A 153      12.389  -8.249  -1.411  1.00 94.13           C  
ATOM   2392  HG2 ARG A 153      11.594  -8.287  -2.156  1.00 94.13           H  
ATOM   2393  HG3 ARG A 153      13.222  -7.680  -1.824  1.00 94.13           H  
ATOM   2394  CD  ARG A 153      12.920  -9.655  -1.129  1.00 94.13           C  
ATOM   2395  HD2 ARG A 153      13.374  -9.675  -0.138  1.00 94.13           H  
ATOM   2396  HD3 ARG A 153      13.698  -9.869  -1.861  1.00 94.13           H  
ATOM   2397  NE  ARG A 153      11.874 -10.678  -1.274  1.00 94.13           N  
ATOM   2398  HE  ARG A 153      11.324 -10.637  -2.120  1.00 94.13           H  
ATOM   2399  NH1 ARG A 153      12.524 -12.121   0.397  1.00 94.13           N  
ATOM   2400 HH11 ARG A 153      13.247 -11.465   0.656  1.00 94.13           H  
ATOM   2401 HH12 ARG A 153      12.435 -13.024   0.840  1.00 94.13           H  
ATOM   2402  NH2 ARG A 153      10.859 -12.648  -1.023  1.00 94.13           N  
ATOM   2403 HH21 ARG A 153      10.764 -13.574  -0.632  1.00 94.13           H  
ATOM   2404 HH22 ARG A 153      10.471 -12.442  -1.933  1.00 94.13           H  
ATOM   2405  CZ  ARG A 153      11.756 -11.805  -0.614  1.00 94.13           C  
ATOM   2406  N   PRO A 154      10.229  -4.247   0.793  1.00 96.08           N  
ATOM   2407  CA  PRO A 154       9.670  -3.594   1.958  1.00 96.08           C  
ATOM   2408  HA  PRO A 154      10.378  -3.636   2.786  1.00 96.08           H  
ATOM   2409  C   PRO A 154       8.373  -4.296   2.366  1.00 96.08           C  
ATOM   2410  CB  PRO A 154       9.463  -2.135   1.559  1.00 96.08           C  
ATOM   2411  HB2 PRO A 154      10.398  -1.588   1.680  1.00 96.08           H  
ATOM   2412  HB3 PRO A 154       8.665  -1.658   2.129  1.00 96.08           H  
ATOM   2413  O   PRO A 154       7.583  -4.758   1.536  1.00 96.08           O  
ATOM   2414  CG  PRO A 154       9.124  -2.241   0.075  1.00 96.08           C  
ATOM   2415  HG2 PRO A 154       8.049  -2.387  -0.028  1.00 96.08           H  
ATOM   2416  HG3 PRO A 154       9.438  -1.347  -0.463  1.00 96.08           H  
ATOM   2417  CD  PRO A 154       9.890  -3.484  -0.400  1.00 96.08           C  
ATOM   2418  HD2 PRO A 154       9.283  -4.078  -1.083  1.00 96.08           H  
ATOM   2419  HD3 PRO A 154      10.802  -3.177  -0.912  1.00 96.08           H  
ATOM   2420  N   GLN A 155       8.153  -4.365   3.670  1.00 97.93           N  
ATOM   2421  H   GLN A 155       8.854  -3.989   4.292  1.00 97.93           H  
ATOM   2422  CA  GLN A 155       6.958  -4.942   4.259  1.00 97.93           C  
ATOM   2423  HA  GLN A 155       6.228  -5.150   3.478  1.00 97.93           H  
ATOM   2424  C   GLN A 155       6.333  -3.936   5.219  1.00 97.93           C  
ATOM   2425  CB  GLN A 155       7.330  -6.276   4.919  1.00 97.93           C  
ATOM   2426  HB2 GLN A 155       7.581  -6.991   4.135  1.00 97.93           H  
ATOM   2427  HB3 GLN A 155       8.216  -6.130   5.537  1.00 97.93           H  
ATOM   2428  O   GLN A 155       7.015  -3.380   6.080  1.00 97.93           O  
ATOM   2429  CG  GLN A 155       6.211  -6.860   5.791  1.00 97.93           C  
ATOM   2430  HG2 GLN A 155       5.924  -6.131   6.549  1.00 97.93           H  
ATOM   2431  HG3 GLN A 155       5.334  -7.073   5.180  1.00 97.93           H  
ATOM   2432  CD  GLN A 155       6.633  -8.131   6.517  1.00 97.93           C  
ATOM   2433  NE2 GLN A 155       6.030  -8.402   7.651  1.00 97.93           N  
ATOM   2434 HE21 GLN A 155       5.895  -9.396   7.773  1.00 97.93           H  
ATOM   2435 HE22 GLN A 155       5.250  -7.822   7.921  1.00 97.93           H  
ATOM   2436  OE1 GLN A 155       7.506  -8.889   6.107  1.00 97.93           O  
ATOM   2437  N   PHE A 156       5.021  -3.766   5.101  1.00 98.22           N  
ATOM   2438  H   PHE A 156       4.544  -4.259   4.359  1.00 98.22           H  
ATOM   2439  CA  PHE A 156       4.196  -2.946   5.974  1.00 98.22           C  
ATOM   2440  HA  PHE A 156       4.820  -2.476   6.734  1.00 98.22           H  
ATOM   2441  C   PHE A 156       3.177  -3.851   6.656  1.00 98.22           C  
ATOM   2442  CB  PHE A 156       3.519  -1.829   5.168  1.00 98.22           C  
ATOM   2443  HB2 PHE A 156       3.054  -1.128   5.861  1.00 98.22           H  
ATOM   2444  HB3 PHE A 156       2.722  -2.257   4.558  1.00 98.22           H  
ATOM   2445  O   PHE A 156       2.496  -4.634   6.002  1.00 98.22           O  
ATOM   2446  CG  PHE A 156       4.475  -1.077   4.265  1.00 98.22           C  
ATOM   2447  CD1 PHE A 156       5.281  -0.059   4.801  1.00 98.22           C  
ATOM   2448  HD1 PHE A 156       5.170   0.220   5.838  1.00 98.22           H  
ATOM   2449  CD2 PHE A 156       4.614  -1.439   2.911  1.00 98.22           C  
ATOM   2450  HD2 PHE A 156       4.006  -2.230   2.497  1.00 98.22           H  
ATOM   2451  CE1 PHE A 156       6.235   0.581   3.994  1.00 98.22           C  
ATOM   2452  HE1 PHE A 156       6.865   1.352   4.413  1.00 98.22           H  
ATOM   2453  CE2 PHE A 156       5.566  -0.794   2.102  1.00 98.22           C  
ATOM   2454  HE2 PHE A 156       5.678  -1.083   1.067  1.00 98.22           H  
ATOM   2455  CZ  PHE A 156       6.383   0.211   2.648  1.00 98.22           C  
ATOM   2456  HZ  PHE A 156       7.133   0.693   2.038  1.00 98.22           H  
ATOM   2457  N   THR A 157       3.083  -3.784   7.974  1.00 98.38           N  
ATOM   2458  H   THR A 157       3.690  -3.145   8.467  1.00 98.38           H  
ATOM   2459  CA  THR A 157       2.008  -4.423   8.740  1.00 98.38           C  
ATOM   2460  HA  THR A 157       1.325  -4.955   8.079  1.00 98.38           H  
ATOM   2461  C   THR A 157       1.239  -3.317   9.428  1.00 98.38           C  
ATOM   2462  CB  THR A 157       2.563  -5.428   9.750  1.00 98.38           C  
ATOM   2463  HB  THR A 157       3.147  -4.897  10.502  1.00 98.38           H  
ATOM   2464  O   THR A 157       1.834  -2.550  10.176  1.00 98.38           O  
ATOM   2465  CG2 THR A 157       1.466  -6.221  10.447  1.00 98.38           C  
ATOM   2466 HG21 THR A 157       0.878  -6.774   9.716  1.00 98.38           H  
ATOM   2467 HG22 THR A 157       1.922  -6.908  11.160  1.00 98.38           H  
ATOM   2468 HG23 THR A 157       0.812  -5.548  11.002  1.00 98.38           H  
ATOM   2469  OG1 THR A 157       3.408  -6.325   9.055  1.00 98.38           O  
ATOM   2470  HG1 THR A 157       3.718  -5.807   8.309  1.00 98.38           H  
ATOM   2471  N   ILE A 158      -0.045  -3.205   9.117  1.00 98.05           N  
ATOM   2472  H   ILE A 158      -0.465  -3.913   8.531  1.00 98.05           H  
ATOM   2473  CA  ILE A 158      -0.931  -2.169   9.630  1.00 98.05           C  
ATOM   2474  HA  ILE A 158      -0.356  -1.432  10.191  1.00 98.05           H  
ATOM   2475  C   ILE A 158      -1.898  -2.849  10.592  1.00 98.05           C  
ATOM   2476  CB  ILE A 158      -1.651  -1.437   8.475  1.00 98.05           C  
ATOM   2477  HB  ILE A 158      -2.272  -2.152   7.935  1.00 98.05           H  
ATOM   2478  O   ILE A 158      -2.626  -3.760  10.193  1.00 98.05           O  
ATOM   2479  CG1 ILE A 158      -0.677  -0.764   7.476  1.00 98.05           C  
ATOM   2480 HG12 ILE A 158       0.222  -0.442   8.002  1.00 98.05           H  
ATOM   2481 HG13 ILE A 158      -1.143   0.127   7.055  1.00 98.05           H  
ATOM   2482  CG2 ILE A 158      -2.572  -0.349   9.035  1.00 98.05           C  
ATOM   2483 HG21 ILE A 158      -3.281  -0.763   9.752  1.00 98.05           H  
ATOM   2484 HG22 ILE A 158      -1.955   0.404   9.525  1.00 98.05           H  
ATOM   2485 HG23 ILE A 158      -3.141   0.116   8.229  1.00 98.05           H  
ATOM   2486  CD1 ILE A 158      -0.283  -1.649   6.286  1.00 98.05           C  
ATOM   2487 HD11 ILE A 158       0.237  -2.548   6.616  1.00 98.05           H  
ATOM   2488 HD12 ILE A 158      -1.176  -1.932   5.727  1.00 98.05           H  
ATOM   2489 HD13 ILE A 158       0.377  -1.088   5.625  1.00 98.05           H  
ATOM   2490  N   GLU A 159      -1.887  -2.411  11.845  1.00 97.60           N  
ATOM   2491  H   GLU A 159      -1.240  -1.679  12.098  1.00 97.60           H  
ATOM   2492  CA  GLU A 159      -2.725  -2.924  12.922  1.00 97.60           C  
ATOM   2493  HA  GLU A 159      -3.387  -3.687  12.513  1.00 97.60           H  
ATOM   2494  C   GLU A 159      -3.612  -1.801  13.476  1.00 97.60           C  
ATOM   2495  CB  GLU A 159      -1.879  -3.612  14.015  1.00 97.60           C  
ATOM   2496  HB2 GLU A 159      -2.568  -4.026  14.751  1.00 97.60           H  
ATOM   2497  HB3 GLU A 159      -1.240  -2.878  14.505  1.00 97.60           H  
ATOM   2498  O   GLU A 159      -3.179  -0.667  13.685  1.00 97.60           O  
ATOM   2499  CG  GLU A 159      -1.005  -4.750  13.440  1.00 97.60           C  
ATOM   2500  HG2 GLU A 159      -1.626  -5.330  12.758  1.00 97.60           H  
ATOM   2501  HG3 GLU A 159      -0.196  -4.313  12.854  1.00 97.60           H  
ATOM   2502  CD  GLU A 159      -0.404  -5.727  14.472  1.00 97.60           C  
ATOM   2503  OE1 GLU A 159       0.182  -6.752  14.015  1.00 97.60           O  
ATOM   2504  OE2 GLU A 159      -0.628  -5.547  15.686  1.00 97.60           O  
ATOM   2505  N   TRP A 160      -4.883  -2.113  13.690  1.00 95.10           N  
ATOM   2506  H   TRP A 160      -5.158  -3.071  13.526  1.00 95.10           H  
ATOM   2507  CA  TRP A 160      -5.891  -1.217  14.258  1.00 95.10           C  
ATOM   2508  HA  TRP A 160      -5.393  -0.377  14.743  1.00 95.10           H  
ATOM   2509  C   TRP A 160      -6.697  -1.945  15.334  1.00 95.10           C  
ATOM   2510  CB  TRP A 160      -6.780  -0.658  13.135  1.00 95.10           C  
ATOM   2511  HB2 TRP A 160      -6.141  -0.117  12.437  1.00 95.10           H  
ATOM   2512  HB3 TRP A 160      -7.472   0.070  13.559  1.00 95.10           H  
ATOM   2513  O   TRP A 160      -6.551  -3.159  15.505  1.00 95.10           O  
ATOM   2514  CG  TRP A 160      -7.567  -1.662  12.344  1.00 95.10           C  
ATOM   2515  CD1 TRP A 160      -8.837  -2.050  12.586  1.00 95.10           C  
ATOM   2516  HD1 TRP A 160      -9.446  -1.677  13.396  1.00 95.10           H  
ATOM   2517  CD2 TRP A 160      -7.159  -2.378  11.143  1.00 95.10           C  
ATOM   2518  CE2 TRP A 160      -8.246  -3.192  10.703  1.00 95.10           C  
ATOM   2519  CE3 TRP A 160      -5.973  -2.424  10.387  1.00 95.10           C  
ATOM   2520  HE3 TRP A 160      -5.130  -1.824  10.697  1.00 95.10           H  
ATOM   2521  NE1 TRP A 160      -9.240  -2.962  11.628  1.00 95.10           N  
ATOM   2522  HE1 TRP A 160     -10.197  -3.272  11.539  1.00 95.10           H  
ATOM   2523  CH2 TRP A 160      -6.966  -4.024   8.832  1.00 95.10           C  
ATOM   2524  HH2 TRP A 160      -6.880  -4.636   7.946  1.00 95.10           H  
ATOM   2525  CZ2 TRP A 160      -8.164  -4.006   9.564  1.00 95.10           C  
ATOM   2526  HZ2 TRP A 160      -9.011  -4.594   9.240  1.00 95.10           H  
ATOM   2527  CZ3 TRP A 160      -5.877  -3.238   9.247  1.00 95.10           C  
ATOM   2528  HZ3 TRP A 160      -4.952  -3.252   8.689  1.00 95.10           H  
ATOM   2529  N   GLY A 161      -7.556  -1.207  16.042  1.00 87.39           N  
ATOM   2530  H   GLY A 161      -7.614  -0.220  15.833  1.00 87.39           H  
ATOM   2531  CA  GLY A 161      -8.478  -1.751  17.051  1.00 87.39           C  
ATOM   2532  HA2 GLY A 161      -9.117  -0.956  17.436  1.00 87.39           H  
ATOM   2533  HA3 GLY A 161      -7.901  -2.162  17.879  1.00 87.39           H  
ATOM   2534  C   GLY A 161      -9.398  -2.867  16.560  1.00 87.39           C  
ATOM   2535  O   GLY A 161      -9.580  -3.038  15.330  1.00 87.39           O  
ATOM   2536  OXT GLY A 161      -9.895  -3.576  17.452  1.00 87.39           O  
TER    2537      GLY A 161                                                       
END   
