# Supplementary material for: Single-chain dimers from de novo immunoglobulins as robust scaffolds for multiple binding loops
Source: Nat Commun. 2023 Sep 23;14:5939. doi: 10.1038/s41467-023-41717-5 (PMC10517939; doi:10.1038/s41467-023-41717-5)
Supplement: Supplementary file 3 — Supplementary Data 1 [file 41467_2023_41717_MOESM3_ESM.zip › design_models/scIg+EF/scIg12+EF1b/ranked_1.pdb]

ATOM      1  N   GLY A   1     -16.450  -1.843   4.829  1.00 93.83           N  
ATOM      2  H   GLY A   1     -17.190  -1.636   5.485  1.00 93.83           H  
ATOM      3  H2  GLY A   1     -16.697  -2.677   4.316  1.00 93.83           H  
ATOM      4  H3  GLY A   1     -15.628  -2.086   5.364  1.00 93.83           H  
ATOM      5  CA  GLY A   1     -16.154  -0.713   3.911  1.00 93.83           C  
ATOM      6  HA2 GLY A   1     -17.071  -0.414   3.403  1.00 93.83           H  
ATOM      7  HA3 GLY A   1     -15.757   0.121   4.489  1.00 93.83           H  
ATOM      8  C   GLY A   1     -15.126  -1.104   2.855  1.00 93.83           C  
ATOM      9  O   GLY A   1     -14.659  -2.231   2.893  1.00 93.83           O  
ATOM     10  N   ARG A   2     -14.794  -0.211   1.907  1.00 97.65           N  
ATOM     11  H   ARG A   2     -15.212   0.708   1.916  1.00 97.65           H  
ATOM     12  CA  ARG A   2     -13.839  -0.474   0.809  1.00 97.65           C  
ATOM     13  HA  ARG A   2     -13.207  -1.320   1.078  1.00 97.65           H  
ATOM     14  C   ARG A   2     -12.925   0.726   0.563  1.00 97.65           C  
ATOM     15  CB  ARG A   2     -14.614  -0.849  -0.472  1.00 97.65           C  
ATOM     16  HB2 ARG A   2     -15.131  -1.793  -0.301  1.00 97.65           H  
ATOM     17  HB3 ARG A   2     -15.366  -0.084  -0.667  1.00 97.65           H  
ATOM     18  O   ARG A   2     -13.418   1.843   0.415  1.00 97.65           O  
ATOM     19  CG  ARG A   2     -13.719  -0.997  -1.718  1.00 97.65           C  
ATOM     20  HG2 ARG A   2     -12.989  -1.787  -1.543  1.00 97.65           H  
ATOM     21  HG3 ARG A   2     -13.182  -0.069  -1.911  1.00 97.65           H  
ATOM     22  CD  ARG A   2     -14.541  -1.327  -2.970  1.00 97.65           C  
ATOM     23  HD2 ARG A   2     -15.217  -2.149  -2.736  1.00 97.65           H  
ATOM     24  HD3 ARG A   2     -15.136  -0.461  -3.260  1.00 97.65           H  
ATOM     25  NE  ARG A   2     -13.667  -1.753  -4.075  1.00 97.65           N  
ATOM     26  HE  ARG A   2     -13.508  -2.751  -4.082  1.00 97.65           H  
ATOM     27  NH1 ARG A   2     -13.120   0.307  -5.023  1.00 97.65           N  
ATOM     28 HH11 ARG A   2     -12.508   0.836  -5.628  1.00 97.65           H  
ATOM     29 HH12 ARG A   2     -13.797   0.837  -4.492  1.00 97.65           H  
ATOM     30  NH2 ARG A   2     -12.110  -1.486  -5.735  1.00 97.65           N  
ATOM     31 HH21 ARG A   2     -11.794  -2.431  -5.568  1.00 97.65           H  
ATOM     32 HH22 ARG A   2     -11.540  -0.853  -6.277  1.00 97.65           H  
ATOM     33  CZ  ARG A   2     -12.998  -0.984  -4.925  1.00 97.65           C  
ATOM     34  N   VAL A   3     -11.620   0.484   0.445  1.00 98.14           N  
ATOM     35  H   VAL A   3     -11.304  -0.463   0.600  1.00 98.14           H  
ATOM     36  CA  VAL A   3     -10.619   1.478   0.022  1.00 98.14           C  
ATOM     37  HA  VAL A   3     -11.134   2.351  -0.379  1.00 98.14           H  
ATOM     38  C   VAL A   3      -9.751   0.909  -1.082  1.00 98.14           C  
ATOM     39  CB  VAL A   3      -9.749   1.947   1.199  1.00 98.14           C  
ATOM     40  HB  VAL A   3      -9.422   1.073   1.762  1.00 98.14           H  
ATOM     41  O   VAL A   3      -9.321  -0.241  -1.024  1.00 98.14           O  
ATOM     42  CG1 VAL A   3      -8.505   2.760   0.803  1.00 98.14           C  
ATOM     43 HG11 VAL A   3      -8.012   3.137   1.699  1.00 98.14           H  
ATOM     44 HG12 VAL A   3      -8.788   3.601   0.170  1.00 98.14           H  
ATOM     45 HG13 VAL A   3      -7.795   2.128   0.270  1.00 98.14           H  
ATOM     46  CG2 VAL A   3     -10.582   2.840   2.111  1.00 98.14           C  
ATOM     47 HG21 VAL A   3     -11.601   2.467   2.210  1.00 98.14           H  
ATOM     48 HG22 VAL A   3     -10.118   2.823   3.097  1.00 98.14           H  
ATOM     49 HG23 VAL A   3     -10.628   3.859   1.725  1.00 98.14           H  
ATOM     50  N   GLU A   4      -9.456   1.737  -2.074  1.00 98.56           N  
ATOM     51  H   GLU A   4      -9.839   2.671  -2.045  1.00 98.56           H  
ATOM     52  CA  GLU A   4      -8.546   1.407  -3.158  1.00 98.56           C  
ATOM     53  HA  GLU A   4      -8.235   0.366  -3.060  1.00 98.56           H  
ATOM     54  C   GLU A   4      -7.287   2.276  -3.096  1.00 98.56           C  
ATOM     55  CB  GLU A   4      -9.300   1.528  -4.483  1.00 98.56           C  
ATOM     56  HB2 GLU A   4     -10.218   0.945  -4.409  1.00 98.56           H  
ATOM     57  HB3 GLU A   4      -9.557   2.570  -4.669  1.00 98.56           H  
ATOM     58  O   GLU A   4      -7.372   3.499  -3.003  1.00 98.56           O  
ATOM     59  CG  GLU A   4      -8.469   0.983  -5.645  1.00 98.56           C  
ATOM     60  HG2 GLU A   4      -7.592   1.615  -5.785  1.00 98.56           H  
ATOM     61  HG3 GLU A   4      -8.125  -0.019  -5.389  1.00 98.56           H  
ATOM     62  CD  GLU A   4      -9.258   0.914  -6.955  1.00 98.56           C  
ATOM     63  OE1 GLU A   4      -8.687   0.428  -7.957  1.00 98.56           O  
ATOM     64  OE2 GLU A   4     -10.429   1.348  -7.044  1.00 98.56           O  
ATOM     65  N   VAL A   5      -6.124   1.632  -3.182  1.00 98.63           N  
ATOM     66  H   VAL A   5      -6.157   0.623  -3.213  1.00 98.63           H  
ATOM     67  CA  VAL A   5      -4.798   2.246  -3.289  1.00 98.63           C  
ATOM     68  HA  VAL A   5      -4.894   3.331  -3.247  1.00 98.63           H  
ATOM     69  C   VAL A   5      -4.214   1.850  -4.641  1.00 98.63           C  
ATOM     70  CB  VAL A   5      -3.871   1.797  -2.139  1.00 98.63           C  
ATOM     71  HB  VAL A   5      -3.676   0.728  -2.231  1.00 98.63           H  
ATOM     72  O   VAL A   5      -3.858   0.690  -4.858  1.00 98.63           O  
ATOM     73  CG1 VAL A   5      -2.524   2.532  -2.197  1.00 98.63           C  
ATOM     74 HG11 VAL A   5      -2.680   3.606  -2.095  1.00 98.63           H  
ATOM     75 HG12 VAL A   5      -1.882   2.187  -1.387  1.00 98.63           H  
ATOM     76 HG13 VAL A   5      -2.017   2.327  -3.140  1.00 98.63           H  
ATOM     77  CG2 VAL A   5      -4.496   2.032  -0.758  1.00 98.63           C  
ATOM     78 HG21 VAL A   5      -5.371   1.394  -0.633  1.00 98.63           H  
ATOM     79 HG22 VAL A   5      -3.781   1.783   0.026  1.00 98.63           H  
ATOM     80 HG23 VAL A   5      -4.802   3.073  -0.653  1.00 98.63           H  
ATOM     81  N   ARG A   6      -4.108   2.802  -5.569  1.00 98.32           N  
ATOM     82  H   ARG A   6      -4.424   3.728  -5.321  1.00 98.32           H  
ATOM     83  CA  ARG A   6      -3.428   2.614  -6.859  1.00 98.32           C  
ATOM     84  HA  ARG A   6      -3.214   1.557  -7.015  1.00 98.32           H  
ATOM     85  C   ARG A   6      -2.107   3.352  -6.824  1.00 98.32           C  
ATOM     86  CB  ARG A   6      -4.276   3.119  -8.031  1.00 98.32           C  
ATOM     87  HB2 ARG A   6      -4.416   4.195  -7.926  1.00 98.32           H  
ATOM     88  HB3 ARG A   6      -3.726   2.940  -8.955  1.00 98.32           H  
ATOM     89  O   ARG A   6      -2.088   4.558  -6.598  1.00 98.32           O  
ATOM     90  CG  ARG A   6      -5.649   2.455  -8.132  1.00 98.32           C  
ATOM     91  HG2 ARG A   6      -6.219   2.655  -7.225  1.00 98.32           H  
ATOM     92  HG3 ARG A   6      -5.533   1.378  -8.254  1.00 98.32           H  
ATOM     93  CD  ARG A   6      -6.410   3.038  -9.325  1.00 98.32           C  
ATOM     94  HD2 ARG A   6      -5.817   2.913 -10.230  1.00 98.32           H  
ATOM     95  HD3 ARG A   6      -6.571   4.101  -9.144  1.00 98.32           H  
ATOM     96  NE  ARG A   6      -7.693   2.351  -9.487  1.00 98.32           N  
ATOM     97  HE  ARG A   6      -7.803   1.479  -8.989  1.00 98.32           H  
ATOM     98  NH1 ARG A   6      -8.917   3.961 -10.563  1.00 98.32           N  
ATOM     99 HH11 ARG A   6      -9.827   4.335 -10.792  1.00 98.32           H  
ATOM    100 HH12 ARG A   6      -8.133   4.591 -10.481  1.00 98.32           H  
ATOM    101  NH2 ARG A   6      -9.895   2.076  -9.840  1.00 98.32           N  
ATOM    102 HH21 ARG A   6     -10.814   2.468  -9.985  1.00 98.32           H  
ATOM    103 HH22 ARG A   6      -9.815   1.340  -9.153  1.00 98.32           H  
ATOM    104  CZ  ARG A   6      -8.827   2.801  -9.975  1.00 98.32           C  
ATOM    105  N   VAL A   7      -1.021   2.642  -7.082  1.00 97.20           N  
ATOM    106  H   VAL A   7      -1.102   1.656  -7.283  1.00 97.20           H  
ATOM    107  CA  VAL A   7       0.307   3.245  -7.170  1.00 97.20           C  
ATOM    108  HA  VAL A   7       0.267   4.268  -6.794  1.00 97.20           H  
ATOM    109  C   VAL A   7       0.717   3.301  -8.634  1.00 97.20           C  
ATOM    110  CB  VAL A   7       1.323   2.492  -6.299  1.00 97.20           C  
ATOM    111  HB  VAL A   7       1.523   1.521  -6.751  1.00 97.20           H  
ATOM    112  O   VAL A   7       0.424   2.384  -9.394  1.00 97.20           O  
ATOM    113  CG1 VAL A   7       2.643   3.259  -6.201  1.00 97.20           C  
ATOM    114 HG11 VAL A   7       3.132   3.301  -7.175  1.00 97.20           H  
ATOM    115 HG12 VAL A   7       3.317   2.755  -5.508  1.00 97.20           H  
ATOM    116 HG13 VAL A   7       2.463   4.273  -5.845  1.00 97.20           H  
ATOM    117  CG2 VAL A   7       0.801   2.262  -4.872  1.00 97.20           C  
ATOM    118 HG21 VAL A   7       1.564   1.749  -4.286  1.00 97.20           H  
ATOM    119 HG22 VAL A   7      -0.083   1.624  -4.888  1.00 97.20           H  
ATOM    120 HG23 VAL A   7       0.555   3.214  -4.403  1.00 97.20           H  
ATOM    121  N   GLU A   8       1.377   4.377  -9.035  1.00 94.42           N  
ATOM    122  H   GLU A   8       1.485   5.141  -8.383  1.00 94.42           H  
ATOM    123  CA  GLU A   8       2.026   4.517 -10.333  1.00 94.42           C  
ATOM    124  HA  GLU A   8       2.083   3.541 -10.814  1.00 94.42           H  
ATOM    125  C   GLU A   8       3.451   5.026 -10.116  1.00 94.42           C  
ATOM    126  CB  GLU A   8       1.193   5.435 -11.242  1.00 94.42           C  
ATOM    127  HB2 GLU A   8       0.198   5.002 -11.338  1.00 94.42           H  
ATOM    128  HB3 GLU A   8       1.101   6.417 -10.778  1.00 94.42           H  
ATOM    129  O   GLU A   8       3.654   6.110  -9.563  1.00 94.42           O  
ATOM    130  CG  GLU A   8       1.796   5.595 -12.649  1.00 94.42           C  
ATOM    131  HG2 GLU A   8       1.998   4.603 -13.053  1.00 94.42           H  
ATOM    132  HG3 GLU A   8       2.744   6.127 -12.574  1.00 94.42           H  
ATOM    133  CD  GLU A   8       0.872   6.350 -13.625  1.00 94.42           C  
ATOM    134  OE1 GLU A   8       1.094   6.220 -14.855  1.00 94.42           O  
ATOM    135  OE2 GLU A   8      -0.103   6.995 -13.182  1.00 94.42           O  
ATOM    136  N   PHE A   9       4.427   4.229 -10.544  1.00 88.84           N  
ATOM    137  H   PHE A   9       4.181   3.338 -10.949  1.00 88.84           H  
ATOM    138  CA  PHE A   9       5.834   4.605 -10.571  1.00 88.84           C  
ATOM    139  HA  PHE A   9       6.007   5.404  -9.850  1.00 88.84           H  
ATOM    140  C   PHE A   9       6.185   5.130 -11.961  1.00 88.84           C  
ATOM    141  CB  PHE A   9       6.722   3.424 -10.163  1.00 88.84           C  
ATOM    142  HB2 PHE A   9       7.761   3.752 -10.168  1.00 88.84           H  
ATOM    143  HB3 PHE A   9       6.630   2.635 -10.910  1.00 88.84           H  
ATOM    144  O   PHE A   9       5.984   4.455 -12.974  1.00 88.84           O  
ATOM    145  CG  PHE A   9       6.400   2.852  -8.795  1.00 88.84           C  
ATOM    146  CD1 PHE A   9       6.932   3.427  -7.627  1.00 88.84           C  
ATOM    147  HD1 PHE A   9       7.584   4.285  -7.693  1.00 88.84           H  
ATOM    148  CD2 PHE A   9       5.554   1.735  -8.685  1.00 88.84           C  
ATOM    149  HD2 PHE A   9       5.128   1.285  -9.570  1.00 88.84           H  
ATOM    150  CE1 PHE A   9       6.617   2.870  -6.374  1.00 88.84           C  
ATOM    151  HE1 PHE A   9       7.015   3.295  -5.464  1.00 88.84           H  
ATOM    152  CE2 PHE A   9       5.249   1.177  -7.438  1.00 88.84           C  
ATOM    153  HE2 PHE A   9       4.617   0.303  -7.381  1.00 88.84           H  
ATOM    154  CZ  PHE A   9       5.781   1.749  -6.278  1.00 88.84           C  
ATOM    155  HZ  PHE A   9       5.549   1.325  -5.312  1.00 88.84           H  
ATOM    156  N   GLU A  10       6.709   6.346 -11.993  1.00 81.10           N  
ATOM    157  H   GLU A  10       6.848   6.833 -11.119  1.00 81.10           H  
ATOM    158  CA  GLU A  10       7.232   6.996 -13.183  1.00 81.10           C  
ATOM    159  HA  GLU A  10       7.077   6.363 -14.057  1.00 81.10           H  
ATOM    160  C   GLU A  10       8.741   7.165 -12.980  1.00 81.10           C  
ATOM    161  CB  GLU A  10       6.459   8.310 -13.415  1.00 81.10           C  
ATOM    162  HB2 GLU A  10       6.612   8.971 -12.562  1.00 81.10           H  
ATOM    163  HB3 GLU A  10       5.397   8.072 -13.472  1.00 81.10           H  
ATOM    164  O   GLU A  10       9.191   7.994 -12.186  1.00 81.10           O  
ATOM    165  CG  GLU A  10       6.853   9.048 -14.705  1.00 81.10           C  
ATOM    166  HG2 GLU A  10       6.773   8.346 -15.535  1.00 81.10           H  
ATOM    167  HG3 GLU A  10       7.895   9.358 -14.625  1.00 81.10           H  
ATOM    168  CD  GLU A  10       5.986  10.292 -15.018  1.00 81.10           C  
ATOM    169  OE1 GLU A  10       6.072  10.769 -16.175  1.00 81.10           O  
ATOM    170  OE2 GLU A  10       5.209  10.789 -14.151  1.00 81.10           O  
ATOM    171  N   GLU A  11       9.523   6.335 -13.668  1.00 69.00           N  
ATOM    172  H   GLU A  11       9.099   5.653 -14.281  1.00 69.00           H  
ATOM    173  CA  GLU A  11      10.949   6.595 -13.858  1.00 69.00           C  
ATOM    174  HA  GLU A  11      11.388   6.910 -12.911  1.00 69.00           H  
ATOM    175  C   GLU A  11      11.098   7.745 -14.857  1.00 69.00           C  
ATOM    176  CB  GLU A  11      11.684   5.330 -14.335  1.00 69.00           C  
ATOM    177  HB2 GLU A  11      11.226   4.982 -15.261  1.00 69.00           H  
ATOM    178  HB3 GLU A  11      12.724   5.587 -14.532  1.00 69.00           H  
ATOM    179  O   GLU A  11      10.269   7.897 -15.764  1.00 69.00           O  
ATOM    180  CG  GLU A  11      11.640   4.209 -13.281  1.00 69.00           C  
ATOM    181  HG2 GLU A  11      12.050   4.600 -12.350  1.00 69.00           H  
ATOM    182  HG3 GLU A  11      10.602   3.931 -13.099  1.00 69.00           H  
ATOM    183  CD  GLU A  11      12.418   2.945 -13.685  1.00 69.00           C  
ATOM    184  OE1 GLU A  11      12.701   2.136 -12.774  1.00 69.00           O  
ATOM    185  OE2 GLU A  11      12.716   2.769 -14.888  1.00 69.00           O  
ATOM    186  N   GLY A  12      12.134   8.572 -14.691  1.00 58.83           N  
ATOM    187  H   GLY A  12      12.791   8.429 -13.937  1.00 58.83           H  
ATOM    188  CA  GLY A  12      12.426   9.612 -15.667  1.00 58.83           C  
ATOM    189  HA2 GLY A  12      11.622  10.348 -15.647  1.00 58.83           H  
ATOM    190  HA3 GLY A  12      13.360  10.115 -15.418  1.00 58.83           H  
ATOM    191  C   GLY A  12      12.534   9.008 -17.067  1.00 58.83           C  
ATOM    192  O   GLY A  12      13.124   7.947 -17.270  1.00 58.83           O  
ATOM    193  N   LYS A  13      11.898   9.661 -18.035  1.00 55.40           N  
ATOM    194  H   LYS A  13      11.454  10.540 -17.807  1.00 55.40           H  
ATOM    195  CA  LYS A  13      11.997   9.267 -19.437  1.00 55.40           C  
ATOM    196  HA  LYS A  13      11.976   8.179 -19.499  1.00 55.40           H  
ATOM    197  C   LYS A  13      13.341   9.718 -19.998  1.00 55.40           C  
ATOM    198  CB  LYS A  13      10.820   9.838 -20.239  1.00 55.40           C  
ATOM    199  HB2 LYS A  13      10.964   9.606 -21.294  1.00 55.40           H  
ATOM    200  HB3 LYS A  13      10.798  10.922 -20.127  1.00 55.40           H  
ATOM    201  O   LYS A  13      13.921  10.691 -19.514  1.00 55.40           O  
ATOM    202  CG  LYS A  13       9.492   9.228 -19.773  1.00 55.40           C  
ATOM    203  HG2 LYS A  13       9.338   9.447 -18.716  1.00 55.40           H  
ATOM    204  HG3 LYS A  13       9.525   8.147 -19.906  1.00 55.40           H  
ATOM    205  CD  LYS A  13       8.322   9.803 -20.569  1.00 55.40           C  
ATOM    206  HD2 LYS A  13       8.322  10.887 -20.463  1.00 55.40           H  
ATOM    207  HD3 LYS A  13       8.433   9.540 -21.621  1.00 55.40           H  
ATOM    208  CE  LYS A  13       7.025   9.221 -20.006  1.00 55.40           C  
ATOM    209  HE2 LYS A  13       7.014   9.391 -18.929  1.00 55.40           H  
ATOM    210  HE3 LYS A  13       7.021   8.145 -20.174  1.00 55.40           H  
ATOM    211  NZ  LYS A  13       5.847   9.863 -20.628  1.00 55.40           N  
ATOM    212  HZ1 LYS A  13       5.001   9.483 -20.227  1.00 55.40           H  
ATOM    213  HZ2 LYS A  13       5.860   9.719 -21.628  1.00 55.40           H  
ATOM    214  HZ3 LYS A  13       5.877  10.853 -20.433  1.00 55.40           H  
ATOM    215  N   ASP A  14      13.764   9.027 -21.050  1.00 50.85           N  
ATOM    216  H   ASP A  14      13.232   8.213 -21.324  1.00 50.85           H  
ATOM    217  CA  ASP A  14      14.578   9.620 -22.108  1.00 50.85           C  
ATOM    218  HA  ASP A  14      15.623   9.689 -21.806  1.00 50.85           H  
ATOM    219  C   ASP A  14      14.046  11.040 -22.409  1.00 50.85           C  
ATOM    220  CB  ASP A  14      14.467   8.671 -23.314  1.00 50.85           C  
ATOM    221  HB2 ASP A  14      14.936   7.718 -23.068  1.00 50.85           H  
ATOM    222  HB3 ASP A  14      13.412   8.477 -23.509  1.00 50.85           H  
ATOM    223  O   ASP A  14      12.843  11.218 -22.651  1.00 50.85           O  
ATOM    224  CG  ASP A  14      15.088   9.208 -24.595  1.00 50.85           C  
ATOM    225  OD1 ASP A  14      15.652  10.315 -24.510  1.00 50.85           O  
ATOM    226  OD2 ASP A  14      14.830   8.551 -25.629  1.00 50.85           O  
ATOM    227  N   LYS A  15      14.910  12.052 -22.263  1.00 54.74           N  
ATOM    228  H   LYS A  15      15.893  11.823 -22.281  1.00 54.74           H  
ATOM    229  CA  LYS A  15      14.515  13.462 -22.376  1.00 54.74           C  
ATOM    230  HA  LYS A  15      13.493  13.574 -22.016  1.00 54.74           H  
ATOM    231  C   LYS A  15      14.490  13.931 -23.825  1.00 54.74           C  
ATOM    232  CB  LYS A  15      15.445  14.359 -21.544  1.00 54.74           C  
ATOM    233  HB2 LYS A  15      15.292  15.394 -21.847  1.00 54.74           H  
ATOM    234  HB3 LYS A  15      16.481  14.095 -21.756  1.00 54.74           H  
ATOM    235  O   LYS A  15      13.776  14.899 -24.098  1.00 54.74           O  
ATOM    236  CG  LYS A  15      15.178  14.257 -20.035  1.00 54.74           C  
ATOM    237  HG2 LYS A  15      15.370  13.237 -19.704  1.00 54.74           H  
ATOM    238  HG3 LYS A  15      14.137  14.507 -19.833  1.00 54.74           H  
ATOM    239  CD  LYS A  15      16.093  15.222 -19.269  1.00 54.74           C  
ATOM    240  HD2 LYS A  15      17.128  14.972 -19.504  1.00 54.74           H  
ATOM    241  HD3 LYS A  15      15.896  16.248 -19.582  1.00 54.74           H  
ATOM    242  CE  LYS A  15      15.871  15.081 -17.760  1.00 54.74           C  
ATOM    243  HE2 LYS A  15      14.888  15.470 -17.496  1.00 54.74           H  
ATOM    244  HE3 LYS A  15      15.886  14.019 -17.516  1.00 54.74           H  
ATOM    245  NZ  LYS A  15      16.934  15.768 -16.991  1.00 54.74           N  
ATOM    246  HZ1 LYS A  15      17.844  15.423 -17.263  1.00 54.74           H  
ATOM    247  HZ2 LYS A  15      16.950  16.760 -17.180  1.00 54.74           H  
ATOM    248  HZ3 LYS A  15      16.812  15.607 -16.002  1.00 54.74           H  
ATOM    249  N   ASP A  16      15.237  13.294 -24.724  1.00 58.75           N  
ATOM    250  H   ASP A  16      15.743  12.458 -24.468  1.00 58.75           H  
ATOM    251  CA  ASP A  16      15.289  13.685 -26.133  1.00 58.75           C  
ATOM    252  HA  ASP A  16      14.876  14.691 -26.215  1.00 58.75           H  
ATOM    253  C   ASP A  16      14.380  12.829 -27.032  1.00 58.75           C  
ATOM    254  CB  ASP A  16      16.746  13.829 -26.595  1.00 58.75           C  
ATOM    255  HB2 ASP A  16      17.281  14.439 -25.867  1.00 58.75           H  
ATOM    256  HB3 ASP A  16      16.742  14.383 -27.534  1.00 58.75           H  
ATOM    257  O   ASP A  16      13.981  13.279 -28.111  1.00 58.75           O  
ATOM    258  CG  ASP A  16      17.520  12.532 -26.827  1.00 58.75           C  
ATOM    259  OD1 ASP A  16      16.851  11.496 -27.011  1.00 58.75           O  
ATOM    260  OD2 ASP A  16      18.758  12.671 -26.962  1.00 58.75           O  
ATOM    261  N   GLY A  17      13.918  11.682 -26.525  1.00 54.90           N  
ATOM    262  H   GLY A  17      14.485  11.268 -25.799  1.00 54.90           H  
ATOM    263  CA  GLY A  17      12.898  10.857 -27.163  1.00 54.90           C  
ATOM    264  HA2 GLY A  17      12.563  10.114 -26.439  1.00 54.90           H  
ATOM    265  HA3 GLY A  17      12.057  11.483 -27.461  1.00 54.90           H  
ATOM    266  C   GLY A  17      13.406  10.106 -28.391  1.00 54.90           C  
ATOM    267  O   GLY A  17      12.586   9.681 -29.214  1.00 54.90           O  
ATOM    268  N   ASP A  18      14.722   9.953 -28.536  1.00 61.35           N  
ATOM    269  H   ASP A  18      15.344  10.312 -27.826  1.00 61.35           H  
ATOM    270  CA  ASP A  18      15.339   9.209 -29.629  1.00 61.35           C  
ATOM    271  HA  ASP A  18      14.744   9.403 -30.521  1.00 61.35           H  
ATOM    272  C   ASP A  18      15.297   7.678 -29.424  1.00 61.35           C  
ATOM    273  CB  ASP A  18      16.738   9.787 -29.917  1.00 61.35           C  
ATOM    274  HB2 ASP A  18      16.701  10.874 -29.857  1.00 61.35           H  
ATOM    275  HB3 ASP A  18      16.983   9.535 -30.949  1.00 61.35           H  
ATOM    276  O   ASP A  18      15.566   6.908 -30.352  1.00 61.35           O  
ATOM    277  CG  ASP A  18      17.878   9.266 -29.032  1.00 61.35           C  
ATOM    278  OD1 ASP A  18      17.593   8.510 -28.081  1.00 61.35           O  
ATOM    279  OD2 ASP A  18      19.041   9.436 -29.474  1.00 61.35           O  
ATOM    280  N   GLY A  19      14.867   7.226 -28.240  1.00 49.58           N  
ATOM    281  H   GLY A  19      14.831   7.905 -27.493  1.00 49.58           H  
ATOM    282  CA  GLY A  19      14.742   5.815 -27.886  1.00 49.58           C  
ATOM    283  HA2 GLY A  19      13.962   5.722 -27.130  1.00 49.58           H  
ATOM    284  HA3 GLY A  19      14.457   5.242 -28.768  1.00 49.58           H  
ATOM    285  C   GLY A  19      16.024   5.208 -27.313  1.00 49.58           C  
ATOM    286  O   GLY A  19      16.045   4.005 -27.024  1.00 49.58           O  
ATOM    287  N   TYR A  20      17.067   6.010 -27.109  1.00 45.26           N  
ATOM    288  H   TYR A  20      16.991   6.980 -27.381  1.00 45.26           H  
ATOM    289  CA  TYR A  20      18.336   5.637 -26.508  1.00 45.26           C  
ATOM    290  HA  TYR A  20      18.310   4.583 -26.228  1.00 45.26           H  
ATOM    291  C   TYR A  20      18.594   6.458 -25.245  1.00 45.26           C  
ATOM    292  CB  TYR A  20      19.482   5.825 -27.512  1.00 45.26           C  
ATOM    293  HB2 TYR A  20      19.505   6.859 -27.855  1.00 45.26           H  
ATOM    294  HB3 TYR A  20      20.425   5.647 -26.995  1.00 45.26           H  
ATOM    295  O   TYR A  20      19.125   7.555 -25.280  1.00 45.26           O  
ATOM    296  CG  TYR A  20      19.423   4.905 -28.711  1.00 45.26           C  
ATOM    297  CD1 TYR A  20      19.922   3.593 -28.607  1.00 45.26           C  
ATOM    298  HD1 TYR A  20      20.330   3.256 -27.666  1.00 45.26           H  
ATOM    299  CD2 TYR A  20      18.873   5.362 -29.921  1.00 45.26           C  
ATOM    300  HD2 TYR A  20      18.478   6.366 -29.976  1.00 45.26           H  
ATOM    301  CE1 TYR A  20      19.878   2.733 -29.720  1.00 45.26           C  
ATOM    302  HE1 TYR A  20      20.256   1.725 -29.636  1.00 45.26           H  
ATOM    303  CE2 TYR A  20      18.828   4.507 -31.039  1.00 45.26           C  
ATOM    304  HE2 TYR A  20      18.393   4.856 -31.964  1.00 45.26           H  
ATOM    305  OH  TYR A  20      19.295   2.356 -32.010  1.00 45.26           O  
ATOM    306  HH  TYR A  20      19.634   1.491 -31.771  1.00 45.26           H  
ATOM    307  CZ  TYR A  20      19.331   3.194 -30.938  1.00 45.26           C  
ATOM    308  N   ILE A  21      18.376   5.850 -24.077  1.00 54.04           N  
ATOM    309  H   ILE A  21      17.895   4.962 -24.068  1.00 54.04           H  
ATOM    310  CA  ILE A  21      18.902   6.429 -22.837  1.00 54.04           C  
ATOM    311  HA  ILE A  21      18.659   7.491 -22.842  1.00 54.04           H  
ATOM    312  C   ILE A  21      20.433   6.339 -22.823  1.00 54.04           C  
ATOM    313  CB  ILE A  21      18.256   5.823 -21.573  1.00 54.04           C  
ATOM    314  HB  ILE A  21      18.818   6.191 -20.715  1.00 54.04           H  
ATOM    315  O   ILE A  21      21.020   5.259 -22.674  1.00 54.04           O  
ATOM    316  CG1 ILE A  21      18.266   4.274 -21.541  1.00 54.04           C  
ATOM    317 HG12 ILE A  21      17.583   3.886 -22.296  1.00 54.04           H  
ATOM    318 HG13 ILE A  21      19.263   3.898 -21.771  1.00 54.04           H  
ATOM    319  CG2 ILE A  21      16.819   6.354 -21.449  1.00 54.04           C  
ATOM    320 HG21 ILE A  21      16.201   5.957 -22.255  1.00 54.04           H  
ATOM    321 HG22 ILE A  21      16.825   7.441 -21.520  1.00 54.04           H  
ATOM    322 HG23 ILE A  21      16.383   6.084 -20.487  1.00 54.04           H  
ATOM    323  CD1 ILE A  21      17.877   3.690 -20.179  1.00 54.04           C  
ATOM    324 HD11 ILE A  21      18.514   4.109 -19.400  1.00 54.04           H  
ATOM    325 HD12 ILE A  21      16.833   3.910 -19.953  1.00 54.04           H  
ATOM    326 HD13 ILE A  21      18.006   2.608 -20.202  1.00 54.04           H  
ATOM    327  N   SER A  22      21.110   7.479 -22.927  1.00 53.91           N  
ATOM    328  H   SER A  22      20.608   8.323 -23.163  1.00 53.91           H  
ATOM    329  CA  SER A  22      22.539   7.541 -22.633  1.00 53.91           C  
ATOM    330  HA  SER A  22      23.040   6.793 -23.248  1.00 53.91           H  
ATOM    331  C   SER A  22      22.798   7.204 -21.153  1.00 53.91           C  
ATOM    332  CB  SER A  22      23.094   8.911 -23.027  1.00 53.91           C  
ATOM    333  HB2 SER A  22      22.827   9.132 -24.061  1.00 53.91           H  
ATOM    334  HB3 SER A  22      24.180   8.902 -22.936  1.00 53.91           H  
ATOM    335  O   SER A  22      21.920   7.317 -20.294  1.00 53.91           O  
ATOM    336  OG  SER A  22      22.566   9.906 -22.183  1.00 53.91           O  
ATOM    337  HG  SER A  22      21.708  10.131 -22.552  1.00 53.91           H  
ATOM    338  N   ALA A  23      24.017   6.787 -20.792  1.00 56.47           N  
ATOM    339  H   ALA A  23      24.720   6.661 -21.506  1.00 56.47           H  
ATOM    340  CA  ALA A  23      24.347   6.508 -19.386  1.00 56.47           C  
ATOM    341  HA  ALA A  23      23.671   5.734 -19.023  1.00 56.47           H  
ATOM    342  C   ALA A  23      24.153   7.743 -18.477  1.00 56.47           C  
ATOM    343  CB  ALA A  23      25.783   5.977 -19.311  1.00 56.47           C  
ATOM    344  HB1 ALA A  23      25.877   5.076 -19.918  1.00 56.47           H  
ATOM    345  HB2 ALA A  23      26.026   5.736 -18.276  1.00 56.47           H  
ATOM    346  HB3 ALA A  23      26.481   6.732 -19.672  1.00 56.47           H  
ATOM    347  O   ALA A  23      23.765   7.598 -17.318  1.00 56.47           O  
ATOM    348  N   ALA A  24      24.384   8.944 -19.018  1.00 55.37           N  
ATOM    349  H   ALA A  24      24.606   8.989 -20.002  1.00 55.37           H  
ATOM    350  CA  ALA A  24      24.162  10.213 -18.331  1.00 55.37           C  
ATOM    351  HA  ALA A  24      24.612  10.166 -17.339  1.00 55.37           H  
ATOM    352  C   ALA A  24      22.666  10.515 -18.144  1.00 55.37           C  
ATOM    353  CB  ALA A  24      24.859  11.316 -19.134  1.00 55.37           C  
ATOM    354  HB1 ALA A  24      25.926  11.105 -19.214  1.00 55.37           H  
ATOM    355  HB2 ALA A  24      24.426  11.386 -20.131  1.00 55.37           H  
ATOM    356  HB3 ALA A  24      24.724  12.272 -18.628  1.00 55.37           H  
ATOM    357  O   ALA A  24      22.259  10.956 -17.072  1.00 55.37           O  
ATOM    358  N   GLU A  25      21.826  10.207 -19.130  1.00 54.91           N  
ATOM    359  H   GLU A  25      22.177   9.916 -20.032  1.00 54.91           H  
ATOM    360  CA  GLU A  25      20.374  10.328 -18.979  1.00 54.91           C  
ATOM    361  HA  GLU A  25      20.128  11.296 -18.542  1.00 54.91           H  
ATOM    362  C   GLU A  25      19.793   9.256 -18.082  1.00 54.91           C  
ATOM    363  CB  GLU A  25      19.684  10.228 -20.322  1.00 54.91           C  
ATOM    364  HB2 GLU A  25      20.076   9.356 -20.846  1.00 54.91           H  
ATOM    365  HB3 GLU A  25      18.612  10.093 -20.179  1.00 54.91           H  
ATOM    366  O   GLU A  25      18.864   9.540 -17.347  1.00 54.91           O  
ATOM    367  CG  GLU A  25      19.909  11.522 -21.096  1.00 54.91           C  
ATOM    368  HG2 GLU A  25      19.335  12.321 -20.628  1.00 54.91           H  
ATOM    369  HG3 GLU A  25      20.962  11.804 -21.079  1.00 54.91           H  
ATOM    370  CD  GLU A  25      19.476  11.294 -22.526  1.00 54.91           C  
ATOM    371  OE1 GLU A  25      18.584  12.057 -22.946  1.00 54.91           O  
ATOM    372  OE2 GLU A  25      20.081  10.345 -23.089  1.00 54.91           O  
ATOM    373  N   LYS A  26      20.355   8.046 -18.044  1.00 59.26           N  
ATOM    374  H   LYS A  26      21.053   7.831 -18.743  1.00 59.26           H  
ATOM    375  CA  LYS A  26      19.966   7.043 -17.047  1.00 59.26           C  
ATOM    376  HA  LYS A  26      18.887   6.903 -17.124  1.00 59.26           H  
ATOM    377  C   LYS A  26      20.249   7.533 -15.623  1.00 59.26           C  
ATOM    378  CB  LYS A  26      20.671   5.723 -17.370  1.00 59.26           C  
ATOM    379  HB2 LYS A  26      21.737   5.813 -17.160  1.00 59.26           H  
ATOM    380  HB3 LYS A  26      20.543   5.513 -18.432  1.00 59.26           H  
ATOM    381  O   LYS A  26      19.496   7.222 -14.706  1.00 59.26           O  
ATOM    382  CG  LYS A  26      20.075   4.564 -16.562  1.00 59.26           C  
ATOM    383  HG2 LYS A  26      18.999   4.527 -16.733  1.00 59.26           H  
ATOM    384  HG3 LYS A  26      20.262   4.717 -15.500  1.00 59.26           H  
ATOM    385  CD  LYS A  26      20.700   3.236 -16.998  1.00 59.26           C  
ATOM    386  HD2 LYS A  26      21.768   3.249 -16.783  1.00 59.26           H  
ATOM    387  HD3 LYS A  26      20.552   3.116 -18.072  1.00 59.26           H  
ATOM    388  CE  LYS A  26      20.018   2.084 -16.255  1.00 59.26           C  
ATOM    389  HE2 LYS A  26      18.943   2.169 -16.413  1.00 59.26           H  
ATOM    390  HE3 LYS A  26      20.206   2.190 -15.187  1.00 59.26           H  
ATOM    391  NZ  LYS A  26      20.495   0.770 -16.748  1.00 59.26           N  
ATOM    392  HZ1 LYS A  26      20.009   0.020 -16.277  1.00 59.26           H  
ATOM    393  HZ2 LYS A  26      20.290   0.690 -17.733  1.00 59.26           H  
ATOM    394  HZ3 LYS A  26      21.491   0.669 -16.618  1.00 59.26           H  
ATOM    395  N   GLU A  27      21.321   8.298 -15.428  1.00 60.04           N  
ATOM    396  H   GLU A  27      21.912   8.489 -16.224  1.00 60.04           H  
ATOM    397  CA  GLU A  27      21.620   8.993 -14.170  1.00 60.04           C  
ATOM    398  HA  GLU A  27      21.519   8.305 -13.330  1.00 60.04           H  
ATOM    399  C   GLU A  27      20.650  10.154 -13.902  1.00 60.04           C  
ATOM    400  CB  GLU A  27      23.069   9.508 -14.200  1.00 60.04           C  
ATOM    401  HB2 GLU A  27      23.152  10.383 -13.556  1.00 60.04           H  
ATOM    402  HB3 GLU A  27      23.307   9.846 -15.208  1.00 60.04           H  
ATOM    403  O   GLU A  27      20.194  10.311 -12.774  1.00 60.04           O  
ATOM    404  CG  GLU A  27      24.123   8.457 -13.818  1.00 60.04           C  
ATOM    405  HG2 GLU A  27      23.738   7.459 -14.026  1.00 60.04           H  
ATOM    406  HG3 GLU A  27      24.996   8.605 -14.454  1.00 60.04           H  
ATOM    407  CD  GLU A  27      24.582   8.566 -12.357  1.00 60.04           C  
ATOM    408  OE1 GLU A  27      24.699   7.494 -11.719  1.00 60.04           O  
ATOM    409  OE2 GLU A  27      24.816   9.707 -11.892  1.00 60.04           O  
ATOM    410  N   GLU A  28      20.291  10.959 -14.905  1.00 59.19           N  
ATOM    411  H   GLU A  28      20.725  10.834 -15.809  1.00 59.19           H  
ATOM    412  CA  GLU A  28      19.325  12.054 -14.733  1.00 59.19           C  
ATOM    413  HA  GLU A  28      19.559  12.586 -13.810  1.00 59.19           H  
ATOM    414  C   GLU A  28      17.872  11.594 -14.589  1.00 59.19           C  
ATOM    415  CB  GLU A  28      19.397  13.052 -15.887  1.00 59.19           C  
ATOM    416  HB2 GLU A  28      18.533  13.708 -15.786  1.00 59.19           H  
ATOM    417  HB3 GLU A  28      19.318  12.529 -16.840  1.00 59.19           H  
ATOM    418  O   GLU A  28      17.132  12.162 -13.800  1.00 59.19           O  
ATOM    419  CG  GLU A  28      20.654  13.928 -15.864  1.00 59.19           C  
ATOM    420  HG2 GLU A  28      21.509  13.359 -16.230  1.00 59.19           H  
ATOM    421  HG3 GLU A  28      20.860  14.217 -14.833  1.00 59.19           H  
ATOM    422  CD  GLU A  28      20.462  15.194 -16.707  1.00 59.19           C  
ATOM    423  OE1 GLU A  28      21.124  16.197 -16.363  1.00 59.19           O  
ATOM    424  OE2 GLU A  28      19.552  15.213 -17.570  1.00 59.19           O  
ATOM    425  N   ALA A  29      17.454  10.548 -15.290  1.00 59.20           N  
ATOM    426  H   ALA A  29      18.083  10.159 -15.978  1.00 59.20           H  
ATOM    427  CA  ALA A  29      16.137   9.939 -15.177  1.00 59.20           C  
ATOM    428  HA  ALA A  29      15.379  10.691 -15.396  1.00 59.20           H  
ATOM    429  C   ALA A  29      15.892   9.394 -13.766  1.00 59.20           C  
ATOM    430  CB  ALA A  29      16.052   8.808 -16.204  1.00 59.20           C  
ATOM    431  HB1 ALA A  29      15.991   9.219 -17.212  1.00 59.20           H  
ATOM    432  HB2 ALA A  29      16.927   8.161 -16.129  1.00 59.20           H  
ATOM    433  HB3 ALA A  29      15.172   8.198 -16.001  1.00 59.20           H  
ATOM    434  O   ALA A  29      14.778   9.468 -13.244  1.00 59.20           O  
ATOM    435  N   LYS A  30      16.954   8.908 -13.111  1.00 60.91           N  
ATOM    436  H   LYS A  30      17.831   8.856 -13.610  1.00 60.91           H  
ATOM    437  CA  LYS A  30      16.922   8.580 -11.684  1.00 60.91           C  
ATOM    438  HA  LYS A  30      16.076   7.919 -11.493  1.00 60.91           H  
ATOM    439  C   LYS A  30      16.692   9.819 -10.811  1.00 60.91           C  
ATOM    440  CB  LYS A  30      18.219   7.872 -11.279  1.00 60.91           C  
ATOM    441  HB2 LYS A  30      18.275   7.838 -10.191  1.00 60.91           H  
ATOM    442  HB3 LYS A  30      19.070   8.453 -11.633  1.00 60.91           H  
ATOM    443  O   LYS A  30      16.079   9.683  -9.758  1.00 60.91           O  
ATOM    444  CG  LYS A  30      18.313   6.438 -11.813  1.00 60.91           C  
ATOM    445  HG2 LYS A  30      17.576   5.815 -11.307  1.00 60.91           H  
ATOM    446  HG3 LYS A  30      18.109   6.406 -12.883  1.00 60.91           H  
ATOM    447  CD  LYS A  30      19.713   5.903 -11.515  1.00 60.91           C  
ATOM    448  HD2 LYS A  30      19.872   5.943 -10.437  1.00 60.91           H  
ATOM    449  HD3 LYS A  30      20.452   6.539 -12.003  1.00 60.91           H  
ATOM    450  CE  LYS A  30      19.880   4.468 -12.005  1.00 60.91           C  
ATOM    451  HE2 LYS A  30      19.869   4.475 -13.095  1.00 60.91           H  
ATOM    452  HE3 LYS A  30      19.032   3.881 -11.651  1.00 60.91           H  
ATOM    453  NZ  LYS A  30      21.149   3.917 -11.474  1.00 60.91           N  
ATOM    454  HZ1 LYS A  30      21.300   2.965 -11.776  1.00 60.91           H  
ATOM    455  HZ2 LYS A  30      21.924   4.501 -11.753  1.00 60.91           H  
ATOM    456  HZ3 LYS A  30      21.116   3.930 -10.465  1.00 60.91           H  
ATOM    457  N   LYS A  31      17.122  11.014 -11.243  1.00 66.39           N  
ATOM    458  H   LYS A  31      17.526  11.069 -12.167  1.00 66.39           H  
ATOM    459  CA  LYS A  31      16.974  12.267 -10.479  1.00 66.39           C  
ATOM    460  HA  LYS A  31      17.239  12.037  -9.447  1.00 66.39           H  
ATOM    461  C   LYS A  31      15.547  12.820 -10.444  1.00 66.39           C  
ATOM    462  CB  LYS A  31      17.945  13.366 -10.937  1.00 66.39           C  
ATOM    463  HB2 LYS A  31      17.736  14.272 -10.370  1.00 66.39           H  
ATOM    464  HB3 LYS A  31      17.780  13.603 -11.988  1.00 66.39           H  
ATOM    465  O   LYS A  31      15.271  13.645  -9.586  1.00 66.39           O  
ATOM    466  CG  LYS A  31      19.409  12.990 -10.694  1.00 66.39           C  
ATOM    467  HG2 LYS A  31      19.587  12.893  -9.623  1.00 66.39           H  
ATOM    468  HG3 LYS A  31      19.621  12.031 -11.167  1.00 66.39           H  
ATOM    469  CD  LYS A  31      20.340  14.057 -11.277  1.00 66.39           C  
ATOM    470  HD2 LYS A  31      20.223  14.988 -10.722  1.00 66.39           H  
ATOM    471  HD3 LYS A  31      20.070  14.230 -12.319  1.00 66.39           H  
ATOM    472  CE  LYS A  31      21.786  13.564 -11.198  1.00 66.39           C  
ATOM    473  HE2 LYS A  31      22.091  13.505 -10.154  1.00 66.39           H  
ATOM    474  HE3 LYS A  31      21.821  12.555 -11.608  1.00 66.39           H  
ATOM    475  NZ  LYS A  31      22.693  14.444 -11.972  1.00 66.39           N  
ATOM    476  HZ1 LYS A  31      22.391  14.474 -12.935  1.00 66.39           H  
ATOM    477  HZ2 LYS A  31      22.693  15.387 -11.610  1.00 66.39           H  
ATOM    478  HZ3 LYS A  31      23.629  14.065 -11.965  1.00 66.39           H  
ATOM    479  N   ASP A  32      14.649  12.361 -11.311  1.00 77.12           N  
ATOM    480  H   ASP A  32      14.961  11.708 -12.016  1.00 77.12           H  
ATOM    481  CA  ASP A  32      13.281  12.889 -11.413  1.00 77.12           C  
ATOM    482  HA  ASP A  32      13.112  13.601 -10.604  1.00 77.12           H  
ATOM    483  C   ASP A  32      12.211  11.802 -11.217  1.00 77.12           C  
ATOM    484  CB  ASP A  32      13.121  13.667 -12.731  1.00 77.12           C  
ATOM    485  HB2 ASP A  32      13.414  13.026 -13.562  1.00 77.12           H  
ATOM    486  HB3 ASP A  32      12.074  13.936 -12.869  1.00 77.12           H  
ATOM    487  O   ASP A  32      11.107  11.890 -11.762  1.00 77.12           O  
ATOM    488  CG  ASP A  32      13.923  14.974 -12.766  1.00 77.12           C  
ATOM    489  OD1 ASP A  32      13.819  15.744 -11.785  1.00 77.12           O  
ATOM    490  OD2 ASP A  32      14.563  15.243 -13.811  1.00 77.12           O  
ATOM    491  N   ALA A  33      12.522  10.760 -10.440  1.00 85.10           N  
ATOM    492  H   ALA A  33      13.407  10.759  -9.953  1.00 85.10           H  
ATOM    493  CA  ALA A  33      11.583   9.677 -10.190  1.00 85.10           C  
ATOM    494  HA  ALA A  33      11.248   9.297 -11.155  1.00 85.10           H  
ATOM    495  C   ALA A  33      10.356  10.190  -9.424  1.00 85.10           C  
ATOM    496  CB  ALA A  33      12.299   8.539  -9.455  1.00 85.10           C  
ATOM    497  HB1 ALA A  33      12.594   8.863  -8.458  1.00 85.10           H  
ATOM    498  HB2 ALA A  33      13.190   8.252 -10.014  1.00 85.10           H  
ATOM    499  HB3 ALA A  33      11.634   7.679  -9.377  1.00 85.10           H  
ATOM    500  O   ALA A  33      10.476  10.896  -8.413  1.00 85.10           O  
ATOM    501  N   LYS A  34       9.163   9.781  -9.865  1.00 92.00           N  
ATOM    502  H   LYS A  34       9.140   9.193 -10.686  1.00 92.00           H  
ATOM    503  CA  LYS A  34       7.895  10.101  -9.200  1.00 92.00           C  
ATOM    504  HA  LYS A  34       8.111  10.624  -8.268  1.00 92.00           H  
ATOM    505  C   LYS A  34       7.130   8.842  -8.832  1.00 92.00           C  
ATOM    506  CB  LYS A  34       7.042  11.032 -10.070  1.00 92.00           C  
ATOM    507  HB2 LYS A  34       6.908  10.580 -11.053  1.00 92.00           H  
ATOM    508  HB3 LYS A  34       6.063  11.156  -9.607  1.00 92.00           H  
ATOM    509  O   LYS A  34       7.080   7.879  -9.592  1.00 92.00           O  
ATOM    510  CG  LYS A  34       7.691  12.410 -10.225  1.00 92.00           C  
ATOM    511  HG2 LYS A  34       7.766  12.889  -9.249  1.00 92.00           H  
ATOM    512  HG3 LYS A  34       8.692  12.298 -10.642  1.00 92.00           H  
ATOM    513  CD  LYS A  34       6.865  13.285 -11.168  1.00 92.00           C  
ATOM    514  HD2 LYS A  34       5.887  13.480 -10.728  1.00 92.00           H  
ATOM    515  HD3 LYS A  34       6.745  12.762 -12.116  1.00 92.00           H  
ATOM    516  CE  LYS A  34       7.624  14.593 -11.392  1.00 92.00           C  
ATOM    517  HE2 LYS A  34       7.682  15.136 -10.449  1.00 92.00           H  
ATOM    518  HE3 LYS A  34       8.642  14.341 -11.691  1.00 92.00           H  
ATOM    519  NZ  LYS A  34       6.979  15.410 -12.443  1.00 92.00           N  
ATOM    520  HZ1 LYS A  34       7.529  16.239 -12.619  1.00 92.00           H  
ATOM    521  HZ2 LYS A  34       6.948  14.872 -13.297  1.00 92.00           H  
ATOM    522  HZ3 LYS A  34       6.039  15.665 -12.175  1.00 92.00           H  
ATOM    523  N   MET A  35       6.467   8.891  -7.684  1.00 94.11           N  
ATOM    524  H   MET A  35       6.579   9.716  -7.113  1.00 94.11           H  
ATOM    525  CA  MET A  35       5.458   7.911  -7.300  1.00 94.11           C  
ATOM    526  HA  MET A  35       5.304   7.209  -8.119  1.00 94.11           H  
ATOM    527  C   MET A  35       4.144   8.637  -7.037  1.00 94.11           C  
ATOM    528  CB  MET A  35       5.931   7.103  -6.088  1.00 94.11           C  
ATOM    529  HB2 MET A  35       6.011   7.763  -5.224  1.00 94.11           H  
ATOM    530  HB3 MET A  35       6.913   6.676  -6.293  1.00 94.11           H  
ATOM    531  O   MET A  35       4.076   9.512  -6.170  1.00 94.11           O  
ATOM    532  CG  MET A  35       4.952   5.961  -5.793  1.00 94.11           C  
ATOM    533  HG2 MET A  35       4.999   5.248  -6.616  1.00 94.11           H  
ATOM    534  HG3 MET A  35       3.935   6.351  -5.755  1.00 94.11           H  
ATOM    535  SD  MET A  35       5.256   5.073  -4.247  1.00 94.11           S  
ATOM    536  CE  MET A  35       4.829   6.396  -3.112  1.00 94.11           C  
ATOM    537  HE1 MET A  35       4.546   5.961  -2.154  1.00 94.11           H  
ATOM    538  HE2 MET A  35       3.983   6.961  -3.503  1.00 94.11           H  
ATOM    539  HE3 MET A  35       5.682   7.068  -3.015  1.00 94.11           H  
ATOM    540  N   ARG A  36       3.095   8.270  -7.773  1.00 96.68           N  
ATOM    541  H   ARG A  36       3.230   7.533  -8.451  1.00 96.68           H  
ATOM    542  CA  ARG A  36       1.734   8.771  -7.562  1.00 96.68           C  
ATOM    543  HA  ARG A  36       1.763   9.640  -6.904  1.00 96.68           H  
ATOM    544  C   ARG A  36       0.912   7.701  -6.869  1.00 96.68           C  
ATOM    545  CB  ARG A  36       1.085   9.213  -8.880  1.00 96.68           C  
ATOM    546  HB2 ARG A  36       0.107   9.642  -8.663  1.00 96.68           H  
ATOM    547  HB3 ARG A  36       0.948   8.348  -9.528  1.00 96.68           H  
ATOM    548  O   ARG A  36       0.884   6.556  -7.308  1.00 96.68           O  
ATOM    549  CG  ARG A  36       1.939  10.255  -9.611  1.00 96.68           C  
ATOM    550  HG2 ARG A  36       2.177  11.081  -8.941  1.00 96.68           H  
ATOM    551  HG3 ARG A  36       2.867   9.784  -9.937  1.00 96.68           H  
ATOM    552  CD  ARG A  36       1.200  10.795 -10.834  1.00 96.68           C  
ATOM    553  HD2 ARG A  36       0.451  11.514 -10.502  1.00 96.68           H  
ATOM    554  HD3 ARG A  36       0.699   9.968 -11.337  1.00 96.68           H  
ATOM    555  NE  ARG A  36       2.148  11.422 -11.773  1.00 96.68           N  
ATOM    556  HE  ARG A  36       3.127  11.214 -11.640  1.00 96.68           H  
ATOM    557  NH1 ARG A  36       0.596  12.251 -13.230  1.00 96.68           N  
ATOM    558 HH11 ARG A  36      -0.107  12.048 -12.533  1.00 96.68           H  
ATOM    559 HH12 ARG A  36       0.360  12.673 -14.116  1.00 96.68           H  
ATOM    560  NH2 ARG A  36       2.777  12.315 -13.760  1.00 96.68           N  
ATOM    561 HH21 ARG A  36       3.663  11.835 -13.697  1.00 96.68           H  
ATOM    562 HH22 ARG A  36       2.534  12.616 -14.693  1.00 96.68           H  
ATOM    563  CZ  ARG A  36       1.837  12.003 -12.911  1.00 96.68           C  
ATOM    564  N   VAL A  37       0.246   8.077  -5.789  1.00 98.23           N  
ATOM    565  H   VAL A  37       0.362   9.028  -5.470  1.00 98.23           H  
ATOM    566  CA  VAL A  37      -0.653   7.214  -5.026  1.00 98.23           C  
ATOM    567  HA  VAL A  37      -0.661   6.212  -5.455  1.00 98.23           H  
ATOM    568  C   VAL A  37      -2.046   7.804  -5.131  1.00 98.23           C  
ATOM    569  CB  VAL A  37      -0.217   7.090  -3.556  1.00 98.23           C  
ATOM    570  HB  VAL A  37      -0.302   8.060  -3.066  1.00 98.23           H  
ATOM    571  O   VAL A  37      -2.293   8.887  -4.608  1.00 98.23           O  
ATOM    572  CG1 VAL A  37      -1.109   6.086  -2.818  1.00 98.23           C  
ATOM    573 HG11 VAL A  37      -1.016   5.099  -3.271  1.00 98.23           H  
ATOM    574 HG12 VAL A  37      -2.151   6.403  -2.862  1.00 98.23           H  
ATOM    575 HG13 VAL A  37      -0.820   6.031  -1.768  1.00 98.23           H  
ATOM    576  CG2 VAL A  37       1.240   6.628  -3.441  1.00 98.23           C  
ATOM    577 HG21 VAL A  37       1.520   6.547  -2.390  1.00 98.23           H  
ATOM    578 HG22 VAL A  37       1.892   7.367  -3.907  1.00 98.23           H  
ATOM    579 HG23 VAL A  37       1.372   5.665  -3.934  1.00 98.23           H  
ATOM    580  N   ARG A  38      -2.954   7.104  -5.807  1.00 98.52           N  
ATOM    581  H   ARG A  38      -2.672   6.210  -6.181  1.00 98.52           H  
ATOM    582  CA  ARG A  38      -4.376   7.449  -5.841  1.00 98.52           C  
ATOM    583  HA  ARG A  38      -4.505   8.494  -5.560  1.00 98.52           H  
ATOM    584  C   ARG A  38      -5.116   6.613  -4.822  1.00 98.52           C  
ATOM    585  CB  ARG A  38      -4.978   7.269  -7.231  1.00 98.52           C  
ATOM    586  HB2 ARG A  38      -4.832   6.242  -7.567  1.00 98.52           H  
ATOM    587  HB3 ARG A  38      -6.048   7.472  -7.183  1.00 98.52           H  
ATOM    588  O   ARG A  38      -5.003   5.388  -4.819  1.00 98.52           O  
ATOM    589  CG  ARG A  38      -4.336   8.228  -8.224  1.00 98.52           C  
ATOM    590  HG2 ARG A  38      -3.266   8.032  -8.297  1.00 98.52           H  
ATOM    591  HG3 ARG A  38      -4.493   9.252  -7.888  1.00 98.52           H  
ATOM    592  CD  ARG A  38      -4.971   8.046  -9.595  1.00 98.52           C  
ATOM    593  HD2 ARG A  38      -4.816   7.021  -9.934  1.00 98.52           H  
ATOM    594  HD3 ARG A  38      -6.038   8.257  -9.523  1.00 98.52           H  
ATOM    595  NE  ARG A  38      -4.334   8.978 -10.518  1.00 98.52           N  
ATOM    596  HE  ARG A  38      -3.668   9.621 -10.114  1.00 98.52           H  
ATOM    597  NH1 ARG A  38      -5.660   8.687 -12.359  1.00 98.52           N  
ATOM    598 HH11 ARG A  38      -6.264   8.118 -11.783  1.00 98.52           H  
ATOM    599 HH12 ARG A  38      -5.954   9.012 -13.269  1.00 98.52           H  
ATOM    600  NH2 ARG A  38      -4.003  10.220 -12.327  1.00 98.52           N  
ATOM    601 HH21 ARG A  38      -4.225  10.545 -13.257  1.00 98.52           H  
ATOM    602 HH22 ARG A  38      -3.419  10.754 -11.699  1.00 98.52           H  
ATOM    603  CZ  ARG A  38      -4.669   9.272 -11.746  1.00 98.52           C  
ATOM    604  N   LEU A  39      -5.864   7.295  -3.976  1.00 98.74           N  
ATOM    605  H   LEU A  39      -5.906   8.298  -4.084  1.00 98.74           H  
ATOM    606  CA  LEU A  39      -6.665   6.725  -2.915  1.00 98.74           C  
ATOM    607  HA  LEU A  39      -6.491   5.652  -2.841  1.00 98.74           H  
ATOM    608  C   LEU A  39      -8.125   6.983  -3.237  1.00 98.74           C  
ATOM    609  CB  LEU A  39      -6.295   7.388  -1.583  1.00 98.74           C  
ATOM    610  HB2 LEU A  39      -6.894   6.924  -0.800  1.00 98.74           H  
ATOM    611  HB3 LEU A  39      -6.566   8.442  -1.637  1.00 98.74           H  
ATOM    612  O   LEU A  39      -8.477   8.115  -3.548  1.00 98.74           O  
ATOM    613  CG  LEU A  39      -4.814   7.291  -1.193  1.00 98.74           C  
ATOM    614  HG  LEU A  39      -4.184   7.708  -1.979  1.00 98.74           H  
ATOM    615  CD1 LEU A  39      -4.596   8.115   0.072  1.00 98.74           C  
ATOM    616 HD11 LEU A  39      -5.291   7.799   0.850  1.00 98.74           H  
ATOM    617 HD12 LEU A  39      -4.769   9.169  -0.144  1.00 98.74           H  
ATOM    618 HD13 LEU A  39      -3.576   7.988   0.436  1.00 98.74           H  
ATOM    619  CD2 LEU A  39      -4.396   5.844  -0.938  1.00 98.74           C  
ATOM    620 HD21 LEU A  39      -5.032   5.406  -0.169  1.00 98.74           H  
ATOM    621 HD22 LEU A  39      -3.356   5.813  -0.613  1.00 98.74           H  
ATOM    622 HD23 LEU A  39      -4.492   5.268  -1.858  1.00 98.74           H  
ATOM    623  N   ARG A  40      -8.973   5.968  -3.122  1.00 98.64           N  
ATOM    624  H   ARG A  40      -8.598   5.056  -2.903  1.00 98.64           H  
ATOM    625  CA  ARG A  40     -10.422   6.128  -3.238  1.00 98.64           C  
ATOM    626  HA  ARG A  40     -10.678   7.185  -3.168  1.00 98.64           H  
ATOM    627  C   ARG A  40     -11.113   5.425  -2.084  1.00 98.64           C  
ATOM    628  CB  ARG A  40     -10.874   5.629  -4.613  1.00 98.64           C  
ATOM    629  HB2 ARG A  40     -10.408   6.246  -5.381  1.00 98.64           H  
ATOM    630  HB3 ARG A  40     -10.553   4.596  -4.751  1.00 98.64           H  
ATOM    631  O   ARG A  40     -10.821   4.261  -1.817  1.00 98.64           O  
ATOM    632  CG  ARG A  40     -12.393   5.703  -4.760  1.00 98.64           C  
ATOM    633  HG2 ARG A  40     -12.857   5.006  -4.063  1.00 98.64           H  
ATOM    634  HG3 ARG A  40     -12.742   6.713  -4.546  1.00 98.64           H  
ATOM    635  CD  ARG A  40     -12.792   5.320  -6.179  1.00 98.64           C  
ATOM    636  HD2 ARG A  40     -12.263   4.413  -6.471  1.00 98.64           H  
ATOM    637  HD3 ARG A  40     -12.521   6.135  -6.851  1.00 98.64           H  
ATOM    638  NE  ARG A  40     -14.230   5.066  -6.214  1.00 98.64           N  
ATOM    639  HE  ARG A  40     -14.667   4.817  -5.338  1.00 98.64           H  
ATOM    640  NH1 ARG A  40     -14.586   5.172  -8.469  1.00 98.64           N  
ATOM    641 HH11 ARG A  40     -13.647   5.535  -8.548  1.00 98.64           H  
ATOM    642 HH12 ARG A  40     -15.246   5.232  -9.231  1.00 98.64           H  
ATOM    643  NH2 ARG A  40     -16.270   4.732  -7.032  1.00 98.64           N  
ATOM    644 HH21 ARG A  40     -16.957   4.632  -7.766  1.00 98.64           H  
ATOM    645 HH22 ARG A  40     -16.489   4.543  -6.064  1.00 98.64           H  
ATOM    646  CZ  ARG A  40     -15.019   4.992  -7.252  1.00 98.64           C  
ATOM    647  N   ASN A  41     -12.026   6.126  -1.420  1.00 98.54           N  
ATOM    648  H   ASN A  41     -12.217   7.073  -1.715  1.00 98.54           H  
ATOM    649  CA  ASN A  41     -12.807   5.584  -0.314  1.00 98.54           C  
ATOM    650  HA  ASN A  41     -12.398   4.625   0.003  1.00 98.54           H  
ATOM    651  C   ASN A  41     -14.256   5.345  -0.755  1.00 98.54           C  
ATOM    652  CB  ASN A  41     -12.696   6.549   0.875  1.00 98.54           C  
ATOM    653  HB2 ASN A  41     -11.651   6.653   1.169  1.00 98.54           H  
ATOM    654  HB3 ASN A  41     -13.076   7.524   0.570  1.00 98.54           H  
ATOM    655  O   ASN A  41     -15.030   6.285  -0.908  1.00 98.54           O  
ATOM    656  CG  ASN A  41     -13.480   6.093   2.086  1.00 98.54           C  
ATOM    657  ND2 ASN A  41     -13.633   6.943   3.066  1.00 98.54           N  
ATOM    658 HD21 ASN A  41     -13.154   7.831   3.029  1.00 98.54           H  
ATOM    659 HD22 ASN A  41     -14.143   6.652   3.888  1.00 98.54           H  
ATOM    660  OD1 ASN A  41     -13.940   4.966   2.183  1.00 98.54           O  
ATOM    661  N   ASP A  42     -14.634   4.078  -0.915  1.00 98.09           N  
ATOM    662  H   ASP A  42     -13.970   3.349  -0.693  1.00 98.09           H  
ATOM    663  CA  ASP A  42     -16.011   3.659  -1.203  1.00 98.09           C  
ATOM    664  HA  ASP A  42     -16.575   4.518  -1.566  1.00 98.09           H  
ATOM    665  C   ASP A  42     -16.740   3.170   0.069  1.00 98.09           C  
ATOM    666  CB  ASP A  42     -16.029   2.607  -2.324  1.00 98.09           C  
ATOM    667  HB2 ASP A  42     -15.448   1.744  -1.998  1.00 98.09           H  
ATOM    668  HB3 ASP A  42     -17.054   2.276  -2.486  1.00 98.09           H  
ATOM    669  O   ASP A  42     -17.747   2.467  -0.006  1.00 98.09           O  
ATOM    670  CG  ASP A  42     -15.488   3.091  -3.674  1.00 98.09           C  
ATOM    671  OD1 ASP A  42     -15.955   4.116  -4.230  1.00 98.09           O  
ATOM    672  OD2 ASP A  42     -14.632   2.375  -4.234  1.00 98.09           O  
ATOM    673  N   SER A  43     -16.235   3.502   1.262  1.00 96.52           N  
ATOM    674  H   SER A  43     -15.408   4.082   1.279  1.00 96.52           H  
ATOM    675  CA  SER A  43     -16.924   3.259   2.533  1.00 96.52           C  
ATOM    676  HA  SER A  43     -17.581   2.399   2.402  1.00 96.52           H  
ATOM    677  C   SER A  43     -17.821   4.436   2.941  1.00 96.52           C  
ATOM    678  CB  SER A  43     -15.923   2.879   3.630  1.00 96.52           C  
ATOM    679  HB2 SER A  43     -15.147   2.235   3.217  1.00 96.52           H  
ATOM    680  HB3 SER A  43     -16.451   2.330   4.410  1.00 96.52           H  
ATOM    681  O   SER A  43     -17.766   5.521   2.367  1.00 96.52           O  
ATOM    682  OG  SER A  43     -15.329   4.004   4.217  1.00 96.52           O  
ATOM    683  HG  SER A  43     -14.772   4.418   3.553  1.00 96.52           H  
ATOM    684  N   SER A  44     -18.663   4.226   3.954  1.00 95.62           N  
ATOM    685  H   SER A  44     -18.673   3.327   4.414  1.00 95.62           H  
ATOM    686  CA  SER A  44     -19.569   5.245   4.504  1.00 95.62           C  
ATOM    687  HA  SER A  44     -19.919   5.883   3.693  1.00 95.62           H  
ATOM    688  C   SER A  44     -18.919   6.165   5.544  1.00 95.62           C  
ATOM    689  CB  SER A  44     -20.785   4.551   5.121  1.00 95.62           C  
ATOM    690  HB2 SER A  44     -21.355   4.056   4.334  1.00 95.62           H  
ATOM    691  HB3 SER A  44     -21.425   5.289   5.605  1.00 95.62           H  
ATOM    692  O   SER A  44     -19.566   7.094   6.024  1.00 95.62           O  
ATOM    693  OG  SER A  44     -20.359   3.585   6.067  1.00 95.62           O  
ATOM    694  HG  SER A  44     -21.123   3.256   6.546  1.00 95.62           H  
ATOM    695  N   THR A  45     -17.656   5.928   5.906  1.00 95.50           N  
ATOM    696  H   THR A  45     -17.150   5.189   5.439  1.00 95.50           H  
ATOM    697  CA  THR A  45     -16.923   6.698   6.922  1.00 95.50           C  
ATOM    698  HA  THR A  45     -17.530   7.550   7.229  1.00 95.50           H  
ATOM    699  C   THR A  45     -15.603   7.220   6.364  1.00 95.50           C  
ATOM    700  CB  THR A  45     -16.633   5.855   8.170  1.00 95.50           C  
ATOM    701  HB  THR A  45     -16.012   6.435   8.853  1.00 95.50           H  
ATOM    702  O   THR A  45     -15.033   6.577   5.484  1.00 95.50           O  
ATOM    703  CG2 THR A  45     -17.921   5.467   8.897  1.00 95.50           C  
ATOM    704 HG21 THR A  45     -18.479   6.363   9.167  1.00 95.50           H  
ATOM    705 HG22 THR A  45     -17.669   4.915   9.803  1.00 95.50           H  
ATOM    706 HG23 THR A  45     -18.537   4.834   8.259  1.00 95.50           H  
ATOM    707  OG1 THR A  45     -15.950   4.667   7.834  1.00 95.50           O  
ATOM    708  HG1 THR A  45     -15.272   4.882   7.189  1.00 95.50           H  
ATOM    709  N   PRO A  46     -15.068   8.345   6.866  1.00 97.74           N  
ATOM    710  CA  PRO A  46     -13.714   8.764   6.520  1.00 97.74           C  
ATOM    711  HA  PRO A  46     -13.685   8.997   5.456  1.00 97.74           H  
ATOM    712  C   PRO A  46     -12.683   7.672   6.830  1.00 97.74           C  
ATOM    713  CB  PRO A  46     -13.448  10.040   7.322  1.00 97.74           C  
ATOM    714  HB2 PRO A  46     -12.959   9.798   8.265  1.00 97.74           H  
ATOM    715  HB3 PRO A  46     -12.851  10.753   6.753  1.00 97.74           H  
ATOM    716  O   PRO A  46     -12.828   6.926   7.802  1.00 97.74           O  
ATOM    717  CG  PRO A  46     -14.850  10.579   7.604  1.00 97.74           C  
ATOM    718  HG2 PRO A  46     -14.874  11.195   8.503  1.00 97.74           H  
ATOM    719  HG3 PRO A  46     -15.203  11.147   6.743  1.00 97.74           H  
ATOM    720  CD  PRO A  46     -15.684   9.310   7.763  1.00 97.74           C  
ATOM    721  HD2 PRO A  46     -15.620   8.949   8.789  1.00 97.74           H  
ATOM    722  HD3 PRO A  46     -16.720   9.515   7.491  1.00 97.74           H  
ATOM    723  N   VAL A  47     -11.649   7.602   5.999  1.00 98.33           N  
ATOM    724  H   VAL A  47     -11.620   8.239   5.215  1.00 98.33           H  
ATOM    725  CA  VAL A  47     -10.509   6.693   6.148  1.00 98.33           C  
ATOM    726  HA  VAL A  47     -10.597   6.119   7.071  1.00 98.33           H  
ATOM    727  C   VAL A  47      -9.245   7.532   6.226  1.00 98.33           C  
ATOM    728  CB  VAL A  47     -10.447   5.709   4.968  1.00 98.33           C  
ATOM    729  HB  VAL A  47     -10.486   6.277   4.038  1.00 98.33           H  
ATOM    730  O   VAL A  47      -9.053   8.430   5.409  1.00 98.33           O  
ATOM    731  CG1 VAL A  47      -9.157   4.878   4.964  1.00 98.33           C  
ATOM    732 HG11 VAL A  47      -9.067   4.345   4.017  1.00 98.33           H  
ATOM    733 HG12 VAL A  47      -8.272   5.510   5.037  1.00 98.33           H  
ATOM    734 HG13 VAL A  47      -9.157   4.174   5.796  1.00 98.33           H  
ATOM    735  CG2 VAL A  47     -11.651   4.756   5.010  1.00 98.33           C  
ATOM    736 HG21 VAL A  47     -11.703   4.178   4.088  1.00 98.33           H  
ATOM    737 HG22 VAL A  47     -12.583   5.315   5.098  1.00 98.33           H  
ATOM    738 HG23 VAL A  47     -11.567   4.084   5.864  1.00 98.33           H  
ATOM    739  N   GLU A  48      -8.369   7.237   7.177  1.00 98.44           N  
ATOM    740  H   GLU A  48      -8.544   6.431   7.760  1.00 98.44           H  
ATOM    741  CA  GLU A  48      -7.039   7.831   7.254  1.00 98.44           C  
ATOM    742  HA  GLU A  48      -7.032   8.758   6.680  1.00 98.44           H  
ATOM    743  C   GLU A  48      -6.011   6.890   6.617  1.00 98.44           C  
ATOM    744  CB  GLU A  48      -6.721   8.211   8.706  1.00 98.44           C  
ATOM    745  HB2 GLU A  48      -7.535   8.834   9.078  1.00 98.44           H  
ATOM    746  HB3 GLU A  48      -6.655   7.318   9.327  1.00 98.44           H  
ATOM    747  O   GLU A  48      -5.960   5.700   6.917  1.00 98.44           O  
ATOM    748  CG  GLU A  48      -5.415   9.005   8.798  1.00 98.44           C  
ATOM    749  HG2 GLU A  48      -4.571   8.323   8.693  1.00 98.44           H  
ATOM    750  HG3 GLU A  48      -5.371   9.706   7.965  1.00 98.44           H  
ATOM    751  CD  GLU A  48      -5.316   9.798  10.109  1.00 98.44           C  
ATOM    752  OE1 GLU A  48      -4.611   9.358  11.039  1.00 98.44           O  
ATOM    753  OE2 GLU A  48      -5.883  10.913  10.138  1.00 98.44           O  
ATOM    754  N   VAL A  49      -5.201   7.413   5.699  1.00 98.69           N  
ATOM    755  H   VAL A  49      -5.329   8.384   5.449  1.00 98.69           H  
ATOM    756  CA  VAL A  49      -4.140   6.662   5.028  1.00 98.69           C  
ATOM    757  HA  VAL A  49      -4.128   5.645   5.419  1.00 98.69           H  
ATOM    758  C   VAL A  49      -2.800   7.304   5.349  1.00 98.69           C  
ATOM    759  CB  VAL A  49      -4.373   6.547   3.510  1.00 98.69           C  
ATOM    760  HB  VAL A  49      -4.307   7.535   3.056  1.00 98.69           H  
ATOM    761  O   VAL A  49      -2.520   8.436   4.945  1.00 98.69           O  
ATOM    762  CG1 VAL A  49      -3.306   5.638   2.879  1.00 98.69           C  
ATOM    763 HG11 VAL A  49      -3.327   4.656   3.351  1.00 98.69           H  
ATOM    764 HG12 VAL A  49      -2.316   6.075   3.010  1.00 98.69           H  
ATOM    765 HG13 VAL A  49      -3.497   5.528   1.812  1.00 98.69           H  
ATOM    766  CG2 VAL A  49      -5.752   5.951   3.191  1.00 98.69           C  
ATOM    767 HG21 VAL A  49      -5.859   5.792   2.118  1.00 98.69           H  
ATOM    768 HG22 VAL A  49      -6.534   6.638   3.514  1.00 98.69           H  
ATOM    769 HG23 VAL A  49      -5.876   5.002   3.711  1.00 98.69           H  
ATOM    770  N   HIS A  50      -1.943   6.561   6.041  1.00 98.60           N  
ATOM    771  H   HIS A  50      -2.264   5.658   6.362  1.00 98.60           H  
ATOM    772  CA  HIS A  50      -0.549   6.921   6.260  1.00 98.60           C  
ATOM    773  HA  HIS A  50      -0.448   8.004   6.192  1.00 98.60           H  
ATOM    774  C   HIS A  50       0.317   6.270   5.192  1.00 98.60           C  
ATOM    775  CB  HIS A  50      -0.071   6.505   7.649  1.00 98.60           C  
ATOM    776  HB2 HIS A  50       0.047   5.422   7.683  1.00 98.60           H  
ATOM    777  HB3 HIS A  50       0.911   6.945   7.824  1.00 98.60           H  
ATOM    778  O   HIS A  50       0.384   5.047   5.084  1.00 98.60           O  
ATOM    779  CG  HIS A  50      -0.989   6.930   8.753  1.00 98.60           C  
ATOM    780  CD2 HIS A  50      -1.932   6.151   9.367  1.00 98.60           C  
ATOM    781  HD2 HIS A  50      -2.174   5.122   9.147  1.00 98.60           H  
ATOM    782  ND1 HIS A  50      -1.047   8.181   9.322  1.00 98.60           N  
ATOM    783  HD1 HIS A  50      -0.612   9.021   8.970  1.00 98.60           H  
ATOM    784  CE1 HIS A  50      -1.991   8.147  10.278  1.00 98.60           C  
ATOM    785  HE1 HIS A  50      -2.311   8.981  10.885  1.00 98.60           H  
ATOM    786  NE2 HIS A  50      -2.528   6.926  10.348  1.00 98.60           N  
ATOM    787  N   ILE A  51       1.015   7.090   4.423  1.00 98.53           N  
ATOM    788  H   ILE A  51       0.914   8.082   4.581  1.00 98.53           H  
ATOM    789  CA  ILE A  51       1.901   6.665   3.349  1.00 98.53           C  
ATOM    790  HA  ILE A  51       1.787   5.593   3.186  1.00 98.53           H  
ATOM    791  C   ILE A  51       3.331   6.953   3.787  1.00 98.53           C  
ATOM    792  CB  ILE A  51       1.556   7.387   2.030  1.00 98.53           C  
ATOM    793  HB  ILE A  51       1.867   8.427   2.124  1.00 98.53           H  
ATOM    794  O   ILE A  51       3.661   8.094   4.118  1.00 98.53           O  
ATOM    795  CG1 ILE A  51       0.043   7.381   1.712  1.00 98.53           C  
ATOM    796 HG12 ILE A  51      -0.298   6.361   1.534  1.00 98.53           H  
ATOM    797 HG13 ILE A  51      -0.516   7.784   2.556  1.00 98.53           H  
ATOM    798  CG2 ILE A  51       2.362   6.723   0.900  1.00 98.53           C  
ATOM    799 HG21 ILE A  51       3.429   6.787   1.112  1.00 98.53           H  
ATOM    800 HG22 ILE A  51       2.090   5.671   0.816  1.00 98.53           H  
ATOM    801 HG23 ILE A  51       2.184   7.218  -0.055  1.00 98.53           H  
ATOM    802  CD1 ILE A  51      -0.316   8.258   0.509  1.00 98.53           C  
ATOM    803 HD11 ILE A  51       0.079   7.834  -0.414  1.00 98.53           H  
ATOM    804 HD12 ILE A  51      -1.401   8.325   0.421  1.00 98.53           H  
ATOM    805 HD13 ILE A  51       0.086   9.261   0.653  1.00 98.53           H  
ATOM    806  N   LYS A  52       4.190   5.937   3.772  1.00 98.14           N  
ATOM    807  H   LYS A  52       3.833   5.030   3.504  1.00 98.14           H  
ATOM    808  CA  LYS A  52       5.628   6.074   4.003  1.00 98.14           C  
ATOM    809  HA  LYS A  52       5.866   7.127   4.152  1.00 98.14           H  
ATOM    810  C   LYS A  52       6.399   5.609   2.775  1.00 98.14           C  
ATOM    811  CB  LYS A  52       6.031   5.318   5.271  1.00 98.14           C  
ATOM    812  HB2 LYS A  52       5.759   4.268   5.157  1.00 98.14           H  
ATOM    813  HB3 LYS A  52       5.482   5.723   6.121  1.00 98.14           H  
ATOM    814  O   LYS A  52       6.154   4.522   2.258  1.00 98.14           O  
ATOM    815  CG  LYS A  52       7.539   5.432   5.534  1.00 98.14           C  
ATOM    816  HG2 LYS A  52       7.795   6.465   5.767  1.00 98.14           H  
ATOM    817  HG3 LYS A  52       8.096   5.126   4.649  1.00 98.14           H  
ATOM    818  CD  LYS A  52       7.968   4.516   6.677  1.00 98.14           C  
ATOM    819  HD2 LYS A  52       7.686   3.494   6.424  1.00 98.14           H  
ATOM    820  HD3 LYS A  52       7.475   4.810   7.604  1.00 98.14           H  
ATOM    821  CE  LYS A  52       9.489   4.616   6.810  1.00 98.14           C  
ATOM    822  HE2 LYS A  52       9.761   5.596   7.202  1.00 98.14           H  
ATOM    823  HE3 LYS A  52       9.924   4.550   5.813  1.00 98.14           H  
ATOM    824  NZ  LYS A  52      10.023   3.524   7.655  1.00 98.14           N  
ATOM    825  HZ1 LYS A  52       9.770   2.639   7.240  1.00 98.14           H  
ATOM    826  HZ2 LYS A  52      11.031   3.579   7.683  1.00 98.14           H  
ATOM    827  HZ3 LYS A  52       9.643   3.556   8.590  1.00 98.14           H  
ATOM    828  N   VAL A  53       7.352   6.430   2.348  1.00 94.97           N  
ATOM    829  H   VAL A  53       7.488   7.298   2.845  1.00 94.97           H  
ATOM    830  CA  VAL A  53       8.143   6.227   1.133  1.00 94.97           C  
ATOM    831  HA  VAL A  53       8.150   5.170   0.865  1.00 94.97           H  
ATOM    832  C   VAL A  53       9.569   6.690   1.404  1.00 94.97           C  
ATOM    833  CB  VAL A  53       7.546   7.031  -0.030  1.00 94.97           C  
ATOM    834  HB  VAL A  53       7.710   8.096   0.134  1.00 94.97           H  
ATOM    835  O   VAL A  53       9.821   7.884   1.554  1.00 94.97           O  
ATOM    836  CG1 VAL A  53       8.229   6.622  -1.325  1.00 94.97           C  
ATOM    837 HG11 VAL A  53       9.296   6.825  -1.236  1.00 94.97           H  
ATOM    838 HG12 VAL A  53       8.065   5.564  -1.530  1.00 94.97           H  
ATOM    839 HG13 VAL A  53       7.826   7.217  -2.145  1.00 94.97           H  
ATOM    840  CG2 VAL A  53       6.043   6.823  -0.175  1.00 94.97           C  
ATOM    841 HG21 VAL A  53       5.814   5.778  -0.381  1.00 94.97           H  
ATOM    842 HG22 VAL A  53       5.536   7.149   0.734  1.00 94.97           H  
ATOM    843 HG23 VAL A  53       5.676   7.493  -0.952  1.00 94.97           H  
ATOM    844  N   GLY A  54      10.504   5.746   1.525  1.00 91.62           N  
ATOM    845  H   GLY A  54      10.262   4.785   1.330  1.00 91.62           H  
ATOM    846  CA  GLY A  54      11.833   6.043   2.059  1.00 91.62           C  
ATOM    847  HA2 GLY A  54      12.406   5.122   2.164  1.00 91.62           H  
ATOM    848  HA3 GLY A  54      12.359   6.701   1.367  1.00 91.62           H  
ATOM    849  C   GLY A  54      11.727   6.714   3.435  1.00 91.62           C  
ATOM    850  O   GLY A  54      11.172   6.135   4.376  1.00 91.62           O  
ATOM    851  N   ASP A  55      12.221   7.949   3.523  1.00 91.98           N  
ATOM    852  H   ASP A  55      12.669   8.344   2.709  1.00 91.98           H  
ATOM    853  CA  ASP A  55      12.180   8.777   4.735  1.00 91.98           C  
ATOM    854  HA  ASP A  55      12.147   8.126   5.608  1.00 91.98           H  
ATOM    855  C   ASP A  55      10.950   9.700   4.806  1.00 91.98           C  
ATOM    856  CB  ASP A  55      13.471   9.601   4.824  1.00 91.98           C  
ATOM    857  HB2 ASP A  55      13.472  10.165   5.757  1.00 91.98           H  
ATOM    858  HB3 ASP A  55      13.495  10.311   3.998  1.00 91.98           H  
ATOM    859  O   ASP A  55      10.648  10.247   5.868  1.00 91.98           O  
ATOM    860  CG  ASP A  55      14.720   8.720   4.784  1.00 91.98           C  
ATOM    861  OD1 ASP A  55      14.757   7.733   5.553  1.00 91.98           O  
ATOM    862  OD2 ASP A  55      15.602   9.031   3.949  1.00 91.98           O  
ATOM    863  N   GLU A  56      10.222   9.876   3.699  1.00 95.85           N  
ATOM    864  H   GLU A  56      10.410   9.300   2.892  1.00 95.85           H  
ATOM    865  CA  GLU A  56       9.052  10.751   3.645  1.00 95.85           C  
ATOM    866  HA  GLU A  56       9.254  11.604   4.292  1.00 95.85           H  
ATOM    867  C   GLU A  56       7.808  10.035   4.188  1.00 95.85           C  
ATOM    868  CB  GLU A  56       8.842  11.305   2.223  1.00 95.85           C  
ATOM    869  HB2 GLU A  56       8.466  10.515   1.573  1.00 95.85           H  
ATOM    870  HB3 GLU A  56       9.804  11.647   1.842  1.00 95.85           H  
ATOM    871  O   GLU A  56       7.584   8.845   3.946  1.00 95.85           O  
ATOM    872  CG  GLU A  56       7.861  12.494   2.224  1.00 95.85           C  
ATOM    873  HG2 GLU A  56       6.893  12.151   2.589  1.00 95.85           H  
ATOM    874  HG3 GLU A  56       8.229  13.246   2.922  1.00 95.85           H  
ATOM    875  CD  GLU A  56       7.658  13.153   0.850  1.00 95.85           C  
ATOM    876  OE1 GLU A  56       6.633  13.863   0.698  1.00 95.85           O  
ATOM    877  OE2 GLU A  56       8.485  12.949  -0.061  1.00 95.85           O  
ATOM    878  N   LYS A  57       6.979  10.778   4.926  1.00 97.65           N  
ATOM    879  H   LYS A  57       7.200  11.756   5.045  1.00 97.65           H  
ATOM    880  CA  LYS A  57       5.685  10.321   5.436  1.00 97.65           C  
ATOM    881  HA  LYS A  57       5.416   9.387   4.943  1.00 97.65           H  
ATOM    882  C   LYS A  57       4.615  11.353   5.116  1.00 97.65           C  
ATOM    883  CB  LYS A  57       5.739  10.085   6.950  1.00 97.65           C  
ATOM    884  HB2 LYS A  57       6.031  11.014   7.439  1.00 97.65           H  
ATOM    885  HB3 LYS A  57       4.740   9.816   7.294  1.00 97.65           H  
ATOM    886  O   LYS A  57       4.844  12.546   5.308  1.00 97.65           O  
ATOM    887  CG  LYS A  57       6.712   8.970   7.353  1.00 97.65           C  
ATOM    888  HG2 LYS A  57       7.719   9.214   7.015  1.00 97.65           H  
ATOM    889  HG3 LYS A  57       6.394   8.031   6.900  1.00 97.65           H  
ATOM    890  CD  LYS A  57       6.714   8.833   8.877  1.00 97.65           C  
ATOM    891  HD2 LYS A  57       6.949   9.804   9.314  1.00 97.65           H  
ATOM    892  HD3 LYS A  57       5.724   8.523   9.210  1.00 97.65           H  
ATOM    893  CE  LYS A  57       7.761   7.813   9.321  1.00 97.65           C  
ATOM    894  HE2 LYS A  57       8.723   8.111   8.905  1.00 97.65           H  
ATOM    895  HE3 LYS A  57       7.493   6.840   8.908  1.00 97.65           H  
ATOM    896  NZ  LYS A  57       7.832   7.757  10.802  1.00 97.65           N  
ATOM    897  HZ1 LYS A  57       8.066   8.670  11.165  1.00 97.65           H  
ATOM    898  HZ2 LYS A  57       8.536   7.103  11.114  1.00 97.65           H  
ATOM    899  HZ3 LYS A  57       6.937   7.492  11.188  1.00 97.65           H  
ATOM    900  N   ARG A  58       3.437  10.899   4.696  1.00 98.13           N  
ATOM    901  H   ARG A  58       3.340   9.904   4.554  1.00 98.13           H  
ATOM    902  CA  ARG A  58       2.239  11.734   4.549  1.00 98.13           C  
ATOM    903  HA  ARG A  58       2.371  12.655   5.116  1.00 98.13           H  
ATOM    904  C   ARG A  58       1.032  11.019   5.131  1.00 98.13           C  
ATOM    905  CB  ARG A  58       2.002  12.103   3.078  1.00 98.13           C  
ATOM    906  HB2 ARG A  58       1.916  11.195   2.480  1.00 98.13           H  
ATOM    907  HB3 ARG A  58       1.063  12.652   3.007  1.00 98.13           H  
ATOM    908  O   ARG A  58       0.910   9.809   4.981  1.00 98.13           O  
ATOM    909  CG  ARG A  58       3.131  12.985   2.527  1.00 98.13           C  
ATOM    910  HG2 ARG A  58       4.054  12.408   2.467  1.00 98.13           H  
ATOM    911  HG3 ARG A  58       3.288  13.840   3.184  1.00 98.13           H  
ATOM    912  CD  ARG A  58       2.766  13.485   1.134  1.00 98.13           C  
ATOM    913  HD2 ARG A  58       2.545  12.616   0.515  1.00 98.13           H  
ATOM    914  HD3 ARG A  58       1.884  14.123   1.199  1.00 98.13           H  
ATOM    915  NE  ARG A  58       3.879  14.218   0.523  1.00 98.13           N  
ATOM    916  HE  ARG A  58       4.796  14.127   0.937  1.00 98.13           H  
ATOM    917  NH1 ARG A  58       2.860  14.754  -1.462  1.00 98.13           N  
ATOM    918 HH11 ARG A  58       3.032  14.824  -2.455  1.00 98.13           H  
ATOM    919 HH12 ARG A  58       1.971  14.459  -1.084  1.00 98.13           H  
ATOM    920  NH2 ARG A  58       5.055  15.038  -1.204  1.00 98.13           N  
ATOM    921 HH21 ARG A  58       5.145  15.154  -2.204  1.00 98.13           H  
ATOM    922 HH22 ARG A  58       5.861  14.780  -0.653  1.00 98.13           H  
ATOM    923  CZ  ARG A  58       3.915  14.686  -0.703  1.00 98.13           C  
ATOM    924  N   THR A  59       0.147  11.777   5.758  1.00 98.32           N  
ATOM    925  H   THR A  59       0.301  12.774   5.801  1.00 98.32           H  
ATOM    926  CA  THR A  59      -1.155  11.297   6.224  1.00 98.32           C  
ATOM    927  HA  THR A  59      -1.250  10.225   6.050  1.00 98.32           H  
ATOM    928  C   THR A  59      -2.227  12.019   5.429  1.00 98.32           C  
ATOM    929  CB  THR A  59      -1.348  11.547   7.724  1.00 98.32           C  
ATOM    930  HB  THR A  59      -1.316  12.619   7.919  1.00 98.32           H  
ATOM    931  O   THR A  59      -2.140  13.235   5.256  1.00 98.32           O  
ATOM    932  CG2 THR A  59      -2.671  10.989   8.231  1.00 98.32           C  
ATOM    933 HG21 THR A  59      -3.506  11.557   7.820  1.00 98.32           H  
ATOM    934 HG22 THR A  59      -2.778   9.944   7.941  1.00 98.32           H  
ATOM    935 HG23 THR A  59      -2.727  11.067   9.317  1.00 98.32           H  
ATOM    936  OG1 THR A  59      -0.329  10.921   8.478  1.00 98.32           O  
ATOM    937  HG1 THR A  59      -0.525  11.153   9.388  1.00 98.32           H  
ATOM    938  N   VAL A  60      -3.213  11.279   4.936  1.00 98.10           N  
ATOM    939  H   VAL A  60      -3.194  10.280   5.083  1.00 98.10           H  
ATOM    940  CA  VAL A  60      -4.335  11.823   4.173  1.00 98.10           C  
ATOM    941  HA  VAL A  60      -4.386  12.904   4.306  1.00 98.10           H  
ATOM    942  C   VAL A  60      -5.626  11.223   4.697  1.00 98.10           C  
ATOM    943  CB  VAL A  60      -4.169  11.531   2.672  1.00 98.10           C  
ATOM    944  HB  VAL A  60      -4.100  10.455   2.514  1.00 98.10           H  
ATOM    945  O   VAL A  60      -5.759  10.005   4.764  1.00 98.10           O  
ATOM    946  CG1 VAL A  60      -5.340  12.064   1.843  1.00 98.10           C  
ATOM    947 HG11 VAL A  60      -5.192  11.779   0.801  1.00 98.10           H  
ATOM    948 HG12 VAL A  60      -6.279  11.614   2.166  1.00 98.10           H  
ATOM    949 HG13 VAL A  60      -5.415  13.148   1.928  1.00 98.10           H  
ATOM    950  CG2 VAL A  60      -2.888  12.185   2.138  1.00 98.10           C  
ATOM    951 HG21 VAL A  60      -2.901  12.163   1.048  1.00 98.10           H  
ATOM    952 HG22 VAL A  60      -2.838  13.224   2.463  1.00 98.10           H  
ATOM    953 HG23 VAL A  60      -2.014  11.644   2.500  1.00 98.10           H  
ATOM    954  N   THR A  61      -6.590  12.074   5.029  1.00 98.38           N  
ATOM    955  H   THR A  61      -6.415  13.068   4.986  1.00 98.38           H  
ATOM    956  CA  THR A  61      -7.970  11.648   5.256  1.00 98.38           C  
ATOM    957  HA  THR A  61      -7.975  10.642   5.674  1.00 98.38           H  
ATOM    958  C   THR A  61      -8.701  11.636   3.918  1.00 98.38           C  
ATOM    959  CB  THR A  61      -8.688  12.574   6.242  1.00 98.38           C  
ATOM    960  HB  THR A  61      -8.846  13.543   5.769  1.00 98.38           H  
ATOM    961  O   THR A  61      -8.686  12.634   3.204  1.00 98.38           O  
ATOM    962  CG2 THR A  61     -10.041  12.012   6.670  1.00 98.38           C  
ATOM    963 HG21 THR A  61     -10.484  12.668   7.421  1.00 98.38           H  
ATOM    964 HG22 THR A  61      -9.916  11.015   7.091  1.00 98.38           H  
ATOM    965 HG23 THR A  61     -10.714  11.964   5.814  1.00 98.38           H  
ATOM    966  OG1 THR A  61      -7.910  12.782   7.403  1.00 98.38           O  
ATOM    967  HG1 THR A  61      -7.761  11.953   7.863  1.00 98.38           H  
ATOM    968  N   VAL A  62      -9.339  10.518   3.587  1.00 98.58           N  
ATOM    969  H   VAL A  62      -9.270   9.733   4.219  1.00 98.58           H  
ATOM    970  CA  VAL A  62     -10.159  10.341   2.386  1.00 98.58           C  
ATOM    971  HA  VAL A  62     -10.098  11.236   1.767  1.00 98.58           H  
ATOM    972  C   VAL A  62     -11.604  10.166   2.840  1.00 98.58           C  
ATOM    973  CB  VAL A  62      -9.672   9.144   1.545  1.00 98.58           C  
ATOM    974  HB  VAL A  62      -9.908   8.215   2.063  1.00 98.58           H  
ATOM    975  O   VAL A  62     -11.954   9.171   3.482  1.00 98.58           O  
ATOM    976  CG1 VAL A  62     -10.357   9.134   0.173  1.00 98.58           C  
ATOM    977 HG11 VAL A  62     -11.440   9.112   0.291  1.00 98.58           H  
ATOM    978 HG12 VAL A  62     -10.048   8.259  -0.397  1.00 98.58           H  
ATOM    979 HG13 VAL A  62     -10.095  10.032  -0.386  1.00 98.58           H  
ATOM    980  CG2 VAL A  62      -8.157   9.174   1.303  1.00 98.58           C  
ATOM    981 HG21 VAL A  62      -7.876  10.109   0.819  1.00 98.58           H  
ATOM    982 HG22 VAL A  62      -7.876   8.335   0.666  1.00 98.58           H  
ATOM    983 HG23 VAL A  62      -7.619   9.076   2.246  1.00 98.58           H  
ATOM    984  N   ASN A  63     -12.450  11.151   2.561  1.00 98.35           N  
ATOM    985  H   ASN A  63     -12.117  11.928   2.009  1.00 98.35           H  
ATOM    986  CA  ASN A  63     -13.859  11.144   2.943  1.00 98.35           C  
ATOM    987  HA  ASN A  63     -13.919  10.838   3.987  1.00 98.35           H  
ATOM    988  C   ASN A  63     -14.672  10.138   2.104  1.00 98.35           C  
ATOM    989  CB  ASN A  63     -14.414  12.572   2.834  1.00 98.35           C  
ATOM    990  HB2 ASN A  63     -14.279  12.943   1.818  1.00 98.35           H  
ATOM    991  HB3 ASN A  63     -15.482  12.588   3.049  1.00 98.35           H  
ATOM    992  O   ASN A  63     -14.211   9.693   1.052  1.00 98.35           O  
ATOM    993  CG  ASN A  63     -13.738  13.500   3.818  1.00 98.35           C  
ATOM    994  ND2 ASN A  63     -12.931  14.413   3.340  1.00 98.35           N  
ATOM    995 HD21 ASN A  63     -12.602  14.291   2.392  1.00 98.35           H  
ATOM    996 HD22 ASN A  63     -12.390  14.954   3.999  1.00 98.35           H  
ATOM    997  OD1 ASN A  63     -13.914  13.384   5.022  1.00 98.35           O  
ATOM    998  N   PRO A  64     -15.887   9.761   2.541  1.00 98.42           N  
ATOM    999  CA  PRO A  64     -16.770   8.892   1.763  1.00 98.42           C  
ATOM   1000  HA  PRO A  64     -16.341   7.890   1.735  1.00 98.42           H  
ATOM   1001  C   PRO A  64     -16.990   9.401   0.332  1.00 98.42           C  
ATOM   1002  CB  PRO A  64     -18.085   8.858   2.548  1.00 98.42           C  
ATOM   1003  HB2 PRO A  64     -18.720   9.699   2.270  1.00 98.42           H  
ATOM   1004  HB3 PRO A  64     -18.622   7.920   2.413  1.00 98.42           H  
ATOM   1005  O   PRO A  64     -17.410  10.541   0.133  1.00 98.42           O  
ATOM   1006  CG  PRO A  64     -17.613   9.045   3.985  1.00 98.42           C  
ATOM   1007  HG2 PRO A  64     -17.200   8.103   4.345  1.00 98.42           H  
ATOM   1008  HG3 PRO A  64     -18.408   9.404   4.638  1.00 98.42           H  
ATOM   1009  CD  PRO A  64     -16.491  10.063   3.832  1.00 98.42           C  
ATOM   1010  HD2 PRO A  64     -16.913  11.068   3.816  1.00 98.42           H  
ATOM   1011  HD3 PRO A  64     -15.778   9.959   4.649  1.00 98.42           H  
ATOM   1012  N   GLY A  65     -16.721   8.552  -0.661  1.00 97.90           N  
ATOM   1013  H   GLY A  65     -16.297   7.664  -0.435  1.00 97.90           H  
ATOM   1014  CA  GLY A  65     -16.841   8.876  -2.086  1.00 97.90           C  
ATOM   1015  HA2 GLY A  65     -17.793   9.379  -2.259  1.00 97.90           H  
ATOM   1016  HA3 GLY A  65     -16.828   7.945  -2.652  1.00 97.90           H  
ATOM   1017  C   GLY A  65     -15.728   9.772  -2.643  1.00 97.90           C  
ATOM   1018  O   GLY A  65     -15.769  10.109  -3.826  1.00 97.90           O  
ATOM   1019  N   GLU A  66     -14.748  10.162  -1.826  1.00 98.24           N  
ATOM   1020  H   GLU A  66     -14.747   9.832  -0.871  1.00 98.24           H  
ATOM   1021  CA  GLU A  66     -13.625  10.998  -2.243  1.00 98.24           C  
ATOM   1022  HA  GLU A  66     -13.997  11.720  -2.970  1.00 98.24           H  
ATOM   1023  C   GLU A  66     -12.530  10.166  -2.930  1.00 98.24           C  
ATOM   1024  CB  GLU A  66     -13.092  11.793  -1.037  1.00 98.24           C  
ATOM   1025  HB2 GLU A  66     -12.599  11.104  -0.351  1.00 98.24           H  
ATOM   1026  HB3 GLU A  66     -13.940  12.252  -0.528  1.00 98.24           H  
ATOM   1027  O   GLU A  66     -12.267   9.010  -2.576  1.00 98.24           O  
ATOM   1028  CG  GLU A  66     -12.097  12.902  -1.414  1.00 98.24           C  
ATOM   1029  HG2 GLU A  66     -11.217  12.447  -1.868  1.00 98.24           H  
ATOM   1030  HG3 GLU A  66     -12.566  13.545  -2.158  1.00 98.24           H  
ATOM   1031  CD  GLU A  66     -11.650  13.753  -0.212  1.00 98.24           C  
ATOM   1032  OE1 GLU A  66     -11.106  14.851  -0.448  1.00 98.24           O  
ATOM   1033  OE2 GLU A  66     -11.877  13.338   0.950  1.00 98.24           O  
ATOM   1034  N   GLU A  67     -11.864  10.790  -3.903  1.00 98.25           N  
ATOM   1035  H   GLU A  67     -12.106  11.749  -4.108  1.00 98.25           H  
ATOM   1036  CA  GLU A  67     -10.615  10.315  -4.493  1.00 98.25           C  
ATOM   1037  HA  GLU A  67     -10.322   9.406  -3.968  1.00 98.25           H  
ATOM   1038  C   GLU A  67      -9.527  11.374  -4.269  1.00 98.25           C  
ATOM   1039  CB  GLU A  67     -10.817   9.948  -5.978  1.00 98.25           C  
ATOM   1040  HB2 GLU A  67     -11.634   9.230  -6.035  1.00 98.25           H  
ATOM   1041  HB3 GLU A  67     -11.099  10.839  -6.539  1.00 98.25           H  
ATOM   1042  O   GLU A  67      -9.729  12.550  -4.573  1.00 98.25           O  
ATOM   1043  CG  GLU A  67      -9.564   9.317  -6.623  1.00 98.25           C  
ATOM   1044  HG2 GLU A  67      -8.766  10.059  -6.643  1.00 98.25           H  
ATOM   1045  HG3 GLU A  67      -9.234   8.489  -5.996  1.00 98.25           H  
ATOM   1046  CD  GLU A  67      -9.775   8.766  -8.051  1.00 98.25           C  
ATOM   1047  OE1 GLU A  67      -8.766   8.343  -8.675  1.00 98.25           O  
ATOM   1048  OE2 GLU A  67     -10.934   8.686  -8.522  1.00 98.25           O  
ATOM   1049  N   VAL A  68      -8.373  10.963  -3.740  1.00 98.23           N  
ATOM   1050  H   VAL A  68      -8.271   9.976  -3.553  1.00 98.23           H  
ATOM   1051  CA  VAL A  68      -7.226  11.840  -3.462  1.00 98.23           C  
ATOM   1052  HA  VAL A  68      -7.428  12.824  -3.885  1.00 98.23           H  
ATOM   1053  C   VAL A  68      -5.978  11.288  -4.142  1.00 98.23           C  
ATOM   1054  CB  VAL A  68      -6.990  12.031  -1.946  1.00 98.23           C  
ATOM   1055  HB  VAL A  68      -6.737  11.072  -1.494  1.00 98.23           H  
ATOM   1056  O   VAL A  68      -5.712  10.090  -4.084  1.00 98.23           O  
ATOM   1057  CG1 VAL A  68      -5.830  13.009  -1.705  1.00 98.23           C  
ATOM   1058 HG11 VAL A  68      -5.965  13.903  -2.314  1.00 98.23           H  
ATOM   1059 HG12 VAL A  68      -5.809  13.322  -0.661  1.00 98.23           H  
ATOM   1060 HG13 VAL A  68      -4.878  12.539  -1.950  1.00 98.23           H  
ATOM   1061  CG2 VAL A  68      -8.228  12.587  -1.235  1.00 98.23           C  
ATOM   1062 HG21 VAL A  68      -8.535  13.533  -1.681  1.00 98.23           H  
ATOM   1063 HG22 VAL A  68      -8.026  12.741  -0.175  1.00 98.23           H  
ATOM   1064 HG23 VAL A  68      -9.053  11.879  -1.317  1.00 98.23           H  
ATOM   1065  N   GLU A  69      -5.175  12.158  -4.757  1.00 98.26           N  
ATOM   1066  H   GLU A  69      -5.427  13.136  -4.744  1.00 98.26           H  
ATOM   1067  CA  GLU A  69      -3.864  11.803  -5.309  1.00 98.26           C  
ATOM   1068  HA  GLU A  69      -3.752  10.720  -5.269  1.00 98.26           H  
ATOM   1069  C   GLU A  69      -2.738  12.413  -4.463  1.00 98.26           C  
ATOM   1070  CB  GLU A  69      -3.765  12.196  -6.797  1.00 98.26           C  
ATOM   1071  HB2 GLU A  69      -3.785  13.282  -6.889  1.00 98.26           H  
ATOM   1072  HB3 GLU A  69      -4.628  11.789  -7.325  1.00 98.26           H  
ATOM   1073  O   GLU A  69      -2.732  13.606  -4.162  1.00 98.26           O  
ATOM   1074  CG  GLU A  69      -2.486  11.648  -7.458  1.00 98.26           C  
ATOM   1075  HG2 GLU A  69      -2.454  10.568  -7.319  1.00 98.26           H  
ATOM   1076  HG3 GLU A  69      -1.615  12.064  -6.951  1.00 98.26           H  
ATOM   1077  CD  GLU A  69      -2.390  11.963  -8.964  1.00 98.26           C  
ATOM   1078  OE1 GLU A  69      -1.611  12.867  -9.335  1.00 98.26           O  
ATOM   1079  OE2 GLU A  69      -3.011  11.240  -9.785  1.00 98.26           O  
ATOM   1080  N   VAL A  70      -1.748  11.594  -4.109  1.00 97.91           N  
ATOM   1081  H   VAL A  70      -1.843  10.618  -4.349  1.00 97.91           H  
ATOM   1082  CA  VAL A  70      -0.540  11.999  -3.387  1.00 97.91           C  
ATOM   1083  HA  VAL A  70      -0.581  13.072  -3.199  1.00 97.91           H  
ATOM   1084  C   VAL A  70       0.674  11.697  -4.253  1.00 97.91           C  
ATOM   1085  CB  VAL A  70      -0.421  11.282  -2.031  1.00 97.91           C  
ATOM   1086  HB  VAL A  70      -0.200  10.227  -2.189  1.00 97.91           H  
ATOM   1087  O   VAL A  70       0.894  10.552  -4.635  1.00 97.91           O  
ATOM   1088  CG1 VAL A  70       0.709  11.903  -1.202  1.00 97.91           C  
ATOM   1089 HG11 VAL A  70       0.796  11.361  -0.260  1.00 97.91           H  
ATOM   1090 HG12 VAL A  70       1.658  11.825  -1.731  1.00 97.91           H  
ATOM   1091 HG13 VAL A  70       0.478  12.947  -0.994  1.00 97.91           H  
ATOM   1092  CG2 VAL A  70      -1.707  11.384  -1.209  1.00 97.91           C  
ATOM   1093 HG21 VAL A  70      -2.516  10.850  -1.707  1.00 97.91           H  
ATOM   1094 HG22 VAL A  70      -1.994  12.429  -1.087  1.00 97.91           H  
ATOM   1095 HG23 VAL A  70      -1.555  10.918  -0.235  1.00 97.91           H  
ATOM   1096  N   THR A  71       1.486  12.713  -4.546  1.00 96.69           N  
ATOM   1097  H   THR A  71       1.232  13.639  -4.233  1.00 96.69           H  
ATOM   1098  CA  THR A  71       2.716  12.549  -5.338  1.00 96.69           C  
ATOM   1099  HA  THR A  71       2.738  11.544  -5.761  1.00 96.69           H  
ATOM   1100  C   THR A  71       3.962  12.711  -4.477  1.00 96.69           C  
ATOM   1101  CB  THR A  71       2.749  13.508  -6.533  1.00 96.69           C  
ATOM   1102  HB  THR A  71       2.684  14.539  -6.186  1.00 96.69           H  
ATOM   1103  O   THR A  71       4.099  13.710  -3.763  1.00 96.69           O  
ATOM   1104  CG2 THR A  71       4.006  13.338  -7.389  1.00 96.69           C  
ATOM   1105 HG21 THR A  71       4.129  12.292  -7.668  1.00 96.69           H  
ATOM   1106 HG22 THR A  71       3.913  13.940  -8.293  1.00 96.69           H  
ATOM   1107 HG23 THR A  71       4.889  13.671  -6.844  1.00 96.69           H  
ATOM   1108  OG1 THR A  71       1.671  13.235  -7.396  1.00 96.69           O  
ATOM   1109  HG1 THR A  71       0.834  13.429  -6.968  1.00 96.69           H  
ATOM   1110  N   PHE A  72       4.879  11.755  -4.598  1.00 94.77           N  
ATOM   1111  H   PHE A  72       4.666  10.983  -5.214  1.00 94.77           H  
ATOM   1112  CA  PHE A  72       6.229  11.770  -4.042  1.00 94.77           C  
ATOM   1113  HA  PHE A  72       6.341  12.606  -3.352  1.00 94.77           H  
ATOM   1114  C   PHE A  72       7.239  11.930  -5.177  1.00 94.77           C  
ATOM   1115  CB  PHE A  72       6.490  10.471  -3.270  1.00 94.77           C  
ATOM   1116  HB2 PHE A  72       7.521  10.476  -2.917  1.00 94.77           H  
ATOM   1117  HB3 PHE A  72       6.383   9.624  -3.948  1.00 94.77           H  
ATOM   1118  O   PHE A  72       7.042  11.371  -6.257  1.00 94.77           O  
ATOM   1119  CG  PHE A  72       5.569  10.270  -2.086  1.00 94.77           C  
ATOM   1120  CD1 PHE A  72       6.005  10.618  -0.797  1.00 94.77           C  
ATOM   1121  HD1 PHE A  72       7.005  11.000  -0.655  1.00 94.77           H  
ATOM   1122  CD2 PHE A  72       4.271   9.756  -2.271  1.00 94.77           C  
ATOM   1123  HD2 PHE A  72       3.930   9.487  -3.260  1.00 94.77           H  
ATOM   1124  CE1 PHE A  72       5.148  10.462   0.305  1.00 94.77           C  
ATOM   1125  HE1 PHE A  72       5.494  10.722   1.295  1.00 94.77           H  
ATOM   1126  CE2 PHE A  72       3.412   9.604  -1.170  1.00 94.77           C  
ATOM   1127  HE2 PHE A  72       2.414   9.217  -1.318  1.00 94.77           H  
ATOM   1128  CZ  PHE A  72       3.851   9.958   0.118  1.00 94.77           C  
ATOM   1129  HZ  PHE A  72       3.195   9.835   0.967  1.00 94.77           H  
ATOM   1130  N   SER A  73       8.326  12.650  -4.911  1.00 92.30           N  
ATOM   1131  H   SER A  73       8.458  13.013  -3.978  1.00 92.30           H  
ATOM   1132  CA  SER A  73       9.438  12.824  -5.848  1.00 92.30           C  
ATOM   1133  HA  SER A  73       9.310  12.159  -6.702  1.00 92.30           H  
ATOM   1134  C   SER A  73      10.741  12.473  -5.149  1.00 92.30           C  
ATOM   1135  CB  SER A  73       9.523  14.256  -6.380  1.00 92.30           C  
ATOM   1136  HB2 SER A  73       9.709  14.935  -5.548  1.00 92.30           H  
ATOM   1137  HB3 SER A  73      10.359  14.323  -7.077  1.00 92.30           H  
ATOM   1138  O   SER A  73      10.942  12.833  -3.988  1.00 92.30           O  
ATOM   1139  OG  SER A  73       8.335  14.648  -7.045  1.00 92.30           O  
ATOM   1140  HG  SER A  73       8.465  15.552  -7.340  1.00 92.30           H  
ATOM   1141  N   ALA A  74      11.637  11.791  -5.848  1.00 87.20           N  
ATOM   1142  H   ALA A  74      11.427  11.520  -6.798  1.00 87.20           H  
ATOM   1143  CA  ALA A  74      12.943  11.439  -5.324  1.00 87.20           C  
ATOM   1144  HA  ALA A  74      13.218  12.139  -4.535  1.00 87.20           H  
ATOM   1145  C   ALA A  74      14.001  11.527  -6.418  1.00 87.20           C  
ATOM   1146  CB  ALA A  74      12.880  10.028  -4.725  1.00 87.20           C  
ATOM   1147  HB1 ALA A  74      12.545   9.321  -5.484  1.00 87.20           H  
ATOM   1148  HB2 ALA A  74      12.186  10.008  -3.885  1.00 87.20           H  
ATOM   1149  HB3 ALA A  74      13.872   9.723  -4.392  1.00 87.20           H  
ATOM   1150  O   ALA A  74      13.772  11.106  -7.547  1.00 87.20           O  
ATOM   1151  N   ASN A  75      15.197  11.978  -6.032  1.00 84.17           N  
ATOM   1152  H   ASN A  75      15.287  12.412  -5.125  1.00 84.17           H  
ATOM   1153  CA  ASN A  75      16.359  11.959  -6.921  1.00 84.17           C  
ATOM   1154  HA  ASN A  75      15.989  12.223  -7.911  1.00 84.17           H  
ATOM   1155  C   ASN A  75      17.005  10.567  -7.049  1.00 84.17           C  
ATOM   1156  CB  ASN A  75      17.397  13.005  -6.481  1.00 84.17           C  
ATOM   1157  HB2 ASN A  75      17.787  12.728  -5.501  1.00 84.17           H  
ATOM   1158  HB3 ASN A  75      18.225  12.988  -7.189  1.00 84.17           H  
ATOM   1159  O   ASN A  75      18.036  10.415  -7.699  1.00 84.17           O  
ATOM   1160  CG  ASN A  75      16.891  14.434  -6.424  1.00 84.17           C  
ATOM   1161  ND2 ASN A  75      17.642  15.315  -5.810  1.00 84.17           N  
ATOM   1162 HD21 ASN A  75      17.283  16.258  -5.847  1.00 84.17           H  
ATOM   1163 HD22 ASN A  75      18.573  15.074  -5.502  1.00 84.17           H  
ATOM   1164  OD1 ASN A  75      15.820  14.800  -6.853  1.00 84.17           O  
ATOM   1165  N   ASP A  76      16.444   9.581  -6.354  1.00 82.85           N  
ATOM   1166  H   ASP A  76      15.541   9.768  -5.940  1.00 82.85           H  
ATOM   1167  CA  ASP A  76      16.854   8.188  -6.389  1.00 82.85           C  
ATOM   1168  HA  ASP A  76      17.422   8.004  -7.301  1.00 82.85           H  
ATOM   1169  C   ASP A  76      15.585   7.316  -6.357  1.00 82.85           C  
ATOM   1170  CB  ASP A  76      17.782   7.897  -5.198  1.00 82.85           C  
ATOM   1171  HB2 ASP A  76      17.292   8.209  -4.276  1.00 82.85           H  
ATOM   1172  HB3 ASP A  76      18.693   8.484  -5.310  1.00 82.85           H  
ATOM   1173  O   ASP A  76      14.898   7.297  -5.326  1.00 82.85           O  
ATOM   1174  CG  ASP A  76      18.162   6.417  -5.085  1.00 82.85           C  
ATOM   1175  OD1 ASP A  76      17.879   5.647  -6.034  1.00 82.85           O  
ATOM   1176  OD2 ASP A  76      18.704   6.056  -4.020  1.00 82.85           O  
ATOM   1177  N   PRO A  77      15.252   6.593  -7.445  1.00 81.15           N  
ATOM   1178  CA  PRO A  77      14.065   5.746  -7.499  1.00 81.15           C  
ATOM   1179  HA  PRO A  77      13.176   6.338  -7.287  1.00 81.15           H  
ATOM   1180  C   PRO A  77      14.126   4.595  -6.492  1.00 81.15           C  
ATOM   1181  CB  PRO A  77      13.994   5.221  -8.937  1.00 81.15           C  
ATOM   1182  HB2 PRO A  77      13.402   5.901  -9.549  1.00 81.15           H  
ATOM   1183  HB3 PRO A  77      13.577   4.216  -8.993  1.00 81.15           H  
ATOM   1184  O   PRO A  77      13.078   4.096  -6.091  1.00 81.15           O  
ATOM   1185  CG  PRO A  77      15.444   5.256  -9.403  1.00 81.15           C  
ATOM   1186  HG2 PRO A  77      15.506   5.353 -10.487  1.00 81.15           H  
ATOM   1187  HG3 PRO A  77      15.962   4.359  -9.063  1.00 81.15           H  
ATOM   1188  CD  PRO A  77      16.004   6.477  -8.684  1.00 81.15           C  
ATOM   1189  HD2 PRO A  77      15.824   7.364  -9.292  1.00 81.15           H  
ATOM   1190  HD3 PRO A  77      17.070   6.338  -8.506  1.00 81.15           H  
ATOM   1191  N   HIS A  78      15.308   4.205  -5.994  1.00 83.51           N  
ATOM   1192  H   HIS A  78      16.155   4.675  -6.282  1.00 83.51           H  
ATOM   1193  CA  HIS A  78      15.413   3.166  -4.967  1.00 83.51           C  
ATOM   1194  HA  HIS A  78      14.886   2.283  -5.329  1.00 83.51           H  
ATOM   1195  C   HIS A  78      14.741   3.563  -3.646  1.00 83.51           C  
ATOM   1196  CB  HIS A  78      16.881   2.789  -4.742  1.00 83.51           C  
ATOM   1197  HB2 HIS A  78      16.934   2.065  -3.929  1.00 83.51           H  
ATOM   1198  HB3 HIS A  78      17.447   3.669  -4.435  1.00 83.51           H  
ATOM   1199  O   HIS A  78      14.356   2.685  -2.868  1.00 83.51           O  
ATOM   1200  CG  HIS A  78      17.518   2.165  -5.956  1.00 83.51           C  
ATOM   1201  CD2 HIS A  78      18.616   2.611  -6.640  1.00 83.51           C  
ATOM   1202  HD2 HIS A  78      19.189   3.494  -6.399  1.00 83.51           H  
ATOM   1203  ND1 HIS A  78      17.070   1.035  -6.594  1.00 83.51           N  
ATOM   1204  HD1 HIS A  78      16.203   0.558  -6.390  1.00 83.51           H  
ATOM   1205  CE1 HIS A  78      17.884   0.795  -7.635  1.00 83.51           C  
ATOM   1206  HE1 HIS A  78      17.755  -0.007  -8.346  1.00 83.51           H  
ATOM   1207  NE2 HIS A  78      18.850   1.726  -7.707  1.00 83.51           N  
ATOM   1208  N   LYS A  79      14.495   4.862  -3.408  1.00 86.93           N  
ATOM   1209  H   LYS A  79      14.816   5.536  -4.088  1.00 86.93           H  
ATOM   1210  CA  LYS A  79      13.660   5.324  -2.285  1.00 86.93           C  
ATOM   1211  HA  LYS A  79      14.071   4.925  -1.357  1.00 86.93           H  
ATOM   1212  C   LYS A  79      12.221   4.810  -2.364  1.00 86.93           C  
ATOM   1213  CB  LYS A  79      13.660   6.855  -2.214  1.00 86.93           C  
ATOM   1214  HB2 LYS A  79      12.967   7.157  -1.429  1.00 86.93           H  
ATOM   1215  HB3 LYS A  79      13.308   7.273  -3.157  1.00 86.93           H  
ATOM   1216  O   LYS A  79      11.544   4.723  -1.340  1.00 86.93           O  
ATOM   1217  CG  LYS A  79      15.052   7.407  -1.883  1.00 86.93           C  
ATOM   1218  HG2 LYS A  79      15.705   7.311  -2.751  1.00 86.93           H  
ATOM   1219  HG3 LYS A  79      15.479   6.836  -1.059  1.00 86.93           H  
ATOM   1220  CD  LYS A  79      14.954   8.875  -1.461  1.00 86.93           C  
ATOM   1221  HD2 LYS A  79      14.509   9.465  -2.262  1.00 86.93           H  
ATOM   1222  HD3 LYS A  79      14.320   8.939  -0.577  1.00 86.93           H  
ATOM   1223  CE  LYS A  79      16.348   9.409  -1.134  1.00 86.93           C  
ATOM   1224  HE2 LYS A  79      16.912   9.502  -2.063  1.00 86.93           H  
ATOM   1225  HE3 LYS A  79      16.861   8.676  -0.510  1.00 86.93           H  
ATOM   1226  NZ  LYS A  79      16.267  10.706  -0.421  1.00 86.93           N  
ATOM   1227  HZ1 LYS A  79      15.818  10.572   0.474  1.00 86.93           H  
ATOM   1228  HZ2 LYS A  79      17.194  11.067  -0.247  1.00 86.93           H  
ATOM   1229  HZ3 LYS A  79      15.734  11.376  -0.956  1.00 86.93           H  
ATOM   1230  N   PHE A  80      11.765   4.437  -3.556  1.00 90.08           N  
ATOM   1231  H   PHE A  80      12.373   4.536  -4.356  1.00 90.08           H  
ATOM   1232  CA  PHE A  80      10.438   3.893  -3.815  1.00 90.08           C  
ATOM   1233  HA  PHE A  80       9.749   4.243  -3.046  1.00 90.08           H  
ATOM   1234  C   PHE A  80      10.379   2.364  -3.743  1.00 90.08           C  
ATOM   1235  CB  PHE A  80       9.942   4.425  -5.165  1.00 90.08           C  
ATOM   1236  HB2 PHE A  80      10.553   3.996  -5.959  1.00 90.08           H  
ATOM   1237  HB3 PHE A  80       8.927   4.059  -5.320  1.00 90.08           H  
ATOM   1238  O   PHE A  80       9.303   1.805  -3.911  1.00 90.08           O  
ATOM   1239  CG  PHE A  80       9.894   5.933  -5.335  1.00 90.08           C  
ATOM   1240  CD1 PHE A  80       9.757   6.796  -4.234  1.00 90.08           C  
ATOM   1241  HD1 PHE A  80       9.781   6.380  -3.237  1.00 90.08           H  
ATOM   1242  CD2 PHE A  80       9.951   6.482  -6.624  1.00 90.08           C  
ATOM   1243  HD2 PHE A  80      10.063   5.838  -7.484  1.00 90.08           H  
ATOM   1244  CE1 PHE A  80       9.628   8.184  -4.402  1.00 90.08           C  
ATOM   1245  HE1 PHE A  80       9.521   8.833  -3.546  1.00 90.08           H  
ATOM   1246  CE2 PHE A  80       9.845   7.869  -6.796  1.00 90.08           C  
ATOM   1247  HE2 PHE A  80       9.883   8.274  -7.797  1.00 90.08           H  
ATOM   1248  CZ  PHE A  80       9.666   8.723  -5.696  1.00 90.08           C  
ATOM   1249  HZ  PHE A  80       9.571   9.787  -5.852  1.00 90.08           H  
ATOM   1250  N   ASN A  81      11.483   1.670  -3.427  1.00 90.64           N  
ATOM   1251  H   ASN A  81      12.361   2.164  -3.361  1.00 90.64           H  
ATOM   1252  CA  ASN A  81      11.505   0.202  -3.377  1.00 90.64           C  
ATOM   1253  HA  ASN A  81      11.051  -0.168  -4.296  1.00 90.64           H  
ATOM   1254  C   ASN A  81      10.710  -0.398  -2.205  1.00 90.64           C  
ATOM   1255  CB  ASN A  81      12.956  -0.310  -3.336  1.00 90.64           C  
ATOM   1256  HB2 ASN A  81      12.951  -1.351  -3.012  1.00 90.64           H  
ATOM   1257  HB3 ASN A  81      13.546   0.263  -2.620  1.00 90.64           H  
ATOM   1258  O   ASN A  81      10.478  -1.607  -2.183  1.00 90.64           O  
ATOM   1259  CG  ASN A  81      13.637  -0.292  -4.689  1.00 90.64           C  
ATOM   1260  ND2 ASN A  81      14.793  -0.900  -4.802  1.00 90.64           N  
ATOM   1261 HD21 ASN A  81      15.046  -1.114  -5.756  1.00 90.64           H  
ATOM   1262 HD22 ASN A  81      15.140  -1.445  -4.026  1.00 90.64           H  
ATOM   1263  OD1 ASN A  81      13.151   0.219  -5.676  1.00 90.64           O  
ATOM   1264  N   ARG A  82      10.355   0.408  -1.196  1.00 95.47           N  
ATOM   1265  H   ARG A  82      10.556   1.393  -1.302  1.00 95.47           H  
ATOM   1266  CA  ARG A  82       9.712  -0.063   0.039  1.00 95.47           C  
ATOM   1267  HA  ARG A  82       9.260  -1.032  -0.173  1.00 95.47           H  
ATOM   1268  C   ARG A  82       8.555   0.835   0.500  1.00 95.47           C  
ATOM   1269  CB  ARG A  82      10.759  -0.281   1.147  1.00 95.47           C  
ATOM   1270  HB2 ARG A  82      10.248  -0.610   2.051  1.00 95.47           H  
ATOM   1271  HB3 ARG A  82      11.249   0.670   1.356  1.00 95.47           H  
ATOM   1272  O   ARG A  82       8.629   1.369   1.611  1.00 95.47           O  
ATOM   1273  CG  ARG A  82      11.822  -1.331   0.798  1.00 95.47           C  
ATOM   1274  HG2 ARG A  82      11.346  -2.300   0.650  1.00 95.47           H  
ATOM   1275  HG3 ARG A  82      12.343  -1.045  -0.116  1.00 95.47           H  
ATOM   1276  CD  ARG A  82      12.855  -1.418   1.928  1.00 95.47           C  
ATOM   1277  HD2 ARG A  82      12.365  -1.739   2.847  1.00 95.47           H  
ATOM   1278  HD3 ARG A  82      13.269  -0.424   2.098  1.00 95.47           H  
ATOM   1279  NE  ARG A  82      13.959  -2.331   1.575  1.00 95.47           N  
ATOM   1280  HE  ARG A  82      14.709  -1.949   1.017  1.00 95.47           H  
ATOM   1281  NH1 ARG A  82      13.090  -4.255   2.480  1.00 95.47           N  
ATOM   1282 HH11 ARG A  82      13.046  -5.248   2.299  1.00 95.47           H  
ATOM   1283 HH12 ARG A  82      12.271  -3.763   2.807  1.00 95.47           H  
ATOM   1284  NH2 ARG A  82      14.900  -4.382   1.235  1.00 95.47           N  
ATOM   1285 HH21 ARG A  82      14.640  -5.355   1.164  1.00 95.47           H  
ATOM   1286 HH22 ARG A  82      15.572  -4.017   0.575  1.00 95.47           H  
ATOM   1287  CZ  ARG A  82      13.988  -3.635   1.777  1.00 95.47           C  
ATOM   1288  N   PRO A  83       7.525   1.085  -0.329  1.00 97.20           N  
ATOM   1289  CA  PRO A  83       6.405   1.895   0.101  1.00 97.20           C  
ATOM   1290  HA  PRO A  83       6.768   2.814   0.561  1.00 97.20           H  
ATOM   1291  C   PRO A  83       5.573   1.114   1.120  1.00 97.20           C  
ATOM   1292  CB  PRO A  83       5.633   2.252  -1.165  1.00 97.20           C  
ATOM   1293  HB2 PRO A  83       6.093   3.118  -1.641  1.00 97.20           H  
ATOM   1294  HB3 PRO A  83       4.577   2.440  -0.968  1.00 97.20           H  
ATOM   1295  O   PRO A  83       5.407  -0.108   1.039  1.00 97.20           O  
ATOM   1296  CG  PRO A  83       5.844   1.019  -2.035  1.00 97.20           C  
ATOM   1297  HG2 PRO A  83       5.072   0.289  -1.795  1.00 97.20           H  
ATOM   1298  HG3 PRO A  83       5.806   1.275  -3.094  1.00 97.20           H  
ATOM   1299  CD  PRO A  83       7.232   0.501  -1.629  1.00 97.20           C  
ATOM   1300  HD2 PRO A  83       7.970   0.841  -2.356  1.00 97.20           H  
ATOM   1301  HD3 PRO A  83       7.247  -0.588  -1.584  1.00 97.20           H  
ATOM   1302  N   GLN A  84       5.050   1.842   2.093  1.00 98.36           N  
ATOM   1303  H   GLN A  84       5.243   2.833   2.105  1.00 98.36           H  
ATOM   1304  CA  GLN A  84       4.204   1.309   3.147  1.00 98.36           C  
ATOM   1305  HA  GLN A  84       3.902   0.292   2.897  1.00 98.36           H  
ATOM   1306  C   GLN A  84       2.947   2.164   3.243  1.00 98.36           C  
ATOM   1307  CB  GLN A  84       5.019   1.259   4.444  1.00 98.36           C  
ATOM   1308  HB2 GLN A  84       5.810   0.517   4.328  1.00 98.36           H  
ATOM   1309  HB3 GLN A  84       5.495   2.230   4.584  1.00 98.36           H  
ATOM   1310  O   GLN A  84       3.023   3.393   3.271  1.00 98.36           O  
ATOM   1311  CG  GLN A  84       4.212   0.926   5.708  1.00 98.36           C  
ATOM   1312  HG2 GLN A  84       3.823  -0.091   5.653  1.00 98.36           H  
ATOM   1313  HG3 GLN A  84       3.363   1.604   5.791  1.00 98.36           H  
ATOM   1314  CD  GLN A  84       5.048   1.094   6.976  1.00 98.36           C  
ATOM   1315  NE2 GLN A  84       4.435   1.084   8.128  1.00 98.36           N  
ATOM   1316 HE21 GLN A  84       3.564   0.574   8.163  1.00 98.36           H  
ATOM   1317 HE22 GLN A  84       5.027   1.025   8.944  1.00 98.36           H  
ATOM   1318  OE1 GLN A  84       6.260   1.284   6.979  1.00 98.36           O  
ATOM   1319  N   PHE A  85       1.804   1.495   3.326  1.00 98.61           N  
ATOM   1320  H   PHE A  85       1.834   0.487   3.285  1.00 98.61           H  
ATOM   1321  CA  PHE A  85       0.495   2.102   3.496  1.00 98.61           C  
ATOM   1322  HA  PHE A  85       0.599   3.183   3.587  1.00 98.61           H  
ATOM   1323  C   PHE A  85      -0.125   1.549   4.774  1.00 98.61           C  
ATOM   1324  CB  PHE A  85      -0.384   1.816   2.268  1.00 98.61           C  
ATOM   1325  HB2 PHE A  85      -0.690   0.770   2.282  1.00 98.61           H  
ATOM   1326  HB3 PHE A  85      -1.291   2.415   2.342  1.00 98.61           H  
ATOM   1327  O   PHE A  85      -0.245   0.337   4.923  1.00 98.61           O  
ATOM   1328  CG  PHE A  85       0.295   2.102   0.943  1.00 98.61           C  
ATOM   1329  CD1 PHE A  85       0.289   3.406   0.419  1.00 98.61           C  
ATOM   1330  HD1 PHE A  85      -0.237   4.191   0.943  1.00 98.61           H  
ATOM   1331  CD2 PHE A  85       0.974   1.076   0.256  1.00 98.61           C  
ATOM   1332  HD2 PHE A  85       0.989   0.075   0.660  1.00 98.61           H  
ATOM   1333  CE1 PHE A  85       0.971   3.686  -0.777  1.00 98.61           C  
ATOM   1334  HE1 PHE A  85       0.976   4.691  -1.172  1.00 98.61           H  
ATOM   1335  CE2 PHE A  85       1.655   1.357  -0.941  1.00 98.61           C  
ATOM   1336  HE2 PHE A  85       2.185   0.570  -1.457  1.00 98.61           H  
ATOM   1337  CZ  PHE A  85       1.662   2.667  -1.452  1.00 98.61           C  
ATOM   1338  HZ  PHE A  85       2.203   2.893  -2.359  1.00 98.61           H  
ATOM   1339  N   THR A  86      -0.530   2.423   5.684  1.00 98.57           N  
ATOM   1340  H   THR A  86      -0.360   3.405   5.518  1.00 98.57           H  
ATOM   1341  CA  THR A  86      -1.373   2.060   6.825  1.00 98.57           C  
ATOM   1342  HA  THR A  86      -1.499   0.979   6.875  1.00 98.57           H  
ATOM   1343  C   THR A  86      -2.730   2.700   6.604  1.00 98.57           C  
ATOM   1344  CB  THR A  86      -0.774   2.517   8.157  1.00 98.57           C  
ATOM   1345  HB  THR A  86      -0.782   3.606   8.197  1.00 98.57           H  
ATOM   1346  O   THR A  86      -2.810   3.919   6.479  1.00 98.57           O  
ATOM   1347  CG2 THR A  86      -1.557   1.987   9.354  1.00 98.57           C  
ATOM   1348 HG21 THR A  86      -1.135   2.386  10.277  1.00 98.57           H  
ATOM   1349 HG22 THR A  86      -1.530   0.898   9.370  1.00 98.57           H  
ATOM   1350 HG23 THR A  86      -2.595   2.314   9.299  1.00 98.57           H  
ATOM   1351  OG1 THR A  86       0.557   2.067   8.307  1.00 98.57           O  
ATOM   1352  HG1 THR A  86       0.872   2.447   9.131  1.00 98.57           H  
ATOM   1353  N   ILE A  87      -3.772   1.882   6.517  1.00 98.40           N  
ATOM   1354  H   ILE A  87      -3.617   0.896   6.671  1.00 98.40           H  
ATOM   1355  CA  ILE A  87      -5.149   2.298   6.278  1.00 98.40           C  
ATOM   1356  HA  ILE A  87      -5.176   3.353   6.005  1.00 98.40           H  
ATOM   1357  C   ILE A  87      -5.909   2.123   7.588  1.00 98.40           C  
ATOM   1358  CB  ILE A  87      -5.784   1.481   5.127  1.00 98.40           C  
ATOM   1359  HB  ILE A  87      -5.840   0.432   5.417  1.00 98.40           H  
ATOM   1360  O   ILE A  87      -5.988   1.007   8.102  1.00 98.40           O  
ATOM   1361  CG1 ILE A  87      -5.008   1.593   3.791  1.00 98.40           C  
ATOM   1362 HG12 ILE A  87      -4.607   2.601   3.683  1.00 98.40           H  
ATOM   1363 HG13 ILE A  87      -5.697   1.426   2.963  1.00 98.40           H  
ATOM   1364  CG2 ILE A  87      -7.217   1.977   4.876  1.00 98.40           C  
ATOM   1365 HG21 ILE A  87      -7.821   1.893   5.780  1.00 98.40           H  
ATOM   1366 HG22 ILE A  87      -7.694   1.375   4.102  1.00 98.40           H  
ATOM   1367 HG23 ILE A  87      -7.187   3.019   4.559  1.00 98.40           H  
ATOM   1368  CD1 ILE A  87      -3.876   0.569   3.619  1.00 98.40           C  
ATOM   1369 HD11 ILE A  87      -4.261  -0.439   3.774  1.00 98.40           H  
ATOM   1370 HD12 ILE A  87      -3.480   0.640   2.606  1.00 98.40           H  
ATOM   1371 HD13 ILE A  87      -3.062   0.756   4.319  1.00 98.40           H  
ATOM   1372  N   GLU A  88      -6.460   3.211   8.113  1.00 98.08           N  
ATOM   1373  H   GLU A  88      -6.328   4.097   7.645  1.00 98.08           H  
ATOM   1374  CA  GLU A  88      -7.211   3.250   9.364  1.00 98.08           C  
ATOM   1375  HA  GLU A  88      -7.288   2.233   9.747  1.00 98.08           H  
ATOM   1376  C   GLU A  88      -8.638   3.759   9.120  1.00 98.08           C  
ATOM   1377  CB  GLU A  88      -6.477   4.081  10.435  1.00 98.08           C  
ATOM   1378  HB2 GLU A  88      -6.428   5.124  10.120  1.00 98.08           H  
ATOM   1379  HB3 GLU A  88      -7.056   4.019  11.357  1.00 98.08           H  
ATOM   1380  O   GLU A  88      -8.865   4.701   8.361  1.00 98.08           O  
ATOM   1381  CG  GLU A  88      -5.049   3.563  10.696  1.00 98.08           C  
ATOM   1382  HG2 GLU A  88      -4.433   3.772   9.822  1.00 98.08           H  
ATOM   1383  HG3 GLU A  88      -5.102   2.481  10.812  1.00 98.08           H  
ATOM   1384  CD  GLU A  88      -4.348   4.141  11.940  1.00 98.08           C  
ATOM   1385  OE1 GLU A  88      -3.192   3.700  12.193  1.00 98.08           O  
ATOM   1386  OE2 GLU A  88      -4.974   4.893  12.715  1.00 98.08           O  
ATOM   1387  N   TRP A  89      -9.623   3.132   9.759  1.00 95.80           N  
ATOM   1388  H   TRP A  89      -9.379   2.381  10.389  1.00 95.80           H  
ATOM   1389  CA  TRP A  89     -11.030   3.527   9.683  1.00 95.80           C  
ATOM   1390  HA  TRP A  89     -11.084   4.569   9.369  1.00 95.80           H  
ATOM   1391  C   TRP A  89     -11.706   3.446  11.054  1.00 95.80           C  
ATOM   1392  CB  TRP A  89     -11.761   2.689   8.623  1.00 95.80           C  
ATOM   1393  HB2 TRP A  89     -11.236   2.813   7.676  1.00 95.80           H  
ATOM   1394  HB3 TRP A  89     -12.767   3.085   8.484  1.00 95.80           H  
ATOM   1395  O   TRP A  89     -11.141   2.963  12.040  1.00 95.80           O  
ATOM   1396  CG  TRP A  89     -11.859   1.222   8.893  1.00 95.80           C  
ATOM   1397  CD1 TRP A  89     -12.851   0.593   9.563  1.00 95.80           C  
ATOM   1398  HD1 TRP A  89     -13.705   1.082  10.008  1.00 95.80           H  
ATOM   1399  CD2 TRP A  89     -10.910   0.183   8.514  1.00 95.80           C  
ATOM   1400  CE2 TRP A  89     -11.420  -1.073   8.958  1.00 95.80           C  
ATOM   1401  CE3 TRP A  89      -9.659   0.183   7.863  1.00 95.80           C  
ATOM   1402  HE3 TRP A  89      -9.237   1.121   7.532  1.00 95.80           H  
ATOM   1403  NE1 TRP A  89     -12.599  -0.764   9.598  1.00 95.80           N  
ATOM   1404  HE1 TRP A  89     -13.208  -1.436  10.043  1.00 95.80           H  
ATOM   1405  CH2 TRP A  89      -9.493  -2.236   8.102  1.00 95.80           C  
ATOM   1406  HH2 TRP A  89      -8.966  -3.161   7.924  1.00 95.80           H  
ATOM   1407  CZ2 TRP A  89     -10.726  -2.273   8.768  1.00 95.80           C  
ATOM   1408  HZ2 TRP A  89     -11.137  -3.209   9.115  1.00 95.80           H  
ATOM   1409  CZ3 TRP A  89      -8.953  -1.016   7.658  1.00 95.80           C  
ATOM   1410  HZ3 TRP A  89      -7.996  -0.997   7.158  1.00 95.80           H  
ATOM   1411  N   GLY A  90     -12.939   3.954  11.130  1.00 91.56           N  
ATOM   1412  H   GLY A  90     -13.348   4.329  10.286  1.00 91.56           H  
ATOM   1413  CA  GLY A  90     -13.712   3.993  12.371  1.00 91.56           C  
ATOM   1414  HA2 GLY A  90     -14.719   4.351  12.157  1.00 91.56           H  
ATOM   1415  HA3 GLY A  90     -13.234   4.699  13.050  1.00 91.56           H  
ATOM   1416  C   GLY A  90     -13.824   2.631  13.071  1.00 91.56           C  
ATOM   1417  O   GLY A  90     -13.823   1.580  12.437  1.00 91.56           O  
ATOM   1418  N   GLY A  91     -13.940   2.650  14.402  1.00 86.94           N  
ATOM   1419  H   GLY A  91     -13.937   3.543  14.874  1.00 86.94           H  
ATOM   1420  CA  GLY A  91     -14.058   1.429  15.210  1.00 86.94           C  
ATOM   1421  HA2 GLY A  91     -14.520   1.681  16.165  1.00 86.94           H  
ATOM   1422  HA3 GLY A  91     -14.707   0.718  14.698  1.00 86.94           H  
ATOM   1423  C   GLY A  91     -12.732   0.717  15.509  1.00 86.94           C  
ATOM   1424  O   GLY A  91     -12.757  -0.406  16.002  1.00 86.94           O  
ATOM   1425  N   GLY A  92     -11.589   1.359  15.242  1.00 89.56           N  
ATOM   1426  H   GLY A  92     -11.634   2.246  14.760  1.00 89.56           H  
ATOM   1427  CA  GLY A  92     -10.259   0.785  15.485  1.00 89.56           C  
ATOM   1428  HA2 GLY A  92      -9.536   1.596  15.574  1.00 89.56           H  
ATOM   1429  HA3 GLY A  92     -10.263   0.218  16.416  1.00 89.56           H  
ATOM   1430  C   GLY A  92      -9.780  -0.140  14.367  1.00 89.56           C  
ATOM   1431  O   GLY A  92      -8.896  -0.965  14.584  1.00 89.56           O  
ATOM   1432  N   GLY A  93     -10.375  -0.034  13.179  1.00 94.49           N  
ATOM   1433  H   GLY A  93     -11.035   0.714  13.023  1.00 94.49           H  
ATOM   1434  CA  GLY A  93      -9.942  -0.799  12.026  1.00 94.49           C  
ATOM   1435  HA2 GLY A  93      -9.846  -1.848  12.306  1.00 94.49           H  
ATOM   1436  HA3 GLY A  93     -10.699  -0.703  11.248  1.00 94.49           H  
ATOM   1437  C   GLY A  93      -8.616  -0.285  11.483  1.00 94.49           C  
ATOM   1438  O   GLY A  93      -8.483   0.910  11.232  1.00 94.49           O  
ATOM   1439  N   ARG A  94      -7.636  -1.178  11.327  1.00 97.86           N  
ATOM   1440  H   ARG A  94      -7.807  -2.133  11.608  1.00 97.86           H  
ATOM   1441  CA  ARG A  94      -6.289  -0.849  10.860  1.00 97.86           C  
ATOM   1442  HA  ARG A  94      -6.342   0.032  10.219  1.00 97.86           H  
ATOM   1443  C   ARG A  94      -5.702  -1.999  10.054  1.00 97.86           C  
ATOM   1444  CB  ARG A  94      -5.429  -0.501  12.080  1.00 97.86           C  
ATOM   1445  HB2 ARG A  94      -5.842   0.393  12.548  1.00 97.86           H  
ATOM   1446  HB3 ARG A  94      -5.488  -1.317  12.800  1.00 97.86           H  
ATOM   1447  O   ARG A  94      -5.613  -3.121  10.549  1.00 97.86           O  
ATOM   1448  CG  ARG A  94      -3.957  -0.245  11.733  1.00 97.86           C  
ATOM   1449  HG2 ARG A  94      -3.875   0.556  10.999  1.00 97.86           H  
ATOM   1450  HG3 ARG A  94      -3.505  -1.151  11.329  1.00 97.86           H  
ATOM   1451  CD  ARG A  94      -3.224   0.146  13.014  1.00 97.86           C  
ATOM   1452  HD2 ARG A  94      -3.670   1.069  13.384  1.00 97.86           H  
ATOM   1453  HD3 ARG A  94      -3.375  -0.635  13.759  1.00 97.86           H  
ATOM   1454  NE  ARG A  94      -1.780   0.301  12.777  1.00 97.86           N  
ATOM   1455  HE  ARG A  94      -1.321  -0.487  12.343  1.00 97.86           H  
ATOM   1456  NH1 ARG A  94      -1.529   2.354  13.779  1.00 97.86           N  
ATOM   1457 HH11 ARG A  94      -1.840   3.113  13.191  1.00 97.86           H  
ATOM   1458 HH12 ARG A  94      -2.366   2.135  14.301  1.00 97.86           H  
ATOM   1459  NH2 ARG A  94       0.169   1.478  12.687  1.00 97.86           N  
ATOM   1460 HH21 ARG A  94       0.641   2.326  12.967  1.00 97.86           H  
ATOM   1461 HH22 ARG A  94       0.587   0.739  12.140  1.00 97.86           H  
ATOM   1462  CZ  ARG A  94      -1.066   1.368  13.074  1.00 97.86           C  
ATOM   1463  N   VAL A  95      -5.254  -1.705   8.838  1.00 98.29           N  
ATOM   1464  H   VAL A  95      -5.389  -0.760   8.508  1.00 98.29           H  
ATOM   1465  CA  VAL A  95      -4.522  -2.640   7.974  1.00 98.29           C  
ATOM   1466  HA  VAL A  95      -4.238  -3.515   8.558  1.00 98.29           H  
ATOM   1467  C   VAL A  95      -3.246  -1.991   7.483  1.00 98.29           C  
ATOM   1468  CB  VAL A  95      -5.383  -3.124   6.795  1.00 98.29           C  
ATOM   1469  HB  VAL A  95      -5.873  -2.267   6.333  1.00 98.29           H  
ATOM   1470  O   VAL A  95      -3.230  -0.828   7.087  1.00 98.29           O  
ATOM   1471  CG1 VAL A  95      -4.605  -3.885   5.709  1.00 98.29           C  
ATOM   1472 HG11 VAL A  95      -4.045  -4.709   6.151  1.00 98.29           H  
ATOM   1473 HG12 VAL A  95      -5.299  -4.283   4.968  1.00 98.29           H  
ATOM   1474 HG13 VAL A  95      -3.915  -3.213   5.198  1.00 98.29           H  
ATOM   1475  CG2 VAL A  95      -6.446  -4.085   7.318  1.00 98.29           C  
ATOM   1476 HG21 VAL A  95      -7.178  -4.258   6.529  1.00 98.29           H  
ATOM   1477 HG22 VAL A  95      -6.943  -3.667   8.193  1.00 98.29           H  
ATOM   1478 HG23 VAL A  95      -5.986  -5.026   7.619  1.00 98.29           H  
ATOM   1479  N   GLU A  96      -2.173  -2.764   7.479  1.00 98.59           N  
ATOM   1480  H   GLU A  96      -2.264  -3.712   7.817  1.00 98.59           H  
ATOM   1481  CA  GLU A  96      -0.885  -2.356   6.954  1.00 98.59           C  
ATOM   1482  HA  GLU A  96      -0.918  -1.299   6.691  1.00 98.59           H  
ATOM   1483  C   GLU A  96      -0.544  -3.148   5.689  1.00 98.59           C  
ATOM   1484  CB  GLU A  96       0.155  -2.516   8.062  1.00 98.59           C  
ATOM   1485  HB2 GLU A  96       0.249  -3.572   8.319  1.00 98.59           H  
ATOM   1486  HB3 GLU A  96      -0.174  -1.964   8.943  1.00 98.59           H  
ATOM   1487  O   GLU A  96      -0.616  -4.375   5.671  1.00 98.59           O  
ATOM   1488  CG  GLU A  96       1.510  -1.978   7.622  1.00 98.59           C  
ATOM   1489  HG2 GLU A  96       1.866  -2.550   6.766  1.00 98.59           H  
ATOM   1490  HG3 GLU A  96       1.395  -0.939   7.313  1.00 98.59           H  
ATOM   1491  CD  GLU A  96       2.554  -2.055   8.731  1.00 98.59           C  
ATOM   1492  OE1 GLU A  96       3.573  -1.349   8.607  1.00 98.59           O  
ATOM   1493  OE2 GLU A  96       2.480  -2.848   9.688  1.00 98.59           O  
ATOM   1494  N   VAL A  97      -0.134  -2.433   4.641  1.00 98.67           N  
ATOM   1495  H   VAL A  97      -0.143  -1.428   4.738  1.00 98.67           H  
ATOM   1496  CA  VAL A  97       0.387  -2.971   3.383  1.00 98.67           C  
ATOM   1497  HA  VAL A  97       0.370  -4.060   3.420  1.00 98.67           H  
ATOM   1498  C   VAL A  97       1.829  -2.500   3.236  1.00 98.67           C  
ATOM   1499  CB  VAL A  97      -0.464  -2.518   2.177  1.00 98.67           C  
ATOM   1500  HB  VAL A  97      -0.371  -1.439   2.058  1.00 98.67           H  
ATOM   1501  O   VAL A  97       2.084  -1.314   3.023  1.00 98.67           O  
ATOM   1502  CG1 VAL A  97       0.022  -3.181   0.881  1.00 98.67           C  
ATOM   1503 HG11 VAL A  97      -0.060  -4.265   0.962  1.00 98.67           H  
ATOM   1504 HG12 VAL A  97      -0.585  -2.841   0.043  1.00 98.67           H  
ATOM   1505 HG13 VAL A  97       1.059  -2.910   0.680  1.00 98.67           H  
ATOM   1506  CG2 VAL A  97      -1.954  -2.834   2.360  1.00 98.67           C  
ATOM   1507 HG21 VAL A  97      -2.091  -3.892   2.585  1.00 98.67           H  
ATOM   1508 HG22 VAL A  97      -2.506  -2.580   1.456  1.00 98.67           H  
ATOM   1509 HG23 VAL A  97      -2.360  -2.246   3.184  1.00 98.67           H  
ATOM   1510  N   ARG A  98       2.792  -3.416   3.339  1.00 98.45           N  
ATOM   1511  H   ARG A  98       2.508  -4.367   3.524  1.00 98.45           H  
ATOM   1512  CA  ARG A  98       4.208  -3.152   3.047  1.00 98.45           C  
ATOM   1513  HA  ARG A  98       4.377  -2.081   2.936  1.00 98.45           H  
ATOM   1514  C   ARG A  98       4.571  -3.813   1.734  1.00 98.45           C  
ATOM   1515  CB  ARG A  98       5.118  -3.677   4.162  1.00 98.45           C  
ATOM   1516  HB2 ARG A  98       4.947  -4.747   4.278  1.00 98.45           H  
ATOM   1517  HB3 ARG A  98       6.156  -3.527   3.865  1.00 98.45           H  
ATOM   1518  O   ARG A  98       4.381  -5.017   1.584  1.00 98.45           O  
ATOM   1519  CG  ARG A  98       4.889  -2.989   5.508  1.00 98.45           C  
ATOM   1520  HG2 ARG A  98       3.848  -3.106   5.808  1.00 98.45           H  
ATOM   1521  HG3 ARG A  98       5.129  -1.929   5.417  1.00 98.45           H  
ATOM   1522  CD  ARG A  98       5.789  -3.627   6.568  1.00 98.45           C  
ATOM   1523  HD2 ARG A  98       5.582  -4.697   6.593  1.00 98.45           H  
ATOM   1524  HD3 ARG A  98       6.832  -3.467   6.297  1.00 98.45           H  
ATOM   1525  NE  ARG A  98       5.525  -3.046   7.889  1.00 98.45           N  
ATOM   1526  HE  ARG A  98       4.914  -2.243   7.926  1.00 98.45           H  
ATOM   1527  NH1 ARG A  98       6.432  -4.672   9.223  1.00 98.45           N  
ATOM   1528 HH11 ARG A  98       6.417  -5.143  10.116  1.00 98.45           H  
ATOM   1529 HH12 ARG A  98       6.672  -5.187   8.388  1.00 98.45           H  
ATOM   1530  NH2 ARG A  98       5.237  -3.017  10.126  1.00 98.45           N  
ATOM   1531 HH21 ARG A  98       4.442  -2.432   9.912  1.00 98.45           H  
ATOM   1532 HH22 ARG A  98       5.161  -3.539  10.988  1.00 98.45           H  
ATOM   1533  CZ  ARG A  98       5.745  -3.576   9.072  1.00 98.45           C  
ATOM   1534  N   VAL A  99       5.126  -3.046   0.810  1.00 97.49           N  
ATOM   1535  H   VAL A  99       5.274  -2.065   1.001  1.00 97.49           H  
ATOM   1536  CA  VAL A  99       5.612  -3.571  -0.466  1.00 97.49           C  
ATOM   1537  HA  VAL A  99       5.295  -4.608  -0.576  1.00 97.49           H  
ATOM   1538  C   VAL A  99       7.134  -3.547  -0.454  1.00 97.49           C  
ATOM   1539  CB  VAL A  99       5.019  -2.796  -1.652  1.00 97.49           C  
ATOM   1540  HB  VAL A  99       5.463  -1.801  -1.674  1.00 97.49           H  
ATOM   1541  O   VAL A  99       7.735  -2.626   0.090  1.00 97.49           O  
ATOM   1542  CG1 VAL A  99       5.328  -3.489  -2.981  1.00 97.49           C  
ATOM   1543 HG11 VAL A  99       4.830  -2.967  -3.798  1.00 97.49           H  
ATOM   1544 HG12 VAL A  99       4.981  -4.522  -2.956  1.00 97.49           H  
ATOM   1545 HG13 VAL A  99       6.400  -3.474  -3.177  1.00 97.49           H  
ATOM   1546  CG2 VAL A  99       3.495  -2.642  -1.540  1.00 97.49           C  
ATOM   1547 HG21 VAL A  99       3.021  -3.621  -1.477  1.00 97.49           H  
ATOM   1548 HG22 VAL A  99       3.120  -2.107  -2.413  1.00 97.49           H  
ATOM   1549 HG23 VAL A  99       3.234  -2.055  -0.660  1.00 97.49           H  
ATOM   1550  N   GLU A 100       7.764  -4.559  -1.032  1.00 95.78           N  
ATOM   1551  H   GLU A 100       7.210  -5.335  -1.365  1.00 95.78           H  
ATOM   1552  CA  GLU A 100       9.203  -4.623  -1.271  1.00 95.78           C  
ATOM   1553  HA  GLU A 100       9.645  -3.638  -1.121  1.00 95.78           H  
ATOM   1554  C   GLU A 100       9.446  -5.045  -2.721  1.00 95.78           C  
ATOM   1555  CB  GLU A 100       9.855  -5.593  -0.272  1.00 95.78           C  
ATOM   1556  HB2 GLU A 100       9.388  -6.572  -0.385  1.00 95.78           H  
ATOM   1557  HB3 GLU A 100       9.664  -5.235   0.740  1.00 95.78           H  
ATOM   1558  O   GLU A 100       9.001  -6.115  -3.139  1.00 95.78           O  
ATOM   1559  CG  GLU A 100      11.375  -5.734  -0.464  1.00 95.78           C  
ATOM   1560  HG2 GLU A 100      11.829  -4.751  -0.346  1.00 95.78           H  
ATOM   1561  HG3 GLU A 100      11.583  -6.083  -1.475  1.00 95.78           H  
ATOM   1562  CD  GLU A 100      12.015  -6.718   0.532  1.00 95.78           C  
ATOM   1563  OE1 GLU A 100      13.167  -6.454   0.955  1.00 95.78           O  
ATOM   1564  OE2 GLU A 100      11.368  -7.711   0.931  1.00 95.78           O  
ATOM   1565  N   PHE A 101      10.164  -4.211  -3.473  1.00 91.07           N  
ATOM   1566  H   PHE A 101      10.445  -3.327  -3.074  1.00 91.07           H  
ATOM   1567  CA  PHE A 101      10.620  -4.513  -4.828  1.00 91.07           C  
ATOM   1568  HA  PHE A 101      10.030  -5.335  -5.234  1.00 91.07           H  
ATOM   1569  C   PHE A 101      12.088  -4.952  -4.798  1.00 91.07           C  
ATOM   1570  CB  PHE A 101      10.407  -3.302  -5.745  1.00 91.07           C  
ATOM   1571  HB2 PHE A 101      10.718  -3.573  -6.754  1.00 91.07           H  
ATOM   1572  HB3 PHE A 101      11.053  -2.488  -5.416  1.00 91.07           H  
ATOM   1573  O   PHE A 101      12.957  -4.223  -4.309  1.00 91.07           O  
ATOM   1574  CG  PHE A 101       8.974  -2.804  -5.800  1.00 91.07           C  
ATOM   1575  CD1 PHE A 101       8.028  -3.421  -6.639  1.00 91.07           C  
ATOM   1576  HD1 PHE A 101       8.315  -4.259  -7.257  1.00 91.07           H  
ATOM   1577  CD2 PHE A 101       8.578  -1.711  -5.009  1.00 91.07           C  
ATOM   1578  HD2 PHE A 101       9.291  -1.223  -4.361  1.00 91.07           H  
ATOM   1579  CE1 PHE A 101       6.707  -2.936  -6.675  1.00 91.07           C  
ATOM   1580  HE1 PHE A 101       5.965  -3.400  -7.308  1.00 91.07           H  
ATOM   1581  CE2 PHE A 101       7.267  -1.222  -5.055  1.00 91.07           C  
ATOM   1582  HE2 PHE A 101       6.994  -0.362  -4.461  1.00 91.07           H  
ATOM   1583  CZ  PHE A 101       6.327  -1.838  -5.891  1.00 91.07           C  
ATOM   1584  HZ  PHE A 101       5.314  -1.466  -5.935  1.00 91.07           H  
ATOM   1585  N   GLU A 102      12.366  -6.141  -5.328  1.00 87.36           N  
ATOM   1586  H   GLU A 102      11.608  -6.684  -5.716  1.00 87.36           H  
ATOM   1587  CA  GLU A 102      13.699  -6.742  -5.368  1.00 87.36           C  
ATOM   1588  HA  GLU A 102      14.450  -5.958  -5.279  1.00 87.36           H  
ATOM   1589  C   GLU A 102      13.902  -7.449  -6.716  1.00 87.36           C  
ATOM   1590  CB  GLU A 102      13.872  -7.694  -4.167  1.00 87.36           C  
ATOM   1591  HB2 GLU A 102      13.190  -8.538  -4.270  1.00 87.36           H  
ATOM   1592  HB3 GLU A 102      13.618  -7.159  -3.252  1.00 87.36           H  
ATOM   1593  O   GLU A 102      13.504  -8.598  -6.900  1.00 87.36           O  
ATOM   1594  CG  GLU A 102      15.319  -8.200  -4.042  1.00 87.36           C  
ATOM   1595  HG2 GLU A 102      15.970  -7.337  -3.899  1.00 87.36           H  
ATOM   1596  HG3 GLU A 102      15.610  -8.681  -4.976  1.00 87.36           H  
ATOM   1597  CD  GLU A 102      15.549  -9.201  -2.889  1.00 87.36           C  
ATOM   1598  OE1 GLU A 102      16.732  -9.538  -2.669  1.00 87.36           O  
ATOM   1599  OE2 GLU A 102      14.576  -9.675  -2.240  1.00 87.36           O  
ATOM   1600  N   GLY A 103      14.513  -6.749  -7.677  1.00 83.71           N  
ATOM   1601  H   GLY A 103      14.731  -5.778  -7.503  1.00 83.71           H  
ATOM   1602  CA  GLY A 103      14.796  -7.296  -9.005  1.00 83.71           C  
ATOM   1603  HA2 GLY A 103      15.438  -8.171  -8.902  1.00 83.71           H  
ATOM   1604  HA3 GLY A 103      15.321  -6.551  -9.603  1.00 83.71           H  
ATOM   1605  C   GLY A 103      13.526  -7.694  -9.758  1.00 83.71           C  
ATOM   1606  O   GLY A 103      12.719  -6.844 -10.122  1.00 83.71           O  
ATOM   1607  N   ASP A 104      13.365  -8.993  -9.993  1.00 88.53           N  
ATOM   1608  H   ASP A 104      14.006  -9.650  -9.572  1.00 88.53           H  
ATOM   1609  CA  ASP A 104      12.228  -9.608 -10.684  1.00 88.53           C  
ATOM   1610  HA  ASP A 104      11.829  -8.892 -11.402  1.00 88.53           H  
ATOM   1611  C   ASP A 104      11.071  -9.981  -9.740  1.00 88.53           C  
ATOM   1612  CB  ASP A 104      12.736 -10.823 -11.480  1.00 88.53           C  
ATOM   1613  HB2 ASP A 104      13.546 -10.504 -12.136  1.00 88.53           H  
ATOM   1614  HB3 ASP A 104      11.929 -11.191 -12.112  1.00 88.53           H  
ATOM   1615  O   ASP A 104      10.098 -10.612 -10.167  1.00 88.53           O  
ATOM   1616  CG  ASP A 104      13.234 -11.992 -10.613  1.00 88.53           C  
ATOM   1617  OD1 ASP A 104      13.670 -11.760  -9.460  1.00 88.53           O  
ATOM   1618  OD2 ASP A 104      13.196 -13.140 -11.104  1.00 88.53           O  
ATOM   1619  N   LYS A 105      11.147  -9.596  -8.458  1.00 93.31           N  
ATOM   1620  H   LYS A 105      11.983  -9.112  -8.165  1.00 93.31           H  
ATOM   1621  CA  LYS A 105      10.160  -9.937  -7.428  1.00 93.31           C  
ATOM   1622  HA  LYS A 105       9.340 -10.475  -7.903  1.00 93.31           H  
ATOM   1623  C   LYS A 105       9.550  -8.712  -6.766  1.00 93.31           C  
ATOM   1624  CB  LYS A 105      10.791 -10.860  -6.375  1.00 93.31           C  
ATOM   1625  HB2 LYS A 105      10.086 -11.017  -5.559  1.00 93.31           H  
ATOM   1626  HB3 LYS A 105      11.691 -10.393  -5.976  1.00 93.31           H  
ATOM   1627  O   LYS A 105      10.226  -7.729  -6.470  1.00 93.31           O  
ATOM   1628  CG  LYS A 105      11.135 -12.214  -6.997  1.00 93.31           C  
ATOM   1629  HG2 LYS A 105      10.214 -12.693  -7.331  1.00 93.31           H  
ATOM   1630  HG3 LYS A 105      11.779 -12.063  -7.863  1.00 93.31           H  
ATOM   1631  CD  LYS A 105      11.856 -13.134  -6.017  1.00 93.31           C  
ATOM   1632  HD2 LYS A 105      11.184 -13.409  -5.204  1.00 93.31           H  
ATOM   1633  HD3 LYS A 105      12.732 -12.617  -5.626  1.00 93.31           H  
ATOM   1634  CE  LYS A 105      12.288 -14.364  -6.815  1.00 93.31           C  
ATOM   1635  HE2 LYS A 105      12.859 -14.016  -7.675  1.00 93.31           H  
ATOM   1636  HE3 LYS A 105      11.401 -14.867  -7.200  1.00 93.31           H  
ATOM   1637  NZ  LYS A 105      13.110 -15.280  -5.996  1.00 93.31           N  
ATOM   1638  HZ1 LYS A 105      13.421 -16.047  -6.575  1.00 93.31           H  
ATOM   1639  HZ2 LYS A 105      13.926 -14.780  -5.673  1.00 93.31           H  
ATOM   1640  HZ3 LYS A 105      12.580 -15.632  -5.212  1.00 93.31           H  
ATOM   1641  N   MET A 106       8.270  -8.845  -6.433  1.00 95.02           N  
ATOM   1642  H   MET A 106       7.800  -9.692  -6.720  1.00 95.02           H  
ATOM   1643  CA  MET A 106       7.561  -7.942  -5.535  1.00 95.02           C  
ATOM   1644  HA  MET A 106       8.265  -7.219  -5.123  1.00 95.02           H  
ATOM   1645  C   MET A 106       6.959  -8.752  -4.385  1.00 95.02           C  
ATOM   1646  CB  MET A 106       6.499  -7.158  -6.315  1.00 95.02           C  
ATOM   1647  HB2 MET A 106       5.753  -7.853  -6.701  1.00 95.02           H  
ATOM   1648  HB3 MET A 106       6.968  -6.651  -7.158  1.00 95.02           H  
ATOM   1649  O   MET A 106       6.147  -9.650  -4.621  1.00 95.02           O  
ATOM   1650  CG  MET A 106       5.824  -6.106  -5.427  1.00 95.02           C  
ATOM   1651  HG2 MET A 106       5.537  -6.555  -4.476  1.00 95.02           H  
ATOM   1652  HG3 MET A 106       6.551  -5.324  -5.209  1.00 95.02           H  
ATOM   1653  SD  MET A 106       4.345  -5.342  -6.141  1.00 95.02           S  
ATOM   1654  CE  MET A 106       3.267  -6.776  -6.063  1.00 95.02           C  
ATOM   1655  HE1 MET A 106       3.430  -7.390  -6.948  1.00 95.02           H  
ATOM   1656  HE2 MET A 106       2.231  -6.444  -5.991  1.00 95.02           H  
ATOM   1657  HE3 MET A 106       3.506  -7.369  -5.180  1.00 95.02           H  
ATOM   1658  N   ARG A 107       7.336  -8.437  -3.144  1.00 97.68           N  
ATOM   1659  H   ARG A 107       7.985  -7.671  -3.032  1.00 97.68           H  
ATOM   1660  CA  ARG A 107       6.718  -9.000  -1.934  1.00 97.68           C  
ATOM   1661  HA  ARG A 107       6.153  -9.895  -2.195  1.00 97.68           H  
ATOM   1662  C   ARG A 107       5.738  -7.994  -1.347  1.00 97.68           C  
ATOM   1663  CB  ARG A 107       7.769  -9.404  -0.887  1.00 97.68           C  
ATOM   1664  HB2 ARG A 107       7.245  -9.833  -0.032  1.00 97.68           H  
ATOM   1665  HB3 ARG A 107       8.297  -8.515  -0.543  1.00 97.68           H  
ATOM   1666  O   ARG A 107       6.075  -6.826  -1.183  1.00 97.68           O  
ATOM   1667  CG  ARG A 107       8.797 -10.426  -1.390  1.00 97.68           C  
ATOM   1668  HG2 ARG A 107       9.434  -9.958  -2.140  1.00 97.68           H  
ATOM   1669  HG3 ARG A 107       8.284 -11.278  -1.836  1.00 97.68           H  
ATOM   1670  CD  ARG A 107       9.661 -10.907  -0.215  1.00 97.68           C  
ATOM   1671  HD2 ARG A 107      10.053 -10.040   0.317  1.00 97.68           H  
ATOM   1672  HD3 ARG A 107       9.030 -11.461   0.480  1.00 97.68           H  
ATOM   1673  NE  ARG A 107      10.762 -11.781  -0.667  1.00 97.68           N  
ATOM   1674  HE  ARG A 107      10.502 -12.731  -0.891  1.00 97.68           H  
ATOM   1675  NH1 ARG A 107      12.500 -10.263  -0.462  1.00 97.68           N  
ATOM   1676 HH11 ARG A 107      11.931  -9.569   0.001  1.00 97.68           H  
ATOM   1677 HH12 ARG A 107      13.365  -9.948  -0.878  1.00 97.68           H  
ATOM   1678  NH2 ARG A 107      12.888 -12.204  -1.400  1.00 97.68           N  
ATOM   1679 HH21 ARG A 107      12.635 -13.134  -1.703  1.00 97.68           H  
ATOM   1680 HH22 ARG A 107      13.768 -11.764  -1.629  1.00 97.68           H  
ATOM   1681  CZ  ARG A 107      12.026 -11.417  -0.825  1.00 97.68           C  
ATOM   1682  N   VAL A 108       4.538  -8.449  -1.014  1.00 98.34           N  
ATOM   1683  H   VAL A 108       4.321  -9.412  -1.227  1.00 98.34           H  
ATOM   1684  CA  VAL A 108       3.502  -7.661  -0.342  1.00 98.34           C  
ATOM   1685  HA  VAL A 108       3.861  -6.646  -0.169  1.00 98.34           H  
ATOM   1686  C   VAL A 108       3.221  -8.319   0.997  1.00 98.34           C  
ATOM   1687  CB  VAL A 108       2.214  -7.569  -1.182  1.00 98.34           C  
ATOM   1688  HB  VAL A 108       1.777  -8.561  -1.289  1.00 98.34           H  
ATOM   1689  O   VAL A 108       2.721  -9.439   1.030  1.00 98.34           O  
ATOM   1690  CG1 VAL A 108       1.188  -6.652  -0.505  1.00 98.34           C  
ATOM   1691 HG11 VAL A 108       1.598  -5.648  -0.393  1.00 98.34           H  
ATOM   1692 HG12 VAL A 108       0.925  -7.042   0.479  1.00 98.34           H  
ATOM   1693 HG13 VAL A 108       0.277  -6.605  -1.101  1.00 98.34           H  
ATOM   1694  CG2 VAL A 108       2.498  -7.028  -2.587  1.00 98.34           C  
ATOM   1695 HG21 VAL A 108       3.188  -7.700  -3.097  1.00 98.34           H  
ATOM   1696 HG22 VAL A 108       1.573  -6.992  -3.163  1.00 98.34           H  
ATOM   1697 HG23 VAL A 108       2.937  -6.032  -2.528  1.00 98.34           H  
ATOM   1698  N   ARG A 109       3.539  -7.641   2.098  1.00 98.61           N  
ATOM   1699  H   ARG A 109       3.921  -6.713   1.983  1.00 98.61           H  
ATOM   1700  CA  ARG A 109       3.156  -8.067   3.447  1.00 98.61           C  
ATOM   1701  HA  ARG A 109       2.892  -9.124   3.436  1.00 98.61           H  
ATOM   1702  C   ARG A 109       1.924  -7.304   3.881  1.00 98.61           C  
ATOM   1703  CB  ARG A 109       4.292  -7.887   4.452  1.00 98.61           C  
ATOM   1704  HB2 ARG A 109       3.927  -8.149   5.446  1.00 98.61           H  
ATOM   1705  HB3 ARG A 109       4.616  -6.847   4.462  1.00 98.61           H  
ATOM   1706  O   ARG A 109       1.906  -6.074   3.837  1.00 98.61           O  
ATOM   1707  CG  ARG A 109       5.472  -8.788   4.107  1.00 98.61           C  
ATOM   1708  HG2 ARG A 109       5.868  -8.524   3.127  1.00 98.61           H  
ATOM   1709  HG3 ARG A 109       5.140  -9.826   4.094  1.00 98.61           H  
ATOM   1710  CD  ARG A 109       6.570  -8.631   5.152  1.00 98.61           C  
ATOM   1711  HD2 ARG A 109       6.189  -8.954   6.120  1.00 98.61           H  
ATOM   1712  HD3 ARG A 109       6.873  -7.585   5.203  1.00 98.61           H  
ATOM   1713  NE  ARG A 109       7.703  -9.462   4.756  1.00 98.61           N  
ATOM   1714  HE  ARG A 109       7.531 -10.131   4.019  1.00 98.61           H  
ATOM   1715  NH1 ARG A 109       9.195  -8.928   6.403  1.00 98.61           N  
ATOM   1716 HH11 ARG A 109       8.422  -8.505   6.896  1.00 98.61           H  
ATOM   1717 HH12 ARG A 109      10.074  -9.123   6.860  1.00 98.61           H  
ATOM   1718  NH2 ARG A 109       9.725 -10.386   4.757  1.00 98.61           N  
ATOM   1719 HH21 ARG A 109       9.345 -10.946   4.008  1.00 98.61           H  
ATOM   1720 HH22 ARG A 109      10.660 -10.536   5.107  1.00 98.61           H  
ATOM   1721  CZ  ARG A 109       8.879  -9.574   5.313  1.00 98.61           C  
ATOM   1722  N   LEU A 110       0.917  -8.051   4.293  1.00 98.74           N  
ATOM   1723  H   LEU A 110       1.045  -9.052   4.306  1.00 98.74           H  
ATOM   1724  CA  LEU A 110      -0.357  -7.561   4.777  1.00 98.74           C  
ATOM   1725  HA  LEU A 110      -0.428  -6.481   4.643  1.00 98.74           H  
ATOM   1726  C   LEU A 110      -0.458  -7.899   6.254  1.00 98.74           C  
ATOM   1727  CB  LEU A 110      -1.491  -8.245   4.007  1.00 98.74           C  
ATOM   1728  HB2 LEU A 110      -1.462  -9.312   4.228  1.00 98.74           H  
ATOM   1729  HB3 LEU A 110      -2.437  -7.850   4.379  1.00 98.74           H  
ATOM   1730  O   LEU A 110      -0.256  -9.053   6.614  1.00 98.74           O  
ATOM   1731  CG  LEU A 110      -1.447  -8.070   2.483  1.00 98.74           C  
ATOM   1732  HG  LEU A 110      -0.492  -8.415   2.086  1.00 98.74           H  
ATOM   1733  CD1 LEU A 110      -2.549  -8.931   1.873  1.00 98.74           C  
ATOM   1734 HD11 LEU A 110      -2.647  -8.724   0.807  1.00 98.74           H  
ATOM   1735 HD12 LEU A 110      -2.308  -9.985   2.014  1.00 98.74           H  
ATOM   1736 HD13 LEU A 110      -3.501  -8.723   2.362  1.00 98.74           H  
ATOM   1737  CD2 LEU A 110      -1.651  -6.611   2.082  1.00 98.74           C  
ATOM   1738 HD21 LEU A 110      -2.590  -6.242   2.494  1.00 98.74           H  
ATOM   1739 HD22 LEU A 110      -0.827  -6.010   2.468  1.00 98.74           H  
ATOM   1740 HD23 LEU A 110      -1.665  -6.525   0.996  1.00 98.74           H  
ATOM   1741  N   ARG A 111      -0.803  -6.930   7.092  1.00 98.64           N  
ATOM   1742  H   ARG A 111      -0.922  -5.998   6.723  1.00 98.64           H  
ATOM   1743  CA  ARG A 111      -1.077  -7.164   8.510  1.00 98.64           C  
ATOM   1744  HA  ARG A 111      -1.167  -8.235   8.696  1.00 98.64           H  
ATOM   1745  C   ARG A 111      -2.405  -6.536   8.886  1.00 98.64           C  
ATOM   1746  CB  ARG A 111       0.101  -6.648   9.339  1.00 98.64           C  
ATOM   1747  HB2 ARG A 111       0.985  -7.239   9.099  1.00 98.64           H  
ATOM   1748  HB3 ARG A 111       0.300  -5.607   9.081  1.00 98.64           H  
ATOM   1749  O   ARG A 111      -2.643  -5.371   8.571  1.00 98.64           O  
ATOM   1750  CG  ARG A 111      -0.174  -6.741  10.838  1.00 98.64           C  
ATOM   1751  HG2 ARG A 111      -0.420  -7.767  11.110  1.00 98.64           H  
ATOM   1752  HG3 ARG A 111      -1.006  -6.087  11.099  1.00 98.64           H  
ATOM   1753  CD  ARG A 111       1.063  -6.289  11.601  1.00 98.64           C  
ATOM   1754  HD2 ARG A 111       1.848  -7.033  11.467  1.00 98.64           H  
ATOM   1755  HD3 ARG A 111       1.399  -5.331  11.205  1.00 98.64           H  
ATOM   1756  NE  ARG A 111       0.711  -6.122  13.010  1.00 98.64           N  
ATOM   1757  HE  ARG A 111      -0.229  -5.806  13.200  1.00 98.64           H  
ATOM   1758  NH1 ARG A 111       2.727  -6.601  13.972  1.00 98.64           N  
ATOM   1759 HH11 ARG A 111       3.039  -6.876  13.051  1.00 98.64           H  
ATOM   1760 HH12 ARG A 111       3.244  -6.854  14.802  1.00 98.64           H  
ATOM   1761  NH2 ARG A 111       0.903  -6.118  15.222  1.00 98.64           N  
ATOM   1762 HH21 ARG A 111       1.376  -6.276  16.100  1.00 98.64           H  
ATOM   1763 HH22 ARG A 111      -0.071  -5.856  15.172  1.00 98.64           H  
ATOM   1764  CZ  ARG A 111       1.464  -6.280  14.063  1.00 98.64           C  
ATOM   1765  N   ASN A 112      -3.257  -7.305   9.553  1.00 98.51           N  
ATOM   1766  H   ASN A 112      -2.979  -8.247   9.787  1.00 98.51           H  
ATOM   1767  CA  ASN A 112      -4.560  -6.841  10.008  1.00 98.51           C  
ATOM   1768  HA  ASN A 112      -4.795  -5.877   9.557  1.00 98.51           H  
ATOM   1769  C   ASN A 112      -4.553  -6.647  11.528  1.00 98.51           C  
ATOM   1770  CB  ASN A 112      -5.621  -7.840   9.532  1.00 98.51           C  
ATOM   1771  HB2 ASN A 112      -5.594  -7.918   8.445  1.00 98.51           H  
ATOM   1772  HB3 ASN A 112      -5.400  -8.817   9.963  1.00 98.51           H  
ATOM   1773  O   ASN A 112      -4.585  -7.614  12.284  1.00 98.51           O  
ATOM   1774  CG  ASN A 112      -7.021  -7.440   9.944  1.00 98.51           C  
ATOM   1775  ND2 ASN A 112      -7.977  -8.318   9.792  1.00 98.51           N  
ATOM   1776 HD21 ASN A 112      -8.915  -8.060  10.063  1.00 98.51           H  
ATOM   1777 HD22 ASN A 112      -7.784  -9.190   9.320  1.00 98.51           H  
ATOM   1778  OD1 ASN A 112      -7.276  -6.329  10.378  1.00 98.51           O  
ATOM   1779  N   ASP A 113      -4.542  -5.392  11.969  1.00 98.02           N  
ATOM   1780  H   ASP A 113      -4.606  -4.642  11.296  1.00 98.02           H  
ATOM   1781  CA  ASP A 113      -4.647  -5.022  13.384  1.00 98.02           C  
ATOM   1782  HA  ASP A 113      -4.366  -5.877  13.999  1.00 98.02           H  
ATOM   1783  C   ASP A 113      -6.099  -4.666  13.781  1.00 98.02           C  
ATOM   1784  CB  ASP A 113      -3.658  -3.887  13.708  1.00 98.02           C  
ATOM   1785  HB2 ASP A 113      -3.877  -3.042  13.055  1.00 98.02           H  
ATOM   1786  HB3 ASP A 113      -3.820  -3.558  14.735  1.00 98.02           H  
ATOM   1787  O   ASP A 113      -6.337  -4.168  14.881  1.00 98.02           O  
ATOM   1788  CG  ASP A 113      -2.168  -4.249  13.580  1.00 98.02           C  
ATOM   1789  OD1 ASP A 113      -1.711  -5.292  14.116  1.00 98.02           O  
ATOM   1790  OD2 ASP A 113      -1.420  -3.419  13.015  1.00 98.02           O  
ATOM   1791  N   SER A 114      -7.083  -4.902  12.904  1.00 96.17           N  
ATOM   1792  H   SER A 114      -6.841  -5.337  12.024  1.00 96.17           H  
ATOM   1793  CA  SER A 114      -8.507  -4.734  13.217  1.00 96.17           C  
ATOM   1794  HA  SER A 114      -8.601  -3.888  13.897  1.00 96.17           H  
ATOM   1795  C   SER A 114      -9.100  -5.955  13.931  1.00 96.17           C  
ATOM   1796  CB  SER A 114      -9.311  -4.380  11.961  1.00 96.17           C  
ATOM   1797  HB2 SER A 114      -8.754  -3.669  11.351  1.00 96.17           H  
ATOM   1798  HB3 SER A 114     -10.251  -3.922  12.269  1.00 96.17           H  
ATOM   1799  O   SER A 114      -8.491  -7.021  14.018  1.00 96.17           O  
ATOM   1800  OG  SER A 114      -9.626  -5.506  11.187  1.00 96.17           O  
ATOM   1801  HG  SER A 114      -8.803  -5.857  10.839  1.00 96.17           H  
ATOM   1802  N   SER A 115     -10.325  -5.810  14.438  1.00 95.35           N  
ATOM   1803  H   SER A 115     -10.796  -4.923  14.333  1.00 95.35           H  
ATOM   1804  CA  SER A 115     -11.073  -6.879  15.113  1.00 95.35           C  
ATOM   1805  HA  SER A 115     -10.369  -7.517  15.647  1.00 95.35           H  
ATOM   1806  C   SER A 115     -11.861  -7.792  14.166  1.00 95.35           C  
ATOM   1807  CB  SER A 115     -12.014  -6.252  16.142  1.00 95.35           C  
ATOM   1808  HB2 SER A 115     -12.606  -7.030  16.624  1.00 95.35           H  
ATOM   1809  HB3 SER A 115     -11.419  -5.741  16.898  1.00 95.35           H  
ATOM   1810  O   SER A 115     -12.442  -8.778  14.620  1.00 95.35           O  
ATOM   1811  OG  SER A 115     -12.869  -5.317  15.509  1.00 95.35           O  
ATOM   1812  HG  SER A 115     -13.365  -4.837  16.176  1.00 95.35           H  
ATOM   1813  N   THR A 116     -11.888  -7.495  12.864  1.00 94.85           N  
ATOM   1814  H   THR A 116     -11.354  -6.703  12.537  1.00 94.85           H  
ATOM   1815  CA  THR A 116     -12.620  -8.269  11.851  1.00 94.85           C  
ATOM   1816  HA  THR A 116     -13.065  -9.143  12.327  1.00 94.85           H  
ATOM   1817  C   THR A 116     -11.684  -8.746  10.743  1.00 94.85           C  
ATOM   1818  CB  THR A 116     -13.762  -7.456  11.224  1.00 94.85           C  
ATOM   1819  HB  THR A 116     -14.228  -8.052  10.439  1.00 94.85           H  
ATOM   1820  O   THR A 116     -10.707  -8.061  10.444  1.00 94.85           O  
ATOM   1821  CG2 THR A 116     -14.834  -7.093  12.253  1.00 94.85           C  
ATOM   1822 HG21 THR A 116     -14.416  -6.434  13.013  1.00 94.85           H  
ATOM   1823 HG22 THR A 116     -15.221  -7.997  12.723  1.00 94.85           H  
ATOM   1824 HG23 THR A 116     -15.649  -6.576  11.747  1.00 94.85           H  
ATOM   1825  OG1 THR A 116     -13.288  -6.253  10.663  1.00 94.85           O  
ATOM   1826  HG1 THR A 116     -12.540  -6.456  10.097  1.00 94.85           H  
ATOM   1827  N   PRO A 117     -11.956  -9.886  10.087  1.00 97.36           N  
ATOM   1828  CA  PRO A 117     -11.238 -10.250   8.871  1.00 97.36           C  
ATOM   1829  HA  PRO A 117     -10.192 -10.423   9.122  1.00 97.36           H  
ATOM   1830  C   PRO A 117     -11.335  -9.147   7.813  1.00 97.36           C  
ATOM   1831  CB  PRO A 117     -11.867 -11.558   8.382  1.00 97.36           C  
ATOM   1832  HB2 PRO A 117     -11.120 -12.228   7.957  1.00 97.36           H  
ATOM   1833  HB3 PRO A 117     -12.651 -11.350   7.654  1.00 97.36           H  
ATOM   1834  O   PRO A 117     -12.361  -8.470   7.705  1.00 97.36           O  
ATOM   1835  CG  PRO A 117     -12.496 -12.144   9.646  1.00 97.36           C  
ATOM   1836  HG2 PRO A 117     -11.738 -12.686  10.212  1.00 97.36           H  
ATOM   1837  HG3 PRO A 117     -13.337 -12.796   9.413  1.00 97.36           H  
ATOM   1838  CD  PRO A 117     -12.935 -10.905  10.425  1.00 97.36           C  
ATOM   1839  HD2 PRO A 117     -13.924 -10.588  10.093  1.00 97.36           H  
ATOM   1840  HD3 PRO A 117     -12.939 -11.124  11.493  1.00 97.36           H  
ATOM   1841  N   VAL A 118     -10.272  -8.992   7.030  1.00 98.05           N  
ATOM   1842  H   VAL A 118      -9.461  -9.572   7.190  1.00 98.05           H  
ATOM   1843  CA  VAL A 118     -10.233  -8.091   5.873  1.00 98.05           C  
ATOM   1844  HA  VAL A 118     -11.220  -7.652   5.726  1.00 98.05           H  
ATOM   1845  C   VAL A 118      -9.916  -8.889   4.622  1.00 98.05           C  
ATOM   1846  CB  VAL A 118      -9.247  -6.925   6.063  1.00 98.05           C  
ATOM   1847  HB  VAL A 118      -9.314  -6.272   5.194  1.00 98.05           H  
ATOM   1848  O   VAL A 118      -9.130  -9.836   4.671  1.00 98.05           O  
ATOM   1849  CG1 VAL A 118      -9.639  -6.109   7.299  1.00 98.05           C  
ATOM   1850 HG11 VAL A 118     -10.677  -5.786   7.211  1.00 98.05           H  
ATOM   1851 HG12 VAL A 118      -8.996  -5.232   7.381  1.00 98.05           H  
ATOM   1852 HG13 VAL A 118      -9.534  -6.702   8.208  1.00 98.05           H  
ATOM   1853  CG2 VAL A 118      -7.790  -7.386   6.197  1.00 98.05           C  
ATOM   1854 HG21 VAL A 118      -7.685  -8.036   7.066  1.00 98.05           H  
ATOM   1855 HG22 VAL A 118      -7.482  -7.923   5.300  1.00 98.05           H  
ATOM   1856 HG23 VAL A 118      -7.132  -6.525   6.309  1.00 98.05           H  
ATOM   1857  N   GLU A 119     -10.510  -8.513   3.501  1.00 98.38           N  
ATOM   1858  H   GLU A 119     -11.108  -7.699   3.519  1.00 98.38           H  
ATOM   1859  CA  GLU A 119     -10.171  -9.060   2.194  1.00 98.38           C  
ATOM   1860  HA  GLU A 119      -9.580  -9.966   2.328  1.00 98.38           H  
ATOM   1861  C   GLU A 119      -9.301  -8.055   1.440  1.00 98.38           C  
ATOM   1862  CB  GLU A 119     -11.443  -9.475   1.440  1.00 98.38           C  
ATOM   1863  HB2 GLU A 119     -12.054  -8.600   1.219  1.00 98.38           H  
ATOM   1864  HB3 GLU A 119     -12.013 -10.149   2.080  1.00 98.38           H  
ATOM   1865  O   GLU A 119      -9.622  -6.871   1.352  1.00 98.38           O  
ATOM   1866  CG  GLU A 119     -11.092 -10.208   0.141  1.00 98.38           C  
ATOM   1867  HG2 GLU A 119     -10.758  -9.484  -0.602  1.00 98.38           H  
ATOM   1868  HG3 GLU A 119     -10.256 -10.880   0.332  1.00 98.38           H  
ATOM   1869  CD  GLU A 119     -12.270 -11.031  -0.400  1.00 98.38           C  
ATOM   1870  OE1 GLU A 119     -13.066 -10.507  -1.203  1.00 98.38           O  
ATOM   1871  OE2 GLU A 119     -12.316 -12.237  -0.068  1.00 98.38           O  
ATOM   1872  N   VAL A 120      -8.164  -8.516   0.925  1.00 98.62           N  
ATOM   1873  H   VAL A 120      -7.926  -9.485   1.082  1.00 98.62           H  
ATOM   1874  CA  VAL A 120      -7.238  -7.696   0.147  1.00 98.62           C  
ATOM   1875  HA  VAL A 120      -7.650  -6.690   0.068  1.00 98.62           H  
ATOM   1876  C   VAL A 120      -7.121  -8.269  -1.256  1.00 98.62           C  
ATOM   1877  CB  VAL A 120      -5.865  -7.550   0.824  1.00 98.62           C  
ATOM   1878  HB  VAL A 120      -5.358  -8.515   0.834  1.00 98.62           H  
ATOM   1879  O   VAL A 120      -6.600  -9.368  -1.455  1.00 98.62           O  
ATOM   1880  CG1 VAL A 120      -5.005  -6.543   0.043  1.00 98.62           C  
ATOM   1881 HG11 VAL A 120      -4.047  -6.404   0.544  1.00 98.62           H  
ATOM   1882 HG12 VAL A 120      -4.818  -6.910  -0.966  1.00 98.62           H  
ATOM   1883 HG13 VAL A 120      -5.519  -5.583  -0.017  1.00 98.62           H  
ATOM   1884  CG2 VAL A 120      -5.994  -7.048   2.271  1.00 98.62           C  
ATOM   1885 HG21 VAL A 120      -6.594  -6.139   2.297  1.00 98.62           H  
ATOM   1886 HG22 VAL A 120      -5.010  -6.847   2.694  1.00 98.62           H  
ATOM   1887 HG23 VAL A 120      -6.480  -7.809   2.881  1.00 98.62           H  
ATOM   1888  N   HIS A 121      -7.563  -7.496  -2.244  1.00 98.52           N  
ATOM   1889  H   HIS A 121      -8.008  -6.625  -1.990  1.00 98.52           H  
ATOM   1890  CA  HIS A 121      -7.340  -7.783  -3.655  1.00 98.52           C  
ATOM   1891  HA  HIS A 121      -7.181  -8.855  -3.774  1.00 98.52           H  
ATOM   1892  C   HIS A 121      -6.101  -7.042  -4.137  1.00 98.52           C  
ATOM   1893  CB  HIS A 121      -8.546  -7.411  -4.514  1.00 98.52           C  
ATOM   1894  HB2 HIS A 121      -8.406  -7.829  -5.510  1.00 98.52           H  
ATOM   1895  HB3 HIS A 121      -8.600  -6.327  -4.620  1.00 98.52           H  
ATOM   1896  O   HIS A 121      -6.033  -5.814  -4.096  1.00 98.52           O  
ATOM   1897  CG  HIS A 121      -9.848  -7.907  -3.967  1.00 98.52           C  
ATOM   1898  CD2 HIS A 121     -10.733  -7.183  -3.216  1.00 98.52           C  
ATOM   1899  HD2 HIS A 121     -10.630  -6.157  -2.895  1.00 98.52           H  
ATOM   1900  ND1 HIS A 121     -10.363  -9.175  -4.112  1.00 98.52           N  
ATOM   1901  HD1 HIS A 121      -9.876  -9.988  -4.462  1.00 98.52           H  
ATOM   1902  CE1 HIS A 121     -11.547  -9.205  -3.474  1.00 98.52           C  
ATOM   1903  HE1 HIS A 121     -12.186 -10.068  -3.354  1.00 98.52           H  
ATOM   1904  NE2 HIS A 121     -11.808  -8.009  -2.940  1.00 98.52           N  
ATOM   1905  N   ILE A 122      -5.134  -7.795  -4.637  1.00 98.40           N  
ATOM   1906  H   ILE A 122      -5.276  -8.795  -4.643  1.00 98.40           H  
ATOM   1907  CA  ILE A 122      -3.871  -7.291  -5.152  1.00 98.40           C  
ATOM   1908  HA  ILE A 122      -3.797  -6.223  -4.947  1.00 98.40           H  
ATOM   1909  C   ILE A 122      -3.860  -7.513  -6.660  1.00 98.40           C  
ATOM   1910  CB  ILE A 122      -2.679  -7.990  -4.470  1.00 98.40           C  
ATOM   1911  HB  ILE A 122      -2.643  -9.020  -4.827  1.00 98.40           H  
ATOM   1912  O   ILE A 122      -4.044  -8.642  -7.122  1.00 98.40           O  
ATOM   1913  CG1 ILE A 122      -2.801  -8.041  -2.929  1.00 98.40           C  
ATOM   1914 HG12 ILE A 122      -2.764  -7.033  -2.515  1.00 98.40           H  
ATOM   1915 HG13 ILE A 122      -3.754  -8.488  -2.647  1.00 98.40           H  
ATOM   1916  CG2 ILE A 122      -1.393  -7.266  -4.905  1.00 98.40           C  
ATOM   1917 HG21 ILE A 122      -1.265  -7.356  -5.984  1.00 98.40           H  
ATOM   1918 HG22 ILE A 122      -1.452  -6.209  -4.646  1.00 98.40           H  
ATOM   1919 HG23 ILE A 122      -0.512  -7.703  -4.433  1.00 98.40           H  
ATOM   1920  CD1 ILE A 122      -1.716  -8.903  -2.278  1.00 98.40           C  
ATOM   1921 HD11 ILE A 122      -1.694  -9.884  -2.751  1.00 98.40           H  
ATOM   1922 HD12 ILE A 122      -1.940  -9.031  -1.219  1.00 98.40           H  
ATOM   1923 HD13 ILE A 122      -0.737  -8.431  -2.366  1.00 98.40           H  
ATOM   1924  N   LYS A 123      -3.618  -6.456  -7.433  1.00 97.75           N  
ATOM   1925  H   LYS A 123      -3.495  -5.564  -6.975  1.00 97.75           H  
ATOM   1926  CA  LYS A 123      -3.417  -6.533  -8.882  1.00 97.75           C  
ATOM   1927  HA  LYS A 123      -3.441  -7.579  -9.188  1.00 97.75           H  
ATOM   1928  C   LYS A 123      -2.048  -5.985  -9.256  1.00 97.75           C  
ATOM   1929  CB  LYS A 123      -4.550  -5.806  -9.610  1.00 97.75           C  
ATOM   1930  HB2 LYS A 123      -4.537  -4.756  -9.318  1.00 97.75           H  
ATOM   1931  HB3 LYS A 123      -5.505  -6.241  -9.316  1.00 97.75           H  
ATOM   1932  O   LYS A 123      -1.683  -4.889  -8.838  1.00 97.75           O  
ATOM   1933  CG  LYS A 123      -4.390  -5.906 -11.133  1.00 97.75           C  
ATOM   1934  HG2 LYS A 123      -4.493  -6.943 -11.451  1.00 97.75           H  
ATOM   1935  HG3 LYS A 123      -3.405  -5.545 -11.429  1.00 97.75           H  
ATOM   1936  CD  LYS A 123      -5.428  -5.039 -11.838  1.00 97.75           C  
ATOM   1937  HD2 LYS A 123      -6.433  -5.401 -11.622  1.00 97.75           H  
ATOM   1938  HD3 LYS A 123      -5.324  -4.017 -11.472  1.00 97.75           H  
ATOM   1939  CE  LYS A 123      -5.145  -5.071 -13.340  1.00 97.75           C  
ATOM   1940  HE2 LYS A 123      -5.375  -6.060 -13.736  1.00 97.75           H  
ATOM   1941  HE3 LYS A 123      -4.077  -4.917 -13.490  1.00 97.75           H  
ATOM   1942  NZ  LYS A 123      -5.905  -4.013 -14.043  1.00 97.75           N  
ATOM   1943  HZ1 LYS A 123      -5.645  -3.117 -13.656  1.00 97.75           H  
ATOM   1944  HZ2 LYS A 123      -6.901  -4.132 -13.925  1.00 97.75           H  
ATOM   1945  HZ3 LYS A 123      -5.664  -4.018 -15.024  1.00 97.75           H  
ATOM   1946  N   VAL A 124      -1.324  -6.739 -10.077  1.00 94.27           N  
ATOM   1947  H   VAL A 124      -1.716  -7.620 -10.377  1.00 94.27           H  
ATOM   1948  CA  VAL A 124       0.050  -6.444 -10.493  1.00 94.27           C  
ATOM   1949  HA  VAL A 124       0.258  -5.380 -10.383  1.00 94.27           H  
ATOM   1950  C   VAL A 124       0.206  -6.845 -11.953  1.00 94.27           C  
ATOM   1951  CB  VAL A 124       1.043  -7.237  -9.635  1.00 94.27           C  
ATOM   1952  HB  VAL A 124       0.934  -8.303  -9.838  1.00 94.27           H  
ATOM   1953  O   VAL A 124       0.200  -8.032 -12.279  1.00 94.27           O  
ATOM   1954  CG1 VAL A 124       2.471  -6.817  -9.953  1.00 94.27           C  
ATOM   1955 HG11 VAL A 124       3.142  -7.405  -9.327  1.00 94.27           H  
ATOM   1956 HG12 VAL A 124       2.710  -7.022 -10.997  1.00 94.27           H  
ATOM   1957 HG13 VAL A 124       2.606  -5.755  -9.747  1.00 94.27           H  
ATOM   1958  CG2 VAL A 124       0.813  -7.035  -8.140  1.00 94.27           C  
ATOM   1959 HG21 VAL A 124       1.444  -7.744  -7.604  1.00 94.27           H  
ATOM   1960 HG22 VAL A 124       1.013  -6.003  -7.850  1.00 94.27           H  
ATOM   1961 HG23 VAL A 124      -0.208  -7.307  -7.872  1.00 94.27           H  
ATOM   1962  N   GLY A 125       0.288  -5.863 -12.852  1.00 90.49           N  
ATOM   1963  H   GLY A 125       0.350  -4.907 -12.532  1.00 90.49           H  
ATOM   1964  CA  GLY A 125       0.156  -6.120 -14.286  1.00 90.49           C  
ATOM   1965  HA2 GLY A 125       1.011  -6.706 -14.626  1.00 90.49           H  
ATOM   1966  HA3 GLY A 125       0.144  -5.178 -14.833  1.00 90.49           H  
ATOM   1967  C   GLY A 125      -1.144  -6.878 -14.588  1.00 90.49           C  
ATOM   1968  O   GLY A 125      -2.241  -6.381 -14.307  1.00 90.49           O  
ATOM   1969  N   ASP A 126      -1.001  -8.095 -15.113  1.00 91.52           N  
ATOM   1970  H   ASP A 126      -0.067  -8.420 -15.315  1.00 91.52           H  
ATOM   1971  CA  ASP A 126      -2.111  -8.996 -15.450  1.00 91.52           C  
ATOM   1972  HA  ASP A 126      -2.999  -8.401 -15.662  1.00 91.52           H  
ATOM   1973  C   ASP A 126      -2.473  -9.975 -14.320  1.00 91.52           C  
ATOM   1974  CB  ASP A 126      -1.757  -9.770 -16.728  1.00 91.52           C  
ATOM   1975  HB2 ASP A 126      -2.608 -10.385 -17.020  1.00 91.52           H  
ATOM   1976  HB3 ASP A 126      -0.916 -10.432 -16.519  1.00 91.52           H  
ATOM   1977  O   ASP A 126      -3.533 -10.603 -14.361  1.00 91.52           O  
ATOM   1978  CG  ASP A 126      -1.405  -8.839 -17.887  1.00 91.52           C  
ATOM   1979  OD1 ASP A 126      -2.187  -7.890 -18.123  1.00 91.52           O  
ATOM   1980  OD2 ASP A 126      -0.329  -9.068 -18.488  1.00 91.52           O  
ATOM   1981  N   GLU A 127      -1.621 -10.113 -13.300  1.00 95.47           N  
ATOM   1982  H   GLU A 127      -0.834  -9.484 -13.230  1.00 95.47           H  
ATOM   1983  CA  GLU A 127      -1.856 -11.031 -12.189  1.00 95.47           C  
ATOM   1984  HA  GLU A 127      -2.357 -11.910 -12.594  1.00 95.47           H  
ATOM   1985  C   GLU A 127      -2.787 -10.398 -11.149  1.00 95.47           C  
ATOM   1986  CB  GLU A 127      -0.526 -11.513 -11.582  1.00 95.47           C  
ATOM   1987  HB2 GLU A 127      -0.071 -10.708 -11.005  1.00 95.47           H  
ATOM   1988  HB3 GLU A 127       0.145 -11.785 -12.397  1.00 95.47           H  
ATOM   1989  O   GLU A 127      -2.692  -9.210 -10.823  1.00 95.47           O  
ATOM   1990  CG  GLU A 127      -0.734 -12.749 -10.685  1.00 95.47           C  
ATOM   1991  HG2 GLU A 127      -1.249 -13.515 -11.264  1.00 95.47           H  
ATOM   1992  HG3 GLU A 127      -1.382 -12.473  -9.853  1.00 95.47           H  
ATOM   1993  CD  GLU A 127       0.563 -13.349 -10.117  1.00 95.47           C  
ATOM   1994  OE1 GLU A 127       0.454 -14.143  -9.150  1.00 95.47           O  
ATOM   1995  OE2 GLU A 127       1.664 -13.014 -10.597  1.00 95.47           O  
ATOM   1996  N   LYS A 128      -3.697 -11.213 -10.609  1.00 97.22           N  
ATOM   1997  H   LYS A 128      -3.689 -12.183 -10.892  1.00 97.22           H  
ATOM   1998  CA  LYS A 128      -4.597 -10.847  -9.516  1.00 97.22           C  
ATOM   1999  HA  LYS A 128      -4.273  -9.899  -9.085  1.00 97.22           H  
ATOM   2000  C   LYS A 128      -4.532 -11.910  -8.432  1.00 97.22           C  
ATOM   2001  CB  LYS A 128      -6.039 -10.698 -10.014  1.00 97.22           C  
ATOM   2002  HB2 LYS A 128      -6.683 -10.510  -9.155  1.00 97.22           H  
ATOM   2003  HB3 LYS A 128      -6.349 -11.637 -10.474  1.00 97.22           H  
ATOM   2004  O   LYS A 128      -4.584 -13.098  -8.741  1.00 97.22           O  
ATOM   2005  CG  LYS A 128      -6.215  -9.554 -11.019  1.00 97.22           C  
ATOM   2006  HG2 LYS A 128      -5.577  -9.720 -11.888  1.00 97.22           H  
ATOM   2007  HG3 LYS A 128      -5.945  -8.611 -10.545  1.00 97.22           H  
ATOM   2008  CD  LYS A 128      -7.677  -9.507 -11.470  1.00 97.22           C  
ATOM   2009  HD2 LYS A 128      -8.307  -9.277 -10.610  1.00 97.22           H  
ATOM   2010  HD3 LYS A 128      -7.954 -10.486 -11.861  1.00 97.22           H  
ATOM   2011  CE  LYS A 128      -7.873  -8.454 -12.560  1.00 97.22           C  
ATOM   2012  HE2 LYS A 128      -7.610  -7.479 -12.150  1.00 97.22           H  
ATOM   2013  HE3 LYS A 128      -7.190  -8.681 -13.378  1.00 97.22           H  
ATOM   2014  NZ  LYS A 128      -9.278  -8.465 -13.038  1.00 97.22           N  
ATOM   2015  HZ1 LYS A 128      -9.511  -9.383 -13.389  1.00 97.22           H  
ATOM   2016  HZ2 LYS A 128      -9.909  -8.259 -12.277  1.00 97.22           H  
ATOM   2017  HZ3 LYS A 128      -9.422  -7.795 -13.779  1.00 97.22           H  
ATOM   2018  N   ARG A 129      -4.476 -11.488  -7.172  1.00 98.02           N  
ATOM   2019  H   ARG A 129      -4.431 -10.492  -7.010  1.00 98.02           H  
ATOM   2020  CA  ARG A 129      -4.616 -12.368  -6.007  1.00 98.02           C  
ATOM   2021  HA  ARG A 129      -5.057 -13.313  -6.323  1.00 98.02           H  
ATOM   2022  C   ARG A 129      -5.568 -11.747  -5.003  1.00 98.02           C  
ATOM   2023  CB  ARG A 129      -3.251 -12.662  -5.371  1.00 98.02           C  
ATOM   2024  HB2 ARG A 129      -2.764 -11.727  -5.094  1.00 98.02           H  
ATOM   2025  HB3 ARG A 129      -3.412 -13.247  -4.465  1.00 98.02           H  
ATOM   2026  O   ARG A 129      -5.558 -10.537  -4.818  1.00 98.02           O  
ATOM   2027  CG  ARG A 129      -2.350 -13.460  -6.322  1.00 98.02           C  
ATOM   2028  HG2 ARG A 129      -2.887 -14.331  -6.698  1.00 98.02           H  
ATOM   2029  HG3 ARG A 129      -2.052 -12.834  -7.163  1.00 98.02           H  
ATOM   2030  CD  ARG A 129      -1.105 -13.927  -5.578  1.00 98.02           C  
ATOM   2031  HD2 ARG A 129      -0.621 -13.045  -5.161  1.00 98.02           H  
ATOM   2032  HD3 ARG A 129      -1.396 -14.605  -4.775  1.00 98.02           H  
ATOM   2033  NE  ARG A 129      -0.155 -14.583  -6.480  1.00 98.02           N  
ATOM   2034  HE  ARG A 129      -0.278 -14.461  -7.475  1.00 98.02           H  
ATOM   2035  NH1 ARG A 129       1.442 -15.128  -4.923  1.00 98.02           N  
ATOM   2036 HH11 ARG A 129       0.789 -14.928  -4.180  1.00 98.02           H  
ATOM   2037 HH12 ARG A 129       2.439 -15.193  -4.775  1.00 98.02           H  
ATOM   2038  NH2 ARG A 129       1.894 -15.251  -7.102  1.00 98.02           N  
ATOM   2039 HH21 ARG A 129       1.589 -14.981  -8.026  1.00 98.02           H  
ATOM   2040 HH22 ARG A 129       2.881 -15.283  -6.887  1.00 98.02           H  
ATOM   2041  CZ  ARG A 129       1.046 -15.003  -6.157  1.00 98.02           C  
ATOM   2042  N   THR A 130      -6.355 -12.589  -4.354  1.00 98.24           N  
ATOM   2043  H   THR A 130      -6.258 -13.580  -4.523  1.00 98.24           H  
ATOM   2044  CA  THR A 130      -7.236 -12.199  -3.255  1.00 98.24           C  
ATOM   2045  HA  THR A 130      -7.153 -11.130  -3.062  1.00 98.24           H  
ATOM   2046  C   THR A 130      -6.787 -12.957  -2.021  1.00 98.24           C  
ATOM   2047  CB  THR A 130      -8.704 -12.508  -3.569  1.00 98.24           C  
ATOM   2048  HB  THR A 130      -8.831 -13.584  -3.685  1.00 98.24           H  
ATOM   2049  O   THR A 130      -6.536 -14.160  -2.103  1.00 98.24           O  
ATOM   2050  CG2 THR A 130      -9.634 -12.008  -2.471  1.00 98.24           C  
ATOM   2051 HG21 THR A 130      -9.405 -10.970  -2.227  1.00 98.24           H  
ATOM   2052 HG22 THR A 130     -10.673 -12.080  -2.792  1.00 98.24           H  
ATOM   2053 HG23 THR A 130      -9.523 -12.613  -1.572  1.00 98.24           H  
ATOM   2054  OG1 THR A 130      -9.117 -11.876  -4.765  1.00 98.24           O  
ATOM   2055  HG1 THR A 130     -10.008 -12.198  -4.920  1.00 98.24           H  
ATOM   2056  N   VAL A 131      -6.649 -12.256  -0.903  1.00 98.09           N  
ATOM   2057  H   VAL A 131      -6.838 -11.264  -0.920  1.00 98.09           H  
ATOM   2058  CA  VAL A 131      -6.221 -12.833   0.370  1.00 98.09           C  
ATOM   2059  HA  VAL A 131      -6.313 -13.919   0.337  1.00 98.09           H  
ATOM   2060  C   VAL A 131      -7.127 -12.316   1.470  1.00 98.09           C  
ATOM   2061  CB  VAL A 131      -4.752 -12.480   0.661  1.00 98.09           C  
ATOM   2062  HB  VAL A 131      -4.632 -11.397   0.663  1.00 98.09           H  
ATOM   2063  O   VAL A 131      -7.305 -11.109   1.610  1.00 98.09           O  
ATOM   2064  CG1 VAL A 131      -4.279 -13.016   2.014  1.00 98.09           C  
ATOM   2065 HG11 VAL A 131      -3.258 -12.675   2.185  1.00 98.09           H  
ATOM   2066 HG12 VAL A 131      -4.324 -14.104   2.040  1.00 98.09           H  
ATOM   2067 HG13 VAL A 131      -4.887 -12.612   2.824  1.00 98.09           H  
ATOM   2068  CG2 VAL A 131      -3.831 -13.072  -0.415  1.00 98.09           C  
ATOM   2069 HG21 VAL A 131      -2.794 -12.975  -0.095  1.00 98.09           H  
ATOM   2070 HG22 VAL A 131      -3.968 -12.540  -1.357  1.00 98.09           H  
ATOM   2071 HG23 VAL A 131      -4.057 -14.129  -0.555  1.00 98.09           H  
ATOM   2072  N   THR A 132      -7.664 -13.226   2.273  1.00 98.33           N  
ATOM   2073  H   THR A 132      -7.510 -14.207   2.090  1.00 98.33           H  
ATOM   2074  CA  THR A 132      -8.292 -12.877   3.546  1.00 98.33           C  
ATOM   2075  HA  THR A 132      -8.763 -11.897   3.460  1.00 98.33           H  
ATOM   2076  C   THR A 132      -7.215 -12.826   4.623  1.00 98.33           C  
ATOM   2077  CB  THR A 132      -9.375 -13.890   3.928  1.00 98.33           C  
ATOM   2078  HB  THR A 132      -8.902 -14.841   4.175  1.00 98.33           H  
ATOM   2079  O   THR A 132      -6.442 -13.771   4.753  1.00 98.33           O  
ATOM   2080  CG2 THR A 132     -10.200 -13.428   5.128  1.00 98.33           C  
ATOM   2081 HG21 THR A 132     -10.630 -12.446   4.933  1.00 98.33           H  
ATOM   2082 HG22 THR A 132     -11.002 -14.143   5.312  1.00 98.33           H  
ATOM   2083 HG23 THR A 132      -9.571 -13.378   6.017  1.00 98.33           H  
ATOM   2084  OG1 THR A 132     -10.257 -14.111   2.848  1.00 98.33           O  
ATOM   2085  HG1 THR A 132     -10.683 -13.289   2.597  1.00 98.33           H  
ATOM   2086  N   VAL A 133      -7.165 -11.738   5.388  1.00 98.54           N  
ATOM   2087  H   VAL A 133      -7.827 -10.998   5.202  1.00 98.54           H  
ATOM   2088  CA  VAL A 133      -6.246 -11.565   6.518  1.00 98.54           C  
ATOM   2089  HA  VAL A 133      -5.603 -12.441   6.604  1.00 98.54           H  
ATOM   2090  C   VAL A 133      -7.084 -11.468   7.788  1.00 98.54           C  
ATOM   2091  CB  VAL A 133      -5.336 -10.335   6.329  1.00 98.54           C  
ATOM   2092  HB  VAL A 133      -5.924  -9.425   6.445  1.00 98.54           H  
ATOM   2093  O   VAL A 133      -7.845 -10.515   7.977  1.00 98.54           O  
ATOM   2094  CG1 VAL A 133      -4.213 -10.320   7.372  1.00 98.54           C  
ATOM   2095 HG11 VAL A 133      -4.631 -10.331   8.379  1.00 98.54           H  
ATOM   2096 HG12 VAL A 133      -3.580 -11.199   7.257  1.00 98.54           H  
ATOM   2097 HG13 VAL A 133      -3.602  -9.425   7.257  1.00 98.54           H  
ATOM   2098  CG2 VAL A 133      -4.683 -10.294   4.940  1.00 98.54           C  
ATOM   2099 HG21 VAL A 133      -4.122 -11.212   4.768  1.00 98.54           H  
ATOM   2100 HG22 VAL A 133      -5.443 -10.181   4.167  1.00 98.54           H  
ATOM   2101 HG23 VAL A 133      -4.008  -9.439   4.882  1.00 98.54           H  
ATOM   2102  N   ASN A 134      -6.993 -12.475   8.651  1.00 98.24           N  
ATOM   2103  H   ASN A 134      -6.329 -13.214   8.468  1.00 98.24           H  
ATOM   2104  CA  ASN A 134      -7.748 -12.531   9.899  1.00 98.24           C  
ATOM   2105  HA  ASN A 134      -8.782 -12.265   9.677  1.00 98.24           H  
ATOM   2106  C   ASN A 134      -7.208 -11.527  10.936  1.00 98.24           C  
ATOM   2107  CB  ASN A 134      -7.732 -13.972  10.429  1.00 98.24           C  
ATOM   2108  HB2 ASN A 134      -6.702 -14.295  10.581  1.00 98.24           H  
ATOM   2109  HB3 ASN A 134      -8.241 -14.033  11.391  1.00 98.24           H  
ATOM   2110  O   ASN A 134      -6.083 -11.045  10.800  1.00 98.24           O  
ATOM   2111  CG  ASN A 134      -8.435 -14.916   9.480  1.00 98.24           C  
ATOM   2112  ND2 ASN A 134      -7.701 -15.781   8.827  1.00 98.24           N  
ATOM   2113 HD21 ASN A 134      -8.156 -16.323   8.106  1.00 98.24           H  
ATOM   2114 HD22 ASN A 134      -6.706 -15.611   8.783  1.00 98.24           H  
ATOM   2115  OD1 ASN A 134      -9.642 -14.859   9.303  1.00 98.24           O  
ATOM   2116  N   PRO A 135      -7.980 -11.198  11.987  1.00 98.21           N  
ATOM   2117  CA  PRO A 135      -7.506 -10.347  13.078  1.00 98.21           C  
ATOM   2118  HA  PRO A 135      -7.389  -9.329  12.705  1.00 98.21           H  
ATOM   2119  C   PRO A 135      -6.180 -10.838  13.676  1.00 98.21           C  
ATOM   2120  CB  PRO A 135      -8.628 -10.378  14.120  1.00 98.21           C  
ATOM   2121  HB2 PRO A 135      -8.512 -11.235  14.783  1.00 98.21           H  
ATOM   2122  HB3 PRO A 135      -8.676  -9.457  14.702  1.00 98.21           H  
ATOM   2123  O   PRO A 135      -6.067 -11.995  14.081  1.00 98.21           O  
ATOM   2124  CG  PRO A 135      -9.871 -10.578  13.261  1.00 98.21           C  
ATOM   2125  HG2 PRO A 135     -10.706 -10.983  13.831  1.00 98.21           H  
ATOM   2126  HG3 PRO A 135     -10.134  -9.629  12.794  1.00 98.21           H  
ATOM   2127  CD  PRO A 135      -9.377 -11.550  12.197  1.00 98.21           C  
ATOM   2128  HD2 PRO A 135      -9.966 -11.437  11.286  1.00 98.21           H  
ATOM   2129  HD3 PRO A 135      -9.449 -12.570  12.575  1.00 98.21           H  
ATOM   2130  N   GLY A 136      -5.182  -9.956  13.741  1.00 97.85           N  
ATOM   2131  H   GLY A 136      -5.314  -9.049  13.317  1.00 97.85           H  
ATOM   2132  CA  GLY A 136      -3.840 -10.252  14.250  1.00 97.85           C  
ATOM   2133  HA2 GLY A 136      -3.328  -9.308  14.436  1.00 97.85           H  
ATOM   2134  HA3 GLY A 136      -3.927 -10.794  15.192  1.00 97.85           H  
ATOM   2135  C   GLY A 136      -2.956 -11.080  13.311  1.00 97.85           C  
ATOM   2136  O   GLY A 136      -1.819 -11.385  13.673  1.00 97.85           O  
ATOM   2137  N   GLU A 137      -3.448 -11.450  12.128  1.00 98.26           N  
ATOM   2138  H   GLU A 137      -4.375 -11.145  11.867  1.00 98.26           H  
ATOM   2139  CA  GLU A 137      -2.694 -12.213  11.137  1.00 98.26           C  
ATOM   2140  HA  GLU A 137      -2.057 -12.919  11.670  1.00 98.26           H  
ATOM   2141  C   GLU A 137      -1.781 -11.302  10.301  1.00 98.26           C  
ATOM   2142  CB  GLU A 137      -3.663 -13.035  10.268  1.00 98.26           C  
ATOM   2143  HB2 GLU A 137      -4.227 -12.354   9.631  1.00 98.26           H  
ATOM   2144  HB3 GLU A 137      -4.356 -13.558  10.927  1.00 98.26           H  
ATOM   2145  O   GLU A 137      -2.105 -10.146  10.004  1.00 98.26           O  
ATOM   2146  CG  GLU A 137      -2.968 -14.075   9.374  1.00 98.26           C  
ATOM   2147  HG2 GLU A 137      -2.323 -13.558   8.664  1.00 98.26           H  
ATOM   2148  HG3 GLU A 137      -2.341 -14.706  10.004  1.00 98.26           H  
ATOM   2149  CD  GLU A 137      -3.956 -14.957   8.590  1.00 98.26           C  
ATOM   2150  OE1 GLU A 137      -3.518 -16.016   8.096  1.00 98.26           O  
ATOM   2151  OE2 GLU A 137      -5.158 -14.602   8.506  1.00 98.26           O  
ATOM   2152  N   GLU A 138      -0.639 -11.856   9.893  1.00 98.39           N  
ATOM   2153  H   GLU A 138      -0.463 -12.821  10.134  1.00 98.39           H  
ATOM   2154  CA  GLU A 138       0.237 -11.289   8.871  1.00 98.39           C  
ATOM   2155  HA  GLU A 138      -0.237 -10.387   8.484  1.00 98.39           H  
ATOM   2156  C   GLU A 138       0.373 -12.296   7.720  1.00 98.39           C  
ATOM   2157  CB  GLU A 138       1.593 -10.876   9.480  1.00 98.39           C  
ATOM   2158  HB2 GLU A 138       1.395 -10.214  10.323  1.00 98.39           H  
ATOM   2159  HB3 GLU A 138       2.112 -11.760   9.851  1.00 98.39           H  
ATOM   2160  O   GLU A 138       0.704 -13.460   7.947  1.00 98.39           O  
ATOM   2161  CG  GLU A 138       2.500 -10.138   8.476  1.00 98.39           C  
ATOM   2162  HG2 GLU A 138       2.752 -10.820   7.664  1.00 98.39           H  
ATOM   2163  HG3 GLU A 138       1.942  -9.306   8.046  1.00 98.39           H  
ATOM   2164  CD  GLU A 138       3.796  -9.571   9.094  1.00 98.39           C  
ATOM   2165  OE1 GLU A 138       4.860  -9.667   8.431  1.00 98.39           O  
ATOM   2166  OE2 GLU A 138       3.732  -8.948  10.183  1.00 98.39           O  
ATOM   2167  N   VAL A 139       0.125 -11.853   6.487  1.00 98.45           N  
ATOM   2168  H   VAL A 139      -0.109 -10.876   6.379  1.00 98.45           H  
ATOM   2169  CA  VAL A 139       0.231 -12.674   5.273  1.00 98.45           C  
ATOM   2170  HA  VAL A 139       0.630 -13.650   5.548  1.00 98.45           H  
ATOM   2171  C   VAL A 139       1.209 -12.032   4.297  1.00 98.45           C  
ATOM   2172  CB  VAL A 139      -1.139 -12.914   4.604  1.00 98.45           C  
ATOM   2173  HB  VAL A 139      -1.563 -11.963   4.283  1.00 98.45           H  
ATOM   2174  O   VAL A 139       1.131 -10.836   4.020  1.00 98.45           O  
ATOM   2175  CG1 VAL A 139      -0.972 -13.822   3.374  1.00 98.45           C  
ATOM   2176 HG11 VAL A 139      -0.509 -13.271   2.555  1.00 98.45           H  
ATOM   2177 HG12 VAL A 139      -1.940 -14.199   3.045  1.00 98.45           H  
ATOM   2178 HG13 VAL A 139      -0.356 -14.683   3.629  1.00 98.45           H  
ATOM   2179  CG2 VAL A 139      -2.132 -13.591   5.555  1.00 98.45           C  
ATOM   2180 HG21 VAL A 139      -2.325 -12.945   6.412  1.00 98.45           H  
ATOM   2181 HG22 VAL A 139      -3.082 -13.773   5.054  1.00 98.45           H  
ATOM   2182 HG23 VAL A 139      -1.732 -14.538   5.918  1.00 98.45           H  
ATOM   2183  N   GLU A 140       2.112 -12.829   3.727  1.00 98.40           N  
ATOM   2184  H   GLU A 140       2.113 -13.809   3.975  1.00 98.40           H  
ATOM   2185  CA  GLU A 140       3.008 -12.398   2.653  1.00 98.40           C  
ATOM   2186  HA  GLU A 140       2.957 -11.313   2.574  1.00 98.40           H  
ATOM   2187  C   GLU A 140       2.563 -12.980   1.304  1.00 98.40           C  
ATOM   2188  CB  GLU A 140       4.472 -12.740   2.988  1.00 98.40           C  
ATOM   2189  HB2 GLU A 140       4.703 -12.362   3.984  1.00 98.40           H  
ATOM   2190  HB3 GLU A 140       4.603 -13.822   2.988  1.00 98.40           H  
ATOM   2191  O   GLU A 140       2.336 -14.181   1.160  1.00 98.40           O  
ATOM   2192  CG  GLU A 140       5.449 -12.102   1.985  1.00 98.40           C  
ATOM   2193  HG2 GLU A 140       5.289 -11.024   1.969  1.00 98.40           H  
ATOM   2194  HG3 GLU A 140       5.232 -12.475   0.984  1.00 98.40           H  
ATOM   2195  CD  GLU A 140       6.922 -12.393   2.317  1.00 98.40           C  
ATOM   2196  OE1 GLU A 140       7.470 -13.355   1.740  1.00 98.40           O  
ATOM   2197  OE2 GLU A 140       7.542 -11.602   3.076  1.00 98.40           O  
ATOM   2198  N   VAL A 141       2.483 -12.122   0.289  1.00 98.14           N  
ATOM   2199  H   VAL A 141       2.641 -11.146   0.493  1.00 98.14           H  
ATOM   2200  CA  VAL A 141       2.161 -12.481  -1.091  1.00 98.14           C  
ATOM   2201  HA  VAL A 141       2.028 -13.561  -1.156  1.00 98.14           H  
ATOM   2202  C   VAL A 141       3.321 -12.071  -1.986  1.00 98.14           C  
ATOM   2203  CB  VAL A 141       0.855 -11.814  -1.555  1.00 98.14           C  
ATOM   2204  HB  VAL A 141       1.003 -10.739  -1.656  1.00 98.14           H  
ATOM   2205  O   VAL A 141       3.663 -10.895  -2.072  1.00 98.14           O  
ATOM   2206  CG1 VAL A 141       0.430 -12.383  -2.911  1.00 98.14           C  
ATOM   2207 HG11 VAL A 141      -0.473 -11.870  -3.242  1.00 98.14           H  
ATOM   2208 HG12 VAL A 141       0.220 -13.448  -2.809  1.00 98.14           H  
ATOM   2209 HG13 VAL A 141       1.210 -12.223  -3.655  1.00 98.14           H  
ATOM   2210  CG2 VAL A 141      -0.298 -12.051  -0.577  1.00 98.14           C  
ATOM   2211 HG21 VAL A 141      -0.090 -11.560   0.374  1.00 98.14           H  
ATOM   2212 HG22 VAL A 141      -0.432 -13.118  -0.401  1.00 98.14           H  
ATOM   2213 HG23 VAL A 141      -1.214 -11.618  -0.977  1.00 98.14           H  
ATOM   2214  N   THR A 142       3.924 -13.035  -2.680  1.00 97.63           N  
ATOM   2215  H   THR A 142       3.627 -13.990  -2.535  1.00 97.63           H  
ATOM   2216  CA  THR A 142       5.028 -12.771  -3.616  1.00 97.63           C  
ATOM   2217  HA  THR A 142       5.387 -11.752  -3.469  1.00 97.63           H  
ATOM   2218  C   THR A 142       4.571 -12.892  -5.064  1.00 97.63           C  
ATOM   2219  CB  THR A 142       6.228 -13.684  -3.342  1.00 97.63           C  
ATOM   2220  HB  THR A 142       5.928 -14.729  -3.425  1.00 97.63           H  
ATOM   2221  O   THR A 142       3.972 -13.900  -5.448  1.00 97.63           O  
ATOM   2222  CG2 THR A 142       7.399 -13.414  -4.290  1.00 97.63           C  
ATOM   2223 HG21 THR A 142       7.647 -12.352  -4.284  1.00 97.63           H  
ATOM   2224 HG22 THR A 142       8.268 -13.986  -3.965  1.00 97.63           H  
ATOM   2225 HG23 THR A 142       7.146 -13.721  -5.305  1.00 97.63           H  
ATOM   2226  OG1 THR A 142       6.734 -13.443  -2.051  1.00 97.63           O  
ATOM   2227  HG1 THR A 142       6.090 -13.683  -1.381  1.00 97.63           H  
ATOM   2228  N   PHE A 143       4.921 -11.888  -5.863  1.00 95.95           N  
ATOM   2229  H   PHE A 143       5.415 -11.113  -5.445  1.00 95.95           H  
ATOM   2230  CA  PHE A 143       4.779 -11.843  -7.314  1.00 95.95           C  
ATOM   2231  HA  PHE A 143       4.190 -12.694  -7.658  1.00 95.95           H  
ATOM   2232  C   PHE A 143       6.161 -11.917  -7.964  1.00 95.95           C  
ATOM   2233  CB  PHE A 143       4.045 -10.561  -7.723  1.00 95.95           C  
ATOM   2234  HB2 PHE A 143       3.997 -10.521  -8.812  1.00 95.95           H  
ATOM   2235  HB3 PHE A 143       4.621  -9.698  -7.388  1.00 95.95           H  
ATOM   2236  O   PHE A 143       7.155 -11.459  -7.391  1.00 95.95           O  
ATOM   2237  CG  PHE A 143       2.638 -10.456  -7.172  1.00 95.95           C  
ATOM   2238  CD1 PHE A 143       1.545 -10.811  -7.979  1.00 95.95           C  
ATOM   2239  HD1 PHE A 143       1.712 -11.130  -8.997  1.00 95.95           H  
ATOM   2240  CD2 PHE A 143       2.419 -10.020  -5.851  1.00 95.95           C  
ATOM   2241  HD2 PHE A 143       3.254  -9.749  -5.222  1.00 95.95           H  
ATOM   2242  CE1 PHE A 143       0.237 -10.742  -7.470  1.00 95.95           C  
ATOM   2243  HE1 PHE A 143      -0.598 -11.008  -8.101  1.00 95.95           H  
ATOM   2244  CE2 PHE A 143       1.112  -9.946  -5.342  1.00 95.95           C  
ATOM   2245  HE2 PHE A 143       0.949  -9.615  -4.327  1.00 95.95           H  
ATOM   2246  CZ  PHE A 143       0.022 -10.311  -6.151  1.00 95.95           C  
ATOM   2247  HZ  PHE A 143      -0.985 -10.253  -5.764  1.00 95.95           H  
ATOM   2248  N   SER A 144       6.236 -12.487  -9.163  1.00 94.48           N  
ATOM   2249  H   SER A 144       5.392 -12.810  -9.613  1.00 94.48           H  
ATOM   2250  CA  SER A 144       7.468 -12.534  -9.953  1.00 94.48           C  
ATOM   2251  HA  SER A 144       8.150 -11.766  -9.588  1.00 94.48           H  
ATOM   2252  C   SER A 144       7.160 -12.220 -11.408  1.00 94.48           C  
ATOM   2253  CB  SER A 144       8.183 -13.883  -9.823  1.00 94.48           C  
ATOM   2254  HB2 SER A 144       7.565 -14.674 -10.250  1.00 94.48           H  
ATOM   2255  HB3 SER A 144       9.130 -13.839 -10.360  1.00 94.48           H  
ATOM   2256  O   SER A 144       6.151 -12.679 -11.942  1.00 94.48           O  
ATOM   2257  OG  SER A 144       8.428 -14.157  -8.455  1.00 94.48           O  
ATOM   2258  HG  SER A 144       8.425 -13.307  -8.008  1.00 94.48           H  
ATOM   2259  N   ALA A 145       8.014 -11.431 -12.048  1.00 87.46           N  
ATOM   2260  H   ALA A 145       8.832 -11.092 -11.563  1.00 87.46           H  
ATOM   2261  CA  ALA A 145       7.838 -11.021 -13.430  1.00 87.46           C  
ATOM   2262  HA  ALA A 145       7.221 -11.754 -13.950  1.00 87.46           H  
ATOM   2263  C   ALA A 145       9.190 -10.945 -14.137  1.00 87.46           C  
ATOM   2264  CB  ALA A 145       7.119  -9.666 -13.465  1.00 87.46           C  
ATOM   2265  HB1 ALA A 145       7.699  -8.925 -12.915  1.00 87.46           H  
ATOM   2266  HB2 ALA A 145       7.028  -9.324 -14.496  1.00 87.46           H  
ATOM   2267  HB3 ALA A 145       6.129  -9.753 -13.016  1.00 87.46           H  
ATOM   2268  O   ALA A 145      10.114 -10.310 -13.645  1.00 87.46           O  
ATOM   2269  N   ASN A 146       9.273 -11.522 -15.339  1.00 86.61           N  
ATOM   2270  H   ASN A 146       8.518 -12.120 -15.643  1.00 86.61           H  
ATOM   2271  CA  ASN A 146      10.464 -11.401 -16.192  1.00 86.61           C  
ATOM   2272  HA  ASN A 146      11.340 -11.729 -15.634  1.00 86.61           H  
ATOM   2273  C   ASN A 146      10.726  -9.951 -16.640  1.00 86.61           C  
ATOM   2274  CB  ASN A 146      10.283 -12.292 -17.434  1.00 86.61           C  
ATOM   2275  HB2 ASN A 146      11.145 -12.159 -18.086  1.00 86.61           H  
ATOM   2276  HB3 ASN A 146       9.395 -11.971 -17.980  1.00 86.61           H  
ATOM   2277  O   ASN A 146      11.835  -9.624 -17.046  1.00 86.61           O  
ATOM   2278  CG  ASN A 146      10.178 -13.772 -17.121  1.00 86.61           C  
ATOM   2279  ND2 ASN A 146       9.508 -14.529 -17.957  1.00 86.61           N  
ATOM   2280 HD21 ASN A 146       9.162 -14.155 -18.829  1.00 86.61           H  
ATOM   2281 HD22 ASN A 146       9.494 -15.512 -17.724  1.00 86.61           H  
ATOM   2282  OD1 ASN A 146      10.669 -14.280 -16.134  1.00 86.61           O  
ATOM   2283  N   ASP A 147       9.692  -9.108 -16.599  1.00 83.54           N  
ATOM   2284  H   ASP A 147       8.844  -9.435 -16.159  1.00 83.54           H  
ATOM   2285  CA  ASP A 147       9.756  -7.679 -16.884  1.00 83.54           C  
ATOM   2286  HA  ASP A 147      10.760  -7.400 -17.205  1.00 83.54           H  
ATOM   2287  C   ASP A 147       9.384  -6.897 -15.609  1.00 83.54           C  
ATOM   2288  CB  ASP A 147       8.825  -7.355 -18.059  1.00 83.54           C  
ATOM   2289  HB2 ASP A 147       7.826  -7.734 -17.841  1.00 83.54           H  
ATOM   2290  HB3 ASP A 147       9.190  -7.867 -18.949  1.00 83.54           H  
ATOM   2291  O   ASP A 147       8.202  -6.876 -15.238  1.00 83.54           O  
ATOM   2292  CG  ASP A 147       8.738  -5.854 -18.351  1.00 83.54           C  
ATOM   2293  OD1 ASP A 147       9.539  -5.085 -17.773  1.00 83.54           O  
ATOM   2294  OD2 ASP A 147       7.826  -5.497 -19.126  1.00 83.54           O  
ATOM   2295  N   PRO A 148      10.359  -6.258 -14.934  1.00 78.02           N  
ATOM   2296  CA  PRO A 148      10.119  -5.457 -13.737  1.00 78.02           C  
ATOM   2297  HA  PRO A 148       9.716  -6.110 -12.962  1.00 78.02           H  
ATOM   2298  C   PRO A 148       9.147  -4.293 -13.953  1.00 78.02           C  
ATOM   2299  CB  PRO A 148      11.495  -4.948 -13.297  1.00 78.02           C  
ATOM   2300  HB2 PRO A 148      11.570  -4.878 -12.212  1.00 78.02           H  
ATOM   2301  HB3 PRO A 148      11.703  -3.981 -13.755  1.00 78.02           H  
ATOM   2302  O   PRO A 148       8.471  -3.897 -13.005  1.00 78.02           O  
ATOM   2303  CG  PRO A 148      12.458  -5.988 -13.863  1.00 78.02           C  
ATOM   2304  HG2 PRO A 148      12.495  -6.852 -13.201  1.00 78.02           H  
ATOM   2305  HG3 PRO A 148      13.455  -5.577 -14.021  1.00 78.02           H  
ATOM   2306  CD  PRO A 148      11.790  -6.376 -15.177  1.00 78.02           C  
ATOM   2307  HD2 PRO A 148      12.080  -5.680 -15.965  1.00 78.02           H  
ATOM   2308  HD3 PRO A 148      12.074  -7.394 -15.444  1.00 78.02           H  
ATOM   2309  N   HIS A 149       8.983  -3.781 -15.181  1.00 81.25           N  
ATOM   2310  H   HIS A 149       9.491  -4.170 -15.963  1.00 81.25           H  
ATOM   2311  CA  HIS A 149       8.032  -2.699 -15.457  1.00 81.25           C  
ATOM   2312  HA  HIS A 149       8.245  -1.878 -14.772  1.00 81.25           H  
ATOM   2313  C   HIS A 149       6.573  -3.114 -15.211  1.00 81.25           C  
ATOM   2314  CB  HIS A 149       8.214  -2.181 -16.889  1.00 81.25           C  
ATOM   2315  HB2 HIS A 149       8.057  -2.994 -17.598  1.00 81.25           H  
ATOM   2316  HB3 HIS A 149       7.454  -1.424 -17.085  1.00 81.25           H  
ATOM   2317  O   HIS A 149       5.712  -2.257 -14.994  1.00 81.25           O  
ATOM   2318  CG  HIS A 149       9.560  -1.549 -17.131  1.00 81.25           C  
ATOM   2319  CD2 HIS A 149      10.538  -1.993 -17.981  1.00 81.25           C  
ATOM   2320  HD2 HIS A 149      10.482  -2.874 -18.602  1.00 81.25           H  
ATOM   2321  ND1 HIS A 149      10.038  -0.407 -16.528  1.00 81.25           N  
ATOM   2322  HD1 HIS A 149       9.596   0.106 -15.779  1.00 81.25           H  
ATOM   2323  CE1 HIS A 149      11.270  -0.161 -17.003  1.00 81.25           C  
ATOM   2324  HE1 HIS A 149      11.906   0.651 -16.682  1.00 81.25           H  
ATOM   2325  NE2 HIS A 149      11.617  -1.102 -17.897  1.00 81.25           N  
ATOM   2326  N   LYS A 150       6.275  -4.422 -15.142  1.00 83.91           N  
ATOM   2327  H   LYS A 150       7.020  -5.081 -15.320  1.00 83.91           H  
ATOM   2328  CA  LYS A 150       4.961  -4.929 -14.703  1.00 83.91           C  
ATOM   2329  HA  LYS A 150       4.189  -4.481 -15.329  1.00 83.91           H  
ATOM   2330  C   LYS A 150       4.621  -4.535 -13.264  1.00 83.91           C  
ATOM   2331  CB  LYS A 150       4.903  -6.454 -14.847  1.00 83.91           C  
ATOM   2332  HB2 LYS A 150       3.960  -6.801 -14.425  1.00 83.91           H  
ATOM   2333  HB3 LYS A 150       5.717  -6.913 -14.286  1.00 83.91           H  
ATOM   2334  O   LYS A 150       3.442  -4.472 -12.911  1.00 83.91           O  
ATOM   2335  CG  LYS A 150       4.970  -6.880 -16.318  1.00 83.91           C  
ATOM   2336  HG2 LYS A 150       5.967  -6.693 -16.716  1.00 83.91           H  
ATOM   2337  HG3 LYS A 150       4.251  -6.295 -16.892  1.00 83.91           H  
ATOM   2338  CD  LYS A 150       4.620  -8.363 -16.461  1.00 83.91           C  
ATOM   2339  HD2 LYS A 150       3.618  -8.524 -16.065  1.00 83.91           H  
ATOM   2340  HD3 LYS A 150       5.331  -8.968 -15.899  1.00 83.91           H  
ATOM   2341  CE  LYS A 150       4.662  -8.752 -17.939  1.00 83.91           C  
ATOM   2342  HE2 LYS A 150       5.702  -8.776 -18.265  1.00 83.91           H  
ATOM   2343  HE3 LYS A 150       4.159  -7.974 -18.514  1.00 83.91           H  
ATOM   2344  NZ  LYS A 150       3.991 -10.054 -18.169  1.00 83.91           N  
ATOM   2345  HZ1 LYS A 150       4.060 -10.312 -19.143  1.00 83.91           H  
ATOM   2346  HZ2 LYS A 150       3.008  -9.972 -17.952  1.00 83.91           H  
ATOM   2347  HZ3 LYS A 150       4.396 -10.777 -17.591  1.00 83.91           H  
ATOM   2348  N   PHE A 151       5.630  -4.235 -12.451  1.00 88.45           N  
ATOM   2349  H   PHE A 151       6.573  -4.301 -12.806  1.00 88.45           H  
ATOM   2350  CA  PHE A 151       5.477  -3.766 -11.080  1.00 88.45           C  
ATOM   2351  HA  PHE A 151       4.587  -4.225 -10.651  1.00 88.45           H  
ATOM   2352  C   PHE A 151       5.248  -2.255 -10.968  1.00 88.45           C  
ATOM   2353  CB  PHE A 151       6.691  -4.217 -10.258  1.00 88.45           C  
ATOM   2354  HB2 PHE A 151       6.559  -3.874  -9.231  1.00 88.45           H  
ATOM   2355  HB3 PHE A 151       7.582  -3.717 -10.637  1.00 88.45           H  
ATOM   2356  O   PHE A 151       5.008  -1.780  -9.864  1.00 88.45           O  
ATOM   2357  CG  PHE A 151       6.927  -5.714 -10.208  1.00 88.45           C  
ATOM   2358  CD1 PHE A 151       5.857  -6.592  -9.978  1.00 88.45           C  
ATOM   2359  HD1 PHE A 151       4.876  -6.175  -9.804  1.00 88.45           H  
ATOM   2360  CD2 PHE A 151       8.221  -6.234 -10.363  1.00 88.45           C  
ATOM   2361  HD2 PHE A 151       9.057  -5.572 -10.535  1.00 88.45           H  
ATOM   2362  CE1 PHE A 151       6.054  -7.983  -9.943  1.00 88.45           C  
ATOM   2363  HE1 PHE A 151       5.221  -8.651  -9.782  1.00 88.45           H  
ATOM   2364  CE2 PHE A 151       8.431  -7.621 -10.303  1.00 88.45           C  
ATOM   2365  HE2 PHE A 151       9.430  -8.008 -10.433  1.00 88.45           H  
ATOM   2366  CZ  PHE A 151       7.351  -8.496 -10.094  1.00 88.45           C  
ATOM   2367  HZ  PHE A 151       7.527  -9.561 -10.047  1.00 88.45           H  
ATOM   2368  N   ASN A 152       5.236  -1.495 -12.072  1.00 89.25           N  
ATOM   2369  H   ASN A 152       5.504  -1.912 -12.952  1.00 89.25           H  
ATOM   2370  CA  ASN A 152       5.096  -0.034 -12.016  1.00 89.25           C  
ATOM   2371  HA  ASN A 152       5.778   0.323 -11.245  1.00 89.25           H  
ATOM   2372  C   ASN A 152       3.690   0.446 -11.621  1.00 89.25           C  
ATOM   2373  CB  ASN A 152       5.545   0.606 -13.344  1.00 89.25           C  
ATOM   2374  HB2 ASN A 152       5.227   1.648 -13.362  1.00 89.25           H  
ATOM   2375  HB3 ASN A 152       5.091   0.095 -14.193  1.00 89.25           H  
ATOM   2376  O   ASN A 152       3.502   1.639 -11.380  1.00 89.25           O  
ATOM   2377  CG  ASN A 152       7.055   0.619 -13.502  1.00 89.25           C  
ATOM   2378  ND2 ASN A 152       7.575   1.250 -14.526  1.00 89.25           N  
ATOM   2379 HD21 ASN A 152       6.989   1.793 -15.144  1.00 89.25           H  
ATOM   2380 HD22 ASN A 152       8.566   1.423 -14.437  1.00 89.25           H  
ATOM   2381  OD1 ASN A 152       7.798   0.102 -12.694  1.00 89.25           O  
ATOM   2382  N   ARG A 153       2.683  -0.439 -11.596  1.00 94.23           N  
ATOM   2383  H   ARG A 153       2.915  -1.406 -11.775  1.00 94.23           H  
ATOM   2384  CA  ARG A 153       1.283  -0.065 -11.335  1.00 94.23           C  
ATOM   2385  HA  ARG A 153       1.296   0.879 -10.790  1.00 94.23           H  
ATOM   2386  C   ARG A 153       0.533  -1.042 -10.419  1.00 94.23           C  
ATOM   2387  CB  ARG A 153       0.536   0.186 -12.657  1.00 94.23           C  
ATOM   2388  HB2 ARG A 153       0.530  -0.733 -13.243  1.00 94.23           H  
ATOM   2389  HB3 ARG A 153      -0.494   0.461 -12.429  1.00 94.23           H  
ATOM   2390  O   ARG A 153      -0.491  -1.588 -10.846  1.00 94.23           O  
ATOM   2391  CG  ARG A 153       1.155   1.314 -13.489  1.00 94.23           C  
ATOM   2392  HG2 ARG A 153       1.164   2.235 -12.906  1.00 94.23           H  
ATOM   2393  HG3 ARG A 153       2.176   1.053 -13.769  1.00 94.23           H  
ATOM   2394  CD  ARG A 153       0.351   1.527 -14.769  1.00 94.23           C  
ATOM   2395  HD2 ARG A 153       0.306   0.590 -15.323  1.00 94.23           H  
ATOM   2396  HD3 ARG A 153      -0.658   1.830 -14.492  1.00 94.23           H  
ATOM   2397  NE  ARG A 153       0.995   2.554 -15.603  1.00 94.23           N  
ATOM   2398  HE  ARG A 153       1.993   2.658 -15.488  1.00 94.23           H  
ATOM   2399  NH1 ARG A 153      -0.895   3.536 -16.477  1.00 94.23           N  
ATOM   2400 HH11 ARG A 153      -1.482   2.847 -16.029  1.00 94.23           H  
ATOM   2401 HH12 ARG A 153      -1.260   4.334 -16.978  1.00 94.23           H  
ATOM   2402  NH2 ARG A 153       1.079   4.450 -16.840  1.00 94.23           N  
ATOM   2403 HH21 ARG A 153       2.084   4.348 -16.835  1.00 94.23           H  
ATOM   2404 HH22 ARG A 153       0.855   5.338 -16.414  1.00 94.23           H  
ATOM   2405  CZ  ARG A 153       0.394   3.492 -16.305  1.00 94.23           C  
ATOM   2406  N   PRO A 154       1.018  -1.328  -9.198  1.00 96.56           N  
ATOM   2407  CA  PRO A 154       0.309  -2.215  -8.297  1.00 96.56           C  
ATOM   2408  HA  PRO A 154       0.033  -3.130  -8.823  1.00 96.56           H  
ATOM   2409  C   PRO A 154      -0.958  -1.526  -7.780  1.00 96.56           C  
ATOM   2410  CB  PRO A 154       1.301  -2.565  -7.191  1.00 96.56           C  
ATOM   2411  HB2 PRO A 154       0.804  -2.822  -6.256  1.00 96.56           H  
ATOM   2412  HB3 PRO A 154       1.942  -3.383  -7.521  1.00 96.56           H  
ATOM   2413  O   PRO A 154      -1.001  -0.309  -7.565  1.00 96.56           O  
ATOM   2414  CG  PRO A 154       2.126  -1.288  -7.072  1.00 96.56           C  
ATOM   2415  HG2 PRO A 154       1.614  -0.604  -6.395  1.00 96.56           H  
ATOM   2416  HG3 PRO A 154       3.132  -1.500  -6.709  1.00 96.56           H  
ATOM   2417  CD  PRO A 154       2.145  -0.725  -8.500  1.00 96.56           C  
ATOM   2418  HD2 PRO A 154       3.073  -1.022  -8.989  1.00 96.56           H  
ATOM   2419  HD3 PRO A 154       2.070   0.363  -8.496  1.00 96.56           H  
ATOM   2420  N   GLN A 155      -2.006  -2.317  -7.589  1.00 98.19           N  
ATOM   2421  H   GLN A 155      -1.910  -3.299  -7.806  1.00 98.19           H  
ATOM   2422  CA  GLN A 155      -3.273  -1.863  -7.030  1.00 98.19           C  
ATOM   2423  HA  GLN A 155      -3.154  -0.851  -6.642  1.00 98.19           H  
ATOM   2424  C   GLN A 155      -3.655  -2.766  -5.866  1.00 98.19           C  
ATOM   2425  CB  GLN A 155      -4.381  -1.831  -8.096  1.00 98.19           C  
ATOM   2426  HB2 GLN A 155      -4.628  -2.852  -8.386  1.00 98.19           H  
ATOM   2427  HB3 GLN A 155      -5.271  -1.381  -7.657  1.00 98.19           H  
ATOM   2428  O   GLN A 155      -3.592  -3.991  -5.983  1.00 98.19           O  
ATOM   2429  CG  GLN A 155      -3.986  -1.030  -9.346  1.00 98.19           C  
ATOM   2430  HG2 GLN A 155      -3.711  -0.021  -9.042  1.00 98.19           H  
ATOM   2431  HG3 GLN A 155      -3.116  -1.486  -9.819  1.00 98.19           H  
ATOM   2432  CD  GLN A 155      -5.085  -0.953 -10.401  1.00 98.19           C  
ATOM   2433  NE2 GLN A 155      -5.034   0.041 -11.260  1.00 98.19           N  
ATOM   2434 HE21 GLN A 155      -5.833   0.149 -11.869  1.00 98.19           H  
ATOM   2435 HE22 GLN A 155      -4.291   0.720 -11.183  1.00 98.19           H  
ATOM   2436  OE1 GLN A 155      -5.971  -1.784 -10.537  1.00 98.19           O  
ATOM   2437  N   PHE A 156      -4.079  -2.153  -4.769  1.00 98.54           N  
ATOM   2438  H   PHE A 156      -4.079  -1.143  -4.753  1.00 98.54           H  
ATOM   2439  CA  PHE A 156      -4.565  -2.829  -3.577  1.00 98.54           C  
ATOM   2440  HA  PHE A 156      -4.575  -3.907  -3.740  1.00 98.54           H  
ATOM   2441  C   PHE A 156      -5.988  -2.351  -3.315  1.00 98.54           C  
ATOM   2442  CB  PHE A 156      -3.638  -2.545  -2.387  1.00 98.54           C  
ATOM   2443  HB2 PHE A 156      -3.788  -1.518  -2.052  1.00 98.54           H  
ATOM   2444  HB3 PHE A 156      -3.920  -3.196  -1.560  1.00 98.54           H  
ATOM   2445  O   PHE A 156      -6.228  -1.153  -3.202  1.00 98.54           O  
ATOM   2446  CG  PHE A 156      -2.167  -2.744  -2.697  1.00 98.54           C  
ATOM   2447  CD1 PHE A 156      -1.617  -4.037  -2.684  1.00 98.54           C  
ATOM   2448  HD1 PHE A 156      -2.236  -4.879  -2.412  1.00 98.54           H  
ATOM   2449  CD2 PHE A 156      -1.360  -1.646  -3.053  1.00 98.54           C  
ATOM   2450  HD2 PHE A 156      -1.781  -0.652  -3.078  1.00 98.54           H  
ATOM   2451  CE1 PHE A 156      -0.270  -4.233  -3.033  1.00 98.54           C  
ATOM   2452  HE1 PHE A 156       0.149  -5.229  -3.031  1.00 98.54           H  
ATOM   2453  CE2 PHE A 156      -0.012  -1.842  -3.399  1.00 98.54           C  
ATOM   2454  HE2 PHE A 156       0.601  -0.998  -3.680  1.00 98.54           H  
ATOM   2455  CZ  PHE A 156       0.531  -3.139  -3.397  1.00 98.54           C  
ATOM   2456  HZ  PHE A 156       1.561  -3.298  -3.683  1.00 98.54           H  
ATOM   2457  N   THR A 157      -6.940  -3.269  -3.241  1.00 98.57           N  
ATOM   2458  H   THR A 157      -6.680  -4.238  -3.357  1.00 98.57           H  
ATOM   2459  CA  THR A 157      -8.287  -2.984  -2.741  1.00 98.57           C  
ATOM   2460  HA  THR A 157      -8.422  -1.915  -2.579  1.00 98.57           H  
ATOM   2461  C   THR A 157      -8.438  -3.696  -1.412  1.00 98.57           C  
ATOM   2462  CB  THR A 157      -9.361  -3.445  -3.726  1.00 98.57           C  
ATOM   2463  HB  THR A 157      -9.281  -4.523  -3.865  1.00 98.57           H  
ATOM   2464  O   THR A 157      -8.255  -4.907  -1.364  1.00 98.57           O  
ATOM   2465  CG2 THR A 157     -10.765  -3.116  -3.240  1.00 98.57           C  
ATOM   2466 HG21 THR A 157     -10.889  -2.036  -3.156  1.00 98.57           H  
ATOM   2467 HG22 THR A 157     -10.944  -3.566  -2.263  1.00 98.57           H  
ATOM   2468 HG23 THR A 157     -11.495  -3.544  -3.926  1.00 98.57           H  
ATOM   2469  OG1 THR A 157      -9.180  -2.802  -4.970  1.00 98.57           O  
ATOM   2470  HG1 THR A 157      -8.231  -2.749  -5.105  1.00 98.57           H  
ATOM   2471  N   ILE A 158      -8.736  -2.949  -0.355  1.00 98.31           N  
ATOM   2472  H   ILE A 158      -8.913  -1.965  -0.498  1.00 98.31           H  
ATOM   2473  CA  ILE A 158      -8.943  -3.465   0.994  1.00 98.31           C  
ATOM   2474  HA  ILE A 158      -8.677  -4.522   1.025  1.00 98.31           H  
ATOM   2475  C   ILE A 158     -10.429  -3.340   1.308  1.00 98.31           C  
ATOM   2476  CB  ILE A 158      -8.068  -2.725   2.034  1.00 98.31           C  
ATOM   2477  HB  ILE A 158      -8.380  -1.681   2.086  1.00 98.31           H  
ATOM   2478  O   ILE A 158     -10.982  -2.238   1.254  1.00 98.31           O  
ATOM   2479  CG1 ILE A 158      -6.552  -2.775   1.716  1.00 98.31           C  
ATOM   2480 HG12 ILE A 158      -6.297  -3.751   1.303  1.00 98.31           H  
ATOM   2481 HG13 ILE A 158      -5.991  -2.658   2.643  1.00 98.31           H  
ATOM   2482  CG2 ILE A 158      -8.287  -3.351   3.425  1.00 98.31           C  
ATOM   2483 HG21 ILE A 158      -7.693  -2.826   4.172  1.00 98.31           H  
ATOM   2484 HG22 ILE A 158      -8.005  -4.404   3.415  1.00 98.31           H  
ATOM   2485 HG23 ILE A 158      -9.332  -3.273   3.723  1.00 98.31           H  
ATOM   2486  CD1 ILE A 158      -6.052  -1.672   0.770  1.00 98.31           C  
ATOM   2487 HD11 ILE A 158      -6.350  -0.694   1.150  1.00 98.31           H  
ATOM   2488 HD12 ILE A 158      -6.444  -1.803  -0.238  1.00 98.31           H  
ATOM   2489 HD13 ILE A 158      -4.964  -1.711   0.720  1.00 98.31           H  
ATOM   2490  N   GLU A 159     -11.058  -4.460   1.640  1.00 97.86           N  
ATOM   2491  H   GLU A 159     -10.543  -5.329   1.624  1.00 97.86           H  
ATOM   2492  CA  GLU A 159     -12.469  -4.555   1.995  1.00 97.86           C  
ATOM   2493  HA  GLU A 159     -12.884  -3.548   2.014  1.00 97.86           H  
ATOM   2494  C   GLU A 159     -12.625  -5.135   3.405  1.00 97.86           C  
ATOM   2495  CB  GLU A 159     -13.269  -5.344   0.940  1.00 97.86           C  
ATOM   2496  HB2 GLU A 159     -14.323  -5.301   1.215  1.00 97.86           H  
ATOM   2497  HB3 GLU A 159     -12.945  -6.385   0.932  1.00 97.86           H  
ATOM   2498  O   GLU A 159     -11.888  -6.026   3.829  1.00 97.86           O  
ATOM   2499  CG  GLU A 159     -13.083  -4.736  -0.463  1.00 97.86           C  
ATOM   2500  HG2 GLU A 159     -12.074  -4.959  -0.810  1.00 97.86           H  
ATOM   2501  HG3 GLU A 159     -13.168  -3.654  -0.365  1.00 97.86           H  
ATOM   2502  CD  GLU A 159     -14.082  -5.197  -1.536  1.00 97.86           C  
ATOM   2503  OE1 GLU A 159     -14.094  -4.523  -2.603  1.00 97.86           O  
ATOM   2504  OE2 GLU A 159     -14.872  -6.128  -1.276  1.00 97.86           O  
ATOM   2505  N   TRP A 160     -13.582  -4.600   4.153  1.00 95.23           N  
ATOM   2506  H   TRP A 160     -14.162  -3.891   3.727  1.00 95.23           H  
ATOM   2507  CA  TRP A 160     -13.931  -5.035   5.505  1.00 95.23           C  
ATOM   2508  HA  TRP A 160     -13.593  -6.061   5.647  1.00 95.23           H  
ATOM   2509  C   TRP A 160     -15.451  -5.033   5.687  1.00 95.23           C  
ATOM   2510  CB  TRP A 160     -13.214  -4.152   6.538  1.00 95.23           C  
ATOM   2511  HB2 TRP A 160     -12.141  -4.242   6.373  1.00 95.23           H  
ATOM   2512  HB3 TRP A 160     -13.415  -4.544   7.535  1.00 95.23           H  
ATOM   2513  O   TRP A 160     -16.173  -4.471   4.857  1.00 95.23           O  
ATOM   2514  CG  TRP A 160     -13.550  -2.691   6.523  1.00 95.23           C  
ATOM   2515  CD1 TRP A 160     -14.470  -2.085   7.304  1.00 95.23           C  
ATOM   2516  HD1 TRP A 160     -15.078  -2.595   8.037  1.00 95.23           H  
ATOM   2517  CD2 TRP A 160     -12.918  -1.626   5.753  1.00 95.23           C  
ATOM   2518  CE2 TRP A 160     -13.520  -0.386   6.127  1.00 95.23           C  
ATOM   2519  CE3 TRP A 160     -11.889  -1.580   4.791  1.00 95.23           C  
ATOM   2520  HE3 TRP A 160     -11.415  -2.501   4.484  1.00 95.23           H  
ATOM   2521  NE1 TRP A 160     -14.478  -0.728   7.054  1.00 95.23           N  
ATOM   2522  HE1 TRP A 160     -14.971  -0.072   7.643  1.00 95.23           H  
ATOM   2523  CH2 TRP A 160     -12.060   0.850   4.665  1.00 95.23           C  
ATOM   2524  HH2 TRP A 160     -11.696   1.798   4.298  1.00 95.23           H  
ATOM   2525  CZ2 TRP A 160     -13.109   0.840   5.594  1.00 95.23           C  
ATOM   2526  HZ2 TRP A 160     -13.551   1.766   5.930  1.00 95.23           H  
ATOM   2527  CZ3 TRP A 160     -11.462  -0.353   4.250  1.00 95.23           C  
ATOM   2528  HZ3 TRP A 160     -10.654  -0.338   3.533  1.00 95.23           H  
ATOM   2529  N   GLY A 161     -15.925  -5.656   6.769  1.00 86.21           N  
ATOM   2530  H   GLY A 161     -15.259  -6.070   7.405  1.00 86.21           H  
ATOM   2531  CA  GLY A 161     -17.345  -5.687   7.148  1.00 86.21           C  
ATOM   2532  HA2 GLY A 161     -17.472  -6.263   8.064  1.00 86.21           H  
ATOM   2533  HA3 GLY A 161     -17.921  -6.165   6.355  1.00 86.21           H  
ATOM   2534  C   GLY A 161     -17.976  -4.319   7.389  1.00 86.21           C  
ATOM   2535  O   GLY A 161     -17.239  -3.320   7.565  1.00 86.21           O  
ATOM   2536  OXT GLY A 161     -19.219  -4.292   7.352  1.00 86.21           O  
TER    2537      GLY A 161                                                       
END   
