# Supplementary material for: Single-chain dimers from de novo immunoglobulins as robust scaffolds for multiple binding loops
Source: Nat Commun. 2023 Sep 23;14:5939. doi: 10.1038/s41467-023-41717-5 (PMC10517939; doi:10.1038/s41467-023-41717-5)
Supplement: Supplementary file 3 — Supplementary Data 1 [file 41467_2023_41717_MOESM3_ESM.zip › design_models/scIg+EF/scIg12+EF1b/ranked_4.pdb]

ATOM      1  N   GLY A   1       6.202  -6.146 -12.570  1.00 93.44           N  
ATOM      2  H   GLY A   1       6.645  -5.391 -12.067  1.00 93.44           H  
ATOM      3  H2  GLY A   1       5.550  -5.703 -13.202  1.00 93.44           H  
ATOM      4  H3  GLY A   1       6.923  -6.593 -13.118  1.00 93.44           H  
ATOM      5  CA  GLY A   1       5.512  -7.066 -11.628  1.00 93.44           C  
ATOM      6  HA2 GLY A   1       5.098  -7.906 -12.185  1.00 93.44           H  
ATOM      7  HA3 GLY A   1       6.231  -7.423 -10.891  1.00 93.44           H  
ATOM      8  C   GLY A   1       4.375  -6.362 -10.895  1.00 93.44           C  
ATOM      9  O   GLY A   1       4.200  -5.170 -11.102  1.00 93.44           O  
ATOM     10  N   ARG A   2       3.588  -7.077 -10.073  1.00 97.19           N  
ATOM     11  H   ARG A   2       3.767  -8.061  -9.933  1.00 97.19           H  
ATOM     12  CA  ARG A   2       2.424  -6.521  -9.354  1.00 97.19           C  
ATOM     13  HA  ARG A   2       2.522  -5.436  -9.304  1.00 97.19           H  
ATOM     14  C   ARG A   2       2.322  -7.040  -7.920  1.00 97.19           C  
ATOM     15  CB  ARG A   2       1.144  -6.841 -10.145  1.00 97.19           C  
ATOM     16  HB2 ARG A   2       1.119  -7.911 -10.349  1.00 97.19           H  
ATOM     17  HB3 ARG A   2       1.183  -6.314 -11.099  1.00 97.19           H  
ATOM     18  O   ARG A   2       2.374  -8.249  -7.704  1.00 97.19           O  
ATOM     19  CG  ARG A   2      -0.151  -6.452  -9.414  1.00 97.19           C  
ATOM     20  HG2 ARG A   2      -0.231  -7.001  -8.476  1.00 97.19           H  
ATOM     21  HG3 ARG A   2      -0.164  -5.382  -9.206  1.00 97.19           H  
ATOM     22  CD  ARG A   2      -1.346  -6.829 -10.285  1.00 97.19           C  
ATOM     23  HD2 ARG A   2      -1.258  -7.878 -10.568  1.00 97.19           H  
ATOM     24  HD3 ARG A   2      -1.310  -6.234 -11.197  1.00 97.19           H  
ATOM     25  NE  ARG A   2      -2.615  -6.652  -9.557  1.00 97.19           N  
ATOM     26  HE  ARG A   2      -2.650  -7.048  -8.629  1.00 97.19           H  
ATOM     27  NH1 ARG A   2      -3.797  -5.730 -11.285  1.00 97.19           N  
ATOM     28 HH11 ARG A   2      -2.930  -5.347 -11.635  1.00 97.19           H  
ATOM     29 HH12 ARG A   2      -4.618  -5.266 -11.646  1.00 97.19           H  
ATOM     30  NH2 ARG A   2      -4.818  -6.158  -9.346  1.00 97.19           N  
ATOM     31 HH21 ARG A   2      -5.656  -5.741  -9.727  1.00 97.19           H  
ATOM     32 HH22 ARG A   2      -4.758  -6.449  -8.381  1.00 97.19           H  
ATOM     33  CZ  ARG A   2      -3.735  -6.187 -10.071  1.00 97.19           C  
ATOM     34  N   VAL A   3       2.084  -6.137  -6.970  1.00 98.16           N  
ATOM     35  H   VAL A   3       2.066  -5.165  -7.245  1.00 98.16           H  
ATOM     36  CA  VAL A   3       1.749  -6.456  -5.571  1.00 98.16           C  
ATOM     37  HA  VAL A   3       1.539  -7.522  -5.489  1.00 98.16           H  
ATOM     38  C   VAL A   3       0.495  -5.712  -5.153  1.00 98.16           C  
ATOM     39  CB  VAL A   3       2.913  -6.134  -4.621  1.00 98.16           C  
ATOM     40  HB  VAL A   3       3.310  -5.152  -4.877  1.00 98.16           H  
ATOM     41  O   VAL A   3       0.328  -4.527  -5.436  1.00 98.16           O  
ATOM     42  CG1 VAL A   3       2.550  -6.129  -3.127  1.00 98.16           C  
ATOM     43 HG11 VAL A   3       1.879  -5.300  -2.904  1.00 98.16           H  
ATOM     44 HG12 VAL A   3       3.453  -6.000  -2.530  1.00 98.16           H  
ATOM     45 HG13 VAL A   3       2.070  -7.068  -2.850  1.00 98.16           H  
ATOM     46  CG2 VAL A   3       4.015  -7.175  -4.800  1.00 98.16           C  
ATOM     47 HG21 VAL A   3       4.077  -7.512  -5.835  1.00 98.16           H  
ATOM     48 HG22 VAL A   3       3.832  -8.049  -4.176  1.00 98.16           H  
ATOM     49 HG23 VAL A   3       4.961  -6.706  -4.528  1.00 98.16           H  
ATOM     50  N   GLU A   4      -0.377  -6.408  -4.440  1.00 98.61           N  
ATOM     51  H   GLU A   4      -0.166  -7.374  -4.234  1.00 98.61           H  
ATOM     52  CA  GLU A   4      -1.577  -5.841  -3.848  1.00 98.61           C  
ATOM     53  HA  GLU A   4      -1.690  -4.809  -4.179  1.00 98.61           H  
ATOM     54  C   GLU A   4      -1.470  -5.835  -2.320  1.00 98.61           C  
ATOM     55  CB  GLU A   4      -2.789  -6.622  -4.363  1.00 98.61           C  
ATOM     56  HB2 GLU A   4      -2.755  -7.640  -3.976  1.00 98.61           H  
ATOM     57  HB3 GLU A   4      -2.749  -6.654  -5.452  1.00 98.61           H  
ATOM     58  O   GLU A   4      -1.172  -6.856  -1.702  1.00 98.61           O  
ATOM     59  CG  GLU A   4      -4.101  -5.963  -3.944  1.00 98.61           C  
ATOM     60  HG2 GLU A   4      -4.164  -5.948  -2.856  1.00 98.61           H  
ATOM     61  HG3 GLU A   4      -4.107  -4.932  -4.297  1.00 98.61           H  
ATOM     62  CD  GLU A   4      -5.331  -6.684  -4.501  1.00 98.61           C  
ATOM     63  OE1 GLU A   4      -6.445  -6.168  -4.290  1.00 98.61           O  
ATOM     64  OE2 GLU A   4      -5.270  -7.766  -5.120  1.00 98.61           O  
ATOM     65  N   VAL A   5      -1.752  -4.681  -1.718  1.00 98.55           N  
ATOM     66  H   VAL A   5      -1.954  -3.886  -2.308  1.00 98.55           H  
ATOM     67  CA  VAL A   5      -1.868  -4.472  -0.274  1.00 98.55           C  
ATOM     68  HA  VAL A   5      -1.636  -5.400   0.248  1.00 98.55           H  
ATOM     69  C   VAL A   5      -3.312  -4.083   0.024  1.00 98.55           C  
ATOM     70  CB  VAL A   5      -0.892  -3.383   0.220  1.00 98.55           C  
ATOM     71  HB  VAL A   5      -1.175  -2.424  -0.214  1.00 98.55           H  
ATOM     72  O   VAL A   5      -3.766  -3.006  -0.366  1.00 98.55           O  
ATOM     73  CG1 VAL A   5      -0.947  -3.247   1.748  1.00 98.55           C  
ATOM     74 HG11 VAL A   5      -0.258  -2.468   2.073  1.00 98.55           H  
ATOM     75 HG12 VAL A   5      -1.950  -2.965   2.070  1.00 98.55           H  
ATOM     76 HG13 VAL A   5      -0.668  -4.189   2.219  1.00 98.55           H  
ATOM     77  CG2 VAL A   5       0.558  -3.669  -0.193  1.00 98.55           C  
ATOM     78 HG21 VAL A   5       0.855  -4.665   0.137  1.00 98.55           H  
ATOM     79 HG22 VAL A   5       0.653  -3.615  -1.278  1.00 98.55           H  
ATOM     80 HG23 VAL A   5       1.226  -2.927   0.244  1.00 98.55           H  
ATOM     81  N   ARG A   6      -4.048  -4.951   0.719  1.00 98.40           N  
ATOM     82  H   ARG A   6      -3.610  -5.819   0.992  1.00 98.40           H  
ATOM     83  CA  ARG A   6      -5.393  -4.661   1.233  1.00 98.40           C  
ATOM     84  HA  ARG A   6      -5.763  -3.724   0.817  1.00 98.40           H  
ATOM     85  C   ARG A   6      -5.319  -4.500   2.736  1.00 98.40           C  
ATOM     86  CB  ARG A   6      -6.380  -5.777   0.882  1.00 98.40           C  
ATOM     87  HB2 ARG A   6      -6.006  -6.715   1.291  1.00 98.40           H  
ATOM     88  HB3 ARG A   6      -7.338  -5.555   1.354  1.00 98.40           H  
ATOM     89  O   ARG A   6      -4.861  -5.407   3.428  1.00 98.40           O  
ATOM     90  CG  ARG A   6      -6.601  -5.946  -0.620  1.00 98.40           C  
ATOM     91  HG2 ARG A   6      -5.652  -6.164  -1.109  1.00 98.40           H  
ATOM     92  HG3 ARG A   6      -7.027  -5.032  -1.033  1.00 98.40           H  
ATOM     93  CD  ARG A   6      -7.565  -7.112  -0.855  1.00 98.40           C  
ATOM     94  HD2 ARG A   6      -7.158  -7.999  -0.371  1.00 98.40           H  
ATOM     95  HD3 ARG A   6      -8.533  -6.873  -0.415  1.00 98.40           H  
ATOM     96  NE  ARG A   6      -7.725  -7.364  -2.291  1.00 98.40           N  
ATOM     97  HE  ARG A   6      -7.379  -6.650  -2.917  1.00 98.40           H  
ATOM     98  NH1 ARG A   6      -8.419  -9.545  -2.251  1.00 98.40           N  
ATOM     99 HH11 ARG A   6      -8.422 -10.443  -2.712  1.00 98.40           H  
ATOM    100 HH12 ARG A   6      -8.380  -9.512  -1.242  1.00 98.40           H  
ATOM    101  NH2 ARG A   6      -7.856  -8.583  -4.185  1.00 98.40           N  
ATOM    102 HH21 ARG A   6      -7.873  -9.488  -4.633  1.00 98.40           H  
ATOM    103 HH22 ARG A   6      -7.248  -7.879  -4.580  1.00 98.40           H  
ATOM    104  CZ  ARG A   6      -8.014  -8.492  -2.901  1.00 98.40           C  
ATOM    105  N   VAL A   7      -5.795  -3.372   3.233  1.00 96.19           N  
ATOM    106  H   VAL A   7      -6.192  -2.683   2.611  1.00 96.19           H  
ATOM    107  CA  VAL A   7      -5.890  -3.121   4.669  1.00 96.19           C  
ATOM    108  HA  VAL A   7      -5.322  -3.878   5.210  1.00 96.19           H  
ATOM    109  C   VAL A   7      -7.349  -3.248   5.079  1.00 96.19           C  
ATOM    110  CB  VAL A   7      -5.288  -1.758   5.035  1.00 96.19           C  
ATOM    111  HB  VAL A   7      -5.916  -0.972   4.616  1.00 96.19           H  
ATOM    112  O   VAL A   7      -8.237  -2.842   4.337  1.00 96.19           O  
ATOM    113  CG1 VAL A   7      -5.220  -1.566   6.551  1.00 96.19           C  
ATOM    114 HG11 VAL A   7      -6.223  -1.533   6.975  1.00 96.19           H  
ATOM    115 HG12 VAL A   7      -4.728  -0.622   6.786  1.00 96.19           H  
ATOM    116 HG13 VAL A   7      -4.662  -2.383   7.008  1.00 96.19           H  
ATOM    117  CG2 VAL A   7      -3.871  -1.590   4.467  1.00 96.19           C  
ATOM    118 HG21 VAL A   7      -3.470  -0.624   4.774  1.00 96.19           H  
ATOM    119 HG22 VAL A   7      -3.893  -1.607   3.378  1.00 96.19           H  
ATOM    120 HG23 VAL A   7      -3.224  -2.389   4.829  1.00 96.19           H  
ATOM    121  N   GLU A   8      -7.601  -3.823   6.245  1.00 93.74           N  
ATOM    122  H   GLU A   8      -6.829  -4.225   6.757  1.00 93.74           H  
ATOM    123  CA  GLU A   8      -8.913  -3.882   6.874  1.00 93.74           C  
ATOM    124  HA  GLU A   8      -9.576  -3.157   6.401  1.00 93.74           H  
ATOM    125  C   GLU A   8      -8.772  -3.504   8.347  1.00 93.74           C  
ATOM    126  CB  GLU A   8      -9.526  -5.274   6.662  1.00 93.74           C  
ATOM    127  HB2 GLU A   8      -8.834  -6.038   7.017  1.00 93.74           H  
ATOM    128  HB3 GLU A   8      -9.670  -5.415   5.591  1.00 93.74           H  
ATOM    129  O   GLU A   8      -8.050  -4.160   9.103  1.00 93.74           O  
ATOM    130  CG  GLU A   8     -10.878  -5.453   7.366  1.00 93.74           C  
ATOM    131  HG2 GLU A   8     -11.482  -4.563   7.189  1.00 93.74           H  
ATOM    132  HG3 GLU A   8     -10.720  -5.553   8.440  1.00 93.74           H  
ATOM    133  CD  GLU A   8     -11.625  -6.684   6.833  1.00 93.74           C  
ATOM    134  OE1 GLU A   8     -12.820  -6.528   6.483  1.00 93.74           O  
ATOM    135  OE2 GLU A   8     -11.007  -7.750   6.618  1.00 93.74           O  
ATOM    136  N   PHE A   9      -9.453  -2.433   8.742  1.00 86.63           N  
ATOM    137  H   PHE A   9      -9.987  -1.915   8.058  1.00 86.63           H  
ATOM    138  CA  PHE A   9      -9.559  -2.019  10.134  1.00 86.63           C  
ATOM    139  HA  PHE A   9      -8.698  -2.392  10.689  1.00 86.63           H  
ATOM    140  C   PHE A   9     -10.818  -2.630  10.746  1.00 86.63           C  
ATOM    141  CB  PHE A   9      -9.536  -0.489  10.238  1.00 86.63           C  
ATOM    142  HB2 PHE A   9     -10.405  -0.082   9.722  1.00 86.63           H  
ATOM    143  HB3 PHE A   9      -9.621  -0.211  11.289  1.00 86.63           H  
ATOM    144  O   PHE A   9     -11.930  -2.418  10.259  1.00 86.63           O  
ATOM    145  CG  PHE A   9      -8.276   0.140   9.670  1.00 86.63           C  
ATOM    146  CD1 PHE A   9      -7.083   0.154  10.414  1.00 86.63           C  
ATOM    147  HD1 PHE A   9      -7.053  -0.279  11.403  1.00 86.63           H  
ATOM    148  CD2 PHE A   9      -8.279   0.682   8.374  1.00 86.63           C  
ATOM    149  HD2 PHE A   9      -9.177   0.647   7.774  1.00 86.63           H  
ATOM    150  CE1 PHE A   9      -5.923   0.715   9.849  1.00 86.63           C  
ATOM    151  HE1 PHE A   9      -4.983   0.685  10.379  1.00 86.63           H  
ATOM    152  CE2 PHE A   9      -7.133   1.274   7.827  1.00 86.63           C  
ATOM    153  HE2 PHE A   9      -7.172   1.710   6.840  1.00 86.63           H  
ATOM    154  CZ  PHE A   9      -5.948   1.291   8.571  1.00 86.63           C  
ATOM    155  HZ  PHE A   9      -5.050   1.727   8.158  1.00 86.63           H  
ATOM    156  N   GLU A  10     -10.633  -3.383  11.822  1.00 80.25           N  
ATOM    157  H   GLU A  10      -9.694  -3.485  12.180  1.00 80.25           H  
ATOM    158  CA  GLU A  10     -11.711  -3.863  12.675  1.00 80.25           C  
ATOM    159  HA  GLU A  10     -12.677  -3.672  12.208  1.00 80.25           H  
ATOM    160  C   GLU A  10     -11.647  -3.069  13.983  1.00 80.25           C  
ATOM    161  CB  GLU A  10     -11.602  -5.383  12.913  1.00 80.25           C  
ATOM    162  HB2 GLU A  10     -10.633  -5.598  13.364  1.00 80.25           H  
ATOM    163  HB3 GLU A  10     -12.380  -5.672  13.620  1.00 80.25           H  
ATOM    164  O   GLU A  10     -10.718  -3.225  14.782  1.00 80.25           O  
ATOM    165  CG  GLU A  10     -11.758  -6.244  11.645  1.00 80.25           C  
ATOM    166  HG2 GLU A  10     -10.950  -6.006  10.953  1.00 80.25           H  
ATOM    167  HG3 GLU A  10     -12.703  -5.987  11.166  1.00 80.25           H  
ATOM    168  CD  GLU A  10     -11.732  -7.763  11.927  1.00 80.25           C  
ATOM    169  OE1 GLU A  10     -12.157  -8.559  11.056  1.00 80.25           O  
ATOM    170  OE2 GLU A  10     -11.254  -8.224  12.993  1.00 80.25           O  
ATOM    171  N   GLU A  11     -12.632  -2.198  14.202  1.00 65.41           N  
ATOM    172  H   GLU A  11     -13.357  -2.082  13.508  1.00 65.41           H  
ATOM    173  CA  GLU A  11     -12.883  -1.658  15.537  1.00 65.41           C  
ATOM    174  HA  GLU A  11     -11.946  -1.286  15.951  1.00 65.41           H  
ATOM    175  C   GLU A  11     -13.371  -2.799  16.439  1.00 65.41           C  
ATOM    176  CB  GLU A  11     -13.877  -0.484  15.483  1.00 65.41           C  
ATOM    177  HB2 GLU A  11     -14.791  -0.807  14.984  1.00 65.41           H  
ATOM    178  HB3 GLU A  11     -14.116  -0.187  16.504  1.00 65.41           H  
ATOM    179  O   GLU A  11     -14.027  -3.735  15.966  1.00 65.41           O  
ATOM    180  CG  GLU A  11     -13.275   0.725  14.741  1.00 65.41           C  
ATOM    181  HG2 GLU A  11     -13.043   0.432  13.718  1.00 65.41           H  
ATOM    182  HG3 GLU A  11     -12.340   0.996  15.231  1.00 65.41           H  
ATOM    183  CD  GLU A  11     -14.191   1.961  14.698  1.00 65.41           C  
ATOM    184  OE1 GLU A  11     -13.730   2.988  14.154  1.00 65.41           O  
ATOM    185  OE2 GLU A  11     -15.341   1.887  15.183  1.00 65.41           O  
ATOM    186  N   GLY A  12     -13.013  -2.762  17.728  1.00 54.41           N  
ATOM    187  H   GLY A  12     -12.484  -1.980  18.085  1.00 54.41           H  
ATOM    188  CA  GLY A  12     -13.477  -3.768  18.679  1.00 54.41           C  
ATOM    189  HA2 GLY A  12     -13.183  -3.494  19.692  1.00 54.41           H  
ATOM    190  HA3 GLY A  12     -13.023  -4.727  18.432  1.00 54.41           H  
ATOM    191  C   GLY A  12     -15.000  -3.885  18.613  1.00 54.41           C  
ATOM    192  O   GLY A  12     -15.709  -2.880  18.599  1.00 54.41           O  
ATOM    193  N   LYS A  13     -15.506  -5.114  18.502  1.00 44.53           N  
ATOM    194  H   LYS A  13     -14.876  -5.902  18.546  1.00 44.53           H  
ATOM    195  CA  LYS A  13     -16.950  -5.344  18.499  1.00 44.53           C  
ATOM    196  HA  LYS A  13     -17.405  -4.676  17.768  1.00 44.53           H  
ATOM    197  C   LYS A  13     -17.532  -4.971  19.861  1.00 44.53           C  
ATOM    198  CB  LYS A  13     -17.289  -6.798  18.136  1.00 44.53           C  
ATOM    199  HB2 LYS A  13     -18.355  -6.952  18.303  1.00 44.53           H  
ATOM    200  HB3 LYS A  13     -16.742  -7.475  18.792  1.00 44.53           H  
ATOM    201  O   LYS A  13     -16.878  -5.164  20.886  1.00 44.53           O  
ATOM    202  CG  LYS A  13     -16.979  -7.114  16.667  1.00 44.53           C  
ATOM    203  HG2 LYS A  13     -17.492  -6.392  16.031  1.00 44.53           H  
ATOM    204  HG3 LYS A  13     -15.905  -7.041  16.493  1.00 44.53           H  
ATOM    205  CD  LYS A  13     -17.462  -8.525  16.319  1.00 44.53           C  
ATOM    206  HD2 LYS A  13     -18.529  -8.593  16.530  1.00 44.53           H  
ATOM    207  HD3 LYS A  13     -16.929  -9.248  16.937  1.00 44.53           H  
ATOM    208  CE  LYS A  13     -17.207  -8.807  14.837  1.00 44.53           C  
ATOM    209  HE2 LYS A  13     -17.702  -8.032  14.252  1.00 44.53           H  
ATOM    210  HE3 LYS A  13     -16.136  -8.734  14.646  1.00 44.53           H  
ATOM    211  NZ  LYS A  13     -17.720 -10.145  14.459  1.00 44.53           N  
ATOM    212  HZ1 LYS A  13     -18.713 -10.187  14.643  1.00 44.53           H  
ATOM    213  HZ2 LYS A  13     -17.559 -10.317  13.477  1.00 44.53           H  
ATOM    214  HZ3 LYS A  13     -17.264 -10.859  15.009  1.00 44.53           H  
ATOM    215  N   ASP A  14     -18.777  -4.509  19.825  1.00 44.87           N  
ATOM    216  H   ASP A  14     -19.181  -4.321  18.919  1.00 44.87           H  
ATOM    217  CA  ASP A  14     -19.742  -4.718  20.901  1.00 44.87           C  
ATOM    218  HA  ASP A  14     -19.614  -3.982  21.695  1.00 44.87           H  
ATOM    219  C   ASP A  14     -19.553  -6.136  21.484  1.00 44.87           C  
ATOM    220  CB  ASP A  14     -21.122  -4.527  20.254  1.00 44.87           C  
ATOM    221  HB2 ASP A  14     -21.185  -5.177  19.381  1.00 44.87           H  
ATOM    222  HB3 ASP A  14     -21.224  -3.503  19.896  1.00 44.87           H  
ATOM    223  O   ASP A  14     -19.505  -7.122  20.733  1.00 44.87           O  
ATOM    224  CG  ASP A  14     -22.302  -4.849  21.153  1.00 44.87           C  
ATOM    225  OD1 ASP A  14     -22.027  -5.320  22.270  1.00 44.87           O  
ATOM    226  OD2 ASP A  14     -23.414  -4.760  20.589  1.00 44.87           O  
ATOM    227  N   LYS A  15     -19.333  -6.223  22.800  1.00 48.63           N  
ATOM    228  H   LYS A  15     -19.639  -5.443  23.364  1.00 48.63           H  
ATOM    229  CA  LYS A  15     -19.033  -7.493  23.469  1.00 48.63           C  
ATOM    230  HA  LYS A  15     -18.429  -8.114  22.807  1.00 48.63           H  
ATOM    231  C   LYS A  15     -20.295  -8.296  23.752  1.00 48.63           C  
ATOM    232  CB  LYS A  15     -18.272  -7.243  24.776  1.00 48.63           C  
ATOM    233  HB2 LYS A  15     -18.310  -8.153  25.376  1.00 48.63           H  
ATOM    234  HB3 LYS A  15     -18.764  -6.448  25.336  1.00 48.63           H  
ATOM    235  O   LYS A  15     -20.181  -9.517  23.889  1.00 48.63           O  
ATOM    236  CG  LYS A  15     -16.800  -6.887  24.537  1.00 48.63           C  
ATOM    237  HG2 LYS A  15     -16.734  -5.933  24.014  1.00 48.63           H  
ATOM    238  HG3 LYS A  15     -16.329  -7.663  23.933  1.00 48.63           H  
ATOM    239  CD  LYS A  15     -16.087  -6.791  25.887  1.00 48.63           C  
ATOM    240  HD2 LYS A  15     -16.160  -7.744  26.410  1.00 48.63           H  
ATOM    241  HD3 LYS A  15     -16.585  -6.023  26.480  1.00 48.63           H  
ATOM    242  CE  LYS A  15     -14.617  -6.416  25.696  1.00 48.63           C  
ATOM    243  HE2 LYS A  15     -14.094  -7.219  25.178  1.00 48.63           H  
ATOM    244  HE3 LYS A  15     -14.576  -5.524  25.070  1.00 48.63           H  
ATOM    245  NZ  LYS A  15     -13.997  -6.128  27.007  1.00 48.63           N  
ATOM    246  HZ1 LYS A  15     -14.004  -6.938  27.610  1.00 48.63           H  
ATOM    247  HZ2 LYS A  15     -14.560  -5.428  27.468  1.00 48.63           H  
ATOM    248  HZ3 LYS A  15     -13.063  -5.761  26.893  1.00 48.63           H  
ATOM    249  N   ASP A  16     -21.450  -7.650  23.858  1.00 51.01           N  
ATOM    250  H   ASP A  16     -21.501  -6.663  23.649  1.00 51.01           H  
ATOM    251  CA  ASP A  16     -22.715  -8.305  24.178  1.00 51.01           C  
ATOM    252  HA  ASP A  16     -22.484  -9.264  24.642  1.00 51.01           H  
ATOM    253  C   ASP A  16     -23.540  -8.664  22.928  1.00 51.01           C  
ATOM    254  CB  ASP A  16     -23.452  -7.507  25.264  1.00 51.01           C  
ATOM    255  HB2 ASP A  16     -22.757  -7.309  26.080  1.00 51.01           H  
ATOM    256  HB3 ASP A  16     -24.240  -8.145  25.664  1.00 51.01           H  
ATOM    257  O   ASP A  16     -24.331  -9.612  22.963  1.00 51.01           O  
ATOM    258  CG  ASP A  16     -24.100  -6.192  24.827  1.00 51.01           C  
ATOM    259  OD1 ASP A  16     -24.441  -6.110  23.630  1.00 51.01           O  
ATOM    260  OD2 ASP A  16     -24.398  -5.411  25.759  1.00 51.01           O  
ATOM    261  N   GLY A  17     -23.241  -8.030  21.790  1.00 42.67           N  
ATOM    262  H   GLY A  17     -22.808  -7.125  21.911  1.00 42.67           H  
ATOM    263  CA  GLY A  17     -23.775  -8.386  20.478  1.00 42.67           C  
ATOM    264  HA2 GLY A  17     -23.163  -7.895  19.721  1.00 42.67           H  
ATOM    265  HA3 GLY A  17     -23.720  -9.466  20.347  1.00 42.67           H  
ATOM    266  C   GLY A  17     -25.221  -7.945  20.258  1.00 42.67           C  
ATOM    267  O   GLY A  17     -25.889  -8.501  19.378  1.00 42.67           O  
ATOM    268  N   ASP A  18     -25.706  -6.978  21.036  1.00 50.25           N  
ATOM    269  H   ASP A  18     -25.110  -6.562  21.737  1.00 50.25           H  
ATOM    270  CA  ASP A  18     -27.056  -6.430  20.927  1.00 50.25           C  
ATOM    271  HA  ASP A  18     -27.703  -7.237  20.586  1.00 50.25           H  
ATOM    272  C   ASP A  18     -27.182  -5.313  19.868  1.00 50.25           C  
ATOM    273  CB  ASP A  18     -27.556  -6.047  22.333  1.00 50.25           C  
ATOM    274  HB2 ASP A  18     -27.279  -6.827  23.041  1.00 50.25           H  
ATOM    275  HB3 ASP A  18     -28.645  -6.029  22.292  1.00 50.25           H  
ATOM    276  O   ASP A  18     -28.293  -4.942  19.470  1.00 50.25           O  
ATOM    277  CG  ASP A  18     -27.090  -4.687  22.870  1.00 50.25           C  
ATOM    278  OD1 ASP A  18     -26.323  -4.005  22.163  1.00 50.25           O  
ATOM    279  OD2 ASP A  18     -27.721  -4.242  23.861  1.00 50.25           O  
ATOM    280  N   GLY A  19     -26.052  -4.835  19.335  1.00 38.88           N  
ATOM    281  H   GLY A  19     -25.209  -5.033  19.855  1.00 38.88           H  
ATOM    282  CA  GLY A  19     -25.995  -3.792  18.312  1.00 38.88           C  
ATOM    283  HA2 GLY A  19     -26.869  -3.870  17.665  1.00 38.88           H  
ATOM    284  HA3 GLY A  19     -25.096  -3.950  17.718  1.00 38.88           H  
ATOM    285  C   GLY A  19     -25.940  -2.367  18.874  1.00 38.88           C  
ATOM    286  O   GLY A  19     -25.964  -1.413  18.088  1.00 38.88           O  
ATOM    287  N   TYR A  20     -25.827  -2.204  20.193  1.00 41.59           N  
ATOM    288  H   TYR A  20     -25.820  -3.029  20.775  1.00 41.59           H  
ATOM    289  CA  TYR A  20     -25.688  -0.945  20.917  1.00 41.59           C  
ATOM    290  HA  TYR A  20     -25.695  -0.119  20.206  1.00 41.59           H  
ATOM    291  C   TYR A  20     -24.366  -0.895  21.689  1.00 41.59           C  
ATOM    292  CB  TYR A  20     -26.865  -0.745  21.886  1.00 41.59           C  
ATOM    293  HB2 TYR A  20     -26.604   0.053  22.582  1.00 41.59           H  
ATOM    294  HB3 TYR A  20     -27.010  -1.640  22.490  1.00 41.59           H  
ATOM    295  O   TYR A  20     -24.264  -1.310  22.831  1.00 41.59           O  
ATOM    296  CG  TYR A  20     -28.169  -0.362  21.228  1.00 41.59           C  
ATOM    297  CD1 TYR A  20     -28.429   0.992  20.945  1.00 41.59           C  
ATOM    298  HD1 TYR A  20     -27.684   1.734  21.189  1.00 41.59           H  
ATOM    299  CD2 TYR A  20     -29.122  -1.348  20.919  1.00 41.59           C  
ATOM    300  HD2 TYR A  20     -28.899  -2.382  21.138  1.00 41.59           H  
ATOM    301  CE1 TYR A  20     -29.648   1.366  20.351  1.00 41.59           C  
ATOM    302  HE1 TYR A  20     -29.844   2.406  20.133  1.00 41.59           H  
ATOM    303  CE2 TYR A  20     -30.346  -0.979  20.327  1.00 41.59           C  
ATOM    304  HE2 TYR A  20     -31.076  -1.738  20.084  1.00 41.59           H  
ATOM    305  OH  TYR A  20     -31.786   0.747  19.473  1.00 41.59           O  
ATOM    306  HH  TYR A  20     -31.806   1.695  19.320  1.00 41.59           H  
ATOM    307  CZ  TYR A  20     -30.608   0.377  20.044  1.00 41.59           C  
ATOM    308  N   ILE A  21     -23.362  -0.209  21.135  1.00 51.68           N  
ATOM    309  H   ILE A  21     -23.447   0.069  20.168  1.00 51.68           H  
ATOM    310  CA  ILE A  21     -22.119   0.040  21.878  1.00 51.68           C  
ATOM    311  HA  ILE A  21     -21.843  -0.891  22.374  1.00 51.68           H  
ATOM    312  C   ILE A  21     -22.372   1.095  22.969  1.00 51.68           C  
ATOM    313  CB  ILE A  21     -20.949   0.434  20.950  1.00 51.68           C  
ATOM    314  HB  ILE A  21     -21.117   1.445  20.580  1.00 51.68           H  
ATOM    315  O   ILE A  21     -22.482   2.299  22.676  1.00 51.68           O  
ATOM    316  CG1 ILE A  21     -20.801  -0.515  19.742  1.00 51.68           C  
ATOM    317 HG12 ILE A  21     -20.542  -1.507  20.111  1.00 51.68           H  
ATOM    318 HG13 ILE A  21     -21.745  -0.583  19.201  1.00 51.68           H  
ATOM    319  CG2 ILE A  21     -19.642   0.398  21.759  1.00 51.68           C  
ATOM    320 HG21 ILE A  21     -18.824   0.856  21.202  1.00 51.68           H  
ATOM    321 HG22 ILE A  21     -19.768   0.913  22.711  1.00 51.68           H  
ATOM    322 HG23 ILE A  21     -19.378  -0.637  21.978  1.00 51.68           H  
ATOM    323  CD1 ILE A  21     -19.733  -0.084  18.731  1.00 51.68           C  
ATOM    324 HD11 ILE A  21     -19.920   0.939  18.404  1.00 51.68           H  
ATOM    325 HD12 ILE A  21     -18.737  -0.155  19.168  1.00 51.68           H  
ATOM    326 HD13 ILE A  21     -19.773  -0.745  17.866  1.00 51.68           H  
ATOM    327  N   SER A  22     -22.422   0.668  24.232  1.00 52.10           N  
ATOM    328  H   SER A  22     -22.411  -0.329  24.395  1.00 52.10           H  
ATOM    329  CA  SER A  22     -22.482   1.570  25.385  1.00 52.10           C  
ATOM    330  HA  SER A  22     -23.347   2.220  25.251  1.00 52.10           H  
ATOM    331  C   SER A  22     -21.225   2.452  25.485  1.00 52.10           C  
ATOM    332  CB  SER A  22     -22.705   0.763  26.668  1.00 52.10           C  
ATOM    333  HB2 SER A  22     -23.548   0.086  26.538  1.00 52.10           H  
ATOM    334  HB3 SER A  22     -22.922   1.443  27.492  1.00 52.10           H  
ATOM    335  O   SER A  22     -20.194   2.197  24.867  1.00 52.10           O  
ATOM    336  OG  SER A  22     -21.548   0.025  26.981  1.00 52.10           O  
ATOM    337  HG  SER A  22     -21.643  -0.790  26.482  1.00 52.10           H  
ATOM    338  N   ALA A  23     -21.262   3.532  26.273  1.00 56.96           N  
ATOM    339  H   ALA A  23     -22.107   3.735  26.787  1.00 56.96           H  
ATOM    340  CA  ALA A  23     -20.084   4.397  26.437  1.00 56.96           C  
ATOM    341  HA  ALA A  23     -19.780   4.756  25.454  1.00 56.96           H  
ATOM    342  C   ALA A  23     -18.873   3.648  27.035  1.00 56.96           C  
ATOM    343  CB  ALA A  23     -20.474   5.607  27.293  1.00 56.96           C  
ATOM    344  HB1 ALA A  23     -20.751   5.281  28.296  1.00 56.96           H  
ATOM    345  HB2 ALA A  23     -21.313   6.133  26.838  1.00 56.96           H  
ATOM    346  HB3 ALA A  23     -19.625   6.286  27.367  1.00 56.96           H  
ATOM    347  O   ALA A  23     -17.738   3.914  26.643  1.00 56.96           O  
ATOM    348  N   ALA A  24     -19.127   2.686  27.927  1.00 57.19           N  
ATOM    349  H   ALA A  24     -20.090   2.457  28.130  1.00 57.19           H  
ATOM    350  CA  ALA A  24     -18.104   1.817  28.501  1.00 57.19           C  
ATOM    351  HA  ALA A  24     -17.274   2.426  28.858  1.00 57.19           H  
ATOM    352  C   ALA A  24     -17.547   0.839  27.456  1.00 57.19           C  
ATOM    353  CB  ALA A  24     -18.725   1.080  29.693  1.00 57.19           C  
ATOM    354  HB1 ALA A  24     -19.561   0.465  29.359  1.00 57.19           H  
ATOM    355  HB2 ALA A  24     -17.976   0.433  30.148  1.00 57.19           H  
ATOM    356  HB3 ALA A  24     -19.074   1.798  30.435  1.00 57.19           H  
ATOM    357  O   ALA A  24     -16.336   0.655  27.362  1.00 57.19           O  
ATOM    358  N   GLU A  25     -18.399   0.285  26.595  1.00 54.89           N  
ATOM    359  H   GLU A  25     -19.394   0.394  26.724  1.00 54.89           H  
ATOM    360  CA  GLU A  25     -17.953  -0.579  25.501  1.00 54.89           C  
ATOM    361  HA  GLU A  25     -17.238  -1.307  25.884  1.00 54.89           H  
ATOM    362  C   GLU A  25     -17.267   0.184  24.381  1.00 54.89           C  
ATOM    363  CB  GLU A  25     -19.121  -1.345  24.920  1.00 54.89           C  
ATOM    364  HB2 GLU A  25     -18.814  -1.844  24.000  1.00 54.89           H  
ATOM    365  HB3 GLU A  25     -19.916  -0.637  24.687  1.00 54.89           H  
ATOM    366  O   GLU A  25     -16.386  -0.373  23.752  1.00 54.89           O  
ATOM    367  CG  GLU A  25     -19.576  -2.409  25.912  1.00 54.89           C  
ATOM    368  HG2 GLU A  25     -19.698  -1.985  26.909  1.00 54.89           H  
ATOM    369  HG3 GLU A  25     -18.823  -3.195  25.967  1.00 54.89           H  
ATOM    370  CD  GLU A  25     -20.904  -2.947  25.433  1.00 54.89           C  
ATOM    371  OE1 GLU A  25     -20.909  -4.159  25.140  1.00 54.89           O  
ATOM    372  OE2 GLU A  25     -21.806  -2.070  25.372  1.00 54.89           O  
ATOM    373  N   LYS A  26     -17.549   1.473  24.159  1.00 57.01           N  
ATOM    374  H   LYS A  26     -18.355   1.863  24.627  1.00 57.01           H  
ATOM    375  CA  LYS A  26     -16.710   2.310  23.281  1.00 57.01           C  
ATOM    376  HA  LYS A  26     -16.609   1.814  22.316  1.00 57.01           H  
ATOM    377  C   LYS A  26     -15.298   2.449  23.837  1.00 57.01           C  
ATOM    378  CB  LYS A  26     -17.326   3.701  23.082  1.00 57.01           C  
ATOM    379  HB2 LYS A  26     -17.626   4.117  24.043  1.00 57.01           H  
ATOM    380  HB3 LYS A  26     -16.575   4.356  22.640  1.00 57.01           H  
ATOM    381  O   LYS A  26     -14.345   2.585  23.075  1.00 57.01           O  
ATOM    382  CG  LYS A  26     -18.527   3.647  22.139  1.00 57.01           C  
ATOM    383  HG2 LYS A  26     -19.311   3.043  22.595  1.00 57.01           H  
ATOM    384  HG3 LYS A  26     -18.223   3.193  21.195  1.00 57.01           H  
ATOM    385  CD  LYS A  26     -19.103   5.034  21.864  1.00 57.01           C  
ATOM    386  HD2 LYS A  26     -19.409   5.491  22.805  1.00 57.01           H  
ATOM    387  HD3 LYS A  26     -18.356   5.653  21.367  1.00 57.01           H  
ATOM    388  CE  LYS A  26     -20.319   4.830  20.957  1.00 57.01           C  
ATOM    389  HE2 LYS A  26     -21.011   4.152  21.457  1.00 57.01           H  
ATOM    390  HE3 LYS A  26     -19.992   4.335  20.043  1.00 57.01           H  
ATOM    391  NZ  LYS A  26     -20.995   6.109  20.639  1.00 57.01           N  
ATOM    392  HZ1 LYS A  26     -21.789   5.916  20.046  1.00 57.01           H  
ATOM    393  HZ2 LYS A  26     -20.365   6.727  20.149  1.00 57.01           H  
ATOM    394  HZ3 LYS A  26     -21.330   6.541  21.488  1.00 57.01           H  
ATOM    395  N   GLU A  27     -15.150   2.441  25.156  1.00 57.51           N  
ATOM    396  H   GLU A  27     -15.975   2.336  25.730  1.00 57.51           H  
ATOM    397  CA  GLU A  27     -13.854   2.492  25.826  1.00 57.51           C  
ATOM    398  HA  GLU A  27     -13.209   3.173  25.271  1.00 57.51           H  
ATOM    399  C   GLU A  27     -13.150   1.128  25.833  1.00 57.51           C  
ATOM    400  CB  GLU A  27     -14.058   3.080  27.228  1.00 57.51           C  
ATOM    401  HB2 GLU A  27     -14.768   3.903  27.144  1.00 57.51           H  
ATOM    402  HB3 GLU A  27     -14.467   2.327  27.901  1.00 57.51           H  
ATOM    403  O   GLU A  27     -11.924   1.075  25.771  1.00 57.51           O  
ATOM    404  CG  GLU A  27     -12.750   3.628  27.810  1.00 57.51           C  
ATOM    405  HG2 GLU A  27     -12.075   2.794  28.003  1.00 57.51           H  
ATOM    406  HG3 GLU A  27     -12.282   4.276  27.069  1.00 57.51           H  
ATOM    407  CD  GLU A  27     -12.952   4.432  29.103  1.00 57.51           C  
ATOM    408  OE1 GLU A  27     -11.918   4.690  29.758  1.00 57.51           O  
ATOM    409  OE2 GLU A  27     -14.103   4.803  29.420  1.00 57.51           O  
ATOM    410  N   GLU A  28     -13.897   0.022  25.828  1.00 54.13           N  
ATOM    411  H   GLU A  28     -14.891   0.123  25.973  1.00 54.13           H  
ATOM    412  CA  GLU A  28     -13.352  -1.335  25.689  1.00 54.13           C  
ATOM    413  HA  GLU A  28     -12.373  -1.367  26.165  1.00 54.13           H  
ATOM    414  C   GLU A  28     -13.121  -1.777  24.238  1.00 54.13           C  
ATOM    415  CB  GLU A  28     -14.242  -2.354  26.400  1.00 54.13           C  
ATOM    416  HB2 GLU A  28     -13.836  -3.341  26.179  1.00 54.13           H  
ATOM    417  HB3 GLU A  28     -15.257  -2.305  26.005  1.00 54.13           H  
ATOM    418  O   GLU A  28     -12.144  -2.462  23.973  1.00 54.13           O  
ATOM    419  CG  GLU A  28     -14.257  -2.176  27.925  1.00 54.13           C  
ATOM    420  HG2 GLU A  28     -13.244  -1.951  28.261  1.00 54.13           H  
ATOM    421  HG3 GLU A  28     -14.896  -1.337  28.199  1.00 54.13           H  
ATOM    422  CD  GLU A  28     -14.743  -3.451  28.617  1.00 54.13           C  
ATOM    423  OE1 GLU A  28     -14.118  -3.822  29.632  1.00 54.13           O  
ATOM    424  OE2 GLU A  28     -15.566  -4.183  28.030  1.00 54.13           O  
ATOM    425  N   ALA A  29     -13.931  -1.341  23.278  1.00 54.75           N  
ATOM    426  H   ALA A  29     -14.773  -0.857  23.554  1.00 54.75           H  
ATOM    427  CA  ALA A  29     -13.732  -1.554  21.845  1.00 54.75           C  
ATOM    428  HA  ALA A  29     -13.656  -2.624  21.651  1.00 54.75           H  
ATOM    429  C   ALA A  29     -12.444  -0.879  21.358  1.00 54.75           C  
ATOM    430  CB  ALA A  29     -14.944  -0.992  21.096  1.00 54.75           C  
ATOM    431  HB1 ALA A  29     -14.765  -1.034  20.022  1.00 54.75           H  
ATOM    432  HB2 ALA A  29     -15.831  -1.581  21.331  1.00 54.75           H  
ATOM    433  HB3 ALA A  29     -15.115   0.048  21.376  1.00 54.75           H  
ATOM    434  O   ALA A  29     -11.751  -1.395  20.481  1.00 54.75           O  
ATOM    435  N   LYS A  30     -12.068   0.242  21.991  1.00 56.01           N  
ATOM    436  H   LYS A  30     -12.710   0.632  22.666  1.00 56.01           H  
ATOM    437  CA  LYS A  30     -10.736   0.839  21.836  1.00 56.01           C  
ATOM    438  HA  LYS A  30     -10.550   1.018  20.777  1.00 56.01           H  
ATOM    439  C   LYS A  30      -9.624  -0.107  22.297  1.00 56.01           C  
ATOM    440  CB  LYS A  30     -10.662   2.171  22.596  1.00 56.01           C  
ATOM    441  HB2 LYS A  30      -9.618   2.470  22.687  1.00 56.01           H  
ATOM    442  HB3 LYS A  30     -11.064   2.035  23.600  1.00 56.01           H  
ATOM    443  O   LYS A  30      -8.554  -0.078  21.704  1.00 56.01           O  
ATOM    444  CG  LYS A  30     -11.420   3.290  21.873  1.00 56.01           C  
ATOM    445  HG2 LYS A  30     -12.428   2.962  21.619  1.00 56.01           H  
ATOM    446  HG3 LYS A  30     -10.902   3.529  20.944  1.00 56.01           H  
ATOM    447  CD  LYS A  30     -11.477   4.543  22.752  1.00 56.01           C  
ATOM    448  HD2 LYS A  30     -11.898   4.284  23.724  1.00 56.01           H  
ATOM    449  HD3 LYS A  30     -10.463   4.919  22.889  1.00 56.01           H  
ATOM    450  CE  LYS A  30     -12.351   5.607  22.088  1.00 56.01           C  
ATOM    451  HE2 LYS A  30     -13.373   5.229  22.046  1.00 56.01           H  
ATOM    452  HE3 LYS A  30     -12.002   5.752  21.066  1.00 56.01           H  
ATOM    453  NZ  LYS A  30     -12.287   6.882  22.841  1.00 56.01           N  
ATOM    454  HZ1 LYS A  30     -11.334   7.217  22.859  1.00 56.01           H  
ATOM    455  HZ2 LYS A  30     -12.595   6.734  23.792  1.00 56.01           H  
ATOM    456  HZ3 LYS A  30     -12.871   7.580  22.403  1.00 56.01           H  
ATOM    457  N   LYS A  31      -9.871  -0.967  23.295  1.00 59.92           N  
ATOM    458  H   LYS A  31     -10.821  -1.043  23.629  1.00 59.92           H  
ATOM    459  CA  LYS A  31      -8.867  -1.860  23.900  1.00 59.92           C  
ATOM    460  HA  LYS A  31      -7.937  -1.296  23.957  1.00 59.92           H  
ATOM    461  C   LYS A  31      -8.521  -3.098  23.064  1.00 59.92           C  
ATOM    462  CB  LYS A  31      -9.233  -2.252  25.347  1.00 59.92           C  
ATOM    463  HB2 LYS A  31     -10.203  -2.748  25.374  1.00 59.92           H  
ATOM    464  HB3 LYS A  31      -8.497  -2.968  25.715  1.00 59.92           H  
ATOM    465  O   LYS A  31      -7.583  -3.780  23.445  1.00 59.92           O  
ATOM    466  CG  LYS A  31      -9.221  -1.045  26.291  1.00 59.92           C  
ATOM    467  HG2 LYS A  31      -8.210  -0.640  26.343  1.00 59.92           H  
ATOM    468  HG3 LYS A  31      -9.880  -0.272  25.895  1.00 59.92           H  
ATOM    469  CD  LYS A  31      -9.686  -1.435  27.699  1.00 59.92           C  
ATOM    470  HD2 LYS A  31      -8.984  -2.146  28.134  1.00 59.92           H  
ATOM    471  HD3 LYS A  31     -10.669  -1.902  27.628  1.00 59.92           H  
ATOM    472  CE  LYS A  31      -9.777  -0.177  28.567  1.00 59.92           C  
ATOM    473  HE2 LYS A  31     -10.359   0.565  28.020  1.00 59.92           H  
ATOM    474  HE3 LYS A  31      -8.777   0.230  28.717  1.00 59.92           H  
ATOM    475  NZ  LYS A  31     -10.437  -0.459  29.866  1.00 59.92           N  
ATOM    476  HZ1 LYS A  31      -9.917  -1.134  30.408  1.00 59.92           H  
ATOM    477  HZ2 LYS A  31     -11.362  -0.830  29.698  1.00 59.92           H  
ATOM    478  HZ3 LYS A  31     -10.556   0.397  30.390  1.00 59.92           H  
ATOM    479  N   ASP A  32      -9.178  -3.347  21.930  1.00 73.97           N  
ATOM    480  H   ASP A  32      -9.956  -2.748  21.690  1.00 73.97           H  
ATOM    481  CA  ASP A  32      -8.937  -4.536  21.093  1.00 73.97           C  
ATOM    482  HA  ASP A  32      -7.927  -4.899  21.280  1.00 73.97           H  
ATOM    483  C   ASP A  32      -8.995  -4.238  19.582  1.00 73.97           C  
ATOM    484  CB  ASP A  32      -9.916  -5.656  21.494  1.00 73.97           C  
ATOM    485  HB2 ASP A  32     -10.931  -5.257  21.515  1.00 73.97           H  
ATOM    486  HB3 ASP A  32      -9.889  -6.454  20.752  1.00 73.97           H  
ATOM    487  O   ASP A  32      -9.408  -5.080  18.777  1.00 73.97           O  
ATOM    488  CG  ASP A  32      -9.573  -6.308  22.834  1.00 73.97           C  
ATOM    489  OD1 ASP A  32      -8.417  -6.765  22.970  1.00 73.97           O  
ATOM    490  OD2 ASP A  32     -10.497  -6.448  23.670  1.00 73.97           O  
ATOM    491  N   ALA A  33      -8.594  -3.034  19.170  1.00 83.97           N  
ATOM    492  H   ALA A  33      -8.175  -2.402  19.837  1.00 83.97           H  
ATOM    493  CA  ALA A  33      -8.596  -2.664  17.760  1.00 83.97           C  
ATOM    494  HA  ALA A  33      -9.601  -2.825  17.370  1.00 83.97           H  
ATOM    495  C   ALA A  33      -7.627  -3.546  16.965  1.00 83.97           C  
ATOM    496  CB  ALA A  33      -8.268  -1.177  17.630  1.00 83.97           C  
ATOM    497  HB1 ALA A  33      -7.252  -0.981  17.973  1.00 83.97           H  
ATOM    498  HB2 ALA A  33      -8.378  -0.859  16.593  1.00 83.97           H  
ATOM    499  HB3 ALA A  33      -8.974  -0.624  18.250  1.00 83.97           H  
ATOM    500  O   ALA A  33      -6.493  -3.794  17.392  1.00 83.97           O  
ATOM    501  N   LYS A  34      -8.051  -3.980  15.774  1.00 91.72           N  
ATOM    502  H   LYS A  34      -8.978  -3.722  15.469  1.00 91.72           H  
ATOM    503  CA  LYS A  34      -7.227  -4.794  14.875  1.00 91.72           C  
ATOM    504  HA  LYS A  34      -6.227  -4.876  15.302  1.00 91.72           H  
ATOM    505  C   LYS A  34      -7.068  -4.137  13.516  1.00 91.72           C  
ATOM    506  CB  LYS A  34      -7.790  -6.215  14.745  1.00 91.72           C  
ATOM    507  HB2 LYS A  34      -7.202  -6.767  14.013  1.00 91.72           H  
ATOM    508  HB3 LYS A  34      -8.821  -6.161  14.395  1.00 91.72           H  
ATOM    509  O   LYS A  34      -8.008  -3.575  12.961  1.00 91.72           O  
ATOM    510  CG  LYS A  34      -7.745  -6.961  16.081  1.00 91.72           C  
ATOM    511  HG2 LYS A  34      -8.294  -6.392  16.831  1.00 91.72           H  
ATOM    512  HG3 LYS A  34      -6.710  -7.066  16.405  1.00 91.72           H  
ATOM    513  CD  LYS A  34      -8.390  -8.341  15.959  1.00 91.72           C  
ATOM    514  HD2 LYS A  34      -9.398  -8.227  15.558  1.00 91.72           H  
ATOM    515  HD3 LYS A  34      -7.796  -8.969  15.295  1.00 91.72           H  
ATOM    516  CE  LYS A  34      -8.453  -8.943  17.364  1.00 91.72           C  
ATOM    517  HE2 LYS A  34      -8.930  -8.212  18.017  1.00 91.72           H  
ATOM    518  HE3 LYS A  34      -7.437  -9.092  17.731  1.00 91.72           H  
ATOM    519  NZ  LYS A  34      -9.220 -10.209  17.380  1.00 91.72           N  
ATOM    520  HZ1 LYS A  34     -10.149 -10.031  17.027  1.00 91.72           H  
ATOM    521  HZ2 LYS A  34      -8.766 -10.910  16.812  1.00 91.72           H  
ATOM    522  HZ3 LYS A  34      -9.303 -10.537  18.332  1.00 91.72           H  
ATOM    523  N   MET A  35      -5.877  -4.283  12.951  1.00 93.54           N  
ATOM    524  H   MET A  35      -5.160  -4.747  13.490  1.00 93.54           H  
ATOM    525  CA  MET A  35      -5.611  -3.995  11.549  1.00 93.54           C  
ATOM    526  HA  MET A  35      -6.534  -3.689  11.056  1.00 93.54           H  
ATOM    527  C   MET A  35      -5.112  -5.272  10.880  1.00 93.54           C  
ATOM    528  CB  MET A  35      -4.616  -2.836  11.421  1.00 93.54           C  
ATOM    529  HB2 MET A  35      -3.657  -3.132  11.846  1.00 93.54           H  
ATOM    530  HB3 MET A  35      -4.990  -1.973  11.972  1.00 93.54           H  
ATOM    531  O   MET A  35      -4.061  -5.804  11.248  1.00 93.54           O  
ATOM    532  CG  MET A  35      -4.442  -2.444   9.950  1.00 93.54           C  
ATOM    533  HG2 MET A  35      -4.203  -3.329   9.361  1.00 93.54           H  
ATOM    534  HG3 MET A  35      -5.393  -2.056   9.585  1.00 93.54           H  
ATOM    535  SD  MET A  35      -3.160  -1.206   9.626  1.00 93.54           S  
ATOM    536  CE  MET A  35      -1.725  -2.205  10.019  1.00 93.54           C  
ATOM    537  HE1 MET A  35      -1.857  -3.215   9.631  1.00 93.54           H  
ATOM    538  HE2 MET A  35      -1.612  -2.252  11.103  1.00 93.54           H  
ATOM    539  HE3 MET A  35      -0.850  -1.759   9.546  1.00 93.54           H  
ATOM    540  N   ARG A  36      -5.858  -5.761   9.890  1.00 96.73           N  
ATOM    541  H   ARG A  36      -6.694  -5.255   9.636  1.00 96.73           H  
ATOM    542  CA  ARG A  36      -5.436  -6.859   9.018  1.00 96.73           C  
ATOM    543  HA  ARG A  36      -4.647  -7.431   9.506  1.00 96.73           H  
ATOM    544  C   ARG A  36      -4.864  -6.297   7.731  1.00 96.73           C  
ATOM    545  CB  ARG A  36      -6.596  -7.812   8.722  1.00 96.73           C  
ATOM    546  HB2 ARG A  36      -7.432  -7.256   8.298  1.00 96.73           H  
ATOM    547  HB3 ARG A  36      -6.260  -8.543   7.987  1.00 96.73           H  
ATOM    548  O   ARG A  36      -5.458  -5.427   7.105  1.00 96.73           O  
ATOM    549  CG  ARG A  36      -7.062  -8.553   9.976  1.00 96.73           C  
ATOM    550  HG2 ARG A  36      -7.552  -7.855  10.656  1.00 96.73           H  
ATOM    551  HG3 ARG A  36      -6.203  -9.003  10.475  1.00 96.73           H  
ATOM    552  CD  ARG A  36      -8.041  -9.651   9.567  1.00 96.73           C  
ATOM    553  HD2 ARG A  36      -8.851  -9.182   9.008  1.00 96.73           H  
ATOM    554  HD3 ARG A  36      -7.536 -10.361   8.912  1.00 96.73           H  
ATOM    555  NE  ARG A  36      -8.553 -10.363  10.748  1.00 96.73           N  
ATOM    556  HE  ARG A  36      -7.882 -10.582  11.470  1.00 96.73           H  
ATOM    557  NH1 ARG A  36     -10.711 -10.565  10.027  1.00 96.73           N  
ATOM    558 HH11 ARG A  36     -11.542 -10.056  10.292  1.00 96.73           H  
ATOM    559 HH12 ARG A  36     -10.373 -10.358   9.098  1.00 96.73           H  
ATOM    560  NH2 ARG A  36     -10.256 -10.750  12.189  1.00 96.73           N  
ATOM    561 HH21 ARG A  36     -11.174 -10.342  12.290  1.00 96.73           H  
ATOM    562 HH22 ARG A  36      -9.617 -10.462  12.916  1.00 96.73           H  
ATOM    563  CZ  ARG A  36      -9.826 -10.601  10.975  1.00 96.73           C  
ATOM    564  N   VAL A  37      -3.715  -6.817   7.332  1.00 98.19           N  
ATOM    565  H   VAL A  37      -3.268  -7.495   7.932  1.00 98.19           H  
ATOM    566  CA  VAL A  37      -3.047  -6.482   6.078  1.00 98.19           C  
ATOM    567  HA  VAL A  37      -3.644  -5.761   5.521  1.00 98.19           H  
ATOM    568  C   VAL A  37      -2.937  -7.761   5.270  1.00 98.19           C  
ATOM    569  CB  VAL A  37      -1.664  -5.855   6.325  1.00 98.19           C  
ATOM    570  HB  VAL A  37      -1.007  -6.588   6.794  1.00 98.19           H  
ATOM    571  O   VAL A  37      -2.228  -8.680   5.671  1.00 98.19           O  
ATOM    572  CG1 VAL A  37      -1.037  -5.411   4.998  1.00 98.19           C  
ATOM    573 HG11 VAL A  37      -0.051  -4.982   5.174  1.00 98.19           H  
ATOM    574 HG12 VAL A  37      -1.672  -4.670   4.513  1.00 98.19           H  
ATOM    575 HG13 VAL A  37      -0.917  -6.267   4.333  1.00 98.19           H  
ATOM    576  CG2 VAL A  37      -1.757  -4.638   7.254  1.00 98.19           C  
ATOM    577 HG21 VAL A  37      -0.764  -4.215   7.410  1.00 98.19           H  
ATOM    578 HG22 VAL A  37      -2.415  -3.884   6.824  1.00 98.19           H  
ATOM    579 HG23 VAL A  37      -2.146  -4.944   8.225  1.00 98.19           H  
ATOM    580  N   ARG A  38      -3.640  -7.829   4.142  1.00 98.62           N  
ATOM    581  H   ARG A  38      -4.178  -7.016   3.876  1.00 98.62           H  
ATOM    582  CA  ARG A  38      -3.502  -8.912   3.167  1.00 98.62           C  
ATOM    583  HA  ARG A  38      -3.029  -9.771   3.642  1.00 98.62           H  
ATOM    584  C   ARG A  38      -2.591  -8.460   2.046  1.00 98.62           C  
ATOM    585  CB  ARG A  38      -4.854  -9.373   2.626  1.00 98.62           C  
ATOM    586  HB2 ARG A  38      -5.383  -8.528   2.185  1.00 98.62           H  
ATOM    587  HB3 ARG A  38      -4.687 -10.123   1.853  1.00 98.62           H  
ATOM    588  O   ARG A  38      -2.808  -7.405   1.450  1.00 98.62           O  
ATOM    589  CG  ARG A  38      -5.705  -9.987   3.731  1.00 98.62           C  
ATOM    590  HG2 ARG A  38      -5.177 -10.838   4.162  1.00 98.62           H  
ATOM    591  HG3 ARG A  38      -5.894  -9.248   4.511  1.00 98.62           H  
ATOM    592  CD  ARG A  38      -7.036 -10.461   3.159  1.00 98.62           C  
ATOM    593  HD2 ARG A  38      -6.849 -11.238   2.417  1.00 98.62           H  
ATOM    594  HD3 ARG A  38      -7.553  -9.620   2.697  1.00 98.62           H  
ATOM    595  NE  ARG A  38      -7.840 -11.000   4.253  1.00 98.62           N  
ATOM    596  HE  ARG A  38      -7.350 -11.168   5.121  1.00 98.62           H  
ATOM    597  NH1 ARG A  38      -9.785 -11.468   3.150  1.00 98.62           N  
ATOM    598 HH11 ARG A  38     -10.701 -11.892   3.171  1.00 98.62           H  
ATOM    599 HH12 ARG A  38      -9.281 -11.312   2.288  1.00 98.62           H  
ATOM    600  NH2 ARG A  38      -9.562 -11.853   5.365  1.00 98.62           N  
ATOM    601 HH21 ARG A  38      -8.892 -11.922   6.118  1.00 98.62           H  
ATOM    602 HH22 ARG A  38     -10.517 -12.167   5.470  1.00 98.62           H  
ATOM    603  CZ  ARG A  38      -9.074 -11.427   4.242  1.00 98.62           C  
ATOM    604  N   LEU A  39      -1.584  -9.270   1.780  1.00 98.68           N  
ATOM    605  H   LEU A  39      -1.510 -10.124   2.314  1.00 98.68           H  
ATOM    606  CA  LEU A  39      -0.578  -9.053   0.761  1.00 98.68           C  
ATOM    607  HA  LEU A  39      -0.708  -8.077   0.294  1.00 98.68           H  
ATOM    608  C   LEU A  39      -0.729 -10.138  -0.288  1.00 98.68           C  
ATOM    609  CB  LEU A  39       0.816  -9.132   1.396  1.00 98.68           C  
ATOM    610  HB2 LEU A  39       0.964 -10.143   1.778  1.00 98.68           H  
ATOM    611  HB3 LEU A  39       1.553  -8.959   0.612  1.00 98.68           H  
ATOM    612  O   LEU A  39      -0.736 -11.312   0.066  1.00 98.68           O  
ATOM    613  CG  LEU A  39       1.074  -8.146   2.543  1.00 98.68           C  
ATOM    614  HG  LEU A  39       0.331  -8.274   3.331  1.00 98.68           H  
ATOM    615  CD1 LEU A  39       2.449  -8.448   3.133  1.00 98.68           C  
ATOM    616 HD11 LEU A  39       2.720  -7.692   3.870  1.00 98.68           H  
ATOM    617 HD12 LEU A  39       2.432  -9.426   3.614  1.00 98.68           H  
ATOM    618 HD13 LEU A  39       3.202  -8.459   2.345  1.00 98.68           H  
ATOM    619  CD2 LEU A  39       1.037  -6.699   2.057  1.00 98.68           C  
ATOM    620 HD21 LEU A  39       1.273  -6.026   2.881  1.00 98.68           H  
ATOM    621 HD22 LEU A  39       1.761  -6.561   1.254  1.00 98.68           H  
ATOM    622 HD23 LEU A  39       0.038  -6.462   1.690  1.00 98.68           H  
ATOM    623  N   ARG A  40      -0.801  -9.761  -1.560  1.00 98.59           N  
ATOM    624  H   ARG A  40      -0.814  -8.772  -1.765  1.00 98.59           H  
ATOM    625  CA  ARG A  40      -0.786 -10.712  -2.673  1.00 98.59           C  
ATOM    626  HA  ARG A  40      -0.532 -11.702  -2.295  1.00 98.59           H  
ATOM    627  C   ARG A  40       0.294 -10.326  -3.668  1.00 98.59           C  
ATOM    628  CB  ARG A  40      -2.186 -10.799  -3.284  1.00 98.59           C  
ATOM    629  HB2 ARG A  40      -2.487  -9.822  -3.662  1.00 98.59           H  
ATOM    630  HB3 ARG A  40      -2.888 -11.109  -2.510  1.00 98.59           H  
ATOM    631  O   ARG A  40       0.345  -9.175  -4.105  1.00 98.59           O  
ATOM    632  CG  ARG A  40      -2.225 -11.814  -4.426  1.00 98.59           C  
ATOM    633  HG2 ARG A  40      -1.612 -11.457  -5.253  1.00 98.59           H  
ATOM    634  HG3 ARG A  40      -1.839 -12.774  -4.081  1.00 98.59           H  
ATOM    635  CD  ARG A  40      -3.659 -11.996  -4.911  1.00 98.59           C  
ATOM    636  HD2 ARG A  40      -4.077 -11.010  -5.116  1.00 98.59           H  
ATOM    637  HD3 ARG A  40      -4.243 -12.482  -4.129  1.00 98.59           H  
ATOM    638  NE  ARG A  40      -3.654 -12.821  -6.125  1.00 98.59           N  
ATOM    639  HE  ARG A  40      -2.844 -13.411  -6.254  1.00 98.59           H  
ATOM    640  NH1 ARG A  40      -5.391 -11.825  -7.240  1.00 98.59           N  
ATOM    641 HH11 ARG A  40      -5.747 -11.570  -8.150  1.00 98.59           H  
ATOM    642 HH12 ARG A  40      -5.408 -11.167  -6.474  1.00 98.59           H  
ATOM    643  NH2 ARG A  40      -4.114 -13.352  -8.256  1.00 98.59           N  
ATOM    644 HH21 ARG A  40      -3.113 -13.477  -8.322  1.00 98.59           H  
ATOM    645 HH22 ARG A  40      -4.592 -13.161  -9.125  1.00 98.59           H  
ATOM    646  CZ  ARG A  40      -4.403 -12.674  -7.192  1.00 98.59           C  
ATOM    647  N   ASN A  41       1.147 -11.282  -4.020  1.00 98.29           N  
ATOM    648  H   ASN A  41       1.028 -12.205  -3.626  1.00 98.29           H  
ATOM    649  CA  ASN A  41       2.216 -11.082  -4.991  1.00 98.29           C  
ATOM    650  HA  ASN A  41       2.333 -10.020  -5.205  1.00 98.29           H  
ATOM    651  C   ASN A  41       1.870 -11.781  -6.310  1.00 98.29           C  
ATOM    652  CB  ASN A  41       3.536 -11.572  -4.382  1.00 98.29           C  
ATOM    653  HB2 ASN A  41       3.747 -11.021  -3.466  1.00 98.29           H  
ATOM    654  HB3 ASN A  41       3.440 -12.632  -4.143  1.00 98.29           H  
ATOM    655  O   ASN A  41       1.989 -12.996  -6.432  1.00 98.29           O  
ATOM    656  CG  ASN A  41       4.713 -11.401  -5.319  1.00 98.29           C  
ATOM    657  ND2 ASN A  41       5.837 -11.989  -5.000  1.00 98.29           N  
ATOM    658 HD21 ASN A  41       5.913 -12.463  -4.111  1.00 98.29           H  
ATOM    659 HD22 ASN A  41       6.632 -11.884  -5.613  1.00 98.29           H  
ATOM    660  OD1 ASN A  41       4.652 -10.721  -6.333  1.00 98.29           O  
ATOM    661  N   ASP A  42       1.484 -10.996  -7.311  1.00 97.78           N  
ATOM    662  H   ASP A  42       1.492  -9.996  -7.168  1.00 97.78           H  
ATOM    663  CA  ASP A  42       1.220 -11.470  -8.673  1.00 97.78           C  
ATOM    664  HA  ASP A  42       1.052 -12.547  -8.650  1.00 97.78           H  
ATOM    665  C   ASP A  42       2.436 -11.250  -9.602  1.00 97.78           C  
ATOM    666  CB  ASP A  42      -0.072 -10.821  -9.204  1.00 97.78           C  
ATOM    667  HB2 ASP A  42       0.012  -9.738  -9.111  1.00 97.78           H  
ATOM    668  HB3 ASP A  42      -0.181 -11.055 -10.263  1.00 97.78           H  
ATOM    669  O   ASP A  42       2.321 -11.314 -10.826  1.00 97.78           O  
ATOM    670  CG  ASP A  42      -1.354 -11.298  -8.504  1.00 97.78           C  
ATOM    671  OD1 ASP A  42      -1.510 -12.520  -8.259  1.00 97.78           O  
ATOM    672  OD2 ASP A  42      -2.258 -10.455  -8.293  1.00 97.78           O  
ATOM    673  N   SER A  43       3.619 -10.963  -9.047  1.00 95.60           N  
ATOM    674  H   SER A  43       3.670 -10.934  -8.038  1.00 95.60           H  
ATOM    675  CA  SER A  43       4.875 -10.906  -9.799  1.00 95.60           C  
ATOM    676  HA  SER A  43       4.644 -10.587 -10.815  1.00 95.60           H  
ATOM    677  C   SER A  43       5.548 -12.281  -9.910  1.00 95.60           C  
ATOM    678  CB  SER A  43       5.814  -9.848  -9.208  1.00 95.60           C  
ATOM    679  HB2 SER A  43       5.242  -8.978  -8.884  1.00 95.60           H  
ATOM    680  HB3 SER A  43       6.518  -9.534  -9.979  1.00 95.60           H  
ATOM    681  O   SER A  43       5.164 -13.246  -9.255  1.00 95.60           O  
ATOM    682  OG  SER A  43       6.556 -10.348  -8.128  1.00 95.60           O  
ATOM    683  HG  SER A  43       5.941 -10.506  -7.408  1.00 95.60           H  
ATOM    684  N   SER A  44       6.583 -12.376 -10.746  1.00 94.88           N  
ATOM    685  H   SER A  44       6.870 -11.564 -11.274  1.00 94.88           H  
ATOM    686  CA  SER A  44       7.357 -13.605 -10.961  1.00 94.88           C  
ATOM    687  HA  SER A  44       6.693 -14.463 -10.851  1.00 94.88           H  
ATOM    688  C   SER A  44       8.509 -13.805  -9.970  1.00 94.88           C  
ATOM    689  CB  SER A  44       7.891 -13.608 -12.394  1.00 94.88           C  
ATOM    690  HB2 SER A  44       7.049 -13.585 -13.085  1.00 94.88           H  
ATOM    691  HB3 SER A  44       8.468 -14.514 -12.579  1.00 94.88           H  
ATOM    692  O   SER A  44       9.232 -14.794 -10.071  1.00 94.88           O  
ATOM    693  OG  SER A  44       8.699 -12.464 -12.614  1.00 94.88           O  
ATOM    694  HG  SER A  44       9.585 -12.649 -12.295  1.00 94.88           H  
ATOM    695  N   THR A  45       8.723 -12.874  -9.040  1.00 94.88           N  
ATOM    696  H   THR A  45       8.067 -12.110  -8.957  1.00 94.88           H  
ATOM    697  CA  THR A  45       9.808 -12.928  -8.048  1.00 94.88           C  
ATOM    698  HA  THR A  45      10.282 -13.908  -8.094  1.00 94.88           H  
ATOM    699  C   THR A  45       9.261 -12.726  -6.639  1.00 94.88           C  
ATOM    700  CB  THR A  45      10.888 -11.872  -8.321  1.00 94.88           C  
ATOM    701  HB  THR A  45      11.611 -11.888  -7.505  1.00 94.88           H  
ATOM    702  O   THR A  45       8.257 -12.032  -6.484  1.00 94.88           O  
ATOM    703  CG2 THR A  45      11.629 -12.146  -9.630  1.00 94.88           C  
ATOM    704 HG21 THR A  45      10.948 -12.043 -10.475  1.00 94.88           H  
ATOM    705 HG22 THR A  45      12.044 -13.154  -9.617  1.00 94.88           H  
ATOM    706 HG23 THR A  45      12.440 -11.426  -9.740  1.00 94.88           H  
ATOM    707  OG1 THR A  45      10.330 -10.580  -8.412  1.00 94.88           O  
ATOM    708  HG1 THR A  45       9.726 -10.459  -7.676  1.00 94.88           H  
ATOM    709  N   PRO A  46       9.899 -13.280  -5.595  1.00 97.28           N  
ATOM    710  CA  PRO A  46       9.549 -12.937  -4.223  1.00 97.28           C  
ATOM    711  HA  PRO A  46       8.534 -13.283  -4.026  1.00 97.28           H  
ATOM    712  C   PRO A  46       9.626 -11.426  -3.982  1.00 97.28           C  
ATOM    713  CB  PRO A  46      10.523 -13.708  -3.329  1.00 97.28           C  
ATOM    714  HB2 PRO A  46      10.041 -14.055  -2.415  1.00 97.28           H  
ATOM    715  HB3 PRO A  46      11.389 -13.090  -3.093  1.00 97.28           H  
ATOM    716  O   PRO A  46      10.475 -10.738  -4.556  1.00 97.28           O  
ATOM    717  CG  PRO A  46      10.962 -14.876  -4.211  1.00 97.28           C  
ATOM    718  HG2 PRO A  46      10.221 -15.674  -4.156  1.00 97.28           H  
ATOM    719  HG3 PRO A  46      11.946 -15.249  -3.929  1.00 97.28           H  
ATOM    720  CD  PRO A  46      10.965 -14.270  -5.614  1.00 97.28           C  
ATOM    721  HD2 PRO A  46      10.781 -15.051  -6.352  1.00 97.28           H  
ATOM    722  HD3 PRO A  46      11.918 -13.776  -5.803  1.00 97.28           H  
ATOM    723  N   VAL A  47       8.733 -10.933  -3.131  1.00 98.21           N  
ATOM    724  H   VAL A  47       8.064 -11.566  -2.717  1.00 98.21           H  
ATOM    725  CA  VAL A  47       8.663  -9.531  -2.708  1.00 98.21           C  
ATOM    726  HA  VAL A  47       9.491  -8.963  -3.133  1.00 98.21           H  
ATOM    727  C   VAL A  47       8.787  -9.493  -1.195  1.00 98.21           C  
ATOM    728  CB  VAL A  47       7.344  -8.896  -3.177  1.00 98.21           C  
ATOM    729  HB  VAL A  47       6.519  -9.532  -2.856  1.00 98.21           H  
ATOM    730  O   VAL A  47       8.117 -10.258  -0.504  1.00 98.21           O  
ATOM    731  CG1 VAL A  47       7.120  -7.497  -2.595  1.00 98.21           C  
ATOM    732 HG11 VAL A  47       7.206  -7.500  -1.508  1.00 98.21           H  
ATOM    733 HG12 VAL A  47       6.106  -7.169  -2.825  1.00 98.21           H  
ATOM    734 HG13 VAL A  47       7.843  -6.793  -3.006  1.00 98.21           H  
ATOM    735  CG2 VAL A  47       7.318  -8.797  -4.709  1.00 98.21           C  
ATOM    736 HG21 VAL A  47       8.072  -8.089  -5.052  1.00 98.21           H  
ATOM    737 HG22 VAL A  47       7.521  -9.768  -5.161  1.00 98.21           H  
ATOM    738 HG23 VAL A  47       6.331  -8.479  -5.045  1.00 98.21           H  
ATOM    739  N   GLU A  48       9.618  -8.601  -0.674  1.00 98.51           N  
ATOM    740  H   GLU A  48      10.066  -7.940  -1.293  1.00 98.51           H  
ATOM    741  CA  GLU A  48       9.693  -8.316   0.754  1.00 98.51           C  
ATOM    742  HA  GLU A  48       9.286  -9.165   1.304  1.00 98.51           H  
ATOM    743  C   GLU A  48       8.825  -7.097   1.081  1.00 98.51           C  
ATOM    744  CB  GLU A  48      11.159  -8.173   1.189  1.00 98.51           C  
ATOM    745  HB2 GLU A  48      11.694  -9.069   0.874  1.00 98.51           H  
ATOM    746  HB3 GLU A  48      11.614  -7.307   0.709  1.00 98.51           H  
ATOM    747  O   GLU A  48       8.906  -6.056   0.432  1.00 98.51           O  
ATOM    748  CG  GLU A  48      11.271  -8.043   2.712  1.00 98.51           C  
ATOM    749  HG2 GLU A  48      10.573  -8.741   3.174  1.00 98.51           H  
ATOM    750  HG3 GLU A  48      10.970  -7.040   3.011  1.00 98.51           H  
ATOM    751  CD  GLU A  48      12.686  -8.358   3.219  1.00 98.51           C  
ATOM    752  OE1 GLU A  48      13.477  -7.422   3.449  1.00 98.51           O  
ATOM    753  OE2 GLU A  48      12.942  -9.558   3.468  1.00 98.51           O  
ATOM    754  N   VAL A  49       7.951  -7.233   2.075  1.00 98.63           N  
ATOM    755  H   VAL A  49       7.885  -8.131   2.533  1.00 98.63           H  
ATOM    756  CA  VAL A  49       7.074  -6.159   2.539  1.00 98.63           C  
ATOM    757  HA  VAL A  49       7.286  -5.261   1.960  1.00 98.63           H  
ATOM    758  C   VAL A  49       7.383  -5.862   3.997  1.00 98.63           C  
ATOM    759  CB  VAL A  49       5.584  -6.483   2.322  1.00 98.63           C  
ATOM    760  HB  VAL A  49       5.299  -7.326   2.951  1.00 98.63           H  
ATOM    761  O   VAL A  49       7.169  -6.699   4.877  1.00 98.63           O  
ATOM    762  CG1 VAL A  49       4.719  -5.268   2.693  1.00 98.63           C  
ATOM    763 HG11 VAL A  49       4.838  -5.030   3.750  1.00 98.63           H  
ATOM    764 HG12 VAL A  49       3.669  -5.491   2.505  1.00 98.63           H  
ATOM    765 HG13 VAL A  49       5.015  -4.405   2.097  1.00 98.63           H  
ATOM    766  CG2 VAL A  49       5.289  -6.840   0.858  1.00 98.63           C  
ATOM    767 HG21 VAL A  49       5.785  -7.776   0.600  1.00 98.63           H  
ATOM    768 HG22 VAL A  49       4.217  -6.969   0.707  1.00 98.63           H  
ATOM    769 HG23 VAL A  49       5.656  -6.052   0.202  1.00 98.63           H  
ATOM    770  N   HIS A  50       7.840  -4.642   4.264  1.00 98.59           N  
ATOM    771  H   HIS A  50       8.018  -4.029   3.481  1.00 98.59           H  
ATOM    772  CA  HIS A  50       7.977  -4.107   5.612  1.00 98.59           C  
ATOM    773  HA  HIS A  50       8.074  -4.939   6.310  1.00 98.59           H  
ATOM    774  C   HIS A  50       6.737  -3.299   5.968  1.00 98.59           C  
ATOM    775  CB  HIS A  50       9.230  -3.248   5.761  1.00 98.59           C  
ATOM    776  HB2 HIS A  50       9.085  -2.303   5.238  1.00 98.59           H  
ATOM    777  HB3 HIS A  50       9.372  -3.020   6.817  1.00 98.59           H  
ATOM    778  O   HIS A  50       6.401  -2.317   5.307  1.00 98.59           O  
ATOM    779  CG  HIS A  50      10.474  -3.901   5.242  1.00 98.59           C  
ATOM    780  CD2 HIS A  50      11.024  -3.709   4.005  1.00 98.59           C  
ATOM    781  HD2 HIS A  50      10.649  -3.071   3.218  1.00 98.59           H  
ATOM    782  ND1 HIS A  50      11.257  -4.816   5.910  1.00 98.59           N  
ATOM    783  HD1 HIS A  50      11.009  -5.314   6.753  1.00 98.59           H  
ATOM    784  CE1 HIS A  50      12.269  -5.155   5.091  1.00 98.59           C  
ATOM    785  HE1 HIS A  50      13.021  -5.907   5.279  1.00 98.59           H  
ATOM    786  NE2 HIS A  50      12.173  -4.479   3.942  1.00 98.59           N  
ATOM    787  N   ILE A  51       6.073  -3.692   7.044  1.00 98.55           N  
ATOM    788  H   ILE A  51       6.418  -4.503   7.536  1.00 98.55           H  
ATOM    789  CA  ILE A  51       4.871  -3.049   7.553  1.00 98.55           C  
ATOM    790  HA  ILE A  51       4.549  -2.276   6.856  1.00 98.55           H  
ATOM    791  C   ILE A  51       5.223  -2.400   8.887  1.00 98.55           C  
ATOM    792  CB  ILE A  51       3.720  -4.064   7.701  1.00 98.55           C  
ATOM    793  HB  ILE A  51       3.961  -4.725   8.533  1.00 98.55           H  
ATOM    794  O   ILE A  51       5.686  -3.080   9.805  1.00 98.55           O  
ATOM    795  CG1 ILE A  51       3.522  -4.956   6.453  1.00 98.55           C  
ATOM    796 HG12 ILE A  51       3.172  -4.354   5.613  1.00 98.55           H  
ATOM    797 HG13 ILE A  51       4.468  -5.417   6.169  1.00 98.55           H  
ATOM    798  CG2 ILE A  51       2.442  -3.275   8.032  1.00 98.55           C  
ATOM    799 HG21 ILE A  51       2.560  -2.753   8.982  1.00 98.55           H  
ATOM    800 HG22 ILE A  51       1.579  -3.935   8.123  1.00 98.55           H  
ATOM    801 HG23 ILE A  51       2.245  -2.537   7.254  1.00 98.55           H  
ATOM    802  CD1 ILE A  51       2.545  -6.109   6.700  1.00 98.55           C  
ATOM    803 HD11 ILE A  51       2.870  -6.686   7.566  1.00 98.55           H  
ATOM    804 HD12 ILE A  51       1.533  -5.739   6.866  1.00 98.55           H  
ATOM    805 HD13 ILE A  51       2.530  -6.766   5.830  1.00 98.55           H  
ATOM    806  N   LYS A  52       4.997  -1.093   9.007  1.00 98.31           N  
ATOM    807  H   LYS A  52       4.615  -0.612   8.206  1.00 98.31           H  
ATOM    808  CA  LYS A  52       5.163  -0.341  10.254  1.00 98.31           C  
ATOM    809  HA  LYS A  52       5.493  -1.023  11.038  1.00 98.31           H  
ATOM    810  C   LYS A  52       3.827   0.239  10.695  1.00 98.31           C  
ATOM    811  CB  LYS A  52       6.243   0.730  10.079  1.00 98.31           C  
ATOM    812  HB2 LYS A  52       7.181   0.250   9.800  1.00 98.31           H  
ATOM    813  HB3 LYS A  52       5.948   1.403   9.274  1.00 98.31           H  
ATOM    814  O   LYS A  52       3.139   0.888   9.910  1.00 98.31           O  
ATOM    815  CG  LYS A  52       6.447   1.533  11.371  1.00 98.31           C  
ATOM    816  HG2 LYS A  52       5.496   1.954  11.699  1.00 98.31           H  
ATOM    817  HG3 LYS A  52       6.825   0.877  12.155  1.00 98.31           H  
ATOM    818  CD  LYS A  52       7.414   2.695  11.154  1.00 98.31           C  
ATOM    819  HD2 LYS A  52       7.019   3.334  10.364  1.00 98.31           H  
ATOM    820  HD3 LYS A  52       8.395   2.320  10.862  1.00 98.31           H  
ATOM    821  CE  LYS A  52       7.499   3.478  12.468  1.00 98.31           C  
ATOM    822  HE2 LYS A  52       6.486   3.632  12.838  1.00 98.31           H  
ATOM    823  HE3 LYS A  52       8.013   2.879  13.219  1.00 98.31           H  
ATOM    824  NZ  LYS A  52       8.159   4.790  12.273  1.00 98.31           N  
ATOM    825  HZ1 LYS A  52       7.626   5.327  11.603  1.00 98.31           H  
ATOM    826  HZ2 LYS A  52       8.159   5.299  13.145  1.00 98.31           H  
ATOM    827  HZ3 LYS A  52       9.101   4.688  11.924  1.00 98.31           H  
ATOM    828  N   VAL A  53       3.494   0.028  11.964  1.00 94.90           N  
ATOM    829  H   VAL A  53       4.132  -0.504  12.538  1.00 94.90           H  
ATOM    830  CA  VAL A  53       2.213   0.404  12.568  1.00 94.90           C  
ATOM    831  HA  VAL A  53       1.747   1.200  11.988  1.00 94.90           H  
ATOM    832  C   VAL A  53       2.477   0.899  13.984  1.00 94.90           C  
ATOM    833  CB  VAL A  53       1.268  -0.805  12.601  1.00 94.90           C  
ATOM    834  HB  VAL A  53       1.638  -1.547  13.308  1.00 94.90           H  
ATOM    835  O   VAL A  53       2.833   0.117  14.865  1.00 94.90           O  
ATOM    836  CG1 VAL A  53      -0.123  -0.363  13.034  1.00 94.90           C  
ATOM    837 HG11 VAL A  53      -0.780  -1.232  13.061  1.00 94.90           H  
ATOM    838 HG12 VAL A  53      -0.523   0.370  12.333  1.00 94.90           H  
ATOM    839 HG13 VAL A  53      -0.080   0.068  14.034  1.00 94.90           H  
ATOM    840  CG2 VAL A  53       1.163  -1.479  11.237  1.00 94.90           C  
ATOM    841 HG21 VAL A  53       2.134  -1.882  10.951  1.00 94.90           H  
ATOM    842 HG22 VAL A  53       0.816  -0.770  10.486  1.00 94.90           H  
ATOM    843 HG23 VAL A  53       0.505  -2.344  11.323  1.00 94.90           H  
ATOM    844  N   GLY A  54       2.368   2.211  14.201  1.00 91.26           N  
ATOM    845  H   GLY A  54       2.014   2.804  13.464  1.00 91.26           H  
ATOM    846  CA  GLY A  54       2.884   2.835  15.419  1.00 91.26           C  
ATOM    847  HA2 GLY A  54       2.301   2.492  16.274  1.00 91.26           H  
ATOM    848  HA3 GLY A  54       2.792   3.918  15.350  1.00 91.26           H  
ATOM    849  C   GLY A  54       4.364   2.481  15.628  1.00 91.26           C  
ATOM    850  O   GLY A  54       5.209   2.782  14.777  1.00 91.26           O  
ATOM    851  N   ASP A  55       4.655   1.806  16.740  1.00 91.67           N  
ATOM    852  H   ASP A  55       3.909   1.615  17.393  1.00 91.67           H  
ATOM    853  CA  ASP A  55       6.000   1.336  17.099  1.00 91.67           C  
ATOM    854  HA  ASP A  55       6.739   1.996  16.644  1.00 91.67           H  
ATOM    855  C   ASP A  55       6.303  -0.093  16.616  1.00 91.67           C  
ATOM    856  CB  ASP A  55       6.175   1.429  18.620  1.00 91.67           C  
ATOM    857  HB2 ASP A  55       7.195   1.148  18.882  1.00 91.67           H  
ATOM    858  HB3 ASP A  55       5.495   0.723  19.099  1.00 91.67           H  
ATOM    859  O   ASP A  55       7.463  -0.509  16.604  1.00 91.67           O  
ATOM    860  CG  ASP A  55       5.905   2.839  19.144  1.00 91.67           C  
ATOM    861  OD1 ASP A  55       6.502   3.786  18.584  1.00 91.67           O  
ATOM    862  OD2 ASP A  55       5.066   2.943  20.069  1.00 91.67           O  
ATOM    863  N   GLU A  56       5.285  -0.854  16.203  1.00 95.99           N  
ATOM    864  H   GLU A  56       4.375  -0.432  16.082  1.00 95.99           H  
ATOM    865  CA  GLU A  56       5.453  -2.232  15.746  1.00 95.99           C  
ATOM    866  HA  GLU A  56       6.229  -2.687  16.362  1.00 95.99           H  
ATOM    867  C   GLU A  56       5.930  -2.267  14.289  1.00 95.99           C  
ATOM    868  CB  GLU A  56       4.165  -3.047  15.967  1.00 95.99           C  
ATOM    869  HB2 GLU A  56       3.797  -2.842  16.972  1.00 95.99           H  
ATOM    870  HB3 GLU A  56       3.409  -2.739  15.245  1.00 95.99           H  
ATOM    871  O   GLU A  56       5.487  -1.487  13.439  1.00 95.99           O  
ATOM    872  CG  GLU A  56       4.422  -4.562  15.837  1.00 95.99           C  
ATOM    873  HG2 GLU A  56       4.786  -4.771  14.831  1.00 95.99           H  
ATOM    874  HG3 GLU A  56       5.207  -4.843  16.538  1.00 95.99           H  
ATOM    875  CD  GLU A  56       3.184  -5.437  16.099  1.00 95.99           C  
ATOM    876  OE1 GLU A  56       3.199  -6.611  15.650  1.00 95.99           O  
ATOM    877  OE2 GLU A  56       2.210  -4.956  16.712  1.00 95.99           O  
ATOM    878  N   LYS A  57       6.843  -3.196  13.993  1.00 97.62           N  
ATOM    879  H   LYS A  57       7.127  -3.831  14.725  1.00 97.62           H  
ATOM    880  CA  LYS A  57       7.339  -3.469  12.643  1.00 97.62           C  
ATOM    881  HA  LYS A  57       6.705  -2.960  11.918  1.00 97.62           H  
ATOM    882  C   LYS A  57       7.273  -4.961  12.364  1.00 97.62           C  
ATOM    883  CB  LYS A  57       8.780  -2.976  12.472  1.00 97.62           C  
ATOM    884  HB2 LYS A  57       9.130  -3.270  11.482  1.00 97.62           H  
ATOM    885  HB3 LYS A  57       9.409  -3.465  13.216  1.00 97.62           H  
ATOM    886  O   LYS A  57       7.669  -5.759  13.210  1.00 97.62           O  
ATOM    887  CG  LYS A  57       8.917  -1.455  12.609  1.00 97.62           C  
ATOM    888  HG2 LYS A  57       8.314  -0.966  11.844  1.00 97.62           H  
ATOM    889  HG3 LYS A  57       8.579  -1.139  13.596  1.00 97.62           H  
ATOM    890  CD  LYS A  57      10.387  -1.071  12.433  1.00 97.62           C  
ATOM    891  HD2 LYS A  57      10.985  -1.637  13.147  1.00 97.62           H  
ATOM    892  HD3 LYS A  57      10.705  -1.326  11.422  1.00 97.62           H  
ATOM    893  CE  LYS A  57      10.585   0.424  12.683  1.00 97.62           C  
ATOM    894  HE2 LYS A  57      10.200   0.656  13.675  1.00 97.62           H  
ATOM    895  HE3 LYS A  57      10.002   0.977  11.947  1.00 97.62           H  
ATOM    896  NZ  LYS A  57      12.025   0.775  12.589  1.00 97.62           N  
ATOM    897  HZ1 LYS A  57      12.549   0.236  13.264  1.00 97.62           H  
ATOM    898  HZ2 LYS A  57      12.381   0.549  11.671  1.00 97.62           H  
ATOM    899  HZ3 LYS A  57      12.179   1.755  12.777  1.00 97.62           H  
ATOM    900  N   ARG A  58       6.837  -5.330  11.164  1.00 98.14           N  
ATOM    901  H   ARG A  58       6.519  -4.607  10.534  1.00 98.14           H  
ATOM    902  CA  ARG A  58       6.895  -6.705  10.657  1.00 98.14           C  
ATOM    903  HA  ARG A  58       7.575  -7.287  11.277  1.00 98.14           H  
ATOM    904  C   ARG A  58       7.459  -6.715   9.249  1.00 98.14           C  
ATOM    905  CB  ARG A  58       5.512  -7.364  10.707  1.00 98.14           C  
ATOM    906  HB2 ARG A  58       4.797  -6.770  10.137  1.00 98.14           H  
ATOM    907  HB3 ARG A  58       5.580  -8.351  10.249  1.00 98.14           H  
ATOM    908  O   ARG A  58       7.164  -5.819   8.468  1.00 98.14           O  
ATOM    909  CG  ARG A  58       5.029  -7.521  12.154  1.00 98.14           C  
ATOM    910  HG2 ARG A  58       5.792  -8.029  12.744  1.00 98.14           H  
ATOM    911  HG3 ARG A  58       4.836  -6.541  12.590  1.00 98.14           H  
ATOM    912  CD  ARG A  58       3.748  -8.343  12.186  1.00 98.14           C  
ATOM    913  HD2 ARG A  58       3.949  -9.340  11.796  1.00 98.14           H  
ATOM    914  HD3 ARG A  58       3.011  -7.841  11.558  1.00 98.14           H  
ATOM    915  NE  ARG A  58       3.211  -8.429  13.546  1.00 98.14           N  
ATOM    916  HE  ARG A  58       3.531  -7.758  14.230  1.00 98.14           H  
ATOM    917  NH1 ARG A  58       1.477  -9.863  13.111  1.00 98.14           N  
ATOM    918 HH11 ARG A  58       0.509 -10.036  13.341  1.00 98.14           H  
ATOM    919 HH12 ARG A  58       1.871 -10.064  12.203  1.00 98.14           H  
ATOM    920  NH2 ARG A  58       1.590  -8.768  15.054  1.00 98.14           N  
ATOM    921 HH21 ARG A  58       0.623  -8.998  15.233  1.00 98.14           H  
ATOM    922 HH22 ARG A  58       2.033  -8.011  15.554  1.00 98.14           H  
ATOM    923  CZ  ARG A  58       2.106  -9.040  13.899  1.00 98.14           C  
ATOM    924  N   THR A  59       8.238  -7.740   8.943  1.00 98.34           N  
ATOM    925  H   THR A  59       8.395  -8.460   9.634  1.00 98.34           H  
ATOM    926  CA  THR A  59       8.751  -8.003   7.599  1.00 98.34           C  
ATOM    927  HA  THR A  59       8.422  -7.227   6.908  1.00 98.34           H  
ATOM    928  C   THR A  59       8.191  -9.336   7.141  1.00 98.34           C  
ATOM    929  CB  THR A  59      10.283  -8.033   7.572  1.00 98.34           C  
ATOM    930  HB  THR A  59      10.641  -8.845   8.205  1.00 98.34           H  
ATOM    931  O   THR A  59       8.209 -10.300   7.909  1.00 98.34           O  
ATOM    932  CG2 THR A  59      10.826  -8.227   6.161  1.00 98.34           C  
ATOM    933 HG21 THR A  59      10.588  -9.226   5.796  1.00 98.34           H  
ATOM    934 HG22 THR A  59      11.911  -8.125   6.150  1.00 98.34           H  
ATOM    935 HG23 THR A  59      10.390  -7.493   5.483  1.00 98.34           H  
ATOM    936  OG1 THR A  59      10.823  -6.818   8.051  1.00 98.34           O  
ATOM    937  HG1 THR A  59      11.774  -6.944   8.011  1.00 98.34           H  
ATOM    938  N   VAL A  60       7.679  -9.386   5.916  1.00 98.02           N  
ATOM    939  H   VAL A  60       7.661  -8.543   5.360  1.00 98.02           H  
ATOM    940  CA  VAL A  60       7.122 -10.598   5.315  1.00 98.02           C  
ATOM    941  HA  VAL A  60       7.443 -11.472   5.882  1.00 98.02           H  
ATOM    942  C   VAL A  60       7.647 -10.735   3.899  1.00 98.02           C  
ATOM    943  CB  VAL A  60       5.584 -10.558   5.320  1.00 98.02           C  
ATOM    944  HB  VAL A  60       5.240  -9.686   4.764  1.00 98.02           H  
ATOM    945  O   VAL A  60       7.524  -9.810   3.102  1.00 98.02           O  
ATOM    946  CG1 VAL A  60       4.971 -11.808   4.683  1.00 98.02           C  
ATOM    947 HG11 VAL A  60       5.292 -11.913   3.647  1.00 98.02           H  
ATOM    948 HG12 VAL A  60       5.252 -12.704   5.238  1.00 98.02           H  
ATOM    949 HG13 VAL A  60       3.886 -11.702   4.672  1.00 98.02           H  
ATOM    950  CG2 VAL A  60       5.051 -10.464   6.755  1.00 98.02           C  
ATOM    951 HG21 VAL A  60       5.251  -9.474   7.164  1.00 98.02           H  
ATOM    952 HG22 VAL A  60       3.976 -10.642   6.750  1.00 98.02           H  
ATOM    953 HG23 VAL A  60       5.526 -11.221   7.378  1.00 98.02           H  
ATOM    954  N   THR A  61       8.190 -11.901   3.573  1.00 98.30           N  
ATOM    955  H   THR A  61       8.293 -12.617   4.279  1.00 98.30           H  
ATOM    956  CA  THR A  61       8.446 -12.288   2.187  1.00 98.30           C  
ATOM    957  HA  THR A  61       8.675 -11.400   1.597  1.00 98.30           H  
ATOM    958  C   THR A  61       7.192 -12.950   1.628  1.00 98.30           C  
ATOM    959  CB  THR A  61       9.638 -13.243   2.083  1.00 98.30           C  
ATOM    960  HB  THR A  61       9.369 -14.198   2.535  1.00 98.30           H  
ATOM    961  O   THR A  61       6.688 -13.900   2.220  1.00 98.30           O  
ATOM    962  CG2 THR A  61      10.051 -13.487   0.634  1.00 98.30           C  
ATOM    963 HG21 THR A  61       9.257 -14.016   0.105  1.00 98.30           H  
ATOM    964 HG22 THR A  61      10.950 -14.103   0.613  1.00 98.30           H  
ATOM    965 HG23 THR A  61      10.250 -12.539   0.135  1.00 98.30           H  
ATOM    966  OG1 THR A  61      10.756 -12.736   2.782  1.00 98.30           O  
ATOM    967  HG1 THR A  61      11.007 -11.877   2.437  1.00 98.30           H  
ATOM    968  N   VAL A  62       6.695 -12.457   0.497  1.00 98.43           N  
ATOM    969  H   VAL A  62       7.155 -11.655   0.090  1.00 98.43           H  
ATOM    970  CA  VAL A  62       5.540 -13.007  -0.220  1.00 98.43           C  
ATOM    971  HA  VAL A  62       5.092 -13.809   0.367  1.00 98.43           H  
ATOM    972  C   VAL A  62       6.046 -13.596  -1.531  1.00 98.43           C  
ATOM    973  CB  VAL A  62       4.460 -11.931  -0.454  1.00 98.43           C  
ATOM    974  HB  VAL A  62       4.817 -11.213  -1.193  1.00 98.43           H  
ATOM    975  O   VAL A  62       6.540 -12.869  -2.400  1.00 98.43           O  
ATOM    976  CG1 VAL A  62       3.164 -12.566  -0.968  1.00 98.43           C  
ATOM    977 HG11 VAL A  62       3.350 -13.116  -1.891  1.00 98.43           H  
ATOM    978 HG12 VAL A  62       2.766 -13.262  -0.230  1.00 98.43           H  
ATOM    979 HG13 VAL A  62       2.417 -11.796  -1.166  1.00 98.43           H  
ATOM    980  CG2 VAL A  62       4.118 -11.156   0.826  1.00 98.43           C  
ATOM    981 HG21 VAL A  62       4.985 -10.595   1.174  1.00 98.43           H  
ATOM    982 HG22 VAL A  62       3.799 -11.850   1.604  1.00 98.43           H  
ATOM    983 HG23 VAL A  62       3.316 -10.448   0.620  1.00 98.43           H  
ATOM    984  N   ASN A  63       5.978 -14.916  -1.679  1.00 98.28           N  
ATOM    985  H   ASN A  63       5.527 -15.470  -0.965  1.00 98.28           H  
ATOM    986  CA  ASN A  63       6.446 -15.602  -2.882  1.00 98.28           C  
ATOM    987  HA  ASN A  63       7.420 -15.186  -3.140  1.00 98.28           H  
ATOM    988  C   ASN A  63       5.498 -15.369  -4.073  1.00 98.28           C  
ATOM    989  CB  ASN A  63       6.640 -17.093  -2.577  1.00 98.28           C  
ATOM    990  HB2 ASN A  63       6.937 -17.635  -3.474  1.00 98.28           H  
ATOM    991  HB3 ASN A  63       5.699 -17.522  -2.231  1.00 98.28           H  
ATOM    992  O   ASN A  63       4.353 -14.956  -3.883  1.00 98.28           O  
ATOM    993  CG  ASN A  63       7.720 -17.303  -1.539  1.00 98.28           C  
ATOM    994  ND2 ASN A  63       7.347 -17.710  -0.353  1.00 98.28           N  
ATOM    995 HD21 ASN A  63       6.366 -17.633  -0.126  1.00 98.28           H  
ATOM    996 HD22 ASN A  63       8.041 -17.733   0.380  1.00 98.28           H  
ATOM    997  OD1 ASN A  63       8.894 -17.068  -1.789  1.00 98.28           O  
ATOM    998  N   PRO A  64       5.946 -15.622  -5.315  1.00 98.25           N  
ATOM    999  CA  PRO A  64       5.086 -15.544  -6.495  1.00 98.25           C  
ATOM   1000  HA  PRO A  64       4.840 -14.499  -6.683  1.00 98.25           H  
ATOM   1001  C   PRO A  64       3.798 -16.362  -6.346  1.00 98.25           C  
ATOM   1002  CB  PRO A  64       5.945 -16.077  -7.645  1.00 98.25           C  
ATOM   1003  HB2 PRO A  64       5.884 -17.165  -7.696  1.00 98.25           H  
ATOM   1004  HB3 PRO A  64       5.667 -15.642  -8.605  1.00 98.25           H  
ATOM   1005  O   PRO A  64       3.847 -17.552  -6.037  1.00 98.25           O  
ATOM   1006  CG  PRO A  64       7.348 -15.675  -7.213  1.00 98.25           C  
ATOM   1007  HG2 PRO A  64       7.476 -14.608  -7.395  1.00 98.25           H  
ATOM   1008  HG3 PRO A  64       8.120 -16.260  -7.714  1.00 98.25           H  
ATOM   1009  CD  PRO A  64       7.312 -15.934  -5.712  1.00 98.25           C  
ATOM   1010  HD2 PRO A  64       7.522 -16.986  -5.520  1.00 98.25           H  
ATOM   1011  HD3 PRO A  64       8.037 -15.298  -5.205  1.00 98.25           H  
ATOM   1012  N   GLY A  65       2.650 -15.728  -6.587  1.00 97.68           N  
ATOM   1013  H   GLY A  65       2.677 -14.732  -6.749  1.00 97.68           H  
ATOM   1014  CA  GLY A  65       1.322 -16.336  -6.472  1.00 97.68           C  
ATOM   1015  HA2 GLY A  65       0.604 -15.694  -6.981  1.00 97.68           H  
ATOM   1016  HA3 GLY A  65       1.331 -17.309  -6.964  1.00 97.68           H  
ATOM   1017  C   GLY A  65       0.825 -16.540  -5.037  1.00 97.68           C  
ATOM   1018  O   GLY A  65      -0.274 -17.061  -4.854  1.00 97.68           O  
ATOM   1019  N   GLU A  66       1.602 -16.147  -4.026  1.00 98.12           N  
ATOM   1020  H   GLU A  66       2.486 -15.702  -4.231  1.00 98.12           H  
ATOM   1021  CA  GLU A  66       1.238 -16.283  -2.617  1.00 98.12           C  
ATOM   1022  HA  GLU A  66       0.665 -17.204  -2.506  1.00 98.12           H  
ATOM   1023  C   GLU A  66       0.347 -15.121  -2.148  1.00 98.12           C  
ATOM   1024  CB  GLU A  66       2.514 -16.431  -1.768  1.00 98.12           C  
ATOM   1025  HB2 GLU A  66       3.165 -17.161  -2.250  1.00 98.12           H  
ATOM   1026  HB3 GLU A  66       3.029 -15.471  -1.734  1.00 98.12           H  
ATOM   1027  O   GLU A  66       0.486 -13.973  -2.589  1.00 98.12           O  
ATOM   1028  CG  GLU A  66       2.255 -16.898  -0.327  1.00 98.12           C  
ATOM   1029  HG2 GLU A  66       1.696 -17.833  -0.364  1.00 98.12           H  
ATOM   1030  HG3 GLU A  66       1.638 -16.156   0.180  1.00 98.12           H  
ATOM   1031  CD  GLU A  66       3.545 -17.110   0.489  1.00 98.12           C  
ATOM   1032  OE1 GLU A  66       3.428 -17.610   1.627  1.00 98.12           O  
ATOM   1033  OE2 GLU A  66       4.655 -16.804  -0.019  1.00 98.12           O  
ATOM   1034  N   GLU A  67      -0.554 -15.431  -1.214  1.00 98.31           N  
ATOM   1035  H   GLU A  67      -0.580 -16.380  -0.871  1.00 98.31           H  
ATOM   1036  CA  GLU A  67      -1.286 -14.452  -0.413  1.00 98.31           C  
ATOM   1037  HA  GLU A  67      -0.937 -13.459  -0.699  1.00 98.31           H  
ATOM   1038  C   GLU A  67      -0.955 -14.672   1.069  1.00 98.31           C  
ATOM   1039  CB  GLU A  67      -2.799 -14.509  -0.710  1.00 98.31           C  
ATOM   1040  HB2 GLU A  67      -3.197 -15.479  -0.413  1.00 98.31           H  
ATOM   1041  HB3 GLU A  67      -2.939 -14.393  -1.785  1.00 98.31           H  
ATOM   1042  O   GLU A  67      -1.072 -15.788   1.575  1.00 98.31           O  
ATOM   1043  CG  GLU A  67      -3.579 -13.393   0.012  1.00 98.31           C  
ATOM   1044  HG2 GLU A  67      -3.508 -13.551   1.089  1.00 98.31           H  
ATOM   1045  HG3 GLU A  67      -3.107 -12.436  -0.211  1.00 98.31           H  
ATOM   1046  CD  GLU A  67      -5.062 -13.297  -0.399  1.00 98.31           C  
ATOM   1047  OE1 GLU A  67      -5.933 -13.270   0.506  1.00 98.31           O  
ATOM   1048  OE2 GLU A  67      -5.342 -13.133  -1.612  1.00 98.31           O  
ATOM   1049  N   VAL A  68      -0.546 -13.610   1.765  1.00 98.19           N  
ATOM   1050  H   VAL A  68      -0.509 -12.722   1.285  1.00 98.19           H  
ATOM   1051  CA  VAL A  68      -0.205 -13.636   3.195  1.00 98.19           C  
ATOM   1052  HA  VAL A  68      -0.452 -14.619   3.595  1.00 98.19           H  
ATOM   1053  C   VAL A  68      -1.045 -12.607   3.943  1.00 98.19           C  
ATOM   1054  CB  VAL A  68       1.302 -13.406   3.440  1.00 98.19           C  
ATOM   1055  HB  VAL A  68       1.584 -12.419   3.071  1.00 98.19           H  
ATOM   1056  O   VAL A  68      -1.213 -11.478   3.485  1.00 98.19           O  
ATOM   1057  CG1 VAL A  68       1.627 -13.480   4.940  1.00 98.19           C  
ATOM   1058 HG11 VAL A  68       1.183 -14.377   5.371  1.00 98.19           H  
ATOM   1059 HG12 VAL A  68       2.705 -13.537   5.091  1.00 98.19           H  
ATOM   1060 HG13 VAL A  68       1.247 -12.598   5.456  1.00 98.19           H  
ATOM   1061  CG2 VAL A  68       2.163 -14.454   2.727  1.00 98.19           C  
ATOM   1062 HG21 VAL A  68       2.013 -14.389   1.649  1.00 98.19           H  
ATOM   1063 HG22 VAL A  68       1.895 -15.458   3.054  1.00 98.19           H  
ATOM   1064 HG23 VAL A  68       3.221 -14.285   2.929  1.00 98.19           H  
ATOM   1065  N   GLU A  69      -1.543 -12.972   5.123  1.00 98.34           N  
ATOM   1066  H   GLU A  69      -1.350 -13.905   5.460  1.00 98.34           H  
ATOM   1067  CA  GLU A  69      -2.239 -12.056   6.028  1.00 98.34           C  
ATOM   1068  HA  GLU A  69      -2.404 -11.112   5.508  1.00 98.34           H  
ATOM   1069  C   GLU A  69      -1.384 -11.754   7.267  1.00 98.34           C  
ATOM   1070  CB  GLU A  69      -3.633 -12.602   6.389  1.00 98.34           C  
ATOM   1071  HB2 GLU A  69      -3.528 -13.496   7.004  1.00 98.34           H  
ATOM   1072  HB3 GLU A  69      -4.154 -12.872   5.471  1.00 98.34           H  
ATOM   1073  O   GLU A  69      -0.849 -12.652   7.918  1.00 98.34           O  
ATOM   1074  CG  GLU A  69      -4.478 -11.558   7.139  1.00 98.34           C  
ATOM   1075  HG2 GLU A  69      -4.546 -10.655   6.533  1.00 98.34           H  
ATOM   1076  HG3 GLU A  69      -3.975 -11.287   8.067  1.00 98.34           H  
ATOM   1077  CD  GLU A  69      -5.896 -12.059   7.464  1.00 98.34           C  
ATOM   1078  OE1 GLU A  69      -6.104 -12.507   8.611  1.00 98.34           O  
ATOM   1079  OE2 GLU A  69      -6.808 -11.901   6.612  1.00 98.34           O  
ATOM   1080  N   VAL A  70      -1.285 -10.474   7.622  1.00 97.83           N  
ATOM   1081  H   VAL A  70      -1.709  -9.790   7.012  1.00 97.83           H  
ATOM   1082  CA  VAL A  70      -0.597  -9.981   8.817  1.00 97.83           C  
ATOM   1083  HA  VAL A  70      -0.223 -10.831   9.387  1.00 97.83           H  
ATOM   1084  C   VAL A  70      -1.590  -9.209   9.675  1.00 97.83           C  
ATOM   1085  CB  VAL A  70       0.601  -9.089   8.447  1.00 97.83           C  
ATOM   1086  HB  VAL A  70       0.246  -8.161   7.999  1.00 97.83           H  
ATOM   1087  O   VAL A  70      -2.207  -8.258   9.208  1.00 97.83           O  
ATOM   1088  CG1 VAL A  70       1.421  -8.749   9.695  1.00 97.83           C  
ATOM   1089 HG11 VAL A  70       0.807  -8.218  10.422  1.00 97.83           H  
ATOM   1090 HG12 VAL A  70       1.819  -9.665  10.133  1.00 97.83           H  
ATOM   1091 HG13 VAL A  70       2.249  -8.100   9.410  1.00 97.83           H  
ATOM   1092  CG2 VAL A  70       1.541  -9.773   7.452  1.00 97.83           C  
ATOM   1093 HG21 VAL A  70       1.037  -9.914   6.496  1.00 97.83           H  
ATOM   1094 HG22 VAL A  70       1.852 -10.745   7.834  1.00 97.83           H  
ATOM   1095 HG23 VAL A  70       2.411  -9.140   7.277  1.00 97.83           H  
ATOM   1096  N   THR A  71      -1.731  -9.593  10.944  1.00 96.55           N  
ATOM   1097  H   THR A  71      -1.224 -10.408  11.259  1.00 96.55           H  
ATOM   1098  CA  THR A  71      -2.633  -8.913  11.889  1.00 96.55           C  
ATOM   1099  HA  THR A  71      -3.252  -8.195  11.351  1.00 96.55           H  
ATOM   1100  C   THR A  71      -1.856  -8.150  12.954  1.00 96.55           C  
ATOM   1101  CB  THR A  71      -3.599  -9.904  12.550  1.00 96.55           C  
ATOM   1102  HB  THR A  71      -3.036 -10.667  13.087  1.00 96.55           H  
ATOM   1103  O   THR A  71      -1.013  -8.735  13.639  1.00 96.55           O  
ATOM   1104  CG2 THR A  71      -4.573  -9.221  13.513  1.00 96.55           C  
ATOM   1105 HG21 THR A  71      -5.313  -9.945  13.855  1.00 96.55           H  
ATOM   1106 HG22 THR A  71      -4.044  -8.834  14.384  1.00 96.55           H  
ATOM   1107 HG23 THR A  71      -5.083  -8.400  13.008  1.00 96.55           H  
ATOM   1108  OG1 THR A  71      -4.409 -10.523  11.581  1.00 96.55           O  
ATOM   1109  HG1 THR A  71      -3.871 -10.993  10.939  1.00 96.55           H  
ATOM   1110  N   PHE A  72      -2.195  -6.876  13.130  1.00 94.25           N  
ATOM   1111  H   PHE A  72      -2.903  -6.491  12.521  1.00 94.25           H  
ATOM   1112  CA  PHE A  72      -1.754  -6.012  14.223  1.00 94.25           C  
ATOM   1113  HA  PHE A  72      -0.928  -6.479  14.759  1.00 94.25           H  
ATOM   1114  C   PHE A  72      -2.908  -5.794  15.197  1.00 94.25           C  
ATOM   1115  CB  PHE A  72      -1.266  -4.671  13.664  1.00 94.25           C  
ATOM   1116  HB2 PHE A  72      -1.009  -4.017  14.498  1.00 94.25           H  
ATOM   1117  HB3 PHE A  72      -2.077  -4.195  13.113  1.00 94.25           H  
ATOM   1118  O   PHE A  72      -4.054  -5.655  14.768  1.00 94.25           O  
ATOM   1119  CG  PHE A  72      -0.063  -4.801  12.758  1.00 94.25           C  
ATOM   1120  CD1 PHE A  72       1.227  -4.600  13.278  1.00 94.25           C  
ATOM   1121  HD1 PHE A  72       1.355  -4.332  14.317  1.00 94.25           H  
ATOM   1122  CD2 PHE A  72      -0.229  -5.151  11.404  1.00 94.25           C  
ATOM   1123  HD2 PHE A  72      -1.219  -5.310  11.002  1.00 94.25           H  
ATOM   1124  CE1 PHE A  72       2.351  -4.744  12.448  1.00 94.25           C  
ATOM   1125  HE1 PHE A  72       3.339  -4.575  12.850  1.00 94.25           H  
ATOM   1126  CE2 PHE A  72       0.895  -5.310  10.578  1.00 94.25           C  
ATOM   1127  HE2 PHE A  72       0.764  -5.592   9.544  1.00 94.25           H  
ATOM   1128  CZ  PHE A  72       2.184  -5.103  11.101  1.00 94.25           C  
ATOM   1129  HZ  PHE A  72       3.052  -5.214  10.468  1.00 94.25           H  
ATOM   1130  N   SER A  73      -2.594  -5.724  16.488  1.00 91.85           N  
ATOM   1131  H   SER A  73      -1.622  -5.767  16.761  1.00 91.85           H  
ATOM   1132  CA  SER A  73      -3.563  -5.438  17.546  1.00 91.85           C  
ATOM   1133  HA  SER A  73      -4.522  -5.164  17.107  1.00 91.85           H  
ATOM   1134  C   SER A  73      -3.063  -4.277  18.391  1.00 91.85           C  
ATOM   1135  CB  SER A  73      -3.799  -6.652  18.448  1.00 91.85           C  
ATOM   1136  HB2 SER A  73      -2.867  -6.907  18.953  1.00 91.85           H  
ATOM   1137  HB3 SER A  73      -4.542  -6.392  19.201  1.00 91.85           H  
ATOM   1138  O   SER A  73      -1.875  -4.206  18.710  1.00 91.85           O  
ATOM   1139  OG  SER A  73      -4.255  -7.778  17.718  1.00 91.85           O  
ATOM   1140  HG  SER A  73      -4.372  -8.491  18.350  1.00 91.85           H  
ATOM   1141  N   ALA A  74      -3.958  -3.375  18.774  1.00 85.66           N  
ATOM   1142  H   ALA A  74      -4.919  -3.471  18.478  1.00 85.66           H  
ATOM   1143  CA  ALA A  74      -3.630  -2.254  19.636  1.00 85.66           C  
ATOM   1144  HA  ALA A  74      -2.754  -2.507  20.233  1.00 85.66           H  
ATOM   1145  C   ALA A  74      -4.779  -1.949  20.597  1.00 85.66           C  
ATOM   1146  CB  ALA A  74      -3.289  -1.036  18.766  1.00 85.66           C  
ATOM   1147  HB1 ALA A  74      -3.077  -0.175  19.399  1.00 85.66           H  
ATOM   1148  HB2 ALA A  74      -4.138  -0.792  18.126  1.00 85.66           H  
ATOM   1149  HB3 ALA A  74      -2.424  -1.254  18.140  1.00 85.66           H  
ATOM   1150  O   ALA A  74      -5.943  -1.954  20.211  1.00 85.66           O  
ATOM   1151  N   ASN A  75      -4.420  -1.583  21.828  1.00 83.26           N  
ATOM   1152  H   ASN A  75      -3.465  -1.734  22.120  1.00 83.26           H  
ATOM   1153  CA  ASN A  75      -5.379  -1.089  22.819  1.00 83.26           C  
ATOM   1154  HA  ASN A  75      -6.293  -1.675  22.715  1.00 83.26           H  
ATOM   1155  C   ASN A  75      -5.755   0.388  22.596  1.00 83.26           C  
ATOM   1156  CB  ASN A  75      -4.817  -1.275  24.240  1.00 83.26           C  
ATOM   1157  HB2 ASN A  75      -5.578  -0.964  24.955  1.00 83.26           H  
ATOM   1158  HB3 ASN A  75      -3.952  -0.623  24.365  1.00 83.26           H  
ATOM   1159  O   ASN A  75      -6.523   0.959  23.368  1.00 83.26           O  
ATOM   1160  CG  ASN A  75      -4.409  -2.691  24.600  1.00 83.26           C  
ATOM   1161  ND2 ASN A  75      -3.766  -2.864  25.728  1.00 83.26           N  
ATOM   1162 HD21 ASN A  75      -3.567  -3.831  25.941  1.00 83.26           H  
ATOM   1163 HD22 ASN A  75      -3.672  -2.108  26.392  1.00 83.26           H  
ATOM   1164  OD1 ASN A  75      -4.564  -3.649  23.878  1.00 83.26           O  
ATOM   1165  N   ASP A  76      -5.132   1.023  21.603  1.00 81.25           N  
ATOM   1166  H   ASP A  76      -4.577   0.458  20.976  1.00 81.25           H  
ATOM   1167  CA  ASP A  76      -5.421   2.377  21.156  1.00 81.25           C  
ATOM   1168  HA  ASP A  76      -6.374   2.702  21.575  1.00 81.25           H  
ATOM   1169  C   ASP A  76      -5.485   2.370  19.618  1.00 81.25           C  
ATOM   1170  CB  ASP A  76      -4.359   3.353  21.681  1.00 81.25           C  
ATOM   1171  HB2 ASP A  76      -4.376   3.338  22.770  1.00 81.25           H  
ATOM   1172  HB3 ASP A  76      -3.372   3.026  21.355  1.00 81.25           H  
ATOM   1173  O   ASP A  76      -4.440   2.198  18.972  1.00 81.25           O  
ATOM   1174  CG  ASP A  76      -4.601   4.790  21.203  1.00 81.25           C  
ATOM   1175  OD1 ASP A  76      -5.641   5.042  20.551  1.00 81.25           O  
ATOM   1176  OD2 ASP A  76      -3.715   5.628  21.468  1.00 81.25           O  
ATOM   1177  N   PRO A  77      -6.675   2.561  19.016  1.00 79.36           N  
ATOM   1178  CA  PRO A  77      -6.839   2.603  17.567  1.00 79.36           C  
ATOM   1179  HA  PRO A  77      -6.553   1.638  17.150  1.00 79.36           H  
ATOM   1180  C   PRO A  77      -6.007   3.704  16.900  1.00 79.36           C  
ATOM   1181  CB  PRO A  77      -8.333   2.843  17.316  1.00 79.36           C  
ATOM   1182  HB2 PRO A  77      -8.700   2.233  16.491  1.00 79.36           H  
ATOM   1183  HB3 PRO A  77      -8.513   3.898  17.106  1.00 79.36           H  
ATOM   1184  O   PRO A  77      -5.639   3.562  15.738  1.00 79.36           O  
ATOM   1185  CG  PRO A  77      -9.022   2.480  18.628  1.00 79.36           C  
ATOM   1186  HG2 PRO A  77      -9.299   1.426  18.629  1.00 79.36           H  
ATOM   1187  HG3 PRO A  77      -9.906   3.095  18.795  1.00 79.36           H  
ATOM   1188  CD  PRO A  77      -7.955   2.732  19.684  1.00 79.36           C  
ATOM   1189  HD2 PRO A  77      -8.033   3.756  20.051  1.00 79.36           H  
ATOM   1190  HD3 PRO A  77      -8.080   2.027  20.505  1.00 79.36           H  
ATOM   1191  N   HIS A  78      -5.637   4.775  17.615  1.00 82.58           N  
ATOM   1192  H   HIS A  78      -5.898   4.843  18.588  1.00 82.58           H  
ATOM   1193  CA  HIS A  78      -4.818   5.851  17.048  1.00 82.58           C  
ATOM   1194  HA  HIS A  78      -5.320   6.220  16.154  1.00 82.58           H  
ATOM   1195  C   HIS A  78      -3.428   5.379  16.604  1.00 82.58           C  
ATOM   1196  CB  HIS A  78      -4.702   7.005  18.050  1.00 82.58           C  
ATOM   1197  HB2 HIS A  78      -4.277   6.641  18.986  1.00 82.58           H  
ATOM   1198  HB3 HIS A  78      -4.018   7.752  17.646  1.00 82.58           H  
ATOM   1199  O   HIS A  78      -2.812   6.008  15.740  1.00 82.58           O  
ATOM   1200  CG  HIS A  78      -6.018   7.685  18.315  1.00 82.58           C  
ATOM   1201  CD2 HIS A  78      -6.665   7.808  19.515  1.00 82.58           C  
ATOM   1202  HD2 HIS A  78      -6.313   7.428  20.462  1.00 82.58           H  
ATOM   1203  ND1 HIS A  78      -6.800   8.294  17.364  1.00 82.58           N  
ATOM   1204  HD1 HIS A  78      -6.621   8.283  16.370  1.00 82.58           H  
ATOM   1205  CE1 HIS A  78      -7.893   8.778  17.975  1.00 82.58           C  
ATOM   1206  HE1 HIS A  78      -8.708   9.282  17.476  1.00 82.58           H  
ATOM   1207  NE2 HIS A  78      -7.858   8.514  19.290  1.00 82.58           N  
ATOM   1208  N   LYS A  79      -2.945   4.231  17.105  1.00 86.74           N  
ATOM   1209  H   LYS A  79      -3.506   3.743  17.789  1.00 86.74           H  
ATOM   1210  CA  LYS A  79      -1.717   3.591  16.600  1.00 86.74           C  
ATOM   1211  HA  LYS A  79      -0.898   4.308  16.662  1.00 86.74           H  
ATOM   1212  C   LYS A  79      -1.813   3.189  15.128  1.00 86.74           C  
ATOM   1213  CB  LYS A  79      -1.377   2.362  17.450  1.00 86.74           C  
ATOM   1214  HB2 LYS A  79      -2.218   1.669  17.462  1.00 86.74           H  
ATOM   1215  HB3 LYS A  79      -0.526   1.859  16.990  1.00 86.74           H  
ATOM   1216  O   LYS A  79      -0.788   3.058  14.460  1.00 86.74           O  
ATOM   1217  CG  LYS A  79      -1.003   2.758  18.883  1.00 86.74           C  
ATOM   1218  HG2 LYS A  79      -0.323   3.609  18.854  1.00 86.74           H  
ATOM   1219  HG3 LYS A  79      -1.898   3.043  19.437  1.00 86.74           H  
ATOM   1220  CD  LYS A  79      -0.298   1.597  19.587  1.00 86.74           C  
ATOM   1221  HD2 LYS A  79      -0.963   0.734  19.639  1.00 86.74           H  
ATOM   1222  HD3 LYS A  79       0.589   1.330  19.013  1.00 86.74           H  
ATOM   1223  CE  LYS A  79       0.113   2.027  20.996  1.00 86.74           C  
ATOM   1224  HE2 LYS A  79      -0.779   2.084  21.618  1.00 86.74           H  
ATOM   1225  HE3 LYS A  79       0.541   3.028  20.940  1.00 86.74           H  
ATOM   1226  NZ  LYS A  79       1.112   1.091  21.570  1.00 86.74           N  
ATOM   1227  HZ1 LYS A  79       0.761   0.144  21.565  1.00 86.74           H  
ATOM   1228  HZ2 LYS A  79       1.963   1.127  21.027  1.00 86.74           H  
ATOM   1229  HZ3 LYS A  79       1.344   1.364  22.514  1.00 86.74           H  
ATOM   1230  N   PHE A  80      -3.029   3.025  14.617  1.00 89.46           N  
ATOM   1231  H   PHE A  80      -3.826   3.144  15.226  1.00 89.46           H  
ATOM   1232  CA  PHE A  80      -3.316   2.681  13.232  1.00 89.46           C  
ATOM   1233  HA  PHE A  80      -2.481   2.120  12.813  1.00 89.46           H  
ATOM   1234  C   PHE A  80      -3.484   3.898  12.320  1.00 89.46           C  
ATOM   1235  CB  PHE A  80      -4.555   1.784  13.211  1.00 89.46           C  
ATOM   1236  HB2 PHE A  80      -5.412   2.354  13.571  1.00 89.46           H  
ATOM   1237  HB3 PHE A  80      -4.773   1.542  12.171  1.00 89.46           H  
ATOM   1238  O   PHE A  80      -3.662   3.717  11.122  1.00 89.46           O  
ATOM   1239  CG  PHE A  80      -4.470   0.476  13.977  1.00 89.46           C  
ATOM   1240  CD1 PHE A  80      -3.238  -0.149  14.244  1.00 89.46           C  
ATOM   1241  HD1 PHE A  80      -2.321   0.337  13.946  1.00 89.46           H  
ATOM   1242  CD2 PHE A  80      -5.654  -0.136  14.413  1.00 89.46           C  
ATOM   1243  HD2 PHE A  80      -6.609   0.329  14.218  1.00 89.46           H  
ATOM   1244  CE1 PHE A  80      -3.178  -1.378  14.922  1.00 89.46           C  
ATOM   1245  HE1 PHE A  80      -2.226  -1.844  15.129  1.00 89.46           H  
ATOM   1246  CE2 PHE A  80      -5.598  -1.360  15.096  1.00 89.46           C  
ATOM   1247  HE2 PHE A  80      -6.522  -1.820  15.414  1.00 89.46           H  
ATOM   1248  CZ  PHE A  80      -4.368  -1.988  15.348  1.00 89.46           C  
ATOM   1249  HZ  PHE A  80      -4.344  -2.933  15.872  1.00 89.46           H  
ATOM   1250  N   ASN A  81      -3.367   5.130  12.831  1.00 89.82           N  
ATOM   1251  H   ASN A  81      -3.280   5.234  13.832  1.00 89.82           H  
ATOM   1252  CA  ASN A  81      -3.574   6.336  12.022  1.00 89.82           C  
ATOM   1253  HA  ASN A  81      -4.506   6.215  11.470  1.00 89.82           H  
ATOM   1254  C   ASN A  81      -2.471   6.586  10.986  1.00 89.82           C  
ATOM   1255  CB  ASN A  81      -3.722   7.568  12.934  1.00 89.82           C  
ATOM   1256  HB2 ASN A  81      -3.598   8.466  12.328  1.00 89.82           H  
ATOM   1257  HB3 ASN A  81      -2.952   7.571  13.705  1.00 89.82           H  
ATOM   1258  O   ASN A  81      -2.672   7.394  10.082  1.00 89.82           O  
ATOM   1259  CG  ASN A  81      -5.090   7.674  13.576  1.00 89.82           C  
ATOM   1260  ND2 ASN A  81      -5.383   8.778  14.219  1.00 89.82           N  
ATOM   1261 HD21 ASN A  81      -4.735   9.551  14.179  1.00 89.82           H  
ATOM   1262 HD22 ASN A  81      -6.375   8.919  14.345  1.00 89.82           H  
ATOM   1263  OD1 ASN A  81      -5.937   6.810  13.488  1.00 89.82           O  
ATOM   1264  N   ARG A  82      -1.295   5.963  11.140  1.00 94.85           N  
ATOM   1265  H   ARG A  82      -1.223   5.294  11.893  1.00 94.85           H  
ATOM   1266  CA  ARG A  82      -0.123   6.209  10.285  1.00 94.85           C  
ATOM   1267  HA  ARG A  82      -0.478   6.661   9.359  1.00 94.85           H  
ATOM   1268  C   ARG A  82       0.593   4.924   9.853  1.00 94.85           C  
ATOM   1269  CB  ARG A  82       0.825   7.224  10.946  1.00 94.85           C  
ATOM   1270  HB2 ARG A  82       1.172   6.829  11.901  1.00 94.85           H  
ATOM   1271  HB3 ARG A  82       1.686   7.372  10.295  1.00 94.85           H  
ATOM   1272  O   ARG A  82       1.773   4.760  10.181  1.00 94.85           O  
ATOM   1273  CG  ARG A  82       0.153   8.584  11.168  1.00 94.85           C  
ATOM   1274  HG2 ARG A  82      -0.228   8.958  10.218  1.00 94.85           H  
ATOM   1275  HG3 ARG A  82      -0.673   8.479  11.871  1.00 94.85           H  
ATOM   1276  CD  ARG A  82       1.150   9.588  11.743  1.00 94.85           C  
ATOM   1277  HD2 ARG A  82       1.955   9.719  11.020  1.00 94.85           H  
ATOM   1278  HD3 ARG A  82       1.559   9.194  12.673  1.00 94.85           H  
ATOM   1279  NE  ARG A  82       0.487  10.876  12.006  1.00 94.85           N  
ATOM   1280  HE  ARG A  82      -0.520  10.875  12.081  1.00 94.85           H  
ATOM   1281  NH1 ARG A  82       2.317  12.251  11.849  1.00 94.85           N  
ATOM   1282 HH11 ARG A  82       2.640  13.192  11.670  1.00 94.85           H  
ATOM   1283 HH12 ARG A  82       2.866  11.445  11.586  1.00 94.85           H  
ATOM   1284  NH2 ARG A  82       0.295  13.120  12.193  1.00 94.85           N  
ATOM   1285 HH21 ARG A  82      -0.497  13.099  11.566  1.00 94.85           H  
ATOM   1286 HH22 ARG A  82       0.714  14.040  12.187  1.00 94.85           H  
ATOM   1287  CZ  ARG A  82       1.039  12.073  12.026  1.00 94.85           C  
ATOM   1288  N   PRO A  83      -0.092   3.974   9.190  1.00 96.78           N  
ATOM   1289  CA  PRO A  83       0.559   2.766   8.733  1.00 96.78           C  
ATOM   1290  HA  PRO A  83       1.156   2.340   9.539  1.00 96.78           H  
ATOM   1291  C   PRO A  83       1.470   3.097   7.549  1.00 96.78           C  
ATOM   1292  CB  PRO A  83      -0.564   1.793   8.383  1.00 96.78           C  
ATOM   1293  HB2 PRO A  83      -0.902   1.289   9.288  1.00 96.78           H  
ATOM   1294  HB3 PRO A  83      -0.262   1.066   7.630  1.00 96.78           H  
ATOM   1295  O   PRO A  83       1.184   3.964   6.716  1.00 96.78           O  
ATOM   1296  CG  PRO A  83      -1.664   2.721   7.877  1.00 96.78           C  
ATOM   1297  HG2 PRO A  83      -2.653   2.303   8.066  1.00 96.78           H  
ATOM   1298  HG3 PRO A  83      -1.518   2.880   6.809  1.00 96.78           H  
ATOM   1299  CD  PRO A  83      -1.447   4.027   8.655  1.00 96.78           C  
ATOM   1300  HD2 PRO A  83      -2.164   4.086   9.474  1.00 96.78           H  
ATOM   1301  HD3 PRO A  83      -1.576   4.891   8.004  1.00 96.78           H  
ATOM   1302  N   GLN A  84       2.581   2.382   7.481  1.00 98.53           N  
ATOM   1303  H   GLN A  84       2.757   1.702   8.207  1.00 98.53           H  
ATOM   1304  CA  GLN A  84       3.551   2.499   6.409  1.00 98.53           C  
ATOM   1305  HA  GLN A  84       3.129   3.094   5.599  1.00 98.53           H  
ATOM   1306  C   GLN A  84       3.858   1.114   5.856  1.00 98.53           C  
ATOM   1307  CB  GLN A  84       4.788   3.235   6.936  1.00 98.53           C  
ATOM   1308  HB2 GLN A  84       5.101   2.778   7.875  1.00 98.53           H  
ATOM   1309  HB3 GLN A  84       4.517   4.271   7.139  1.00 98.53           H  
ATOM   1310  O   GLN A  84       4.107   0.173   6.612  1.00 98.53           O  
ATOM   1311  CG  GLN A  84       5.968   3.203   5.958  1.00 98.53           C  
ATOM   1312  HG2 GLN A  84       5.701   3.716   5.034  1.00 98.53           H  
ATOM   1313  HG3 GLN A  84       6.213   2.170   5.713  1.00 98.53           H  
ATOM   1314  CD  GLN A  84       7.221   3.843   6.537  1.00 98.53           C  
ATOM   1315  NE2 GLN A  84       8.374   3.376   6.118  1.00 98.53           N  
ATOM   1316 HE21 GLN A  84       8.352   2.635   5.432  1.00 98.53           H  
ATOM   1317 HE22 GLN A  84       9.013   4.133   5.922  1.00 98.53           H  
ATOM   1318  OE1 GLN A  84       7.193   4.747   7.365  1.00 98.53           O  
ATOM   1319  N   PHE A  85       3.897   1.026   4.533  1.00 98.67           N  
ATOM   1320  H   PHE A  85       3.672   1.849   3.993  1.00 98.67           H  
ATOM   1321  CA  PHE A  85       4.262  -0.167   3.787  1.00 98.67           C  
ATOM   1322  HA  PHE A  85       4.526  -0.967   4.479  1.00 98.67           H  
ATOM   1323  C   PHE A  85       5.475   0.163   2.924  1.00 98.67           C  
ATOM   1324  CB  PHE A  85       3.066  -0.643   2.950  1.00 98.67           C  
ATOM   1325  HB2 PHE A  85       3.297  -1.624   2.536  1.00 98.67           H  
ATOM   1326  HB3 PHE A  85       2.922   0.037   2.111  1.00 98.67           H  
ATOM   1327  O   PHE A  85       5.455   1.125   2.160  1.00 98.67           O  
ATOM   1328  CG  PHE A  85       1.771  -0.727   3.738  1.00 98.67           C  
ATOM   1329  CD1 PHE A  85       1.507  -1.855   4.531  1.00 98.67           C  
ATOM   1330  HD1 PHE A  85       2.204  -2.680   4.536  1.00 98.67           H  
ATOM   1331  CD2 PHE A  85       0.862   0.349   3.729  1.00 98.67           C  
ATOM   1332  HD2 PHE A  85       1.066   1.226   3.132  1.00 98.67           H  
ATOM   1333  CE1 PHE A  85       0.346  -1.905   5.321  1.00 98.67           C  
ATOM   1334  HE1 PHE A  85       0.150  -2.770   5.937  1.00 98.67           H  
ATOM   1335  CE2 PHE A  85      -0.300   0.299   4.521  1.00 98.67           C  
ATOM   1336  HE2 PHE A  85      -0.988   1.132   4.521  1.00 98.67           H  
ATOM   1337  CZ  PHE A  85      -0.552  -0.826   5.324  1.00 98.67           C  
ATOM   1338  HZ  PHE A  85      -1.432  -0.861   5.949  1.00 98.67           H  
ATOM   1339  N   THR A  86       6.538  -0.618   3.044  1.00 98.65           N  
ATOM   1340  H   THR A  86       6.516  -1.363   3.725  1.00 98.65           H  
ATOM   1341  CA  THR A  86       7.688  -0.561   2.139  1.00 98.65           C  
ATOM   1342  HA  THR A  86       7.545   0.231   1.403  1.00 98.65           H  
ATOM   1343  C   THR A  86       7.742  -1.879   1.392  1.00 98.65           C  
ATOM   1344  CB  THR A  86       8.989  -0.262   2.890  1.00 98.65           C  
ATOM   1345  HB  THR A  86       9.206  -1.070   3.590  1.00 98.65           H  
ATOM   1346  O   THR A  86       7.845  -2.929   2.019  1.00 98.65           O  
ATOM   1347  CG2 THR A  86      10.174  -0.102   1.943  1.00 98.65           C  
ATOM   1348 HG21 THR A  86      10.363  -1.038   1.418  1.00 98.65           H  
ATOM   1349 HG22 THR A  86       9.977   0.682   1.211  1.00 98.65           H  
ATOM   1350 HG23 THR A  86      11.068   0.145   2.516  1.00 98.65           H  
ATOM   1351  OG1 THR A  86       8.855   0.955   3.605  1.00 98.65           O  
ATOM   1352  HG1 THR A  86       8.516   1.590   2.969  1.00 98.65           H  
ATOM   1353  N   ILE A  87       7.609  -1.813   0.072  1.00 98.50           N  
ATOM   1354  H   ILE A  87       7.575  -0.901  -0.360  1.00 98.50           H  
ATOM   1355  CA  ILE A  87       7.570  -2.958  -0.829  1.00 98.50           C  
ATOM   1356  HA  ILE A  87       7.480  -3.880  -0.254  1.00 98.50           H  
ATOM   1357  C   ILE A  87       8.897  -2.984  -1.576  1.00 98.50           C  
ATOM   1358  CB  ILE A  87       6.364  -2.864  -1.796  1.00 98.50           C  
ATOM   1359  HB  ILE A  87       6.483  -1.990  -2.437  1.00 98.50           H  
ATOM   1360  O   ILE A  87       9.217  -2.027  -2.282  1.00 98.50           O  
ATOM   1361  CG1 ILE A  87       4.996  -2.775  -1.073  1.00 98.50           C  
ATOM   1362 HG12 ILE A  87       4.221  -3.182  -1.722  1.00 98.50           H  
ATOM   1363 HG13 ILE A  87       5.018  -3.385  -0.170  1.00 98.50           H  
ATOM   1364  CG2 ILE A  87       6.330  -4.107  -2.698  1.00 98.50           C  
ATOM   1365 HG21 ILE A  87       6.170  -4.991  -2.080  1.00 98.50           H  
ATOM   1366 HG22 ILE A  87       5.524  -4.023  -3.427  1.00 98.50           H  
ATOM   1367 HG23 ILE A  87       7.265  -4.216  -3.247  1.00 98.50           H  
ATOM   1368  CD1 ILE A  87       4.553  -1.348  -0.718  1.00 98.50           C  
ATOM   1369 HD11 ILE A  87       5.202  -0.907   0.039  1.00 98.50           H  
ATOM   1370 HD12 ILE A  87       3.538  -1.376  -0.324  1.00 98.50           H  
ATOM   1371 HD13 ILE A  87       4.565  -0.724  -1.611  1.00 98.50           H  
ATOM   1372  N   GLU A  88       9.649  -4.067  -1.420  1.00 98.21           N  
ATOM   1373  H   GLU A  88       9.333  -4.796  -0.796  1.00 98.21           H  
ATOM   1374  CA  GLU A  88      10.942  -4.285  -2.059  1.00 98.21           C  
ATOM   1375  HA  GLU A  88      11.154  -3.438  -2.711  1.00 98.21           H  
ATOM   1376  C   GLU A  88      10.903  -5.542  -2.929  1.00 98.21           C  
ATOM   1377  CB  GLU A  88      12.080  -4.357  -1.027  1.00 98.21           C  
ATOM   1378  HB2 GLU A  88      11.936  -5.220  -0.377  1.00 98.21           H  
ATOM   1379  HB3 GLU A  88      13.014  -4.479  -1.574  1.00 98.21           H  
ATOM   1380  O   GLU A  88      10.370  -6.583  -2.540  1.00 98.21           O  
ATOM   1381  CG  GLU A  88      12.157  -3.082  -0.171  1.00 98.21           C  
ATOM   1382  HG2 GLU A  88      11.311  -3.063   0.516  1.00 98.21           H  
ATOM   1383  HG3 GLU A  88      12.063  -2.223  -0.835  1.00 98.21           H  
ATOM   1384  CD  GLU A  88      13.457  -2.921   0.634  1.00 98.21           C  
ATOM   1385  OE1 GLU A  88      13.616  -1.816   1.217  1.00 98.21           O  
ATOM   1386  OE2 GLU A  88      14.335  -3.806   0.592  1.00 98.21           O  
ATOM   1387  N   TRP A  89      11.468  -5.458  -4.129  1.00 95.54           N  
ATOM   1388  H   TRP A  89      11.920  -4.592  -4.387  1.00 95.54           H  
ATOM   1389  CA  TRP A  89      11.550  -6.579  -5.062  1.00 95.54           C  
ATOM   1390  HA  TRP A  89      11.398  -7.506  -4.509  1.00 95.54           H  
ATOM   1391  C   TRP A  89      12.939  -6.677  -5.694  1.00 95.54           C  
ATOM   1392  CB  TRP A  89      10.427  -6.481  -6.104  1.00 95.54           C  
ATOM   1393  HB2 TRP A  89       9.477  -6.437  -5.572  1.00 95.54           H  
ATOM   1394  HB3 TRP A  89      10.418  -7.391  -6.704  1.00 95.54           H  
ATOM   1395  O   TRP A  89      13.780  -5.779  -5.586  1.00 95.54           O  
ATOM   1396  CG  TRP A  89      10.478  -5.303  -7.022  1.00 95.54           C  
ATOM   1397  CD1 TRP A  89      11.096  -5.257  -8.224  1.00 95.54           C  
ATOM   1398  HD1 TRP A  89      11.647  -6.073  -8.668  1.00 95.54           H  
ATOM   1399  CD2 TRP A  89       9.900  -3.980  -6.817  1.00 95.54           C  
ATOM   1400  CE2 TRP A  89      10.175  -3.189  -7.971  1.00 95.54           C  
ATOM   1401  CE3 TRP A  89       9.192  -3.364  -5.763  1.00 95.54           C  
ATOM   1402  HE3 TRP A  89       8.984  -3.929  -4.867  1.00 95.54           H  
ATOM   1403  NE1 TRP A  89      10.916  -4.012  -8.791  1.00 95.54           N  
ATOM   1404  HE1 TRP A  89      11.289  -3.747  -9.691  1.00 95.54           H  
ATOM   1405  CH2 TRP A  89       9.076  -1.274  -7.014  1.00 95.54           C  
ATOM   1406  HH2 TRP A  89       8.756  -0.246  -7.101  1.00 95.54           H  
ATOM   1407  CZ2 TRP A  89       9.781  -1.852  -8.076  1.00 95.54           C  
ATOM   1408  HZ2 TRP A  89      10.012  -1.277  -8.961  1.00 95.54           H  
ATOM   1409  CZ3 TRP A  89       8.783  -2.021  -5.859  1.00 95.54           C  
ATOM   1410  HZ3 TRP A  89       8.249  -1.564  -5.039  1.00 95.54           H  
ATOM   1411  N   GLY A  90      13.194  -7.811  -6.352  1.00 89.58           N  
ATOM   1412  H   GLY A  90      12.463  -8.505  -6.401  1.00 89.58           H  
ATOM   1413  CA  GLY A  90      14.475  -8.084  -7.001  1.00 89.58           C  
ATOM   1414  HA2 GLY A  90      14.407  -9.017  -7.560  1.00 89.58           H  
ATOM   1415  HA3 GLY A  90      15.235  -8.198  -6.228  1.00 89.58           H  
ATOM   1416  C   GLY A  90      14.911  -6.973  -7.965  1.00 89.58           C  
ATOM   1417  O   GLY A  90      14.090  -6.307  -8.589  1.00 89.58           O  
ATOM   1418  N   GLY A  91      16.225  -6.776  -8.099  1.00 81.93           N  
ATOM   1419  H   GLY A  91      16.859  -7.353  -7.566  1.00 81.93           H  
ATOM   1420  CA  GLY A  91      16.782  -5.720  -8.955  1.00 81.93           C  
ATOM   1421  HA2 GLY A  91      16.190  -5.639  -9.867  1.00 81.93           H  
ATOM   1422  HA3 GLY A  91      17.799  -5.993  -9.235  1.00 81.93           H  
ATOM   1423  C   GLY A  91      16.834  -4.332  -8.306  1.00 81.93           C  
ATOM   1424  O   GLY A  91      17.060  -3.353  -9.011  1.00 81.93           O  
ATOM   1425  N   GLY A  92      16.658  -4.242  -6.981  1.00 86.76           N  
ATOM   1426  H   GLY A  92      16.371  -5.068  -6.476  1.00 86.76           H  
ATOM   1427  CA  GLY A  92      16.765  -2.986  -6.226  1.00 86.76           C  
ATOM   1428  HA2 GLY A  92      16.942  -3.220  -5.177  1.00 86.76           H  
ATOM   1429  HA3 GLY A  92      17.606  -2.402  -6.600  1.00 86.76           H  
ATOM   1430  C   GLY A  92      15.512  -2.114  -6.298  1.00 86.76           C  
ATOM   1431  O   GLY A  92      15.588  -0.910  -6.070  1.00 86.76           O  
ATOM   1432  N   GLY A  93      14.367  -2.698  -6.650  1.00 94.07           N  
ATOM   1433  H   GLY A  93      14.334  -3.704  -6.735  1.00 94.07           H  
ATOM   1434  CA  GLY A  93      13.111  -1.973  -6.689  1.00 94.07           C  
ATOM   1435  HA2 GLY A  93      13.277  -1.003  -7.158  1.00 94.07           H  
ATOM   1436  HA3 GLY A  93      12.401  -2.539  -7.292  1.00 94.07           H  
ATOM   1437  C   GLY A  93      12.535  -1.773  -5.294  1.00 94.07           C  
ATOM   1438  O   GLY A  93      12.457  -2.725  -4.520  1.00 94.07           O  
ATOM   1439  N   ARG A  94      12.153  -0.535  -4.972  1.00 97.72           N  
ATOM   1440  H   ARG A  94      12.298   0.204  -5.646  1.00 97.72           H  
ATOM   1441  CA  ARG A  94      11.613  -0.150  -3.668  1.00 97.72           C  
ATOM   1442  HA  ARG A  94      11.139  -1.020  -3.215  1.00 97.72           H  
ATOM   1443  C   ARG A  94      10.569   0.950  -3.811  1.00 97.72           C  
ATOM   1444  CB  ARG A  94      12.781   0.275  -2.769  1.00 97.72           C  
ATOM   1445  HB2 ARG A  94      13.432  -0.587  -2.619  1.00 97.72           H  
ATOM   1446  HB3 ARG A  94      13.357   1.051  -3.274  1.00 97.72           H  
ATOM   1447  O   ARG A  94      10.843   1.997  -4.397  1.00 97.72           O  
ATOM   1448  CG  ARG A  94      12.327   0.800  -1.402  1.00 97.72           C  
ATOM   1449  HG2 ARG A  94      11.704   0.060  -0.900  1.00 97.72           H  
ATOM   1450  HG3 ARG A  94      11.760   1.721  -1.532  1.00 97.72           H  
ATOM   1451  CD  ARG A  94      13.562   1.094  -0.554  1.00 97.72           C  
ATOM   1452  HD2 ARG A  94      14.067   0.152  -0.339  1.00 97.72           H  
ATOM   1453  HD3 ARG A  94      14.244   1.719  -1.130  1.00 97.72           H  
ATOM   1454  NE  ARG A  94      13.198   1.812   0.679  1.00 97.72           N  
ATOM   1455  HE  ARG A  94      12.655   2.653   0.542  1.00 97.72           H  
ATOM   1456  NH1 ARG A  94      14.418   0.540   2.164  1.00 97.72           N  
ATOM   1457 HH11 ARG A  94      14.633   0.269   3.113  1.00 97.72           H  
ATOM   1458 HH12 ARG A  94      14.339  -0.254   1.545  1.00 97.72           H  
ATOM   1459  NH2 ARG A  94      13.274   2.300   2.888  1.00 97.72           N  
ATOM   1460 HH21 ARG A  94      12.656   3.076   2.695  1.00 97.72           H  
ATOM   1461 HH22 ARG A  94      13.577   2.065   3.822  1.00 97.72           H  
ATOM   1462  CZ  ARG A  94      13.636   1.541   1.893  1.00 97.72           C  
ATOM   1463  N   VAL A  95       9.396   0.733  -3.224  1.00 98.36           N  
ATOM   1464  H   VAL A  95       9.256  -0.166  -2.784  1.00 98.36           H  
ATOM   1465  CA  VAL A  95       8.323   1.732  -3.115  1.00 98.36           C  
ATOM   1466  HA  VAL A  95       8.719   2.709  -3.391  1.00 98.36           H  
ATOM   1467  C   VAL A  95       7.851   1.826  -1.679  1.00 98.36           C  
ATOM   1468  CB  VAL A  95       7.153   1.420  -4.065  1.00 98.36           C  
ATOM   1469  HB  VAL A  95       6.893   0.365  -3.978  1.00 98.36           H  
ATOM   1470  O   VAL A  95       7.666   0.820  -0.994  1.00 98.36           O  
ATOM   1471  CG1 VAL A  95       5.888   2.255  -3.811  1.00 98.36           C  
ATOM   1472 HG11 VAL A  95       5.449   1.992  -2.849  1.00 98.36           H  
ATOM   1473 HG12 VAL A  95       6.129   3.318  -3.820  1.00 98.36           H  
ATOM   1474 HG13 VAL A  95       5.149   2.051  -4.586  1.00 98.36           H  
ATOM   1475  CG2 VAL A  95       7.582   1.714  -5.499  1.00 98.36           C  
ATOM   1476 HG21 VAL A  95       7.661   2.790  -5.654  1.00 98.36           H  
ATOM   1477 HG22 VAL A  95       8.562   1.282  -5.701  1.00 98.36           H  
ATOM   1478 HG23 VAL A  95       6.846   1.287  -6.180  1.00 98.36           H  
ATOM   1479  N   GLU A  96       7.623   3.049  -1.226  1.00 98.68           N  
ATOM   1480  H   GLU A  96       7.792   3.827  -1.847  1.00 98.68           H  
ATOM   1481  CA  GLU A  96       7.061   3.339   0.081  1.00 98.68           C  
ATOM   1482  HA  GLU A  96       6.968   2.410   0.645  1.00 98.68           H  
ATOM   1483  C   GLU A  96       5.660   3.941  -0.061  1.00 98.68           C  
ATOM   1484  CB  GLU A  96       8.035   4.242   0.842  1.00 98.68           C  
ATOM   1485  HB2 GLU A  96       9.027   3.792   0.815  1.00 98.68           H  
ATOM   1486  HB3 GLU A  96       8.074   5.216   0.354  1.00 98.68           H  
ATOM   1487  O   GLU A  96       5.455   4.904  -0.798  1.00 98.68           O  
ATOM   1488  CG  GLU A  96       7.628   4.425   2.304  1.00 98.68           C  
ATOM   1489  HG2 GLU A  96       6.637   4.876   2.349  1.00 98.68           H  
ATOM   1490  HG3 GLU A  96       7.576   3.445   2.778  1.00 98.68           H  
ATOM   1491  CD  GLU A  96       8.611   5.306   3.082  1.00 98.68           C  
ATOM   1492  OE1 GLU A  96       8.488   5.373   4.323  1.00 98.68           O  
ATOM   1493  OE2 GLU A  96       9.494   5.985   2.527  1.00 98.68           O  
ATOM   1494  N   VAL A  97       4.705   3.380   0.678  1.00 98.71           N  
ATOM   1495  H   VAL A  97       4.956   2.568   1.224  1.00 98.71           H  
ATOM   1496  CA  VAL A  97       3.337   3.877   0.831  1.00 98.71           C  
ATOM   1497  HA  VAL A  97       3.195   4.755   0.201  1.00 98.71           H  
ATOM   1498  C   VAL A  97       3.153   4.277   2.290  1.00 98.71           C  
ATOM   1499  CB  VAL A  97       2.296   2.815   0.419  1.00 98.71           C  
ATOM   1500  HB  VAL A  97       2.349   1.974   1.111  1.00 98.71           H  
ATOM   1501  O   VAL A  97       3.148   3.424   3.178  1.00 98.71           O  
ATOM   1502  CG1 VAL A  97       0.872   3.385   0.476  1.00 98.71           C  
ATOM   1503 HG11 VAL A  97       0.779   4.233  -0.203  1.00 98.71           H  
ATOM   1504 HG12 VAL A  97       0.631   3.706   1.489  1.00 98.71           H  
ATOM   1505 HG13 VAL A  97       0.156   2.617   0.185  1.00 98.71           H  
ATOM   1506  CG2 VAL A  97       2.551   2.267  -0.992  1.00 98.71           C  
ATOM   1507 HG21 VAL A  97       2.610   3.085  -1.710  1.00 98.71           H  
ATOM   1508 HG22 VAL A  97       1.749   1.587  -1.280  1.00 98.71           H  
ATOM   1509 HG23 VAL A  97       3.490   1.714  -1.012  1.00 98.71           H  
ATOM   1510  N   ARG A  98       3.000   5.574   2.556  1.00 98.60           N  
ATOM   1511  H   ARG A  98       3.026   6.216   1.777  1.00 98.60           H  
ATOM   1512  CA  ARG A  98       2.643   6.099   3.880  1.00 98.60           C  
ATOM   1513  HA  ARG A  98       2.710   5.310   4.629  1.00 98.60           H  
ATOM   1514  C   ARG A  98       1.208   6.578   3.845  1.00 98.60           C  
ATOM   1515  CB  ARG A  98       3.568   7.245   4.298  1.00 98.60           C  
ATOM   1516  HB2 ARG A  98       3.506   8.036   3.551  1.00 98.60           H  
ATOM   1517  HB3 ARG A  98       3.216   7.645   5.249  1.00 98.60           H  
ATOM   1518  O   ARG A  98       0.862   7.414   3.012  1.00 98.60           O  
ATOM   1519  CG  ARG A  98       5.028   6.819   4.453  1.00 98.60           C  
ATOM   1520  HG2 ARG A  98       5.396   6.420   3.508  1.00 98.60           H  
ATOM   1521  HG3 ARG A  98       5.111   6.058   5.230  1.00 98.60           H  
ATOM   1522  CD  ARG A  98       5.864   8.041   4.839  1.00 98.60           C  
ATOM   1523  HD2 ARG A  98       5.717   8.808   4.079  1.00 98.60           H  
ATOM   1524  HD3 ARG A  98       5.524   8.420   5.803  1.00 98.60           H  
ATOM   1525  NE  ARG A  98       7.288   7.694   4.923  1.00 98.60           N  
ATOM   1526  HE  ARG A  98       7.521   6.712   4.955  1.00 98.60           H  
ATOM   1527  NH1 ARG A  98       8.212   9.758   4.566  1.00 98.60           N  
ATOM   1528 HH11 ARG A  98       8.984  10.282   4.180  1.00 98.60           H  
ATOM   1529 HH12 ARG A  98       7.276  10.133   4.494  1.00 98.60           H  
ATOM   1530  NH2 ARG A  98       9.506   7.941   4.587  1.00 98.60           N  
ATOM   1531 HH21 ARG A  98      10.258   8.472   4.170  1.00 98.60           H  
ATOM   1532 HH22 ARG A  98       9.484   6.958   4.355  1.00 98.60           H  
ATOM   1533  CZ  ARG A  98       8.329   8.469   4.706  1.00 98.60           C  
ATOM   1534  N   VAL A  99       0.394   6.077   4.759  1.00 96.84           N  
ATOM   1535  H   VAL A  99       0.752   5.417   5.435  1.00 96.84           H  
ATOM   1536  CA  VAL A  99      -0.993   6.513   4.907  1.00 96.84           C  
ATOM   1537  HA  VAL A  99      -1.266   7.145   4.062  1.00 96.84           H  
ATOM   1538  C   VAL A  99      -1.103   7.348   6.170  1.00 96.84           C  
ATOM   1539  CB  VAL A  99      -1.962   5.323   4.910  1.00 96.84           C  
ATOM   1540  HB  VAL A  99      -1.831   4.762   5.835  1.00 96.84           H  
ATOM   1541  O   VAL A  99      -0.434   7.068   7.161  1.00 96.84           O  
ATOM   1542  CG1 VAL A  99      -3.418   5.789   4.832  1.00 96.84           C  
ATOM   1543 HG11 VAL A  99      -4.082   4.929   4.746  1.00 96.84           H  
ATOM   1544 HG12 VAL A  99      -3.561   6.434   3.964  1.00 96.84           H  
ATOM   1545 HG13 VAL A  99      -3.693   6.335   5.734  1.00 96.84           H  
ATOM   1546  CG2 VAL A  99      -1.706   4.372   3.731  1.00 96.84           C  
ATOM   1547 HG21 VAL A  99      -0.711   3.934   3.805  1.00 96.84           H  
ATOM   1548 HG22 VAL A  99      -2.428   3.556   3.759  1.00 96.84           H  
ATOM   1549 HG23 VAL A  99      -1.796   4.911   2.788  1.00 96.84           H  
ATOM   1550  N   GLU A 100      -1.933   8.377   6.138  1.00 94.38           N  
ATOM   1551  H   GLU A 100      -2.376   8.613   5.261  1.00 94.38           H  
ATOM   1552  CA  GLU A 100      -2.261   9.191   7.295  1.00 94.38           C  
ATOM   1553  HA  GLU A 100      -1.996   8.649   8.203  1.00 94.38           H  
ATOM   1554  C   GLU A 100      -3.763   9.473   7.324  1.00 94.38           C  
ATOM   1555  CB  GLU A 100      -1.423  10.467   7.263  1.00 94.38           C  
ATOM   1556  HB2 GLU A 100      -0.368  10.192   7.271  1.00 94.38           H  
ATOM   1557  HB3 GLU A 100      -1.634  11.015   6.345  1.00 94.38           H  
ATOM   1558  O   GLU A 100      -4.315  10.025   6.371  1.00 94.38           O  
ATOM   1559  CG  GLU A 100      -1.706  11.362   8.470  1.00 94.38           C  
ATOM   1560  HG2 GLU A 100      -1.600  10.776   9.384  1.00 94.38           H  
ATOM   1561  HG3 GLU A 100      -2.730  11.730   8.408  1.00 94.38           H  
ATOM   1562  CD  GLU A 100      -0.751  12.550   8.505  1.00 94.38           C  
ATOM   1563  OE1 GLU A 100      -0.370  12.961   9.620  1.00 94.38           O  
ATOM   1564  OE2 GLU A 100      -0.376  13.060   7.424  1.00 94.38           O  
ATOM   1565  N   PHE A 101      -4.411   9.096   8.425  1.00 88.51           N  
ATOM   1566  H   PHE A 101      -3.892   8.613   9.144  1.00 88.51           H  
ATOM   1567  CA  PHE A 101      -5.829   9.345   8.668  1.00 88.51           C  
ATOM   1568  HA  PHE A 101      -6.321   9.581   7.725  1.00 88.51           H  
ATOM   1569  C   PHE A 101      -6.009  10.541   9.608  1.00 88.51           C  
ATOM   1570  CB  PHE A 101      -6.494   8.080   9.225  1.00 88.51           C  
ATOM   1571  HB2 PHE A 101      -7.551   8.288   9.390  1.00 88.51           H  
ATOM   1572  HB3 PHE A 101      -6.055   7.843  10.194  1.00 88.51           H  
ATOM   1573  O   PHE A 101      -5.484  10.554  10.725  1.00 88.51           O  
ATOM   1574  CG  PHE A 101      -6.379   6.869   8.319  1.00 88.51           C  
ATOM   1575  CD1 PHE A 101      -7.253   6.709   7.228  1.00 88.51           C  
ATOM   1576  HD1 PHE A 101      -8.015   7.447   7.026  1.00 88.51           H  
ATOM   1577  CD2 PHE A 101      -5.389   5.898   8.558  1.00 88.51           C  
ATOM   1578  HD2 PHE A 101      -4.710   6.008   9.390  1.00 88.51           H  
ATOM   1579  CE1 PHE A 101      -7.125   5.580   6.397  1.00 88.51           C  
ATOM   1580  HE1 PHE A 101      -7.768   5.451   5.539  1.00 88.51           H  
ATOM   1581  CE2 PHE A 101      -5.275   4.769   7.735  1.00 88.51           C  
ATOM   1582  HE2 PHE A 101      -4.522   4.025   7.947  1.00 88.51           H  
ATOM   1583  CZ  PHE A 101      -6.149   4.608   6.652  1.00 88.51           C  
ATOM   1584  HZ  PHE A 101      -6.068   3.743   6.011  1.00 88.51           H  
ATOM   1585  N   GLU A 102      -6.777  11.534   9.163  1.00 85.73           N  
ATOM   1586  H   GLU A 102      -7.179  11.447   8.240  1.00 85.73           H  
ATOM   1587  CA  GLU A 102      -7.082  12.760   9.902  1.00 85.73           C  
ATOM   1588  HA  GLU A 102      -6.889  12.609  10.964  1.00 85.73           H  
ATOM   1589  C   GLU A 102      -8.566  13.105   9.744  1.00 85.73           C  
ATOM   1590  CB  GLU A 102      -6.197  13.926   9.422  1.00 85.73           C  
ATOM   1591  HB2 GLU A 102      -6.587  14.852   9.845  1.00 85.73           H  
ATOM   1592  HB3 GLU A 102      -6.242  13.991   8.335  1.00 85.73           H  
ATOM   1593  O   GLU A 102      -8.961  13.814   8.820  1.00 85.73           O  
ATOM   1594  CG  GLU A 102      -4.737  13.782   9.869  1.00 85.73           C  
ATOM   1595  HG2 GLU A 102      -4.323  12.870   9.438  1.00 85.73           H  
ATOM   1596  HG3 GLU A 102      -4.715  13.682  10.954  1.00 85.73           H  
ATOM   1597  CD  GLU A 102      -3.853  14.970   9.459  1.00 85.73           C  
ATOM   1598  OE1 GLU A 102      -2.712  15.058   9.959  1.00 85.73           O  
ATOM   1599  OE2 GLU A 102      -4.236  15.801   8.603  1.00 85.73           O  
ATOM   1600  N   GLY A 103      -9.401  12.596  10.655  1.00 83.05           N  
ATOM   1601  H   GLY A 103      -9.038  11.935  11.327  1.00 83.05           H  
ATOM   1602  CA  GLY A 103     -10.837  12.876  10.660  1.00 83.05           C  
ATOM   1603  HA2 GLY A 103     -10.994  13.950  10.763  1.00 83.05           H  
ATOM   1604  HA3 GLY A 103     -11.304  12.377  11.509  1.00 83.05           H  
ATOM   1605  C   GLY A 103     -11.532  12.390   9.387  1.00 83.05           C  
ATOM   1606  O   GLY A 103     -11.671  11.189   9.173  1.00 83.05           O  
ATOM   1607  N   ASP A 104     -11.974  13.332   8.556  1.00 84.94           N  
ATOM   1608  H   ASP A 104     -11.715  14.294   8.726  1.00 84.94           H  
ATOM   1609  CA  ASP A 104     -12.668  13.100   7.286  1.00 84.94           C  
ATOM   1610  HA  ASP A 104     -13.224  12.165   7.362  1.00 84.94           H  
ATOM   1611  C   ASP A 104     -11.719  12.948   6.084  1.00 84.94           C  
ATOM   1612  CB  ASP A 104     -13.696  14.226   7.066  1.00 84.94           C  
ATOM   1613  HB2 ASP A 104     -14.341  14.292   7.943  1.00 84.94           H  
ATOM   1614  HB3 ASP A 104     -14.327  13.961   6.217  1.00 84.94           H  
ATOM   1615  O   ASP A 104     -12.179  12.826   4.944  1.00 84.94           O  
ATOM   1616  CG  ASP A 104     -13.083  15.610   6.796  1.00 84.94           C  
ATOM   1617  OD1 ASP A 104     -11.949  15.879   7.257  1.00 84.94           O  
ATOM   1618  OD2 ASP A 104     -13.760  16.431   6.139  1.00 84.94           O  
ATOM   1619  N   LYS A 105     -10.399  12.929   6.316  1.00 90.14           N  
ATOM   1620  H   LYS A 105     -10.091  13.075   7.267  1.00 90.14           H  
ATOM   1621  CA  LYS A 105      -9.374  12.834   5.271  1.00 90.14           C  
ATOM   1622  HA  LYS A 105      -9.872  12.703   4.310  1.00 90.14           H  
ATOM   1623  C   LYS A 105      -8.445  11.643   5.452  1.00 90.14           C  
ATOM   1624  CB  LYS A 105      -8.565  14.134   5.209  1.00 90.14           C  
ATOM   1625  HB2 LYS A 105      -8.164  14.352   6.199  1.00 90.14           H  
ATOM   1626  HB3 LYS A 105      -7.734  14.011   4.515  1.00 90.14           H  
ATOM   1627  O   LYS A 105      -8.029  11.308   6.561  1.00 90.14           O  
ATOM   1628  CG  LYS A 105      -9.440  15.294   4.729  1.00 90.14           C  
ATOM   1629  HG2 LYS A 105      -9.760  15.106   3.704  1.00 90.14           H  
ATOM   1630  HG3 LYS A 105     -10.323  15.377   5.362  1.00 90.14           H  
ATOM   1631  CD  LYS A 105      -8.669  16.608   4.795  1.00 90.14           C  
ATOM   1632  HD2 LYS A 105      -8.269  16.733   5.801  1.00 90.14           H  
ATOM   1633  HD3 LYS A 105      -7.856  16.595   4.069  1.00 90.14           H  
ATOM   1634  CE  LYS A 105      -9.656  17.732   4.491  1.00 90.14           C  
ATOM   1635  HE2 LYS A 105     -10.494  17.634   5.181  1.00 90.14           H  
ATOM   1636  HE3 LYS A 105     -10.044  17.596   3.481  1.00 90.14           H  
ATOM   1637  NZ  LYS A 105      -9.008  19.052   4.648  1.00 90.14           N  
ATOM   1638  HZ1 LYS A 105      -8.230  19.138   4.010  1.00 90.14           H  
ATOM   1639  HZ2 LYS A 105      -9.686  19.783   4.485  1.00 90.14           H  
ATOM   1640  HZ3 LYS A 105      -8.673  19.128   5.598  1.00 90.14           H  
ATOM   1641  N   MET A 106      -8.033  11.082   4.319  1.00 93.64           N  
ATOM   1642  H   MET A 106      -8.440  11.425   3.461  1.00 93.64           H  
ATOM   1643  CA  MET A 106      -6.925  10.140   4.218  1.00 93.64           C  
ATOM   1644  HA  MET A 106      -6.450  10.038   5.194  1.00 93.64           H  
ATOM   1645  C   MET A 106      -5.893  10.680   3.226  1.00 93.64           C  
ATOM   1646  CB  MET A 106      -7.448   8.757   3.811  1.00 93.64           C  
ATOM   1647  HB2 MET A 106      -8.219   8.438   4.513  1.00 93.64           H  
ATOM   1648  HB3 MET A 106      -7.888   8.817   2.816  1.00 93.64           H  
ATOM   1649  O   MET A 106      -6.202  10.887   2.050  1.00 93.64           O  
ATOM   1650  CG  MET A 106      -6.318   7.720   3.819  1.00 93.64           C  
ATOM   1651  HG2 MET A 106      -5.999   7.568   4.851  1.00 93.64           H  
ATOM   1652  HG3 MET A 106      -5.460   8.108   3.270  1.00 93.64           H  
ATOM   1653  SD  MET A 106      -6.743   6.111   3.100  1.00 93.64           S  
ATOM   1654  CE  MET A 106      -6.842   6.620   1.381  1.00 93.64           C  
ATOM   1655  HE1 MET A 106      -7.815   7.080   1.204  1.00 93.64           H  
ATOM   1656  HE2 MET A 106      -6.689   5.751   0.742  1.00 93.64           H  
ATOM   1657  HE3 MET A 106      -6.066   7.355   1.169  1.00 93.64           H  
ATOM   1658  N   ARG A 107      -4.657  10.885   3.685  1.00 97.56           N  
ATOM   1659  H   ARG A 107      -4.478  10.665   4.654  1.00 97.56           H  
ATOM   1660  CA  ARG A 107      -3.511  11.231   2.836  1.00 97.56           C  
ATOM   1661  HA  ARG A 107      -3.867  11.599   1.874  1.00 97.56           H  
ATOM   1662  C   ARG A 107      -2.674   9.992   2.564  1.00 97.56           C  
ATOM   1663  CB  ARG A 107      -2.657  12.335   3.475  1.00 97.56           C  
ATOM   1664  HB2 ARG A 107      -1.781  12.497   2.848  1.00 97.56           H  
ATOM   1665  HB3 ARG A 107      -2.320  12.012   4.460  1.00 97.56           H  
ATOM   1666  O   ARG A 107      -2.376   9.229   3.477  1.00 97.56           O  
ATOM   1667  CG  ARG A 107      -3.418  13.659   3.603  1.00 97.56           C  
ATOM   1668  HG2 ARG A 107      -3.852  13.908   2.634  1.00 97.56           H  
ATOM   1669  HG3 ARG A 107      -4.224  13.562   4.330  1.00 97.56           H  
ATOM   1670  CD  ARG A 107      -2.485  14.802   4.018  1.00 97.56           C  
ATOM   1671  HD2 ARG A 107      -3.035  15.731   3.871  1.00 97.56           H  
ATOM   1672  HD3 ARG A 107      -1.623  14.821   3.351  1.00 97.56           H  
ATOM   1673  NE  ARG A 107      -2.025  14.698   5.424  1.00 97.56           N  
ATOM   1674  HE  ARG A 107      -1.751  13.797   5.788  1.00 97.56           H  
ATOM   1675  NH1 ARG A 107      -2.065  16.936   5.934  1.00 97.56           N  
ATOM   1676 HH11 ARG A 107      -1.994  17.617   6.676  1.00 97.56           H  
ATOM   1677 HH12 ARG A 107      -2.286  17.152   4.972  1.00 97.56           H  
ATOM   1678  NH2 ARG A 107      -1.517  15.512   7.497  1.00 97.56           N  
ATOM   1679 HH21 ARG A 107      -1.106  14.612   7.702  1.00 97.56           H  
ATOM   1680 HH22 ARG A 107      -2.144  15.800   8.235  1.00 97.56           H  
ATOM   1681  CZ  ARG A 107      -1.895  15.696   6.277  1.00 97.56           C  
ATOM   1682  N   VAL A 108      -2.276   9.809   1.313  1.00 98.35           N  
ATOM   1683  H   VAL A 108      -2.594  10.467   0.616  1.00 98.35           H  
ATOM   1684  CA  VAL A 108      -1.396   8.729   0.865  1.00 98.35           C  
ATOM   1685  HA  VAL A 108      -1.076   8.136   1.722  1.00 98.35           H  
ATOM   1686  C   VAL A 108      -0.177   9.366   0.223  1.00 98.35           C  
ATOM   1687  CB  VAL A 108      -2.100   7.783  -0.126  1.00 98.35           C  
ATOM   1688  HB  VAL A 108      -2.327   8.320  -1.047  1.00 98.35           H  
ATOM   1689  O   VAL A 108      -0.298  10.010  -0.815  1.00 98.35           O  
ATOM   1690  CG1 VAL A 108      -1.195   6.591  -0.461  1.00 98.35           C  
ATOM   1691 HG11 VAL A 108      -0.956   6.035   0.446  1.00 98.35           H  
ATOM   1692 HG12 VAL A 108      -1.694   5.928  -1.168  1.00 98.35           H  
ATOM   1693 HG13 VAL A 108      -0.269   6.937  -0.920  1.00 98.35           H  
ATOM   1694  CG2 VAL A 108      -3.417   7.248   0.445  1.00 98.35           C  
ATOM   1695 HG21 VAL A 108      -4.091   8.082   0.641  1.00 98.35           H  
ATOM   1696 HG22 VAL A 108      -3.236   6.703   1.371  1.00 98.35           H  
ATOM   1697 HG23 VAL A 108      -3.898   6.595  -0.283  1.00 98.35           H  
ATOM   1698  N   ARG A 109       0.994   9.188   0.830  1.00 98.70           N  
ATOM   1699  H   ARG A 109       1.007   8.620   1.665  1.00 98.70           H  
ATOM   1700  CA  ARG A 109       2.277   9.572   0.236  1.00 98.70           C  
ATOM   1701  HA  ARG A 109       2.105  10.277  -0.578  1.00 98.70           H  
ATOM   1702  C   ARG A 109       2.935   8.348  -0.361  1.00 98.70           C  
ATOM   1703  CB  ARG A 109       3.199  10.251   1.245  1.00 98.70           C  
ATOM   1704  HB2 ARG A 109       4.155  10.460   0.764  1.00 98.70           H  
ATOM   1705  HB3 ARG A 109       3.372   9.588   2.093  1.00 98.70           H  
ATOM   1706  O   ARG A 109       3.096   7.333   0.316  1.00 98.70           O  
ATOM   1707  CG  ARG A 109       2.597  11.563   1.735  1.00 98.70           C  
ATOM   1708  HG2 ARG A 109       2.429  12.224   0.885  1.00 98.70           H  
ATOM   1709  HG3 ARG A 109       1.648  11.372   2.236  1.00 98.70           H  
ATOM   1710  CD  ARG A 109       3.551  12.238   2.713  1.00 98.70           C  
ATOM   1711  HD2 ARG A 109       3.770  11.558   3.536  1.00 98.70           H  
ATOM   1712  HD3 ARG A 109       4.471  12.501   2.191  1.00 98.70           H  
ATOM   1713  NE  ARG A 109       2.901  13.442   3.224  1.00 98.70           N  
ATOM   1714  HE  ARG A 109       2.049  13.716   2.757  1.00 98.70           H  
ATOM   1715  NH1 ARG A 109       4.546  14.254   4.584  1.00 98.70           N  
ATOM   1716 HH11 ARG A 109       4.891  15.013   5.154  1.00 98.70           H  
ATOM   1717 HH12 ARG A 109       5.170  13.593   4.143  1.00 98.70           H  
ATOM   1718  NH2 ARG A 109       2.572  15.330   4.348  1.00 98.70           N  
ATOM   1719 HH21 ARG A 109       1.754  15.399   3.760  1.00 98.70           H  
ATOM   1720 HH22 ARG A 109       2.833  16.075   4.978  1.00 98.70           H  
ATOM   1721  CZ  ARG A 109       3.350  14.331   4.069  1.00 98.70           C  
ATOM   1722  N   LEU A 110       3.305   8.470  -1.622  1.00 98.73           N  
ATOM   1723  H   LEU A 110       3.140   9.354  -2.080  1.00 98.73           H  
ATOM   1724  CA  LEU A 110       3.963   7.446  -2.408  1.00 98.73           C  
ATOM   1725  HA  LEU A 110       4.026   6.512  -1.850  1.00 98.73           H  
ATOM   1726  C   LEU A 110       5.361   7.934  -2.733  1.00 98.73           C  
ATOM   1727  CB  LEU A 110       3.174   7.217  -3.702  1.00 98.73           C  
ATOM   1728  HB2 LEU A 110       3.684   6.441  -4.273  1.00 98.73           H  
ATOM   1729  HB3 LEU A 110       3.197   8.136  -4.287  1.00 98.73           H  
ATOM   1730  O   LEU A 110       5.502   9.020  -3.286  1.00 98.73           O  
ATOM   1731  CG  LEU A 110       1.707   6.808  -3.515  1.00 98.73           C  
ATOM   1732  HG  LEU A 110       1.177   7.548  -2.915  1.00 98.73           H  
ATOM   1733  CD1 LEU A 110       1.050   6.755  -4.891  1.00 98.73           C  
ATOM   1734 HD11 LEU A 110       1.649   6.145  -5.568  1.00 98.73           H  
ATOM   1735 HD12 LEU A 110       0.050   6.328  -4.818  1.00 98.73           H  
ATOM   1736 HD13 LEU A 110       0.981   7.762  -5.300  1.00 98.73           H  
ATOM   1737  CD2 LEU A 110       1.591   5.446  -2.835  1.00 98.73           C  
ATOM   1738 HD21 LEU A 110       0.542   5.159  -2.759  1.00 98.73           H  
ATOM   1739 HD22 LEU A 110       2.137   4.698  -3.411  1.00 98.73           H  
ATOM   1740 HD23 LEU A 110       2.009   5.504  -1.830  1.00 98.73           H  
ATOM   1741  N   ARG A 111       6.378   7.135  -2.433  1.00 98.64           N  
ATOM   1742  H   ARG A 111       6.178   6.265  -1.960  1.00 98.64           H  
ATOM   1743  CA  ARG A 111       7.761   7.428  -2.804  1.00 98.64           C  
ATOM   1744  HA  ARG A 111       7.788   8.292  -3.468  1.00 98.64           H  
ATOM   1745  C   ARG A 111       8.340   6.257  -3.576  1.00 98.64           C  
ATOM   1746  CB  ARG A 111       8.547   7.790  -1.544  1.00 98.64           C  
ATOM   1747  HB2 ARG A 111       8.129   8.703  -1.120  1.00 98.64           H  
ATOM   1748  HB3 ARG A 111       8.449   6.990  -0.810  1.00 98.64           H  
ATOM   1749  O   ARG A 111       8.247   5.116  -3.124  1.00 98.64           O  
ATOM   1750  CG  ARG A 111      10.026   8.006  -1.846  1.00 98.64           C  
ATOM   1751  HG2 ARG A 111      10.468   7.075  -2.200  1.00 98.64           H  
ATOM   1752  HG3 ARG A 111      10.145   8.777  -2.608  1.00 98.64           H  
ATOM   1753  CD  ARG A 111      10.739   8.436  -0.571  1.00 98.64           C  
ATOM   1754  HD2 ARG A 111      10.413   9.443  -0.311  1.00 98.64           H  
ATOM   1755  HD3 ARG A 111      10.484   7.748   0.234  1.00 98.64           H  
ATOM   1756  NE  ARG A 111      12.183   8.384  -0.802  1.00 98.64           N  
ATOM   1757  HE  ARG A 111      12.503   7.668  -1.438  1.00 98.64           H  
ATOM   1758  NH1 ARG A 111      12.874   9.965   0.689  1.00 98.64           N  
ATOM   1759 HH11 ARG A 111      11.895  10.166   0.836  1.00 98.64           H  
ATOM   1760 HH12 ARG A 111      13.606  10.582   1.011  1.00 98.64           H  
ATOM   1761  NH2 ARG A 111      14.339   8.890  -0.657  1.00 98.64           N  
ATOM   1762 HH21 ARG A 111      14.417   8.178  -1.370  1.00 98.64           H  
ATOM   1763 HH22 ARG A 111      15.141   9.404  -0.322  1.00 98.64           H  
ATOM   1764  CZ  ARG A 111      13.127   9.088  -0.242  1.00 98.64           C  
ATOM   1765  N   ASN A 112       8.926   6.545  -4.732  1.00 98.27           N  
ATOM   1766  H   ASN A 112       8.983   7.512  -5.020  1.00 98.27           H  
ATOM   1767  CA  ASN A 112       9.555   5.541  -5.578  1.00 98.27           C  
ATOM   1768  HA  ASN A 112       9.292   4.541  -5.231  1.00 98.27           H  
ATOM   1769  C   ASN A 112      11.078   5.669  -5.497  1.00 98.27           C  
ATOM   1770  CB  ASN A 112       9.016   5.692  -7.006  1.00 98.27           C  
ATOM   1771  HB2 ASN A 112       7.931   5.587  -7.004  1.00 98.27           H  
ATOM   1772  HB3 ASN A 112       9.279   6.682  -7.380  1.00 98.27           H  
ATOM   1773  O   ASN A 112      11.663   6.563  -6.100  1.00 98.27           O  
ATOM   1774  CG  ASN A 112       9.593   4.655  -7.946  1.00 98.27           C  
ATOM   1775  ND2 ASN A 112       9.388   4.809  -9.229  1.00 98.27           N  
ATOM   1776 HD21 ASN A 112       9.768   4.117  -9.859  1.00 98.27           H  
ATOM   1777 HD22 ASN A 112       8.787   5.554  -9.551  1.00 98.27           H  
ATOM   1778  OD1 ASN A 112      10.207   3.682  -7.539  1.00 98.27           O  
ATOM   1779  N   ASP A 113      11.720   4.754  -4.777  1.00 97.70           N  
ATOM   1780  H   ASP A 113      11.193   3.991  -4.377  1.00 97.70           H  
ATOM   1781  CA  ASP A 113      13.182   4.668  -4.696  1.00 97.70           C  
ATOM   1782  HA  ASP A 113      13.612   5.630  -4.976  1.00 97.70           H  
ATOM   1783  C   ASP A 113      13.755   3.635  -5.695  1.00 97.70           C  
ATOM   1784  CB  ASP A 113      13.615   4.390  -3.245  1.00 97.70           C  
ATOM   1785  HB2 ASP A 113      14.694   4.239  -3.221  1.00 97.70           H  
ATOM   1786  HB3 ASP A 113      13.148   3.463  -2.913  1.00 97.70           H  
ATOM   1787  O   ASP A 113      14.940   3.310  -5.638  1.00 97.70           O  
ATOM   1788  CG  ASP A 113      13.290   5.511  -2.244  1.00 97.70           C  
ATOM   1789  OD1 ASP A 113      13.670   6.691  -2.456  1.00 97.70           O  
ATOM   1790  OD2 ASP A 113      12.723   5.192  -1.175  1.00 97.70           O  
ATOM   1791  N   SER A 114      12.935   3.102  -6.611  1.00 95.45           N  
ATOM   1792  H   SER A 114      11.977   3.421  -6.634  1.00 95.45           H  
ATOM   1793  CA  SER A 114      13.394   2.221  -7.691  1.00 95.45           C  
ATOM   1794  HA  SER A 114      14.209   1.612  -7.299  1.00 95.45           H  
ATOM   1795  C   SER A 114      13.954   3.002  -8.887  1.00 95.45           C  
ATOM   1796  CB  SER A 114      12.289   1.249  -8.121  1.00 95.45           C  
ATOM   1797  HB2 SER A 114      11.767   0.865  -7.244  1.00 95.45           H  
ATOM   1798  HB3 SER A 114      12.745   0.415  -8.653  1.00 95.45           H  
ATOM   1799  O   SER A 114      13.830   4.222  -8.984  1.00 95.45           O  
ATOM   1800  OG  SER A 114      11.359   1.839  -8.990  1.00 95.45           O  
ATOM   1801  HG  SER A 114      10.893   2.519  -8.499  1.00 95.45           H  
ATOM   1802  N   SER A 115      14.571   2.288  -9.830  1.00 94.68           N  
ATOM   1803  H   SER A 115      14.637   1.286  -9.721  1.00 94.68           H  
ATOM   1804  CA  SER A 115      15.151   2.858 -11.054  1.00 94.68           C  
ATOM   1805  HA  SER A 115      15.553   3.845 -10.824  1.00 94.68           H  
ATOM   1806  C   SER A 115      14.150   3.041 -12.201  1.00 94.68           C  
ATOM   1807  CB  SER A 115      16.312   1.973 -11.511  1.00 94.68           C  
ATOM   1808  HB2 SER A 115      17.084   1.975 -10.741  1.00 94.68           H  
ATOM   1809  HB3 SER A 115      16.735   2.364 -12.436  1.00 94.68           H  
ATOM   1810  O   SER A 115      14.504   3.617 -13.230  1.00 94.68           O  
ATOM   1811  OG  SER A 115      15.855   0.647 -11.710  1.00 94.68           O  
ATOM   1812  HG  SER A 115      16.607   0.067 -11.847  1.00 94.68           H  
ATOM   1813  N   THR A 116      12.910   2.570 -12.048  1.00 94.64           N  
ATOM   1814  H   THR A 116      12.659   2.155 -11.162  1.00 94.64           H  
ATOM   1815  CA  THR A 116      11.862   2.639 -13.077  1.00 94.64           C  
ATOM   1816  HA  THR A 116      12.226   3.243 -13.907  1.00 94.64           H  
ATOM   1817  C   THR A 116      10.595   3.287 -12.533  1.00 94.64           C  
ATOM   1818  CB  THR A 116      11.515   1.251 -13.632  1.00 94.64           C  
ATOM   1819  HB  THR A 116      10.677   1.346 -14.322  1.00 94.64           H  
ATOM   1820  O   THR A 116      10.324   3.168 -11.339  1.00 94.64           O  
ATOM   1821  CG2 THR A 116      12.698   0.645 -14.385  1.00 94.64           C  
ATOM   1822 HG21 THR A 116      13.530   0.475 -13.700  1.00 94.64           H  
ATOM   1823 HG22 THR A 116      13.016   1.319 -15.180  1.00 94.64           H  
ATOM   1824 HG23 THR A 116      12.397  -0.309 -14.819  1.00 94.64           H  
ATOM   1825  OG1 THR A 116      11.156   0.357 -12.601  1.00 94.64           O  
ATOM   1826  HG1 THR A 116      10.526   0.796 -12.025  1.00 94.64           H  
ATOM   1827  N   PRO A 117       9.782   3.957 -13.367  1.00 97.21           N  
ATOM   1828  CA  PRO A 117       8.473   4.424 -12.933  1.00 97.21           C  
ATOM   1829  HA  PRO A 117       8.611   5.172 -12.152  1.00 97.21           H  
ATOM   1830  C   PRO A 117       7.620   3.274 -12.390  1.00 97.21           C  
ATOM   1831  CB  PRO A 117       7.827   5.081 -14.155  1.00 97.21           C  
ATOM   1832  HB2 PRO A 117       7.249   5.962 -13.876  1.00 97.21           H  
ATOM   1833  HB3 PRO A 117       7.197   4.364 -14.681  1.00 97.21           H  
ATOM   1834  O   PRO A 117       7.698   2.147 -12.884  1.00 97.21           O  
ATOM   1835  CG  PRO A 117       9.020   5.447 -15.037  1.00 97.21           C  
ATOM   1836  HG2 PRO A 117       8.746   5.484 -16.091  1.00 97.21           H  
ATOM   1837  HG3 PRO A 117       9.431   6.404 -14.717  1.00 97.21           H  
ATOM   1838  CD  PRO A 117      10.023   4.331 -14.751  1.00 97.21           C  
ATOM   1839  HD2 PRO A 117       9.822   3.477 -15.399  1.00 97.21           H  
ATOM   1840  HD3 PRO A 117      11.037   4.700 -14.905  1.00 97.21           H  
ATOM   1841  N   VAL A 118       6.801   3.580 -11.388  1.00 98.06           N  
ATOM   1842  H   VAL A 118       6.801   4.525 -11.032  1.00 98.06           H  
ATOM   1843  CA  VAL A 118       5.806   2.653 -10.836  1.00 98.06           C  
ATOM   1844  HA  VAL A 118       5.816   1.729 -11.414  1.00 98.06           H  
ATOM   1845  C   VAL A 118       4.419   3.248 -10.987  1.00 98.06           C  
ATOM   1846  CB  VAL A 118       6.099   2.273  -9.375  1.00 98.06           C  
ATOM   1847  HB  VAL A 118       5.344   1.555  -9.053  1.00 98.06           H  
ATOM   1848  O   VAL A 118       4.240   4.460 -10.857  1.00 98.06           O  
ATOM   1849  CG1 VAL A 118       7.467   1.590  -9.279  1.00 98.06           C  
ATOM   1850 HG11 VAL A 118       7.596   1.167  -8.283  1.00 98.06           H  
ATOM   1851 HG12 VAL A 118       7.530   0.787 -10.014  1.00 98.06           H  
ATOM   1852 HG13 VAL A 118       8.269   2.303  -9.471  1.00 98.06           H  
ATOM   1853  CG2 VAL A 118       6.046   3.474  -8.422  1.00 98.06           C  
ATOM   1854 HG21 VAL A 118       5.056   3.930  -8.444  1.00 98.06           H  
ATOM   1855 HG22 VAL A 118       6.789   4.216  -8.715  1.00 98.06           H  
ATOM   1856 HG23 VAL A 118       6.239   3.149  -7.400  1.00 98.06           H  
ATOM   1857  N   GLU A 119       3.433   2.402 -11.249  1.00 98.55           N  
ATOM   1858  H   GLU A 119       3.641   1.415 -11.291  1.00 98.55           H  
ATOM   1859  CA  GLU A 119       2.027   2.781 -11.243  1.00 98.55           C  
ATOM   1860  HA  GLU A 119       1.950   3.869 -11.248  1.00 98.55           H  
ATOM   1861  C   GLU A 119       1.379   2.282  -9.951  1.00 98.55           C  
ATOM   1862  CB  GLU A 119       1.333   2.287 -12.521  1.00 98.55           C  
ATOM   1863  HB2 GLU A 119       1.340   1.197 -12.558  1.00 98.55           H  
ATOM   1864  HB3 GLU A 119       1.885   2.671 -13.378  1.00 98.55           H  
ATOM   1865  O   GLU A 119       1.531   1.126  -9.560  1.00 98.55           O  
ATOM   1866  CG  GLU A 119      -0.111   2.800 -12.595  1.00 98.55           C  
ATOM   1867  HG2 GLU A 119      -0.730   2.237 -11.897  1.00 98.55           H  
ATOM   1868  HG3 GLU A 119      -0.130   3.841 -12.274  1.00 98.55           H  
ATOM   1869  CD  GLU A 119      -0.688   2.712 -14.015  1.00 98.55           C  
ATOM   1870  OE1 GLU A 119      -1.290   1.678 -14.366  1.00 98.55           O  
ATOM   1871  OE2 GLU A 119      -0.601   3.738 -14.727  1.00 98.55           O  
ATOM   1872  N   VAL A 120       0.678   3.173  -9.254  1.00 98.64           N  
ATOM   1873  H   VAL A 120       0.639   4.123  -9.595  1.00 98.64           H  
ATOM   1874  CA  VAL A 120      -0.030   2.853  -8.017  1.00 98.64           C  
ATOM   1875  HA  VAL A 120       0.096   1.790  -7.811  1.00 98.64           H  
ATOM   1876  C   VAL A 120      -1.514   3.122  -8.207  1.00 98.64           C  
ATOM   1877  CB  VAL A 120       0.543   3.603  -6.802  1.00 98.64           C  
ATOM   1878  HB  VAL A 120       0.361   4.671  -6.916  1.00 98.64           H  
ATOM   1879  O   VAL A 120      -1.937   4.267  -8.388  1.00 98.64           O  
ATOM   1880  CG1 VAL A 120      -0.139   3.114  -5.514  1.00 98.64           C  
ATOM   1881 HG11 VAL A 120       0.297   3.618  -4.651  1.00 98.64           H  
ATOM   1882 HG12 VAL A 120      -1.205   3.340  -5.543  1.00 98.64           H  
ATOM   1883 HG13 VAL A 120      -0.002   2.038  -5.406  1.00 98.64           H  
ATOM   1884  CG2 VAL A 120       2.054   3.372  -6.654  1.00 98.64           C  
ATOM   1885 HG21 VAL A 120       2.423   3.832  -5.737  1.00 98.64           H  
ATOM   1886 HG22 VAL A 120       2.268   2.303  -6.634  1.00 98.64           H  
ATOM   1887 HG23 VAL A 120       2.581   3.820  -7.497  1.00 98.64           H  
ATOM   1888  N   HIS A 121      -2.318   2.066  -8.116  1.00 98.58           N  
ATOM   1889  H   HIS A 121      -1.885   1.160  -8.004  1.00 98.58           H  
ATOM   1890  CA  HIS A 121      -3.770   2.164  -8.050  1.00 98.58           C  
ATOM   1891  HA  HIS A 121      -4.076   3.105  -8.507  1.00 98.58           H  
ATOM   1892  C   HIS A 121      -4.221   2.152  -6.595  1.00 98.58           C  
ATOM   1893  CB  HIS A 121      -4.461   1.047  -8.828  1.00 98.58           C  
ATOM   1894  HB2 HIS A 121      -5.526   1.273  -8.889  1.00 98.58           H  
ATOM   1895  HB3 HIS A 121      -4.356   0.106  -8.289  1.00 98.58           H  
ATOM   1896  O   HIS A 121      -3.967   1.202  -5.854  1.00 98.58           O  
ATOM   1897  CG  HIS A 121      -3.935   0.868 -10.218  1.00 98.58           C  
ATOM   1898  CD2 HIS A 121      -3.039  -0.085 -10.617  1.00 98.58           C  
ATOM   1899  HD2 HIS A 121      -2.572  -0.838 -10.000  1.00 98.58           H  
ATOM   1900  ND1 HIS A 121      -4.249   1.633 -11.320  1.00 98.58           N  
ATOM   1901  HD1 HIS A 121      -4.741   2.515 -11.323  1.00 98.58           H  
ATOM   1902  CE1 HIS A 121      -3.558   1.138 -12.365  1.00 98.58           C  
ATOM   1903  HE1 HIS A 121      -3.520   1.551 -13.362  1.00 98.58           H  
ATOM   1904  NE2 HIS A 121      -2.843   0.079 -11.977  1.00 98.58           N  
ATOM   1905  N   ILE A 122      -4.935   3.195  -6.202  1.00 98.40           N  
ATOM   1906  H   ILE A 122      -5.116   3.920  -6.881  1.00 98.40           H  
ATOM   1907  CA  ILE A 122      -5.464   3.382  -4.859  1.00 98.40           C  
ATOM   1908  HA  ILE A 122      -5.093   2.587  -4.211  1.00 98.40           H  
ATOM   1909  C   ILE A 122      -6.984   3.292  -4.939  1.00 98.40           C  
ATOM   1910  CB  ILE A 122      -5.007   4.729  -4.266  1.00 98.40           C  
ATOM   1911  HB  ILE A 122      -5.534   5.520  -4.799  1.00 98.40           H  
ATOM   1912  O   ILE A 122      -7.611   4.018  -5.715  1.00 98.40           O  
ATOM   1913  CG1 ILE A 122      -3.493   4.995  -4.432  1.00 98.40           C  
ATOM   1914 HG12 ILE A 122      -2.919   4.275  -3.849  1.00 98.40           H  
ATOM   1915 HG13 ILE A 122      -3.210   4.886  -5.479  1.00 98.40           H  
ATOM   1916  CG2 ILE A 122      -5.423   4.758  -2.785  1.00 98.40           C  
ATOM   1917 HG21 ILE A 122      -4.981   3.915  -2.253  1.00 98.40           H  
ATOM   1918 HG22 ILE A 122      -5.113   5.687  -2.304  1.00 98.40           H  
ATOM   1919 HG23 ILE A 122      -6.508   4.694  -2.702  1.00 98.40           H  
ATOM   1920  CD1 ILE A 122      -3.095   6.419  -4.028  1.00 98.40           C  
ATOM   1921 HD11 ILE A 122      -2.054   6.597  -4.299  1.00 98.40           H  
ATOM   1922 HD12 ILE A 122      -3.197   6.562  -2.952  1.00 98.40           H  
ATOM   1923 HD13 ILE A 122      -3.720   7.141  -4.552  1.00 98.40           H  
ATOM   1924  N   LYS A 123      -7.586   2.421  -4.131  1.00 97.72           N  
ATOM   1925  H   LYS A 123      -6.999   1.860  -3.531  1.00 97.72           H  
ATOM   1926  CA  LYS A 123      -9.039   2.302  -3.992  1.00 97.72           C  
ATOM   1927  HA  LYS A 123      -9.517   3.074  -4.594  1.00 97.72           H  
ATOM   1928  C   LYS A 123      -9.449   2.543  -2.545  1.00 97.72           C  
ATOM   1929  CB  LYS A 123      -9.502   0.941  -4.519  1.00 97.72           C  
ATOM   1930  HB2 LYS A 123      -9.196   0.837  -5.559  1.00 97.72           H  
ATOM   1931  HB3 LYS A 123      -9.023   0.154  -3.937  1.00 97.72           H  
ATOM   1932  O   LYS A 123      -8.898   1.931  -1.633  1.00 97.72           O  
ATOM   1933  CG  LYS A 123     -11.026   0.794  -4.421  1.00 97.72           C  
ATOM   1934  HG2 LYS A 123     -11.352   0.985  -3.399  1.00 97.72           H  
ATOM   1935  HG3 LYS A 123     -11.507   1.516  -5.081  1.00 97.72           H  
ATOM   1936  CD  LYS A 123     -11.463  -0.622  -4.791  1.00 97.72           C  
ATOM   1937  HD2 LYS A 123     -10.962  -1.326  -4.127  1.00 97.72           H  
ATOM   1938  HD3 LYS A 123     -11.194  -0.842  -5.824  1.00 97.72           H  
ATOM   1939  CE  LYS A 123     -12.979  -0.707  -4.593  1.00 97.72           C  
ATOM   1940  HE2 LYS A 123     -13.483  -0.104  -5.348  1.00 97.72           H  
ATOM   1941  HE3 LYS A 123     -13.222  -0.261  -3.628  1.00 97.72           H  
ATOM   1942  NZ  LYS A 123     -13.445  -2.113  -4.620  1.00 97.72           N  
ATOM   1943  HZ1 LYS A 123     -14.439  -2.143  -4.440  1.00 97.72           H  
ATOM   1944  HZ2 LYS A 123     -12.982  -2.622  -3.881  1.00 97.72           H  
ATOM   1945  HZ3 LYS A 123     -13.231  -2.562  -5.499  1.00 97.72           H  
ATOM   1946  N   VAL A 124     -10.439   3.412  -2.362  1.00 93.57           N  
ATOM   1947  H   VAL A 124     -10.834   3.857  -3.178  1.00 93.57           H  
ATOM   1948  CA  VAL A 124     -10.926   3.868  -1.056  1.00 93.57           C  
ATOM   1949  HA  VAL A 124     -10.658   3.150  -0.282  1.00 93.57           H  
ATOM   1950  C   VAL A 124     -12.442   3.993  -1.127  1.00 93.57           C  
ATOM   1951  CB  VAL A 124     -10.308   5.228  -0.707  1.00 93.57           C  
ATOM   1952  HB  VAL A 124     -10.655   5.983  -1.413  1.00 93.57           H  
ATOM   1953  O   VAL A 124     -12.965   4.887  -1.793  1.00 93.57           O  
ATOM   1954  CG1 VAL A 124     -10.708   5.645   0.702  1.00 93.57           C  
ATOM   1955 HG11 VAL A 124     -10.223   6.594   0.931  1.00 93.57           H  
ATOM   1956 HG12 VAL A 124     -11.786   5.787   0.769  1.00 93.57           H  
ATOM   1957 HG13 VAL A 124     -10.392   4.887   1.419  1.00 93.57           H  
ATOM   1958  CG2 VAL A 124      -8.784   5.198  -0.775  1.00 93.57           C  
ATOM   1959 HG21 VAL A 124      -8.418   6.216  -0.638  1.00 93.57           H  
ATOM   1960 HG22 VAL A 124      -8.456   4.902  -1.772  1.00 93.57           H  
ATOM   1961 HG23 VAL A 124      -8.379   4.515  -0.029  1.00 93.57           H  
ATOM   1962  N   GLY A 125     -13.162   3.062  -0.499  1.00 89.75           N  
ATOM   1963  H   GLY A 125     -12.690   2.389   0.088  1.00 89.75           H  
ATOM   1964  CA  GLY A 125     -14.598   2.909  -0.735  1.00 89.75           C  
ATOM   1965  HA2 GLY A 125     -14.967   2.024  -0.217  1.00 89.75           H  
ATOM   1966  HA3 GLY A 125     -15.122   3.781  -0.344  1.00 89.75           H  
ATOM   1967  C   GLY A 125     -14.895   2.756  -2.235  1.00 89.75           C  
ATOM   1968  O   GLY A 125     -14.436   1.802  -2.874  1.00 89.75           O  
ATOM   1969  N   ASP A 126     -15.626   3.725  -2.787  1.00 90.79           N  
ATOM   1970  H   ASP A 126     -15.964   4.466  -2.190  1.00 90.79           H  
ATOM   1971  CA  ASP A 126     -15.996   3.788  -4.207  1.00 90.79           C  
ATOM   1972  HA  ASP A 126     -16.023   2.776  -4.611  1.00 90.79           H  
ATOM   1973  C   ASP A 126     -15.012   4.600  -5.066  1.00 90.79           C  
ATOM   1974  CB  ASP A 126     -17.409   4.374  -4.333  1.00 90.79           C  
ATOM   1975  HB2 ASP A 126     -17.713   4.353  -5.380  1.00 90.79           H  
ATOM   1976  HB3 ASP A 126     -17.392   5.413  -4.005  1.00 90.79           H  
ATOM   1977  O   ASP A 126     -15.035   4.500  -6.295  1.00 90.79           O  
ATOM   1978  CG  ASP A 126     -18.432   3.591  -3.510  1.00 90.79           C  
ATOM   1979  OD1 ASP A 126     -18.462   2.349  -3.661  1.00 90.79           O  
ATOM   1980  OD2 ASP A 126     -19.135   4.253  -2.710  1.00 90.79           O  
ATOM   1981  N   GLU A 127     -14.134   5.398  -4.449  1.00 95.30           N  
ATOM   1982  H   GLU A 127     -14.043   5.345  -3.445  1.00 95.30           H  
ATOM   1983  CA  GLU A 127     -13.173   6.226  -5.174  1.00 95.30           C  
ATOM   1984  HA  GLU A 127     -13.675   6.582  -6.074  1.00 95.30           H  
ATOM   1985  C   GLU A 127     -11.962   5.398  -5.615  1.00 95.30           C  
ATOM   1986  CB  GLU A 127     -12.779   7.476  -4.365  1.00 95.30           C  
ATOM   1987  HB2 GLU A 127     -12.150   7.187  -3.522  1.00 95.30           H  
ATOM   1988  HB3 GLU A 127     -13.690   7.941  -3.986  1.00 95.30           H  
ATOM   1989  O   GLU A 127     -11.454   4.539  -4.886  1.00 95.30           O  
ATOM   1990  CG  GLU A 127     -12.033   8.496  -5.251  1.00 95.30           C  
ATOM   1991  HG2 GLU A 127     -12.630   8.678  -6.144  1.00 95.30           H  
ATOM   1992  HG3 GLU A 127     -11.089   8.057  -5.574  1.00 95.30           H  
ATOM   1993  CD  GLU A 127     -11.734   9.849  -4.582  1.00 95.30           C  
ATOM   1994  OE1 GLU A 127     -11.034  10.662  -5.245  1.00 95.30           O  
ATOM   1995  OE2 GLU A 127     -12.194  10.078  -3.445  1.00 95.30           O  
ATOM   1996  N   LYS A 128     -11.486   5.673  -6.832  1.00 96.95           N  
ATOM   1997  H   LYS A 128     -11.928   6.417  -7.354  1.00 96.95           H  
ATOM   1998  CA  LYS A 128     -10.274   5.085  -7.402  1.00 96.95           C  
ATOM   1999  HA  LYS A 128      -9.731   4.559  -6.616  1.00 96.95           H  
ATOM   2000  C   LYS A 128      -9.371   6.187  -7.938  1.00 96.95           C  
ATOM   2001  CB  LYS A 128     -10.616   4.086  -8.512  1.00 96.95           C  
ATOM   2002  HB2 LYS A 128     -11.182   4.602  -9.288  1.00 96.95           H  
ATOM   2003  HB3 LYS A 128      -9.686   3.724  -8.950  1.00 96.95           H  
ATOM   2004  O   LYS A 128      -9.838   7.081  -8.642  1.00 96.95           O  
ATOM   2005  CG  LYS A 128     -11.423   2.883  -8.005  1.00 96.95           C  
ATOM   2006  HG2 LYS A 128     -10.844   2.349  -7.252  1.00 96.95           H  
ATOM   2007  HG3 LYS A 128     -12.361   3.223  -7.566  1.00 96.95           H  
ATOM   2008  CD  LYS A 128     -11.730   1.949  -9.178  1.00 96.95           C  
ATOM   2009  HD2 LYS A 128     -12.231   2.521  -9.959  1.00 96.95           H  
ATOM   2010  HD3 LYS A 128     -10.795   1.550  -9.573  1.00 96.95           H  
ATOM   2011  CE  LYS A 128     -12.639   0.806  -8.725  1.00 96.95           C  
ATOM   2012  HE2 LYS A 128     -13.530   1.241  -8.272  1.00 96.95           H  
ATOM   2013  HE3 LYS A 128     -12.114   0.227  -7.966  1.00 96.95           H  
ATOM   2014  NZ  LYS A 128     -13.011  -0.049  -9.881  1.00 96.95           N  
ATOM   2015  HZ1 LYS A 128     -13.636  -0.792  -9.602  1.00 96.95           H  
ATOM   2016  HZ2 LYS A 128     -12.185  -0.446 -10.306  1.00 96.95           H  
ATOM   2017  HZ3 LYS A 128     -13.479   0.511 -10.579  1.00 96.95           H  
ATOM   2018  N   ARG A 129      -8.078   6.092  -7.648  1.00 97.92           N  
ATOM   2019  H   ARG A 129      -7.787   5.326  -7.058  1.00 97.92           H  
ATOM   2020  CA  ARG A 129      -7.030   6.952  -8.209  1.00 97.92           C  
ATOM   2021  HA  ARG A 129      -7.435   7.517  -9.049  1.00 97.92           H  
ATOM   2022  C   ARG A 129      -5.911   6.085  -8.757  1.00 97.92           C  
ATOM   2023  CB  ARG A 129      -6.499   7.926  -7.143  1.00 97.92           C  
ATOM   2024  HB2 ARG A 129      -5.663   8.490  -7.558  1.00 97.92           H  
ATOM   2025  HB3 ARG A 129      -6.115   7.348  -6.303  1.00 97.92           H  
ATOM   2026  O   ARG A 129      -5.587   5.060  -8.170  1.00 97.92           O  
ATOM   2027  CG  ARG A 129      -7.547   8.920  -6.620  1.00 97.92           C  
ATOM   2028  HG2 ARG A 129      -7.114   9.472  -5.786  1.00 97.92           H  
ATOM   2029  HG3 ARG A 129      -8.423   8.385  -6.254  1.00 97.92           H  
ATOM   2030  CD  ARG A 129      -7.975   9.924  -7.693  1.00 97.92           C  
ATOM   2031  HD2 ARG A 129      -7.093  10.464  -8.038  1.00 97.92           H  
ATOM   2032  HD3 ARG A 129      -8.426   9.392  -8.531  1.00 97.92           H  
ATOM   2033  NE  ARG A 129      -8.961  10.866  -7.148  1.00 97.92           N  
ATOM   2034  HE  ARG A 129      -9.476  10.589  -6.325  1.00 97.92           H  
ATOM   2035  NH1 ARG A 129      -8.832  12.510  -8.749  1.00 97.92           N  
ATOM   2036 HH11 ARG A 129      -9.135  13.414  -9.084  1.00 97.92           H  
ATOM   2037 HH12 ARG A 129      -8.116  11.979  -9.223  1.00 97.92           H  
ATOM   2038  NH2 ARG A 129     -10.243  12.683  -7.002  1.00 97.92           N  
ATOM   2039 HH21 ARG A 129     -10.585  13.590  -7.287  1.00 97.92           H  
ATOM   2040 HH22 ARG A 129     -10.642  12.202  -6.209  1.00 97.92           H  
ATOM   2041  CZ  ARG A 129      -9.333  12.022  -7.645  1.00 97.92           C  
ATOM   2042  N   THR A 130      -5.322   6.526  -9.856  1.00 98.31           N  
ATOM   2043  H   THR A 130      -5.613   7.409 -10.250  1.00 98.31           H  
ATOM   2044  CA  THR A 130      -4.123   5.922 -10.434  1.00 98.31           C  
ATOM   2045  HA  THR A 130      -3.756   5.118  -9.796  1.00 98.31           H  
ATOM   2046  C   THR A 130      -3.068   7.008 -10.510  1.00 98.31           C  
ATOM   2047  CB  THR A 130      -4.392   5.339 -11.824  1.00 98.31           C  
ATOM   2048  HB  THR A 130      -4.690   6.140 -12.501  1.00 98.31           H  
ATOM   2049  O   THR A 130      -3.368   8.116 -10.960  1.00 98.31           O  
ATOM   2050  CG2 THR A 130      -3.166   4.634 -12.390  1.00 98.31           C  
ATOM   2051 HG21 THR A 130      -2.401   5.362 -12.660  1.00 98.31           H  
ATOM   2052 HG22 THR A 130      -2.751   3.945 -11.654  1.00 98.31           H  
ATOM   2053 HG23 THR A 130      -3.427   4.079 -13.291  1.00 98.31           H  
ATOM   2054  OG1 THR A 130      -5.433   4.382 -11.779  1.00 98.31           O  
ATOM   2055  HG1 THR A 130      -5.607   4.159 -12.696  1.00 98.31           H  
ATOM   2056  N   VAL A 131      -1.863   6.708 -10.038  1.00 98.15           N  
ATOM   2057  H   VAL A 131      -1.706   5.790  -9.648  1.00 98.15           H  
ATOM   2058  CA  VAL A 131      -0.740   7.644 -10.019  1.00 98.15           C  
ATOM   2059  HA  VAL A 131      -0.945   8.482 -10.684  1.00 98.15           H  
ATOM   2060  C   VAL A 131       0.502   6.934 -10.521  1.00 98.15           C  
ATOM   2061  CB  VAL A 131      -0.513   8.196  -8.601  1.00 98.15           C  
ATOM   2062  HB  VAL A 131      -0.326   7.371  -7.913  1.00 98.15           H  
ATOM   2063  O   VAL A 131       0.863   5.880 -10.005  1.00 98.15           O  
ATOM   2064  CG1 VAL A 131       0.678   9.156  -8.533  1.00 98.15           C  
ATOM   2065 HG11 VAL A 131       1.595   8.659  -8.849  1.00 98.15           H  
ATOM   2066 HG12 VAL A 131       0.824   9.463  -7.497  1.00 98.15           H  
ATOM   2067 HG13 VAL A 131       0.507  10.030  -9.162  1.00 98.15           H  
ATOM   2068  CG2 VAL A 131      -1.749   8.963  -8.121  1.00 98.15           C  
ATOM   2069 HG21 VAL A 131      -2.077   9.662  -8.890  1.00 98.15           H  
ATOM   2070 HG22 VAL A 131      -2.554   8.267  -7.887  1.00 98.15           H  
ATOM   2071 HG23 VAL A 131      -1.490   9.530  -7.226  1.00 98.15           H  
ATOM   2072  N   THR A 132       1.178   7.538 -11.490  1.00 98.38           N  
ATOM   2073  H   THR A 132       0.808   8.381 -11.906  1.00 98.38           H  
ATOM   2074  CA  THR A 132       2.540   7.156 -11.858  1.00 98.38           C  
ATOM   2075  HA  THR A 132       2.675   6.088 -11.685  1.00 98.38           H  
ATOM   2076  C   THR A 132       3.517   7.937 -10.986  1.00 98.38           C  
ATOM   2077  CB  THR A 132       2.815   7.431 -13.340  1.00 98.38           C  
ATOM   2078  HB  THR A 132       2.864   8.508 -13.497  1.00 98.38           H  
ATOM   2079  O   THR A 132       3.412   9.159 -10.895  1.00 98.38           O  
ATOM   2080  CG2 THR A 132       4.129   6.810 -13.807  1.00 98.38           C  
ATOM   2081 HG21 THR A 132       4.238   6.956 -14.882  1.00 98.38           H  
ATOM   2082 HG22 THR A 132       4.969   7.292 -13.308  1.00 98.38           H  
ATOM   2083 HG23 THR A 132       4.141   5.743 -13.586  1.00 98.38           H  
ATOM   2084  OG1 THR A 132       1.775   6.924 -14.149  1.00 98.38           O  
ATOM   2085  HG1 THR A 132       1.760   5.965 -14.105  1.00 98.38           H  
ATOM   2086  N   VAL A 133       4.461   7.248 -10.348  1.00 98.48           N  
ATOM   2087  H   VAL A 133       4.475   6.245 -10.463  1.00 98.48           H  
ATOM   2088  CA  VAL A 133       5.522   7.860  -9.537  1.00 98.48           C  
ATOM   2089  HA  VAL A 133       5.385   8.941  -9.508  1.00 98.48           H  
ATOM   2090  C   VAL A 133       6.854   7.565 -10.216  1.00 98.48           C  
ATOM   2091  CB  VAL A 133       5.494   7.348  -8.082  1.00 98.48           C  
ATOM   2092  HB  VAL A 133       5.815   6.306  -8.056  1.00 98.48           H  
ATOM   2093  O   VAL A 133       7.259   6.401 -10.312  1.00 98.48           O  
ATOM   2094  CG1 VAL A 133       6.438   8.172  -7.199  1.00 98.48           C  
ATOM   2095 HG11 VAL A 133       6.116   9.213  -7.170  1.00 98.48           H  
ATOM   2096 HG12 VAL A 133       7.454   8.142  -7.592  1.00 98.48           H  
ATOM   2097 HG13 VAL A 133       6.447   7.777  -6.184  1.00 98.48           H  
ATOM   2098  CG2 VAL A 133       4.093   7.422  -7.460  1.00 98.48           C  
ATOM   2099 HG21 VAL A 133       3.408   6.755  -7.985  1.00 98.48           H  
ATOM   2100 HG22 VAL A 133       4.143   7.108  -6.418  1.00 98.48           H  
ATOM   2101 HG23 VAL A 133       3.718   8.444  -7.513  1.00 98.48           H  
ATOM   2102  N   ASN A 134       7.534   8.592 -10.731  1.00 98.26           N  
ATOM   2103  H   ASN A 134       7.211   9.540 -10.595  1.00 98.26           H  
ATOM   2104  CA  ASN A 134       8.816   8.389 -11.407  1.00 98.26           C  
ATOM   2105  HA  ASN A 134       8.707   7.522 -12.059  1.00 98.26           H  
ATOM   2106  C   ASN A 134       9.938   8.085 -10.396  1.00 98.26           C  
ATOM   2107  CB  ASN A 134       9.159   9.590 -12.299  1.00 98.26           C  
ATOM   2108  HB2 ASN A 134      10.089   9.414 -12.840  1.00 98.26           H  
ATOM   2109  HB3 ASN A 134       9.328  10.472 -11.681  1.00 98.26           H  
ATOM   2110  O   ASN A 134       9.777   8.333  -9.199  1.00 98.26           O  
ATOM   2111  CG  ASN A 134       8.098   9.862 -13.339  1.00 98.26           C  
ATOM   2112  ND2 ASN A 134       7.458  11.001 -13.274  1.00 98.26           N  
ATOM   2113 HD21 ASN A 134       6.699  11.165 -13.920  1.00 98.26           H  
ATOM   2114 HD22 ASN A 134       7.583  11.569 -12.448  1.00 98.26           H  
ATOM   2115  OD1 ASN A 134       7.840   9.040 -14.206  1.00 98.26           O  
ATOM   2116  N   PRO A 135      11.082   7.545 -10.854  1.00 98.04           N  
ATOM   2117  CA  PRO A 135      12.243   7.304 -10.001  1.00 98.04           C  
ATOM   2118  HA  PRO A 135      12.018   6.483  -9.321  1.00 98.04           H  
ATOM   2119  C   PRO A 135      12.660   8.541  -9.200  1.00 98.04           C  
ATOM   2120  CB  PRO A 135      13.355   6.875 -10.962  1.00 98.04           C  
ATOM   2121  HB2 PRO A 135      13.854   7.746 -11.387  1.00 98.04           H  
ATOM   2122  HB3 PRO A 135      14.086   6.221 -10.486  1.00 98.04           H  
ATOM   2123  O   PRO A 135      12.867   9.615  -9.765  1.00 98.04           O  
ATOM   2124  CG  PRO A 135      12.573   6.164 -12.056  1.00 98.04           C  
ATOM   2125  HG2 PRO A 135      13.136   6.086 -12.986  1.00 98.04           H  
ATOM   2126  HG3 PRO A 135      12.270   5.184 -11.687  1.00 98.04           H  
ATOM   2127  CD  PRO A 135      11.348   7.055 -12.200  1.00 98.04           C  
ATOM   2128  HD2 PRO A 135      11.593   7.889 -12.859  1.00 98.04           H  
ATOM   2129  HD3 PRO A 135      10.511   6.482 -12.598  1.00 98.04           H  
ATOM   2130  N   GLY A 136      12.810   8.380  -7.887  1.00 97.75           N  
ATOM   2131  H   GLY A 136      12.543   7.495  -7.479  1.00 97.75           H  
ATOM   2132  CA  GLY A 136      13.204   9.436  -6.953  1.00 97.75           C  
ATOM   2133  HA2 GLY A 136      14.037   9.995  -7.379  1.00 97.75           H  
ATOM   2134  HA3 GLY A 136      13.535   8.969  -6.026  1.00 97.75           H  
ATOM   2135  C   GLY A 136      12.100  10.437  -6.599  1.00 97.75           C  
ATOM   2136  O   GLY A 136      12.351  11.332  -5.791  1.00 97.75           O  
ATOM   2137  N   GLU A 137      10.898  10.313  -7.169  1.00 98.28           N  
ATOM   2138  H   GLU A 137      10.732   9.551  -7.812  1.00 98.28           H  
ATOM   2139  CA  GLU A 137       9.784  11.213  -6.876  1.00 98.28           C  
ATOM   2140  HA  GLU A 137      10.199  12.190  -6.628  1.00 98.28           H  
ATOM   2141  C   GLU A 137       8.972  10.766  -5.655  1.00 98.28           C  
ATOM   2142  CB  GLU A 137       8.874  11.425  -8.099  1.00 98.28           C  
ATOM   2143  HB2 GLU A 137       8.497  10.465  -8.452  1.00 98.28           H  
ATOM   2144  HB3 GLU A 137       8.021  12.030  -7.791  1.00 98.28           H  
ATOM   2145  O   GLU A 137       8.875   9.581  -5.314  1.00 98.28           O  
ATOM   2146  CG  GLU A 137       9.593  12.167  -9.236  1.00 98.28           C  
ATOM   2147  HG2 GLU A 137      10.059  13.062  -8.824  1.00 98.28           H  
ATOM   2148  HG3 GLU A 137      10.380  11.529  -9.638  1.00 98.28           H  
ATOM   2149  CD  GLU A 137       8.645  12.577 -10.375  1.00 98.28           C  
ATOM   2150  OE1 GLU A 137       8.984  13.534 -11.103  1.00 98.28           O  
ATOM   2151  OE2 GLU A 137       7.618  11.888 -10.592  1.00 98.28           O  
ATOM   2152  N   GLU A 138       8.346  11.757  -5.018  1.00 98.48           N  
ATOM   2153  H   GLU A 138       8.440  12.693  -5.385  1.00 98.48           H  
ATOM   2154  CA  GLU A 138       7.317  11.574  -4.003  1.00 98.48           C  
ATOM   2155  HA  GLU A 138       7.125  10.506  -3.909  1.00 98.48           H  
ATOM   2156  C   GLU A 138       6.030  12.263  -4.475  1.00 98.48           C  
ATOM   2157  CB  GLU A 138       7.809  12.079  -2.630  1.00 98.48           C  
ATOM   2158  HB2 GLU A 138       7.982  13.154  -2.676  1.00 98.48           H  
ATOM   2159  HB3 GLU A 138       8.757  11.588  -2.405  1.00 98.48           H  
ATOM   2160  O   GLU A 138       6.053  13.423  -4.888  1.00 98.48           O  
ATOM   2161  CG  GLU A 138       6.820  11.771  -1.491  1.00 98.48           C  
ATOM   2162  HG2 GLU A 138       5.892  12.315  -1.668  1.00 98.48           H  
ATOM   2163  HG3 GLU A 138       6.585  10.707  -1.508  1.00 98.48           H  
ATOM   2164  CD  GLU A 138       7.370  12.122  -0.093  1.00 98.48           C  
ATOM   2165  OE1 GLU A 138       6.789  13.011   0.576  1.00 98.48           O  
ATOM   2166  OE2 GLU A 138       8.325  11.448   0.369  1.00 98.48           O  
ATOM   2167  N   VAL A 139       4.905  11.550  -4.419  1.00 98.46           N  
ATOM   2168  H   VAL A 139       4.965  10.610  -4.054  1.00 98.46           H  
ATOM   2169  CA  VAL A 139       3.577  12.059  -4.785  1.00 98.46           C  
ATOM   2170  HA  VAL A 139       3.656  13.128  -4.986  1.00 98.46           H  
ATOM   2171  C   VAL A 139       2.623  11.879  -3.612  1.00 98.46           C  
ATOM   2172  CB  VAL A 139       3.031  11.388  -6.063  1.00 98.46           C  
ATOM   2173  HB  VAL A 139       2.941  10.314  -5.902  1.00 98.46           H  
ATOM   2174  O   VAL A 139       2.579  10.819  -2.991  1.00 98.46           O  
ATOM   2175  CG1 VAL A 139       1.647  11.954  -6.419  1.00 98.46           C  
ATOM   2176 HG11 VAL A 139       1.673  13.044  -6.398  1.00 98.46           H  
ATOM   2177 HG12 VAL A 139       1.359  11.646  -7.424  1.00 98.46           H  
ATOM   2178 HG13 VAL A 139       0.897  11.594  -5.714  1.00 98.46           H  
ATOM   2179  CG2 VAL A 139       3.950  11.629  -7.268  1.00 98.46           C  
ATOM   2180 HG21 VAL A 139       4.050  12.698  -7.459  1.00 98.46           H  
ATOM   2181 HG22 VAL A 139       3.548  11.139  -8.155  1.00 98.46           H  
ATOM   2182 HG23 VAL A 139       4.942  11.220  -7.075  1.00 98.46           H  
ATOM   2183  N   GLU A 140       1.824  12.904  -3.320  1.00 98.45           N  
ATOM   2184  H   GLU A 140       1.885  13.740  -3.884  1.00 98.45           H  
ATOM   2185  CA  GLU A 140       0.764  12.849  -2.312  1.00 98.45           C  
ATOM   2186  HA  GLU A 140       0.872  11.928  -1.741  1.00 98.45           H  
ATOM   2187  C   GLU A 140      -0.617  12.819  -2.984  1.00 98.45           C  
ATOM   2188  CB  GLU A 140       0.918  14.008  -1.308  1.00 98.45           C  
ATOM   2189  HB2 GLU A 140       0.729  14.956  -1.813  1.00 98.45           H  
ATOM   2190  HB3 GLU A 140       1.942  14.014  -0.935  1.00 98.45           H  
ATOM   2191  O   GLU A 140      -0.917  13.619  -3.870  1.00 98.45           O  
ATOM   2192  CG  GLU A 140      -0.033  13.870  -0.106  1.00 98.45           C  
ATOM   2193  HG2 GLU A 140       0.127  12.898   0.361  1.00 98.45           H  
ATOM   2194  HG3 GLU A 140      -1.064  13.892  -0.460  1.00 98.45           H  
ATOM   2195  CD  GLU A 140       0.163  14.979   0.944  1.00 98.45           C  
ATOM   2196  OE1 GLU A 140      -0.514  16.022   0.836  1.00 98.45           O  
ATOM   2197  OE2 GLU A 140       0.931  14.765   1.918  1.00 98.45           O  
ATOM   2198  N   VAL A 141      -1.476  11.903  -2.539  1.00 98.05           N  
ATOM   2199  H   VAL A 141      -1.143  11.256  -1.838  1.00 98.05           H  
ATOM   2200  CA  VAL A 141      -2.882  11.790  -2.943  1.00 98.05           C  
ATOM   2201  HA  VAL A 141      -3.116  12.588  -3.648  1.00 98.05           H  
ATOM   2202  C   VAL A 141      -3.749  11.955  -1.706  1.00 98.05           C  
ATOM   2203  CB  VAL A 141      -3.182  10.443  -3.625  1.00 98.05           C  
ATOM   2204  HB  VAL A 141      -3.097   9.638  -2.895  1.00 98.05           H  
ATOM   2205  O   VAL A 141      -3.521  11.297  -0.694  1.00 98.05           O  
ATOM   2206  CG1 VAL A 141      -4.602  10.424  -4.210  1.00 98.05           C  
ATOM   2207 HG11 VAL A 141      -4.788   9.462  -4.686  1.00 98.05           H  
ATOM   2208 HG12 VAL A 141      -4.714  11.218  -4.950  1.00 98.05           H  
ATOM   2209 HG13 VAL A 141      -5.343  10.560  -3.422  1.00 98.05           H  
ATOM   2210  CG2 VAL A 141      -2.209  10.156  -4.768  1.00 98.05           C  
ATOM   2211 HG21 VAL A 141      -2.481   9.215  -5.244  1.00 98.05           H  
ATOM   2212 HG22 VAL A 141      -2.234  10.969  -5.494  1.00 98.05           H  
ATOM   2213 HG23 VAL A 141      -1.194  10.054  -4.382  1.00 98.05           H  
ATOM   2214  N   THR A 142      -4.762  12.813  -1.781  1.00 97.30           N  
ATOM   2215  H   THR A 142      -4.943  13.282  -2.658  1.00 97.30           H  
ATOM   2216  CA  THR A 142      -5.711  13.022  -0.681  1.00 97.30           C  
ATOM   2217  HA  THR A 142      -5.400  12.445   0.189  1.00 97.30           H  
ATOM   2218  C   THR A 142      -7.098  12.540  -1.078  1.00 97.30           C  
ATOM   2219  CB  THR A 142      -5.743  14.490  -0.242  1.00 97.30           C  
ATOM   2220  HB  THR A 142      -6.040  15.120  -1.080  1.00 97.30           H  
ATOM   2221  O   THR A 142      -7.585  12.867  -2.159  1.00 97.30           O  
ATOM   2222  CG2 THR A 142      -6.686  14.734   0.938  1.00 97.30           C  
ATOM   2223 HG21 THR A 142      -7.722  14.599   0.628  1.00 97.30           H  
ATOM   2224 HG22 THR A 142      -6.562  15.755   1.297  1.00 97.30           H  
ATOM   2225 HG23 THR A 142      -6.459  14.039   1.747  1.00 97.30           H  
ATOM   2226  OG1 THR A 142      -4.467  14.885   0.204  1.00 97.30           O  
ATOM   2227  HG1 THR A 142      -3.822  14.727  -0.489  1.00 97.30           H  
ATOM   2228  N   PHE A 143      -7.732  11.804  -0.172  1.00 94.15           N  
ATOM   2229  H   PHE A 143      -7.242  11.582   0.683  1.00 94.15           H  
ATOM   2230  CA  PHE A 143      -9.127  11.386  -0.236  1.00 94.15           C  
ATOM   2231  HA  PHE A 143      -9.565  11.683  -1.189  1.00 94.15           H  
ATOM   2232  C   PHE A 143      -9.896  12.063   0.895  1.00 94.15           C  
ATOM   2233  CB  PHE A 143      -9.222   9.862  -0.112  1.00 94.15           C  
ATOM   2234  HB2 PHE A 143      -8.791   9.554   0.841  1.00 94.15           H  
ATOM   2235  HB3 PHE A 143     -10.275   9.581  -0.100  1.00 94.15           H  
ATOM   2236  O   PHE A 143      -9.372  12.194   2.003  1.00 94.15           O  
ATOM   2237  CG  PHE A 143      -8.530   9.110  -1.226  1.00 94.15           C  
ATOM   2238  CD1 PHE A 143      -9.282   8.620  -2.308  1.00 94.15           C  
ATOM   2239  HD1 PHE A 143     -10.351   8.774  -2.333  1.00 94.15           H  
ATOM   2240  CD2 PHE A 143      -7.138   8.903  -1.187  1.00 94.15           C  
ATOM   2241  HD2 PHE A 143      -6.558   9.283  -0.360  1.00 94.15           H  
ATOM   2242  CE1 PHE A 143      -8.647   7.923  -3.348  1.00 94.15           C  
ATOM   2243  HE1 PHE A 143      -9.233   7.531  -4.166  1.00 94.15           H  
ATOM   2244  CE2 PHE A 143      -6.500   8.218  -2.234  1.00 94.15           C  
ATOM   2245  HE2 PHE A 143      -5.430   8.075  -2.208  1.00 94.15           H  
ATOM   2246  CZ  PHE A 143      -7.257   7.729  -3.312  1.00 94.15           C  
ATOM   2247  HZ  PHE A 143      -6.769   7.196  -4.115  1.00 94.15           H  
ATOM   2248  N   SER A 144     -11.142  12.443   0.627  1.00 93.14           N  
ATOM   2249  H   SER A 144     -11.525  12.249  -0.288  1.00 93.14           H  
ATOM   2250  CA  SER A 144     -12.049  13.006   1.629  1.00 93.14           C  
ATOM   2251  HA  SER A 144     -11.602  12.920   2.619  1.00 93.14           H  
ATOM   2252  C   SER A 144     -13.362  12.235   1.618  1.00 93.14           C  
ATOM   2253  CB  SER A 144     -12.331  14.489   1.377  1.00 93.14           C  
ATOM   2254  HB2 SER A 144     -12.851  14.594   0.425  1.00 93.14           H  
ATOM   2255  HB3 SER A 144     -12.977  14.862   2.171  1.00 93.14           H  
ATOM   2256  O   SER A 144     -13.896  11.934   0.549  1.00 93.14           O  
ATOM   2257  OG  SER A 144     -11.146  15.265   1.343  1.00 93.14           O  
ATOM   2258  HG  SER A 144     -11.404  16.167   1.138  1.00 93.14           H  
ATOM   2259  N   ALA A 145     -13.907  11.938   2.792  1.00 81.32           N  
ATOM   2260  H   ALA A 145     -13.435  12.219   3.639  1.00 81.32           H  
ATOM   2261  CA  ALA A 145     -15.170  11.229   2.925  1.00 81.32           C  
ATOM   2262  HA  ALA A 145     -15.744  11.339   2.004  1.00 81.32           H  
ATOM   2263  C   ALA A 145     -16.001  11.809   4.070  1.00 81.32           C  
ATOM   2264  CB  ALA A 145     -14.887   9.736   3.134  1.00 81.32           C  
ATOM   2265  HB1 ALA A 145     -15.825   9.196   3.261  1.00 81.32           H  
ATOM   2266  HB2 ALA A 145     -14.288   9.597   4.034  1.00 81.32           H  
ATOM   2267  HB3 ALA A 145     -14.344   9.333   2.279  1.00 81.32           H  
ATOM   2268  O   ALA A 145     -15.527  11.927   5.193  1.00 81.32           O  
ATOM   2269  N   ASN A 146     -17.280  12.085   3.799  1.00 81.79           N  
ATOM   2270  H   ASN A 146     -17.584  12.071   2.836  1.00 81.79           H  
ATOM   2271  CA  ASN A 146     -18.236  12.496   4.836  1.00 81.79           C  
ATOM   2272  HA  ASN A 146     -17.830  13.351   5.378  1.00 81.79           H  
ATOM   2273  C   ASN A 146     -18.499  11.386   5.872  1.00 81.79           C  
ATOM   2274  CB  ASN A 146     -19.563  12.897   4.168  1.00 81.79           C  
ATOM   2275  HB2 ASN A 146     -20.278  13.161   4.948  1.00 81.79           H  
ATOM   2276  HB3 ASN A 146     -19.962  12.040   3.625  1.00 81.79           H  
ATOM   2277  O   ASN A 146     -18.989  11.665   6.960  1.00 81.79           O  
ATOM   2278  CG  ASN A 146     -19.456  14.084   3.232  1.00 81.79           C  
ATOM   2279  ND2 ASN A 146     -20.354  14.195   2.283  1.00 81.79           N  
ATOM   2280 HD21 ASN A 146     -20.266  15.020   1.707  1.00 81.79           H  
ATOM   2281 HD22 ASN A 146     -21.143  13.565   2.243  1.00 81.79           H  
ATOM   2282  OD1 ASN A 146     -18.579  14.919   3.309  1.00 81.79           O  
ATOM   2283  N   ASP A 147     -18.207  10.136   5.505  1.00 79.47           N  
ATOM   2284  H   ASP A 147     -17.722  10.013   4.628  1.00 79.47           H  
ATOM   2285  CA  ASP A 147     -18.246   8.970   6.380  1.00 79.47           C  
ATOM   2286  HA  ASP A 147     -18.586   9.255   7.376  1.00 79.47           H  
ATOM   2287  C   ASP A 147     -16.831   8.369   6.467  1.00 79.47           C  
ATOM   2288  CB  ASP A 147     -19.272   7.961   5.849  1.00 79.47           C  
ATOM   2289  HB2 ASP A 147     -19.031   7.710   4.817  1.00 79.47           H  
ATOM   2290  HB3 ASP A 147     -20.259   8.423   5.862  1.00 79.47           H  
ATOM   2291  O   ASP A 147     -16.378   7.748   5.494  1.00 79.47           O  
ATOM   2292  CG  ASP A 147     -19.318   6.674   6.681  1.00 79.47           C  
ATOM   2293  OD1 ASP A 147     -18.645   6.618   7.735  1.00 79.47           O  
ATOM   2294  OD2 ASP A 147     -20.005   5.743   6.213  1.00 79.47           O  
ATOM   2295  N   PRO A 148     -16.126   8.545   7.600  1.00 75.55           N  
ATOM   2296  CA  PRO A 148     -14.792   7.994   7.809  1.00 75.55           C  
ATOM   2297  HA  PRO A 148     -14.119   8.431   7.071  1.00 75.55           H  
ATOM   2298  C   PRO A 148     -14.721   6.467   7.690  1.00 75.55           C  
ATOM   2299  CB  PRO A 148     -14.367   8.458   9.205  1.00 75.55           C  
ATOM   2300  HB2 PRO A 148     -14.665   7.722   9.953  1.00 75.55           H  
ATOM   2301  HB3 PRO A 148     -13.295   8.643   9.259  1.00 75.55           H  
ATOM   2302  O   PRO A 148     -13.662   5.951   7.342  1.00 75.55           O  
ATOM   2303  CG  PRO A 148     -15.172   9.738   9.413  1.00 75.55           C  
ATOM   2304  HG2 PRO A 148     -15.322   9.959  10.470  1.00 75.55           H  
ATOM   2305  HG3 PRO A 148     -14.677  10.569   8.910  1.00 75.55           H  
ATOM   2306  CD  PRO A 148     -16.485   9.419   8.707  1.00 75.55           C  
ATOM   2307  HD2 PRO A 148     -16.947  10.344   8.362  1.00 75.55           H  
ATOM   2308  HD3 PRO A 148     -17.154   8.888   9.384  1.00 75.55           H  
ATOM   2309  N   HIS A 149     -15.823   5.725   7.875  1.00 80.21           N  
ATOM   2310  H   HIS A 149     -16.701   6.170   8.097  1.00 80.21           H  
ATOM   2311  CA  HIS A 149     -15.818   4.265   7.708  1.00 80.21           C  
ATOM   2312  HA  HIS A 149     -15.041   3.854   8.353  1.00 80.21           H  
ATOM   2313  C   HIS A 149     -15.482   3.829   6.274  1.00 80.21           C  
ATOM   2314  CB  HIS A 149     -17.164   3.674   8.146  1.00 80.21           C  
ATOM   2315  HB2 HIS A 149     -17.971   4.128   7.570  1.00 80.21           H  
ATOM   2316  HB3 HIS A 149     -17.164   2.607   7.925  1.00 80.21           H  
ATOM   2317  O   HIS A 149     -15.039   2.699   6.053  1.00 80.21           O  
ATOM   2318  CG  HIS A 149     -17.439   3.832   9.619  1.00 80.21           C  
ATOM   2319  CD2 HIS A 149     -18.456   4.544  10.195  1.00 80.21           C  
ATOM   2320  HD2 HIS A 149     -19.210   5.109   9.668  1.00 80.21           H  
ATOM   2321  ND1 HIS A 149     -16.711   3.268  10.641  1.00 80.21           N  
ATOM   2322  HD1 HIS A 149     -15.846   2.754  10.549  1.00 80.21           H  
ATOM   2323  CE1 HIS A 149     -17.273   3.625  11.808  1.00 80.21           C  
ATOM   2324  HE1 HIS A 149     -16.896   3.358  12.784  1.00 80.21           H  
ATOM   2325  NE2 HIS A 149     -18.347   4.402  11.585  1.00 80.21           N  
ATOM   2326  N   LYS A 150     -15.593   4.726   5.282  1.00 80.11           N  
ATOM   2327  H   LYS A 150     -15.950   5.640   5.521  1.00 80.11           H  
ATOM   2328  CA  LYS A 150     -15.108   4.481   3.911  1.00 80.11           C  
ATOM   2329  HA  LYS A 150     -15.564   3.564   3.538  1.00 80.11           H  
ATOM   2330  C   LYS A 150     -13.596   4.259   3.839  1.00 80.11           C  
ATOM   2331  CB  LYS A 150     -15.502   5.649   3.001  1.00 80.11           C  
ATOM   2332  HB2 LYS A 150     -15.130   6.586   3.416  1.00 80.11           H  
ATOM   2333  HB3 LYS A 150     -15.040   5.498   2.026  1.00 80.11           H  
ATOM   2334  O   LYS A 150     -13.114   3.633   2.893  1.00 80.11           O  
ATOM   2335  CG  LYS A 150     -17.022   5.718   2.822  1.00 80.11           C  
ATOM   2336  HG2 LYS A 150     -17.388   4.736   2.522  1.00 80.11           H  
ATOM   2337  HG3 LYS A 150     -17.499   5.997   3.762  1.00 80.11           H  
ATOM   2338  CD  LYS A 150     -17.387   6.732   1.737  1.00 80.11           C  
ATOM   2339  HD2 LYS A 150     -17.065   7.728   2.040  1.00 80.11           H  
ATOM   2340  HD3 LYS A 150     -16.885   6.453   0.811  1.00 80.11           H  
ATOM   2341  CE  LYS A 150     -18.902   6.713   1.534  1.00 80.11           C  
ATOM   2342  HE2 LYS A 150     -19.378   7.156   2.409  1.00 80.11           H  
ATOM   2343  HE3 LYS A 150     -19.227   5.674   1.476  1.00 80.11           H  
ATOM   2344  NZ  LYS A 150     -19.287   7.423   0.290  1.00 80.11           N  
ATOM   2345  HZ1 LYS A 150     -18.909   6.933  -0.508  1.00 80.11           H  
ATOM   2346  HZ2 LYS A 150     -20.292   7.422   0.191  1.00 80.11           H  
ATOM   2347  HZ3 LYS A 150     -18.940   8.371   0.296  1.00 80.11           H  
ATOM   2348  N   PHE A 151     -12.858   4.732   4.838  1.00 85.74           N  
ATOM   2349  H   PHE A 151     -13.320   5.237   5.581  1.00 85.74           H  
ATOM   2350  CA  PHE A 151     -11.423   4.533   4.982  1.00 85.74           C  
ATOM   2351  HA  PHE A 151     -10.968   4.490   3.992  1.00 85.74           H  
ATOM   2352  C   PHE A 151     -11.052   3.208   5.654  1.00 85.74           C  
ATOM   2353  CB  PHE A 151     -10.835   5.729   5.739  1.00 85.74           C  
ATOM   2354  HB2 PHE A 151     -11.246   5.744   6.748  1.00 85.74           H  
ATOM   2355  HB3 PHE A 151      -9.764   5.567   5.856  1.00 85.74           H  
ATOM   2356  O   PHE A 151      -9.868   2.906   5.734  1.00 85.74           O  
ATOM   2357  CG  PHE A 151     -11.027   7.090   5.094  1.00 85.74           C  
ATOM   2358  CD1 PHE A 151     -10.957   7.246   3.699  1.00 85.74           C  
ATOM   2359  HD1 PHE A 151     -10.749   6.381   3.087  1.00 85.74           H  
ATOM   2360  CD2 PHE A 151     -11.253   8.218   5.898  1.00 85.74           C  
ATOM   2361  HD2 PHE A 151     -11.308   8.118   6.972  1.00 85.74           H  
ATOM   2362  CE1 PHE A 151     -11.134   8.505   3.101  1.00 85.74           C  
ATOM   2363  HE1 PHE A 151     -11.085   8.614   2.027  1.00 85.74           H  
ATOM   2364  CE2 PHE A 151     -11.415   9.481   5.308  1.00 85.74           C  
ATOM   2365  HE2 PHE A 151     -11.597  10.336   5.942  1.00 85.74           H  
ATOM   2366  CZ  PHE A 151     -11.354   9.629   3.911  1.00 85.74           C  
ATOM   2367  HZ  PHE A 151     -11.473  10.608   3.471  1.00 85.74           H  
ATOM   2368  N   ASN A 152     -12.018   2.379   6.077  1.00 87.64           N  
ATOM   2369  H   ASN A 152     -12.976   2.698   6.059  1.00 87.64           H  
ATOM   2370  CA  ASN A 152     -11.719   1.143   6.809  1.00 87.64           C  
ATOM   2371  HA  ASN A 152     -10.994   1.402   7.581  1.00 87.64           H  
ATOM   2372  C   ASN A 152     -11.091   0.041   5.943  1.00 87.64           C  
ATOM   2373  CB  ASN A 152     -12.973   0.622   7.537  1.00 87.64           C  
ATOM   2374  HB2 ASN A 152     -12.788  -0.399   7.870  1.00 87.64           H  
ATOM   2375  HB3 ASN A 152     -13.834   0.611   6.869  1.00 87.64           H  
ATOM   2376  O   ASN A 152     -10.563  -0.932   6.478  1.00 87.64           O  
ATOM   2377  CG  ASN A 152     -13.294   1.430   8.781  1.00 87.64           C  
ATOM   2378  ND2 ASN A 152     -14.243   1.003   9.578  1.00 87.64           N  
ATOM   2379 HD21 ASN A 152     -14.217   1.422  10.496  1.00 87.64           H  
ATOM   2380 HD22 ASN A 152     -14.683   0.110   9.413  1.00 87.64           H  
ATOM   2381  OD1 ASN A 152     -12.678   2.430   9.085  1.00 87.64           O  
ATOM   2382  N   ARG A 153     -11.187   0.153   4.611  1.00 93.67           N  
ATOM   2383  H   ARG A 153     -11.612   0.995   4.250  1.00 93.67           H  
ATOM   2384  CA  ARG A 153     -10.734  -0.885   3.674  1.00 93.67           C  
ATOM   2385  HA  ARG A 153     -10.015  -1.513   4.200  1.00 93.67           H  
ATOM   2386  C   ARG A 153      -9.969  -0.323   2.467  1.00 93.67           C  
ATOM   2387  CB  ARG A 153     -11.912  -1.789   3.273  1.00 93.67           C  
ATOM   2388  HB2 ARG A 153     -11.559  -2.528   2.555  1.00 93.67           H  
ATOM   2389  HB3 ARG A 153     -12.679  -1.178   2.797  1.00 93.67           H  
ATOM   2390  O   ARG A 153     -10.415  -0.521   1.332  1.00 93.67           O  
ATOM   2391  CG  ARG A 153     -12.524  -2.542   4.466  1.00 93.67           C  
ATOM   2392  HG2 ARG A 153     -12.865  -1.835   5.223  1.00 93.67           H  
ATOM   2393  HG3 ARG A 153     -11.768  -3.188   4.912  1.00 93.67           H  
ATOM   2394  CD  ARG A 153     -13.744  -3.358   4.026  1.00 93.67           C  
ATOM   2395  HD2 ARG A 153     -14.613  -2.998   4.577  1.00 93.67           H  
ATOM   2396  HD3 ARG A 153     -13.922  -3.192   2.964  1.00 93.67           H  
ATOM   2397  NE  ARG A 153     -13.578  -4.798   4.293  1.00 93.67           N  
ATOM   2398  HE  ARG A 153     -13.073  -5.072   5.124  1.00 93.67           H  
ATOM   2399  NH1 ARG A 153     -14.996  -5.603   2.680  1.00 93.67           N  
ATOM   2400 HH11 ARG A 153     -15.464  -6.393   2.259  1.00 93.67           H  
ATOM   2401 HH12 ARG A 153     -15.236  -4.649   2.451  1.00 93.67           H  
ATOM   2402  NH2 ARG A 153     -13.913  -7.008   4.045  1.00 93.67           N  
ATOM   2403 HH21 ARG A 153     -14.386  -7.817   3.671  1.00 93.67           H  
ATOM   2404 HH22 ARG A 153     -13.399  -7.087   4.911  1.00 93.67           H  
ATOM   2405  CZ  ARG A 153     -14.158  -5.794   3.663  1.00 93.67           C  
ATOM   2406  N   PRO A 154      -8.870   0.430   2.666  1.00 95.74           N  
ATOM   2407  CA  PRO A 154      -8.100   0.950   1.554  1.00 95.74           C  
ATOM   2408  HA  PRO A 154      -8.767   1.399   0.819  1.00 95.74           H  
ATOM   2409  C   PRO A 154      -7.313  -0.187   0.895  1.00 95.74           C  
ATOM   2410  CB  PRO A 154      -7.209   2.041   2.144  1.00 95.74           C  
ATOM   2411  HB2 PRO A 154      -6.298   2.189   1.564  1.00 95.74           H  
ATOM   2412  HB3 PRO A 154      -7.772   2.971   2.216  1.00 95.74           H  
ATOM   2413  O   PRO A 154      -6.844  -1.128   1.543  1.00 95.74           O  
ATOM   2414  CG  PRO A 154      -6.918   1.513   3.546  1.00 95.74           C  
ATOM   2415  HG2 PRO A 154      -6.747   2.328   4.250  1.00 95.74           H  
ATOM   2416  HG3 PRO A 154      -6.044   0.864   3.500  1.00 95.74           H  
ATOM   2417  CD  PRO A 154      -8.172   0.709   3.913  1.00 95.74           C  
ATOM   2418  HD2 PRO A 154      -7.909  -0.216   4.427  1.00 95.74           H  
ATOM   2419  HD3 PRO A 154      -8.811   1.307   4.563  1.00 95.74           H  
ATOM   2420  N   GLN A 155      -7.164  -0.084  -0.418  1.00 98.32           N  
ATOM   2421  H   GLN A 155      -7.593   0.702  -0.885  1.00 98.32           H  
ATOM   2422  CA  GLN A 155      -6.414  -1.031  -1.228  1.00 98.32           C  
ATOM   2423  HA  GLN A 155      -5.860  -1.710  -0.579  1.00 98.32           H  
ATOM   2424  C   GLN A 155      -5.404  -0.273  -2.084  1.00 98.32           C  
ATOM   2425  CB  GLN A 155      -7.402  -1.866  -2.052  1.00 98.32           C  
ATOM   2426  HB2 GLN A 155      -8.080  -1.187  -2.569  1.00 98.32           H  
ATOM   2427  HB3 GLN A 155      -7.994  -2.477  -1.370  1.00 98.32           H  
ATOM   2428  O   GLN A 155      -5.753   0.701  -2.752  1.00 98.32           O  
ATOM   2429  CG  GLN A 155      -6.741  -2.781  -3.094  1.00 98.32           C  
ATOM   2430  HG2 GLN A 155      -6.148  -3.550  -2.598  1.00 98.32           H  
ATOM   2431  HG3 GLN A 155      -6.071  -2.194  -3.722  1.00 98.32           H  
ATOM   2432  CD  GLN A 155      -7.765  -3.442  -4.011  1.00 98.32           C  
ATOM   2433  NE2 GLN A 155      -7.372  -3.790  -5.213  1.00 98.32           N  
ATOM   2434 HE21 GLN A 155      -6.377  -3.814  -5.385  1.00 98.32           H  
ATOM   2435 HE22 GLN A 155      -7.934  -4.518  -5.629  1.00 98.32           H  
ATOM   2436  OE1 GLN A 155      -8.939  -3.616  -3.703  1.00 98.32           O  
ATOM   2437  N   PHE A 156      -4.174  -0.774  -2.102  1.00 98.60           N  
ATOM   2438  H   PHE A 156      -3.976  -1.571  -1.515  1.00 98.60           H  
ATOM   2439  CA  PHE A 156      -3.075  -0.271  -2.915  1.00 98.60           C  
ATOM   2440  HA  PHE A 156      -3.419   0.566  -3.522  1.00 98.60           H  
ATOM   2441  C   PHE A 156      -2.605  -1.394  -3.833  1.00 98.60           C  
ATOM   2442  CB  PHE A 156      -1.943   0.238  -2.012  1.00 98.60           C  
ATOM   2443  HB2 PHE A 156      -1.435  -0.613  -1.557  1.00 98.60           H  
ATOM   2444  HB3 PHE A 156      -1.210   0.759  -2.628  1.00 98.60           H  
ATOM   2445  O   PHE A 156      -2.298  -2.489  -3.373  1.00 98.60           O  
ATOM   2446  CG  PHE A 156      -2.417   1.166  -0.911  1.00 98.60           C  
ATOM   2447  CD1 PHE A 156      -2.652   2.523  -1.192  1.00 98.60           C  
ATOM   2448  HD1 PHE A 156      -2.446   2.908  -2.179  1.00 98.60           H  
ATOM   2449  CD2 PHE A 156      -2.682   0.663   0.378  1.00 98.60           C  
ATOM   2450  HD2 PHE A 156      -2.516  -0.381   0.597  1.00 98.60           H  
ATOM   2451  CE1 PHE A 156      -3.161   3.370  -0.194  1.00 98.60           C  
ATOM   2452  HE1 PHE A 156      -3.350   4.410  -0.414  1.00 98.60           H  
ATOM   2453  CE2 PHE A 156      -3.190   1.513   1.377  1.00 98.60           C  
ATOM   2454  HE2 PHE A 156      -3.403   1.122   2.361  1.00 98.60           H  
ATOM   2455  CZ  PHE A 156      -3.438   2.866   1.087  1.00 98.60           C  
ATOM   2456  HZ  PHE A 156      -3.846   3.518   1.845  1.00 98.60           H  
ATOM   2457  N   THR A 157      -2.574  -1.146  -5.136  1.00 98.64           N  
ATOM   2458  H   THR A 157      -2.848  -0.229  -5.457  1.00 98.64           H  
ATOM   2459  CA  THR A 157      -1.968  -2.053  -6.117  1.00 98.64           C  
ATOM   2460  HA  THR A 157      -1.623  -2.967  -5.634  1.00 98.64           H  
ATOM   2461  C   THR A 157      -0.771  -1.342  -6.714  1.00 98.64           C  
ATOM   2462  CB  THR A 157      -2.968  -2.449  -7.206  1.00 98.64           C  
ATOM   2463  HB  THR A 157      -3.220  -1.568  -7.796  1.00 98.64           H  
ATOM   2464  O   THR A 157      -0.938  -0.269  -7.283  1.00 98.64           O  
ATOM   2465  CG2 THR A 157      -2.421  -3.523  -8.137  1.00 98.64           C  
ATOM   2466 HG21 THR A 157      -3.154  -3.719  -8.919  1.00 98.64           H  
ATOM   2467 HG22 THR A 157      -1.506  -3.176  -8.617  1.00 98.64           H  
ATOM   2468 HG23 THR A 157      -2.211  -4.434  -7.577  1.00 98.64           H  
ATOM   2469  OG1 THR A 157      -4.140  -2.942  -6.587  1.00 98.64           O  
ATOM   2470  HG1 THR A 157      -4.266  -2.358  -5.835  1.00 98.64           H  
ATOM   2471  N   ILE A 158       0.415  -1.914  -6.536  1.00 98.43           N  
ATOM   2472  H   ILE A 158       0.449  -2.820  -6.092  1.00 98.43           H  
ATOM   2473  CA  ILE A 158       1.682  -1.370  -7.012  1.00 98.43           C  
ATOM   2474  HA  ILE A 158       1.534  -0.349  -7.362  1.00 98.43           H  
ATOM   2475  C   ILE A 158       2.117  -2.223  -8.196  1.00 98.43           C  
ATOM   2476  CB  ILE A 158       2.750  -1.344  -5.892  1.00 98.43           C  
ATOM   2477  HB  ILE A 158       2.974  -2.366  -5.586  1.00 98.43           H  
ATOM   2478  O   ILE A 158       2.300  -3.434  -8.052  1.00 98.43           O  
ATOM   2479  CG1 ILE A 158       2.319  -0.533  -4.644  1.00 98.43           C  
ATOM   2480 HG12 ILE A 158       3.213  -0.203  -4.113  1.00 98.43           H  
ATOM   2481 HG13 ILE A 158       1.778   0.360  -4.956  1.00 98.43           H  
ATOM   2482  CG2 ILE A 158       4.049  -0.722  -6.440  1.00 98.43           C  
ATOM   2483 HG21 ILE A 158       3.868   0.300  -6.774  1.00 98.43           H  
ATOM   2484 HG22 ILE A 158       4.430  -1.301  -7.281  1.00 98.43           H  
ATOM   2485 HG23 ILE A 158       4.819  -0.717  -5.669  1.00 98.43           H  
ATOM   2486  CD1 ILE A 158       1.477  -1.313  -3.622  1.00 98.43           C  
ATOM   2487 HD11 ILE A 158       1.979  -2.243  -3.359  1.00 98.43           H  
ATOM   2488 HD12 ILE A 158       0.482  -1.534  -4.010  1.00 98.43           H  
ATOM   2489 HD13 ILE A 158       1.362  -0.710  -2.721  1.00 98.43           H  
ATOM   2490  N   GLU A 159       2.275  -1.588  -9.349  1.00 97.93           N  
ATOM   2491  H   GLU A 159       2.078  -0.598  -9.392  1.00 97.93           H  
ATOM   2492  CA  GLU A 159       2.704  -2.209 -10.595  1.00 97.93           C  
ATOM   2493  HA  GLU A 159       2.920  -3.259 -10.400  1.00 97.93           H  
ATOM   2494  C   GLU A 159       4.009  -1.562 -11.078  1.00 97.93           C  
ATOM   2495  CB  GLU A 159       1.583  -2.179 -11.654  1.00 97.93           C  
ATOM   2496  HB2 GLU A 159       1.948  -2.703 -12.537  1.00 97.93           H  
ATOM   2497  HB3 GLU A 159       1.354  -1.148 -11.924  1.00 97.93           H  
ATOM   2498  O   GLU A 159       4.209  -0.349 -11.002  1.00 97.93           O  
ATOM   2499  CG  GLU A 159       0.300  -2.873 -11.145  1.00 97.93           C  
ATOM   2500  HG2 GLU A 159      -0.170  -2.239 -10.393  1.00 97.93           H  
ATOM   2501  HG3 GLU A 159       0.598  -3.799 -10.654  1.00 97.93           H  
ATOM   2502  CD  GLU A 159      -0.748  -3.225 -12.220  1.00 97.93           C  
ATOM   2503  OE1 GLU A 159      -1.727  -3.937 -11.851  1.00 97.93           O  
ATOM   2504  OE2 GLU A 159      -0.541  -2.905 -13.406  1.00 97.93           O  
ATOM   2505  N   TRP A 160       4.926  -2.396 -11.549  1.00 95.19           N  
ATOM   2506  H   TRP A 160       4.683  -3.375 -11.602  1.00 95.19           H  
ATOM   2507  CA  TRP A 160       6.216  -1.997 -12.113  1.00 95.19           C  
ATOM   2508  HA  TRP A 160       6.171  -0.949 -12.407  1.00 95.19           H  
ATOM   2509  C   TRP A 160       6.504  -2.812 -13.377  1.00 95.19           C  
ATOM   2510  CB  TRP A 160       7.315  -2.150 -11.049  1.00 95.19           C  
ATOM   2511  HB2 TRP A 160       8.246  -1.745 -11.446  1.00 95.19           H  
ATOM   2512  HB3 TRP A 160       7.046  -1.534 -10.191  1.00 95.19           H  
ATOM   2513  O   TRP A 160       5.767  -3.755 -13.681  1.00 95.19           O  
ATOM   2514  CG  TRP A 160       7.574  -3.540 -10.552  1.00 95.19           C  
ATOM   2515  CD1 TRP A 160       8.497  -4.394 -11.046  1.00 95.19           C  
ATOM   2516  HD1 TRP A 160       9.153  -4.175 -11.875  1.00 95.19           H  
ATOM   2517  CD2 TRP A 160       6.944  -4.238  -9.437  1.00 95.19           C  
ATOM   2518  CE2 TRP A 160       7.559  -5.519  -9.305  1.00 95.19           C  
ATOM   2519  CE3 TRP A 160       5.916  -3.919  -8.526  1.00 95.19           C  
ATOM   2520  HE3 TRP A 160       5.425  -2.960  -8.604  1.00 95.19           H  
ATOM   2521  NE1 TRP A 160       8.487  -5.568 -10.320  1.00 95.19           N  
ATOM   2522  HE1 TRP A 160       9.189  -6.285 -10.436  1.00 95.19           H  
ATOM   2523  CH2 TRP A 160       6.186  -6.069  -7.405  1.00 95.19           C  
ATOM   2524  HH2 TRP A 160       5.936  -6.749  -6.604  1.00 95.19           H  
ATOM   2525  CZ2 TRP A 160       7.193  -6.431  -8.309  1.00 95.19           C  
ATOM   2526  HZ2 TRP A 160       7.706  -7.376  -8.208  1.00 95.19           H  
ATOM   2527  CZ3 TRP A 160       5.538  -4.825  -7.518  1.00 95.19           C  
ATOM   2528  HZ3 TRP A 160       4.763  -4.552  -6.818  1.00 95.19           H  
ATOM   2529  N   GLY A 161       7.580  -2.460 -14.088  1.00 85.82           N  
ATOM   2530  H   GLY A 161       8.127  -1.678 -13.759  1.00 85.82           H  
ATOM   2531  CA  GLY A 161       8.062  -3.182 -15.276  1.00 85.82           C  
ATOM   2532  HA2 GLY A 161       7.362  -3.030 -16.097  1.00 85.82           H  
ATOM   2533  HA3 GLY A 161       9.037  -2.796 -15.575  1.00 85.82           H  
ATOM   2534  C   GLY A 161       8.214  -4.691 -15.098  1.00 85.82           C  
ATOM   2535  O   GLY A 161       8.431  -5.167 -13.956  1.00 85.82           O  
ATOM   2536  OXT GLY A 161       8.073  -5.368 -16.131  1.00 85.82           O  
TER    2537      GLY A 161                                                       
END   
