# Supplementary material for: Single-chain dimers from de novo immunoglobulins as robust scaffolds for multiple binding loops
Source: Nat Commun. 2023 Sep 23;14:5939. doi: 10.1038/s41467-023-41717-5 (PMC10517939; doi:10.1038/s41467-023-41717-5)
Supplement: Supplementary file 3 — Supplementary Data 1 [file 41467_2023_41717_MOESM3_ESM.zip › design_models/scIg+EF/scIg12+EF1b/ranked_5.pdb]

ATOM      1  N   GLY A   1       7.375  -2.403 -14.093  1.00 93.32           N  
ATOM      2  H   GLY A   1       7.297  -1.418 -14.301  1.00 93.32           H  
ATOM      3  H2  GLY A   1       7.907  -2.454 -13.236  1.00 93.32           H  
ATOM      4  H3  GLY A   1       7.919  -2.846 -14.820  1.00 93.32           H  
ATOM      5  CA  GLY A   1       6.037  -3.026 -13.908  1.00 93.32           C  
ATOM      6  HA2 GLY A   1       5.506  -3.029 -14.859  1.00 93.32           H  
ATOM      7  HA3 GLY A   1       6.163  -4.045 -13.544  1.00 93.32           H  
ATOM      8  C   GLY A   1       5.207  -2.248 -12.895  1.00 93.32           C  
ATOM      9  O   GLY A   1       5.715  -1.277 -12.355  1.00 93.32           O  
ATOM     10  N   ARG A   2       3.944  -2.630 -12.651  1.00 96.68           N  
ATOM     11  H   ARG A   2       3.560  -3.438 -13.119  1.00 96.68           H  
ATOM     12  CA  ARG A   2       3.042  -1.925 -11.719  1.00 96.68           C  
ATOM     13  HA  ARG A   2       3.635  -1.311 -11.041  1.00 96.68           H  
ATOM     14  C   ARG A   2       2.232  -2.895 -10.864  1.00 96.68           C  
ATOM     15  CB  ARG A   2       2.119  -0.983 -12.514  1.00 96.68           C  
ATOM     16  HB2 ARG A   2       1.660  -1.546 -13.326  1.00 96.68           H  
ATOM     17  HB3 ARG A   2       2.722  -0.187 -12.952  1.00 96.68           H  
ATOM     18  O   ARG A   2       1.622  -3.818 -11.402  1.00 96.68           O  
ATOM     19  CG  ARG A   2       1.006  -0.358 -11.656  1.00 96.68           C  
ATOM     20  HG2 ARG A   2       0.366  -1.142 -11.250  1.00 96.68           H  
ATOM     21  HG3 ARG A   2       1.439   0.210 -10.833  1.00 96.68           H  
ATOM     22  CD  ARG A   2       0.140   0.555 -12.514  1.00 96.68           C  
ATOM     23  HD2 ARG A   2      -0.219  -0.005 -13.378  1.00 96.68           H  
ATOM     24  HD3 ARG A   2       0.757   1.381 -12.868  1.00 96.68           H  
ATOM     25  NE  ARG A   2      -1.019   1.048 -11.753  1.00 96.68           N  
ATOM     26  HE  ARG A   2      -1.319   0.477 -10.976  1.00 96.68           H  
ATOM     27  NH1 ARG A   2      -1.430   2.859 -13.072  1.00 96.68           N  
ATOM     28 HH11 ARG A   2      -1.893   3.743 -13.229  1.00 96.68           H  
ATOM     29 HH12 ARG A   2      -0.474   2.766 -13.384  1.00 96.68           H  
ATOM     30  NH2 ARG A   2      -2.773   2.427 -11.334  1.00 96.68           N  
ATOM     31 HH21 ARG A   2      -3.002   1.846 -10.540  1.00 96.68           H  
ATOM     32 HH22 ARG A   2      -3.308   3.255 -11.557  1.00 96.68           H  
ATOM     33  CZ  ARG A   2      -1.737   2.105 -12.057  1.00 96.68           C  
ATOM     34  N   VAL A   3       2.157  -2.626  -9.562  1.00 97.73           N  
ATOM     35  H   VAL A   3       2.701  -1.849  -9.214  1.00 97.73           H  
ATOM     36  CA  VAL A   3       1.256  -3.304  -8.617  1.00 97.73           C  
ATOM     37  HA  VAL A   3       0.546  -3.913  -9.177  1.00 97.73           H  
ATOM     38  C   VAL A   3       0.464  -2.281  -7.831  1.00 97.73           C  
ATOM     39  CB  VAL A   3       2.025  -4.234  -7.667  1.00 97.73           C  
ATOM     40  HB  VAL A   3       2.900  -3.701  -7.293  1.00 97.73           H  
ATOM     41  O   VAL A   3       0.994  -1.269  -7.377  1.00 97.73           O  
ATOM     42  CG1 VAL A   3       1.221  -4.743  -6.459  1.00 97.73           C  
ATOM     43 HG11 VAL A   3       0.292  -5.205  -6.790  1.00 97.73           H  
ATOM     44 HG12 VAL A   3       0.994  -3.918  -5.783  1.00 97.73           H  
ATOM     45 HG13 VAL A   3       1.810  -5.477  -5.908  1.00 97.73           H  
ATOM     46  CG2 VAL A   3       2.490  -5.463  -8.438  1.00 97.73           C  
ATOM     47 HG21 VAL A   3       3.416  -5.810  -7.979  1.00 97.73           H  
ATOM     48 HG22 VAL A   3       1.734  -6.248  -8.418  1.00 97.73           H  
ATOM     49 HG23 VAL A   3       2.691  -5.227  -9.483  1.00 97.73           H  
ATOM     50  N   GLU A   4      -0.811  -2.568  -7.637  1.00 98.23           N  
ATOM     51  H   GLU A   4      -1.178  -3.418  -8.041  1.00 98.23           H  
ATOM     52  CA  GLU A   4      -1.697  -1.782  -6.800  1.00 98.23           C  
ATOM     53  HA  GLU A   4      -1.180  -0.885  -6.461  1.00 98.23           H  
ATOM     54  C   GLU A   4      -2.116  -2.578  -5.561  1.00 98.23           C  
ATOM     55  CB  GLU A   4      -2.880  -1.334  -7.655  1.00 98.23           C  
ATOM     56  HB2 GLU A   4      -3.453  -2.205  -7.972  1.00 98.23           H  
ATOM     57  HB3 GLU A   4      -2.503  -0.812  -8.535  1.00 98.23           H  
ATOM     58  O   GLU A   4      -2.570  -3.716  -5.666  1.00 98.23           O  
ATOM     59  CG  GLU A   4      -3.781  -0.390  -6.872  1.00 98.23           C  
ATOM     60  HG2 GLU A   4      -3.184   0.442  -6.499  1.00 98.23           H  
ATOM     61  HG3 GLU A   4      -4.200  -0.919  -6.016  1.00 98.23           H  
ATOM     62  CD  GLU A   4      -4.922   0.162  -7.717  1.00 98.23           C  
ATOM     63  OE1 GLU A   4      -5.575   1.107  -7.237  1.00 98.23           O  
ATOM     64  OE2 GLU A   4      -5.248  -0.304  -8.825  1.00 98.23           O  
ATOM     65  N   VAL A   5      -1.992  -1.953  -4.391  1.00 98.14           N  
ATOM     66  H   VAL A   5      -1.575  -1.033  -4.400  1.00 98.14           H  
ATOM     67  CA  VAL A   5      -2.468  -2.444  -3.097  1.00 98.14           C  
ATOM     68  HA  VAL A   5      -2.906  -3.435  -3.221  1.00 98.14           H  
ATOM     69  C   VAL A   5      -3.545  -1.484  -2.603  1.00 98.14           C  
ATOM     70  CB  VAL A   5      -1.312  -2.550  -2.078  1.00 98.14           C  
ATOM     71  HB  VAL A   5      -0.921  -1.553  -1.876  1.00 98.14           H  
ATOM     72  O   VAL A   5      -3.255  -0.343  -2.241  1.00 98.14           O  
ATOM     73  CG1 VAL A   5      -1.798  -3.149  -0.752  1.00 98.14           C  
ATOM     74 HG11 VAL A   5      -0.968  -3.202  -0.047  1.00 98.14           H  
ATOM     75 HG12 VAL A   5      -2.574  -2.523  -0.311  1.00 98.14           H  
ATOM     76 HG13 VAL A   5      -2.189  -4.153  -0.915  1.00 98.14           H  
ATOM     77  CG2 VAL A   5      -0.151  -3.405  -2.602  1.00 98.14           C  
ATOM     78 HG21 VAL A   5       0.604  -3.528  -1.825  1.00 98.14           H  
ATOM     79 HG22 VAL A   5      -0.514  -4.385  -2.912  1.00 98.14           H  
ATOM     80 HG23 VAL A   5       0.316  -2.916  -3.456  1.00 98.14           H  
ATOM     81  N   ARG A   6      -4.800  -1.930  -2.583  1.00 97.88           N  
ATOM     82  H   ARG A   6      -4.962  -2.872  -2.910  1.00 97.88           H  
ATOM     83  CA  ARG A   6      -5.931  -1.196  -2.000  1.00 97.88           C  
ATOM     84  HA  ARG A   6      -5.648  -0.166  -1.786  1.00 97.88           H  
ATOM     85  C   ARG A   6      -6.321  -1.853  -0.693  1.00 97.88           C  
ATOM     86  CB  ARG A   6      -7.133  -1.196  -2.947  1.00 97.88           C  
ATOM     87  HB2 ARG A   6      -7.994  -0.781  -2.423  1.00 97.88           H  
ATOM     88  HB3 ARG A   6      -7.357  -2.227  -3.221  1.00 97.88           H  
ATOM     89  O   ARG A   6      -6.743  -3.007  -0.691  1.00 97.88           O  
ATOM     90  CG  ARG A   6      -6.907  -0.394  -4.224  1.00 97.88           C  
ATOM     91  HG2 ARG A   6      -6.030  -0.779  -4.745  1.00 97.88           H  
ATOM     92  HG3 ARG A   6      -6.755   0.656  -3.973  1.00 97.88           H  
ATOM     93  CD  ARG A   6      -8.135  -0.532  -5.128  1.00 97.88           C  
ATOM     94  HD2 ARG A   6      -9.003  -0.103  -4.628  1.00 97.88           H  
ATOM     95  HD3 ARG A   6      -8.311  -1.592  -5.314  1.00 97.88           H  
ATOM     96  NE  ARG A   6      -7.908   0.156  -6.400  1.00 97.88           N  
ATOM     97  HE  ARG A   6      -7.060   0.700  -6.471  1.00 97.88           H  
ATOM     98  NH1 ARG A   6      -9.544  -0.798  -7.686  1.00 97.88           N  
ATOM     99 HH11 ARG A   6      -9.828  -1.347  -6.887  1.00 97.88           H  
ATOM    100 HH12 ARG A   6      -9.859  -1.076  -8.605  1.00 97.88           H  
ATOM    101  NH2 ARG A   6      -7.956   0.462  -8.630  1.00 97.88           N  
ATOM    102 HH21 ARG A   6      -6.978   0.689  -8.519  1.00 97.88           H  
ATOM    103 HH22 ARG A   6      -8.225   0.122  -9.542  1.00 97.88           H  
ATOM    104  CZ  ARG A   6      -8.482  -0.054  -7.562  1.00 97.88           C  
ATOM    105  N   VAL A   7      -6.234  -1.111   0.396  1.00 95.76           N  
ATOM    106  H   VAL A   7      -5.926  -0.152   0.322  1.00 95.76           H  
ATOM    107  CA  VAL A   7      -6.713  -1.570   1.696  1.00 95.76           C  
ATOM    108  HA  VAL A   7      -6.805  -2.656   1.689  1.00 95.76           H  
ATOM    109  C   VAL A   7      -8.096  -0.978   1.931  1.00 95.76           C  
ATOM    110  CB  VAL A   7      -5.722  -1.208   2.809  1.00 95.76           C  
ATOM    111  HB  VAL A   7      -5.732  -0.127   2.942  1.00 95.76           H  
ATOM    112  O   VAL A   7      -8.358   0.163   1.565  1.00 95.76           O  
ATOM    113  CG1 VAL A   7      -6.109  -1.863   4.136  1.00 95.76           C  
ATOM    114 HG11 VAL A   7      -5.355  -1.646   4.892  1.00 95.76           H  
ATOM    115 HG12 VAL A   7      -7.061  -1.469   4.490  1.00 95.76           H  
ATOM    116 HG13 VAL A   7      -6.189  -2.943   4.012  1.00 95.76           H  
ATOM    117  CG2 VAL A   7      -4.290  -1.641   2.462  1.00 95.76           C  
ATOM    118 HG21 VAL A   7      -3.626  -1.387   3.288  1.00 95.76           H  
ATOM    119 HG22 VAL A   7      -3.933  -1.109   1.580  1.00 95.76           H  
ATOM    120 HG23 VAL A   7      -4.255  -2.714   2.276  1.00 95.76           H  
ATOM    121  N   GLU A   8      -8.991  -1.758   2.511  1.00 92.32           N  
ATOM    122  H   GLU A   8      -8.744  -2.722   2.685  1.00 92.32           H  
ATOM    123  CA  GLU A   8     -10.305  -1.327   2.965  1.00 92.32           C  
ATOM    124  HA  GLU A   8     -10.335  -0.240   3.025  1.00 92.32           H  
ATOM    125  C   GLU A   8     -10.524  -1.886   4.367  1.00 92.32           C  
ATOM    126  CB  GLU A   8     -11.368  -1.776   1.947  1.00 92.32           C  
ATOM    127  HB2 GLU A   8     -11.310  -2.854   1.801  1.00 92.32           H  
ATOM    128  HB3 GLU A   8     -11.127  -1.293   1.000  1.00 92.32           H  
ATOM    129  O   GLU A   8     -10.575  -3.101   4.565  1.00 92.32           O  
ATOM    130  CG  GLU A   8     -12.807  -1.399   2.342  1.00 92.32           C  
ATOM    131  HG2 GLU A   8     -13.119  -2.019   3.183  1.00 92.32           H  
ATOM    132  HG3 GLU A   8     -12.812  -0.357   2.660  1.00 92.32           H  
ATOM    133  CD  GLU A   8     -13.816  -1.560   1.187  1.00 92.32           C  
ATOM    134  OE1 GLU A   8     -15.002  -1.203   1.377  1.00 92.32           O  
ATOM    135  OE2 GLU A   8     -13.424  -1.816   0.020  1.00 92.32           O  
ATOM    136  N   PHE A   9     -10.621  -0.993   5.344  1.00 86.00           N  
ATOM    137  H   PHE A   9     -10.550  -0.010   5.123  1.00 86.00           H  
ATOM    138  CA  PHE A   9     -11.019  -1.352   6.696  1.00 86.00           C  
ATOM    139  HA  PHE A   9     -10.678  -2.363   6.921  1.00 86.00           H  
ATOM    140  C   PHE A   9     -12.546  -1.340   6.756  1.00 86.00           C  
ATOM    141  CB  PHE A   9     -10.353  -0.412   7.705  1.00 86.00           C  
ATOM    142  HB2 PHE A   9     -10.708   0.605   7.537  1.00 86.00           H  
ATOM    143  HB3 PHE A   9     -10.657  -0.704   8.710  1.00 86.00           H  
ATOM    144  O   PHE A   9     -13.182  -0.339   6.429  1.00 86.00           O  
ATOM    145  CG  PHE A   9      -8.835  -0.435   7.624  1.00 86.00           C  
ATOM    146  CD1 PHE A   9      -8.104  -1.469   8.238  1.00 86.00           C  
ATOM    147  HD1 PHE A   9      -8.619  -2.245   8.785  1.00 86.00           H  
ATOM    148  CD2 PHE A   9      -8.151   0.561   6.904  1.00 86.00           C  
ATOM    149  HD2 PHE A   9      -8.701   1.363   6.434  1.00 86.00           H  
ATOM    150  CE1 PHE A   9      -6.702  -1.493   8.128  1.00 86.00           C  
ATOM    151  HE1 PHE A   9      -6.130  -2.293   8.576  1.00 86.00           H  
ATOM    152  CE2 PHE A   9      -6.752   0.541   6.805  1.00 86.00           C  
ATOM    153  HE2 PHE A   9      -6.242   1.331   6.275  1.00 86.00           H  
ATOM    154  CZ  PHE A   9      -6.025  -0.489   7.419  1.00 86.00           C  
ATOM    155  HZ  PHE A   9      -4.948  -0.510   7.349  1.00 86.00           H  
ATOM    156  N   GLU A  10     -13.130  -2.476   7.120  1.00 79.54           N  
ATOM    157  H   GLU A  10     -12.545  -3.236   7.438  1.00 79.54           H  
ATOM    158  CA  GLU A  10     -14.563  -2.613   7.346  1.00 79.54           C  
ATOM    159  HA  GLU A  10     -15.079  -1.742   6.941  1.00 79.54           H  
ATOM    160  C   GLU A  10     -14.799  -2.640   8.855  1.00 79.54           C  
ATOM    161  CB  GLU A  10     -15.107  -3.838   6.600  1.00 79.54           C  
ATOM    162  HB2 GLU A  10     -14.558  -4.717   6.939  1.00 79.54           H  
ATOM    163  HB3 GLU A  10     -14.904  -3.708   5.537  1.00 79.54           H  
ATOM    164  O   GLU A  10     -14.287  -3.494   9.589  1.00 79.54           O  
ATOM    165  CG  GLU A  10     -16.618  -4.074   6.782  1.00 79.54           C  
ATOM    166  HG2 GLU A  10     -16.837  -4.172   7.845  1.00 79.54           H  
ATOM    167  HG3 GLU A  10     -17.155  -3.206   6.399  1.00 79.54           H  
ATOM    168  CD  GLU A  10     -17.119  -5.344   6.062  1.00 79.54           C  
ATOM    169  OE1 GLU A  10     -18.344  -5.595   6.038  1.00 79.54           O  
ATOM    170  OE2 GLU A  10     -16.301  -6.126   5.506  1.00 79.54           O  
ATOM    171  N   GLU A  11     -15.561  -1.651   9.301  1.00 63.54           N  
ATOM    172  H   GLU A  11     -15.912  -0.968   8.645  1.00 63.54           H  
ATOM    173  CA  GLU A  11     -15.912  -1.444  10.694  1.00 63.54           C  
ATOM    174  HA  GLU A  11     -15.001  -1.398  11.291  1.00 63.54           H  
ATOM    175  C   GLU A  11     -16.784  -2.601  11.201  1.00 63.54           C  
ATOM    176  CB  GLU A  11     -16.644  -0.096  10.817  1.00 63.54           C  
ATOM    177  HB2 GLU A  11     -17.043   0.013  11.826  1.00 63.54           H  
ATOM    178  HB3 GLU A  11     -17.478  -0.111  10.115  1.00 63.54           H  
ATOM    179  O   GLU A  11     -17.782  -2.982  10.582  1.00 63.54           O  
ATOM    180  CG  GLU A  11     -15.732   1.117  10.527  1.00 63.54           C  
ATOM    181  HG2 GLU A  11     -15.094   1.283  11.395  1.00 63.54           H  
ATOM    182  HG3 GLU A  11     -15.085   0.885   9.682  1.00 63.54           H  
ATOM    183  CD  GLU A  11     -16.510   2.401  10.190  1.00 63.54           C  
ATOM    184  OE1 GLU A  11     -15.873   3.332   9.632  1.00 63.54           O  
ATOM    185  OE2 GLU A  11     -17.750   2.380  10.370  1.00 63.54           O  
ATOM    186  N   GLY A  12     -16.463  -3.115  12.390  1.00 53.87           N  
ATOM    187  H   GLY A  12     -15.616  -2.787  12.833  1.00 53.87           H  
ATOM    188  CA  GLY A  12     -17.522  -3.642  13.247  1.00 53.87           C  
ATOM    189  HA2 GLY A  12     -17.103  -4.086  14.150  1.00 53.87           H  
ATOM    190  HA3 GLY A  12     -18.092  -4.399  12.709  1.00 53.87           H  
ATOM    191  C   GLY A  12     -18.438  -2.476  13.629  1.00 53.87           C  
ATOM    192  O   GLY A  12     -17.975  -1.349  13.780  1.00 53.87           O  
ATOM    193  N   LYS A  13     -19.739  -2.686  13.780  1.00 44.61           N  
ATOM    194  H   LYS A  13     -20.093  -3.629  13.694  1.00 44.61           H  
ATOM    195  CA  LYS A  13     -20.578  -1.659  14.413  1.00 44.61           C  
ATOM    196  HA  LYS A  13     -20.325  -0.675  14.019  1.00 44.61           H  
ATOM    197  C   LYS A  13     -20.251  -1.647  15.908  1.00 44.61           C  
ATOM    198  CB  LYS A  13     -22.061  -1.918  14.132  1.00 44.61           C  
ATOM    199  HB2 LYS A  13     -22.650  -1.182  14.679  1.00 44.61           H  
ATOM    200  HB3 LYS A  13     -22.329  -2.912  14.488  1.00 44.61           H  
ATOM    201  O   LYS A  13     -20.157  -2.711  16.518  1.00 44.61           O  
ATOM    202  CG  LYS A  13     -22.365  -1.792  12.631  1.00 44.61           C  
ATOM    203  HG2 LYS A  13     -22.100  -0.790  12.294  1.00 44.61           H  
ATOM    204  HG3 LYS A  13     -21.779  -2.521  12.071  1.00 44.61           H  
ATOM    205  CD  LYS A  13     -23.850  -2.042  12.365  1.00 44.61           C  
ATOM    206  HD2 LYS A  13     -24.114  -3.041  12.712  1.00 44.61           H  
ATOM    207  HD3 LYS A  13     -24.434  -1.301  12.912  1.00 44.61           H  
ATOM    208  CE  LYS A  13     -24.115  -1.916  10.864  1.00 44.61           C  
ATOM    209  HE2 LYS A  13     -23.511  -2.657  10.339  1.00 44.61           H  
ATOM    210  HE3 LYS A  13     -23.782  -0.930  10.543  1.00 44.61           H  
ATOM    211  NZ  LYS A  13     -25.554  -2.098  10.566  1.00 44.61           N  
ATOM    212  HZ1 LYS A  13     -25.861  -3.011  10.869  1.00 44.61           H  
ATOM    213  HZ2 LYS A  13     -26.083  -1.391  11.057  1.00 44.61           H  
ATOM    214  HZ3 LYS A  13     -25.715  -1.991   9.574  1.00 44.61           H  
ATOM    215  N   ASP A  14     -20.029  -0.477  16.481  1.00 46.69           N  
ATOM    216  H   ASP A  14     -20.194   0.365  15.948  1.00 46.69           H  
ATOM    217  CA  ASP A  14     -20.134  -0.263  17.928  1.00 46.69           C  
ATOM    218  HA  ASP A  14     -19.636  -1.070  18.465  1.00 46.69           H  
ATOM    219  C   ASP A  14     -21.620  -0.292  18.326  1.00 46.69           C  
ATOM    220  CB  ASP A  14     -19.447   1.062  18.325  1.00 46.69           C  
ATOM    221  HB2 ASP A  14     -19.772   1.390  19.312  1.00 46.69           H  
ATOM    222  HB3 ASP A  14     -18.377   0.872  18.399  1.00 46.69           H  
ATOM    223  O   ASP A  14     -22.511  -0.584  17.516  1.00 46.69           O  
ATOM    224  CG  ASP A  14     -19.691   2.138  17.266  1.00 46.69           C  
ATOM    225  OD1 ASP A  14     -20.833   2.147  16.748  1.00 46.69           O  
ATOM    226  OD2 ASP A  14     -18.683   2.441  16.593  1.00 46.69           O  
ATOM    227  N   LYS A  15     -21.897  -0.079  19.613  1.00 41.49           N  
ATOM    228  H   LYS A  15     -21.152   0.283  20.192  1.00 41.49           H  
ATOM    229  CA  LYS A  15     -23.268  -0.080  20.138  1.00 41.49           C  
ATOM    230  HA  LYS A  15     -23.811  -0.928  19.721  1.00 41.49           H  
ATOM    231  C   LYS A  15     -24.058   1.167  19.723  1.00 41.49           C  
ATOM    232  CB  LYS A  15     -23.228  -0.194  21.662  1.00 41.49           C  
ATOM    233  HB2 LYS A  15     -24.239  -0.071  22.050  1.00 41.49           H  
ATOM    234  HB3 LYS A  15     -22.615   0.621  22.048  1.00 41.49           H  
ATOM    235  O   LYS A  15     -25.287   1.111  19.735  1.00 41.49           O  
ATOM    236  CG  LYS A  15     -22.675  -1.540  22.150  1.00 41.49           C  
ATOM    237  HG2 LYS A  15     -23.327  -2.353  21.832  1.00 41.49           H  
ATOM    238  HG3 LYS A  15     -21.675  -1.693  21.745  1.00 41.49           H  
ATOM    239  CD  LYS A  15     -22.598  -1.490  23.677  1.00 41.49           C  
ATOM    240  HD2 LYS A  15     -23.598  -1.496  24.109  1.00 41.49           H  
ATOM    241  HD3 LYS A  15     -22.111  -0.553  23.947  1.00 41.49           H  
ATOM    242  CE  LYS A  15     -21.772  -2.653  24.223  1.00 41.49           C  
ATOM    243  HE2 LYS A  15     -21.149  -3.032  23.413  1.00 41.49           H  
ATOM    244  HE3 LYS A  15     -22.431  -3.447  24.575  1.00 41.49           H  
ATOM    245  NZ  LYS A  15     -20.885  -2.151  25.300  1.00 41.49           N  
ATOM    246  HZ1 LYS A  15     -20.232  -2.833  25.657  1.00 41.49           H  
ATOM    247  HZ2 LYS A  15     -20.283  -1.423  24.941  1.00 41.49           H  
ATOM    248  HZ3 LYS A  15     -21.377  -1.677  26.044  1.00 41.49           H  
ATOM    249  N   ASP A  16     -23.381   2.257  19.386  1.00 44.54           N  
ATOM    250  H   ASP A  16     -22.372   2.242  19.423  1.00 44.54           H  
ATOM    251  CA  ASP A  16     -23.924   3.551  18.962  1.00 44.54           C  
ATOM    252  HA  ASP A  16     -24.940   3.627  19.349  1.00 44.54           H  
ATOM    253  C   ASP A  16     -24.082   3.690  17.439  1.00 44.54           C  
ATOM    254  CB  ASP A  16     -23.143   4.734  19.588  1.00 44.54           C  
ATOM    255  HB2 ASP A  16     -23.594   4.920  20.563  1.00 44.54           H  
ATOM    256  HB3 ASP A  16     -23.319   5.629  18.991  1.00 44.54           H  
ATOM    257  O   ASP A  16     -24.876   4.514  16.981  1.00 44.54           O  
ATOM    258  CG  ASP A  16     -21.625   4.590  19.821  1.00 44.54           C  
ATOM    259  OD1 ASP A  16     -21.072   3.504  19.528  1.00 44.54           O  
ATOM    260  OD2 ASP A  16     -21.103   5.483  20.522  1.00 44.54           O  
ATOM    261  N   GLY A  17     -23.455   2.817  16.650  1.00 40.80           N  
ATOM    262  H   GLY A  17     -22.667   2.329  17.050  1.00 40.80           H  
ATOM    263  CA  GLY A  17     -23.557   2.800  15.193  1.00 40.80           C  
ATOM    264  HA2 GLY A  17     -24.592   2.979  14.902  1.00 40.80           H  
ATOM    265  HA3 GLY A  17     -23.245   1.816  14.843  1.00 40.80           H  
ATOM    266  C   GLY A  17     -22.680   3.840  14.491  1.00 40.80           C  
ATOM    267  O   GLY A  17     -22.853   4.025  13.284  1.00 40.80           O  
ATOM    268  N   ASP A  18     -21.764   4.493  15.208  1.00 41.64           N  
ATOM    269  H   ASP A  18     -21.576   4.188  16.153  1.00 41.64           H  
ATOM    270  CA  ASP A  18     -20.870   5.543  14.716  1.00 41.64           C  
ATOM    271  HA  ASP A  18     -21.246   5.863  13.744  1.00 41.64           H  
ATOM    272  C   ASP A  18     -19.447   5.039  14.446  1.00 41.64           C  
ATOM    273  CB  ASP A  18     -20.913   6.790  15.615  1.00 41.64           C  
ATOM    274  HB2 ASP A  18     -21.952   7.046  15.821  1.00 41.64           H  
ATOM    275  HB3 ASP A  18     -20.478   7.621  15.059  1.00 41.64           H  
ATOM    276  O   ASP A  18     -18.486   5.783  14.546  1.00 41.64           O  
ATOM    277  CG  ASP A  18     -20.157   6.644  16.940  1.00 41.64           C  
ATOM    278  OD1 ASP A  18     -19.946   5.489  17.362  1.00 41.64           O  
ATOM    279  OD2 ASP A  18     -19.869   7.709  17.536  1.00 41.64           O  
ATOM    280  N   GLY A  19     -19.310   3.791  14.003  1.00 39.75           N  
ATOM    281  H   GLY A  19     -20.121   3.197  14.107  1.00 39.75           H  
ATOM    282  CA  GLY A  19     -18.247   3.415  13.081  1.00 39.75           C  
ATOM    283  HA2 GLY A  19     -18.218   2.330  12.975  1.00 39.75           H  
ATOM    284  HA3 GLY A  19     -18.511   3.838  12.112  1.00 39.75           H  
ATOM    285  C   GLY A  19     -16.840   3.924  13.410  1.00 39.75           C  
ATOM    286  O   GLY A  19     -16.223   4.496  12.534  1.00 39.75           O  
ATOM    287  N   TYR A  20     -16.298   3.762  14.624  1.00 43.40           N  
ATOM    288  H   TYR A  20     -16.939   3.697  15.403  1.00 43.40           H  
ATOM    289  CA  TYR A  20     -14.934   4.266  14.866  1.00 43.40           C  
ATOM    290  HA  TYR A  20     -15.001   5.353  14.822  1.00 43.40           H  
ATOM    291  C   TYR A  20     -13.930   3.815  13.794  1.00 43.40           C  
ATOM    292  CB  TYR A  20     -14.390   3.913  16.255  1.00 43.40           C  
ATOM    293  HB2 TYR A  20     -14.462   2.837  16.413  1.00 43.40           H  
ATOM    294  HB3 TYR A  20     -13.336   4.187  16.303  1.00 43.40           H  
ATOM    295  O   TYR A  20     -13.830   2.635  13.435  1.00 43.40           O  
ATOM    296  CG  TYR A  20     -15.111   4.639  17.364  1.00 43.40           C  
ATOM    297  CD1 TYR A  20     -14.676   5.904  17.808  1.00 43.40           C  
ATOM    298  HD1 TYR A  20     -13.784   6.357  17.400  1.00 43.40           H  
ATOM    299  CD2 TYR A  20     -16.282   4.073  17.891  1.00 43.40           C  
ATOM    300  HD2 TYR A  20     -16.628   3.109  17.547  1.00 43.40           H  
ATOM    301  CE1 TYR A  20     -15.439   6.608  18.761  1.00 43.40           C  
ATOM    302  HE1 TYR A  20     -15.140   7.595  19.081  1.00 43.40           H  
ATOM    303  CE2 TYR A  20     -17.074   4.795  18.796  1.00 43.40           C  
ATOM    304  HE2 TYR A  20     -18.036   4.412  19.104  1.00 43.40           H  
ATOM    305  OH  TYR A  20     -17.449   6.774  20.078  1.00 43.40           O  
ATOM    306  HH  TYR A  20     -18.349   6.451  19.997  1.00 43.40           H  
ATOM    307  CZ  TYR A  20     -16.658   6.068  19.230  1.00 43.40           C  
ATOM    308  N   ILE A  21     -13.189   4.819  13.344  1.00 49.24           N  
ATOM    309  H   ILE A  21     -13.497   5.731  13.651  1.00 49.24           H  
ATOM    310  CA  ILE A  21     -11.919   4.801  12.633  1.00 49.24           C  
ATOM    311  HA  ILE A  21     -12.103   4.595  11.579  1.00 49.24           H  
ATOM    312  C   ILE A  21     -10.964   3.742  13.184  1.00 49.24           C  
ATOM    313  CB  ILE A  21     -11.310   6.210  12.795  1.00 49.24           C  
ATOM    314  HB  ILE A  21     -10.344   6.216  12.290  1.00 49.24           H  
ATOM    315  O   ILE A  21     -11.160   3.232  14.283  1.00 49.24           O  
ATOM    316  CG1 ILE A  21     -11.115   6.545  14.298  1.00 49.24           C  
ATOM    317 HG12 ILE A  21     -12.081   6.658  14.790  1.00 49.24           H  
ATOM    318 HG13 ILE A  21     -10.587   5.730  14.794  1.00 49.24           H  
ATOM    319  CG2 ILE A  21     -12.251   7.217  12.106  1.00 49.24           C  
ATOM    320 HG21 ILE A  21     -13.210   7.281  12.621  1.00 49.24           H  
ATOM    321 HG22 ILE A  21     -12.448   6.891  11.085  1.00 49.24           H  
ATOM    322 HG23 ILE A  21     -11.841   8.227  12.114  1.00 49.24           H  
ATOM    323  CD1 ILE A  21     -10.313   7.796  14.584  1.00 49.24           C  
ATOM    324 HD11 ILE A  21     -10.879   8.669  14.258  1.00 49.24           H  
ATOM    325 HD12 ILE A  21     -10.138   7.863  15.658  1.00 49.24           H  
ATOM    326 HD13 ILE A  21      -9.321   7.714  14.139  1.00 49.24           H  
ATOM    327  N   SER A  22      -9.911   3.446  12.418  1.00 48.10           N  
ATOM    328  H   SER A  22      -9.895   3.902  11.517  1.00 48.10           H  
ATOM    329  CA  SER A  22      -8.658   2.813  12.850  1.00 48.10           C  
ATOM    330  HA  SER A  22      -8.534   1.870  12.317  1.00 48.10           H  
ATOM    331  C   SER A  22      -8.577   2.554  14.355  1.00 48.10           C  
ATOM    332  CB  SER A  22      -7.493   3.747  12.483  1.00 48.10           C  
ATOM    333  HB2 SER A  22      -6.556   3.299  12.813  1.00 48.10           H  
ATOM    334  HB3 SER A  22      -7.452   3.874  11.401  1.00 48.10           H  
ATOM    335  O   SER A  22      -8.704   3.496  15.124  1.00 48.10           O  
ATOM    336  OG  SER A  22      -7.640   5.017  13.091  1.00 48.10           O  
ATOM    337  HG  SER A  22      -8.160   4.914  13.892  1.00 48.10           H  
ATOM    338  N   ALA A  23      -8.334   1.315  14.761  1.00 43.08           N  
ATOM    339  H   ALA A  23      -8.594   0.609  14.088  1.00 43.08           H  
ATOM    340  CA  ALA A  23      -7.304   0.864  15.697  1.00 43.08           C  
ATOM    341  HA  ALA A  23      -7.768   0.148  16.376  1.00 43.08           H  
ATOM    342  C   ALA A  23      -6.530   1.880  16.610  1.00 43.08           C  
ATOM    343  CB  ALA A  23      -6.396   0.092  14.731  1.00 43.08           C  
ATOM    344  HB1 ALA A  23      -5.575  -0.425  15.227  1.00 43.08           H  
ATOM    345  HB2 ALA A  23      -6.986  -0.628  14.164  1.00 43.08           H  
ATOM    346  HB3 ALA A  23      -5.996   0.778  13.984  1.00 43.08           H  
ATOM    347  O   ALA A  23      -5.775   1.455  17.459  1.00 43.08           O  
ATOM    348  N   ALA A  24      -6.618   3.197  16.512  1.00 41.61           N  
ATOM    349  H   ALA A  24      -7.189   3.568  15.766  1.00 41.61           H  
ATOM    350  CA  ALA A  24      -6.077   4.208  17.399  1.00 41.61           C  
ATOM    351  HA  ALA A  24      -5.238   3.794  17.960  1.00 41.61           H  
ATOM    352  C   ALA A  24      -7.071   4.785  18.433  1.00 41.61           C  
ATOM    353  CB  ALA A  24      -5.537   5.316  16.500  1.00 41.61           C  
ATOM    354  HB1 ALA A  24      -5.144   6.101  17.147  1.00 41.61           H  
ATOM    355  HB2 ALA A  24      -4.750   4.930  15.852  1.00 41.61           H  
ATOM    356  HB3 ALA A  24      -6.339   5.733  15.892  1.00 41.61           H  
ATOM    357  O   ALA A  24      -6.601   5.412  19.381  1.00 41.61           O  
ATOM    358  N   GLU A  25      -8.393   4.603  18.308  1.00 48.10           N  
ATOM    359  H   GLU A  25      -8.759   4.101  17.512  1.00 48.10           H  
ATOM    360  CA  GLU A  25      -9.357   5.204  19.252  1.00 48.10           C  
ATOM    361  HA  GLU A  25      -8.791   5.865  19.909  1.00 48.10           H  
ATOM    362  C   GLU A  25      -9.994   4.236  20.262  1.00 48.10           C  
ATOM    363  CB  GLU A  25     -10.358   6.132  18.547  1.00 48.10           C  
ATOM    364  HB2 GLU A  25     -11.237   6.250  19.181  1.00 48.10           H  
ATOM    365  HB3 GLU A  25     -10.664   5.707  17.591  1.00 48.10           H  
ATOM    366  O   GLU A  25      -9.961   3.016  20.129  1.00 48.10           O  
ATOM    367  CG  GLU A  25      -9.713   7.518  18.349  1.00 48.10           C  
ATOM    368  HG2 GLU A  25      -8.900   7.431  17.628  1.00 48.10           H  
ATOM    369  HG3 GLU A  25      -9.279   7.839  19.296  1.00 48.10           H  
ATOM    370  CD  GLU A  25     -10.696   8.606  17.898  1.00 48.10           C  
ATOM    371  OE1 GLU A  25     -10.260   9.780  17.895  1.00 48.10           O  
ATOM    372  OE2 GLU A  25     -11.851   8.263  17.570  1.00 48.10           O  
ATOM    373  N   LYS A  26     -10.440   4.839  21.367  1.00 46.66           N  
ATOM    374  H   LYS A  26     -10.653   5.821  21.261  1.00 46.66           H  
ATOM    375  CA  LYS A  26     -10.517   4.301  22.728  1.00 46.66           C  
ATOM    376  HA  LYS A  26      -9.568   3.819  22.962  1.00 46.66           H  
ATOM    377  C   LYS A  26     -11.629   3.261  22.945  1.00 46.66           C  
ATOM    378  CB  LYS A  26     -10.730   5.491  23.685  1.00 46.66           C  
ATOM    379  HB2 LYS A  26     -10.994   5.108  24.671  1.00 46.66           H  
ATOM    380  HB3 LYS A  26     -11.580   6.071  23.326  1.00 46.66           H  
ATOM    381  O   LYS A  26     -12.796   3.512  22.698  1.00 46.66           O  
ATOM    382  CG  LYS A  26      -9.505   6.408  23.846  1.00 46.66           C  
ATOM    383  HG2 LYS A  26      -8.743   5.887  24.425  1.00 46.66           H  
ATOM    384  HG3 LYS A  26      -9.095   6.665  22.868  1.00 46.66           H  
ATOM    385  CD  LYS A  26      -9.919   7.699  24.565  1.00 46.66           C  
ATOM    386  HD2 LYS A  26     -10.424   7.442  25.496  1.00 46.66           H  
ATOM    387  HD3 LYS A  26     -10.615   8.238  23.923  1.00 46.66           H  
ATOM    388  CE  LYS A  26      -8.703   8.579  24.867  1.00 46.66           C  
ATOM    389  HE2 LYS A  26      -8.075   8.065  25.595  1.00 46.66           H  
ATOM    390  HE3 LYS A  26      -8.131   8.701  23.947  1.00 46.66           H  
ATOM    391  NZ  LYS A  26      -9.139   9.899  25.381  1.00 46.66           N  
ATOM    392  HZ1 LYS A  26      -9.717  10.349  24.686  1.00 46.66           H  
ATOM    393  HZ2 LYS A  26      -9.690   9.776  26.218  1.00 46.66           H  
ATOM    394  HZ3 LYS A  26      -8.342  10.489  25.575  1.00 46.66           H  
ATOM    395  N   GLU A  27     -11.237   2.159  23.584  1.00 49.15           N  
ATOM    396  H   GLU A  27     -10.245   1.977  23.534  1.00 49.15           H  
ATOM    397  CA  GLU A  27     -11.938   1.496  24.702  1.00 49.15           C  
ATOM    398  HA  GLU A  27     -11.313   0.628  24.906  1.00 49.15           H  
ATOM    399  C   GLU A  27     -13.325   0.841  24.500  1.00 49.15           C  
ATOM    400  CB  GLU A  27     -11.830   2.369  25.971  1.00 49.15           C  
ATOM    401  HB2 GLU A  27     -10.975   3.035  25.852  1.00 49.15           H  
ATOM    402  HB3 GLU A  27     -12.726   2.982  26.074  1.00 49.15           H  
ATOM    403  O   GLU A  27     -13.889   0.341  25.468  1.00 49.15           O  
ATOM    404  CG  GLU A  27     -11.586   1.558  27.258  1.00 49.15           C  
ATOM    405  HG2 GLU A  27     -12.471   0.967  27.494  1.00 49.15           H  
ATOM    406  HG3 GLU A  27     -10.762   0.868  27.078  1.00 49.15           H  
ATOM    407  CD  GLU A  27     -11.232   2.430  28.476  1.00 49.15           C  
ATOM    408  OE1 GLU A  27     -10.856   1.833  29.512  1.00 49.15           O  
ATOM    409  OE2 GLU A  27     -11.287   3.679  28.374  1.00 49.15           O  
ATOM    410  N   GLU A  28     -13.817   0.649  23.276  1.00 50.91           N  
ATOM    411  H   GLU A  28     -13.458   1.205  22.513  1.00 50.91           H  
ATOM    412  CA  GLU A  28     -14.718  -0.484  22.983  1.00 50.91           C  
ATOM    413  HA  GLU A  28     -14.654  -1.193  23.808  1.00 50.91           H  
ATOM    414  C   GLU A  28     -14.202  -1.266  21.767  1.00 50.91           C  
ATOM    415  CB  GLU A  28     -16.215  -0.097  22.899  1.00 50.91           C  
ATOM    416  HB2 GLU A  28     -16.347   0.783  22.270  1.00 50.91           H  
ATOM    417  HB3 GLU A  28     -16.729  -0.936  22.431  1.00 50.91           H  
ATOM    418  O   GLU A  28     -14.605  -1.059  20.625  1.00 50.91           O  
ATOM    419  CG  GLU A  28     -16.862   0.135  24.288  1.00 50.91           C  
ATOM    420  HG2 GLU A  28     -16.434  -0.585  24.985  1.00 50.91           H  
ATOM    421  HG3 GLU A  28     -16.601   1.134  24.637  1.00 50.91           H  
ATOM    422  CD  GLU A  28     -18.397  -0.045  24.346  1.00 50.91           C  
ATOM    423  OE1 GLU A  28     -18.945  -0.263  25.459  1.00 50.91           O  
ATOM    424  OE2 GLU A  28     -19.079  -0.214  23.315  1.00 50.91           O  
ATOM    425  N   ALA A  29     -13.270  -2.193  22.021  1.00 51.06           N  
ATOM    426  H   ALA A  29     -12.927  -2.276  22.968  1.00 51.06           H  
ATOM    427  CA  ALA A  29     -12.755  -3.117  21.016  1.00 51.06           C  
ATOM    428  HA  ALA A  29     -12.270  -2.533  20.235  1.00 51.06           H  
ATOM    429  C   ALA A  29     -13.912  -3.915  20.386  1.00 51.06           C  
ATOM    430  CB  ALA A  29     -11.695  -4.025  21.655  1.00 51.06           C  
ATOM    431  HB1 ALA A  29     -11.310  -4.717  20.905  1.00 51.06           H  
ATOM    432  HB2 ALA A  29     -12.133  -4.596  22.473  1.00 51.06           H  
ATOM    433  HB3 ALA A  29     -10.870  -3.420  22.030  1.00 51.06           H  
ATOM    434  O   ALA A  29     -14.514  -4.800  21.005  1.00 51.06           O  
ATOM    435  N   LYS A  30     -14.235  -3.561  19.140  1.00 58.39           N  
ATOM    436  H   LYS A  30     -13.805  -2.719  18.786  1.00 58.39           H  
ATOM    437  CA  LYS A  30     -15.252  -4.217  18.319  1.00 58.39           C  
ATOM    438  HA  LYS A  30     -16.208  -4.173  18.841  1.00 58.39           H  
ATOM    439  C   LYS A  30     -14.882  -5.675  18.092  1.00 58.39           C  
ATOM    440  CB  LYS A  30     -15.379  -3.479  16.978  1.00 58.39           C  
ATOM    441  HB2 LYS A  30     -15.961  -4.081  16.282  1.00 58.39           H  
ATOM    442  HB3 LYS A  30     -14.385  -3.328  16.555  1.00 58.39           H  
ATOM    443  O   LYS A  30     -13.797  -5.981  17.601  1.00 58.39           O  
ATOM    444  CG  LYS A  30     -16.081  -2.127  17.161  1.00 58.39           C  
ATOM    445  HG2 LYS A  30     -15.716  -1.631  18.060  1.00 58.39           H  
ATOM    446  HG3 LYS A  30     -17.148  -2.311  17.283  1.00 58.39           H  
ATOM    447  CD  LYS A  30     -15.852  -1.180  15.977  1.00 58.39           C  
ATOM    448  HD2 LYS A  30     -16.050  -1.706  15.043  1.00 58.39           H  
ATOM    449  HD3 LYS A  30     -14.816  -0.842  15.968  1.00 58.39           H  
ATOM    450  CE  LYS A  30     -16.775   0.026  16.194  1.00 58.39           C  
ATOM    451  HE2 LYS A  30     -16.383   0.635  17.008  1.00 58.39           H  
ATOM    452  HE3 LYS A  30     -17.743  -0.344  16.533  1.00 58.39           H  
ATOM    453  NZ  LYS A  30     -17.003   0.888  15.012  1.00 58.39           N  
ATOM    454  HZ1 LYS A  30     -17.654   1.602  15.304  1.00 58.39           H  
ATOM    455  HZ2 LYS A  30     -17.417   0.360  14.257  1.00 58.39           H  
ATOM    456  HZ3 LYS A  30     -16.166   1.367  14.711  1.00 58.39           H  
ATOM    457  N   LYS A  31     -15.829  -6.570  18.372  1.00 64.98           N  
ATOM    458  H   LYS A  31     -16.714  -6.213  18.702  1.00 64.98           H  
ATOM    459  CA  LYS A  31     -15.763  -7.953  17.893  1.00 64.98           C  
ATOM    460  HA  LYS A  31     -14.758  -8.336  18.073  1.00 64.98           H  
ATOM    461  C   LYS A  31     -15.977  -7.929  16.373  1.00 64.98           C  
ATOM    462  CB  LYS A  31     -16.772  -8.835  18.648  1.00 64.98           C  
ATOM    463  HB2 LYS A  31     -17.780  -8.453  18.482  1.00 64.98           H  
ATOM    464  HB3 LYS A  31     -16.718  -9.848  18.249  1.00 64.98           H  
ATOM    465  O   LYS A  31     -16.823  -7.181  15.893  1.00 64.98           O  
ATOM    466  CG  LYS A  31     -16.464  -8.862  20.158  1.00 64.98           C  
ATOM    467  HG2 LYS A  31     -15.445  -9.220  20.305  1.00 64.98           H  
ATOM    468  HG3 LYS A  31     -16.540  -7.854  20.564  1.00 64.98           H  
ATOM    469  CD  LYS A  31     -17.429  -9.769  20.928  1.00 64.98           C  
ATOM    470  HD2 LYS A  31     -18.449  -9.422  20.761  1.00 64.98           H  
ATOM    471  HD3 LYS A  31     -17.331 -10.789  20.558  1.00 64.98           H  
ATOM    472  CE  LYS A  31     -17.089  -9.708  22.422  1.00 64.98           C  
ATOM    473  HE2 LYS A  31     -17.147  -8.668  22.743  1.00 64.98           H  
ATOM    474  HE3 LYS A  31     -16.059 -10.037  22.555  1.00 64.98           H  
ATOM    475  NZ  LYS A  31     -18.014 -10.548  23.220  1.00 64.98           N  
ATOM    476  HZ1 LYS A  31     -18.963 -10.227  23.087  1.00 64.98           H  
ATOM    477  HZ2 LYS A  31     -17.953 -11.510  22.919  1.00 64.98           H  
ATOM    478  HZ3 LYS A  31     -17.782 -10.486  24.201  1.00 64.98           H  
ATOM    479  N   ASP A  32     -15.202  -8.719  15.637  1.00 77.48           N  
ATOM    480  H   ASP A  32     -14.610  -9.375  16.126  1.00 77.48           H  
ATOM    481  CA  ASP A  32     -15.353  -8.944  14.188  1.00 77.48           C  
ATOM    482  HA  ASP A  32     -14.661  -9.754  13.959  1.00 77.48           H  
ATOM    483  C   ASP A  32     -14.935  -7.805  13.231  1.00 77.48           C  
ATOM    484  CB  ASP A  32     -16.754  -9.508  13.871  1.00 77.48           C  
ATOM    485  HB2 ASP A  32     -16.747  -9.926  12.865  1.00 77.48           H  
ATOM    486  HB3 ASP A  32     -17.486  -8.701  13.889  1.00 77.48           H  
ATOM    487  O   ASP A  32     -15.473  -7.696  12.127  1.00 77.48           O  
ATOM    488  CG  ASP A  32     -17.182 -10.609  14.844  1.00 77.48           C  
ATOM    489  OD1 ASP A  32     -16.350 -11.510  15.096  1.00 77.48           O  
ATOM    490  OD2 ASP A  32     -18.332 -10.555  15.335  1.00 77.48           O  
ATOM    491  N   ALA A  33     -13.939  -6.988  13.590  1.00 83.71           N  
ATOM    492  H   ALA A  33     -13.462  -7.159  14.464  1.00 83.71           H  
ATOM    493  CA  ALA A  33     -13.345  -6.038  12.647  1.00 83.71           C  
ATOM    494  HA  ALA A  33     -14.140  -5.405  12.253  1.00 83.71           H  
ATOM    495  C   ALA A  33     -12.684  -6.763  11.464  1.00 83.71           C  
ATOM    496  CB  ALA A  33     -12.344  -5.149  13.386  1.00 83.71           C  
ATOM    497  HB1 ALA A  33     -11.530  -5.750  13.792  1.00 83.71           H  
ATOM    498  HB2 ALA A  33     -11.941  -4.397  12.708  1.00 83.71           H  
ATOM    499  HB3 ALA A  33     -12.870  -4.651  14.200  1.00 83.71           H  
ATOM    500  O   ALA A  33     -12.059  -7.818  11.640  1.00 83.71           O  
ATOM    501  N   LYS A  34     -12.768  -6.180  10.261  1.00 90.48           N  
ATOM    502  H   LYS A  34     -13.270  -5.308  10.172  1.00 90.48           H  
ATOM    503  CA  LYS A  34     -12.181  -6.761   9.046  1.00 90.48           C  
ATOM    504  HA  LYS A  34     -11.555  -7.606   9.330  1.00 90.48           H  
ATOM    505  C   LYS A  34     -11.277  -5.779   8.312  1.00 90.48           C  
ATOM    506  CB  LYS A  34     -13.283  -7.283   8.117  1.00 90.48           C  
ATOM    507  HB2 LYS A  34     -12.836  -7.614   7.179  1.00 90.48           H  
ATOM    508  HB3 LYS A  34     -13.976  -6.468   7.906  1.00 90.48           H  
ATOM    509  O   LYS A  34     -11.539  -4.582   8.259  1.00 90.48           O  
ATOM    510  CG  LYS A  34     -14.076  -8.443   8.724  1.00 90.48           C  
ATOM    511  HG2 LYS A  34     -14.528  -8.126   9.664  1.00 90.48           H  
ATOM    512  HG3 LYS A  34     -13.408  -9.283   8.912  1.00 90.48           H  
ATOM    513  CD  LYS A  34     -15.185  -8.862   7.761  1.00 90.48           C  
ATOM    514  HD2 LYS A  34     -15.795  -7.988   7.531  1.00 90.48           H  
ATOM    515  HD3 LYS A  34     -14.748  -9.248   6.840  1.00 90.48           H  
ATOM    516  CE  LYS A  34     -16.053  -9.927   8.427  1.00 90.48           C  
ATOM    517  HE2 LYS A  34     -15.464 -10.832   8.569  1.00 90.48           H  
ATOM    518  HE3 LYS A  34     -16.345  -9.556   9.410  1.00 90.48           H  
ATOM    519  NZ  LYS A  34     -17.255 -10.184   7.604  1.00 90.48           N  
ATOM    520  HZ1 LYS A  34     -16.991 -10.539   6.696  1.00 90.48           H  
ATOM    521  HZ2 LYS A  34     -17.869 -10.835   8.073  1.00 90.48           H  
ATOM    522  HZ3 LYS A  34     -17.746  -9.312   7.472  1.00 90.48           H  
ATOM    523  N   MET A  35     -10.236  -6.315   7.686  1.00 92.99           N  
ATOM    524  H   MET A  35     -10.091  -7.309   7.785  1.00 92.99           H  
ATOM    525  CA  MET A  35      -9.410  -5.590   6.724  1.00 92.99           C  
ATOM    526  HA  MET A  35      -9.856  -4.618   6.513  1.00 92.99           H  
ATOM    527  C   MET A  35      -9.362  -6.390   5.427  1.00 92.99           C  
ATOM    528  CB  MET A  35      -8.010  -5.349   7.304  1.00 92.99           C  
ATOM    529  HB2 MET A  35      -7.525  -6.310   7.477  1.00 92.99           H  
ATOM    530  HB3 MET A  35      -8.095  -4.828   8.258  1.00 92.99           H  
ATOM    531  O   MET A  35      -8.925  -7.542   5.425  1.00 92.99           O  
ATOM    532  CG  MET A  35      -7.159  -4.498   6.354  1.00 92.99           C  
ATOM    533  HG2 MET A  35      -7.211  -4.910   5.346  1.00 92.99           H  
ATOM    534  HG3 MET A  35      -7.584  -3.495   6.317  1.00 92.99           H  
ATOM    535  SD  MET A  35      -5.409  -4.368   6.801  1.00 92.99           S  
ATOM    536  CE  MET A  35      -4.936  -6.068   6.465  1.00 92.99           C  
ATOM    537  HE1 MET A  35      -5.209  -6.687   7.320  1.00 92.99           H  
ATOM    538  HE2 MET A  35      -3.864  -6.104   6.271  1.00 92.99           H  
ATOM    539  HE3 MET A  35      -5.464  -6.432   5.584  1.00 92.99           H  
ATOM    540  N   ARG A  36      -9.797  -5.781   4.325  1.00 95.41           N  
ATOM    541  H   ARG A  36     -10.125  -4.830   4.410  1.00 95.41           H  
ATOM    542  CA  ARG A  36      -9.711  -6.349   2.978  1.00 95.41           C  
ATOM    543  HA  ARG A  36      -9.503  -7.416   3.043  1.00 95.41           H  
ATOM    544  C   ARG A  36      -8.559  -5.692   2.234  1.00 95.41           C  
ATOM    545  CB  ARG A  36     -11.035  -6.179   2.222  1.00 95.41           C  
ATOM    546  HB2 ARG A  36     -11.215  -5.118   2.047  1.00 95.41           H  
ATOM    547  HB3 ARG A  36     -10.949  -6.677   1.256  1.00 95.41           H  
ATOM    548  O   ARG A  36      -8.443  -4.471   2.212  1.00 95.41           O  
ATOM    549  CG  ARG A  36     -12.232  -6.767   2.983  1.00 95.41           C  
ATOM    550  HG2 ARG A  36     -12.399  -6.193   3.895  1.00 95.41           H  
ATOM    551  HG3 ARG A  36     -12.037  -7.807   3.242  1.00 95.41           H  
ATOM    552  CD  ARG A  36     -13.480  -6.686   2.108  1.00 95.41           C  
ATOM    553  HD2 ARG A  36     -13.376  -7.405   1.295  1.00 95.41           H  
ATOM    554  HD3 ARG A  36     -13.546  -5.685   1.680  1.00 95.41           H  
ATOM    555  NE  ARG A  36     -14.712  -6.955   2.875  1.00 95.41           N  
ATOM    556  HE  ARG A  36     -14.685  -6.854   3.879  1.00 95.41           H  
ATOM    557  NH1 ARG A  36     -16.099  -7.065   1.063  1.00 95.41           N  
ATOM    558 HH11 ARG A  36     -15.274  -7.075   0.480  1.00 95.41           H  
ATOM    559 HH12 ARG A  36     -17.016  -7.213   0.665  1.00 95.41           H  
ATOM    560  NH2 ARG A  36     -16.947  -7.229   3.122  1.00 95.41           N  
ATOM    561 HH21 ARG A  36     -16.808  -6.951   4.083  1.00 95.41           H  
ATOM    562 HH22 ARG A  36     -17.882  -7.138   2.751  1.00 95.41           H  
ATOM    563  CZ  ARG A  36     -15.911  -7.090   2.351  1.00 95.41           C  
ATOM    564  N   VAL A  37      -7.708  -6.499   1.622  1.00 97.88           N  
ATOM    565  H   VAL A  37      -7.853  -7.494   1.716  1.00 97.88           H  
ATOM    566  CA  VAL A  37      -6.579  -6.052   0.809  1.00 97.88           C  
ATOM    567  HA  VAL A  37      -6.545  -4.963   0.788  1.00 97.88           H  
ATOM    568  C   VAL A  37      -6.807  -6.562  -0.601  1.00 97.88           C  
ATOM    569  CB  VAL A  37      -5.235  -6.549   1.372  1.00 97.88           C  
ATOM    570  HB  VAL A  37      -5.188  -7.636   1.306  1.00 97.88           H  
ATOM    571  O   VAL A  37      -6.727  -7.764  -0.839  1.00 97.88           O  
ATOM    572  CG1 VAL A  37      -4.076  -5.954   0.564  1.00 97.88           C  
ATOM    573 HG11 VAL A  37      -4.157  -6.247  -0.482  1.00 97.88           H  
ATOM    574 HG12 VAL A  37      -4.091  -4.866   0.631  1.00 97.88           H  
ATOM    575 HG13 VAL A  37      -3.123  -6.325   0.943  1.00 97.88           H  
ATOM    576  CG2 VAL A  37      -5.060  -6.155   2.843  1.00 97.88           C  
ATOM    577 HG21 VAL A  37      -5.847  -6.618   3.438  1.00 97.88           H  
ATOM    578 HG22 VAL A  37      -5.114  -5.072   2.954  1.00 97.88           H  
ATOM    579 HG23 VAL A  37      -4.102  -6.518   3.213  1.00 97.88           H  
ATOM    580  N   ARG A  38      -7.099  -5.656  -1.531  1.00 98.40           N  
ATOM    581  H   ARG A  38      -7.103  -4.686  -1.250  1.00 98.40           H  
ATOM    582  CA  ARG A  38      -7.169  -5.958  -2.962  1.00 98.40           C  
ATOM    583  HA  ARG A  38      -7.363  -7.022  -3.100  1.00 98.40           H  
ATOM    584  C   ARG A  38      -5.825  -5.664  -3.604  1.00 98.40           C  
ATOM    585  CB  ARG A  38      -8.304  -5.190  -3.643  1.00 98.40           C  
ATOM    586  HB2 ARG A  38      -8.191  -5.281  -4.723  1.00 98.40           H  
ATOM    587  HB3 ARG A  38      -8.245  -4.137  -3.371  1.00 98.40           H  
ATOM    588  O   ARG A  38      -5.289  -4.567  -3.454  1.00 98.40           O  
ATOM    589  CG  ARG A  38      -9.676  -5.746  -3.250  1.00 98.40           C  
ATOM    590  HG2 ARG A  38      -9.820  -5.687  -2.171  1.00 98.40           H  
ATOM    591  HG3 ARG A  38      -9.727  -6.793  -3.550  1.00 98.40           H  
ATOM    592  CD  ARG A  38     -10.800  -4.987  -3.960  1.00 98.40           C  
ATOM    593  HD2 ARG A  38     -11.714  -5.560  -3.804  1.00 98.40           H  
ATOM    594  HD3 ARG A  38     -10.595  -4.952  -5.030  1.00 98.40           H  
ATOM    595  NE  ARG A  38     -10.952  -3.621  -3.415  1.00 98.40           N  
ATOM    596  HE  ARG A  38     -10.155  -3.266  -2.906  1.00 98.40           H  
ATOM    597  NH1 ARG A  38     -13.196  -3.397  -3.820  1.00 98.40           N  
ATOM    598 HH11 ARG A  38     -13.161  -4.266  -4.333  1.00 98.40           H  
ATOM    599 HH12 ARG A  38     -14.073  -2.944  -3.605  1.00 98.40           H  
ATOM    600  NH2 ARG A  38     -12.156  -1.939  -2.485  1.00 98.40           N  
ATOM    601 HH21 ARG A  38     -12.975  -1.867  -1.898  1.00 98.40           H  
ATOM    602 HH22 ARG A  38     -11.323  -1.693  -1.969  1.00 98.40           H  
ATOM    603  CZ  ARG A  38     -12.097  -2.986  -3.257  1.00 98.40           C  
ATOM    604  N   LEU A  39      -5.301  -6.654  -4.304  1.00 98.67           N  
ATOM    605  H   LEU A  39      -5.834  -7.509  -4.378  1.00 98.67           H  
ATOM    606  CA  LEU A  39      -4.032  -6.622  -5.005  1.00 98.67           C  
ATOM    607  HA  LEU A  39      -3.506  -5.690  -4.798  1.00 98.67           H  
ATOM    608  C   LEU A  39      -4.309  -6.734  -6.495  1.00 98.67           C  
ATOM    609  CB  LEU A  39      -3.165  -7.804  -4.555  1.00 98.67           C  
ATOM    610  HB2 LEU A  39      -2.209  -7.737  -5.076  1.00 98.67           H  
ATOM    611  HB3 LEU A  39      -3.654  -8.726  -4.871  1.00 98.67           H  
ATOM    612  O   LEU A  39      -5.024  -7.645  -6.900  1.00 98.67           O  
ATOM    613  CG  LEU A  39      -2.899  -7.903  -3.047  1.00 98.67           C  
ATOM    614  HG  LEU A  39      -3.838  -7.938  -2.495  1.00 98.67           H  
ATOM    615  CD1 LEU A  39      -2.142  -9.202  -2.782  1.00 98.67           C  
ATOM    616 HD11 LEU A  39      -1.246  -9.249  -3.401  1.00 98.67           H  
ATOM    617 HD12 LEU A  39      -2.781 -10.050  -3.030  1.00 98.67           H  
ATOM    618 HD13 LEU A  39      -1.855  -9.271  -1.733  1.00 98.67           H  
ATOM    619  CD2 LEU A  39      -2.073  -6.719  -2.546  1.00 98.67           C  
ATOM    620 HD21 LEU A  39      -1.852  -6.846  -1.486  1.00 98.67           H  
ATOM    621 HD22 LEU A  39      -2.640  -5.798  -2.680  1.00 98.67           H  
ATOM    622 HD23 LEU A  39      -1.142  -6.657  -3.109  1.00 98.67           H  
ATOM    623  N   ARG A  40      -3.718  -5.864  -7.307  1.00 98.62           N  
ATOM    624  H   ARG A  40      -3.166  -5.126  -6.894  1.00 98.62           H  
ATOM    625  CA  ARG A  40      -3.786  -5.962  -8.768  1.00 98.62           C  
ATOM    626  HA  ARG A  40      -4.182  -6.937  -9.050  1.00 98.62           H  
ATOM    627  C   ARG A  40      -2.390  -5.858  -9.359  1.00 98.62           C  
ATOM    628  CB  ARG A  40      -4.752  -4.898  -9.296  1.00 98.62           C  
ATOM    629  HB2 ARG A  40      -5.747  -5.099  -8.901  1.00 98.62           H  
ATOM    630  HB3 ARG A  40      -4.432  -3.914  -8.952  1.00 98.62           H  
ATOM    631  O   ARG A  40      -1.653  -4.929  -9.029  1.00 98.62           O  
ATOM    632  CG  ARG A  40      -4.810  -4.894 -10.824  1.00 98.62           C  
ATOM    633  HG2 ARG A  40      -5.085  -5.882 -11.192  1.00 98.62           H  
ATOM    634  HG3 ARG A  40      -3.833  -4.619 -11.223  1.00 98.62           H  
ATOM    635  CD  ARG A  40      -5.838  -3.870 -11.288  1.00 98.62           C  
ATOM    636  HD2 ARG A  40      -5.669  -2.930 -10.762  1.00 98.62           H  
ATOM    637  HD3 ARG A  40      -6.835  -4.247 -11.058  1.00 98.62           H  
ATOM    638  NE  ARG A  40      -5.674  -3.645 -12.724  1.00 98.62           N  
ATOM    639  HE  ARG A  40      -4.738  -3.753 -13.087  1.00 98.62           H  
ATOM    640  NH1 ARG A  40      -7.769  -2.893 -13.241  1.00 98.62           N  
ATOM    641 HH11 ARG A  40      -8.451  -2.678 -13.954  1.00 98.62           H  
ATOM    642 HH12 ARG A  40      -8.039  -3.161 -12.305  1.00 98.62           H  
ATOM    643  NH2 ARG A  40      -6.168  -3.098 -14.822  1.00 98.62           N  
ATOM    644 HH21 ARG A  40      -6.772  -2.798 -15.575  1.00 98.62           H  
ATOM    645 HH22 ARG A  40      -5.195  -3.325 -14.969  1.00 98.62           H  
ATOM    646  CZ  ARG A  40      -6.550  -3.207 -13.587  1.00 98.62           C  
ATOM    647  N   ASN A  41      -2.037  -6.800 -10.227  1.00 98.43           N  
ATOM    648  H   ASN A  41      -2.708  -7.518 -10.460  1.00 98.43           H  
ATOM    649  CA  ASN A  41      -0.746  -6.820 -10.907  1.00 98.43           C  
ATOM    650  HA  ASN A  41      -0.069  -6.097 -10.453  1.00 98.43           H  
ATOM    651  C   ASN A  41      -0.917  -6.429 -12.382  1.00 98.43           C  
ATOM    652  CB  ASN A  41      -0.124  -8.211 -10.723  1.00 98.43           C  
ATOM    653  HB2 ASN A  41      -0.798  -8.955 -11.148  1.00 98.43           H  
ATOM    654  HB3 ASN A  41       0.007  -8.420  -9.661  1.00 98.43           H  
ATOM    655  O   ASN A  41      -1.360  -7.233 -13.196  1.00 98.43           O  
ATOM    656  CG  ASN A  41       1.221  -8.349 -11.402  1.00 98.43           C  
ATOM    657  ND2 ASN A  41       1.714  -9.553 -11.522  1.00 98.43           N  
ATOM    658 HD21 ASN A  41       2.611  -9.667 -11.972  1.00 98.43           H  
ATOM    659 HD22 ASN A  41       1.238 -10.329 -11.086  1.00 98.43           H  
ATOM    660  OD1 ASN A  41       1.851  -7.386 -11.812  1.00 98.43           O  
ATOM    661  N   ASP A  42      -0.526  -5.206 -12.731  1.00 97.98           N  
ATOM    662  H   ASP A  42      -0.093  -4.624 -12.028  1.00 97.98           H  
ATOM    663  CA  ASP A  42      -0.503  -4.707 -14.113  1.00 97.98           C  
ATOM    664  HA  ASP A  42      -1.177  -5.314 -14.718  1.00 97.98           H  
ATOM    665  C   ASP A  42       0.900  -4.851 -14.752  1.00 97.98           C  
ATOM    666  CB  ASP A  42      -1.033  -3.261 -14.167  1.00 97.98           C  
ATOM    667  HB2 ASP A  42      -0.925  -2.881 -15.182  1.00 97.98           H  
ATOM    668  HB3 ASP A  42      -0.419  -2.641 -13.514  1.00 97.98           H  
ATOM    669  O   ASP A  42       1.219  -4.195 -15.745  1.00 97.98           O  
ATOM    670  CG  ASP A  42      -2.510  -3.100 -13.777  1.00 97.98           C  
ATOM    671  OD1 ASP A  42      -3.404  -3.741 -14.387  1.00 97.98           O  
ATOM    672  OD2 ASP A  42      -2.798  -2.257 -12.902  1.00 97.98           O  
ATOM    673  N   SER A  43       1.781  -5.681 -14.179  1.00 95.70           N  
ATOM    674  H   SER A  43       1.482  -6.200 -13.366  1.00 95.70           H  
ATOM    675  CA  SER A  43       3.082  -6.021 -14.767  1.00 95.70           C  
ATOM    676  HA  SER A  43       3.392  -5.191 -15.401  1.00 95.70           H  
ATOM    677  C   SER A  43       3.010  -7.258 -15.675  1.00 95.70           C  
ATOM    678  CB  SER A  43       4.148  -6.155 -13.675  1.00 95.70           C  
ATOM    679  HB2 SER A  43       5.128  -5.980 -14.119  1.00 95.70           H  
ATOM    680  HB3 SER A  43       3.980  -5.414 -12.894  1.00 95.70           H  
ATOM    681  O   SER A  43       1.998  -7.951 -15.744  1.00 95.70           O  
ATOM    682  OG  SER A  43       4.159  -7.435 -13.109  1.00 95.70           O  
ATOM    683  HG  SER A  43       3.360  -7.533 -12.587  1.00 95.70           H  
ATOM    684  N   SER A  44       4.099  -7.541 -16.394  1.00 94.93           N  
ATOM    685  H   SER A  44       4.921  -6.963 -16.295  1.00 94.93           H  
ATOM    686  CA  SER A  44       4.222  -8.696 -17.295  1.00 94.93           C  
ATOM    687  HA  SER A  44       3.239  -8.927 -17.706  1.00 94.93           H  
ATOM    688  C   SER A  44       4.723  -9.975 -16.613  1.00 94.93           C  
ATOM    689  CB  SER A  44       5.141  -8.331 -18.462  1.00 94.93           C  
ATOM    690  HB2 SER A  44       5.287  -9.201 -19.101  1.00 94.93           H  
ATOM    691  HB3 SER A  44       4.675  -7.540 -19.050  1.00 94.93           H  
ATOM    692  O   SER A  44       4.832 -11.009 -17.272  1.00 94.93           O  
ATOM    693  OG  SER A  44       6.391  -7.873 -17.975  1.00 94.93           O  
ATOM    694  HG  SER A  44       6.998  -7.786 -18.714  1.00 94.93           H  
ATOM    695  N   THR A  45       5.034  -9.931 -15.316  1.00 95.08           N  
ATOM    696  H   THR A  45       4.878  -9.077 -14.799  1.00 95.08           H  
ATOM    697  CA  THR A  45       5.531 -11.075 -14.539  1.00 95.08           C  
ATOM    698  HA  THR A  45       5.433 -11.975 -15.146  1.00 95.08           H  
ATOM    699  C   THR A  45       4.701 -11.276 -13.269  1.00 95.08           C  
ATOM    700  CB  THR A  45       7.018 -10.918 -14.182  1.00 95.08           C  
ATOM    701  HB  THR A  45       7.315 -11.741 -13.532  1.00 95.08           H  
ATOM    702  O   THR A  45       4.086 -10.328 -12.784  1.00 95.08           O  
ATOM    703  CG2 THR A  45       7.904 -10.937 -15.427  1.00 95.08           C  
ATOM    704 HG21 THR A  45       8.953 -10.917 -15.132  1.00 95.08           H  
ATOM    705 HG22 THR A  45       7.691 -10.070 -16.053  1.00 95.08           H  
ATOM    706 HG23 THR A  45       7.713 -11.845 -15.999  1.00 95.08           H  
ATOM    707  OG1 THR A  45       7.270  -9.700 -13.523  1.00 95.08           O  
ATOM    708  HG1 THR A  45       8.196  -9.676 -13.271  1.00 95.08           H  
ATOM    709  N   PRO A  46       4.627 -12.499 -12.716  1.00 97.38           N  
ATOM    710  CA  PRO A  46       3.998 -12.710 -11.417  1.00 97.38           C  
ATOM    711  HA  PRO A  46       2.948 -12.428 -11.488  1.00 97.38           H  
ATOM    712  C   PRO A  46       4.675 -11.878 -10.323  1.00 97.38           C  
ATOM    713  CB  PRO A  46       4.097 -14.211 -11.132  1.00 97.38           C  
ATOM    714  HB2 PRO A  46       3.207 -14.581 -10.622  1.00 97.38           H  
ATOM    715  HB3 PRO A  46       4.990 -14.426 -10.546  1.00 97.38           H  
ATOM    716  O   PRO A  46       5.895 -11.692 -10.333  1.00 97.38           O  
ATOM    717  CG  PRO A  46       4.245 -14.824 -12.523  1.00 97.38           C  
ATOM    718  HG2 PRO A  46       3.261 -14.939 -12.978  1.00 97.38           H  
ATOM    719  HG3 PRO A  46       4.765 -15.782 -12.489  1.00 97.38           H  
ATOM    720  CD  PRO A  46       5.047 -13.770 -13.284  1.00 97.38           C  
ATOM    721  HD2 PRO A  46       4.823 -13.837 -14.348  1.00 97.38           H  
ATOM    722  HD3 PRO A  46       6.113 -13.914 -13.105  1.00 97.38           H  
ATOM    723  N   VAL A  47       3.868 -11.411  -9.376  1.00 98.23           N  
ATOM    724  H   VAL A  47       2.879 -11.606  -9.449  1.00 98.23           H  
ATOM    725  CA  VAL A  47       4.307 -10.654  -8.201  1.00 98.23           C  
ATOM    726  HA  VAL A  47       5.392 -10.547  -8.200  1.00 98.23           H  
ATOM    727  C   VAL A  47       3.902 -11.431  -6.959  1.00 98.23           C  
ATOM    728  CB  VAL A  47       3.682  -9.249  -8.208  1.00 98.23           C  
ATOM    729  HB  VAL A  47       2.605  -9.348  -8.338  1.00 98.23           H  
ATOM    730  O   VAL A  47       2.752 -11.848  -6.843  1.00 98.23           O  
ATOM    731  CG1 VAL A  47       3.938  -8.493  -6.899  1.00 98.23           C  
ATOM    732 HG11 VAL A  47       3.337  -7.584  -6.874  1.00 98.23           H  
ATOM    733 HG12 VAL A  47       4.997  -8.251  -6.802  1.00 98.23           H  
ATOM    734 HG13 VAL A  47       3.633  -9.081  -6.033  1.00 98.23           H  
ATOM    735  CG2 VAL A  47       4.245  -8.432  -9.381  1.00 98.23           C  
ATOM    736 HG21 VAL A  47       3.659  -7.523  -9.519  1.00 98.23           H  
ATOM    737 HG22 VAL A  47       4.188  -8.996 -10.312  1.00 98.23           H  
ATOM    738 HG23 VAL A  47       5.288  -8.178  -9.196  1.00 98.23           H  
ATOM    739  N   GLU A  48       4.822 -11.610  -6.022  1.00 98.37           N  
ATOM    740  H   GLU A  48       5.719 -11.161  -6.137  1.00 98.37           H  
ATOM    741  CA  GLU A  48       4.533 -12.165  -4.704  1.00 98.37           C  
ATOM    742  HA  GLU A  48       3.600 -12.726  -4.755  1.00 98.37           H  
ATOM    743  C   GLU A  48       4.333 -11.028  -3.695  1.00 98.37           C  
ATOM    744  CB  GLU A  48       5.629 -13.163  -4.305  1.00 98.37           C  
ATOM    745  HB2 GLU A  48       5.729 -13.895  -5.106  1.00 98.37           H  
ATOM    746  HB3 GLU A  48       6.582 -12.649  -4.183  1.00 98.37           H  
ATOM    747  O   GLU A  48       5.135 -10.102  -3.601  1.00 98.37           O  
ATOM    748  CG  GLU A  48       5.265 -13.901  -3.012  1.00 98.37           C  
ATOM    749  HG2 GLU A  48       4.212 -14.177  -3.050  1.00 98.37           H  
ATOM    750  HG3 GLU A  48       5.391 -13.230  -2.163  1.00 98.37           H  
ATOM    751  CD  GLU A  48       6.106 -15.173  -2.827  1.00 98.37           C  
ATOM    752  OE1 GLU A  48       7.213 -15.099  -2.259  1.00 98.37           O  
ATOM    753  OE2 GLU A  48       5.593 -16.247  -3.214  1.00 98.37           O  
ATOM    754  N   VAL A  49       3.228 -11.069  -2.953  1.00 98.54           N  
ATOM    755  H   VAL A  49       2.573 -11.819  -3.122  1.00 98.54           H  
ATOM    756  CA  VAL A  49       2.898 -10.083  -1.924  1.00 98.54           C  
ATOM    757  HA  VAL A  49       3.705  -9.353  -1.866  1.00 98.54           H  
ATOM    758  C   VAL A  49       2.798 -10.785  -0.578  1.00 98.54           C  
ATOM    759  CB  VAL A  49       1.614  -9.300  -2.256  1.00 98.54           C  
ATOM    760  HB  VAL A  49       0.760  -9.978  -2.239  1.00 98.54           H  
ATOM    761  O   VAL A  49       1.912 -11.614  -0.353  1.00 98.54           O  
ATOM    762  CG1 VAL A  49       1.385  -8.191  -1.218  1.00 98.54           C  
ATOM    763 HG11 VAL A  49       2.245  -7.521  -1.195  1.00 98.54           H  
ATOM    764 HG12 VAL A  49       0.492  -7.621  -1.475  1.00 98.54           H  
ATOM    765 HG13 VAL A  49       1.246  -8.624  -0.228  1.00 98.54           H  
ATOM    766  CG2 VAL A  49       1.689  -8.642  -3.641  1.00 98.54           C  
ATOM    767 HG21 VAL A  49       2.590  -8.032  -3.714  1.00 98.54           H  
ATOM    768 HG22 VAL A  49       1.718  -9.411  -4.413  1.00 98.54           H  
ATOM    769 HG23 VAL A  49       0.814  -8.016  -3.814  1.00 98.54           H  
ATOM    770  N   HIS A  50       3.680 -10.416   0.347  1.00 98.45           N  
ATOM    771  H   HIS A  50       4.398  -9.762   0.073  1.00 98.45           H  
ATOM    772  CA  HIS A  50       3.608 -10.826   1.744  1.00 98.45           C  
ATOM    773  HA  HIS A  50       3.027 -11.747   1.803  1.00 98.45           H  
ATOM    774  C   HIS A  50       2.904  -9.743   2.555  1.00 98.45           C  
ATOM    775  CB  HIS A  50       4.990 -11.136   2.321  1.00 98.45           C  
ATOM    776  HB2 HIS A  50       5.519 -10.202   2.508  1.00 98.45           H  
ATOM    777  HB3 HIS A  50       4.866 -11.640   3.280  1.00 98.45           H  
ATOM    778  O   HIS A  50       3.374  -8.610   2.648  1.00 98.45           O  
ATOM    779  CG  HIS A  50       5.843 -11.993   1.431  1.00 98.45           C  
ATOM    780  CD2 HIS A  50       6.756 -11.528   0.524  1.00 98.45           C  
ATOM    781  HD2 HIS A  50       6.992 -10.497   0.307  1.00 98.45           H  
ATOM    782  ND1 HIS A  50       5.854 -13.372   1.358  1.00 98.45           N  
ATOM    783  HD1 HIS A  50       5.217 -14.027   1.789  1.00 98.45           H  
ATOM    784  CE1 HIS A  50       6.760 -13.722   0.429  1.00 98.45           C  
ATOM    785  HE1 HIS A  50       6.978 -14.726   0.097  1.00 98.45           H  
ATOM    786  NE2 HIS A  50       7.336 -12.629  -0.080  1.00 98.45           N  
ATOM    787  N   ILE A  51       1.781 -10.098   3.166  1.00 98.44           N  
ATOM    788  H   ILE A  51       1.477 -11.056   3.068  1.00 98.44           H  
ATOM    789  CA  ILE A  51       0.968  -9.201   3.979  1.00 98.44           C  
ATOM    790  HA  ILE A  51       1.341  -8.182   3.876  1.00 98.44           H  
ATOM    791  C   ILE A  51       1.105  -9.636   5.434  1.00 98.44           C  
ATOM    792  CB  ILE A  51      -0.505  -9.210   3.520  1.00 98.44           C  
ATOM    793  HB  ILE A  51      -0.934 -10.175   3.790  1.00 98.44           H  
ATOM    794  O   ILE A  51       0.813 -10.789   5.760  1.00 98.44           O  
ATOM    795  CG1 ILE A  51      -0.665  -9.049   1.992  1.00 98.44           C  
ATOM    796 HG12 ILE A  51      -0.075  -9.808   1.477  1.00 98.44           H  
ATOM    797 HG13 ILE A  51      -0.303  -8.070   1.680  1.00 98.44           H  
ATOM    798  CG2 ILE A  51      -1.247  -8.098   4.282  1.00 98.44           C  
ATOM    799 HG21 ILE A  51      -2.304  -8.072   4.016  1.00 98.44           H  
ATOM    800 HG22 ILE A  51      -1.186  -8.273   5.356  1.00 98.44           H  
ATOM    801 HG23 ILE A  51      -0.796  -7.130   4.063  1.00 98.44           H  
ATOM    802  CD1 ILE A  51      -2.109  -9.236   1.518  1.00 98.44           C  
ATOM    803 HD11 ILE A  51      -2.753  -8.446   1.905  1.00 98.44           H  
ATOM    804 HD12 ILE A  51      -2.482 -10.205   1.850  1.00 98.44           H  
ATOM    805 HD13 ILE A  51      -2.141  -9.198   0.429  1.00 98.44           H  
ATOM    806  N   LYS A  52       1.527  -8.728   6.313  1.00 98.08           N  
ATOM    807  H   LYS A  52       1.739  -7.806   5.959  1.00 98.08           H  
ATOM    808  CA  LYS A  52       1.590  -8.948   7.761  1.00 98.08           C  
ATOM    809  HA  LYS A  52       1.241  -9.956   7.982  1.00 98.08           H  
ATOM    810  C   LYS A  52       0.659  -7.979   8.479  1.00 98.08           C  
ATOM    811  CB  LYS A  52       3.040  -8.841   8.246  1.00 98.08           C  
ATOM    812  HB2 LYS A  52       3.418  -7.845   8.015  1.00 98.08           H  
ATOM    813  HB3 LYS A  52       3.650  -9.572   7.716  1.00 98.08           H  
ATOM    814  O   LYS A  52       0.711  -6.774   8.242  1.00 98.08           O  
ATOM    815  CG  LYS A  52       3.146  -9.093   9.757  1.00 98.08           C  
ATOM    816  HG2 LYS A  52       2.861 -10.122   9.975  1.00 98.08           H  
ATOM    817  HG3 LYS A  52       2.473  -8.424  10.294  1.00 98.08           H  
ATOM    818  CD  LYS A  52       4.563  -8.827  10.265  1.00 98.08           C  
ATOM    819  HD2 LYS A  52       4.833  -7.798  10.025  1.00 98.08           H  
ATOM    820  HD3 LYS A  52       5.267  -9.507   9.786  1.00 98.08           H  
ATOM    821  CE  LYS A  52       4.561  -9.029  11.783  1.00 98.08           C  
ATOM    822  HE2 LYS A  52       4.415 -10.084  12.015  1.00 98.08           H  
ATOM    823  HE3 LYS A  52       3.700  -8.504  12.196  1.00 98.08           H  
ATOM    824  NZ  LYS A  52       5.803  -8.507  12.400  1.00 98.08           N  
ATOM    825  HZ1 LYS A  52       6.625  -8.969  12.038  1.00 98.08           H  
ATOM    826  HZ2 LYS A  52       5.752  -8.617  13.402  1.00 98.08           H  
ATOM    827  HZ3 LYS A  52       5.878  -7.519  12.202  1.00 98.08           H  
ATOM    828  N   VAL A  53      -0.163  -8.515   9.376  1.00 94.08           N  
ATOM    829  H   VAL A  53      -0.126  -9.515   9.511  1.00 94.08           H  
ATOM    830  CA  VAL A  53      -1.198  -7.780  10.111  1.00 94.08           C  
ATOM    831  HA  VAL A  53      -0.961  -6.716  10.127  1.00 94.08           H  
ATOM    832  C   VAL A  53      -1.240  -8.311  11.538  1.00 94.08           C  
ATOM    833  CB  VAL A  53      -2.565  -7.973   9.439  1.00 94.08           C  
ATOM    834  HB  VAL A  53      -2.874  -9.014   9.529  1.00 94.08           H  
ATOM    835  O   VAL A  53      -1.676  -9.437  11.778  1.00 94.08           O  
ATOM    836  CG1 VAL A  53      -3.606  -7.087  10.107  1.00 94.08           C  
ATOM    837 HG11 VAL A  53      -3.310  -6.040  10.047  1.00 94.08           H  
ATOM    838 HG12 VAL A  53      -4.564  -7.221   9.605  1.00 94.08           H  
ATOM    839 HG13 VAL A  53      -3.716  -7.383  11.151  1.00 94.08           H  
ATOM    840  CG2 VAL A  53      -2.533  -7.631   7.954  1.00 94.08           C  
ATOM    841 HG21 VAL A  53      -3.492  -7.918   7.521  1.00 94.08           H  
ATOM    842 HG22 VAL A  53      -1.793  -8.244   7.441  1.00 94.08           H  
ATOM    843 HG23 VAL A  53      -2.312  -6.574   7.804  1.00 94.08           H  
ATOM    844  N   GLY A  54      -0.727  -7.533  12.492  1.00 90.40           N  
ATOM    845  H   GLY A  54      -0.429  -6.598  12.255  1.00 90.40           H  
ATOM    846  CA  GLY A  54      -0.431  -8.051  13.828  1.00 90.40           C  
ATOM    847  HA2 GLY A  54       0.061  -7.283  14.424  1.00 90.40           H  
ATOM    848  HA3 GLY A  54      -1.362  -8.329  14.322  1.00 90.40           H  
ATOM    849  C   GLY A  54       0.495  -9.273  13.744  1.00 90.40           C  
ATOM    850  O   GLY A  54       1.602  -9.186  13.201  1.00 90.40           O  
ATOM    851  N   ASP A  55       0.016 -10.413  14.246  1.00 91.90           N  
ATOM    852  H   ASP A  55      -0.887 -10.395  14.697  1.00 91.90           H  
ATOM    853  CA  ASP A  55       0.728 -11.698  14.214  1.00 91.90           C  
ATOM    854  HA  ASP A  55       1.802 -11.509  14.217  1.00 91.90           H  
ATOM    855  C   ASP A  55       0.416 -12.544  12.969  1.00 91.90           C  
ATOM    856  CB  ASP A  55       0.395 -12.493  15.484  1.00 91.90           C  
ATOM    857  HB2 ASP A  55      -0.669 -12.730  15.484  1.00 91.90           H  
ATOM    858  HB3 ASP A  55       0.951 -13.430  15.476  1.00 91.90           H  
ATOM    859  O   ASP A  55       1.126 -13.510  12.680  1.00 91.90           O  
ATOM    860  CG  ASP A  55       0.754 -11.726  16.756  1.00 91.90           C  
ATOM    861  OD1 ASP A  55       1.878 -11.176  16.801  1.00 91.90           O  
ATOM    862  OD2 ASP A  55      -0.123 -11.678  17.648  1.00 91.90           O  
ATOM    863  N   GLU A  56      -0.631 -12.199  12.214  1.00 95.58           N  
ATOM    864  H   GLU A  56      -1.099 -11.322  12.393  1.00 95.58           H  
ATOM    865  CA  GLU A  56      -1.034 -12.955  11.030  1.00 95.58           C  
ATOM    866  HA  GLU A  56      -0.860 -14.009  11.244  1.00 95.58           H  
ATOM    867  C   GLU A  56      -0.174 -12.574   9.821  1.00 95.58           C  
ATOM    868  CB  GLU A  56      -2.541 -12.797  10.759  1.00 95.58           C  
ATOM    869  HB2 GLU A  56      -3.076 -12.954  11.696  1.00 95.58           H  
ATOM    870  HB3 GLU A  56      -2.748 -11.790  10.397  1.00 95.58           H  
ATOM    871  O   GLU A  56       0.154 -11.405   9.596  1.00 95.58           O  
ATOM    872  CG  GLU A  56      -3.033 -13.833   9.729  1.00 95.58           C  
ATOM    873  HG2 GLU A  56      -2.740 -14.827  10.068  1.00 95.58           H  
ATOM    874  HG3 GLU A  56      -2.531 -13.651   8.779  1.00 95.58           H  
ATOM    875  CD  GLU A  56      -4.551 -13.825   9.488  1.00 95.58           C  
ATOM    876  OE1 GLU A  56      -4.967 -14.459   8.483  1.00 95.58           O  
ATOM    877  OE2 GLU A  56      -5.291 -13.224  10.293  1.00 95.58           O  
ATOM    878  N   LYS A  57       0.185 -13.582   9.020  1.00 97.68           N  
ATOM    879  H   LYS A  57      -0.153 -14.507   9.245  1.00 97.68           H  
ATOM    880  CA  LYS A  57       0.901 -13.420   7.755  1.00 97.68           C  
ATOM    881  HA  LYS A  57       0.922 -12.361   7.495  1.00 97.68           H  
ATOM    882  C   LYS A  57       0.169 -14.160   6.645  1.00 97.68           C  
ATOM    883  CB  LYS A  57       2.347 -13.918   7.868  1.00 97.68           C  
ATOM    884  HB2 LYS A  57       2.335 -14.970   8.153  1.00 97.68           H  
ATOM    885  HB3 LYS A  57       2.818 -13.835   6.888  1.00 97.68           H  
ATOM    886  O   LYS A  57      -0.235 -15.309   6.826  1.00 97.68           O  
ATOM    887  CG  LYS A  57       3.181 -13.124   8.883  1.00 97.68           C  
ATOM    888  HG2 LYS A  57       2.733 -13.204   9.874  1.00 97.68           H  
ATOM    889  HG3 LYS A  57       3.215 -12.077   8.585  1.00 97.68           H  
ATOM    890  CD  LYS A  57       4.602 -13.694   8.927  1.00 97.68           C  
ATOM    891  HD2 LYS A  57       4.545 -14.762   9.137  1.00 97.68           H  
ATOM    892  HD3 LYS A  57       5.074 -13.547   7.956  1.00 97.68           H  
ATOM    893  CE  LYS A  57       5.425 -13.008  10.019  1.00 97.68           C  
ATOM    894  HE2 LYS A  57       5.484 -11.944   9.790  1.00 97.68           H  
ATOM    895  HE3 LYS A  57       4.900 -13.129  10.966  1.00 97.68           H  
ATOM    896  NZ  LYS A  57       6.782 -13.606  10.097  1.00 97.68           N  
ATOM    897  HZ1 LYS A  57       6.710 -14.596  10.285  1.00 97.68           H  
ATOM    898  HZ2 LYS A  57       7.266 -13.494   9.217  1.00 97.68           H  
ATOM    899  HZ3 LYS A  57       7.330 -13.182  10.832  1.00 97.68           H  
ATOM    900  N   ARG A  58       0.055 -13.529   5.482  1.00 98.10           N  
ATOM    901  H   ARG A  58       0.404 -12.582   5.434  1.00 98.10           H  
ATOM    902  CA  ARG A  58      -0.412 -14.146   4.236  1.00 98.10           C  
ATOM    903  HA  ARG A  58      -0.471 -15.226   4.367  1.00 98.10           H  
ATOM    904  C   ARG A  58       0.617 -13.898   3.145  1.00 98.10           C  
ATOM    905  CB  ARG A  58      -1.801 -13.607   3.849  1.00 98.10           C  
ATOM    906  HB2 ARG A  58      -2.095 -14.027   2.887  1.00 98.10           H  
ATOM    907  HB3 ARG A  58      -1.734 -12.526   3.726  1.00 98.10           H  
ATOM    908  O   ARG A  58       1.297 -12.878   3.147  1.00 98.10           O  
ATOM    909  CG  ARG A  58      -2.903 -13.918   4.879  1.00 98.10           C  
ATOM    910  HG2 ARG A  58      -2.603 -13.556   5.862  1.00 98.10           H  
ATOM    911  HG3 ARG A  58      -3.809 -13.387   4.588  1.00 98.10           H  
ATOM    912  CD  ARG A  58      -3.223 -15.413   4.968  1.00 98.10           C  
ATOM    913  HD2 ARG A  58      -3.584 -15.756   3.998  1.00 98.10           H  
ATOM    914  HD3 ARG A  58      -2.319 -15.959   5.233  1.00 98.10           H  
ATOM    915  NE  ARG A  58      -4.245 -15.664   5.994  1.00 98.10           N  
ATOM    916  HE  ARG A  58      -4.537 -14.890   6.575  1.00 98.10           H  
ATOM    917  NH1 ARG A  58      -4.330 -17.953   5.850  1.00 98.10           N  
ATOM    918 HH11 ARG A  58      -4.737 -18.823   6.160  1.00 98.10           H  
ATOM    919 HH12 ARG A  58      -3.639 -17.916   5.115  1.00 98.10           H  
ATOM    920  NH2 ARG A  58      -5.609 -16.848   7.324  1.00 98.10           N  
ATOM    921 HH21 ARG A  58      -5.710 -15.976   7.823  1.00 98.10           H  
ATOM    922 HH22 ARG A  58      -6.005 -17.699   7.697  1.00 98.10           H  
ATOM    923  CZ  ARG A  58      -4.727 -16.825   6.375  1.00 98.10           C  
ATOM    924  N   THR A  59       0.752 -14.843   2.230  1.00 98.41           N  
ATOM    925  H   THR A  59       0.145 -15.649   2.258  1.00 98.41           H  
ATOM    926  CA  THR A  59       1.575 -14.701   1.027  1.00 98.41           C  
ATOM    927  HA  THR A  59       1.892 -13.665   0.907  1.00 98.41           H  
ATOM    928  C   THR A  59       0.700 -15.054  -0.156  1.00 98.41           C  
ATOM    929  CB  THR A  59       2.837 -15.566   1.100  1.00 98.41           C  
ATOM    930  HB  THR A  59       2.566 -16.610   1.253  1.00 98.41           H  
ATOM    931  O   THR A  59      -0.004 -16.063  -0.114  1.00 98.41           O  
ATOM    932  CG2 THR A  59       3.699 -15.444  -0.152  1.00 98.41           C  
ATOM    933 HG21 THR A  59       4.647 -15.961  -0.004  1.00 98.41           H  
ATOM    934 HG22 THR A  59       3.201 -15.906  -1.005  1.00 98.41           H  
ATOM    935 HG23 THR A  59       3.895 -14.397  -0.383  1.00 98.41           H  
ATOM    936  OG1 THR A  59       3.584 -15.106   2.210  1.00 98.41           O  
ATOM    937  HG1 THR A  59       3.114 -14.338   2.543  1.00 98.41           H  
ATOM    938  N   VAL A  60       0.686 -14.178  -1.154  1.00 98.13           N  
ATOM    939  H   VAL A  60       1.269 -13.356  -1.092  1.00 98.13           H  
ATOM    940  CA  VAL A  60      -0.170 -14.295  -2.331  1.00 98.13           C  
ATOM    941  HA  VAL A  60      -0.563 -15.309  -2.409  1.00 98.13           H  
ATOM    942  C   VAL A  60       0.664 -14.010  -3.563  1.00 98.13           C  
ATOM    943  CB  VAL A  60      -1.356 -13.317  -2.248  1.00 98.13           C  
ATOM    944  HB  VAL A  60      -0.987 -12.296  -2.162  1.00 98.13           H  
ATOM    945  O   VAL A  60       1.274 -12.951  -3.662  1.00 98.13           O  
ATOM    946  CG1 VAL A  60      -2.261 -13.401  -3.481  1.00 98.13           C  
ATOM    947 HG11 VAL A  60      -2.694 -14.398  -3.574  1.00 98.13           H  
ATOM    948 HG12 VAL A  60      -1.701 -13.171  -4.387  1.00 98.13           H  
ATOM    949 HG13 VAL A  60      -3.054 -12.659  -3.395  1.00 98.13           H  
ATOM    950  CG2 VAL A  60      -2.214 -13.632  -1.018  1.00 98.13           C  
ATOM    951 HG21 VAL A  60      -3.172 -13.121  -1.114  1.00 98.13           H  
ATOM    952 HG22 VAL A  60      -1.709 -13.295  -0.113  1.00 98.13           H  
ATOM    953 HG23 VAL A  60      -2.402 -14.704  -0.959  1.00 98.13           H  
ATOM    954  N   THR A  61       0.657 -14.935  -4.513  1.00 98.30           N  
ATOM    955  H   THR A  61       0.164 -15.803  -4.361  1.00 98.30           H  
ATOM    956  CA  THR A  61       1.155 -14.678  -5.862  1.00 98.30           C  
ATOM    957  HA  THR A  61       1.966 -13.950  -5.820  1.00 98.30           H  
ATOM    958  C   THR A  61       0.015 -14.107  -6.699  1.00 98.30           C  
ATOM    959  CB  THR A  61       1.702 -15.957  -6.504  1.00 98.30           C  
ATOM    960  HB  THR A  61       0.872 -16.633  -6.708  1.00 98.30           H  
ATOM    961  O   THR A  61      -1.053 -14.708  -6.764  1.00 98.30           O  
ATOM    962  CG2 THR A  61       2.433 -15.671  -7.813  1.00 98.30           C  
ATOM    963 HG21 THR A  61       2.874 -16.593  -8.190  1.00 98.30           H  
ATOM    964 HG22 THR A  61       1.730 -15.293  -8.556  1.00 98.30           H  
ATOM    965 HG23 THR A  61       3.220 -14.934  -7.651  1.00 98.30           H  
ATOM    966  OG1 THR A  61       2.593 -16.622  -5.634  1.00 98.30           O  
ATOM    967  HG1 THR A  61       3.334 -16.054  -5.409  1.00 98.30           H  
ATOM    968  N   VAL A  62       0.241 -12.958  -7.331  1.00 98.43           N  
ATOM    969  H   VAL A  62       1.138 -12.514  -7.193  1.00 98.43           H  
ATOM    970  CA  VAL A  62      -0.702 -12.293  -8.237  1.00 98.43           C  
ATOM    971  HA  VAL A  62      -1.649 -12.831  -8.240  1.00 98.43           H  
ATOM    972  C   VAL A  62      -0.108 -12.347  -9.640  1.00 98.43           C  
ATOM    973  CB  VAL A  62      -0.979 -10.842  -7.791  1.00 98.43           C  
ATOM    974  HB  VAL A  62      -0.090 -10.234  -7.960  1.00 98.43           H  
ATOM    975  O   VAL A  62       0.937 -11.746  -9.911  1.00 98.43           O  
ATOM    976  CG1 VAL A  62      -2.146 -10.243  -8.583  1.00 98.43           C  
ATOM    977 HG11 VAL A  62      -3.058 -10.810  -8.398  1.00 98.43           H  
ATOM    978 HG12 VAL A  62      -1.935 -10.275  -9.652  1.00 98.43           H  
ATOM    979 HG13 VAL A  62      -2.309  -9.206  -8.291  1.00 98.43           H  
ATOM    980  CG2 VAL A  62      -1.338 -10.743  -6.302  1.00 98.43           C  
ATOM    981 HG21 VAL A  62      -2.202 -11.371  -6.087  1.00 98.43           H  
ATOM    982 HG22 VAL A  62      -1.570  -9.707  -6.053  1.00 98.43           H  
ATOM    983 HG23 VAL A  62      -0.495 -11.059  -5.686  1.00 98.43           H  
ATOM    984  N   ASN A  63      -0.733 -13.104 -10.537  1.00 98.27           N  
ATOM    985  H   ASN A  63      -1.604 -13.546 -10.279  1.00 98.27           H  
ATOM    986  CA  ASN A  63      -0.266 -13.266 -11.912  1.00 98.27           C  
ATOM    987  HA  ASN A  63       0.806 -13.463 -11.876  1.00 98.27           H  
ATOM    988  C   ASN A  63      -0.488 -11.987 -12.743  1.00 98.27           C  
ATOM    989  CB  ASN A  63      -0.954 -14.490 -12.535  1.00 98.27           C  
ATOM    990  HB2 ASN A  63      -2.035 -14.360 -12.494  1.00 98.27           H  
ATOM    991  HB3 ASN A  63      -0.676 -14.595 -13.583  1.00 98.27           H  
ATOM    992  O   ASN A  63      -1.271 -11.122 -12.349  1.00 98.27           O  
ATOM    993  CG  ASN A  63      -0.555 -15.766 -11.826  1.00 98.27           C  
ATOM    994  ND2 ASN A  63      -1.470 -16.378 -11.118  1.00 98.27           N  
ATOM    995 HD21 ASN A  63      -1.173 -17.155 -10.546  1.00 98.27           H  
ATOM    996 HD22 ASN A  63      -2.293 -15.849 -10.869  1.00 98.27           H  
ATOM    997  OD1 ASN A  63       0.589 -16.195 -11.886  1.00 98.27           O  
ATOM    998  N   PRO A  64       0.185 -11.842 -13.899  1.00 98.21           N  
ATOM    999  CA  PRO A  64      -0.048 -10.722 -14.811  1.00 98.21           C  
ATOM   1000  HA  PRO A  64       0.341  -9.811 -14.357  1.00 98.21           H  
ATOM   1001  C   PRO A  64      -1.532 -10.538 -15.157  1.00 98.21           C  
ATOM   1002  CB  PRO A  64       0.774 -11.056 -16.060  1.00 98.21           C  
ATOM   1003  HB2 PRO A  64       1.109 -10.163 -16.587  1.00 98.21           H  
ATOM   1004  HB3 PRO A  64       0.205 -11.697 -16.734  1.00 98.21           H  
ATOM   1005  O   PRO A  64      -2.180 -11.469 -15.638  1.00 98.21           O  
ATOM   1006  CG  PRO A  64       1.938 -11.851 -15.482  1.00 98.21           C  
ATOM   1007  HG2 PRO A  64       2.639 -11.157 -15.018  1.00 98.21           H  
ATOM   1008  HG3 PRO A  64       2.430 -12.470 -16.233  1.00 98.21           H  
ATOM   1009  CD  PRO A  64       1.260 -12.686 -14.403  1.00 98.21           C  
ATOM   1010  HD2 PRO A  64       0.844 -13.588 -14.851  1.00 98.21           H  
ATOM   1011  HD3 PRO A  64       1.977 -12.940 -13.622  1.00 98.21           H  
ATOM   1012  N   GLY A  65      -2.065  -9.337 -14.929  1.00 98.06           N  
ATOM   1013  H   GLY A  65      -1.502  -8.645 -14.456  1.00 98.06           H  
ATOM   1014  CA  GLY A  65      -3.466  -8.981 -15.175  1.00 98.06           C  
ATOM   1015  HA2 GLY A  65      -3.763  -9.356 -16.154  1.00 98.06           H  
ATOM   1016  HA3 GLY A  65      -3.548  -7.894 -15.178  1.00 98.06           H  
ATOM   1017  C   GLY A  65      -4.468  -9.515 -14.144  1.00 98.06           C  
ATOM   1018  O   GLY A  65      -5.667  -9.289 -14.304  1.00 98.06           O  
ATOM   1019  N   GLU A  66      -4.010 -10.217 -13.105  1.00 98.45           N  
ATOM   1020  H   GLU A  66      -3.013 -10.350 -13.008  1.00 98.45           H  
ATOM   1021  CA  GLU A  66      -4.861 -10.770 -12.051  1.00 98.45           C  
ATOM   1022  HA  GLU A  66      -5.806 -11.069 -12.503  1.00 98.45           H  
ATOM   1023  C   GLU A  66      -5.173  -9.724 -10.968  1.00 98.45           C  
ATOM   1024  CB  GLU A  66      -4.205 -12.039 -11.475  1.00 98.45           C  
ATOM   1025  HB2 GLU A  66      -3.313 -11.751 -10.918  1.00 98.45           H  
ATOM   1026  HB3 GLU A  66      -3.907 -12.678 -12.306  1.00 98.45           H  
ATOM   1027  O   GLU A  66      -4.361  -8.846 -10.653  1.00 98.45           O  
ATOM   1028  CG  GLU A  66      -5.117 -12.853 -10.544  1.00 98.45           C  
ATOM   1029  HG2 GLU A  66      -6.040 -13.080 -11.079  1.00 98.45           H  
ATOM   1030  HG3 GLU A  66      -5.370 -12.247  -9.675  1.00 98.45           H  
ATOM   1031  CD  GLU A  66      -4.473 -14.165 -10.058  1.00 98.45           C  
ATOM   1032  OE1 GLU A  66      -5.225 -15.029  -9.561  1.00 98.45           O  
ATOM   1033  OE2 GLU A  66      -3.237 -14.335 -10.209  1.00 98.45           O  
ATOM   1034  N   GLU A  67      -6.359  -9.854 -10.370  1.00 98.43           N  
ATOM   1035  H   GLU A  67      -6.952 -10.624 -10.645  1.00 98.43           H  
ATOM   1036  CA  GLU A  67      -6.755  -9.158  -9.149  1.00 98.43           C  
ATOM   1037  HA  GLU A  67      -5.894  -8.593  -8.792  1.00 98.43           H  
ATOM   1038  C   GLU A  67      -7.129 -10.194  -8.078  1.00 98.43           C  
ATOM   1039  CB  GLU A  67      -7.882  -8.147  -9.444  1.00 98.43           C  
ATOM   1040  HB2 GLU A  67      -8.771  -8.680  -9.783  1.00 98.43           H  
ATOM   1041  HB3 GLU A  67      -7.541  -7.495 -10.247  1.00 98.43           H  
ATOM   1042  O   GLU A  67      -7.912 -11.107  -8.341  1.00 98.43           O  
ATOM   1043  CG  GLU A  67      -8.246  -7.275  -8.224  1.00 98.43           C  
ATOM   1044  HG2 GLU A  67      -7.331  -6.832  -7.831  1.00 98.43           H  
ATOM   1045  HG3 GLU A  67      -8.668  -7.914  -7.448  1.00 98.43           H  
ATOM   1046  CD  GLU A  67      -9.234  -6.126  -8.524  1.00 98.43           C  
ATOM   1047  OE1 GLU A  67      -9.706  -5.492  -7.545  1.00 98.43           O  
ATOM   1048  OE2 GLU A  67      -9.477  -5.807  -9.713  1.00 98.43           O  
ATOM   1049  N   VAL A  68      -6.573 -10.056  -6.873  1.00 98.23           N  
ATOM   1050  H   VAL A  68      -5.967  -9.261  -6.727  1.00 98.23           H  
ATOM   1051  CA  VAL A  68      -6.804 -10.962  -5.735  1.00 98.23           C  
ATOM   1052  HA  VAL A  68      -7.620 -11.640  -5.986  1.00 98.23           H  
ATOM   1053  C   VAL A  68      -7.226 -10.155  -4.511  1.00 98.23           C  
ATOM   1054  CB  VAL A  68      -5.560 -11.823  -5.421  1.00 98.23           C  
ATOM   1055  HB  VAL A  68      -4.729 -11.172  -5.147  1.00 98.23           H  
ATOM   1056  O   VAL A  68      -6.645  -9.112  -4.221  1.00 98.23           O  
ATOM   1057  CG1 VAL A  68      -5.834 -12.782  -4.252  1.00 98.23           C  
ATOM   1058 HG11 VAL A  68      -6.758 -13.331  -4.432  1.00 98.23           H  
ATOM   1059 HG12 VAL A  68      -5.024 -13.506  -4.163  1.00 98.23           H  
ATOM   1060 HG13 VAL A  68      -5.910 -12.230  -3.315  1.00 98.23           H  
ATOM   1061  CG2 VAL A  68      -5.129 -12.671  -6.623  1.00 98.23           C  
ATOM   1062 HG21 VAL A  68      -5.946 -13.312  -6.954  1.00 98.23           H  
ATOM   1063 HG22 VAL A  68      -4.840 -12.022  -7.450  1.00 98.23           H  
ATOM   1064 HG23 VAL A  68      -4.269 -13.290  -6.369  1.00 98.23           H  
ATOM   1065  N   GLU A  69      -8.205 -10.649  -3.752  1.00 98.34           N  
ATOM   1066  H   GLU A  69      -8.628 -11.526  -4.022  1.00 98.34           H  
ATOM   1067  CA  GLU A  69      -8.608 -10.074  -2.465  1.00 98.34           C  
ATOM   1068  HA  GLU A  69      -8.094  -9.122  -2.332  1.00 98.34           H  
ATOM   1069  C   GLU A  69      -8.193 -10.986  -1.301  1.00 98.34           C  
ATOM   1070  CB  GLU A  69     -10.115  -9.759  -2.458  1.00 98.34           C  
ATOM   1071  HB2 GLU A  69     -10.350  -9.154  -3.334  1.00 98.34           H  
ATOM   1072  HB3 GLU A  69     -10.684 -10.687  -2.516  1.00 98.34           H  
ATOM   1073  O   GLU A  69      -8.463 -12.187  -1.302  1.00 98.34           O  
ATOM   1074  CG  GLU A  69     -10.531  -8.981  -1.198  1.00 98.34           C  
ATOM   1075  HG2 GLU A  69     -10.375  -9.607  -0.320  1.00 98.34           H  
ATOM   1076  HG3 GLU A  69      -9.887  -8.108  -1.093  1.00 98.34           H  
ATOM   1077  CD  GLU A  69     -11.999  -8.523  -1.244  1.00 98.34           C  
ATOM   1078  OE1 GLU A  69     -12.854  -9.211  -0.642  1.00 98.34           O  
ATOM   1079  OE2 GLU A  69     -12.259  -7.436  -1.813  1.00 98.34           O  
ATOM   1080  N   VAL A  70      -7.564 -10.405  -0.279  1.00 97.83           N  
ATOM   1081  H   VAL A  70      -7.335  -9.425  -0.372  1.00 97.83           H  
ATOM   1082  CA  VAL A  70      -7.190 -11.072   0.975  1.00 97.83           C  
ATOM   1083  HA  VAL A  70      -7.483 -12.121   0.924  1.00 97.83           H  
ATOM   1084  C   VAL A  70      -7.933 -10.407   2.122  1.00 97.83           C  
ATOM   1085  CB  VAL A  70      -5.673 -11.009   1.227  1.00 97.83           C  
ATOM   1086  HB  VAL A  70      -5.379  -9.981   1.439  1.00 97.83           H  
ATOM   1087  O   VAL A  70      -7.850  -9.194   2.289  1.00 97.83           O  
ATOM   1088  CG1 VAL A  70      -5.278 -11.887   2.424  1.00 97.83           C  
ATOM   1089 HG11 VAL A  70      -5.551 -12.925   2.232  1.00 97.83           H  
ATOM   1090 HG12 VAL A  70      -5.777 -11.543   3.329  1.00 97.83           H  
ATOM   1091 HG13 VAL A  70      -4.201 -11.822   2.584  1.00 97.83           H  
ATOM   1092  CG2 VAL A  70      -4.879 -11.487   0.012  1.00 97.83           C  
ATOM   1093 HG21 VAL A  70      -5.203 -12.489  -0.271  1.00 97.83           H  
ATOM   1094 HG22 VAL A  70      -5.034 -10.812  -0.830  1.00 97.83           H  
ATOM   1095 HG23 VAL A  70      -3.815 -11.483   0.249  1.00 97.83           H  
ATOM   1096  N   THR A  71      -8.638 -11.188   2.939  1.00 96.27           N  
ATOM   1097  H   THR A  71      -8.632 -12.186   2.787  1.00 96.27           H  
ATOM   1098  CA  THR A  71      -9.367 -10.668   4.104  1.00 96.27           C  
ATOM   1099  HA  THR A  71      -9.333  -9.579   4.096  1.00 96.27           H  
ATOM   1100  C   THR A  71      -8.723 -11.136   5.403  1.00 96.27           C  
ATOM   1101  CB  THR A  71     -10.852 -11.047   4.053  1.00 96.27           C  
ATOM   1102  HB  THR A  71     -10.957 -12.130   4.005  1.00 96.27           H  
ATOM   1103  O   THR A  71      -8.447 -12.322   5.574  1.00 96.27           O  
ATOM   1104  CG2 THR A  71     -11.646 -10.510   5.246  1.00 96.27           C  
ATOM   1105 HG21 THR A  71     -12.708 -10.697   5.086  1.00 96.27           H  
ATOM   1106 HG22 THR A  71     -11.484  -9.437   5.349  1.00 96.27           H  
ATOM   1107 HG23 THR A  71     -11.340 -11.015   6.162  1.00 96.27           H  
ATOM   1108  OG1 THR A  71     -11.450 -10.467   2.919  1.00 96.27           O  
ATOM   1109  HG1 THR A  71     -11.027 -10.792   2.121  1.00 96.27           H  
ATOM   1110  N   PHE A  72      -8.544 -10.200   6.330  1.00 94.02           N  
ATOM   1111  H   PHE A  72      -8.781  -9.250   6.082  1.00 94.02           H  
ATOM   1112  CA  PHE A  72      -8.140 -10.431   7.713  1.00 94.02           C  
ATOM   1113  HA  PHE A  72      -7.864 -11.477   7.849  1.00 94.02           H  
ATOM   1114  C   PHE A  72      -9.311 -10.112   8.637  1.00 94.02           C  
ATOM   1115  CB  PHE A  72      -6.923  -9.566   8.054  1.00 94.02           C  
ATOM   1116  HB2 PHE A  72      -6.683  -9.700   9.109  1.00 94.02           H  
ATOM   1117  HB3 PHE A  72      -7.176  -8.516   7.907  1.00 94.02           H  
ATOM   1118  O   PHE A  72     -10.122  -9.230   8.345  1.00 94.02           O  
ATOM   1119  CG  PHE A  72      -5.699  -9.900   7.230  1.00 94.02           C  
ATOM   1120  CD1 PHE A  72      -4.711 -10.748   7.758  1.00 94.02           C  
ATOM   1121  HD1 PHE A  72      -4.822 -11.148   8.755  1.00 94.02           H  
ATOM   1122  CD2 PHE A  72      -5.558  -9.383   5.927  1.00 94.02           C  
ATOM   1123  HD2 PHE A  72      -6.322  -8.742   5.512  1.00 94.02           H  
ATOM   1124  CE1 PHE A  72      -3.578 -11.070   6.994  1.00 94.02           C  
ATOM   1125  HE1 PHE A  72      -2.812 -11.705   7.413  1.00 94.02           H  
ATOM   1126  CE2 PHE A  72      -4.433  -9.717   5.156  1.00 94.02           C  
ATOM   1127  HE2 PHE A  72      -4.337  -9.331   4.152  1.00 94.02           H  
ATOM   1128  CZ  PHE A  72      -3.443 -10.558   5.693  1.00 94.02           C  
ATOM   1129  HZ  PHE A  72      -2.571 -10.810   5.108  1.00 94.02           H  
ATOM   1130  N   SER A  73      -9.409 -10.816   9.761  1.00 91.31           N  
ATOM   1131  H   SER A  73      -8.703 -11.506   9.973  1.00 91.31           H  
ATOM   1132  CA  SER A  73     -10.434 -10.566  10.777  1.00 91.31           C  
ATOM   1133  HA  SER A  73     -10.865  -9.578  10.613  1.00 91.31           H  
ATOM   1134  C   SER A  73      -9.812 -10.569  12.163  1.00 91.31           C  
ATOM   1135  CB  SER A  73     -11.575 -11.582  10.689  1.00 91.31           C  
ATOM   1136  HB2 SER A  73     -12.329 -11.345  11.440  1.00 91.31           H  
ATOM   1137  HB3 SER A  73     -11.192 -12.586  10.870  1.00 91.31           H  
ATOM   1138  O   SER A  73      -8.963 -11.405  12.471  1.00 91.31           O  
ATOM   1139  OG  SER A  73     -12.162 -11.520   9.403  1.00 91.31           O  
ATOM   1140  HG  SER A  73     -11.764 -10.772   8.952  1.00 91.31           H  
ATOM   1141  N   ALA A  74     -10.231  -9.632  13.005  1.00 86.10           N  
ATOM   1142  H   ALA A  74     -10.927  -8.967  12.698  1.00 86.10           H  
ATOM   1143  CA  ALA A  74      -9.740  -9.510  14.364  1.00 86.10           C  
ATOM   1144  HA  ALA A  74      -9.364 -10.478  14.696  1.00 86.10           H  
ATOM   1145  C   ALA A  74     -10.869  -9.097  15.311  1.00 86.10           C  
ATOM   1146  CB  ALA A  74      -8.578  -8.509  14.387  1.00 86.10           C  
ATOM   1147  HB1 ALA A  74      -7.770  -8.857  13.744  1.00 86.10           H  
ATOM   1148  HB2 ALA A  74      -8.208  -8.393  15.406  1.00 86.10           H  
ATOM   1149  HB3 ALA A  74      -8.920  -7.536  14.033  1.00 86.10           H  
ATOM   1150  O   ALA A  74     -11.682  -8.236  14.997  1.00 86.10           O  
ATOM   1151  N   ASN A  75     -10.868  -9.676  16.512  1.00 82.06           N  
ATOM   1152  H   ASN A  75     -10.219 -10.432  16.682  1.00 82.06           H  
ATOM   1153  CA  ASN A  75     -11.718  -9.222  17.621  1.00 82.06           C  
ATOM   1154  HA  ASN A  75     -12.723  -9.019  17.250  1.00 82.06           H  
ATOM   1155  C   ASN A  75     -11.215  -7.928  18.267  1.00 82.06           C  
ATOM   1156  CB  ASN A  75     -11.768 -10.325  18.688  1.00 82.06           C  
ATOM   1157  HB2 ASN A  75     -12.331  -9.965  19.549  1.00 82.06           H  
ATOM   1158  HB3 ASN A  75     -10.756 -10.561  19.017  1.00 82.06           H  
ATOM   1159  O   ASN A  75     -11.847  -7.403  19.173  1.00 82.06           O  
ATOM   1160  CG  ASN A  75     -12.460 -11.572  18.196  1.00 82.06           C  
ATOM   1161  ND2 ASN A  75     -12.074 -12.728  18.680  1.00 82.06           N  
ATOM   1162 HD21 ASN A  75     -12.575 -13.524  18.311  1.00 82.06           H  
ATOM   1163 HD22 ASN A  75     -11.370 -12.788  19.402  1.00 82.06           H  
ATOM   1164  OD1 ASN A  75     -13.351 -11.533  17.378  1.00 82.06           O  
ATOM   1165  N   ASP A  76     -10.026  -7.497  17.868  1.00 81.40           N  
ATOM   1166  H   ASP A  76      -9.609  -7.937  17.059  1.00 81.40           H  
ATOM   1167  CA  ASP A  76      -9.392  -6.284  18.330  1.00 81.40           C  
ATOM   1168  HA  ASP A  76     -10.098  -5.684  18.905  1.00 81.40           H  
ATOM   1169  C   ASP A  76      -8.921  -5.505  17.093  1.00 81.40           C  
ATOM   1170  CB  ASP A  76      -8.243  -6.639  19.281  1.00 81.40           C  
ATOM   1171  HB2 ASP A  76      -7.552  -7.318  18.783  1.00 81.40           H  
ATOM   1172  HB3 ASP A  76      -8.650  -7.145  20.157  1.00 81.40           H  
ATOM   1173  O   ASP A  76      -7.952  -5.931  16.445  1.00 81.40           O  
ATOM   1174  CG  ASP A  76      -7.491  -5.392  19.733  1.00 81.40           C  
ATOM   1175  OD1 ASP A  76      -7.957  -4.284  19.394  1.00 81.40           O  
ATOM   1176  OD2 ASP A  76      -6.425  -5.572  20.356  1.00 81.40           O  
ATOM   1177  N   PRO A  77      -9.588  -4.388  16.748  1.00 78.31           N  
ATOM   1178  CA  PRO A  77      -9.174  -3.523  15.654  1.00 78.31           C  
ATOM   1179  HA  PRO A  77      -9.281  -4.069  14.717  1.00 78.31           H  
ATOM   1180  C   PRO A  77      -7.728  -3.043  15.794  1.00 78.31           C  
ATOM   1181  CB  PRO A  77     -10.145  -2.337  15.666  1.00 78.31           C  
ATOM   1182  HB2 PRO A  77      -9.723  -1.513  16.242  1.00 78.31           H  
ATOM   1183  HB3 PRO A  77     -10.385  -2.005  14.657  1.00 78.31           H  
ATOM   1184  O   PRO A  77      -7.070  -2.886  14.769  1.00 78.31           O  
ATOM   1185  CG  PRO A  77     -11.379  -2.863  16.395  1.00 78.31           C  
ATOM   1186  HG2 PRO A  77     -11.908  -2.066  16.918  1.00 78.31           H  
ATOM   1187  HG3 PRO A  77     -12.044  -3.357  15.688  1.00 78.31           H  
ATOM   1188  CD  PRO A  77     -10.807  -3.887  17.367  1.00 78.31           C  
ATOM   1189  HD2 PRO A  77     -11.532  -4.684  17.534  1.00 78.31           H  
ATOM   1190  HD3 PRO A  77     -10.557  -3.401  18.310  1.00 78.31           H  
ATOM   1191  N   HIS A  78      -7.188  -2.883  17.016  1.00 80.70           N  
ATOM   1192  H   HIS A  78      -7.735  -3.129  17.829  1.00 80.70           H  
ATOM   1193  CA  HIS A  78      -5.816  -2.413  17.269  1.00 80.70           C  
ATOM   1194  HA  HIS A  78      -5.740  -1.380  16.929  1.00 80.70           H  
ATOM   1195  C   HIS A  78      -4.753  -3.243  16.516  1.00 80.70           C  
ATOM   1196  CB  HIS A  78      -5.519  -2.350  18.780  1.00 80.70           C  
ATOM   1197  HB2 HIS A  78      -5.637  -3.338  19.224  1.00 80.70           H  
ATOM   1198  HB3 HIS A  78      -4.473  -2.072  18.910  1.00 80.70           H  
ATOM   1199  O   HIS A  78      -3.692  -2.724  16.154  1.00 80.70           O  
ATOM   1200  CG  HIS A  78      -6.350  -1.340  19.550  1.00 80.70           C  
ATOM   1201  CD2 HIS A  78      -7.367  -1.552  20.442  1.00 80.70           C  
ATOM   1202  HD2 HIS A  78      -7.729  -2.508  20.792  1.00 80.70           H  
ATOM   1203  ND1 HIS A  78      -6.202   0.016  19.502  1.00 80.70           N  
ATOM   1204  HD1 HIS A  78      -5.609   0.522  18.860  1.00 80.70           H  
ATOM   1205  CE1 HIS A  78      -7.169   0.616  20.204  1.00 80.70           C  
ATOM   1206  HE1 HIS A  78      -7.355   1.679  20.250  1.00 80.70           H  
ATOM   1207  NE2 HIS A  78      -7.883  -0.313  20.841  1.00 80.70           N  
ATOM   1208  N   LYS A  79      -5.049  -4.512  16.187  1.00 86.31           N  
ATOM   1209  H   LYS A  79      -5.951  -4.859  16.481  1.00 86.31           H  
ATOM   1210  CA  LYS A  79      -4.184  -5.385  15.368  1.00 86.31           C  
ATOM   1211  HA  LYS A  79      -3.201  -5.438  15.835  1.00 86.31           H  
ATOM   1212  C   LYS A  79      -3.951  -4.869  13.945  1.00 86.31           C  
ATOM   1213  CB  LYS A  79      -4.788  -6.793  15.304  1.00 86.31           C  
ATOM   1214  HB2 LYS A  79      -4.176  -7.400  14.636  1.00 86.31           H  
ATOM   1215  HB3 LYS A  79      -5.799  -6.746  14.897  1.00 86.31           H  
ATOM   1216  O   LYS A  79      -2.953  -5.225  13.319  1.00 86.31           O  
ATOM   1217  CG  LYS A  79      -4.814  -7.452  16.688  1.00 86.31           C  
ATOM   1218  HG2 LYS A  79      -3.831  -7.353  17.148  1.00 86.31           H  
ATOM   1219  HG3 LYS A  79      -5.550  -6.958  17.322  1.00 86.31           H  
ATOM   1220  CD  LYS A  79      -5.152  -8.938  16.566  1.00 86.31           C  
ATOM   1221  HD2 LYS A  79      -4.404  -9.418  15.935  1.00 86.31           H  
ATOM   1222  HD3 LYS A  79      -6.137  -9.056  16.114  1.00 86.31           H  
ATOM   1223  CE  LYS A  79      -5.136  -9.564  17.961  1.00 86.31           C  
ATOM   1224  HE2 LYS A  79      -4.222  -9.255  18.466  1.00 86.31           H  
ATOM   1225  HE3 LYS A  79      -5.975  -9.165  18.531  1.00 86.31           H  
ATOM   1226  NZ  LYS A  79      -5.192 -11.043  17.882  1.00 86.31           N  
ATOM   1227  HZ1 LYS A  79      -4.368 -11.386  17.409  1.00 86.31           H  
ATOM   1228  HZ2 LYS A  79      -5.201 -11.437  18.812  1.00 86.31           H  
ATOM   1229  HZ3 LYS A  79      -6.011 -11.342  17.373  1.00 86.31           H  
ATOM   1230  N   PHE A  80      -4.845  -4.024  13.444  1.00 89.39           N  
ATOM   1231  H   PHE A  80      -5.642  -3.785  14.017  1.00 89.39           H  
ATOM   1232  CA  PHE A  80      -4.788  -3.423  12.115  1.00 89.39           C  
ATOM   1233  HA  PHE A  80      -4.231  -4.081  11.449  1.00 89.39           H  
ATOM   1234  C   PHE A  80      -4.032  -2.085  12.081  1.00 89.39           C  
ATOM   1235  CB  PHE A  80      -6.220  -3.307  11.568  1.00 89.39           C  
ATOM   1236  HB2 PHE A  80      -6.776  -2.613  12.198  1.00 89.39           H  
ATOM   1237  HB3 PHE A  80      -6.167  -2.855  10.578  1.00 89.39           H  
ATOM   1238  O   PHE A  80      -3.928  -1.491  11.015  1.00 89.39           O  
ATOM   1239  CG  PHE A  80      -7.025  -4.595  11.431  1.00 89.39           C  
ATOM   1240  CD1 PHE A  80      -6.403  -5.855  11.350  1.00 89.39           C  
ATOM   1241  HD1 PHE A  80      -5.331  -5.924  11.461  1.00 89.39           H  
ATOM   1242  CD2 PHE A  80      -8.426  -4.526  11.365  1.00 89.39           C  
ATOM   1243  HD2 PHE A  80      -8.924  -3.571  11.433  1.00 89.39           H  
ATOM   1244  CE1 PHE A  80      -7.155  -7.028  11.165  1.00 89.39           C  
ATOM   1245  HE1 PHE A  80      -6.663  -7.987  11.102  1.00 89.39           H  
ATOM   1246  CE2 PHE A  80      -9.184  -5.697  11.203  1.00 89.39           C  
ATOM   1247  HE2 PHE A  80     -10.261  -5.626  11.157  1.00 89.39           H  
ATOM   1248  CZ  PHE A  80      -8.553  -6.947  11.087  1.00 89.39           C  
ATOM   1249  HZ  PHE A  80      -9.148  -7.838  10.952  1.00 89.39           H  
ATOM   1250  N   ASN A  81      -3.447  -1.622  13.198  1.00 89.18           N  
ATOM   1251  H   ASN A  81      -3.619  -2.109  14.067  1.00 89.18           H  
ATOM   1252  CA  ASN A  81      -2.684  -0.363  13.252  1.00 89.18           C  
ATOM   1253  HA  ASN A  81      -3.306   0.451  12.880  1.00 89.18           H  
ATOM   1254  C   ASN A  81      -1.397  -0.356  12.428  1.00 89.18           C  
ATOM   1255  CB  ASN A  81      -2.261  -0.077  14.700  1.00 89.18           C  
ATOM   1256  HB2 ASN A  81      -1.366   0.547  14.707  1.00 89.18           H  
ATOM   1257  HB3 ASN A  81      -2.026  -1.004  15.223  1.00 89.18           H  
ATOM   1258  O   ASN A  81      -0.886   0.713  12.100  1.00 89.18           O  
ATOM   1259  CG  ASN A  81      -3.274   0.725  15.461  1.00 89.18           C  
ATOM   1260  ND2 ASN A  81      -3.366   0.498  16.743  1.00 89.18           N  
ATOM   1261 HD21 ASN A  81      -2.880  -0.273  17.178  1.00 89.18           H  
ATOM   1262 HD22 ASN A  81      -4.082   1.039  17.207  1.00 89.18           H  
ATOM   1263  OD1 ASN A  81      -3.963   1.564  14.921  1.00 89.18           O  
ATOM   1264  N   ARG A  82      -0.805  -1.531  12.201  1.00 94.10           N  
ATOM   1265  H   ARG A  82      -1.301  -2.363  12.487  1.00 94.10           H  
ATOM   1266  CA  ARG A  82       0.544  -1.656  11.635  1.00 94.10           C  
ATOM   1267  HA  ARG A  82       0.807  -0.702  11.177  1.00 94.10           H  
ATOM   1268  C   ARG A  82       0.605  -2.674  10.496  1.00 94.10           C  
ATOM   1269  CB  ARG A  82       1.574  -1.924  12.748  1.00 94.10           C  
ATOM   1270  HB2 ARG A  82       2.558  -2.047  12.296  1.00 94.10           H  
ATOM   1271  HB3 ARG A  82       1.310  -2.849  13.261  1.00 94.10           H  
ATOM   1272  O   ARG A  82       1.376  -3.633  10.602  1.00 94.10           O  
ATOM   1273  CG  ARG A  82       1.659  -0.782  13.771  1.00 94.10           C  
ATOM   1274  HG2 ARG A  82       1.980   0.131  13.270  1.00 94.10           H  
ATOM   1275  HG3 ARG A  82       0.681  -0.616  14.221  1.00 94.10           H  
ATOM   1276  CD  ARG A  82       2.639  -1.133  14.896  1.00 94.10           C  
ATOM   1277  HD2 ARG A  82       2.330  -2.076  15.347  1.00 94.10           H  
ATOM   1278  HD3 ARG A  82       3.639  -1.270  14.484  1.00 94.10           H  
ATOM   1279  NE  ARG A  82       2.633  -0.090  15.939  1.00 94.10           N  
ATOM   1280  HE  ARG A  82       1.899  -0.128  16.632  1.00 94.10           H  
ATOM   1281  NH1 ARG A  82       4.361   1.171  15.125  1.00 94.10           N  
ATOM   1282 HH11 ARG A  82       4.720   2.113  15.059  1.00 94.10           H  
ATOM   1283 HH12 ARG A  82       4.500   0.531  14.356  1.00 94.10           H  
ATOM   1284  NH2 ARG A  82       3.146   1.969  16.787  1.00 94.10           N  
ATOM   1285 HH21 ARG A  82       2.334   1.981  17.388  1.00 94.10           H  
ATOM   1286 HH22 ARG A  82       3.551   2.856  16.527  1.00 94.10           H  
ATOM   1287  CZ  ARG A  82       3.380   0.998  15.958  1.00 94.10           C  
ATOM   1288  N   PRO A  83      -0.233  -2.553   9.449  1.00 96.07           N  
ATOM   1289  CA  PRO A  83      -0.161  -3.475   8.338  1.00 96.07           C  
ATOM   1290  HA  PRO A  83      -0.170  -4.500   8.707  1.00 96.07           H  
ATOM   1291  C   PRO A  83       1.136  -3.225   7.568  1.00 96.07           C  
ATOM   1292  CB  PRO A  83      -1.421  -3.240   7.510  1.00 96.07           C  
ATOM   1293  HB2 PRO A  83      -2.245  -3.815   7.933  1.00 96.07           H  
ATOM   1294  HB3 PRO A  83      -1.278  -3.493   6.459  1.00 96.07           H  
ATOM   1295  O   PRO A  83       1.596  -2.092   7.392  1.00 96.07           O  
ATOM   1296  CG  PRO A  83      -1.687  -1.753   7.713  1.00 96.07           C  
ATOM   1297  HG2 PRO A  83      -1.129  -1.199   6.958  1.00 96.07           H  
ATOM   1298  HG3 PRO A  83      -2.750  -1.523   7.641  1.00 96.07           H  
ATOM   1299  CD  PRO A  83      -1.146  -1.465   9.121  1.00 96.07           C  
ATOM   1300  HD2 PRO A  83      -0.639  -0.501   9.153  1.00 96.07           H  
ATOM   1301  HD3 PRO A  83      -1.975  -1.464   9.828  1.00 96.07           H  
ATOM   1302  N   GLN A  84       1.732  -4.315   7.118  1.00 98.17           N  
ATOM   1303  H   GLN A  84       1.312  -5.210   7.324  1.00 98.17           H  
ATOM   1304  CA  GLN A  84       2.955  -4.307   6.340  1.00 98.17           C  
ATOM   1305  HA  GLN A  84       3.195  -3.285   6.045  1.00 98.17           H  
ATOM   1306  C   GLN A  84       2.737  -5.124   5.073  1.00 98.17           C  
ATOM   1307  CB  GLN A  84       4.101  -4.828   7.217  1.00 98.17           C  
ATOM   1308  HB2 GLN A  84       3.780  -5.748   7.706  1.00 98.17           H  
ATOM   1309  HB3 GLN A  84       4.317  -4.090   7.989  1.00 98.17           H  
ATOM   1310  O   GLN A  84       2.213  -6.238   5.125  1.00 98.17           O  
ATOM   1311  CG  GLN A  84       5.377  -5.116   6.419  1.00 98.17           C  
ATOM   1312  HG2 GLN A  84       5.747  -4.196   5.965  1.00 98.17           H  
ATOM   1313  HG3 GLN A  84       5.155  -5.824   5.620  1.00 98.17           H  
ATOM   1314  CD  GLN A  84       6.483  -5.725   7.268  1.00 98.17           C  
ATOM   1315  NE2 GLN A  84       7.413  -6.390   6.626  1.00 98.17           N  
ATOM   1316 HE21 GLN A  84       7.315  -6.468   5.624  1.00 98.17           H  
ATOM   1317 HE22 GLN A  84       8.342  -6.146   6.937  1.00 98.17           H  
ATOM   1318  OE1 GLN A  84       6.528  -5.632   8.489  1.00 98.17           O  
ATOM   1319  N   PHE A  85       3.198  -4.579   3.955  1.00 98.44           N  
ATOM   1320  H   PHE A  85       3.605  -3.656   4.008  1.00 98.44           H  
ATOM   1321  CA  PHE A  85       3.172  -5.209   2.645  1.00 98.44           C  
ATOM   1322  HA  PHE A  85       2.761  -6.215   2.726  1.00 98.44           H  
ATOM   1323  C   PHE A  85       4.606  -5.297   2.135  1.00 98.44           C  
ATOM   1324  CB  PHE A  85       2.271  -4.403   1.697  1.00 98.44           C  
ATOM   1325  HB2 PHE A  85       2.119  -4.979   0.784  1.00 98.44           H  
ATOM   1326  HB3 PHE A  85       2.779  -3.481   1.413  1.00 98.44           H  
ATOM   1327  O   PHE A  85       5.308  -4.291   2.072  1.00 98.44           O  
ATOM   1328  CG  PHE A  85       0.922  -4.048   2.294  1.00 98.44           C  
ATOM   1329  CD1 PHE A  85      -0.133  -4.974   2.238  1.00 98.44           C  
ATOM   1330  HD1 PHE A  85       0.006  -5.911   1.720  1.00 98.44           H  
ATOM   1331  CD2 PHE A  85       0.738  -2.820   2.959  1.00 98.44           C  
ATOM   1332  HD2 PHE A  85       1.548  -2.108   3.015  1.00 98.44           H  
ATOM   1333  CE1 PHE A  85      -1.358  -4.685   2.863  1.00 98.44           C  
ATOM   1334  HE1 PHE A  85      -2.163  -5.404   2.832  1.00 98.44           H  
ATOM   1335  CE2 PHE A  85      -0.489  -2.530   3.582  1.00 98.44           C  
ATOM   1336  HE2 PHE A  85      -0.620  -1.593   4.103  1.00 98.44           H  
ATOM   1337  CZ  PHE A  85      -1.533  -3.469   3.543  1.00 98.44           C  
ATOM   1338  HZ  PHE A  85      -2.469  -3.261   4.041  1.00 98.44           H  
ATOM   1339  N   THR A  86       5.054  -6.490   1.778  1.00 98.44           N  
ATOM   1340  H   THR A  86       4.451  -7.291   1.905  1.00 98.44           H  
ATOM   1341  CA  THR A  86       6.311  -6.698   1.059  1.00 98.44           C  
ATOM   1342  HA  THR A  86       6.835  -5.750   0.934  1.00 98.44           H  
ATOM   1343  C   THR A  86       5.955  -7.218  -0.322  1.00 98.44           C  
ATOM   1344  CB  THR A  86       7.241  -7.646   1.821  1.00 98.44           C  
ATOM   1345  HB  THR A  86       6.771  -8.625   1.919  1.00 98.44           H  
ATOM   1346  O   THR A  86       5.318  -8.261  -0.430  1.00 98.44           O  
ATOM   1347  CG2 THR A  86       8.588  -7.810   1.125  1.00 98.44           C  
ATOM   1348 HG21 THR A  86       8.447  -8.253   0.139  1.00 98.44           H  
ATOM   1349 HG22 THR A  86       9.215  -8.487   1.706  1.00 98.44           H  
ATOM   1350 HG23 THR A  86       9.084  -6.846   1.013  1.00 98.44           H  
ATOM   1351  OG1 THR A  86       7.507  -7.123   3.112  1.00 98.44           O  
ATOM   1352  HG1 THR A  86       7.884  -6.252   2.964  1.00 98.44           H  
ATOM   1353  N   ILE A  87       6.305  -6.455  -1.351  1.00 98.26           N  
ATOM   1354  H   ILE A  87       6.864  -5.634  -1.169  1.00 98.26           H  
ATOM   1355  CA  ILE A  87       5.997  -6.730  -2.751  1.00 98.26           C  
ATOM   1356  HA  ILE A  87       5.290  -7.557  -2.819  1.00 98.26           H  
ATOM   1357  C   ILE A  87       7.297  -7.152  -3.425  1.00 98.26           C  
ATOM   1358  CB  ILE A  87       5.370  -5.493  -3.439  1.00 98.26           C  
ATOM   1359  HB  ILE A  87       6.095  -4.679  -3.447  1.00 98.26           H  
ATOM   1360  O   ILE A  87       8.253  -6.375  -3.453  1.00 98.26           O  
ATOM   1361  CG1 ILE A  87       4.071  -5.001  -2.752  1.00 98.26           C  
ATOM   1362 HG12 ILE A  87       3.433  -4.517  -3.492  1.00 98.26           H  
ATOM   1363 HG13 ILE A  87       3.521  -5.855  -2.355  1.00 98.26           H  
ATOM   1364  CG2 ILE A  87       5.030  -5.831  -4.900  1.00 98.26           C  
ATOM   1365 HG21 ILE A  87       4.631  -4.954  -5.407  1.00 98.26           H  
ATOM   1366 HG22 ILE A  87       5.921  -6.151  -5.441  1.00 98.26           H  
ATOM   1367 HG23 ILE A  87       4.290  -6.631  -4.922  1.00 98.26           H  
ATOM   1368  CD1 ILE A  87       4.296  -3.972  -1.635  1.00 98.26           C  
ATOM   1369 HD11 ILE A  87       3.331  -3.615  -1.276  1.00 98.26           H  
ATOM   1370 HD12 ILE A  87       4.837  -4.409  -0.796  1.00 98.26           H  
ATOM   1371 HD13 ILE A  87       4.860  -3.123  -2.024  1.00 98.26           H  
ATOM   1372  N   GLU A  88       7.321  -8.366  -3.958  1.00 97.96           N  
ATOM   1373  H   GLU A  88       6.505  -8.954  -3.868  1.00 97.96           H  
ATOM   1374  CA  GLU A  88       8.473  -8.971  -4.619  1.00 97.96           C  
ATOM   1375  HA  GLU A  88       9.279  -8.238  -4.661  1.00 97.96           H  
ATOM   1376  C   GLU A  88       8.107  -9.339  -6.059  1.00 97.96           C  
ATOM   1377  CB  GLU A  88       9.000 -10.179  -3.817  1.00 97.96           C  
ATOM   1378  HB2 GLU A  88       9.885 -10.562  -4.326  1.00 97.96           H  
ATOM   1379  HB3 GLU A  88       8.242 -10.961  -3.781  1.00 97.96           H  
ATOM   1380  O   GLU A  88       7.038  -9.890  -6.329  1.00 97.96           O  
ATOM   1381  CG  GLU A  88       9.375  -9.762  -2.381  1.00 97.96           C  
ATOM   1382  HG2 GLU A  88       8.464  -9.516  -1.836  1.00 97.96           H  
ATOM   1383  HG3 GLU A  88       9.971  -8.852  -2.456  1.00 97.96           H  
ATOM   1384  CD  GLU A  88      10.178 -10.782  -1.555  1.00 97.96           C  
ATOM   1385  OE1 GLU A  88      10.504 -10.415  -0.389  1.00 97.96           O  
ATOM   1386  OE2 GLU A  88      10.572 -11.836  -2.098  1.00 97.96           O  
ATOM   1387  N   TRP A  89       8.979  -9.021  -7.011  1.00 95.03           N  
ATOM   1388  H   TRP A  89       9.848  -8.584  -6.741  1.00 95.03           H  
ATOM   1389  CA  TRP A  89       8.778  -9.334  -8.425  1.00 95.03           C  
ATOM   1390  HA  TRP A  89       7.986 -10.078  -8.510  1.00 95.03           H  
ATOM   1391  C   TRP A  89      10.026  -9.966  -9.041  1.00 95.03           C  
ATOM   1392  CB  TRP A  89       8.307  -8.087  -9.187  1.00 95.03           C  
ATOM   1393  HB2 TRP A  89       7.406  -7.715  -8.698  1.00 95.03           H  
ATOM   1394  HB3 TRP A  89       8.027  -8.376 -10.200  1.00 95.03           H  
ATOM   1395  O   TRP A  89      11.134  -9.915  -8.498  1.00 95.03           O  
ATOM   1396  CG  TRP A  89       9.274  -6.950  -9.263  1.00 95.03           C  
ATOM   1397  CD1 TRP A  89      10.193  -6.747 -10.234  1.00 95.03           C  
ATOM   1398  HD1 TRP A  89      10.349  -7.398 -11.082  1.00 95.03           H  
ATOM   1399  CD2 TRP A  89       9.433  -5.844  -8.325  1.00 95.03           C  
ATOM   1400  CE2 TRP A  89      10.453  -4.979  -8.821  1.00 95.03           C  
ATOM   1401  CE3 TRP A  89       8.833  -5.495  -7.096  1.00 95.03           C  
ATOM   1402  HE3 TRP A  89       8.068  -6.135  -6.683  1.00 95.03           H  
ATOM   1403  NE1 TRP A  89      10.893  -5.586  -9.976  1.00 95.03           N  
ATOM   1404  HE1 TRP A  89      11.629  -5.232 -10.571  1.00 95.03           H  
ATOM   1405  CH2 TRP A  89      10.251  -3.516  -6.915  1.00 95.03           C  
ATOM   1406  HH2 TRP A  89      10.559  -2.626  -6.386  1.00 95.03           H  
ATOM   1407  CZ2 TRP A  89      10.868  -3.833  -8.134  1.00 95.03           C  
ATOM   1408  HZ2 TRP A  89      11.648  -3.202  -8.535  1.00 95.03           H  
ATOM   1409  CZ3 TRP A  89       9.238  -4.343  -6.396  1.00 95.03           C  
ATOM   1410  HZ3 TRP A  89       8.770  -4.099  -5.454  1.00 95.03           H  
ATOM   1411  N   GLY A  90       9.838 -10.591 -10.206  1.00 89.23           N  
ATOM   1412  H   GLY A  90       8.896 -10.638 -10.567  1.00 89.23           H  
ATOM   1413  CA  GLY A  90      10.923 -11.244 -10.939  1.00 89.23           C  
ATOM   1414  HA2 GLY A  90      11.250 -12.112 -10.366  1.00 89.23           H  
ATOM   1415  HA3 GLY A  90      10.557 -11.588 -11.906  1.00 89.23           H  
ATOM   1416  C   GLY A  90      12.127 -10.321 -11.175  1.00 89.23           C  
ATOM   1417  O   GLY A  90      11.973  -9.128 -11.418  1.00 89.23           O  
ATOM   1418  N   GLY A  91      13.337 -10.882 -11.123  1.00 84.04           N  
ATOM   1419  H   GLY A  91      13.401 -11.870 -10.923  1.00 84.04           H  
ATOM   1420  CA  GLY A  91      14.584 -10.113 -11.237  1.00 84.04           C  
ATOM   1421  HA2 GLY A  91      15.347 -10.744 -11.694  1.00 84.04           H  
ATOM   1422  HA3 GLY A  91      14.429  -9.251 -11.886  1.00 84.04           H  
ATOM   1423  C   GLY A  91      15.144  -9.599  -9.905  1.00 84.04           C  
ATOM   1424  O   GLY A  91      16.115  -8.851  -9.920  1.00 84.04           O  
ATOM   1425  N   GLY A  92      14.576 -10.016  -8.766  1.00 86.06           N  
ATOM   1426  H   GLY A  92      13.717 -10.544  -8.819  1.00 86.06           H  
ATOM   1427  CA  GLY A  92      15.073  -9.663  -7.429  1.00 86.06           C  
ATOM   1428  HA2 GLY A  92      14.728 -10.412  -6.717  1.00 86.06           H  
ATOM   1429  HA3 GLY A  92      16.163  -9.659  -7.429  1.00 86.06           H  
ATOM   1430  C   GLY A  92      14.594  -8.300  -6.930  1.00 86.06           C  
ATOM   1431  O   GLY A  92      15.199  -7.730  -6.026  1.00 86.06           O  
ATOM   1432  N   GLY A  93      13.536  -7.755  -7.529  1.00 93.61           N  
ATOM   1433  H   GLY A  93      13.010  -8.304  -8.193  1.00 93.61           H  
ATOM   1434  CA  GLY A  93      12.964  -6.500  -7.075  1.00 93.61           C  
ATOM   1435  HA2 GLY A  93      13.776  -5.822  -6.812  1.00 93.61           H  
ATOM   1436  HA3 GLY A  93      12.393  -6.055  -7.890  1.00 93.61           H  
ATOM   1437  C   GLY A  93      12.065  -6.699  -5.862  1.00 93.61           C  
ATOM   1438  O   GLY A  93      11.232  -7.602  -5.849  1.00 93.61           O  
ATOM   1439  N   ARG A  94      12.264  -5.870  -4.834  1.00 97.29           N  
ATOM   1440  H   ARG A  94      12.998  -5.180  -4.911  1.00 97.29           H  
ATOM   1441  CA  ARG A  94      11.574  -5.961  -3.547  1.00 97.29           C  
ATOM   1442  HA  ARG A  94      10.613  -6.454  -3.692  1.00 97.29           H  
ATOM   1443  C   ARG A  94      11.329  -4.576  -2.964  1.00 97.29           C  
ATOM   1444  CB  ARG A  94      12.427  -6.830  -2.616  1.00 97.29           C  
ATOM   1445  HB2 ARG A  94      13.435  -6.420  -2.566  1.00 97.29           H  
ATOM   1446  HB3 ARG A  94      12.487  -7.827  -3.053  1.00 97.29           H  
ATOM   1447  O   ARG A  94      12.265  -3.791  -2.819  1.00 97.29           O  
ATOM   1448  CG  ARG A  94      11.865  -6.944  -1.194  1.00 97.29           C  
ATOM   1449  HG2 ARG A  94      11.914  -5.982  -0.684  1.00 97.29           H  
ATOM   1450  HG3 ARG A  94      10.827  -7.276  -1.228  1.00 97.29           H  
ATOM   1451  CD  ARG A  94      12.720  -7.959  -0.436  1.00 97.29           C  
ATOM   1452  HD2 ARG A  94      12.835  -8.848  -1.055  1.00 97.29           H  
ATOM   1453  HD3 ARG A  94      13.711  -7.541  -0.259  1.00 97.29           H  
ATOM   1454  NE  ARG A  94      12.076  -8.379   0.811  1.00 97.29           N  
ATOM   1455  HE  ARG A  94      11.379  -9.095   0.667  1.00 97.29           H  
ATOM   1456  NH1 ARG A  94      13.417  -7.249   2.313  1.00 97.29           N  
ATOM   1457 HH11 ARG A  94      13.566  -6.903   3.250  1.00 97.29           H  
ATOM   1458 HH12 ARG A  94      13.774  -6.638   1.593  1.00 97.29           H  
ATOM   1459  NH2 ARG A  94      11.781  -8.566   3.042  1.00 97.29           N  
ATOM   1460 HH21 ARG A  94      12.018  -8.304   3.988  1.00 97.29           H  
ATOM   1461 HH22 ARG A  94      11.037  -9.212   2.816  1.00 97.29           H  
ATOM   1462  CZ  ARG A  94      12.435  -8.062   2.037  1.00 97.29           C  
ATOM   1463  N   VAL A  95      10.085  -4.297  -2.587  1.00 98.16           N  
ATOM   1464  H   VAL A  95       9.377  -4.996  -2.763  1.00 98.16           H  
ATOM   1465  CA  VAL A  95       9.680  -3.062  -1.899  1.00 98.16           C  
ATOM   1466  HA  VAL A  95      10.571  -2.532  -1.564  1.00 98.16           H  
ATOM   1467  C   VAL A  95       8.860  -3.407  -0.671  1.00 98.16           C  
ATOM   1468  CB  VAL A  95       8.901  -2.121  -2.834  1.00 98.16           C  
ATOM   1469  HB  VAL A  95       8.129  -2.698  -3.344  1.00 98.16           H  
ATOM   1470  O   VAL A  95       7.977  -4.262  -0.707  1.00 98.16           O  
ATOM   1471  CG1 VAL A  95       8.227  -0.935  -2.125  1.00 98.16           C  
ATOM   1472 HG11 VAL A  95       7.788  -0.267  -2.865  1.00 98.16           H  
ATOM   1473 HG12 VAL A  95       7.429  -1.289  -1.472  1.00 98.16           H  
ATOM   1474 HG13 VAL A  95       8.959  -0.384  -1.535  1.00 98.16           H  
ATOM   1475  CG2 VAL A  95       9.847  -1.535  -3.881  1.00 98.16           C  
ATOM   1476 HG21 VAL A  95      10.407  -0.694  -3.473  1.00 98.16           H  
ATOM   1477 HG22 VAL A  95      10.560  -2.283  -4.227  1.00 98.16           H  
ATOM   1478 HG23 VAL A  95       9.251  -1.218  -4.737  1.00 98.16           H  
ATOM   1479  N   GLU A  96       9.133  -2.713   0.423  1.00 98.47           N  
ATOM   1480  H   GLU A  96       9.867  -2.021   0.379  1.00 98.47           H  
ATOM   1481  CA  GLU A  96       8.382  -2.826   1.662  1.00 98.47           C  
ATOM   1482  HA  GLU A  96       7.669  -3.646   1.578  1.00 98.47           H  
ATOM   1483  C   GLU A  96       7.594  -1.541   1.927  1.00 98.47           C  
ATOM   1484  CB  GLU A  96       9.356  -3.175   2.790  1.00 98.47           C  
ATOM   1485  HB2 GLU A  96       9.999  -2.316   2.979  1.00 98.47           H  
ATOM   1486  HB3 GLU A  96       9.972  -4.019   2.480  1.00 98.47           H  
ATOM   1487  O   GLU A  96       8.146  -0.443   1.901  1.00 98.47           O  
ATOM   1488  CG  GLU A  96       8.636  -3.555   4.083  1.00 98.47           C  
ATOM   1489  HG2 GLU A  96       7.997  -4.417   3.890  1.00 98.47           H  
ATOM   1490  HG3 GLU A  96       8.000  -2.728   4.400  1.00 98.47           H  
ATOM   1491  CD  GLU A  96       9.613  -3.896   5.213  1.00 98.47           C  
ATOM   1492  OE1 GLU A  96       9.159  -4.411   6.258  1.00 98.47           O  
ATOM   1493  OE2 GLU A  96      10.826  -3.626   5.150  1.00 98.47           O  
ATOM   1494  N   VAL A  97       6.303  -1.692   2.216  1.00 98.52           N  
ATOM   1495  H   VAL A  97       5.925  -2.628   2.174  1.00 98.52           H  
ATOM   1496  CA  VAL A  97       5.389  -0.634   2.649  1.00 98.52           C  
ATOM   1497  HA  VAL A  97       5.914   0.321   2.658  1.00 98.52           H  
ATOM   1498  C   VAL A  97       4.935  -0.969   4.066  1.00 98.52           C  
ATOM   1499  CB  VAL A  97       4.178  -0.511   1.699  1.00 98.52           C  
ATOM   1500  HB  VAL A  97       3.580  -1.420   1.763  1.00 98.52           H  
ATOM   1501  O   VAL A  97       4.208  -1.940   4.280  1.00 98.52           O  
ATOM   1502  CG1 VAL A  97       3.283   0.671   2.096  1.00 98.52           C  
ATOM   1503 HG11 VAL A  97       3.846   1.603   2.038  1.00 98.52           H  
ATOM   1504 HG12 VAL A  97       2.430   0.729   1.421  1.00 98.52           H  
ATOM   1505 HG13 VAL A  97       2.904   0.539   3.109  1.00 98.52           H  
ATOM   1506  CG2 VAL A  97       4.600  -0.339   0.234  1.00 98.52           C  
ATOM   1507 HG21 VAL A  97       3.724  -0.166  -0.391  1.00 98.52           H  
ATOM   1508 HG22 VAL A  97       5.290   0.499   0.135  1.00 98.52           H  
ATOM   1509 HG23 VAL A  97       5.096  -1.244  -0.119  1.00 98.52           H  
ATOM   1510  N   ARG A  98       5.357  -0.176   5.051  1.00 98.32           N  
ATOM   1511  H   ARG A  98       5.963   0.592   4.801  1.00 98.32           H  
ATOM   1512  CA  ARG A  98       4.892  -0.277   6.442  1.00 98.32           C  
ATOM   1513  HA  ARG A  98       4.309  -1.187   6.581  1.00 98.32           H  
ATOM   1514  C   ARG A  98       3.989   0.904   6.744  1.00 98.32           C  
ATOM   1515  CB  ARG A  98       6.073  -0.297   7.419  1.00 98.32           C  
ATOM   1516  HB2 ARG A  98       6.650   0.617   7.283  1.00 98.32           H  
ATOM   1517  HB3 ARG A  98       5.679  -0.305   8.436  1.00 98.32           H  
ATOM   1518  O   ARG A  98       4.438   2.046   6.673  1.00 98.32           O  
ATOM   1519  CG  ARG A  98       7.012  -1.494   7.249  1.00 98.32           C  
ATOM   1520  HG2 ARG A  98       7.408  -1.506   6.234  1.00 98.32           H  
ATOM   1521  HG3 ARG A  98       6.470  -2.420   7.443  1.00 98.32           H  
ATOM   1522  CD  ARG A  98       8.174  -1.354   8.238  1.00 98.32           C  
ATOM   1523  HD2 ARG A  98       8.663  -0.396   8.059  1.00 98.32           H  
ATOM   1524  HD3 ARG A  98       7.786  -1.375   9.256  1.00 98.32           H  
ATOM   1525  NE  ARG A  98       9.150  -2.436   8.068  1.00 98.32           N  
ATOM   1526  HE  ARG A  98       8.857  -3.243   7.536  1.00 98.32           H  
ATOM   1527  NH1 ARG A  98      11.037  -1.414   8.895  1.00 98.32           N  
ATOM   1528 HH11 ARG A  98      10.512  -0.563   9.038  1.00 98.32           H  
ATOM   1529 HH12 ARG A  98      12.045  -1.358   8.891  1.00 98.32           H  
ATOM   1530  NH2 ARG A  98      11.182  -3.408   7.913  1.00 98.32           N  
ATOM   1531 HH21 ARG A  98      10.763  -3.929   7.156  1.00 98.32           H  
ATOM   1532 HH22 ARG A  98      12.185  -3.297   7.858  1.00 98.32           H  
ATOM   1533  CZ  ARG A  98      10.446  -2.416   8.307  1.00 98.32           C  
ATOM   1534  N   VAL A  99       2.749   0.630   7.117  1.00 96.57           N  
ATOM   1535  H   VAL A  99       2.455  -0.333   7.193  1.00 96.57           H  
ATOM   1536  CA  VAL A  99       1.797   1.662   7.535  1.00 96.57           C  
ATOM   1537  HA  VAL A  99       2.164   2.639   7.219  1.00 96.57           H  
ATOM   1538  C   VAL A  99       1.707   1.660   9.054  1.00 96.57           C  
ATOM   1539  CB  VAL A  99       0.426   1.459   6.875  1.00 96.57           C  
ATOM   1540  HB  VAL A  99      -0.039   0.577   7.315  1.00 96.57           H  
ATOM   1541  O   VAL A  99       1.824   0.612   9.684  1.00 96.57           O  
ATOM   1542  CG1 VAL A  99      -0.498   2.657   7.109  1.00 96.57           C  
ATOM   1543 HG11 VAL A  99      -1.432   2.521   6.564  1.00 96.57           H  
ATOM   1544 HG12 VAL A  99      -0.020   3.575   6.769  1.00 96.57           H  
ATOM   1545 HG13 VAL A  99      -0.743   2.750   8.167  1.00 96.57           H  
ATOM   1546  CG2 VAL A  99       0.543   1.240   5.359  1.00 96.57           C  
ATOM   1547 HG21 VAL A  99      -0.454   1.116   4.935  1.00 96.57           H  
ATOM   1548 HG22 VAL A  99       1.038   2.091   4.893  1.00 96.57           H  
ATOM   1549 HG23 VAL A  99       1.105   0.331   5.146  1.00 96.57           H  
ATOM   1550  N   GLU A 100       1.527   2.828   9.650  1.00 93.96           N  
ATOM   1551  H   GLU A 100       1.554   3.663   9.082  1.00 93.96           H  
ATOM   1552  CA  GLU A 100       1.324   3.008  11.081  1.00 93.96           C  
ATOM   1553  HA  GLU A 100       0.981   2.073  11.524  1.00 93.96           H  
ATOM   1554  C   GLU A 100       0.249   4.071  11.309  1.00 93.96           C  
ATOM   1555  CB  GLU A 100       2.674   3.361  11.720  1.00 93.96           C  
ATOM   1556  HB2 GLU A 100       3.101   4.231  11.221  1.00 93.96           H  
ATOM   1557  HB3 GLU A 100       3.339   2.513  11.556  1.00 93.96           H  
ATOM   1558  O   GLU A 100       0.422   5.221  10.903  1.00 93.96           O  
ATOM   1559  CG  GLU A 100       2.597   3.643  13.226  1.00 93.96           C  
ATOM   1560  HG2 GLU A 100       2.052   4.573  13.390  1.00 93.96           H  
ATOM   1561  HG3 GLU A 100       2.047   2.832  13.702  1.00 93.96           H  
ATOM   1562  CD  GLU A 100       3.988   3.747  13.877  1.00 93.96           C  
ATOM   1563  OE1 GLU A 100       4.037   3.918  15.115  1.00 93.96           O  
ATOM   1564  OE2 GLU A 100       5.026   3.401  13.253  1.00 93.96           O  
ATOM   1565  N   PHE A 101      -0.851   3.678  11.948  1.00 88.73           N  
ATOM   1566  H   PHE A 101      -0.942   2.705  12.203  1.00 88.73           H  
ATOM   1567  CA  PHE A 101      -1.923   4.580  12.369  1.00 88.73           C  
ATOM   1568  HA  PHE A 101      -1.886   5.489  11.769  1.00 88.73           H  
ATOM   1569  C   PHE A 101      -1.724   4.974  13.837  1.00 88.73           C  
ATOM   1570  CB  PHE A 101      -3.289   3.925  12.120  1.00 88.73           C  
ATOM   1571  HB2 PHE A 101      -4.070   4.623  12.421  1.00 88.73           H  
ATOM   1572  HB3 PHE A 101      -3.380   3.043  12.755  1.00 88.73           H  
ATOM   1573  O   PHE A 101      -1.533   4.115  14.701  1.00 88.73           O  
ATOM   1574  CG  PHE A 101      -3.527   3.524  10.675  1.00 88.73           C  
ATOM   1575  CD1 PHE A 101      -3.929   4.483   9.729  1.00 88.73           C  
ATOM   1576  HD1 PHE A 101      -4.087   5.508  10.030  1.00 88.73           H  
ATOM   1577  CD2 PHE A 101      -3.327   2.192  10.266  1.00 88.73           C  
ATOM   1578  HD2 PHE A 101      -3.029   1.445  10.987  1.00 88.73           H  
ATOM   1579  CE1 PHE A 101      -4.119   4.105   8.388  1.00 88.73           C  
ATOM   1580  HE1 PHE A 101      -4.404   4.842   7.652  1.00 88.73           H  
ATOM   1581  CE2 PHE A 101      -3.522   1.815   8.929  1.00 88.73           C  
ATOM   1582  HE2 PHE A 101      -3.377   0.785   8.635  1.00 88.73           H  
ATOM   1583  CZ  PHE A 101      -3.921   2.774   7.987  1.00 88.73           C  
ATOM   1584  HZ  PHE A 101      -4.077   2.493   6.956  1.00 88.73           H  
ATOM   1585  N   GLU A 102      -1.743   6.276  14.115  1.00 85.72           N  
ATOM   1586  H   GLU A 102      -1.897   6.925  13.357  1.00 85.72           H  
ATOM   1587  CA  GLU A 102      -1.557   6.846  15.452  1.00 85.72           C  
ATOM   1588  HA  GLU A 102      -1.881   6.121  16.199  1.00 85.72           H  
ATOM   1589  C   GLU A 102      -2.431   8.101  15.591  1.00 85.72           C  
ATOM   1590  CB  GLU A 102      -0.060   7.141  15.691  1.00 85.72           C  
ATOM   1591  HB2 GLU A 102       0.514   6.235  15.496  1.00 85.72           H  
ATOM   1592  HB3 GLU A 102       0.274   7.911  14.996  1.00 85.72           H  
ATOM   1593  O   GLU A 102      -2.056   9.191  15.162  1.00 85.72           O  
ATOM   1594  CG  GLU A 102       0.223   7.587  17.137  1.00 85.72           C  
ATOM   1595  HG2 GLU A 102      -0.092   6.787  17.807  1.00 85.72           H  
ATOM   1596  HG3 GLU A 102      -0.383   8.465  17.362  1.00 85.72           H  
ATOM   1597  CD  GLU A 102       1.701   7.936  17.423  1.00 85.72           C  
ATOM   1598  OE1 GLU A 102       2.032   8.034  18.624  1.00 85.72           O  
ATOM   1599  OE2 GLU A 102       2.515   8.161  16.482  1.00 85.72           O  
ATOM   1600  N   GLY A 103      -3.617   7.934  16.179  1.00 79.53           N  
ATOM   1601  H   GLY A 103      -3.896   6.996  16.427  1.00 79.53           H  
ATOM   1602  CA  GLY A 103      -4.604   8.999  16.356  1.00 79.53           C  
ATOM   1603  HA2 GLY A 103      -4.178   9.786  16.980  1.00 79.53           H  
ATOM   1604  HA3 GLY A 103      -5.488   8.605  16.857  1.00 79.53           H  
ATOM   1605  C   GLY A 103      -5.050   9.600  15.023  1.00 79.53           C  
ATOM   1606  O   GLY A 103      -5.607   8.914  14.171  1.00 79.53           O  
ATOM   1607  N   ASP A 104      -4.760  10.884  14.839  1.00 84.45           N  
ATOM   1608  H   ASP A 104      -4.194  11.360  15.527  1.00 84.45           H  
ATOM   1609  CA  ASP A 104      -5.075  11.671  13.646  1.00 84.45           C  
ATOM   1610  HA  ASP A 104      -6.021  11.313  13.238  1.00 84.45           H  
ATOM   1611  C   ASP A 104      -4.029  11.539  12.523  1.00 84.45           C  
ATOM   1612  CB  ASP A 104      -5.281  13.138  14.071  1.00 84.45           C  
ATOM   1613  HB2 ASP A 104      -6.038  13.175  14.854  1.00 84.45           H  
ATOM   1614  HB3 ASP A 104      -5.668  13.696  13.218  1.00 84.45           H  
ATOM   1615  O   ASP A 104      -4.103  12.254  11.519  1.00 84.45           O  
ATOM   1616  CG  ASP A 104      -4.011  13.846  14.578  1.00 84.45           C  
ATOM   1617  OD1 ASP A 104      -3.096  13.176  15.118  1.00 84.45           O  
ATOM   1618  OD2 ASP A 104      -3.931  15.087  14.440  1.00 84.45           O  
ATOM   1619  N   LYS A 105      -3.045  10.639  12.670  1.00 90.58           N  
ATOM   1620  H   LYS A 105      -3.032  10.100  13.524  1.00 90.58           H  
ATOM   1621  CA  LYS A 105      -1.922  10.479  11.735  1.00 90.58           C  
ATOM   1622  HA  LYS A 105      -2.075  11.158  10.896  1.00 90.58           H  
ATOM   1623  C   LYS A 105      -1.825   9.076  11.154  1.00 90.58           C  
ATOM   1624  CB  LYS A 105      -0.603  10.866  12.417  1.00 90.58           C  
ATOM   1625  HB2 LYS A 105      -0.486  10.281  13.329  1.00 90.58           H  
ATOM   1626  HB3 LYS A 105       0.230  10.642  11.750  1.00 90.58           H  
ATOM   1627  O   LYS A 105      -1.989   8.074  11.847  1.00 90.58           O  
ATOM   1628  CG  LYS A 105      -0.581  12.361  12.743  1.00 90.58           C  
ATOM   1629  HG2 LYS A 105      -1.481  12.622  13.301  1.00 90.58           H  
ATOM   1630  HG3 LYS A 105      -0.574  12.932  11.815  1.00 90.58           H  
ATOM   1631  CD  LYS A 105       0.635  12.732  13.586  1.00 90.58           C  
ATOM   1632  HD2 LYS A 105       0.687  12.064  14.445  1.00 90.58           H  
ATOM   1633  HD3 LYS A 105       1.541  12.652  12.985  1.00 90.58           H  
ATOM   1634  CE  LYS A 105       0.414  14.167  14.063  1.00 90.58           C  
ATOM   1635  HE2 LYS A 105      -0.562  14.203  14.546  1.00 90.58           H  
ATOM   1636  HE3 LYS A 105       0.371  14.827  13.197  1.00 90.58           H  
ATOM   1637  NZ  LYS A 105       1.465  14.589  15.013  1.00 90.58           N  
ATOM   1638  HZ1 LYS A 105       1.454  13.956  15.799  1.00 90.58           H  
ATOM   1639  HZ2 LYS A 105       1.241  15.511  15.358  1.00 90.58           H  
ATOM   1640  HZ3 LYS A 105       2.373  14.588  14.570  1.00 90.58           H  
ATOM   1641  N   MET A 106      -1.418   9.025   9.888  1.00 92.80           N  
ATOM   1642  H   MET A 106      -1.316   9.905   9.404  1.00 92.80           H  
ATOM   1643  CA  MET A 106      -0.958   7.816   9.212  1.00 92.80           C  
ATOM   1644  HA  MET A 106      -0.955   6.987   9.920  1.00 92.80           H  
ATOM   1645  C   MET A 106       0.471   8.035   8.703  1.00 92.80           C  
ATOM   1646  CB  MET A 106      -1.926   7.455   8.078  1.00 92.80           C  
ATOM   1647  HB2 MET A 106      -1.917   8.250   7.332  1.00 92.80           H  
ATOM   1648  HB3 MET A 106      -2.937   7.368   8.475  1.00 92.80           H  
ATOM   1649  O   MET A 106       0.706   8.900   7.855  1.00 92.80           O  
ATOM   1650  CG  MET A 106      -1.535   6.123   7.427  1.00 92.80           C  
ATOM   1651  HG2 MET A 106      -0.467   6.119   7.213  1.00 92.80           H  
ATOM   1652  HG3 MET A 106      -1.721   5.324   8.145  1.00 92.80           H  
ATOM   1653  SD  MET A 106      -2.400   5.732   5.882  1.00 92.80           S  
ATOM   1654  CE  MET A 106      -1.626   6.983   4.849  1.00 92.80           C  
ATOM   1655  HE1 MET A 106      -0.589   7.124   5.154  1.00 92.80           H  
ATOM   1656  HE2 MET A 106      -1.646   6.653   3.810  1.00 92.80           H  
ATOM   1657  HE3 MET A 106      -2.156   7.926   4.978  1.00 92.80           H  
ATOM   1658  N   ARG A 107       1.427   7.239   9.190  1.00 96.18           N  
ATOM   1659  H   ARG A 107       1.151   6.540   9.864  1.00 96.18           H  
ATOM   1660  CA  ARG A 107       2.805   7.200   8.676  1.00 96.18           C  
ATOM   1661  HA  ARG A 107       3.003   8.105   8.102  1.00 96.18           H  
ATOM   1662  C   ARG A 107       2.969   6.016   7.730  1.00 96.18           C  
ATOM   1663  CB  ARG A 107       3.838   7.139   9.815  1.00 96.18           C  
ATOM   1664  HB2 ARG A 107       4.833   7.109   9.370  1.00 96.18           H  
ATOM   1665  HB3 ARG A 107       3.694   6.220  10.383  1.00 96.18           H  
ATOM   1666  O   ARG A 107       2.575   4.900   8.055  1.00 96.18           O  
ATOM   1667  CG  ARG A 107       3.771   8.332  10.780  1.00 96.18           C  
ATOM   1668  HG2 ARG A 107       2.834   8.293  11.335  1.00 96.18           H  
ATOM   1669  HG3 ARG A 107       3.812   9.263  10.215  1.00 96.18           H  
ATOM   1670  CD  ARG A 107       4.949   8.286  11.767  1.00 96.18           C  
ATOM   1671  HD2 ARG A 107       5.875   8.451  11.216  1.00 96.18           H  
ATOM   1672  HD3 ARG A 107       5.000   7.290  12.207  1.00 96.18           H  
ATOM   1673  NE  ARG A 107       4.820   9.322  12.812  1.00 96.18           N  
ATOM   1674  HE  ARG A 107       4.856  10.277  12.486  1.00 96.18           H  
ATOM   1675  NH1 ARG A 107       4.699   7.955  14.673  1.00 96.18           N  
ATOM   1676 HH11 ARG A 107       4.148   7.828  15.510  1.00 96.18           H  
ATOM   1677 HH12 ARG A 107       4.934   7.136  14.130  1.00 96.18           H  
ATOM   1678  NH2 ARG A 107       4.231  10.074  14.893  1.00 96.18           N  
ATOM   1679 HH21 ARG A 107       3.810   9.743  15.750  1.00 96.18           H  
ATOM   1680 HH22 ARG A 107       4.007  10.985  14.519  1.00 96.18           H  
ATOM   1681  CZ  ARG A 107       4.614   9.117  14.104  1.00 96.18           C  
ATOM   1682  N   VAL A 108       3.572   6.250   6.572  1.00 98.00           N  
ATOM   1683  H   VAL A 108       3.831   7.204   6.363  1.00 98.00           H  
ATOM   1684  CA  VAL A 108       3.896   5.231   5.570  1.00 98.00           C  
ATOM   1685  HA  VAL A 108       3.591   4.249   5.931  1.00 98.00           H  
ATOM   1686  C   VAL A 108       5.404   5.235   5.376  1.00 98.00           C  
ATOM   1687  CB  VAL A 108       3.169   5.487   4.235  1.00 98.00           C  
ATOM   1688  HB  VAL A 108       3.525   6.420   3.797  1.00 98.00           H  
ATOM   1689  O   VAL A 108       5.948   6.181   4.813  1.00 98.00           O  
ATOM   1690  CG1 VAL A 108       3.438   4.343   3.249  1.00 98.00           C  
ATOM   1691 HG11 VAL A 108       3.096   3.398   3.670  1.00 98.00           H  
ATOM   1692 HG12 VAL A 108       2.916   4.526   2.309  1.00 98.00           H  
ATOM   1693 HG13 VAL A 108       4.505   4.275   3.034  1.00 98.00           H  
ATOM   1694  CG2 VAL A 108       1.655   5.607   4.432  1.00 98.00           C  
ATOM   1695 HG21 VAL A 108       1.252   4.686   4.852  1.00 98.00           H  
ATOM   1696 HG22 VAL A 108       1.443   6.434   5.109  1.00 98.00           H  
ATOM   1697 HG23 VAL A 108       1.173   5.823   3.478  1.00 98.00           H  
ATOM   1698  N   ARG A 109       6.081   4.185   5.839  1.00 98.47           N  
ATOM   1699  H   ARG A 109       5.547   3.435   6.256  1.00 98.47           H  
ATOM   1700  CA  ARG A 109       7.502   3.952   5.563  1.00 98.47           C  
ATOM   1701  HA  ARG A 109       7.986   4.897   5.318  1.00 98.47           H  
ATOM   1702  C   ARG A 109       7.640   3.052   4.345  1.00 98.47           C  
ATOM   1703  CB  ARG A 109       8.225   3.361   6.777  1.00 98.47           C  
ATOM   1704  HB2 ARG A 109       7.673   2.494   7.141  1.00 98.47           H  
ATOM   1705  HB3 ARG A 109       9.216   3.034   6.465  1.00 98.47           H  
ATOM   1706  O   ARG A 109       7.059   1.967   4.308  1.00 98.47           O  
ATOM   1707  CG  ARG A 109       8.391   4.381   7.909  1.00 98.47           C  
ATOM   1708  HG2 ARG A 109       8.947   5.238   7.528  1.00 98.47           H  
ATOM   1709  HG3 ARG A 109       7.419   4.726   8.260  1.00 98.47           H  
ATOM   1710  CD  ARG A 109       9.180   3.781   9.079  1.00 98.47           C  
ATOM   1711  HD2 ARG A 109       9.470   4.609   9.725  1.00 98.47           H  
ATOM   1712  HD3 ARG A 109      10.096   3.327   8.701  1.00 98.47           H  
ATOM   1713  NE  ARG A 109       8.375   2.777   9.815  1.00 98.47           N  
ATOM   1714  HE  ARG A 109       7.889   2.102   9.241  1.00 98.47           H  
ATOM   1715  NH1 ARG A 109       8.542   3.722  11.903  1.00 98.47           N  
ATOM   1716 HH11 ARG A 109       8.132   3.855  12.816  1.00 98.47           H  
ATOM   1717 HH12 ARG A 109       9.119   4.449  11.506  1.00 98.47           H  
ATOM   1718  NH2 ARG A 109       7.088   2.083  11.570  1.00 98.47           N  
ATOM   1719 HH21 ARG A 109       6.550   1.521  10.926  1.00 98.47           H  
ATOM   1720 HH22 ARG A 109       6.574   2.463  12.352  1.00 98.47           H  
ATOM   1721  CZ  ARG A 109       8.027   2.848  11.089  1.00 98.47           C  
ATOM   1722  N   LEU A 110       8.408   3.514   3.373  1.00 98.65           N  
ATOM   1723  H   LEU A 110       8.848   4.413   3.511  1.00 98.65           H  
ATOM   1724  CA  LEU A 110       8.707   2.837   2.123  1.00 98.65           C  
ATOM   1725  HA  LEU A 110       8.112   1.929   2.028  1.00 98.65           H  
ATOM   1726  C   LEU A 110      10.187   2.480   2.111  1.00 98.65           C  
ATOM   1727  CB  LEU A 110       8.398   3.775   0.947  1.00 98.65           C  
ATOM   1728  HB2 LEU A 110       8.624   3.242   0.023  1.00 98.65           H  
ATOM   1729  HB3 LEU A 110       9.067   4.633   1.010  1.00 98.65           H  
ATOM   1730  O   LEU A 110      11.013   3.365   2.310  1.00 98.65           O  
ATOM   1731  CG  LEU A 110       6.958   4.301   0.873  1.00 98.65           C  
ATOM   1732  HG  LEU A 110       6.686   4.799   1.804  1.00 98.65           H  
ATOM   1733  CD1 LEU A 110       6.881   5.326  -0.255  1.00 98.65           C  
ATOM   1734 HD11 LEU A 110       5.848   5.630  -0.425  1.00 98.65           H  
ATOM   1735 HD12 LEU A 110       7.282   4.902  -1.176  1.00 98.65           H  
ATOM   1736 HD13 LEU A 110       7.472   6.203   0.010  1.00 98.65           H  
ATOM   1737  CD2 LEU A 110       5.966   3.171   0.608  1.00 98.65           C  
ATOM   1738 HD21 LEU A 110       5.989   2.468   1.440  1.00 98.65           H  
ATOM   1739 HD22 LEU A 110       6.235   2.652  -0.312  1.00 98.65           H  
ATOM   1740 HD23 LEU A 110       4.959   3.578   0.520  1.00 98.65           H  
ATOM   1741  N   ARG A 111      10.528   1.224   1.837  1.00 98.62           N  
ATOM   1742  H   ARG A 111       9.787   0.550   1.708  1.00 98.62           H  
ATOM   1743  CA  ARG A 111      11.915   0.780   1.675  1.00 98.62           C  
ATOM   1744  HA  ARG A 111      12.580   1.644   1.650  1.00 98.62           H  
ATOM   1745  C   ARG A 111      12.067   0.047   0.352  1.00 98.62           C  
ATOM   1746  CB  ARG A 111      12.304  -0.082   2.880  1.00 98.62           C  
ATOM   1747  HB2 ARG A 111      12.190   0.505   3.791  1.00 98.62           H  
ATOM   1748  HB3 ARG A 111      11.637  -0.942   2.935  1.00 98.62           H  
ATOM   1749  O   ARG A 111      11.308  -0.882   0.081  1.00 98.62           O  
ATOM   1750  CG  ARG A 111      13.744  -0.582   2.785  1.00 98.62           C  
ATOM   1751  HG2 ARG A 111      13.885  -1.147   1.864  1.00 98.62           H  
ATOM   1752  HG3 ARG A 111      14.426   0.269   2.793  1.00 98.62           H  
ATOM   1753  CD  ARG A 111      14.041  -1.499   3.968  1.00 98.62           C  
ATOM   1754  HD2 ARG A 111      13.931  -0.945   4.901  1.00 98.62           H  
ATOM   1755  HD3 ARG A 111      13.327  -2.323   3.965  1.00 98.62           H  
ATOM   1756  NE  ARG A 111      15.393  -2.040   3.815  1.00 98.62           N  
ATOM   1757  HE  ARG A 111      15.510  -2.689   3.050  1.00 98.62           H  
ATOM   1758  NH1 ARG A 111      16.504  -0.563   5.197  1.00 98.62           N  
ATOM   1759 HH11 ARG A 111      15.629  -0.123   5.445  1.00 98.62           H  
ATOM   1760 HH12 ARG A 111      17.363  -0.091   5.439  1.00 98.62           H  
ATOM   1761  NH2 ARG A 111      17.619  -1.989   3.843  1.00 98.62           N  
ATOM   1762 HH21 ARG A 111      17.518  -2.574   3.026  1.00 98.62           H  
ATOM   1763 HH22 ARG A 111      18.488  -1.509   4.031  1.00 98.62           H  
ATOM   1764  CZ  ARG A 111      16.496  -1.526   4.307  1.00 98.62           C  
ATOM   1765  N   ASN A 112      13.040   0.454  -0.456  1.00 98.38           N  
ATOM   1766  H   ASN A 112      13.640   1.208  -0.152  1.00 98.38           H  
ATOM   1767  CA  ASN A 112      13.326  -0.178  -1.739  1.00 98.38           C  
ATOM   1768  HA  ASN A 112      12.511  -0.844  -2.022  1.00 98.38           H  
ATOM   1769  C   ASN A 112      14.600  -1.029  -1.638  1.00 98.38           C  
ATOM   1770  CB  ASN A 112      13.416   0.919  -2.809  1.00 98.38           C  
ATOM   1771  HB2 ASN A 112      14.217   1.606  -2.539  1.00 98.38           H  
ATOM   1772  HB3 ASN A 112      12.476   1.469  -2.853  1.00 98.38           H  
ATOM   1773  O   ASN A 112      15.705  -0.496  -1.611  1.00 98.38           O  
ATOM   1774  CG  ASN A 112      13.704   0.370  -4.189  1.00 98.38           C  
ATOM   1775  ND2 ASN A 112      14.035   1.221  -5.124  1.00 98.38           N  
ATOM   1776 HD21 ASN A 112      14.235   0.866  -6.048  1.00 98.38           H  
ATOM   1777 HD22 ASN A 112      13.998   2.212  -4.932  1.00 98.38           H  
ATOM   1778  OD1 ASN A 112      13.611  -0.819  -4.450  1.00 98.38           O  
ATOM   1779  N   ASP A 113      14.446  -2.351  -1.614  1.00 97.64           N  
ATOM   1780  H   ASP A 113      13.518  -2.732  -1.733  1.00 97.64           H  
ATOM   1781  CA  ASP A 113      15.562  -3.305  -1.633  1.00 97.64           C  
ATOM   1782  HA  ASP A 113      16.470  -2.798  -1.307  1.00 97.64           H  
ATOM   1783  C   ASP A 113      15.849  -3.829  -3.063  1.00 97.64           C  
ATOM   1784  CB  ASP A 113      15.305  -4.456  -0.640  1.00 97.64           C  
ATOM   1785  HB2 ASP A 113      14.372  -4.946  -0.918  1.00 97.64           H  
ATOM   1786  HB3 ASP A 113      16.102  -5.193  -0.747  1.00 97.64           H  
ATOM   1787  O   ASP A 113      16.593  -4.794  -3.231  1.00 97.64           O  
ATOM   1788  CG  ASP A 113      15.249  -4.084   0.852  1.00 97.64           C  
ATOM   1789  OD1 ASP A 113      16.080  -3.287   1.362  1.00 97.64           O  
ATOM   1790  OD2 ASP A 113      14.412  -4.707   1.549  1.00 97.64           O  
ATOM   1791  N   SER A 114      15.265  -3.222  -4.105  1.00 95.21           N  
ATOM   1792  H   SER A 114      14.674  -2.425  -3.920  1.00 95.21           H  
ATOM   1793  CA  SER A 114      15.571  -3.544  -5.506  1.00 95.21           C  
ATOM   1794  HA  SER A 114      15.792  -4.610  -5.564  1.00 95.21           H  
ATOM   1795  C   SER A 114      16.807  -2.797  -6.024  1.00 95.21           C  
ATOM   1796  CB  SER A 114      14.356  -3.295  -6.407  1.00 95.21           C  
ATOM   1797  HB2 SER A 114      14.487  -3.853  -7.334  1.00 95.21           H  
ATOM   1798  HB3 SER A 114      13.447  -3.639  -5.913  1.00 95.21           H  
ATOM   1799  O   SER A 114      17.311  -1.863  -5.401  1.00 95.21           O  
ATOM   1800  OG  SER A 114      14.217  -1.942  -6.750  1.00 95.21           O  
ATOM   1801  HG  SER A 114      13.981  -1.466  -5.950  1.00 95.21           H  
ATOM   1802  N   SER A 115      17.294  -3.183  -7.207  1.00 94.65           N  
ATOM   1803  H   SER A 115      16.865  -3.966  -7.680  1.00 94.65           H  
ATOM   1804  CA  SER A 115      18.434  -2.539  -7.874  1.00 94.65           C  
ATOM   1805  HA  SER A 115      19.143  -2.219  -7.111  1.00 94.65           H  
ATOM   1806  C   SER A 115      18.074  -1.291  -8.692  1.00 94.65           C  
ATOM   1807  CB  SER A 115      19.142  -3.564  -8.762  1.00 94.65           C  
ATOM   1808  HB2 SER A 115      20.007  -3.106  -9.243  1.00 94.65           H  
ATOM   1809  HB3 SER A 115      19.489  -4.391  -8.142  1.00 94.65           H  
ATOM   1810  O   SER A 115      18.963  -0.684  -9.287  1.00 94.65           O  
ATOM   1811  OG  SER A 115      18.257  -4.068  -9.746  1.00 94.65           O  
ATOM   1812  HG  SER A 115      18.092  -3.384 -10.399  1.00 94.65           H  
ATOM   1813  N   THR A 116      16.796  -0.912  -8.769  1.00 94.66           N  
ATOM   1814  H   THR A 116      16.107  -1.409  -8.222  1.00 94.66           H  
ATOM   1815  CA  THR A 116      16.313   0.236  -9.558  1.00 94.66           C  
ATOM   1816  HA  THR A 116      17.171   0.813  -9.904  1.00 94.66           H  
ATOM   1817  C   THR A 116      15.430   1.152  -8.714  1.00 94.66           C  
ATOM   1818  CB  THR A 116      15.521  -0.210 -10.795  1.00 94.66           C  
ATOM   1819  HB  THR A 116      15.103   0.669 -11.286  1.00 94.66           H  
ATOM   1820  O   THR A 116      14.784   0.672  -7.786  1.00 94.66           O  
ATOM   1821  CG2 THR A 116      16.406  -0.951 -11.797  1.00 94.66           C  
ATOM   1822 HG21 THR A 116      15.824  -1.173 -12.691  1.00 94.66           H  
ATOM   1823 HG22 THR A 116      16.760  -1.887 -11.365  1.00 94.66           H  
ATOM   1824 HG23 THR A 116      17.258  -0.328 -12.070  1.00 94.66           H  
ATOM   1825  OG1 THR A 116      14.470  -1.079 -10.437  1.00 94.66           O  
ATOM   1826  HG1 THR A 116      13.963  -0.671  -9.731  1.00 94.66           H  
ATOM   1827  N   PRO A 117      15.351   2.460  -9.008  1.00 96.92           N  
ATOM   1828  CA  PRO A 117      14.372   3.327  -8.362  1.00 96.92           C  
ATOM   1829  HA  PRO A 117      14.598   3.372  -7.297  1.00 96.92           H  
ATOM   1830  C   PRO A 117      12.943   2.811  -8.557  1.00 96.92           C  
ATOM   1831  CB  PRO A 117      14.561   4.716  -8.976  1.00 96.92           C  
ATOM   1832  HB2 PRO A 117      14.423   5.504  -8.236  1.00 96.92           H  
ATOM   1833  HB3 PRO A 117      13.876   4.855  -9.813  1.00 96.92           H  
ATOM   1834  O   PRO A 117      12.617   2.223  -9.591  1.00 96.92           O  
ATOM   1835  CG  PRO A 117      15.995   4.679  -9.500  1.00 96.92           C  
ATOM   1836  HG2 PRO A 117      16.686   4.909  -8.688  1.00 96.92           H  
ATOM   1837  HG3 PRO A 117      16.140   5.368 -10.332  1.00 96.92           H  
ATOM   1838  CD  PRO A 117      16.172   3.224  -9.932  1.00 96.92           C  
ATOM   1839  HD2 PRO A 117      17.224   2.947  -9.868  1.00 96.92           H  
ATOM   1840  HD3 PRO A 117      15.799   3.090 -10.947  1.00 96.92           H  
ATOM   1841  N   VAL A 118      12.103   3.052  -7.557  1.00 97.94           N  
ATOM   1842  H   VAL A 118      12.455   3.525  -6.736  1.00 97.94           H  
ATOM   1843  CA  VAL A 118      10.679   2.709  -7.563  1.00 97.94           C  
ATOM   1844  HA  VAL A 118      10.386   2.321  -8.538  1.00 97.94           H  
ATOM   1845  C   VAL A 118       9.888   3.980  -7.298  1.00 97.94           C  
ATOM   1846  CB  VAL A 118      10.390   1.632  -6.505  1.00 97.94           C  
ATOM   1847  HB  VAL A 118      10.773   1.975  -5.544  1.00 97.94           H  
ATOM   1848  O   VAL A 118      10.239   4.752  -6.407  1.00 97.94           O  
ATOM   1849  CG1 VAL A 118       8.896   1.347  -6.347  1.00 97.94           C  
ATOM   1850 HG11 VAL A 118       8.338   2.260  -6.139  1.00 97.94           H  
ATOM   1851 HG12 VAL A 118       8.753   0.685  -5.493  1.00 97.94           H  
ATOM   1852 HG13 VAL A 118       8.500   0.880  -7.249  1.00 97.94           H  
ATOM   1853  CG2 VAL A 118      11.089   0.314  -6.866  1.00 97.94           C  
ATOM   1854 HG21 VAL A 118      10.978  -0.400  -6.050  1.00 97.94           H  
ATOM   1855 HG22 VAL A 118      12.156   0.472  -7.022  1.00 97.94           H  
ATOM   1856 HG23 VAL A 118      10.663  -0.099  -7.780  1.00 97.94           H  
ATOM   1857  N   GLU A 119       8.816   4.199  -8.048  1.00 98.32           N  
ATOM   1858  H   GLU A 119       8.539   3.489  -8.710  1.00 98.32           H  
ATOM   1859  CA  GLU A 119       7.856   5.265  -7.786  1.00 98.32           C  
ATOM   1860  HA  GLU A 119       8.325   6.015  -7.150  1.00 98.32           H  
ATOM   1861  C   GLU A 119       6.653   4.700  -7.023  1.00 98.32           C  
ATOM   1862  CB  GLU A 119       7.481   5.971  -9.098  1.00 98.32           C  
ATOM   1863  HB2 GLU A 119       6.948   5.285  -9.756  1.00 98.32           H  
ATOM   1864  HB3 GLU A 119       8.401   6.287  -9.591  1.00 98.32           H  
ATOM   1865  O   GLU A 119       6.078   3.678  -7.393  1.00 98.32           O  
ATOM   1866  CG  GLU A 119       6.622   7.211  -8.829  1.00 98.32           C  
ATOM   1867  HG2 GLU A 119       5.621   6.898  -8.529  1.00 98.32           H  
ATOM   1868  HG3 GLU A 119       7.053   7.759  -7.991  1.00 98.32           H  
ATOM   1869  CD  GLU A 119       6.548   8.143 -10.047  1.00 98.32           C  
ATOM   1870  OE1 GLU A 119       5.693   7.929 -10.928  1.00 98.32           O  
ATOM   1871  OE2 GLU A 119       7.308   9.137 -10.047  1.00 98.32           O  
ATOM   1872  N   VAL A 120       6.283   5.348  -5.920  1.00 98.46           N  
ATOM   1873  H   VAL A 120       6.825   6.150  -5.634  1.00 98.46           H  
ATOM   1874  CA  VAL A 120       5.142   4.959  -5.092  1.00 98.46           C  
ATOM   1875  HA  VAL A 120       4.658   4.096  -5.550  1.00 98.46           H  
ATOM   1876  C   VAL A 120       4.136   6.099  -5.057  1.00 98.46           C  
ATOM   1877  CB  VAL A 120       5.564   4.527  -3.676  1.00 98.46           C  
ATOM   1878  HB  VAL A 120       5.973   5.384  -3.142  1.00 98.46           H  
ATOM   1879  O   VAL A 120       4.417   7.185  -4.543  1.00 98.46           O  
ATOM   1880  CG1 VAL A 120       4.348   3.992  -2.903  1.00 98.46           C  
ATOM   1881 HG11 VAL A 120       3.896   3.164  -3.449  1.00 98.46           H  
ATOM   1882 HG12 VAL A 120       4.659   3.644  -1.918  1.00 98.46           H  
ATOM   1883 HG13 VAL A 120       3.608   4.782  -2.772  1.00 98.46           H  
ATOM   1884  CG2 VAL A 120       6.627   3.418  -3.713  1.00 98.46           C  
ATOM   1885 HG21 VAL A 120       6.842   3.063  -2.705  1.00 98.46           H  
ATOM   1886 HG22 VAL A 120       7.550   3.806  -4.143  1.00 98.46           H  
ATOM   1887 HG23 VAL A 120       6.275   2.586  -4.323  1.00 98.46           H  
ATOM   1888  N   HIS A 121       2.934   5.834  -5.560  1.00 98.37           N  
ATOM   1889  H   HIS A 121       2.803   4.934  -5.999  1.00 98.37           H  
ATOM   1890  CA  HIS A 121       1.785   6.722  -5.438  1.00 98.37           C  
ATOM   1891  HA  HIS A 121       2.143   7.736  -5.256  1.00 98.37           H  
ATOM   1892  C   HIS A 121       0.918   6.280  -4.267  1.00 98.37           C  
ATOM   1893  CB  HIS A 121       0.963   6.759  -6.725  1.00 98.37           C  
ATOM   1894  HB2 HIS A 121       0.396   5.832  -6.822  1.00 98.37           H  
ATOM   1895  HB3 HIS A 121       0.244   7.575  -6.657  1.00 98.37           H  
ATOM   1896  O   HIS A 121       0.377   5.173  -4.255  1.00 98.37           O  
ATOM   1897  CG  HIS A 121       1.789   6.947  -7.959  1.00 98.37           C  
ATOM   1898  CD2 HIS A 121       2.183   5.960  -8.821  1.00 98.37           C  
ATOM   1899  HD2 HIS A 121       1.968   4.905  -8.747  1.00 98.37           H  
ATOM   1900  ND1 HIS A 121       2.313   8.135  -8.415  1.00 98.37           N  
ATOM   1901  HD1 HIS A 121       2.339   9.013  -7.917  1.00 98.37           H  
ATOM   1902  CE1 HIS A 121       2.993   7.869  -9.545  1.00 98.37           C  
ATOM   1903  HE1 HIS A 121       3.561   8.578 -10.128  1.00 98.37           H  
ATOM   1904  NE2 HIS A 121       2.916   6.565  -9.829  1.00 98.37           N  
ATOM   1905  N   ILE A 122       0.752   7.164  -3.295  1.00 98.11           N  
ATOM   1906  H   ILE A 122       1.217   8.055  -3.389  1.00 98.11           H  
ATOM   1907  CA  ILE A 122      -0.052   6.940  -2.102  1.00 98.11           C  
ATOM   1908  HA  ILE A 122      -0.355   5.894  -2.061  1.00 98.11           H  
ATOM   1909  C   ILE A 122      -1.296   7.817  -2.205  1.00 98.11           C  
ATOM   1910  CB  ILE A 122       0.758   7.245  -0.826  1.00 98.11           C  
ATOM   1911  HB  ILE A 122       0.906   8.324  -0.775  1.00 98.11           H  
ATOM   1912  O   ILE A 122      -1.181   9.034  -2.367  1.00 98.11           O  
ATOM   1913  CG1 ILE A 122       2.160   6.593  -0.824  1.00 98.11           C  
ATOM   1914 HG12 ILE A 122       2.070   5.507  -0.825  1.00 98.11           H  
ATOM   1915 HG13 ILE A 122       2.705   6.887  -1.721  1.00 98.11           H  
ATOM   1916  CG2 ILE A 122      -0.079   6.796   0.385  1.00 98.11           C  
ATOM   1917 HG21 ILE A 122      -1.010   7.361   0.422  1.00 98.11           H  
ATOM   1918 HG22 ILE A 122       0.448   6.976   1.322  1.00 98.11           H  
ATOM   1919 HG23 ILE A 122      -0.316   5.735   0.306  1.00 98.11           H  
ATOM   1920  CD1 ILE A 122       3.022   7.034   0.363  1.00 98.11           C  
ATOM   1921 HD11 ILE A 122       3.067   8.123   0.400  1.00 98.11           H  
ATOM   1922 HD12 ILE A 122       4.034   6.645   0.244  1.00 98.11           H  
ATOM   1923 HD13 ILE A 122       2.618   6.654   1.301  1.00 98.11           H  
ATOM   1924  N   LYS A 123      -2.481   7.215  -2.098  1.00 96.71           N  
ATOM   1925  H   LYS A 123      -2.484   6.214  -1.968  1.00 96.71           H  
ATOM   1926  CA  LYS A 123      -3.764   7.924  -2.037  1.00 96.71           C  
ATOM   1927  HA  LYS A 123      -3.570   8.996  -2.042  1.00 96.71           H  
ATOM   1928  C   LYS A 123      -4.483   7.602  -0.733  1.00 96.71           C  
ATOM   1929  CB  LYS A 123      -4.610   7.596  -3.272  1.00 96.71           C  
ATOM   1930  HB2 LYS A 123      -4.052   7.860  -4.171  1.00 96.71           H  
ATOM   1931  HB3 LYS A 123      -4.813   6.525  -3.294  1.00 96.71           H  
ATOM   1932  O   LYS A 123      -4.627   6.435  -0.374  1.00 96.71           O  
ATOM   1933  CG  LYS A 123      -5.937   8.369  -3.255  1.00 96.71           C  
ATOM   1934  HG2 LYS A 123      -6.457   8.188  -2.315  1.00 96.71           H  
ATOM   1935  HG3 LYS A 123      -5.738   9.437  -3.343  1.00 96.71           H  
ATOM   1936  CD  LYS A 123      -6.862   7.919  -4.385  1.00 96.71           C  
ATOM   1937  HD2 LYS A 123      -6.406   8.127  -5.353  1.00 96.71           H  
ATOM   1938  HD3 LYS A 123      -7.037   6.848  -4.285  1.00 96.71           H  
ATOM   1939  CE  LYS A 123      -8.182   8.679  -4.226  1.00 96.71           C  
ATOM   1940  HE2 LYS A 123      -8.479   8.624  -3.179  1.00 96.71           H  
ATOM   1941  HE3 LYS A 123      -8.029   9.736  -4.445  1.00 96.71           H  
ATOM   1942  NZ  LYS A 123      -9.251   8.097  -5.069  1.00 96.71           N  
ATOM   1943  HZ1 LYS A 123      -9.019   8.137  -6.051  1.00 96.71           H  
ATOM   1944  HZ2 LYS A 123     -10.116   8.587  -4.891  1.00 96.71           H  
ATOM   1945  HZ3 LYS A 123      -9.384   7.132  -4.803  1.00 96.71           H  
ATOM   1946  N   VAL A 124      -4.950   8.645  -0.054  1.00 91.88           N  
ATOM   1947  H   VAL A 124      -4.791   9.566  -0.437  1.00 91.88           H  
ATOM   1948  CA  VAL A 124      -5.590   8.576   1.264  1.00 91.88           C  
ATOM   1949  HA  VAL A 124      -5.989   7.578   1.444  1.00 91.88           H  
ATOM   1950  C   VAL A 124      -6.725   9.592   1.292  1.00 91.88           C  
ATOM   1951  CB  VAL A 124      -4.569   8.914   2.356  1.00 91.88           C  
ATOM   1952  HB  VAL A 124      -4.231   9.943   2.232  1.00 91.88           H  
ATOM   1953  O   VAL A 124      -6.481  10.797   1.304  1.00 91.88           O  
ATOM   1954  CG1 VAL A 124      -5.190   8.759   3.734  1.00 91.88           C  
ATOM   1955 HG11 VAL A 124      -6.012   9.462   3.869  1.00 91.88           H  
ATOM   1956 HG12 VAL A 124      -5.553   7.741   3.871  1.00 91.88           H  
ATOM   1957 HG13 VAL A 124      -4.422   8.986   4.474  1.00 91.88           H  
ATOM   1958  CG2 VAL A 124      -3.334   8.020   2.306  1.00 91.88           C  
ATOM   1959 HG21 VAL A 124      -2.586   8.460   2.965  1.00 91.88           H  
ATOM   1960 HG22 VAL A 124      -2.886   8.027   1.312  1.00 91.88           H  
ATOM   1961 HG23 VAL A 124      -3.581   6.998   2.594  1.00 91.88           H  
ATOM   1962  N   GLY A 125      -7.970   9.122   1.224  1.00 88.16           N  
ATOM   1963  H   GLY A 125      -8.126   8.126   1.290  1.00 88.16           H  
ATOM   1964  CA  GLY A 125      -9.109  10.000   0.952  1.00 88.16           C  
ATOM   1965  HA2 GLY A 125     -10.018   9.409   0.840  1.00 88.16           H  
ATOM   1966  HA3 GLY A 125      -9.243  10.683   1.791  1.00 88.16           H  
ATOM   1967  C   GLY A 125      -8.886  10.805  -0.338  1.00 88.16           C  
ATOM   1968  O   GLY A 125      -8.713  10.228  -1.418  1.00 88.16           O  
ATOM   1969  N   ASP A 126      -8.846  12.132  -0.204  1.00 89.86           N  
ATOM   1970  H   ASP A 126      -9.008  12.524   0.712  1.00 89.86           H  
ATOM   1971  CA  ASP A 126      -8.603  13.076  -1.304  1.00 89.86           C  
ATOM   1972  HA  ASP A 126      -8.947  12.629  -2.237  1.00 89.86           H  
ATOM   1973  C   ASP A 126      -7.120  13.433  -1.496  1.00 89.86           C  
ATOM   1974  CB  ASP A 126      -9.427  14.348  -1.068  1.00 89.86           C  
ATOM   1975  HB2 ASP A 126      -9.102  14.814  -0.137  1.00 89.86           H  
ATOM   1976  HB3 ASP A 126      -9.244  15.049  -1.882  1.00 89.86           H  
ATOM   1977  O   ASP A 126      -6.740  13.990  -2.530  1.00 89.86           O  
ATOM   1978  CG  ASP A 126     -10.927  14.059  -1.009  1.00 89.86           C  
ATOM   1979  OD1 ASP A 126     -11.396  13.256  -1.848  1.00 89.86           O  
ATOM   1980  OD2 ASP A 126     -11.576  14.638  -0.110  1.00 89.86           O  
ATOM   1981  N   GLU A 127      -6.261  13.102  -0.530  1.00 93.91           N  
ATOM   1982  H   GLU A 127      -6.583  12.538   0.243  1.00 93.91           H  
ATOM   1983  CA  GLU A 127      -4.837  13.405  -0.604  1.00 93.91           C  
ATOM   1984  HA  GLU A 127      -4.727  14.377  -1.085  1.00 93.91           H  
ATOM   1985  C   GLU A 127      -4.088  12.390  -1.464  1.00 93.91           C  
ATOM   1986  CB  GLU A 127      -4.200  13.517   0.787  1.00 93.91           C  
ATOM   1987  HB2 GLU A 127      -3.121  13.580   0.647  1.00 93.91           H  
ATOM   1988  HB3 GLU A 127      -4.421  12.630   1.380  1.00 93.91           H  
ATOM   1989  O   GLU A 127      -4.344  11.182  -1.431  1.00 93.91           O  
ATOM   1990  CG  GLU A 127      -4.686  14.777   1.516  1.00 93.91           C  
ATOM   1991  HG2 GLU A 127      -5.738  14.654   1.772  1.00 93.91           H  
ATOM   1992  HG3 GLU A 127      -4.601  15.628   0.841  1.00 93.91           H  
ATOM   1993  CD  GLU A 127      -3.865  15.079   2.777  1.00 93.91           C  
ATOM   1994  OE1 GLU A 127      -4.491  15.526   3.760  1.00 93.91           O  
ATOM   1995  OE2 GLU A 127      -2.617  14.931   2.722  1.00 93.91           O  
ATOM   1996  N   LYS A 128      -3.120  12.896  -2.233  1.00 96.48           N  
ATOM   1997  H   LYS A 128      -2.950  13.890  -2.182  1.00 96.48           H  
ATOM   1998  CA  LYS A 128      -2.212  12.098  -3.057  1.00 96.48           C  
ATOM   1999  HA  LYS A 128      -2.294  11.053  -2.758  1.00 96.48           H  
ATOM   2000  C   LYS A 128      -0.777  12.543  -2.822  1.00 96.48           C  
ATOM   2001  CB  LYS A 128      -2.574  12.208  -4.543  1.00 96.48           C  
ATOM   2002  HB2 LYS A 128      -1.827  11.664  -5.122  1.00 96.48           H  
ATOM   2003  HB3 LYS A 128      -2.538  13.257  -4.837  1.00 96.48           H  
ATOM   2004  O   LYS A 128      -0.490  13.741  -2.814  1.00 96.48           O  
ATOM   2005  CG  LYS A 128      -3.960  11.632  -4.865  1.00 96.48           C  
ATOM   2006  HG2 LYS A 128      -4.723  12.162  -4.295  1.00 96.48           H  
ATOM   2007  HG3 LYS A 128      -3.983  10.574  -4.603  1.00 96.48           H  
ATOM   2008  CD  LYS A 128      -4.247  11.801  -6.359  1.00 96.48           C  
ATOM   2009  HD2 LYS A 128      -4.148  12.856  -6.616  1.00 96.48           H  
ATOM   2010  HD3 LYS A 128      -3.520  11.224  -6.931  1.00 96.48           H  
ATOM   2011  CE  LYS A 128      -5.664  11.330  -6.685  1.00 96.48           C  
ATOM   2012  HE2 LYS A 128      -6.358  11.875  -6.045  1.00 96.48           H  
ATOM   2013  HE3 LYS A 128      -5.738  10.269  -6.448  1.00 96.48           H  
ATOM   2014  NZ  LYS A 128      -5.976  11.576  -8.115  1.00 96.48           N  
ATOM   2015  HZ1 LYS A 128      -6.917  11.285  -8.341  1.00 96.48           H  
ATOM   2016  HZ2 LYS A 128      -5.322  11.083  -8.707  1.00 96.48           H  
ATOM   2017  HZ3 LYS A 128      -5.894  12.562  -8.315  1.00 96.48           H  
ATOM   2018  N   ARG A 129       0.130  11.583  -2.684  1.00 97.82           N  
ATOM   2019  H   ARG A 129      -0.199  10.628  -2.687  1.00 97.82           H  
ATOM   2020  CA  ARG A 129       1.581  11.802  -2.650  1.00 97.82           C  
ATOM   2021  HA  ARG A 129       1.807  12.818  -2.976  1.00 97.82           H  
ATOM   2022  C   ARG A 129       2.240  10.855  -3.640  1.00 97.82           C  
ATOM   2023  CB  ARG A 129       2.131  11.585  -1.227  1.00 97.82           C  
ATOM   2024  HB2 ARG A 129       3.215  11.693  -1.244  1.00 97.82           H  
ATOM   2025  HB3 ARG A 129       1.912  10.561  -0.924  1.00 97.82           H  
ATOM   2026  O   ARG A 129       1.854   9.695  -3.716  1.00 97.82           O  
ATOM   2027  CG  ARG A 129       1.555  12.540  -0.168  1.00 97.82           C  
ATOM   2028  HG2 ARG A 129       1.898  12.213   0.814  1.00 97.82           H  
ATOM   2029  HG3 ARG A 129       0.466  12.489  -0.178  1.00 97.82           H  
ATOM   2030  CD  ARG A 129       1.992  13.992  -0.370  1.00 97.82           C  
ATOM   2031  HD2 ARG A 129       1.649  14.334  -1.347  1.00 97.82           H  
ATOM   2032  HD3 ARG A 129       3.080  14.041  -0.334  1.00 97.82           H  
ATOM   2033  NE  ARG A 129       1.419  14.857   0.676  1.00 97.82           N  
ATOM   2034  HE  ARG A 129       0.830  14.410   1.364  1.00 97.82           H  
ATOM   2035  NH1 ARG A 129       2.267  16.852  -0.070  1.00 97.82           N  
ATOM   2036 HH11 ARG A 129       2.358  17.853   0.032  1.00 97.82           H  
ATOM   2037 HH12 ARG A 129       2.739  16.353  -0.810  1.00 97.82           H  
ATOM   2038  NH2 ARG A 129       0.928  16.804   1.726  1.00 97.82           N  
ATOM   2039 HH21 ARG A 129       0.980  17.809   1.813  1.00 97.82           H  
ATOM   2040 HH22 ARG A 129       0.285  16.298   2.318  1.00 97.82           H  
ATOM   2041  CZ  ARG A 129       1.545  16.165   0.774  1.00 97.82           C  
ATOM   2042  N   THR A 130       3.232  11.350  -4.365  1.00 98.26           N  
ATOM   2043  H   THR A 130       3.516  12.308  -4.222  1.00 98.26           H  
ATOM   2044  CA  THR A 130       4.122  10.529  -5.189  1.00 98.26           C  
ATOM   2045  HA  THR A 130       3.817   9.483  -5.154  1.00 98.26           H  
ATOM   2046  C   THR A 130       5.518  10.650  -4.607  1.00 98.26           C  
ATOM   2047  CB  THR A 130       4.116  10.966  -6.659  1.00 98.26           C  
ATOM   2048  HB  THR A 130       4.443  12.003  -6.731  1.00 98.26           H  
ATOM   2049  O   THR A 130       5.954  11.763  -4.303  1.00 98.26           O  
ATOM   2050  CG2 THR A 130       5.029  10.098  -7.519  1.00 98.26           C  
ATOM   2051 HG21 THR A 130       4.799   9.042  -7.374  1.00 98.26           H  
ATOM   2052 HG22 THR A 130       6.073  10.266  -7.255  1.00 98.26           H  
ATOM   2053 HG23 THR A 130       4.918  10.349  -8.574  1.00 98.26           H  
ATOM   2054  OG1 THR A 130       2.819  10.862  -7.209  1.00 98.26           O  
ATOM   2055  HG1 THR A 130       2.917  11.133  -8.125  1.00 98.26           H  
ATOM   2056  N   VAL A 131       6.194   9.521  -4.429  1.00 98.01           N  
ATOM   2057  H   VAL A 131       5.751   8.645  -4.668  1.00 98.01           H  
ATOM   2058  CA  VAL A 131       7.550   9.455  -3.885  1.00 98.01           C  
ATOM   2059  HA  VAL A 131       8.016  10.439  -3.926  1.00 98.01           H  
ATOM   2060  C   VAL A 131       8.374   8.504  -4.733  1.00 98.01           C  
ATOM   2061  CB  VAL A 131       7.525   8.988  -2.419  1.00 98.01           C  
ATOM   2062  HB  VAL A 131       7.045   8.011  -2.354  1.00 98.01           H  
ATOM   2063  O   VAL A 131       7.971   7.367  -4.952  1.00 98.01           O  
ATOM   2064  CG1 VAL A 131       8.930   8.873  -1.822  1.00 98.01           C  
ATOM   2065 HG11 VAL A 131       9.530   8.155  -2.382  1.00 98.01           H  
ATOM   2066 HG12 VAL A 131       9.433   9.840  -1.827  1.00 98.01           H  
ATOM   2067 HG13 VAL A 131       8.852   8.497  -0.802  1.00 98.01           H  
ATOM   2068  CG2 VAL A 131       6.735   9.979  -1.558  1.00 98.01           C  
ATOM   2069 HG21 VAL A 131       7.056  10.998  -1.772  1.00 98.01           H  
ATOM   2070 HG22 VAL A 131       6.929   9.770  -0.506  1.00 98.01           H  
ATOM   2071 HG23 VAL A 131       5.668   9.879  -1.757  1.00 98.01           H  
ATOM   2072  N   THR A 132       9.543   8.952  -5.173  1.00 98.30           N  
ATOM   2073  H   THR A 132       9.812   9.908  -4.988  1.00 98.30           H  
ATOM   2074  CA  THR A 132      10.567   8.069  -5.734  1.00 98.30           C  
ATOM   2075  HA  THR A 132      10.091   7.215  -6.215  1.00 98.30           H  
ATOM   2076  C   THR A 132      11.456   7.571  -4.599  1.00 98.30           C  
ATOM   2077  CB  THR A 132      11.409   8.797  -6.787  1.00 98.30           C  
ATOM   2078  HB  THR A 132      12.019   9.554  -6.293  1.00 98.30           H  
ATOM   2079  O   THR A 132      11.960   8.379  -3.824  1.00 98.30           O  
ATOM   2080  CG2 THR A 132      12.331   7.846  -7.546  1.00 98.30           C  
ATOM   2081 HG21 THR A 132      13.074   7.427  -6.867  1.00 98.30           H  
ATOM   2082 HG22 THR A 132      11.754   7.037  -7.994  1.00 98.30           H  
ATOM   2083 HG23 THR A 132      12.852   8.395  -8.331  1.00 98.30           H  
ATOM   2084  OG1 THR A 132      10.584   9.454  -7.727  1.00 98.30           O  
ATOM   2085  HG1 THR A 132      10.039   8.815  -8.192  1.00 98.30           H  
ATOM   2086  N   VAL A 133      11.648   6.257  -4.501  1.00 98.40           N  
ATOM   2087  H   VAL A 133      11.172   5.660  -5.162  1.00 98.40           H  
ATOM   2088  CA  VAL A 133      12.518   5.607  -3.513  1.00 98.40           C  
ATOM   2089  HA  VAL A 133      12.937   6.360  -2.845  1.00 98.40           H  
ATOM   2090  C   VAL A 133      13.666   4.938  -4.263  1.00 98.40           C  
ATOM   2091  CB  VAL A 133      11.735   4.592  -2.654  1.00 98.40           C  
ATOM   2092  HB  VAL A 133      11.467   3.730  -3.265  1.00 98.40           H  
ATOM   2093  O   VAL A 133      13.453   4.000  -5.040  1.00 98.40           O  
ATOM   2094  CG1 VAL A 133      12.584   4.114  -1.469  1.00 98.40           C  
ATOM   2095 HG11 VAL A 133      12.041   3.364  -0.894  1.00 98.40           H  
ATOM   2096 HG12 VAL A 133      12.826   4.952  -0.816  1.00 98.40           H  
ATOM   2097 HG13 VAL A 133      13.517   3.675  -1.822  1.00 98.40           H  
ATOM   2098  CG2 VAL A 133      10.439   5.182  -2.080  1.00 98.40           C  
ATOM   2099 HG21 VAL A 133      10.665   6.078  -1.501  1.00 98.40           H  
ATOM   2100 HG22 VAL A 133       9.749   5.435  -2.885  1.00 98.40           H  
ATOM   2101 HG23 VAL A 133       9.957   4.446  -1.437  1.00 98.40           H  
ATOM   2102  N   ASN A 134      14.886   5.432  -4.077  1.00 98.15           N  
ATOM   2103  H   ASN A 134      15.016   6.177  -3.408  1.00 98.15           H  
ATOM   2104  CA  ASN A 134      16.074   4.899  -4.744  1.00 98.15           C  
ATOM   2105  HA  ASN A 134      15.831   4.760  -5.797  1.00 98.15           H  
ATOM   2106  C   ASN A 134      16.493   3.534  -4.164  1.00 98.15           C  
ATOM   2107  CB  ASN A 134      17.205   5.932  -4.651  1.00 98.15           C  
ATOM   2108  HB2 ASN A 134      17.412   6.156  -3.604  1.00 98.15           H  
ATOM   2109  HB3 ASN A 134      18.121   5.535  -5.088  1.00 98.15           H  
ATOM   2110  O   ASN A 134      16.072   3.176  -3.063  1.00 98.15           O  
ATOM   2111  CG  ASN A 134      16.857   7.202  -5.396  1.00 98.15           C  
ATOM   2112  ND2 ASN A 134      16.662   8.286  -4.690  1.00 98.15           N  
ATOM   2113 HD21 ASN A 134      16.483   8.164  -3.703  1.00 98.15           H  
ATOM   2114 HD22 ASN A 134      16.308   9.100  -5.173  1.00 98.15           H  
ATOM   2115  OD1 ASN A 134      16.735   7.212  -6.612  1.00 98.15           O  
ATOM   2116  N   PRO A 135      17.331   2.756  -4.873  1.00 97.78           N  
ATOM   2117  CA  PRO A 135      17.885   1.508  -4.349  1.00 97.78           C  
ATOM   2118  HA  PRO A 135      17.088   0.766  -4.290  1.00 97.78           H  
ATOM   2119  C   PRO A 135      18.538   1.682  -2.970  1.00 97.78           C  
ATOM   2120  CB  PRO A 135      18.913   1.063  -5.394  1.00 97.78           C  
ATOM   2121  HB2 PRO A 135      19.038  -0.019  -5.421  1.00 97.78           H  
ATOM   2122  HB3 PRO A 135      19.873   1.547  -5.215  1.00 97.78           H  
ATOM   2123  O   PRO A 135      19.425   2.518  -2.797  1.00 97.78           O  
ATOM   2124  CG  PRO A 135      18.315   1.606  -6.685  1.00 97.78           C  
ATOM   2125  HG2 PRO A 135      19.055   1.697  -7.479  1.00 97.78           H  
ATOM   2126  HG3 PRO A 135      17.488   0.961  -6.983  1.00 97.78           H  
ATOM   2127  CD  PRO A 135      17.769   2.959  -6.247  1.00 97.78           C  
ATOM   2128  HD2 PRO A 135      16.946   3.259  -6.896  1.00 97.78           H  
ATOM   2129  HD3 PRO A 135      18.567   3.701  -6.274  1.00 97.78           H  
ATOM   2130  N   GLY A 136      18.107   0.884  -1.993  1.00 97.88           N  
ATOM   2131  H   GLY A 136      17.319   0.281  -2.182  1.00 97.88           H  
ATOM   2132  CA  GLY A 136      18.588   0.916  -0.608  1.00 97.88           C  
ATOM   2133  HA2 GLY A 136      19.676   0.975  -0.611  1.00 97.88           H  
ATOM   2134  HA3 GLY A 136      18.290  -0.014  -0.122  1.00 97.88           H  
ATOM   2135  C   GLY A 136      18.055   2.074   0.244  1.00 97.88           C  
ATOM   2136  O   GLY A 136      18.392   2.149   1.427  1.00 97.88           O  
ATOM   2137  N   GLU A 137      17.242   2.966  -0.325  1.00 98.37           N  
ATOM   2138  H   GLU A 137      16.964   2.827  -1.286  1.00 98.37           H  
ATOM   2139  CA  GLU A 137      16.654   4.105   0.379  1.00 98.37           C  
ATOM   2140  HA  GLU A 137      17.398   4.488   1.078  1.00 98.37           H  
ATOM   2141  C   GLU A 137      15.421   3.687   1.194  1.00 98.37           C  
ATOM   2142  CB  GLU A 137      16.340   5.230  -0.623  1.00 98.37           C  
ATOM   2143  HB2 GLU A 137      17.221   5.393  -1.244  1.00 98.37           H  
ATOM   2144  HB3 GLU A 137      15.515   4.912  -1.260  1.00 98.37           H  
ATOM   2145  O   GLU A 137      14.671   2.774   0.831  1.00 98.37           O  
ATOM   2146  CG  GLU A 137      15.959   6.567   0.035  1.00 98.37           C  
ATOM   2147  HG2 GLU A 137      15.044   6.433   0.611  1.00 98.37           H  
ATOM   2148  HG3 GLU A 137      16.755   6.852   0.723  1.00 98.37           H  
ATOM   2149  CD  GLU A 137      15.732   7.700  -0.982  1.00 98.37           C  
ATOM   2150  OE1 GLU A 137      15.683   8.867  -0.542  1.00 98.37           O  
ATOM   2151  OE2 GLU A 137      15.639   7.416  -2.202  1.00 98.37           O  
ATOM   2152  N   GLU A 138      15.203   4.398   2.299  1.00 98.49           N  
ATOM   2153  H   GLU A 138      15.822   5.170   2.504  1.00 98.49           H  
ATOM   2154  CA  GLU A 138      13.977   4.347   3.085  1.00 98.49           C  
ATOM   2155  HA  GLU A 138      13.261   3.724   2.549  1.00 98.49           H  
ATOM   2156  C   GLU A 138      13.399   5.763   3.202  1.00 98.49           C  
ATOM   2157  CB  GLU A 138      14.251   3.678   4.444  1.00 98.49           C  
ATOM   2158  HB2 GLU A 138      14.927   4.299   5.032  1.00 98.49           H  
ATOM   2159  HB3 GLU A 138      14.743   2.725   4.248  1.00 98.49           H  
ATOM   2160  O   GLU A 138      14.104   6.691   3.599  1.00 98.49           O  
ATOM   2161  CG  GLU A 138      12.968   3.414   5.252  1.00 98.49           C  
ATOM   2162  HG2 GLU A 138      12.252   2.898   4.613  1.00 98.49           H  
ATOM   2163  HG3 GLU A 138      12.530   4.369   5.542  1.00 98.49           H  
ATOM   2164  CD  GLU A 138      13.198   2.545   6.505  1.00 98.49           C  
ATOM   2165  OE1 GLU A 138      12.450   2.741   7.496  1.00 98.49           O  
ATOM   2166  OE2 GLU A 138      14.049   1.617   6.458  1.00 98.49           O  
ATOM   2167  N   VAL A 139      12.122   5.933   2.850  1.00 98.41           N  
ATOM   2168  H   VAL A 139      11.604   5.115   2.565  1.00 98.41           H  
ATOM   2169  CA  VAL A 139      11.410   7.220   2.887  1.00 98.41           C  
ATOM   2170  HA  VAL A 139      12.056   7.964   3.352  1.00 98.41           H  
ATOM   2171  C   VAL A 139      10.157   7.087   3.742  1.00 98.41           C  
ATOM   2172  CB  VAL A 139      11.056   7.732   1.473  1.00 98.41           C  
ATOM   2173  HB  VAL A 139      10.378   7.028   0.990  1.00 98.41           H  
ATOM   2174  O   VAL A 139       9.399   6.130   3.602  1.00 98.41           O  
ATOM   2175  CG1 VAL A 139      10.364   9.102   1.554  1.00 98.41           C  
ATOM   2176 HG11 VAL A 139      10.943   9.773   2.188  1.00 98.41           H  
ATOM   2177 HG12 VAL A 139      10.299   9.552   0.563  1.00 98.41           H  
ATOM   2178 HG13 VAL A 139       9.356   8.997   1.958  1.00 98.41           H  
ATOM   2179  CG2 VAL A 139      12.298   7.888   0.590  1.00 98.41           C  
ATOM   2180 HG21 VAL A 139      13.017   8.564   1.055  1.00 98.41           H  
ATOM   2181 HG22 VAL A 139      12.026   8.278  -0.391  1.00 98.41           H  
ATOM   2182 HG23 VAL A 139      12.775   6.919   0.444  1.00 98.41           H  
ATOM   2183  N   GLU A 140       9.901   8.069   4.605  1.00 98.41           N  
ATOM   2184  H   GLU A 140      10.543   8.846   4.659  1.00 98.41           H  
ATOM   2185  CA  GLU A 140       8.666   8.156   5.386  1.00 98.41           C  
ATOM   2186  HA  GLU A 140       8.121   7.218   5.285  1.00 98.41           H  
ATOM   2187  C   GLU A 140       7.759   9.274   4.856  1.00 98.41           C  
ATOM   2188  CB  GLU A 140       8.986   8.315   6.881  1.00 98.41           C  
ATOM   2189  HB2 GLU A 140       9.690   7.535   7.175  1.00 98.41           H  
ATOM   2190  HB3 GLU A 140       9.450   9.285   7.057  1.00 98.41           H  
ATOM   2191  O   GLU A 140       8.187  10.414   4.673  1.00 98.41           O  
ATOM   2192  CG  GLU A 140       7.720   8.184   7.741  1.00 98.41           C  
ATOM   2193  HG2 GLU A 140       7.217   7.249   7.496  1.00 98.41           H  
ATOM   2194  HG3 GLU A 140       7.034   8.996   7.500  1.00 98.41           H  
ATOM   2195  CD  GLU A 140       8.037   8.213   9.243  1.00 98.41           C  
ATOM   2196  OE1 GLU A 140       7.942   9.313   9.832  1.00 98.41           O  
ATOM   2197  OE2 GLU A 140       8.298   7.123   9.810  1.00 98.41           O  
ATOM   2198  N   VAL A 141       6.484   8.953   4.641  1.00 97.87           N  
ATOM   2199  H   VAL A 141       6.217   7.988   4.776  1.00 97.87           H  
ATOM   2200  CA  VAL A 141       5.430   9.897   4.257  1.00 97.87           C  
ATOM   2201  HA  VAL A 141       5.864  10.891   4.147  1.00 97.87           H  
ATOM   2202  C   VAL A 141       4.388   9.932   5.362  1.00 97.87           C  
ATOM   2203  CB  VAL A 141       4.774   9.512   2.920  1.00 97.87           C  
ATOM   2204  HB  VAL A 141       4.200   8.594   3.043  1.00 97.87           H  
ATOM   2205  O   VAL A 141       3.843   8.896   5.735  1.00 97.87           O  
ATOM   2206  CG1 VAL A 141       3.826  10.620   2.437  1.00 97.87           C  
ATOM   2207 HG11 VAL A 141       3.034  10.787   3.167  1.00 97.87           H  
ATOM   2208 HG12 VAL A 141       4.380  11.547   2.287  1.00 97.87           H  
ATOM   2209 HG13 VAL A 141       3.366  10.321   1.496  1.00 97.87           H  
ATOM   2210  CG2 VAL A 141       5.815   9.281   1.825  1.00 97.87           C  
ATOM   2211 HG21 VAL A 141       6.434   8.418   2.071  1.00 97.87           H  
ATOM   2212 HG22 VAL A 141       5.310   9.070   0.882  1.00 97.87           H  
ATOM   2213 HG23 VAL A 141       6.453  10.159   1.726  1.00 97.87           H  
ATOM   2214  N   THR A 142       4.082  11.118   5.878  1.00 96.71           N  
ATOM   2215  H   THR A 142       4.525  11.944   5.501  1.00 96.71           H  
ATOM   2216  CA  THR A 142       3.043  11.295   6.901  1.00 96.71           C  
ATOM   2217  HA  THR A 142       2.718  10.320   7.264  1.00 96.71           H  
ATOM   2218  C   THR A 142       1.825  11.994   6.312  1.00 96.71           C  
ATOM   2219  CB  THR A 142       3.582  12.048   8.123  1.00 96.71           C  
ATOM   2220  HB  THR A 142       3.943  13.031   7.821  1.00 96.71           H  
ATOM   2221  O   THR A 142       1.955  12.993   5.603  1.00 96.71           O  
ATOM   2222  CG2 THR A 142       2.538  12.209   9.231  1.00 96.71           C  
ATOM   2223 HG21 THR A 142       3.012  12.625  10.120  1.00 96.71           H  
ATOM   2224 HG22 THR A 142       1.749  12.891   8.914  1.00 96.71           H  
ATOM   2225 HG23 THR A 142       2.099  11.241   9.474  1.00 96.71           H  
ATOM   2226  OG1 THR A 142       4.638  11.325   8.711  1.00 96.71           O  
ATOM   2227  HG1 THR A 142       5.335  11.183   8.067  1.00 96.71           H  
ATOM   2228  N   PHE A 143       0.649  11.481   6.652  1.00 93.87           N  
ATOM   2229  H   PHE A 143       0.644  10.649   7.225  1.00 93.87           H  
ATOM   2230  CA  PHE A 143      -0.652  12.088   6.407  1.00 93.87           C  
ATOM   2231  HA  PHE A 143      -0.535  13.011   5.840  1.00 93.87           H  
ATOM   2232  C   PHE A 143      -1.298  12.416   7.750  1.00 93.87           C  
ATOM   2233  CB  PHE A 143      -1.537  11.127   5.605  1.00 93.87           C  
ATOM   2234  HB2 PHE A 143      -2.518  11.588   5.484  1.00 93.87           H  
ATOM   2235  HB3 PHE A 143      -1.678  10.207   6.172  1.00 93.87           H  
ATOM   2236  O   PHE A 143      -1.145  11.655   8.707  1.00 93.87           O  
ATOM   2237  CG  PHE A 143      -0.990  10.773   4.239  1.00 93.87           C  
ATOM   2238  CD1 PHE A 143      -1.483  11.427   3.096  1.00 93.87           C  
ATOM   2239  HD1 PHE A 143      -2.242  12.189   3.193  1.00 93.87           H  
ATOM   2240  CD2 PHE A 143       0.011   9.790   4.110  1.00 93.87           C  
ATOM   2241  HD2 PHE A 143       0.401   9.295   4.987  1.00 93.87           H  
ATOM   2242  CE1 PHE A 143      -0.995  11.080   1.825  1.00 93.87           C  
ATOM   2243  HE1 PHE A 143      -1.405  11.557   0.948  1.00 93.87           H  
ATOM   2244  CE2 PHE A 143       0.512   9.457   2.841  1.00 93.87           C  
ATOM   2245  HE2 PHE A 143       1.283   8.707   2.745  1.00 93.87           H  
ATOM   2246  CZ  PHE A 143       0.003  10.100   1.700  1.00 93.87           C  
ATOM   2247  HZ  PHE A 143       0.371   9.833   0.721  1.00 93.87           H  
ATOM   2248  N   SER A 144      -2.045  13.515   7.800  1.00 91.64           N  
ATOM   2249  H   SER A 144      -2.186  14.056   6.959  1.00 91.64           H  
ATOM   2250  CA  SER A 144      -2.841  13.897   8.965  1.00 91.64           C  
ATOM   2251  HA  SER A 144      -2.846  13.084   9.692  1.00 91.64           H  
ATOM   2252  C   SER A 144      -4.268  14.170   8.522  1.00 91.64           C  
ATOM   2253  CB  SER A 144      -2.292  15.142   9.659  1.00 91.64           C  
ATOM   2254  HB2 SER A 144      -2.364  15.993   8.981  1.00 91.64           H  
ATOM   2255  HB3 SER A 144      -2.904  15.343  10.538  1.00 91.64           H  
ATOM   2256  O   SER A 144      -4.480  14.809   7.493  1.00 91.64           O  
ATOM   2257  OG  SER A 144      -0.943  14.991  10.065  1.00 91.64           O  
ATOM   2258  HG  SER A 144      -0.770  15.696  10.693  1.00 91.64           H  
ATOM   2259  N   ALA A 145      -5.248  13.726   9.298  1.00 80.33           N  
ATOM   2260  H   ALA A 145      -5.023  13.221  10.143  1.00 80.33           H  
ATOM   2261  CA  ALA A 145      -6.649  13.960   8.999  1.00 80.33           C  
ATOM   2262  HA  ALA A 145      -6.739  14.791   8.299  1.00 80.33           H  
ATOM   2263  C   ALA A 145      -7.408  14.334  10.272  1.00 80.33           C  
ATOM   2264  CB  ALA A 145      -7.228  12.711   8.326  1.00 80.33           C  
ATOM   2265  HB1 ALA A 145      -6.678  12.487   7.413  1.00 80.33           H  
ATOM   2266  HB2 ALA A 145      -8.277  12.885   8.086  1.00 80.33           H  
ATOM   2267  HB3 ALA A 145      -7.165  11.860   9.004  1.00 80.33           H  
ATOM   2268  O   ALA A 145      -7.387  13.598  11.249  1.00 80.33           O  
ATOM   2269  N   ASN A 146      -8.143  15.450  10.224  1.00 78.08           N  
ATOM   2270  H   ASN A 146      -8.021  16.074   9.439  1.00 78.08           H  
ATOM   2271  CA  ASN A 146      -9.071  15.833  11.299  1.00 78.08           C  
ATOM   2272  HA  ASN A 146      -8.539  15.847  12.250  1.00 78.08           H  
ATOM   2273  C   ASN A 146     -10.243  14.848  11.441  1.00 78.08           C  
ATOM   2274  CB  ASN A 146      -9.647  17.228  11.003  1.00 78.08           C  
ATOM   2275  HB2 ASN A 146     -10.357  17.482  11.790  1.00 78.08           H  
ATOM   2276  HB3 ASN A 146     -10.191  17.194  10.059  1.00 78.08           H  
ATOM   2277  O   ASN A 146     -10.914  14.832  12.462  1.00 78.08           O  
ATOM   2278  CG  ASN A 146      -8.617  18.336  10.954  1.00 78.08           C  
ATOM   2279  ND2 ASN A 146      -8.892  19.386  10.217  1.00 78.08           N  
ATOM   2280 HD21 ASN A 146      -8.195  20.117  10.246  1.00 78.08           H  
ATOM   2281 HD22 ASN A 146      -9.802  19.490   9.793  1.00 78.08           H  
ATOM   2282  OD1 ASN A 146      -7.559  18.297  11.544  1.00 78.08           O  
ATOM   2283  N   ASP A 147     -10.510  14.091  10.379  1.00 74.81           N  
ATOM   2284  H   ASP A 147      -9.845  14.114   9.619  1.00 74.81           H  
ATOM   2285  CA  ASP A 147     -11.482  13.009  10.331  1.00 74.81           C  
ATOM   2286  HA  ASP A 147     -11.966  12.868  11.297  1.00 74.81           H  
ATOM   2287  C   ASP A 147     -10.724  11.738   9.933  1.00 74.81           C  
ATOM   2288  CB  ASP A 147     -12.587  13.355   9.327  1.00 74.81           C  
ATOM   2289  HB2 ASP A 147     -12.133  13.651   8.382  1.00 74.81           H  
ATOM   2290  HB3 ASP A 147     -13.159  14.201   9.708  1.00 74.81           H  
ATOM   2291  O   ASP A 147     -10.339  11.601   8.762  1.00 74.81           O  
ATOM   2292  CG  ASP A 147     -13.537  12.183   9.071  1.00 74.81           C  
ATOM   2293  OD1 ASP A 147     -13.379  11.137   9.735  1.00 74.81           O  
ATOM   2294  OD2 ASP A 147     -14.356  12.333   8.141  1.00 74.81           O  
ATOM   2295  N   PRO A 148     -10.476  10.816  10.870  1.00 69.61           N  
ATOM   2296  CA  PRO A 148      -9.673   9.651  10.546  1.00 69.61           C  
ATOM   2297  HA  PRO A 148      -8.823   9.987   9.953  1.00 69.61           H  
ATOM   2298  C   PRO A 148     -10.419   8.599   9.706  1.00 69.61           C  
ATOM   2299  CB  PRO A 148      -9.115   9.153  11.871  1.00 69.61           C  
ATOM   2300  HB2 PRO A 148      -9.702   8.286  12.174  1.00 69.61           H  
ATOM   2301  HB3 PRO A 148      -8.065   8.874  11.787  1.00 69.61           H  
ATOM   2302  O   PRO A 148      -9.768   7.679   9.210  1.00 69.61           O  
ATOM   2303  CG  PRO A 148      -9.292  10.351  12.816  1.00 69.61           C  
ATOM   2304  HG2 PRO A 148      -8.473  11.050  12.649  1.00 69.61           H  
ATOM   2305  HG3 PRO A 148      -9.319  10.100  13.876  1.00 69.61           H  
ATOM   2306  CD  PRO A 148     -10.578  10.981  12.313  1.00 69.61           C  
ATOM   2307  HD2 PRO A 148     -10.607  12.025  12.625  1.00 69.61           H  
ATOM   2308  HD3 PRO A 148     -11.446  10.444  12.694  1.00 69.61           H  
ATOM   2309  N   HIS A 149     -11.720   8.761   9.401  1.00 72.82           N  
ATOM   2310  H   HIS A 149     -12.243   9.529   9.797  1.00 72.82           H  
ATOM   2311  CA  HIS A 149     -12.402   7.916   8.401  1.00 72.82           C  
ATOM   2312  HA  HIS A 149     -12.296   6.870   8.689  1.00 72.82           H  
ATOM   2313  C   HIS A 149     -11.772   8.086   7.011  1.00 72.82           C  
ATOM   2314  CB  HIS A 149     -13.897   8.244   8.309  1.00 72.82           C  
ATOM   2315  HB2 HIS A 149     -14.026   9.305   8.093  1.00 72.82           H  
ATOM   2316  HB3 HIS A 149     -14.316   7.696   7.466  1.00 72.82           H  
ATOM   2317  O   HIS A 149     -11.856   7.197   6.157  1.00 72.82           O  
ATOM   2318  CG  HIS A 149     -14.716   7.880   9.519  1.00 72.82           C  
ATOM   2319  CD2 HIS A 149     -15.267   8.767  10.408  1.00 72.82           C  
ATOM   2320  HD2 HIS A 149     -15.143   9.840  10.412  1.00 72.82           H  
ATOM   2321  ND1 HIS A 149     -15.254   6.642   9.809  1.00 72.82           N  
ATOM   2322  HD1 HIS A 149     -15.128   5.756   9.339  1.00 72.82           H  
ATOM   2323  CE1 HIS A 149     -16.132   6.805  10.808  1.00 72.82           C  
ATOM   2324  HE1 HIS A 149     -16.842   6.059  11.134  1.00 72.82           H  
ATOM   2325  NE2 HIS A 149     -16.161   8.077  11.216  1.00 72.82           N  
ATOM   2326  N   LYS A 150     -11.049   9.193   6.785  1.00 79.10           N  
ATOM   2327  H   LYS A 150     -11.031   9.887   7.517  1.00 79.10           H  
ATOM   2328  CA  LYS A 150     -10.225   9.400   5.584  1.00 79.10           C  
ATOM   2329  HA  LYS A 150     -10.864   9.309   4.706  1.00 79.10           H  
ATOM   2330  C   LYS A 150      -9.125   8.346   5.421  1.00 79.10           C  
ATOM   2331  CB  LYS A 150      -9.618  10.806   5.619  1.00 79.10           C  
ATOM   2332  HB2 LYS A 150      -8.944  10.916   4.769  1.00 79.10           H  
ATOM   2333  HB3 LYS A 150      -9.040  10.935   6.534  1.00 79.10           H  
ATOM   2334  O   LYS A 150      -8.659   8.126   4.301  1.00 79.10           O  
ATOM   2335  CG  LYS A 150     -10.708  11.883   5.528  1.00 79.10           C  
ATOM   2336  HG2 LYS A 150     -11.355  11.844   6.404  1.00 79.10           H  
ATOM   2337  HG3 LYS A 150     -11.315  11.702   4.640  1.00 79.10           H  
ATOM   2338  CD  LYS A 150     -10.077  13.270   5.420  1.00 79.10           C  
ATOM   2339  HD2 LYS A 150      -9.475  13.315   4.513  1.00 79.10           H  
ATOM   2340  HD3 LYS A 150      -9.441  13.451   6.287  1.00 79.10           H  
ATOM   2341  CE  LYS A 150     -11.184  14.320   5.371  1.00 79.10           C  
ATOM   2342  HE2 LYS A 150     -11.914  14.023   4.618  1.00 79.10           H  
ATOM   2343  HE3 LYS A 150     -11.694  14.330   6.334  1.00 79.10           H  
ATOM   2344  NZ  LYS A 150     -10.627  15.653   5.046  1.00 79.10           N  
ATOM   2345  HZ1 LYS A 150      -9.904  15.898   5.707  1.00 79.10           H  
ATOM   2346  HZ2 LYS A 150     -11.362  16.346   5.068  1.00 79.10           H  
ATOM   2347  HZ3 LYS A 150     -10.227  15.636   4.118  1.00 79.10           H  
ATOM   2348  N   PHE A 151      -8.745   7.663   6.501  1.00 85.12           N  
ATOM   2349  H   PHE A 151      -9.172   7.890   7.387  1.00 85.12           H  
ATOM   2350  CA  PHE A 151      -7.770   6.577   6.504  1.00 85.12           C  
ATOM   2351  HA  PHE A 151      -7.068   6.737   5.685  1.00 85.12           H  
ATOM   2352  C   PHE A 151      -8.376   5.189   6.237  1.00 85.12           C  
ATOM   2353  CB  PHE A 151      -6.977   6.613   7.822  1.00 85.12           C  
ATOM   2354  HB2 PHE A 151      -6.260   5.792   7.810  1.00 85.12           H  
ATOM   2355  HB3 PHE A 151      -7.659   6.405   8.646  1.00 85.12           H  
ATOM   2356  O   PHE A 151      -7.620   4.225   6.174  1.00 85.12           O  
ATOM   2357  CG  PHE A 151      -6.209   7.894   8.121  1.00 85.12           C  
ATOM   2358  CD1 PHE A 151      -5.555   8.594   7.095  1.00 85.12           C  
ATOM   2359  HD1 PHE A 151      -5.603   8.195   6.093  1.00 85.12           H  
ATOM   2360  CD2 PHE A 151      -6.116   8.375   9.436  1.00 85.12           C  
ATOM   2361  HD2 PHE A 151      -6.599   7.843  10.243  1.00 85.12           H  
ATOM   2362  CE1 PHE A 151      -4.841   9.777   7.356  1.00 85.12           C  
ATOM   2363  HE1 PHE A 151      -4.356  10.314   6.555  1.00 85.12           H  
ATOM   2364  CE2 PHE A 151      -5.391   9.548   9.711  1.00 85.12           C  
ATOM   2365  HE2 PHE A 151      -5.333   9.908  10.728  1.00 85.12           H  
ATOM   2366  CZ  PHE A 151      -4.752  10.249   8.674  1.00 85.12           C  
ATOM   2367  HZ  PHE A 151      -4.193  11.146   8.900  1.00 85.12           H  
ATOM   2368  N   ASN A 152      -9.692   5.052   6.010  1.00 84.72           N  
ATOM   2369  H   ASN A 152     -10.290   5.854   6.153  1.00 84.72           H  
ATOM   2370  CA  ASN A 152     -10.340   3.738   5.842  1.00 84.72           C  
ATOM   2371  HA  ASN A 152      -9.989   3.087   6.643  1.00 84.72           H  
ATOM   2372  C   ASN A 152      -9.993   3.023   4.525  1.00 84.72           C  
ATOM   2373  CB  ASN A 152     -11.871   3.882   5.994  1.00 84.72           C  
ATOM   2374  HB2 ASN A 152     -12.352   2.979   5.618  1.00 84.72           H  
ATOM   2375  HB3 ASN A 152     -12.237   4.732   5.418  1.00 84.72           H  
ATOM   2376  O   ASN A 152     -10.214   1.816   4.399  1.00 84.72           O  
ATOM   2377  CG  ASN A 152     -12.318   4.027   7.443  1.00 84.72           C  
ATOM   2378  ND2 ASN A 152     -13.606   4.130   7.687  1.00 84.72           N  
ATOM   2379 HD21 ASN A 152     -13.915   4.006   8.641  1.00 84.72           H  
ATOM   2380 HD22 ASN A 152     -14.303   4.082   6.958  1.00 84.72           H  
ATOM   2381  OD1 ASN A 152     -11.517   4.005   8.359  1.00 84.72           O  
ATOM   2382  N   ARG A 153      -9.492   3.754   3.521  1.00 91.03           N  
ATOM   2383  H   ARG A 153      -9.309   4.728   3.713  1.00 91.03           H  
ATOM   2384  CA  ARG A 153      -9.233   3.221   2.173  1.00 91.03           C  
ATOM   2385  HA  ARG A 153      -9.165   2.136   2.255  1.00 91.03           H  
ATOM   2386  C   ARG A 153      -7.887   3.672   1.589  1.00 91.03           C  
ATOM   2387  CB  ARG A 153     -10.413   3.537   1.236  1.00 91.03           C  
ATOM   2388  HB2 ARG A 153     -10.185   3.152   0.242  1.00 91.03           H  
ATOM   2389  HB3 ARG A 153     -10.520   4.620   1.167  1.00 91.03           H  
ATOM   2390  O   ARG A 153      -7.884   4.307   0.529  1.00 91.03           O  
ATOM   2391  CG  ARG A 153     -11.750   2.928   1.682  1.00 91.03           C  
ATOM   2392  HG2 ARG A 153     -11.680   1.840   1.678  1.00 91.03           H  
ATOM   2393  HG3 ARG A 153     -11.999   3.266   2.688  1.00 91.03           H  
ATOM   2394  CD  ARG A 153     -12.864   3.387   0.734  1.00 91.03           C  
ATOM   2395  HD2 ARG A 153     -12.879   4.477   0.718  1.00 91.03           H  
ATOM   2396  HD3 ARG A 153     -12.646   3.041  -0.277  1.00 91.03           H  
ATOM   2397  NE  ARG A 153     -14.185   2.913   1.186  1.00 91.03           N  
ATOM   2398  HE  ARG A 153     -14.593   3.393   1.976  1.00 91.03           H  
ATOM   2399  NH1 ARG A 153     -14.395   1.091  -0.201  1.00 91.03           N  
ATOM   2400 HH11 ARG A 153     -13.508   1.315  -0.629  1.00 91.03           H  
ATOM   2401 HH12 ARG A 153     -14.692   0.126  -0.173  1.00 91.03           H  
ATOM   2402  NH2 ARG A 153     -15.841   1.374   1.442  1.00 91.03           N  
ATOM   2403 HH21 ARG A 153     -16.149   1.823   2.293  1.00 91.03           H  
ATOM   2404 HH22 ARG A 153     -15.959   0.372   1.388  1.00 91.03           H  
ATOM   2405  CZ  ARG A 153     -14.810   1.818   0.794  1.00 91.03           C  
ATOM   2406  N   PRO A 154      -6.746   3.432   2.262  1.00 94.51           N  
ATOM   2407  CA  PRO A 154      -5.464   3.821   1.712  1.00 94.51           C  
ATOM   2408  HA  PRO A 154      -5.504   4.861   1.386  1.00 94.51           H  
ATOM   2409  C   PRO A 154      -5.137   2.928   0.512  1.00 94.51           C  
ATOM   2410  CB  PRO A 154      -4.461   3.707   2.856  1.00 94.51           C  
ATOM   2411  HB2 PRO A 154      -3.452   3.499   2.502  1.00 94.51           H  
ATOM   2412  HB3 PRO A 154      -4.477   4.623   3.446  1.00 94.51           H  
ATOM   2413  O   PRO A 154      -5.417   1.726   0.485  1.00 94.51           O  
ATOM   2414  CG  PRO A 154      -5.025   2.561   3.690  1.00 94.51           C  
ATOM   2415  HG2 PRO A 154      -4.612   1.625   3.313  1.00 94.51           H  
ATOM   2416  HG3 PRO A 154      -4.780   2.682   4.745  1.00 94.51           H  
ATOM   2417  CD  PRO A 154      -6.542   2.628   3.458  1.00 94.51           C  
ATOM   2418  HD2 PRO A 154      -6.963   1.630   3.336  1.00 94.51           H  
ATOM   2419  HD3 PRO A 154      -7.018   3.117   4.308  1.00 94.51           H  
ATOM   2420  N   GLN A 155      -4.543   3.541  -0.498  1.00 97.68           N  
ATOM   2421  H   GLN A 155      -4.377   4.534  -0.419  1.00 97.68           H  
ATOM   2422  CA  GLN A 155      -4.158   2.891  -1.739  1.00 97.68           C  
ATOM   2423  HA  GLN A 155      -4.261   1.811  -1.638  1.00 97.68           H  
ATOM   2424  C   GLN A 155      -2.695   3.209  -2.024  1.00 97.68           C  
ATOM   2425  CB  GLN A 155      -5.110   3.364  -2.844  1.00 97.68           C  
ATOM   2426  HB2 GLN A 155      -5.137   4.454  -2.816  1.00 97.68           H  
ATOM   2427  HB3 GLN A 155      -6.113   3.002  -2.619  1.00 97.68           H  
ATOM   2428  O   GLN A 155      -2.285   4.370  -1.984  1.00 97.68           O  
ATOM   2429  CG  GLN A 155      -4.732   2.925  -4.268  1.00 97.68           C  
ATOM   2430  HG2 GLN A 155      -3.689   3.175  -4.464  1.00 97.68           H  
ATOM   2431  HG3 GLN A 155      -4.843   1.846  -4.375  1.00 97.68           H  
ATOM   2432  CD  GLN A 155      -5.575   3.644  -5.323  1.00 97.68           C  
ATOM   2433  NE2 GLN A 155      -5.174   3.617  -6.567  1.00 97.68           N  
ATOM   2434 HE21 GLN A 155      -4.668   2.787  -6.840  1.00 97.68           H  
ATOM   2435 HE22 GLN A 155      -5.823   4.001  -7.238  1.00 97.68           H  
ATOM   2436  OE1 GLN A 155      -6.584   4.289  -5.069  1.00 97.68           O  
ATOM   2437  N   PHE A 156      -1.935   2.176  -2.361  1.00 98.26           N  
ATOM   2438  H   PHE A 156      -2.351   1.255  -2.353  1.00 98.26           H  
ATOM   2439  CA  PHE A 156      -0.536   2.259  -2.753  1.00 98.26           C  
ATOM   2440  HA  PHE A 156      -0.211   3.300  -2.746  1.00 98.26           H  
ATOM   2441  C   PHE A 156      -0.410   1.704  -4.166  1.00 98.26           C  
ATOM   2442  CB  PHE A 156       0.338   1.486  -1.752  1.00 98.26           C  
ATOM   2443  HB2 PHE A 156       0.213   0.416  -1.918  1.00 98.26           H  
ATOM   2444  HB3 PHE A 156       1.384   1.722  -1.945  1.00 98.26           H  
ATOM   2445  O   PHE A 156      -0.812   0.574  -4.428  1.00 98.26           O  
ATOM   2446  CG  PHE A 156       0.018   1.791  -0.302  1.00 98.26           C  
ATOM   2447  CD1 PHE A 156       0.530   2.953   0.299  1.00 98.26           C  
ATOM   2448  HD1 PHE A 156       1.192   3.596  -0.261  1.00 98.26           H  
ATOM   2449  CD2 PHE A 156      -0.843   0.949   0.429  1.00 98.26           C  
ATOM   2450  HD2 PHE A 156      -1.251   0.061  -0.031  1.00 98.26           H  
ATOM   2451  CE1 PHE A 156       0.170   3.283   1.616  1.00 98.26           C  
ATOM   2452  HE1 PHE A 156       0.553   4.185   2.070  1.00 98.26           H  
ATOM   2453  CE2 PHE A 156      -1.200   1.278   1.749  1.00 98.26           C  
ATOM   2454  HE2 PHE A 156      -1.872   0.638   2.301  1.00 98.26           H  
ATOM   2455  CZ  PHE A 156      -0.701   2.452   2.338  1.00 98.26           C  
ATOM   2456  HZ  PHE A 156      -0.993   2.724   3.342  1.00 98.26           H  
ATOM   2457  N   THR A 157       0.119   2.492  -5.092  1.00 98.40           N  
ATOM   2458  H   THR A 157       0.422   3.416  -4.818  1.00 98.40           H  
ATOM   2459  CA  THR A 157       0.510   2.016  -6.422  1.00 98.40           C  
ATOM   2460  HA  THR A 157       0.197   0.982  -6.566  1.00 98.40           H  
ATOM   2461  C   THR A 157       2.023   2.071  -6.497  1.00 98.40           C  
ATOM   2462  CB  THR A 157      -0.133   2.851  -7.531  1.00 98.40           C  
ATOM   2463  HB  THR A 157       0.239   3.874  -7.477  1.00 98.40           H  
ATOM   2464  O   THR A 157       2.596   3.140  -6.313  1.00 98.40           O  
ATOM   2465  CG2 THR A 157       0.159   2.293  -8.917  1.00 98.40           C  
ATOM   2466 HG21 THR A 157       1.233   2.294  -9.104  1.00 98.40           H  
ATOM   2467 HG22 THR A 157      -0.309   2.931  -9.667  1.00 98.40           H  
ATOM   2468 HG23 THR A 157      -0.218   1.274  -8.996  1.00 98.40           H  
ATOM   2469  OG1 THR A 157      -1.535   2.858  -7.352  1.00 98.40           O  
ATOM   2470  HG1 THR A 157      -1.667   3.015  -6.414  1.00 98.40           H  
ATOM   2471  N   ILE A 158       2.651   0.921  -6.709  1.00 98.02           N  
ATOM   2472  H   ILE A 158       2.094   0.099  -6.892  1.00 98.02           H  
ATOM   2473  CA  ILE A 158       4.097   0.754  -6.779  1.00 98.02           C  
ATOM   2474  HA  ILE A 158       4.593   1.669  -6.455  1.00 98.02           H  
ATOM   2475  C   ILE A 158       4.449   0.507  -8.243  1.00 98.02           C  
ATOM   2476  CB  ILE A 158       4.565  -0.404  -5.863  1.00 98.02           C  
ATOM   2477  HB  ILE A 158       4.125  -1.339  -6.209  1.00 98.02           H  
ATOM   2478  O   ILE A 158       3.986  -0.474  -8.832  1.00 98.02           O  
ATOM   2479  CG1 ILE A 158       4.214  -0.203  -4.366  1.00 98.02           C  
ATOM   2480 HG12 ILE A 158       4.344   0.844  -4.094  1.00 98.02           H  
ATOM   2481 HG13 ILE A 158       4.906  -0.787  -3.760  1.00 98.02           H  
ATOM   2482  CG2 ILE A 158       6.091  -0.538  -5.948  1.00 98.02           C  
ATOM   2483 HG21 ILE A 158       6.430  -1.392  -5.361  1.00 98.02           H  
ATOM   2484 HG22 ILE A 158       6.415  -0.693  -6.977  1.00 98.02           H  
ATOM   2485 HG23 ILE A 158       6.542   0.373  -5.557  1.00 98.02           H  
ATOM   2486  CD1 ILE A 158       2.806  -0.666  -3.965  1.00 98.02           C  
ATOM   2487 HD11 ILE A 158       2.721  -0.652  -2.879  1.00 98.02           H  
ATOM   2488 HD12 ILE A 158       2.633  -1.683  -4.318  1.00 98.02           H  
ATOM   2489 HD13 ILE A 158       2.044  -0.004  -4.375  1.00 98.02           H  
ATOM   2490  N   GLU A 159       5.258   1.388  -8.818  1.00 97.60           N  
ATOM   2491  H   GLU A 159       5.578   2.180  -8.280  1.00 97.60           H  
ATOM   2492  CA  GLU A 159       5.721   1.321 -10.199  1.00 97.60           C  
ATOM   2493  HA  GLU A 159       5.324   0.414 -10.657  1.00 97.60           H  
ATOM   2494  C   GLU A 159       7.249   1.219 -10.239  1.00 97.60           C  
ATOM   2495  CB  GLU A 159       5.194   2.506 -11.033  1.00 97.60           C  
ATOM   2496  HB2 GLU A 159       5.537   2.362 -12.057  1.00 97.60           H  
ATOM   2497  HB3 GLU A 159       5.607   3.439 -10.651  1.00 97.60           H  
ATOM   2498  O   GLU A 159       7.969   1.912  -9.521  1.00 97.60           O  
ATOM   2499  CG  GLU A 159       3.652   2.582 -11.017  1.00 97.60           C  
ATOM   2500  HG2 GLU A 159       3.270   1.569 -11.148  1.00 97.60           H  
ATOM   2501  HG3 GLU A 159       3.329   2.932 -10.037  1.00 97.60           H  
ATOM   2502  CD  GLU A 159       3.013   3.470 -12.104  1.00 97.60           C  
ATOM   2503  OE1 GLU A 159       1.752   3.468 -12.168  1.00 97.60           O  
ATOM   2504  OE2 GLU A 159       3.745   4.025 -12.950  1.00 97.60           O  
ATOM   2505  N   TRP A 160       7.756   0.327 -11.080  1.00 94.29           N  
ATOM   2506  H   TRP A 160       7.110  -0.189 -11.660  1.00 94.29           H  
ATOM   2507  CA  TRP A 160       9.186   0.129 -11.316  1.00 94.29           C  
ATOM   2508  HA  TRP A 160       9.738   0.973 -10.904  1.00 94.29           H  
ATOM   2509  C   TRP A 160       9.479   0.099 -12.816  1.00 94.29           C  
ATOM   2510  CB  TRP A 160       9.665  -1.138 -10.593  1.00 94.29           C  
ATOM   2511  HB2 TRP A 160       9.468  -1.015  -9.528  1.00 94.29           H  
ATOM   2512  HB3 TRP A 160      10.745  -1.222 -10.710  1.00 94.29           H  
ATOM   2513  O   TRP A 160       8.559  -0.056 -13.628  1.00 94.29           O  
ATOM   2514  CG  TRP A 160       9.035  -2.428 -11.024  1.00 94.29           C  
ATOM   2515  CD1 TRP A 160       9.543  -3.287 -11.934  1.00 94.29           C  
ATOM   2516  HD1 TRP A 160      10.474  -3.137 -12.461  1.00 94.29           H  
ATOM   2517  CD2 TRP A 160       7.815  -3.051 -10.525  1.00 94.29           C  
ATOM   2518  CE2 TRP A 160       7.646  -4.302 -11.192  1.00 94.29           C  
ATOM   2519  CE3 TRP A 160       6.837  -2.689  -9.575  1.00 94.29           C  
ATOM   2520  HE3 TRP A 160       6.935  -1.748  -9.054  1.00 94.29           H  
ATOM   2521  NE1 TRP A 160       8.720  -4.390 -12.049  1.00 94.29           N  
ATOM   2522  HE1 TRP A 160       8.997  -5.223 -12.548  1.00 94.29           H  
ATOM   2523  CH2 TRP A 160       5.631  -4.773  -9.964  1.00 94.29           C  
ATOM   2524  HH2 TRP A 160       4.827  -5.453  -9.724  1.00 94.29           H  
ATOM   2525  CZ2 TRP A 160       6.572  -5.157 -10.928  1.00 94.29           C  
ATOM   2526  HZ2 TRP A 160       6.491  -6.116 -11.418  1.00 94.29           H  
ATOM   2527  CZ3 TRP A 160       5.754  -3.541  -9.296  1.00 94.29           C  
ATOM   2528  HZ3 TRP A 160       5.027  -3.253  -8.550  1.00 94.29           H  
ATOM   2529  N   GLY A 161      10.759   0.244 -13.166  1.00 86.25           N  
ATOM   2530  H   GLY A 161      11.441   0.352 -12.429  1.00 86.25           H  
ATOM   2531  CA  GLY A 161      11.253   0.161 -14.547  1.00 86.25           C  
ATOM   2532  HA2 GLY A 161      10.775   0.934 -15.149  1.00 86.25           H  
ATOM   2533  HA3 GLY A 161      12.330   0.323 -14.567  1.00 86.25           H  
ATOM   2534  C   GLY A 161      10.989  -1.168 -15.248  1.00 86.25           C  
ATOM   2535  O   GLY A 161      10.592  -2.157 -14.584  1.00 86.25           O  
ATOM   2536  OXT GLY A 161      11.168  -1.156 -16.479  1.00 86.25           O  
TER    2537      GLY A 161                                                       
END   
