# Supplementary material for: Single-chain dimers from de novo immunoglobulins as robust scaffolds for multiple binding loops
Source: Nat Commun. 2023 Sep 23;14:5939. doi: 10.1038/s41467-023-41717-5 (PMC10517939; doi:10.1038/s41467-023-41717-5)
Supplement: Supplementary file 3 — Supplementary Data 1 [file 41467_2023_41717_MOESM3_ESM.zip › design_models/scIg+EF/scIg12+EF2b/ranked_2.pdb]

ATOM      1  N   GLY A   1       5.630 -11.765 -11.888  1.00 92.96           N  
ATOM      2  H   GLY A   1       6.375 -12.129 -12.465  1.00 92.96           H  
ATOM      3  H2  GLY A   1       5.669 -10.757 -11.929  1.00 92.96           H  
ATOM      4  H3  GLY A   1       4.745 -12.016 -12.306  1.00 92.96           H  
ATOM      5  CA  GLY A   1       5.711 -12.229 -10.478  1.00 92.96           C  
ATOM      6  HA2 GLY A   1       6.607 -11.816 -10.016  1.00 92.96           H  
ATOM      7  HA3 GLY A   1       5.745 -13.318 -10.459  1.00 92.96           H  
ATOM      8  C   GLY A   1       4.495 -11.772  -9.682  1.00 92.96           C  
ATOM      9  O   GLY A   1       3.657 -11.088 -10.251  1.00 92.96           O  
ATOM     10  N   ARG A   2       4.361 -12.162  -8.405  1.00 95.90           N  
ATOM     11  H   ARG A   2       5.075 -12.726  -7.966  1.00 95.90           H  
ATOM     12  CA  ARG A   2       3.184 -11.838  -7.576  1.00 95.90           C  
ATOM     13  HA  ARG A   2       2.678 -10.973  -8.004  1.00 95.90           H  
ATOM     14  C   ARG A   2       3.565 -11.475  -6.143  1.00 95.90           C  
ATOM     15  CB  ARG A   2       2.201 -13.021  -7.616  1.00 95.90           C  
ATOM     16  HB2 ARG A   2       1.801 -13.105  -8.626  1.00 95.90           H  
ATOM     17  HB3 ARG A   2       2.749 -13.936  -7.391  1.00 95.90           H  
ATOM     18  O   ARG A   2       4.325 -12.206  -5.511  1.00 95.90           O  
ATOM     19  CG  ARG A   2       1.028 -12.900  -6.628  1.00 95.90           C  
ATOM     20  HG2 ARG A   2       0.447 -12.001  -6.835  1.00 95.90           H  
ATOM     21  HG3 ARG A   2       1.405 -12.856  -5.607  1.00 95.90           H  
ATOM     22  CD  ARG A   2       0.143 -14.135  -6.758  1.00 95.90           C  
ATOM     23  HD2 ARG A   2      -0.344 -14.106  -7.733  1.00 95.90           H  
ATOM     24  HD3 ARG A   2       0.770 -15.026  -6.724  1.00 95.90           H  
ATOM     25  NE  ARG A   2      -0.828 -14.215  -5.656  1.00 95.90           N  
ATOM     26  HE  ARG A   2      -0.450 -14.113  -4.725  1.00 95.90           H  
ATOM     27  NH1 ARG A   2      -2.615 -14.882  -6.917  1.00 95.90           N  
ATOM     28 HH11 ARG A   2      -3.609 -15.034  -7.016  1.00 95.90           H  
ATOM     29 HH12 ARG A   2      -2.197 -14.437  -7.721  1.00 95.90           H  
ATOM     30  NH2 ARG A   2      -2.834 -14.691  -4.705  1.00 95.90           N  
ATOM     31 HH21 ARG A   2      -2.434 -14.448  -3.810  1.00 95.90           H  
ATOM     32 HH22 ARG A   2      -3.812 -14.922  -4.810  1.00 95.90           H  
ATOM     33  CZ  ARG A   2      -2.081 -14.600  -5.766  1.00 95.90           C  
ATOM     34  N   VAL A   3       2.976 -10.401  -5.620  1.00 97.25           N  
ATOM     35  H   VAL A   3       2.373  -9.861  -6.223  1.00 97.25           H  
ATOM     36  CA  VAL A   3       3.047 -10.013  -4.202  1.00 97.25           C  
ATOM     37  HA  VAL A   3       3.491 -10.830  -3.633  1.00 97.25           H  
ATOM     38  C   VAL A   3       1.649  -9.781  -3.660  1.00 97.25           C  
ATOM     39  CB  VAL A   3       3.928  -8.769  -3.993  1.00 97.25           C  
ATOM     40  HB  VAL A   3       3.648  -8.018  -4.731  1.00 97.25           H  
ATOM     41  O   VAL A   3       0.821  -9.122  -4.284  1.00 97.25           O  
ATOM     42  CG1 VAL A   3       3.817  -8.136  -2.596  1.00 97.25           C  
ATOM     43 HG11 VAL A   3       3.999  -8.885  -1.825  1.00 97.25           H  
ATOM     44 HG12 VAL A   3       4.547  -7.333  -2.496  1.00 97.25           H  
ATOM     45 HG13 VAL A   3       2.824  -7.708  -2.454  1.00 97.25           H  
ATOM     46  CG2 VAL A   3       5.398  -9.135  -4.197  1.00 97.25           C  
ATOM     47 HG21 VAL A   3       5.850  -9.478  -3.266  1.00 97.25           H  
ATOM     48 HG22 VAL A   3       5.510  -9.930  -4.934  1.00 97.25           H  
ATOM     49 HG23 VAL A   3       5.915  -8.249  -4.565  1.00 97.25           H  
ATOM     50  N   GLU A   4       1.399 -10.300  -2.468  1.00 97.84           N  
ATOM     51  H   GLU A   4       2.132 -10.823  -2.012  1.00 97.84           H  
ATOM     52  CA  GLU A   4       0.175 -10.067  -1.721  1.00 97.84           C  
ATOM     53  HA  GLU A   4      -0.550  -9.559  -2.357  1.00 97.84           H  
ATOM     54  C   GLU A   4       0.449  -9.167  -0.511  1.00 97.84           C  
ATOM     55  CB  GLU A   4      -0.422 -11.423  -1.342  1.00 97.84           C  
ATOM     56  HB2 GLU A   4      -0.601 -11.998  -2.250  1.00 97.84           H  
ATOM     57  HB3 GLU A   4       0.282 -11.965  -0.710  1.00 97.84           H  
ATOM     58  O   GLU A   4       1.375  -9.415   0.258  1.00 97.84           O  
ATOM     59  CG  GLU A   4      -1.739 -11.251  -0.596  1.00 97.84           C  
ATOM     60  HG2 GLU A   4      -1.556 -10.742   0.350  1.00 97.84           H  
ATOM     61  HG3 GLU A   4      -2.403 -10.626  -1.193  1.00 97.84           H  
ATOM     62  CD  GLU A   4      -2.434 -12.578  -0.305  1.00 97.84           C  
ATOM     63  OE1 GLU A   4      -3.646 -12.522  -0.024  1.00 97.84           O  
ATOM     64  OE2 GLU A   4      -1.847 -13.675  -0.268  1.00 97.84           O  
ATOM     65  N   VAL A   5      -0.386  -8.143  -0.332  1.00 97.78           N  
ATOM     66  H   VAL A   5      -1.100  -8.000  -1.032  1.00 97.78           H  
ATOM     67  CA  VAL A   5      -0.401  -7.229   0.814  1.00 97.78           C  
ATOM     68  HA  VAL A   5       0.369  -7.526   1.526  1.00 97.78           H  
ATOM     69  C   VAL A   5      -1.767  -7.335   1.483  1.00 97.78           C  
ATOM     70  CB  VAL A   5      -0.122  -5.774   0.382  1.00 97.78           C  
ATOM     71  HB  VAL A   5      -0.946  -5.422  -0.240  1.00 97.78           H  
ATOM     72  O   VAL A   5      -2.780  -6.940   0.907  1.00 97.78           O  
ATOM     73  CG1 VAL A   5      -0.022  -4.844   1.598  1.00 97.78           C  
ATOM     74 HG11 VAL A   5      -0.952  -4.856   2.167  1.00 97.78           H  
ATOM     75 HG12 VAL A   5       0.153  -3.822   1.263  1.00 97.78           H  
ATOM     76 HG13 VAL A   5       0.801  -5.154   2.241  1.00 97.78           H  
ATOM     77  CG2 VAL A   5       1.164  -5.642  -0.445  1.00 97.78           C  
ATOM     78 HG21 VAL A   5       2.003  -6.089   0.090  1.00 97.78           H  
ATOM     79 HG22 VAL A   5       1.044  -6.152  -1.401  1.00 97.78           H  
ATOM     80 HG23 VAL A   5       1.377  -4.592  -0.643  1.00 97.78           H  
ATOM     81  N   ARG A   6      -1.821  -7.861   2.706  1.00 97.02           N  
ATOM     82  H   ARG A   6      -0.952  -8.175   3.115  1.00 97.02           H  
ATOM     83  CA  ARG A   6      -3.031  -7.872   3.541  1.00 97.02           C  
ATOM     84  HA  ARG A   6      -3.895  -7.548   2.960  1.00 97.02           H  
ATOM     85  C   ARG A   6      -2.856  -6.890   4.678  1.00 97.02           C  
ATOM     86  CB  ARG A   6      -3.314  -9.268   4.102  1.00 97.02           C  
ATOM     87  HB2 ARG A   6      -4.167  -9.206   4.777  1.00 97.02           H  
ATOM     88  HB3 ARG A   6      -2.447  -9.599   4.674  1.00 97.02           H  
ATOM     89  O   ARG A   6      -1.889  -6.995   5.425  1.00 97.02           O  
ATOM     90  CG  ARG A   6      -3.621 -10.300   3.017  1.00 97.02           C  
ATOM     91  HG2 ARG A   6      -4.519  -9.996   2.481  1.00 97.02           H  
ATOM     92  HG3 ARG A   6      -2.783 -10.367   2.324  1.00 97.02           H  
ATOM     93  CD  ARG A   6      -3.855 -11.668   3.658  1.00 97.02           C  
ATOM     94  HD2 ARG A   6      -2.990 -11.913   4.273  1.00 97.02           H  
ATOM     95  HD3 ARG A   6      -4.744 -11.622   4.287  1.00 97.02           H  
ATOM     96  NE  ARG A   6      -4.028 -12.694   2.624  1.00 97.02           N  
ATOM     97  HE  ARG A   6      -4.057 -12.377   1.666  1.00 97.02           H  
ATOM     98  NH1 ARG A   6      -3.743 -14.583   3.885  1.00 97.02           N  
ATOM     99 HH11 ARG A   6      -3.446 -15.547   3.922  1.00 97.02           H  
ATOM    100 HH12 ARG A   6      -3.658 -13.991   4.699  1.00 97.02           H  
ATOM    101  NH2 ARG A   6      -3.797 -14.717   1.652  1.00 97.02           N  
ATOM    102 HH21 ARG A   6      -3.422 -15.654   1.691  1.00 97.02           H  
ATOM    103 HH22 ARG A   6      -3.600 -14.190   0.813  1.00 97.02           H  
ATOM    104  CZ  ARG A   6      -3.869 -13.995   2.729  1.00 97.02           C  
ATOM    105  N   VAL A   7      -3.802  -5.979   4.832  1.00 94.96           N  
ATOM    106  H   VAL A   7      -4.585  -5.963   4.194  1.00 94.96           H  
ATOM    107  CA  VAL A   7      -3.829  -5.034   5.947  1.00 94.96           C  
ATOM    108  HA  VAL A   7      -2.876  -5.060   6.474  1.00 94.96           H  
ATOM    109  C   VAL A   7      -4.928  -5.466   6.908  1.00 94.96           C  
ATOM    110  CB  VAL A   7      -4.039  -3.599   5.448  1.00 94.96           C  
ATOM    111  HB  VAL A   7      -5.072  -3.503   5.111  1.00 94.96           H  
ATOM    112  O   VAL A   7      -5.998  -5.868   6.467  1.00 94.96           O  
ATOM    113  CG1 VAL A   7      -3.806  -2.580   6.563  1.00 94.96           C  
ATOM    114 HG11 VAL A   7      -2.798  -2.689   6.962  1.00 94.96           H  
ATOM    115 HG12 VAL A   7      -4.529  -2.724   7.366  1.00 94.96           H  
ATOM    116 HG13 VAL A   7      -3.930  -1.568   6.177  1.00 94.96           H  
ATOM    117  CG2 VAL A   7      -3.117  -3.246   4.273  1.00 94.96           C  
ATOM    118 HG21 VAL A   7      -3.338  -3.875   3.411  1.00 94.96           H  
ATOM    119 HG22 VAL A   7      -3.294  -2.212   3.977  1.00 94.96           H  
ATOM    120 HG23 VAL A   7      -2.075  -3.382   4.563  1.00 94.96           H  
ATOM    121  N   GLU A   8      -4.673  -5.408   8.207  1.00 93.17           N  
ATOM    122  H   GLU A   8      -3.739  -5.157   8.498  1.00 93.17           H  
ATOM    123  CA  GLU A   8      -5.659  -5.639   9.261  1.00 93.17           C  
ATOM    124  HA  GLU A   8      -6.659  -5.629   8.828  1.00 93.17           H  
ATOM    125  C   GLU A   8      -5.572  -4.505  10.283  1.00 93.17           C  
ATOM    126  CB  GLU A   8      -5.441  -7.026   9.897  1.00 93.17           C  
ATOM    127  HB2 GLU A   8      -4.436  -7.072  10.316  1.00 93.17           H  
ATOM    128  HB3 GLU A   8      -5.520  -7.778   9.112  1.00 93.17           H  
ATOM    129  O   GLU A   8      -4.524  -4.295  10.893  1.00 93.17           O  
ATOM    130  CG  GLU A   8      -6.464  -7.365  10.999  1.00 93.17           C  
ATOM    131  HG2 GLU A   8      -6.338  -6.673  11.832  1.00 93.17           H  
ATOM    132  HG3 GLU A   8      -7.466  -7.225  10.594  1.00 93.17           H  
ATOM    133  CD  GLU A   8      -6.334  -8.810  11.528  1.00 93.17           C  
ATOM    134  OE1 GLU A   8      -7.372  -9.381  11.952  1.00 93.17           O  
ATOM    135  OE2 GLU A   8      -5.230  -9.396  11.470  1.00 93.17           O  
ATOM    136  N   PHE A   9      -6.675  -3.786  10.470  1.00 89.06           N  
ATOM    137  H   PHE A   9      -7.480  -3.981   9.892  1.00 89.06           H  
ATOM    138  CA  PHE A   9      -6.830  -2.776  11.513  1.00 89.06           C  
ATOM    139  HA  PHE A   9      -5.849  -2.420  11.824  1.00 89.06           H  
ATOM    140  C   PHE A   9      -7.520  -3.406  12.727  1.00 89.06           C  
ATOM    141  CB  PHE A   9      -7.601  -1.572  10.957  1.00 89.06           C  
ATOM    142  HB2 PHE A   9      -8.601  -1.890  10.661  1.00 89.06           H  
ATOM    143  HB3 PHE A   9      -7.715  -0.834  11.751  1.00 89.06           H  
ATOM    144  O   PHE A   9      -8.644  -3.907  12.626  1.00 89.06           O  
ATOM    145  CG  PHE A   9      -6.921  -0.908   9.776  1.00 89.06           C  
ATOM    146  CD1 PHE A   9      -5.878   0.010   9.987  1.00 89.06           C  
ATOM    147  HD1 PHE A   9      -5.561   0.251  10.990  1.00 89.06           H  
ATOM    148  CD2 PHE A   9      -7.310  -1.221   8.460  1.00 89.06           C  
ATOM    149  HD2 PHE A   9      -8.097  -1.938   8.279  1.00 89.06           H  
ATOM    150  CE1 PHE A   9      -5.250   0.608   8.884  1.00 89.06           C  
ATOM    151  HE1 PHE A   9      -4.427   1.291   9.036  1.00 89.06           H  
ATOM    152  CE2 PHE A   9      -6.699  -0.604   7.362  1.00 89.06           C  
ATOM    153  HE2 PHE A   9      -7.032  -0.832   6.360  1.00 89.06           H  
ATOM    154  CZ  PHE A   9      -5.670   0.319   7.579  1.00 89.06           C  
ATOM    155  HZ  PHE A   9      -5.199   0.811   6.740  1.00 89.06           H  
ATOM    156  N   GLU A  10      -6.844  -3.402  13.874  1.00 87.62           N  
ATOM    157  H   GLU A  10      -5.940  -2.953  13.891  1.00 87.62           H  
ATOM    158  CA  GLU A  10      -7.330  -3.969  15.133  1.00 87.62           C  
ATOM    159  HA  GLU A  10      -8.410  -4.105  15.076  1.00 87.62           H  
ATOM    160  C   GLU A  10      -7.032  -2.995  16.276  1.00 87.62           C  
ATOM    161  CB  GLU A  10      -6.699  -5.354  15.378  1.00 87.62           C  
ATOM    162  HB2 GLU A  10      -5.621  -5.244  15.500  1.00 87.62           H  
ATOM    163  HB3 GLU A  10      -6.882  -5.988  14.510  1.00 87.62           H  
ATOM    164  O   GLU A  10      -5.912  -2.932  16.784  1.00 87.62           O  
ATOM    165  CG  GLU A  10      -7.300  -6.038  16.620  1.00 87.62           C  
ATOM    166  HG2 GLU A  10      -8.361  -6.208  16.435  1.00 87.62           H  
ATOM    167  HG3 GLU A  10      -7.217  -5.368  17.475  1.00 87.62           H  
ATOM    168  CD  GLU A  10      -6.631  -7.375  16.998  1.00 87.62           C  
ATOM    169  OE1 GLU A  10      -7.189  -8.064  17.877  1.00 87.62           O  
ATOM    170  OE2 GLU A  10      -5.533  -7.720  16.480  1.00 87.62           O  
ATOM    171  N   GLY A  11      -8.045  -2.225  16.681  1.00 83.45           N  
ATOM    172  H   GLY A  11      -8.916  -2.260  16.172  1.00 83.45           H  
ATOM    173  CA  GLY A  11      -7.870  -1.184  17.689  1.00 83.45           C  
ATOM    174  HA2 GLY A  11      -8.804  -0.638  17.828  1.00 83.45           H  
ATOM    175  HA3 GLY A  11      -7.583  -1.643  18.635  1.00 83.45           H  
ATOM    176  C   GLY A  11      -6.791  -0.193  17.260  1.00 83.45           C  
ATOM    177  O   GLY A  11      -6.841   0.359  16.169  1.00 83.45           O  
ATOM    178  N   ASP A  12      -5.803   0.012  18.117  1.00 84.00           N  
ATOM    179  H   ASP A  12      -5.720  -0.584  18.928  1.00 84.00           H  
ATOM    180  CA  ASP A  12      -4.708   0.961  17.929  1.00 84.00           C  
ATOM    181  HA  ASP A  12      -5.102   1.848  17.434  1.00 84.00           H  
ATOM    182  C   ASP A  12      -3.574   0.424  17.028  1.00 84.00           C  
ATOM    183  CB  ASP A  12      -4.254   1.383  19.336  1.00 84.00           C  
ATOM    184  HB2 ASP A  12      -5.135   1.641  19.923  1.00 84.00           H  
ATOM    185  HB3 ASP A  12      -3.670   2.300  19.262  1.00 84.00           H  
ATOM    186  O   ASP A  12      -2.533   1.067  16.867  1.00 84.00           O  
ATOM    187  CG  ASP A  12      -3.462   0.311  20.103  1.00 84.00           C  
ATOM    188  OD1 ASP A  12      -3.752  -0.897  19.920  1.00 84.00           O  
ATOM    189  OD2 ASP A  12      -2.610   0.678  20.941  1.00 84.00           O  
ATOM    190  N   LYS A  13      -3.765  -0.752  16.414  1.00 90.05           N  
ATOM    191  H   LYS A  13      -4.643  -1.225  16.574  1.00 90.05           H  
ATOM    192  CA  LYS A  13      -2.756  -1.438  15.599  1.00 90.05           C  
ATOM    193  HA  LYS A  13      -1.851  -0.831  15.586  1.00 90.05           H  
ATOM    194  C   LYS A  13      -3.194  -1.620  14.156  1.00 90.05           C  
ATOM    195  CB  LYS A  13      -2.402  -2.793  16.220  1.00 90.05           C  
ATOM    196  HB2 LYS A  13      -3.314  -3.377  16.345  1.00 90.05           H  
ATOM    197  HB3 LYS A  13      -1.732  -3.335  15.552  1.00 90.05           H  
ATOM    198  O   LYS A  13      -4.335  -1.974  13.869  1.00 90.05           O  
ATOM    199  CG  LYS A  13      -1.705  -2.605  17.568  1.00 90.05           C  
ATOM    200  HG2 LYS A  13      -0.723  -2.159  17.411  1.00 90.05           H  
ATOM    201  HG3 LYS A  13      -2.293  -1.932  18.192  1.00 90.05           H  
ATOM    202  CD  LYS A  13      -1.559  -3.937  18.297  1.00 90.05           C  
ATOM    203  HD2 LYS A  13      -2.529  -4.433  18.327  1.00 90.05           H  
ATOM    204  HD3 LYS A  13      -0.833  -4.563  17.779  1.00 90.05           H  
ATOM    205  CE  LYS A  13      -1.101  -3.622  19.718  1.00 90.05           C  
ATOM    206  HE2 LYS A  13      -0.128  -3.134  19.676  1.00 90.05           H  
ATOM    207  HE3 LYS A  13      -1.806  -2.907  20.143  1.00 90.05           H  
ATOM    208  NZ  LYS A  13      -1.054  -4.849  20.541  1.00 90.05           N  
ATOM    209  HZ1 LYS A  13      -1.978  -5.256  20.559  1.00 90.05           H  
ATOM    210  HZ2 LYS A  13      -0.398  -5.511  20.151  1.00 90.05           H  
ATOM    211  HZ3 LYS A  13      -0.794  -4.608  21.486  1.00 90.05           H  
ATOM    212  N   MET A  14      -2.226  -1.482  13.257  1.00 92.10           N  
ATOM    213  H   MET A  14      -1.321  -1.186  13.595  1.00 92.10           H  
ATOM    214  CA  MET A  14      -2.324  -1.930  11.875  1.00 92.10           C  
ATOM    215  HA  MET A  14      -3.316  -2.348  11.697  1.00 92.10           H  
ATOM    216  C   MET A  14      -1.282  -3.023  11.639  1.00 92.10           C  
ATOM    217  CB  MET A  14      -2.150  -0.745  10.919  1.00 92.10           C  
ATOM    218  HB2 MET A  14      -1.150  -0.327  11.042  1.00 92.10           H  
ATOM    219  HB3 MET A  14      -2.881   0.027  11.159  1.00 92.10           H  
ATOM    220  O   MET A  14      -0.082  -2.786  11.785  1.00 92.10           O  
ATOM    221  CG  MET A  14      -2.363  -1.176   9.464  1.00 92.10           C  
ATOM    222  HG2 MET A  14      -3.417  -1.421   9.331  1.00 92.10           H  
ATOM    223  HG3 MET A  14      -1.791  -2.081   9.261  1.00 92.10           H  
ATOM    224  SD  MET A  14      -1.893   0.057   8.225  1.00 92.10           S  
ATOM    225  CE  MET A  14      -0.114  -0.013   8.470  1.00 92.10           C  
ATOM    226  HE1 MET A  14       0.387   0.350   7.572  1.00 92.10           H  
ATOM    227  HE2 MET A  14       0.146   0.589   9.341  1.00 92.10           H  
ATOM    228  HE3 MET A  14       0.192  -1.043   8.653  1.00 92.10           H  
ATOM    229  N   ARG A  15      -1.728  -4.217  11.251  1.00 94.68           N  
ATOM    230  H   ARG A  15      -2.726  -4.332  11.142  1.00 94.68           H  
ATOM    231  CA  ARG A  15      -0.856  -5.312  10.813  1.00 94.68           C  
ATOM    232  HA  ARG A  15       0.166  -5.114  11.135  1.00 94.68           H  
ATOM    233  C   ARG A  15      -0.848  -5.379   9.294  1.00 94.68           C  
ATOM    234  CB  ARG A  15      -1.282  -6.653  11.426  1.00 94.68           C  
ATOM    235  HB2 ARG A  15      -0.598  -7.424  11.073  1.00 94.68           H  
ATOM    236  HB3 ARG A  15      -2.287  -6.906  11.086  1.00 94.68           H  
ATOM    237  O   ARG A  15      -1.901  -5.352   8.667  1.00 94.68           O  
ATOM    238  CG  ARG A  15      -1.259  -6.639  12.960  1.00 94.68           C  
ATOM    239  HG2 ARG A  15      -0.293  -6.277  13.312  1.00 94.68           H  
ATOM    240  HG3 ARG A  15      -2.044  -5.977  13.326  1.00 94.68           H  
ATOM    241  CD  ARG A  15      -1.497  -8.053  13.500  1.00 94.68           C  
ATOM    242  HD2 ARG A  15      -0.641  -8.678  13.246  1.00 94.68           H  
ATOM    243  HD3 ARG A  15      -2.377  -8.464  13.006  1.00 94.68           H  
ATOM    244  NE  ARG A  15      -1.674  -8.044  14.966  1.00 94.68           N  
ATOM    245  HE  ARG A  15      -0.988  -7.537  15.507  1.00 94.68           H  
ATOM    246  NH1 ARG A  15      -3.612  -9.290  15.099  1.00 94.68           N  
ATOM    247 HH11 ARG A  15      -4.514  -9.172  15.537  1.00 94.68           H  
ATOM    248 HH12 ARG A  15      -3.619  -9.391  14.094  1.00 94.68           H  
ATOM    249  NH2 ARG A  15      -2.847  -8.333  16.898  1.00 94.68           N  
ATOM    250 HH21 ARG A  15      -3.697  -7.793  16.969  1.00 94.68           H  
ATOM    251 HH22 ARG A  15      -3.078  -9.174  17.408  1.00 94.68           H  
ATOM    252  CZ  ARG A  15      -2.675  -8.573  15.638  1.00 94.68           C  
ATOM    253  N   VAL A  16       0.334  -5.487   8.707  1.00 96.63           N  
ATOM    254  H   VAL A  16       1.155  -5.464   9.296  1.00 96.63           H  
ATOM    255  CA  VAL A  16       0.539  -5.674   7.272  1.00 96.63           C  
ATOM    256  HA  VAL A  16      -0.425  -5.687   6.764  1.00 96.63           H  
ATOM    257  C   VAL A  16       1.223  -7.014   7.074  1.00 96.63           C  
ATOM    258  CB  VAL A  16       1.370  -4.537   6.652  1.00 96.63           C  
ATOM    259  HB  VAL A  16       2.379  -4.553   7.064  1.00 96.63           H  
ATOM    260  O   VAL A  16       2.365  -7.183   7.490  1.00 96.63           O  
ATOM    261  CG1 VAL A  16       1.455  -4.708   5.130  1.00 96.63           C  
ATOM    262 HG11 VAL A  16       1.929  -5.658   4.882  1.00 96.63           H  
ATOM    263 HG12 VAL A  16       0.456  -4.682   4.696  1.00 96.63           H  
ATOM    264 HG13 VAL A  16       2.058  -3.909   4.696  1.00 96.63           H  
ATOM    265  CG2 VAL A  16       0.755  -3.168   6.955  1.00 96.63           C  
ATOM    266 HG21 VAL A  16       1.360  -2.380   6.506  1.00 96.63           H  
ATOM    267 HG22 VAL A  16       0.744  -3.011   8.033  1.00 96.63           H  
ATOM    268 HG23 VAL A  16      -0.264  -3.116   6.571  1.00 96.63           H  
ATOM    269  N   ARG A  17       0.538  -7.964   6.440  1.00 97.81           N  
ATOM    270  H   ARG A  17      -0.386  -7.729   6.107  1.00 97.81           H  
ATOM    271  CA  ARG A  17       1.131  -9.232   6.005  1.00 97.81           C  
ATOM    272  HA  ARG A  17       2.053  -9.406   6.559  1.00 97.81           H  
ATOM    273  C   ARG A  17       1.501  -9.138   4.539  1.00 97.81           C  
ATOM    274  CB  ARG A  17       0.211 -10.423   6.272  1.00 97.81           C  
ATOM    275  HB2 ARG A  17      -0.741 -10.277   5.760  1.00 97.81           H  
ATOM    276  HB3 ARG A  17       0.682 -11.324   5.880  1.00 97.81           H  
ATOM    277  O   ARG A  17       0.663  -8.787   3.709  1.00 97.81           O  
ATOM    278  CG  ARG A  17      -0.032 -10.605   7.767  1.00 97.81           C  
ATOM    279  HG2 ARG A  17      -0.534  -9.726   8.171  1.00 97.81           H  
ATOM    280  HG3 ARG A  17       0.923 -10.737   8.275  1.00 97.81           H  
ATOM    281  CD  ARG A  17      -0.900 -11.835   8.010  1.00 97.81           C  
ATOM    282  HD2 ARG A  17      -1.831 -11.731   7.453  1.00 97.81           H  
ATOM    283  HD3 ARG A  17      -0.365 -12.722   7.672  1.00 97.81           H  
ATOM    284  NE  ARG A  17      -1.179 -11.936   9.441  1.00 97.81           N  
ATOM    285  HE  ARG A  17      -0.552 -11.437  10.056  1.00 97.81           H  
ATOM    286  NH1 ARG A  17      -2.839 -13.506   9.412  1.00 97.81           N  
ATOM    287 HH11 ARG A  17      -3.481 -14.086   9.933  1.00 97.81           H  
ATOM    288 HH12 ARG A  17      -2.551 -13.720   8.468  1.00 97.81           H  
ATOM    289  NH2 ARG A  17      -2.221 -12.489  11.331  1.00 97.81           N  
ATOM    290 HH21 ARG A  17      -2.968 -12.909  11.865  1.00 97.81           H  
ATOM    291 HH22 ARG A  17      -1.525 -11.895  11.760  1.00 97.81           H  
ATOM    292  CZ  ARG A  17      -2.093 -12.645  10.049  1.00 97.81           C  
ATOM    293  N   LEU A  18       2.749  -9.457   4.246  1.00 98.10           N  
ATOM    294  H   LEU A  18       3.345  -9.756   5.005  1.00 98.10           H  
ATOM    295  CA  LEU A  18       3.339  -9.450   2.922  1.00 98.10           C  
ATOM    296  HA  LEU A  18       2.635  -9.044   2.196  1.00 98.10           H  
ATOM    297  C   LEU A  18       3.688 -10.880   2.546  1.00 98.10           C  
ATOM    298  CB  LEU A  18       4.610  -8.591   2.927  1.00 98.10           C  
ATOM    299  HB2 LEU A  18       5.018  -8.587   1.917  1.00 98.10           H  
ATOM    300  HB3 LEU A  18       5.341  -9.066   3.582  1.00 98.10           H  
ATOM    301  O   LEU A  18       4.329 -11.567   3.335  1.00 98.10           O  
ATOM    302  CG  LEU A  18       4.427  -7.139   3.392  1.00 98.10           C  
ATOM    303  HG  LEU A  18       3.989  -7.110   4.390  1.00 98.10           H  
ATOM    304  CD1 LEU A  18       5.801  -6.478   3.458  1.00 98.10           C  
ATOM    305 HD11 LEU A  18       6.319  -6.594   2.505  1.00 98.10           H  
ATOM    306 HD12 LEU A  18       6.396  -6.951   4.240  1.00 98.10           H  
ATOM    307 HD13 LEU A  18       5.702  -5.416   3.681  1.00 98.10           H  
ATOM    308  CD2 LEU A  18       3.532  -6.356   2.434  1.00 98.10           C  
ATOM    309 HD21 LEU A  18       3.458  -5.319   2.762  1.00 98.10           H  
ATOM    310 HD22 LEU A  18       3.949  -6.392   1.428  1.00 98.10           H  
ATOM    311 HD23 LEU A  18       2.534  -6.793   2.429  1.00 98.10           H  
ATOM    312  N   ARG A  19       3.326 -11.313   1.344  1.00 98.25           N  
ATOM    313  H   ARG A  19       2.765 -10.702   0.766  1.00 98.25           H  
ATOM    314  CA  ARG A  19       3.744 -12.608   0.805  1.00 98.25           C  
ATOM    315  HA  ARG A  19       4.561 -13.006   1.407  1.00 98.25           H  
ATOM    316  C   ARG A  19       4.277 -12.434  -0.607  1.00 98.25           C  
ATOM    317  CB  ARG A  19       2.575 -13.592   0.909  1.00 98.25           C  
ATOM    318  HB2 ARG A  19       1.700 -13.173   0.411  1.00 98.25           H  
ATOM    319  HB3 ARG A  19       2.337 -13.741   1.962  1.00 98.25           H  
ATOM    320  O   ARG A  19       3.604 -11.836  -1.445  1.00 98.25           O  
ATOM    321  CG  ARG A  19       2.908 -14.940   0.274  1.00 98.25           C  
ATOM    322  HG2 ARG A  19       3.063 -14.806  -0.797  1.00 98.25           H  
ATOM    323  HG3 ARG A  19       3.813 -15.352   0.721  1.00 98.25           H  
ATOM    324  CD  ARG A  19       1.747 -15.902   0.488  1.00 98.25           C  
ATOM    325  HD2 ARG A  19       0.814 -15.405   0.225  1.00 98.25           H  
ATOM    326  HD3 ARG A  19       1.724 -16.193   1.538  1.00 98.25           H  
ATOM    327  NE  ARG A  19       1.931 -17.063  -0.379  1.00 98.25           N  
ATOM    328  HE  ARG A  19       2.454 -16.906  -1.229  1.00 98.25           H  
ATOM    329  NH1 ARG A  19       0.611 -18.573   0.711  1.00 98.25           N  
ATOM    330 HH11 ARG A  19       0.361 -19.540   0.863  1.00 98.25           H  
ATOM    331 HH12 ARG A  19       0.510 -17.879   1.438  1.00 98.25           H  
ATOM    332  NH2 ARG A  19       1.770 -19.144  -1.143  1.00 98.25           N  
ATOM    333 HH21 ARG A  19       2.354 -18.778  -1.881  1.00 98.25           H  
ATOM    334 HH22 ARG A  19       1.433 -20.096  -1.142  1.00 98.25           H  
ATOM    335  CZ  ARG A  19       1.425 -18.259  -0.259  1.00 98.25           C  
ATOM    336  N   ASN A  20       5.476 -12.948  -0.863  1.00 97.99           N  
ATOM    337  H   ASN A  20       5.954 -13.443  -0.124  1.00 97.99           H  
ATOM    338  CA  ASN A  20       6.112 -12.884  -2.176  1.00 97.99           C  
ATOM    339  HA  ASN A  20       5.586 -12.174  -2.813  1.00 97.99           H  
ATOM    340  C   ASN A  20       6.047 -14.253  -2.864  1.00 97.99           C  
ATOM    341  CB  ASN A  20       7.546 -12.366  -2.002  1.00 97.99           C  
ATOM    342  HB2 ASN A  20       8.082 -13.045  -1.338  1.00 97.99           H  
ATOM    343  HB3 ASN A  20       7.528 -11.372  -1.555  1.00 97.99           H  
ATOM    344  O   ASN A  20       6.822 -15.153  -2.553  1.00 97.99           O  
ATOM    345  CG  ASN A  20       8.312 -12.285  -3.306  1.00 97.99           C  
ATOM    346  ND2 ASN A  20       9.607 -12.118  -3.240  1.00 97.99           N  
ATOM    347 HD21 ASN A  20      10.037 -11.939  -2.344  1.00 97.99           H  
ATOM    348 HD22 ASN A  20      10.130 -12.057  -4.102  1.00 97.99           H  
ATOM    349  OD1 ASN A  20       7.764 -12.346  -4.396  1.00 97.99           O  
ATOM    350  N   ASP A  21       5.144 -14.391  -3.832  1.00 97.36           N  
ATOM    351  H   ASP A  21       4.597 -13.583  -4.092  1.00 97.36           H  
ATOM    352  CA  ASP A  21       5.017 -15.581  -4.681  1.00 97.36           C  
ATOM    353  HA  ASP A  21       5.471 -16.430  -4.169  1.00 97.36           H  
ATOM    354  C   ASP A  21       5.786 -15.418  -6.017  1.00 97.36           C  
ATOM    355  CB  ASP A  21       3.530 -15.928  -4.896  1.00 97.36           C  
ATOM    356  HB2 ASP A  21       3.039 -15.074  -5.362  1.00 97.36           H  
ATOM    357  HB3 ASP A  21       3.459 -16.767  -5.589  1.00 97.36           H  
ATOM    358  O   ASP A  21       5.539 -16.139  -6.984  1.00 97.36           O  
ATOM    359  CG  ASP A  21       2.753 -16.325  -3.630  1.00 97.36           C  
ATOM    360  OD1 ASP A  21       3.185 -17.235  -2.876  1.00 97.36           O  
ATOM    361  OD2 ASP A  21       1.644 -15.779  -3.434  1.00 97.36           O  
ATOM    362  N   SER A  22       6.705 -14.449  -6.118  1.00 94.69           N  
ATOM    363  H   SER A  22       6.880 -13.878  -5.303  1.00 94.69           H  
ATOM    364  CA  SER A  22       7.605 -14.297  -7.270  1.00 94.69           C  
ATOM    365  HA  SER A  22       7.099 -14.701  -8.147  1.00 94.69           H  
ATOM    366  C   SER A  22       8.904 -15.100  -7.108  1.00 94.69           C  
ATOM    367  CB  SER A  22       7.871 -12.816  -7.561  1.00 94.69           C  
ATOM    368  HB2 SER A  22       6.966 -12.233  -7.388  1.00 94.69           H  
ATOM    369  HB3 SER A  22       8.157 -12.711  -8.608  1.00 94.69           H  
ATOM    370  O   SER A  22       9.208 -15.628  -6.043  1.00 94.69           O  
ATOM    371  OG  SER A  22       8.914 -12.306  -6.776  1.00 94.69           O  
ATOM    372  HG  SER A  22       8.596 -12.262  -5.871  1.00 94.69           H  
ATOM    373  N   SER A  23       9.699 -15.191  -8.178  1.00 94.41           N  
ATOM    374  H   SER A  23       9.420 -14.747  -9.041  1.00 94.41           H  
ATOM    375  CA  SER A  23      10.986 -15.901  -8.189  1.00 94.41           C  
ATOM    376  HA  SER A  23      10.917 -16.760  -7.522  1.00 94.41           H  
ATOM    377  C   SER A  23      12.176 -15.061  -7.709  1.00 94.41           C  
ATOM    378  CB  SER A  23      11.252 -16.427  -9.601  1.00 94.41           C  
ATOM    379  HB2 SER A  23      12.201 -16.961  -9.630  1.00 94.41           H  
ATOM    380  HB3 SER A  23      10.456 -17.118  -9.875  1.00 94.41           H  
ATOM    381  O   SER A  23      13.298 -15.560  -7.678  1.00 94.41           O  
ATOM    382  OG  SER A  23      11.271 -15.354 -10.527  1.00 94.41           O  
ATOM    383  HG  SER A  23      12.141 -14.949 -10.512  1.00 94.41           H  
ATOM    384  N   THR A  24      11.967 -13.787  -7.370  1.00 94.24           N  
ATOM    385  H   THR A  24      11.019 -13.438  -7.356  1.00 94.24           H  
ATOM    386  CA  THR A  24      13.019 -12.859  -6.928  1.00 94.24           C  
ATOM    387  HA  THR A  24      13.935 -13.420  -6.740  1.00 94.24           H  
ATOM    388  C   THR A  24      12.611 -12.159  -5.636  1.00 94.24           C  
ATOM    389  CB  THR A  24      13.326 -11.794  -7.991  1.00 94.24           C  
ATOM    390  HB  THR A  24      14.034 -11.076  -7.578  1.00 94.24           H  
ATOM    391  O   THR A  24      11.416 -11.977  -5.410  1.00 94.24           O  
ATOM    392  CG2 THR A  24      13.939 -12.409  -9.250  1.00 94.24           C  
ATOM    393 HG21 THR A  24      13.220 -13.070  -9.733  1.00 94.24           H  
ATOM    394 HG22 THR A  24      14.834 -12.973  -8.988  1.00 94.24           H  
ATOM    395 HG23 THR A  24      14.208 -11.612  -9.943  1.00 94.24           H  
ATOM    396  OG1 THR A  24      12.156 -11.109  -8.380  1.00 94.24           O  
ATOM    397  HG1 THR A  24      11.677 -10.855  -7.589  1.00 94.24           H  
ATOM    398  N   PRO A  25      13.555 -11.723  -4.787  1.00 96.28           N  
ATOM    399  CA  PRO A  25      13.222 -10.859  -3.661  1.00 96.28           C  
ATOM    400  HA  PRO A  25      12.586 -11.416  -2.973  1.00 96.28           H  
ATOM    401  C   PRO A  25      12.488  -9.593  -4.115  1.00 96.28           C  
ATOM    402  CB  PRO A  25      14.547 -10.535  -2.966  1.00 96.28           C  
ATOM    403  HB2 PRO A  25      14.430 -10.478  -1.884  1.00 96.28           H  
ATOM    404  HB3 PRO A  25      14.959  -9.604  -3.356  1.00 96.28           H  
ATOM    405  O   PRO A  25      12.720  -9.083  -5.215  1.00 96.28           O  
ATOM    406  CG  PRO A  25      15.448 -11.699  -3.375  1.00 96.28           C  
ATOM    407  HG2 PRO A  25      16.502 -11.423  -3.349  1.00 96.28           H  
ATOM    408  HG3 PRO A  25      15.260 -12.552  -2.723  1.00 96.28           H  
ATOM    409  CD  PRO A  25      14.977 -12.021  -4.792  1.00 96.28           C  
ATOM    410  HD2 PRO A  25      15.173 -13.070  -5.016  1.00 96.28           H  
ATOM    411  HD3 PRO A  25      15.484 -11.373  -5.508  1.00 96.28           H  
ATOM    412  N   VAL A  26      11.609  -9.103  -3.249  1.00 97.27           N  
ATOM    413  H   VAL A  26      11.469  -9.594  -2.378  1.00 97.27           H  
ATOM    414  CA  VAL A  26      10.843  -7.869  -3.436  1.00 97.27           C  
ATOM    415  HA  VAL A  26      11.169  -7.348  -4.337  1.00 97.27           H  
ATOM    416  C   VAL A  26      11.111  -6.968  -2.241  1.00 97.27           C  
ATOM    417  CB  VAL A  26       9.346  -8.190  -3.569  1.00 97.27           C  
ATOM    418  HB  VAL A  26       9.041  -8.789  -2.711  1.00 97.27           H  
ATOM    419  O   VAL A  26      11.098  -7.439  -1.106  1.00 97.27           O  
ATOM    420  CG1 VAL A  26       8.470  -6.937  -3.605  1.00 97.27           C  
ATOM    421 HG11 VAL A  26       7.428  -7.240  -3.505  1.00 97.27           H  
ATOM    422 HG12 VAL A  26       8.685  -6.272  -2.768  1.00 97.27           H  
ATOM    423 HG13 VAL A  26       8.613  -6.395  -4.540  1.00 97.27           H  
ATOM    424  CG2 VAL A  26       9.076  -8.996  -4.847  1.00 97.27           C  
ATOM    425 HG21 VAL A  26       9.667  -9.912  -4.855  1.00 97.27           H  
ATOM    426 HG22 VAL A  26       8.023  -9.276  -4.899  1.00 97.27           H  
ATOM    427 HG23 VAL A  26       9.344  -8.406  -5.723  1.00 97.27           H  
ATOM    428  N   GLU A  27      11.337  -5.684  -2.480  1.00 97.65           N  
ATOM    429  H   GLU A  27      11.250  -5.349  -3.429  1.00 97.65           H  
ATOM    430  CA  GLU A  27      11.393  -4.669  -1.435  1.00 97.65           C  
ATOM    431  HA  GLU A  27      11.597  -5.153  -0.480  1.00 97.65           H  
ATOM    432  C   GLU A  27      10.033  -3.975  -1.322  1.00 97.65           C  
ATOM    433  CB  GLU A  27      12.559  -3.705  -1.699  1.00 97.65           C  
ATOM    434  HB2 GLU A  27      12.383  -3.141  -2.615  1.00 97.65           H  
ATOM    435  HB3 GLU A  27      13.465  -4.298  -1.826  1.00 97.65           H  
ATOM    436  O   GLU A  27       9.447  -3.540  -2.311  1.00 97.65           O  
ATOM    437  CG  GLU A  27      12.765  -2.740  -0.526  1.00 97.65           C  
ATOM    438  HG2 GLU A  27      11.987  -1.976  -0.545  1.00 97.65           H  
ATOM    439  HG3 GLU A  27      12.654  -3.293   0.406  1.00 97.65           H  
ATOM    440  CD  GLU A  27      14.160  -2.100  -0.547  1.00 97.65           C  
ATOM    441  OE1 GLU A  27      14.283  -0.903  -0.876  1.00 97.65           O  
ATOM    442  OE2 GLU A  27      15.108  -2.798  -0.123  1.00 97.65           O  
ATOM    443  N   VAL A  28       9.493  -3.906  -0.109  1.00 97.64           N  
ATOM    444  H   VAL A  28       9.993  -4.332   0.659  1.00 97.64           H  
ATOM    445  CA  VAL A  28       8.227  -3.242   0.188  1.00 97.64           C  
ATOM    446  HA  VAL A  28       7.826  -2.824  -0.736  1.00 97.64           H  
ATOM    447  C   VAL A  28       8.490  -2.097   1.151  1.00 97.64           C  
ATOM    448  CB  VAL A  28       7.166  -4.215   0.731  1.00 97.64           C  
ATOM    449  HB  VAL A  28       7.492  -4.607   1.695  1.00 97.64           H  
ATOM    450  O   VAL A  28       8.888  -2.307   2.300  1.00 97.64           O  
ATOM    451  CG1 VAL A  28       5.826  -3.488   0.916  1.00 97.64           C  
ATOM    452 HG11 VAL A  28       5.509  -3.047  -0.029  1.00 97.64           H  
ATOM    453 HG12 VAL A  28       5.067  -4.191   1.258  1.00 97.64           H  
ATOM    454 HG13 VAL A  28       5.925  -2.700   1.663  1.00 97.64           H  
ATOM    455  CG2 VAL A  28       6.937  -5.394  -0.225  1.00 97.64           C  
ATOM    456 HG21 VAL A  28       6.695  -5.022  -1.221  1.00 97.64           H  
ATOM    457 HG22 VAL A  28       6.122  -6.022   0.135  1.00 97.64           H  
ATOM    458 HG23 VAL A  28       7.839  -6.003  -0.284  1.00 97.64           H  
ATOM    459  N   HIS A  29       8.220  -0.877   0.701  1.00 97.24           N  
ATOM    460  H   HIS A  29       7.937  -0.785  -0.264  1.00 97.24           H  
ATOM    461  CA  HIS A  29       8.183   0.302   1.554  1.00 97.24           C  
ATOM    462  HA  HIS A  29       8.811   0.125   2.427  1.00 97.24           H  
ATOM    463  C   HIS A  29       6.754   0.549   2.010  1.00 97.24           C  
ATOM    464  CB  HIS A  29       8.734   1.535   0.846  1.00 97.24           C  
ATOM    465  HB2 HIS A  29       8.020   1.876   0.096  1.00 97.24           H  
ATOM    466  HB3 HIS A  29       8.846   2.335   1.577  1.00 97.24           H  
ATOM    467  O   HIS A  29       5.851   0.752   1.200  1.00 97.24           O  
ATOM    468  CG  HIS A  29      10.057   1.299   0.187  1.00 97.24           C  
ATOM    469  CD2 HIS A  29      10.260   0.984  -1.129  1.00 97.24           C  
ATOM    470  HD2 HIS A  29       9.507   0.851  -1.892  1.00 97.24           H  
ATOM    471  ND1 HIS A  29      11.286   1.345   0.802  1.00 97.24           N  
ATOM    472  HD1 HIS A  29      11.459   1.378   1.797  1.00 97.24           H  
ATOM    473  CE1 HIS A  29      12.215   1.085  -0.134  1.00 97.24           C  
ATOM    474  HE1 HIS A  29      13.279   1.005   0.029  1.00 97.24           H  
ATOM    475  NE2 HIS A  29      11.628   0.882  -1.317  1.00 97.24           N  
ATOM    476  N   ILE A  30       6.556   0.570   3.317  1.00 96.23           N  
ATOM    477  H   ILE A  30       7.353   0.407   3.916  1.00 96.23           H  
ATOM    478  CA  ILE A  30       5.278   0.846   3.951  1.00 96.23           C  
ATOM    479  HA  ILE A  30       4.497   0.890   3.192  1.00 96.23           H  
ATOM    480  C   ILE A  30       5.398   2.202   4.629  1.00 96.23           C  
ATOM    481  CB  ILE A  30       4.900  -0.260   4.952  1.00 96.23           C  
ATOM    482  HB  ILE A  30       5.583  -0.186   5.799  1.00 96.23           H  
ATOM    483  O   ILE A  30       6.279   2.401   5.467  1.00 96.23           O  
ATOM    484  CG1 ILE A  30       5.053  -1.682   4.367  1.00 96.23           C  
ATOM    485 HG12 ILE A  30       6.053  -1.809   3.952  1.00 96.23           H  
ATOM    486 HG13 ILE A  30       4.331  -1.838   3.566  1.00 96.23           H  
ATOM    487  CG2 ILE A  30       3.460   0.007   5.432  1.00 96.23           C  
ATOM    488 HG21 ILE A  30       2.777   0.002   4.582  1.00 96.23           H  
ATOM    489 HG22 ILE A  30       3.139  -0.748   6.150  1.00 96.23           H  
ATOM    490 HG23 ILE A  30       3.396   0.976   5.926  1.00 96.23           H  
ATOM    491  CD1 ILE A  30       4.892  -2.778   5.424  1.00 96.23           C  
ATOM    492 HD11 ILE A  30       5.114  -3.749   4.981  1.00 96.23           H  
ATOM    493 HD12 ILE A  30       5.584  -2.599   6.247  1.00 96.23           H  
ATOM    494 HD13 ILE A  30       3.871  -2.801   5.806  1.00 96.23           H  
ATOM    495  N   LYS A  31       4.515   3.131   4.282  1.00 94.43           N  
ATOM    496  H   LYS A  31       3.822   2.880   3.591  1.00 94.43           H  
ATOM    497  CA  LYS A  31       4.355   4.405   4.978  1.00 94.43           C  
ATOM    498  HA  LYS A  31       5.056   4.453   5.810  1.00 94.43           H  
ATOM    499  C   LYS A  31       2.951   4.472   5.547  1.00 94.43           C  
ATOM    500  CB  LYS A  31       4.655   5.567   4.031  1.00 94.43           C  
ATOM    501  HB2 LYS A  31       3.979   5.509   3.178  1.00 94.43           H  
ATOM    502  HB3 LYS A  31       5.676   5.474   3.660  1.00 94.43           H  
ATOM    503  O   LYS A  31       1.988   4.161   4.856  1.00 94.43           O  
ATOM    504  CG  LYS A  31       4.490   6.927   4.727  1.00 94.43           C  
ATOM    505  HG2 LYS A  31       3.520   6.987   5.220  1.00 94.43           H  
ATOM    506  HG3 LYS A  31       5.275   7.068   5.471  1.00 94.43           H  
ATOM    507  CD  LYS A  31       4.537   8.036   3.683  1.00 94.43           C  
ATOM    508  HD2 LYS A  31       3.720   7.859   2.983  1.00 94.43           H  
ATOM    509  HD3 LYS A  31       5.485   8.024   3.145  1.00 94.43           H  
ATOM    510  CE  LYS A  31       4.317   9.383   4.358  1.00 94.43           C  
ATOM    511  HE2 LYS A  31       5.248   9.739   4.798  1.00 94.43           H  
ATOM    512  HE3 LYS A  31       3.600   9.262   5.170  1.00 94.43           H  
ATOM    513  NZ  LYS A  31       3.769  10.370   3.406  1.00 94.43           N  
ATOM    514  HZ1 LYS A  31       4.197  10.382   2.492  1.00 94.43           H  
ATOM    515  HZ2 LYS A  31       3.748  11.293   3.815  1.00 94.43           H  
ATOM    516  HZ3 LYS A  31       2.779  10.218   3.272  1.00 94.43           H  
ATOM    517  N   VAL A  32       2.842   4.903   6.792  1.00 90.66           N  
ATOM    518  H   VAL A  32       3.684   5.077   7.322  1.00 90.66           H  
ATOM    519  CA  VAL A  32       1.564   4.983   7.484  1.00 90.66           C  
ATOM    520  HA  VAL A  32       0.753   4.866   6.765  1.00 90.66           H  
ATOM    521  C   VAL A  32       1.434   6.354   8.113  1.00 90.66           C  
ATOM    522  CB  VAL A  32       1.430   3.860   8.517  1.00 90.66           C  
ATOM    523  HB  VAL A  32       2.017   4.090   9.406  1.00 90.66           H  
ATOM    524  O   VAL A  32       2.150   6.689   9.059  1.00 90.66           O  
ATOM    525  CG1 VAL A  32      -0.041   3.742   8.882  1.00 90.66           C  
ATOM    526 HG11 VAL A  32      -0.150   2.998   9.671  1.00 90.66           H  
ATOM    527 HG12 VAL A  32      -0.399   4.717   9.213  1.00 90.66           H  
ATOM    528 HG13 VAL A  32      -0.627   3.425   8.019  1.00 90.66           H  
ATOM    529  CG2 VAL A  32       1.895   2.512   7.966  1.00 90.66           C  
ATOM    530 HG21 VAL A  32       2.957   2.545   7.723  1.00 90.66           H  
ATOM    531 HG22 VAL A  32       1.791   1.758   8.746  1.00 90.66           H  
ATOM    532 HG23 VAL A  32       1.325   2.248   7.075  1.00 90.66           H  
ATOM    533  N   SER A  33       0.546   7.164   7.547  1.00 88.69           N  
ATOM    534  H   SER A  33       0.023   6.838   6.746  1.00 88.69           H  
ATOM    535  CA  SER A  33       0.278   8.516   8.026  1.00 88.69           C  
ATOM    536  HA  SER A  33       1.144   8.872   8.583  1.00 88.69           H  
ATOM    537  C   SER A  33      -0.917   8.525   8.979  1.00 88.69           C  
ATOM    538  CB  SER A  33       0.098   9.475   6.852  1.00 88.69           C  
ATOM    539  HB2 SER A  33      -0.743   9.141   6.244  1.00 88.69           H  
ATOM    540  HB3 SER A  33      -0.117  10.474   7.231  1.00 88.69           H  
ATOM    541  O   SER A  33      -1.900   7.817   8.759  1.00 88.69           O  
ATOM    542  OG  SER A  33       1.276   9.506   6.055  1.00 88.69           O  
ATOM    543  HG  SER A  33       1.079  10.005   5.259  1.00 88.69           H  
ATOM    544  N   GLY A  34      -0.759   9.315  10.044  1.00 81.70           N  
ATOM    545  H   GLY A  34       0.048   9.923  10.053  1.00 81.70           H  
ATOM    546  CA  GLY A  34      -1.663   9.455  11.179  1.00 81.70           C  
ATOM    547  HA2 GLY A  34      -2.277   8.561  11.293  1.00 81.70           H  
ATOM    548  HA3 GLY A  34      -1.058   9.498  12.085  1.00 81.70           H  
ATOM    549  C   GLY A  34      -2.462  10.759  11.141  1.00 81.70           C  
ATOM    550  O   GLY A  34      -1.804  11.785  11.012  1.00 81.70           O  
ATOM    551  N   ASP A  35      -3.787  10.754  11.314  1.00 80.85           N  
ATOM    552  H   ASP A  35      -4.284   9.875  11.326  1.00 80.85           H  
ATOM    553  CA  ASP A  35      -4.569  11.982  11.579  1.00 80.85           C  
ATOM    554  HA  ASP A  35      -4.188  12.816  10.990  1.00 80.85           H  
ATOM    555  C   ASP A  35      -4.380  12.344  13.059  1.00 80.85           C  
ATOM    556  CB  ASP A  35      -6.039  11.780  11.167  1.00 80.85           C  
ATOM    557  HB2 ASP A  35      -6.429  10.898  11.675  1.00 80.85           H  
ATOM    558  HB3 ASP A  35      -6.077  11.600  10.093  1.00 80.85           H  
ATOM    559  O   ASP A  35      -4.872  11.668  13.963  1.00 80.85           O  
ATOM    560  CG  ASP A  35      -6.944  12.974  11.491  1.00 80.85           C  
ATOM    561  OD1 ASP A  35      -6.419  13.941  12.072  1.00 80.85           O  
ATOM    562  OD2 ASP A  35      -8.166  12.831  11.264  1.00 80.85           O  
ATOM    563  N   LYS A  36      -3.494  13.299  13.335  1.00 80.07           N  
ATOM    564  H   LYS A  36      -3.312  13.970  12.602  1.00 80.07           H  
ATOM    565  CA  LYS A  36      -3.036  13.605  14.693  1.00 80.07           C  
ATOM    566  HA  LYS A  36      -3.063  12.689  15.284  1.00 80.07           H  
ATOM    567  C   LYS A  36      -3.965  14.571  15.403  1.00 80.07           C  
ATOM    568  CB  LYS A  36      -1.610  14.162  14.686  1.00 80.07           C  
ATOM    569  HB2 LYS A  36      -1.550  15.014  14.010  1.00 80.07           H  
ATOM    570  HB3 LYS A  36      -1.373  14.509  15.692  1.00 80.07           H  
ATOM    571  O   LYS A  36      -4.017  14.485  16.634  1.00 80.07           O  
ATOM    572  CG  LYS A  36      -0.590  13.096  14.280  1.00 80.07           C  
ATOM    573  HG2 LYS A  36      -0.727  12.843  13.229  1.00 80.07           H  
ATOM    574  HG3 LYS A  36      -0.745  12.201  14.884  1.00 80.07           H  
ATOM    575  CD  LYS A  36       0.833  13.611  14.502  1.00 80.07           C  
ATOM    576  HD2 LYS A  36       0.991  14.504  13.896  1.00 80.07           H  
ATOM    577  HD3 LYS A  36       0.968  13.855  15.555  1.00 80.07           H  
ATOM    578  CE  LYS A  36       1.808  12.513  14.082  1.00 80.07           C  
ATOM    579  HE2 LYS A  36       1.695  12.354  13.010  1.00 80.07           H  
ATOM    580  HE3 LYS A  36       1.532  11.586  14.585  1.00 80.07           H  
ATOM    581  NZ  LYS A  36       3.203  12.877  14.404  1.00 80.07           N  
ATOM    582  HZ1 LYS A  36       3.843  12.178  14.052  1.00 80.07           H  
ATOM    583  HZ2 LYS A  36       3.329  12.996  15.399  1.00 80.07           H  
ATOM    584  HZ3 LYS A  36       3.435  13.754  13.960  1.00 80.07           H  
ATOM    585  N   ASP A  37      -4.619  15.472  14.678  1.00 82.94           N  
ATOM    586  H   ASP A  37      -4.557  15.440  13.670  1.00 82.94           H  
ATOM    587  CA  ASP A  37      -5.576  16.419  15.249  1.00 82.94           C  
ATOM    588  HA  ASP A  37      -5.314  16.565  16.297  1.00 82.94           H  
ATOM    589  C   ASP A  37      -7.018  15.882  15.286  1.00 82.94           C  
ATOM    590  CB  ASP A  37      -5.419  17.801  14.597  1.00 82.94           C  
ATOM    591  HB2 ASP A  37      -4.386  18.122  14.728  1.00 82.94           H  
ATOM    592  HB3 ASP A  37      -6.047  18.508  15.140  1.00 82.94           H  
ATOM    593  O   ASP A  37      -7.822  16.382  16.077  1.00 82.94           O  
ATOM    594  CG  ASP A  37      -5.777  17.884  13.113  1.00 82.94           C  
ATOM    595  OD1 ASP A  37      -6.535  17.009  12.662  1.00 82.94           O  
ATOM    596  OD2 ASP A  37      -5.311  18.878  12.507  1.00 82.94           O  
ATOM    597  N   GLY A  38      -7.297  14.793  14.564  1.00 77.53           N  
ATOM    598  H   GLY A  38      -6.698  14.604  13.773  1.00 77.53           H  
ATOM    599  CA  GLY A  38      -8.580  14.100  14.568  1.00 77.53           C  
ATOM    600  HA2 GLY A  38      -8.449  13.134  14.080  1.00 77.53           H  
ATOM    601  HA3 GLY A  38      -8.915  13.945  15.594  1.00 77.53           H  
ATOM    602  C   GLY A  38      -9.664  14.856  13.806  1.00 77.53           C  
ATOM    603  O   GLY A  38     -10.846  14.679  14.115  1.00 77.53           O  
ATOM    604  N   ASP A  39      -9.289  15.725  12.863  1.00 81.34           N  
ATOM    605  H   ASP A  39      -8.308  15.826  12.645  1.00 81.34           H  
ATOM    606  CA  ASP A  39     -10.234  16.513  12.068  1.00 81.34           C  
ATOM    607  HA  ASP A  39     -11.051  16.786  12.736  1.00 81.34           H  
ATOM    608  C   ASP A  39     -10.894  15.714  10.924  1.00 81.34           C  
ATOM    609  CB  ASP A  39      -9.586  17.841  11.629  1.00 81.34           C  
ATOM    610  HB2 ASP A  39      -9.014  18.255  12.460  1.00 81.34           H  
ATOM    611  HB3 ASP A  39     -10.397  18.541  11.429  1.00 81.34           H  
ATOM    612  O   ASP A  39     -11.839  16.196  10.287  1.00 81.34           O  
ATOM    613  CG  ASP A  39      -8.700  17.796  10.373  1.00 81.34           C  
ATOM    614  OD1 ASP A  39      -8.482  16.697   9.821  1.00 81.34           O  
ATOM    615  OD2 ASP A  39      -8.412  18.901   9.847  1.00 81.34           O  
ATOM    616  N   GLY A  40     -10.455  14.469  10.713  1.00 74.56           N  
ATOM    617  H   GLY A  40      -9.616  14.190  11.202  1.00 74.56           H  
ATOM    618  CA  GLY A  40     -10.931  13.565   9.673  1.00 74.56           C  
ATOM    619  HA2 GLY A  40     -11.962  13.809   9.415  1.00 74.56           H  
ATOM    620  HA3 GLY A  40     -10.892  12.548  10.062  1.00 74.56           H  
ATOM    621  C   GLY A  40     -10.096  13.606   8.393  1.00 74.56           C  
ATOM    622  O   GLY A  40     -10.420  12.888   7.443  1.00 74.56           O  
ATOM    623  N   TYR A  41      -9.032  14.408   8.343  1.00 78.55           N  
ATOM    624  H   TYR A  41      -8.818  14.984   9.145  1.00 78.55           H  
ATOM    625  CA  TYR A  41      -8.163  14.581   7.187  1.00 78.55           C  
ATOM    626  HA  TYR A  41      -8.410  13.818   6.449  1.00 78.55           H  
ATOM    627  C   TYR A  41      -6.690  14.394   7.568  1.00 78.55           C  
ATOM    628  CB  TYR A  41      -8.408  15.955   6.540  1.00 78.55           C  
ATOM    629  HB2 TYR A  41      -7.755  16.056   5.674  1.00 78.55           H  
ATOM    630  HB3 TYR A  41      -8.125  16.734   7.247  1.00 78.55           H  
ATOM    631  O   TYR A  41      -6.254  14.615   8.685  1.00 78.55           O  
ATOM    632  CG  TYR A  41      -9.842  16.190   6.096  1.00 78.55           C  
ATOM    633  CD1 TYR A  41     -10.265  15.810   4.806  1.00 78.55           C  
ATOM    634  HD1 TYR A  41      -9.569  15.339   4.128  1.00 78.55           H  
ATOM    635  CD2 TYR A  41     -10.763  16.753   6.998  1.00 78.55           C  
ATOM    636  HD2 TYR A  41     -10.437  17.009   7.996  1.00 78.55           H  
ATOM    637  CE1 TYR A  41     -11.607  16.000   4.417  1.00 78.55           C  
ATOM    638  HE1 TYR A  41     -11.953  15.684   3.444  1.00 78.55           H  
ATOM    639  CE2 TYR A  41     -12.107  16.928   6.624  1.00 78.55           C  
ATOM    640  HE2 TYR A  41     -12.803  17.326   7.348  1.00 78.55           H  
ATOM    641  OH  TYR A  41     -13.827  16.731   4.969  1.00 78.55           O  
ATOM    642  HH  TYR A  41     -14.338  16.999   5.736  1.00 78.55           H  
ATOM    643  CZ  TYR A  41     -12.528  16.556   5.330  1.00 78.55           C  
ATOM    644  N   ILE A  42      -5.874  13.975   6.597  1.00 81.29           N  
ATOM    645  H   ILE A  42      -6.279  13.797   5.689  1.00 81.29           H  
ATOM    646  CA  ILE A  42      -4.414  13.961   6.755  1.00 81.29           C  
ATOM    647  HA  ILE A  42      -4.159  14.005   7.814  1.00 81.29           H  
ATOM    648  C   ILE A  42      -3.849  15.221   6.108  1.00 81.29           C  
ATOM    649  CB  ILE A  42      -3.795  12.671   6.177  1.00 81.29           C  
ATOM    650  HB  ILE A  42      -4.090  12.602   5.130  1.00 81.29           H  
ATOM    651  O   ILE A  42      -3.769  15.316   4.874  1.00 81.29           O  
ATOM    652  CG1 ILE A  42      -4.294  11.389   6.869  1.00 81.29           C  
ATOM    653 HG12 ILE A  42      -5.383  11.389   6.902  1.00 81.29           H  
ATOM    654 HG13 ILE A  42      -3.984  10.526   6.280  1.00 81.29           H  
ATOM    655  CG2 ILE A  42      -2.257  12.735   6.225  1.00 81.29           C  
ATOM    656 HG21 ILE A  42      -1.917  12.956   7.236  1.00 81.29           H  
ATOM    657 HG22 ILE A  42      -1.917  13.536   5.568  1.00 81.29           H  
ATOM    658 HG23 ILE A  42      -1.830  11.791   5.885  1.00 81.29           H  
ATOM    659  CD1 ILE A  42      -3.756  11.213   8.286  1.00 81.29           C  
ATOM    660 HD11 ILE A  42      -3.985  12.101   8.875  1.00 81.29           H  
ATOM    661 HD12 ILE A  42      -4.219  10.339   8.746  1.00 81.29           H  
ATOM    662 HD13 ILE A  42      -2.679  11.049   8.271  1.00 81.29           H  
ATOM    663  N   SER A  43      -3.391  16.163   6.928  1.00 84.27           N  
ATOM    664  H   SER A  43      -3.536  16.043   7.920  1.00 84.27           H  
ATOM    665  CA  SER A  43      -2.652  17.334   6.464  1.00 84.27           C  
ATOM    666  HA  SER A  43      -3.257  17.821   5.699  1.00 84.27           H  
ATOM    667  C   SER A  43      -1.303  16.943   5.844  1.00 84.27           C  
ATOM    668  CB  SER A  43      -2.458  18.337   7.608  1.00 84.27           C  
ATOM    669  HB2 SER A  43      -3.407  18.508   8.115  1.00 84.27           H  
ATOM    670  HB3 SER A  43      -2.099  19.284   7.204  1.00 84.27           H  
ATOM    671  O   SER A  43      -0.718  15.892   6.118  1.00 84.27           O  
ATOM    672  OG  SER A  43      -1.513  17.835   8.527  1.00 84.27           O  
ATOM    673  HG  SER A  43      -2.044  17.236   9.058  1.00 84.27           H  
ATOM    674  N   ALA A  44      -0.724  17.828   5.027  1.00 86.63           N  
ATOM    675  H   ALA A  44      -1.236  18.665   4.786  1.00 86.63           H  
ATOM    676  CA  ALA A  44       0.619  17.611   4.482  1.00 86.63           C  
ATOM    677  HA  ALA A  44       0.622  16.664   3.941  1.00 86.63           H  
ATOM    678  C   ALA A  44       1.704  17.521   5.577  1.00 86.63           C  
ATOM    679  CB  ALA A  44       0.931  18.743   3.497  1.00 86.63           C  
ATOM    680  HB1 ALA A  44       0.934  19.702   4.016  1.00 86.63           H  
ATOM    681  HB2 ALA A  44       1.907  18.573   3.043  1.00 86.63           H  
ATOM    682  HB3 ALA A  44       0.176  18.762   2.711  1.00 86.63           H  
ATOM    683  O   ALA A  44       2.759  16.922   5.357  1.00 86.63           O  
ATOM    684  N   ALA A  45       1.477  18.139   6.742  1.00 88.31           N  
ATOM    685  H   ALA A  45       0.556  18.519   6.910  1.00 88.31           H  
ATOM    686  CA  ALA A  45       2.388  18.066   7.879  1.00 88.31           C  
ATOM    687  HA  ALA A  45       3.410  18.212   7.529  1.00 88.31           H  
ATOM    688  C   ALA A  45       2.324  16.689   8.555  1.00 88.31           C  
ATOM    689  CB  ALA A  45       2.046  19.196   8.856  1.00 88.31           C  
ATOM    690  HB1 ALA A  45       2.133  20.162   8.358  1.00 88.31           H  
ATOM    691  HB2 ALA A  45       2.728  19.169   9.706  1.00 88.31           H  
ATOM    692  HB3 ALA A  45       1.027  19.077   9.223  1.00 88.31           H  
ATOM    693  O   ALA A  45       3.369  16.114   8.859  1.00 88.31           O  
ATOM    694  N   GLU A  46       1.123  16.144   8.730  1.00 85.21           N  
ATOM    695  H   GLU A  46       0.296  16.675   8.496  1.00 85.21           H  
ATOM    696  CA  GLU A  46       0.899  14.798   9.264  1.00 85.21           C  
ATOM    697  HA  GLU A  46       1.423  14.672  10.211  1.00 85.21           H  
ATOM    698  C   GLU A  46       1.391  13.720   8.310  1.00 85.21           C  
ATOM    699  CB  GLU A  46      -0.590  14.608   9.498  1.00 85.21           C  
ATOM    700  HB2 GLU A  46      -1.120  14.928   8.601  1.00 85.21           H  
ATOM    701  HB3 GLU A  46      -0.801  13.551   9.659  1.00 85.21           H  
ATOM    702  O   GLU A  46       2.099  12.804   8.729  1.00 85.21           O  
ATOM    703  CG  GLU A  46      -1.003  15.410  10.734  1.00 85.21           C  
ATOM    704  HG2 GLU A  46      -0.507  16.381  10.740  1.00 85.21           H  
ATOM    705  HG3 GLU A  46      -0.669  14.872  11.621  1.00 85.21           H  
ATOM    706  CD  GLU A  46      -2.500  15.644  10.764  1.00 85.21           C  
ATOM    707  OE1 GLU A  46      -3.025  15.546  11.886  1.00 85.21           O  
ATOM    708  OE2 GLU A  46      -3.005  15.985   9.671  1.00 85.21           O  
ATOM    709  N   ASP A  47       1.127  13.886   7.012  1.00 85.96           N  
ATOM    710  H   ASP A  47       0.471  14.608   6.749  1.00 85.96           H  
ATOM    711  CA  ASP A  47       1.606  12.958   5.997  1.00 85.96           C  
ATOM    712  HA  ASP A  47       1.225  11.969   6.255  1.00 85.96           H  
ATOM    713  C   ASP A  47       3.139  12.878   5.971  1.00 85.96           C  
ATOM    714  CB  ASP A  47       1.067  13.345   4.615  1.00 85.96           C  
ATOM    715  HB2 ASP A  47       1.501  14.297   4.308  1.00 85.96           H  
ATOM    716  HB3 ASP A  47      -0.017  13.453   4.639  1.00 85.96           H  
ATOM    717  O   ASP A  47       3.721  11.808   5.796  1.00 85.96           O  
ATOM    718  CG  ASP A  47       1.420  12.258   3.608  1.00 85.96           C  
ATOM    719  OD1 ASP A  47       1.074  11.078   3.849  1.00 85.96           O  
ATOM    720  OD2 ASP A  47       2.197  12.542   2.673  1.00 85.96           O  
ATOM    721  N   LYS A  48       3.841  13.995   6.190  1.00 86.31           N  
ATOM    722  H   LYS A  48       3.325  14.851   6.333  1.00 86.31           H  
ATOM    723  CA  LYS A  48       5.312  13.997   6.279  1.00 86.31           C  
ATOM    724  HA  LYS A  48       5.716  13.451   5.427  1.00 86.31           H  
ATOM    725  C   LYS A  48       5.842  13.274   7.517  1.00 86.31           C  
ATOM    726  CB  LYS A  48       5.830  15.437   6.245  1.00 86.31           C  
ATOM    727  HB2 LYS A  48       5.225  16.055   6.907  1.00 86.31           H  
ATOM    728  HB3 LYS A  48       6.859  15.459   6.603  1.00 86.31           H  
ATOM    729  O   LYS A  48       6.978  12.804   7.483  1.00 86.31           O  
ATOM    730  CG  LYS A  48       5.806  16.002   4.821  1.00 86.31           C  
ATOM    731  HG2 LYS A  48       4.818  15.870   4.379  1.00 86.31           H  
ATOM    732  HG3 LYS A  48       6.530  15.466   4.208  1.00 86.31           H  
ATOM    733  CD  LYS A  48       6.164  17.490   4.850  1.00 86.31           C  
ATOM    734  HD2 LYS A  48       7.177  17.611   5.234  1.00 86.31           H  
ATOM    735  HD3 LYS A  48       5.464  18.007   5.506  1.00 86.31           H  
ATOM    736  CE  LYS A  48       6.060  18.072   3.440  1.00 86.31           C  
ATOM    737  HE2 LYS A  48       5.042  17.914   3.083  1.00 86.31           H  
ATOM    738  HE3 LYS A  48       6.733  17.522   2.781  1.00 86.31           H  
ATOM    739  NZ  LYS A  48       6.390  19.518   3.430  1.00 86.31           N  
ATOM    740  HZ1 LYS A  48       7.335  19.672   3.751  1.00 86.31           H  
ATOM    741  HZ2 LYS A  48       6.294  19.894   2.497  1.00 86.31           H  
ATOM    742  HZ3 LYS A  48       5.756  20.017   4.037  1.00 86.31           H  
ATOM    743  N   GLN A  49       5.048  13.190   8.582  1.00 84.95           N  
ATOM    744  H   GLN A  49       4.105  13.543   8.495  1.00 84.95           H  
ATOM    745  CA  GLN A  49       5.417  12.575   9.859  1.00 84.95           C  
ATOM    746  HA  GLN A  49       6.500  12.611   9.971  1.00 84.95           H  
ATOM    747  C   GLN A  49       5.028  11.093   9.959  1.00 84.95           C  
ATOM    748  CB  GLN A  49       4.792  13.380  11.008  1.00 84.95           C  
ATOM    749  HB2 GLN A  49       4.970  12.858  11.948  1.00 84.95           H  
ATOM    750  HB3 GLN A  49       3.714  13.446  10.854  1.00 84.95           H  
ATOM    751  O   GLN A  49       5.224  10.502  11.022  1.00 84.95           O  
ATOM    752  CG  GLN A  49       5.376  14.793  11.140  1.00 84.95           C  
ATOM    753  HG2 GLN A  49       6.428  14.726  11.418  1.00 84.95           H  
ATOM    754  HG3 GLN A  49       5.317  15.315  10.185  1.00 84.95           H  
ATOM    755  CD  GLN A  49       4.643  15.602  12.203  1.00 84.95           C  
ATOM    756  NE2 GLN A  49       4.485  16.891  12.029  1.00 84.95           N  
ATOM    757 HE21 GLN A  49       3.923  17.372  12.716  1.00 84.95           H  
ATOM    758 HE22 GLN A  49       4.689  17.297  11.127  1.00 84.95           H  
ATOM    759  OE1 GLN A  49       4.209  15.088  13.223  1.00 84.95           O  
ATOM    760  N   GLY A  50       4.472  10.500   8.897  1.00 85.69           N  
ATOM    761  H   GLY A  50       4.244  11.062   8.089  1.00 85.69           H  
ATOM    762  CA  GLY A  50       4.084   9.091   8.884  1.00 85.69           C  
ATOM    763  HA2 GLY A  50       3.664   8.827   7.914  1.00 85.69           H  
ATOM    764  HA3 GLY A  50       3.310   8.940   9.637  1.00 85.69           H  
ATOM    765  C   GLY A  50       5.248   8.144   9.189  1.00 85.69           C  
ATOM    766  O   GLY A  50       6.387   8.379   8.769  1.00 85.69           O  
ATOM    767  N   GLU A  51       4.957   7.060   9.909  1.00 90.64           N  
ATOM    768  H   GLU A  51       3.985   6.874  10.113  1.00 90.64           H  
ATOM    769  CA  GLU A  51       5.935   6.009  10.192  1.00 90.64           C  
ATOM    770  HA  GLU A  51       6.841   6.486  10.565  1.00 90.64           H  
ATOM    771  C   GLU A  51       6.273   5.270   8.895  1.00 90.64           C  
ATOM    772  CB  GLU A  51       5.426   5.047  11.282  1.00 90.64           C  
ATOM    773  HB2 GLU A  51       5.124   5.633  12.150  1.00 90.64           H  
ATOM    774  HB3 GLU A  51       4.560   4.501  10.906  1.00 90.64           H  
ATOM    775  O   GLU A  51       5.388   4.971   8.093  1.00 90.64           O  
ATOM    776  CG  GLU A  51       6.526   4.052  11.708  1.00 90.64           C  
ATOM    777  HG2 GLU A  51       7.392   4.620  12.047  1.00 90.64           H  
ATOM    778  HG3 GLU A  51       6.835   3.472  10.839  1.00 90.64           H  
ATOM    779  CD  GLU A  51       6.116   3.065  12.814  1.00 90.64           C  
ATOM    780  OE1 GLU A  51       6.895   2.096  13.024  1.00 90.64           O  
ATOM    781  OE2 GLU A  51       5.052   3.260  13.434  1.00 90.64           O  
ATOM    782  N   LYS A  52       7.560   4.980   8.677  1.00 93.27           N  
ATOM    783  H   LYS A  52       8.227   5.188   9.406  1.00 93.27           H  
ATOM    784  CA  LYS A  52       8.045   4.271   7.490  1.00 93.27           C  
ATOM    785  HA  LYS A  52       7.189   3.988   6.878  1.00 93.27           H  
ATOM    786  C   LYS A  52       8.763   2.993   7.890  1.00 93.27           C  
ATOM    787  CB  LYS A  52       8.955   5.164   6.640  1.00 93.27           C  
ATOM    788  HB2 LYS A  52       9.336   4.579   5.803  1.00 93.27           H  
ATOM    789  HB3 LYS A  52       9.801   5.488   7.246  1.00 93.27           H  
ATOM    790  O   LYS A  52       9.589   3.005   8.801  1.00 93.27           O  
ATOM    791  CG  LYS A  52       8.219   6.391   6.088  1.00 93.27           C  
ATOM    792  HG2 LYS A  52       7.819   6.981   6.913  1.00 93.27           H  
ATOM    793  HG3 LYS A  52       7.399   6.062   5.450  1.00 93.27           H  
ATOM    794  CD  LYS A  52       9.183   7.260   5.278  1.00 93.27           C  
ATOM    795  HD2 LYS A  52      10.054   7.488   5.892  1.00 93.27           H  
ATOM    796  HD3 LYS A  52       9.501   6.711   4.391  1.00 93.27           H  
ATOM    797  CE  LYS A  52       8.488   8.560   4.876  1.00 93.27           C  
ATOM    798  HE2 LYS A  52       7.627   8.315   4.253  1.00 93.27           H  
ATOM    799  HE3 LYS A  52       8.121   9.045   5.781  1.00 93.27           H  
ATOM    800  NZ  LYS A  52       9.423   9.454   4.153  1.00 93.27           N  
ATOM    801  HZ1 LYS A  52      10.220   9.659   4.739  1.00 93.27           H  
ATOM    802  HZ2 LYS A  52       8.968  10.324   3.913  1.00 93.27           H  
ATOM    803  HZ3 LYS A  52       9.753   9.006   3.309  1.00 93.27           H  
ATOM    804  N   ARG A  53       8.498   1.911   7.167  1.00 96.12           N  
ATOM    805  H   ARG A  53       7.796   1.997   6.446  1.00 96.12           H  
ATOM    806  CA  ARG A  53       9.218   0.638   7.260  1.00 96.12           C  
ATOM    807  HA  ARG A  53      10.141   0.777   7.823  1.00 96.12           H  
ATOM    808  C   ARG A  53       9.602   0.191   5.856  1.00 96.12           C  
ATOM    809  CB  ARG A  53       8.345  -0.419   7.964  1.00 96.12           C  
ATOM    810  HB2 ARG A  53       8.872  -1.373   7.969  1.00 96.12           H  
ATOM    811  HB3 ARG A  53       7.434  -0.558   7.381  1.00 96.12           H  
ATOM    812  O   ARG A  53       8.805   0.333   4.937  1.00 96.12           O  
ATOM    813  CG  ARG A  53       7.949  -0.065   9.409  1.00 96.12           C  
ATOM    814  HG2 ARG A  53       7.212  -0.790   9.753  1.00 96.12           H  
ATOM    815  HG3 ARG A  53       7.488   0.923   9.439  1.00 96.12           H  
ATOM    816  CD  ARG A  53       9.137  -0.093  10.371  1.00 96.12           C  
ATOM    817  HD2 ARG A  53       9.581  -1.088  10.340  1.00 96.12           H  
ATOM    818  HD3 ARG A  53       9.878   0.640  10.052  1.00 96.12           H  
ATOM    819  NE  ARG A  53       8.709   0.230  11.741  1.00 96.12           N  
ATOM    820  HE  ARG A  53       7.886   0.803  11.865  1.00 96.12           H  
ATOM    821  NH1 ARG A  53      10.433  -0.755  12.900  1.00 96.12           N  
ATOM    822 HH11 ARG A  53      10.850  -0.996  13.788  1.00 96.12           H  
ATOM    823 HH12 ARG A  53      10.829  -1.065  12.024  1.00 96.12           H  
ATOM    824  NH2 ARG A  53       8.775   0.317  13.977  1.00 96.12           N  
ATOM    825 HH21 ARG A  53       9.149   0.098  14.889  1.00 96.12           H  
ATOM    826 HH22 ARG A  53       7.963   0.908  13.880  1.00 96.12           H  
ATOM    827  CZ  ARG A  53       9.314  -0.080  12.865  1.00 96.12           C  
ATOM    828  N   THR A  54      10.798  -0.359   5.708  1.00 97.52           N  
ATOM    829  H   THR A  54      11.388  -0.475   6.520  1.00 97.52           H  
ATOM    830  CA  THR A  54      11.233  -1.046   4.487  1.00 97.52           C  
ATOM    831  HA  THR A  54      10.457  -0.995   3.724  1.00 97.52           H  
ATOM    832  C   THR A  54      11.467  -2.502   4.847  1.00 97.52           C  
ATOM    833  CB  THR A  54      12.509  -0.431   3.897  1.00 97.52           C  
ATOM    834  HB  THR A  54      13.320  -0.514   4.620  1.00 97.52           H  
ATOM    835  O   THR A  54      12.118  -2.781   5.855  1.00 97.52           O  
ATOM    836  CG2 THR A  54      12.930  -1.115   2.599  1.00 97.52           C  
ATOM    837 HG21 THR A  54      12.095  -1.147   1.899  1.00 97.52           H  
ATOM    838 HG22 THR A  54      13.261  -2.135   2.795  1.00 97.52           H  
ATOM    839 HG23 THR A  54      13.761  -0.583   2.136  1.00 97.52           H  
ATOM    840  OG1 THR A  54      12.319   0.934   3.586  1.00 97.52           O  
ATOM    841  HG1 THR A  54      13.140   1.205   3.168  1.00 97.52           H  
ATOM    842  N   VAL A  55      10.916  -3.416   4.055  1.00 97.17           N  
ATOM    843  H   VAL A  55      10.365  -3.108   3.267  1.00 97.17           H  
ATOM    844  CA  VAL A  55      11.032  -4.859   4.263  1.00 97.17           C  
ATOM    845  HA  VAL A  55      11.831  -5.071   4.974  1.00 97.17           H  
ATOM    846  C   VAL A  55      11.381  -5.524   2.946  1.00 97.17           C  
ATOM    847  CB  VAL A  55       9.720  -5.439   4.821  1.00 97.17           C  
ATOM    848  HB  VAL A  55       8.901  -5.213   4.139  1.00 97.17           H  
ATOM    849  O   VAL A  55      10.687  -5.328   1.955  1.00 97.17           O  
ATOM    850  CG1 VAL A  55       9.788  -6.958   5.005  1.00 97.17           C  
ATOM    851 HG11 VAL A  55       8.817  -7.315   5.347  1.00 97.17           H  
ATOM    852 HG12 VAL A  55      10.561  -7.227   5.724  1.00 97.17           H  
ATOM    853 HG13 VAL A  55       9.993  -7.455   4.056  1.00 97.17           H  
ATOM    854  CG2 VAL A  55       9.404  -4.820   6.187  1.00 97.17           C  
ATOM    855 HG21 VAL A  55      10.283  -4.866   6.830  1.00 97.17           H  
ATOM    856 HG22 VAL A  55       9.091  -3.783   6.065  1.00 97.17           H  
ATOM    857 HG23 VAL A  55       8.600  -5.387   6.658  1.00 97.17           H  
ATOM    858  N   THR A  56      12.421  -6.349   2.942  1.00 97.77           N  
ATOM    859  H   THR A  56      12.973  -6.459   3.781  1.00 97.77           H  
ATOM    860  CA  THR A  56      12.686  -7.274   1.839  1.00 97.77           C  
ATOM    861  HA  THR A  56      12.299  -6.851   0.912  1.00 97.77           H  
ATOM    862  C   THR A  56      11.971  -8.593   2.122  1.00 97.77           C  
ATOM    863  CB  THR A  56      14.189  -7.503   1.654  1.00 97.77           C  
ATOM    864  HB  THR A  56      14.564  -8.082   2.498  1.00 97.77           H  
ATOM    865  O   THR A  56      12.139  -9.153   3.201  1.00 97.77           O  
ATOM    866  CG2 THR A  56      14.497  -8.261   0.365  1.00 97.77           C  
ATOM    867 HG21 THR A  56      14.079  -7.732  -0.492  1.00 97.77           H  
ATOM    868 HG22 THR A  56      14.070  -9.264   0.411  1.00 97.77           H  
ATOM    869 HG23 THR A  56      15.577  -8.346   0.244  1.00 97.77           H  
ATOM    870  OG1 THR A  56      14.893  -6.279   1.624  1.00 97.77           O  
ATOM    871  HG1 THR A  56      14.607  -5.742   0.881  1.00 97.77           H  
ATOM    872  N   VAL A  57      11.185  -9.084   1.165  1.00 97.89           N  
ATOM    873  H   VAL A  57      11.093  -8.550   0.313  1.00 97.89           H  
ATOM    874  CA  VAL A  57      10.454 -10.357   1.245  1.00 97.89           C  
ATOM    875  HA  VAL A  57      10.608 -10.806   2.226  1.00 97.89           H  
ATOM    876  C   VAL A  57      11.030 -11.296   0.191  1.00 97.89           C  
ATOM    877  CB  VAL A  57       8.937 -10.153   1.048  1.00 97.89           C  
ATOM    878  HB  VAL A  57       8.741  -9.879   0.011  1.00 97.89           H  
ATOM    879  O   VAL A  57      10.943 -11.024  -1.011  1.00 97.89           O  
ATOM    880  CG1 VAL A  57       8.162 -11.437   1.372  1.00 97.89           C  
ATOM    881 HG11 VAL A  57       7.097 -11.291   1.195  1.00 97.89           H  
ATOM    882 HG12 VAL A  57       8.511 -12.260   0.749  1.00 97.89           H  
ATOM    883 HG13 VAL A  57       8.311 -11.714   2.416  1.00 97.89           H  
ATOM    884  CG2 VAL A  57       8.370  -9.039   1.941  1.00 97.89           C  
ATOM    885 HG21 VAL A  57       7.292  -8.972   1.797  1.00 97.89           H  
ATOM    886 HG22 VAL A  57       8.809  -8.078   1.673  1.00 97.89           H  
ATOM    887 HG23 VAL A  57       8.583  -9.258   2.987  1.00 97.89           H  
ATOM    888  N   ASN A  58      11.657 -12.389   0.616  1.00 97.99           N  
ATOM    889  H   ASN A  58      11.680 -12.587   1.606  1.00 97.99           H  
ATOM    890  CA  ASN A  58      12.259 -13.367  -0.287  1.00 97.99           C  
ATOM    891  HA  ASN A  58      12.797 -12.816  -1.059  1.00 97.99           H  
ATOM    892  C   ASN A  58      11.194 -14.242  -0.976  1.00 97.99           C  
ATOM    893  CB  ASN A  58      13.283 -14.210   0.486  1.00 97.99           C  
ATOM    894  HB2 ASN A  58      13.701 -14.989  -0.152  1.00 97.99           H  
ATOM    895  HB3 ASN A  58      12.791 -14.702   1.325  1.00 97.99           H  
ATOM    896  O   ASN A  58      10.057 -14.317  -0.510  1.00 97.99           O  
ATOM    897  CG  ASN A  58      14.431 -13.360   0.982  1.00 97.99           C  
ATOM    898  ND2 ASN A  58      14.512 -13.150   2.271  1.00 97.99           N  
ATOM    899 HD21 ASN A  58      15.193 -12.477   2.593  1.00 97.99           H  
ATOM    900 HD22 ASN A  58      13.693 -13.351   2.827  1.00 97.99           H  
ATOM    901  OD1 ASN A  58      15.232 -12.859   0.207  1.00 97.99           O  
ATOM    902  N   PRO A  59      11.533 -14.922  -2.086  1.00 97.74           N  
ATOM    903  CA  PRO A  59      10.636 -15.875  -2.740  1.00 97.74           C  
ATOM    904  HA  PRO A  59       9.818 -15.327  -3.207  1.00 97.74           H  
ATOM    905  C   PRO A  59      10.070 -16.924  -1.772  1.00 97.74           C  
ATOM    906  CB  PRO A  59      11.491 -16.536  -3.825  1.00 97.74           C  
ATOM    907  HB2 PRO A  59      12.060 -17.369  -3.412  1.00 97.74           H  
ATOM    908  HB3 PRO A  59      10.895 -16.876  -4.673  1.00 97.74           H  
ATOM    909  O   PRO A  59      10.826 -17.618  -1.092  1.00 97.74           O  
ATOM    910  CG  PRO A  59      12.452 -15.417  -4.204  1.00 97.74           C  
ATOM    911  HG2 PRO A  59      13.348 -15.791  -4.700  1.00 97.74           H  
ATOM    912  HG3 PRO A  59      11.923 -14.695  -4.826  1.00 97.74           H  
ATOM    913  CD  PRO A  59      12.764 -14.790  -2.851  1.00 97.74           C  
ATOM    914  HD2 PRO A  59      13.049 -13.746  -2.980  1.00 97.74           H  
ATOM    915  HD3 PRO A  59      13.564 -15.348  -2.364  1.00 97.74           H  
ATOM    916  N   GLY A  60       8.743 -17.053  -1.729  1.00 97.38           N  
ATOM    917  H   GLY A  60       8.184 -16.394  -2.252  1.00 97.38           H  
ATOM    918  CA  GLY A  60       8.022 -17.979  -0.851  1.00 97.38           C  
ATOM    919  HA2 GLY A  60       8.512 -18.953  -0.879  1.00 97.38           H  
ATOM    920  HA3 GLY A  60       7.005 -18.090  -1.228  1.00 97.38           H  
ATOM    921  C   GLY A  60       7.927 -17.542   0.616  1.00 97.38           C  
ATOM    922  O   GLY A  60       7.350 -18.273   1.420  1.00 97.38           O  
ATOM    923  N   GLU A  61       8.475 -16.379   0.975  1.00 98.24           N  
ATOM    924  H   GLU A  61       8.915 -15.807   0.268  1.00 98.24           H  
ATOM    925  CA  GLU A  61       8.436 -15.839   2.333  1.00 98.24           C  
ATOM    926  HA  GLU A  61       8.497 -16.675   3.029  1.00 98.24           H  
ATOM    927  C   GLU A  61       7.120 -15.095   2.608  1.00 98.24           C  
ATOM    928  CB  GLU A  61       9.671 -14.948   2.567  1.00 98.24           C  
ATOM    929  HB2 GLU A  61      10.553 -15.487   2.221  1.00 98.24           H  
ATOM    930  HB3 GLU A  61       9.564 -14.038   1.976  1.00 98.24           H  
ATOM    931  O   GLU A  61       6.539 -14.451   1.726  1.00 98.24           O  
ATOM    932  CG  GLU A  61       9.893 -14.550   4.035  1.00 98.24           C  
ATOM    933  HG2 GLU A  61       9.047 -13.952   4.373  1.00 98.24           H  
ATOM    934  HG3 GLU A  61       9.925 -15.458   4.637  1.00 98.24           H  
ATOM    935  CD  GLU A  61      11.187 -13.746   4.261  1.00 98.24           C  
ATOM    936  OE1 GLU A  61      11.564 -13.582   5.440  1.00 98.24           O  
ATOM    937  OE2 GLU A  61      11.830 -13.318   3.268  1.00 98.24           O  
ATOM    938  N   GLU A  62       6.677 -15.164   3.865  1.00 98.12           N  
ATOM    939  H   GLU A  62       7.233 -15.667   4.540  1.00 98.12           H  
ATOM    940  CA  GLU A  62       5.613 -14.331   4.421  1.00 98.12           C  
ATOM    941  HA  GLU A  62       5.287 -13.637   3.646  1.00 98.12           H  
ATOM    942  C   GLU A  62       6.179 -13.517   5.594  1.00 98.12           C  
ATOM    943  CB  GLU A  62       4.396 -15.193   4.813  1.00 98.12           C  
ATOM    944  HB2 GLU A  62       4.107 -15.780   3.942  1.00 98.12           H  
ATOM    945  HB3 GLU A  62       4.674 -15.877   5.615  1.00 98.12           H  
ATOM    946  O   GLU A  62       6.793 -14.079   6.501  1.00 98.12           O  
ATOM    947  CG  GLU A  62       3.188 -14.346   5.261  1.00 98.12           C  
ATOM    948  HG2 GLU A  62       3.455 -13.802   6.167  1.00 98.12           H  
ATOM    949  HG3 GLU A  62       2.972 -13.611   4.485  1.00 98.12           H  
ATOM    950  CD  GLU A  62       1.902 -15.161   5.515  1.00 98.12           C  
ATOM    951  OE1 GLU A  62       1.115 -14.757   6.408  1.00 98.12           O  
ATOM    952  OE2 GLU A  62       1.635 -16.133   4.766  1.00 98.12           O  
ATOM    953  N   VAL A  63       5.976 -12.198   5.579  1.00 97.97           N  
ATOM    954  H   VAL A  63       5.431 -11.819   4.817  1.00 97.97           H  
ATOM    955  CA  VAL A  63       6.442 -11.268   6.620  1.00 97.97           C  
ATOM    956  HA  VAL A  63       6.878 -11.845   7.436  1.00 97.97           H  
ATOM    957  C   VAL A  63       5.261 -10.486   7.182  1.00 97.97           C  
ATOM    958  CB  VAL A  63       7.535 -10.311   6.096  1.00 97.97           C  
ATOM    959  HB  VAL A  63       7.130  -9.701   5.288  1.00 97.97           H  
ATOM    960  O   VAL A  63       4.423  -9.996   6.429  1.00 97.97           O  
ATOM    961  CG1 VAL A  63       8.021  -9.379   7.218  1.00 97.97           C  
ATOM    962 HG11 VAL A  63       7.259  -8.634   7.450  1.00 97.97           H  
ATOM    963 HG12 VAL A  63       8.248  -9.962   8.110  1.00 97.97           H  
ATOM    964 HG13 VAL A  63       8.934  -8.866   6.916  1.00 97.97           H  
ATOM    965  CG2 VAL A  63       8.754 -11.073   5.562  1.00 97.97           C  
ATOM    966 HG21 VAL A  63       8.462 -11.696   4.717  1.00 97.97           H  
ATOM    967 HG22 VAL A  63       9.173 -11.715   6.336  1.00 97.97           H  
ATOM    968 HG23 VAL A  63       9.522 -10.379   5.220  1.00 97.97           H  
ATOM    969  N   GLU A  64       5.207 -10.318   8.504  1.00 97.91           N  
ATOM    970  H   GLU A  64       5.937 -10.723   9.072  1.00 97.91           H  
ATOM    971  CA  GLU A  64       4.237  -9.449   9.176  1.00 97.91           C  
ATOM    972  HA  GLU A  64       3.504  -9.111   8.444  1.00 97.91           H  
ATOM    973  C   GLU A  64       4.933  -8.204   9.744  1.00 97.91           C  
ATOM    974  CB  GLU A  64       3.453 -10.235  10.246  1.00 97.91           C  
ATOM    975  HB2 GLU A  64       4.124 -10.523  11.054  1.00 97.91           H  
ATOM    976  HB3 GLU A  64       3.050 -11.140   9.790  1.00 97.91           H  
ATOM    977  O   GLU A  64       5.922  -8.298  10.470  1.00 97.91           O  
ATOM    978  CG  GLU A  64       2.283  -9.416  10.817  1.00 97.91           C  
ATOM    979  HG2 GLU A  64       2.675  -8.523  11.305  1.00 97.91           H  
ATOM    980  HG3 GLU A  64       1.649  -9.083   9.995  1.00 97.91           H  
ATOM    981  CD  GLU A  64       1.429 -10.209  11.822  1.00 97.91           C  
ATOM    982  OE1 GLU A  64       1.652 -10.039  13.039  1.00 97.91           O  
ATOM    983  OE2 GLU A  64       0.483 -10.918  11.387  1.00 97.91           O  
ATOM    984  N   VAL A  65       4.393  -7.026   9.435  1.00 96.40           N  
ATOM    985  H   VAL A  65       3.607  -7.025   8.801  1.00 96.40           H  
ATOM    986  CA  VAL A  65       4.828  -5.733   9.972  1.00 96.40           C  
ATOM    987  HA  VAL A  65       5.685  -5.887  10.627  1.00 96.40           H  
ATOM    988  C   VAL A  65       3.686  -5.144  10.784  1.00 96.40           C  
ATOM    989  CB  VAL A  65       5.248  -4.757   8.858  1.00 96.40           C  
ATOM    990  HB  VAL A  65       4.370  -4.452   8.288  1.00 96.40           H  
ATOM    991  O   VAL A  65       2.577  -5.001  10.280  1.00 96.40           O  
ATOM    992  CG1 VAL A  65       5.904  -3.502   9.451  1.00 96.40           C  
ATOM    993 HG11 VAL A  65       6.794  -3.776  10.017  1.00 96.40           H  
ATOM    994 HG12 VAL A  65       6.187  -2.823   8.646  1.00 96.40           H  
ATOM    995 HG13 VAL A  65       5.206  -2.981  10.107  1.00 96.40           H  
ATOM    996  CG2 VAL A  65       6.244  -5.395   7.889  1.00 96.40           C  
ATOM    997 HG21 VAL A  65       5.772  -6.218   7.352  1.00 96.40           H  
ATOM    998 HG22 VAL A  65       6.559  -4.655   7.154  1.00 96.40           H  
ATOM    999 HG23 VAL A  65       7.107  -5.775   8.436  1.00 96.40           H  
ATOM   1000  N   THR A  66       3.946  -4.783  12.038  1.00 94.89           N  
ATOM   1001  H   THR A  66       4.889  -4.877  12.387  1.00 94.89           H  
ATOM   1002  CA  THR A  66       2.948  -4.140  12.902  1.00 94.89           C  
ATOM   1003  HA  THR A  66       1.970  -4.173  12.422  1.00 94.89           H  
ATOM   1004  C   THR A  66       3.303  -2.677  13.121  1.00 94.89           C  
ATOM   1005  CB  THR A  66       2.799  -4.879  14.236  1.00 94.89           C  
ATOM   1006  HB  THR A  66       3.758  -4.904  14.753  1.00 94.89           H  
ATOM   1007  O   THR A  66       4.436  -2.355  13.475  1.00 94.89           O  
ATOM   1008  CG2 THR A  66       1.744  -4.250  15.150  1.00 94.89           C  
ATOM   1009 HG21 THR A  66       0.800  -4.146  14.615  1.00 94.89           H  
ATOM   1010 HG22 THR A  66       1.595  -4.885  16.023  1.00 94.89           H  
ATOM   1011 HG23 THR A  66       2.074  -3.268  15.488  1.00 94.89           H  
ATOM   1012  OG1 THR A  66       2.357  -6.197  14.009  1.00 94.89           O  
ATOM   1013  HG1 THR A  66       2.967  -6.646  13.419  1.00 94.89           H  
ATOM   1014  N   PHE A  67       2.309  -1.813  12.949  1.00 91.75           N  
ATOM   1015  H   PHE A  67       1.417  -2.174  12.641  1.00 91.75           H  
ATOM   1016  CA  PHE A  67       2.332  -0.403  13.312  1.00 91.75           C  
ATOM   1017  HA  PHE A  67       3.338  -0.106  13.608  1.00 91.75           H  
ATOM   1018  C   PHE A  67       1.386  -0.193  14.487  1.00 91.75           C  
ATOM   1019  CB  PHE A  67       1.904   0.452  12.117  1.00 91.75           C  
ATOM   1020  HB2 PHE A  67       1.857   1.494  12.432  1.00 91.75           H  
ATOM   1021  HB3 PHE A  67       0.900   0.159  11.809  1.00 91.75           H  
ATOM   1022  O   PHE A  67       0.296  -0.768  14.508  1.00 91.75           O  
ATOM   1023  CG  PHE A  67       2.833   0.339  10.929  1.00 91.75           C  
ATOM   1024  CD1 PHE A  67       3.810   1.325  10.715  1.00 91.75           C  
ATOM   1025  HD1 PHE A  67       3.884   2.162  11.393  1.00 91.75           H  
ATOM   1026  CD2 PHE A  67       2.729  -0.754  10.047  1.00 91.75           C  
ATOM   1027  HD2 PHE A  67       1.985  -1.518  10.216  1.00 91.75           H  
ATOM   1028  CE1 PHE A  67       4.676   1.228   9.615  1.00 91.75           C  
ATOM   1029  HE1 PHE A  67       5.404   2.006   9.436  1.00 91.75           H  
ATOM   1030  CE2 PHE A  67       3.606  -0.861   8.956  1.00 91.75           C  
ATOM   1031  HE2 PHE A  67       3.533  -1.708   8.290  1.00 91.75           H  
ATOM   1032  CZ  PHE A  67       4.576   0.133   8.742  1.00 91.75           C  
ATOM   1033  HZ  PHE A  67       5.249   0.060   7.901  1.00 91.75           H  
ATOM   1034  N   SER A  68       1.783   0.653  15.430  1.00 87.54           N  
ATOM   1035  H   SER A  68       2.665   1.133  15.317  1.00 87.54           H  
ATOM   1036  CA  SER A  68       0.932   1.068  16.543  1.00 87.54           C  
ATOM   1037  HA  SER A  68      -0.051   0.603  16.464  1.00 87.54           H  
ATOM   1038  C   SER A  68       0.757   2.575  16.486  1.00 87.54           C  
ATOM   1039  CB  SER A  68       1.517   0.664  17.896  1.00 87.54           C  
ATOM   1040  HB2 SER A  68       0.836   0.996  18.680  1.00 87.54           H  
ATOM   1041  HB3 SER A  68       2.478   1.160  18.037  1.00 87.54           H  
ATOM   1042  O   SER A  68       1.736   3.320  16.464  1.00 87.54           O  
ATOM   1043  OG  SER A  68       1.696  -0.738  18.004  1.00 87.54           O  
ATOM   1044  HG  SER A  68       1.839  -0.923  18.936  1.00 87.54           H  
ATOM   1045  N   ALA A  69      -0.487   3.026  16.476  1.00 74.11           N  
ATOM   1046  H   ALA A  69      -1.239   2.357  16.562  1.00 74.11           H  
ATOM   1047  CA  ALA A  69      -0.829   4.410  16.731  1.00 74.11           C  
ATOM   1048  HA  ALA A  69       0.049   5.044  16.610  1.00 74.11           H  
ATOM   1049  C   ALA A  69      -1.300   4.514  18.181  1.00 74.11           C  
ATOM   1050  CB  ALA A  69      -1.886   4.855  15.718  1.00 74.11           C  
ATOM   1051  HB1 ALA A  69      -1.472   4.823  14.710  1.00 74.11           H  
ATOM   1052  HB2 ALA A  69      -2.209   5.872  15.939  1.00 74.11           H  
ATOM   1053  HB3 ALA A  69      -2.747   4.188  15.765  1.00 74.11           H  
ATOM   1054  O   ALA A  69      -1.809   3.556  18.737  1.00 74.11           O  
ATOM   1055  N   ASN A  70      -1.188   5.683  18.806  1.00 67.96           N  
ATOM   1056  H   ASN A  70      -0.717   6.448  18.344  1.00 67.96           H  
ATOM   1057  CA  ASN A  70      -1.837   5.891  20.108  1.00 67.96           C  
ATOM   1058  HA  ASN A  70      -1.657   5.018  20.736  1.00 67.96           H  
ATOM   1059  C   ASN A  70      -3.372   6.009  19.984  1.00 67.96           C  
ATOM   1060  CB  ASN A  70      -1.213   7.118  20.795  1.00 67.96           C  
ATOM   1061  HB2 ASN A  70      -1.777   7.337  21.702  1.00 67.96           H  
ATOM   1062  HB3 ASN A  70      -1.284   7.980  20.132  1.00 67.96           H  
ATOM   1063  O   ASN A  70      -4.050   6.178  20.991  1.00 67.96           O  
ATOM   1064  CG  ASN A  70       0.229   6.900  21.214  1.00 67.96           C  
ATOM   1065  ND2 ASN A  70       1.014   7.950  21.278  1.00 67.96           N  
ATOM   1066 HD21 ASN A  70       1.952   7.754  21.598  1.00 67.96           H  
ATOM   1067 HD22 ASN A  70       0.645   8.881  21.145  1.00 67.96           H  
ATOM   1068  OD1 ASN A  70       0.688   5.815  21.510  1.00 67.96           O  
ATOM   1069  N   ASP A  71      -3.907   5.998  18.760  1.00 62.98           N  
ATOM   1070  H   ASP A  71      -3.320   5.739  17.980  1.00 62.98           H  
ATOM   1071  CA  ASP A  71      -5.332   6.119  18.462  1.00 62.98           C  
ATOM   1072  HA  ASP A  71      -5.890   5.698  19.299  1.00 62.98           H  
ATOM   1073  C   ASP A  71      -5.657   5.358  17.149  1.00 62.98           C  
ATOM   1074  CB  ASP A  71      -5.670   7.610  18.433  1.00 62.98           C  
ATOM   1075  HB2 ASP A  71      -4.896   8.113  17.853  1.00 62.98           H  
ATOM   1076  HB3 ASP A  71      -5.578   7.993  19.450  1.00 62.98           H  
ATOM   1077  O   ASP A  71      -4.978   5.583  16.140  1.00 62.98           O  
ATOM   1078  CG  ASP A  71      -7.044   8.020  17.903  1.00 62.98           C  
ATOM   1079  OD1 ASP A  71      -7.803   7.162  17.402  1.00 62.98           O  
ATOM   1080  OD2 ASP A  71      -7.278   9.238  18.019  1.00 62.98           O  
ATOM   1081  N   PRO A  72      -6.654   4.448  17.158  1.00 56.47           N  
ATOM   1082  CA  PRO A  72      -7.093   3.650  16.006  1.00 56.47           C  
ATOM   1083  HA  PRO A  72      -6.341   2.900  15.763  1.00 56.47           H  
ATOM   1084  C   PRO A  72      -7.440   4.456  14.758  1.00 56.47           C  
ATOM   1085  CB  PRO A  72      -8.393   2.977  16.468  1.00 56.47           C  
ATOM   1086  HB2 PRO A  72      -8.561   2.004  16.006  1.00 56.47           H  
ATOM   1087  HB3 PRO A  72      -9.251   3.607  16.234  1.00 56.47           H  
ATOM   1088  O   PRO A  72      -7.137   4.037  13.641  1.00 56.47           O  
ATOM   1089  CG  PRO A  72      -8.282   2.908  17.981  1.00 56.47           C  
ATOM   1090  HG2 PRO A  72      -9.262   2.921  18.458  1.00 56.47           H  
ATOM   1091  HG3 PRO A  72      -7.721   2.025  18.286  1.00 56.47           H  
ATOM   1092  CD  PRO A  72      -7.477   4.146  18.322  1.00 56.47           C  
ATOM   1093  HD2 PRO A  72      -8.155   4.975  18.520  1.00 56.47           H  
ATOM   1094  HD3 PRO A  72      -6.872   3.931  19.203  1.00 56.47           H  
ATOM   1095  N   HIS A  73      -8.084   5.613  14.946  1.00 60.81           N  
ATOM   1096  H   HIS A  73      -8.202   5.961  15.887  1.00 60.81           H  
ATOM   1097  CA  HIS A  73      -8.587   6.452  13.859  1.00 60.81           C  
ATOM   1098  HA  HIS A  73      -9.086   5.819  13.126  1.00 60.81           H  
ATOM   1099  C   HIS A  73      -7.464   7.169  13.114  1.00 60.81           C  
ATOM   1100  CB  HIS A  73      -9.610   7.449  14.417  1.00 60.81           C  
ATOM   1101  HB2 HIS A  73      -9.157   8.029  15.222  1.00 60.81           H  
ATOM   1102  HB3 HIS A  73      -9.900   8.145  13.630  1.00 60.81           H  
ATOM   1103  O   HIS A  73      -7.709   7.870  12.139  1.00 60.81           O  
ATOM   1104  CG  HIS A  73     -10.855   6.770  14.917  1.00 60.81           C  
ATOM   1105  CD2 HIS A  73     -11.260   6.644  16.218  1.00 60.81           C  
ATOM   1106  HD2 HIS A  73     -10.734   7.027  17.079  1.00 60.81           H  
ATOM   1107  ND1 HIS A  73     -11.791   6.139  14.132  1.00 60.81           N  
ATOM   1108  HD1 HIS A  73     -11.780   6.104  13.123  1.00 60.81           H  
ATOM   1109  CE1 HIS A  73     -12.743   5.647  14.939  1.00 60.81           C  
ATOM   1110  HE1 HIS A  73     -13.622   5.115  14.607  1.00 60.81           H  
ATOM   1111  NE2 HIS A  73     -12.463   5.921  16.223  1.00 60.81           N  
ATOM   1112  N   LYS A  74      -6.215   6.988  13.548  1.00 67.15           N  
ATOM   1113  H   LYS A  74      -6.073   6.424  14.374  1.00 67.15           H  
ATOM   1114  CA  LYS A  74      -5.082   7.670  12.941  1.00 67.15           C  
ATOM   1115  HA  LYS A  74      -5.411   8.675  12.676  1.00 67.15           H  
ATOM   1116  C   LYS A  74      -4.671   7.037  11.633  1.00 67.15           C  
ATOM   1117  CB  LYS A  74      -3.932   7.796  13.942  1.00 67.15           C  
ATOM   1118  HB2 LYS A  74      -3.102   8.319  13.466  1.00 67.15           H  
ATOM   1119  HB3 LYS A  74      -3.601   6.813  14.277  1.00 67.15           H  
ATOM   1120  O   LYS A  74      -4.188   7.763  10.777  1.00 67.15           O  
ATOM   1121  CG  LYS A  74      -4.452   8.631  15.111  1.00 67.15           C  
ATOM   1122  HG2 LYS A  74      -5.139   8.029  15.706  1.00 67.15           H  
ATOM   1123  HG3 LYS A  74      -5.057   9.442  14.706  1.00 67.15           H  
ATOM   1124  CD  LYS A  74      -3.374   9.222  16.017  1.00 67.15           C  
ATOM   1125  HD2 LYS A  74      -2.589   9.686  15.419  1.00 67.15           H  
ATOM   1126  HD3 LYS A  74      -2.965   8.439  16.656  1.00 67.15           H  
ATOM   1127  CE  LYS A  74      -4.114  10.303  16.816  1.00 67.15           C  
ATOM   1128  HE2 LYS A  74      -4.170  11.209  16.213  1.00 67.15           H  
ATOM   1129  HE3 LYS A  74      -5.150   9.990  16.946  1.00 67.15           H  
ATOM   1130  NZ  LYS A  74      -3.528  10.572  18.141  1.00 67.15           N  
ATOM   1131  HZ1 LYS A  74      -2.570  10.879  18.059  1.00 67.15           H  
ATOM   1132  HZ2 LYS A  74      -3.639   9.750  18.719  1.00 67.15           H  
ATOM   1133  HZ3 LYS A  74      -4.086  11.307  18.552  1.00 67.15           H  
ATOM   1134  N   PHE A  75      -4.855   5.737  11.426  1.00 76.36           N  
ATOM   1135  H   PHE A  75      -5.355   5.195  12.116  1.00 76.36           H  
ATOM   1136  CA  PHE A  75      -4.387   5.092  10.200  1.00 76.36           C  
ATOM   1137  HA  PHE A  75      -3.409   5.508   9.957  1.00 76.36           H  
ATOM   1138  C   PHE A  75      -5.275   5.392   8.977  1.00 76.36           C  
ATOM   1139  CB  PHE A  75      -4.195   3.596  10.430  1.00 76.36           C  
ATOM   1140  HB2 PHE A  75      -3.783   3.201   9.502  1.00 76.36           H  
ATOM   1141  HB3 PHE A  75      -5.168   3.136  10.605  1.00 76.36           H  
ATOM   1142  O   PHE A  75      -5.871   4.494   8.391  1.00 76.36           O  
ATOM   1143  CG  PHE A  75      -3.238   3.190  11.532  1.00 76.36           C  
ATOM   1144  CD1 PHE A  75      -1.912   3.647  11.515  1.00 76.36           C  
ATOM   1145  HD1 PHE A  75      -1.637   4.420  10.812  1.00 76.36           H  
ATOM   1146  CD2 PHE A  75      -3.648   2.311  12.548  1.00 76.36           C  
ATOM   1147  HD2 PHE A  75      -4.678   1.993  12.611  1.00 76.36           H  
ATOM   1148  CE1 PHE A  75      -0.957   3.135  12.408  1.00 76.36           C  
ATOM   1149  HE1 PHE A  75       0.068   3.473  12.370  1.00 76.36           H  
ATOM   1150  CE2 PHE A  75      -2.711   1.841  13.482  1.00 76.36           C  
ATOM   1151  HE2 PHE A  75      -3.035   1.182  14.274  1.00 76.36           H  
ATOM   1152  CZ  PHE A  75      -1.360   2.210  13.383  1.00 76.36           C  
ATOM   1153  HZ  PHE A  75      -0.643   1.814  14.086  1.00 76.36           H  
ATOM   1154  N   ASN A  76      -5.322   6.652   8.547  1.00 81.45           N  
ATOM   1155  H   ASN A  76      -4.868   7.354   9.114  1.00 81.45           H  
ATOM   1156  CA  ASN A  76      -6.186   7.097   7.452  1.00 81.45           C  
ATOM   1157  HA  ASN A  76      -7.068   6.456   7.426  1.00 81.45           H  
ATOM   1158  C   ASN A  76      -5.533   6.971   6.077  1.00 81.45           C  
ATOM   1159  CB  ASN A  76      -6.680   8.525   7.735  1.00 81.45           C  
ATOM   1160  HB2 ASN A  76      -5.843   9.166   8.013  1.00 81.45           H  
ATOM   1161  HB3 ASN A  76      -7.155   8.935   6.844  1.00 81.45           H  
ATOM   1162  O   ASN A  76      -6.235   7.012   5.065  1.00 81.45           O  
ATOM   1163  CG  ASN A  76      -7.722   8.554   8.838  1.00 81.45           C  
ATOM   1164  ND2 ASN A  76      -7.963   9.692   9.443  1.00 81.45           N  
ATOM   1165 HD21 ASN A  76      -8.585   9.655  10.237  1.00 81.45           H  
ATOM   1166 HD22 ASN A  76      -7.531  10.569   9.192  1.00 81.45           H  
ATOM   1167  OD1 ASN A  76      -8.329   7.546   9.158  1.00 81.45           O  
ATOM   1168  N   ARG A  77      -4.202   6.826   6.013  1.00 86.96           N  
ATOM   1169  H   ARG A  77      -3.686   6.839   6.882  1.00 86.96           H  
ATOM   1170  CA  ARG A  77      -3.490   6.794   4.732  1.00 86.96           C  
ATOM   1171  HA  ARG A  77      -4.193   6.397   4.000  1.00 86.96           H  
ATOM   1172  C   ARG A  77      -2.292   5.841   4.702  1.00 86.96           C  
ATOM   1173  CB  ARG A  77      -3.174   8.239   4.312  1.00 86.96           C  
ATOM   1174  HB2 ARG A  77      -4.054   8.855   4.500  1.00 86.96           H  
ATOM   1175  HB3 ARG A  77      -2.356   8.631   4.916  1.00 86.96           H  
ATOM   1176  O   ARG A  77      -1.147   6.305   4.673  1.00 86.96           O  
ATOM   1177  CG  ARG A  77      -2.830   8.359   2.822  1.00 86.96           C  
ATOM   1178  HG2 ARG A  77      -1.948   7.758   2.599  1.00 86.96           H  
ATOM   1179  HG3 ARG A  77      -3.661   7.997   2.217  1.00 86.96           H  
ATOM   1180  CD  ARG A  77      -2.544   9.815   2.444  1.00 86.96           C  
ATOM   1181  HD2 ARG A  77      -1.826  10.225   3.153  1.00 86.96           H  
ATOM   1182  HD3 ARG A  77      -2.093   9.824   1.451  1.00 86.96           H  
ATOM   1183  NE  ARG A  77      -3.775  10.636   2.414  1.00 86.96           N  
ATOM   1184  HE  ARG A  77      -4.664  10.163   2.490  1.00 86.96           H  
ATOM   1185  NH1 ARG A  77      -2.756  12.669   2.217  1.00 86.96           N  
ATOM   1186 HH11 ARG A  77      -2.847  13.666   2.350  1.00 86.96           H  
ATOM   1187 HH12 ARG A  77      -1.871  12.203   2.351  1.00 86.96           H  
ATOM   1188  NH2 ARG A  77      -4.970  12.583   2.285  1.00 86.96           N  
ATOM   1189 HH21 ARG A  77      -5.026  13.591   2.305  1.00 86.96           H  
ATOM   1190 HH22 ARG A  77      -5.842  12.095   2.136  1.00 86.96           H  
ATOM   1191  CZ  ARG A  77      -3.838  11.948   2.299  1.00 86.96           C  
ATOM   1192  N   PRO A  78      -2.505   4.513   4.743  1.00 91.91           N  
ATOM   1193  CA  PRO A  78      -1.424   3.579   4.487  1.00 91.91           C  
ATOM   1194  HA  PRO A  78      -0.554   3.846   5.086  1.00 91.91           H  
ATOM   1195  C   PRO A  78      -1.040   3.615   3.001  1.00 91.91           C  
ATOM   1196  CB  PRO A  78      -1.932   2.219   4.952  1.00 91.91           C  
ATOM   1197  HB2 PRO A  78      -1.788   2.126   6.028  1.00 91.91           H  
ATOM   1198  HB3 PRO A  78      -1.452   1.395   4.424  1.00 91.91           H  
ATOM   1199  O   PRO A  78      -1.876   3.704   2.099  1.00 91.91           O  
ATOM   1200  CG  PRO A  78      -3.419   2.313   4.643  1.00 91.91           C  
ATOM   1201  HG2 PRO A  78      -4.003   1.640   5.272  1.00 91.91           H  
ATOM   1202  HG3 PRO A  78      -3.553   2.046   3.595  1.00 91.91           H  
ATOM   1203  CD  PRO A  78      -3.762   3.789   4.900  1.00 91.91           C  
ATOM   1204  HD2 PRO A  78      -4.123   3.910   5.921  1.00 91.91           H  
ATOM   1205  HD3 PRO A  78      -4.517   4.137   4.195  1.00 91.91           H  
ATOM   1206  N   GLN A  79       0.258   3.544   2.756  1.00 94.74           N  
ATOM   1207  H   GLN A  79       0.884   3.520   3.549  1.00 94.74           H  
ATOM   1208  CA  GLN A  79       0.875   3.572   1.443  1.00 94.74           C  
ATOM   1209  HA  GLN A  79       0.113   3.419   0.678  1.00 94.74           H  
ATOM   1210  C   GLN A  79       1.888   2.436   1.358  1.00 94.74           C  
ATOM   1211  CB  GLN A  79       1.508   4.955   1.232  1.00 94.74           C  
ATOM   1212  HB2 GLN A  79       2.093   5.195   2.120  1.00 94.74           H  
ATOM   1213  HB3 GLN A  79       0.709   5.692   1.154  1.00 94.74           H  
ATOM   1214  O   GLN A  79       2.724   2.266   2.246  1.00 94.74           O  
ATOM   1215  CG  GLN A  79       2.423   5.078   0.001  1.00 94.74           C  
ATOM   1216  HG2 GLN A  79       1.854   4.920  -0.916  1.00 94.74           H  
ATOM   1217  HG3 GLN A  79       3.201   4.316   0.046  1.00 94.74           H  
ATOM   1218  CD  GLN A  79       3.127   6.433  -0.049  1.00 94.74           C  
ATOM   1219  NE2 GLN A  79       4.063   6.637  -0.934  1.00 94.74           N  
ATOM   1220 HE21 GLN A  79       4.010   6.120  -1.800  1.00 94.74           H  
ATOM   1221 HE22 GLN A  79       4.418   7.581  -0.980  1.00 94.74           H  
ATOM   1222  OE1 GLN A  79       2.901   7.349   0.725  1.00 94.74           O  
ATOM   1223  N   PHE A  80       1.836   1.695   0.260  1.00 96.55           N  
ATOM   1224  H   PHE A  80       1.116   1.903  -0.417  1.00 96.55           H  
ATOM   1225  CA  PHE A  80       2.727   0.589  -0.050  1.00 96.55           C  
ATOM   1226  HA  PHE A  80       3.470   0.483   0.741  1.00 96.55           H  
ATOM   1227  C   PHE A  80       3.435   0.904  -1.362  1.00 96.55           C  
ATOM   1228  CB  PHE A  80       1.929  -0.721  -0.126  1.00 96.55           C  
ATOM   1229  HB2 PHE A  80       1.350  -0.734  -1.050  1.00 96.55           H  
ATOM   1230  HB3 PHE A  80       2.627  -1.557  -0.169  1.00 96.55           H  
ATOM   1231  O   PHE A  80       2.791   1.238  -2.350  1.00 96.55           O  
ATOM   1232  CG  PHE A  80       0.983  -0.918   1.043  1.00 96.55           C  
ATOM   1233  CD1 PHE A  80       1.477  -1.409   2.263  1.00 96.55           C  
ATOM   1234  HD1 PHE A  80       2.514  -1.703   2.341  1.00 96.55           H  
ATOM   1235  CD2 PHE A  80      -0.368  -0.532   0.940  1.00 96.55           C  
ATOM   1236  HD2 PHE A  80      -0.750  -0.136   0.011  1.00 96.55           H  
ATOM   1237  CE1 PHE A  80       0.633  -1.492   3.382  1.00 96.55           C  
ATOM   1238  HE1 PHE A  80       1.019  -1.843   4.327  1.00 96.55           H  
ATOM   1239  CE2 PHE A  80      -1.213  -0.618   2.059  1.00 96.55           C  
ATOM   1240  HE2 PHE A  80      -2.242  -0.298   1.983  1.00 96.55           H  
ATOM   1241  CZ  PHE A  80      -0.706  -1.083   3.284  1.00 96.55           C  
ATOM   1242  HZ  PHE A  80      -1.336  -1.105   4.162  1.00 96.55           H  
ATOM   1243  N   THR A  81       4.757   0.824  -1.388  1.00 97.50           N  
ATOM   1244  H   THR A  81       5.238   0.590  -0.531  1.00 97.50           H  
ATOM   1245  CA  THR A  81       5.546   0.834  -2.622  1.00 97.50           C  
ATOM   1246  HA  THR A  81       4.903   0.965  -3.492  1.00 97.50           H  
ATOM   1247  C   THR A  81       6.226  -0.516  -2.727  1.00 97.50           C  
ATOM   1248  CB  THR A  81       6.571   1.969  -2.625  1.00 97.50           C  
ATOM   1249  HB  THR A  81       7.277   1.816  -1.809  1.00 97.50           H  
ATOM   1250  O   THR A  81       6.995  -0.875  -1.841  1.00 97.50           O  
ATOM   1251  CG2 THR A  81       7.349   2.060  -3.931  1.00 97.50           C  
ATOM   1252 HG21 THR A  81       7.829   1.108  -4.156  1.00 97.50           H  
ATOM   1253 HG22 THR A  81       6.684   2.330  -4.752  1.00 97.50           H  
ATOM   1254 HG23 THR A  81       8.135   2.807  -3.820  1.00 97.50           H  
ATOM   1255  OG1 THR A  81       5.901   3.197  -2.436  1.00 97.50           O  
ATOM   1256  HG1 THR A  81       5.061   2.972  -2.028  1.00 97.50           H  
ATOM   1257  N   ILE A  82       5.894  -1.269  -3.768  1.00 97.00           N  
ATOM   1258  H   ILE A  82       5.275  -0.878  -4.464  1.00 97.00           H  
ATOM   1259  CA  ILE A  82       6.418  -2.603  -4.036  1.00 97.00           C  
ATOM   1260  HA  ILE A  82       6.945  -2.976  -3.158  1.00 97.00           H  
ATOM   1261  C   ILE A  82       7.420  -2.477  -5.179  1.00 97.00           C  
ATOM   1262  CB  ILE A  82       5.272  -3.587  -4.370  1.00 97.00           C  
ATOM   1263  HB  ILE A  82       4.782  -3.272  -5.292  1.00 97.00           H  
ATOM   1264  O   ILE A  82       7.046  -2.066  -6.278  1.00 97.00           O  
ATOM   1265  CG1 ILE A  82       4.210  -3.700  -3.246  1.00 97.00           C  
ATOM   1266 HG12 ILE A  82       4.686  -3.570  -2.274  1.00 97.00           H  
ATOM   1267 HG13 ILE A  82       3.770  -4.697  -3.263  1.00 97.00           H  
ATOM   1268  CG2 ILE A  82       5.850  -4.990  -4.600  1.00 97.00           C  
ATOM   1269 HG21 ILE A  82       6.298  -5.340  -3.670  1.00 97.00           H  
ATOM   1270 HG22 ILE A  82       5.059  -5.676  -4.904  1.00 97.00           H  
ATOM   1271 HG23 ILE A  82       6.603  -4.978  -5.388  1.00 97.00           H  
ATOM   1272  CD1 ILE A  82       3.042  -2.714  -3.381  1.00 97.00           C  
ATOM   1273 HD11 ILE A  82       2.574  -2.826  -4.359  1.00 97.00           H  
ATOM   1274 HD12 ILE A  82       2.301  -2.927  -2.611  1.00 97.00           H  
ATOM   1275 HD13 ILE A  82       3.379  -1.685  -3.260  1.00 97.00           H  
ATOM   1276  N   GLU A  83       8.671  -2.832  -4.916  1.00 96.77           N  
ATOM   1277  H   GLU A  83       8.907  -3.126  -3.979  1.00 96.77           H  
ATOM   1278  CA  GLU A  83       9.779  -2.788  -5.867  1.00 96.77           C  
ATOM   1279  HA  GLU A  83       9.411  -2.430  -6.828  1.00 96.77           H  
ATOM   1280  C   GLU A  83      10.334  -4.200  -6.071  1.00 96.77           C  
ATOM   1281  CB  GLU A  83      10.870  -1.802  -5.401  1.00 96.77           C  
ATOM   1282  HB2 GLU A  83      11.632  -1.754  -6.179  1.00 96.77           H  
ATOM   1283  HB3 GLU A  83      11.327  -2.164  -4.480  1.00 96.77           H  
ATOM   1284  O   GLU A  83      10.610  -4.922  -5.112  1.00 96.77           O  
ATOM   1285  CG  GLU A  83      10.287  -0.397  -5.164  1.00 96.77           C  
ATOM   1286  HG2 GLU A  83       9.660  -0.421  -4.273  1.00 96.77           H  
ATOM   1287  HG3 GLU A  83       9.646  -0.161  -6.014  1.00 96.77           H  
ATOM   1288  CD  GLU A  83      11.306   0.744  -5.012  1.00 96.77           C  
ATOM   1289  OE1 GLU A  83      10.819   1.908  -4.930  1.00 96.77           O  
ATOM   1290  OE2 GLU A  83      12.527   0.488  -5.089  1.00 96.77           O  
ATOM   1291  N   TRP A  84      10.492  -4.626  -7.322  1.00 93.40           N  
ATOM   1292  H   TRP A  84      10.278  -3.994  -8.079  1.00 93.40           H  
ATOM   1293  CA  TRP A  84      11.018  -5.952  -7.652  1.00 93.40           C  
ATOM   1294  HA  TRP A  84      11.426  -6.404  -6.748  1.00 93.40           H  
ATOM   1295  C   TRP A  84      12.180  -5.881  -8.643  1.00 93.40           C  
ATOM   1296  CB  TRP A  84       9.887  -6.872  -8.130  1.00 93.40           C  
ATOM   1297  HB2 TRP A  84      10.271  -7.888  -8.228  1.00 93.40           H  
ATOM   1298  HB3 TRP A  84       9.114  -6.891  -7.362  1.00 93.40           H  
ATOM   1299  O   TRP A  84      12.412  -4.878  -9.326  1.00 93.40           O  
ATOM   1300  CG  TRP A  84       9.232  -6.485  -9.415  1.00 93.40           C  
ATOM   1301  CD1 TRP A  84       9.603  -6.887 -10.651  1.00 93.40           C  
ATOM   1302  HD1 TRP A  84      10.430  -7.548 -10.861  1.00 93.40           H  
ATOM   1303  CD2 TRP A  84       8.084  -5.606  -9.607  1.00 93.40           C  
ATOM   1304  CE2 TRP A  84       7.794  -5.549 -11.002  1.00 93.40           C  
ATOM   1305  CE3 TRP A  84       7.268  -4.844  -8.745  1.00 93.40           C  
ATOM   1306  HE3 TRP A  84       7.470  -4.849  -7.684  1.00 93.40           H  
ATOM   1307  NE1 TRP A  84       8.765  -6.327 -11.593  1.00 93.40           N  
ATOM   1308  HE1 TRP A  84       8.850  -6.489 -12.586  1.00 93.40           H  
ATOM   1309  CH2 TRP A  84       5.959  -4.030 -10.637  1.00 93.40           C  
ATOM   1310  HH2 TRP A  84       5.151  -3.434 -11.035  1.00 93.40           H  
ATOM   1311  CZ2 TRP A  84       6.748  -4.778 -11.521  1.00 93.40           C  
ATOM   1312  HZ2 TRP A  84       6.551  -4.755 -12.583  1.00 93.40           H  
ATOM   1313  CZ3 TRP A  84       6.216  -4.060  -9.254  1.00 93.40           C  
ATOM   1314  HZ3 TRP A  84       5.608  -3.478  -8.577  1.00 93.40           H  
ATOM   1315  N   GLY A  85      12.936  -6.981  -8.715  1.00 85.08           N  
ATOM   1316  H   GLY A  85      12.695  -7.762  -8.122  1.00 85.08           H  
ATOM   1317  CA  GLY A  85      14.075  -7.113  -9.621  1.00 85.08           C  
ATOM   1318  HA2 GLY A  85      14.461  -8.131  -9.573  1.00 85.08           H  
ATOM   1319  HA3 GLY A  85      14.859  -6.429  -9.296  1.00 85.08           H  
ATOM   1320  C   GLY A  85      13.704  -6.805 -11.076  1.00 85.08           C  
ATOM   1321  O   GLY A  85      12.659  -7.222 -11.564  1.00 85.08           O  
ATOM   1322  N   GLY A  86      14.572  -6.074 -11.778  1.00 78.45           N  
ATOM   1323  H   GLY A  86      15.417  -5.763 -11.320  1.00 78.45           H  
ATOM   1324  CA  GLY A  86      14.307  -5.595 -13.143  1.00 78.45           C  
ATOM   1325  HA2 GLY A  86      13.590  -6.252 -13.637  1.00 78.45           H  
ATOM   1326  HA3 GLY A  86      15.236  -5.625 -13.712  1.00 78.45           H  
ATOM   1327  C   GLY A  86      13.761  -4.165 -13.222  1.00 78.45           C  
ATOM   1328  O   GLY A  86      13.459  -3.704 -14.318  1.00 78.45           O  
ATOM   1329  N   GLY A  87      13.680  -3.451 -12.091  1.00 81.04           N  
ATOM   1330  H   GLY A  87      13.823  -3.922 -11.210  1.00 81.04           H  
ATOM   1331  CA  GLY A  87      13.310  -2.031 -12.046  1.00 81.04           C  
ATOM   1332  HA2 GLY A  87      13.741  -1.509 -12.900  1.00 81.04           H  
ATOM   1333  HA3 GLY A  87      13.711  -1.593 -11.132  1.00 81.04           H  
ATOM   1334  C   GLY A  87      11.804  -1.779 -12.052  1.00 81.04           C  
ATOM   1335  O   GLY A  87      11.370  -0.682 -12.393  1.00 81.04           O  
ATOM   1336  N   GLY A  88      11.002  -2.790 -11.712  1.00 91.75           N  
ATOM   1337  H   GLY A  88      11.411  -3.636 -11.344  1.00 91.75           H  
ATOM   1338  CA  GLY A  88       9.561  -2.626 -11.607  1.00 91.75           C  
ATOM   1339  HA2 GLY A  88       9.235  -1.929 -12.379  1.00 91.75           H  
ATOM   1340  HA3 GLY A  88       9.069  -3.583 -11.780  1.00 91.75           H  
ATOM   1341  C   GLY A  88       9.153  -2.075 -10.246  1.00 91.75           C  
ATOM   1342  O   GLY A  88       9.672  -2.507  -9.217  1.00 91.75           O  
ATOM   1343  N   ARG A  89       8.239  -1.101 -10.259  1.00 95.81           N  
ATOM   1344  H   ARG A  89       7.884  -0.791 -11.152  1.00 95.81           H  
ATOM   1345  CA  ARG A  89       7.771  -0.380  -9.077  1.00 95.81           C  
ATOM   1346  HA  ARG A  89       7.933  -0.999  -8.194  1.00 95.81           H  
ATOM   1347  C   ARG A  89       6.285  -0.078  -9.195  1.00 95.81           C  
ATOM   1348  CB  ARG A  89       8.614   0.892  -8.932  1.00 95.81           C  
ATOM   1349  HB2 ARG A  89       9.648   0.588  -8.766  1.00 95.81           H  
ATOM   1350  HB3 ARG A  89       8.580   1.457  -9.864  1.00 95.81           H  
ATOM   1351  O   ARG A  89       5.855   0.525 -10.176  1.00 95.81           O  
ATOM   1352  CG  ARG A  89       8.172   1.798  -7.776  1.00 95.81           C  
ATOM   1353  HG2 ARG A  89       8.133   1.220  -6.853  1.00 95.81           H  
ATOM   1354  HG3 ARG A  89       7.187   2.220  -7.977  1.00 95.81           H  
ATOM   1355  CD  ARG A  89       9.192   2.931  -7.644  1.00 95.81           C  
ATOM   1356  HD2 ARG A  89      10.191   2.496  -7.665  1.00 95.81           H  
ATOM   1357  HD3 ARG A  89       9.103   3.605  -8.496  1.00 95.81           H  
ATOM   1358  NE  ARG A  89       9.064   3.639  -6.369  1.00 95.81           N  
ATOM   1359  HE  ARG A  89       9.535   3.170  -5.608  1.00 95.81           H  
ATOM   1360  NH1 ARG A  89       8.139   5.602  -7.141  1.00 95.81           N  
ATOM   1361 HH11 ARG A  89       7.921   5.188  -8.036  1.00 95.81           H  
ATOM   1362 HH12 ARG A  89       7.648   6.464  -6.950  1.00 95.81           H  
ATOM   1363  NH2 ARG A  89       8.520   5.335  -4.967  1.00 95.81           N  
ATOM   1364 HH21 ARG A  89       8.844   4.735  -4.222  1.00 95.81           H  
ATOM   1365 HH22 ARG A  89       7.997   6.181  -4.792  1.00 95.81           H  
ATOM   1366  CZ  ARG A  89       8.585   4.850  -6.174  1.00 95.81           C  
ATOM   1367  N   VAL A  90       5.511  -0.463  -8.185  1.00 97.16           N  
ATOM   1368  H   VAL A  90       5.948  -0.969  -7.428  1.00 97.16           H  
ATOM   1369  CA  VAL A  90       4.080  -0.147  -8.075  1.00 97.16           C  
ATOM   1370  HA  VAL A  90       3.812   0.575  -8.846  1.00 97.16           H  
ATOM   1371  C   VAL A  90       3.808   0.490  -6.730  1.00 97.16           C  
ATOM   1372  CB  VAL A  90       3.197  -1.388  -8.280  1.00 97.16           C  
ATOM   1373  HB  VAL A  90       3.571  -2.190  -7.644  1.00 97.16           H  
ATOM   1374  O   VAL A  90       4.238  -0.002  -5.689  1.00 97.16           O  
ATOM   1375  CG1 VAL A  90       1.711  -1.163  -7.953  1.00 97.16           C  
ATOM   1376 HG11 VAL A  90       1.581  -0.985  -6.885  1.00 97.16           H  
ATOM   1377 HG12 VAL A  90       1.138  -2.050  -8.221  1.00 97.16           H  
ATOM   1378 HG13 VAL A  90       1.328  -0.307  -8.509  1.00 97.16           H  
ATOM   1379  CG2 VAL A  90       3.273  -1.840  -9.737  1.00 97.16           C  
ATOM   1380 HG21 VAL A  90       3.098  -2.915  -9.769  1.00 97.16           H  
ATOM   1381 HG22 VAL A  90       4.260  -1.648 -10.159  1.00 97.16           H  
ATOM   1382 HG23 VAL A  90       2.541  -1.314 -10.350  1.00 97.16           H  
ATOM   1383  N   GLU A  91       3.063   1.582  -6.755  1.00 97.76           N  
ATOM   1384  H   GLU A  91       2.736   1.917  -7.650  1.00 97.76           H  
ATOM   1385  CA  GLU A  91       2.616   2.287  -5.571  1.00 97.76           C  
ATOM   1386  HA  GLU A  91       3.122   1.880  -4.695  1.00 97.76           H  
ATOM   1387  C   GLU A  91       1.108   2.095  -5.372  1.00 97.76           C  
ATOM   1388  CB  GLU A  91       3.044   3.750  -5.697  1.00 97.76           C  
ATOM   1389  HB2 GLU A  91       2.604   4.181  -6.597  1.00 97.76           H  
ATOM   1390  HB3 GLU A  91       4.130   3.793  -5.779  1.00 97.76           H  
ATOM   1391  O   GLU A  91       0.319   2.293  -6.293  1.00 97.76           O  
ATOM   1392  CG  GLU A  91       2.608   4.560  -4.483  1.00 97.76           C  
ATOM   1393  HG2 GLU A  91       1.519   4.602  -4.449  1.00 97.76           H  
ATOM   1394  HG3 GLU A  91       2.957   4.057  -3.581  1.00 97.76           H  
ATOM   1395  CD  GLU A  91       3.150   5.985  -4.501  1.00 97.76           C  
ATOM   1396  OE1 GLU A  91       3.228   6.562  -3.400  1.00 97.76           O  
ATOM   1397  OE2 GLU A  91       3.420   6.612  -5.542  1.00 97.76           O  
ATOM   1398  N   VAL A  92       0.716   1.731  -4.152  1.00 97.55           N  
ATOM   1399  H   VAL A  92       1.439   1.563  -3.467  1.00 97.55           H  
ATOM   1400  CA  VAL A  92      -0.668   1.610  -3.690  1.00 97.55           C  
ATOM   1401  HA  VAL A  92      -1.350   1.878  -4.497  1.00 97.55           H  
ATOM   1402  C   VAL A  92      -0.856   2.585  -2.534  1.00 97.55           C  
ATOM   1403  CB  VAL A  92      -0.990   0.169  -3.239  1.00 97.55           C  
ATOM   1404  HB  VAL A  92      -0.380  -0.077  -2.370  1.00 97.55           H  
ATOM   1405  O   VAL A  92      -0.258   2.414  -1.473  1.00 97.55           O  
ATOM   1406  CG1 VAL A  92      -2.465   0.026  -2.840  1.00 97.55           C  
ATOM   1407 HG11 VAL A  92      -3.106   0.251  -3.692  1.00 97.55           H  
ATOM   1408 HG12 VAL A  92      -2.706   0.699  -2.017  1.00 97.55           H  
ATOM   1409 HG13 VAL A  92      -2.656  -0.994  -2.509  1.00 97.55           H  
ATOM   1410  CG2 VAL A  92      -0.677  -0.866  -4.327  1.00 97.55           C  
ATOM   1411 HG21 VAL A  92       0.397  -0.896  -4.514  1.00 97.55           H  
ATOM   1412 HG22 VAL A  92      -0.994  -1.858  -4.004  1.00 97.55           H  
ATOM   1413 HG23 VAL A  92      -1.187  -0.604  -5.253  1.00 97.55           H  
ATOM   1414  N   ARG A  93      -1.685   3.612  -2.714  1.00 95.79           N  
ATOM   1415  H   ARG A  93      -2.133   3.696  -3.615  1.00 95.79           H  
ATOM   1416  CA  ARG A  93      -2.089   4.541  -1.649  1.00 95.79           C  
ATOM   1417  HA  ARG A  93      -1.508   4.360  -0.745  1.00 95.79           H  
ATOM   1418  C   ARG A  93      -3.544   4.298  -1.309  1.00 95.79           C  
ATOM   1419  CB  ARG A  93      -1.889   5.996  -2.082  1.00 95.79           C  
ATOM   1420  HB2 ARG A  93      -2.418   6.161  -3.021  1.00 95.79           H  
ATOM   1421  HB3 ARG A  93      -2.322   6.650  -1.325  1.00 95.79           H  
ATOM   1422  O   ARG A  93      -4.388   4.346  -2.199  1.00 95.79           O  
ATOM   1423  CG  ARG A  93      -0.417   6.366  -2.263  1.00 95.79           C  
ATOM   1424  HG2 ARG A  93       0.099   6.251  -1.310  1.00 95.79           H  
ATOM   1425  HG3 ARG A  93       0.038   5.713  -3.008  1.00 95.79           H  
ATOM   1426  CD  ARG A  93      -0.302   7.820  -2.721  1.00 95.79           C  
ATOM   1427  HD2 ARG A  93      -0.919   7.951  -3.610  1.00 95.79           H  
ATOM   1428  HD3 ARG A  93      -0.668   8.474  -1.930  1.00 95.79           H  
ATOM   1429  NE  ARG A  93       1.090   8.156  -3.042  1.00 95.79           N  
ATOM   1430  HE  ARG A  93       1.787   7.441  -2.888  1.00 95.79           H  
ATOM   1431  NH1 ARG A  93       0.755  10.142  -4.128  1.00 95.79           N  
ATOM   1432 HH11 ARG A  93       1.079  10.820  -4.803  1.00 95.79           H  
ATOM   1433 HH12 ARG A  93      -0.225  10.071  -3.895  1.00 95.79           H  
ATOM   1434  NH2 ARG A  93       2.763   9.155  -4.178  1.00 95.79           N  
ATOM   1435 HH21 ARG A  93       3.047   9.754  -4.940  1.00 95.79           H  
ATOM   1436 HH22 ARG A  93       3.208   8.250  -4.122  1.00 95.79           H  
ATOM   1437  CZ  ARG A  93       1.531   9.158  -3.769  1.00 95.79           C  
ATOM   1438  N   VAL A  94      -3.835   4.074  -0.039  1.00 93.65           N  
ATOM   1439  H   VAL A  94      -3.094   4.068   0.648  1.00 93.65           H  
ATOM   1440  CA  VAL A  94      -5.204   3.937   0.459  1.00 93.65           C  
ATOM   1441  HA  VAL A  94      -5.892   3.834  -0.381  1.00 93.65           H  
ATOM   1442  C   VAL A  94      -5.558   5.196   1.229  1.00 93.65           C  
ATOM   1443  CB  VAL A  94      -5.361   2.697   1.346  1.00 93.65           C  
ATOM   1444  HB  VAL A  94      -4.885   2.911   2.302  1.00 93.65           H  
ATOM   1445  O   VAL A  94      -4.718   5.723   1.947  1.00 93.65           O  
ATOM   1446  CG1 VAL A  94      -6.832   2.382   1.623  1.00 93.65           C  
ATOM   1447 HG11 VAL A  94      -7.366   2.238   0.684  1.00 93.65           H  
ATOM   1448 HG12 VAL A  94      -7.295   3.197   2.179  1.00 93.65           H  
ATOM   1449 HG13 VAL A  94      -6.914   1.478   2.227  1.00 93.65           H  
ATOM   1450  CG2 VAL A  94      -4.708   1.450   0.732  1.00 93.65           C  
ATOM   1451 HG21 VAL A  94      -5.134   1.252  -0.252  1.00 93.65           H  
ATOM   1452 HG22 VAL A  94      -3.632   1.592   0.640  1.00 93.65           H  
ATOM   1453 HG23 VAL A  94      -4.871   0.598   1.392  1.00 93.65           H  
ATOM   1454  N   GLU A  95      -6.780   5.679   1.079  1.00 90.83           N  
ATOM   1455  H   GLU A  95      -7.396   5.232   0.416  1.00 90.83           H  
ATOM   1456  CA  GLU A  95      -7.328   6.801   1.832  1.00 90.83           C  
ATOM   1457  HA  GLU A  95      -6.705   7.001   2.704  1.00 90.83           H  
ATOM   1458  C   GLU A  95      -8.729   6.435   2.322  1.00 90.83           C  
ATOM   1459  CB  GLU A  95      -7.318   8.052   0.943  1.00 90.83           C  
ATOM   1460  HB2 GLU A  95      -7.848   7.838   0.015  1.00 90.83           H  
ATOM   1461  HB3 GLU A  95      -6.282   8.285   0.700  1.00 90.83           H  
ATOM   1462  O   GLU A  95      -9.564   5.990   1.531  1.00 90.83           O  
ATOM   1463  CG  GLU A  95      -7.952   9.278   1.612  1.00 90.83           C  
ATOM   1464  HG2 GLU A  95      -9.026   9.123   1.711  1.00 90.83           H  
ATOM   1465  HG3 GLU A  95      -7.522   9.389   2.607  1.00 90.83           H  
ATOM   1466  CD  GLU A  95      -7.695  10.552   0.798  1.00 90.83           C  
ATOM   1467  OE1 GLU A  95      -7.316  11.565   1.427  1.00 90.83           O  
ATOM   1468  OE2 GLU A  95      -7.767  10.512  -0.453  1.00 90.83           O  
ATOM   1469  N   PHE A  96      -8.979   6.612   3.617  1.00 86.64           N  
ATOM   1470  H   PHE A  96      -8.246   6.973   4.212  1.00 86.64           H  
ATOM   1471  CA  PHE A  96     -10.291   6.404   4.228  1.00 86.64           C  
ATOM   1472  HA  PHE A  96     -10.923   5.835   3.547  1.00 86.64           H  
ATOM   1473  C   PHE A  96     -10.966   7.758   4.474  1.00 86.64           C  
ATOM   1474  CB  PHE A  96     -10.143   5.578   5.514  1.00 86.64           C  
ATOM   1475  HB2 PHE A  96      -9.597   6.166   6.251  1.00 86.64           H  
ATOM   1476  HB3 PHE A  96     -11.136   5.389   5.921  1.00 86.64           H  
ATOM   1477  O   PHE A  96     -10.363   8.653   5.058  1.00 86.64           O  
ATOM   1478  CG  PHE A  96      -9.436   4.246   5.319  1.00 86.64           C  
ATOM   1479  CD1 PHE A  96     -10.117   3.140   4.780  1.00 86.64           C  
ATOM   1480  HD1 PHE A  96     -11.158   3.230   4.506  1.00 86.64           H  
ATOM   1481  CD2 PHE A  96      -8.078   4.115   5.660  1.00 86.64           C  
ATOM   1482  HD2 PHE A  96      -7.549   4.954   6.087  1.00 86.64           H  
ATOM   1483  CE1 PHE A  96      -9.429   1.928   4.578  1.00 86.64           C  
ATOM   1484  HE1 PHE A  96      -9.922   1.082   4.122  1.00 86.64           H  
ATOM   1485  CE2 PHE A  96      -7.403   2.898   5.482  1.00 86.64           C  
ATOM   1486  HE2 PHE A  96      -6.371   2.811   5.792  1.00 86.64           H  
ATOM   1487  CZ  PHE A  96      -8.081   1.800   4.938  1.00 86.64           C  
ATOM   1488  HZ  PHE A  96      -7.569   0.860   4.795  1.00 86.64           H  
ATOM   1489  N   GLU A  97     -12.212   7.909   4.026  1.00 83.79           N  
ATOM   1490  H   GLU A  97     -12.647   7.129   3.554  1.00 83.79           H  
ATOM   1491  CA  GLU A  97     -13.020   9.124   4.194  1.00 83.79           C  
ATOM   1492  HA  GLU A  97     -12.624   9.712   5.022  1.00 83.79           H  
ATOM   1493  C   GLU A  97     -14.460   8.708   4.533  1.00 83.79           C  
ATOM   1494  CB  GLU A  97     -12.941   9.992   2.917  1.00 83.79           C  
ATOM   1495  HB2 GLU A  97     -11.894  10.126   2.646  1.00 83.79           H  
ATOM   1496  HB3 GLU A  97     -13.434   9.472   2.096  1.00 83.79           H  
ATOM   1497  O   GLU A  97     -15.259   8.399   3.647  1.00 83.79           O  
ATOM   1498  CG  GLU A  97     -13.573  11.387   3.099  1.00 83.79           C  
ATOM   1499  HG2 GLU A  97     -14.563  11.266   3.538  1.00 83.79           H  
ATOM   1500  HG3 GLU A  97     -12.965  11.954   3.803  1.00 83.79           H  
ATOM   1501  CD  GLU A  97     -13.715  12.195   1.787  1.00 83.79           C  
ATOM   1502  OE1 GLU A  97     -14.517  13.154   1.773  1.00 83.79           O  
ATOM   1503  OE2 GLU A  97     -13.107  11.851   0.736  1.00 83.79           O  
ATOM   1504  N   GLY A  98     -14.787   8.645   5.827  1.00 81.58           N  
ATOM   1505  H   GLY A  98     -14.076   8.855   6.513  1.00 81.58           H  
ATOM   1506  CA  GLY A  98     -16.117   8.248   6.300  1.00 81.58           C  
ATOM   1507  HA2 GLY A  98     -16.136   8.280   7.389  1.00 81.58           H  
ATOM   1508  HA3 GLY A  98     -16.853   8.959   5.925  1.00 81.58           H  
ATOM   1509  C   GLY A  98     -16.514   6.833   5.860  1.00 81.58           C  
ATOM   1510  O   GLY A  98     -15.949   5.843   6.317  1.00 81.58           O  
ATOM   1511  N   ASP A  99     -17.510   6.740   4.980  1.00 87.23           N  
ATOM   1512  H   ASP A  99     -17.873   7.588   4.568  1.00 87.23           H  
ATOM   1513  CA  ASP A  99     -18.043   5.495   4.415  1.00 87.23           C  
ATOM   1514  HA  ASP A  99     -17.866   4.691   5.130  1.00 87.23           H  
ATOM   1515  C   ASP A  99     -17.353   5.073   3.104  1.00 87.23           C  
ATOM   1516  CB  ASP A  99     -19.567   5.633   4.257  1.00 87.23           C  
ATOM   1517  HB2 ASP A  99     -19.996   5.947   5.209  1.00 87.23           H  
ATOM   1518  HB3 ASP A  99     -19.983   4.653   4.021  1.00 87.23           H  
ATOM   1519  O   ASP A  99     -17.804   4.141   2.425  1.00 87.23           O  
ATOM   1520  CG  ASP A  99     -20.008   6.619   3.164  1.00 87.23           C  
ATOM   1521  OD1 ASP A  99     -19.271   7.594   2.884  1.00 87.23           O  
ATOM   1522  OD2 ASP A  99     -21.106   6.411   2.604  1.00 87.23           O  
ATOM   1523  N   LYS A 100     -16.245   5.735   2.742  1.00 90.38           N  
ATOM   1524  H   LYS A 100     -15.951   6.506   3.324  1.00 90.38           H  
ATOM   1525  CA  LYS A 100     -15.495   5.493   1.505  1.00 90.38           C  
ATOM   1526  HA  LYS A 100     -15.954   4.652   0.986  1.00 90.38           H  
ATOM   1527  C   LYS A 100     -14.047   5.115   1.768  1.00 90.38           C  
ATOM   1528  CB  LYS A 100     -15.568   6.721   0.587  1.00 90.38           C  
ATOM   1529  HB2 LYS A 100     -14.973   6.540  -0.308  1.00 90.38           H  
ATOM   1530  HB3 LYS A 100     -15.155   7.584   1.110  1.00 90.38           H  
ATOM   1531  O   LYS A 100     -13.386   5.655   2.650  1.00 90.38           O  
ATOM   1532  CG  LYS A 100     -17.013   7.007   0.174  1.00 90.38           C  
ATOM   1533  HG2 LYS A 100     -17.626   7.116   1.069  1.00 90.38           H  
ATOM   1534  HG3 LYS A 100     -17.395   6.171  -0.411  1.00 90.38           H  
ATOM   1535  CD  LYS A 100     -17.127   8.295  -0.633  1.00 90.38           C  
ATOM   1536  HD2 LYS A 100     -16.656   9.102  -0.071  1.00 90.38           H  
ATOM   1537  HD3 LYS A 100     -16.640   8.177  -1.601  1.00 90.38           H  
ATOM   1538  CE  LYS A 100     -18.619   8.580  -0.798  1.00 90.38           C  
ATOM   1539  HE2 LYS A 100     -19.062   7.817  -1.438  1.00 90.38           H  
ATOM   1540  HE3 LYS A 100     -19.083   8.489   0.184  1.00 90.38           H  
ATOM   1541  NZ  LYS A 100     -18.843   9.940  -1.333  1.00 90.38           N  
ATOM   1542  HZ1 LYS A 100     -18.438  10.037  -2.254  1.00 90.38           H  
ATOM   1543  HZ2 LYS A 100     -18.418  10.603  -0.702  1.00 90.38           H  
ATOM   1544  HZ3 LYS A 100     -19.834  10.129  -1.358  1.00 90.38           H  
ATOM   1545  N   MET A 101     -13.533   4.245   0.905  1.00 92.44           N  
ATOM   1546  H   MET A 101     -14.157   3.853   0.214  1.00 92.44           H  
ATOM   1547  CA  MET A 101     -12.108   3.966   0.778  1.00 92.44           C  
ATOM   1548  HA  MET A 101     -11.549   4.638   1.430  1.00 92.44           H  
ATOM   1549  C   MET A 101     -11.681   4.217  -0.668  1.00 92.44           C  
ATOM   1550  CB  MET A 101     -11.819   2.532   1.230  1.00 92.44           C  
ATOM   1551  HB2 MET A 101     -12.333   1.838   0.565  1.00 92.44           H  
ATOM   1552  HB3 MET A 101     -12.201   2.390   2.241  1.00 92.44           H  
ATOM   1553  O   MET A 101     -12.210   3.591  -1.589  1.00 92.44           O  
ATOM   1554  CG  MET A 101     -10.317   2.231   1.233  1.00 92.44           C  
ATOM   1555  HG2 MET A 101      -9.856   2.789   2.049  1.00 92.44           H  
ATOM   1556  HG3 MET A 101      -9.867   2.588   0.307  1.00 92.44           H  
ATOM   1557  SD  MET A 101      -9.902   0.475   1.411  1.00 92.44           S  
ATOM   1558  CE  MET A 101     -10.421  -0.042  -0.228  1.00 92.44           C  
ATOM   1559  HE1 MET A 101     -11.497  -0.214  -0.222  1.00 92.44           H  
ATOM   1560  HE2 MET A 101     -10.205   0.751  -0.944  1.00 92.44           H  
ATOM   1561  HE3 MET A 101      -9.869  -0.937  -0.518  1.00 92.44           H  
ATOM   1562  N   ARG A 102     -10.718   5.114  -0.877  1.00 94.28           N  
ATOM   1563  H   ARG A 102     -10.314   5.563  -0.068  1.00 94.28           H  
ATOM   1564  CA  ARG A 102     -10.079   5.342  -2.178  1.00 94.28           C  
ATOM   1565  HA  ARG A 102     -10.705   4.930  -2.969  1.00 94.28           H  
ATOM   1566  C   ARG A 102      -8.744   4.614  -2.227  1.00 94.28           C  
ATOM   1567  CB  ARG A 102      -9.897   6.841  -2.463  1.00 94.28           C  
ATOM   1568  HB2 ARG A 102      -9.245   7.278  -1.707  1.00 94.28           H  
ATOM   1569  HB3 ARG A 102      -9.410   6.944  -3.432  1.00 94.28           H  
ATOM   1570  O   ARG A 102      -7.965   4.673  -1.282  1.00 94.28           O  
ATOM   1571  CG  ARG A 102     -11.219   7.619  -2.492  1.00 94.28           C  
ATOM   1572  HG2 ARG A 102     -11.628   7.678  -1.483  1.00 94.28           H  
ATOM   1573  HG3 ARG A 102     -11.932   7.108  -3.138  1.00 94.28           H  
ATOM   1574  CD  ARG A 102     -10.972   9.036  -3.028  1.00 94.28           C  
ATOM   1575  HD2 ARG A 102     -10.169   9.495  -2.451  1.00 94.28           H  
ATOM   1576  HD3 ARG A 102     -10.636   8.964  -4.063  1.00 94.28           H  
ATOM   1577  NE  ARG A 102     -12.199   9.856  -2.983  1.00 94.28           N  
ATOM   1578  HE  ARG A 102     -12.949   9.558  -3.592  1.00 94.28           H  
ATOM   1579  NH1 ARG A 102     -11.479  11.469  -1.501  1.00 94.28           N  
ATOM   1580 HH11 ARG A 102     -11.810  11.932  -0.667  1.00 94.28           H  
ATOM   1581 HH12 ARG A 102     -10.550  11.073  -1.464  1.00 94.28           H  
ATOM   1582  NH2 ARG A 102     -13.594  11.408  -2.043  1.00 94.28           N  
ATOM   1583 HH21 ARG A 102     -14.396  10.970  -2.474  1.00 94.28           H  
ATOM   1584 HH22 ARG A 102     -13.686  11.929  -1.183  1.00 94.28           H  
ATOM   1585  CZ  ARG A 102     -12.408  10.906  -2.207  1.00 94.28           C  
ATOM   1586  N   VAL A 103      -8.472   3.945  -3.337  1.00 96.57           N  
ATOM   1587  H   VAL A 103      -9.187   3.905  -4.050  1.00 96.57           H  
ATOM   1588  CA  VAL A 103      -7.193   3.295  -3.625  1.00 96.57           C  
ATOM   1589  HA  VAL A 103      -6.505   3.467  -2.798  1.00 96.57           H  
ATOM   1590  C   VAL A 103      -6.626   3.928  -4.881  1.00 96.57           C  
ATOM   1591  CB  VAL A 103      -7.335   1.773  -3.799  1.00 96.57           C  
ATOM   1592  HB  VAL A 103      -7.936   1.557  -4.682  1.00 96.57           H  
ATOM   1593  O   VAL A 103      -7.204   3.775  -5.954  1.00 96.57           O  
ATOM   1594  CG1 VAL A 103      -5.958   1.121  -3.969  1.00 96.57           C  
ATOM   1595 HG11 VAL A 103      -5.342   1.316  -3.091  1.00 96.57           H  
ATOM   1596 HG12 VAL A 103      -6.065   0.044  -4.103  1.00 96.57           H  
ATOM   1597 HG13 VAL A 103      -5.458   1.521  -4.851  1.00 96.57           H  
ATOM   1598  CG2 VAL A 103      -8.027   1.137  -2.590  1.00 96.57           C  
ATOM   1599 HG21 VAL A 103      -8.101   0.058  -2.726  1.00 96.57           H  
ATOM   1600 HG22 VAL A 103      -7.474   1.359  -1.678  1.00 96.57           H  
ATOM   1601 HG23 VAL A 103      -9.037   1.539  -2.512  1.00 96.57           H  
ATOM   1602  N   ARG A 104      -5.500   4.627  -4.760  1.00 97.59           N  
ATOM   1603  H   ARG A 104      -5.078   4.674  -3.844  1.00 97.59           H  
ATOM   1604  CA  ARG A 104      -4.729   5.120  -5.904  1.00 97.59           C  
ATOM   1605  HA  ARG A 104      -5.367   5.142  -6.787  1.00 97.59           H  
ATOM   1606  C   ARG A 104      -3.594   4.160  -6.197  1.00 97.59           C  
ATOM   1607  CB  ARG A 104      -4.217   6.543  -5.677  1.00 97.59           C  
ATOM   1608  HB2 ARG A 104      -3.580   6.825  -6.515  1.00 97.59           H  
ATOM   1609  HB3 ARG A 104      -3.629   6.584  -4.760  1.00 97.59           H  
ATOM   1610  O   ARG A 104      -2.824   3.812  -5.303  1.00 97.59           O  
ATOM   1611  CG  ARG A 104      -5.376   7.533  -5.587  1.00 97.59           C  
ATOM   1612  HG2 ARG A 104      -6.001   7.295  -4.726  1.00 97.59           H  
ATOM   1613  HG3 ARG A 104      -5.977   7.468  -6.494  1.00 97.59           H  
ATOM   1614  CD  ARG A 104      -4.844   8.955  -5.444  1.00 97.59           C  
ATOM   1615  HD2 ARG A 104      -4.256   9.209  -6.326  1.00 97.59           H  
ATOM   1616  HD3 ARG A 104      -4.217   9.013  -4.554  1.00 97.59           H  
ATOM   1617  NE  ARG A 104      -5.976   9.872  -5.321  1.00 97.59           N  
ATOM   1618  HE  ARG A 104      -6.877   9.522  -5.615  1.00 97.59           H  
ATOM   1619  NH1 ARG A 104      -4.883  11.758  -4.631  1.00 97.59           N  
ATOM   1620 HH11 ARG A 104      -4.933  12.718  -4.322  1.00 97.59           H  
ATOM   1621 HH12 ARG A 104      -4.024  11.314  -4.921  1.00 97.59           H  
ATOM   1622  NH2 ARG A 104      -7.136  11.689  -4.758  1.00 97.59           N  
ATOM   1623 HH21 ARG A 104      -7.249  12.580  -4.296  1.00 97.59           H  
ATOM   1624 HH22 ARG A 104      -7.932  11.143  -5.057  1.00 97.59           H  
ATOM   1625  CZ  ARG A 104      -5.984  11.108  -4.894  1.00 97.59           C  
ATOM   1626  N   LEU A 105      -3.510   3.744  -7.447  1.00 98.10           N  
ATOM   1627  H   LEU A 105      -4.182   4.109  -8.107  1.00 98.10           H  
ATOM   1628  CA  LEU A 105      -2.505   2.844  -7.979  1.00 98.10           C  
ATOM   1629  HA  LEU A 105      -1.879   2.456  -7.176  1.00 98.10           H  
ATOM   1630  C   LEU A 105      -1.644   3.618  -8.964  1.00 98.10           C  
ATOM   1631  CB  LEU A 105      -3.184   1.674  -8.703  1.00 98.10           C  
ATOM   1632  HB2 LEU A 105      -2.403   0.999  -9.051  1.00 98.10           H  
ATOM   1633  HB3 LEU A 105      -3.702   2.069  -9.577  1.00 98.10           H  
ATOM   1634  O   LEU A 105      -2.188   4.299  -9.826  1.00 98.10           O  
ATOM   1635  CG  LEU A 105      -4.196   0.872  -7.873  1.00 98.10           C  
ATOM   1636  HG  LEU A 105      -4.981   1.526  -7.492  1.00 98.10           H  
ATOM   1637  CD1 LEU A 105      -4.845  -0.166  -8.786  1.00 98.10           C  
ATOM   1638 HD11 LEU A 105      -5.407   0.341  -9.569  1.00 98.10           H  
ATOM   1639 HD12 LEU A 105      -5.526  -0.802  -8.220  1.00 98.10           H  
ATOM   1640 HD13 LEU A 105      -4.079  -0.788  -9.250  1.00 98.10           H  
ATOM   1641  CD2 LEU A 105      -3.522   0.169  -6.697  1.00 98.10           C  
ATOM   1642 HD21 LEU A 105      -3.113   0.914  -6.014  1.00 98.10           H  
ATOM   1643 HD22 LEU A 105      -2.715  -0.467  -7.063  1.00 98.10           H  
ATOM   1644 HD23 LEU A 105      -4.253  -0.435  -6.160  1.00 98.10           H  
ATOM   1645  N   ARG A 106      -0.326   3.478  -8.880  1.00 98.12           N  
ATOM   1646  H   ARG A 106       0.048   2.938  -8.113  1.00 98.12           H  
ATOM   1647  CA  ARG A 106       0.601   4.036  -9.865  1.00 98.12           C  
ATOM   1648  HA  ARG A 106       0.054   4.307 -10.768  1.00 98.12           H  
ATOM   1649  C   ARG A 106       1.627   2.987 -10.258  1.00 98.12           C  
ATOM   1650  CB  ARG A 106       1.217   5.315  -9.293  1.00 98.12           C  
ATOM   1651  HB2 ARG A 106       0.425   6.052  -9.156  1.00 98.12           H  
ATOM   1652  HB3 ARG A 106       1.662   5.103  -8.321  1.00 98.12           H  
ATOM   1653  O   ARG A 106       2.265   2.399  -9.386  1.00 98.12           O  
ATOM   1654  CG  ARG A 106       2.288   5.897 -10.214  1.00 98.12           C  
ATOM   1655  HG2 ARG A 106       3.118   5.196 -10.299  1.00 98.12           H  
ATOM   1656  HG3 ARG A 106       1.869   6.083 -11.203  1.00 98.12           H  
ATOM   1657  CD  ARG A 106       2.803   7.202  -9.621  1.00 98.12           C  
ATOM   1658  HD2 ARG A 106       2.007   7.945  -9.671  1.00 98.12           H  
ATOM   1659  HD3 ARG A 106       3.083   7.039  -8.580  1.00 98.12           H  
ATOM   1660  NE  ARG A 106       3.981   7.630 -10.373  1.00 98.12           N  
ATOM   1661  HE  ARG A 106       4.550   6.893 -10.767  1.00 98.12           H  
ATOM   1662  NH1 ARG A 106       3.832   9.890 -10.063  1.00 98.12           N  
ATOM   1663 HH11 ARG A 106       2.935   9.720  -9.631  1.00 98.12           H  
ATOM   1664 HH12 ARG A 106       4.094  10.817 -10.367  1.00 98.12           H  
ATOM   1665  NH2 ARG A 106       5.465   8.978 -11.333  1.00 98.12           N  
ATOM   1666 HH21 ARG A 106       5.843   9.876 -11.599  1.00 98.12           H  
ATOM   1667 HH22 ARG A 106       5.854   8.107 -11.665  1.00 98.12           H  
ATOM   1668  CZ  ARG A 106       4.418   8.843 -10.578  1.00 98.12           C  
ATOM   1669  N   ASN A 107       1.779   2.756 -11.557  1.00 97.65           N  
ATOM   1670  H   ASN A 107       1.236   3.302 -12.211  1.00 97.65           H  
ATOM   1671  CA  ASN A 107       2.748   1.805 -12.090  1.00 97.65           C  
ATOM   1672  HA  ASN A 107       3.145   1.182 -11.288  1.00 97.65           H  
ATOM   1673  C   ASN A 107       3.931   2.556 -12.714  1.00 97.65           C  
ATOM   1674  CB  ASN A 107       2.031   0.875 -13.079  1.00 97.65           C  
ATOM   1675  HB2 ASN A 107       1.614   1.479 -13.885  1.00 97.65           H  
ATOM   1676  HB3 ASN A 107       1.222   0.348 -12.572  1.00 97.65           H  
ATOM   1677  O   ASN A 107       3.823   3.094 -13.812  1.00 97.65           O  
ATOM   1678  CG  ASN A 107       2.956  -0.154 -13.690  1.00 97.65           C  
ATOM   1679  ND2 ASN A 107       2.523  -0.826 -14.724  1.00 97.65           N  
ATOM   1680 HD21 ASN A 107       3.138  -1.501 -15.155  1.00 97.65           H  
ATOM   1681 HD22 ASN A 107       1.565  -0.715 -15.027  1.00 97.65           H  
ATOM   1682  OD1 ASN A 107       4.065  -0.381 -13.234  1.00 97.65           O  
ATOM   1683  N   ASP A 108       5.067   2.571 -12.022  1.00 96.52           N  
ATOM   1684  H   ASP A 108       5.115   2.035 -11.167  1.00 96.52           H  
ATOM   1685  CA  ASP A 108       6.325   3.146 -12.514  1.00 96.52           C  
ATOM   1686  HA  ASP A 108       6.104   3.903 -13.266  1.00 96.52           H  
ATOM   1687  C   ASP A 108       7.216   2.084 -13.209  1.00 96.52           C  
ATOM   1688  CB  ASP A 108       7.074   3.843 -11.359  1.00 96.52           C  
ATOM   1689  HB2 ASP A 108       8.076   4.108 -11.696  1.00 96.52           H  
ATOM   1690  HB3 ASP A 108       7.186   3.126 -10.545  1.00 96.52           H  
ATOM   1691  O   ASP A 108       8.374   2.358 -13.521  1.00 96.52           O  
ATOM   1692  CG  ASP A 108       6.448   5.130 -10.797  1.00 96.52           C  
ATOM   1693  OD1 ASP A 108       5.872   5.958 -11.549  1.00 96.52           O  
ATOM   1694  OD2 ASP A 108       6.643   5.365  -9.578  1.00 96.52           O  
ATOM   1695  N   SER A 109       6.717   0.862 -13.441  1.00 94.68           N  
ATOM   1696  H   SER A 109       5.752   0.687 -13.199  1.00 94.68           H  
ATOM   1697  CA  SER A 109       7.450  -0.187 -14.165  1.00 94.68           C  
ATOM   1698  HA  SER A 109       8.505  -0.092 -13.908  1.00 94.68           H  
ATOM   1699  C   SER A 109       7.351  -0.041 -15.690  1.00 94.68           C  
ATOM   1700  CB  SER A 109       7.008  -1.581 -13.706  1.00 94.68           C  
ATOM   1701  HB2 SER A 109       6.869  -1.593 -12.625  1.00 94.68           H  
ATOM   1702  HB3 SER A 109       7.785  -2.300 -13.968  1.00 94.68           H  
ATOM   1703  O   SER A 109       6.603   0.782 -16.215  1.00 94.68           O  
ATOM   1704  OG  SER A 109       5.825  -1.989 -14.333  1.00 94.68           O  
ATOM   1705  HG  SER A 109       5.109  -1.453 -13.985  1.00 94.68           H  
ATOM   1706  N   SER A 110       8.110  -0.860 -16.424  1.00 93.99           N  
ATOM   1707  H   SER A 110       8.697  -1.534 -15.953  1.00 93.99           H  
ATOM   1708  CA  SER A 110       8.107  -0.897 -17.893  1.00 93.99           C  
ATOM   1709  HA  SER A 110       7.903   0.107 -18.265  1.00 93.99           H  
ATOM   1710  C   SER A 110       7.042  -1.816 -18.502  1.00 93.99           C  
ATOM   1711  CB  SER A 110       9.497  -1.302 -18.389  1.00 93.99           C  
ATOM   1712  HB2 SER A 110      10.220  -0.554 -18.064  1.00 93.99           H  
ATOM   1713  HB3 SER A 110       9.500  -1.348 -19.478  1.00 93.99           H  
ATOM   1714  O   SER A 110       6.895  -1.840 -19.726  1.00 93.99           O  
ATOM   1715  OG  SER A 110       9.857  -2.563 -17.854  1.00 93.99           O  
ATOM   1716  HG  SER A 110      10.776  -2.746 -18.063  1.00 93.99           H  
ATOM   1717  N   THR A 111       6.292  -2.564 -17.688  1.00 93.81           N  
ATOM   1718  H   THR A 111       6.409  -2.474 -16.688  1.00 93.81           H  
ATOM   1719  CA  THR A 111       5.251  -3.499 -18.137  1.00 93.81           C  
ATOM   1720  HA  THR A 111       5.097  -3.354 -19.207  1.00 93.81           H  
ATOM   1721  C   THR A 111       3.918  -3.232 -17.433  1.00 93.81           C  
ATOM   1722  CB  THR A 111       5.669  -4.965 -17.933  1.00 93.81           C  
ATOM   1723  HB  THR A 111       4.833  -5.610 -18.203  1.00 93.81           H  
ATOM   1724  O   THR A 111       3.896  -2.665 -16.342  1.00 93.81           O  
ATOM   1725  CG2 THR A 111       6.871  -5.340 -18.799  1.00 93.81           C  
ATOM   1726 HG21 THR A 111       7.081  -6.404 -18.690  1.00 93.81           H  
ATOM   1727 HG22 THR A 111       7.747  -4.770 -18.490  1.00 93.81           H  
ATOM   1728 HG23 THR A 111       6.654  -5.124 -19.844  1.00 93.81           H  
ATOM   1729  OG1 THR A 111       6.028  -5.219 -16.596  1.00 93.81           O  
ATOM   1730  HG1 THR A 111       5.965  -6.164 -16.442  1.00 93.81           H  
ATOM   1731  N   PRO A 112       2.772  -3.596 -18.033  1.00 96.41           N  
ATOM   1732  CA  PRO A 112       1.494  -3.530 -17.336  1.00 96.41           C  
ATOM   1733  HA  PRO A 112       1.302  -2.495 -17.055  1.00 96.41           H  
ATOM   1734  C   PRO A 112       1.491  -4.403 -16.078  1.00 96.41           C  
ATOM   1735  CB  PRO A 112       0.432  -3.981 -18.342  1.00 96.41           C  
ATOM   1736  HB2 PRO A 112       0.241  -5.049 -18.236  1.00 96.41           H  
ATOM   1737  HB3 PRO A 112      -0.492  -3.415 -18.232  1.00 96.41           H  
ATOM   1738  O   PRO A 112       2.096  -5.478 -16.049  1.00 96.41           O  
ATOM   1739  CG  PRO A 112       1.097  -3.719 -19.692  1.00 96.41           C  
ATOM   1740  HG2 PRO A 112       0.699  -4.368 -20.472  1.00 96.41           H  
ATOM   1741  HG3 PRO A 112       0.971  -2.671 -19.963  1.00 96.41           H  
ATOM   1742  CD  PRO A 112       2.571  -4.006 -19.413  1.00 96.41           C  
ATOM   1743  HD2 PRO A 112       2.768  -5.074 -19.508  1.00 96.41           H  
ATOM   1744  HD3 PRO A 112       3.191  -3.437 -20.105  1.00 96.41           H  
ATOM   1745  N   VAL A 113       0.774  -3.939 -15.060  1.00 97.17           N  
ATOM   1746  H   VAL A 113       0.312  -3.047 -15.164  1.00 97.17           H  
ATOM   1747  CA  VAL A 113       0.592  -4.637 -13.784  1.00 97.17           C  
ATOM   1748  HA  VAL A 113       1.065  -5.618 -13.817  1.00 97.17           H  
ATOM   1749  C   VAL A 113      -0.896  -4.836 -13.553  1.00 97.17           C  
ATOM   1750  CB  VAL A 113       1.232  -3.830 -12.645  1.00 97.17           C  
ATOM   1751  HB  VAL A 113       0.840  -2.814 -12.671  1.00 97.17           H  
ATOM   1752  O   VAL A 113      -1.680  -3.907 -13.739  1.00 97.17           O  
ATOM   1753  CG1 VAL A 113       0.928  -4.421 -11.265  1.00 97.17           C  
ATOM   1754 HG11 VAL A 113      -0.145  -4.523 -11.105  1.00 97.17           H  
ATOM   1755 HG12 VAL A 113       1.402  -5.397 -11.157  1.00 97.17           H  
ATOM   1756 HG13 VAL A 113       1.299  -3.741 -10.499  1.00 97.17           H  
ATOM   1757  CG2 VAL A 113       2.756  -3.771 -12.818  1.00 97.17           C  
ATOM   1758 HG21 VAL A 113       3.191  -4.761 -12.684  1.00 97.17           H  
ATOM   1759 HG22 VAL A 113       3.184  -3.076 -12.095  1.00 97.17           H  
ATOM   1760 HG23 VAL A 113       3.020  -3.411 -13.812  1.00 97.17           H  
ATOM   1761  N   GLU A 114      -1.292  -6.027 -13.125  1.00 97.92           N  
ATOM   1762  H   GLU A 114      -0.589  -6.722 -12.919  1.00 97.92           H  
ATOM   1763  CA  GLU A 114      -2.649  -6.311 -12.674  1.00 97.92           C  
ATOM   1764  HA  GLU A 114      -3.322  -5.557 -13.083  1.00 97.92           H  
ATOM   1765  C   GLU A 114      -2.719  -6.214 -11.147  1.00 97.92           C  
ATOM   1766  CB  GLU A 114      -3.114  -7.663 -13.231  1.00 97.92           C  
ATOM   1767  HB2 GLU A 114      -2.515  -8.470 -12.809  1.00 97.92           H  
ATOM   1768  HB3 GLU A 114      -2.970  -7.652 -14.312  1.00 97.92           H  
ATOM   1769  O   GLU A 114      -1.914  -6.800 -10.425  1.00 97.92           O  
ATOM   1770  CG  GLU A 114      -4.597  -7.909 -12.936  1.00 97.92           C  
ATOM   1771  HG2 GLU A 114      -5.150  -6.987 -13.117  1.00 97.92           H  
ATOM   1772  HG3 GLU A 114      -4.720  -8.159 -11.882  1.00 97.92           H  
ATOM   1773  CD  GLU A 114      -5.180  -9.014 -13.828  1.00 97.92           C  
ATOM   1774  OE1 GLU A 114      -5.280 -10.173 -13.378  1.00 97.92           O  
ATOM   1775  OE2 GLU A 114      -5.606  -8.667 -14.952  1.00 97.92           O  
ATOM   1776  N   VAL A 115      -3.674  -5.438 -10.638  1.00 98.06           N  
ATOM   1777  H   VAL A 115      -4.268  -4.935 -11.281  1.00 98.06           H  
ATOM   1778  CA  VAL A 115      -3.911  -5.271  -9.205  1.00 98.06           C  
ATOM   1779  HA  VAL A 115      -3.193  -5.882  -8.660  1.00 98.06           H  
ATOM   1780  C   VAL A 115      -5.308  -5.771  -8.869  1.00 98.06           C  
ATOM   1781  CB  VAL A 115      -3.697  -3.819  -8.740  1.00 98.06           C  
ATOM   1782  HB  VAL A 115      -4.456  -3.178  -9.188  1.00 98.06           H  
ATOM   1783  O   VAL A 115      -6.314  -5.215  -9.316  1.00 98.06           O  
ATOM   1784  CG1 VAL A 115      -3.813  -3.734  -7.210  1.00 98.06           C  
ATOM   1785 HG11 VAL A 115      -4.815  -4.018  -6.890  1.00 98.06           H  
ATOM   1786 HG12 VAL A 115      -3.085  -4.399  -6.745  1.00 98.06           H  
ATOM   1787 HG13 VAL A 115      -3.623  -2.712  -6.881  1.00 98.06           H  
ATOM   1788  CG2 VAL A 115      -2.311  -3.290  -9.137  1.00 98.06           C  
ATOM   1789 HG21 VAL A 115      -2.152  -2.294  -8.724  1.00 98.06           H  
ATOM   1790 HG22 VAL A 115      -2.238  -3.223 -10.223  1.00 98.06           H  
ATOM   1791 HG23 VAL A 115      -1.536  -3.963  -8.772  1.00 98.06           H  
ATOM   1792  N   HIS A 116      -5.378  -6.801  -8.030  1.00 97.87           N  
ATOM   1793  H   HIS A 116      -4.509  -7.227  -7.741  1.00 97.87           H  
ATOM   1794  CA  HIS A 116      -6.622  -7.273  -7.437  1.00 97.87           C  
ATOM   1795  HA  HIS A 116      -7.450  -6.955  -8.071  1.00 97.87           H  
ATOM   1796  C   HIS A 116      -6.793  -6.656  -6.054  1.00 97.87           C  
ATOM   1797  CB  HIS A 116      -6.680  -8.798  -7.360  1.00 97.87           C  
ATOM   1798  HB2 HIS A 116      -7.698  -9.098  -7.111  1.00 97.87           H  
ATOM   1799  HB3 HIS A 116      -6.032  -9.142  -6.554  1.00 97.87           H  
ATOM   1800  O   HIS A 116      -5.959  -6.845  -5.169  1.00 97.87           O  
ATOM   1801  CG  HIS A 116      -6.269  -9.490  -8.626  1.00 97.87           C  
ATOM   1802  CD2 HIS A 116      -5.001  -9.914  -8.919  1.00 97.87           C  
ATOM   1803  HD2 HIS A 116      -4.119  -9.799  -8.307  1.00 97.87           H  
ATOM   1804  ND1 HIS A 116      -7.076  -9.828  -9.694  1.00 97.87           N  
ATOM   1805  HD1 HIS A 116      -8.021  -9.528  -9.882  1.00 97.87           H  
ATOM   1806  CE1 HIS A 116      -6.306 -10.453 -10.599  1.00 97.87           C  
ATOM   1807  HE1 HIS A 116      -6.626 -10.804 -11.569  1.00 97.87           H  
ATOM   1808  NE2 HIS A 116      -5.050 -10.544 -10.150  1.00 97.87           N  
ATOM   1809  N   ILE A 117      -7.897  -5.948  -5.855  1.00 97.43           N  
ATOM   1810  H   ILE A 117      -8.546  -5.863  -6.624  1.00 97.43           H  
ATOM   1811  CA  ILE A 117      -8.240  -5.290  -4.600  1.00 97.43           C  
ATOM   1812  HA  ILE A 117      -7.410  -5.384  -3.899  1.00 97.43           H  
ATOM   1813  C   ILE A 117      -9.461  -5.997  -4.023  1.00 97.43           C  
ATOM   1814  CB  ILE A 117      -8.507  -3.787  -4.815  1.00 97.43           C  
ATOM   1815  HB  ILE A 117      -9.430  -3.697  -5.389  1.00 97.43           H  
ATOM   1816  O   ILE A 117     -10.486  -6.111  -4.699  1.00 97.43           O  
ATOM   1817  CG1 ILE A 117      -7.397  -3.076  -5.621  1.00 97.43           C  
ATOM   1818 HG12 ILE A 117      -6.477  -3.041  -5.038  1.00 97.43           H  
ATOM   1819 HG13 ILE A 117      -7.192  -3.625  -6.540  1.00 97.43           H  
ATOM   1820  CG2 ILE A 117      -8.703  -3.133  -3.435  1.00 97.43           C  
ATOM   1821 HG21 ILE A 117      -8.887  -2.063  -3.527  1.00 97.43           H  
ATOM   1822 HG22 ILE A 117      -9.569  -3.566  -2.934  1.00 97.43           H  
ATOM   1823 HG23 ILE A 117      -7.820  -3.291  -2.814  1.00 97.43           H  
ATOM   1824  CD1 ILE A 117      -7.784  -1.657  -6.048  1.00 97.43           C  
ATOM   1825 HD11 ILE A 117      -8.693  -1.689  -6.649  1.00 97.43           H  
ATOM   1826 HD12 ILE A 117      -7.943  -1.013  -5.183  1.00 97.43           H  
ATOM   1827 HD13 ILE A 117      -6.978  -1.227  -6.644  1.00 97.43           H  
ATOM   1828  N   LYS A 118      -9.370  -6.461  -2.778  1.00 95.83           N  
ATOM   1829  H   LYS A 118      -8.491  -6.334  -2.297  1.00 95.83           H  
ATOM   1830  CA  LYS A 118     -10.482  -7.060  -2.038  1.00 95.83           C  
ATOM   1831  HA  LYS A 118     -11.388  -6.983  -2.639  1.00 95.83           H  
ATOM   1832  C   LYS A 118     -10.733  -6.290  -0.748  1.00 95.83           C  
ATOM   1833  CB  LYS A 118     -10.204  -8.546  -1.793  1.00 95.83           C  
ATOM   1834  HB2 LYS A 118     -10.060  -9.045  -2.751  1.00 95.83           H  
ATOM   1835  HB3 LYS A 118      -9.289  -8.648  -1.210  1.00 95.83           H  
ATOM   1836  O   LYS A 118      -9.806  -6.048   0.020  1.00 95.83           O  
ATOM   1837  CG  LYS A 118     -11.368  -9.208  -1.044  1.00 95.83           C  
ATOM   1838  HG2 LYS A 118     -12.266  -9.180  -1.661  1.00 95.83           H  
ATOM   1839  HG3 LYS A 118     -11.566  -8.670  -0.117  1.00 95.83           H  
ATOM   1840  CD  LYS A 118     -11.036 -10.652  -0.677  1.00 95.83           C  
ATOM   1841  HD2 LYS A 118     -10.137 -10.651  -0.060  1.00 95.83           H  
ATOM   1842  HD3 LYS A 118     -10.860 -11.241  -1.577  1.00 95.83           H  
ATOM   1843  CE  LYS A 118     -12.214 -11.210   0.123  1.00 95.83           C  
ATOM   1844  HE2 LYS A 118     -13.075 -11.346  -0.531  1.00 95.83           H  
ATOM   1845  HE3 LYS A 118     -12.504 -10.463   0.862  1.00 95.83           H  
ATOM   1846  NZ  LYS A 118     -11.846 -12.466   0.814  1.00 95.83           N  
ATOM   1847  HZ1 LYS A 118     -11.574 -13.189   0.164  1.00 95.83           H  
ATOM   1848  HZ2 LYS A 118     -12.621 -12.775   1.385  1.00 95.83           H  
ATOM   1849  HZ3 LYS A 118     -11.066 -12.279   1.428  1.00 95.83           H  
ATOM   1850  N   VAL A 119     -11.995  -5.945  -0.511  1.00 92.31           N  
ATOM   1851  H   VAL A 119     -12.689  -6.193  -1.201  1.00 92.31           H  
ATOM   1852  CA  VAL A 119     -12.444  -5.126   0.620  1.00 92.31           C  
ATOM   1853  HA  VAL A 119     -11.714  -5.158   1.429  1.00 92.31           H  
ATOM   1854  C   VAL A 119     -13.774  -5.685   1.109  1.00 92.31           C  
ATOM   1855  CB  VAL A 119     -12.630  -3.673   0.173  1.00 92.31           C  
ATOM   1856  HB  VAL A 119     -13.433  -3.621  -0.561  1.00 92.31           H  
ATOM   1857  O   VAL A 119     -14.795  -5.562   0.433  1.00 92.31           O  
ATOM   1858  CG1 VAL A 119     -12.987  -2.783   1.355  1.00 92.31           C  
ATOM   1859 HG11 VAL A 119     -13.132  -1.776   0.963  1.00 92.31           H  
ATOM   1860 HG12 VAL A 119     -12.186  -2.788   2.094  1.00 92.31           H  
ATOM   1861 HG13 VAL A 119     -13.919  -3.106   1.821  1.00 92.31           H  
ATOM   1862  CG2 VAL A 119     -11.377  -3.099  -0.484  1.00 92.31           C  
ATOM   1863 HG21 VAL A 119     -10.579  -2.963   0.246  1.00 92.31           H  
ATOM   1864 HG22 VAL A 119     -11.661  -2.162  -0.963  1.00 92.31           H  
ATOM   1865 HG23 VAL A 119     -11.031  -3.737  -1.297  1.00 92.31           H  
ATOM   1866  N   GLY A 120     -13.762  -6.372   2.251  1.00 89.53           N  
ATOM   1867  H   GLY A 120     -12.912  -6.404   2.795  1.00 89.53           H  
ATOM   1868  CA  GLY A 120     -14.900  -7.197   2.659  1.00 89.53           C  
ATOM   1869  HA2 GLY A 120     -15.755  -6.552   2.862  1.00 89.53           H  
ATOM   1870  HA3 GLY A 120     -14.654  -7.742   3.570  1.00 89.53           H  
ATOM   1871  C   GLY A 120     -15.268  -8.213   1.566  1.00 89.53           C  
ATOM   1872  O   GLY A 120     -14.444  -9.054   1.188  1.00 89.53           O  
ATOM   1873  N   ASP A 121     -16.492  -8.102   1.047  1.00 89.51           N  
ATOM   1874  H   ASP A 121     -17.103  -7.386   1.413  1.00 89.51           H  
ATOM   1875  CA  ASP A 121     -17.022  -8.954  -0.027  1.00 89.51           C  
ATOM   1876  HA  ASP A 121     -16.540  -9.931   0.024  1.00 89.51           H  
ATOM   1877  C   ASP A 121     -16.770  -8.394  -1.436  1.00 89.51           C  
ATOM   1878  CB  ASP A 121     -18.528  -9.168   0.187  1.00 89.51           C  
ATOM   1879  HB2 ASP A 121     -19.036  -8.206   0.115  1.00 89.51           H  
ATOM   1880  HB3 ASP A 121     -18.913  -9.814  -0.603  1.00 89.51           H  
ATOM   1881  O   ASP A 121     -16.908  -9.121  -2.423  1.00 89.51           O  
ATOM   1882  CG  ASP A 121     -18.840  -9.816   1.535  1.00 89.51           C  
ATOM   1883  OD1 ASP A 121     -18.134 -10.789   1.887  1.00 89.51           O  
ATOM   1884  OD2 ASP A 121     -19.764  -9.301   2.206  1.00 89.51           O  
ATOM   1885  N   GLU A 122     -16.392  -7.118  -1.556  1.00 93.61           N  
ATOM   1886  H   GLU A 122     -16.149  -6.592  -0.729  1.00 93.61           H  
ATOM   1887  CA  GLU A 122     -16.185  -6.478  -2.853  1.00 93.61           C  
ATOM   1888  HA  GLU A 122     -16.918  -6.909  -3.535  1.00 93.61           H  
ATOM   1889  C   GLU A 122     -14.790  -6.806  -3.401  1.00 93.61           C  
ATOM   1890  CB  GLU A 122     -16.471  -4.964  -2.785  1.00 93.61           C  
ATOM   1891  HB2 GLU A 122     -15.559  -4.433  -2.511  1.00 93.61           H  
ATOM   1892  HB3 GLU A 122     -17.231  -4.774  -2.027  1.00 93.61           H  
ATOM   1893  O   GLU A 122     -13.794  -6.833  -2.671  1.00 93.61           O  
ATOM   1894  CG  GLU A 122     -17.007  -4.455  -4.138  1.00 93.61           C  
ATOM   1895  HG2 GLU A 122     -17.934  -4.983  -4.364  1.00 93.61           H  
ATOM   1896  HG3 GLU A 122     -16.285  -4.718  -4.911  1.00 93.61           H  
ATOM   1897  CD  GLU A 122     -17.267  -2.938  -4.218  1.00 93.61           C  
ATOM   1898  OE1 GLU A 122     -17.563  -2.473  -5.351  1.00 93.61           O  
ATOM   1899  OE2 GLU A 122     -17.116  -2.245  -3.193  1.00 93.61           O  
ATOM   1900  N   LYS A 123     -14.718  -7.070  -4.709  1.00 95.40           N  
ATOM   1901  H   LYS A 123     -15.566  -6.996  -5.253  1.00 95.40           H  
ATOM   1902  CA  LYS A 123     -13.475  -7.343  -5.433  1.00 95.40           C  
ATOM   1903  HA  LYS A 123     -12.629  -7.079  -4.798  1.00 95.40           H  
ATOM   1904  C   LYS A 123     -13.410  -6.483  -6.685  1.00 95.40           C  
ATOM   1905  CB  LYS A 123     -13.361  -8.827  -5.806  1.00 95.40           C  
ATOM   1906  HB2 LYS A 123     -14.235  -9.109  -6.393  1.00 95.40           H  
ATOM   1907  HB3 LYS A 123     -12.475  -8.959  -6.427  1.00 95.40           H  
ATOM   1908  O   LYS A 123     -14.375  -6.419  -7.444  1.00 95.40           O  
ATOM   1909  CG  LYS A 123     -13.245  -9.749  -4.585  1.00 95.40           C  
ATOM   1910  HG2 LYS A 123     -12.351  -9.488  -4.018  1.00 95.40           H  
ATOM   1911  HG3 LYS A 123     -14.123  -9.637  -3.950  1.00 95.40           H  
ATOM   1912  CD  LYS A 123     -13.147 -11.201  -5.060  1.00 95.40           C  
ATOM   1913  HD2 LYS A 123     -14.003 -11.417  -5.700  1.00 95.40           H  
ATOM   1914  HD3 LYS A 123     -12.232 -11.326  -5.639  1.00 95.40           H  
ATOM   1915  CE  LYS A 123     -13.149 -12.164  -3.873  1.00 95.40           C  
ATOM   1916  HE2 LYS A 123     -12.280 -11.947  -3.252  1.00 95.40           H  
ATOM   1917  HE3 LYS A 123     -14.049 -11.977  -3.287  1.00 95.40           H  
ATOM   1918  NZ  LYS A 123     -13.121 -13.569  -4.351  1.00 95.40           N  
ATOM   1919  HZ1 LYS A 123     -13.922 -13.741  -4.942  1.00 95.40           H  
ATOM   1920  HZ2 LYS A 123     -12.292 -13.735  -4.903  1.00 95.40           H  
ATOM   1921  HZ3 LYS A 123     -13.149 -14.223  -3.582  1.00 95.40           H  
ATOM   1922  N   ARG A 124     -12.258  -5.866  -6.927  1.00 97.24           N  
ATOM   1923  H   ARG A 124     -11.523  -5.971  -6.242  1.00 97.24           H  
ATOM   1924  CA  ARG A 124     -11.941  -5.143  -8.163  1.00 97.24           C  
ATOM   1925  HA  ARG A 124     -12.715  -5.336  -8.906  1.00 97.24           H  
ATOM   1926  C   ARG A 124     -10.640  -5.685  -8.731  1.00 97.24           C  
ATOM   1927  CB  ARG A 124     -11.868  -3.628  -7.897  1.00 97.24           C  
ATOM   1928  HB2 ARG A 124     -11.098  -3.445  -7.147  1.00 97.24           H  
ATOM   1929  HB3 ARG A 124     -11.562  -3.116  -8.809  1.00 97.24           H  
ATOM   1930  O   ARG A 124      -9.752  -6.086  -7.986  1.00 97.24           O  
ATOM   1931  CG  ARG A 124     -13.190  -3.012  -7.404  1.00 97.24           C  
ATOM   1932  HG2 ARG A 124     -12.999  -1.986  -7.089  1.00 97.24           H  
ATOM   1933  HG3 ARG A 124     -13.557  -3.562  -6.537  1.00 97.24           H  
ATOM   1934  CD  ARG A 124     -14.277  -2.987  -8.483  1.00 97.24           C  
ATOM   1935  HD2 ARG A 124     -13.912  -2.401  -9.327  1.00 97.24           H  
ATOM   1936  HD3 ARG A 124     -14.483  -4.005  -8.814  1.00 97.24           H  
ATOM   1937  NE  ARG A 124     -15.520  -2.398  -7.958  1.00 97.24           N  
ATOM   1938  HE  ARG A 124     -15.658  -2.393  -6.958  1.00 97.24           H  
ATOM   1939  NH1 ARG A 124     -16.524  -1.861  -9.955  1.00 97.24           N  
ATOM   1940 HH11 ARG A 124     -17.313  -1.463 -10.445  1.00 97.24           H  
ATOM   1941 HH12 ARG A 124     -15.698  -2.171 -10.445  1.00 97.24           H  
ATOM   1942  NH2 ARG A 124     -17.570  -1.487  -7.999  1.00 97.24           N  
ATOM   1943 HH21 ARG A 124     -17.607  -1.660  -7.004  1.00 97.24           H  
ATOM   1944 HH22 ARG A 124     -18.372  -1.077  -8.457  1.00 97.24           H  
ATOM   1945  CZ  ARG A 124     -16.529  -1.913  -8.648  1.00 97.24           C  
ATOM   1946  N   THR A 125     -10.539  -5.728 -10.049  1.00 97.98           N  
ATOM   1947  H   THR A 125     -11.291  -5.361 -10.614  1.00 97.98           H  
ATOM   1948  CA  THR A 125      -9.301  -6.051 -10.763  1.00 97.98           C  
ATOM   1949  HA  THR A 125      -8.461  -6.082 -10.069  1.00 97.98           H  
ATOM   1950  C   THR A 125      -9.045  -4.923 -11.740  1.00 97.98           C  
ATOM   1951  CB  THR A 125      -9.383  -7.418 -11.451  1.00 97.98           C  
ATOM   1952  HB  THR A 125     -10.229  -7.442 -12.138  1.00 97.98           H  
ATOM   1953  O   THR A 125      -9.964  -4.507 -12.446  1.00 97.98           O  
ATOM   1954  CG2 THR A 125      -8.104  -7.769 -12.204  1.00 97.98           C  
ATOM   1955 HG21 THR A 125      -7.236  -7.662 -11.554  1.00 97.98           H  
ATOM   1956 HG22 THR A 125      -7.980  -7.119 -13.070  1.00 97.98           H  
ATOM   1957 HG23 THR A 125      -8.154  -8.797 -12.564  1.00 97.98           H  
ATOM   1958  OG1 THR A 125      -9.578  -8.375 -10.426  1.00 97.98           O  
ATOM   1959  HG1 THR A 125      -9.531  -7.885  -9.602  1.00 97.98           H  
ATOM   1960  N   VAL A 126      -7.833  -4.381 -11.702  1.00 97.62           N  
ATOM   1961  H   VAL A 126      -7.146  -4.765 -11.069  1.00 97.62           H  
ATOM   1962  CA  VAL A 126      -7.430  -3.213 -12.479  1.00 97.62           C  
ATOM   1963  HA  VAL A 126      -8.152  -3.023 -13.274  1.00 97.62           H  
ATOM   1964  C   VAL A 126      -6.083  -3.502 -13.112  1.00 97.62           C  
ATOM   1965  CB  VAL A 126      -7.345  -1.962 -11.586  1.00 97.62           C  
ATOM   1966  HB  VAL A 126      -6.629  -2.134 -10.783  1.00 97.62           H  
ATOM   1967  O   VAL A 126      -5.134  -3.835 -12.410  1.00 97.62           O  
ATOM   1968  CG1 VAL A 126      -6.900  -0.726 -12.373  1.00 97.62           C  
ATOM   1969 HG11 VAL A 126      -7.614  -0.492 -13.162  1.00 97.62           H  
ATOM   1970 HG12 VAL A 126      -6.811   0.117 -11.688  1.00 97.62           H  
ATOM   1971 HG13 VAL A 126      -5.917  -0.884 -12.816  1.00 97.62           H  
ATOM   1972  CG2 VAL A 126      -8.710  -1.649 -10.961  1.00 97.62           C  
ATOM   1973 HG21 VAL A 126      -8.950  -2.387 -10.196  1.00 97.62           H  
ATOM   1974 HG22 VAL A 126      -9.481  -1.650 -11.732  1.00 97.62           H  
ATOM   1975 HG23 VAL A 126      -8.674  -0.659 -10.506  1.00 97.62           H  
ATOM   1976  N   THR A 127      -5.990  -3.337 -14.425  1.00 98.01           N  
ATOM   1977  H   THR A 127      -6.813  -3.092 -14.957  1.00 98.01           H  
ATOM   1978  CA  THR A 127      -4.705  -3.278 -15.120  1.00 98.01           C  
ATOM   1979  HA  THR A 127      -3.979  -3.903 -14.600  1.00 98.01           H  
ATOM   1980  C   THR A 127      -4.218  -1.832 -15.112  1.00 98.01           C  
ATOM   1981  CB  THR A 127      -4.831  -3.795 -16.557  1.00 98.01           C  
ATOM   1982  HB  THR A 127      -5.432  -3.093 -17.135  1.00 98.01           H  
ATOM   1983  O   THR A 127      -4.957  -0.942 -15.522  1.00 98.01           O  
ATOM   1984  CG2 THR A 127      -3.472  -3.948 -17.234  1.00 98.01           C  
ATOM   1985 HG21 THR A 127      -3.607  -4.386 -18.223  1.00 98.01           H  
ATOM   1986 HG22 THR A 127      -3.000  -2.973 -17.348  1.00 98.01           H  
ATOM   1987 HG23 THR A 127      -2.826  -4.595 -16.639  1.00 98.01           H  
ATOM   1988  OG1 THR A 127      -5.482  -5.048 -16.585  1.00 98.01           O  
ATOM   1989  HG1 THR A 127      -4.975  -5.699 -16.094  1.00 98.01           H  
ATOM   1990  N   VAL A 128      -2.992  -1.601 -14.648  1.00 97.92           N  
ATOM   1991  H   VAL A 128      -2.461  -2.390 -14.306  1.00 97.92           H  
ATOM   1992  CA  VAL A 128      -2.337  -0.288 -14.618  1.00 97.92           C  
ATOM   1993  HA  VAL A 128      -3.032   0.477 -14.963  1.00 97.92           H  
ATOM   1994  C   VAL A 128      -1.156  -0.333 -15.581  1.00 97.92           C  
ATOM   1995  CB  VAL A 128      -1.886   0.086 -13.190  1.00 97.92           C  
ATOM   1996  HB  VAL A 128      -1.052  -0.550 -12.896  1.00 97.92           H  
ATOM   1997  O   VAL A 128      -0.206  -1.096 -15.379  1.00 97.92           O  
ATOM   1998  CG1 VAL A 128      -1.439   1.552 -13.124  1.00 97.92           C  
ATOM   1999 HG11 VAL A 128      -2.271   2.211 -13.371  1.00 97.92           H  
ATOM   2000 HG12 VAL A 128      -0.637   1.738 -13.839  1.00 97.92           H  
ATOM   2001 HG13 VAL A 128      -1.080   1.793 -12.124  1.00 97.92           H  
ATOM   2002  CG2 VAL A 128      -3.002  -0.096 -12.153  1.00 97.92           C  
ATOM   2003 HG21 VAL A 128      -2.638   0.214 -11.173  1.00 97.92           H  
ATOM   2004 HG22 VAL A 128      -3.866   0.510 -12.428  1.00 97.92           H  
ATOM   2005 HG23 VAL A 128      -3.296  -1.143 -12.090  1.00 97.92           H  
ATOM   2006  N   ASN A 129      -1.211   0.446 -16.656  1.00 97.86           N  
ATOM   2007  H   ASN A 129      -1.993   1.076 -16.762  1.00 97.86           H  
ATOM   2008  CA  ASN A 129      -0.154   0.497 -17.664  1.00 97.86           C  
ATOM   2009  HA  ASN A 129       0.157  -0.527 -17.871  1.00 97.86           H  
ATOM   2010  C   ASN A 129       1.074   1.280 -17.163  1.00 97.86           C  
ATOM   2011  CB  ASN A 129      -0.719   1.090 -18.962  1.00 97.86           C  
ATOM   2012  HB2 ASN A 129      -1.111   2.088 -18.767  1.00 97.86           H  
ATOM   2013  HB3 ASN A 129       0.066   1.184 -19.712  1.00 97.86           H  
ATOM   2014  O   ASN A 129       0.966   2.059 -16.216  1.00 97.86           O  
ATOM   2015  CG  ASN A 129      -1.806   0.213 -19.543  1.00 97.86           C  
ATOM   2016  ND2 ASN A 129      -3.035   0.661 -19.497  1.00 97.86           N  
ATOM   2017 HD21 ASN A 129      -3.225   1.424 -18.863  1.00 97.86           H  
ATOM   2018 HD22 ASN A 129      -3.774   0.028 -19.766  1.00 97.86           H  
ATOM   2019  OD1 ASN A 129      -1.554  -0.886 -20.013  1.00 97.86           O  
ATOM   2020  N   PRO A 130       2.251   1.106 -17.790  1.00 97.03           N  
ATOM   2021  CA  PRO A 130       3.438   1.907 -17.488  1.00 97.03           C  
ATOM   2022  HA  PRO A 130       3.827   1.607 -16.514  1.00 97.03           H  
ATOM   2023  C   PRO A 130       3.160   3.417 -17.496  1.00 97.03           C  
ATOM   2024  CB  PRO A 130       4.447   1.529 -18.576  1.00 97.03           C  
ATOM   2025  HB2 PRO A 130       5.479   1.655 -18.249  1.00 97.03           H  
ATOM   2026  HB3 PRO A 130       4.271   2.111 -19.481  1.00 97.03           H  
ATOM   2027  O   PRO A 130       2.653   3.955 -18.480  1.00 97.03           O  
ATOM   2028  CG  PRO A 130       4.096   0.071 -18.845  1.00 97.03           C  
ATOM   2029  HG2 PRO A 130       4.464  -0.271 -19.812  1.00 97.03           H  
ATOM   2030  HG3 PRO A 130       4.485  -0.542 -18.032  1.00 97.03           H  
ATOM   2031  CD  PRO A 130       2.573   0.093 -18.786  1.00 97.03           C  
ATOM   2032  HD2 PRO A 130       2.173   0.387 -19.756  1.00 97.03           H  
ATOM   2033  HD3 PRO A 130       2.198  -0.889 -18.498  1.00 97.03           H  
ATOM   2034  N   GLY A 131       3.511   4.101 -16.406  1.00 96.74           N  
ATOM   2035  H   GLY A 131       3.840   3.579 -15.606  1.00 96.74           H  
ATOM   2036  CA  GLY A 131       3.303   5.539 -16.216  1.00 96.74           C  
ATOM   2037  HA2 GLY A 131       3.621   6.066 -17.116  1.00 96.74           H  
ATOM   2038  HA3 GLY A 131       3.922   5.868 -15.382  1.00 96.74           H  
ATOM   2039  C   GLY A 131       1.859   5.954 -15.913  1.00 96.74           C  
ATOM   2040  O   GLY A 131       1.596   7.149 -15.777  1.00 96.74           O  
ATOM   2041  N   GLU A 132       0.928   5.004 -15.810  1.00 98.10           N  
ATOM   2042  H   GLU A 132       1.203   4.037 -15.911  1.00 98.10           H  
ATOM   2043  CA  GLU A 132      -0.477   5.266 -15.509  1.00 98.10           C  
ATOM   2044  HA  GLU A 132      -0.748   6.215 -15.972  1.00 98.10           H  
ATOM   2045  C   GLU A 132      -0.717   5.400 -13.999  1.00 98.10           C  
ATOM   2046  CB  GLU A 132      -1.356   4.177 -16.149  1.00 98.10           C  
ATOM   2047  HB2 GLU A 132      -1.036   4.041 -17.182  1.00 98.10           H  
ATOM   2048  HB3 GLU A 132      -1.209   3.242 -15.608  1.00 98.10           H  
ATOM   2049  O   GLU A 132      -0.081   4.732 -13.174  1.00 98.10           O  
ATOM   2050  CG  GLU A 132      -2.857   4.506 -16.150  1.00 98.10           C  
ATOM   2051  HG2 GLU A 132      -3.206   4.584 -15.120  1.00 98.10           H  
ATOM   2052  HG3 GLU A 132      -2.996   5.476 -16.628  1.00 98.10           H  
ATOM   2053  CD  GLU A 132      -3.709   3.453 -16.882  1.00 98.10           C  
ATOM   2054  OE1 GLU A 132      -4.893   3.751 -17.145  1.00 98.10           O  
ATOM   2055  OE2 GLU A 132      -3.185   2.361 -17.217  1.00 98.10           O  
ATOM   2056  N   GLU A 133      -1.681   6.253 -13.649  1.00 98.08           N  
ATOM   2057  H   GLU A 133      -2.190   6.725 -14.382  1.00 98.08           H  
ATOM   2058  CA  GLU A 133      -2.265   6.348 -12.315  1.00 98.08           C  
ATOM   2059  HA  GLU A 133      -1.804   5.582 -11.690  1.00 98.08           H  
ATOM   2060  C   GLU A 133      -3.770   6.060 -12.408  1.00 98.08           C  
ATOM   2061  CB  GLU A 133      -1.941   7.715 -11.682  1.00 98.08           C  
ATOM   2062  HB2 GLU A 133      -2.421   8.508 -12.256  1.00 98.08           H  
ATOM   2063  HB3 GLU A 133      -0.862   7.857 -11.730  1.00 98.08           H  
ATOM   2064  O   GLU A 133      -4.472   6.668 -13.216  1.00 98.08           O  
ATOM   2065  CG  GLU A 133      -2.386   7.811 -10.209  1.00 98.08           C  
ATOM   2066  HG2 GLU A 133      -3.473   7.739 -10.165  1.00 98.08           H  
ATOM   2067  HG3 GLU A 133      -1.974   6.960  -9.666  1.00 98.08           H  
ATOM   2068  CD  GLU A 133      -1.932   9.099  -9.488  1.00 98.08           C  
ATOM   2069  OE1 GLU A 133      -2.546   9.430  -8.442  1.00 98.08           O  
ATOM   2070  OE2 GLU A 133      -0.927   9.721  -9.909  1.00 98.08           O  
ATOM   2071  N   VAL A 134      -4.268   5.132 -11.587  1.00 98.01           N  
ATOM   2072  H   VAL A 134      -3.633   4.705 -10.927  1.00 98.01           H  
ATOM   2073  CA  VAL A 134      -5.681   4.727 -11.544  1.00 98.01           C  
ATOM   2074  HA  VAL A 134      -6.254   5.387 -12.195  1.00 98.01           H  
ATOM   2075  C   VAL A 134      -6.222   4.885 -10.128  1.00 98.01           C  
ATOM   2076  CB  VAL A 134      -5.889   3.282 -12.050  1.00 98.01           C  
ATOM   2077  HB  VAL A 134      -5.357   2.587 -11.400  1.00 98.01           H  
ATOM   2078  O   VAL A 134      -5.580   4.472  -9.166  1.00 98.01           O  
ATOM   2079  CG1 VAL A 134      -7.383   2.920 -12.038  1.00 98.01           C  
ATOM   2080 HG11 VAL A 134      -7.960   3.713 -12.513  1.00 98.01           H  
ATOM   2081 HG12 VAL A 134      -7.730   2.778 -11.015  1.00 98.01           H  
ATOM   2082 HG13 VAL A 134      -7.556   2.002 -12.601  1.00 98.01           H  
ATOM   2083  CG2 VAL A 134      -5.373   3.092 -13.481  1.00 98.01           C  
ATOM   2084 HG21 VAL A 134      -5.554   2.073 -13.824  1.00 98.01           H  
ATOM   2085 HG22 VAL A 134      -5.864   3.789 -14.161  1.00 98.01           H  
ATOM   2086 HG23 VAL A 134      -4.299   3.274 -13.515  1.00 98.01           H  
ATOM   2087  N   GLU A 135      -7.429   5.435  -9.985  1.00 97.86           N  
ATOM   2088  H   GLU A 135      -7.925   5.731 -10.813  1.00 97.86           H  
ATOM   2089  CA  GLU A 135      -8.142   5.512  -8.706  1.00 97.86           C  
ATOM   2090  HA  GLU A 135      -7.465   5.203  -7.910  1.00 97.86           H  
ATOM   2091  C   GLU A 135      -9.341   4.551  -8.691  1.00 97.86           C  
ATOM   2092  CB  GLU A 135      -8.544   6.966  -8.397  1.00 97.86           C  
ATOM   2093  HB2 GLU A 135      -7.666   7.604  -8.501  1.00 97.86           H  
ATOM   2094  HB3 GLU A 135      -9.298   7.296  -9.111  1.00 97.86           H  
ATOM   2095  O   GLU A 135     -10.152   4.523  -9.617  1.00 97.86           O  
ATOM   2096  CG  GLU A 135      -9.090   7.120  -6.967  1.00 97.86           C  
ATOM   2097  HG2 GLU A 135      -9.979   6.500  -6.853  1.00 97.86           H  
ATOM   2098  HG3 GLU A 135      -8.345   6.753  -6.261  1.00 97.86           H  
ATOM   2099  CD  GLU A 135      -9.444   8.576  -6.621  1.00 97.86           C  
ATOM   2100  OE1 GLU A 135     -10.642   8.916  -6.710  1.00 97.86           O  
ATOM   2101  OE2 GLU A 135      -8.536   9.330  -6.181  1.00 97.86           O  
ATOM   2102  N   VAL A 136      -9.473   3.776  -7.614  1.00 96.91           N  
ATOM   2103  H   VAL A 136      -8.745   3.823  -6.916  1.00 96.91           H  
ATOM   2104  CA  VAL A 136     -10.598   2.870  -7.357  1.00 96.91           C  
ATOM   2105  HA  VAL A 136     -11.322   2.959  -8.167  1.00 96.91           H  
ATOM   2106  C   VAL A 136     -11.262   3.281  -6.052  1.00 96.91           C  
ATOM   2107  CB  VAL A 136     -10.142   1.401  -7.282  1.00 96.91           C  
ATOM   2108  HB  VAL A 136      -9.551   1.249  -6.379  1.00 96.91           H  
ATOM   2109  O   VAL A 136     -10.607   3.341  -5.016  1.00 96.91           O  
ATOM   2110  CG1 VAL A 136     -11.350   0.455  -7.238  1.00 96.91           C  
ATOM   2111 HG11 VAL A 136     -11.000  -0.574  -7.159  1.00 96.91           H  
ATOM   2112 HG12 VAL A 136     -11.973   0.672  -6.369  1.00 96.91           H  
ATOM   2113 HG13 VAL A 136     -11.946   0.566  -8.144  1.00 96.91           H  
ATOM   2114  CG2 VAL A 136      -9.283   0.998  -8.481  1.00 96.91           C  
ATOM   2115 HG21 VAL A 136      -9.821   1.187  -9.411  1.00 96.91           H  
ATOM   2116 HG22 VAL A 136      -9.024  -0.057  -8.402  1.00 96.91           H  
ATOM   2117 HG23 VAL A 136      -8.354   1.569  -8.487  1.00 96.91           H  
ATOM   2118  N   THR A 137     -12.566   3.547  -6.081  1.00 95.95           N  
ATOM   2119  H   THR A 137     -13.067   3.439  -6.952  1.00 95.95           H  
ATOM   2120  CA  THR A 137     -13.336   3.895  -4.878  1.00 95.95           C  
ATOM   2121  HA  THR A 137     -12.653   4.084  -4.050  1.00 95.95           H  
ATOM   2122  C   THR A 137     -14.244   2.741  -4.471  1.00 95.95           C  
ATOM   2123  CB  THR A 137     -14.137   5.187  -5.079  1.00 95.95           C  
ATOM   2124  HB  THR A 137     -14.813   5.074  -5.926  1.00 95.95           H  
ATOM   2125  O   THR A 137     -14.953   2.178  -5.303  1.00 95.95           O  
ATOM   2126  CG2 THR A 137     -14.939   5.588  -3.838  1.00 95.95           C  
ATOM   2127 HG21 THR A 137     -14.287   5.619  -2.966  1.00 95.95           H  
ATOM   2128 HG22 THR A 137     -15.744   4.874  -3.664  1.00 95.95           H  
ATOM   2129 HG23 THR A 137     -15.379   6.573  -3.994  1.00 95.95           H  
ATOM   2130  OG1 THR A 137     -13.264   6.266  -5.321  1.00 95.95           O  
ATOM   2131  HG1 THR A 137     -12.724   6.086  -6.093  1.00 95.95           H  
ATOM   2132  N   PHE A 138     -14.243   2.435  -3.178  1.00 94.19           N  
ATOM   2133  H   PHE A 138     -13.609   2.942  -2.578  1.00 94.19           H  
ATOM   2134  CA  PHE A 138     -15.147   1.505  -2.512  1.00 94.19           C  
ATOM   2135  HA  PHE A 138     -15.773   0.999  -3.247  1.00 94.19           H  
ATOM   2136  C   PHE A 138     -16.045   2.291  -1.559  1.00 94.19           C  
ATOM   2137  CB  PHE A 138     -14.340   0.445  -1.753  1.00 94.19           C  
ATOM   2138  HB2 PHE A 138     -13.724   0.939  -1.002  1.00 94.19           H  
ATOM   2139  HB3 PHE A 138     -15.037  -0.211  -1.231  1.00 94.19           H  
ATOM   2140  O   PHE A 138     -15.611   3.278  -0.960  1.00 94.19           O  
ATOM   2141  CG  PHE A 138     -13.445  -0.400  -2.635  1.00 94.19           C  
ATOM   2142  CD1 PHE A 138     -13.860  -1.684  -3.026  1.00 94.19           C  
ATOM   2143  HD1 PHE A 138     -14.800  -2.076  -2.664  1.00 94.19           H  
ATOM   2144  CD2 PHE A 138     -12.204   0.097  -3.076  1.00 94.19           C  
ATOM   2145  HD2 PHE A 138     -11.877   1.083  -2.778  1.00 94.19           H  
ATOM   2146  CE1 PHE A 138     -13.055  -2.463  -3.870  1.00 94.19           C  
ATOM   2147  HE1 PHE A 138     -13.378  -3.454  -4.154  1.00 94.19           H  
ATOM   2148  CE2 PHE A 138     -11.397  -0.678  -3.923  1.00 94.19           C  
ATOM   2149  HE2 PHE A 138     -10.454  -0.284  -4.273  1.00 94.19           H  
ATOM   2150  CZ  PHE A 138     -11.829  -1.953  -4.327  1.00 94.19           C  
ATOM   2151  HZ  PHE A 138     -11.213  -2.546  -4.987  1.00 94.19           H  
ATOM   2152  N   SER A 139     -17.291   1.856  -1.399  1.00 92.63           N  
ATOM   2153  H   SER A 139     -17.585   1.020  -1.882  1.00 92.63           H  
ATOM   2154  CA  SER A 139     -18.229   2.447  -0.442  1.00 92.63           C  
ATOM   2155  HA  SER A 139     -17.681   3.071   0.265  1.00 92.63           H  
ATOM   2156  C   SER A 139     -18.904   1.345   0.354  1.00 92.63           C  
ATOM   2157  CB  SER A 139     -19.263   3.343  -1.129  1.00 92.63           C  
ATOM   2158  HB2 SER A 139     -19.883   2.749  -1.800  1.00 92.63           H  
ATOM   2159  HB3 SER A 139     -19.896   3.805  -0.371  1.00 92.63           H  
ATOM   2160  O   SER A 139     -19.308   0.324  -0.204  1.00 92.63           O  
ATOM   2161  OG  SER A 139     -18.598   4.353  -1.864  1.00 92.63           O  
ATOM   2162  HG  SER A 139     -17.757   4.501  -1.425  1.00 92.63           H  
ATOM   2163  N   ALA A 140     -19.020   1.538   1.661  1.00 85.64           N  
ATOM   2164  H   ALA A 140     -18.690   2.403   2.066  1.00 85.64           H  
ATOM   2165  CA  ALA A 140     -19.612   0.559   2.551  1.00 85.64           C  
ATOM   2166  HA  ALA A 140     -20.222  -0.137   1.976  1.00 85.64           H  
ATOM   2167  C   ALA A 140     -20.514   1.249   3.568  1.00 85.64           C  
ATOM   2168  CB  ALA A 140     -18.494  -0.236   3.236  1.00 85.64           C  
ATOM   2169  HB1 ALA A 140     -18.927  -0.939   3.948  1.00 85.64           H  
ATOM   2170  HB2 ALA A 140     -17.904  -0.774   2.493  1.00 85.64           H  
ATOM   2171  HB3 ALA A 140     -17.842   0.443   3.786  1.00 85.64           H  
ATOM   2172  O   ALA A 140     -20.077   2.134   4.290  1.00 85.64           O  
ATOM   2173  N   ASN A 141     -21.748   0.756   3.702  1.00 84.45           N  
ATOM   2174  H   ASN A 141     -22.096   0.129   2.991  1.00 84.45           H  
ATOM   2175  CA  ASN A 141     -22.662   1.194   4.766  1.00 84.45           C  
ATOM   2176  HA  ASN A 141     -22.793   2.274   4.700  1.00 84.45           H  
ATOM   2177  C   ASN A 141     -22.124   0.885   6.178  1.00 84.45           C  
ATOM   2178  CB  ASN A 141     -24.021   0.497   4.580  1.00 84.45           C  
ATOM   2179  HB2 ASN A 141     -24.681   0.803   5.391  1.00 84.45           H  
ATOM   2180  HB3 ASN A 141     -23.882  -0.582   4.648  1.00 84.45           H  
ATOM   2181  O   ASN A 141     -22.629   1.419   7.158  1.00 84.45           O  
ATOM   2182  CG  ASN A 141     -24.724   0.830   3.278  1.00 84.45           C  
ATOM   2183  ND2 ASN A 141     -25.630  -0.013   2.842  1.00 84.45           N  
ATOM   2184 HD21 ASN A 141     -26.100   0.276   1.995  1.00 84.45           H  
ATOM   2185 HD22 ASN A 141     -25.926  -0.792   3.412  1.00 84.45           H  
ATOM   2186  OD1 ASN A 141     -24.480   1.817   2.618  1.00 84.45           O  
ATOM   2187  N   ASP A 142     -21.144  -0.016   6.273  1.00 82.20           N  
ATOM   2188  H   ASP A 142     -20.715  -0.316   5.409  1.00 82.20           H  
ATOM   2189  CA  ASP A 142     -20.418  -0.352   7.491  1.00 82.20           C  
ATOM   2190  HA  ASP A 142     -20.761   0.268   8.320  1.00 82.20           H  
ATOM   2191  C   ASP A 142     -18.916  -0.109   7.248  1.00 82.20           C  
ATOM   2192  CB  ASP A 142     -20.722  -1.805   7.881  1.00 82.20           C  
ATOM   2193  HB2 ASP A 142     -20.485  -2.461   7.043  1.00 82.20           H  
ATOM   2194  HB3 ASP A 142     -21.788  -1.896   8.085  1.00 82.20           H  
ATOM   2195  O   ASP A 142     -18.286  -0.904   6.536  1.00 82.20           O  
ATOM   2196  CG  ASP A 142     -19.943  -2.270   9.116  1.00 82.20           C  
ATOM   2197  OD1 ASP A 142     -19.222  -1.444   9.719  1.00 82.20           O  
ATOM   2198  OD2 ASP A 142     -20.054  -3.477   9.418  1.00 82.20           O  
ATOM   2199  N   PRO A 143     -18.332   0.962   7.820  1.00 76.88           N  
ATOM   2200  CA  PRO A 143     -16.910   1.269   7.690  1.00 76.88           C  
ATOM   2201  HA  PRO A 143     -16.695   1.468   6.640  1.00 76.88           H  
ATOM   2202  C   PRO A 143     -15.991   0.145   8.179  1.00 76.88           C  
ATOM   2203  CB  PRO A 143     -16.687   2.553   8.498  1.00 76.88           C  
ATOM   2204  HB2 PRO A 143     -15.926   3.187   8.042  1.00 76.88           H  
ATOM   2205  HB3 PRO A 143     -16.414   2.309   9.524  1.00 76.88           H  
ATOM   2206  O   PRO A 143     -14.869   0.030   7.694  1.00 76.88           O  
ATOM   2207  CG  PRO A 143     -18.057   3.224   8.488  1.00 76.88           C  
ATOM   2208  HG2 PRO A 143     -18.193   3.885   9.344  1.00 76.88           H  
ATOM   2209  HG3 PRO A 143     -18.191   3.770   7.555  1.00 76.88           H  
ATOM   2210  CD  PRO A 143     -19.013   2.036   8.529  1.00 76.88           C  
ATOM   2211  HD2 PRO A 143     -19.188   1.734   9.562  1.00 76.88           H  
ATOM   2212  HD3 PRO A 143     -19.952   2.307   8.047  1.00 76.88           H  
ATOM   2213  N   HIS A 144     -16.450  -0.752   9.064  1.00 80.32           N  
ATOM   2214  H   HIS A 144     -17.401  -0.689   9.398  1.00 80.32           H  
ATOM   2215  CA  HIS A 144     -15.643  -1.891   9.513  1.00 80.32           C  
ATOM   2216  HA  HIS A 144     -14.692  -1.505   9.880  1.00 80.32           H  
ATOM   2217  C   HIS A 144     -15.308  -2.875   8.383  1.00 80.32           C  
ATOM   2218  CB  HIS A 144     -16.344  -2.621  10.663  1.00 80.32           C  
ATOM   2219  HB2 HIS A 144     -17.306  -3.004  10.323  1.00 80.32           H  
ATOM   2220  HB3 HIS A 144     -15.737  -3.478  10.954  1.00 80.32           H  
ATOM   2221  O   HIS A 144     -14.352  -3.646   8.502  1.00 80.32           O  
ATOM   2222  CG  HIS A 144     -16.542  -1.767  11.887  1.00 80.32           C  
ATOM   2223  CD2 HIS A 144     -17.723  -1.515  12.530  1.00 80.32           C  
ATOM   2224  HD2 HIS A 144     -18.695  -1.880  12.233  1.00 80.32           H  
ATOM   2225  ND1 HIS A 144     -15.553  -1.097  12.571  1.00 80.32           N  
ATOM   2226  HD1 HIS A 144     -14.613  -0.938  12.236  1.00 80.32           H  
ATOM   2227  CE1 HIS A 144     -16.121  -0.476  13.616  1.00 80.32           C  
ATOM   2228  HE1 HIS A 144     -15.606   0.174  14.309  1.00 80.32           H  
ATOM   2229  NE2 HIS A 144     -17.441  -0.708  13.641  1.00 80.32           N  
ATOM   2230  N   LYS A 145     -16.018  -2.826   7.245  1.00 82.52           N  
ATOM   2231  H   LYS A 145     -16.783  -2.169   7.196  1.00 82.52           H  
ATOM   2232  CA  LYS A 145     -15.639  -3.579   6.035  1.00 82.52           C  
ATOM   2233  HA  LYS A 145     -15.546  -4.633   6.295  1.00 82.52           H  
ATOM   2234  C   LYS A 145     -14.276  -3.158   5.480  1.00 82.52           C  
ATOM   2235  CB  LYS A 145     -16.713  -3.421   4.954  1.00 82.52           C  
ATOM   2236  HB2 LYS A 145     -16.359  -3.910   4.046  1.00 82.52           H  
ATOM   2237  HB3 LYS A 145     -16.865  -2.364   4.736  1.00 82.52           H  
ATOM   2238  O   LYS A 145     -13.612  -3.962   4.825  1.00 82.52           O  
ATOM   2239  CG  LYS A 145     -18.038  -4.066   5.379  1.00 82.52           C  
ATOM   2240  HG2 LYS A 145     -17.848  -5.080   5.732  1.00 82.52           H  
ATOM   2241  HG3 LYS A 145     -18.487  -3.493   6.190  1.00 82.52           H  
ATOM   2242  CD  LYS A 145     -19.002  -4.131   4.193  1.00 82.52           C  
ATOM   2243  HD2 LYS A 145     -19.160  -3.132   3.787  1.00 82.52           H  
ATOM   2244  HD3 LYS A 145     -18.563  -4.764   3.421  1.00 82.52           H  
ATOM   2245  CE  LYS A 145     -20.336  -4.717   4.652  1.00 82.52           C  
ATOM   2246  HE2 LYS A 145     -20.820  -4.000   5.315  1.00 82.52           H  
ATOM   2247  HE3 LYS A 145     -20.138  -5.618   5.232  1.00 82.52           H  
ATOM   2248  NZ  LYS A 145     -21.200  -5.041   3.492  1.00 82.52           N  
ATOM   2249  HZ1 LYS A 145     -21.332  -4.229   2.906  1.00 82.52           H  
ATOM   2250  HZ2 LYS A 145     -20.772  -5.773   2.942  1.00 82.52           H  
ATOM   2251  HZ3 LYS A 145     -22.096  -5.383   3.810  1.00 82.52           H  
ATOM   2252  N   PHE A 146     -13.841  -1.936   5.781  1.00 86.47           N  
ATOM   2253  H   PHE A 146     -14.436  -1.330   6.327  1.00 86.47           H  
ATOM   2254  CA  PHE A 146     -12.532  -1.407   5.420  1.00 86.47           C  
ATOM   2255  HA  PHE A 146     -12.249  -1.802   4.444  1.00 86.47           H  
ATOM   2256  C   PHE A 146     -11.412  -1.830   6.375  1.00 86.47           C  
ATOM   2257  CB  PHE A 146     -12.625   0.119   5.311  1.00 86.47           C  
ATOM   2258  HB2 PHE A 146     -12.834   0.535   6.297  1.00 86.47           H  
ATOM   2259  HB3 PHE A 146     -11.649   0.504   5.018  1.00 86.47           H  
ATOM   2260  O   PHE A 146     -10.258  -1.511   6.115  1.00 86.47           O  
ATOM   2261  CG  PHE A 146     -13.639   0.636   4.311  1.00 86.47           C  
ATOM   2262  CD1 PHE A 146     -13.716   0.073   3.029  1.00 86.47           C  
ATOM   2263  HD1 PHE A 146     -12.996  -0.686   2.758  1.00 86.47           H  
ATOM   2264  CD2 PHE A 146     -14.492   1.695   4.651  1.00 86.47           C  
ATOM   2265  HD2 PHE A 146     -14.430   2.155   5.627  1.00 86.47           H  
ATOM   2266  CE1 PHE A 146     -14.673   0.516   2.100  1.00 86.47           C  
ATOM   2267  HE1 PHE A 146     -14.733   0.070   1.119  1.00 86.47           H  
ATOM   2268  CE2 PHE A 146     -15.430   2.162   3.719  1.00 86.47           C  
ATOM   2269  HE2 PHE A 146     -16.085   2.974   4.000  1.00 86.47           H  
ATOM   2270  CZ  PHE A 146     -15.526   1.576   2.446  1.00 86.47           C  
ATOM   2271  HZ  PHE A 146     -16.246   1.953   1.736  1.00 86.47           H  
ATOM   2272  N   ASN A 147     -11.700  -2.602   7.431  1.00 86.78           N  
ATOM   2273  H   ASN A 147     -12.668  -2.782   7.653  1.00 86.78           H  
ATOM   2274  CA  ASN A 147     -10.678  -3.025   8.394  1.00 86.78           C  
ATOM   2275  HA  ASN A 147     -10.100  -2.143   8.670  1.00 86.78           H  
ATOM   2276  C   ASN A 147      -9.697  -4.071   7.838  1.00 86.78           C  
ATOM   2277  CB  ASN A 147     -11.341  -3.563   9.673  1.00 86.78           C  
ATOM   2278  HB2 ASN A 147     -10.575  -4.024  10.297  1.00 86.78           H  
ATOM   2279  HB3 ASN A 147     -12.079  -4.325   9.424  1.00 86.78           H  
ATOM   2280  O   ASN A 147      -8.702  -4.372   8.495  1.00 86.78           O  
ATOM   2281  CG  ASN A 147     -11.986  -2.489  10.526  1.00 86.78           C  
ATOM   2282  ND2 ASN A 147     -12.605  -2.874  11.616  1.00 86.78           N  
ATOM   2283 HD21 ASN A 147     -12.852  -2.132  12.256  1.00 86.78           H  
ATOM   2284 HD22 ASN A 147     -12.607  -3.848  11.881  1.00 86.78           H  
ATOM   2285  OD1 ASN A 147     -11.932  -1.303  10.266  1.00 86.78           O  
ATOM   2286  N   ARG A 148      -9.993  -4.690   6.686  1.00 91.82           N  
ATOM   2287  H   ARG A 148     -10.812  -4.372   6.188  1.00 91.82           H  
ATOM   2288  CA  ARG A 148      -9.201  -5.804   6.134  1.00 91.82           C  
ATOM   2289  HA  ARG A 148      -8.207  -5.746   6.576  1.00 91.82           H  
ATOM   2290  C   ARG A 148      -8.974  -5.719   4.615  1.00 91.82           C  
ATOM   2291  CB  ARG A 148      -9.801  -7.157   6.556  1.00 91.82           C  
ATOM   2292  HB2 ARG A 148     -10.811  -7.232   6.154  1.00 91.82           H  
ATOM   2293  HB3 ARG A 148      -9.197  -7.955   6.124  1.00 91.82           H  
ATOM   2294  O   ARG A 148      -9.341  -6.667   3.912  1.00 91.82           O  
ATOM   2295  CG  ARG A 148      -9.843  -7.374   8.074  1.00 91.82           C  
ATOM   2296  HG2 ARG A 148      -8.831  -7.351   8.478  1.00 91.82           H  
ATOM   2297  HG3 ARG A 148     -10.437  -6.591   8.546  1.00 91.82           H  
ATOM   2298  CD  ARG A 148     -10.499  -8.724   8.380  1.00 91.82           C  
ATOM   2299  HD2 ARG A 148     -11.478  -8.754   7.902  1.00 91.82           H  
ATOM   2300  HD3 ARG A 148      -9.887  -9.517   7.951  1.00 91.82           H  
ATOM   2301  NE  ARG A 148     -10.682  -8.906   9.832  1.00 91.82           N  
ATOM   2302  HE  ARG A 148     -11.221  -8.195  10.307  1.00 91.82           H  
ATOM   2303  NH1 ARG A 148      -9.269 -10.693  10.150  1.00 91.82           N  
ATOM   2304 HH11 ARG A 148      -8.545 -10.976  10.795  1.00 91.82           H  
ATOM   2305 HH12 ARG A 148      -9.097 -10.735   9.156  1.00 91.82           H  
ATOM   2306  NH2 ARG A 148     -10.062  -9.616  11.900  1.00 91.82           N  
ATOM   2307 HH21 ARG A 148     -10.573  -8.849  12.313  1.00 91.82           H  
ATOM   2308 HH22 ARG A 148      -9.163  -9.800  12.321  1.00 91.82           H  
ATOM   2309  CZ  ARG A 148     -10.032  -9.748  10.611  1.00 91.82           C  
ATOM   2310  N   PRO A 149      -8.452  -4.608   4.064  1.00 94.26           N  
ATOM   2311  CA  PRO A 149      -8.207  -4.527   2.638  1.00 94.26           C  
ATOM   2312  HA  PRO A 149      -9.096  -4.847   2.094  1.00 94.26           H  
ATOM   2313  C   PRO A 149      -7.034  -5.439   2.263  1.00 94.26           C  
ATOM   2314  CB  PRO A 149      -7.961  -3.050   2.338  1.00 94.26           C  
ATOM   2315  HB2 PRO A 149      -7.325  -2.907   1.464  1.00 94.26           H  
ATOM   2316  HB3 PRO A 149      -8.916  -2.543   2.202  1.00 94.26           H  
ATOM   2317  O   PRO A 149      -6.054  -5.591   2.998  1.00 94.26           O  
ATOM   2318  CG  PRO A 149      -7.302  -2.548   3.618  1.00 94.26           C  
ATOM   2319  HG2 PRO A 149      -7.506  -1.490   3.785  1.00 94.26           H  
ATOM   2320  HG3 PRO A 149      -6.228  -2.716   3.539  1.00 94.26           H  
ATOM   2321  CD  PRO A 149      -7.920  -3.422   4.719  1.00 94.26           C  
ATOM   2322  HD2 PRO A 149      -7.185  -3.682   5.481  1.00 94.26           H  
ATOM   2323  HD3 PRO A 149      -8.744  -2.877   5.180  1.00 94.26           H  
ATOM   2324  N   GLN A 150      -7.148  -6.060   1.099  1.00 96.74           N  
ATOM   2325  H   GLN A 150      -7.995  -5.915   0.569  1.00 96.74           H  
ATOM   2326  CA  GLN A 150      -6.151  -6.960   0.539  1.00 96.74           C  
ATOM   2327  HA  GLN A 150      -5.230  -6.894   1.118  1.00 96.74           H  
ATOM   2328  C   GLN A 150      -5.847  -6.526  -0.891  1.00 96.74           C  
ATOM   2329  CB  GLN A 150      -6.683  -8.396   0.642  1.00 96.74           C  
ATOM   2330  HB2 GLN A 150      -6.741  -8.668   1.696  1.00 96.74           H  
ATOM   2331  HB3 GLN A 150      -7.697  -8.408   0.242  1.00 96.74           H  
ATOM   2332  O   GLN A 150      -6.758  -6.323  -1.693  1.00 96.74           O  
ATOM   2333  CG  GLN A 150      -5.856  -9.461  -0.099  1.00 96.74           C  
ATOM   2334  HG2 GLN A 150      -5.734  -9.167  -1.141  1.00 96.74           H  
ATOM   2335  HG3 GLN A 150      -4.862  -9.546   0.340  1.00 96.74           H  
ATOM   2336  CD  GLN A 150      -6.548 -10.825  -0.093  1.00 96.74           C  
ATOM   2337  NE2 GLN A 150      -6.038 -11.796  -0.801  1.00 96.74           N  
ATOM   2338 HE21 GLN A 150      -5.042 -11.780  -0.971  1.00 96.74           H  
ATOM   2339 HE22 GLN A 150      -6.477 -12.700  -0.704  1.00 96.74           H  
ATOM   2340  OE1 GLN A 150      -7.590 -11.064   0.504  1.00 96.74           O  
ATOM   2341  N   PHE A 151      -4.562  -6.435  -1.208  1.00 97.62           N  
ATOM   2342  H   PHE A 151      -3.880  -6.611  -0.484  1.00 97.62           H  
ATOM   2343  CA  PHE A 151      -4.037  -6.091  -2.521  1.00 97.62           C  
ATOM   2344  HA  PHE A 151      -4.863  -5.928  -3.214  1.00 97.62           H  
ATOM   2345  C   PHE A 151      -3.189  -7.258  -3.017  1.00 97.62           C  
ATOM   2346  CB  PHE A 151      -3.229  -4.786  -2.441  1.00 97.62           C  
ATOM   2347  HB2 PHE A 151      -2.280  -4.982  -1.942  1.00 97.62           H  
ATOM   2348  HB3 PHE A 151      -2.997  -4.455  -3.453  1.00 97.62           H  
ATOM   2349  O   PHE A 151      -2.324  -7.750  -2.300  1.00 97.62           O  
ATOM   2350  CG  PHE A 151      -3.948  -3.673  -1.704  1.00 97.62           C  
ATOM   2351  CD1 PHE A 151      -4.885  -2.879  -2.384  1.00 97.62           C  
ATOM   2352  HD1 PHE A 151      -5.036  -3.024  -3.444  1.00 97.62           H  
ATOM   2353  CD2 PHE A 151      -3.732  -3.473  -0.326  1.00 97.62           C  
ATOM   2354  HD2 PHE A 151      -3.017  -4.083   0.206  1.00 97.62           H  
ATOM   2355  CE1 PHE A 151      -5.623  -1.907  -1.690  1.00 97.62           C  
ATOM   2356  HE1 PHE A 151      -6.353  -1.306  -2.212  1.00 97.62           H  
ATOM   2357  CE2 PHE A 151      -4.469  -2.498   0.369  1.00 97.62           C  
ATOM   2358  HE2 PHE A 151      -4.313  -2.357   1.428  1.00 97.62           H  
ATOM   2359  CZ  PHE A 151      -5.425  -1.725  -0.312  1.00 97.62           C  
ATOM   2360  HZ  PHE A 151      -6.017  -0.997   0.222  1.00 97.62           H  
ATOM   2361  N   THR A 152      -3.440  -7.733  -4.228  1.00 97.91           N  
ATOM   2362  H   THR A 152      -4.191  -7.318  -4.760  1.00 97.91           H  
ATOM   2363  CA  THR A 152      -2.562  -8.681  -4.922  1.00 97.91           C  
ATOM   2364  HA  THR A 152      -1.700  -8.931  -4.302  1.00 97.91           H  
ATOM   2365  C   THR A 152      -2.058  -7.996  -6.174  1.00 97.91           C  
ATOM   2366  CB  THR A 152      -3.290  -9.987  -5.250  1.00 97.91           C  
ATOM   2367  HB  THR A 152      -4.120  -9.779  -5.925  1.00 97.91           H  
ATOM   2368  O   THR A 152      -2.866  -7.587  -7.002  1.00 97.91           O  
ATOM   2369  CG2 THR A 152      -2.375 -11.025  -5.888  1.00 97.91           C  
ATOM   2370 HG21 THR A 152      -1.956 -10.640  -6.817  1.00 97.91           H  
ATOM   2371 HG22 THR A 152      -2.957 -11.915  -6.127  1.00 97.91           H  
ATOM   2372 HG23 THR A 152      -1.564 -11.281  -5.206  1.00 97.91           H  
ATOM   2373  OG1 THR A 152      -3.792 -10.537  -4.051  1.00 97.91           O  
ATOM   2374  HG1 THR A 152      -3.913  -9.790  -3.460  1.00 97.91           H  
ATOM   2375  N   ILE A 153      -0.745  -7.827  -6.269  1.00 97.27           N  
ATOM   2376  H   ILE A 153      -0.157  -8.229  -5.553  1.00 97.27           H  
ATOM   2377  CA  ILE A 153      -0.064  -7.169  -7.376  1.00 97.27           C  
ATOM   2378  HA  ILE A 153      -0.791  -6.657  -8.007  1.00 97.27           H  
ATOM   2379  C   ILE A 153       0.604  -8.261  -8.203  1.00 97.27           C  
ATOM   2380  CB  ILE A 153       0.953  -6.122  -6.859  1.00 97.27           C  
ATOM   2381  HB  ILE A 153       1.738  -6.627  -6.296  1.00 97.27           H  
ATOM   2382  O   ILE A 153       1.468  -8.978  -7.691  1.00 97.27           O  
ATOM   2383  CG1 ILE A 153       0.314  -5.028  -5.966  1.00 97.27           C  
ATOM   2384 HG12 ILE A 153       0.902  -4.114  -6.043  1.00 97.27           H  
ATOM   2385 HG13 ILE A 153      -0.690  -4.801  -6.324  1.00 97.27           H  
ATOM   2386  CG2 ILE A 153       1.608  -5.414  -8.052  1.00 97.27           C  
ATOM   2387 HG21 ILE A 153       0.844  -4.856  -8.594  1.00 97.27           H  
ATOM   2388 HG22 ILE A 153       2.076  -6.132  -8.726  1.00 97.27           H  
ATOM   2389 HG23 ILE A 153       2.381  -4.727  -7.706  1.00 97.27           H  
ATOM   2390  CD1 ILE A 153       0.260  -5.378  -4.472  1.00 97.27           C  
ATOM   2391 HD11 ILE A 153       1.257  -5.640  -4.117  1.00 97.27           H  
ATOM   2392 HD12 ILE A 153      -0.093  -4.510  -3.914  1.00 97.27           H  
ATOM   2393 HD13 ILE A 153      -0.421  -6.207  -4.283  1.00 97.27           H  
ATOM   2394  N   GLU A 154       0.202  -8.387  -9.461  1.00 96.64           N  
ATOM   2395  H   GLU A 154      -0.526  -7.778  -9.805  1.00 96.64           H  
ATOM   2396  CA  GLU A 154       0.726  -9.358 -10.416  1.00 96.64           C  
ATOM   2397  HA  GLU A 154       1.515  -9.934  -9.932  1.00 96.64           H  
ATOM   2398  C   GLU A 154       1.357  -8.627 -11.605  1.00 96.64           C  
ATOM   2399  CB  GLU A 154      -0.355 -10.368 -10.856  1.00 96.64           C  
ATOM   2400  HB2 GLU A 154      -1.126  -9.855 -11.432  1.00 96.64           H  
ATOM   2401  HB3 GLU A 154       0.128 -11.106 -11.497  1.00 96.64           H  
ATOM   2402  O   GLU A 154       0.798  -7.685 -12.162  1.00 96.64           O  
ATOM   2403  CG  GLU A 154      -1.006 -11.084  -9.654  1.00 96.64           C  
ATOM   2404  HG2 GLU A 154      -0.212 -11.349  -8.956  1.00 96.64           H  
ATOM   2405  HG3 GLU A 154      -1.669 -10.382  -9.148  1.00 96.64           H  
ATOM   2406  CD  GLU A 154      -1.794 -12.369  -9.977  1.00 96.64           C  
ATOM   2407  OE1 GLU A 154      -2.152 -13.077  -8.991  1.00 96.64           O  
ATOM   2408  OE2 GLU A 154      -1.925 -12.730 -11.163  1.00 96.64           O  
ATOM   2409  N   TRP A 155       2.551  -9.055 -11.994  1.00 93.43           N  
ATOM   2410  H   TRP A 155       2.951  -9.843 -11.505  1.00 93.43           H  
ATOM   2411  CA  TRP A 155       3.268  -8.544 -13.160  1.00 93.43           C  
ATOM   2412  HA  TRP A 155       2.591  -7.940 -13.763  1.00 93.43           H  
ATOM   2413  C   TRP A 155       3.730  -9.700 -14.045  1.00 93.43           C  
ATOM   2414  CB  TRP A 155       4.423  -7.637 -12.712  1.00 93.43           C  
ATOM   2415  HB2 TRP A 155       4.893  -7.203 -13.594  1.00 93.43           H  
ATOM   2416  HB3 TRP A 155       4.000  -6.813 -12.138  1.00 93.43           H  
ATOM   2417  O   TRP A 155       3.792 -10.848 -13.589  1.00 93.43           O  
ATOM   2418  CG  TRP A 155       5.484  -8.275 -11.867  1.00 93.43           C  
ATOM   2419  CD1 TRP A 155       6.652  -8.783 -12.316  1.00 93.43           C  
ATOM   2420  HD1 TRP A 155       6.957  -8.786 -13.352  1.00 93.43           H  
ATOM   2421  CD2 TRP A 155       5.516  -8.423 -10.416  1.00 93.43           C  
ATOM   2422  CE2 TRP A 155       6.753  -9.038 -10.057  1.00 93.43           C  
ATOM   2423  CE3 TRP A 155       4.628  -8.100  -9.369  1.00 93.43           C  
ATOM   2424  HE3 TRP A 155       3.683  -7.635  -9.607  1.00 93.43           H  
ATOM   2425  NE1 TRP A 155       7.404  -9.242 -11.253  1.00 93.43           N  
ATOM   2426  HE1 TRP A 155       8.378  -9.491 -11.347  1.00 93.43           H  
ATOM   2427  CH2 TRP A 155       6.200  -8.958  -7.713  1.00 93.43           C  
ATOM   2428  HH2 TRP A 155       6.481  -9.119  -6.683  1.00 93.43           H  
ATOM   2429  CZ2 TRP A 155       7.100  -9.310  -8.729  1.00 93.43           C  
ATOM   2430  HZ2 TRP A 155       8.062  -9.735  -8.484  1.00 93.43           H  
ATOM   2431  CZ3 TRP A 155       4.964  -8.365  -8.029  1.00 93.43           C  
ATOM   2432  HZ3 TRP A 155       4.277  -8.091  -7.242  1.00 93.43           H  
ATOM   2433  N   GLY A 156       4.052  -9.381 -15.301  1.00 85.32           N  
ATOM   2434  H   GLY A 156       3.941  -8.418 -15.583  1.00 85.32           H  
ATOM   2435  CA  GLY A 156       4.614 -10.326 -16.275  1.00 85.32           C  
ATOM   2436  HA2 GLY A 156       3.895 -11.123 -16.462  1.00 85.32           H  
ATOM   2437  HA3 GLY A 156       4.818  -9.816 -17.216  1.00 85.32           H  
ATOM   2438  C   GLY A 156       5.913 -10.998 -15.839  1.00 85.32           C  
ATOM   2439  O   GLY A 156       6.563 -10.527 -14.875  1.00 85.32           O  
ATOM   2440  OXT GLY A 156       6.223 -12.011 -16.491  1.00 85.32           O  
TER    2441      GLY A 156                                                       
END   
