# Supplementary material for: Single-chain dimers from de novo immunoglobulins as robust scaffolds for multiple binding loops
Source: Nat Commun. 2023 Sep 23;14:5939. doi: 10.1038/s41467-023-41717-5 (PMC10517939; doi:10.1038/s41467-023-41717-5)
Supplement: Supplementary file 3 — Supplementary Data 1 [file 41467_2023_41717_MOESM3_ESM.zip › design_models/scIg+EF/scIg12+EF2b/ranked_3.pdb]

ATOM      1  N   GLY A   1     -15.934   6.060   4.725  1.00 94.13           N  
ATOM      2  H   GLY A   1     -16.599   6.211   5.469  1.00 94.13           H  
ATOM      3  H2  GLY A   1     -16.441   6.028   3.852  1.00 94.13           H  
ATOM      4  H3  GLY A   1     -15.561   5.129   4.848  1.00 94.13           H  
ATOM      5  CA  GLY A   1     -14.834   7.058   4.693  1.00 94.13           C  
ATOM      6  HA2 GLY A   1     -15.260   8.054   4.573  1.00 94.13           H  
ATOM      7  HA3 GLY A   1     -14.277   7.002   5.628  1.00 94.13           H  
ATOM      8  C   GLY A   1     -13.867   6.802   3.543  1.00 94.13           C  
ATOM      9  O   GLY A   1     -13.966   5.762   2.909  1.00 94.13           O  
ATOM     10  N   ARG A   2     -12.955   7.740   3.242  1.00 97.29           N  
ATOM     11  H   ARG A   2     -12.901   8.587   3.789  1.00 97.29           H  
ATOM     12  CA  ARG A   2     -12.025   7.639   2.102  1.00 97.29           C  
ATOM     13  HA  ARG A   2     -11.923   6.592   1.817  1.00 97.29           H  
ATOM     14  C   ARG A   2     -10.630   8.158   2.444  1.00 97.29           C  
ATOM     15  CB  ARG A   2     -12.630   8.395   0.908  1.00 97.29           C  
ATOM     16  HB2 ARG A   2     -12.922   9.392   1.236  1.00 97.29           H  
ATOM     17  HB3 ARG A   2     -13.529   7.868   0.587  1.00 97.29           H  
ATOM     18  O   ARG A   2     -10.502   9.267   2.959  1.00 97.29           O  
ATOM     19  CG  ARG A   2     -11.679   8.532  -0.291  1.00 97.29           C  
ATOM     20  HG2 ARG A   2     -10.804   9.115  -0.005  1.00 97.29           H  
ATOM     21  HG3 ARG A   2     -11.359   7.549  -0.637  1.00 97.29           H  
ATOM     22  CD  ARG A   2     -12.405   9.271  -1.411  1.00 97.29           C  
ATOM     23  HD2 ARG A   2     -12.841  10.185  -1.007  1.00 97.29           H  
ATOM     24  HD3 ARG A   2     -13.218   8.640  -1.769  1.00 97.29           H  
ATOM     25  NE  ARG A   2     -11.481   9.643  -2.494  1.00 97.29           N  
ATOM     26  HE  ARG A   2     -10.620  10.084  -2.203  1.00 97.29           H  
ATOM     27  NH1 ARG A   2     -12.915   9.233  -4.230  1.00 97.29           N  
ATOM     28 HH11 ARG A   2     -13.096   9.151  -5.220  1.00 97.29           H  
ATOM     29 HH12 ARG A   2     -13.359   8.516  -3.674  1.00 97.29           H  
ATOM     30  NH2 ARG A   2     -10.900  10.092  -4.642  1.00 97.29           N  
ATOM     31 HH21 ARG A   2     -11.119  10.063  -5.627  1.00 97.29           H  
ATOM     32 HH22 ARG A   2      -9.999  10.395  -4.301  1.00 97.29           H  
ATOM     33  CZ  ARG A   2     -11.774   9.657  -3.777  1.00 97.29           C  
ATOM     34  N   VAL A   3      -9.598   7.396   2.085  1.00 98.18           N  
ATOM     35  H   VAL A   3      -9.804   6.498   1.671  1.00 98.18           H  
ATOM     36  CA  VAL A   3      -8.187   7.811   2.149  1.00 98.18           C  
ATOM     37  HA  VAL A   3      -8.145   8.883   2.340  1.00 98.18           H  
ATOM     38  C   VAL A   3      -7.507   7.567   0.816  1.00 98.18           C  
ATOM     39  CB  VAL A   3      -7.434   7.108   3.292  1.00 98.18           C  
ATOM     40  HB  VAL A   3      -7.715   6.055   3.308  1.00 98.18           H  
ATOM     41  O   VAL A   3      -7.661   6.517   0.197  1.00 98.18           O  
ATOM     42  CG1 VAL A   3      -5.901   7.199   3.215  1.00 98.18           C  
ATOM     43 HG11 VAL A   3      -5.533   6.631   2.361  1.00 98.18           H  
ATOM     44 HG12 VAL A   3      -5.461   6.773   4.117  1.00 98.18           H  
ATOM     45 HG13 VAL A   3      -5.586   8.238   3.122  1.00 98.18           H  
ATOM     46  CG2 VAL A   3      -7.835   7.757   4.613  1.00 98.18           C  
ATOM     47 HG21 VAL A   3      -7.572   7.076   5.423  1.00 98.18           H  
ATOM     48 HG22 VAL A   3      -8.905   7.965   4.638  1.00 98.18           H  
ATOM     49 HG23 VAL A   3      -7.320   8.709   4.735  1.00 98.18           H  
ATOM     50  N   GLU A   4      -6.722   8.541   0.381  1.00 98.50           N  
ATOM     51  H   GLU A   4      -6.632   9.369   0.952  1.00 98.50           H  
ATOM     52  CA  GLU A   4      -5.896   8.457  -0.812  1.00 98.50           C  
ATOM     53  HA  GLU A   4      -6.134   7.540  -1.352  1.00 98.50           H  
ATOM     54  C   GLU A   4      -4.414   8.407  -0.427  1.00 98.50           C  
ATOM     55  CB  GLU A   4      -6.242   9.638  -1.723  1.00 98.50           C  
ATOM     56  HB2 GLU A   4      -7.321   9.666  -1.872  1.00 98.50           H  
ATOM     57  HB3 GLU A   4      -5.935  10.558  -1.225  1.00 98.50           H  
ATOM     58  O   GLU A   4      -3.934   9.231   0.348  1.00 98.50           O  
ATOM     59  CG  GLU A   4      -5.570   9.556  -3.096  1.00 98.50           C  
ATOM     60  HG2 GLU A   4      -4.489   9.504  -2.966  1.00 98.50           H  
ATOM     61  HG3 GLU A   4      -5.893   8.642  -3.595  1.00 98.50           H  
ATOM     62  CD  GLU A   4      -5.909  10.770  -3.971  1.00 98.50           C  
ATOM     63  OE1 GLU A   4      -5.771  10.691  -5.212  1.00 98.50           O  
ATOM     64  OE2 GLU A   4      -6.231  11.864  -3.475  1.00 98.50           O  
ATOM     65  N   VAL A   5      -3.692   7.446  -0.999  1.00 98.47           N  
ATOM     66  H   VAL A   5      -4.178   6.788  -1.591  1.00 98.47           H  
ATOM     67  CA  VAL A   5      -2.242   7.277  -0.897  1.00 98.47           C  
ATOM     68  HA  VAL A   5      -1.825   8.054  -0.256  1.00 98.47           H  
ATOM     69  C   VAL A   5      -1.665   7.423  -2.300  1.00 98.47           C  
ATOM     70  CB  VAL A   5      -1.877   5.903  -0.296  1.00 98.47           C  
ATOM     71  HB  VAL A   5      -2.196   5.117  -0.981  1.00 98.47           H  
ATOM     72  O   VAL A   5      -1.876   6.566  -3.158  1.00 98.47           O  
ATOM     73  CG1 VAL A   5      -0.361   5.773  -0.099  1.00 98.47           C  
ATOM     74 HG11 VAL A   5      -0.008   6.532   0.599  1.00 98.47           H  
ATOM     75 HG12 VAL A   5      -0.128   4.786   0.300  1.00 98.47           H  
ATOM     76 HG13 VAL A   5       0.159   5.882  -1.050  1.00 98.47           H  
ATOM     77  CG2 VAL A   5      -2.570   5.650   1.049  1.00 98.47           C  
ATOM     78 HG21 VAL A   5      -2.367   6.469   1.739  1.00 98.47           H  
ATOM     79 HG22 VAL A   5      -2.215   4.714   1.482  1.00 98.47           H  
ATOM     80 HG23 VAL A   5      -3.647   5.569   0.903  1.00 98.47           H  
ATOM     81  N   ARG A   6      -0.941   8.511  -2.556  1.00 98.03           N  
ATOM     82  H   ARG A   6      -0.820   9.177  -1.807  1.00 98.03           H  
ATOM     83  CA  ARG A   6      -0.202   8.726  -3.807  1.00 98.03           C  
ATOM     84  HA  ARG A   6      -0.499   7.989  -4.553  1.00 98.03           H  
ATOM     85  C   ARG A   6       1.276   8.538  -3.535  1.00 98.03           C  
ATOM     86  CB  ARG A   6      -0.458  10.125  -4.372  1.00 98.03           C  
ATOM     87  HB2 ARG A   6      -0.115  10.860  -3.644  1.00 98.03           H  
ATOM     88  HB3 ARG A   6       0.131  10.246  -5.282  1.00 98.03           H  
ATOM     89  O   ARG A   6       1.833   9.229  -2.686  1.00 98.03           O  
ATOM     90  CG  ARG A   6      -1.929  10.400  -4.693  1.00 98.03           C  
ATOM     91  HG2 ARG A   6      -2.270   9.723  -5.476  1.00 98.03           H  
ATOM     92  HG3 ARG A   6      -2.532  10.260  -3.796  1.00 98.03           H  
ATOM     93  CD  ARG A   6      -2.072  11.849  -5.160  1.00 98.03           C  
ATOM     94  HD2 ARG A   6      -1.666  12.498  -4.384  1.00 98.03           H  
ATOM     95  HD3 ARG A   6      -1.500  11.989  -6.077  1.00 98.03           H  
ATOM     96  NE  ARG A   6      -3.478  12.197  -5.403  1.00 98.03           N  
ATOM     97  HE  ARG A   6      -4.146  11.445  -5.491  1.00 98.03           H  
ATOM     98  NH1 ARG A   6      -3.327  14.479  -5.194  1.00 98.03           N  
ATOM     99 HH11 ARG A   6      -2.374  14.370  -4.878  1.00 98.03           H  
ATOM    100 HH12 ARG A   6      -3.795  15.347  -4.972  1.00 98.03           H  
ATOM    101  NH2 ARG A   6      -5.314  13.503  -5.477  1.00 98.03           N  
ATOM    102 HH21 ARG A   6      -5.799  12.656  -5.218  1.00 98.03           H  
ATOM    103 HH22 ARG A   6      -5.765  14.369  -5.221  1.00 98.03           H  
ATOM    104  CZ  ARG A   6      -4.027  13.392  -5.368  1.00 98.03           C  
ATOM    105  N   VAL A   7       1.906   7.633  -4.264  1.00 95.66           N  
ATOM    106  H   VAL A   7       1.398   7.113  -4.966  1.00 95.66           H  
ATOM    107  CA  VAL A   7       3.341   7.385  -4.154  1.00 95.66           C  
ATOM    108  HA  VAL A   7       3.730   7.885  -3.267  1.00 95.66           H  
ATOM    109  C   VAL A   7       4.028   7.982  -5.373  1.00 95.66           C  
ATOM    110  CB  VAL A   7       3.632   5.887  -3.992  1.00 95.66           C  
ATOM    111  HB  VAL A   7       3.418   5.388  -4.937  1.00 95.66           H  
ATOM    112  O   VAL A   7       3.491   7.931  -6.475  1.00 95.66           O  
ATOM    113  CG1 VAL A   7       5.100   5.642  -3.634  1.00 95.66           C  
ATOM    114 HG11 VAL A   7       5.747   5.941  -4.459  1.00 95.66           H  
ATOM    115 HG12 VAL A   7       5.368   6.208  -2.742  1.00 95.66           H  
ATOM    116 HG13 VAL A   7       5.264   4.582  -3.443  1.00 95.66           H  
ATOM    117  CG2 VAL A   7       2.761   5.240  -2.907  1.00 95.66           C  
ATOM    118 HG21 VAL A   7       3.020   4.185  -2.820  1.00 95.66           H  
ATOM    119 HG22 VAL A   7       1.707   5.295  -3.179  1.00 95.66           H  
ATOM    120 HG23 VAL A   7       2.917   5.740  -1.951  1.00 95.66           H  
ATOM    121  N   GLU A   8       5.201   8.565  -5.181  1.00 93.07           N  
ATOM    122  H   GLU A   8       5.536   8.662  -4.234  1.00 93.07           H  
ATOM    123  CA  GLU A   8       6.075   9.037  -6.247  1.00 93.07           C  
ATOM    124  HA  GLU A   8       5.759   8.602  -7.194  1.00 93.07           H  
ATOM    125  C   GLU A   8       7.504   8.573  -5.963  1.00 93.07           C  
ATOM    126  CB  GLU A   8       5.964  10.565  -6.375  1.00 93.07           C  
ATOM    127  HB2 GLU A   8       6.193  11.028  -5.415  1.00 93.07           H  
ATOM    128  HB3 GLU A   8       4.939  10.816  -6.645  1.00 93.07           H  
ATOM    129  O   GLU A   8       8.094   8.955  -4.952  1.00 93.07           O  
ATOM    130  CG  GLU A   8       6.910  11.125  -7.446  1.00 93.07           C  
ATOM    131  HG2 GLU A   8       6.754  10.566  -8.369  1.00 93.07           H  
ATOM    132  HG3 GLU A   8       7.943  10.976  -7.132  1.00 93.07           H  
ATOM    133  CD  GLU A   8       6.691  12.619  -7.720  1.00 93.07           C  
ATOM    134  OE1 GLU A   8       6.825  12.989  -8.911  1.00 93.07           O  
ATOM    135  OE2 GLU A   8       6.361  13.390  -6.788  1.00 93.07           O  
ATOM    136  N   PHE A   9       8.053   7.761  -6.863  1.00 88.40           N  
ATOM    137  H   PHE A   9       7.491   7.462  -7.647  1.00 88.40           H  
ATOM    138  CA  PHE A   9       9.455   7.357  -6.860  1.00 88.40           C  
ATOM    139  HA  PHE A   9       9.861   7.458  -5.854  1.00 88.40           H  
ATOM    140  C   PHE A   9      10.238   8.284  -7.794  1.00 88.40           C  
ATOM    141  CB  PHE A   9       9.582   5.881  -7.265  1.00 88.40           C  
ATOM    142  HB2 PHE A   9       9.302   5.774  -8.313  1.00 88.40           H  
ATOM    143  HB3 PHE A   9      10.628   5.586  -7.179  1.00 88.40           H  
ATOM    144  O   PHE A   9       9.952   8.365  -8.991  1.00 88.40           O  
ATOM    145  CG  PHE A   9       8.739   4.932  -6.433  1.00 88.40           C  
ATOM    146  CD1 PHE A   9       9.186   4.475  -5.181  1.00 88.40           C  
ATOM    147  HD1 PHE A   9      10.143   4.796  -4.797  1.00 88.40           H  
ATOM    148  CD2 PHE A   9       7.488   4.508  -6.910  1.00 88.40           C  
ATOM    149  HD2 PHE A   9       7.126   4.849  -7.869  1.00 88.40           H  
ATOM    150  CE1 PHE A   9       8.378   3.598  -4.433  1.00 88.40           C  
ATOM    151  HE1 PHE A   9       8.700   3.249  -3.463  1.00 88.40           H  
ATOM    152  CE2 PHE A   9       6.691   3.630  -6.172  1.00 88.40           C  
ATOM    153  HE2 PHE A   9       5.745   3.296  -6.575  1.00 88.40           H  
ATOM    154  CZ  PHE A   9       7.139   3.169  -4.933  1.00 88.40           C  
ATOM    155  HZ  PHE A   9       6.516   2.487  -4.374  1.00 88.40           H  
ATOM    156  N   GLU A  10      11.214   9.004  -7.247  1.00 86.33           N  
ATOM    157  H   GLU A  10      11.413   8.874  -6.266  1.00 86.33           H  
ATOM    158  CA  GLU A  10      12.066   9.940  -7.979  1.00 86.33           C  
ATOM    159  HA  GLU A  10      12.000   9.735  -9.048  1.00 86.33           H  
ATOM    160  C   GLU A  10      13.516   9.740  -7.539  1.00 86.33           C  
ATOM    161  CB  GLU A  10      11.595  11.390  -7.750  1.00 86.33           C  
ATOM    162  HB2 GLU A  10      10.544  11.471  -8.029  1.00 86.33           H  
ATOM    163  HB3 GLU A  10      11.691  11.639  -6.693  1.00 86.33           H  
ATOM    164  O   GLU A  10      13.920  10.195  -6.468  1.00 86.33           O  
ATOM    165  CG  GLU A  10      12.408  12.385  -8.597  1.00 86.33           C  
ATOM    166  HG2 GLU A  10      12.249  12.146  -9.649  1.00 86.33           H  
ATOM    167  HG3 GLU A  10      13.469  12.254  -8.387  1.00 86.33           H  
ATOM    168  CD  GLU A  10      12.058  13.867  -8.355  1.00 86.33           C  
ATOM    169  OE1 GLU A  10      12.512  14.697  -9.171  1.00 86.33           O  
ATOM    170  OE2 GLU A  10      11.388  14.216  -7.345  1.00 86.33           O  
ATOM    171  N   GLY A  11      14.302   9.053  -8.371  1.00 80.28           N  
ATOM    172  H   GLY A  11      13.893   8.631  -9.193  1.00 80.28           H  
ATOM    173  CA  GLY A  11      15.688   8.740  -8.044  1.00 80.28           C  
ATOM    174  HA2 GLY A  11      16.113   8.090  -8.810  1.00 80.28           H  
ATOM    175  HA3 GLY A  11      16.266   9.663  -8.005  1.00 80.28           H  
ATOM    176  C   GLY A  11      15.783   8.024  -6.699  1.00 80.28           C  
ATOM    177  O   GLY A  11      15.171   6.980  -6.501  1.00 80.28           O  
ATOM    178  N   ASP A  12      16.553   8.595  -5.780  1.00 81.06           N  
ATOM    179  H   ASP A  12      16.899   9.529  -5.949  1.00 81.06           H  
ATOM    180  CA  ASP A  12      16.841   8.063  -4.448  1.00 81.06           C  
ATOM    181  HA  ASP A  12      16.931   6.979  -4.519  1.00 81.06           H  
ATOM    182  C   ASP A  12      15.731   8.340  -3.414  1.00 81.06           C  
ATOM    183  CB  ASP A  12      18.216   8.609  -4.027  1.00 81.06           C  
ATOM    184  HB2 ASP A  12      18.560   8.058  -3.151  1.00 81.06           H  
ATOM    185  HB3 ASP A  12      18.933   8.414  -4.824  1.00 81.06           H  
ATOM    186  O   ASP A  12      15.882   8.038  -2.225  1.00 81.06           O  
ATOM    187  CG  ASP A  12      18.242  10.108  -3.694  1.00 81.06           C  
ATOM    188  OD1 ASP A  12      17.457  10.881  -4.297  1.00 81.06           O  
ATOM    189  OD2 ASP A  12      19.073  10.517  -2.855  1.00 81.06           O  
ATOM    190  N   LYS A  13      14.596   8.910  -3.842  1.00 88.43           N  
ATOM    191  H   LYS A  13      14.527   9.131  -4.825  1.00 88.43           H  
ATOM    192  CA  LYS A  13      13.497   9.329  -2.965  1.00 88.43           C  
ATOM    193  HA  LYS A  13      13.739   9.035  -1.943  1.00 88.43           H  
ATOM    194  C   LYS A  13      12.180   8.657  -3.312  1.00 88.43           C  
ATOM    195  CB  LYS A  13      13.351  10.854  -2.999  1.00 88.43           C  
ATOM    196  HB2 LYS A  13      13.264  11.181  -4.036  1.00 88.43           H  
ATOM    197  HB3 LYS A  13      12.450  11.150  -2.462  1.00 88.43           H  
ATOM    198  O   LYS A  13      11.816   8.506  -4.474  1.00 88.43           O  
ATOM    199  CG  LYS A  13      14.562  11.514  -2.336  1.00 88.43           C  
ATOM    200  HG2 LYS A  13      15.478  11.096  -2.753  1.00 88.43           H  
ATOM    201  HG3 LYS A  13      14.546  11.303  -1.267  1.00 88.43           H  
ATOM    202  CD  LYS A  13      14.575  13.023  -2.562  1.00 88.43           C  
ATOM    203  HD2 LYS A  13      13.768  13.492  -1.999  1.00 88.43           H  
ATOM    204  HD3 LYS A  13      14.462  13.222  -3.628  1.00 88.43           H  
ATOM    205  CE  LYS A  13      15.942  13.514  -2.089  1.00 88.43           C  
ATOM    206  HE2 LYS A  13      16.699  12.915  -2.595  1.00 88.43           H  
ATOM    207  HE3 LYS A  13      16.042  13.320  -1.021  1.00 88.43           H  
ATOM    208  NZ  LYS A  13      16.141  14.944  -2.399  1.00 88.43           N  
ATOM    209  HZ1 LYS A  13      16.061  15.067  -3.399  1.00 88.43           H  
ATOM    210  HZ2 LYS A  13      15.466  15.517  -1.914  1.00 88.43           H  
ATOM    211  HZ3 LYS A  13      17.079  15.204  -2.130  1.00 88.43           H  
ATOM    212  N   MET A  14      11.422   8.353  -2.263  1.00 91.21           N  
ATOM    213  H   MET A  14      11.810   8.517  -1.346  1.00 91.21           H  
ATOM    214  CA  MET A  14      10.006   8.021  -2.356  1.00 91.21           C  
ATOM    215  HA  MET A  14       9.694   8.052  -3.400  1.00 91.21           H  
ATOM    216  C   MET A  14       9.214   9.068  -1.578  1.00 91.21           C  
ATOM    217  CB  MET A  14       9.747   6.599  -1.846  1.00 91.21           C  
ATOM    218  HB2 MET A  14      10.358   5.895  -2.412  1.00 91.21           H  
ATOM    219  HB3 MET A  14      10.025   6.535  -0.794  1.00 91.21           H  
ATOM    220  O   MET A  14       9.398   9.222  -0.367  1.00 91.21           O  
ATOM    221  CG  MET A  14       8.277   6.203  -2.026  1.00 91.21           C  
ATOM    222  HG2 MET A  14       8.077   6.105  -3.093  1.00 91.21           H  
ATOM    223  HG3 MET A  14       7.633   6.996  -1.644  1.00 91.21           H  
ATOM    224  SD  MET A  14       7.791   4.664  -1.203  1.00 91.21           S  
ATOM    225  CE  MET A  14       7.916   5.219   0.503  1.00 91.21           C  
ATOM    226  HE1 MET A  14       7.543   6.239   0.586  1.00 91.21           H  
ATOM    227  HE2 MET A  14       7.313   4.568   1.137  1.00 91.21           H  
ATOM    228  HE3 MET A  14       8.963   5.200   0.806  1.00 91.21           H  
ATOM    229  N   ARG A  15       8.320   9.782  -2.261  1.00 94.75           N  
ATOM    230  H   ARG A  15       8.219   9.584  -3.246  1.00 94.75           H  
ATOM    231  CA  ARG A  15       7.340  10.675  -1.635  1.00 94.75           C  
ATOM    232  HA  ARG A  15       7.657  10.911  -0.619  1.00 94.75           H  
ATOM    233  C   ARG A  15       5.999   9.964  -1.542  1.00 94.75           C  
ATOM    234  CB  ARG A  15       7.207  11.998  -2.401  1.00 94.75           C  
ATOM    235  HB2 ARG A  15       6.466  12.612  -1.889  1.00 94.75           H  
ATOM    236  HB3 ARG A  15       6.842  11.798  -3.408  1.00 94.75           H  
ATOM    237  O   ARG A  15       5.541   9.364  -2.508  1.00 94.75           O  
ATOM    238  CG  ARG A  15       8.518  12.789  -2.492  1.00 94.75           C  
ATOM    239  HG2 ARG A  15       8.958  12.890  -1.500  1.00 94.75           H  
ATOM    240  HG3 ARG A  15       9.216  12.262  -3.143  1.00 94.75           H  
ATOM    241  CD  ARG A  15       8.232  14.182  -3.067  1.00 94.75           C  
ATOM    242  HD2 ARG A  15       7.652  14.073  -3.984  1.00 94.75           H  
ATOM    243  HD3 ARG A  15       7.620  14.735  -2.355  1.00 94.75           H  
ATOM    244  NE  ARG A  15       9.475  14.939  -3.316  1.00 94.75           N  
ATOM    245  HE  ARG A  15       9.968  15.253  -2.492  1.00 94.75           H  
ATOM    246  NH1 ARG A  15       9.388  14.974  -5.624  1.00 94.75           N  
ATOM    247 HH11 ARG A  15       9.975  14.850  -6.437  1.00 94.75           H  
ATOM    248 HH12 ARG A  15       8.487  14.517  -5.646  1.00 94.75           H  
ATOM    249  NH2 ARG A  15      11.187  15.718  -4.619  1.00 94.75           N  
ATOM    250 HH21 ARG A  15      11.750  15.921  -3.806  1.00 94.75           H  
ATOM    251 HH22 ARG A  15      11.567  15.670  -5.554  1.00 94.75           H  
ATOM    252  CZ  ARG A  15       9.994  15.215  -4.501  1.00 94.75           C  
ATOM    253  N   VAL A  16       5.363  10.051  -0.384  1.00 97.08           N  
ATOM    254  H   VAL A  16       5.828  10.528   0.375  1.00 97.08           H  
ATOM    255  CA  VAL A  16       4.020   9.530  -0.131  1.00 97.08           C  
ATOM    256  HA  VAL A  16       3.621   9.081  -1.041  1.00 97.08           H  
ATOM    257  C   VAL A  16       3.146  10.705   0.265  1.00 97.08           C  
ATOM    258  CB  VAL A  16       4.019   8.448   0.964  1.00 97.08           C  
ATOM    259  HB  VAL A  16       4.314   8.890   1.915  1.00 97.08           H  
ATOM    260  O   VAL A  16       3.382  11.318   1.303  1.00 97.08           O  
ATOM    261  CG1 VAL A  16       2.620   7.840   1.116  1.00 97.08           C  
ATOM    262 HG11 VAL A  16       1.903   8.611   1.399  1.00 97.08           H  
ATOM    263 HG12 VAL A  16       2.625   7.080   1.897  1.00 97.08           H  
ATOM    264 HG13 VAL A  16       2.305   7.387   0.176  1.00 97.08           H  
ATOM    265  CG2 VAL A  16       5.007   7.322   0.640  1.00 97.08           C  
ATOM    266 HG21 VAL A  16       5.015   6.592   1.449  1.00 97.08           H  
ATOM    267 HG22 VAL A  16       6.012   7.736   0.553  1.00 97.08           H  
ATOM    268 HG23 VAL A  16       4.735   6.836  -0.297  1.00 97.08           H  
ATOM    269  N   ARG A  17       2.146  11.024  -0.552  1.00 98.32           N  
ATOM    270  H   ARG A  17       2.015  10.455  -1.376  1.00 98.32           H  
ATOM    271  CA  ARG A  17       1.101  11.990  -0.208  1.00 98.32           C  
ATOM    272  HA  ARG A  17       1.438  12.611   0.622  1.00 98.32           H  
ATOM    273  C   ARG A  17      -0.129  11.241   0.262  1.00 98.32           C  
ATOM    274  CB  ARG A  17       0.776  12.928  -1.371  1.00 98.32           C  
ATOM    275  HB2 ARG A  17       0.495  12.346  -2.248  1.00 98.32           H  
ATOM    276  HB3 ARG A  17      -0.066  13.561  -1.088  1.00 98.32           H  
ATOM    277  O   ARG A  17      -0.633  10.366  -0.441  1.00 98.32           O  
ATOM    278  CG  ARG A  17       1.968  13.820  -1.710  1.00 98.32           C  
ATOM    279  HG2 ARG A  17       2.818  13.206  -2.010  1.00 98.32           H  
ATOM    280  HG3 ARG A  17       2.241  14.405  -0.832  1.00 98.32           H  
ATOM    281  CD  ARG A  17       1.608  14.767  -2.852  1.00 98.32           C  
ATOM    282  HD2 ARG A  17       0.789  15.414  -2.536  1.00 98.32           H  
ATOM    283  HD3 ARG A  17       1.292  14.177  -3.712  1.00 98.32           H  
ATOM    284  NE  ARG A  17       2.781  15.581  -3.177  1.00 98.32           N  
ATOM    285  HE  ARG A  17       3.386  15.817  -2.404  1.00 98.32           H  
ATOM    286  NH1 ARG A  17       2.585  15.738  -5.459  1.00 98.32           N  
ATOM    287 HH11 ARG A  17       1.664  15.329  -5.383  1.00 98.32           H  
ATOM    288 HH12 ARG A  17       3.033  15.934  -6.342  1.00 98.32           H  
ATOM    289  NH2 ARG A  17       4.418  16.485  -4.382  1.00 98.32           N  
ATOM    290 HH21 ARG A  17       4.875  16.563  -3.485  1.00 98.32           H  
ATOM    291 HH22 ARG A  17       4.927  16.619  -5.244  1.00 98.32           H  
ATOM    292  CZ  ARG A  17       3.244  15.935  -4.349  1.00 98.32           C  
ATOM    293  N   LEU A  18      -0.582  11.590   1.451  1.00 98.58           N  
ATOM    294  H   LEU A  18      -0.109  12.343   1.931  1.00 98.58           H  
ATOM    295  CA  LEU A  18      -1.747  11.031   2.108  1.00 98.58           C  
ATOM    296  HA  LEU A  18      -2.118  10.168   1.556  1.00 98.58           H  
ATOM    297  C   LEU A  18      -2.820  12.102   2.154  1.00 98.58           C  
ATOM    298  CB  LEU A  18      -1.380  10.602   3.534  1.00 98.58           C  
ATOM    299  HB2 LEU A  18      -2.268  10.165   3.991  1.00 98.58           H  
ATOM    300  HB3 LEU A  18      -1.113  11.492   4.103  1.00 98.58           H  
ATOM    301  O   LEU A  18      -2.537  13.214   2.584  1.00 98.58           O  
ATOM    302  CG  LEU A  18      -0.224   9.599   3.643  1.00 98.58           C  
ATOM    303  HG  LEU A  18       0.670   9.992   3.159  1.00 98.58           H  
ATOM    304  CD1 LEU A  18       0.093   9.390   5.121  1.00 98.58           C  
ATOM    305 HD11 LEU A  18      -0.806   9.090   5.659  1.00 98.58           H  
ATOM    306 HD12 LEU A  18       0.463  10.321   5.550  1.00 98.58           H  
ATOM    307 HD13 LEU A  18       0.853   8.617   5.242  1.00 98.58           H  
ATOM    308  CD2 LEU A  18      -0.587   8.260   3.003  1.00 98.58           C  
ATOM    309 HD21 LEU A  18       0.227   7.550   3.146  1.00 98.58           H  
ATOM    310 HD22 LEU A  18      -1.498   7.869   3.456  1.00 98.58           H  
ATOM    311 HD23 LEU A  18      -0.746   8.399   1.934  1.00 98.58           H  
ATOM    312  N   ARG A  19      -4.044  11.766   1.768  1.00 98.54           N  
ATOM    313  H   ARG A  19      -4.190  10.841   1.389  1.00 98.54           H  
ATOM    314  CA  ARG A  19      -5.195  12.655   1.917  1.00 98.54           C  
ATOM    315  HA  ARG A  19      -4.933  13.476   2.584  1.00 98.54           H  
ATOM    316  C   ARG A  19      -6.344  11.904   2.562  1.00 98.54           C  
ATOM    317  CB  ARG A  19      -5.540  13.259   0.555  1.00 98.54           C  
ATOM    318  HB2 ARG A  19      -5.738  12.460  -0.160  1.00 98.54           H  
ATOM    319  HB3 ARG A  19      -4.689  13.841   0.202  1.00 98.54           H  
ATOM    320  O   ARG A  19      -6.690  10.811   2.116  1.00 98.54           O  
ATOM    321  CG  ARG A  19      -6.767  14.164   0.640  1.00 98.54           C  
ATOM    322  HG2 ARG A  19      -6.608  14.943   1.386  1.00 98.54           H  
ATOM    323  HG3 ARG A  19      -7.637  13.570   0.917  1.00 98.54           H  
ATOM    324  CD  ARG A  19      -7.018  14.802  -0.720  1.00 98.54           C  
ATOM    325  HD2 ARG A  19      -6.243  15.545  -0.907  1.00 98.54           H  
ATOM    326  HD3 ARG A  19      -6.980  14.032  -1.490  1.00 98.54           H  
ATOM    327  NE  ARG A  19      -8.348  15.407  -0.717  1.00 98.54           N  
ATOM    328  HE  ARG A  19      -9.035  14.972  -0.118  1.00 98.54           H  
ATOM    329  NH1 ARG A  19      -8.083  16.931  -2.398  1.00 98.54           N  
ATOM    330 HH11 ARG A  19      -8.428  17.755  -2.870  1.00 98.54           H  
ATOM    331 HH12 ARG A  19      -7.098  16.707  -2.374  1.00 98.54           H  
ATOM    332  NH2 ARG A  19     -10.038  16.733  -1.285  1.00 98.54           N  
ATOM    333 HH21 ARG A  19     -10.531  16.183  -0.596  1.00 98.54           H  
ATOM    334 HH22 ARG A  19     -10.489  17.465  -1.815  1.00 98.54           H  
ATOM    335  CZ  ARG A  19      -8.811  16.360  -1.479  1.00 98.54           C  
ATOM    336  N   ASN A  20      -6.928  12.487   3.602  1.00 98.41           N  
ATOM    337  H   ASN A  20      -6.594  13.394   3.896  1.00 98.41           H  
ATOM    338  CA  ASN A  20      -8.068  11.909   4.304  1.00 98.41           C  
ATOM    339  HA  ASN A  20      -8.228  10.881   3.981  1.00 98.41           H  
ATOM    340  C   ASN A  20      -9.340  12.696   3.974  1.00 98.41           C  
ATOM    341  CB  ASN A  20      -7.752  11.875   5.805  1.00 98.41           C  
ATOM    342  HB2 ASN A  20      -6.860  11.273   5.978  1.00 98.41           H  
ATOM    343  HB3 ASN A  20      -7.560  12.893   6.144  1.00 98.41           H  
ATOM    344  O   ASN A  20      -9.543  13.799   4.470  1.00 98.41           O  
ATOM    345  CG  ASN A  20      -8.883  11.301   6.635  1.00 98.41           C  
ATOM    346  ND2 ASN A  20      -8.832  11.457   7.932  1.00 98.41           N  
ATOM    347 HD21 ASN A  20      -8.002  11.858   8.347  1.00 98.41           H  
ATOM    348 HD22 ASN A  20      -9.572  11.067   8.497  1.00 98.41           H  
ATOM    349  OD1 ASN A  20      -9.812  10.685   6.137  1.00 98.41           O  
ATOM    350  N   ASP A  21     -10.218  12.106   3.167  1.00 97.68           N  
ATOM    351  H   ASP A  21     -10.026  11.164   2.858  1.00 97.68           H  
ATOM    352  CA  ASP A  21     -11.536  12.660   2.839  1.00 97.68           C  
ATOM    353  HA  ASP A  21     -11.538  13.728   3.062  1.00 97.68           H  
ATOM    354  C   ASP A  21     -12.652  12.034   3.711  1.00 97.68           C  
ATOM    355  CB  ASP A  21     -11.811  12.516   1.330  1.00 97.68           C  
ATOM    356  HB2 ASP A  21     -12.823  12.861   1.122  1.00 97.68           H  
ATOM    357  HB3 ASP A  21     -11.763  11.459   1.070  1.00 97.68           H  
ATOM    358  O   ASP A  21     -13.837  12.146   3.397  1.00 97.68           O  
ATOM    359  CG  ASP A  21     -10.865  13.306   0.408  1.00 97.68           C  
ATOM    360  OD1 ASP A  21     -10.665  14.534   0.597  1.00 97.68           O  
ATOM    361  OD2 ASP A  21     -10.383  12.704  -0.577  1.00 97.68           O  
ATOM    362  N   SER A  22     -12.306  11.339   4.801  1.00 96.01           N  
ATOM    363  H   SER A  22     -11.324  11.275   5.028  1.00 96.01           H  
ATOM    364  CA  SER A  22     -13.273  10.832   5.783  1.00 96.01           C  
ATOM    365  HA  SER A  22     -14.203  10.617   5.256  1.00 96.01           H  
ATOM    366  C   SER A  22     -13.611  11.869   6.864  1.00 96.01           C  
ATOM    367  CB  SER A  22     -12.792   9.508   6.386  1.00 96.01           C  
ATOM    368  HB2 SER A  22     -13.654   8.969   6.780  1.00 96.01           H  
ATOM    369  HB3 SER A  22     -12.320   8.897   5.617  1.00 96.01           H  
ATOM    370  O   SER A  22     -12.970  12.910   6.980  1.00 96.01           O  
ATOM    371  OG  SER A  22     -11.888   9.710   7.436  1.00 96.01           O  
ATOM    372  HG  SER A  22     -11.077  10.056   7.056  1.00 96.01           H  
ATOM    373  N   SER A  23     -14.629  11.586   7.683  1.00 95.27           N  
ATOM    374  H   SER A  23     -15.138  10.723   7.562  1.00 95.27           H  
ATOM    375  CA  SER A  23     -15.070  12.464   8.777  1.00 95.27           C  
ATOM    376  HA  SER A  23     -14.946  13.501   8.464  1.00 95.27           H  
ATOM    377  C   SER A  23     -14.284  12.295  10.081  1.00 95.27           C  
ATOM    378  CB  SER A  23     -16.559  12.228   9.037  1.00 95.27           C  
ATOM    379  HB2 SER A  23     -16.906  12.871   9.846  1.00 95.27           H  
ATOM    380  HB3 SER A  23     -17.119  12.472   8.134  1.00 95.27           H  
ATOM    381  O   SER A  23     -14.538  13.021  11.041  1.00 95.27           O  
ATOM    382  OG  SER A  23     -16.790  10.869   9.368  1.00 95.27           O  
ATOM    383  HG  SER A  23     -16.576  10.734  10.294  1.00 95.27           H  
ATOM    384  N   THR A  24     -13.362  11.334  10.155  1.00 95.29           N  
ATOM    385  H   THR A  24     -13.142  10.807   9.322  1.00 95.29           H  
ATOM    386  CA  THR A  24     -12.560  11.044  11.354  1.00 95.29           C  
ATOM    387  HA  THR A  24     -12.702  11.847  12.077  1.00 95.29           H  
ATOM    388  C   THR A  24     -11.077  10.971  11.007  1.00 95.29           C  
ATOM    389  CB  THR A  24     -12.981   9.728  12.025  1.00 95.29           C  
ATOM    390  HB  THR A  24     -12.296   9.515  12.845  1.00 95.29           H  
ATOM    391  O   THR A  24     -10.743  10.620   9.877  1.00 95.29           O  
ATOM    392  CG2 THR A  24     -14.400   9.809  12.590  1.00 95.29           C  
ATOM    393 HG21 THR A  24     -15.121   9.918  11.780  1.00 95.29           H  
ATOM    394 HG22 THR A  24     -14.481  10.659  13.268  1.00 95.29           H  
ATOM    395 HG23 THR A  24     -14.619   8.892  13.137  1.00 95.29           H  
ATOM    396  OG1 THR A  24     -12.948   8.655  11.111  1.00 95.29           O  
ATOM    397  HG1 THR A  24     -12.104   8.676  10.653  1.00 95.29           H  
ATOM    398  N   PRO A  25     -10.163  11.262  11.947  1.00 97.61           N  
ATOM    399  CA  PRO A  25      -8.743  11.028  11.719  1.00 97.61           C  
ATOM    400  HA  PRO A  25      -8.409  11.683  10.914  1.00 97.61           H  
ATOM    401  C   PRO A  25      -8.461   9.572  11.339  1.00 97.61           C  
ATOM    402  CB  PRO A  25      -8.034  11.425  13.016  1.00 97.61           C  
ATOM    403  HB2 PRO A  25      -7.068  11.889  12.819  1.00 97.61           H  
ATOM    404  HB3 PRO A  25      -7.915  10.556  13.662  1.00 97.61           H  
ATOM    405  O   PRO A  25      -9.135   8.654  11.819  1.00 97.61           O  
ATOM    406  CG  PRO A  25      -9.010  12.407  13.662  1.00 97.61           C  
ATOM    407  HG2 PRO A  25      -8.891  12.440  14.745  1.00 97.61           H  
ATOM    408  HG3 PRO A  25      -8.870  13.398  13.231  1.00 97.61           H  
ATOM    409  CD  PRO A  25     -10.375  11.856  13.256  1.00 97.61           C  
ATOM    410  HD2 PRO A  25     -10.689  11.085  13.961  1.00 97.61           H  
ATOM    411  HD3 PRO A  25     -11.102  12.668  13.223  1.00 97.61           H  
ATOM    412  N   VAL A  26      -7.452   9.382  10.495  1.00 98.13           N  
ATOM    413  H   VAL A  26      -6.955  10.189  10.146  1.00 98.13           H  
ATOM    414  CA  VAL A  26      -6.888   8.067  10.179  1.00 98.13           C  
ATOM    415  HA  VAL A  26      -7.407   7.300  10.754  1.00 98.13           H  
ATOM    416  C   VAL A  26      -5.434   8.017  10.599  1.00 98.13           C  
ATOM    417  CB  VAL A  26      -7.031   7.698   8.696  1.00 98.13           C  
ATOM    418  HB  VAL A  26      -6.611   6.702   8.555  1.00 98.13           H  
ATOM    419  O   VAL A  26      -4.737   9.031  10.561  1.00 98.13           O  
ATOM    420  CG1 VAL A  26      -8.512   7.638   8.314  1.00 98.13           C  
ATOM    421 HG11 VAL A  26      -8.914   8.638   8.151  1.00 98.13           H  
ATOM    422 HG12 VAL A  26      -8.614   7.040   7.408  1.00 98.13           H  
ATOM    423 HG13 VAL A  26      -9.079   7.156   9.110  1.00 98.13           H  
ATOM    424  CG2 VAL A  26      -6.278   8.662   7.768  1.00 98.13           C  
ATOM    425 HG21 VAL A  26      -6.715   9.659   7.824  1.00 98.13           H  
ATOM    426 HG22 VAL A  26      -5.226   8.715   8.048  1.00 98.13           H  
ATOM    427 HG23 VAL A  26      -6.313   8.298   6.742  1.00 98.13           H  
ATOM    428  N   GLU A  27      -4.969   6.837  10.968  1.00 98.34           N  
ATOM    429  H   GLU A  27      -5.584   6.037  10.924  1.00 98.34           H  
ATOM    430  CA  GLU A  27      -3.559   6.562  11.191  1.00 98.34           C  
ATOM    431  HA  GLU A  27      -3.009   7.502  11.232  1.00 98.34           H  
ATOM    432  C   GLU A  27      -3.019   5.760  10.008  1.00 98.34           C  
ATOM    433  CB  GLU A  27      -3.376   5.879  12.552  1.00 98.34           C  
ATOM    434  HB2 GLU A  27      -3.845   4.895  12.549  1.00 98.34           H  
ATOM    435  HB3 GLU A  27      -3.866   6.496  13.306  1.00 98.34           H  
ATOM    436  O   GLU A  27      -3.611   4.772   9.579  1.00 98.34           O  
ATOM    437  CG  GLU A  27      -1.894   5.748  12.910  1.00 98.34           C  
ATOM    438  HG2 GLU A  27      -1.456   4.929  12.339  1.00 98.34           H  
ATOM    439  HG3 GLU A  27      -1.379   6.662  12.613  1.00 98.34           H  
ATOM    440  CD  GLU A  27      -1.687   5.543  14.417  1.00 98.34           C  
ATOM    441  OE1 GLU A  27      -1.349   4.423  14.846  1.00 98.34           O  
ATOM    442  OE2 GLU A  27      -1.774   6.559  15.141  1.00 98.34           O  
ATOM    443  N   VAL A  28      -1.909   6.213   9.432  1.00 98.31           N  
ATOM    444  H   VAL A  28      -1.499   7.065   9.788  1.00 98.31           H  
ATOM    445  CA  VAL A  28      -1.238   5.538   8.326  1.00 98.31           C  
ATOM    446  HA  VAL A  28      -1.790   4.630   8.083  1.00 98.31           H  
ATOM    447  C   VAL A  28       0.155   5.135   8.776  1.00 98.31           C  
ATOM    448  CB  VAL A  28      -1.207   6.389   7.044  1.00 98.31           C  
ATOM    449  HB  VAL A  28      -0.589   7.272   7.208  1.00 98.31           H  
ATOM    450  O   VAL A  28       1.009   5.981   9.048  1.00 98.31           O  
ATOM    451  CG1 VAL A  28      -0.613   5.570   5.887  1.00 98.31           C  
ATOM    452 HG11 VAL A  28      -1.185   4.652   5.749  1.00 98.31           H  
ATOM    453 HG12 VAL A  28      -0.643   6.152   4.966  1.00 98.31           H  
ATOM    454 HG13 VAL A  28       0.425   5.315   6.101  1.00 98.31           H  
ATOM    455  CG2 VAL A  28      -2.614   6.842   6.628  1.00 98.31           C  
ATOM    456 HG21 VAL A  28      -3.036   7.492   7.394  1.00 98.31           H  
ATOM    457 HG22 VAL A  28      -3.262   5.974   6.504  1.00 98.31           H  
ATOM    458 HG23 VAL A  28      -2.571   7.399   5.692  1.00 98.31           H  
ATOM    459  N   HIS A  29       0.399   3.831   8.815  1.00 97.74           N  
ATOM    460  H   HIS A  29      -0.368   3.206   8.611  1.00 97.74           H  
ATOM    461  CA  HIS A  29       1.721   3.260   9.026  1.00 97.74           C  
ATOM    462  HA  HIS A  29       2.343   3.986   9.548  1.00 97.74           H  
ATOM    463  C   HIS A  29       2.348   2.939   7.681  1.00 97.74           C  
ATOM    464  CB  HIS A  29       1.665   2.006   9.892  1.00 97.74           C  
ATOM    465  HB2 HIS A  29       2.681   1.730  10.174  1.00 97.74           H  
ATOM    466  HB3 HIS A  29       1.250   1.179   9.317  1.00 97.74           H  
ATOM    467  O   HIS A  29       1.853   2.106   6.922  1.00 97.74           O  
ATOM    468  CG  HIS A  29       0.853   2.182  11.135  1.00 97.74           C  
ATOM    469  CD2 HIS A  29      -0.466   1.857  11.292  1.00 97.74           C  
ATOM    470  HD2 HIS A  29      -1.129   1.437  10.550  1.00 97.74           H  
ATOM    471  ND1 HIS A  29       1.305   2.699  12.325  1.00 97.74           N  
ATOM    472  HD1 HIS A  29       2.182   3.174  12.483  1.00 97.74           H  
ATOM    473  CE1 HIS A  29       0.283   2.652  13.196  1.00 97.74           C  
ATOM    474  HE1 HIS A  29       0.312   2.992  14.220  1.00 97.74           H  
ATOM    475  NE2 HIS A  29      -0.802   2.142  12.605  1.00 97.74           N  
ATOM    476  N   ILE A  30       3.468   3.580   7.402  1.00 95.69           N  
ATOM    477  H   ILE A  30       3.815   4.245   8.080  1.00 95.69           H  
ATOM    478  CA  ILE A  30       4.245   3.379   6.193  1.00 95.69           C  
ATOM    479  HA  ILE A  30       3.666   2.789   5.482  1.00 95.69           H  
ATOM    480  C   ILE A  30       5.495   2.605   6.584  1.00 95.69           C  
ATOM    481  CB  ILE A  30       4.580   4.724   5.524  1.00 95.69           C  
ATOM    482  HB  ILE A  30       5.310   5.234   6.153  1.00 95.69           H  
ATOM    483  O   ILE A  30       6.246   3.038   7.460  1.00 95.69           O  
ATOM    484  CG1 ILE A  30       3.349   5.651   5.392  1.00 95.69           C  
ATOM    485 HG12 ILE A  30       2.615   5.201   4.724  1.00 95.69           H  
ATOM    486 HG13 ILE A  30       2.881   5.789   6.367  1.00 95.69           H  
ATOM    487  CG2 ILE A  30       5.209   4.425   4.150  1.00 95.69           C  
ATOM    488 HG21 ILE A  30       4.503   3.876   3.526  1.00 95.69           H  
ATOM    489 HG22 ILE A  30       5.496   5.344   3.638  1.00 95.69           H  
ATOM    490 HG23 ILE A  30       6.108   3.820   4.267  1.00 95.69           H  
ATOM    491  CD1 ILE A  30       3.703   7.054   4.891  1.00 95.69           C  
ATOM    492 HD11 ILE A  30       4.465   7.494   5.535  1.00 95.69           H  
ATOM    493 HD12 ILE A  30       4.067   7.019   3.864  1.00 95.69           H  
ATOM    494 HD13 ILE A  30       2.814   7.684   4.917  1.00 95.69           H  
ATOM    495  N   LYS A  31       5.730   1.469   5.933  1.00 92.65           N  
ATOM    496  H   LYS A  31       5.060   1.192   5.229  1.00 92.65           H  
ATOM    497  CA  LYS A  31       6.979   0.714   6.018  1.00 92.65           C  
ATOM    498  HA  LYS A  31       7.668   1.231   6.685  1.00 92.65           H  
ATOM    499  C   LYS A  31       7.614   0.674   4.641  1.00 92.65           C  
ATOM    500  CB  LYS A  31       6.727  -0.689   6.582  1.00 92.65           C  
ATOM    501  HB2 LYS A  31       6.011  -1.199   5.937  1.00 92.65           H  
ATOM    502  HB3 LYS A  31       6.285  -0.605   7.575  1.00 92.65           H  
ATOM    503  O   LYS A  31       6.950   0.392   3.648  1.00 92.65           O  
ATOM    504  CG  LYS A  31       8.017  -1.525   6.672  1.00 92.65           C  
ATOM    505  HG2 LYS A  31       8.651  -1.143   7.472  1.00 92.65           H  
ATOM    506  HG3 LYS A  31       8.570  -1.468   5.735  1.00 92.65           H  
ATOM    507  CD  LYS A  31       7.698  -3.002   6.909  1.00 92.65           C  
ATOM    508  HD2 LYS A  31       7.079  -3.351   6.083  1.00 92.65           H  
ATOM    509  HD3 LYS A  31       7.152  -3.133   7.844  1.00 92.65           H  
ATOM    510  CE  LYS A  31       9.005  -3.798   6.933  1.00 92.65           C  
ATOM    511  HE2 LYS A  31       9.485  -3.701   7.906  1.00 92.65           H  
ATOM    512  HE3 LYS A  31       9.688  -3.379   6.194  1.00 92.65           H  
ATOM    513  NZ  LYS A  31       8.794  -5.224   6.594  1.00 92.65           N  
ATOM    514  HZ1 LYS A  31       9.638  -5.766   6.709  1.00 92.65           H  
ATOM    515  HZ2 LYS A  31       8.018  -5.672   7.059  1.00 92.65           H  
ATOM    516  HZ3 LYS A  31       8.667  -5.338   5.598  1.00 92.65           H  
ATOM    517  N   VAL A  32       8.910   0.929   4.605  1.00 87.71           N  
ATOM    518  H   VAL A  32       9.370   1.209   5.460  1.00 87.71           H  
ATOM    519  CA  VAL A  32       9.679   0.991   3.374  1.00 87.71           C  
ATOM    520  HA  VAL A  32       9.102   0.568   2.552  1.00 87.71           H  
ATOM    521  C   VAL A  32      10.935   0.165   3.551  1.00 87.71           C  
ATOM    522  CB  VAL A  32       9.996   2.447   3.030  1.00 87.71           C  
ATOM    523  HB  VAL A  32      10.707   2.863   3.744  1.00 87.71           H  
ATOM    524  O   VAL A  32      11.866   0.559   4.252  1.00 87.71           O  
ATOM    525  CG1 VAL A  32      10.589   2.499   1.639  1.00 87.71           C  
ATOM    526 HG11 VAL A  32       9.907   2.054   0.914  1.00 87.71           H  
ATOM    527 HG12 VAL A  32      11.542   1.970   1.629  1.00 87.71           H  
ATOM    528 HG13 VAL A  32      10.755   3.544   1.378  1.00 87.71           H  
ATOM    529  CG2 VAL A  32       8.739   3.315   3.043  1.00 87.71           C  
ATOM    530 HG21 VAL A  32       9.004   4.332   2.754  1.00 87.71           H  
ATOM    531 HG22 VAL A  32       8.344   3.381   4.056  1.00 87.71           H  
ATOM    532 HG23 VAL A  32       7.983   2.897   2.377  1.00 87.71           H  
ATOM    533  N   SER A  33      10.938  -1.010   2.941  1.00 82.46           N  
ATOM    534  H   SER A  33      10.124  -1.295   2.415  1.00 82.46           H  
ATOM    535  CA  SER A  33      12.097  -1.897   2.924  1.00 82.46           C  
ATOM    536  HA  SER A  33      12.675  -1.764   3.838  1.00 82.46           H  
ATOM    537  C   SER A  33      12.995  -1.553   1.740  1.00 82.46           C  
ATOM    538  CB  SER A  33      11.628  -3.347   2.890  1.00 82.46           C  
ATOM    539  HB2 SER A  33      12.497  -4.005   2.861  1.00 82.46           H  
ATOM    540  HB3 SER A  33      11.024  -3.514   1.998  1.00 82.46           H  
ATOM    541  O   SER A  33      12.491  -1.259   0.656  1.00 82.46           O  
ATOM    542  OG  SER A  33      10.848  -3.612   4.046  1.00 82.46           O  
ATOM    543  HG  SER A  33      10.513  -4.508   3.974  1.00 82.46           H  
ATOM    544  N   GLY A  34      14.311  -1.579   1.965  1.00 70.78           N  
ATOM    545  H   GLY A  34      14.648  -1.917   2.855  1.00 70.78           H  
ATOM    546  CA  GLY A  34      15.320  -1.306   0.944  1.00 70.78           C  
ATOM    547  HA2 GLY A  34      14.835  -1.111  -0.012  1.00 70.78           H  
ATOM    548  HA3 GLY A  34      15.895  -0.422   1.218  1.00 70.78           H  
ATOM    549  C   GLY A  34      16.280  -2.476   0.768  1.00 70.78           C  
ATOM    550  O   GLY A  34      16.699  -3.042   1.772  1.00 70.78           O  
ATOM    551  N   ASP A  35      16.631  -2.791  -0.476  1.00 71.81           N  
ATOM    552  H   ASP A  35      16.187  -2.305  -1.243  1.00 71.81           H  
ATOM    553  CA  ASP A  35      17.683  -3.747  -0.866  1.00 71.81           C  
ATOM    554  HA  ASP A  35      17.595  -4.684  -0.316  1.00 71.81           H  
ATOM    555  C   ASP A  35      19.063  -3.137  -0.564  1.00 71.81           C  
ATOM    556  CB  ASP A  35      17.475  -4.052  -2.362  1.00 71.81           C  
ATOM    557  HB2 ASP A  35      16.554  -4.622  -2.481  1.00 71.81           H  
ATOM    558  HB3 ASP A  35      17.355  -3.112  -2.900  1.00 71.81           H  
ATOM    559  O   ASP A  35      19.555  -2.293  -1.304  1.00 71.81           O  
ATOM    560  CG  ASP A  35      18.623  -4.827  -3.013  1.00 71.81           C  
ATOM    561  OD1 ASP A  35      19.547  -5.213  -2.277  1.00 71.81           O  
ATOM    562  OD2 ASP A  35      18.613  -4.890  -4.261  1.00 71.81           O  
ATOM    563  N   LYS A  36      19.647  -3.438   0.596  1.00 71.25           N  
ATOM    564  H   LYS A  36      19.397  -4.339   0.980  1.00 71.25           H  
ATOM    565  CA  LYS A  36      20.867  -2.796   1.101  1.00 71.25           C  
ATOM    566  HA  LYS A  36      20.819  -1.729   0.884  1.00 71.25           H  
ATOM    567  C   LYS A  36      22.128  -3.297   0.415  1.00 71.25           C  
ATOM    568  CB  LYS A  36      21.011  -2.999   2.613  1.00 71.25           C  
ATOM    569  HB2 LYS A  36      21.996  -2.641   2.913  1.00 71.25           H  
ATOM    570  HB3 LYS A  36      20.949  -4.061   2.851  1.00 71.25           H  
ATOM    571  O   LYS A  36      23.063  -2.494   0.324  1.00 71.25           O  
ATOM    572  CG  LYS A  36      19.949  -2.219   3.388  1.00 71.25           C  
ATOM    573  HG2 LYS A  36      19.946  -1.184   3.047  1.00 71.25           H  
ATOM    574  HG3 LYS A  36      18.968  -2.656   3.204  1.00 71.25           H  
ATOM    575  CD  LYS A  36      20.251  -2.252   4.887  1.00 71.25           C  
ATOM    576  HD2 LYS A  36      21.240  -1.830   5.066  1.00 71.25           H  
ATOM    577  HD3 LYS A  36      20.221  -3.282   5.242  1.00 71.25           H  
ATOM    578  CE  LYS A  36      19.183  -1.419   5.595  1.00 71.25           C  
ATOM    579  HE2 LYS A  36      18.224  -1.919   5.462  1.00 71.25           H  
ATOM    580  HE3 LYS A  36      19.119  -0.443   5.114  1.00 71.25           H  
ATOM    581  NZ  LYS A  36      19.488  -1.266   7.031  1.00 71.25           N  
ATOM    582  HZ1 LYS A  36      19.591  -2.186   7.436  1.00 71.25           H  
ATOM    583  HZ2 LYS A  36      20.355  -0.765   7.165  1.00 71.25           H  
ATOM    584  HZ3 LYS A  36      18.729  -0.795   7.502  1.00 71.25           H  
ATOM    585  N   ASP A  37      22.177  -4.560   0.011  1.00 73.72           N  
ATOM    586  H   ASP A  37      21.351  -5.138   0.078  1.00 73.72           H  
ATOM    587  CA  ASP A  37      23.341  -5.137  -0.663  1.00 73.72           C  
ATOM    588  HA  ASP A  37      24.222  -4.598  -0.315  1.00 73.72           H  
ATOM    589  C   ASP A  37      23.339  -4.919  -2.187  1.00 73.72           C  
ATOM    590  CB  ASP A  37      23.558  -6.591  -0.217  1.00 73.72           C  
ATOM    591  HB2 ASP A  37      23.652  -6.602   0.869  1.00 73.72           H  
ATOM    592  HB3 ASP A  37      24.508  -6.935  -0.625  1.00 73.72           H  
ATOM    593  O   ASP A  37      24.405  -4.990  -2.804  1.00 73.72           O  
ATOM    594  CG  ASP A  37      22.473  -7.585  -0.629  1.00 73.72           C  
ATOM    595  OD1 ASP A  37      21.787  -7.293  -1.623  1.00 73.72           O  
ATOM    596  OD2 ASP A  37      22.436  -8.647   0.038  1.00 73.72           O  
ATOM    597  N   GLY A  38      22.203  -4.505  -2.754  1.00 69.08           N  
ATOM    598  H   GLY A  38      21.344  -4.722  -2.269  1.00 69.08           H  
ATOM    599  CA  GLY A  38      22.063  -4.142  -4.160  1.00 69.08           C  
ATOM    600  HA2 GLY A  38      21.118  -3.615  -4.287  1.00 69.08           H  
ATOM    601  HA3 GLY A  38      22.884  -3.491  -4.460  1.00 69.08           H  
ATOM    602  C   GLY A  38      22.038  -5.356  -5.083  1.00 69.08           C  
ATOM    603  O   GLY A  38      22.376  -5.221  -6.263  1.00 69.08           O  
ATOM    604  N   ASP A  39      21.697  -6.540  -4.567  1.00 73.18           N  
ATOM    605  H   ASP A  39      21.416  -6.596  -3.599  1.00 73.18           H  
ATOM    606  CA  ASP A  39      21.613  -7.767  -5.361  1.00 73.18           C  
ATOM    607  HA  ASP A  39      22.442  -7.738  -6.068  1.00 73.18           H  
ATOM    608  C   ASP A  39      20.337  -7.849  -6.228  1.00 73.18           C  
ATOM    609  CB  ASP A  39      21.865  -8.997  -4.465  1.00 73.18           C  
ATOM    610  HB2 ASP A  39      22.179  -9.812  -5.118  1.00 73.18           H  
ATOM    611  HB3 ASP A  39      22.702  -8.790  -3.797  1.00 73.18           H  
ATOM    612  O   ASP A  39      20.202  -8.749  -7.066  1.00 73.18           O  
ATOM    613  CG  ASP A  39      20.670  -9.502  -3.641  1.00 73.18           C  
ATOM    614  OD1 ASP A  39      19.594  -8.871  -3.693  1.00 73.18           O  
ATOM    615  OD2 ASP A  39      20.776 -10.648  -3.135  1.00 73.18           O  
ATOM    616  N   GLY A  40      19.437  -6.870  -6.086  1.00 66.41           N  
ATOM    617  H   GLY A  40      19.577  -6.231  -5.316  1.00 66.41           H  
ATOM    618  CA  GLY A  40      18.155  -6.768  -6.774  1.00 66.41           C  
ATOM    619  HA2 GLY A  40      17.939  -5.712  -6.936  1.00 66.41           H  
ATOM    620  HA3 GLY A  40      18.214  -7.275  -7.737  1.00 66.41           H  
ATOM    621  C   GLY A  40      16.990  -7.369  -5.984  1.00 66.41           C  
ATOM    622  O   GLY A  40      15.847  -7.319  -6.453  1.00 66.41           O  
ATOM    623  N   TYR A  41      17.241  -7.927  -4.800  1.00 70.57           N  
ATOM    624  H   TYR A  41      18.190  -7.929  -4.454  1.00 70.57           H  
ATOM    625  CA  TYR A  41      16.264  -8.602  -3.960  1.00 70.57           C  
ATOM    626  HA  TYR A  41      15.276  -8.475  -4.403  1.00 70.57           H  
ATOM    627  C   TYR A  41      16.229  -7.986  -2.560  1.00 70.57           C  
ATOM    628  CB  TYR A  41      16.557 -10.111  -3.907  1.00 70.57           C  
ATOM    629  HB2 TYR A  41      15.798 -10.591  -3.289  1.00 70.57           H  
ATOM    630  HB3 TYR A  41      17.515 -10.274  -3.413  1.00 70.57           H  
ATOM    631  O   TYR A  41      17.208  -7.506  -2.017  1.00 70.57           O  
ATOM    632  CG  TYR A  41      16.580 -10.792  -5.265  1.00 70.57           C  
ATOM    633  CD1 TYR A  41      15.399 -11.332  -5.812  1.00 70.57           C  
ATOM    634  HD1 TYR A  41      14.473 -11.265  -5.262  1.00 70.57           H  
ATOM    635  CD2 TYR A  41      17.780 -10.846  -5.997  1.00 70.57           C  
ATOM    636  HD2 TYR A  41      18.674 -10.409  -5.579  1.00 70.57           H  
ATOM    637  CE1 TYR A  41      15.420 -11.926  -7.090  1.00 70.57           C  
ATOM    638  HE1 TYR A  41      14.518 -12.324  -7.530  1.00 70.57           H  
ATOM    639  CE2 TYR A  41      17.804 -11.418  -7.281  1.00 70.57           C  
ATOM    640  HE2 TYR A  41      18.730 -11.410  -7.837  1.00 70.57           H  
ATOM    641  OH  TYR A  41      16.645 -12.514  -9.070  1.00 70.57           O  
ATOM    642  HH  TYR A  41      17.510 -12.378  -9.462  1.00 70.57           H  
ATOM    643  CZ  TYR A  41      16.622 -11.962  -7.828  1.00 70.57           C  
ATOM    644  N   ILE A  42      15.054  -8.015  -1.924  1.00 70.91           N  
ATOM    645  H   ILE A  42      14.266  -8.428  -2.403  1.00 70.91           H  
ATOM    646  CA  ILE A  42      14.953  -7.697  -0.495  1.00 70.91           C  
ATOM    647  HA  ILE A  42      15.831  -7.132  -0.185  1.00 70.91           H  
ATOM    648  C   ILE A  42      14.978  -9.009   0.281  1.00 70.91           C  
ATOM    649  CB  ILE A  42      13.733  -6.807  -0.182  1.00 70.91           C  
ATOM    650  HB  ILE A  42      12.829  -7.306  -0.533  1.00 70.91           H  
ATOM    651  O   ILE A  42      13.984  -9.751   0.311  1.00 70.91           O  
ATOM    652  CG1 ILE A  42      13.878  -5.454  -0.914  1.00 70.91           C  
ATOM    653 HG12 ILE A  42      13.876  -5.628  -1.990  1.00 70.91           H  
ATOM    654 HG13 ILE A  42      14.838  -5.012  -0.651  1.00 70.91           H  
ATOM    655  CG2 ILE A  42      13.611  -6.579   1.336  1.00 70.91           C  
ATOM    656 HG21 ILE A  42      14.465  -5.999   1.688  1.00 70.91           H  
ATOM    657 HG22 ILE A  42      12.685  -6.056   1.574  1.00 70.91           H  
ATOM    658 HG23 ILE A  42      13.592  -7.534   1.862  1.00 70.91           H  
ATOM    659  CD1 ILE A  42      12.780  -4.432  -0.602  1.00 70.91           C  
ATOM    660 HD11 ILE A  42      12.832  -4.126   0.443  1.00 70.91           H  
ATOM    661 HD12 ILE A  42      12.933  -3.543  -1.213  1.00 70.91           H  
ATOM    662 HD13 ILE A  42      11.801  -4.861  -0.819  1.00 70.91           H  
ATOM    663  N   SER A  43      16.092  -9.269   0.956  1.00 76.80           N  
ATOM    664  H   SER A  43      16.877  -8.647   0.827  1.00 76.80           H  
ATOM    665  CA  SER A  43      16.218 -10.354   1.923  1.00 76.80           C  
ATOM    666  HA  SER A  43      15.929 -11.278   1.423  1.00 76.80           H  
ATOM    667  C   SER A  43      15.298 -10.140   3.134  1.00 76.80           C  
ATOM    668  CB  SER A  43      17.678 -10.499   2.370  1.00 76.80           C  
ATOM    669  HB2 SER A  43      18.332 -10.519   1.498  1.00 76.80           H  
ATOM    670  HB3 SER A  43      17.799 -11.431   2.922  1.00 76.80           H  
ATOM    671  O   SER A  43      14.875  -9.032   3.470  1.00 76.80           O  
ATOM    672  OG  SER A  43      18.030  -9.416   3.202  1.00 76.80           O  
ATOM    673  HG  SER A  43      18.232  -8.725   2.567  1.00 76.80           H  
ATOM    674  N   ALA A  44      15.011 -11.211   3.879  1.00 75.99           N  
ATOM    675  H   ALA A  44      15.338 -12.115   3.569  1.00 75.99           H  
ATOM    676  CA  ALA A  44      14.236 -11.104   5.119  1.00 75.99           C  
ATOM    677  HA  ALA A  44      13.275 -10.645   4.887  1.00 75.99           H  
ATOM    678  C   ALA A  44      14.922 -10.223   6.185  1.00 75.99           C  
ATOM    679  CB  ALA A  44      13.991 -12.518   5.657  1.00 75.99           C  
ATOM    680  HB1 ALA A  44      13.372 -12.464   6.553  1.00 75.99           H  
ATOM    681  HB2 ALA A  44      13.469 -13.111   4.906  1.00 75.99           H  
ATOM    682  HB3 ALA A  44      14.939 -12.998   5.900  1.00 75.99           H  
ATOM    683  O   ALA A  44      14.251  -9.686   7.069  1.00 75.99           O  
ATOM    684  N   ALA A  45      16.253 -10.095   6.138  1.00 80.58           N  
ATOM    685  H   ALA A  45      16.741 -10.464   5.335  1.00 80.58           H  
ATOM    686  CA  ALA A  45      17.001  -9.220   7.035  1.00 80.58           C  
ATOM    687  HA  ALA A  45      16.635  -9.352   8.053  1.00 80.58           H  
ATOM    688  C   ALA A  45      16.798  -7.745   6.662  1.00 80.58           C  
ATOM    689  CB  ALA A  45      18.478  -9.624   6.996  1.00 80.58           C  
ATOM    690  HB1 ALA A  45      18.592 -10.664   7.302  1.00 80.58           H  
ATOM    691  HB2 ALA A  45      19.051  -8.987   7.670  1.00 80.58           H  
ATOM    692  HB3 ALA A  45      18.872  -9.506   5.986  1.00 80.58           H  
ATOM    693  O   ALA A  45      16.538  -6.922   7.540  1.00 80.58           O  
ATOM    694  N   GLU A  46      16.847  -7.426   5.372  1.00 76.55           N  
ATOM    695  H   GLU A  46      17.086  -8.135   4.693  1.00 76.55           H  
ATOM    696  CA  GLU A  46      16.604  -6.081   4.850  1.00 76.55           C  
ATOM    697  HA  GLU A  46      17.239  -5.356   5.359  1.00 76.55           H  
ATOM    698  C   GLU A  46      15.160  -5.643   5.041  1.00 76.55           C  
ATOM    699  CB  GLU A  46      16.945  -6.078   3.370  1.00 76.55           C  
ATOM    700  HB2 GLU A  46      16.556  -5.173   2.904  1.00 76.55           H  
ATOM    701  HB3 GLU A  46      16.456  -6.937   2.909  1.00 76.55           H  
ATOM    702  O   GLU A  46      14.913  -4.530   5.509  1.00 76.55           O  
ATOM    703  CG  GLU A  46      18.466  -6.123   3.216  1.00 76.55           C  
ATOM    704  HG2 GLU A  46      18.905  -6.811   3.938  1.00 76.55           H  
ATOM    705  HG3 GLU A  46      18.862  -5.131   3.433  1.00 76.55           H  
ATOM    706  CD  GLU A  46      18.869  -6.582   1.829  1.00 76.55           C  
ATOM    707  OE1 GLU A  46      19.858  -6.002   1.354  1.00 76.55           O  
ATOM    708  OE2 GLU A  46      18.200  -7.532   1.367  1.00 76.55           O  
ATOM    709  N   ASP A  47      14.205  -6.547   4.812  1.00 75.52           N  
ATOM    710  H   ASP A  47      14.464  -7.411   4.357  1.00 75.52           H  
ATOM    711  CA  ASP A  47      12.793  -6.265   5.052  1.00 75.52           C  
ATOM    712  HA  ASP A  47      12.529  -5.388   4.462  1.00 75.52           H  
ATOM    713  C   ASP A  47      12.506  -5.925   6.525  1.00 75.52           C  
ATOM    714  CB  ASP A  47      11.925  -7.440   4.587  1.00 75.52           C  
ATOM    715  HB2 ASP A  47      12.167  -8.328   5.172  1.00 75.52           H  
ATOM    716  HB3 ASP A  47      12.110  -7.655   3.534  1.00 75.52           H  
ATOM    717  O   ASP A  47      11.682  -5.063   6.840  1.00 75.52           O  
ATOM    718  CG  ASP A  47      10.456  -7.074   4.769  1.00 75.52           C  
ATOM    719  OD1 ASP A  47      10.006  -6.083   4.151  1.00 75.52           O  
ATOM    720  OD2 ASP A  47       9.807  -7.633   5.678  1.00 75.52           O  
ATOM    721  N   LYS A  48      13.214  -6.560   7.465  1.00 75.48           N  
ATOM    722  H   LYS A  48      13.886  -7.248   7.155  1.00 75.48           H  
ATOM    723  CA  LYS A  48      13.093  -6.244   8.898  1.00 75.48           C  
ATOM    724  HA  LYS A  48      12.035  -6.184   9.156  1.00 75.48           H  
ATOM    725  C   LYS A  48      13.685  -4.885   9.263  1.00 75.48           C  
ATOM    726  CB  LYS A  48      13.751  -7.349   9.729  1.00 75.48           C  
ATOM    727  HB2 LYS A  48      13.913  -6.988  10.745  1.00 75.48           H  
ATOM    728  HB3 LYS A  48      14.719  -7.601   9.297  1.00 75.48           H  
ATOM    729  O   LYS A  48      13.243  -4.292  10.246  1.00 75.48           O  
ATOM    730  CG  LYS A  48      12.862  -8.593   9.798  1.00 75.48           C  
ATOM    731  HG2 LYS A  48      11.954  -8.355  10.351  1.00 75.48           H  
ATOM    732  HG3 LYS A  48      12.580  -8.912   8.795  1.00 75.48           H  
ATOM    733  CD  LYS A  48      13.611  -9.723  10.508  1.00 75.48           C  
ATOM    734  HD2 LYS A  48      14.537  -9.925   9.971  1.00 75.48           H  
ATOM    735  HD3 LYS A  48      13.843  -9.417  11.529  1.00 75.48           H  
ATOM    736  CE  LYS A  48      12.743 -10.980  10.517  1.00 75.48           C  
ATOM    737  HE2 LYS A  48      12.505 -11.234   9.484  1.00 75.48           H  
ATOM    738  HE3 LYS A  48      11.807 -10.757  11.029  1.00 75.48           H  
ATOM    739  NZ  LYS A  48      13.441 -12.110  11.177  1.00 75.48           N  
ATOM    740  HZ1 LYS A  48      12.851 -12.929  11.187  1.00 75.48           H  
ATOM    741  HZ2 LYS A  48      13.691 -11.871  12.125  1.00 75.48           H  
ATOM    742  HZ3 LYS A  48      14.282 -12.334  10.665  1.00 75.48           H  
ATOM    743  N   GLN A  49      14.663  -4.407   8.498  1.00 75.58           N  
ATOM    744  H   GLN A  49      14.919  -4.936   7.676  1.00 75.58           H  
ATOM    745  CA  GLN A  49      15.374  -3.150   8.736  1.00 75.58           C  
ATOM    746  HA  GLN A  49      15.306  -2.900   9.795  1.00 75.58           H  
ATOM    747  C   GLN A  49      14.777  -1.952   7.981  1.00 75.58           C  
ATOM    748  CB  GLN A  49      16.857  -3.331   8.385  1.00 75.58           C  
ATOM    749  HB2 GLN A  49      17.355  -2.364   8.456  1.00 75.58           H  
ATOM    750  HB3 GLN A  49      16.939  -3.686   7.357  1.00 75.58           H  
ATOM    751  O   GLN A  49      15.378  -0.877   8.010  1.00 75.58           O  
ATOM    752  CG  GLN A  49      17.597  -4.298   9.320  1.00 75.58           C  
ATOM    753  HG2 GLN A  49      17.101  -5.269   9.328  1.00 75.58           H  
ATOM    754  HG3 GLN A  49      17.577  -3.904  10.337  1.00 75.58           H  
ATOM    755  CD  GLN A  49      19.052  -4.491   8.903  1.00 75.58           C  
ATOM    756  NE2 GLN A  49      19.747  -5.467   9.437  1.00 75.58           N  
ATOM    757 HE21 GLN A  49      20.681  -5.593   9.075  1.00 75.58           H  
ATOM    758 HE22 GLN A  49      19.297  -6.152  10.028  1.00 75.58           H  
ATOM    759  OE1 GLN A  49      19.617  -3.738   8.127  1.00 75.58           O  
ATOM    760  N   GLY A  50      13.637  -2.126   7.305  1.00 79.67           N  
ATOM    761  H   GLY A  50      13.253  -3.057   7.228  1.00 79.67           H  
ATOM    762  CA  GLY A  50      12.960  -1.045   6.590  1.00 79.67           C  
ATOM    763  HA2 GLY A  50      13.606  -0.707   5.779  1.00 79.67           H  
ATOM    764  HA3 GLY A  50      12.034  -1.417   6.151  1.00 79.67           H  
ATOM    765  C   GLY A  50      12.626   0.157   7.480  1.00 79.67           C  
ATOM    766  O   GLY A  50      12.326   0.005   8.669  1.00 79.67           O  
ATOM    767  N   GLU A  51      12.661   1.357   6.896  1.00 87.33           N  
ATOM    768  H   GLU A  51      12.777   1.385   5.893  1.00 87.33           H  
ATOM    769  CA  GLU A  51      12.243   2.587   7.571  1.00 87.33           C  
ATOM    770  HA  GLU A  51      12.749   2.626   8.536  1.00 87.33           H  
ATOM    771  C   GLU A  51      10.732   2.539   7.817  1.00 87.33           C  
ATOM    772  CB  GLU A  51      12.658   3.837   6.768  1.00 87.33           C  
ATOM    773  HB2 GLU A  51      13.719   3.757   6.530  1.00 87.33           H  
ATOM    774  HB3 GLU A  51      12.092   3.869   5.837  1.00 87.33           H  
ATOM    775  O   GLU A  51       9.960   2.101   6.961  1.00 87.33           O  
ATOM    776  CG  GLU A  51      12.425   5.144   7.560  1.00 87.33           C  
ATOM    777  HG2 GLU A  51      11.369   5.211   7.822  1.00 87.33           H  
ATOM    778  HG3 GLU A  51      12.992   5.091   8.489  1.00 87.33           H  
ATOM    779  CD  GLU A  51      12.816   6.434   6.809  1.00 87.33           C  
ATOM    780  OE1 GLU A  51      12.321   7.520   7.213  1.00 87.33           O  
ATOM    781  OE2 GLU A  51      13.566   6.355   5.816  1.00 87.33           O  
ATOM    782  N   LYS A  52      10.299   2.979   9.000  1.00 91.64           N  
ATOM    783  H   LYS A  52      10.969   3.388   9.636  1.00 91.64           H  
ATOM    784  CA  LYS A  52       8.887   3.019   9.384  1.00 91.64           C  
ATOM    785  HA  LYS A  52       8.276   2.756   8.521  1.00 91.64           H  
ATOM    786  C   LYS A  52       8.508   4.423   9.810  1.00 91.64           C  
ATOM    787  CB  LYS A  52       8.586   2.022  10.508  1.00 91.64           C  
ATOM    788  HB2 LYS A  52       9.218   2.255  11.365  1.00 91.64           H  
ATOM    789  HB3 LYS A  52       7.544   2.135  10.806  1.00 91.64           H  
ATOM    790  O   LYS A  52       9.243   5.050  10.571  1.00 91.64           O  
ATOM    791  CG  LYS A  52       8.820   0.571  10.075  1.00 91.64           C  
ATOM    792  HG2 LYS A  52       8.150   0.329   9.250  1.00 91.64           H  
ATOM    793  HG3 LYS A  52       9.852   0.446   9.749  1.00 91.64           H  
ATOM    794  CD  LYS A  52       8.554  -0.371  11.249  1.00 91.64           C  
ATOM    795  HD2 LYS A  52       7.496  -0.335  11.509  1.00 91.64           H  
ATOM    796  HD3 LYS A  52       9.147  -0.047  12.105  1.00 91.64           H  
ATOM    797  CE  LYS A  52       8.959  -1.792  10.859  1.00 91.64           C  
ATOM    798  HE2 LYS A  52       9.995  -1.771  10.522  1.00 91.64           H  
ATOM    799  HE3 LYS A  52       8.341  -2.112  10.020  1.00 91.64           H  
ATOM    800  NZ  LYS A  52       8.810  -2.716  12.007  1.00 91.64           N  
ATOM    801  HZ1 LYS A  52       9.109  -3.646  11.750  1.00 91.64           H  
ATOM    802  HZ2 LYS A  52       9.383  -2.397  12.775  1.00 91.64           H  
ATOM    803  HZ3 LYS A  52       7.847  -2.745  12.311  1.00 91.64           H  
ATOM    804  N   ARG A  53       7.341   4.889   9.375  1.00 95.17           N  
ATOM    805  H   ARG A  53       6.805   4.306   8.749  1.00 95.17           H  
ATOM    806  CA  ARG A  53       6.732   6.132   9.855  1.00 95.17           C  
ATOM    807  HA  ARG A  53       7.185   6.409  10.807  1.00 95.17           H  
ATOM    808  C   ARG A  53       5.253   5.915  10.111  1.00 95.17           C  
ATOM    809  CB  ARG A  53       6.964   7.277   8.862  1.00 95.17           C  
ATOM    810  HB2 ARG A  53       6.425   8.157   9.215  1.00 95.17           H  
ATOM    811  HB3 ARG A  53       6.570   7.003   7.883  1.00 95.17           H  
ATOM    812  O   ARG A  53       4.582   5.273   9.312  1.00 95.17           O  
ATOM    813  CG  ARG A  53       8.456   7.623   8.752  1.00 95.17           C  
ATOM    814  HG2 ARG A  53       8.865   7.807   9.746  1.00 95.17           H  
ATOM    815  HG3 ARG A  53       8.997   6.797   8.292  1.00 95.17           H  
ATOM    816  CD  ARG A  53       8.641   8.872   7.903  1.00 95.17           C  
ATOM    817  HD2 ARG A  53       8.198   8.678   6.926  1.00 95.17           H  
ATOM    818  HD3 ARG A  53       8.132   9.710   8.380  1.00 95.17           H  
ATOM    819  NE  ARG A  53      10.061   9.176   7.704  1.00 95.17           N  
ATOM    820  HE  ARG A  53      10.723   8.415   7.761  1.00 95.17           H  
ATOM    821  NH1 ARG A  53       9.829  11.311   6.877  1.00 95.17           N  
ATOM    822 HH11 ARG A  53       8.863  11.325   7.173  1.00 95.17           H  
ATOM    823 HH12 ARG A  53      10.256  12.070   6.366  1.00 95.17           H  
ATOM    824  NH2 ARG A  53      11.787  10.228   6.753  1.00 95.17           N  
ATOM    825 HH21 ARG A  53      12.055  10.802   5.967  1.00 95.17           H  
ATOM    826 HH22 ARG A  53      12.248   9.336   6.866  1.00 95.17           H  
ATOM    827  CZ  ARG A  53      10.548  10.248   7.125  1.00 95.17           C  
ATOM    828  N   THR A  54       4.766   6.474  11.207  1.00 97.75           N  
ATOM    829  H   THR A  54       5.383   7.017  11.793  1.00 97.75           H  
ATOM    830  CA  THR A  54       3.337   6.550  11.514  1.00 97.75           C  
ATOM    831  HA  THR A  54       2.765   5.948  10.808  1.00 97.75           H  
ATOM    832  C   THR A  54       2.911   7.999  11.375  1.00 97.75           C  
ATOM    833  CB  THR A  54       3.030   6.032  12.922  1.00 97.75           C  
ATOM    834  HB  THR A  54       3.548   6.647  13.658  1.00 97.75           H  
ATOM    835  O   THR A  54       3.600   8.891  11.875  1.00 97.75           O  
ATOM    836  CG2 THR A  54       1.536   6.049  13.222  1.00 97.75           C  
ATOM    837 HG21 THR A  54       1.332   5.567  14.178  1.00 97.75           H  
ATOM    838 HG22 THR A  54       0.988   5.529  12.437  1.00 97.75           H  
ATOM    839 HG23 THR A  54       1.172   7.075  13.288  1.00 97.75           H  
ATOM    840  OG1 THR A  54       3.454   4.692  13.071  1.00 97.75           O  
ATOM    841  HG1 THR A  54       3.180   4.448  13.958  1.00 97.75           H  
ATOM    842  N   VAL A  55       1.803   8.234  10.683  1.00 97.52           N  
ATOM    843  H   VAL A  55       1.315   7.454  10.265  1.00 97.52           H  
ATOM    844  CA  VAL A  55       1.256   9.568  10.450  1.00 97.52           C  
ATOM    845  HA  VAL A  55       1.716  10.283  11.132  1.00 97.52           H  
ATOM    846  C   VAL A  55      -0.235   9.544  10.723  1.00 97.52           C  
ATOM    847  CB  VAL A  55       1.537  10.026   9.009  1.00 97.52           C  
ATOM    848  HB  VAL A  55       1.085   9.325   8.307  1.00 97.52           H  
ATOM    849  O   VAL A  55      -0.958   8.743  10.140  1.00 97.52           O  
ATOM    850  CG1 VAL A  55       0.972  11.421   8.729  1.00 97.52           C  
ATOM    851 HG11 VAL A  55       1.153  11.670   7.684  1.00 97.52           H  
ATOM    852 HG12 VAL A  55       1.437  12.163   9.378  1.00 97.52           H  
ATOM    853 HG13 VAL A  55      -0.107  11.438   8.882  1.00 97.52           H  
ATOM    854  CG2 VAL A  55       3.047  10.073   8.749  1.00 97.52           C  
ATOM    855 HG21 VAL A  55       3.235  10.611   7.819  1.00 97.52           H  
ATOM    856 HG22 VAL A  55       3.443   9.061   8.665  1.00 97.52           H  
ATOM    857 HG23 VAL A  55       3.548  10.599   9.561  1.00 97.52           H  
ATOM    858  N   THR A  56      -0.703  10.448  11.575  1.00 98.35           N  
ATOM    859  H   THR A  56      -0.062  11.064  12.053  1.00 98.35           H  
ATOM    860  CA  THR A  56      -2.132  10.734  11.705  1.00 98.35           C  
ATOM    861  HA  THR A  56      -2.697   9.820  11.517  1.00 98.35           H  
ATOM    862  C   THR A  56      -2.520  11.784  10.669  1.00 98.35           C  
ATOM    863  CB  THR A  56      -2.479  11.215  13.116  1.00 98.35           C  
ATOM    864  HB  THR A  56      -2.038  12.200  13.272  1.00 98.35           H  
ATOM    865  O   THR A  56      -1.859  12.815  10.575  1.00 98.35           O  
ATOM    866  CG2 THR A  56      -3.986  11.315  13.339  1.00 98.35           C  
ATOM    867 HG21 THR A  56      -4.408  12.089  12.698  1.00 98.35           H  
ATOM    868 HG22 THR A  56      -4.463  10.360  13.117  1.00 98.35           H  
ATOM    869 HG23 THR A  56      -4.182  11.582  14.378  1.00 98.35           H  
ATOM    870  OG1 THR A  56      -1.945  10.342  14.088  1.00 98.35           O  
ATOM    871  HG1 THR A  56      -2.295   9.456  13.969  1.00 98.35           H  
ATOM    872  N   VAL A  57      -3.580  11.532   9.901  1.00 98.35           N  
ATOM    873  H   VAL A  57      -4.062  10.655  10.038  1.00 98.35           H  
ATOM    874  CA  VAL A  57      -4.107  12.454   8.886  1.00 98.35           C  
ATOM    875  HA  VAL A  57      -3.505  13.362   8.871  1.00 98.35           H  
ATOM    876  C   VAL A  57      -5.529  12.836   9.282  1.00 98.35           C  
ATOM    877  CB  VAL A  57      -4.058  11.837   7.473  1.00 98.35           C  
ATOM    878  HB  VAL A  57      -4.806  11.047   7.398  1.00 98.35           H  
ATOM    879  O   VAL A  57      -6.424  11.985   9.327  1.00 98.35           O  
ATOM    880  CG1 VAL A  57      -4.361  12.893   6.403  1.00 98.35           C  
ATOM    881 HG11 VAL A  57      -3.608  13.680   6.429  1.00 98.35           H  
ATOM    882 HG12 VAL A  57      -5.335  13.349   6.582  1.00 98.35           H  
ATOM    883 HG13 VAL A  57      -4.364  12.438   5.413  1.00 98.35           H  
ATOM    884  CG2 VAL A  57      -2.692  11.219   7.144  1.00 98.35           C  
ATOM    885 HG21 VAL A  57      -2.476  10.392   7.820  1.00 98.35           H  
ATOM    886 HG22 VAL A  57      -2.706  10.831   6.126  1.00 98.35           H  
ATOM    887 HG23 VAL A  57      -1.913  11.976   7.235  1.00 98.35           H  
ATOM    888  N   ASN A  58      -5.753  14.106   9.606  1.00 98.39           N  
ATOM    889  H   ASN A  58      -5.001  14.774   9.515  1.00 98.39           H  
ATOM    890  CA  ASN A  58      -7.060  14.607  10.027  1.00 98.39           C  
ATOM    891  HA  ASN A  58      -7.486  13.880  10.718  1.00 98.39           H  
ATOM    892  C   ASN A  58      -8.025  14.760   8.837  1.00 98.39           C  
ATOM    893  CB  ASN A  58      -6.877  15.926  10.789  1.00 98.39           C  
ATOM    894  HB2 ASN A  58      -6.377  16.652  10.148  1.00 98.39           H  
ATOM    895  HB3 ASN A  58      -7.845  16.344  11.068  1.00 98.39           H  
ATOM    896  O   ASN A  58      -7.589  14.816   7.688  1.00 98.39           O  
ATOM    897  CG  ASN A  58      -6.083  15.723  12.059  1.00 98.39           C  
ATOM    898  ND2 ASN A  58      -4.873  16.221  12.100  1.00 98.39           N  
ATOM    899 HD21 ASN A  58      -4.450  16.490  11.224  1.00 98.39           H  
ATOM    900 HD22 ASN A  58      -4.296  15.990  12.896  1.00 98.39           H  
ATOM    901  OD1 ASN A  58      -6.541  15.091  12.999  1.00 98.39           O  
ATOM    902  N   PRO A  59      -9.346  14.840   9.080  1.00 98.35           N  
ATOM    903  CA  PRO A  59     -10.330  15.110   8.032  1.00 98.35           C  
ATOM    904  HA  PRO A  59     -10.408  14.234   7.388  1.00 98.35           H  
ATOM    905  C   PRO A  59      -9.988  16.345   7.188  1.00 98.35           C  
ATOM    906  CB  PRO A  59     -11.650  15.309   8.781  1.00 98.35           C  
ATOM    907  HB2 PRO A  59     -12.516  15.051   8.171  1.00 98.35           H  
ATOM    908  HB3 PRO A  59     -11.738  16.335   9.136  1.00 98.35           H  
ATOM    909  O   PRO A  59      -9.772  17.431   7.726  1.00 98.35           O  
ATOM    910  CG  PRO A  59     -11.480  14.380   9.976  1.00 98.35           C  
ATOM    911  HG2 PRO A  59     -11.617  13.350   9.647  1.00 98.35           H  
ATOM    912  HG3 PRO A  59     -12.156  14.631  10.794  1.00 98.35           H  
ATOM    913  CD  PRO A  59     -10.020  14.606  10.348  1.00 98.35           C  
ATOM    914  HD2 PRO A  59      -9.626  13.728  10.861  1.00 98.35           H  
ATOM    915  HD3 PRO A  59      -9.936  15.490  10.981  1.00 98.35           H  
ATOM    916  N   GLY A  60      -9.967  16.182   5.865  1.00 96.98           N  
ATOM    917  H   GLY A  60     -10.066  15.245   5.501  1.00 96.98           H  
ATOM    918  CA  GLY A  60      -9.635  17.231   4.898  1.00 96.98           C  
ATOM    919  HA2 GLY A  60      -9.960  16.906   3.910  1.00 96.98           H  
ATOM    920  HA3 GLY A  60     -10.174  18.141   5.161  1.00 96.98           H  
ATOM    921  C   GLY A  60      -8.145  17.579   4.805  1.00 96.98           C  
ATOM    922  O   GLY A  60      -7.785  18.458   4.023  1.00 96.98           O  
ATOM    923  N   GLU A  61      -7.283  16.918   5.579  1.00 98.13           N  
ATOM    924  H   GLU A  61      -7.628  16.188   6.185  1.00 98.13           H  
ATOM    925  CA  GLU A  61      -5.841  17.158   5.587  1.00 98.13           C  
ATOM    926  HA  GLU A  61      -5.675  18.222   5.418  1.00 98.13           H  
ATOM    927  C   GLU A  61      -5.134  16.388   4.463  1.00 98.13           C  
ATOM    928  CB  GLU A  61      -5.271  16.816   6.975  1.00 98.13           C  
ATOM    929  HB2 GLU A  61      -5.909  17.276   7.731  1.00 98.13           H  
ATOM    930  HB3 GLU A  61      -5.291  15.735   7.108  1.00 98.13           H  
ATOM    931  O   GLU A  61      -5.506  15.262   4.114  1.00 98.13           O  
ATOM    932  CG  GLU A  61      -3.833  17.306   7.197  1.00 98.13           C  
ATOM    933  HG2 GLU A  61      -3.170  16.791   6.501  1.00 98.13           H  
ATOM    934  HG3 GLU A  61      -3.794  18.372   6.975  1.00 98.13           H  
ATOM    935  CD  GLU A  61      -3.331  17.067   8.634  1.00 98.13           C  
ATOM    936  OE1 GLU A  61      -2.346  17.732   9.018  1.00 98.13           O  
ATOM    937  OE2 GLU A  61      -3.941  16.253   9.373  1.00 98.13           O  
ATOM    938  N   GLU A  62      -4.077  17.000   3.925  1.00 98.07           N  
ATOM    939  H   GLU A  62      -3.806  17.901   4.293  1.00 98.07           H  
ATOM    940  CA  GLU A  62      -3.099  16.352   3.055  1.00 98.07           C  
ATOM    941  HA  GLU A  62      -3.384  15.305   2.954  1.00 98.07           H  
ATOM    942  C   GLU A  62      -1.717  16.414   3.722  1.00 98.07           C  
ATOM    943  CB  GLU A  62      -3.128  16.969   1.642  1.00 98.07           C  
ATOM    944  HB2 GLU A  62      -2.831  18.016   1.691  1.00 98.07           H  
ATOM    945  HB3 GLU A  62      -4.155  16.915   1.280  1.00 98.07           H  
ATOM    946  O   GLU A  62      -1.253  17.489   4.100  1.00 98.07           O  
ATOM    947  CG  GLU A  62      -2.215  16.224   0.644  1.00 98.07           C  
ATOM    948  HG2 GLU A  62      -2.436  15.158   0.705  1.00 98.07           H  
ATOM    949  HG3 GLU A  62      -1.177  16.365   0.945  1.00 98.07           H  
ATOM    950  CD  GLU A  62      -2.379  16.658  -0.830  1.00 98.07           C  
ATOM    951  OE1 GLU A  62      -1.534  16.238  -1.662  1.00 98.07           O  
ATOM    952  OE2 GLU A  62      -3.380  17.332  -1.175  1.00 98.07           O  
ATOM    953  N   VAL A  63      -1.062  15.262   3.870  1.00 98.09           N  
ATOM    954  H   VAL A  63      -1.498  14.428   3.504  1.00 98.09           H  
ATOM    955  CA  VAL A  63       0.269  15.129   4.478  1.00 98.09           C  
ATOM    956  HA  VAL A  63       0.640  16.121   4.733  1.00 98.09           H  
ATOM    957  C   VAL A  63       1.232  14.514   3.472  1.00 98.09           C  
ATOM    958  CB  VAL A  63       0.234  14.301   5.781  1.00 98.09           C  
ATOM    959  HB  VAL A  63      -0.120  13.293   5.565  1.00 98.09           H  
ATOM    960  O   VAL A  63       0.911  13.520   2.825  1.00 98.09           O  
ATOM    961  CG1 VAL A  63       1.639  14.209   6.396  1.00 98.09           C  
ATOM    962 HG11 VAL A  63       2.094  15.199   6.434  1.00 98.09           H  
ATOM    963 HG12 VAL A  63       2.267  13.539   5.809  1.00 98.09           H  
ATOM    964 HG13 VAL A  63       1.579  13.833   7.418  1.00 98.09           H  
ATOM    965  CG2 VAL A  63      -0.694  14.927   6.828  1.00 98.09           C  
ATOM    966 HG21 VAL A  63      -0.696  14.333   7.742  1.00 98.09           H  
ATOM    967 HG22 VAL A  63      -0.377  15.943   7.062  1.00 98.09           H  
ATOM    968 HG23 VAL A  63      -1.715  14.962   6.447  1.00 98.09           H  
ATOM    969  N   GLU A  64       2.439  15.066   3.364  1.00 98.15           N  
ATOM    970  H   GLU A  64       2.657  15.867   3.938  1.00 98.15           H  
ATOM    971  CA  GLU A  64       3.522  14.488   2.565  1.00 98.15           C  
ATOM    972  HA  GLU A  64       3.113  13.681   1.957  1.00 98.15           H  
ATOM    973  C   GLU A  64       4.600  13.881   3.470  1.00 98.15           C  
ATOM    974  CB  GLU A  64       4.088  15.526   1.579  1.00 98.15           C  
ATOM    975  HB2 GLU A  64       3.263  15.972   1.024  1.00 98.15           H  
ATOM    976  HB3 GLU A  64       4.603  16.313   2.130  1.00 98.15           H  
ATOM    977  O   GLU A  64       5.096  14.514   4.402  1.00 98.15           O  
ATOM    978  CG  GLU A  64       5.059  14.880   0.576  1.00 98.15           C  
ATOM    979  HG2 GLU A  64       5.900  14.449   1.119  1.00 98.15           H  
ATOM    980  HG3 GLU A  64       4.550  14.062   0.067  1.00 98.15           H  
ATOM    981  CD  GLU A  64       5.589  15.873  -0.473  1.00 98.15           C  
ATOM    982  OE1 GLU A  64       6.760  16.288  -0.338  1.00 98.15           O  
ATOM    983  OE2 GLU A  64       4.870  16.142  -1.471  1.00 98.15           O  
ATOM    984  N   VAL A  65       4.996  12.646   3.168  1.00 96.12           N  
ATOM    985  H   VAL A  65       4.509  12.172   2.420  1.00 96.12           H  
ATOM    986  CA  VAL A  65       6.063  11.913   3.847  1.00 96.12           C  
ATOM    987  HA  VAL A  65       6.503  12.552   4.613  1.00 96.12           H  
ATOM    988  C   VAL A  65       7.127  11.552   2.825  1.00 96.12           C  
ATOM    989  CB  VAL A  65       5.529  10.643   4.531  1.00 96.12           C  
ATOM    990  HB  VAL A  65       5.272   9.899   3.777  1.00 96.12           H  
ATOM    991  O   VAL A  65       6.837  10.898   1.828  1.00 96.12           O  
ATOM    992  CG1 VAL A  65       6.601  10.058   5.454  1.00 96.12           C  
ATOM    993 HG11 VAL A  65       7.497   9.808   4.885  1.00 96.12           H  
ATOM    994 HG12 VAL A  65       6.844  10.776   6.237  1.00 96.12           H  
ATOM    995 HG13 VAL A  65       6.216   9.145   5.910  1.00 96.12           H  
ATOM    996  CG2 VAL A  65       4.283  10.909   5.378  1.00 96.12           C  
ATOM    997 HG21 VAL A  65       4.487  11.677   6.123  1.00 96.12           H  
ATOM    998 HG22 VAL A  65       3.460  11.239   4.744  1.00 96.12           H  
ATOM    999 HG23 VAL A  65       3.972   9.981   5.858  1.00 96.12           H  
ATOM   1000  N   THR A  66       8.372  11.956   3.068  1.00 93.85           N  
ATOM   1001  H   THR A  66       8.553  12.495   3.903  1.00 93.85           H  
ATOM   1002  CA  THR A  66       9.499  11.624   2.186  1.00 93.85           C  
ATOM   1003  HA  THR A  66       9.124  11.168   1.270  1.00 93.85           H  
ATOM   1004  C   THR A  66      10.430  10.618   2.849  1.00 93.85           C  
ATOM   1005  CB  THR A  66      10.263  12.880   1.752  1.00 93.85           C  
ATOM   1006  HB  THR A  66      10.643  13.405   2.628  1.00 93.85           H  
ATOM   1007  O   THR A  66      10.884  10.834   3.977  1.00 93.85           O  
ATOM   1008  CG2 THR A  66      11.423  12.562   0.805  1.00 93.85           C  
ATOM   1009 HG21 THR A  66      11.852  13.491   0.431  1.00 93.85           H  
ATOM   1010 HG22 THR A  66      11.065  11.968  -0.036  1.00 93.85           H  
ATOM   1011 HG23 THR A  66      12.202  12.010   1.331  1.00 93.85           H  
ATOM   1012  OG1 THR A  66       9.417  13.739   1.025  1.00 93.85           O  
ATOM   1013  HG1 THR A  66       8.655  13.986   1.553  1.00 93.85           H  
ATOM   1014  N   PHE A  67      10.745   9.561   2.109  1.00 89.88           N  
ATOM   1015  H   PHE A  67      10.310   9.480   1.200  1.00 89.88           H  
ATOM   1016  CA  PHE A  67      11.764   8.564   2.411  1.00 89.88           C  
ATOM   1017  HA  PHE A  67      12.118   8.688   3.434  1.00 89.88           H  
ATOM   1018  C   PHE A  67      12.941   8.756   1.460  1.00 89.88           C  
ATOM   1019  CB  PHE A  67      11.171   7.158   2.277  1.00 89.88           C  
ATOM   1020  HB2 PHE A  67      11.956   6.425   2.464  1.00 89.88           H  
ATOM   1021  HB3 PHE A  67      10.822   7.012   1.255  1.00 89.88           H  
ATOM   1022  O   PHE A  67      12.764   9.161   0.308  1.00 89.88           O  
ATOM   1023  CG  PHE A  67      10.025   6.905   3.231  1.00 89.88           C  
ATOM   1024  CD1 PHE A  67      10.265   6.254   4.452  1.00 89.88           C  
ATOM   1025  HD1 PHE A  67      11.261   5.908   4.687  1.00 89.88           H  
ATOM   1026  CD2 PHE A  67       8.726   7.346   2.914  1.00 89.88           C  
ATOM   1027  HD2 PHE A  67       8.539   7.854   1.980  1.00 89.88           H  
ATOM   1028  CE1 PHE A  67       9.213   6.044   5.359  1.00 89.88           C  
ATOM   1029  HE1 PHE A  67       9.400   5.528   6.288  1.00 89.88           H  
ATOM   1030  CE2 PHE A  67       7.674   7.142   3.820  1.00 89.88           C  
ATOM   1031  HE2 PHE A  67       6.680   7.490   3.577  1.00 89.88           H  
ATOM   1032  CZ  PHE A  67       7.920   6.495   5.043  1.00 89.88           C  
ATOM   1033  HZ  PHE A  67       7.113   6.339   5.744  1.00 89.88           H  
ATOM   1034  N   SER A  68      14.148   8.477   1.936  1.00 84.16           N  
ATOM   1035  H   SER A  68      14.235   8.098   2.868  1.00 84.16           H  
ATOM   1036  CA  SER A  68      15.360   8.516   1.119  1.00 84.16           C  
ATOM   1037  HA  SER A  68      15.098   8.611   0.066  1.00 84.16           H  
ATOM   1038  C   SER A  68      16.101   7.202   1.286  1.00 84.16           C  
ATOM   1039  CB  SER A  68      16.245   9.714   1.479  1.00 84.16           C  
ATOM   1040  HB2 SER A  68      16.606   9.618   2.503  1.00 84.16           H  
ATOM   1041  HB3 SER A  68      17.096   9.752   0.799  1.00 84.16           H  
ATOM   1042  O   SER A  68      16.266   6.715   2.402  1.00 84.16           O  
ATOM   1043  OG  SER A  68      15.479  10.900   1.346  1.00 84.16           O  
ATOM   1044  HG  SER A  68      14.705  10.654   0.835  1.00 84.16           H  
ATOM   1045  N   ALA A  69      16.528   6.621   0.176  1.00 70.09           N  
ATOM   1046  H   ALA A  69      16.396   7.093  -0.707  1.00 70.09           H  
ATOM   1047  CA  ALA A  69      17.356   5.433   0.158  1.00 70.09           C  
ATOM   1048  HA  ALA A  69      17.503   5.061   1.171  1.00 70.09           H  
ATOM   1049  C   ALA A  69      18.719   5.809  -0.416  1.00 70.09           C  
ATOM   1050  CB  ALA A  69      16.644   4.347  -0.652  1.00 70.09           C  
ATOM   1051  HB1 ALA A  69      16.474   4.692  -1.672  1.00 70.09           H  
ATOM   1052  HB2 ALA A  69      17.257   3.446  -0.674  1.00 70.09           H  
ATOM   1053  HB3 ALA A  69      15.685   4.110  -0.192  1.00 70.09           H  
ATOM   1054  O   ALA A  69      18.809   6.632  -1.311  1.00 70.09           O  
ATOM   1055  N   ASN A  70      19.798   5.184   0.049  1.00 62.82           N  
ATOM   1056  H   ASN A  70      19.703   4.570   0.845  1.00 62.82           H  
ATOM   1057  CA  ASN A  70      21.127   5.460  -0.514  1.00 62.82           C  
ATOM   1058  HA  ASN A  70      21.262   6.540  -0.564  1.00 62.82           H  
ATOM   1059  C   ASN A  70      21.292   4.948  -1.965  1.00 62.82           C  
ATOM   1060  CB  ASN A  70      22.202   4.879   0.423  1.00 62.82           C  
ATOM   1061  HB2 ASN A  70      22.031   3.810   0.551  1.00 62.82           H  
ATOM   1062  HB3 ASN A  70      23.180   5.014  -0.038  1.00 62.82           H  
ATOM   1063  O   ASN A  70      22.362   5.106  -2.539  1.00 62.82           O  
ATOM   1064  CG  ASN A  70      22.256   5.551   1.784  1.00 62.82           C  
ATOM   1065  ND2 ASN A  70      22.761   4.866   2.783  1.00 62.82           N  
ATOM   1066 HD21 ASN A  70      22.808   5.369   3.657  1.00 62.82           H  
ATOM   1067 HD22 ASN A  70      23.194   3.967   2.630  1.00 62.82           H  
ATOM   1068  OD1 ASN A  70      21.853   6.678   1.992  1.00 62.82           O  
ATOM   1069  N   ASP A  71      20.282   4.279  -2.530  1.00 57.38           N  
ATOM   1070  H   ASP A  71      19.381   4.320  -2.075  1.00 57.38           H  
ATOM   1071  CA  ASP A  71      20.245   3.801  -3.915  1.00 57.38           C  
ATOM   1072  HA  ASP A  71      20.905   4.436  -4.508  1.00 57.38           H  
ATOM   1073  C   ASP A  71      18.795   3.888  -4.445  1.00 57.38           C  
ATOM   1074  CB  ASP A  71      20.801   2.374  -3.963  1.00 57.38           C  
ATOM   1075  HB2 ASP A  71      20.187   1.759  -3.305  1.00 57.38           H  
ATOM   1076  HB3 ASP A  71      21.816   2.390  -3.566  1.00 57.38           H  
ATOM   1077  O   ASP A  71      17.871   3.490  -3.727  1.00 57.38           O  
ATOM   1078  CG  ASP A  71      20.809   1.649  -5.305  1.00 57.38           C  
ATOM   1079  OD1 ASP A  71      19.937   1.924  -6.156  1.00 57.38           O  
ATOM   1080  OD2 ASP A  71      21.696   0.786  -5.419  1.00 57.38           O  
ATOM   1081  N   PRO A  72      18.582   4.423  -5.660  1.00 50.72           N  
ATOM   1082  CA  PRO A  72      17.269   4.601  -6.281  1.00 50.72           C  
ATOM   1083  HA  PRO A  72      16.639   5.209  -5.631  1.00 50.72           H  
ATOM   1084  C   PRO A  72      16.495   3.309  -6.580  1.00 50.72           C  
ATOM   1085  CB  PRO A  72      17.570   5.361  -7.580  1.00 50.72           C  
ATOM   1086  HB2 PRO A  72      17.590   6.434  -7.389  1.00 50.72           H  
ATOM   1087  HB3 PRO A  72      16.867   5.125  -8.379  1.00 50.72           H  
ATOM   1088  O   PRO A  72      15.265   3.333  -6.598  1.00 50.72           O  
ATOM   1089  CG  PRO A  72      18.993   4.958  -7.930  1.00 50.72           C  
ATOM   1090  HG2 PRO A  72      19.480   5.688  -8.578  1.00 50.72           H  
ATOM   1091  HG3 PRO A  72      19.004   3.965  -8.380  1.00 50.72           H  
ATOM   1092  CD  PRO A  72      19.625   4.914  -6.551  1.00 50.72           C  
ATOM   1093  HD2 PRO A  72      20.500   4.264  -6.580  1.00 50.72           H  
ATOM   1094  HD3 PRO A  72      19.917   5.919  -6.245  1.00 50.72           H  
ATOM   1095  N   HIS A  73      17.166   2.172  -6.782  1.00 54.86           N  
ATOM   1096  H   HIS A  73      18.173   2.171  -6.710  1.00 54.86           H  
ATOM   1097  CA  HIS A  73      16.503   0.892  -7.068  1.00 54.86           C  
ATOM   1098  HA  HIS A  73      15.674   1.082  -7.750  1.00 54.86           H  
ATOM   1099  C   HIS A  73      15.874   0.240  -5.817  1.00 54.86           C  
ATOM   1100  CB  HIS A  73      17.491  -0.037  -7.794  1.00 54.86           C  
ATOM   1101  HB2 HIS A  73      17.034  -1.018  -7.918  1.00 54.86           H  
ATOM   1102  HB3 HIS A  73      18.385  -0.163  -7.184  1.00 54.86           H  
ATOM   1103  O   HIS A  73      15.233  -0.804  -5.912  1.00 54.86           O  
ATOM   1104  CG  HIS A  73      17.878   0.477  -9.161  1.00 54.86           C  
ATOM   1105  CD2 HIS A  73      19.088   0.998  -9.536  1.00 54.86           C  
ATOM   1106  HD2 HIS A  73      19.949   1.108  -8.894  1.00 54.86           H  
ATOM   1107  ND1 HIS A  73      17.054   0.531 -10.261  1.00 54.86           N  
ATOM   1108  HD1 HIS A  73      16.107   0.183 -10.301  1.00 54.86           H  
ATOM   1109  CE1 HIS A  73      17.748   1.070 -11.277  1.00 54.86           C  
ATOM   1110  HE1 HIS A  73      17.367   1.225 -12.275  1.00 54.86           H  
ATOM   1111  NE2 HIS A  73      18.993   1.381 -10.885  1.00 54.86           N  
ATOM   1112  N   LYS A  74      16.014   0.861  -4.635  1.00 61.87           N  
ATOM   1113  H   LYS A  74      16.539   1.724  -4.638  1.00 61.87           H  
ATOM   1114  CA  LYS A  74      15.738   0.223  -3.338  1.00 61.87           C  
ATOM   1115  HA  LYS A  74      16.053  -0.819  -3.409  1.00 61.87           H  
ATOM   1116  C   LYS A  74      14.289   0.161  -2.904  1.00 61.87           C  
ATOM   1117  CB  LYS A  74      16.552   0.908  -2.235  1.00 61.87           C  
ATOM   1118  HB2 LYS A  74      16.486   1.991  -2.341  1.00 61.87           H  
ATOM   1119  HB3 LYS A  74      16.155   0.637  -1.257  1.00 61.87           H  
ATOM   1120  O   LYS A  74      13.985  -0.672  -2.057  1.00 61.87           O  
ATOM   1121  CG  LYS A  74      17.995   0.426  -2.305  1.00 61.87           C  
ATOM   1122  HG2 LYS A  74      18.394   0.625  -3.300  1.00 61.87           H  
ATOM   1123  HG3 LYS A  74      17.976  -0.655  -2.167  1.00 61.87           H  
ATOM   1124  CD  LYS A  74      18.895   1.059  -1.230  1.00 61.87           C  
ATOM   1125  HD2 LYS A  74      18.432   0.949  -0.249  1.00 61.87           H  
ATOM   1126  HD3 LYS A  74      19.032   2.117  -1.451  1.00 61.87           H  
ATOM   1127  CE  LYS A  74      20.227   0.295  -1.248  1.00 61.87           C  
ATOM   1128  HE2 LYS A  74      20.190  -0.454  -0.457  1.00 61.87           H  
ATOM   1129  HE3 LYS A  74      20.281  -0.265  -2.182  1.00 61.87           H  
ATOM   1130  NZ  LYS A  74      21.457   1.091  -1.108  1.00 61.87           N  
ATOM   1131  HZ1 LYS A  74      21.491   1.586  -0.228  1.00 61.87           H  
ATOM   1132  HZ2 LYS A  74      22.235   0.452  -1.187  1.00 61.87           H  
ATOM   1133  HZ3 LYS A  74      21.527   1.720  -1.896  1.00 61.87           H  
ATOM   1134  N   PHE A  75      13.389   1.007  -3.396  1.00 66.97           N  
ATOM   1135  H   PHE A  75      13.668   1.655  -4.118  1.00 66.97           H  
ATOM   1136  CA  PHE A  75      12.011   1.011  -2.893  1.00 66.97           C  
ATOM   1137  HA  PHE A  75      12.043   0.818  -1.820  1.00 66.97           H  
ATOM   1138  C   PHE A  75      11.176  -0.125  -3.485  1.00 66.97           C  
ATOM   1139  CB  PHE A  75      11.362   2.377  -3.078  1.00 66.97           C  
ATOM   1140  HB2 PHE A  75      11.284   2.600  -4.142  1.00 66.97           H  
ATOM   1141  HB3 PHE A  75      10.359   2.306  -2.656  1.00 66.97           H  
ATOM   1142  O   PHE A  75      10.162   0.106  -4.135  1.00 66.97           O  
ATOM   1143  CG  PHE A  75      12.060   3.507  -2.362  1.00 66.97           C  
ATOM   1144  CD1 PHE A  75      12.152   3.478  -0.966  1.00 66.97           C  
ATOM   1145  HD1 PHE A  75      11.798   2.591  -0.461  1.00 66.97           H  
ATOM   1146  CD2 PHE A  75      12.632   4.571  -3.072  1.00 66.97           C  
ATOM   1147  HD2 PHE A  75      12.617   4.583  -4.152  1.00 66.97           H  
ATOM   1148  CE1 PHE A  75      12.734   4.541  -0.255  1.00 66.97           C  
ATOM   1149  HE1 PHE A  75      12.809   4.508   0.822  1.00 66.97           H  
ATOM   1150  CE2 PHE A  75      13.251   5.617  -2.370  1.00 66.97           C  
ATOM   1151  HE2 PHE A  75      13.730   6.411  -2.925  1.00 66.97           H  
ATOM   1152  CZ  PHE A  75      13.272   5.625  -0.965  1.00 66.97           C  
ATOM   1153  HZ  PHE A  75      13.751   6.439  -0.441  1.00 66.97           H  
ATOM   1154  N   ASN A  76      11.604  -1.366  -3.261  1.00 74.59           N  
ATOM   1155  H   ASN A  76      12.468  -1.493  -2.753  1.00 74.59           H  
ATOM   1156  CA  ASN A  76      11.001  -2.502  -3.927  1.00 74.59           C  
ATOM   1157  HA  ASN A  76      10.685  -2.144  -4.907  1.00 74.59           H  
ATOM   1158  C   ASN A  76       9.734  -3.002  -3.209  1.00 74.59           C  
ATOM   1159  CB  ASN A  76      12.070  -3.585  -4.180  1.00 74.59           C  
ATOM   1160  HB2 ASN A  76      12.210  -4.208  -3.296  1.00 74.59           H  
ATOM   1161  HB3 ASN A  76      13.019  -3.121  -4.449  1.00 74.59           H  
ATOM   1162  O   ASN A  76       8.886  -3.653  -3.811  1.00 74.59           O  
ATOM   1163  CG  ASN A  76      11.660  -4.476  -5.335  1.00 74.59           C  
ATOM   1164  ND2 ASN A  76      12.429  -5.470  -5.703  1.00 74.59           N  
ATOM   1165 HD21 ASN A  76      13.370  -5.588  -5.358  1.00 74.59           H  
ATOM   1166 HD22 ASN A  76      12.077  -5.994  -6.491  1.00 74.59           H  
ATOM   1167  OD1 ASN A  76      10.620  -4.278  -5.924  1.00 74.59           O  
ATOM   1168  N   ARG A  77       9.574  -2.696  -1.912  1.00 86.41           N  
ATOM   1169  H   ARG A  77      10.301  -2.157  -1.465  1.00 86.41           H  
ATOM   1170  CA  ARG A  77       8.437  -3.191  -1.117  1.00 86.41           C  
ATOM   1171  HA  ARG A  77       7.633  -3.416  -1.817  1.00 86.41           H  
ATOM   1172  C   ARG A  77       7.825  -2.171  -0.157  1.00 86.41           C  
ATOM   1173  CB  ARG A  77       8.801  -4.513  -0.424  1.00 86.41           C  
ATOM   1174  HB2 ARG A  77       7.971  -4.809   0.218  1.00 86.41           H  
ATOM   1175  HB3 ARG A  77       9.682  -4.364   0.199  1.00 86.41           H  
ATOM   1176  O   ARG A  77       7.886  -2.372   1.060  1.00 86.41           O  
ATOM   1177  CG  ARG A  77       9.048  -5.654  -1.422  1.00 86.41           C  
ATOM   1178  HG2 ARG A  77       8.154  -5.811  -2.025  1.00 86.41           H  
ATOM   1179  HG3 ARG A  77       9.888  -5.422  -2.077  1.00 86.41           H  
ATOM   1180  CD  ARG A  77       9.379  -6.928  -0.655  1.00 86.41           C  
ATOM   1181  HD2 ARG A  77       8.560  -7.150   0.030  1.00 86.41           H  
ATOM   1182  HD3 ARG A  77      10.287  -6.755  -0.077  1.00 86.41           H  
ATOM   1183  NE  ARG A  77       9.569  -8.073  -1.560  1.00 86.41           N  
ATOM   1184  HE  ARG A  77       9.188  -8.025  -2.494  1.00 86.41           H  
ATOM   1185  NH1 ARG A  77      10.656  -9.430  -0.076  1.00 86.41           N  
ATOM   1186 HH11 ARG A  77      10.659  -8.656   0.573  1.00 86.41           H  
ATOM   1187 HH12 ARG A  77      11.322 -10.180   0.043  1.00 86.41           H  
ATOM   1188  NH2 ARG A  77      10.263 -10.138  -2.157  1.00 86.41           N  
ATOM   1189 HH21 ARG A  77       9.724 -10.016  -3.002  1.00 86.41           H  
ATOM   1190 HH22 ARG A  77      10.747 -11.009  -1.993  1.00 86.41           H  
ATOM   1191  CZ  ARG A  77      10.159  -9.209  -1.261  1.00 86.41           C  
ATOM   1192  N   PRO A  78       7.262  -1.052  -0.645  1.00 91.53           N  
ATOM   1193  CA  PRO A  78       6.518  -0.164   0.226  1.00 91.53           C  
ATOM   1194  HA  PRO A  78       7.120   0.073   1.103  1.00 91.53           H  
ATOM   1195  C   PRO A  78       5.220  -0.834   0.685  1.00 91.53           C  
ATOM   1196  CB  PRO A  78       6.293   1.119  -0.561  1.00 91.53           C  
ATOM   1197  HB2 PRO A  78       5.350   1.602  -0.303  1.00 91.53           H  
ATOM   1198  HB3 PRO A  78       7.128   1.797  -0.381  1.00 91.53           H  
ATOM   1199  O   PRO A  78       4.504  -1.485  -0.079  1.00 91.53           O  
ATOM   1200  CG  PRO A  78       6.320   0.659  -2.014  1.00 91.53           C  
ATOM   1201  HG2 PRO A  78       5.304   0.450  -2.347  1.00 91.53           H  
ATOM   1202  HG3 PRO A  78       6.782   1.429  -2.632  1.00 91.53           H  
ATOM   1203  CD  PRO A  78       7.180  -0.609  -2.029  1.00 91.53           C  
ATOM   1204  HD2 PRO A  78       8.178  -0.365  -2.394  1.00 91.53           H  
ATOM   1205  HD3 PRO A  78       6.730  -1.373  -2.663  1.00 91.53           H  
ATOM   1206  N   GLN A  79       4.924  -0.650   1.963  1.00 95.06           N  
ATOM   1207  H   GLN A  79       5.580  -0.131   2.529  1.00 95.06           H  
ATOM   1208  CA  GLN A  79       3.740  -1.158   2.629  1.00 95.06           C  
ATOM   1209  HA  GLN A  79       3.056  -1.569   1.887  1.00 95.06           H  
ATOM   1210  C   GLN A  79       3.043  -0.004   3.345  1.00 95.06           C  
ATOM   1211  CB  GLN A  79       4.157  -2.291   3.576  1.00 95.06           C  
ATOM   1212  HB2 GLN A  79       4.986  -1.937   4.189  1.00 95.06           H  
ATOM   1213  HB3 GLN A  79       4.517  -3.130   2.981  1.00 95.06           H  
ATOM   1214  O   GLN A  79       3.674   0.766   4.071  1.00 95.06           O  
ATOM   1215  CG  GLN A  79       3.034  -2.781   4.503  1.00 95.06           C  
ATOM   1216  HG2 GLN A  79       2.245  -3.259   3.922  1.00 95.06           H  
ATOM   1217  HG3 GLN A  79       2.594  -1.932   5.027  1.00 95.06           H  
ATOM   1218  CD  GLN A  79       3.542  -3.748   5.568  1.00 95.06           C  
ATOM   1219  NE2 GLN A  79       2.827  -3.886   6.658  1.00 95.06           N  
ATOM   1220 HE21 GLN A  79       1.862  -3.591   6.614  1.00 95.06           H  
ATOM   1221 HE22 GLN A  79       3.038  -4.718   7.189  1.00 95.06           H  
ATOM   1222  OE1 GLN A  79       4.601  -4.356   5.487  1.00 95.06           O  
ATOM   1223  N   PHE A  80       1.728   0.068   3.182  1.00 97.61           N  
ATOM   1224  H   PHE A  80       1.291  -0.602   2.565  1.00 97.61           H  
ATOM   1225  CA  PHE A  80       0.856   1.046   3.815  1.00 97.61           C  
ATOM   1226  HA  PHE A  80       1.436   1.685   4.480  1.00 97.61           H  
ATOM   1227  C   PHE A  80      -0.187   0.294   4.632  1.00 97.61           C  
ATOM   1228  CB  PHE A  80       0.205   1.937   2.746  1.00 97.61           C  
ATOM   1229  HB2 PHE A  80      -0.296   2.770   3.240  1.00 97.61           H  
ATOM   1230  HB3 PHE A  80      -0.560   1.367   2.219  1.00 97.61           H  
ATOM   1231  O   PHE A  80      -0.896  -0.552   4.098  1.00 97.61           O  
ATOM   1232  CG  PHE A  80       1.191   2.478   1.729  1.00 97.61           C  
ATOM   1233  CD1 PHE A  80       1.951   3.619   2.033  1.00 97.61           C  
ATOM   1234  HD1 PHE A  80       1.790   4.138   2.966  1.00 97.61           H  
ATOM   1235  CD2 PHE A  80       1.400   1.800   0.512  1.00 97.61           C  
ATOM   1236  HD2 PHE A  80       0.832   0.911   0.281  1.00 97.61           H  
ATOM   1237  CE1 PHE A  80       2.931   4.070   1.133  1.00 97.61           C  
ATOM   1238  HE1 PHE A  80       3.529   4.936   1.377  1.00 97.61           H  
ATOM   1239  CE2 PHE A  80       2.379   2.253  -0.388  1.00 97.61           C  
ATOM   1240  HE2 PHE A  80       2.554   1.717  -1.309  1.00 97.61           H  
ATOM   1241  CZ  PHE A  80       3.152   3.384  -0.071  1.00 97.61           C  
ATOM   1242  HZ  PHE A  80       3.929   3.717  -0.744  1.00 97.61           H  
ATOM   1243  N   THR A  81      -0.279   0.578   5.923  1.00 98.27           N  
ATOM   1244  H   THR A  81       0.337   1.281   6.305  1.00 98.27           H  
ATOM   1245  CA  THR A  81      -1.385   0.118   6.769  1.00 98.27           C  
ATOM   1246  HA  THR A  81      -2.019  -0.582   6.225  1.00 98.27           H  
ATOM   1247  C   THR A  81      -2.206   1.338   7.135  1.00 98.27           C  
ATOM   1248  CB  THR A  81      -0.885  -0.594   8.028  1.00 98.27           C  
ATOM   1249  HB  THR A  81      -0.405   0.136   8.680  1.00 98.27           H  
ATOM   1250  O   THR A  81      -1.664   2.270   7.720  1.00 98.27           O  
ATOM   1251  CG2 THR A  81      -2.012  -1.265   8.802  1.00 98.27           C  
ATOM   1252 HG21 THR A  81      -2.412  -2.104   8.232  1.00 98.27           H  
ATOM   1253 HG22 THR A  81      -2.814  -0.554   9.002  1.00 98.27           H  
ATOM   1254 HG23 THR A  81      -1.626  -1.607   9.762  1.00 98.27           H  
ATOM   1255  OG1 THR A  81       0.059  -1.582   7.666  1.00 98.27           O  
ATOM   1256  HG1 THR A  81       0.642  -1.142   7.043  1.00 98.27           H  
ATOM   1257  N   ILE A  82      -3.476   1.350   6.750  1.00 98.32           N  
ATOM   1258  H   ILE A  82      -3.849   0.524   6.305  1.00 98.32           H  
ATOM   1259  CA  ILE A  82      -4.414   2.434   7.017  1.00 98.32           C  
ATOM   1260  HA  ILE A  82      -3.875   3.297   7.408  1.00 98.32           H  
ATOM   1261  C   ILE A  82      -5.375   1.944   8.090  1.00 98.32           C  
ATOM   1262  CB  ILE A  82      -5.161   2.877   5.737  1.00 98.32           C  
ATOM   1263  HB  ILE A  82      -5.786   2.057   5.384  1.00 98.32           H  
ATOM   1264  O   ILE A  82      -6.060   0.940   7.891  1.00 98.32           O  
ATOM   1265  CG1 ILE A  82      -4.212   3.307   4.590  1.00 98.32           C  
ATOM   1266 HG12 ILE A  82      -3.344   3.819   5.003  1.00 98.32           H  
ATOM   1267 HG13 ILE A  82      -4.732   4.015   3.944  1.00 98.32           H  
ATOM   1268  CG2 ILE A  82      -6.088   4.062   6.073  1.00 98.32           C  
ATOM   1269 HG21 ILE A  82      -6.632   4.377   5.182  1.00 98.32           H  
ATOM   1270 HG22 ILE A  82      -6.825   3.771   6.821  1.00 98.32           H  
ATOM   1271 HG23 ILE A  82      -5.507   4.900   6.458  1.00 98.32           H  
ATOM   1272  CD1 ILE A  82      -3.746   2.157   3.681  1.00 98.32           C  
ATOM   1273 HD11 ILE A  82      -3.190   2.570   2.840  1.00 98.32           H  
ATOM   1274 HD12 ILE A  82      -3.094   1.467   4.216  1.00 98.32           H  
ATOM   1275 HD13 ILE A  82      -4.610   1.614   3.297  1.00 98.32           H  
ATOM   1276  N   GLU A  83      -5.421   2.659   9.205  1.00 98.07           N  
ATOM   1277  H   GLU A  83      -4.803   3.452   9.302  1.00 98.07           H  
ATOM   1278  CA  GLU A  83      -6.278   2.373  10.348  1.00 98.07           C  
ATOM   1279  HA  GLU A  83      -6.895   1.507  10.107  1.00 98.07           H  
ATOM   1280  C   GLU A  83      -7.219   3.555  10.597  1.00 98.07           C  
ATOM   1281  CB  GLU A  83      -5.443   1.997  11.589  1.00 98.07           C  
ATOM   1282  HB2 GLU A  83      -4.835   2.848  11.899  1.00 98.07           H  
ATOM   1283  HB3 GLU A  83      -6.132   1.740  12.393  1.00 98.07           H  
ATOM   1284  O   GLU A  83      -6.823   4.721  10.531  1.00 98.07           O  
ATOM   1285  CG  GLU A  83      -4.527   0.793  11.291  1.00 98.07           C  
ATOM   1286  HG2 GLU A  83      -3.744   1.104  10.599  1.00 98.07           H  
ATOM   1287  HG3 GLU A  83      -5.132   0.041  10.786  1.00 98.07           H  
ATOM   1288  CD  GLU A  83      -3.865   0.124  12.508  1.00 98.07           C  
ATOM   1289  OE1 GLU A  83      -3.184  -0.912  12.261  1.00 98.07           O  
ATOM   1290  OE2 GLU A  83      -4.117   0.554  13.654  1.00 98.07           O  
ATOM   1291  N   TRP A  84      -8.492   3.270  10.861  1.00 95.41           N  
ATOM   1292  H   TRP A  84      -8.765   2.300  10.916  1.00 95.41           H  
ATOM   1293  CA  TRP A  84      -9.498   4.289  11.158  1.00 95.41           C  
ATOM   1294  HA  TRP A  84      -8.985   5.204  11.455  1.00 95.41           H  
ATOM   1295  C   TRP A  84     -10.374   3.888  12.346  1.00 95.41           C  
ATOM   1296  CB  TRP A  84     -10.317   4.620   9.901  1.00 95.41           C  
ATOM   1297  HB2 TRP A  84     -10.933   5.496  10.103  1.00 95.41           H  
ATOM   1298  HB3 TRP A  84      -9.625   4.893   9.104  1.00 95.41           H  
ATOM   1299  O   TRP A  84     -10.388   2.740  12.803  1.00 95.41           O  
ATOM   1300  CG  TRP A  84     -11.201   3.533   9.381  1.00 95.41           C  
ATOM   1301  CD1 TRP A  84     -12.489   3.319   9.732  1.00 95.41           C  
ATOM   1302  HD1 TRP A  84     -13.041   3.912  10.447  1.00 95.41           H  
ATOM   1303  CD2 TRP A  84     -10.867   2.483   8.425  1.00 95.41           C  
ATOM   1304  CE2 TRP A  84     -12.031   1.685   8.215  1.00 95.41           C  
ATOM   1305  CE3 TRP A  84      -9.692   2.106   7.741  1.00 95.41           C  
ATOM   1306  HE3 TRP A  84      -8.790   2.682   7.886  1.00 95.41           H  
ATOM   1307  NE1 TRP A  84     -12.984   2.230   9.046  1.00 95.41           N  
ATOM   1308  HE1 TRP A  84     -13.924   1.879   9.156  1.00 95.41           H  
ATOM   1309  CH2 TRP A  84     -10.834   0.192   6.750  1.00 95.41           C  
ATOM   1310  HH2 TRP A  84     -10.823  -0.696   6.135  1.00 95.41           H  
ATOM   1311  CZ2 TRP A  84     -12.025   0.550   7.395  1.00 95.41           C  
ATOM   1312  HZ2 TRP A  84     -12.916  -0.048   7.275  1.00 95.41           H  
ATOM   1313  CZ3 TRP A  84      -9.673   0.970   6.912  1.00 95.41           C  
ATOM   1314  HZ3 TRP A  84      -8.757   0.689   6.414  1.00 95.41           H  
ATOM   1315  N   GLY A  85     -11.111   4.870  12.873  1.00 90.39           N  
ATOM   1316  H   GLY A  85     -11.051   5.786  12.452  1.00 90.39           H  
ATOM   1317  CA  GLY A  85     -11.987   4.682  14.029  1.00 90.39           C  
ATOM   1318  HA2 GLY A  85     -11.366   4.490  14.904  1.00 90.39           H  
ATOM   1319  HA3 GLY A  85     -12.558   5.594  14.204  1.00 90.39           H  
ATOM   1320  C   GLY A  85     -12.974   3.521  13.852  1.00 90.39           C  
ATOM   1321  O   GLY A  85     -13.499   3.292  12.766  1.00 90.39           O  
ATOM   1322  N   GLY A  86     -13.241   2.791  14.938  1.00 85.74           N  
ATOM   1323  H   GLY A  86     -12.778   3.031  15.803  1.00 85.74           H  
ATOM   1324  CA  GLY A  86     -14.123   1.616  14.920  1.00 85.74           C  
ATOM   1325  HA2 GLY A  86     -14.906   1.756  14.175  1.00 85.74           H  
ATOM   1326  HA3 GLY A  86     -14.601   1.521  15.896  1.00 85.74           H  
ATOM   1327  C   GLY A  86     -13.423   0.287  14.615  1.00 85.74           C  
ATOM   1328  O   GLY A  86     -14.105  -0.719  14.443  1.00 85.74           O  
ATOM   1329  N   GLY A  87     -12.084   0.263  14.583  1.00 86.99           N  
ATOM   1330  H   GLY A  87     -11.584   1.138  14.634  1.00 86.99           H  
ATOM   1331  CA  GLY A  87     -11.298  -0.959  14.363  1.00 86.99           C  
ATOM   1332  HA2 GLY A  87     -10.305  -0.820  14.790  1.00 86.99           H  
ATOM   1333  HA3 GLY A  87     -11.774  -1.803  14.862  1.00 86.99           H  
ATOM   1334  C   GLY A  87     -11.119  -1.316  12.888  1.00 86.99           C  
ATOM   1335  O   GLY A  87     -10.883  -2.475  12.557  1.00 86.99           O  
ATOM   1336  N   GLY A  88     -11.270  -0.340  11.994  1.00 93.63           N  
ATOM   1337  H   GLY A  88     -11.366   0.613  12.315  1.00 93.63           H  
ATOM   1338  CA  GLY A  88     -11.043  -0.557  10.578  1.00 93.63           C  
ATOM   1339  HA2 GLY A  88     -11.549   0.236  10.028  1.00 93.63           H  
ATOM   1340  HA3 GLY A  88     -11.471  -1.516  10.289  1.00 93.63           H  
ATOM   1341  C   GLY A  88      -9.559  -0.534  10.237  1.00 93.63           C  
ATOM   1342  O   GLY A  88      -8.852   0.377  10.660  1.00 93.63           O  
ATOM   1343  N   ARG A  89      -9.093  -1.543   9.495  1.00 97.45           N  
ATOM   1344  H   ARG A  89      -9.734  -2.274   9.223  1.00 97.45           H  
ATOM   1345  CA  ARG A  89      -7.690  -1.712   9.115  1.00 97.45           C  
ATOM   1346  HA  ARG A  89      -7.209  -0.733   9.101  1.00 97.45           H  
ATOM   1347  C   ARG A  89      -7.573  -2.330   7.727  1.00 97.45           C  
ATOM   1348  CB  ARG A  89      -6.998  -2.565  10.186  1.00 97.45           C  
ATOM   1349  HB2 ARG A  89      -7.074  -2.039  11.138  1.00 97.45           H  
ATOM   1350  HB3 ARG A  89      -7.518  -3.518  10.284  1.00 97.45           H  
ATOM   1351  O   ARG A  89      -8.116  -3.406   7.481  1.00 97.45           O  
ATOM   1352  CG  ARG A  89      -5.516  -2.826   9.885  1.00 97.45           C  
ATOM   1353  HG2 ARG A  89      -5.007  -1.880   9.703  1.00 97.45           H  
ATOM   1354  HG3 ARG A  89      -5.417  -3.456   9.001  1.00 97.45           H  
ATOM   1355  CD  ARG A  89      -4.876  -3.533  11.083  1.00 97.45           C  
ATOM   1356  HD2 ARG A  89      -5.292  -4.536  11.185  1.00 97.45           H  
ATOM   1357  HD3 ARG A  89      -5.115  -2.971  11.986  1.00 97.45           H  
ATOM   1358  NE  ARG A  89      -3.416  -3.571  10.956  1.00 97.45           N  
ATOM   1359  HE  ARG A  89      -2.968  -2.737  11.305  1.00 97.45           H  
ATOM   1360  NH1 ARG A  89      -3.165  -5.694  10.057  1.00 97.45           N  
ATOM   1361 HH11 ARG A  89      -4.157  -5.846   9.952  1.00 97.45           H  
ATOM   1362 HH12 ARG A  89      -2.616  -6.330   9.496  1.00 97.45           H  
ATOM   1363  NH2 ARG A  89      -1.409  -4.384  10.262  1.00 97.45           N  
ATOM   1364 HH21 ARG A  89      -1.031  -3.469  10.464  1.00 97.45           H  
ATOM   1365 HH22 ARG A  89      -0.907  -5.051   9.694  1.00 97.45           H  
ATOM   1366  CZ  ARG A  89      -2.686  -4.547  10.442  1.00 97.45           C  
ATOM   1367  N   VAL A  90      -6.826  -1.674   6.843  1.00 98.13           N  
ATOM   1368  H   VAL A  90      -6.431  -0.790   7.132  1.00 98.13           H  
ATOM   1369  CA  VAL A  90      -6.475  -2.183   5.509  1.00 98.13           C  
ATOM   1370  HA  VAL A  90      -6.750  -3.236   5.445  1.00 98.13           H  
ATOM   1371  C   VAL A  90      -4.979  -2.089   5.306  1.00 98.13           C  
ATOM   1372  CB  VAL A  90      -7.220  -1.436   4.389  1.00 98.13           C  
ATOM   1373  HB  VAL A  90      -7.118  -0.362   4.544  1.00 98.13           H  
ATOM   1374  O   VAL A  90      -4.357  -1.075   5.616  1.00 98.13           O  
ATOM   1375  CG1 VAL A  90      -6.730  -1.774   2.972  1.00 98.13           C  
ATOM   1376 HG11 VAL A  90      -5.712  -1.412   2.827  1.00 98.13           H  
ATOM   1377 HG12 VAL A  90      -7.368  -1.287   2.234  1.00 98.13           H  
ATOM   1378 HG13 VAL A  90      -6.757  -2.852   2.811  1.00 98.13           H  
ATOM   1379  CG2 VAL A  90      -8.697  -1.808   4.443  1.00 98.13           C  
ATOM   1380 HG21 VAL A  90      -8.831  -2.856   4.175  1.00 98.13           H  
ATOM   1381 HG22 VAL A  90      -9.081  -1.668   5.453  1.00 98.13           H  
ATOM   1382 HG23 VAL A  90      -9.246  -1.161   3.759  1.00 98.13           H  
ATOM   1383  N   GLU A  91      -4.403  -3.142   4.748  1.00 98.39           N  
ATOM   1384  H   GLU A  91      -4.983  -3.933   4.509  1.00 98.39           H  
ATOM   1385  CA  GLU A  91      -3.000  -3.205   4.387  1.00 98.39           C  
ATOM   1386  HA  GLU A  91      -2.497  -2.304   4.740  1.00 98.39           H  
ATOM   1387  C   GLU A  91      -2.842  -3.269   2.864  1.00 98.39           C  
ATOM   1388  CB  GLU A  91      -2.367  -4.391   5.116  1.00 98.39           C  
ATOM   1389  HB2 GLU A  91      -2.775  -5.321   4.719  1.00 98.39           H  
ATOM   1390  HB3 GLU A  91      -2.608  -4.322   6.177  1.00 98.39           H  
ATOM   1391  O   GLU A  91      -3.476  -4.082   2.194  1.00 98.39           O  
ATOM   1392  CG  GLU A  91      -0.849  -4.395   4.963  1.00 98.39           C  
ATOM   1393  HG2 GLU A  91      -0.595  -4.477   3.906  1.00 98.39           H  
ATOM   1394  HG3 GLU A  91      -0.452  -3.450   5.333  1.00 98.39           H  
ATOM   1395  CD  GLU A  91      -0.178  -5.541   5.720  1.00 98.39           C  
ATOM   1396  OE1 GLU A  91       1.059  -5.636   5.622  1.00 98.39           O  
ATOM   1397  OE2 GLU A  91      -0.805  -6.383   6.394  1.00 98.39           O  
ATOM   1398  N   VAL A  92      -1.971  -2.416   2.327  1.00 98.28           N  
ATOM   1399  H   VAL A  92      -1.526  -1.757   2.949  1.00 98.28           H  
ATOM   1400  CA  VAL A  92      -1.550  -2.383   0.925  1.00 98.28           C  
ATOM   1401  HA  VAL A  92      -2.076  -3.156   0.364  1.00 98.28           H  
ATOM   1402  C   VAL A  92      -0.053  -2.670   0.887  1.00 98.28           C  
ATOM   1403  CB  VAL A  92      -1.855  -1.015   0.278  1.00 98.28           C  
ATOM   1404  HB  VAL A  92      -1.258  -0.246   0.768  1.00 98.28           H  
ATOM   1405  O   VAL A  92       0.742  -1.869   1.376  1.00 98.28           O  
ATOM   1406  CG1 VAL A  92      -1.493  -1.016  -1.213  1.00 98.28           C  
ATOM   1407 HG11 VAL A  92      -2.067  -1.779  -1.739  1.00 98.28           H  
ATOM   1408 HG12 VAL A  92      -0.428  -1.208  -1.347  1.00 98.28           H  
ATOM   1409 HG13 VAL A  92      -1.715  -0.040  -1.645  1.00 98.28           H  
ATOM   1410  CG2 VAL A  92      -3.329  -0.612   0.425  1.00 98.28           C  
ATOM   1411 HG21 VAL A  92      -3.518   0.317  -0.113  1.00 98.28           H  
ATOM   1412 HG22 VAL A  92      -3.976  -1.398   0.036  1.00 98.28           H  
ATOM   1413 HG23 VAL A  92      -3.565  -0.449   1.477  1.00 98.28           H  
ATOM   1414  N   ARG A  93       0.349  -3.800   0.308  1.00 96.05           N  
ATOM   1415  H   ARG A  93      -0.364  -4.417  -0.056  1.00 96.05           H  
ATOM   1416  CA  ARG A  93       1.755  -4.138   0.044  1.00 96.05           C  
ATOM   1417  HA  ARG A  93       2.415  -3.422   0.533  1.00 96.05           H  
ATOM   1418  C   ARG A  93       2.011  -4.060  -1.446  1.00 96.05           C  
ATOM   1419  CB  ARG A  93       2.097  -5.544   0.548  1.00 96.05           C  
ATOM   1420  HB2 ARG A  93       1.445  -6.259   0.046  1.00 96.05           H  
ATOM   1421  HB3 ARG A  93       3.127  -5.770   0.272  1.00 96.05           H  
ATOM   1422  O   ARG A  93       1.293  -4.687  -2.220  1.00 96.05           O  
ATOM   1423  CG  ARG A  93       1.948  -5.712   2.060  1.00 96.05           C  
ATOM   1424  HG2 ARG A  93       0.929  -5.466   2.360  1.00 96.05           H  
ATOM   1425  HG3 ARG A  93       2.650  -5.053   2.570  1.00 96.05           H  
ATOM   1426  CD  ARG A  93       2.246  -7.165   2.438  1.00 96.05           C  
ATOM   1427  HD2 ARG A  93       3.288  -7.389   2.211  1.00 96.05           H  
ATOM   1428  HD3 ARG A  93       1.601  -7.814   1.846  1.00 96.05           H  
ATOM   1429  NE  ARG A  93       1.992  -7.385   3.865  1.00 96.05           N  
ATOM   1430  HE  ARG A  93       1.909  -6.559   4.442  1.00 96.05           H  
ATOM   1431  NH1 ARG A  93       1.583  -9.635   3.872  1.00 96.05           N  
ATOM   1432 HH11 ARG A  93       1.076 -10.409   4.278  1.00 96.05           H  
ATOM   1433 HH12 ARG A  93       1.787  -9.649   2.883  1.00 96.05           H  
ATOM   1434  NH2 ARG A  93       1.167  -8.412   5.698  1.00 96.05           N  
ATOM   1435 HH21 ARG A  93       0.928  -7.482   6.011  1.00 96.05           H  
ATOM   1436 HH22 ARG A  93       0.670  -9.185   6.118  1.00 96.05           H  
ATOM   1437  CZ  ARG A  93       1.597  -8.480   4.474  1.00 96.05           C  
ATOM   1438  N   VAL A  94       3.040  -3.328  -1.837  1.00 93.19           N  
ATOM   1439  H   VAL A  94       3.598  -2.849  -1.145  1.00 93.19           H  
ATOM   1440  CA  VAL A  94       3.479  -3.238  -3.229  1.00 93.19           C  
ATOM   1441  HA  VAL A  94       2.736  -3.698  -3.880  1.00 93.19           H  
ATOM   1442  C   VAL A  94       4.782  -4.008  -3.371  1.00 93.19           C  
ATOM   1443  CB  VAL A  94       3.631  -1.774  -3.661  1.00 93.19           C  
ATOM   1444  HB  VAL A  94       4.488  -1.349  -3.139  1.00 93.19           H  
ATOM   1445  O   VAL A  94       5.605  -3.979  -2.465  1.00 93.19           O  
ATOM   1446  CG1 VAL A  94       3.873  -1.657  -5.168  1.00 93.19           C  
ATOM   1447 HG11 VAL A  94       3.922  -0.608  -5.460  1.00 93.19           H  
ATOM   1448 HG12 VAL A  94       4.821  -2.122  -5.437  1.00 93.19           H  
ATOM   1449 HG13 VAL A  94       3.067  -2.144  -5.717  1.00 93.19           H  
ATOM   1450  CG2 VAL A  94       2.388  -0.939  -3.315  1.00 93.19           C  
ATOM   1451 HG21 VAL A  94       2.251  -0.895  -2.234  1.00 93.19           H  
ATOM   1452 HG22 VAL A  94       1.503  -1.378  -3.775  1.00 93.19           H  
ATOM   1453 HG23 VAL A  94       2.528   0.081  -3.671  1.00 93.19           H  
ATOM   1454  N   GLU A  95       4.962  -4.705  -4.483  1.00 90.18           N  
ATOM   1455  H   GLU A  95       4.205  -4.754  -5.149  1.00 90.18           H  
ATOM   1456  CA  GLU A  95       6.205  -5.376  -4.855  1.00 90.18           C  
ATOM   1457  HA  GLU A  95       7.031  -4.967  -4.273  1.00 90.18           H  
ATOM   1458  C   GLU A  95       6.488  -5.116  -6.336  1.00 90.18           C  
ATOM   1459  CB  GLU A  95       6.091  -6.874  -4.528  1.00 90.18           C  
ATOM   1460  HB2 GLU A  95       5.923  -6.978  -3.456  1.00 90.18           H  
ATOM   1461  HB3 GLU A  95       5.233  -7.293  -5.054  1.00 90.18           H  
ATOM   1462  O   GLU A  95       5.589  -5.285  -7.165  1.00 90.18           O  
ATOM   1463  CG  GLU A  95       7.349  -7.670  -4.903  1.00 90.18           C  
ATOM   1464  HG2 GLU A  95       7.461  -7.681  -5.987  1.00 90.18           H  
ATOM   1465  HG3 GLU A  95       8.215  -7.166  -4.472  1.00 90.18           H  
ATOM   1466  CD  GLU A  95       7.308  -9.117  -4.393  1.00 90.18           C  
ATOM   1467  OE1 GLU A  95       8.393  -9.611  -4.004  1.00 90.18           O  
ATOM   1468  OE2 GLU A  95       6.216  -9.729  -4.327  1.00 90.18           O  
ATOM   1469  N   PHE A  96       7.714  -4.716  -6.679  1.00 85.59           N  
ATOM   1470  H   PHE A  96       8.427  -4.592  -5.975  1.00 85.59           H  
ATOM   1471  CA  PHE A  96       8.139  -4.546  -8.068  1.00 85.59           C  
ATOM   1472  HA  PHE A  96       7.260  -4.596  -8.710  1.00 85.59           H  
ATOM   1473  C   PHE A  96       9.057  -5.708  -8.487  1.00 85.59           C  
ATOM   1474  CB  PHE A  96       8.746  -3.149  -8.303  1.00 85.59           C  
ATOM   1475  HB2 PHE A  96       9.741  -3.097  -7.863  1.00 85.59           H  
ATOM   1476  HB3 PHE A  96       8.880  -3.016  -9.377  1.00 85.59           H  
ATOM   1477  O   PHE A  96       9.967  -6.129  -7.777  1.00 85.59           O  
ATOM   1478  CG  PHE A  96       7.916  -1.988  -7.772  1.00 85.59           C  
ATOM   1479  CD1 PHE A  96       6.954  -1.359  -8.583  1.00 85.59           C  
ATOM   1480  HD1 PHE A  96       6.794  -1.701  -9.595  1.00 85.59           H  
ATOM   1481  CD2 PHE A  96       8.106  -1.533  -6.455  1.00 85.59           C  
ATOM   1482  HD2 PHE A  96       8.840  -2.019  -5.830  1.00 85.59           H  
ATOM   1483  CE1 PHE A  96       6.189  -0.297  -8.062  1.00 85.59           C  
ATOM   1484  HE1 PHE A  96       5.415   0.178  -8.647  1.00 85.59           H  
ATOM   1485  CE2 PHE A  96       7.359  -0.457  -5.947  1.00 85.59           C  
ATOM   1486  HE2 PHE A  96       7.544  -0.105  -4.943  1.00 85.59           H  
ATOM   1487  CZ  PHE A  96       6.394   0.158  -6.754  1.00 85.59           C  
ATOM   1488  HZ  PHE A  96       5.801   0.974  -6.367  1.00 85.59           H  
ATOM   1489  N   GLU A  97       8.810  -6.274  -9.661  1.00 83.72           N  
ATOM   1490  H   GLU A  97       8.050  -5.915 -10.221  1.00 83.72           H  
ATOM   1491  CA  GLU A  97       9.603  -7.375 -10.208  1.00 83.72           C  
ATOM   1492  HA  GLU A  97      10.595  -7.371  -9.755  1.00 83.72           H  
ATOM   1493  C   GLU A  97       9.768  -7.144 -11.710  1.00 83.72           C  
ATOM   1494  CB  GLU A  97       8.941  -8.728  -9.872  1.00 83.72           C  
ATOM   1495  HB2 GLU A  97       8.718  -8.759  -8.806  1.00 83.72           H  
ATOM   1496  HB3 GLU A  97       8.003  -8.821 -10.419  1.00 83.72           H  
ATOM   1497  O   GLU A  97       8.902  -7.507 -12.507  1.00 83.72           O  
ATOM   1498  CG  GLU A  97       9.861  -9.916 -10.208  1.00 83.72           C  
ATOM   1499  HG2 GLU A  97      10.745  -9.860  -9.574  1.00 83.72           H  
ATOM   1500  HG3 GLU A  97      10.189  -9.822 -11.244  1.00 83.72           H  
ATOM   1501  CD  GLU A  97       9.200 -11.300 -10.032  1.00 83.72           C  
ATOM   1502  OE1 GLU A  97       9.797 -12.293 -10.497  1.00 83.72           O  
ATOM   1503  OE2 GLU A  97       8.064 -11.417  -9.494  1.00 83.72           O  
ATOM   1504  N   GLY A  98      10.865  -6.488 -12.097  1.00 82.14           N  
ATOM   1505  H   GLY A  98      11.504  -6.160 -11.388  1.00 82.14           H  
ATOM   1506  CA  GLY A  98      11.158  -6.173 -13.496  1.00 82.14           C  
ATOM   1507  HA2 GLY A  98      12.096  -5.620 -13.553  1.00 82.14           H  
ATOM   1508  HA3 GLY A  98      11.273  -7.103 -14.053  1.00 82.14           H  
ATOM   1509  C   GLY A  98      10.065  -5.325 -14.153  1.00 82.14           C  
ATOM   1510  O   GLY A  98       9.898  -4.150 -13.836  1.00 82.14           O  
ATOM   1511  N   ASP A  99       9.328  -5.931 -15.082  1.00 87.82           N  
ATOM   1512  H   ASP A  99       9.438  -6.926 -15.214  1.00 87.82           H  
ATOM   1513  CA  ASP A  99       8.229  -5.321 -15.837  1.00 87.82           C  
ATOM   1514  HA  ASP A  99       8.418  -4.251 -15.912  1.00 87.82           H  
ATOM   1515  C   ASP A  99       6.856  -5.474 -15.153  1.00 87.82           C  
ATOM   1516  CB  ASP A  99       8.239  -5.884 -17.269  1.00 87.82           C  
ATOM   1517  HB2 ASP A  99       9.237  -5.764 -17.691  1.00 87.82           H  
ATOM   1518  HB3 ASP A  99       7.555  -5.294 -17.881  1.00 87.82           H  
ATOM   1519  O   ASP A  99       5.822  -5.138 -15.743  1.00 87.82           O  
ATOM   1520  CG  ASP A  99       7.825  -7.359 -17.382  1.00 87.82           C  
ATOM   1521  OD1 ASP A  99       8.001  -8.124 -16.405  1.00 87.82           O  
ATOM   1522  OD2 ASP A  99       7.333  -7.742 -18.466  1.00 87.82           O  
ATOM   1523  N   LYS A 100       6.823  -5.955 -13.902  1.00 91.00           N  
ATOM   1524  H   LYS A 100       7.698  -6.252 -13.494  1.00 91.00           H  
ATOM   1525  CA  LYS A 100       5.596  -6.186 -13.128  1.00 91.00           C  
ATOM   1526  HA  LYS A 100       4.751  -5.826 -13.715  1.00 91.00           H  
ATOM   1527  C   LYS A 100       5.575  -5.419 -11.816  1.00 91.00           C  
ATOM   1528  CB  LYS A 100       5.398  -7.686 -12.868  1.00 91.00           C  
ATOM   1529  HB2 LYS A 100       4.505  -7.834 -12.261  1.00 91.00           H  
ATOM   1530  HB3 LYS A 100       6.259  -8.074 -12.323  1.00 91.00           H  
ATOM   1531  O   LYS A 100       6.583  -5.287 -11.130  1.00 91.00           O  
ATOM   1532  CG  LYS A 100       5.235  -8.441 -14.187  1.00 91.00           C  
ATOM   1533  HG2 LYS A 100       4.359  -8.062 -14.713  1.00 91.00           H  
ATOM   1534  HG3 LYS A 100       6.116  -8.266 -14.805  1.00 91.00           H  
ATOM   1535  CD  LYS A 100       5.099  -9.945 -13.978  1.00 91.00           C  
ATOM   1536  HD2 LYS A 100       5.946 -10.294 -13.387  1.00 91.00           H  
ATOM   1537  HD3 LYS A 100       4.163 -10.170 -13.468  1.00 91.00           H  
ATOM   1538  CE  LYS A 100       5.134 -10.577 -15.369  1.00 91.00           C  
ATOM   1539  HE2 LYS A 100       5.984 -10.152 -15.904  1.00 91.00           H  
ATOM   1540  HE3 LYS A 100       4.234 -10.293 -15.916  1.00 91.00           H  
ATOM   1541  NZ  LYS A 100       5.279 -12.046 -15.288  1.00 91.00           N  
ATOM   1542  HZ1 LYS A 100       6.129 -12.255 -14.782  1.00 91.00           H  
ATOM   1543  HZ2 LYS A 100       4.487 -12.462 -14.820  1.00 91.00           H  
ATOM   1544  HZ3 LYS A 100       5.375 -12.421 -16.221  1.00 91.00           H  
ATOM   1545  N   MET A 101       4.372  -5.012 -11.425  1.00 92.80           N  
ATOM   1546  H   MET A 101       3.601  -5.168 -12.058  1.00 92.80           H  
ATOM   1547  CA  MET A 101       4.066  -4.549 -10.076  1.00 92.80           C  
ATOM   1548  HA  MET A 101       4.946  -4.666  -9.443  1.00 92.80           H  
ATOM   1549  C   MET A 101       2.936  -5.406  -9.507  1.00 92.80           C  
ATOM   1550  CB  MET A 101       3.710  -3.059 -10.106  1.00 92.80           C  
ATOM   1551  HB2 MET A 101       4.517  -2.504 -10.585  1.00 92.80           H  
ATOM   1552  HB3 MET A 101       2.801  -2.920 -10.690  1.00 92.80           H  
ATOM   1553  O   MET A 101       1.857  -5.486 -10.100  1.00 92.80           O  
ATOM   1554  CG  MET A 101       3.510  -2.500  -8.692  1.00 92.80           C  
ATOM   1555  HG2 MET A 101       2.868  -3.170  -8.120  1.00 92.80           H  
ATOM   1556  HG3 MET A 101       4.478  -2.475  -8.191  1.00 92.80           H  
ATOM   1557  SD  MET A 101       2.778  -0.843  -8.634  1.00 92.80           S  
ATOM   1558  CE  MET A 101       1.118  -1.299  -9.146  1.00 92.80           C  
ATOM   1559  HE1 MET A 101       1.079  -1.342 -10.234  1.00 92.80           H  
ATOM   1560  HE2 MET A 101       0.409  -0.574  -8.746  1.00 92.80           H  
ATOM   1561  HE3 MET A 101       0.873  -2.285  -8.753  1.00 92.80           H  
ATOM   1562  N   ARG A 102       3.168  -6.039  -8.358  1.00 94.95           N  
ATOM   1563  H   ARG A 102       4.065  -5.893  -7.917  1.00 94.95           H  
ATOM   1564  CA  ARG A 102       2.145  -6.761  -7.593  1.00 94.95           C  
ATOM   1565  HA  ARG A 102       1.283  -6.958  -8.230  1.00 94.95           H  
ATOM   1566  C   ARG A 102       1.671  -5.895  -6.436  1.00 94.95           C  
ATOM   1567  CB  ARG A 102       2.670  -8.111  -7.083  1.00 94.95           C  
ATOM   1568  HB2 ARG A 102       3.518  -7.943  -6.419  1.00 94.95           H  
ATOM   1569  HB3 ARG A 102       1.878  -8.587  -6.506  1.00 94.95           H  
ATOM   1570  O   ARG A 102       2.474  -5.313  -5.715  1.00 94.95           O  
ATOM   1571  CG  ARG A 102       3.098  -9.062  -8.209  1.00 94.95           C  
ATOM   1572  HG2 ARG A 102       4.001  -8.680  -8.684  1.00 94.95           H  
ATOM   1573  HG3 ARG A 102       2.303  -9.131  -8.951  1.00 94.95           H  
ATOM   1574  CD  ARG A 102       3.373 -10.457  -7.632  1.00 94.95           C  
ATOM   1575  HD2 ARG A 102       2.448 -10.853  -7.214  1.00 94.95           H  
ATOM   1576  HD3 ARG A 102       4.091 -10.363  -6.817  1.00 94.95           H  
ATOM   1577  NE  ARG A 102       3.860 -11.387  -8.671  1.00 94.95           N  
ATOM   1578  HE  ARG A 102       3.207 -11.594  -9.413  1.00 94.95           H  
ATOM   1579  NH1 ARG A 102       5.924 -11.866  -7.761  1.00 94.95           N  
ATOM   1580 HH11 ARG A 102       6.890 -11.913  -8.054  1.00 94.95           H  
ATOM   1581 HH12 ARG A 102       5.718 -11.334  -6.928  1.00 94.95           H  
ATOM   1582  NH2 ARG A 102       5.497 -12.508  -9.808  1.00 94.95           N  
ATOM   1583 HH21 ARG A 102       6.505 -12.517  -9.863  1.00 94.95           H  
ATOM   1584 HH22 ARG A 102       4.936 -12.505 -10.648  1.00 94.95           H  
ATOM   1585  CZ  ARG A 102       5.065 -11.929  -8.729  1.00 94.95           C  
ATOM   1586  N   VAL A 103       0.361  -5.830  -6.247  1.00 97.15           N  
ATOM   1587  H   VAL A 103      -0.236  -6.295  -6.916  1.00 97.15           H  
ATOM   1588  CA  VAL A 103      -0.284  -5.166  -5.115  1.00 97.15           C  
ATOM   1589  HA  VAL A 103       0.477  -4.742  -4.459  1.00 97.15           H  
ATOM   1590  C   VAL A 103      -1.063  -6.221  -4.352  1.00 97.15           C  
ATOM   1591  CB  VAL A 103      -1.207  -4.019  -5.561  1.00 97.15           C  
ATOM   1592  HB  VAL A 103      -2.042  -4.423  -6.134  1.00 97.15           H  
ATOM   1593  O   VAL A 103      -2.010  -6.787  -4.891  1.00 97.15           O  
ATOM   1594  CG1 VAL A 103      -1.765  -3.270  -4.346  1.00 97.15           C  
ATOM   1595 HG11 VAL A 103      -0.948  -2.853  -3.757  1.00 97.15           H  
ATOM   1596 HG12 VAL A 103      -2.422  -2.463  -4.672  1.00 97.15           H  
ATOM   1597 HG13 VAL A 103      -2.346  -3.947  -3.719  1.00 97.15           H  
ATOM   1598  CG2 VAL A 103      -0.465  -3.018  -6.451  1.00 97.15           C  
ATOM   1599 HG21 VAL A 103       0.395  -2.606  -5.923  1.00 97.15           H  
ATOM   1600 HG22 VAL A 103      -1.139  -2.215  -6.750  1.00 97.15           H  
ATOM   1601 HG23 VAL A 103      -0.128  -3.529  -7.352  1.00 97.15           H  
ATOM   1602  N   ARG A 104      -0.679  -6.486  -3.106  1.00 98.14           N  
ATOM   1603  H   ARG A 104       0.093  -5.953  -2.733  1.00 98.14           H  
ATOM   1604  CA  ARG A 104      -1.456  -7.318  -2.185  1.00 98.14           C  
ATOM   1605  HA  ARG A 104      -2.175  -7.912  -2.748  1.00 98.14           H  
ATOM   1606  C   ARG A 104      -2.249  -6.424  -1.254  1.00 98.14           C  
ATOM   1607  CB  ARG A 104      -0.570  -8.294  -1.410  1.00 98.14           C  
ATOM   1608  HB2 ARG A 104       0.222  -7.749  -0.896  1.00 98.14           H  
ATOM   1609  HB3 ARG A 104      -1.178  -8.810  -0.667  1.00 98.14           H  
ATOM   1610  O   ARG A 104      -1.688  -5.543  -0.604  1.00 98.14           O  
ATOM   1611  CG  ARG A 104       0.045  -9.330  -2.348  1.00 98.14           C  
ATOM   1612  HG2 ARG A 104      -0.753  -9.871  -2.855  1.00 98.14           H  
ATOM   1613  HG3 ARG A 104       0.672  -8.836  -3.090  1.00 98.14           H  
ATOM   1614  CD  ARG A 104       0.892 -10.320  -1.555  1.00 98.14           C  
ATOM   1615  HD2 ARG A 104       1.685  -9.777  -1.040  1.00 98.14           H  
ATOM   1616  HD3 ARG A 104       0.261 -10.830  -0.826  1.00 98.14           H  
ATOM   1617  NE  ARG A 104       1.463 -11.299  -2.479  1.00 98.14           N  
ATOM   1618  HE  ARG A 104       1.008 -11.393  -3.376  1.00 98.14           H  
ATOM   1619  NH1 ARG A 104       3.170 -12.127  -1.198  1.00 98.14           N  
ATOM   1620 HH11 ARG A 104       2.784 -11.621  -0.414  1.00 98.14           H  
ATOM   1621 HH12 ARG A 104       4.014 -12.679  -1.139  1.00 98.14           H  
ATOM   1622  NH2 ARG A 104       2.890 -12.767  -3.346  1.00 98.14           N  
ATOM   1623 HH21 ARG A 104       3.765 -13.271  -3.366  1.00 98.14           H  
ATOM   1624 HH22 ARG A 104       2.310 -12.675  -4.167  1.00 98.14           H  
ATOM   1625  CZ  ARG A 104       2.514 -12.062  -2.324  1.00 98.14           C  
ATOM   1626  N   LEU A 105      -3.547  -6.659  -1.212  1.00 98.57           N  
ATOM   1627  H   LEU A 105      -3.903  -7.425  -1.767  1.00 98.57           H  
ATOM   1628  CA  LEU A 105      -4.507  -5.962  -0.380  1.00 98.57           C  
ATOM   1629  HA  LEU A 105      -4.043  -5.101   0.102  1.00 98.57           H  
ATOM   1630  C   LEU A 105      -5.005  -6.928   0.678  1.00 98.57           C  
ATOM   1631  CB  LEU A 105      -5.688  -5.492  -1.236  1.00 98.57           C  
ATOM   1632  HB2 LEU A 105      -6.209  -6.372  -1.615  1.00 98.57           H  
ATOM   1633  HB3 LEU A 105      -6.373  -4.948  -0.587  1.00 98.57           H  
ATOM   1634  O   LEU A 105      -5.402  -8.036   0.335  1.00 98.57           O  
ATOM   1635  CG  LEU A 105      -5.328  -4.601  -2.431  1.00 98.57           C  
ATOM   1636  HG  LEU A 105      -4.620  -5.107  -3.087  1.00 98.57           H  
ATOM   1637  CD1 LEU A 105      -6.607  -4.339  -3.222  1.00 98.57           C  
ATOM   1638 HD11 LEU A 105      -6.429  -3.604  -4.007  1.00 98.57           H  
ATOM   1639 HD12 LEU A 105      -6.948  -5.270  -3.675  1.00 98.57           H  
ATOM   1640 HD13 LEU A 105      -7.388  -3.964  -2.561  1.00 98.57           H  
ATOM   1641  CD2 LEU A 105      -4.723  -3.275  -1.974  1.00 98.57           C  
ATOM   1642 HD21 LEU A 105      -3.779  -3.463  -1.464  1.00 98.57           H  
ATOM   1643 HD22 LEU A 105      -5.409  -2.773  -1.291  1.00 98.57           H  
ATOM   1644 HD23 LEU A 105      -4.532  -2.640  -2.839  1.00 98.57           H  
ATOM   1645  N   ARG A 106      -5.039  -6.507   1.936  1.00 98.52           N  
ATOM   1646  H   ARG A 106      -4.664  -5.594   2.146  1.00 98.52           H  
ATOM   1647  CA  ARG A 106      -5.641  -7.285   3.017  1.00 98.52           C  
ATOM   1648  HA  ARG A 106      -6.248  -8.086   2.594  1.00 98.52           H  
ATOM   1649  C   ARG A 106      -6.570  -6.403   3.830  1.00 98.52           C  
ATOM   1650  CB  ARG A 106      -4.530  -7.931   3.845  1.00 98.52           C  
ATOM   1651  HB2 ARG A 106      -3.965  -8.609   3.205  1.00 98.52           H  
ATOM   1652  HB3 ARG A 106      -3.857  -7.159   4.216  1.00 98.52           H  
ATOM   1653  O   ARG A 106      -6.179  -5.312   4.239  1.00 98.52           O  
ATOM   1654  CG  ARG A 106      -5.091  -8.713   5.031  1.00 98.52           C  
ATOM   1655  HG2 ARG A 106      -5.810  -9.455   4.686  1.00 98.52           H  
ATOM   1656  HG3 ARG A 106      -5.580  -8.027   5.723  1.00 98.52           H  
ATOM   1657  CD  ARG A 106      -3.943  -9.409   5.750  1.00 98.52           C  
ATOM   1658  HD2 ARG A 106      -3.565 -10.205   5.110  1.00 98.52           H  
ATOM   1659  HD3 ARG A 106      -3.149  -8.687   5.942  1.00 98.52           H  
ATOM   1660  NE  ARG A 106      -4.430  -9.932   7.025  1.00 98.52           N  
ATOM   1661  HE  ARG A 106      -5.171  -9.409   7.468  1.00 98.52           H  
ATOM   1662  NH1 ARG A 106      -2.985 -11.682   7.285  1.00 98.52           N  
ATOM   1663 HH11 ARG A 106      -2.688 -11.510   6.334  1.00 98.52           H  
ATOM   1664 HH12 ARG A 106      -2.767 -12.554   7.746  1.00 98.52           H  
ATOM   1665  NH2 ARG A 106      -4.608 -11.254   8.801  1.00 98.52           N  
ATOM   1666 HH21 ARG A 106      -5.362 -10.625   9.035  1.00 98.52           H  
ATOM   1667 HH22 ARG A 106      -4.378 -12.058   9.368  1.00 98.52           H  
ATOM   1668  CZ  ARG A 106      -3.992 -10.961   7.697  1.00 98.52           C  
ATOM   1669  N   ASN A 107      -7.787  -6.877   4.061  1.00 98.36           N  
ATOM   1670  H   ASN A 107      -8.026  -7.793   3.709  1.00 98.36           H  
ATOM   1671  CA  ASN A 107      -8.771  -6.172   4.872  1.00 98.36           C  
ATOM   1672  HA  ASN A 107      -8.433  -5.159   5.086  1.00 98.36           H  
ATOM   1673  C   ASN A 107      -8.947  -6.891   6.212  1.00 98.36           C  
ATOM   1674  CB  ASN A 107     -10.074  -6.065   4.070  1.00 98.36           C  
ATOM   1675  HB2 ASN A 107      -9.893  -5.521   3.143  1.00 98.36           H  
ATOM   1676  HB3 ASN A 107     -10.422  -7.069   3.830  1.00 98.36           H  
ATOM   1677  O   ASN A 107      -9.532  -7.967   6.269  1.00 98.36           O  
ATOM   1678  CG  ASN A 107     -11.168  -5.351   4.833  1.00 98.36           C  
ATOM   1679  ND2 ASN A 107     -12.390  -5.430   4.373  1.00 98.36           N  
ATOM   1680 HD21 ASN A 107     -12.555  -5.870   3.479  1.00 98.36           H  
ATOM   1681 HD22 ASN A 107     -13.125  -4.952   4.873  1.00 98.36           H  
ATOM   1682  OD1 ASN A 107     -10.935  -4.692   5.833  1.00 98.36           O  
ATOM   1683  N   ASP A 108      -8.465  -6.284   7.293  1.00 97.51           N  
ATOM   1684  H   ASP A 108      -8.071  -5.359   7.193  1.00 97.51           H  
ATOM   1685  CA  ASP A 108      -8.659  -6.789   8.657  1.00 97.51           C  
ATOM   1686  HA  ASP A 108      -8.950  -7.839   8.614  1.00 97.51           H  
ATOM   1687  C   ASP A 108      -9.809  -6.059   9.385  1.00 97.51           C  
ATOM   1688  CB  ASP A 108      -7.341  -6.724   9.444  1.00 97.51           C  
ATOM   1689  HB2 ASP A 108      -6.997  -5.690   9.461  1.00 97.51           H  
ATOM   1690  HB3 ASP A 108      -7.528  -7.025  10.475  1.00 97.51           H  
ATOM   1691  O   ASP A 108      -9.991  -6.237  10.588  1.00 97.51           O  
ATOM   1692  CG  ASP A 108      -6.216  -7.622   8.912  1.00 97.51           C  
ATOM   1693  OD1 ASP A 108      -6.400  -8.845   8.690  1.00 97.51           O  
ATOM   1694  OD2 ASP A 108      -5.081  -7.107   8.822  1.00 97.51           O  
ATOM   1695  N   SER A 109     -10.589  -5.227   8.682  1.00 96.09           N  
ATOM   1696  H   SER A 109     -10.412  -5.128   7.693  1.00 96.09           H  
ATOM   1697  CA  SER A 109     -11.794  -4.598   9.235  1.00 96.09           C  
ATOM   1698  HA  SER A 109     -11.584  -4.331  10.271  1.00 96.09           H  
ATOM   1699  C   SER A 109     -12.997  -5.551   9.249  1.00 96.09           C  
ATOM   1700  CB  SER A 109     -12.125  -3.297   8.497  1.00 96.09           C  
ATOM   1701  HB2 SER A 109     -12.791  -2.701   9.121  1.00 96.09           H  
ATOM   1702  HB3 SER A 109     -11.211  -2.730   8.315  1.00 96.09           H  
ATOM   1703  O   SER A 109     -12.973  -6.636   8.670  1.00 96.09           O  
ATOM   1704  OG  SER A 109     -12.774  -3.525   7.278  1.00 96.09           O  
ATOM   1705  HG  SER A 109     -12.142  -3.943   6.688  1.00 96.09           H  
ATOM   1706  N   SER A 110     -14.084  -5.135   9.902  1.00 95.40           N  
ATOM   1707  H   SER A 110     -14.070  -4.228  10.347  1.00 95.40           H  
ATOM   1708  CA  SER A 110     -15.336  -5.898   9.993  1.00 95.40           C  
ATOM   1709  HA  SER A 110     -15.095  -6.961  10.033  1.00 95.40           H  
ATOM   1710  C   SER A 110     -16.283  -5.705   8.801  1.00 95.40           C  
ATOM   1711  CB  SER A 110     -16.049  -5.534  11.297  1.00 95.40           C  
ATOM   1712  HB2 SER A 110     -15.418  -5.819  12.138  1.00 95.40           H  
ATOM   1713  HB3 SER A 110     -16.994  -6.074  11.367  1.00 95.40           H  
ATOM   1714  O   SER A 110     -17.309  -6.382   8.727  1.00 95.40           O  
ATOM   1715  OG  SER A 110     -16.288  -4.139  11.345  1.00 95.40           O  
ATOM   1716  HG  SER A 110     -16.587  -3.897  12.225  1.00 95.40           H  
ATOM   1717  N   THR A 111     -15.961  -4.811   7.862  1.00 95.19           N  
ATOM   1718  H   THR A 111     -15.078  -4.327   7.941  1.00 95.19           H  
ATOM   1719  CA  THR A 111     -16.788  -4.502   6.683  1.00 95.19           C  
ATOM   1720  HA  THR A 111     -17.594  -5.233   6.619  1.00 95.19           H  
ATOM   1721  C   THR A 111     -15.973  -4.575   5.393  1.00 95.19           C  
ATOM   1722  CB  THR A 111     -17.426  -3.109   6.783  1.00 95.19           C  
ATOM   1723  HB  THR A 111     -17.968  -2.906   5.859  1.00 95.19           H  
ATOM   1724  O   THR A 111     -14.767  -4.344   5.432  1.00 95.19           O  
ATOM   1725  CG2 THR A 111     -18.412  -3.014   7.949  1.00 95.19           C  
ATOM   1726 HG21 THR A 111     -18.927  -2.055   7.902  1.00 95.19           H  
ATOM   1727 HG22 THR A 111     -19.144  -3.819   7.884  1.00 95.19           H  
ATOM   1728 HG23 THR A 111     -17.879  -3.085   8.897  1.00 95.19           H  
ATOM   1729  OG1 THR A 111     -16.446  -2.112   6.966  1.00 95.19           O  
ATOM   1730  HG1 THR A 111     -15.736  -2.268   6.339  1.00 95.19           H  
ATOM   1731  N   PRO A 112     -16.584  -4.857   4.230  1.00 97.47           N  
ATOM   1732  CA  PRO A 112     -15.879  -4.766   2.956  1.00 97.47           C  
ATOM   1733  HA  PRO A 112     -15.073  -5.500   2.951  1.00 97.47           H  
ATOM   1734  C   PRO A 112     -15.294  -3.370   2.723  1.00 97.47           C  
ATOM   1735  CB  PRO A 112     -16.899  -5.136   1.877  1.00 97.47           C  
ATOM   1736  HB2 PRO A 112     -17.378  -4.239   1.486  1.00 97.47           H  
ATOM   1737  HB3 PRO A 112     -16.441  -5.706   1.069  1.00 97.47           H  
ATOM   1738  O   PRO A 112     -15.875  -2.366   3.142  1.00 97.47           O  
ATOM   1739  CG  PRO A 112     -17.930  -5.967   2.638  1.00 97.47           C  
ATOM   1740  HG2 PRO A 112     -18.909  -5.932   2.160  1.00 97.47           H  
ATOM   1741  HG3 PRO A 112     -17.582  -6.996   2.722  1.00 97.47           H  
ATOM   1742  CD  PRO A 112     -17.947  -5.313   4.019  1.00 97.47           C  
ATOM   1743  HD2 PRO A 112     -18.257  -6.043   4.767  1.00 97.47           H  
ATOM   1744  HD3 PRO A 112     -18.621  -4.456   4.013  1.00 97.47           H  
ATOM   1745  N   VAL A 113     -14.162  -3.325   2.026  1.00 98.14           N  
ATOM   1746  H   VAL A 113     -13.745  -4.194   1.725  1.00 98.14           H  
ATOM   1747  CA  VAL A 113     -13.538  -2.086   1.552  1.00 98.14           C  
ATOM   1748  HA  VAL A 113     -14.184  -1.240   1.788  1.00 98.14           H  
ATOM   1749  C   VAL A 113     -13.398  -2.126   0.043  1.00 98.14           C  
ATOM   1750  CB  VAL A 113     -12.178  -1.819   2.215  1.00 98.14           C  
ATOM   1751  HB  VAL A 113     -11.788  -0.876   1.832  1.00 98.14           H  
ATOM   1752  O   VAL A 113     -13.174  -3.190  -0.534  1.00 98.14           O  
ATOM   1753  CG1 VAL A 113     -12.356  -1.671   3.728  1.00 98.14           C  
ATOM   1754 HG11 VAL A 113     -12.605  -2.629   4.185  1.00 98.14           H  
ATOM   1755 HG12 VAL A 113     -11.431  -1.292   4.161  1.00 98.14           H  
ATOM   1756 HG13 VAL A 113     -13.158  -0.962   3.935  1.00 98.14           H  
ATOM   1757  CG2 VAL A 113     -11.146  -2.915   1.913  1.00 98.14           C  
ATOM   1758 HG21 VAL A 113     -10.192  -2.676   2.382  1.00 98.14           H  
ATOM   1759 HG22 VAL A 113     -10.974  -2.985   0.839  1.00 98.14           H  
ATOM   1760 HG23 VAL A 113     -11.502  -3.876   2.284  1.00 98.14           H  
ATOM   1761  N   GLU A 114     -13.505  -0.973  -0.598  1.00 98.48           N  
ATOM   1762  H   GLU A 114     -13.640  -0.129  -0.060  1.00 98.48           H  
ATOM   1763  CA  GLU A 114     -13.211  -0.810  -2.013  1.00 98.48           C  
ATOM   1764  HA  GLU A 114     -13.141  -1.792  -2.481  1.00 98.48           H  
ATOM   1765  C   GLU A 114     -11.850  -0.128  -2.168  1.00 98.48           C  
ATOM   1766  CB  GLU A 114     -14.363  -0.071  -2.707  1.00 98.48           C  
ATOM   1767  HB2 GLU A 114     -15.290  -0.594  -2.472  1.00 98.48           H  
ATOM   1768  HB3 GLU A 114     -14.436   0.951  -2.336  1.00 98.48           H  
ATOM   1769  O   GLU A 114     -11.568   0.893  -1.545  1.00 98.48           O  
ATOM   1770  CG  GLU A 114     -14.171  -0.060  -4.227  1.00 98.48           C  
ATOM   1771  HG2 GLU A 114     -13.385   0.651  -4.483  1.00 98.48           H  
ATOM   1772  HG3 GLU A 114     -13.831  -1.046  -4.544  1.00 98.48           H  
ATOM   1773  CD  GLU A 114     -15.470   0.268  -4.980  1.00 98.48           C  
ATOM   1774  OE1 GLU A 114     -15.540   1.327  -5.638  1.00 98.48           O  
ATOM   1775  OE2 GLU A 114     -16.356  -0.615  -4.995  1.00 98.48           O  
ATOM   1776  N   VAL A 115     -10.973  -0.715  -2.979  1.00 98.62           N  
ATOM   1777  H   VAL A 115     -11.237  -1.586  -3.416  1.00 98.62           H  
ATOM   1778  CA  VAL A 115      -9.650  -0.167  -3.274  1.00 98.62           C  
ATOM   1779  HA  VAL A 115      -9.532   0.770  -2.730  1.00 98.62           H  
ATOM   1780  C   VAL A 115      -9.563   0.139  -4.760  1.00 98.62           C  
ATOM   1781  CB  VAL A 115      -8.512  -1.090  -2.806  1.00 98.62           C  
ATOM   1782  HB  VAL A 115      -8.526  -2.010  -3.391  1.00 98.62           H  
ATOM   1783  O   VAL A 115      -9.601  -0.761  -5.601  1.00 98.62           O  
ATOM   1784  CG1 VAL A 115      -7.159  -0.389  -3.006  1.00 98.62           C  
ATOM   1785 HG11 VAL A 115      -6.986  -0.199  -4.065  1.00 98.62           H  
ATOM   1786 HG12 VAL A 115      -7.146   0.556  -2.464  1.00 98.62           H  
ATOM   1787 HG13 VAL A 115      -6.355  -1.024  -2.634  1.00 98.62           H  
ATOM   1788  CG2 VAL A 115      -8.643  -1.450  -1.319  1.00 98.62           C  
ATOM   1789 HG21 VAL A 115      -7.785  -2.040  -0.995  1.00 98.62           H  
ATOM   1790 HG22 VAL A 115      -9.544  -2.042  -1.159  1.00 98.62           H  
ATOM   1791 HG23 VAL A 115      -8.706  -0.542  -0.720  1.00 98.62           H  
ATOM   1792  N   HIS A 116      -9.402   1.418  -5.088  1.00 98.51           N  
ATOM   1793  H   HIS A 116      -9.418   2.094  -4.338  1.00 98.51           H  
ATOM   1794  CA  HIS A 116      -9.102   1.882  -6.436  1.00 98.51           C  
ATOM   1795  HA  HIS A 116      -9.451   1.135  -7.149  1.00 98.51           H  
ATOM   1796  C   HIS A 116      -7.595   2.043  -6.581  1.00 98.51           C  
ATOM   1797  CB  HIS A 116      -9.819   3.194  -6.771  1.00 98.51           C  
ATOM   1798  HB2 HIS A 116      -9.734   3.371  -7.843  1.00 98.51           H  
ATOM   1799  HB3 HIS A 116      -9.319   4.019  -6.263  1.00 98.51           H  
ATOM   1800  O   HIS A 116      -6.967   2.844  -5.891  1.00 98.51           O  
ATOM   1801  CG  HIS A 116     -11.269   3.214  -6.388  1.00 98.51           C  
ATOM   1802  CD2 HIS A 116     -11.760   3.457  -5.133  1.00 98.51           C  
ATOM   1803  HD2 HIS A 116     -11.189   3.656  -4.238  1.00 98.51           H  
ATOM   1804  ND1 HIS A 116     -12.347   3.022  -7.225  1.00 98.51           N  
ATOM   1805  HD1 HIS A 116     -12.334   2.881  -8.225  1.00 98.51           H  
ATOM   1806  CE1 HIS A 116     -13.461   3.133  -6.481  1.00 98.51           C  
ATOM   1807  HE1 HIS A 116     -14.477   3.038  -6.835  1.00 98.51           H  
ATOM   1808  NE2 HIS A 116     -13.140   3.416  -5.215  1.00 98.51           N  
ATOM   1809  N   ILE A 117      -7.014   1.293  -7.505  1.00 98.43           N  
ATOM   1810  H   ILE A 117      -7.602   0.665  -8.034  1.00 98.43           H  
ATOM   1811  CA  ILE A 117      -5.593   1.305  -7.812  1.00 98.43           C  
ATOM   1812  HA  ILE A 117      -5.065   1.890  -7.059  1.00 98.43           H  
ATOM   1813  C   ILE A 117      -5.416   1.966  -9.174  1.00 98.43           C  
ATOM   1814  CB  ILE A 117      -5.013  -0.123  -7.795  1.00 98.43           C  
ATOM   1815  HB  ILE A 117      -5.410  -0.656  -8.660  1.00 98.43           H  
ATOM   1816  O   ILE A 117      -6.054   1.562 -10.148  1.00 98.43           O  
ATOM   1817  CG1 ILE A 117      -5.403  -0.926  -6.533  1.00 98.43           C  
ATOM   1818 HG12 ILE A 117      -4.956  -0.474  -5.648  1.00 98.43           H  
ATOM   1819 HG13 ILE A 117      -6.486  -0.918  -6.408  1.00 98.43           H  
ATOM   1820  CG2 ILE A 117      -3.484  -0.015  -7.929  1.00 98.43           C  
ATOM   1821 HG21 ILE A 117      -3.232   0.460  -8.876  1.00 98.43           H  
ATOM   1822 HG22 ILE A 117      -3.075   0.583  -7.115  1.00 98.43           H  
ATOM   1823 HG23 ILE A 117      -3.013  -0.998  -7.924  1.00 98.43           H  
ATOM   1824  CD1 ILE A 117      -4.993  -2.399  -6.619  1.00 98.43           C  
ATOM   1825 HD11 ILE A 117      -5.380  -2.935  -5.752  1.00 98.43           H  
ATOM   1826 HD12 ILE A 117      -5.410  -2.844  -7.523  1.00 98.43           H  
ATOM   1827 HD13 ILE A 117      -3.908  -2.507  -6.624  1.00 98.43           H  
ATOM   1828  N   LYS A 118      -4.539   2.964  -9.260  1.00 97.36           N  
ATOM   1829  H   LYS A 118      -4.067   3.242  -8.412  1.00 97.36           H  
ATOM   1830  CA  LYS A 118      -4.142   3.601 -10.518  1.00 97.36           C  
ATOM   1831  HA  LYS A 118      -4.591   3.058 -11.349  1.00 97.36           H  
ATOM   1832  C   LYS A 118      -2.632   3.519 -10.690  1.00 97.36           C  
ATOM   1833  CB  LYS A 118      -4.660   5.041 -10.556  1.00 97.36           C  
ATOM   1834  HB2 LYS A 118      -5.746   5.033 -10.469  1.00 97.36           H  
ATOM   1835  HB3 LYS A 118      -4.251   5.588  -9.706  1.00 97.36           H  
ATOM   1836  O   LYS A 118      -1.885   3.888  -9.787  1.00 97.36           O  
ATOM   1837  CG  LYS A 118      -4.259   5.745 -11.860  1.00 97.36           C  
ATOM   1838  HG2 LYS A 118      -3.179   5.685 -11.997  1.00 97.36           H  
ATOM   1839  HG3 LYS A 118      -4.745   5.258 -12.705  1.00 97.36           H  
ATOM   1840  CD  LYS A 118      -4.636   7.223 -11.822  1.00 97.36           C  
ATOM   1841  HD2 LYS A 118      -4.148   7.685 -10.964  1.00 97.36           H  
ATOM   1842  HD3 LYS A 118      -5.716   7.334 -11.727  1.00 97.36           H  
ATOM   1843  CE  LYS A 118      -4.134   7.867 -13.117  1.00 97.36           C  
ATOM   1844  HE2 LYS A 118      -3.114   7.527 -13.295  1.00 97.36           H  
ATOM   1845  HE3 LYS A 118      -4.730   7.511 -13.958  1.00 97.36           H  
ATOM   1846  NZ  LYS A 118      -4.156   9.345 -13.021  1.00 97.36           N  
ATOM   1847  HZ1 LYS A 118      -3.563   9.630 -12.255  1.00 97.36           H  
ATOM   1848  HZ2 LYS A 118      -5.087   9.695 -12.846  1.00 97.36           H  
ATOM   1849  HZ3 LYS A 118      -3.782   9.747 -13.869  1.00 97.36           H  
ATOM   1850  N   VAL A 119      -2.198   3.068 -11.863  1.00 93.36           N  
ATOM   1851  H   VAL A 119      -2.887   2.796 -12.550  1.00 93.36           H  
ATOM   1852  CA  VAL A 119      -0.791   2.821 -12.195  1.00 93.36           C  
ATOM   1853  HA  VAL A 119      -0.142   3.409 -11.546  1.00 93.36           H  
ATOM   1854  C   VAL A 119      -0.563   3.226 -13.644  1.00 93.36           C  
ATOM   1855  CB  VAL A 119      -0.457   1.335 -12.014  1.00 93.36           C  
ATOM   1856  HB  VAL A 119      -1.011   0.745 -12.744  1.00 93.36           H  
ATOM   1857  O   VAL A 119      -1.047   2.567 -14.563  1.00 93.36           O  
ATOM   1858  CG1 VAL A 119       1.032   1.099 -12.214  1.00 93.36           C  
ATOM   1859 HG11 VAL A 119       1.331   1.380 -13.224  1.00 93.36           H  
ATOM   1860 HG12 VAL A 119       1.610   1.667 -11.486  1.00 93.36           H  
ATOM   1861 HG13 VAL A 119       1.224   0.034 -12.085  1.00 93.36           H  
ATOM   1862  CG2 VAL A 119      -0.833   0.817 -10.629  1.00 93.36           C  
ATOM   1863 HG21 VAL A 119      -0.724  -0.268 -10.628  1.00 93.36           H  
ATOM   1864 HG22 VAL A 119      -0.227   1.290  -9.857  1.00 93.36           H  
ATOM   1865 HG23 VAL A 119      -1.891   0.996 -10.435  1.00 93.36           H  
ATOM   1866  N   GLY A 120       0.124   4.349 -13.862  1.00 90.82           N  
ATOM   1867  H   GLY A 120       0.550   4.824 -13.080  1.00 90.82           H  
ATOM   1868  CA  GLY A 120       0.169   4.976 -15.183  1.00 90.82           C  
ATOM   1869  HA2 GLY A 120       0.714   4.327 -15.869  1.00 90.82           H  
ATOM   1870  HA3 GLY A 120       0.690   5.931 -15.122  1.00 90.82           H  
ATOM   1871  C   GLY A 120      -1.248   5.226 -15.724  1.00 90.82           C  
ATOM   1872  O   GLY A 120      -2.034   5.956 -15.109  1.00 90.82           O  
ATOM   1873  N   ASP A 121      -1.567   4.585 -16.850  1.00 90.59           N  
ATOM   1874  H   ASP A 121      -0.865   3.998 -17.278  1.00 90.59           H  
ATOM   1875  CA  ASP A 121      -2.874   4.663 -17.517  1.00 90.59           C  
ATOM   1876  HA  ASP A 121      -3.326   5.630 -17.297  1.00 90.59           H  
ATOM   1877  C   ASP A 121      -3.865   3.577 -17.055  1.00 90.59           C  
ATOM   1878  CB  ASP A 121      -2.673   4.581 -19.039  1.00 90.59           C  
ATOM   1879  HB2 ASP A 121      -3.637   4.704 -19.533  1.00 90.59           H  
ATOM   1880  HB3 ASP A 121      -2.288   3.593 -19.291  1.00 90.59           H  
ATOM   1881  O   ASP A 121      -5.064   3.684 -17.319  1.00 90.59           O  
ATOM   1882  CG  ASP A 121      -1.716   5.652 -19.567  1.00 90.59           C  
ATOM   1883  OD1 ASP A 121      -1.897   6.830 -19.184  1.00 90.59           O  
ATOM   1884  OD2 ASP A 121      -0.787   5.262 -20.317  1.00 90.59           O  
ATOM   1885  N   GLU A 122      -3.394   2.537 -16.358  1.00 95.23           N  
ATOM   1886  H   GLU A 122      -2.436   2.552 -16.040  1.00 95.23           H  
ATOM   1887  CA  GLU A 122      -4.238   1.431 -15.901  1.00 95.23           C  
ATOM   1888  HA  GLU A 122      -5.003   1.274 -16.661  1.00 95.23           H  
ATOM   1889  C   GLU A 122      -4.947   1.792 -14.591  1.00 95.23           C  
ATOM   1890  CB  GLU A 122      -3.432   0.120 -15.803  1.00 95.23           C  
ATOM   1891  HB2 GLU A 122      -2.830   0.021 -16.706  1.00 95.23           H  
ATOM   1892  HB3 GLU A 122      -2.768   0.164 -14.940  1.00 95.23           H  
ATOM   1893  O   GLU A 122      -4.373   2.404 -13.684  1.00 95.23           O  
ATOM   1894  CG  GLU A 122      -4.355  -1.112 -15.690  1.00 95.23           C  
ATOM   1895  HG2 GLU A 122      -4.933  -1.033 -14.770  1.00 95.23           H  
ATOM   1896  HG3 GLU A 122      -5.058  -1.095 -16.523  1.00 95.23           H  
ATOM   1897  CD  GLU A 122      -3.622  -2.469 -15.694  1.00 95.23           C  
ATOM   1898  OE1 GLU A 122      -4.270  -3.479 -15.318  1.00 95.23           O  
ATOM   1899  OE2 GLU A 122      -2.422  -2.517 -16.033  1.00 95.23           O  
ATOM   1900  N   LYS A 123      -6.218   1.395 -14.487  1.00 97.16           N  
ATOM   1901  H   LYS A 123      -6.609   0.860 -15.249  1.00 97.16           H  
ATOM   1902  CA  LYS A 123      -7.033   1.529 -13.279  1.00 97.16           C  
ATOM   1903  HA  LYS A 123      -6.387   1.790 -12.441  1.00 97.16           H  
ATOM   1904  C   LYS A 123      -7.703   0.202 -12.970  1.00 97.16           C  
ATOM   1905  CB  LYS A 123      -8.099   2.618 -13.443  1.00 97.16           C  
ATOM   1906  HB2 LYS A 123      -8.725   2.371 -14.300  1.00 97.16           H  
ATOM   1907  HB3 LYS A 123      -8.726   2.623 -12.551  1.00 97.16           H  
ATOM   1908  O   LYS A 123      -8.255  -0.426 -13.871  1.00 97.16           O  
ATOM   1909  CG  LYS A 123      -7.505   4.018 -13.631  1.00 97.16           C  
ATOM   1910  HG2 LYS A 123      -6.910   4.281 -12.757  1.00 97.16           H  
ATOM   1911  HG3 LYS A 123      -6.875   4.039 -14.520  1.00 97.16           H  
ATOM   1912  CD  LYS A 123      -8.647   5.022 -13.800  1.00 97.16           C  
ATOM   1913  HD2 LYS A 123      -9.233   5.055 -12.882  1.00 97.16           H  
ATOM   1914  HD3 LYS A 123      -9.286   4.690 -14.618  1.00 97.16           H  
ATOM   1915  CE  LYS A 123      -8.097   6.411 -14.121  1.00 97.16           C  
ATOM   1916  HE2 LYS A 123      -7.484   6.742 -13.283  1.00 97.16           H  
ATOM   1917  HE3 LYS A 123      -7.461   6.327 -15.003  1.00 97.16           H  
ATOM   1918  NZ  LYS A 123      -9.211   7.357 -14.373  1.00 97.16           N  
ATOM   1919  HZ1 LYS A 123      -9.778   7.016 -15.137  1.00 97.16           H  
ATOM   1920  HZ2 LYS A 123      -9.804   7.426 -13.559  1.00 97.16           H  
ATOM   1921  HZ3 LYS A 123      -8.869   8.275 -14.619  1.00 97.16           H  
ATOM   1922  N   ARG A 124      -7.707  -0.193 -11.700  1.00 98.13           N  
ATOM   1923  H   ARG A 124      -7.230   0.386 -11.024  1.00 98.13           H  
ATOM   1924  CA  ARG A 124      -8.463  -1.347 -11.206  1.00 98.13           C  
ATOM   1925  HA  ARG A 124      -9.221  -1.622 -11.940  1.00 98.13           H  
ATOM   1926  C   ARG A 124      -9.196  -0.982  -9.931  1.00 98.13           C  
ATOM   1927  CB  ARG A 124      -7.540  -2.552 -10.991  1.00 98.13           C  
ATOM   1928  HB2 ARG A 124      -8.114  -3.348 -10.519  1.00 98.13           H  
ATOM   1929  HB3 ARG A 124      -6.719  -2.277 -10.328  1.00 98.13           H  
ATOM   1930  O   ARG A 124      -8.662  -0.251  -9.107  1.00 98.13           O  
ATOM   1931  CG  ARG A 124      -6.985  -3.065 -12.327  1.00 98.13           C  
ATOM   1932  HG2 ARG A 124      -7.800  -3.213 -13.035  1.00 98.13           H  
ATOM   1933  HG3 ARG A 124      -6.280  -2.343 -12.739  1.00 98.13           H  
ATOM   1934  CD  ARG A 124      -6.272  -4.391 -12.104  1.00 98.13           C  
ATOM   1935  HD2 ARG A 124      -5.486  -4.213 -11.370  1.00 98.13           H  
ATOM   1936  HD3 ARG A 124      -6.981  -5.127 -11.724  1.00 98.13           H  
ATOM   1937  NE  ARG A 124      -5.633  -4.874 -13.330  1.00 98.13           N  
ATOM   1938  HE  ARG A 124      -5.392  -4.192 -14.035  1.00 98.13           H  
ATOM   1939  NH1 ARG A 124      -5.092  -6.999 -12.627  1.00 98.13           N  
ATOM   1940 HH11 ARG A 124      -5.737  -6.920 -11.853  1.00 98.13           H  
ATOM   1941 HH12 ARG A 124      -4.530  -7.822 -12.788  1.00 98.13           H  
ATOM   1942  NH2 ARG A 124      -4.179  -6.129 -14.471  1.00 98.13           N  
ATOM   1943 HH21 ARG A 124      -3.365  -6.711 -14.335  1.00 98.13           H  
ATOM   1944 HH22 ARG A 124      -4.058  -5.286 -15.014  1.00 98.13           H  
ATOM   1945  CZ  ARG A 124      -4.988  -6.008 -13.470  1.00 98.13           C  
ATOM   1946  N   THR A 125     -10.395  -1.519  -9.778  1.00 98.47           N  
ATOM   1947  H   THR A 125     -10.748  -2.146 -10.487  1.00 98.47           H  
ATOM   1948  CA  THR A 125     -11.180  -1.418  -8.549  1.00 98.47           C  
ATOM   1949  HA  THR A 125     -10.625  -0.856  -7.799  1.00 98.47           H  
ATOM   1950  C   THR A 125     -11.398  -2.818  -8.017  1.00 98.47           C  
ATOM   1951  CB  THR A 125     -12.500  -0.683  -8.787  1.00 98.47           C  
ATOM   1952  HB  THR A 125     -13.046  -1.130  -9.618  1.00 98.47           H  
ATOM   1953  O   THR A 125     -11.746  -3.721  -8.779  1.00 98.47           O  
ATOM   1954  CG2 THR A 125     -13.375  -0.631  -7.543  1.00 98.47           C  
ATOM   1955 HG21 THR A 125     -13.746  -1.625  -7.292  1.00 98.47           H  
ATOM   1956 HG22 THR A 125     -14.240   0.008  -7.721  1.00 98.47           H  
ATOM   1957 HG23 THR A 125     -12.809  -0.236  -6.699  1.00 98.47           H  
ATOM   1958  OG1 THR A 125     -12.203   0.662  -9.063  1.00 98.47           O  
ATOM   1959  HG1 THR A 125     -12.284   1.068  -8.197  1.00 98.47           H  
ATOM   1960  N   VAL A 126     -11.127  -3.003  -6.731  1.00 98.05           N  
ATOM   1961  H   VAL A 126     -10.810  -2.215  -6.184  1.00 98.05           H  
ATOM   1962  CA  VAL A 126     -11.180  -4.298  -6.058  1.00 98.05           C  
ATOM   1963  HA  VAL A 126     -11.698  -5.030  -6.677  1.00 98.05           H  
ATOM   1964  C   VAL A 126     -11.947  -4.116  -4.760  1.00 98.05           C  
ATOM   1965  CB  VAL A 126      -9.760  -4.812  -5.765  1.00 98.05           C  
ATOM   1966  HB  VAL A 126      -9.261  -4.081  -5.128  1.00 98.05           H  
ATOM   1967  O   VAL A 126     -11.578  -3.279  -3.941  1.00 98.05           O  
ATOM   1968  CG1 VAL A 126      -9.774  -6.152  -5.025  1.00 98.05           C  
ATOM   1969 HG11 VAL A 126     -10.288  -6.911  -5.615  1.00 98.05           H  
ATOM   1970 HG12 VAL A 126     -10.276  -6.053  -4.062  1.00 98.05           H  
ATOM   1971 HG13 VAL A 126      -8.748  -6.463  -4.831  1.00 98.05           H  
ATOM   1972  CG2 VAL A 126      -8.903  -4.979  -7.032  1.00 98.05           C  
ATOM   1973 HG21 VAL A 126      -7.910  -4.591  -6.803  1.00 98.05           H  
ATOM   1974 HG22 VAL A 126      -9.292  -4.408  -7.875  1.00 98.05           H  
ATOM   1975 HG23 VAL A 126      -8.838  -6.025  -7.329  1.00 98.05           H  
ATOM   1976  N   THR A 127     -12.985  -4.916  -4.554  1.00 98.43           N  
ATOM   1977  H   THR A 127     -13.269  -5.564  -5.275  1.00 98.43           H  
ATOM   1978  CA  THR A 127     -13.607  -5.059  -3.238  1.00 98.43           C  
ATOM   1979  HA  THR A 127     -13.539  -4.111  -2.704  1.00 98.43           H  
ATOM   1980  C   THR A 127     -12.853  -6.132  -2.459  1.00 98.43           C  
ATOM   1981  CB  THR A 127     -15.090  -5.422  -3.357  1.00 98.43           C  
ATOM   1982  HB  THR A 127     -15.177  -6.431  -3.761  1.00 98.43           H  
ATOM   1983  O   THR A 127     -12.637  -7.221  -2.984  1.00 98.43           O  
ATOM   1984  CG2 THR A 127     -15.809  -5.370  -2.011  1.00 98.43           C  
ATOM   1985 HG21 THR A 127     -15.414  -6.139  -1.347  1.00 98.43           H  
ATOM   1986 HG22 THR A 127     -15.675  -4.391  -1.551  1.00 98.43           H  
ATOM   1987 HG23 THR A 127     -16.872  -5.555  -2.161  1.00 98.43           H  
ATOM   1988  OG1 THR A 127     -15.750  -4.541  -4.242  1.00 98.43           O  
ATOM   1989  HG1 THR A 127     -15.727  -3.646  -3.894  1.00 98.43           H  
ATOM   1990  N   VAL A 128     -12.455  -5.835  -1.223  1.00 98.45           N  
ATOM   1991  H   VAL A 128     -12.659  -4.911  -0.870  1.00 98.45           H  
ATOM   1992  CA  VAL A 128     -11.759  -6.771  -0.329  1.00 98.45           C  
ATOM   1993  HA  VAL A 128     -11.616  -7.725  -0.837  1.00 98.45           H  
ATOM   1994  C   VAL A 128     -12.647  -7.012   0.886  1.00 98.45           C  
ATOM   1995  CB  VAL A 128     -10.369  -6.244   0.080  1.00 98.45           C  
ATOM   1996  HB  VAL A 128     -10.489  -5.406   0.767  1.00 98.45           H  
ATOM   1997  O   VAL A 128     -12.920  -6.088   1.660  1.00 98.45           O  
ATOM   1998  CG1 VAL A 128      -9.553  -7.335   0.783  1.00 98.45           C  
ATOM   1999 HG11 VAL A 128      -9.370  -8.166   0.102  1.00 98.45           H  
ATOM   2000 HG12 VAL A 128     -10.093  -7.718   1.649  1.00 98.45           H  
ATOM   2001 HG13 VAL A 128      -8.596  -6.934   1.117  1.00 98.45           H  
ATOM   2002  CG2 VAL A 128      -9.545  -5.750  -1.115  1.00 98.45           C  
ATOM   2003 HG21 VAL A 128     -10.040  -4.908  -1.599  1.00 98.45           H  
ATOM   2004 HG22 VAL A 128      -8.570  -5.412  -0.764  1.00 98.45           H  
ATOM   2005 HG23 VAL A 128      -9.414  -6.559  -1.834  1.00 98.45           H  
ATOM   2006  N   ASN A 129     -13.140  -8.235   1.054  1.00 98.38           N  
ATOM   2007  H   ASN A 129     -12.863  -8.972   0.421  1.00 98.38           H  
ATOM   2008  CA  ASN A 129     -14.015  -8.588   2.169  1.00 98.38           C  
ATOM   2009  HA  ASN A 129     -14.742  -7.784   2.287  1.00 98.38           H  
ATOM   2010  C   ASN A 129     -13.233  -8.723   3.488  1.00 98.38           C  
ATOM   2011  CB  ASN A 129     -14.786  -9.870   1.831  1.00 98.38           C  
ATOM   2012  HB2 ASN A 129     -14.082 -10.677   1.629  1.00 98.38           H  
ATOM   2013  HB3 ASN A 129     -15.405 -10.177   2.674  1.00 98.38           H  
ATOM   2014  O   ASN A 129     -12.015  -8.900   3.471  1.00 98.38           O  
ATOM   2015  CG  ASN A 129     -15.698  -9.666   0.644  1.00 98.38           C  
ATOM   2016  ND2 ASN A 129     -15.397 -10.295  -0.463  1.00 98.38           N  
ATOM   2017 HD21 ASN A 129     -15.929 -10.062  -1.289  1.00 98.38           H  
ATOM   2018 HD22 ASN A 129     -14.459 -10.662  -0.547  1.00 98.38           H  
ATOM   2019  OD1 ASN A 129     -16.663  -8.919   0.702  1.00 98.38           O  
ATOM   2020  N   PRO A 130     -13.909  -8.660   4.648  1.00 98.12           N  
ATOM   2021  CA  PRO A 130     -13.288  -8.919   5.945  1.00 98.12           C  
ATOM   2022  HA  PRO A 130     -12.633  -8.085   6.196  1.00 98.12           H  
ATOM   2023  C   PRO A 130     -12.496 -10.232   5.982  1.00 98.12           C  
ATOM   2024  CB  PRO A 130     -14.457  -8.962   6.932  1.00 98.12           C  
ATOM   2025  HB2 PRO A 130     -14.159  -8.686   7.944  1.00 98.12           H  
ATOM   2026  HB3 PRO A 130     -14.919  -9.949   6.937  1.00 98.12           H  
ATOM   2027  O   PRO A 130     -13.024 -11.293   5.649  1.00 98.12           O  
ATOM   2028  CG  PRO A 130     -15.425  -7.961   6.316  1.00 98.12           C  
ATOM   2029  HG2 PRO A 130     -16.444  -8.094   6.679  1.00 98.12           H  
ATOM   2030  HG3 PRO A 130     -15.059  -6.953   6.508  1.00 98.12           H  
ATOM   2031  CD  PRO A 130     -15.301  -8.273   4.830  1.00 98.12           C  
ATOM   2032  HD2 PRO A 130     -15.555  -7.391   4.242  1.00 98.12           H  
ATOM   2033  HD3 PRO A 130     -15.955  -9.107   4.575  1.00 98.12           H  
ATOM   2034  N   GLY A 131     -11.236 -10.161   6.409  1.00 97.02           N  
ATOM   2035  H   GLY A 131     -10.843  -9.245   6.571  1.00 97.02           H  
ATOM   2036  CA  GLY A 131     -10.312 -11.294   6.489  1.00 97.02           C  
ATOM   2037  HA2 GLY A 131      -9.465 -11.005   7.111  1.00 97.02           H  
ATOM   2038  HA3 GLY A 131     -10.821 -12.136   6.958  1.00 97.02           H  
ATOM   2039  C   GLY A 131      -9.757 -11.772   5.142  1.00 97.02           C  
ATOM   2040  O   GLY A 131      -8.988 -12.733   5.120  1.00 97.02           O  
ATOM   2041  N   GLU A 132     -10.129 -11.133   4.032  1.00 98.20           N  
ATOM   2042  H   GLU A 132     -10.742 -10.333   4.110  1.00 98.20           H  
ATOM   2043  CA  GLU A 132      -9.675 -11.493   2.692  1.00 98.20           C  
ATOM   2044  HA  GLU A 132      -9.545 -12.575   2.659  1.00 98.20           H  
ATOM   2045  C   GLU A 132      -8.322 -10.848   2.364  1.00 98.20           C  
ATOM   2046  CB  GLU A 132     -10.759 -11.128   1.663  1.00 98.20           C  
ATOM   2047  HB2 GLU A 132     -11.721 -11.480   2.036  1.00 98.20           H  
ATOM   2048  HB3 GLU A 132     -10.796 -10.044   1.558  1.00 98.20           H  
ATOM   2049  O   GLU A 132      -8.028  -9.715   2.763  1.00 98.20           O  
ATOM   2050  CG  GLU A 132     -10.528 -11.742   0.274  1.00 98.20           C  
ATOM   2051  HG2 GLU A 132     -10.410 -12.820   0.390  1.00 98.20           H  
ATOM   2052  HG3 GLU A 132      -9.602 -11.343  -0.141  1.00 98.20           H  
ATOM   2053  CD  GLU A 132     -11.677 -11.459  -0.711  1.00 98.20           C  
ATOM   2054  OE1 GLU A 132     -11.716 -12.140  -1.757  1.00 98.20           O  
ATOM   2055  OE2 GLU A 132     -12.540 -10.592  -0.421  1.00 98.20           O  
ATOM   2056  N   GLU A 133      -7.514 -11.575   1.592  1.00 98.31           N  
ATOM   2057  H   GLU A 133      -7.844 -12.471   1.264  1.00 98.31           H  
ATOM   2058  CA  GLU A 133      -6.320 -11.059   0.929  1.00 98.31           C  
ATOM   2059  HA  GLU A 133      -6.241  -9.997   1.161  1.00 98.31           H  
ATOM   2060  C   GLU A 133      -6.490 -11.210  -0.590  1.00 98.31           C  
ATOM   2061  CB  GLU A 133      -5.053 -11.742   1.479  1.00 98.31           C  
ATOM   2062  HB2 GLU A 133      -5.066 -12.803   1.227  1.00 98.31           H  
ATOM   2063  HB3 GLU A 133      -5.068 -11.645   2.565  1.00 98.31           H  
ATOM   2064  O   GLU A 133      -6.784 -12.300  -1.080  1.00 98.31           O  
ATOM   2065  CG  GLU A 133      -3.754 -11.106   0.945  1.00 98.31           C  
ATOM   2066  HG2 GLU A 133      -3.807 -10.028   1.096  1.00 98.31           H  
ATOM   2067  HG3 GLU A 133      -3.690 -11.288  -0.128  1.00 98.31           H  
ATOM   2068  CD  GLU A 133      -2.469 -11.616   1.633  1.00 98.31           C  
ATOM   2069  OE1 GLU A 133      -1.416 -11.663   0.950  1.00 98.31           O  
ATOM   2070  OE2 GLU A 133      -2.486 -11.866   2.865  1.00 98.31           O  
ATOM   2071  N   VAL A 134      -6.313 -10.117  -1.333  1.00 98.32           N  
ATOM   2072  H   VAL A 134      -6.041  -9.269  -0.856  1.00 98.32           H  
ATOM   2073  CA  VAL A 134      -6.437 -10.069  -2.796  1.00 98.32           C  
ATOM   2074  HA  VAL A 134      -6.629 -11.076  -3.166  1.00 98.32           H  
ATOM   2075  C   VAL A 134      -5.125  -9.588  -3.401  1.00 98.32           C  
ATOM   2076  CB  VAL A 134      -7.612  -9.177  -3.251  1.00 98.32           C  
ATOM   2077  HB  VAL A 134      -7.445  -8.154  -2.915  1.00 98.32           H  
ATOM   2078  O   VAL A 134      -4.558  -8.592  -2.956  1.00 98.32           O  
ATOM   2079  CG1 VAL A 134      -7.728  -9.180  -4.783  1.00 98.32           C  
ATOM   2080 HG11 VAL A 134      -7.714 -10.205  -5.154  1.00 98.32           H  
ATOM   2081 HG12 VAL A 134      -6.907  -8.618  -5.228  1.00 98.32           H  
ATOM   2082 HG13 VAL A 134      -8.671  -8.726  -5.089  1.00 98.32           H  
ATOM   2083  CG2 VAL A 134      -8.950  -9.660  -2.681  1.00 98.32           C  
ATOM   2084 HG21 VAL A 134      -9.764  -9.019  -3.018  1.00 98.32           H  
ATOM   2085 HG22 VAL A 134      -9.151 -10.686  -2.992  1.00 98.32           H  
ATOM   2086 HG23 VAL A 134      -8.926  -9.629  -1.592  1.00 98.32           H  
ATOM   2087  N   GLU A 135      -4.654 -10.257  -4.452  1.00 98.28           N  
ATOM   2088  H   GLU A 135      -5.175 -11.053  -4.791  1.00 98.28           H  
ATOM   2089  CA  GLU A 135      -3.490  -9.823  -5.226  1.00 98.28           C  
ATOM   2090  HA  GLU A 135      -2.992  -9.020  -4.682  1.00 98.28           H  
ATOM   2091  C   GLU A 135      -3.915  -9.261  -6.588  1.00 98.28           C  
ATOM   2092  CB  GLU A 135      -2.460 -10.958  -5.354  1.00 98.28           C  
ATOM   2093  HB2 GLU A 135      -2.260 -11.366  -4.363  1.00 98.28           H  
ATOM   2094  HB3 GLU A 135      -2.866 -11.751  -5.982  1.00 98.28           H  
ATOM   2095  O   GLU A 135      -4.715  -9.850  -7.315  1.00 98.28           O  
ATOM   2096  CG  GLU A 135      -1.136 -10.454  -5.951  1.00 98.28           C  
ATOM   2097  HG2 GLU A 135      -0.753  -9.643  -5.332  1.00 98.28           H  
ATOM   2098  HG3 GLU A 135      -1.320 -10.044  -6.945  1.00 98.28           H  
ATOM   2099  CD  GLU A 135      -0.076 -11.560  -6.054  1.00 98.28           C  
ATOM   2100  OE1 GLU A 135       0.132 -12.056  -7.182  1.00 98.28           O  
ATOM   2101  OE2 GLU A 135       0.591 -11.856  -5.028  1.00 98.28           O  
ATOM   2102  N   VAL A 136      -3.335  -8.122  -6.956  1.00 97.77           N  
ATOM   2103  H   VAL A 136      -2.727  -7.673  -6.286  1.00 97.77           H  
ATOM   2104  CA  VAL A 136      -3.546  -7.445  -8.232  1.00 97.77           C  
ATOM   2105  HA  VAL A 136      -4.170  -8.069  -8.872  1.00 97.77           H  
ATOM   2106  C   VAL A 136      -2.195  -7.236  -8.898  1.00 97.77           C  
ATOM   2107  CB  VAL A 136      -4.256  -6.099  -8.029  1.00 97.77           C  
ATOM   2108  HB  VAL A 136      -3.581  -5.398  -7.537  1.00 97.77           H  
ATOM   2109  O   VAL A 136      -1.325  -6.568  -8.350  1.00 97.77           O  
ATOM   2110  CG1 VAL A 136      -4.670  -5.516  -9.379  1.00 97.77           C  
ATOM   2111 HG11 VAL A 136      -5.128  -4.541  -9.214  1.00 97.77           H  
ATOM   2112 HG12 VAL A 136      -5.391  -6.180  -9.857  1.00 97.77           H  
ATOM   2113 HG13 VAL A 136      -3.800  -5.385 -10.023  1.00 97.77           H  
ATOM   2114  CG2 VAL A 136      -5.520  -6.217  -7.176  1.00 97.77           C  
ATOM   2115 HG21 VAL A 136      -5.276  -6.582  -6.179  1.00 97.77           H  
ATOM   2116 HG22 VAL A 136      -5.945  -5.220  -7.058  1.00 97.77           H  
ATOM   2117 HG23 VAL A 136      -6.242  -6.891  -7.638  1.00 97.77           H  
ATOM   2118  N   THR A 137      -2.015  -7.789 -10.096  1.00 96.76           N  
ATOM   2119  H   THR A 137      -2.762  -8.344 -10.490  1.00 96.76           H  
ATOM   2120  CA  THR A 137      -0.773  -7.632 -10.865  1.00 96.76           C  
ATOM   2121  HA  THR A 137      -0.004  -7.201 -10.224  1.00 96.76           H  
ATOM   2122  C   THR A 137      -0.970  -6.688 -12.046  1.00 96.76           C  
ATOM   2123  CB  THR A 137      -0.226  -8.987 -11.329  1.00 96.76           C  
ATOM   2124  HB  THR A 137      -0.959  -9.487 -11.961  1.00 96.76           H  
ATOM   2125  O   THR A 137      -1.912  -6.851 -12.828  1.00 96.76           O  
ATOM   2126  CG2 THR A 137       1.097  -8.854 -12.087  1.00 96.76           C  
ATOM   2127 HG21 THR A 137       0.937  -8.362 -13.047  1.00 96.76           H  
ATOM   2128 HG22 THR A 137       1.511  -9.845 -12.272  1.00 96.76           H  
ATOM   2129 HG23 THR A 137       1.807  -8.274 -11.498  1.00 96.76           H  
ATOM   2130  OG1 THR A 137       0.068  -9.804 -10.221  1.00 96.76           O  
ATOM   2131  HG1 THR A 137      -0.720  -9.977  -9.701  1.00 96.76           H  
ATOM   2132  N   PHE A 138      -0.039  -5.748 -12.190  1.00 95.12           N  
ATOM   2133  H   PHE A 138       0.687  -5.704 -11.490  1.00 95.12           H  
ATOM   2134  CA  PHE A 138       0.112  -4.828 -13.314  1.00 95.12           C  
ATOM   2135  HA  PHE A 138      -0.746  -4.908 -13.981  1.00 95.12           H  
ATOM   2136  C   PHE A 138       1.377  -5.190 -14.094  1.00 95.12           C  
ATOM   2137  CB  PHE A 138       0.184  -3.387 -12.792  1.00 95.12           C  
ATOM   2138  HB2 PHE A 138       1.057  -3.285 -12.147  1.00 95.12           H  
ATOM   2139  HB3 PHE A 138       0.323  -2.717 -13.640  1.00 95.12           H  
ATOM   2140  O   PHE A 138       2.355  -5.667 -13.513  1.00 95.12           O  
ATOM   2141  CG  PHE A 138      -1.046  -2.952 -12.022  1.00 95.12           C  
ATOM   2142  CD1 PHE A 138      -2.054  -2.222 -12.673  1.00 95.12           C  
ATOM   2143  HD1 PHE A 138      -1.920  -1.933 -13.705  1.00 95.12           H  
ATOM   2144  CD2 PHE A 138      -1.200  -3.297 -10.666  1.00 95.12           C  
ATOM   2145  HD2 PHE A 138      -0.430  -3.859 -10.158  1.00 95.12           H  
ATOM   2146  CE1 PHE A 138      -3.227  -1.863 -11.988  1.00 95.12           C  
ATOM   2147  HE1 PHE A 138      -3.996  -1.302 -12.497  1.00 95.12           H  
ATOM   2148  CE2 PHE A 138      -2.368  -2.934  -9.976  1.00 95.12           C  
ATOM   2149  HE2 PHE A 138      -2.487  -3.215  -8.940  1.00 95.12           H  
ATOM   2150  CZ  PHE A 138      -3.385  -2.226 -10.640  1.00 95.12           C  
ATOM   2151  HZ  PHE A 138      -4.288  -1.955 -10.113  1.00 95.12           H  
ATOM   2152  N   SER A 139       1.374  -4.963 -15.405  1.00 93.78           N  
ATOM   2153  H   SER A 139       0.569  -4.525 -15.829  1.00 93.78           H  
ATOM   2154  CA  SER A 139       2.542  -5.193 -16.263  1.00 93.78           C  
ATOM   2155  HA  SER A 139       3.435  -5.262 -15.643  1.00 93.78           H  
ATOM   2156  C   SER A 139       2.734  -4.016 -17.208  1.00 93.78           C  
ATOM   2157  CB  SER A 139       2.430  -6.507 -17.043  1.00 93.78           C  
ATOM   2158  HB2 SER A 139       3.348  -6.664 -17.610  1.00 93.78           H  
ATOM   2159  HB3 SER A 139       1.586  -6.461 -17.731  1.00 93.78           H  
ATOM   2160  O   SER A 139       1.763  -3.487 -17.749  1.00 93.78           O  
ATOM   2161  OG  SER A 139       2.249  -7.580 -16.137  1.00 93.78           O  
ATOM   2162  HG  SER A 139       2.687  -7.320 -15.323  1.00 93.78           H  
ATOM   2163  N   ALA A 140       3.979  -3.596 -17.403  1.00 88.15           N  
ATOM   2164  H   ALA A 140       4.741  -4.071 -16.941  1.00 88.15           H  
ATOM   2165  CA  ALA A 140       4.310  -2.462 -18.247  1.00 88.15           C  
ATOM   2166  HA  ALA A 140       3.527  -2.323 -18.992  1.00 88.15           H  
ATOM   2167  C   ALA A 140       5.629  -2.707 -18.980  1.00 88.15           C  
ATOM   2168  CB  ALA A 140       4.386  -1.198 -17.381  1.00 88.15           C  
ATOM   2169  HB1 ALA A 140       5.141  -1.328 -16.604  1.00 88.15           H  
ATOM   2170  HB2 ALA A 140       4.677  -0.346 -17.995  1.00 88.15           H  
ATOM   2171  HB3 ALA A 140       3.421  -1.003 -16.913  1.00 88.15           H  
ATOM   2172  O   ALA A 140       6.639  -3.006 -18.360  1.00 88.15           O  
ATOM   2173  N   ASN A 141       5.637  -2.472 -20.296  1.00 87.25           N  
ATOM   2174  H   ASN A 141       4.754  -2.345 -20.769  1.00 87.25           H  
ATOM   2175  CA  ASN A 141       6.866  -2.523 -21.102  1.00 87.25           C  
ATOM   2176  HA  ASN A 141       7.339  -3.496 -20.972  1.00 87.25           H  
ATOM   2177  C   ASN A 141       7.898  -1.455 -20.689  1.00 87.25           C  
ATOM   2178  CB  ASN A 141       6.500  -2.322 -22.584  1.00 87.25           C  
ATOM   2179  HB2 ASN A 141       6.021  -1.350 -22.705  1.00 87.25           H  
ATOM   2180  HB3 ASN A 141       7.419  -2.320 -23.170  1.00 87.25           H  
ATOM   2181  O   ASN A 141       9.063  -1.552 -21.055  1.00 87.25           O  
ATOM   2182  CG  ASN A 141       5.602  -3.400 -23.158  1.00 87.25           C  
ATOM   2183  ND2 ASN A 141       4.896  -3.102 -24.223  1.00 87.25           N  
ATOM   2184 HD21 ASN A 141       5.024  -2.219 -24.696  1.00 87.25           H  
ATOM   2185 HD22 ASN A 141       4.344  -3.863 -24.590  1.00 87.25           H  
ATOM   2186  OD1 ASN A 141       5.492  -4.507 -22.676  1.00 87.25           O  
ATOM   2187  N   ASP A 142       7.448  -0.422 -19.976  1.00 83.20           N  
ATOM   2188  H   ASP A 142       6.499  -0.476 -19.635  1.00 83.20           H  
ATOM   2189  CA  ASP A 142       8.279   0.617 -19.380  1.00 83.20           C  
ATOM   2190  HA  ASP A 142       9.332   0.433 -19.596  1.00 83.20           H  
ATOM   2191  C   ASP A 142       8.054   0.609 -17.855  1.00 83.20           C  
ATOM   2192  CB  ASP A 142       7.932   1.971 -20.016  1.00 83.20           C  
ATOM   2193  HB2 ASP A 142       6.862   2.153 -19.916  1.00 83.20           H  
ATOM   2194  HB3 ASP A 142       8.166   1.929 -21.079  1.00 83.20           H  
ATOM   2195  O   ASP A 142       6.987   1.050 -17.405  1.00 83.20           O  
ATOM   2196  CG  ASP A 142       8.700   3.140 -19.389  1.00 83.20           C  
ATOM   2197  OD1 ASP A 142       9.575   2.892 -18.530  1.00 83.20           O  
ATOM   2198  OD2 ASP A 142       8.365   4.286 -19.759  1.00 83.20           O  
ATOM   2199  N   PRO A 143       9.025   0.125 -17.056  1.00 78.41           N  
ATOM   2200  CA  PRO A 143       8.935   0.111 -15.598  1.00 78.41           C  
ATOM   2201  HA  PRO A 143       8.107  -0.537 -15.310  1.00 78.41           H  
ATOM   2202  C   PRO A 143       8.714   1.496 -14.976  1.00 78.41           C  
ATOM   2203  CB  PRO A 143      10.247  -0.512 -15.110  1.00 78.41           C  
ATOM   2204  HB2 PRO A 143      10.996   0.264 -14.950  1.00 78.41           H  
ATOM   2205  HB3 PRO A 143      10.102  -1.095 -14.201  1.00 78.41           H  
ATOM   2206  O   PRO A 143       8.135   1.587 -13.896  1.00 78.41           O  
ATOM   2207  CG  PRO A 143      10.678  -1.392 -16.280  1.00 78.41           C  
ATOM   2208  HG2 PRO A 143      11.754  -1.563 -16.287  1.00 78.41           H  
ATOM   2209  HG3 PRO A 143      10.137  -2.338 -16.246  1.00 78.41           H  
ATOM   2210  CD  PRO A 143      10.222  -0.583 -17.490  1.00 78.41           C  
ATOM   2211  HD2 PRO A 143      10.015  -1.255 -18.323  1.00 78.41           H  
ATOM   2212  HD3 PRO A 143      10.989   0.141 -17.766  1.00 78.41           H  
ATOM   2213  N   HIS A 144       9.074   2.594 -15.656  1.00 81.75           N  
ATOM   2214  H   HIS A 144       9.483   2.506 -16.576  1.00 81.75           H  
ATOM   2215  CA  HIS A 144       8.820   3.947 -15.151  1.00 81.75           C  
ATOM   2216  HA  HIS A 144       9.242   4.017 -14.148  1.00 81.75           H  
ATOM   2217  C   HIS A 144       7.326   4.272 -15.024  1.00 81.75           C  
ATOM   2218  CB  HIS A 144       9.510   4.986 -16.039  1.00 81.75           C  
ATOM   2219  HB2 HIS A 144       9.282   5.980 -15.654  1.00 81.75           H  
ATOM   2220  HB3 HIS A 144       9.107   4.929 -17.051  1.00 81.75           H  
ATOM   2221  O   HIS A 144       6.952   5.176 -14.272  1.00 81.75           O  
ATOM   2222  CG  HIS A 144      11.007   4.844 -16.080  1.00 81.75           C  
ATOM   2223  CD2 HIS A 144      11.788   4.716 -17.197  1.00 81.75           C  
ATOM   2224  HD2 HIS A 144      11.432   4.677 -18.215  1.00 81.75           H  
ATOM   2225  ND1 HIS A 144      11.846   4.825 -14.989  1.00 81.75           N  
ATOM   2226  HD1 HIS A 144      11.557   4.714 -14.028  1.00 81.75           H  
ATOM   2227  CE1 HIS A 144      13.106   4.713 -15.439  1.00 81.75           C  
ATOM   2228  HE1 HIS A 144      13.983   4.623 -14.815  1.00 81.75           H  
ATOM   2229  NE2 HIS A 144      13.124   4.652 -16.778  1.00 81.75           N  
ATOM   2230  N   LYS A 145       6.439   3.510 -15.681  1.00 84.77           N  
ATOM   2231  H   LYS A 145       6.795   2.777 -16.277  1.00 84.77           H  
ATOM   2232  CA  LYS A 145       4.986   3.616 -15.460  1.00 84.77           C  
ATOM   2233  HA  LYS A 145       4.683   4.651 -15.620  1.00 84.77           H  
ATOM   2234  C   LYS A 145       4.578   3.279 -14.026  1.00 84.77           C  
ATOM   2235  CB  LYS A 145       4.231   2.713 -16.440  1.00 84.77           C  
ATOM   2236  HB2 LYS A 145       4.598   1.689 -16.362  1.00 84.77           H  
ATOM   2237  HB3 LYS A 145       3.177   2.719 -16.164  1.00 84.77           H  
ATOM   2238  O   LYS A 145       3.538   3.750 -13.562  1.00 84.77           O  
ATOM   2239  CG  LYS A 145       4.367   3.216 -17.882  1.00 84.77           C  
ATOM   2240  HG2 LYS A 145       5.377   3.033 -18.249  1.00 84.77           H  
ATOM   2241  HG3 LYS A 145       4.175   4.289 -17.906  1.00 84.77           H  
ATOM   2242  CD  LYS A 145       3.346   2.518 -18.784  1.00 84.77           C  
ATOM   2243  HD2 LYS A 145       2.349   2.700 -18.383  1.00 84.77           H  
ATOM   2244  HD3 LYS A 145       3.535   1.445 -18.799  1.00 84.77           H  
ATOM   2245  CE  LYS A 145       3.439   3.081 -20.203  1.00 84.77           C  
ATOM   2246  HE2 LYS A 145       3.554   4.163 -20.138  1.00 84.77           H  
ATOM   2247  HE3 LYS A 145       4.336   2.684 -20.677  1.00 84.77           H  
ATOM   2248  NZ  LYS A 145       2.221   2.759 -20.987  1.00 84.77           N  
ATOM   2249  HZ1 LYS A 145       2.038   1.766 -20.981  1.00 84.77           H  
ATOM   2250  HZ2 LYS A 145       1.423   3.238 -20.597  1.00 84.77           H  
ATOM   2251  HZ3 LYS A 145       2.317   3.085 -21.938  1.00 84.77           H  
ATOM   2252  N   PHE A 146       5.401   2.514 -13.315  1.00 87.61           N  
ATOM   2253  H   PHE A 146       6.239   2.161 -13.754  1.00 87.61           H  
ATOM   2254  CA  PHE A 146       5.204   2.174 -11.914  1.00 87.61           C  
ATOM   2255  HA  PHE A 146       4.136   2.096 -11.713  1.00 87.61           H  
ATOM   2256  C   PHE A 146       5.726   3.240 -10.946  1.00 87.61           C  
ATOM   2257  CB  PHE A 146       5.841   0.808 -11.642  1.00 87.61           C  
ATOM   2258  HB2 PHE A 146       5.602   0.528 -10.616  1.00 87.61           H  
ATOM   2259  HB3 PHE A 146       6.925   0.902 -11.708  1.00 87.61           H  
ATOM   2260  O   PHE A 146       5.543   3.086  -9.745  1.00 87.61           O  
ATOM   2261  CG  PHE A 146       5.374  -0.336 -12.518  1.00 87.61           C  
ATOM   2262  CD1 PHE A 146       4.019  -0.464 -12.859  1.00 87.61           C  
ATOM   2263  HD1 PHE A 146       3.326   0.287 -12.511  1.00 87.61           H  
ATOM   2264  CD2 PHE A 146       6.290  -1.302 -12.959  1.00 87.61           C  
ATOM   2265  HD2 PHE A 146       7.336  -1.221 -12.701  1.00 87.61           H  
ATOM   2266  CE1 PHE A 146       3.564  -1.542 -13.634  1.00 87.61           C  
ATOM   2267  HE1 PHE A 146       2.519  -1.628 -13.895  1.00 87.61           H  
ATOM   2268  CE2 PHE A 146       5.844  -2.382 -13.734  1.00 87.61           C  
ATOM   2269  HE2 PHE A 146       6.562  -3.115 -14.069  1.00 87.61           H  
ATOM   2270  CZ  PHE A 146       4.484  -2.511 -14.063  1.00 87.61           C  
ATOM   2271  HZ  PHE A 146       4.154  -3.358 -14.647  1.00 87.61           H  
ATOM   2272  N   ASN A 147       6.305   4.347 -11.431  1.00 88.17           N  
ATOM   2273  H   ASN A 147       6.494   4.402 -12.422  1.00 88.17           H  
ATOM   2274  CA  ASN A 147       6.876   5.384 -10.566  1.00 88.17           C  
ATOM   2275  HA  ASN A 147       7.532   4.892  -9.847  1.00 88.17           H  
ATOM   2276  C   ASN A 147       5.828   6.186  -9.779  1.00 88.17           C  
ATOM   2277  CB  ASN A 147       7.742   6.352 -11.387  1.00 88.17           C  
ATOM   2278  HB2 ASN A 147       7.992   7.212 -10.766  1.00 88.17           H  
ATOM   2279  HB3 ASN A 147       7.189   6.712 -12.254  1.00 88.17           H  
ATOM   2280  O   ASN A 147       6.187   6.915  -8.858  1.00 88.17           O  
ATOM   2281  CG  ASN A 147       9.065   5.762 -11.833  1.00 88.17           C  
ATOM   2282  ND2 ASN A 147       9.837   6.519 -12.574  1.00 88.17           N  
ATOM   2283 HD21 ASN A 147       9.558   7.467 -12.784  1.00 88.17           H  
ATOM   2284 HD22 ASN A 147      10.781   6.187 -12.712  1.00 88.17           H  
ATOM   2285  OD1 ASN A 147       9.445   4.651 -11.520  1.00 88.17           O  
ATOM   2286  N   ARG A 148       4.546   6.123 -10.163  1.00 93.25           N  
ATOM   2287  H   ARG A 148       4.317   5.483 -10.910  1.00 93.25           H  
ATOM   2288  CA  ARG A 148       3.480   6.933  -9.552  1.00 93.25           C  
ATOM   2289  HA  ARG A 148       3.835   7.258  -8.574  1.00 93.25           H  
ATOM   2290  C   ARG A 148       2.199   6.144  -9.255  1.00 93.25           C  
ATOM   2291  CB  ARG A 148       3.223   8.201 -10.382  1.00 93.25           C  
ATOM   2292  HB2 ARG A 148       2.954   7.920 -11.400  1.00 93.25           H  
ATOM   2293  HB3 ARG A 148       2.389   8.744  -9.938  1.00 93.25           H  
ATOM   2294  O   ARG A 148       1.144   6.497  -9.793  1.00 93.25           O  
ATOM   2295  CG  ARG A 148       4.437   9.138 -10.407  1.00 93.25           C  
ATOM   2296  HG2 ARG A 148       5.282   8.652 -10.895  1.00 93.25           H  
ATOM   2297  HG3 ARG A 148       4.710   9.396  -9.384  1.00 93.25           H  
ATOM   2298  CD  ARG A 148       4.091  10.409 -11.178  1.00 93.25           C  
ATOM   2299  HD2 ARG A 148       3.892  10.146 -12.217  1.00 93.25           H  
ATOM   2300  HD3 ARG A 148       3.197  10.849 -10.738  1.00 93.25           H  
ATOM   2301  NE  ARG A 148       5.189  11.386 -11.114  1.00 93.25           N  
ATOM   2302  HE  ARG A 148       5.989  11.164 -10.539  1.00 93.25           H  
ATOM   2303  NH1 ARG A 148       4.167  13.071 -12.278  1.00 93.25           N  
ATOM   2304 HH11 ARG A 148       3.370  12.464 -12.407  1.00 93.25           H  
ATOM   2305 HH12 ARG A 148       4.211  14.003 -12.665  1.00 93.25           H  
ATOM   2306  NH2 ARG A 148       6.220  13.371 -11.473  1.00 93.25           N  
ATOM   2307 HH21 ARG A 148       6.770  13.178 -10.648  1.00 93.25           H  
ATOM   2308 HH22 ARG A 148       6.240  14.324 -11.808  1.00 93.25           H  
ATOM   2309  CZ  ARG A 148       5.192  12.599 -11.624  1.00 93.25           C  
ATOM   2310  N   PRO A 149       2.257   5.054  -8.470  1.00 95.61           N  
ATOM   2311  CA  PRO A 149       1.063   4.314  -8.129  1.00 95.61           C  
ATOM   2312  HA  PRO A 149       0.473   4.130  -9.026  1.00 95.61           H  
ATOM   2313  C   PRO A 149       0.229   5.124  -7.133  1.00 95.61           C  
ATOM   2314  CB  PRO A 149       1.546   2.976  -7.579  1.00 95.61           C  
ATOM   2315  HB2 PRO A 149       1.740   2.294  -8.407  1.00 95.61           H  
ATOM   2316  HB3 PRO A 149       0.832   2.535  -6.882  1.00 95.61           H  
ATOM   2317  O   PRO A 149       0.740   5.823  -6.253  1.00 95.61           O  
ATOM   2318  CG  PRO A 149       2.863   3.337  -6.902  1.00 95.61           C  
ATOM   2319  HG2 PRO A 149       3.562   2.501  -6.935  1.00 95.61           H  
ATOM   2320  HG3 PRO A 149       2.661   3.618  -5.868  1.00 95.61           H  
ATOM   2321  CD  PRO A 149       3.383   4.542  -7.701  1.00 95.61           C  
ATOM   2322  HD2 PRO A 149       4.173   4.216  -8.378  1.00 95.61           H  
ATOM   2323  HD3 PRO A 149       3.783   5.310  -7.038  1.00 95.61           H  
ATOM   2324  N   GLN A 150      -1.081   5.021  -7.284  1.00 97.99           N  
ATOM   2325  H   GLN A 150      -1.428   4.454  -8.045  1.00 97.99           H  
ATOM   2326  CA  GLN A 150      -2.055   5.654  -6.416  1.00 97.99           C  
ATOM   2327  HA  GLN A 150      -1.553   6.063  -5.540  1.00 97.99           H  
ATOM   2328  C   GLN A 150      -3.048   4.604  -5.932  1.00 97.99           C  
ATOM   2329  CB  GLN A 150      -2.712   6.816  -7.172  1.00 97.99           C  
ATOM   2330  HB2 GLN A 150      -1.976   7.610  -7.298  1.00 97.99           H  
ATOM   2331  HB3 GLN A 150      -3.015   6.473  -8.161  1.00 97.99           H  
ATOM   2332  O   GLN A 150      -3.567   3.817  -6.725  1.00 97.99           O  
ATOM   2333  CG  GLN A 150      -3.942   7.375  -6.447  1.00 97.99           C  
ATOM   2334  HG2 GLN A 150      -3.653   7.754  -5.467  1.00 97.99           H  
ATOM   2335  HG3 GLN A 150      -4.670   6.577  -6.298  1.00 97.99           H  
ATOM   2336  CD  GLN A 150      -4.641   8.483  -7.219  1.00 97.99           C  
ATOM   2337  NE2 GLN A 150      -5.906   8.683  -6.935  1.00 97.99           N  
ATOM   2338 HE21 GLN A 150      -6.334   8.073  -6.254  1.00 97.99           H  
ATOM   2339 HE22 GLN A 150      -6.115   9.662  -6.795  1.00 97.99           H  
ATOM   2340  OE1 GLN A 150      -4.086   9.168  -8.071  1.00 97.99           O  
ATOM   2341  N   PHE A 151      -3.349   4.652  -4.641  1.00 98.53           N  
ATOM   2342  H   PHE A 151      -2.864   5.324  -4.063  1.00 98.53           H  
ATOM   2343  CA  PHE A 151      -4.329   3.808  -3.976  1.00 98.53           C  
ATOM   2344  HA  PHE A 151      -4.813   3.162  -4.709  1.00 98.53           H  
ATOM   2345  C   PHE A 151      -5.381   4.709  -3.338  1.00 98.53           C  
ATOM   2346  CB  PHE A 151      -3.632   2.911  -2.944  1.00 98.53           C  
ATOM   2347  HB2 PHE A 151      -3.357   3.509  -2.075  1.00 98.53           H  
ATOM   2348  HB3 PHE A 151      -4.336   2.151  -2.604  1.00 98.53           H  
ATOM   2349  O   PHE A 151      -5.053   5.656  -2.629  1.00 98.53           O  
ATOM   2350  CG  PHE A 151      -2.387   2.233  -3.482  1.00 98.53           C  
ATOM   2351  CD1 PHE A 151      -2.505   1.072  -4.264  1.00 98.53           C  
ATOM   2352  HD1 PHE A 151      -3.479   0.634  -4.429  1.00 98.53           H  
ATOM   2353  CD2 PHE A 151      -1.116   2.804  -3.266  1.00 98.53           C  
ATOM   2354  HD2 PHE A 151      -1.019   3.704  -2.678  1.00 98.53           H  
ATOM   2355  CE1 PHE A 151      -1.363   0.490  -4.838  1.00 98.53           C  
ATOM   2356  HE1 PHE A 151      -1.457  -0.399  -5.445  1.00 98.53           H  
ATOM   2357  CE2 PHE A 151       0.026   2.220  -3.841  1.00 98.53           C  
ATOM   2358  HE2 PHE A 151       0.997   2.666  -3.684  1.00 98.53           H  
ATOM   2359  CZ  PHE A 151      -0.100   1.067  -4.635  1.00 98.53           C  
ATOM   2360  HZ  PHE A 151       0.771   0.627  -5.096  1.00 98.53           H  
ATOM   2361  N   THR A 152      -6.651   4.448  -3.596  1.00 98.52           N  
ATOM   2362  H   THR A 152      -6.871   3.705  -4.244  1.00 98.52           H  
ATOM   2363  CA  THR A 152      -7.763   5.102  -2.908  1.00 98.52           C  
ATOM   2364  HA  THR A 152      -7.389   5.780  -2.140  1.00 98.52           H  
ATOM   2365  C   THR A 152      -8.556   4.019  -2.213  1.00 98.52           C  
ATOM   2366  CB  THR A 152      -8.618   5.925  -3.875  1.00 98.52           C  
ATOM   2367  HB  THR A 152      -9.073   5.269  -4.617  1.00 98.52           H  
ATOM   2368  O   THR A 152      -9.063   3.121  -2.875  1.00 98.52           O  
ATOM   2369  CG2 THR A 152      -9.721   6.692  -3.155  1.00 98.52           C  
ATOM   2370 HG21 THR A 152     -10.397   5.999  -2.654  1.00 98.52           H  
ATOM   2371 HG22 THR A 152      -9.294   7.374  -2.419  1.00 98.52           H  
ATOM   2372 HG23 THR A 152     -10.302   7.250  -3.889  1.00 98.52           H  
ATOM   2373  OG1 THR A 152      -7.788   6.872  -4.525  1.00 98.52           O  
ATOM   2374  HG1 THR A 152      -7.041   6.998  -3.935  1.00 98.52           H  
ATOM   2375  N   ILE A 153      -8.594   4.078  -0.887  1.00 98.36           N  
ATOM   2376  H   ILE A 153      -8.188   4.882  -0.431  1.00 98.36           H  
ATOM   2377  CA  ILE A 153      -9.276   3.119  -0.032  1.00 98.36           C  
ATOM   2378  HA  ILE A 153      -9.533   2.231  -0.610  1.00 98.36           H  
ATOM   2379  C   ILE A 153     -10.566   3.782   0.430  1.00 98.36           C  
ATOM   2380  CB  ILE A 153      -8.391   2.677   1.157  1.00 98.36           C  
ATOM   2381  HB  ILE A 153      -8.222   3.529   1.816  1.00 98.36           H  
ATOM   2382  O   ILE A 153     -10.527   4.835   1.069  1.00 98.36           O  
ATOM   2383  CG1 ILE A 153      -7.017   2.101   0.730  1.00 98.36           C  
ATOM   2384 HG12 ILE A 153      -7.133   1.511  -0.180  1.00 98.36           H  
ATOM   2385 HG13 ILE A 153      -6.658   1.429   1.509  1.00 98.36           H  
ATOM   2386  CG2 ILE A 153      -9.134   1.597   1.965  1.00 98.36           C  
ATOM   2387 HG21 ILE A 153      -8.543   1.301   2.832  1.00 98.36           H  
ATOM   2388 HG22 ILE A 153     -10.088   1.976   2.331  1.00 98.36           H  
ATOM   2389 HG23 ILE A 153      -9.324   0.722   1.343  1.00 98.36           H  
ATOM   2390  CD1 ILE A 153      -5.912   3.150   0.525  1.00 98.36           C  
ATOM   2391 HD11 ILE A 153      -6.112   3.777  -0.344  1.00 98.36           H  
ATOM   2392 HD12 ILE A 153      -4.962   2.641   0.364  1.00 98.36           H  
ATOM   2393 HD13 ILE A 153      -5.826   3.777   1.412  1.00 98.36           H  
ATOM   2394  N   GLU A 154     -11.690   3.165   0.099  1.00 97.89           N  
ATOM   2395  H   GLU A 154     -11.637   2.320  -0.452  1.00 97.89           H  
ATOM   2396  CA  GLU A 154     -13.026   3.588   0.487  1.00 97.89           C  
ATOM   2397  HA  GLU A 154     -12.946   4.490   1.093  1.00 97.89           H  
ATOM   2398  C   GLU A 154     -13.662   2.504   1.366  1.00 97.89           C  
ATOM   2399  CB  GLU A 154     -13.879   3.957  -0.744  1.00 97.89           C  
ATOM   2400  HB2 GLU A 154     -14.843   4.317  -0.385  1.00 97.89           H  
ATOM   2401  HB3 GLU A 154     -14.039   3.074  -1.362  1.00 97.89           H  
ATOM   2402  O   GLU A 154     -13.583   1.305   1.099  1.00 97.89           O  
ATOM   2403  CG  GLU A 154     -13.208   5.059  -1.594  1.00 97.89           C  
ATOM   2404  HG2 GLU A 154     -12.340   4.637  -2.100  1.00 97.89           H  
ATOM   2405  HG3 GLU A 154     -12.845   5.828  -0.913  1.00 97.89           H  
ATOM   2406  CD  GLU A 154     -14.109   5.743  -2.642  1.00 97.89           C  
ATOM   2407  OE1 GLU A 154     -13.624   6.748  -3.238  1.00 97.89           O  
ATOM   2408  OE2 GLU A 154     -15.297   5.384  -2.766  1.00 97.89           O  
ATOM   2409  N   TRP A 155     -14.274   2.932   2.458  1.00 94.73           N  
ATOM   2410  H   TRP A 155     -14.321   3.931   2.600  1.00 94.73           H  
ATOM   2411  CA  TRP A 155     -15.064   2.104   3.367  1.00 94.73           C  
ATOM   2412  HA  TRP A 155     -15.291   1.149   2.894  1.00 94.73           H  
ATOM   2413  C   TRP A 155     -16.388   2.815   3.643  1.00 94.73           C  
ATOM   2414  CB  TRP A 155     -14.261   1.836   4.648  1.00 94.73           C  
ATOM   2415  HB2 TRP A 155     -14.819   1.139   5.273  1.00 94.73           H  
ATOM   2416  HB3 TRP A 155     -13.331   1.338   4.371  1.00 94.73           H  
ATOM   2417  O   TRP A 155     -16.541   3.967   3.235  1.00 94.73           O  
ATOM   2418  CG  TRP A 155     -13.908   3.038   5.471  1.00 94.73           C  
ATOM   2419  CD1 TRP A 155     -14.632   3.535   6.499  1.00 94.73           C  
ATOM   2420  HD1 TRP A 155     -15.570   3.125   6.845  1.00 94.73           H  
ATOM   2421  CD2 TRP A 155     -12.732   3.894   5.360  1.00 94.73           C  
ATOM   2422  CE2 TRP A 155     -12.796   4.878   6.392  1.00 94.73           C  
ATOM   2423  CE3 TRP A 155     -11.629   3.945   4.484  1.00 94.73           C  
ATOM   2424  HE3 TRP A 155     -11.557   3.218   3.688  1.00 94.73           H  
ATOM   2425  NE1 TRP A 155     -13.975   4.614   7.054  1.00 94.73           N  
ATOM   2426  HE1 TRP A 155     -14.267   5.044   7.920  1.00 94.73           H  
ATOM   2427  CH2 TRP A 155     -10.724   5.867   5.674  1.00 94.73           C  
ATOM   2428  HH2 TRP A 155      -9.947   6.605   5.808  1.00 94.73           H  
ATOM   2429  CZ2 TRP A 155     -11.808   5.854   6.561  1.00 94.73           C  
ATOM   2430  HZ2 TRP A 155     -11.864   6.567   7.369  1.00 94.73           H  
ATOM   2431  CZ3 TRP A 155     -10.633   4.926   4.634  1.00 94.73           C  
ATOM   2432  HZ3 TRP A 155      -9.793   4.943   3.955  1.00 94.73           H  
ATOM   2433  N   GLY A 156     -17.316   2.161   4.351  1.00 84.20           N  
ATOM   2434  H   GLY A 156     -17.109   1.217   4.646  1.00 84.20           H  
ATOM   2435  CA  GLY A 156     -18.590   2.761   4.792  1.00 84.20           C  
ATOM   2436  HA2 GLY A 156     -19.280   2.806   3.949  1.00 84.20           H  
ATOM   2437  HA3 GLY A 156     -19.032   2.164   5.589  1.00 84.20           H  
ATOM   2438  C   GLY A 156     -18.428   4.184   5.320  1.00 84.20           C  
ATOM   2439  O   GLY A 156     -17.661   4.382   6.290  1.00 84.20           O  
ATOM   2440  OXT GLY A 156     -18.971   5.101   4.678  1.00 84.20           O  
TER    2441      GLY A 156                                                       
END   
