# Supplementary material for: Single-chain dimers from de novo immunoglobulins as robust scaffolds for multiple binding loops
Source: Nat Commun. 2023 Sep 23;14:5939. doi: 10.1038/s41467-023-41717-5 (PMC10517939; doi:10.1038/s41467-023-41717-5)
Supplement: Supplementary file 3 — Supplementary Data 1 [file 41467_2023_41717_MOESM3_ESM.zip › design_models/scIg+EF/scIg12+EF2b/ranked_1.pdb]

ATOM      1  N   GLY A   1       6.303  -0.023 -14.057  1.00 94.67           N  
ATOM      2  H   GLY A   1       5.836   0.773 -14.468  1.00 94.67           H  
ATOM      3  H2  GLY A   1       7.030  -0.329 -14.687  1.00 94.67           H  
ATOM      4  H3  GLY A   1       6.765   0.330 -13.230  1.00 94.67           H  
ATOM      5  CA  GLY A   1       5.339  -1.092 -13.695  1.00 94.67           C  
ATOM      6  HA2 GLY A   1       5.858  -1.869 -13.134  1.00 94.67           H  
ATOM      7  HA3 GLY A   1       4.911  -1.513 -14.606  1.00 94.67           H  
ATOM      8  C   GLY A   1       4.204  -0.546 -12.838  1.00 94.67           C  
ATOM      9  O   GLY A   1       4.205   0.646 -12.562  1.00 94.67           O  
ATOM     10  N   ARG A   2       3.222  -1.377 -12.452  1.00 97.38           N  
ATOM     11  H   ARG A   2       3.264  -2.356 -12.694  1.00 97.38           H  
ATOM     12  CA  ARG A   2       2.036  -0.945 -11.689  1.00 97.38           C  
ATOM     13  HA  ARG A   2       2.278  -0.028 -11.152  1.00 97.38           H  
ATOM     14  C   ARG A   2       1.596  -1.982 -10.657  1.00 97.38           C  
ATOM     15  CB  ARG A   2       0.899  -0.627 -12.673  1.00 97.38           C  
ATOM     16  HB2 ARG A   2       1.190   0.241 -13.266  1.00 97.38           H  
ATOM     17  HB3 ARG A   2       0.777  -1.472 -13.350  1.00 97.38           H  
ATOM     18  O   ARG A   2       1.438  -3.153 -10.999  1.00 97.38           O  
ATOM     19  CG  ARG A   2      -0.452  -0.338 -11.998  1.00 97.38           C  
ATOM     20  HG2 ARG A   2      -0.790  -1.213 -11.442  1.00 97.38           H  
ATOM     21  HG3 ARG A   2      -0.360   0.509 -11.318  1.00 97.38           H  
ATOM     22  CD  ARG A   2      -1.483  -0.028 -13.080  1.00 97.38           C  
ATOM     23  HD2 ARG A   2      -1.498  -0.847 -13.799  1.00 97.38           H  
ATOM     24  HD3 ARG A   2      -1.162   0.880 -13.591  1.00 97.38           H  
ATOM     25  NE  ARG A   2      -2.833   0.124 -12.512  1.00 97.38           N  
ATOM     26  HE  ARG A   2      -3.117  -0.565 -11.831  1.00 97.38           H  
ATOM     27  NH1 ARG A   2      -3.476   1.869 -13.837  1.00 97.38           N  
ATOM     28 HH11 ARG A   2      -2.798   1.514 -14.496  1.00 97.38           H  
ATOM     29 HH12 ARG A   2      -3.033   2.720 -13.524  1.00 97.38           H  
ATOM     30  NH2 ARG A   2      -4.816   1.213 -12.210  1.00 97.38           N  
ATOM     31 HH21 ARG A   2      -5.013   0.647 -11.397  1.00 97.38           H  
ATOM     32 HH22 ARG A   2      -5.391   1.989 -12.504  1.00 97.38           H  
ATOM     33  CZ  ARG A   2      -3.697   1.055 -12.852  1.00 97.38           C  
ATOM     34  N   VAL A   3       1.319  -1.529  -9.434  1.00 98.18           N  
ATOM     35  H   VAL A   3       1.490  -0.551  -9.250  1.00 98.18           H  
ATOM     36  CA  VAL A   3       0.690  -2.324  -8.367  1.00 98.18           C  
ATOM     37  HA  VAL A   3       0.311  -3.251  -8.797  1.00 98.18           H  
ATOM     38  C   VAL A   3      -0.496  -1.578  -7.786  1.00 98.18           C  
ATOM     39  CB  VAL A   3       1.695  -2.700  -7.263  1.00 98.18           C  
ATOM     40  HB  VAL A   3       2.288  -1.823  -7.003  1.00 98.18           H  
ATOM     41  O   VAL A   3      -0.420  -0.385  -7.501  1.00 98.18           O  
ATOM     42  CG1 VAL A   3       1.060  -3.260  -5.980  1.00 98.18           C  
ATOM     43 HG11 VAL A   3       1.841  -3.597  -5.299  1.00 98.18           H  
ATOM     44 HG12 VAL A   3       0.404  -4.099  -6.216  1.00 98.18           H  
ATOM     45 HG13 VAL A   3       0.485  -2.484  -5.474  1.00 98.18           H  
ATOM     46  CG2 VAL A   3       2.617  -3.790  -7.797  1.00 98.18           C  
ATOM     47 HG21 VAL A   3       2.980  -3.528  -8.791  1.00 98.18           H  
ATOM     48 HG22 VAL A   3       2.066  -4.727  -7.888  1.00 98.18           H  
ATOM     49 HG23 VAL A   3       3.461  -3.908  -7.118  1.00 98.18           H  
ATOM     50  N   GLU A   4      -1.588  -2.299  -7.578  1.00 98.49           N  
ATOM     51  H   GLU A   4      -1.568  -3.277  -7.830  1.00 98.49           H  
ATOM     52  CA  GLU A   4      -2.768  -1.807  -6.886  1.00 98.49           C  
ATOM     53  HA  GLU A   4      -2.667  -0.735  -6.717  1.00 98.49           H  
ATOM     54  C   GLU A   4      -2.908  -2.488  -5.520  1.00 98.49           C  
ATOM     55  CB  GLU A   4      -3.989  -2.014  -7.787  1.00 98.49           C  
ATOM     56  HB2 GLU A   4      -3.796  -1.550  -8.754  1.00 98.49           H  
ATOM     57  HB3 GLU A   4      -4.153  -3.082  -7.932  1.00 98.49           H  
ATOM     58  O   GLU A   4      -2.850  -3.712  -5.416  1.00 98.49           O  
ATOM     59  CG  GLU A   4      -5.245  -1.387  -7.185  1.00 98.49           C  
ATOM     60  HG2 GLU A   4      -5.459  -1.861  -6.227  1.00 98.49           H  
ATOM     61  HG3 GLU A   4      -5.058  -0.329  -7.002  1.00 98.49           H  
ATOM     62  CD  GLU A   4      -6.476  -1.527  -8.083  1.00 98.49           C  
ATOM     63  OE1 GLU A   4      -7.509  -0.921  -7.738  1.00 98.49           O  
ATOM     64  OE2 GLU A   4      -6.501  -2.236  -9.107  1.00 98.49           O  
ATOM     65  N   VAL A   5      -3.122  -1.682  -4.481  1.00 98.40           N  
ATOM     66  H   VAL A   5      -3.117  -0.688  -4.657  1.00 98.40           H  
ATOM     67  CA  VAL A   5      -3.421  -2.102  -3.111  1.00 98.40           C  
ATOM     68  HA  VAL A   5      -3.435  -3.191  -3.056  1.00 98.40           H  
ATOM     69  C   VAL A   5      -4.802  -1.566  -2.753  1.00 98.40           C  
ATOM     70  CB  VAL A   5      -2.361  -1.582  -2.116  1.00 98.40           C  
ATOM     71  HB  VAL A   5      -2.415  -0.494  -2.073  1.00 98.40           H  
ATOM     72  O   VAL A   5      -4.990  -0.356  -2.627  1.00 98.40           O  
ATOM     73  CG1 VAL A   5      -2.619  -2.122  -0.703  1.00 98.40           C  
ATOM     74 HG11 VAL A   5      -1.873  -1.722  -0.016  1.00 98.40           H  
ATOM     75 HG12 VAL A   5      -2.556  -3.211  -0.701  1.00 98.40           H  
ATOM     76 HG13 VAL A   5      -3.602  -1.815  -0.348  1.00 98.40           H  
ATOM     77  CG2 VAL A   5      -0.933  -1.956  -2.532  1.00 98.40           C  
ATOM     78 HG21 VAL A   5      -0.856  -3.031  -2.693  1.00 98.40           H  
ATOM     79 HG22 VAL A   5      -0.226  -1.652  -1.760  1.00 98.40           H  
ATOM     80 HG23 VAL A   5      -0.668  -1.440  -3.456  1.00 98.40           H  
ATOM     81  N   ARG A   6      -5.784  -2.451  -2.583  1.00 98.00           N  
ATOM     82  H   ARG A   6      -5.559  -3.427  -2.713  1.00 98.00           H  
ATOM     83  CA  ARG A   6      -7.114  -2.104  -2.062  1.00 98.00           C  
ATOM     84  HA  ARG A   6      -7.236  -1.022  -2.028  1.00 98.00           H  
ATOM     85  C   ARG A   6      -7.239  -2.625  -0.648  1.00 98.00           C  
ATOM     86  CB  ARG A   6      -8.231  -2.694  -2.925  1.00 98.00           C  
ATOM     87  HB2 ARG A   6      -9.188  -2.474  -2.451  1.00 98.00           H  
ATOM     88  HB3 ARG A   6      -8.109  -3.777  -2.964  1.00 98.00           H  
ATOM     89  O   ARG A   6      -7.040  -3.814  -0.418  1.00 98.00           O  
ATOM     90  CG  ARG A   6      -8.251  -2.143  -4.350  1.00 98.00           C  
ATOM     91  HG2 ARG A   6      -8.410  -1.065  -4.322  1.00 98.00           H  
ATOM     92  HG3 ARG A   6      -7.304  -2.362  -4.842  1.00 98.00           H  
ATOM     93  CD  ARG A   6      -9.390  -2.805  -5.129  1.00 98.00           C  
ATOM     94  HD2 ARG A   6      -9.255  -3.886  -5.088  1.00 98.00           H  
ATOM     95  HD3 ARG A   6     -10.342  -2.540  -4.670  1.00 98.00           H  
ATOM     96  NE  ARG A   6      -9.370  -2.356  -6.523  1.00 98.00           N  
ATOM     97  HE  ARG A   6      -8.732  -1.604  -6.742  1.00 98.00           H  
ATOM     98  NH1 ARG A   6     -10.651  -3.970  -7.510  1.00 98.00           N  
ATOM     99 HH11 ARG A   6     -10.825  -4.347  -6.589  1.00 98.00           H  
ATOM    100 HH12 ARG A   6     -10.851  -4.519  -8.334  1.00 98.00           H  
ATOM    101  NH2 ARG A   6      -9.458  -2.556  -8.768  1.00 98.00           N  
ATOM    102 HH21 ARG A   6      -8.638  -1.967  -8.751  1.00 98.00           H  
ATOM    103 HH22 ARG A   6      -9.586  -3.137  -9.584  1.00 98.00           H  
ATOM    104  CZ  ARG A   6      -9.838  -2.957  -7.593  1.00 98.00           C  
ATOM    105  N   VAL A   7      -7.606  -1.753   0.276  1.00 95.74           N  
ATOM    106  H   VAL A   7      -7.782  -0.794   0.013  1.00 95.74           H  
ATOM    107  CA  VAL A   7      -7.870  -2.130   1.662  1.00 95.74           C  
ATOM    108  HA  VAL A   7      -7.535  -3.154   1.830  1.00 95.74           H  
ATOM    109  C   VAL A   7      -9.372  -2.077   1.890  1.00 95.74           C  
ATOM    110  CB  VAL A   7      -7.099  -1.236   2.642  1.00 95.74           C  
ATOM    111  HB  VAL A   7      -7.560  -0.248   2.648  1.00 95.74           H  
ATOM    112  O   VAL A   7     -10.040  -1.185   1.378  1.00 95.74           O  
ATOM    113  CG1 VAL A   7      -7.153  -1.794   4.065  1.00 95.74           C  
ATOM    114 HG11 VAL A   7      -6.558  -1.172   4.733  1.00 95.74           H  
ATOM    115 HG12 VAL A   7      -6.761  -2.811   4.084  1.00 95.74           H  
ATOM    116 HG13 VAL A   7      -8.178  -1.797   4.433  1.00 95.74           H  
ATOM    117  CG2 VAL A   7      -5.626  -1.074   2.242  1.00 95.74           C  
ATOM    118 HG21 VAL A   7      -5.544  -0.570   1.279  1.00 95.74           H  
ATOM    119 HG22 VAL A   7      -5.145  -2.050   2.183  1.00 95.74           H  
ATOM    120 HG23 VAL A   7      -5.120  -0.451   2.980  1.00 95.74           H  
ATOM    121  N   GLU A   8      -9.910  -3.031   2.634  1.00 93.68           N  
ATOM    122  H   GLU A   8      -9.315  -3.783   2.951  1.00 93.68           H  
ATOM    123  CA  GLU A   8     -11.293  -3.035   3.093  1.00 93.68           C  
ATOM    124  HA  GLU A   8     -11.724  -2.045   2.943  1.00 93.68           H  
ATOM    125  C   GLU A   8     -11.328  -3.346   4.587  1.00 93.68           C  
ATOM    126  CB  GLU A   8     -12.130  -4.024   2.267  1.00 93.68           C  
ATOM    127  HB2 GLU A   8     -12.118  -3.701   1.226  1.00 93.68           H  
ATOM    128  HB3 GLU A   8     -11.689  -5.019   2.329  1.00 93.68           H  
ATOM    129  O   GLU A   8     -10.863  -4.403   5.014  1.00 93.68           O  
ATOM    130  CG  GLU A   8     -13.586  -4.083   2.754  1.00 93.68           C  
ATOM    131  HG2 GLU A   8     -13.958  -3.063   2.849  1.00 93.68           H  
ATOM    132  HG3 GLU A   8     -13.622  -4.548   3.739  1.00 93.68           H  
ATOM    133  CD  GLU A   8     -14.503  -4.862   1.803  1.00 93.68           C  
ATOM    134  OE1 GLU A   8     -15.651  -4.383   1.618  1.00 93.68           O  
ATOM    135  OE2 GLU A   8     -14.068  -5.886   1.224  1.00 93.68           O  
ATOM    136  N   PHE A   9     -11.893  -2.430   5.368  1.00 88.68           N  
ATOM    137  H   PHE A   9     -12.214  -1.570   4.947  1.00 88.68           H  
ATOM    138  CA  PHE A   9     -12.165  -2.627   6.788  1.00 88.68           C  
ATOM    139  HA  PHE A   9     -11.534  -3.428   7.172  1.00 88.68           H  
ATOM    140  C   PHE A   9     -13.629  -3.042   6.963  1.00 88.68           C  
ATOM    141  CB  PHE A   9     -11.817  -1.356   7.573  1.00 88.68           C  
ATOM    142  HB2 PHE A   9     -12.498  -0.557   7.278  1.00 88.68           H  
ATOM    143  HB3 PHE A   9     -11.981  -1.547   8.633  1.00 88.68           H  
ATOM    144  O   PHE A   9     -14.545  -2.310   6.578  1.00 88.68           O  
ATOM    145  CG  PHE A   9     -10.388  -0.879   7.379  1.00 88.68           C  
ATOM    146  CD1 PHE A   9      -9.340  -1.403   8.156  1.00 88.68           C  
ATOM    147  HD1 PHE A   9      -9.540  -2.159   8.902  1.00 88.68           H  
ATOM    148  CD2 PHE A   9     -10.102   0.096   6.408  1.00 88.68           C  
ATOM    149  HD2 PHE A   9     -10.892   0.498   5.792  1.00 88.68           H  
ATOM    150  CE1 PHE A   9      -8.031  -0.925   7.963  1.00 88.68           C  
ATOM    151  HE1 PHE A   9      -7.207  -1.312   8.544  1.00 88.68           H  
ATOM    152  CE2 PHE A   9      -8.802   0.579   6.227  1.00 88.68           C  
ATOM    153  HE2 PHE A   9      -8.613   1.354   5.499  1.00 88.68           H  
ATOM    154  CZ  PHE A   9      -7.767   0.071   7.015  1.00 88.68           C  
ATOM    155  HZ  PHE A   9      -6.767   0.461   6.891  1.00 88.68           H  
ATOM    156  N   GLU A  10     -13.851  -4.225   7.532  1.00 86.64           N  
ATOM    157  H   GLU A  10     -13.054  -4.761   7.842  1.00 86.64           H  
ATOM    158  CA  GLU A  10     -15.176  -4.800   7.767  1.00 86.64           C  
ATOM    159  HA  GLU A  10     -15.930  -4.016   7.690  1.00 86.64           H  
ATOM    160  C   GLU A  10     -15.227  -5.375   9.185  1.00 86.64           C  
ATOM    161  CB  GLU A  10     -15.497  -5.863   6.697  1.00 86.64           C  
ATOM    162  HB2 GLU A  10     -14.814  -6.705   6.804  1.00 86.64           H  
ATOM    163  HB3 GLU A  10     -15.354  -5.426   5.708  1.00 86.64           H  
ATOM    164  O   GLU A  10     -14.777  -6.493   9.436  1.00 86.64           O  
ATOM    165  CG  GLU A  10     -16.953  -6.352   6.809  1.00 86.64           C  
ATOM    166  HG2 GLU A  10     -17.141  -6.678   7.832  1.00 86.64           H  
ATOM    167  HG3 GLU A  10     -17.613  -5.508   6.607  1.00 86.64           H  
ATOM    168  CD  GLU A  10     -17.315  -7.515   5.861  1.00 86.64           C  
ATOM    169  OE1 GLU A  10     -18.483  -7.958   5.931  1.00 86.64           O  
ATOM    170  OE2 GLU A  10     -16.453  -8.017   5.089  1.00 86.64           O  
ATOM    171  N   GLY A  11     -15.768  -4.591  10.122  1.00 82.64           N  
ATOM    172  H   GLY A  11     -16.036  -3.650   9.869  1.00 82.64           H  
ATOM    173  CA  GLY A  11     -15.820  -4.973  11.529  1.00 82.64           C  
ATOM    174  HA2 GLY A  11     -16.228  -4.154  12.120  1.00 82.64           H  
ATOM    175  HA3 GLY A  11     -16.465  -5.845  11.642  1.00 82.64           H  
ATOM    176  C   GLY A  11     -14.426  -5.299  12.061  1.00 82.64           C  
ATOM    177  O   GLY A  11     -13.539  -4.453  12.064  1.00 82.64           O  
ATOM    178  N   ASP A  12     -14.244  -6.542  12.489  1.00 83.86           N  
ATOM    179  H   ASP A  12     -14.960  -7.228  12.298  1.00 83.86           H  
ATOM    180  CA  ASP A  12     -13.034  -7.067  13.119  1.00 83.86           C  
ATOM    181  HA  ASP A  12     -12.582  -6.271  13.711  1.00 83.86           H  
ATOM    182  C   ASP A  12     -11.965  -7.533  12.106  1.00 83.86           C  
ATOM    183  CB  ASP A  12     -13.502  -8.165  14.090  1.00 83.86           C  
ATOM    184  HB2 ASP A  12     -12.738  -8.343  14.847  1.00 83.86           H  
ATOM    185  HB3 ASP A  12     -14.376  -7.807  14.635  1.00 83.86           H  
ATOM    186  O   ASP A  12     -10.943  -8.117  12.481  1.00 83.86           O  
ATOM    187  CG  ASP A  12     -13.860  -9.500  13.425  1.00 83.86           C  
ATOM    188  OD1 ASP A  12     -14.438  -9.486  12.312  1.00 83.86           O  
ATOM    189  OD2 ASP A  12     -13.612 -10.559  14.044  1.00 83.86           O  
ATOM    190  N   LYS A  13     -12.179  -7.273  10.807  1.00 89.82           N  
ATOM    191  H   LYS A  13     -13.041  -6.806  10.563  1.00 89.82           H  
ATOM    192  CA  LYS A  13     -11.301  -7.711   9.715  1.00 89.82           C  
ATOM    193  HA  LYS A  13     -10.422  -8.191  10.146  1.00 89.82           H  
ATOM    194  C   LYS A  13     -10.800  -6.559   8.860  1.00 89.82           C  
ATOM    195  CB  LYS A  13     -12.025  -8.740   8.842  1.00 89.82           C  
ATOM    196  HB2 LYS A  13     -11.434  -8.951   7.951  1.00 89.82           H  
ATOM    197  HB3 LYS A  13     -12.986  -8.328   8.535  1.00 89.82           H  
ATOM    198  O   LYS A  13     -11.534  -5.628   8.534  1.00 89.82           O  
ATOM    199  CG  LYS A  13     -12.228 -10.043   9.617  1.00 89.82           C  
ATOM    200  HG2 LYS A  13     -12.621  -9.823  10.610  1.00 89.82           H  
ATOM    201  HG3 LYS A  13     -11.270 -10.549   9.735  1.00 89.82           H  
ATOM    202  CD  LYS A  13     -13.213 -10.957   8.897  1.00 89.82           C  
ATOM    203  HD2 LYS A  13     -14.103 -10.383   8.636  1.00 89.82           H  
ATOM    204  HD3 LYS A  13     -12.753 -11.369   7.999  1.00 89.82           H  
ATOM    205  CE  LYS A  13     -13.591 -12.058   9.884  1.00 89.82           C  
ATOM    206  HE2 LYS A  13     -12.707 -12.653  10.113  1.00 89.82           H  
ATOM    207  HE3 LYS A  13     -13.906 -11.573  10.808  1.00 89.82           H  
ATOM    208  NZ  LYS A  13     -14.690 -12.891   9.356  1.00 89.82           N  
ATOM    209  HZ1 LYS A  13     -14.970 -13.553  10.065  1.00 89.82           H  
ATOM    210  HZ2 LYS A  13     -15.479 -12.286   9.173  1.00 89.82           H  
ATOM    211  HZ3 LYS A  13     -14.411 -13.366   8.510  1.00 89.82           H  
ATOM    212  N   MET A  14      -9.558  -6.706   8.409  1.00 92.57           N  
ATOM    213  H   MET A  14      -9.037  -7.505   8.743  1.00 92.57           H  
ATOM    214  CA  MET A  14      -8.982  -5.920   7.328  1.00 92.57           C  
ATOM    215  HA  MET A  14      -9.726  -5.212   6.961  1.00 92.57           H  
ATOM    216  C   MET A  14      -8.595  -6.863   6.189  1.00 92.57           C  
ATOM    217  CB  MET A  14      -7.791  -5.102   7.838  1.00 92.57           C  
ATOM    218  HB2 MET A  14      -8.105  -4.493   8.686  1.00 92.57           H  
ATOM    219  HB3 MET A  14      -7.003  -5.778   8.170  1.00 92.57           H  
ATOM    220  O   MET A  14      -7.750  -7.746   6.359  1.00 92.57           O  
ATOM    221  CG  MET A  14      -7.257  -4.169   6.746  1.00 92.57           C  
ATOM    222  HG2 MET A  14      -7.996  -3.387   6.574  1.00 92.57           H  
ATOM    223  HG3 MET A  14      -7.142  -4.721   5.813  1.00 92.57           H  
ATOM    224  SD  MET A  14      -5.666  -3.389   7.121  1.00 92.57           S  
ATOM    225  CE  MET A  14      -4.624  -4.848   6.967  1.00 92.57           C  
ATOM    226  HE1 MET A  14      -4.964  -5.454   6.128  1.00 92.57           H  
ATOM    227  HE2 MET A  14      -4.706  -5.438   7.880  1.00 92.57           H  
ATOM    228  HE3 MET A  14      -3.593  -4.540   6.788  1.00 92.57           H  
ATOM    229  N   ARG A  15      -9.196  -6.675   5.015  1.00 95.64           N  
ATOM    230  H   ARG A  15      -9.859  -5.916   4.947  1.00 95.64           H  
ATOM    231  CA  ARG A  15      -8.802  -7.361   3.781  1.00 95.64           C  
ATOM    232  HA  ARG A  15      -8.215  -8.246   4.029  1.00 95.64           H  
ATOM    233  C   ARG A  15      -7.919  -6.448   2.947  1.00 95.64           C  
ATOM    234  CB  ARG A  15     -10.021  -7.822   2.975  1.00 95.64           C  
ATOM    235  HB2 ARG A  15     -10.617  -6.954   2.693  1.00 95.64           H  
ATOM    236  HB3 ARG A  15      -9.662  -8.297   2.062  1.00 95.64           H  
ATOM    237  O   ARG A  15      -8.222  -5.274   2.772  1.00 95.64           O  
ATOM    238  CG  ARG A  15     -10.909  -8.817   3.731  1.00 95.64           C  
ATOM    239  HG2 ARG A  15     -10.298  -9.629   4.125  1.00 95.64           H  
ATOM    240  HG3 ARG A  15     -11.413  -8.310   4.553  1.00 95.64           H  
ATOM    241  CD  ARG A  15     -11.950  -9.385   2.760  1.00 95.64           C  
ATOM    242  HD2 ARG A  15     -11.430  -9.912   1.960  1.00 95.64           H  
ATOM    243  HD3 ARG A  15     -12.498  -8.558   2.308  1.00 95.64           H  
ATOM    244  NE  ARG A  15     -12.862 -10.332   3.427  1.00 95.64           N  
ATOM    245  HE  ARG A  15     -12.436 -11.193   3.739  1.00 95.64           H  
ATOM    246  NH1 ARG A  15     -14.827  -9.161   3.138  1.00 95.64           N  
ATOM    247 HH11 ARG A  15     -15.607  -8.817   3.680  1.00 95.64           H  
ATOM    248 HH12 ARG A  15     -14.349  -8.453   2.601  1.00 95.64           H  
ATOM    249  NH2 ARG A  15     -14.843 -11.009   4.336  1.00 95.64           N  
ATOM    250 HH21 ARG A  15     -15.789 -10.728   4.549  1.00 95.64           H  
ATOM    251 HH22 ARG A  15     -14.398 -11.827   4.727  1.00 95.64           H  
ATOM    252  CZ  ARG A  15     -14.160 -10.167   3.618  1.00 95.64           C  
ATOM    253  N   VAL A  16      -6.844  -7.002   2.408  1.00 97.47           N  
ATOM    254  H   VAL A  16      -6.642  -7.963   2.641  1.00 97.47           H  
ATOM    255  CA  VAL A  16      -5.941  -6.328   1.477  1.00 97.47           C  
ATOM    256  HA  VAL A  16      -6.304  -5.319   1.280  1.00 97.47           H  
ATOM    257  C   VAL A  16      -5.948  -7.120   0.185  1.00 97.47           C  
ATOM    258  CB  VAL A  16      -4.517  -6.207   2.043  1.00 97.47           C  
ATOM    259  HB  VAL A  16      -4.085  -7.201   2.161  1.00 97.47           H  
ATOM    260  O   VAL A  16      -5.530  -8.275   0.175  1.00 97.47           O  
ATOM    261  CG1 VAL A  16      -3.628  -5.394   1.094  1.00 97.47           C  
ATOM    262 HG11 VAL A  16      -2.619  -5.318   1.499  1.00 97.47           H  
ATOM    263 HG12 VAL A  16      -4.040  -4.393   0.964  1.00 97.47           H  
ATOM    264 HG13 VAL A  16      -3.566  -5.884   0.123  1.00 97.47           H  
ATOM    265  CG2 VAL A  16      -4.520  -5.525   3.414  1.00 97.47           C  
ATOM    266 HG21 VAL A  16      -3.503  -5.462   3.801  1.00 97.47           H  
ATOM    267 HG22 VAL A  16      -5.108  -6.122   4.111  1.00 97.47           H  
ATOM    268 HG23 VAL A  16      -4.951  -4.527   3.340  1.00 97.47           H  
ATOM    269  N   ARG A  17      -6.418  -6.512  -0.900  1.00 98.40           N  
ATOM    270  H   ARG A  17      -6.717  -5.552  -0.804  1.00 98.40           H  
ATOM    271  CA  ARG A  17      -6.299  -7.068  -2.249  1.00 98.40           C  
ATOM    272  HA  ARG A  17      -6.063  -8.130  -2.185  1.00 98.40           H  
ATOM    273  C   ARG A  17      -5.147  -6.397  -2.965  1.00 98.40           C  
ATOM    274  CB  ARG A  17      -7.598  -6.938  -3.042  1.00 98.40           C  
ATOM    275  HB2 ARG A  17      -7.425  -7.288  -4.060  1.00 98.40           H  
ATOM    276  HB3 ARG A  17      -7.908  -5.893  -3.080  1.00 98.40           H  
ATOM    277  O   ARG A  17      -5.074  -5.170  -3.013  1.00 98.40           O  
ATOM    278  CG  ARG A  17      -8.704  -7.780  -2.414  1.00 98.40           C  
ATOM    279  HG2 ARG A  17      -8.907  -7.435  -1.401  1.00 98.40           H  
ATOM    280  HG3 ARG A  17      -8.386  -8.822  -2.381  1.00 98.40           H  
ATOM    281  CD  ARG A  17      -9.975  -7.671  -3.248  1.00 98.40           C  
ATOM    282  HD2 ARG A  17      -9.779  -8.054  -4.250  1.00 98.40           H  
ATOM    283  HD3 ARG A  17     -10.279  -6.626  -3.302  1.00 98.40           H  
ATOM    284  NE  ARG A  17     -11.021  -8.469  -2.611  1.00 98.40           N  
ATOM    285  HE  ARG A  17     -10.714  -9.174  -1.957  1.00 98.40           H  
ATOM    286  NH1 ARG A  17     -12.857  -7.718  -3.751  1.00 98.40           N  
ATOM    287 HH11 ARG A  17     -13.854  -7.769  -3.906  1.00 98.40           H  
ATOM    288 HH12 ARG A  17     -12.220  -7.289  -4.408  1.00 98.40           H  
ATOM    289  NH2 ARG A  17     -13.044  -9.207  -2.063  1.00 98.40           N  
ATOM    290 HH21 ARG A  17     -14.053  -9.195  -2.083  1.00 98.40           H  
ATOM    291 HH22 ARG A  17     -12.529  -9.816  -1.442  1.00 98.40           H  
ATOM    292  CZ  ARG A  17     -12.311  -8.448  -2.817  1.00 98.40           C  
ATOM    293  N   LEU A  18      -4.267  -7.218  -3.505  1.00 98.50           N  
ATOM    294  H   LEU A  18      -4.438  -8.211  -3.429  1.00 98.50           H  
ATOM    295  CA  LEU A  18      -3.081  -6.819  -4.235  1.00 98.50           C  
ATOM    296  HA  LEU A  18      -2.962  -5.736  -4.206  1.00 98.50           H  
ATOM    297  C   LEU A  18      -3.235  -7.271  -5.676  1.00 98.50           C  
ATOM    298  CB  LEU A  18      -1.845  -7.481  -3.613  1.00 98.50           C  
ATOM    299  HB2 LEU A  18      -0.970  -7.148  -4.171  1.00 98.50           H  
ATOM    300  HB3 LEU A  18      -1.935  -8.560  -3.738  1.00 98.50           H  
ATOM    301  O   LEU A  18      -3.565  -8.429  -5.910  1.00 98.50           O  
ATOM    302  CG  LEU A  18      -1.622  -7.187  -2.123  1.00 98.50           C  
ATOM    303  HG  LEU A  18      -2.498  -7.477  -1.543  1.00 98.50           H  
ATOM    304  CD1 LEU A  18      -0.437  -8.018  -1.638  1.00 98.50           C  
ATOM    305 HD11 LEU A  18       0.435  -7.828  -2.264  1.00 98.50           H  
ATOM    306 HD12 LEU A  18      -0.196  -7.767  -0.605  1.00 98.50           H  
ATOM    307 HD13 LEU A  18      -0.687  -9.077  -1.697  1.00 98.50           H  
ATOM    308  CD2 LEU A  18      -1.336  -5.705  -1.884  1.00 98.50           C  
ATOM    309 HD21 LEU A  18      -2.208  -5.115  -2.167  1.00 98.50           H  
ATOM    310 HD22 LEU A  18      -0.479  -5.393  -2.481  1.00 98.50           H  
ATOM    311 HD23 LEU A  18      -1.129  -5.536  -0.828  1.00 98.50           H  
ATOM    312  N   ARG A  19      -2.950  -6.390  -6.627  1.00 98.49           N  
ATOM    313  H   ARG A  19      -2.727  -5.445  -6.351  1.00 98.49           H  
ATOM    314  CA  ARG A  19      -2.895  -6.741  -8.046  1.00 98.49           C  
ATOM    315  HA  ARG A  19      -2.872  -7.826  -8.152  1.00 98.49           H  
ATOM    316  C   ARG A  19      -1.617  -6.202  -8.660  1.00 98.49           C  
ATOM    317  CB  ARG A  19      -4.166  -6.234  -8.733  1.00 98.49           C  
ATOM    318  HB2 ARG A  19      -4.263  -5.161  -8.567  1.00 98.49           H  
ATOM    319  HB3 ARG A  19      -5.028  -6.735  -8.293  1.00 98.49           H  
ATOM    320  O   ARG A  19      -1.300  -5.026  -8.484  1.00 98.49           O  
ATOM    321  CG  ARG A  19      -4.140  -6.502 -10.236  1.00 98.49           C  
ATOM    322  HG2 ARG A  19      -3.319  -5.947 -10.689  1.00 98.49           H  
ATOM    323  HG3 ARG A  19      -4.004  -7.566 -10.425  1.00 98.49           H  
ATOM    324  CD  ARG A  19      -5.448  -6.034 -10.861  1.00 98.49           C  
ATOM    325  HD2 ARG A  19      -5.673  -5.026 -10.515  1.00 98.49           H  
ATOM    326  HD3 ARG A  19      -6.246  -6.713 -10.558  1.00 98.49           H  
ATOM    327  NE  ARG A  19      -5.294  -6.017 -12.315  1.00 98.49           N  
ATOM    328  HE  ARG A  19      -4.352  -5.920 -12.664  1.00 98.49           H  
ATOM    329  NH1 ARG A  19      -7.491  -5.904 -12.929  1.00 98.49           N  
ATOM    330 HH11 ARG A  19      -8.187  -5.950 -13.659  1.00 98.49           H  
ATOM    331 HH12 ARG A  19      -7.714  -6.044 -11.954  1.00 98.49           H  
ATOM    332  NH2 ARG A  19      -5.836  -5.921 -14.467  1.00 98.49           N  
ATOM    333 HH21 ARG A  19      -6.472  -5.841 -15.248  1.00 98.49           H  
ATOM    334 HH22 ARG A  19      -4.834  -5.866 -14.580  1.00 98.49           H  
ATOM    335  CZ  ARG A  19      -6.222  -5.947 -13.229  1.00 98.49           C  
ATOM    336  N   ASN A  20      -0.896  -7.059  -9.377  1.00 98.21           N  
ATOM    337  H   ASN A  20      -1.237  -8.003  -9.484  1.00 98.21           H  
ATOM    338  CA  ASN A  20       0.336  -6.688 -10.065  1.00 98.21           C  
ATOM    339  HA  ASN A  20       0.650  -5.690  -9.761  1.00 98.21           H  
ATOM    340  C   ASN A  20       0.107  -6.655 -11.581  1.00 98.21           C  
ATOM    341  CB  ASN A  20       1.444  -7.664  -9.646  1.00 98.21           C  
ATOM    342  HB2 ASN A  20       1.141  -8.675  -9.917  1.00 98.21           H  
ATOM    343  HB3 ASN A  20       1.589  -7.616  -8.567  1.00 98.21           H  
ATOM    344  O   ASN A  20       0.008  -7.695 -12.226  1.00 98.21           O  
ATOM    345  CG  ASN A  20       2.768  -7.369 -10.320  1.00 98.21           C  
ATOM    346  ND2 ASN A  20       3.703  -8.281 -10.253  1.00 98.21           N  
ATOM    347 HD21 ASN A  20       3.556  -9.100  -9.679  1.00 98.21           H  
ATOM    348 HD22 ASN A  20       4.591  -8.102 -10.699  1.00 98.21           H  
ATOM    349  OD1 ASN A  20       2.987  -6.316 -10.899  1.00 98.21           O  
ATOM    350  N   ASP A  21       0.067  -5.453 -12.151  1.00 97.49           N  
ATOM    351  H   ASP A  21       0.237  -4.644 -11.570  1.00 97.49           H  
ATOM    352  CA  ASP A  21      -0.029  -5.231 -13.600  1.00 97.49           C  
ATOM    353  HA  ASP A  21      -0.378  -6.146 -14.078  1.00 97.49           H  
ATOM    354  C   ASP A  21       1.352  -4.916 -14.223  1.00 97.49           C  
ATOM    355  CB  ASP A  21      -1.070  -4.137 -13.902  1.00 97.49           C  
ATOM    356  HB2 ASP A  21      -1.067  -3.929 -14.972  1.00 97.49           H  
ATOM    357  HB3 ASP A  21      -0.773  -3.224 -13.386  1.00 97.49           H  
ATOM    358  O   ASP A  21       1.441  -4.410 -15.343  1.00 97.49           O  
ATOM    359  CG  ASP A  21      -2.514  -4.486 -13.514  1.00 97.49           C  
ATOM    360  OD1 ASP A  21      -3.033  -5.565 -13.895  1.00 97.49           O  
ATOM    361  OD2 ASP A  21      -3.175  -3.622 -12.898  1.00 97.49           O  
ATOM    362  N   SER A  22       2.453  -5.170 -13.505  1.00 95.85           N  
ATOM    363  H   SER A  22       2.337  -5.594 -12.596  1.00 95.85           H  
ATOM    364  CA  SER A  22       3.813  -5.064 -14.043  1.00 95.85           C  
ATOM    365  HA  SER A  22       3.814  -4.279 -14.799  1.00 95.85           H  
ATOM    366  C   SER A  22       4.262  -6.352 -14.749  1.00 95.85           C  
ATOM    367  CB  SER A  22       4.794  -4.622 -12.953  1.00 95.85           C  
ATOM    368  HB2 SER A  22       4.328  -3.874 -12.311  1.00 95.85           H  
ATOM    369  HB3 SER A  22       5.670  -4.180 -13.427  1.00 95.85           H  
ATOM    370  O   SER A  22       3.588  -7.378 -14.707  1.00 95.85           O  
ATOM    371  OG  SER A  22       5.225  -5.695 -12.168  1.00 95.85           O  
ATOM    372  HG  SER A  22       4.479  -5.998 -11.644  1.00 95.85           H  
ATOM    373  N   SER A  23       5.413  -6.302 -15.424  1.00 95.25           N  
ATOM    374  H   SER A  23       5.957  -5.451 -15.416  1.00 95.25           H  
ATOM    375  CA  SER A  23       5.993  -7.441 -16.148  1.00 95.25           C  
ATOM    376  HA  SER A  23       5.184  -8.055 -16.545  1.00 95.25           H  
ATOM    377  C   SER A  23       6.858  -8.360 -15.280  1.00 95.25           C  
ATOM    378  CB  SER A  23       6.814  -6.923 -17.329  1.00 95.25           C  
ATOM    379  HB2 SER A  23       6.148  -6.426 -18.034  1.00 95.25           H  
ATOM    380  HB3 SER A  23       7.301  -7.759 -17.832  1.00 95.25           H  
ATOM    381  O   SER A  23       7.307  -9.401 -15.760  1.00 95.25           O  
ATOM    382  OG  SER A  23       7.788  -5.999 -16.876  1.00 95.25           O  
ATOM    383  HG  SER A  23       8.362  -5.764 -17.609  1.00 95.25           H  
ATOM    384  N   THR A  24       7.106  -8.001 -14.020  1.00 95.68           N  
ATOM    385  H   THR A  24       6.673  -7.167 -13.650  1.00 95.68           H  
ATOM    386  CA  THR A  24       7.933  -8.770 -13.085  1.00 95.68           C  
ATOM    387  HA  THR A  24       8.155  -9.740 -13.531  1.00 95.68           H  
ATOM    388  C   THR A  24       7.185  -9.018 -11.776  1.00 95.68           C  
ATOM    389  CB  THR A  24       9.274  -8.073 -12.804  1.00 95.68           C  
ATOM    390  HB  THR A  24       9.801  -8.619 -12.022  1.00 95.68           H  
ATOM    391  O   THR A  24       6.271  -8.268 -11.435  1.00 95.68           O  
ATOM    392  CG2 THR A  24      10.162  -8.029 -14.048  1.00 95.68           C  
ATOM    393 HG21 THR A  24      11.133  -7.605 -13.792  1.00 95.68           H  
ATOM    394 HG22 THR A  24      10.303  -9.038 -14.436  1.00 95.68           H  
ATOM    395 HG23 THR A  24       9.696  -7.413 -14.818  1.00 95.68           H  
ATOM    396  OG1 THR A  24       9.089  -6.741 -12.388  1.00 95.68           O  
ATOM    397  HG1 THR A  24       9.891  -6.444 -11.952  1.00 95.68           H  
ATOM    398  N   PRO A  25       7.522 -10.077 -11.021  1.00 97.53           N  
ATOM    399  CA  PRO A  25       6.973 -10.254  -9.684  1.00 97.53           C  
ATOM    400  HA  PRO A  25       5.891 -10.358  -9.765  1.00 97.53           H  
ATOM    401  C   PRO A  25       7.303  -9.064  -8.778  1.00 97.53           C  
ATOM    402  CB  PRO A  25       7.563 -11.561  -9.151  1.00 97.53           C  
ATOM    403  HB2 PRO A  25       8.468 -11.361  -8.577  1.00 97.53           H  
ATOM    404  HB3 PRO A  25       6.841 -12.111  -8.547  1.00 97.53           H  
ATOM    405  O   PRO A  25       8.380  -8.470  -8.881  1.00 97.53           O  
ATOM    406  CG  PRO A  25       7.930 -12.326 -10.422  1.00 97.53           C  
ATOM    407  HG2 PRO A  25       8.735 -13.040 -10.247  1.00 97.53           H  
ATOM    408  HG3 PRO A  25       7.047 -12.832 -10.813  1.00 97.53           H  
ATOM    409  CD  PRO A  25       8.353 -11.215 -11.382  1.00 97.53           C  
ATOM    410  HD2 PRO A  25       8.185 -11.536 -12.410  1.00 97.53           H  
ATOM    411  HD3 PRO A  25       9.403 -10.966 -11.222  1.00 97.53           H  
ATOM    412  N   VAL A  26       6.377  -8.757  -7.874  1.00 98.12           N  
ATOM    413  H   VAL A  26       5.525  -9.298  -7.853  1.00 98.12           H  
ATOM    414  CA  VAL A  26       6.558  -7.761  -6.812  1.00 98.12           C  
ATOM    415  HA  VAL A  26       7.564  -7.346  -6.871  1.00 98.12           H  
ATOM    416  C   VAL A  26       6.431  -8.439  -5.459  1.00 98.12           C  
ATOM    417  CB  VAL A  26       5.573  -6.587  -6.933  1.00 98.12           C  
ATOM    418  HB  VAL A  26       5.793  -5.871  -6.141  1.00 98.12           H  
ATOM    419  O   VAL A  26       5.636  -9.366  -5.302  1.00 98.12           O  
ATOM    420  CG1 VAL A  26       5.759  -5.874  -8.276  1.00 98.12           C  
ATOM    421 HG11 VAL A  26       6.808  -5.612  -8.409  1.00 98.12           H  
ATOM    422 HG12 VAL A  26       5.454  -6.516  -9.102  1.00 98.12           H  
ATOM    423 HG13 VAL A  26       5.159  -4.963  -8.289  1.00 98.12           H  
ATOM    424  CG2 VAL A  26       4.110  -7.023  -6.783  1.00 98.12           C  
ATOM    425 HG21 VAL A  26       3.947  -7.470  -5.802  1.00 98.12           H  
ATOM    426 HG22 VAL A  26       3.853  -7.746  -7.557  1.00 98.12           H  
ATOM    427 HG23 VAL A  26       3.448  -6.160  -6.861  1.00 98.12           H  
ATOM    428  N   GLU A  27       7.191  -7.974  -4.481  1.00 98.39           N  
ATOM    429  H   GLU A  27       7.782  -7.174  -4.662  1.00 98.39           H  
ATOM    430  CA  GLU A  27       7.043  -8.380  -3.090  1.00 98.39           C  
ATOM    431  HA  GLU A  27       6.418  -9.272  -3.040  1.00 98.39           H  
ATOM    432  C   GLU A  27       6.325  -7.270  -2.322  1.00 98.39           C  
ATOM    433  CB  GLU A  27       8.408  -8.764  -2.499  1.00 98.39           C  
ATOM    434  HB2 GLU A  27       9.058  -7.891  -2.449  1.00 98.39           H  
ATOM    435  HB3 GLU A  27       8.866  -9.503  -3.157  1.00 98.39           H  
ATOM    436  O   GLU A  27       6.686  -6.098  -2.401  1.00 98.39           O  
ATOM    437  CG  GLU A  27       8.252  -9.378  -1.103  1.00 98.39           C  
ATOM    438  HG2 GLU A  27       8.010  -8.591  -0.388  1.00 98.39           H  
ATOM    439  HG3 GLU A  27       7.410 -10.070  -1.119  1.00 98.39           H  
ATOM    440  CD  GLU A  27       9.504 -10.150  -0.661  1.00 98.39           C  
ATOM    441  OE1 GLU A  27      10.256  -9.658   0.205  1.00 98.39           O  
ATOM    442  OE2 GLU A  27       9.650 -11.302  -1.127  1.00 98.39           O  
ATOM    443  N   VAL A  28       5.265  -7.630  -1.603  1.00 98.26           N  
ATOM    444  H   VAL A  28       4.983  -8.600  -1.621  1.00 98.26           H  
ATOM    445  CA  VAL A  28       4.499  -6.705  -0.773  1.00 98.26           C  
ATOM    446  HA  VAL A  28       4.944  -5.713  -0.851  1.00 98.26           H  
ATOM    447  C   VAL A  28       4.599  -7.155   0.674  1.00 98.26           C  
ATOM    448  CB  VAL A  28       3.039  -6.568  -1.237  1.00 98.26           C  
ATOM    449  HB  VAL A  28       2.522  -7.517  -1.100  1.00 98.26           H  
ATOM    450  O   VAL A  28       4.111  -8.225   1.045  1.00 98.26           O  
ATOM    451  CG1 VAL A  28       2.326  -5.486  -0.411  1.00 98.26           C  
ATOM    452 HG11 VAL A  28       2.859  -4.539  -0.499  1.00 98.26           H  
ATOM    453 HG12 VAL A  28       1.306  -5.356  -0.771  1.00 98.26           H  
ATOM    454 HG13 VAL A  28       2.287  -5.778   0.638  1.00 98.26           H  
ATOM    455  CG2 VAL A  28       2.952  -6.168  -2.718  1.00 98.26           C  
ATOM    456 HG21 VAL A  28       1.914  -5.994  -3.004  1.00 98.26           H  
ATOM    457 HG22 VAL A  28       3.533  -5.263  -2.894  1.00 98.26           H  
ATOM    458 HG23 VAL A  28       3.349  -6.970  -3.341  1.00 98.26           H  
ATOM    459  N   HIS A  29       5.203  -6.313   1.506  1.00 97.96           N  
ATOM    460  H   HIS A  29       5.590  -5.467   1.114  1.00 97.96           H  
ATOM    461  CA  HIS A  29       5.198  -6.468   2.954  1.00 97.96           C  
ATOM    462  HA  HIS A  29       5.039  -7.519   3.195  1.00 97.96           H  
ATOM    463  C   HIS A  29       4.058  -5.644   3.527  1.00 97.96           C  
ATOM    464  CB  HIS A  29       6.527  -6.056   3.590  1.00 97.96           C  
ATOM    465  HB2 HIS A  29       6.524  -6.372   4.633  1.00 97.96           H  
ATOM    466  HB3 HIS A  29       6.613  -4.969   3.582  1.00 97.96           H  
ATOM    467  O   HIS A  29       4.007  -4.427   3.368  1.00 97.96           O  
ATOM    468  CG  HIS A  29       7.729  -6.639   2.910  1.00 97.96           C  
ATOM    469  CD2 HIS A  29       8.303  -6.168   1.761  1.00 97.96           C  
ATOM    470  HD2 HIS A  29       7.981  -5.325   1.169  1.00 97.96           H  
ATOM    471  ND1 HIS A  29       8.455  -7.736   3.322  1.00 97.96           N  
ATOM    472  HD1 HIS A  29       8.311  -8.284   4.157  1.00 97.96           H  
ATOM    473  CE1 HIS A  29       9.439  -7.928   2.424  1.00 97.96           C  
ATOM    474  HE1 HIS A  29      10.178  -8.716   2.439  1.00 97.96           H  
ATOM    475  NE2 HIS A  29       9.390  -6.978   1.486  1.00 97.96           N  
ATOM    476  N   ILE A  30       3.155  -6.308   4.226  1.00 96.64           N  
ATOM    477  H   ILE A  30       3.272  -7.307   4.320  1.00 96.64           H  
ATOM    478  CA  ILE A  30       2.030  -5.692   4.906  1.00 96.64           C  
ATOM    479  HA  ILE A  30       1.952  -4.646   4.610  1.00 96.64           H  
ATOM    480  C   ILE A  30       2.316  -5.770   6.397  1.00 96.64           C  
ATOM    481  CB  ILE A  30       0.708  -6.388   4.537  1.00 96.64           C  
ATOM    482  HB  ILE A  30       0.721  -7.385   4.978  1.00 96.64           H  
ATOM    483  O   ILE A  30       2.551  -6.856   6.929  1.00 96.64           O  
ATOM    484  CG1 ILE A  30       0.529  -6.561   3.010  1.00 96.64           C  
ATOM    485 HG12 ILE A  30       0.407  -5.587   2.536  1.00 96.64           H  
ATOM    486 HG13 ILE A  30       1.411  -7.036   2.581  1.00 96.64           H  
ATOM    487  CG2 ILE A  30      -0.444  -5.573   5.155  1.00 96.64           C  
ATOM    488 HG21 ILE A  30      -0.358  -5.556   6.241  1.00 96.64           H  
ATOM    489 HG22 ILE A  30      -0.413  -4.546   4.789  1.00 96.64           H  
ATOM    490 HG23 ILE A  30      -1.412  -6.008   4.910  1.00 96.64           H  
ATOM    491  CD1 ILE A  30      -0.654  -7.459   2.643  1.00 96.64           C  
ATOM    492 HD11 ILE A  30      -0.684  -7.597   1.562  1.00 96.64           H  
ATOM    493 HD12 ILE A  30      -1.597  -7.010   2.956  1.00 96.64           H  
ATOM    494 HD13 ILE A  30      -0.538  -8.432   3.120  1.00 96.64           H  
ATOM    495  N   LYS A  31       2.289  -4.628   7.075  1.00 94.39           N  
ATOM    496  H   LYS A  31       2.083  -3.785   6.558  1.00 94.39           H  
ATOM    497  CA  LYS A  31       2.354  -4.535   8.531  1.00 94.39           C  
ATOM    498  HA  LYS A  31       2.393  -5.537   8.958  1.00 94.39           H  
ATOM    499  C   LYS A  31       1.088  -3.863   9.028  1.00 94.39           C  
ATOM    500  CB  LYS A  31       3.616  -3.781   8.950  1.00 94.39           C  
ATOM    501  HB2 LYS A  31       3.597  -2.792   8.492  1.00 94.39           H  
ATOM    502  HB3 LYS A  31       4.492  -4.310   8.575  1.00 94.39           H  
ATOM    503  O   LYS A  31       0.675  -2.847   8.482  1.00 94.39           O  
ATOM    504  CG  LYS A  31       3.723  -3.637  10.475  1.00 94.39           C  
ATOM    505  HG2 LYS A  31       2.792  -3.252  10.890  1.00 94.39           H  
ATOM    506  HG3 LYS A  31       3.933  -4.608  10.926  1.00 94.39           H  
ATOM    507  CD  LYS A  31       4.823  -2.639  10.826  1.00 94.39           C  
ATOM    508  HD2 LYS A  31       4.567  -1.676  10.384  1.00 94.39           H  
ATOM    509  HD3 LYS A  31       5.784  -2.971  10.433  1.00 94.39           H  
ATOM    510  CE  LYS A  31       4.888  -2.501  12.343  1.00 94.39           C  
ATOM    511  HE2 LYS A  31       5.397  -3.361  12.778  1.00 94.39           H  
ATOM    512  HE3 LYS A  31       3.875  -2.489  12.744  1.00 94.39           H  
ATOM    513  NZ  LYS A  31       5.550  -1.242  12.741  1.00 94.39           N  
ATOM    514  HZ1 LYS A  31       5.704  -1.204  13.738  1.00 94.39           H  
ATOM    515  HZ2 LYS A  31       6.389  -1.001  12.233  1.00 94.39           H  
ATOM    516  HZ3 LYS A  31       4.906  -0.469  12.662  1.00 94.39           H  
ATOM    517  N   VAL A  32       0.495  -4.416  10.072  1.00 90.23           N  
ATOM    518  H   VAL A  32       0.859  -5.287  10.432  1.00 90.23           H  
ATOM    519  CA  VAL A  32      -0.758  -3.916  10.619  1.00 90.23           C  
ATOM    520  HA  VAL A  32      -0.974  -2.932  10.202  1.00 90.23           H  
ATOM    521  C   VAL A  32      -0.617  -3.767  12.118  1.00 90.23           C  
ATOM    522  CB  VAL A  32      -1.917  -4.844  10.246  1.00 90.23           C  
ATOM    523  HB  VAL A  32      -1.868  -5.764  10.828  1.00 90.23           H  
ATOM    524  O   VAL A  32      -0.490  -4.755  12.842  1.00 90.23           O  
ATOM    525  CG1 VAL A  32      -3.225  -4.126  10.535  1.00 90.23           C  
ATOM    526 HG11 VAL A  32      -4.045  -4.783  10.242  1.00 90.23           H  
ATOM    527 HG12 VAL A  32      -3.284  -3.902  11.600  1.00 90.23           H  
ATOM    528 HG13 VAL A  32      -3.294  -3.201   9.963  1.00 90.23           H  
ATOM    529  CG2 VAL A  32      -1.900  -5.212   8.763  1.00 90.23           C  
ATOM    530 HG21 VAL A  32      -1.924  -4.311   8.150  1.00 90.23           H  
ATOM    531 HG22 VAL A  32      -1.007  -5.792   8.528  1.00 90.23           H  
ATOM    532 HG23 VAL A  32      -2.747  -5.864   8.550  1.00 90.23           H  
ATOM    533  N   SER A  33      -0.610  -2.517  12.568  1.00 86.97           N  
ATOM    534  H   SER A  33      -0.675  -1.758  11.904  1.00 86.97           H  
ATOM    535  CA  SER A  33      -0.529  -2.161  13.980  1.00 86.97           C  
ATOM    536  HA  SER A  33      -0.253  -3.038  14.565  1.00 86.97           H  
ATOM    537  C   SER A  33      -1.888  -1.663  14.473  1.00 86.97           C  
ATOM    538  CB  SER A  33       0.558  -1.107  14.200  1.00 86.97           C  
ATOM    539  HB2 SER A  33       0.289  -0.202  13.657  1.00 86.97           H  
ATOM    540  HB3 SER A  33       0.618  -0.870  15.263  1.00 86.97           H  
ATOM    541  O   SER A  33      -2.593  -0.942  13.759  1.00 86.97           O  
ATOM    542  OG  SER A  33       1.828  -1.552  13.743  1.00 86.97           O  
ATOM    543  HG  SER A  33       2.415  -0.793  13.763  1.00 86.97           H  
ATOM    544  N   GLY A  34      -2.221  -2.034  15.708  1.00 78.80           N  
ATOM    545  H   GLY A  34      -1.550  -2.545  16.263  1.00 78.80           H  
ATOM    546  CA  GLY A  34      -3.454  -1.645  16.381  1.00 78.80           C  
ATOM    547  HA2 GLY A  34      -4.020  -0.947  15.764  1.00 78.80           H  
ATOM    548  HA3 GLY A  34      -4.061  -2.532  16.563  1.00 78.80           H  
ATOM    549  C   GLY A  34      -3.199  -0.999  17.724  1.00 78.80           C  
ATOM    550  O   GLY A  34      -2.219  -1.339  18.381  1.00 78.80           O  
ATOM    551  N   ASP A  35      -4.106  -0.105  18.098  1.00 76.06           N  
ATOM    552  H   ASP A  35      -4.890   0.093  17.494  1.00 76.06           H  
ATOM    553  CA  ASP A  35      -4.233   0.436  19.447  1.00 76.06           C  
ATOM    554  HA  ASP A  35      -3.262   0.711  19.858  1.00 76.06           H  
ATOM    555  C   ASP A  35      -4.853  -0.666  20.327  1.00 76.06           C  
ATOM    556  CB  ASP A  35      -5.083   1.713  19.333  1.00 76.06           C  
ATOM    557  HB2 ASP A  35      -6.020   1.473  18.830  1.00 76.06           H  
ATOM    558  HB3 ASP A  35      -4.548   2.436  18.717  1.00 76.06           H  
ATOM    559  O   ASP A  35      -5.984  -1.108  20.102  1.00 76.06           O  
ATOM    560  CG  ASP A  35      -5.404   2.355  20.678  1.00 76.06           C  
ATOM    561  OD1 ASP A  35      -4.979   1.780  21.694  1.00 76.06           O  
ATOM    562  OD2 ASP A  35      -6.186   3.333  20.658  1.00 76.06           O  
ATOM    563  N   LYS A  36      -4.044  -1.253  21.211  1.00 75.81           N  
ATOM    564  H   LYS A  36      -3.200  -0.752  21.451  1.00 75.81           H  
ATOM    565  CA  LYS A  36      -4.426  -2.401  22.041  1.00 75.81           C  
ATOM    566  HA  LYS A  36      -5.212  -2.962  21.535  1.00 75.81           H  
ATOM    567  C   LYS A  36      -5.021  -1.968  23.371  1.00 75.81           C  
ATOM    568  CB  LYS A  36      -3.220  -3.306  22.323  1.00 75.81           C  
ATOM    569  HB2 LYS A  36      -3.518  -4.043  23.070  1.00 75.81           H  
ATOM    570  HB3 LYS A  36      -2.412  -2.710  22.748  1.00 75.81           H  
ATOM    571  O   LYS A  36      -5.786  -2.760  23.928  1.00 75.81           O  
ATOM    572  CG  LYS A  36      -2.716  -4.051  21.085  1.00 75.81           C  
ATOM    573  HG2 LYS A  36      -2.298  -3.337  20.375  1.00 75.81           H  
ATOM    574  HG3 LYS A  36      -3.547  -4.579  20.617  1.00 75.81           H  
ATOM    575  CD  LYS A  36      -1.637  -5.058  21.502  1.00 75.81           C  
ATOM    576  HD2 LYS A  36      -2.059  -5.762  22.219  1.00 75.81           H  
ATOM    577  HD3 LYS A  36      -0.811  -4.520  21.968  1.00 75.81           H  
ATOM    578  CE  LYS A  36      -1.140  -5.802  20.263  1.00 75.81           C  
ATOM    579  HE2 LYS A  36      -1.991  -6.262  19.761  1.00 75.81           H  
ATOM    580  HE3 LYS A  36      -0.711  -5.068  19.582  1.00 75.81           H  
ATOM    581  NZ  LYS A  36      -0.129  -6.823  20.617  1.00 75.81           N  
ATOM    582  HZ1 LYS A  36       0.646  -6.390  21.098  1.00 75.81           H  
ATOM    583  HZ2 LYS A  36       0.241  -7.258  19.784  1.00 75.81           H  
ATOM    584  HZ3 LYS A  36      -0.515  -7.521  21.237  1.00 75.81           H  
ATOM    585  N   ASP A  37      -4.628  -0.813  23.895  1.00 77.50           N  
ATOM    586  H   ASP A  37      -4.040  -0.194  23.355  1.00 77.50           H  
ATOM    587  CA  ASP A  37      -5.125  -0.294  25.170  1.00 77.50           C  
ATOM    588  HA  ASP A  37      -5.528  -1.133  25.738  1.00 77.50           H  
ATOM    589  C   ASP A  37      -6.316   0.667  25.015  1.00 77.50           C  
ATOM    590  CB  ASP A  37      -3.963   0.249  26.017  1.00 77.50           C  
ATOM    591  HB2 ASP A  37      -4.353   0.533  26.994  1.00 77.50           H  
ATOM    592  HB3 ASP A  37      -3.252  -0.562  26.175  1.00 77.50           H  
ATOM    593  O   ASP A  37      -7.014   0.928  25.997  1.00 77.50           O  
ATOM    594  CG  ASP A  37      -3.218   1.448  25.428  1.00 77.50           C  
ATOM    595  OD1 ASP A  37      -3.816   2.126  24.575  1.00 77.50           O  
ATOM    596  OD2 ASP A  37      -2.078   1.660  25.910  1.00 77.50           O  
ATOM    597  N   GLY A  38      -6.630   1.066  23.780  1.00 71.65           N  
ATOM    598  H   GLY A  38      -5.893   1.033  23.090  1.00 71.65           H  
ATOM    599  CA  GLY A  38      -7.793   1.873  23.430  1.00 71.65           C  
ATOM    600  HA2 GLY A  38      -7.913   1.849  22.347  1.00 71.65           H  
ATOM    601  HA3 GLY A  38      -8.684   1.460  23.904  1.00 71.65           H  
ATOM    602  C   GLY A  38      -7.645   3.333  23.846  1.00 71.65           C  
ATOM    603  O   GLY A  38      -8.663   4.006  24.042  1.00 71.65           O  
ATOM    604  N   ASP A  39      -6.414   3.817  24.037  1.00 74.48           N  
ATOM    605  H   ASP A  39      -5.619   3.226  23.841  1.00 74.48           H  
ATOM    606  CA  ASP A  39      -6.140   5.191  24.463  1.00 74.48           C  
ATOM    607  HA  ASP A  39      -6.930   5.462  25.163  1.00 74.48           H  
ATOM    608  C   ASP A  39      -6.236   6.222  23.318  1.00 74.48           C  
ATOM    609  CB  ASP A  39      -4.826   5.244  25.269  1.00 74.48           C  
ATOM    610  HB2 ASP A  39      -4.783   4.389  25.944  1.00 74.48           H  
ATOM    611  HB3 ASP A  39      -4.873   6.136  25.895  1.00 74.48           H  
ATOM    612  O   ASP A  39      -6.171   7.436  23.552  1.00 74.48           O  
ATOM    613  CG  ASP A  39      -3.521   5.322  24.459  1.00 74.48           C  
ATOM    614  OD1 ASP A  39      -3.576   5.279  23.212  1.00 74.48           O  
ATOM    615  OD2 ASP A  39      -2.485   5.649  25.093  1.00 74.48           O  
ATOM    616  N   GLY A  40      -6.471   5.747  22.090  1.00 66.14           N  
ATOM    617  H   GLY A  40      -6.407   4.746  21.969  1.00 66.14           H  
ATOM    618  CA  GLY A  40      -6.579   6.542  20.872  1.00 66.14           C  
ATOM    619  HA2 GLY A  40      -6.962   7.534  21.114  1.00 66.14           H  
ATOM    620  HA3 GLY A  40      -7.277   6.040  20.203  1.00 66.14           H  
ATOM    621  C   GLY A  40      -5.253   6.706  20.129  1.00 66.14           C  
ATOM    622  O   GLY A  40      -5.225   7.369  19.086  1.00 66.14           O  
ATOM    623  N   TYR A  41      -4.162   6.116  20.620  1.00 73.02           N  
ATOM    624  H   TYR A  41      -4.239   5.588  21.478  1.00 73.02           H  
ATOM    625  CA  TYR A  41      -2.825   6.214  20.052  1.00 73.02           C  
ATOM    626  HA  TYR A  41      -2.898   6.696  19.077  1.00 73.02           H  
ATOM    627  C   TYR A  41      -2.216   4.826  19.830  1.00 73.02           C  
ATOM    628  CB  TYR A  41      -1.936   7.097  20.945  1.00 73.02           C  
ATOM    629  HB2 TYR A  41      -0.944   7.162  20.497  1.00 73.02           H  
ATOM    630  HB3 TYR A  41      -1.816   6.617  21.917  1.00 73.02           H  
ATOM    631  O   TYR A  41      -2.551   3.840  20.461  1.00 73.02           O  
ATOM    632  CG  TYR A  41      -2.469   8.505  21.149  1.00 73.02           C  
ATOM    633  CD1 TYR A  41      -2.137   9.535  20.245  1.00 73.02           C  
ATOM    634  HD1 TYR A  41      -1.491   9.324  19.406  1.00 73.02           H  
ATOM    635  CD2 TYR A  41      -3.343   8.768  22.220  1.00 73.02           C  
ATOM    636  HD2 TYR A  41      -3.615   7.966  22.890  1.00 73.02           H  
ATOM    637  CE1 TYR A  41      -2.679  10.824  20.413  1.00 73.02           C  
ATOM    638  HE1 TYR A  41      -2.455  11.616  19.713  1.00 73.02           H  
ATOM    639  CE2 TYR A  41      -3.901  10.049  22.383  1.00 73.02           C  
ATOM    640  HE2 TYR A  41      -4.600  10.213  23.189  1.00 73.02           H  
ATOM    641  OH  TYR A  41      -4.109  12.316  21.634  1.00 73.02           O  
ATOM    642  HH  TYR A  41      -4.763  12.291  22.337  1.00 73.02           H  
ATOM    643  CZ  TYR A  41      -3.568  11.079  21.479  1.00 73.02           C  
ATOM    644  N   ILE A  42      -1.278   4.737  18.882  1.00 77.30           N  
ATOM    645  H   ILE A  42      -1.030   5.583  18.389  1.00 77.30           H  
ATOM    646  CA  ILE A  42      -0.416   3.556  18.762  1.00 77.30           C  
ATOM    647  HA  ILE A  42      -0.808   2.749  19.382  1.00 77.30           H  
ATOM    648  C   ILE A  42       0.945   3.915  19.339  1.00 77.30           C  
ATOM    649  CB  ILE A  42      -0.369   3.012  17.320  1.00 77.30           C  
ATOM    650  HB  ILE A  42      -0.171   3.836  16.635  1.00 77.30           H  
ATOM    651  O   ILE A  42       1.702   4.698  18.741  1.00 77.30           O  
ATOM    652  CG1 ILE A  42      -1.742   2.401  16.979  1.00 77.30           C  
ATOM    653 HG12 ILE A  42      -2.516   3.164  17.066  1.00 77.30           H  
ATOM    654 HG13 ILE A  42      -1.960   1.626  17.715  1.00 77.30           H  
ATOM    655  CG2 ILE A  42       0.739   1.952  17.157  1.00 77.30           C  
ATOM    656 HG21 ILE A  42       0.870   1.679  16.110  1.00 77.30           H  
ATOM    657 HG22 ILE A  42       1.697   2.341  17.502  1.00 77.30           H  
ATOM    658 HG23 ILE A  42       0.488   1.066  17.741  1.00 77.30           H  
ATOM    659  CD1 ILE A  42      -1.846   1.774  15.588  1.00 77.30           C  
ATOM    660 HD11 ILE A  42      -2.784   1.221  15.523  1.00 77.30           H  
ATOM    661 HD12 ILE A  42      -1.831   2.562  14.836  1.00 77.30           H  
ATOM    662 HD13 ILE A  42      -1.050   1.054  15.403  1.00 77.30           H  
ATOM    663  N   SER A  43       1.262   3.309  20.479  1.00 82.15           N  
ATOM    664  H   SER A  43       0.556   2.728  20.909  1.00 82.15           H  
ATOM    665  CA  SER A  43       2.569   3.378  21.118  1.00 82.15           C  
ATOM    666  HA  SER A  43       2.835   4.430  21.218  1.00 82.15           H  
ATOM    667  C   SER A  43       3.645   2.674  20.281  1.00 82.15           C  
ATOM    668  CB  SER A  43       2.499   2.775  22.528  1.00 82.15           C  
ATOM    669  HB2 SER A  43       3.413   3.017  23.071  1.00 82.15           H  
ATOM    670  HB3 SER A  43       1.647   3.188  23.068  1.00 82.15           H  
ATOM    671  O   SER A  43       3.386   1.801  19.450  1.00 82.15           O  
ATOM    672  OG  SER A  43       2.373   1.372  22.440  1.00 82.15           O  
ATOM    673  HG  SER A  43       1.434   1.253  22.282  1.00 82.15           H  
ATOM    674  N   ALA A  44       4.914   2.997  20.541  1.00 83.19           N  
ATOM    675  H   ALA A  44       5.097   3.737  21.204  1.00 83.19           H  
ATOM    676  CA  ALA A  44       6.034   2.309  19.893  1.00 83.19           C  
ATOM    677  HA  ALA A  44       5.922   2.408  18.814  1.00 83.19           H  
ATOM    678  C   ALA A  44       6.081   0.802  20.218  1.00 83.19           C  
ATOM    679  CB  ALA A  44       7.333   2.998  20.327  1.00 83.19           C  
ATOM    680  HB1 ALA A  44       7.296   4.052  20.052  1.00 83.19           H  
ATOM    681  HB2 ALA A  44       7.464   2.911  21.405  1.00 83.19           H  
ATOM    682  HB3 ALA A  44       8.177   2.532  19.819  1.00 83.19           H  
ATOM    683  O   ALA A  44       6.642   0.020  19.448  1.00 83.19           O  
ATOM    684  N   ALA A  45       5.536   0.386  21.366  1.00 84.80           N  
ATOM    685  H   ALA A  45       4.994   1.045  21.907  1.00 84.80           H  
ATOM    686  CA  ALA A  45       5.456  -1.020  21.743  1.00 84.80           C  
ATOM    687  HA  ALA A  45       6.413  -1.501  21.541  1.00 84.80           H  
ATOM    688  C   ALA A  45       4.391  -1.752  20.916  1.00 84.80           C  
ATOM    689  CB  ALA A  45       5.179  -1.111  23.248  1.00 84.80           C  
ATOM    690  HB1 ALA A  45       5.129  -2.157  23.549  1.00 84.80           H  
ATOM    691  HB2 ALA A  45       5.972  -0.614  23.806  1.00 84.80           H  
ATOM    692  HB3 ALA A  45       4.227  -0.635  23.482  1.00 84.80           H  
ATOM    693  O   ALA A  45       4.667  -2.830  20.391  1.00 84.80           O  
ATOM    694  N   GLU A  46       3.216  -1.150  20.748  1.00 82.23           N  
ATOM    695  H   GLU A  46       3.031  -0.273  21.213  1.00 82.23           H  
ATOM    696  CA  GLU A  46       2.134  -1.700  19.926  1.00 82.23           C  
ATOM    697  HA  GLU A  46       1.905  -2.718  20.242  1.00 82.23           H  
ATOM    698  C   GLU A  46       2.513  -1.742  18.453  1.00 82.23           C  
ATOM    699  CB  GLU A  46       0.891  -0.844  20.096  1.00 82.23           C  
ATOM    700  HB2 GLU A  46       1.169   0.193  19.912  1.00 82.23           H  
ATOM    701  HB3 GLU A  46       0.143  -1.141  19.360  1.00 82.23           H  
ATOM    702  O   GLU A  46       2.320  -2.768  17.801  1.00 82.23           O  
ATOM    703  CG  GLU A  46       0.314  -1.039  21.499  1.00 82.23           C  
ATOM    704  HG2 GLU A  46      -0.190  -2.005  21.538  1.00 82.23           H  
ATOM    705  HG3 GLU A  46       1.108  -1.054  22.246  1.00 82.23           H  
ATOM    706  CD  GLU A  46      -0.635   0.095  21.833  1.00 82.23           C  
ATOM    707  OE1 GLU A  46      -1.743  -0.251  22.275  1.00 82.23           O  
ATOM    708  OE2 GLU A  46      -0.168   1.242  21.643  1.00 82.23           O  
ATOM    709  N   ASP A  47       3.162  -0.688  17.955  1.00 82.66           N  
ATOM    710  H   ASP A  47       3.218   0.151  18.515  1.00 82.66           H  
ATOM    711  CA  ASP A  47       3.641  -0.657  16.579  1.00 82.66           C  
ATOM    712  HA  ASP A  47       2.783  -0.838  15.932  1.00 82.66           H  
ATOM    713  C   ASP A  47       4.676  -1.760  16.295  1.00 82.66           C  
ATOM    714  CB  ASP A  47       4.210   0.728  16.249  1.00 82.66           C  
ATOM    715  HB2 ASP A  47       3.462   1.499  16.433  1.00 82.66           H  
ATOM    716  HB3 ASP A  47       5.082   0.924  16.872  1.00 82.66           H  
ATOM    717  O   ASP A  47       4.689  -2.369  15.224  1.00 82.66           O  
ATOM    718  CG  ASP A  47       4.597   0.759  14.778  1.00 82.66           C  
ATOM    719  OD1 ASP A  47       3.722   0.473  13.927  1.00 82.66           O  
ATOM    720  OD2 ASP A  47       5.810   0.834  14.483  1.00 82.66           O  
ATOM    721  N   LYS A  48       5.542  -2.085  17.260  1.00 82.13           N  
ATOM    722  H   LYS A  48       5.496  -1.565  18.125  1.00 82.13           H  
ATOM    723  CA  LYS A  48       6.495  -3.200  17.119  1.00 82.13           C  
ATOM    724  HA  LYS A  48       7.001  -3.111  16.158  1.00 82.13           H  
ATOM    725  C   LYS A  48       5.815  -4.568  17.103  1.00 82.13           C  
ATOM    726  CB  LYS A  48       7.530  -3.143  18.243  1.00 82.13           C  
ATOM    727  HB2 LYS A  48       7.029  -2.939  19.189  1.00 82.13           H  
ATOM    728  HB3 LYS A  48       8.031  -4.108  18.323  1.00 82.13           H  
ATOM    729  O   LYS A  48       6.366  -5.495  16.512  1.00 82.13           O  
ATOM    730  CG  LYS A  48       8.589  -2.074  17.962  1.00 82.13           C  
ATOM    731  HG2 LYS A  48       9.177  -2.369  17.092  1.00 82.13           H  
ATOM    732  HG3 LYS A  48       8.113  -1.117  17.747  1.00 82.13           H  
ATOM    733  CD  LYS A  48       9.509  -1.933  19.177  1.00 82.13           C  
ATOM    734  HD2 LYS A  48      10.033  -2.874  19.345  1.00 82.13           H  
ATOM    735  HD3 LYS A  48       8.903  -1.694  20.051  1.00 82.13           H  
ATOM    736  CE  LYS A  48      10.511  -0.806  18.929  1.00 82.13           C  
ATOM    737  HE2 LYS A  48      11.087  -1.038  18.033  1.00 82.13           H  
ATOM    738  HE3 LYS A  48       9.949   0.108  18.736  1.00 82.13           H  
ATOM    739  NZ  LYS A  48      11.410  -0.621  20.094  1.00 82.13           N  
ATOM    740  HZ1 LYS A  48      10.865  -0.392  20.913  1.00 82.13           H  
ATOM    741  HZ2 LYS A  48      11.937  -1.463  20.277  1.00 82.13           H  
ATOM    742  HZ3 LYS A  48      12.053   0.139  19.921  1.00 82.13           H  
ATOM    743  N   GLN A  49       4.656  -4.690  17.743  1.00 81.44           N  
ATOM    744  H   GLN A  49       4.255  -3.860  18.154  1.00 81.44           H  
ATOM    745  CA  GLN A  49       3.894  -5.934  17.858  1.00 81.44           C  
ATOM    746  HA  GLN A  49       4.580  -6.779  17.802  1.00 81.44           H  
ATOM    747  C   GLN A  49       2.875  -6.135  16.726  1.00 81.44           C  
ATOM    748  CB  GLN A  49       3.195  -5.969  19.222  1.00 81.44           C  
ATOM    749  HB2 GLN A  49       2.595  -5.066  19.335  1.00 81.44           H  
ATOM    750  HB3 GLN A  49       2.526  -6.829  19.257  1.00 81.44           H  
ATOM    751  O   GLN A  49       2.126  -7.112  16.777  1.00 81.44           O  
ATOM    752  CG  GLN A  49       4.164  -6.091  20.406  1.00 81.44           C  
ATOM    753  HG2 GLN A  49       4.675  -7.053  20.357  1.00 81.44           H  
ATOM    754  HG3 GLN A  49       4.920  -5.307  20.359  1.00 81.44           H  
ATOM    755  CD  GLN A  49       3.428  -5.995  21.738  1.00 81.44           C  
ATOM    756  NE2 GLN A  49       4.106  -5.694  22.820  1.00 81.44           N  
ATOM    757 HE21 GLN A  49       5.079  -5.430  22.757  1.00 81.44           H  
ATOM    758 HE22 GLN A  49       3.566  -5.581  23.666  1.00 81.44           H  
ATOM    759  OE1 GLN A  49       2.230  -6.221  21.837  1.00 81.44           O  
ATOM    760  N   GLY A  50       2.825  -5.236  15.737  1.00 82.84           N  
ATOM    761  H   GLY A  50       3.384  -4.398  15.808  1.00 82.84           H  
ATOM    762  CA  GLY A  50       1.921  -5.359  14.596  1.00 82.84           C  
ATOM    763  HA2 GLY A  50       2.074  -4.527  13.909  1.00 82.84           H  
ATOM    764  HA3 GLY A  50       0.895  -5.308  14.961  1.00 82.84           H  
ATOM    765  C   GLY A  50       2.105  -6.673  13.830  1.00 82.84           C  
ATOM    766  O   GLY A  50       3.226  -7.177  13.693  1.00 82.84           O  
ATOM    767  N   GLU A  51       1.002  -7.226  13.319  1.00 89.30           N  
ATOM    768  H   GLU A  51       0.146  -6.692  13.361  1.00 89.30           H  
ATOM    769  CA  GLU A  51       1.033  -8.424  12.477  1.00 89.30           C  
ATOM    770  HA  GLU A  51       1.623  -9.181  12.994  1.00 89.30           H  
ATOM    771  C   GLU A  51       1.724  -8.089  11.153  1.00 89.30           C  
ATOM    772  CB  GLU A  51      -0.381  -8.998  12.256  1.00 89.30           C  
ATOM    773  HB2 GLU A  51      -0.962  -8.301  11.651  1.00 89.30           H  
ATOM    774  HB3 GLU A  51      -0.865  -9.110  13.226  1.00 89.30           H  
ATOM    775  O   GLU A  51       1.485  -7.033  10.566  1.00 89.30           O  
ATOM    776  CG  GLU A  51      -0.336 -10.375  11.560  1.00 89.30           C  
ATOM    777  HG2 GLU A  51       0.247 -11.058  12.178  1.00 89.30           H  
ATOM    778  HG3 GLU A  51       0.185 -10.273  10.608  1.00 89.30           H  
ATOM    779  CD  GLU A  51      -1.716 -11.001  11.286  1.00 89.30           C  
ATOM    780  OE1 GLU A  51      -1.798 -11.851  10.361  1.00 89.30           O  
ATOM    781  OE2 GLU A  51      -2.697 -10.628  11.960  1.00 89.30           O  
ATOM    782  N   LYS A  52       2.595  -8.983  10.681  1.00 93.11           N  
ATOM    783  H   LYS A  52       2.696  -9.860  11.171  1.00 93.11           H  
ATOM    784  CA  LYS A  52       3.334  -8.811   9.429  1.00 93.11           C  
ATOM    785  HA  LYS A  52       2.988  -7.904   8.935  1.00 93.11           H  
ATOM    786  C   LYS A  52       3.067  -9.974   8.497  1.00 93.11           C  
ATOM    787  CB  LYS A  52       4.838  -8.674   9.683  1.00 93.11           C  
ATOM    788  HB2 LYS A  52       5.189  -9.554  10.222  1.00 93.11           H  
ATOM    789  HB3 LYS A  52       5.352  -8.629   8.723  1.00 93.11           H  
ATOM    790  O   LYS A  52       3.101 -11.126   8.925  1.00 93.11           O  
ATOM    791  CG  LYS A  52       5.174  -7.412  10.482  1.00 93.11           C  
ATOM    792  HG2 LYS A  52       4.648  -7.429  11.436  1.00 93.11           H  
ATOM    793  HG3 LYS A  52       4.864  -6.534   9.915  1.00 93.11           H  
ATOM    794  CD  LYS A  52       6.679  -7.349  10.744  1.00 93.11           C  
ATOM    795  HD2 LYS A  52       7.206  -7.220   9.799  1.00 93.11           H  
ATOM    796  HD3 LYS A  52       6.996  -8.282  11.211  1.00 93.11           H  
ATOM    797  CE  LYS A  52       6.979  -6.182  11.684  1.00 93.11           C  
ATOM    798  HE2 LYS A  52       6.377  -6.306  12.584  1.00 93.11           H  
ATOM    799  HE3 LYS A  52       6.671  -5.256  11.199  1.00 93.11           H  
ATOM    800  NZ  LYS A  52       8.420  -6.143  12.028  1.00 93.11           N  
ATOM    801  HZ1 LYS A  52       8.685  -7.011  12.470  1.00 93.11           H  
ATOM    802  HZ2 LYS A  52       8.606  -5.388  12.673  1.00 93.11           H  
ATOM    803  HZ3 LYS A  52       8.977  -6.019  11.195  1.00 93.11           H  
ATOM    804  N   ARG A  53       2.874  -9.677   7.217  1.00 95.87           N  
ATOM    805  H   ARG A  53       2.853  -8.700   6.960  1.00 95.87           H  
ATOM    806  CA  ARG A  53       2.808 -10.671   6.145  1.00 95.87           C  
ATOM    807  HA  ARG A  53       3.267 -11.599   6.487  1.00 95.87           H  
ATOM    808  C   ARG A  53       3.607 -10.194   4.950  1.00 95.87           C  
ATOM    809  CB  ARG A  53       1.352 -10.960   5.763  1.00 95.87           C  
ATOM    810  HB2 ARG A  53       0.857 -10.035   5.466  1.00 95.87           H  
ATOM    811  HB3 ARG A  53       1.342 -11.644   4.915  1.00 95.87           H  
ATOM    812  O   ARG A  53       3.622  -9.005   4.656  1.00 95.87           O  
ATOM    813  CG  ARG A  53       0.599 -11.606   6.934  1.00 95.87           C  
ATOM    814  HG2 ARG A  53       0.501 -10.894   7.754  1.00 95.87           H  
ATOM    815  HG3 ARG A  53       1.146 -12.481   7.286  1.00 95.87           H  
ATOM    816  CD  ARG A  53      -0.788 -12.035   6.488  1.00 95.87           C  
ATOM    817  HD2 ARG A  53      -0.698 -12.776   5.693  1.00 95.87           H  
ATOM    818  HD3 ARG A  53      -1.307 -11.149   6.121  1.00 95.87           H  
ATOM    819  NE  ARG A  53      -1.560 -12.584   7.606  1.00 95.87           N  
ATOM    820  HE  ARG A  53      -1.281 -12.342   8.546  1.00 95.87           H  
ATOM    821  NH1 ARG A  53      -3.371 -13.293   6.391  1.00 95.87           N  
ATOM    822 HH11 ARG A  53      -4.378 -13.372   6.423  1.00 95.87           H  
ATOM    823 HH12 ARG A  53      -2.860 -13.136   5.534  1.00 95.87           H  
ATOM    824  NH2 ARG A  53      -3.457 -13.210   8.620  1.00 95.87           N  
ATOM    825 HH21 ARG A  53      -3.019 -12.841   9.451  1.00 95.87           H  
ATOM    826 HH22 ARG A  53      -4.466 -13.231   8.566  1.00 95.87           H  
ATOM    827  CZ  ARG A  53      -2.783 -13.049   7.528  1.00 95.87           C  
ATOM    828  N   THR A  54       4.236 -11.133   4.263  1.00 97.69           N  
ATOM    829  H   THR A  54       4.140 -12.098   4.546  1.00 97.69           H  
ATOM    830  CA  THR A  54       4.927 -10.889   2.999  1.00 97.69           C  
ATOM    831  HA  THR A  54       4.815  -9.844   2.709  1.00 97.69           H  
ATOM    832  C   THR A  54       4.275 -11.746   1.935  1.00 97.69           C  
ATOM    833  CB  THR A  54       6.426 -11.174   3.114  1.00 97.69           C  
ATOM    834  HB  THR A  54       6.595 -12.176   3.509  1.00 97.69           H  
ATOM    835  O   THR A  54       4.010 -12.925   2.170  1.00 97.69           O  
ATOM    836  CG2 THR A  54       7.162 -10.999   1.791  1.00 97.69           C  
ATOM    837 HG21 THR A  54       8.238 -11.076   1.944  1.00 97.69           H  
ATOM    838 HG22 THR A  54       6.875 -11.782   1.089  1.00 97.69           H  
ATOM    839 HG23 THR A  54       6.932 -10.027   1.355  1.00 97.69           H  
ATOM    840  OG1 THR A  54       6.999 -10.213   3.962  1.00 97.69           O  
ATOM    841  HG1 THR A  54       7.383  -9.596   3.335  1.00 97.69           H  
ATOM    842  N   VAL A  55       3.990 -11.139   0.791  1.00 97.68           N  
ATOM    843  H   VAL A  55       4.206 -10.157   0.693  1.00 97.68           H  
ATOM    844  CA  VAL A  55       3.354 -11.798  -0.345  1.00 97.68           C  
ATOM    845  HA  VAL A  55       3.404 -12.880  -0.224  1.00 97.68           H  
ATOM    846  C   VAL A  55       4.106 -11.424  -1.607  1.00 97.68           C  
ATOM    847  CB  VAL A  55       1.877 -11.387  -0.454  1.00 97.68           C  
ATOM    848  HB  VAL A  55       1.808 -10.306  -0.575  1.00 97.68           H  
ATOM    849  O   VAL A  55       4.300 -10.244  -1.884  1.00 97.68           O  
ATOM    850  CG1 VAL A  55       1.181 -12.049  -1.645  1.00 97.68           C  
ATOM    851 HG11 VAL A  55       0.166 -11.659  -1.715  1.00 97.68           H  
ATOM    852 HG12 VAL A  55       1.163 -13.133  -1.532  1.00 97.68           H  
ATOM    853 HG13 VAL A  55       1.683 -11.793  -2.578  1.00 97.68           H  
ATOM    854  CG2 VAL A  55       1.106 -11.785   0.811  1.00 97.68           C  
ATOM    855 HG21 VAL A  55       0.038 -11.666   0.631  1.00 97.68           H  
ATOM    856 HG22 VAL A  55       1.403 -11.150   1.645  1.00 97.68           H  
ATOM    857 HG23 VAL A  55       1.307 -12.828   1.055  1.00 97.68           H  
ATOM    858  N   THR A  56       4.487 -12.423  -2.393  1.00 98.25           N  
ATOM    859  H   THR A  56       4.324 -13.376  -2.100  1.00 98.25           H  
ATOM    860  CA  THR A  56       4.921 -12.212  -3.773  1.00 98.25           C  
ATOM    861  HA  THR A  56       5.402 -11.237  -3.854  1.00 98.25           H  
ATOM    862  C   THR A  56       3.694 -12.250  -4.676  1.00 98.25           C  
ATOM    863  CB  THR A  56       5.934 -13.273  -4.209  1.00 98.25           C  
ATOM    864  HB  THR A  56       5.434 -14.241  -4.258  1.00 98.25           H  
ATOM    865  O   THR A  56       2.927 -13.208  -4.614  1.00 98.25           O  
ATOM    866  CG2 THR A  56       6.540 -12.966  -5.576  1.00 98.25           C  
ATOM    867 HG21 THR A  56       6.982 -11.970  -5.575  1.00 98.25           H  
ATOM    868 HG22 THR A  56       7.310 -13.703  -5.804  1.00 98.25           H  
ATOM    869 HG23 THR A  56       5.770 -13.021  -6.346  1.00 98.25           H  
ATOM    870  OG1 THR A  56       6.987 -13.375  -3.275  1.00 98.25           O  
ATOM    871  HG1 THR A  56       7.444 -12.535  -3.196  1.00 98.25           H  
ATOM    872  N   VAL A  57       3.506 -11.227  -5.508  1.00 98.30           N  
ATOM    873  H   VAL A  57       4.181 -10.476  -5.494  1.00 98.30           H  
ATOM    874  CA  VAL A  57       2.405 -11.146  -6.478  1.00 98.30           C  
ATOM    875  HA  VAL A  57       1.747 -12.006  -6.358  1.00 98.30           H  
ATOM    876  C   VAL A  57       3.004 -11.198  -7.880  1.00 98.30           C  
ATOM    877  CB  VAL A  57       1.556  -9.876  -6.265  1.00 98.30           C  
ATOM    878  HB  VAL A  57       2.136  -9.000  -6.555  1.00 98.30           H  
ATOM    879  O   VAL A  57       3.760 -10.303  -8.275  1.00 98.30           O  
ATOM    880  CG1 VAL A  57       0.281  -9.918  -7.115  1.00 98.30           C  
ATOM    881 HG11 VAL A  57       0.529 -10.023  -8.171  1.00 98.30           H  
ATOM    882 HG12 VAL A  57      -0.336 -10.767  -6.823  1.00 98.30           H  
ATOM    883 HG13 VAL A  57      -0.292  -9.000  -6.980  1.00 98.30           H  
ATOM    884  CG2 VAL A  57       1.127  -9.692  -4.803  1.00 98.30           C  
ATOM    885 HG21 VAL A  57       0.492  -8.810  -4.721  1.00 98.30           H  
ATOM    886 HG22 VAL A  57       1.999  -9.545  -4.166  1.00 98.30           H  
ATOM    887 HG23 VAL A  57       0.575 -10.570  -4.468  1.00 98.30           H  
ATOM    888  N   ASN A  58       2.711 -12.252  -8.639  1.00 98.24           N  
ATOM    889  H   ASN A  58       2.066 -12.948  -8.293  1.00 98.24           H  
ATOM    890  CA  ASN A  58       3.240 -12.422  -9.992  1.00 98.24           C  
ATOM    891  HA  ASN A  58       4.294 -12.144  -9.972  1.00 98.24           H  
ATOM    892  C   ASN A  58       2.527 -11.508 -11.007  1.00 98.24           C  
ATOM    893  CB  ASN A  58       3.157 -13.901 -10.391  1.00 98.24           C  
ATOM    894  HB2 ASN A  58       3.525 -14.038 -11.408  1.00 98.24           H  
ATOM    895  HB3 ASN A  58       2.118 -14.230 -10.366  1.00 98.24           H  
ATOM    896  O   ASN A  58       1.433 -11.015 -10.733  1.00 98.24           O  
ATOM    897  CG  ASN A  58       3.999 -14.761  -9.476  1.00 98.24           C  
ATOM    898  ND2 ASN A  58       3.373 -15.537  -8.627  1.00 98.24           N  
ATOM    899 HD21 ASN A  58       3.932 -16.029  -7.945  1.00 98.24           H  
ATOM    900 HD22 ASN A  58       2.396 -15.350  -8.453  1.00 98.24           H  
ATOM    901  OD1 ASN A  58       5.220 -14.712  -9.505  1.00 98.24           O  
ATOM    902  N   PRO A  59       3.119 -11.271 -12.192  1.00 98.17           N  
ATOM    903  CA  PRO A  59       2.466 -10.525 -13.266  1.00 98.17           C  
ATOM    904  HA  PRO A  59       2.403  -9.476 -12.977  1.00 98.17           H  
ATOM    905  C   PRO A  59       1.065 -11.055 -13.595  1.00 98.17           C  
ATOM    906  CB  PRO A  59       3.405 -10.664 -14.468  1.00 98.17           C  
ATOM    907  HB2 PRO A  59       3.214 -11.596 -14.999  1.00 98.17           H  
ATOM    908  HB3 PRO A  59       3.326  -9.821 -15.154  1.00 98.17           H  
ATOM    909  O   PRO A  59       0.893 -12.240 -13.880  1.00 98.17           O  
ATOM    910  CG  PRO A  59       4.771 -10.741 -13.797  1.00 98.17           C  
ATOM    911  HG2 PRO A  59       5.063  -9.742 -13.473  1.00 98.17           H  
ATOM    912  HG3 PRO A  59       5.525 -11.186 -14.447  1.00 98.17           H  
ATOM    913  CD  PRO A  59       4.482 -11.610 -12.578  1.00 98.17           C  
ATOM    914  HD2 PRO A  59       4.537 -12.662 -12.858  1.00 98.17           H  
ATOM    915  HD3 PRO A  59       5.194 -11.386 -11.784  1.00 98.17           H  
ATOM    916  N   GLY A  60       0.070 -10.167 -13.579  1.00 97.00           N  
ATOM    917  H   GLY A  60       0.272  -9.235 -13.248  1.00 97.00           H  
ATOM    918  CA  GLY A  60      -1.335 -10.481 -13.849  1.00 97.00           C  
ATOM    919  HA2 GLY A  60      -1.862  -9.548 -14.050  1.00 97.00           H  
ATOM    920  HA3 GLY A  60      -1.397 -11.116 -14.733  1.00 97.00           H  
ATOM    921  C   GLY A  60      -2.072 -11.191 -12.707  1.00 97.00           C  
ATOM    922  O   GLY A  60      -3.244 -11.526 -12.869  1.00 97.00           O  
ATOM    923  N   GLU A  61      -1.413 -11.425 -11.570  1.00 97.99           N  
ATOM    924  H   GLU A  61      -0.457 -11.112 -11.486  1.00 97.99           H  
ATOM    925  CA  GLU A  61      -2.005 -12.069 -10.399  1.00 97.99           C  
ATOM    926  HA  GLU A  61      -2.723 -12.811 -10.749  1.00 97.99           H  
ATOM    927  C   GLU A  61      -2.765 -11.062  -9.523  1.00 97.99           C  
ATOM    928  CB  GLU A  61      -0.910 -12.818  -9.619  1.00 97.99           C  
ATOM    929  HB2 GLU A  61      -0.319 -13.395 -10.330  1.00 97.99           H  
ATOM    930  HB3 GLU A  61      -0.261 -12.090  -9.132  1.00 97.99           H  
ATOM    931  O   GLU A  61      -2.381  -9.893  -9.391  1.00 97.99           O  
ATOM    932  CG  GLU A  61      -1.454 -13.781  -8.551  1.00 97.99           C  
ATOM    933  HG2 GLU A  61      -2.150 -14.469  -9.031  1.00 97.99           H  
ATOM    934  HG3 GLU A  61      -2.002 -13.207  -7.805  1.00 97.99           H  
ATOM    935  CD  GLU A  61      -0.353 -14.588  -7.838  1.00 97.99           C  
ATOM    936  OE1 GLU A  61      -0.718 -15.473  -7.037  1.00 97.99           O  
ATOM    937  OE2 GLU A  61       0.854 -14.351  -8.103  1.00 97.99           O  
ATOM    938  N   GLU A  62      -3.832 -11.550  -8.890  1.00 98.05           N  
ATOM    939  H   GLU A  62      -4.055 -12.528  -9.012  1.00 98.05           H  
ATOM    940  CA  GLU A  62      -4.524 -10.880  -7.793  1.00 98.05           C  
ATOM    941  HA  GLU A  62      -4.000  -9.947  -7.583  1.00 98.05           H  
ATOM    942  C   GLU A  62      -4.454 -11.769  -6.545  1.00 98.05           C  
ATOM    943  CB  GLU A  62      -5.966 -10.514  -8.197  1.00 98.05           C  
ATOM    944  HB2 GLU A  62      -6.541 -11.424  -8.372  1.00 98.05           H  
ATOM    945  HB3 GLU A  62      -5.922  -9.949  -9.128  1.00 98.05           H  
ATOM    946  O   GLU A  62      -4.818 -12.945  -6.595  1.00 98.05           O  
ATOM    947  CG  GLU A  62      -6.673  -9.657  -7.130  1.00 98.05           C  
ATOM    948  HG2 GLU A  62      -6.043  -8.797  -6.901  1.00 98.05           H  
ATOM    949  HG3 GLU A  62      -6.776 -10.243  -6.217  1.00 98.05           H  
ATOM    950  CD  GLU A  62      -8.057  -9.132  -7.564  1.00 98.05           C  
ATOM    951  OE1 GLU A  62      -8.987  -9.147  -6.720  1.00 98.05           O  
ATOM    952  OE2 GLU A  62      -8.182  -8.615  -8.702  1.00 98.05           O  
ATOM    953  N   VAL A  63      -3.991 -11.211  -5.425  1.00 98.03           N  
ATOM    954  H   VAL A  63      -3.746 -10.232  -5.458  1.00 98.03           H  
ATOM    955  CA  VAL A  63      -3.878 -11.909  -4.137  1.00 98.03           C  
ATOM    956  HA  VAL A  63      -4.300 -12.909  -4.243  1.00 98.03           H  
ATOM    957  C   VAL A  63      -4.691 -11.173  -3.080  1.00 98.03           C  
ATOM    958  CB  VAL A  63      -2.411 -12.078  -3.688  1.00 98.03           C  
ATOM    959  HB  VAL A  63      -1.957 -11.097  -3.542  1.00 98.03           H  
ATOM    960  O   VAL A  63      -4.625  -9.951  -2.977  1.00 98.03           O  
ATOM    961  CG1 VAL A  63      -2.345 -12.855  -2.363  1.00 98.03           C  
ATOM    962 HG11 VAL A  63      -2.980 -13.739  -2.421  1.00 98.03           H  
ATOM    963 HG12 VAL A  63      -1.328 -13.196  -2.171  1.00 98.03           H  
ATOM    964 HG13 VAL A  63      -2.670 -12.224  -1.536  1.00 98.03           H  
ATOM    965  CG2 VAL A  63      -1.582 -12.845  -4.724  1.00 98.03           C  
ATOM    966 HG21 VAL A  63      -0.554 -12.963  -4.383  1.00 98.03           H  
ATOM    967 HG22 VAL A  63      -2.012 -13.831  -4.902  1.00 98.03           H  
ATOM    968 HG23 VAL A  63      -1.565 -12.301  -5.668  1.00 98.03           H  
ATOM    969  N   GLU A  64      -5.426 -11.914  -2.252  1.00 98.14           N  
ATOM    970  H   GLU A  64      -5.422 -12.917  -2.371  1.00 98.14           H  
ATOM    971  CA  GLU A  64      -6.128 -11.373  -1.088  1.00 98.14           C  
ATOM    972  HA  GLU A  64      -6.067 -10.285  -1.120  1.00 98.14           H  
ATOM    973  C   GLU A  64      -5.460 -11.833   0.213  1.00 98.14           C  
ATOM    974  CB  GLU A  64      -7.627 -11.724  -1.144  1.00 98.14           C  
ATOM    975  HB2 GLU A  64      -8.021 -11.433  -2.118  1.00 98.14           H  
ATOM    976  HB3 GLU A  64      -7.755 -12.799  -1.023  1.00 98.14           H  
ATOM    977  O   GLU A  64      -5.190 -13.017   0.420  1.00 98.14           O  
ATOM    978  CG  GLU A  64      -8.423 -10.984  -0.056  1.00 98.14           C  
ATOM    979  HG2 GLU A  64      -8.048 -11.276   0.925  1.00 98.14           H  
ATOM    980  HG3 GLU A  64      -8.255  -9.912  -0.160  1.00 98.14           H  
ATOM    981  CD  GLU A  64      -9.933 -11.266  -0.119  1.00 98.14           C  
ATOM    982  OE1 GLU A  64     -10.406 -12.083   0.701  1.00 98.14           O  
ATOM    983  OE2 GLU A  64     -10.644 -10.591  -0.909  1.00 98.14           O  
ATOM    984  N   VAL A  65      -5.225 -10.889   1.122  1.00 96.63           N  
ATOM    985  H   VAL A  65      -5.431  -9.935   0.864  1.00 96.63           H  
ATOM    986  CA  VAL A  65      -4.672 -11.121   2.456  1.00 96.63           C  
ATOM    987  HA  VAL A  65      -4.524 -12.192   2.600  1.00 96.63           H  
ATOM    988  C   VAL A  65      -5.665 -10.612   3.489  1.00 96.63           C  
ATOM    989  CB  VAL A  65      -3.312 -10.423   2.627  1.00 96.63           C  
ATOM    990  HB  VAL A  65      -3.452  -9.342   2.656  1.00 96.63           H  
ATOM    991  O   VAL A  65      -6.020  -9.438   3.484  1.00 96.63           O  
ATOM    992  CG1 VAL A  65      -2.655 -10.867   3.936  1.00 96.63           C  
ATOM    993 HG11 VAL A  65      -2.461 -11.939   3.902  1.00 96.63           H  
ATOM    994 HG12 VAL A  65      -3.294 -10.622   4.785  1.00 96.63           H  
ATOM    995 HG13 VAL A  65      -1.711 -10.335   4.054  1.00 96.63           H  
ATOM    996  CG2 VAL A  65      -2.340 -10.750   1.492  1.00 96.63           C  
ATOM    997 HG21 VAL A  65      -1.375 -10.282   1.691  1.00 96.63           H  
ATOM    998 HG22 VAL A  65      -2.221 -11.829   1.395  1.00 96.63           H  
ATOM    999 HG23 VAL A  65      -2.713 -10.348   0.551  1.00 96.63           H  
ATOM   1000  N   THR A  66      -6.104 -11.479   4.400  1.00 94.75           N  
ATOM   1001  H   THR A  66      -5.815 -12.443   4.327  1.00 94.75           H  
ATOM   1002  CA  THR A  66      -7.026 -11.094   5.481  1.00 94.75           C  
ATOM   1003  HA  THR A  66      -7.412 -10.092   5.298  1.00 94.75           H  
ATOM   1004  C   THR A  66      -6.318 -11.074   6.828  1.00 94.75           C  
ATOM   1005  CB  THR A  66      -8.246 -12.020   5.536  1.00 94.75           C  
ATOM   1006  HB  THR A  66      -7.922 -13.050   5.690  1.00 94.75           H  
ATOM   1007  O   THR A  66      -5.736 -12.082   7.235  1.00 94.75           O  
ATOM   1008  CG2 THR A  66      -9.231 -11.627   6.639  1.00 94.75           C  
ATOM   1009 HG21 THR A  66      -8.794 -11.802   7.622  1.00 94.75           H  
ATOM   1010 HG22 THR A  66      -9.494 -10.574   6.546  1.00 94.75           H  
ATOM   1011 HG23 THR A  66     -10.134 -12.231   6.552  1.00 94.75           H  
ATOM   1012  OG1 THR A  66      -8.977 -11.940   4.335  1.00 94.75           O  
ATOM   1013  HG1 THR A  66      -8.422 -12.166   3.585  1.00 94.75           H  
ATOM   1014  N   PHE A  67      -6.429  -9.951   7.527  1.00 91.06           N  
ATOM   1015  H   PHE A  67      -6.938  -9.184   7.111  1.00 91.06           H  
ATOM   1016  CA  PHE A  67      -6.051  -9.766   8.922  1.00 91.06           C  
ATOM   1017  HA  PHE A  67      -5.410 -10.584   9.252  1.00 91.06           H  
ATOM   1018  C   PHE A  67      -7.316  -9.756   9.775  1.00 91.06           C  
ATOM   1019  CB  PHE A  67      -5.273  -8.457   9.081  1.00 91.06           C  
ATOM   1020  HB2 PHE A  67      -5.899  -7.625   8.758  1.00 91.06           H  
ATOM   1021  HB3 PHE A  67      -5.051  -8.309  10.138  1.00 91.06           H  
ATOM   1022  O   PHE A  67      -8.329  -9.178   9.376  1.00 91.06           O  
ATOM   1023  CG  PHE A  67      -3.978  -8.431   8.300  1.00 91.06           C  
ATOM   1024  CD1 PHE A  67      -2.768  -8.716   8.954  1.00 91.06           C  
ATOM   1025  HD1 PHE A  67      -2.769  -8.918  10.015  1.00 91.06           H  
ATOM   1026  CD2 PHE A  67      -3.980  -8.145   6.922  1.00 91.06           C  
ATOM   1027  HD2 PHE A  67      -4.908  -7.922   6.416  1.00 91.06           H  
ATOM   1028  CE1 PHE A  67      -1.561  -8.719   8.236  1.00 91.06           C  
ATOM   1029  HE1 PHE A  67      -0.631  -8.916   8.748  1.00 91.06           H  
ATOM   1030  CE2 PHE A  67      -2.776  -8.153   6.200  1.00 91.06           C  
ATOM   1031  HE2 PHE A  67      -2.783  -7.938   5.142  1.00 91.06           H  
ATOM   1032  CZ  PHE A  67      -1.567  -8.441   6.859  1.00 91.06           C  
ATOM   1033  HZ  PHE A  67      -0.636  -8.438   6.313  1.00 91.06           H  
ATOM   1034  N   SER A  68      -7.243 -10.378  10.945  1.00 86.63           N  
ATOM   1035  H   SER A  68      -6.356 -10.753  11.248  1.00 86.63           H  
ATOM   1036  CA  SER A  68      -8.334 -10.395  11.916  1.00 86.63           C  
ATOM   1037  HA  SER A  68      -9.159  -9.767  11.579  1.00 86.63           H  
ATOM   1038  C   SER A  68      -7.813  -9.849  13.231  1.00 86.63           C  
ATOM   1039  CB  SER A  68      -8.880 -11.805  12.142  1.00 86.63           C  
ATOM   1040  HB2 SER A  68      -8.094 -12.427  12.571  1.00 86.63           H  
ATOM   1041  HB3 SER A  68      -9.706 -11.751  12.850  1.00 86.63           H  
ATOM   1042  O   SER A  68      -6.732 -10.230  13.681  1.00 86.63           O  
ATOM   1043  OG  SER A  68      -9.336 -12.402  10.939  1.00 86.63           O  
ATOM   1044  HG  SER A  68      -9.693 -13.263  11.171  1.00 86.63           H  
ATOM   1045  N   ALA A  69      -8.588  -8.989  13.866  1.00 74.36           N  
ATOM   1046  H   ALA A  69      -9.471  -8.715  13.460  1.00 74.36           H  
ATOM   1047  CA  ALA A  69      -8.280  -8.476  15.182  1.00 74.36           C  
ATOM   1048  HA  ALA A  69      -7.435  -9.014  15.611  1.00 74.36           H  
ATOM   1049  C   ALA A  69      -9.491  -8.693  16.076  1.00 74.36           C  
ATOM   1050  CB  ALA A  69      -7.900  -7.004  15.051  1.00 74.36           C  
ATOM   1051  HB1 ALA A  69      -7.607  -6.631  16.032  1.00 74.36           H  
ATOM   1052  HB2 ALA A  69      -7.056  -6.896  14.369  1.00 74.36           H  
ATOM   1053  HB3 ALA A  69      -8.743  -6.428  14.671  1.00 74.36           H  
ATOM   1054  O   ALA A  69     -10.605  -8.431  15.668  1.00 74.36           O  
ATOM   1055  N   ASN A  70      -9.293  -9.097  17.330  1.00 64.92           N  
ATOM   1056  H   ASN A  70      -8.369  -9.407  17.593  1.00 64.92           H  
ATOM   1057  CA  ASN A  70     -10.415  -9.276  18.266  1.00 64.92           C  
ATOM   1058  HA  ASN A  70     -11.173  -9.886  17.775  1.00 64.92           H  
ATOM   1059  C   ASN A  70     -11.117  -7.949  18.648  1.00 64.92           C  
ATOM   1060  CB  ASN A  70      -9.911 -10.029  19.512  1.00 64.92           C  
ATOM   1061  HB2 ASN A  70      -9.143  -9.434  20.006  1.00 64.92           H  
ATOM   1062  HB3 ASN A  70     -10.741 -10.156  20.206  1.00 64.92           H  
ATOM   1063  O   ASN A  70     -11.959  -7.944  19.537  1.00 64.92           O  
ATOM   1064  CG  ASN A  70      -9.367 -11.413  19.212  1.00 64.92           C  
ATOM   1065  ND2 ASN A  70      -8.459 -11.904  20.021  1.00 64.92           N  
ATOM   1066 HD21 ASN A  70      -8.153 -12.839  19.795  1.00 64.92           H  
ATOM   1067 HD22 ASN A  70      -8.220 -11.434  20.883  1.00 64.92           H  
ATOM   1068  OD1 ASN A  70      -9.717 -12.077  18.258  1.00 64.92           O  
ATOM   1069  N   ASP A  71     -10.709  -6.826  18.053  1.00 64.27           N  
ATOM   1070  H   ASP A  71     -10.161  -6.932  17.211  1.00 64.27           H  
ATOM   1071  CA  ASP A  71     -11.295  -5.498  18.222  1.00 64.27           C  
ATOM   1072  HA  ASP A  71     -12.342  -5.614  18.503  1.00 64.27           H  
ATOM   1073  C   ASP A  71     -11.158  -4.719  16.893  1.00 64.27           C  
ATOM   1074  CB  ASP A  71     -10.570  -4.788  19.367  1.00 64.27           C  
ATOM   1075  HB2 ASP A  71      -9.521  -4.688  19.091  1.00 64.27           H  
ATOM   1076  HB3 ASP A  71     -10.630  -5.412  20.259  1.00 64.27           H  
ATOM   1077  O   ASP A  71     -10.042  -4.633  16.371  1.00 64.27           O  
ATOM   1078  CG  ASP A  71     -11.070  -3.389  19.709  1.00 64.27           C  
ATOM   1079  OD1 ASP A  71     -11.696  -2.742  18.844  1.00 64.27           O  
ATOM   1080  OD2 ASP A  71     -10.774  -3.000  20.852  1.00 64.27           O  
ATOM   1081  N   PRO A  72     -12.252  -4.171  16.333  1.00 52.46           N  
ATOM   1082  CA  PRO A  72     -12.250  -3.400  15.086  1.00 52.46           C  
ATOM   1083  HA  PRO A  72     -11.892  -4.021  14.265  1.00 52.46           H  
ATOM   1084  C   PRO A  72     -11.390  -2.122  15.123  1.00 52.46           C  
ATOM   1085  CB  PRO A  72     -13.728  -3.057  14.853  1.00 52.46           C  
ATOM   1086  HB2 PRO A  72     -13.862  -2.105  14.339  1.00 52.46           H  
ATOM   1087  HB3 PRO A  72     -14.217  -3.863  14.306  1.00 52.46           H  
ATOM   1088  O   PRO A  72     -10.938  -1.666  14.074  1.00 52.46           O  
ATOM   1089  CG  PRO A  72     -14.334  -3.046  16.248  1.00 52.46           C  
ATOM   1090  HG2 PRO A  72     -15.411  -3.214  16.228  1.00 52.46           H  
ATOM   1091  HG3 PRO A  72     -14.092  -2.112  16.754  1.00 52.46           H  
ATOM   1092  CD  PRO A  72     -13.593  -4.199  16.902  1.00 52.46           C  
ATOM   1093  HD2 PRO A  72     -13.597  -4.050  17.982  1.00 52.46           H  
ATOM   1094  HD3 PRO A  72     -14.074  -5.144  16.650  1.00 52.46           H  
ATOM   1095  N   HIS A  73     -11.100  -1.558  16.302  1.00 58.90           N  
ATOM   1096  H   HIS A  73     -11.473  -1.965  17.148  1.00 58.90           H  
ATOM   1097  CA  HIS A  73     -10.242  -0.372  16.450  1.00 58.90           C  
ATOM   1098  HA  HIS A  73     -10.504   0.335  15.663  1.00 58.90           H  
ATOM   1099  C   HIS A  73      -8.740  -0.675  16.266  1.00 58.90           C  
ATOM   1100  CB  HIS A  73     -10.551   0.305  17.796  1.00 58.90           C  
ATOM   1101  HB2 HIS A  73     -10.365  -0.395  18.610  1.00 58.90           H  
ATOM   1102  HB3 HIS A  73      -9.881   1.154  17.930  1.00 58.90           H  
ATOM   1103  O   HIS A  73      -7.907   0.230  16.224  1.00 58.90           O  
ATOM   1104  CG  HIS A  73     -11.973   0.807  17.875  1.00 58.90           C  
ATOM   1105  CD2 HIS A  73     -12.993   0.291  18.631  1.00 58.90           C  
ATOM   1106  HD2 HIS A  73     -12.913  -0.551  19.302  1.00 58.90           H  
ATOM   1107  ND1 HIS A  73     -12.494   1.860  17.158  1.00 58.90           N  
ATOM   1108  HD1 HIS A  73     -11.968   2.470  16.549  1.00 58.90           H  
ATOM   1109  CE1 HIS A  73     -13.793   1.977  17.474  1.00 58.90           C  
ATOM   1110  HE1 HIS A  73     -14.460   2.731  17.082  1.00 58.90           H  
ATOM   1111  NE2 HIS A  73     -14.151   1.038  18.361  1.00 58.90           N  
ATOM   1112  N   LYS A  74      -8.369  -1.949  16.076  1.00 65.23           N  
ATOM   1113  H   LYS A  74      -9.099  -2.646  16.108  1.00 65.23           H  
ATOM   1114  CA  LYS A  74      -6.971  -2.407  15.975  1.00 65.23           C  
ATOM   1115  HA  LYS A  74      -6.372  -1.773  16.629  1.00 65.23           H  
ATOM   1116  C   LYS A  74      -6.335  -2.288  14.593  1.00 65.23           C  
ATOM   1117  CB  LYS A  74      -6.868  -3.847  16.480  1.00 65.23           C  
ATOM   1118  HB2 LYS A  74      -7.637  -4.440  15.986  1.00 65.23           H  
ATOM   1119  HB3 LYS A  74      -5.896  -4.272  16.231  1.00 65.23           H  
ATOM   1120  O   LYS A  74      -5.207  -2.738  14.418  1.00 65.23           O  
ATOM   1121  CG  LYS A  74      -7.020  -3.892  17.996  1.00 65.23           C  
ATOM   1122  HG2 LYS A  74      -6.178  -3.368  18.447  1.00 65.23           H  
ATOM   1123  HG3 LYS A  74      -7.937  -3.382  18.290  1.00 65.23           H  
ATOM   1124  CD  LYS A  74      -7.043  -5.335  18.503  1.00 65.23           C  
ATOM   1125  HD2 LYS A  74      -7.909  -5.840  18.076  1.00 65.23           H  
ATOM   1126  HD3 LYS A  74      -6.129  -5.855  18.218  1.00 65.23           H  
ATOM   1127  CE  LYS A  74      -7.163  -5.260  20.026  1.00 65.23           C  
ATOM   1128  HE2 LYS A  74      -7.716  -4.354  20.276  1.00 65.23           H  
ATOM   1129  HE3 LYS A  74      -6.172  -5.146  20.466  1.00 65.23           H  
ATOM   1130  NZ  LYS A  74      -7.884  -6.422  20.583  1.00 65.23           N  
ATOM   1131  HZ1 LYS A  74      -8.815  -6.428  20.192  1.00 65.23           H  
ATOM   1132  HZ2 LYS A  74      -8.000  -6.277  21.576  1.00 65.23           H  
ATOM   1133  HZ3 LYS A  74      -7.404  -7.289  20.391  1.00 65.23           H  
ATOM   1134  N   PHE A  75      -6.991  -1.690  13.607  1.00 75.60           N  
ATOM   1135  H   PHE A  75      -7.929  -1.356  13.779  1.00 75.60           H  
ATOM   1136  CA  PHE A  75      -6.374  -1.469  12.295  1.00 75.60           C  
ATOM   1137  HA  PHE A  75      -5.387  -1.931  12.274  1.00 75.60           H  
ATOM   1138  C   PHE A  75      -6.088   0.006  12.031  1.00 75.60           C  
ATOM   1139  CB  PHE A  75      -7.175  -2.157  11.198  1.00 75.60           C  
ATOM   1140  HB2 PHE A  75      -6.568  -2.087  10.295  1.00 75.60           H  
ATOM   1141  HB3 PHE A  75      -8.115  -1.627  11.046  1.00 75.60           H  
ATOM   1142  O   PHE A  75      -6.422   0.543  10.980  1.00 75.60           O  
ATOM   1143  CG  PHE A  75      -7.438  -3.630  11.404  1.00 75.60           C  
ATOM   1144  CD1 PHE A  75      -6.367  -4.511  11.609  1.00 75.60           C  
ATOM   1145  HD1 PHE A  75      -5.383  -4.100  11.779  1.00 75.60           H  
ATOM   1146  CD2 PHE A  75      -8.746  -4.132  11.364  1.00 75.60           C  
ATOM   1147  HD2 PHE A  75      -9.588  -3.465  11.257  1.00 75.60           H  
ATOM   1148  CE1 PHE A  75      -6.568  -5.899  11.655  1.00 75.60           C  
ATOM   1149  HE1 PHE A  75      -5.733  -6.567  11.804  1.00 75.60           H  
ATOM   1150  CE2 PHE A  75      -8.958  -5.513  11.470  1.00 75.60           C  
ATOM   1151  HE2 PHE A  75      -9.971  -5.887  11.471  1.00 75.60           H  
ATOM   1152  CZ  PHE A  75      -7.874  -6.401  11.569  1.00 75.60           C  
ATOM   1153  HZ  PHE A  75      -8.059  -7.464  11.625  1.00 75.60           H  
ATOM   1154  N   ASN A  76      -5.464   0.668  13.004  1.00 81.38           N  
ATOM   1155  H   ASN A  76      -5.216   0.171  13.847  1.00 81.38           H  
ATOM   1156  CA  ASN A  76      -5.296   2.115  12.964  1.00 81.38           C  
ATOM   1157  HA  ASN A  76      -6.173   2.525  12.463  1.00 81.38           H  
ATOM   1158  C   ASN A  76      -4.069   2.562  12.140  1.00 81.38           C  
ATOM   1159  CB  ASN A  76      -5.311   2.635  14.415  1.00 81.38           C  
ATOM   1160  HB2 ASN A  76      -6.054   2.093  14.999  1.00 81.38           H  
ATOM   1161  HB3 ASN A  76      -4.333   2.506  14.879  1.00 81.38           H  
ATOM   1162  O   ASN A  76      -4.019   3.688  11.644  1.00 81.38           O  
ATOM   1163  CG  ASN A  76      -5.676   4.100  14.495  1.00 81.38           C  
ATOM   1164  ND2 ASN A  76      -5.503   4.736  15.627  1.00 81.38           N  
ATOM   1165 HD21 ASN A  76      -5.793   5.704  15.627  1.00 81.38           H  
ATOM   1166 HD22 ASN A  76      -5.276   4.256  16.486  1.00 81.38           H  
ATOM   1167  OD1 ASN A  76      -6.129   4.685  13.537  1.00 81.38           O  
ATOM   1168  N   ARG A  77      -3.071   1.680  11.968  1.00 87.63           N  
ATOM   1169  H   ARG A  77      -3.149   0.784  12.427  1.00 87.63           H  
ATOM   1170  CA  ARG A  77      -1.866   1.973  11.174  1.00 87.63           C  
ATOM   1171  HA  ARG A  77      -2.104   2.791  10.494  1.00 87.63           H  
ATOM   1172  C   ARG A  77      -1.440   0.819  10.269  1.00 87.63           C  
ATOM   1173  CB  ARG A  77      -0.719   2.451  12.076  1.00 87.63           C  
ATOM   1174  HB2 ARG A  77       0.201   2.472  11.492  1.00 87.63           H  
ATOM   1175  HB3 ARG A  77      -0.587   1.749  12.900  1.00 87.63           H  
ATOM   1176  O   ARG A  77      -0.472   0.119  10.590  1.00 87.63           O  
ATOM   1177  CG  ARG A  77      -0.953   3.865  12.620  1.00 87.63           C  
ATOM   1178  HG2 ARG A  77      -1.867   3.907  13.212  1.00 87.63           H  
ATOM   1179  HG3 ARG A  77      -1.076   4.549  11.780  1.00 87.63           H  
ATOM   1180  CD  ARG A  77       0.242   4.289  13.478  1.00 87.63           C  
ATOM   1181  HD2 ARG A  77       1.108   4.428  12.831  1.00 87.63           H  
ATOM   1182  HD3 ARG A  77       0.455   3.493  14.192  1.00 87.63           H  
ATOM   1183  NE  ARG A  77      -0.033   5.538  14.210  1.00 87.63           N  
ATOM   1184  HE  ARG A  77      -0.844   6.064  13.918  1.00 87.63           H  
ATOM   1185  NH1 ARG A  77       1.760   5.446  15.643  1.00 87.63           N  
ATOM   1186 HH11 ARG A  77       2.084   4.630  15.144  1.00 87.63           H  
ATOM   1187 HH12 ARG A  77       2.079   5.619  16.585  1.00 87.63           H  
ATOM   1188  NH2 ARG A  77       0.244   7.059  15.878  1.00 87.63           N  
ATOM   1189 HH21 ARG A  77       0.784   7.425  16.650  1.00 87.63           H  
ATOM   1190 HH22 ARG A  77      -0.594   7.535  15.575  1.00 87.63           H  
ATOM   1191  CZ  ARG A  77       0.663   6.015  15.226  1.00 87.63           C  
ATOM   1192  N   PRO A  78      -2.142   0.571   9.151  1.00 92.77           N  
ATOM   1193  CA  PRO A  78      -1.626  -0.324   8.136  1.00 92.77           C  
ATOM   1194  HA  PRO A  78      -1.255  -1.237   8.603  1.00 92.77           H  
ATOM   1195  C   PRO A  78      -0.482   0.347   7.370  1.00 92.77           C  
ATOM   1196  CB  PRO A  78      -2.812  -0.689   7.254  1.00 92.77           C  
ATOM   1197  HB2 PRO A  78      -2.512  -0.924   6.233  1.00 92.77           H  
ATOM   1198  HB3 PRO A  78      -3.347  -1.527   7.700  1.00 92.77           H  
ATOM   1199  O   PRO A  78      -0.510   1.533   7.030  1.00 92.77           O  
ATOM   1200  CG  PRO A  78      -3.678   0.562   7.326  1.00 92.77           C  
ATOM   1201  HG2 PRO A  78      -3.359   1.246   6.540  1.00 92.77           H  
ATOM   1202  HG3 PRO A  78      -4.730   0.305   7.199  1.00 92.77           H  
ATOM   1203  CD  PRO A  78      -3.410   1.146   8.720  1.00 92.77           C  
ATOM   1204  HD2 PRO A  78      -4.200   0.836   9.405  1.00 92.77           H  
ATOM   1205  HD3 PRO A  78      -3.362   2.234   8.679  1.00 92.77           H  
ATOM   1206  N   GLN A  79       0.531  -0.453   7.083  1.00 95.84           N  
ATOM   1207  H   GLN A  79       0.492  -1.402   7.426  1.00 95.84           H  
ATOM   1208  CA  GLN A  79       1.692  -0.087   6.300  1.00 95.84           C  
ATOM   1209  HA  GLN A  79       1.511   0.877   5.826  1.00 95.84           H  
ATOM   1210  C   GLN A  79       1.899  -1.125   5.200  1.00 95.84           C  
ATOM   1211  CB  GLN A  79       2.907   0.058   7.229  1.00 95.84           C  
ATOM   1212  HB2 GLN A  79       2.768   0.940   7.855  1.00 95.84           H  
ATOM   1213  HB3 GLN A  79       2.975  -0.815   7.879  1.00 95.84           H  
ATOM   1214  O   GLN A  79       1.843  -2.331   5.446  1.00 95.84           O  
ATOM   1215  CG  GLN A  79       4.207   0.190   6.428  1.00 95.84           C  
ATOM   1216  HG2 GLN A  79       4.141   1.047   5.757  1.00 95.84           H  
ATOM   1217  HG3 GLN A  79       4.342  -0.702   5.816  1.00 95.84           H  
ATOM   1218  CD  GLN A  79       5.460   0.336   7.273  1.00 95.84           C  
ATOM   1219  NE2 GLN A  79       6.570  -0.091   6.721  1.00 95.84           N  
ATOM   1220 HE21 GLN A  79       7.389   0.468   6.913  1.00 95.84           H  
ATOM   1221 HE22 GLN A  79       6.516  -0.449   5.778  1.00 95.84           H  
ATOM   1222  OE1 GLN A  79       5.476   0.853   8.381  1.00 95.84           O  
ATOM   1223  N   PHE A  80       2.214  -0.638   4.006  1.00 97.99           N  
ATOM   1224  H   PHE A  80       2.234   0.365   3.894  1.00 97.99           H  
ATOM   1225  CA  PHE A  80       2.538  -1.436   2.834  1.00 97.99           C  
ATOM   1226  HA  PHE A  80       2.546  -2.493   3.099  1.00 97.99           H  
ATOM   1227  C   PHE A  80       3.924  -1.037   2.338  1.00 97.99           C  
ATOM   1228  CB  PHE A  80       1.466  -1.225   1.755  1.00 97.99           C  
ATOM   1229  HB2 PHE A  80       1.615  -1.959   0.963  1.00 97.99           H  
ATOM   1230  HB3 PHE A  80       1.592  -0.238   1.310  1.00 97.99           H  
ATOM   1231  O   PHE A  80       4.166   0.136   2.070  1.00 97.99           O  
ATOM   1232  CG  PHE A  80       0.051  -1.340   2.285  1.00 97.99           C  
ATOM   1233  CD1 PHE A  80      -0.519  -2.609   2.476  1.00 97.99           C  
ATOM   1234  HD1 PHE A  80       0.034  -3.489   2.183  1.00 97.99           H  
ATOM   1235  CD2 PHE A  80      -0.665  -0.188   2.664  1.00 97.99           C  
ATOM   1236  HD2 PHE A  80      -0.226   0.791   2.537  1.00 97.99           H  
ATOM   1237  CE1 PHE A  80      -1.789  -2.731   3.061  1.00 97.99           C  
ATOM   1238  HE1 PHE A  80      -2.218  -3.708   3.226  1.00 97.99           H  
ATOM   1239  CE2 PHE A  80      -1.938  -0.309   3.249  1.00 97.99           C  
ATOM   1240  HE2 PHE A  80      -2.473   0.576   3.560  1.00 97.99           H  
ATOM   1241  CZ  PHE A  80      -2.492  -1.583   3.459  1.00 97.99           C  
ATOM   1242  HZ  PHE A  80      -3.451  -1.684   3.945  1.00 97.99           H  
ATOM   1243  N   THR A  81       4.824  -1.999   2.198  1.00 98.24           N  
ATOM   1244  H   THR A  81       4.574  -2.936   2.482  1.00 98.24           H  
ATOM   1245  CA  THR A  81       6.100  -1.817   1.503  1.00 98.24           C  
ATOM   1246  HA  THR A  81       6.240  -0.768   1.239  1.00 98.24           H  
ATOM   1247  C   THR A  81       6.043  -2.638   0.228  1.00 98.24           C  
ATOM   1248  CB  THR A  81       7.295  -2.240   2.363  1.00 98.24           C  
ATOM   1249  HB  THR A  81       7.265  -3.319   2.518  1.00 98.24           H  
ATOM   1250  O   THR A  81       5.898  -3.855   0.302  1.00 98.24           O  
ATOM   1251  CG2 THR A  81       8.625  -1.892   1.702  1.00 98.24           C  
ATOM   1252 HG21 THR A  81       9.450  -2.258   2.313  1.00 98.24           H  
ATOM   1253 HG22 THR A  81       8.707  -0.813   1.565  1.00 98.24           H  
ATOM   1254 HG23 THR A  81       8.698  -2.376   0.728  1.00 98.24           H  
ATOM   1255  OG1 THR A  81       7.287  -1.595   3.622  1.00 98.24           O  
ATOM   1256  HG1 THR A  81       8.167  -1.721   3.983  1.00 98.24           H  
ATOM   1257  N   ILE A  82       6.121  -1.975  -0.922  1.00 98.25           N  
ATOM   1258  H   ILE A  82       6.270  -0.977  -0.888  1.00 98.25           H  
ATOM   1259  CA  ILE A  82       6.099  -2.598  -2.243  1.00 98.25           C  
ATOM   1260  HA  ILE A  82       5.788  -3.638  -2.154  1.00 98.25           H  
ATOM   1261  C   ILE A  82       7.522  -2.569  -2.786  1.00 98.25           C  
ATOM   1262  CB  ILE A  82       5.111  -1.882  -3.196  1.00 98.25           C  
ATOM   1263  HB  ILE A  82       5.461  -0.866  -3.379  1.00 98.25           H  
ATOM   1264  O   ILE A  82       8.089  -1.490  -2.957  1.00 98.25           O  
ATOM   1265  CG1 ILE A  82       3.664  -1.816  -2.648  1.00 98.25           C  
ATOM   1266 HG12 ILE A  82       3.434  -2.732  -2.103  1.00 98.25           H  
ATOM   1267 HG13 ILE A  82       2.969  -1.751  -3.485  1.00 98.25           H  
ATOM   1268  CG2 ILE A  82       5.084  -2.619  -4.549  1.00 98.25           C  
ATOM   1269 HG21 ILE A  82       4.757  -3.650  -4.412  1.00 98.25           H  
ATOM   1270 HG22 ILE A  82       6.074  -2.622  -5.004  1.00 98.25           H  
ATOM   1271 HG23 ILE A  82       4.407  -2.114  -5.238  1.00 98.25           H  
ATOM   1272  CD1 ILE A  82       3.374  -0.600  -1.753  1.00 98.25           C  
ATOM   1273 HD11 ILE A  82       3.650   0.318  -2.272  1.00 98.25           H  
ATOM   1274 HD12 ILE A  82       2.308  -0.568  -1.528  1.00 98.25           H  
ATOM   1275 HD13 ILE A  82       3.920  -0.661  -0.812  1.00 98.25           H  
ATOM   1276  N   GLU A  83       8.078  -3.743  -3.060  1.00 98.04           N  
ATOM   1277  H   GLU A  83       7.555  -4.585  -2.865  1.00 98.04           H  
ATOM   1278  CA  GLU A  83       9.409  -3.926  -3.627  1.00 98.04           C  
ATOM   1279  HA  GLU A  83       9.855  -2.945  -3.789  1.00 98.04           H  
ATOM   1280  C   GLU A  83       9.304  -4.614  -4.993  1.00 98.04           C  
ATOM   1281  CB  GLU A  83      10.336  -4.685  -2.655  1.00 98.04           C  
ATOM   1282  HB2 GLU A  83      11.323  -4.741  -3.114  1.00 98.04           H  
ATOM   1283  HB3 GLU A  83       9.960  -5.697  -2.503  1.00 98.04           H  
ATOM   1284  O   GLU A  83       8.532  -5.556  -5.186  1.00 98.04           O  
ATOM   1285  CG  GLU A  83      10.450  -3.971  -1.291  1.00 98.04           C  
ATOM   1286  HG2 GLU A  83       9.501  -4.068  -0.763  1.00 98.04           H  
ATOM   1287  HG3 GLU A  83      10.614  -2.910  -1.479  1.00 98.04           H  
ATOM   1288  CD  GLU A  83      11.580  -4.468  -0.367  1.00 98.04           C  
ATOM   1289  OE1 GLU A  83      11.756  -3.829   0.711  1.00 98.04           O  
ATOM   1290  OE2 GLU A  83      12.342  -5.376  -0.759  1.00 98.04           O  
ATOM   1291  N   TRP A  84      10.074  -4.136  -5.968  1.00 95.79           N  
ATOM   1292  H   TRP A  84      10.694  -3.367  -5.758  1.00 95.79           H  
ATOM   1293  CA  TRP A  84      10.129  -4.717  -7.308  1.00 95.79           C  
ATOM   1294  HA  TRP A  84       9.731  -5.731  -7.263  1.00 95.79           H  
ATOM   1295  C   TRP A  84      11.571  -4.841  -7.804  1.00 95.79           C  
ATOM   1296  CB  TRP A  84       9.237  -3.922  -8.274  1.00 95.79           C  
ATOM   1297  HB2 TRP A  84       8.231  -3.883  -7.855  1.00 95.79           H  
ATOM   1298  HB3 TRP A  84       9.170  -4.463  -9.218  1.00 95.79           H  
ATOM   1299  O   TRP A  84      12.513  -4.255  -7.260  1.00 95.79           O  
ATOM   1300  CG  TRP A  84       9.663  -2.518  -8.560  1.00 95.79           C  
ATOM   1301  CD1 TRP A  84      10.479  -2.124  -9.563  1.00 95.79           C  
ATOM   1302  HD1 TRP A  84      10.935  -2.785 -10.285  1.00 95.79           H  
ATOM   1303  CD2 TRP A  84       9.316  -1.307  -7.825  1.00 95.79           C  
ATOM   1304  CE2 TRP A  84       9.936  -0.199  -8.477  1.00 95.79           C  
ATOM   1305  CE3 TRP A  84       8.566  -1.035  -6.661  1.00 95.79           C  
ATOM   1306  HE3 TRP A  84       8.094  -1.851  -6.135  1.00 95.79           H  
ATOM   1307  NE1 TRP A  84      10.645  -0.756  -9.517  1.00 95.79           N  
ATOM   1308  HE1 TRP A  84      11.227  -0.240 -10.162  1.00 95.79           H  
ATOM   1309  CH2 TRP A  84       9.100   1.341  -6.826  1.00 95.79           C  
ATOM   1310  HH2 TRP A  84       9.037   2.351  -6.450  1.00 95.79           H  
ATOM   1311  CZ2 TRP A  84       9.840   1.109  -7.992  1.00 95.79           C  
ATOM   1312  HZ2 TRP A  84      10.335   1.924  -8.498  1.00 95.79           H  
ATOM   1313  CZ3 TRP A  84       8.458   0.277  -6.164  1.00 95.79           C  
ATOM   1314  HZ3 TRP A  84       7.890   0.462  -5.264  1.00 95.79           H  
ATOM   1315  N   GLY A  85      11.751  -5.641  -8.858  1.00 90.07           N  
ATOM   1316  H   GLY A  85      10.942  -6.119  -9.227  1.00 90.07           H  
ATOM   1317  CA  GLY A  85      13.064  -5.887  -9.455  1.00 90.07           C  
ATOM   1318  HA2 GLY A  85      12.949  -6.484 -10.360  1.00 90.07           H  
ATOM   1319  HA3 GLY A  85      13.664  -6.454  -8.744  1.00 90.07           H  
ATOM   1320  C   GLY A  85      13.811  -4.596  -9.817  1.00 90.07           C  
ATOM   1321  O   GLY A  85      13.209  -3.611 -10.233  1.00 90.07           O  
ATOM   1322  N   GLY A  86      15.139  -4.605  -9.674  1.00 83.58           N  
ATOM   1323  H   GLY A  86      15.582  -5.446  -9.333  1.00 83.58           H  
ATOM   1324  CA  GLY A  86      15.976  -3.422  -9.920  1.00 83.58           C  
ATOM   1325  HA2 GLY A  86      15.550  -2.832 -10.731  1.00 83.58           H  
ATOM   1326  HA3 GLY A  86      16.968  -3.750 -10.229  1.00 83.58           H  
ATOM   1327  C   GLY A  86      16.149  -2.498  -8.709  1.00 83.58           C  
ATOM   1328  O   GLY A  86      16.662  -1.395  -8.869  1.00 83.58           O  
ATOM   1329  N   GLY A  87      15.761  -2.947  -7.508  1.00 87.02           N  
ATOM   1330  H   GLY A  87      15.248  -3.816  -7.461  1.00 87.02           H  
ATOM   1331  CA  GLY A  87      15.958  -2.207  -6.256  1.00 87.02           C  
ATOM   1332  HA2 GLY A  87      15.909  -2.907  -5.422  1.00 87.02           H  
ATOM   1333  HA3 GLY A  87      16.940  -1.735  -6.257  1.00 87.02           H  
ATOM   1334  C   GLY A  87      14.911  -1.123  -6.009  1.00 87.02           C  
ATOM   1335  O   GLY A  87      15.168  -0.182  -5.263  1.00 87.02           O  
ATOM   1336  N   GLY A  88      13.751  -1.220  -6.657  1.00 94.36           N  
ATOM   1337  H   GLY A  88      13.546  -2.061  -7.179  1.00 94.36           H  
ATOM   1338  CA  GLY A  88      12.674  -0.271  -6.451  1.00 94.36           C  
ATOM   1339  HA2 GLY A  88      12.029  -0.280  -7.330  1.00 94.36           H  
ATOM   1340  HA3 GLY A  88      13.100   0.726  -6.345  1.00 94.36           H  
ATOM   1341  C   GLY A  88      11.855  -0.602  -5.210  1.00 94.36           C  
ATOM   1342  O   GLY A  88      11.506  -1.760  -4.990  1.00 94.36           O  
ATOM   1343  N   ARG A  89      11.582   0.416  -4.390  1.00 97.48           N  
ATOM   1344  H   ARG A  89      11.934   1.333  -4.626  1.00 97.48           H  
ATOM   1345  CA  ARG A  89      10.878   0.285  -3.115  1.00 97.48           C  
ATOM   1346  HA  ARG A  89      10.214  -0.578  -3.169  1.00 97.48           H  
ATOM   1347  C   ARG A  89      10.045   1.526  -2.822  1.00 97.48           C  
ATOM   1348  CB  ARG A  89      11.918   0.023  -2.020  1.00 97.48           C  
ATOM   1349  HB2 ARG A  89      12.686   0.794  -2.069  1.00 97.48           H  
ATOM   1350  HB3 ARG A  89      12.391  -0.938  -2.218  1.00 97.48           H  
ATOM   1351  O   ARG A  89      10.568   2.639  -2.834  1.00 97.48           O  
ATOM   1352  CG  ARG A  89      11.322   0.004  -0.606  1.00 97.48           C  
ATOM   1353  HG2 ARG A  89      10.550  -0.762  -0.534  1.00 97.48           H  
ATOM   1354  HG3 ARG A  89      10.896   0.977  -0.364  1.00 97.48           H  
ATOM   1355  CD  ARG A  89      12.451  -0.298   0.375  1.00 97.48           C  
ATOM   1356  HD2 ARG A  89      12.829  -1.296   0.149  1.00 97.48           H  
ATOM   1357  HD3 ARG A  89      13.255   0.422   0.222  1.00 97.48           H  
ATOM   1358  NE  ARG A  89      11.989  -0.199   1.768  1.00 97.48           N  
ATOM   1359  HE  ARG A  89      11.527   0.664   2.017  1.00 97.48           H  
ATOM   1360  NH1 ARG A  89      12.915  -2.159   2.511  1.00 97.48           N  
ATOM   1361 HH11 ARG A  89      12.381  -2.960   2.206  1.00 97.48           H  
ATOM   1362 HH12 ARG A  89      13.575  -2.060   1.753  1.00 97.48           H  
ATOM   1363  NH2 ARG A  89      11.618  -1.001   3.870  1.00 97.48           N  
ATOM   1364 HH21 ARG A  89      11.053  -0.192   4.086  1.00 97.48           H  
ATOM   1365 HH22 ARG A  89      11.828  -1.737   4.529  1.00 97.48           H  
ATOM   1366  CZ  ARG A  89      12.169  -1.112   2.698  1.00 97.48           C  
ATOM   1367  N   VAL A  90       8.772   1.321  -2.495  1.00 98.16           N  
ATOM   1368  H   VAL A  90       8.428   0.372  -2.527  1.00 98.16           H  
ATOM   1369  CA  VAL A  90       7.860   2.369  -2.013  1.00 98.16           C  
ATOM   1370  HA  VAL A  90       8.437   3.265  -1.782  1.00 98.16           H  
ATOM   1371  C   VAL A  90       7.193   1.912  -0.731  1.00 98.16           C  
ATOM   1372  CB  VAL A  90       6.813   2.753  -3.074  1.00 98.16           C  
ATOM   1373  HB  VAL A  90       6.337   1.850  -3.455  1.00 98.16           H  
ATOM   1374  O   VAL A  90       6.708   0.786  -0.638  1.00 98.16           O  
ATOM   1375  CG1 VAL A  90       5.721   3.702  -2.555  1.00 98.16           C  
ATOM   1376 HG11 VAL A  90       6.173   4.586  -2.105  1.00 98.16           H  
ATOM   1377 HG12 VAL A  90       5.103   3.197  -1.813  1.00 98.16           H  
ATOM   1378 HG13 VAL A  90       5.076   4.010  -3.378  1.00 98.16           H  
ATOM   1379  CG2 VAL A  90       7.509   3.473  -4.224  1.00 98.16           C  
ATOM   1380 HG21 VAL A  90       6.806   3.608  -5.046  1.00 98.16           H  
ATOM   1381 HG22 VAL A  90       7.888   4.437  -3.885  1.00 98.16           H  
ATOM   1382 HG23 VAL A  90       8.358   2.884  -4.569  1.00 98.16           H  
ATOM   1383  N   GLU A  91       7.150   2.800   0.252  1.00 98.45           N  
ATOM   1384  H   GLU A  91       7.555   3.711   0.091  1.00 98.45           H  
ATOM   1385  CA  GLU A  91       6.411   2.604   1.492  1.00 98.45           C  
ATOM   1386  HA  GLU A  91       6.084   1.566   1.552  1.00 98.45           H  
ATOM   1387  C   GLU A  91       5.169   3.501   1.506  1.00 98.45           C  
ATOM   1388  CB  GLU A  91       7.341   2.858   2.684  1.00 98.45           C  
ATOM   1389  HB2 GLU A  91       7.536   3.928   2.755  1.00 98.45           H  
ATOM   1390  HB3 GLU A  91       8.288   2.345   2.516  1.00 98.45           H  
ATOM   1391  O   GLU A  91       5.244   4.696   1.218  1.00 98.45           O  
ATOM   1392  CG  GLU A  91       6.760   2.358   4.009  1.00 98.45           C  
ATOM   1393  HG2 GLU A  91       6.650   1.274   3.968  1.00 98.45           H  
ATOM   1394  HG3 GLU A  91       5.771   2.790   4.164  1.00 98.45           H  
ATOM   1395  CD  GLU A  91       7.668   2.750   5.181  1.00 98.45           C  
ATOM   1396  OE1 GLU A  91       7.769   3.952   5.484  1.00 98.45           O  
ATOM   1397  OE2 GLU A  91       8.215   1.874   5.896  1.00 98.45           O  
ATOM   1398  N   VAL A  92       4.028   2.915   1.860  1.00 98.22           N  
ATOM   1399  H   VAL A  92       4.054   1.919   2.028  1.00 98.22           H  
ATOM   1400  CA  VAL A  92       2.754   3.592   2.100  1.00 98.22           C  
ATOM   1401  HA  VAL A  92       2.875   4.666   1.955  1.00 98.22           H  
ATOM   1402  C   VAL A  92       2.363   3.326   3.547  1.00 98.22           C  
ATOM   1403  CB  VAL A  92       1.656   3.089   1.139  1.00 98.22           C  
ATOM   1404  HB  VAL A  92       1.455   2.038   1.344  1.00 98.22           H  
ATOM   1405  O   VAL A  92       2.093   2.183   3.915  1.00 98.22           O  
ATOM   1406  CG1 VAL A  92       0.349   3.869   1.338  1.00 98.22           C  
ATOM   1407 HG11 VAL A  92       0.509   4.927   1.133  1.00 98.22           H  
ATOM   1408 HG12 VAL A  92      -0.016   3.749   2.358  1.00 98.22           H  
ATOM   1409 HG13 VAL A  92      -0.413   3.484   0.660  1.00 98.22           H  
ATOM   1410  CG2 VAL A  92       2.075   3.198  -0.333  1.00 98.22           C  
ATOM   1411 HG21 VAL A  92       2.900   2.514  -0.534  1.00 98.22           H  
ATOM   1412 HG22 VAL A  92       1.242   2.930  -0.982  1.00 98.22           H  
ATOM   1413 HG23 VAL A  92       2.401   4.214  -0.556  1.00 98.22           H  
ATOM   1414  N   ARG A  93       2.321   4.366   4.377  1.00 96.44           N  
ATOM   1415  H   ARG A  93       2.573   5.272   4.008  1.00 96.44           H  
ATOM   1416  CA  ARG A  93       1.815   4.297   5.754  1.00 96.44           C  
ATOM   1417  HA  ARG A  93       1.607   3.263   6.029  1.00 96.44           H  
ATOM   1418  C   ARG A  93       0.510   5.058   5.852  1.00 96.44           C  
ATOM   1419  CB  ARG A  93       2.832   4.866   6.747  1.00 96.44           C  
ATOM   1420  HB2 ARG A  93       2.364   4.920   7.730  1.00 96.44           H  
ATOM   1421  HB3 ARG A  93       3.107   5.875   6.441  1.00 96.44           H  
ATOM   1422  O   ARG A  93       0.443   6.212   5.438  1.00 96.44           O  
ATOM   1423  CG  ARG A  93       4.095   4.009   6.852  1.00 96.44           C  
ATOM   1424  HG2 ARG A  93       3.821   2.992   7.132  1.00 96.44           H  
ATOM   1425  HG3 ARG A  93       4.616   4.000   5.895  1.00 96.44           H  
ATOM   1426  CD  ARG A  93       5.015   4.595   7.924  1.00 96.44           C  
ATOM   1427  HD2 ARG A  93       5.235   5.626   7.649  1.00 96.44           H  
ATOM   1428  HD3 ARG A  93       4.500   4.584   8.885  1.00 96.44           H  
ATOM   1429  NE  ARG A  93       6.266   3.830   8.026  1.00 96.44           N  
ATOM   1430  HE  ARG A  93       6.270   2.895   7.645  1.00 96.44           H  
ATOM   1431  NH1 ARG A  93       7.562   5.463   8.973  1.00 96.44           N  
ATOM   1432 HH11 ARG A  93       6.725   6.022   9.055  1.00 96.44           H  
ATOM   1433 HH12 ARG A  93       8.471   5.896   9.058  1.00 96.44           H  
ATOM   1434  NH2 ARG A  93       8.521   3.619   8.148  1.00 96.44           N  
ATOM   1435 HH21 ARG A  93       8.422   3.012   7.347  1.00 96.44           H  
ATOM   1436 HH22 ARG A  93       9.412   4.090   8.220  1.00 96.44           H  
ATOM   1437  CZ  ARG A  93       7.442   4.303   8.387  1.00 96.44           C  
ATOM   1438  N   VAL A  94      -0.503   4.422   6.419  1.00 93.97           N  
ATOM   1439  H   VAL A  94      -0.371   3.477   6.750  1.00 93.97           H  
ATOM   1440  CA  VAL A  94      -1.801   5.044   6.674  1.00 93.97           C  
ATOM   1441  HA  VAL A  94      -1.835   6.024   6.199  1.00 93.97           H  
ATOM   1442  C   VAL A  94      -1.957   5.227   8.175  1.00 93.97           C  
ATOM   1443  CB  VAL A  94      -2.945   4.207   6.087  1.00 93.97           C  
ATOM   1444  HB  VAL A  94      -3.046   3.303   6.688  1.00 93.97           H  
ATOM   1445  O   VAL A  94      -1.612   4.333   8.940  1.00 93.97           O  
ATOM   1446  CG1 VAL A  94      -4.276   4.960   6.134  1.00 93.97           C  
ATOM   1447 HG11 VAL A  94      -4.189   5.906   5.600  1.00 93.97           H  
ATOM   1448 HG12 VAL A  94      -4.562   5.157   7.167  1.00 93.97           H  
ATOM   1449 HG13 VAL A  94      -5.064   4.361   5.678  1.00 93.97           H  
ATOM   1450  CG2 VAL A  94      -2.680   3.800   4.629  1.00 93.97           C  
ATOM   1451 HG21 VAL A  94      -2.522   4.688   4.017  1.00 93.97           H  
ATOM   1452 HG22 VAL A  94      -1.801   3.158   4.568  1.00 93.97           H  
ATOM   1453 HG23 VAL A  94      -3.530   3.232   4.252  1.00 93.97           H  
ATOM   1454  N   GLU A  95      -2.461   6.378   8.596  1.00 90.74           N  
ATOM   1455  H   GLU A  95      -2.661   7.094   7.913  1.00 90.74           H  
ATOM   1456  CA  GLU A  95      -2.806   6.671   9.986  1.00 90.74           C  
ATOM   1457  HA  GLU A  95      -2.798   5.752  10.573  1.00 90.74           H  
ATOM   1458  C   GLU A  95      -4.230   7.239  10.013  1.00 90.74           C  
ATOM   1459  CB  GLU A  95      -1.797   7.666  10.611  1.00 90.74           C  
ATOM   1460  HB2 GLU A  95      -2.049   7.784  11.665  1.00 90.74           H  
ATOM   1461  HB3 GLU A  95      -1.917   8.634  10.126  1.00 90.74           H  
ATOM   1462  O   GLU A  95      -4.522   8.183   9.271  1.00 90.74           O  
ATOM   1463  CG  GLU A  95      -0.311   7.253  10.505  1.00 90.74           C  
ATOM   1464  HG2 GLU A  95      -0.044   7.168   9.451  1.00 90.74           H  
ATOM   1465  HG3 GLU A  95      -0.179   6.270  10.956  1.00 90.74           H  
ATOM   1466  CD  GLU A  95       0.688   8.226  11.167  1.00 90.74           C  
ATOM   1467  OE1 GLU A  95       1.878   7.851  11.315  1.00 90.74           O  
ATOM   1468  OE2 GLU A  95       0.331   9.374  11.510  1.00 90.74           O  
ATOM   1469  N   PHE A  96      -5.112   6.688  10.851  1.00 85.92           N  
ATOM   1470  H   PHE A  96      -4.850   5.896  11.421  1.00 85.92           H  
ATOM   1471  CA  PHE A  96      -6.437   7.266  11.086  1.00 85.92           C  
ATOM   1472  HA  PHE A  96      -6.642   7.995  10.302  1.00 85.92           H  
ATOM   1473  C   PHE A  96      -6.460   8.031  12.414  1.00 85.92           C  
ATOM   1474  CB  PHE A  96      -7.555   6.217  10.975  1.00 85.92           C  
ATOM   1475  HB2 PHE A  96      -7.558   5.576  11.857  1.00 85.92           H  
ATOM   1476  HB3 PHE A  96      -8.510   6.743  10.978  1.00 85.92           H  
ATOM   1477  O   PHE A  96      -5.896   7.607  13.422  1.00 85.92           O  
ATOM   1478  CG  PHE A  96      -7.492   5.344   9.737  1.00 85.92           C  
ATOM   1479  CD1 PHE A  96      -8.090   5.768   8.538  1.00 85.92           C  
ATOM   1480  HD1 PHE A  96      -8.599   6.719   8.495  1.00 85.92           H  
ATOM   1481  CD2 PHE A  96      -6.826   4.106   9.779  1.00 85.92           C  
ATOM   1482  HD2 PHE A  96      -6.377   3.778  10.704  1.00 85.92           H  
ATOM   1483  CE1 PHE A  96      -7.999   4.956   7.392  1.00 85.92           C  
ATOM   1484  HE1 PHE A  96      -8.403   5.284   6.446  1.00 85.92           H  
ATOM   1485  CE2 PHE A  96      -6.761   3.287   8.640  1.00 85.92           C  
ATOM   1486  HE2 PHE A  96      -6.273   2.326   8.702  1.00 85.92           H  
ATOM   1487  CZ  PHE A  96      -7.348   3.717   7.441  1.00 85.92           C  
ATOM   1488  HZ  PHE A  96      -7.295   3.098   6.558  1.00 85.92           H  
ATOM   1489  N   GLU A  97      -7.099   9.196  12.411  1.00 83.79           N  
ATOM   1490  H   GLU A  97      -7.516   9.513  11.547  1.00 83.79           H  
ATOM   1491  CA  GLU A  97      -7.232  10.055  13.586  1.00 83.79           C  
ATOM   1492  HA  GLU A  97      -7.207   9.446  14.489  1.00 83.79           H  
ATOM   1493  C   GLU A  97      -8.584  10.770  13.516  1.00 83.79           C  
ATOM   1494  CB  GLU A  97      -6.052  11.041  13.642  1.00 83.79           C  
ATOM   1495  HB2 GLU A  97      -5.120  10.481  13.563  1.00 83.79           H  
ATOM   1496  HB3 GLU A  97      -6.112  11.718  12.790  1.00 83.79           H  
ATOM   1497  O   GLU A  97      -8.730  11.793  12.844  1.00 83.79           O  
ATOM   1498  CG  GLU A  97      -6.019  11.849  14.952  1.00 83.79           C  
ATOM   1499  HG2 GLU A  97      -5.828  11.164  15.779  1.00 83.79           H  
ATOM   1500  HG3 GLU A  97      -6.994  12.310  15.111  1.00 83.79           H  
ATOM   1501  CD  GLU A  97      -4.951  12.958  14.944  1.00 83.79           C  
ATOM   1502  OE1 GLU A  97      -4.873  13.719  15.932  1.00 83.79           O  
ATOM   1503  OE2 GLU A  97      -4.244  13.136  13.916  1.00 83.79           O  
ATOM   1504  N   GLY A  98      -9.595  10.200  14.177  1.00 83.02           N  
ATOM   1505  H   GLY A  98      -9.425   9.328  14.658  1.00 83.02           H  
ATOM   1506  CA  GLY A  98     -10.955  10.738  14.175  1.00 83.02           C  
ATOM   1507  HA2 GLY A  98     -10.949  11.728  14.631  1.00 83.02           H  
ATOM   1508  HA3 GLY A  98     -11.603  10.092  14.767  1.00 83.02           H  
ATOM   1509  C   GLY A  98     -11.544  10.837  12.764  1.00 83.02           C  
ATOM   1510  O   GLY A  98     -11.833   9.828  12.125  1.00 83.02           O  
ATOM   1511  N   ASP A  99     -11.731  12.067  12.289  1.00 88.21           N  
ATOM   1512  H   ASP A  99     -11.368  12.848  12.816  1.00 88.21           H  
ATOM   1513  CA  ASP A  99     -12.290  12.405  10.977  1.00 88.21           C  
ATOM   1514  HA  ASP A  99     -12.953  11.597  10.667  1.00 88.21           H  
ATOM   1515  C   ASP A  99     -11.225  12.553   9.873  1.00 88.21           C  
ATOM   1516  CB  ASP A  99     -13.149  13.673  11.125  1.00 88.21           C  
ATOM   1517  HB2 ASP A  99     -13.847  13.537  11.951  1.00 88.21           H  
ATOM   1518  HB3 ASP A  99     -13.738  13.804  10.217  1.00 88.21           H  
ATOM   1519  O   ASP A  99     -11.533  12.983   8.755  1.00 88.21           O  
ATOM   1520  CG  ASP A  99     -12.343  14.958  11.360  1.00 88.21           C  
ATOM   1521  OD1 ASP A  99     -11.251  14.893  11.973  1.00 88.21           O  
ATOM   1522  OD2 ASP A  99     -12.823  16.030  10.932  1.00 88.21           O  
ATOM   1523  N   LYS A 100      -9.968  12.191  10.164  1.00 90.99           N  
ATOM   1524  H   LYS A 100      -9.776  11.887  11.108  1.00 90.99           H  
ATOM   1525  CA  LYS A 100      -8.837  12.307   9.239  1.00 90.99           C  
ATOM   1526  HA  LYS A 100      -9.205  12.698   8.290  1.00 90.99           H  
ATOM   1527  C   LYS A 100      -8.187  10.965   8.944  1.00 90.99           C  
ATOM   1528  CB  LYS A 100      -7.796  13.291   9.789  1.00 90.99           C  
ATOM   1529  HB2 LYS A 100      -6.927  13.303   9.132  1.00 90.99           H  
ATOM   1530  HB3 LYS A 100      -7.480  12.956  10.777  1.00 90.99           H  
ATOM   1531  O   LYS A 100      -8.005  10.128   9.825  1.00 90.99           O  
ATOM   1532  CG  LYS A 100      -8.368  14.707   9.876  1.00 90.99           C  
ATOM   1533  HG2 LYS A 100      -8.566  15.077   8.870  1.00 90.99           H  
ATOM   1534  HG3 LYS A 100      -9.304  14.690  10.435  1.00 90.99           H  
ATOM   1535  CD  LYS A 100      -7.399  15.646  10.587  1.00 90.99           C  
ATOM   1536  HD2 LYS A 100      -7.101  15.189  11.531  1.00 90.99           H  
ATOM   1537  HD3 LYS A 100      -6.520  15.813   9.965  1.00 90.99           H  
ATOM   1538  CE  LYS A 100      -8.127  16.959  10.866  1.00 90.99           C  
ATOM   1539  HE2 LYS A 100      -9.072  16.719  11.353  1.00 90.99           H  
ATOM   1540  HE3 LYS A 100      -8.358  17.454   9.922  1.00 90.99           H  
ATOM   1541  NZ  LYS A 100      -7.310  17.823  11.745  1.00 90.99           N  
ATOM   1542  HZ1 LYS A 100      -7.824  18.662  11.975  1.00 90.99           H  
ATOM   1543  HZ2 LYS A 100      -6.430  18.051  11.306  1.00 90.99           H  
ATOM   1544  HZ3 LYS A 100      -7.129  17.322  12.603  1.00 90.99           H  
ATOM   1545  N   MET A 101      -7.735  10.831   7.703  1.00 92.97           N  
ATOM   1546  H   MET A 101      -7.942  11.576   7.053  1.00 92.97           H  
ATOM   1547  CA  MET A 101      -6.801   9.797   7.276  1.00 92.97           C  
ATOM   1548  HA  MET A 101      -6.507   9.192   8.133  1.00 92.97           H  
ATOM   1549  C   MET A 101      -5.557  10.470   6.699  1.00 92.97           C  
ATOM   1550  CB  MET A 101      -7.475   8.874   6.257  1.00 92.97           C  
ATOM   1551  HB2 MET A 101      -7.736   9.448   5.367  1.00 92.97           H  
ATOM   1552  HB3 MET A 101      -8.389   8.467   6.689  1.00 92.97           H  
ATOM   1553  O   MET A 101      -5.651  11.255   5.751  1.00 92.97           O  
ATOM   1554  CG  MET A 101      -6.556   7.711   5.871  1.00 92.97           C  
ATOM   1555  HG2 MET A 101      -5.566   8.089   5.618  1.00 92.97           H  
ATOM   1556  HG3 MET A 101      -6.438   7.064   6.741  1.00 92.97           H  
ATOM   1557  SD  MET A 101      -7.142   6.716   4.475  1.00 92.97           S  
ATOM   1558  CE  MET A 101      -6.779   7.893   3.169  1.00 92.97           C  
ATOM   1559  HE1 MET A 101      -5.838   8.400   3.383  1.00 92.97           H  
ATOM   1560  HE2 MET A 101      -6.681   7.358   2.224  1.00 92.97           H  
ATOM   1561  HE3 MET A 101      -7.575   8.637   3.130  1.00 92.97           H  
ATOM   1562  N   ARG A 102      -4.388  10.153   7.251  1.00 95.45           N  
ATOM   1563  H   ARG A 102      -4.388   9.480   8.005  1.00 95.45           H  
ATOM   1564  CA  ARG A 102      -3.091  10.609   6.742  1.00 95.45           C  
ATOM   1565  HA  ARG A 102      -3.243  11.408   6.017  1.00 95.45           H  
ATOM   1566  C   ARG A 102      -2.401   9.462   6.025  1.00 95.45           C  
ATOM   1567  CB  ARG A 102      -2.214  11.166   7.870  1.00 95.45           C  
ATOM   1568  HB2 ARG A 102      -1.297  11.562   7.432  1.00 95.45           H  
ATOM   1569  HB3 ARG A 102      -1.946  10.357   8.550  1.00 95.45           H  
ATOM   1570  O   ARG A 102      -2.360   8.345   6.528  1.00 95.45           O  
ATOM   1571  CG  ARG A 102      -2.910  12.276   8.668  1.00 95.45           C  
ATOM   1572  HG2 ARG A 102      -3.275  13.053   7.997  1.00 95.45           H  
ATOM   1573  HG3 ARG A 102      -3.751  11.847   9.214  1.00 95.45           H  
ATOM   1574  CD  ARG A 102      -1.929  12.886   9.668  1.00 95.45           C  
ATOM   1575  HD2 ARG A 102      -1.362  12.083  10.138  1.00 95.45           H  
ATOM   1576  HD3 ARG A 102      -1.238  13.530   9.124  1.00 95.45           H  
ATOM   1577  NE  ARG A 102      -2.626  13.643  10.726  1.00 95.45           N  
ATOM   1578  HE  ARG A 102      -3.578  13.379  10.935  1.00 95.45           H  
ATOM   1579  NH1 ARG A 102      -0.773  14.712  11.531  1.00 95.45           N  
ATOM   1580 HH11 ARG A 102      -0.320  15.286  12.228  1.00 95.45           H  
ATOM   1581 HH12 ARG A 102      -0.274  14.406  10.708  1.00 95.45           H  
ATOM   1582  NH2 ARG A 102      -2.707  14.916  12.610  1.00 95.45           N  
ATOM   1583 HH21 ARG A 102      -3.467  14.342  12.948  1.00 95.45           H  
ATOM   1584 HH22 ARG A 102      -2.210  15.374  13.361  1.00 95.45           H  
ATOM   1585  CZ  ARG A 102      -2.040  14.422  11.612  1.00 95.45           C  
ATOM   1586  N   VAL A 103      -1.859   9.747   4.851  1.00 97.43           N  
ATOM   1587  H   VAL A 103      -1.976  10.684   4.492  1.00 97.43           H  
ATOM   1588  CA  VAL A 103      -1.078   8.809   4.047  1.00 97.43           C  
ATOM   1589  HA  VAL A 103      -1.019   7.849   4.561  1.00 97.43           H  
ATOM   1590  C   VAL A 103       0.319   9.383   3.904  1.00 97.43           C  
ATOM   1591  CB  VAL A 103      -1.715   8.559   2.669  1.00 97.43           C  
ATOM   1592  HB  VAL A 103      -1.695   9.478   2.083  1.00 97.43           H  
ATOM   1593  O   VAL A 103       0.486  10.421   3.269  1.00 97.43           O  
ATOM   1594  CG1 VAL A 103      -0.942   7.475   1.908  1.00 97.43           C  
ATOM   1595 HG11 VAL A 103      -1.391   7.309   0.929  1.00 97.43           H  
ATOM   1596 HG12 VAL A 103       0.092   7.787   1.756  1.00 97.43           H  
ATOM   1597 HG13 VAL A 103      -0.952   6.543   2.473  1.00 97.43           H  
ATOM   1598  CG2 VAL A 103      -3.175   8.116   2.801  1.00 97.43           C  
ATOM   1599 HG21 VAL A 103      -3.601   7.936   1.814  1.00 97.43           H  
ATOM   1600 HG22 VAL A 103      -3.749   8.912   3.276  1.00 97.43           H  
ATOM   1601 HG23 VAL A 103      -3.242   7.211   3.405  1.00 97.43           H  
ATOM   1602  N   ARG A 104       1.317   8.720   4.485  1.00 98.19           N  
ATOM   1603  H   ARG A 104       1.092   7.860   4.964  1.00 98.19           H  
ATOM   1604  CA  ARG A 104       2.729   9.023   4.239  1.00 98.19           C  
ATOM   1605  HA  ARG A 104       2.821  10.036   3.845  1.00 98.19           H  
ATOM   1606  C   ARG A 104       3.264   8.083   3.175  1.00 98.19           C  
ATOM   1607  CB  ARG A 104       3.565   8.958   5.519  1.00 98.19           C  
ATOM   1608  HB2 ARG A 104       4.616   9.072   5.253  1.00 98.19           H  
ATOM   1609  HB3 ARG A 104       3.432   7.989   5.999  1.00 98.19           H  
ATOM   1610  O   ARG A 104       3.093   6.868   3.268  1.00 98.19           O  
ATOM   1611  CG  ARG A 104       3.186  10.071   6.497  1.00 98.19           C  
ATOM   1612  HG2 ARG A 104       3.258  11.036   5.995  1.00 98.19           H  
ATOM   1613  HG3 ARG A 104       2.163   9.922   6.844  1.00 98.19           H  
ATOM   1614  CD  ARG A 104       4.139  10.060   7.693  1.00 98.19           C  
ATOM   1615  HD2 ARG A 104       5.144  10.313   7.354  1.00 98.19           H  
ATOM   1616  HD3 ARG A 104       4.151   9.056   8.117  1.00 98.19           H  
ATOM   1617  NE  ARG A 104       3.695  11.047   8.686  1.00 98.19           N  
ATOM   1618  HE  ARG A 104       3.325  11.912   8.318  1.00 98.19           H  
ATOM   1619  NH1 ARG A 104       3.815   9.750  10.569  1.00 98.19           N  
ATOM   1620 HH11 ARG A 104       3.129   9.319  11.173  1.00 98.19           H  
ATOM   1621 HH12 ARG A 104       4.385   9.113  10.033  1.00 98.19           H  
ATOM   1622  NH2 ARG A 104       2.692  11.692  10.574  1.00 98.19           N  
ATOM   1623 HH21 ARG A 104       2.330  12.429   9.988  1.00 98.19           H  
ATOM   1624 HH22 ARG A 104       2.194  11.371  11.392  1.00 98.19           H  
ATOM   1625  CZ  ARG A 104       3.433  10.831   9.953  1.00 98.19           C  
ATOM   1626  N   LEU A 105       3.895   8.664   2.171  1.00 98.45           N  
ATOM   1627  H   LEU A 105       3.991   9.669   2.195  1.00 98.45           H  
ATOM   1628  CA  LEU A 105       4.517   7.980   1.054  1.00 98.45           C  
ATOM   1629  HA  LEU A 105       4.321   6.909   1.105  1.00 98.45           H  
ATOM   1630  C   LEU A 105       6.013   8.219   1.121  1.00 98.45           C  
ATOM   1631  CB  LEU A 105       3.974   8.538  -0.267  1.00 98.45           C  
ATOM   1632  HB2 LEU A 105       4.453   7.995  -1.082  1.00 98.45           H  
ATOM   1633  HB3 LEU A 105       4.268   9.585  -0.343  1.00 98.45           H  
ATOM   1634  O   LEU A 105       6.432   9.365   1.249  1.00 98.45           O  
ATOM   1635  CG  LEU A 105       2.453   8.455  -0.446  1.00 98.45           C  
ATOM   1636  HG  LEU A 105       1.944   8.973   0.367  1.00 98.45           H  
ATOM   1637  CD1 LEU A 105       2.090   9.149  -1.757  1.00 98.45           C  
ATOM   1638 HD11 LEU A 105       2.682   8.736  -2.574  1.00 98.45           H  
ATOM   1639 HD12 LEU A 105       2.303  10.215  -1.674  1.00 98.45           H  
ATOM   1640 HD13 LEU A 105       1.032   9.013  -1.981  1.00 98.45           H  
ATOM   1641  CD2 LEU A 105       1.976   7.005  -0.488  1.00 98.45           C  
ATOM   1642 HD21 LEU A 105       2.180   6.527   0.470  1.00 98.45           H  
ATOM   1643 HD22 LEU A 105       2.501   6.468  -1.278  1.00 98.45           H  
ATOM   1644 HD23 LEU A 105       0.901   6.975  -0.670  1.00 98.45           H  
ATOM   1645  N   ARG A 106       6.808   7.167   0.975  1.00 98.48           N  
ATOM   1646  H   ARG A 106       6.387   6.252   0.911  1.00 98.48           H  
ATOM   1647  CA  ARG A 106       8.261   7.281   0.877  1.00 98.48           C  
ATOM   1648  HA  ARG A 106       8.534   8.321   0.695  1.00 98.48           H  
ATOM   1649  C   ARG A 106       8.762   6.470  -0.302  1.00 98.48           C  
ATOM   1650  CB  ARG A 106       8.878   6.868   2.215  1.00 98.48           C  
ATOM   1651  HB2 ARG A 106       8.529   7.551   2.990  1.00 98.48           H  
ATOM   1652  HB3 ARG A 106       8.555   5.858   2.468  1.00 98.48           H  
ATOM   1653  O   ARG A 106       8.411   5.298  -0.438  1.00 98.48           O  
ATOM   1654  CG  ARG A 106      10.403   6.905   2.163  1.00 98.48           C  
ATOM   1655  HG2 ARG A 106      10.758   6.169   1.441  1.00 98.48           H  
ATOM   1656  HG3 ARG A 106      10.746   7.897   1.867  1.00 98.48           H  
ATOM   1657  CD  ARG A 106      10.962   6.557   3.536  1.00 98.48           C  
ATOM   1658  HD2 ARG A 106      10.793   7.400   4.206  1.00 98.48           H  
ATOM   1659  HD3 ARG A 106      10.448   5.677   3.921  1.00 98.48           H  
ATOM   1660  NE  ARG A 106      12.387   6.258   3.401  1.00 98.48           N  
ATOM   1661  HE  ARG A 106      12.697   5.951   2.490  1.00 98.48           H  
ATOM   1662  NH1 ARG A 106      13.022   6.457   5.582  1.00 98.48           N  
ATOM   1663 HH11 ARG A 106      12.087   6.795   5.757  1.00 98.48           H  
ATOM   1664 HH12 ARG A 106      13.763   6.554   6.262  1.00 98.48           H  
ATOM   1665  NH2 ARG A 106      14.511   5.930   3.962  1.00 98.48           N  
ATOM   1666 HH21 ARG A 106      14.593   5.687   2.985  1.00 98.48           H  
ATOM   1667 HH22 ARG A 106      15.287   5.861   4.605  1.00 98.48           H  
ATOM   1668  CZ  ARG A 106      13.301   6.218   4.330  1.00 98.48           C  
ATOM   1669  N   ASN A 107       9.579   7.091  -1.145  1.00 98.01           N  
ATOM   1670  H   ASN A 107       9.837   8.048  -0.950  1.00 98.01           H  
ATOM   1671  CA  ASN A 107      10.174   6.437  -2.304  1.00 98.01           C  
ATOM   1672  HA  ASN A 107       9.712   5.463  -2.465  1.00 98.01           H  
ATOM   1673  C   ASN A 107      11.668   6.201  -2.067  1.00 98.01           C  
ATOM   1674  CB  ASN A 107       9.890   7.288  -3.548  1.00 98.01           C  
ATOM   1675  HB2 ASN A 107       8.814   7.393  -3.684  1.00 98.01           H  
ATOM   1676  HB3 ASN A 107      10.329   8.275  -3.404  1.00 98.01           H  
ATOM   1677  O   ASN A 107      12.467   7.133  -2.111  1.00 98.01           O  
ATOM   1678  CG  ASN A 107      10.475   6.685  -4.807  1.00 98.01           C  
ATOM   1679  ND2 ASN A 107      10.525   7.435  -5.877  1.00 98.01           N  
ATOM   1680 HD21 ASN A 107      10.091   8.347  -5.869  1.00 98.01           H  
ATOM   1681 HD22 ASN A 107      10.922   7.046  -6.721  1.00 98.01           H  
ATOM   1682  OD1 ASN A 107      10.871   5.531  -4.852  1.00 98.01           O  
ATOM   1683  N   ASP A 108      12.045   4.944  -1.848  1.00 97.15           N  
ATOM   1684  H   ASP A 108      11.349   4.215  -1.914  1.00 97.15           H  
ATOM   1685  CA  ASP A 108      13.442   4.526  -1.697  1.00 97.15           C  
ATOM   1686  HA  ASP A 108      14.052   5.394  -1.446  1.00 97.15           H  
ATOM   1687  C   ASP A 108      14.021   3.957  -3.015  1.00 97.15           C  
ATOM   1688  CB  ASP A 108      13.569   3.531  -0.529  1.00 97.15           C  
ATOM   1689  HB2 ASP A 108      12.908   2.686  -0.725  1.00 97.15           H  
ATOM   1690  HB3 ASP A 108      14.590   3.150  -0.496  1.00 97.15           H  
ATOM   1691  O   ASP A 108      15.119   3.403  -3.021  1.00 97.15           O  
ATOM   1692  CG  ASP A 108      13.254   4.099   0.865  1.00 97.15           C  
ATOM   1693  OD1 ASP A 108      13.787   5.170   1.253  1.00 97.15           O  
ATOM   1694  OD2 ASP A 108      12.544   3.403   1.627  1.00 97.15           O  
ATOM   1695  N   SER A 109      13.296   4.066  -4.137  1.00 95.83           N  
ATOM   1696  H   SER A 109      12.414   4.556  -4.087  1.00 95.83           H  
ATOM   1697  CA  SER A 109      13.793   3.671  -5.461  1.00 95.83           C  
ATOM   1698  HA  SER A 109      14.401   2.775  -5.335  1.00 95.83           H  
ATOM   1699  C   SER A 109      14.694   4.739  -6.095  1.00 95.83           C  
ATOM   1700  CB  SER A 109      12.634   3.294  -6.390  1.00 95.83           C  
ATOM   1701  HB2 SER A 109      13.024   2.696  -7.214  1.00 95.83           H  
ATOM   1702  HB3 SER A 109      11.894   2.707  -5.846  1.00 95.83           H  
ATOM   1703  O   SER A 109      14.839   5.851  -5.592  1.00 95.83           O  
ATOM   1704  OG  SER A 109      12.014   4.418  -6.946  1.00 95.83           O  
ATOM   1705  HG  SER A 109      11.560   4.884  -6.239  1.00 95.83           H  
ATOM   1706  N   SER A 110      15.309   4.404  -7.232  1.00 95.05           N  
ATOM   1707  H   SER A 110      15.145   3.488  -7.626  1.00 95.05           H  
ATOM   1708  CA  SER A 110      16.183   5.306  -7.993  1.00 95.05           C  
ATOM   1709  HA  SER A 110      16.700   5.964  -7.294  1.00 95.05           H  
ATOM   1710  C   SER A 110      15.445   6.211  -8.985  1.00 95.05           C  
ATOM   1711  CB  SER A 110      17.239   4.477  -8.724  1.00 95.05           C  
ATOM   1712  HB2 SER A 110      17.849   3.955  -7.988  1.00 95.05           H  
ATOM   1713  HB3 SER A 110      17.880   5.132  -9.314  1.00 95.05           H  
ATOM   1714  O   SER A 110      16.072   7.085  -9.587  1.00 95.05           O  
ATOM   1715  OG  SER A 110      16.614   3.528  -9.570  1.00 95.05           O  
ATOM   1716  HG  SER A 110      17.268   2.892  -9.869  1.00 95.05           H  
ATOM   1717  N   THR A 111      14.136   6.030  -9.169  1.00 95.31           N  
ATOM   1718  H   THR A 111      13.651   5.338  -8.616  1.00 95.31           H  
ATOM   1719  CA  THR A 111      13.317   6.808 -10.107  1.00 95.31           C  
ATOM   1720  HA  THR A 111      13.912   7.646 -10.470  1.00 95.31           H  
ATOM   1721  C   THR A 111      12.078   7.382  -9.419  1.00 95.31           C  
ATOM   1722  CB  THR A 111      12.903   5.976 -11.332  1.00 95.31           C  
ATOM   1723  HB  THR A 111      12.222   6.567 -11.944  1.00 95.31           H  
ATOM   1724  O   THR A 111      11.632   6.854  -8.402  1.00 95.31           O  
ATOM   1725  CG2 THR A 111      14.107   5.583 -12.188  1.00 95.31           C  
ATOM   1726 HG21 THR A 111      13.762   5.071 -13.086  1.00 95.31           H  
ATOM   1727 HG22 THR A 111      14.762   4.916 -11.628  1.00 95.31           H  
ATOM   1728 HG23 THR A 111      14.664   6.475 -12.474  1.00 95.31           H  
ATOM   1729  OG1 THR A 111      12.261   4.781 -10.960  1.00 95.31           O  
ATOM   1730  HG1 THR A 111      11.515   4.647 -11.551  1.00 95.31           H  
ATOM   1731  N   PRO A 112      11.499   8.482  -9.929  1.00 97.43           N  
ATOM   1732  CA  PRO A 112      10.217   8.960  -9.429  1.00 97.43           C  
ATOM   1733  HA  PRO A 112      10.327   9.217  -8.376  1.00 97.43           H  
ATOM   1734  C   PRO A 112       9.125   7.897  -9.581  1.00 97.43           C  
ATOM   1735  CB  PRO A 112       9.896  10.228 -10.224  1.00 97.43           C  
ATOM   1736  HB2 PRO A 112       9.282   9.986 -11.091  1.00 97.43           H  
ATOM   1737  HB3 PRO A 112       9.404  10.977  -9.603  1.00 97.43           H  
ATOM   1738  O   PRO A 112       9.107   7.144 -10.559  1.00 97.43           O  
ATOM   1739  CG  PRO A 112      11.270  10.703 -10.696  1.00 97.43           C  
ATOM   1740  HG2 PRO A 112      11.755  11.268  -9.899  1.00 97.43           H  
ATOM   1741  HG3 PRO A 112      11.203  11.301 -11.604  1.00 97.43           H  
ATOM   1742  CD  PRO A 112      12.024   9.395 -10.931  1.00 97.43           C  
ATOM   1743  HD2 PRO A 112      11.802   9.011 -11.926  1.00 97.43           H  
ATOM   1744  HD3 PRO A 112      13.094   9.563 -10.811  1.00 97.43           H  
ATOM   1745  N   VAL A 113       8.203   7.877  -8.622  1.00 98.08           N  
ATOM   1746  H   VAL A 113       8.291   8.527  -7.855  1.00 98.08           H  
ATOM   1747  CA  VAL A 113       7.001   7.037  -8.653  1.00 98.08           C  
ATOM   1748  HA  VAL A 113       6.966   6.487  -9.593  1.00 98.08           H  
ATOM   1749  C   VAL A 113       5.764   7.915  -8.605  1.00 98.08           C  
ATOM   1750  CB  VAL A 113       6.980   5.998  -7.518  1.00 98.08           C  
ATOM   1751  HB  VAL A 113       6.079   5.394  -7.624  1.00 98.08           H  
ATOM   1752  O   VAL A 113       5.761   8.956  -7.946  1.00 98.08           O  
ATOM   1753  CG1 VAL A 113       8.185   5.060  -7.630  1.00 98.08           C  
ATOM   1754 HG11 VAL A 113       8.223   4.628  -8.630  1.00 98.08           H  
ATOM   1755 HG12 VAL A 113       9.115   5.599  -7.447  1.00 98.08           H  
ATOM   1756 HG13 VAL A 113       8.087   4.259  -6.897  1.00 98.08           H  
ATOM   1757  CG2 VAL A 113       6.956   6.643  -6.126  1.00 98.08           C  
ATOM   1758 HG21 VAL A 113       7.829   7.283  -5.992  1.00 98.08           H  
ATOM   1759 HG22 VAL A 113       6.953   5.873  -5.354  1.00 98.08           H  
ATOM   1760 HG23 VAL A 113       6.052   7.238  -6.002  1.00 98.08           H  
ATOM   1761  N   GLU A 114       4.706   7.494  -9.281  1.00 98.46           N  
ATOM   1762  H   GLU A 114       4.757   6.606  -9.760  1.00 98.46           H  
ATOM   1763  CA  GLU A 114       3.394   8.118  -9.189  1.00 98.46           C  
ATOM   1764  HA  GLU A 114       3.495   9.094  -8.713  1.00 98.46           H  
ATOM   1765  C   GLU A 114       2.491   7.262  -8.300  1.00 98.46           C  
ATOM   1766  CB  GLU A 114       2.830   8.370 -10.594  1.00 98.46           C  
ATOM   1767  HB2 GLU A 114       2.646   7.424 -11.104  1.00 98.46           H  
ATOM   1768  HB3 GLU A 114       3.571   8.934 -11.161  1.00 98.46           H  
ATOM   1769  O   GLU A 114       2.375   6.050  -8.478  1.00 98.46           O  
ATOM   1770  CG  GLU A 114       1.534   9.186 -10.529  1.00 98.46           C  
ATOM   1771  HG2 GLU A 114       1.652   9.971  -9.782  1.00 98.46           H  
ATOM   1772  HG3 GLU A 114       0.720   8.542 -10.197  1.00 98.46           H  
ATOM   1773  CD  GLU A 114       1.192   9.844 -11.874  1.00 98.46           C  
ATOM   1774  OE1 GLU A 114       0.290   9.354 -12.582  1.00 98.46           O  
ATOM   1775  OE2 GLU A 114       1.774  10.918 -12.144  1.00 98.46           O  
ATOM   1776  N   VAL A 115       1.869   7.887  -7.304  1.00 98.55           N  
ATOM   1777  H   VAL A 115       2.049   8.873  -7.174  1.00 98.55           H  
ATOM   1778  CA  VAL A 115       0.937   7.232  -6.391  1.00 98.55           C  
ATOM   1779  HA  VAL A 115       0.853   6.182  -6.674  1.00 98.55           H  
ATOM   1780  C   VAL A 115      -0.434   7.871  -6.539  1.00 98.55           C  
ATOM   1781  CB  VAL A 115       1.425   7.252  -4.933  1.00 98.55           C  
ATOM   1782  HB  VAL A 115       1.441   8.280  -4.569  1.00 98.55           H  
ATOM   1783  O   VAL A 115      -0.630   9.046  -6.223  1.00 98.55           O  
ATOM   1784  CG1 VAL A 115       0.475   6.423  -4.055  1.00 98.55           C  
ATOM   1785 HG11 VAL A 115       0.850   6.391  -3.032  1.00 98.55           H  
ATOM   1786 HG12 VAL A 115      -0.518   6.872  -4.045  1.00 98.55           H  
ATOM   1787 HG13 VAL A 115       0.407   5.405  -4.440  1.00 98.55           H  
ATOM   1788  CG2 VAL A 115       2.836   6.660  -4.798  1.00 98.55           C  
ATOM   1789 HG21 VAL A 115       2.864   5.662  -5.236  1.00 98.55           H  
ATOM   1790 HG22 VAL A 115       3.126   6.605  -3.749  1.00 98.55           H  
ATOM   1791 HG23 VAL A 115       3.554   7.294  -5.318  1.00 98.55           H  
ATOM   1792  N   HIS A 116      -1.405   7.076  -6.976  1.00 98.39           N  
ATOM   1793  H   HIS A 116      -1.150   6.139  -7.255  1.00 98.39           H  
ATOM   1794  CA  HIS A 116      -2.812   7.448  -6.974  1.00 98.39           C  
ATOM   1795  HA  HIS A 116      -2.888   8.535  -6.988  1.00 98.39           H  
ATOM   1796  C   HIS A 116      -3.481   6.917  -5.715  1.00 98.39           C  
ATOM   1797  CB  HIS A 116      -3.540   6.932  -8.212  1.00 98.39           C  
ATOM   1798  HB2 HIS A 116      -3.675   5.854  -8.133  1.00 98.39           H  
ATOM   1799  HB3 HIS A 116      -4.531   7.384  -8.246  1.00 98.39           H  
ATOM   1800  O   HIS A 116      -3.518   5.711  -5.475  1.00 98.39           O  
ATOM   1801  CG  HIS A 116      -2.831   7.239  -9.493  1.00 98.39           C  
ATOM   1802  CD2 HIS A 116      -1.976   6.406 -10.160  1.00 98.39           C  
ATOM   1803  HD2 HIS A 116      -1.670   5.414  -9.863  1.00 98.39           H  
ATOM   1804  ND1 HIS A 116      -2.919   8.410 -10.210  1.00 98.39           N  
ATOM   1805  HD1 HIS A 116      -3.304   9.286  -9.886  1.00 98.39           H  
ATOM   1806  CE1 HIS A 116      -2.151   8.271 -11.304  1.00 98.39           C  
ATOM   1807  HE1 HIS A 116      -1.962   9.030 -12.049  1.00 98.39           H  
ATOM   1808  NE2 HIS A 116      -1.585   7.059 -11.317  1.00 98.39           N  
ATOM   1809  N   ILE A 117      -4.055   7.820  -4.934  1.00 98.16           N  
ATOM   1810  H   ILE A 117      -3.992   8.788  -5.214  1.00 98.16           H  
ATOM   1811  CA  ILE A 117      -4.776   7.512  -3.708  1.00 98.16           C  
ATOM   1812  HA  ILE A 117      -4.653   6.456  -3.470  1.00 98.16           H  
ATOM   1813  C   ILE A 117      -6.253   7.799  -3.955  1.00 98.16           C  
ATOM   1814  CB  ILE A 117      -4.230   8.330  -2.523  1.00 98.16           C  
ATOM   1815  HB  ILE A 117      -4.512   9.371  -2.677  1.00 98.16           H  
ATOM   1816  O   ILE A 117      -6.615   8.908  -4.354  1.00 98.16           O  
ATOM   1817  CG1 ILE A 117      -2.689   8.280  -2.405  1.00 98.16           C  
ATOM   1818 HG12 ILE A 117      -2.366   7.274  -2.134  1.00 98.16           H  
ATOM   1819 HG13 ILE A 117      -2.231   8.536  -3.361  1.00 98.16           H  
ATOM   1820  CG2 ILE A 117      -4.901   7.806  -1.240  1.00 98.16           C  
ATOM   1821 HG21 ILE A 117      -5.982   7.937  -1.300  1.00 98.16           H  
ATOM   1822 HG22 ILE A 117      -4.685   6.746  -1.109  1.00 98.16           H  
ATOM   1823 HG23 ILE A 117      -4.555   8.351  -0.362  1.00 98.16           H  
ATOM   1824  CD1 ILE A 117      -2.141   9.285  -1.388  1.00 98.16           C  
ATOM   1825 HD11 ILE A 117      -1.051   9.255  -1.396  1.00 98.16           H  
ATOM   1826 HD12 ILE A 117      -2.468  10.290  -1.653  1.00 98.16           H  
ATOM   1827 HD13 ILE A 117      -2.478   9.046  -0.380  1.00 98.16           H  
ATOM   1828  N   LYS A 118      -7.113   6.813  -3.706  1.00 96.82           N  
ATOM   1829  H   LYS A 118      -6.732   5.934  -3.385  1.00 96.82           H  
ATOM   1830  CA  LYS A 118      -8.568   6.960  -3.761  1.00 96.82           C  
ATOM   1831  HA  LYS A 118      -8.811   8.002  -3.969  1.00 96.82           H  
ATOM   1832  C   LYS A 118      -9.180   6.616  -2.410  1.00 96.82           C  
ATOM   1833  CB  LYS A 118      -9.135   6.108  -4.901  1.00 96.82           C  
ATOM   1834  HB2 LYS A 118      -8.871   5.064  -4.731  1.00 96.82           H  
ATOM   1835  HB3 LYS A 118      -8.687   6.427  -5.842  1.00 96.82           H  
ATOM   1836  O   LYS A 118      -8.882   5.569  -1.842  1.00 96.82           O  
ATOM   1837  CG  LYS A 118     -10.660   6.244  -4.990  1.00 96.82           C  
ATOM   1838  HG2 LYS A 118     -11.111   5.992  -4.030  1.00 96.82           H  
ATOM   1839  HG3 LYS A 118     -10.923   7.272  -5.238  1.00 96.82           H  
ATOM   1840  CD  LYS A 118     -11.239   5.292  -6.034  1.00 96.82           C  
ATOM   1841  HD2 LYS A 118     -10.833   5.521  -7.020  1.00 96.82           H  
ATOM   1842  HD3 LYS A 118     -10.973   4.271  -5.760  1.00 96.82           H  
ATOM   1843  CE  LYS A 118     -12.760   5.463  -6.017  1.00 96.82           C  
ATOM   1844  HE2 LYS A 118     -13.026   6.440  -6.422  1.00 96.82           H  
ATOM   1845  HE3 LYS A 118     -13.089   5.463  -4.977  1.00 96.82           H  
ATOM   1846  NZ  LYS A 118     -13.435   4.367  -6.747  1.00 96.82           N  
ATOM   1847  HZ1 LYS A 118     -14.435   4.486  -6.680  1.00 96.82           H  
ATOM   1848  HZ2 LYS A 118     -13.146   4.325  -7.714  1.00 96.82           H  
ATOM   1849  HZ3 LYS A 118     -13.198   3.490  -6.306  1.00 96.82           H  
ATOM   1850  N   VAL A 119     -10.060   7.490  -1.931  1.00 93.53           N  
ATOM   1851  H   VAL A 119     -10.250   8.317  -2.477  1.00 93.53           H  
ATOM   1852  CA  VAL A 119     -10.691   7.402  -0.610  1.00 93.53           C  
ATOM   1853  HA  VAL A 119     -10.659   6.375  -0.246  1.00 93.53           H  
ATOM   1854  C   VAL A 119     -12.140   7.849  -0.743  1.00 93.53           C  
ATOM   1855  CB  VAL A 119      -9.955   8.305   0.389  1.00 93.53           C  
ATOM   1856  HB  VAL A 119     -10.115   9.351   0.129  1.00 93.53           H  
ATOM   1857  O   VAL A 119     -12.418   9.032  -0.938  1.00 93.53           O  
ATOM   1858  CG1 VAL A 119     -10.474   8.063   1.801  1.00 93.53           C  
ATOM   1859 HG11 VAL A 119      -9.944   8.742   2.469  1.00 93.53           H  
ATOM   1860 HG12 VAL A 119     -10.290   7.032   2.101  1.00 93.53           H  
ATOM   1861 HG13 VAL A 119     -11.540   8.281   1.863  1.00 93.53           H  
ATOM   1862  CG2 VAL A 119      -8.448   8.061   0.387  1.00 93.53           C  
ATOM   1863 HG21 VAL A 119      -8.036   8.270  -0.600  1.00 93.53           H  
ATOM   1864 HG22 VAL A 119      -7.980   8.786   1.052  1.00 93.53           H  
ATOM   1865 HG23 VAL A 119      -8.223   7.035   0.678  1.00 93.53           H  
ATOM   1866  N   GLY A 120     -13.074   6.897  -0.714  1.00 89.72           N  
ATOM   1867  H   GLY A 120     -12.800   5.947  -0.510  1.00 89.72           H  
ATOM   1868  CA  GLY A 120     -14.453   7.165  -1.126  1.00 89.72           C  
ATOM   1869  HA2 GLY A 120     -14.907   7.867  -0.426  1.00 89.72           H  
ATOM   1870  HA3 GLY A 120     -15.030   6.241  -1.113  1.00 89.72           H  
ATOM   1871  C   GLY A 120     -14.497   7.750  -2.545  1.00 89.72           C  
ATOM   1872  O   GLY A 120     -14.055   7.105  -3.504  1.00 89.72           O  
ATOM   1873  N   ASP A 121     -14.995   8.982  -2.659  1.00 89.39           N  
ATOM   1874  H   ASP A 121     -15.337   9.438  -1.825  1.00 89.39           H  
ATOM   1875  CA  ASP A 121     -15.087   9.729  -3.920  1.00 89.39           C  
ATOM   1876  HA  ASP A 121     -15.164   9.023  -4.746  1.00 89.39           H  
ATOM   1877  C   ASP A 121     -13.864  10.620  -4.199  1.00 89.39           C  
ATOM   1878  CB  ASP A 121     -16.369  10.574  -3.915  1.00 89.39           C  
ATOM   1879  HB2 ASP A 121     -16.440  11.120  -4.856  1.00 89.39           H  
ATOM   1880  HB3 ASP A 121     -16.312  11.302  -3.105  1.00 89.39           H  
ATOM   1881  O   ASP A 121     -13.677  11.074  -5.331  1.00 89.39           O  
ATOM   1882  CG  ASP A 121     -17.627   9.719  -3.755  1.00 89.39           C  
ATOM   1883  OD1 ASP A 121     -17.714   8.679  -4.449  1.00 89.39           O  
ATOM   1884  OD2 ASP A 121     -18.472  10.108  -2.917  1.00 89.39           O  
ATOM   1885  N   GLU A 122     -13.013  10.867  -3.199  1.00 94.55           N  
ATOM   1886  H   GLU A 122     -13.116  10.365  -2.329  1.00 94.55           H  
ATOM   1887  CA  GLU A 122     -11.826  11.707  -3.358  1.00 94.55           C  
ATOM   1888  HA  GLU A 122     -12.099  12.529  -4.020  1.00 94.55           H  
ATOM   1889  C   GLU A 122     -10.695  10.920  -4.030  1.00 94.55           C  
ATOM   1890  CB  GLU A 122     -11.401  12.331  -2.016  1.00 94.55           C  
ATOM   1891  HB2 GLU A 122     -10.951  11.567  -1.381  1.00 94.55           H  
ATOM   1892  HB3 GLU A 122     -12.290  12.722  -1.522  1.00 94.55           H  
ATOM   1893  O   GLU A 122     -10.459   9.743  -3.739  1.00 94.55           O  
ATOM   1894  CG  GLU A 122     -10.405  13.488  -2.228  1.00 94.55           C  
ATOM   1895  HG2 GLU A 122      -9.505  13.096  -2.702  1.00 94.55           H  
ATOM   1896  HG3 GLU A 122     -10.850  14.207  -2.916  1.00 94.55           H  
ATOM   1897  CD  GLU A 122      -9.998  14.228  -0.942  1.00 94.55           C  
ATOM   1898  OE1 GLU A 122      -8.963  14.938  -0.991  1.00 94.55           O  
ATOM   1899  OE2 GLU A 122     -10.679  14.081   0.094  1.00 94.55           O  
ATOM   1900  N   LYS A 123      -9.979  11.585  -4.941  1.00 96.33           N  
ATOM   1901  H   LYS A 123     -10.200  12.558  -5.098  1.00 96.33           H  
ATOM   1902  CA  LYS A 123      -8.796  11.052  -5.619  1.00 96.33           C  
ATOM   1903  HA  LYS A 123      -8.460  10.154  -5.100  1.00 96.33           H  
ATOM   1904  C   LYS A 123      -7.675  12.075  -5.571  1.00 96.33           C  
ATOM   1905  CB  LYS A 123      -9.104  10.696  -7.077  1.00 96.33           C  
ATOM   1906  HB2 LYS A 123      -9.476  11.586  -7.586  1.00 96.33           H  
ATOM   1907  HB3 LYS A 123      -8.176  10.389  -7.559  1.00 96.33           H  
ATOM   1908  O   LYS A 123      -7.905  13.248  -5.856  1.00 96.33           O  
ATOM   1909  CG  LYS A 123     -10.127   9.564  -7.217  1.00 96.33           C  
ATOM   1910  HG2 LYS A 123     -11.070   9.854  -6.754  1.00 96.33           H  
ATOM   1911  HG3 LYS A 123      -9.742   8.667  -6.731  1.00 96.33           H  
ATOM   1912  CD  LYS A 123     -10.357   9.286  -8.704  1.00 96.33           C  
ATOM   1913  HD2 LYS A 123      -9.427   8.930  -9.148  1.00 96.33           H  
ATOM   1914  HD3 LYS A 123     -10.651  10.215  -9.192  1.00 96.33           H  
ATOM   1915  CE  LYS A 123     -11.460   8.246  -8.893  1.00 96.33           C  
ATOM   1916  HE2 LYS A 123     -11.148   7.320  -8.408  1.00 96.33           H  
ATOM   1917  HE3 LYS A 123     -12.359   8.612  -8.396  1.00 96.33           H  
ATOM   1918  NZ  LYS A 123     -11.715   8.027 -10.338  1.00 96.33           N  
ATOM   1919  HZ1 LYS A 123     -10.878   7.695 -10.796  1.00 96.33           H  
ATOM   1920  HZ2 LYS A 123     -11.973   8.903 -10.771  1.00 96.33           H  
ATOM   1921  HZ3 LYS A 123     -12.465   7.367 -10.487  1.00 96.33           H  
ATOM   1922  N   ARG A 124      -6.461  11.621  -5.276  1.00 97.64           N  
ATOM   1923  H   ARG A 124      -6.366  10.642  -5.047  1.00 97.64           H  
ATOM   1924  CA  ARG A 124      -5.240  12.425  -5.369  1.00 97.64           C  
ATOM   1925  HA  ARG A 124      -5.441  13.318  -5.962  1.00 97.64           H  
ATOM   1926  C   ARG A 124      -4.163  11.643  -6.095  1.00 97.64           C  
ATOM   1927  CB  ARG A 124      -4.774  12.867  -3.975  1.00 97.64           C  
ATOM   1928  HB2 ARG A 124      -3.820  13.383  -4.075  1.00 97.64           H  
ATOM   1929  HB3 ARG A 124      -4.630  11.993  -3.340  1.00 97.64           H  
ATOM   1930  O   ARG A 124      -4.052  10.437  -5.909  1.00 97.64           O  
ATOM   1931  CG  ARG A 124      -5.790  13.820  -3.329  1.00 97.64           C  
ATOM   1932  HG2 ARG A 124      -6.008  14.645  -4.008  1.00 97.64           H  
ATOM   1933  HG3 ARG A 124      -6.714  13.285  -3.111  1.00 97.64           H  
ATOM   1934  CD  ARG A 124      -5.221  14.379  -2.032  1.00 97.64           C  
ATOM   1935  HD2 ARG A 124      -4.981  13.533  -1.389  1.00 97.64           H  
ATOM   1936  HD3 ARG A 124      -4.319  14.952  -2.248  1.00 97.64           H  
ATOM   1937  NE  ARG A 124      -6.200  15.215  -1.331  1.00 97.64           N  
ATOM   1938  HE  ARG A 124      -7.178  15.086  -1.548  1.00 97.64           H  
ATOM   1939  NH1 ARG A 124      -4.822  16.011   0.331  1.00 97.64           N  
ATOM   1940 HH11 ARG A 124      -4.010  15.685  -0.173  1.00 97.64           H  
ATOM   1941 HH12 ARG A 124      -4.787  16.317   1.292  1.00 97.64           H  
ATOM   1942  NH2 ARG A 124      -7.034  16.246   0.476  1.00 97.64           N  
ATOM   1943 HH21 ARG A 124      -7.923  15.941   0.106  1.00 97.64           H  
ATOM   1944 HH22 ARG A 124      -6.939  16.356   1.475  1.00 97.64           H  
ATOM   1945  CZ  ARG A 124      -6.004  15.836  -0.191  1.00 97.64           C  
ATOM   1946  N   THR A 125      -3.376  12.346  -6.893  1.00 98.24           N  
ATOM   1947  H   THR A 125      -3.510  13.346  -6.954  1.00 98.24           H  
ATOM   1948  CA  THR A 125      -2.181  11.811  -7.543  1.00 98.24           C  
ATOM   1949  HA  THR A 125      -2.063  10.752  -7.310  1.00 98.24           H  
ATOM   1950  C   THR A 125      -0.986  12.570  -6.997  1.00 98.24           C  
ATOM   1951  CB  THR A 125      -2.253  11.950  -9.067  1.00 98.24           C  
ATOM   1952  HB  THR A 125      -2.318  13.005  -9.334  1.00 98.24           H  
ATOM   1953  O   THR A 125      -1.030  13.799  -6.916  1.00 98.24           O  
ATOM   1954  CG2 THR A 125      -1.040  11.337  -9.754  1.00 98.24           C  
ATOM   1955 HG21 THR A 125      -0.142  11.910  -9.526  1.00 98.24           H  
ATOM   1956 HG22 THR A 125      -0.899  10.309  -9.421  1.00 98.24           H  
ATOM   1957 HG23 THR A 125      -1.169  11.345 -10.837  1.00 98.24           H  
ATOM   1958  OG1 THR A 125      -3.385  11.282  -9.586  1.00 98.24           O  
ATOM   1959  HG1 THR A 125      -3.307  11.386 -10.538  1.00 98.24           H  
ATOM   1960  N   VAL A 126       0.055  11.846  -6.604  1.00 98.02           N  
ATOM   1961  H   VAL A 126      -0.001  10.839  -6.662  1.00 98.02           H  
ATOM   1962  CA  VAL A 126       1.288  12.416  -6.063  1.00 98.02           C  
ATOM   1963  HA  VAL A 126       1.324  13.487  -6.266  1.00 98.02           H  
ATOM   1964  C   VAL A 126       2.472  11.763  -6.750  1.00 98.02           C  
ATOM   1965  CB  VAL A 126       1.365  12.210  -4.541  1.00 98.02           C  
ATOM   1966  HB  VAL A 126       1.347  11.143  -4.316  1.00 98.02           H  
ATOM   1967  O   VAL A 126       2.580  10.541  -6.761  1.00 98.02           O  
ATOM   1968  CG1 VAL A 126       2.644  12.806  -3.947  1.00 98.02           C  
ATOM   1969 HG11 VAL A 126       2.676  12.579  -2.881  1.00 98.02           H  
ATOM   1970 HG12 VAL A 126       3.527  12.353  -4.397  1.00 98.02           H  
ATOM   1971 HG13 VAL A 126       2.676  13.885  -4.102  1.00 98.02           H  
ATOM   1972  CG2 VAL A 126       0.175  12.875  -3.839  1.00 98.02           C  
ATOM   1973 HG21 VAL A 126       0.066  13.903  -4.185  1.00 98.02           H  
ATOM   1974 HG22 VAL A 126       0.355  12.883  -2.764  1.00 98.02           H  
ATOM   1975 HG23 VAL A 126      -0.739  12.318  -4.045  1.00 98.02           H  
ATOM   1976  N   THR A 127       3.377  12.573  -7.285  1.00 98.37           N  
ATOM   1977  H   THR A 127       3.224  13.571  -7.268  1.00 98.37           H  
ATOM   1978  CA  THR A 127       4.704  12.107  -7.687  1.00 98.37           C  
ATOM   1979  HA  THR A 127       4.637  11.074  -8.028  1.00 98.37           H  
ATOM   1980  C   THR A 127       5.629  12.183  -6.477  1.00 98.37           C  
ATOM   1981  CB  THR A 127       5.265  12.945  -8.839  1.00 98.37           C  
ATOM   1982  HB  THR A 127       5.469  13.953  -8.479  1.00 98.37           H  
ATOM   1983  O   THR A 127       5.722  13.237  -5.852  1.00 98.37           O  
ATOM   1984  CG2 THR A 127       6.557  12.356  -9.403  1.00 98.37           C  
ATOM   1985 HG21 THR A 127       7.343  12.390  -8.649  1.00 98.37           H  
ATOM   1986 HG22 THR A 127       6.395  11.323  -9.711  1.00 98.37           H  
ATOM   1987 HG23 THR A 127       6.878  12.944 -10.263  1.00 98.37           H  
ATOM   1988  OG1 THR A 127       4.330  13.037  -9.893  1.00 98.37           O  
ATOM   1989  HG1 THR A 127       4.131  12.163 -10.236  1.00 98.37           H  
ATOM   1990  N   VAL A 128       6.309  11.087  -6.148  1.00 98.38           N  
ATOM   1991  H   VAL A 128       6.175  10.259  -6.711  1.00 98.38           H  
ATOM   1992  CA  VAL A 128       7.275  11.017  -5.043  1.00 98.38           C  
ATOM   1993  HA  VAL A 128       7.297  11.969  -4.513  1.00 98.38           H  
ATOM   1994  C   VAL A 128       8.656  10.772  -5.639  1.00 98.38           C  
ATOM   1995  CB  VAL A 128       6.894   9.923  -4.023  1.00 98.38           C  
ATOM   1996  HB  VAL A 128       7.053   8.942  -4.470  1.00 98.38           H  
ATOM   1997  O   VAL A 128       8.893   9.731  -6.263  1.00 98.38           O  
ATOM   1998  CG1 VAL A 128       7.757  10.027  -2.760  1.00 98.38           C  
ATOM   1999 HG11 VAL A 128       7.582  10.980  -2.261  1.00 98.38           H  
ATOM   2000 HG12 VAL A 128       8.815   9.965  -3.013  1.00 98.38           H  
ATOM   2001 HG13 VAL A 128       7.515   9.218  -2.071  1.00 98.38           H  
ATOM   2002  CG2 VAL A 128       5.423  10.004  -3.591  1.00 98.38           C  
ATOM   2003 HG21 VAL A 128       5.217  10.985  -3.162  1.00 98.38           H  
ATOM   2004 HG22 VAL A 128       4.766   9.833  -4.443  1.00 98.38           H  
ATOM   2005 HG23 VAL A 128       5.222   9.233  -2.847  1.00 98.38           H  
ATOM   2006  N   ASN A 129       9.572  11.728  -5.493  1.00 98.20           N  
ATOM   2007  H   ASN A 129       9.363  12.547  -4.940  1.00 98.20           H  
ATOM   2008  CA  ASN A 129      10.922  11.598  -6.042  1.00 98.20           C  
ATOM   2009  HA  ASN A 129      10.835  11.173  -7.042  1.00 98.20           H  
ATOM   2010  C   ASN A 129      11.789  10.647  -5.195  1.00 98.20           C  
ATOM   2011  CB  ASN A 129      11.560  12.985  -6.183  1.00 98.20           C  
ATOM   2012  HB2 ASN A 129      12.579  12.899  -6.559  1.00 98.20           H  
ATOM   2013  HB3 ASN A 129      11.611  13.465  -5.205  1.00 98.20           H  
ATOM   2014  O   ASN A 129      11.470  10.391  -4.033  1.00 98.20           O  
ATOM   2015  CG  ASN A 129      10.784  13.852  -7.148  1.00 98.20           C  
ATOM   2016  ND2 ASN A 129      10.119  14.863  -6.649  1.00 98.20           N  
ATOM   2017 HD21 ASN A 129       9.500  15.368  -7.267  1.00 98.20           H  
ATOM   2018 HD22 ASN A 129       9.985  14.888  -5.648  1.00 98.20           H  
ATOM   2019  OD1 ASN A 129      10.753  13.604  -8.345  1.00 98.20           O  
ATOM   2020  N   PRO A 130      12.896  10.118  -5.746  1.00 97.79           N  
ATOM   2021  CA  PRO A 130      13.858   9.320  -4.987  1.00 97.79           C  
ATOM   2022  HA  PRO A 130      13.413   8.351  -4.762  1.00 97.79           H  
ATOM   2023  C   PRO A 130      14.310  10.001  -3.690  1.00 97.79           C  
ATOM   2024  CB  PRO A 130      15.041   9.127  -5.939  1.00 97.79           C  
ATOM   2025  HB2 PRO A 130      15.599   8.215  -5.728  1.00 97.79           H  
ATOM   2026  HB3 PRO A 130      15.707   9.989  -5.901  1.00 97.79           H  
ATOM   2027  O   PRO A 130      14.766  11.145  -3.708  1.00 97.79           O  
ATOM   2028  CG  PRO A 130      14.354   9.089  -7.298  1.00 97.79           C  
ATOM   2029  HG2 PRO A 130      15.044   9.301  -8.115  1.00 97.79           H  
ATOM   2030  HG3 PRO A 130      13.873   8.119  -7.422  1.00 97.79           H  
ATOM   2031  CD  PRO A 130      13.293  10.174  -7.147  1.00 97.79           C  
ATOM   2032  HD2 PRO A 130      13.732  11.147  -7.368  1.00 97.79           H  
ATOM   2033  HD3 PRO A 130      12.455   9.971  -7.813  1.00 97.79           H  
ATOM   2034  N   GLY A 131      14.208   9.285  -2.570  1.00 96.74           N  
ATOM   2035  H   GLY A 131      13.745   8.389  -2.619  1.00 96.74           H  
ATOM   2036  CA  GLY A 131      14.573   9.767  -1.236  1.00 96.74           C  
ATOM   2037  HA2 GLY A 131      15.545  10.258  -1.286  1.00 96.74           H  
ATOM   2038  HA3 GLY A 131      14.648   8.909  -0.568  1.00 96.74           H  
ATOM   2039  C   GLY A 131      13.580  10.753  -0.612  1.00 96.74           C  
ATOM   2040  O   GLY A 131      13.840  11.250   0.484  1.00 96.74           O  
ATOM   2041  N   GLU A 132      12.464  11.047  -1.281  1.00 98.02           N  
ATOM   2042  H   GLU A 132      12.292  10.599  -2.170  1.00 98.02           H  
ATOM   2043  CA  GLU A 132      11.434  11.955  -0.784  1.00 98.02           C  
ATOM   2044  HA  GLU A 132      11.920  12.711  -0.167  1.00 98.02           H  
ATOM   2045  C   GLU A 132      10.414  11.221   0.096  1.00 98.02           C  
ATOM   2046  CB  GLU A 132      10.772  12.687  -1.965  1.00 98.02           C  
ATOM   2047  HB2 GLU A 132      11.557  13.024  -2.642  1.00 98.02           H  
ATOM   2048  HB3 GLU A 132      10.123  11.991  -2.498  1.00 98.02           H  
ATOM   2049  O   GLU A 132      10.085  10.048  -0.122  1.00 98.02           O  
ATOM   2050  CG  GLU A 132       9.942  13.911  -1.545  1.00 98.02           C  
ATOM   2051  HG2 GLU A 132      10.581  14.582  -0.971  1.00 98.02           H  
ATOM   2052  HG3 GLU A 132       9.127  13.581  -0.901  1.00 98.02           H  
ATOM   2053  CD  GLU A 132       9.341  14.679  -2.738  1.00 98.02           C  
ATOM   2054  OE1 GLU A 132       8.650  15.687  -2.477  1.00 98.02           O  
ATOM   2055  OE2 GLU A 132       9.579  14.286  -3.910  1.00 98.02           O  
ATOM   2056  N   GLU A 133       9.889  11.952   1.078  1.00 98.15           N  
ATOM   2057  H   GLU A 133      10.169  12.919   1.158  1.00 98.15           H  
ATOM   2058  CA  GLU A 133       8.711  11.575   1.849  1.00 98.15           C  
ATOM   2059  HA  GLU A 133       8.343  10.624   1.463  1.00 98.15           H  
ATOM   2060  C   GLU A 133       7.624  12.638   1.648  1.00 98.15           C  
ATOM   2061  CB  GLU A 133       9.076  11.361   3.328  1.00 98.15           C  
ATOM   2062  HB2 GLU A 133       9.385  12.308   3.771  1.00 98.15           H  
ATOM   2063  HB3 GLU A 133       9.915  10.667   3.376  1.00 98.15           H  
ATOM   2064  O   GLU A 133       7.880  13.832   1.806  1.00 98.15           O  
ATOM   2065  CG  GLU A 133       7.905  10.775   4.133  1.00 98.15           C  
ATOM   2066  HG2 GLU A 133       7.080  11.488   4.137  1.00 98.15           H  
ATOM   2067  HG3 GLU A 133       7.558   9.866   3.641  1.00 98.15           H  
ATOM   2068  CD  GLU A 133       8.293  10.423   5.579  1.00 98.15           C  
ATOM   2069  OE1 GLU A 133       7.606  10.910   6.508  1.00 98.15           O  
ATOM   2070  OE2 GLU A 133       9.233   9.610   5.766  1.00 98.15           O  
ATOM   2071  N   VAL A 134       6.413  12.205   1.299  1.00 98.17           N  
ATOM   2072  H   VAL A 134       6.278  11.208   1.219  1.00 98.17           H  
ATOM   2073  CA  VAL A 134       5.254  13.078   1.072  1.00 98.17           C  
ATOM   2074  HA  VAL A 134       5.522  14.097   1.351  1.00 98.17           H  
ATOM   2075  C   VAL A 134       4.102  12.637   1.967  1.00 98.17           C  
ATOM   2076  CB  VAL A 134       4.831  13.100  -0.412  1.00 98.17           C  
ATOM   2077  HB  VAL A 134       4.530  12.099  -0.721  1.00 98.17           H  
ATOM   2078  O   VAL A 134       3.785  11.453   2.043  1.00 98.17           O  
ATOM   2079  CG1 VAL A 134       3.644  14.055  -0.613  1.00 98.17           C  
ATOM   2080 HG11 VAL A 134       3.490  14.249  -1.675  1.00 98.17           H  
ATOM   2081 HG12 VAL A 134       3.851  15.010  -0.129  1.00 98.17           H  
ATOM   2082 HG13 VAL A 134       2.734  13.623  -0.196  1.00 98.17           H  
ATOM   2083  CG2 VAL A 134       5.969  13.568  -1.326  1.00 98.17           C  
ATOM   2084 HG21 VAL A 134       6.298  14.568  -1.044  1.00 98.17           H  
ATOM   2085 HG22 VAL A 134       6.821  12.892  -1.245  1.00 98.17           H  
ATOM   2086 HG23 VAL A 134       5.645  13.580  -2.366  1.00 98.17           H  
ATOM   2087  N   GLU A 135       3.431  13.589   2.616  1.00 98.22           N  
ATOM   2088  H   GLU A 135       3.725  14.549   2.501  1.00 98.22           H  
ATOM   2089  CA  GLU A 135       2.219  13.339   3.401  1.00 98.22           C  
ATOM   2090  HA  GLU A 135       2.089  12.261   3.500  1.00 98.22           H  
ATOM   2091  C   GLU A 135       0.979  13.888   2.681  1.00 98.22           C  
ATOM   2092  CB  GLU A 135       2.370  13.889   4.833  1.00 98.22           C  
ATOM   2093  HB2 GLU A 135       2.404  14.978   4.804  1.00 98.22           H  
ATOM   2094  HB3 GLU A 135       3.307  13.523   5.253  1.00 98.22           H  
ATOM   2095  O   GLU A 135       0.953  15.025   2.208  1.00 98.22           O  
ATOM   2096  CG  GLU A 135       1.217  13.435   5.748  1.00 98.22           C  
ATOM   2097  HG2 GLU A 135       1.154  12.347   5.722  1.00 98.22           H  
ATOM   2098  HG3 GLU A 135       0.277  13.821   5.356  1.00 98.22           H  
ATOM   2099  CD  GLU A 135       1.379  13.894   7.211  1.00 98.22           C  
ATOM   2100  OE1 GLU A 135       0.693  14.866   7.598  1.00 98.22           O  
ATOM   2101  OE2 GLU A 135       2.102  13.219   7.988  1.00 98.22           O  
ATOM   2102  N   VAL A 136      -0.080  13.082   2.628  1.00 97.61           N  
ATOM   2103  H   VAL A 136       0.034  12.146   2.989  1.00 97.61           H  
ATOM   2104  CA  VAL A 136      -1.377  13.430   2.046  1.00 97.61           C  
ATOM   2105  HA  VAL A 136      -1.365  14.479   1.750  1.00 97.61           H  
ATOM   2106  C   VAL A 136      -2.460  13.222   3.096  1.00 97.61           C  
ATOM   2107  CB  VAL A 136      -1.675  12.583   0.798  1.00 97.61           C  
ATOM   2108  HB  VAL A 136      -1.848  11.546   1.088  1.00 97.61           H  
ATOM   2109  O   VAL A 136      -2.645  12.114   3.588  1.00 97.61           O  
ATOM   2110  CG1 VAL A 136      -2.924  13.107   0.087  1.00 97.61           C  
ATOM   2111 HG11 VAL A 136      -3.782  13.095   0.760  1.00 97.61           H  
ATOM   2112 HG12 VAL A 136      -2.738  14.119  -0.273  1.00 97.61           H  
ATOM   2113 HG13 VAL A 136      -3.142  12.456  -0.760  1.00 97.61           H  
ATOM   2114  CG2 VAL A 136      -0.533  12.610  -0.220  1.00 97.61           C  
ATOM   2115 HG21 VAL A 136       0.359  12.149   0.205  1.00 97.61           H  
ATOM   2116 HG22 VAL A 136      -0.817  12.029  -1.097  1.00 97.61           H  
ATOM   2117 HG23 VAL A 136      -0.299  13.636  -0.503  1.00 97.61           H  
ATOM   2118  N   THR A 137      -3.206  14.276   3.424  1.00 96.63           N  
ATOM   2119  H   THR A 137      -2.977  15.172   3.018  1.00 96.63           H  
ATOM   2120  CA  THR A 137      -4.312  14.200   4.392  1.00 96.63           C  
ATOM   2121  HA  THR A 137      -4.264  13.249   4.922  1.00 96.63           H  
ATOM   2122  C   THR A 137      -5.670  14.273   3.703  1.00 96.63           C  
ATOM   2123  CB  THR A 137      -4.188  15.288   5.465  1.00 96.63           C  
ATOM   2124  HB  THR A 137      -4.178  16.272   4.997  1.00 96.63           H  
ATOM   2125  O   THR A 137      -5.917  15.185   2.909  1.00 96.63           O  
ATOM   2126  CG2 THR A 137      -5.315  15.229   6.499  1.00 96.63           C  
ATOM   2127 HG21 THR A 137      -5.101  15.927   7.309  1.00 96.63           H  
ATOM   2128 HG22 THR A 137      -5.394  14.222   6.908  1.00 96.63           H  
ATOM   2129 HG23 THR A 137      -6.266  15.510   6.044  1.00 96.63           H  
ATOM   2130  OG1 THR A 137      -3.000  15.108   6.197  1.00 96.63           O  
ATOM   2131  HG1 THR A 137      -2.232  15.162   5.624  1.00 96.63           H  
ATOM   2132  N   PHE A 138      -6.553  13.347   4.068  1.00 94.88           N  
ATOM   2133  H   PHE A 138      -6.247  12.649   4.731  1.00 94.88           H  
ATOM   2134  CA  PHE A 138      -7.968  13.300   3.713  1.00 94.88           C  
ATOM   2135  HA  PHE A 138      -8.193  14.059   2.964  1.00 94.88           H  
ATOM   2136  C   PHE A 138      -8.811  13.575   4.959  1.00 94.88           C  
ATOM   2137  CB  PHE A 138      -8.306  11.923   3.125  1.00 94.88           C  
ATOM   2138  HB2 PHE A 138      -9.374  11.893   2.910  1.00 94.88           H  
ATOM   2139  HB3 PHE A 138      -8.098  11.157   3.872  1.00 94.88           H  
ATOM   2140  O   PHE A 138      -8.468  13.122   6.051  1.00 94.88           O  
ATOM   2141  CG  PHE A 138      -7.546  11.589   1.858  1.00 94.88           C  
ATOM   2142  CD1 PHE A 138      -8.153  11.794   0.607  1.00 94.88           C  
ATOM   2143  HD1 PHE A 138      -9.169  12.156   0.561  1.00 94.88           H  
ATOM   2144  CD2 PHE A 138      -6.232  11.088   1.924  1.00 94.88           C  
ATOM   2145  HD2 PHE A 138      -5.761  10.925   2.881  1.00 94.88           H  
ATOM   2146  CE1 PHE A 138      -7.446  11.523  -0.576  1.00 94.88           C  
ATOM   2147  HE1 PHE A 138      -7.921  11.679  -1.533  1.00 94.88           H  
ATOM   2148  CE2 PHE A 138      -5.522  10.818   0.742  1.00 94.88           C  
ATOM   2149  HE2 PHE A 138      -4.509  10.449   0.799  1.00 94.88           H  
ATOM   2150  CZ  PHE A 138      -6.128  11.042  -0.507  1.00 94.88           C  
ATOM   2151  HZ  PHE A 138      -5.584  10.840  -1.418  1.00 94.88           H  
ATOM   2152  N   SER A 139      -9.922  14.289   4.790  1.00 93.46           N  
ATOM   2153  H   SER A 139     -10.171  14.589   3.859  1.00 93.46           H  
ATOM   2154  CA  SER A 139     -10.891  14.559   5.857  1.00 93.46           C  
ATOM   2155  HA  SER A 139     -10.634  13.984   6.747  1.00 93.46           H  
ATOM   2156  C   SER A 139     -12.280  14.134   5.411  1.00 93.46           C  
ATOM   2157  CB  SER A 139     -10.902  16.039   6.246  1.00 93.46           C  
ATOM   2158  HB2 SER A 139     -11.746  16.235   6.908  1.00 93.46           H  
ATOM   2159  HB3 SER A 139     -11.002  16.651   5.350  1.00 93.46           H  
ATOM   2160  O   SER A 139     -12.676  14.384   4.272  1.00 93.46           O  
ATOM   2161  OG  SER A 139      -9.708  16.364   6.929  1.00 93.46           O  
ATOM   2162  HG  SER A 139      -9.691  15.798   7.704  1.00 93.46           H  
ATOM   2163  N   ALA A 140     -13.034  13.510   6.308  1.00 87.17           N  
ATOM   2164  H   ALA A 140     -12.659  13.323   7.227  1.00 87.17           H  
ATOM   2165  CA  ALA A 140     -14.390  13.076   6.030  1.00 87.17           C  
ATOM   2166  HA  ALA A 140     -14.802  13.672   5.216  1.00 87.17           H  
ATOM   2167  C   ALA A 140     -15.279  13.271   7.257  1.00 87.17           C  
ATOM   2168  CB  ALA A 140     -14.362  11.608   5.589  1.00 87.17           C  
ATOM   2169  HB1 ALA A 140     -13.898  10.998   6.364  1.00 87.17           H  
ATOM   2170  HB2 ALA A 140     -13.796  11.503   4.664  1.00 87.17           H  
ATOM   2171  HB3 ALA A 140     -15.381  11.249   5.444  1.00 87.17           H  
ATOM   2172  O   ALA A 140     -14.985  12.762   8.329  1.00 87.17           O  
ATOM   2173  N   ASN A 141     -16.433  13.914   7.061  1.00 84.82           N  
ATOM   2174  H   ASN A 141     -16.556  14.426   6.199  1.00 84.82           H  
ATOM   2175  CA  ASN A 141     -17.461  14.034   8.105  1.00 84.82           C  
ATOM   2176  HA  ASN A 141     -17.011  14.472   8.996  1.00 84.82           H  
ATOM   2177  C   ASN A 141     -18.058  12.674   8.518  1.00 84.82           C  
ATOM   2178  CB  ASN A 141     -18.587  14.951   7.596  1.00 84.82           C  
ATOM   2179  HB2 ASN A 141     -19.041  14.503   6.713  1.00 84.82           H  
ATOM   2180  HB3 ASN A 141     -19.352  15.021   8.369  1.00 84.82           H  
ATOM   2181  O   ASN A 141     -18.738  12.585   9.534  1.00 84.82           O  
ATOM   2182  CG  ASN A 141     -18.142  16.364   7.272  1.00 84.82           C  
ATOM   2183  ND2 ASN A 141     -18.878  17.062   6.441  1.00 84.82           N  
ATOM   2184 HD21 ASN A 141     -18.560  18.009   6.291  1.00 84.82           H  
ATOM   2185 HD22 ASN A 141     -19.769  16.710   6.121  1.00 84.82           H  
ATOM   2186  OD1 ASN A 141     -17.135  16.869   7.721  1.00 84.82           O  
ATOM   2187  N   ASP A 142     -17.842  11.640   7.702  1.00 82.72           N  
ATOM   2188  H   ASP A 142     -17.179  11.782   6.953  1.00 82.72           H  
ATOM   2189  CA  ASP A 142     -18.190  10.253   7.981  1.00 82.72           C  
ATOM   2190  HA  ASP A 142     -18.619  10.164   8.979  1.00 82.72           H  
ATOM   2191  C   ASP A 142     -16.911   9.400   7.886  1.00 82.72           C  
ATOM   2192  CB  ASP A 142     -19.273   9.784   6.999  1.00 82.72           C  
ATOM   2193  HB2 ASP A 142     -20.168  10.386   7.152  1.00 82.72           H  
ATOM   2194  HB3 ASP A 142     -18.929   9.947   5.978  1.00 82.72           H  
ATOM   2195  O   ASP A 142     -16.422   9.172   6.770  1.00 82.72           O  
ATOM   2196  CG  ASP A 142     -19.639   8.305   7.174  1.00 82.72           C  
ATOM   2197  OD1 ASP A 142     -19.133   7.669   8.126  1.00 82.72           O  
ATOM   2198  OD2 ASP A 142     -20.402   7.818   6.313  1.00 82.72           O  
ATOM   2199  N   PRO A 143     -16.363   8.929   9.021  1.00 76.35           N  
ATOM   2200  CA  PRO A 143     -15.175   8.081   9.047  1.00 76.35           C  
ATOM   2201  HA  PRO A 143     -14.336   8.650   8.646  1.00 76.35           H  
ATOM   2202  C   PRO A 143     -15.322   6.786   8.238  1.00 76.35           C  
ATOM   2203  CB  PRO A 143     -14.915   7.784  10.528  1.00 76.35           C  
ATOM   2204  HB2 PRO A 143     -15.432   6.871  10.825  1.00 76.35           H  
ATOM   2205  HB3 PRO A 143     -13.848   7.703  10.739  1.00 76.35           H  
ATOM   2206  O   PRO A 143     -14.319   6.260   7.759  1.00 76.35           O  
ATOM   2207  CG  PRO A 143     -15.543   8.974  11.248  1.00 76.35           C  
ATOM   2208  HG2 PRO A 143     -15.829   8.727  12.270  1.00 76.35           H  
ATOM   2209  HG3 PRO A 143     -14.853   9.817  11.233  1.00 76.35           H  
ATOM   2210  CD  PRO A 143     -16.756   9.286  10.377  1.00 76.35           C  
ATOM   2211  HD2 PRO A 143     -17.002  10.344  10.461  1.00 76.35           H  
ATOM   2212  HD3 PRO A 143     -17.603   8.672  10.683  1.00 76.35           H  
ATOM   2213  N   HIS A 144     -16.543   6.292   7.987  1.00 80.18           N  
ATOM   2214  H   HIS A 144     -17.361   6.775   8.330  1.00 80.18           H  
ATOM   2215  CA  HIS A 144     -16.751   5.099   7.157  1.00 80.18           C  
ATOM   2216  HA  HIS A 144     -16.142   4.293   7.566  1.00 80.18           H  
ATOM   2217  C   HIS A 144     -16.304   5.290   5.701  1.00 80.18           C  
ATOM   2218  CB  HIS A 144     -18.220   4.667   7.205  1.00 80.18           C  
ATOM   2219  HB2 HIS A 144     -18.854   5.472   6.833  1.00 80.18           H  
ATOM   2220  HB3 HIS A 144     -18.354   3.813   6.542  1.00 80.18           H  
ATOM   2221  O   HIS A 144     -16.052   4.308   4.998  1.00 80.18           O  
ATOM   2222  CG  HIS A 144     -18.677   4.252   8.577  1.00 80.18           C  
ATOM   2223  CD2 HIS A 144     -19.734   4.761   9.282  1.00 80.18           C  
ATOM   2224  HD2 HIS A 144     -20.385   5.557   8.954  1.00 80.18           H  
ATOM   2225  ND1 HIS A 144     -18.097   3.277   9.355  1.00 80.18           N  
ATOM   2226  HD1 HIS A 144     -17.202   2.845   9.179  1.00 80.18           H  
ATOM   2227  CE1 HIS A 144     -18.801   3.184  10.494  1.00 80.18           C  
ATOM   2228  HE1 HIS A 144     -18.558   2.537  11.324  1.00 80.18           H  
ATOM   2229  NE2 HIS A 144     -19.816   4.060  10.494  1.00 80.18           N  
ATOM   2230  N   LYS A 145     -16.117   6.535   5.238  1.00 82.25           N  
ATOM   2231  H   LYS A 145     -16.327   7.304   5.859  1.00 82.25           H  
ATOM   2232  CA  LYS A 145     -15.499   6.817   3.930  1.00 82.25           C  
ATOM   2233  HA  LYS A 145     -16.048   6.277   3.159  1.00 82.25           H  
ATOM   2234  C   LYS A 145     -14.053   6.328   3.837  1.00 82.25           C  
ATOM   2235  CB  LYS A 145     -15.560   8.318   3.632  1.00 82.25           C  
ATOM   2236  HB2 LYS A 145     -15.002   8.509   2.715  1.00 82.25           H  
ATOM   2237  HB3 LYS A 145     -15.089   8.876   4.442  1.00 82.25           H  
ATOM   2238  O   LYS A 145     -13.566   6.076   2.735  1.00 82.25           O  
ATOM   2239  CG  LYS A 145     -17.006   8.786   3.438  1.00 82.25           C  
ATOM   2240  HG2 LYS A 145     -17.502   8.132   2.722  1.00 82.25           H  
ATOM   2241  HG3 LYS A 145     -17.544   8.742   4.385  1.00 82.25           H  
ATOM   2242  CD  LYS A 145     -17.027  10.215   2.896  1.00 82.25           C  
ATOM   2243  HD2 LYS A 145     -16.503  10.238   1.940  1.00 82.25           H  
ATOM   2244  HD3 LYS A 145     -16.523  10.883   3.596  1.00 82.25           H  
ATOM   2245  CE  LYS A 145     -18.474  10.665   2.706  1.00 82.25           C  
ATOM   2246  HE2 LYS A 145     -18.951  10.721   3.685  1.00 82.25           H  
ATOM   2247  HE3 LYS A 145     -18.999   9.907   2.126  1.00 82.25           H  
ATOM   2248  NZ  LYS A 145     -18.530  11.972   2.008  1.00 82.25           N  
ATOM   2249  HZ1 LYS A 145     -18.008  12.668   2.520  1.00 82.25           H  
ATOM   2250  HZ2 LYS A 145     -19.490  12.270   1.907  1.00 82.25           H  
ATOM   2251  HZ3 LYS A 145     -18.131  11.881   1.085  1.00 82.25           H  
ATOM   2252  N   PHE A 146     -13.391   6.150   4.977  1.00 87.10           N  
ATOM   2253  H   PHE A 146     -13.850   6.382   5.846  1.00 87.10           H  
ATOM   2254  CA  PHE A 146     -12.048   5.597   5.077  1.00 87.10           C  
ATOM   2255  HA  PHE A 146     -11.478   5.887   4.194  1.00 87.10           H  
ATOM   2256  C   PHE A 146     -12.013   4.067   5.102  1.00 87.10           C  
ATOM   2257  CB  PHE A 146     -11.360   6.190   6.309  1.00 87.10           C  
ATOM   2258  HB2 PHE A 146     -11.868   5.835   7.206  1.00 87.10           H  
ATOM   2259  HB3 PHE A 146     -10.345   5.795   6.346  1.00 87.10           H  
ATOM   2260  O   PHE A 146     -10.927   3.503   5.114  1.00 87.10           O  
ATOM   2261  CG  PHE A 146     -11.257   7.701   6.346  1.00 87.10           C  
ATOM   2262  CD1 PHE A 146     -10.913   8.418   5.189  1.00 87.10           C  
ATOM   2263  HD1 PHE A 146     -10.699   7.870   4.284  1.00 87.10           H  
ATOM   2264  CD2 PHE A 146     -11.477   8.393   7.546  1.00 87.10           C  
ATOM   2265  HD2 PHE A 146     -11.730   7.856   8.448  1.00 87.10           H  
ATOM   2266  CE1 PHE A 146     -10.819   9.820   5.210  1.00 87.10           C  
ATOM   2267  HE1 PHE A 146     -10.562  10.364   4.313  1.00 87.10           H  
ATOM   2268  CE2 PHE A 146     -11.363   9.791   7.578  1.00 87.10           C  
ATOM   2269  HE2 PHE A 146     -11.536  10.310   8.509  1.00 87.10           H  
ATOM   2270  CZ  PHE A 146     -11.035  10.507   6.414  1.00 87.10           C  
ATOM   2271  HZ  PHE A 146     -10.941  11.582   6.456  1.00 87.10           H  
ATOM   2272  N   ASN A 147     -13.160   3.377   5.041  1.00 87.52           N  
ATOM   2273  H   ASN A 147     -14.035   3.877   5.106  1.00 87.52           H  
ATOM   2274  CA  ASN A 147     -13.194   1.913   5.107  1.00 87.52           C  
ATOM   2275  HA  ASN A 147     -12.591   1.606   5.961  1.00 87.52           H  
ATOM   2276  C   ASN A 147     -12.622   1.224   3.860  1.00 87.52           C  
ATOM   2277  CB  ASN A 147     -14.628   1.419   5.353  1.00 87.52           C  
ATOM   2278  HB2 ASN A 147     -14.660   0.342   5.187  1.00 87.52           H  
ATOM   2279  HB3 ASN A 147     -15.318   1.888   4.652  1.00 87.52           H  
ATOM   2280  O   ASN A 147     -12.384   0.018   3.892  1.00 87.52           O  
ATOM   2281  CG  ASN A 147     -15.111   1.639   6.771  1.00 87.52           C  
ATOM   2282  ND2 ASN A 147     -16.306   1.195   7.072  1.00 87.52           N  
ATOM   2283 HD21 ASN A 147     -16.829   0.673   6.384  1.00 87.52           H  
ATOM   2284 HD22 ASN A 147     -16.523   1.158   8.058  1.00 87.52           H  
ATOM   2285  OD1 ASN A 147     -14.442   2.173   7.634  1.00 87.52           O  
ATOM   2286  N   ARG A 148     -12.461   1.946   2.743  1.00 92.91           N  
ATOM   2287  H   ARG A 148     -12.651   2.936   2.804  1.00 92.91           H  
ATOM   2288  CA  ARG A 148     -12.040   1.370   1.458  1.00 92.91           C  
ATOM   2289  HA  ARG A 148     -11.541   0.424   1.670  1.00 92.91           H  
ATOM   2290  C   ARG A 148     -10.991   2.210   0.719  1.00 92.91           C  
ATOM   2291  CB  ARG A 148     -13.267   1.042   0.591  1.00 92.91           C  
ATOM   2292  HB2 ARG A 148     -12.922   0.696  -0.384  1.00 92.91           H  
ATOM   2293  HB3 ARG A 148     -13.862   1.944   0.449  1.00 92.91           H  
ATOM   2294  O   ARG A 148     -11.263   2.650  -0.403  1.00 92.91           O  
ATOM   2295  CG  ARG A 148     -14.139  -0.065   1.200  1.00 92.91           C  
ATOM   2296  HG2 ARG A 148     -14.535   0.248   2.165  1.00 92.91           H  
ATOM   2297  HG3 ARG A 148     -13.537  -0.965   1.331  1.00 92.91           H  
ATOM   2298  CD  ARG A 148     -15.311  -0.365   0.268  1.00 92.91           C  
ATOM   2299  HD2 ARG A 148     -14.921  -0.591  -0.725  1.00 92.91           H  
ATOM   2300  HD3 ARG A 148     -15.940   0.524   0.211  1.00 92.91           H  
ATOM   2301  NE  ARG A 148     -16.096  -1.514   0.745  1.00 92.91           N  
ATOM   2302  HE  ARG A 148     -15.653  -2.168   1.374  1.00 92.91           H  
ATOM   2303  NH1 ARG A 148     -17.945  -1.225  -0.582  1.00 92.91           N  
ATOM   2304 HH11 ARG A 148     -17.532  -0.375  -0.940  1.00 92.91           H  
ATOM   2305 HH12 ARG A 148     -18.872  -1.528  -0.847  1.00 92.91           H  
ATOM   2306  NH2 ARG A 148     -17.822  -2.958   0.825  1.00 92.91           N  
ATOM   2307 HH21 ARG A 148     -17.190  -3.568   1.324  1.00 92.91           H  
ATOM   2308 HH22 ARG A 148     -18.721  -3.318   0.538  1.00 92.91           H  
ATOM   2309  CZ  ARG A 148     -17.288  -1.887   0.330  1.00 92.91           C  
ATOM   2310  N   PRO A 149      -9.824   2.503   1.323  1.00 95.52           N  
ATOM   2311  CA  PRO A 149      -8.787   3.239   0.633  1.00 95.52           C  
ATOM   2312  HA  PRO A 149      -9.217   4.110   0.140  1.00 95.52           H  
ATOM   2313  C   PRO A 149      -8.129   2.338  -0.416  1.00 95.52           C  
ATOM   2314  CB  PRO A 149      -7.824   3.716   1.717  1.00 95.52           C  
ATOM   2315  HB2 PRO A 149      -6.814   3.866   1.335  1.00 95.52           H  
ATOM   2316  HB3 PRO A 149      -8.204   4.636   2.161  1.00 95.52           H  
ATOM   2317  O   PRO A 149      -7.967   1.126  -0.241  1.00 95.52           O  
ATOM   2318  CG  PRO A 149      -7.889   2.591   2.745  1.00 95.52           C  
ATOM   2319  HG2 PRO A 149      -7.154   1.833   2.472  1.00 95.52           H  
ATOM   2320  HG3 PRO A 149      -7.695   2.960   3.752  1.00 95.52           H  
ATOM   2321  CD  PRO A 149      -9.317   2.041   2.608  1.00 95.52           C  
ATOM   2322  HD2 PRO A 149      -9.327   0.952   2.666  1.00 95.52           H  
ATOM   2323  HD3 PRO A 149      -9.936   2.446   3.408  1.00 95.52           H  
ATOM   2324  N   GLN A 150      -7.744   2.952  -1.523  1.00 97.77           N  
ATOM   2325  H   GLN A 150      -7.935   3.940  -1.609  1.00 97.77           H  
ATOM   2326  CA  GLN A 150      -7.048   2.299  -2.619  1.00 97.77           C  
ATOM   2327  HA  GLN A 150      -6.724   1.307  -2.305  1.00 97.77           H  
ATOM   2328  C   GLN A 150      -5.805   3.107  -2.975  1.00 97.77           C  
ATOM   2329  CB  GLN A 150      -8.021   2.131  -3.794  1.00 97.77           C  
ATOM   2330  HB2 GLN A 150      -8.793   1.417  -3.509  1.00 97.77           H  
ATOM   2331  HB3 GLN A 150      -8.505   3.089  -3.985  1.00 97.77           H  
ATOM   2332  O   GLN A 150      -5.872   4.325  -3.135  1.00 97.77           O  
ATOM   2333  CG  GLN A 150      -7.351   1.653  -5.090  1.00 97.77           C  
ATOM   2334  HG2 GLN A 150      -6.527   2.320  -5.343  1.00 97.77           H  
ATOM   2335  HG3 GLN A 150      -6.944   0.651  -4.955  1.00 97.77           H  
ATOM   2336  CD  GLN A 150      -8.307   1.652  -6.277  1.00 97.77           C  
ATOM   2337  NE2 GLN A 150      -7.780   1.752  -7.475  1.00 97.77           N  
ATOM   2338 HE21 GLN A 150      -6.779   1.652  -7.554  1.00 97.77           H  
ATOM   2339 HE22 GLN A 150      -8.336   1.315  -8.196  1.00 97.77           H  
ATOM   2340  OE1 GLN A 150      -9.527   1.605  -6.166  1.00 97.77           O  
ATOM   2341  N   PHE A 151      -4.695   2.404  -3.158  1.00 98.42           N  
ATOM   2342  H   PHE A 151      -4.732   1.407  -2.997  1.00 98.42           H  
ATOM   2343  CA  PHE A 151      -3.411   2.951  -3.571  1.00 98.42           C  
ATOM   2344  HA  PHE A 151      -3.504   4.025  -3.732  1.00 98.42           H  
ATOM   2345  C   PHE A 151      -3.006   2.280  -4.879  1.00 98.42           C  
ATOM   2346  CB  PHE A 151      -2.371   2.733  -2.464  1.00 98.42           C  
ATOM   2347  HB2 PHE A 151      -2.086   1.681  -2.439  1.00 98.42           H  
ATOM   2348  HB3 PHE A 151      -1.475   3.304  -2.707  1.00 98.42           H  
ATOM   2349  O   PHE A 151      -3.017   1.057  -4.981  1.00 98.42           O  
ATOM   2350  CG  PHE A 151      -2.864   3.139  -1.088  1.00 98.42           C  
ATOM   2351  CD1 PHE A 151      -2.817   4.488  -0.701  1.00 98.42           C  
ATOM   2352  HD1 PHE A 151      -2.376   5.220  -1.362  1.00 98.42           H  
ATOM   2353  CD2 PHE A 151      -3.432   2.183  -0.223  1.00 98.42           C  
ATOM   2354  HD2 PHE A 151      -3.481   1.145  -0.519  1.00 98.42           H  
ATOM   2355  CE1 PHE A 151      -3.346   4.884   0.539  1.00 98.42           C  
ATOM   2356  HE1 PHE A 151      -3.315   5.923   0.833  1.00 98.42           H  
ATOM   2357  CE2 PHE A 151      -3.961   2.580   1.017  1.00 98.42           C  
ATOM   2358  HE2 PHE A 151      -4.406   1.847   1.674  1.00 98.42           H  
ATOM   2359  CZ  PHE A 151      -3.927   3.934   1.393  1.00 98.42           C  
ATOM   2360  HZ  PHE A 151      -4.354   4.248   2.334  1.00 98.42           H  
ATOM   2361  N   THR A 152      -2.680   3.060  -5.900  1.00 98.50           N  
ATOM   2362  H   THR A 152      -2.711   4.061  -5.768  1.00 98.50           H  
ATOM   2363  CA  THR A 152      -2.077   2.557  -7.141  1.00 98.50           C  
ATOM   2364  HA  THR A 152      -1.963   1.474  -7.097  1.00 98.50           H  
ATOM   2365  C   THR A 152      -0.701   3.177  -7.262  1.00 98.50           C  
ATOM   2366  CB  THR A 152      -2.935   2.882  -8.366  1.00 98.50           C  
ATOM   2367  HB  THR A 152      -2.950   3.962  -8.517  1.00 98.50           H  
ATOM   2368  O   THR A 152      -0.597   4.398  -7.291  1.00 98.50           O  
ATOM   2369  CG2 THR A 152      -2.417   2.221  -9.637  1.00 98.50           C  
ATOM   2370 HG21 THR A 152      -3.027   2.545 -10.480  1.00 98.50           H  
ATOM   2371 HG22 THR A 152      -2.455   1.136  -9.538  1.00 98.50           H  
ATOM   2372 HG23 THR A 152      -1.390   2.528  -9.831  1.00 98.50           H  
ATOM   2373  OG1 THR A 152      -4.251   2.430  -8.122  1.00 98.50           O  
ATOM   2374  HG1 THR A 152      -4.378   2.592  -7.185  1.00 98.50           H  
ATOM   2375  N   ILE A 153       0.329   2.341  -7.281  1.00 98.34           N  
ATOM   2376  H   ILE A 153       0.142   1.349  -7.290  1.00 98.34           H  
ATOM   2377  CA  ILE A 153       1.725   2.748  -7.381  1.00 98.34           C  
ATOM   2378  HA  ILE A 153       1.807   3.824  -7.230  1.00 98.34           H  
ATOM   2379  C   ILE A 153       2.180   2.427  -8.798  1.00 98.34           C  
ATOM   2380  CB  ILE A 153       2.600   2.046  -6.315  1.00 98.34           C  
ATOM   2381  HB  ILE A 153       2.607   0.973  -6.506  1.00 98.34           H  
ATOM   2382  O   ILE A 153       2.150   1.263  -9.207  1.00 98.34           O  
ATOM   2383  CG1 ILE A 153       2.124   2.289  -4.860  1.00 98.34           C  
ATOM   2384 HG12 ILE A 153       2.967   2.136  -4.186  1.00 98.34           H  
ATOM   2385 HG13 ILE A 153       1.800   3.323  -4.748  1.00 98.34           H  
ATOM   2386  CG2 ILE A 153       4.050   2.554  -6.435  1.00 98.34           C  
ATOM   2387 HG21 ILE A 153       4.089   3.630  -6.261  1.00 98.34           H  
ATOM   2388 HG22 ILE A 153       4.452   2.345  -7.426  1.00 98.34           H  
ATOM   2389 HG23 ILE A 153       4.686   2.049  -5.708  1.00 98.34           H  
ATOM   2390  CD1 ILE A 153       1.010   1.348  -4.373  1.00 98.34           C  
ATOM   2391 HD11 ILE A 153       0.060   1.569  -4.859  1.00 98.34           H  
ATOM   2392 HD12 ILE A 153       1.287   0.311  -4.566  1.00 98.34           H  
ATOM   2393 HD13 ILE A 153       0.878   1.480  -3.299  1.00 98.34           H  
ATOM   2394  N   GLU A 154       2.589   3.452  -9.534  1.00 97.88           N  
ATOM   2395  H   GLU A 154       2.558   4.379  -9.134  1.00 97.88           H  
ATOM   2396  CA  GLU A 154       3.099   3.359 -10.895  1.00 97.88           C  
ATOM   2397  HA  GLU A 154       3.105   2.310 -11.191  1.00 97.88           H  
ATOM   2398  C   GLU A 154       4.552   3.850 -10.936  1.00 97.88           C  
ATOM   2399  CB  GLU A 154       2.180   4.093 -11.895  1.00 97.88           C  
ATOM   2400  HB2 GLU A 154       2.174   5.161 -11.675  1.00 97.88           H  
ATOM   2401  HB3 GLU A 154       2.589   3.940 -12.893  1.00 97.88           H  
ATOM   2402  O   GLU A 154       4.928   4.849 -10.322  1.00 97.88           O  
ATOM   2403  CG  GLU A 154       0.733   3.552 -11.850  1.00 97.88           C  
ATOM   2404  HG2 GLU A 154       0.268   3.867 -10.916  1.00 97.88           H  
ATOM   2405  HG3 GLU A 154       0.785   2.463 -11.839  1.00 97.88           H  
ATOM   2406  CD  GLU A 154      -0.183   3.964 -13.022  1.00 97.88           C  
ATOM   2407  OE1 GLU A 154      -1.333   3.435 -13.065  1.00 97.88           O  
ATOM   2408  OE2 GLU A 154       0.277   4.674 -13.938  1.00 97.88           O  
ATOM   2409  N   TRP A 155       5.396   3.113 -11.647  1.00 95.42           N  
ATOM   2410  H   TRP A 155       5.016   2.320 -12.145  1.00 95.42           H  
ATOM   2411  CA  TRP A 155       6.803   3.438 -11.870  1.00 95.42           C  
ATOM   2412  HA  TRP A 155       6.963   4.496 -11.662  1.00 95.42           H  
ATOM   2413  C   TRP A 155       7.162   3.208 -13.339  1.00 95.42           C  
ATOM   2414  CB  TRP A 155       7.684   2.627 -10.904  1.00 95.42           C  
ATOM   2415  HB2 TRP A 155       7.357   2.838  -9.886  1.00 95.42           H  
ATOM   2416  HB3 TRP A 155       8.711   2.985 -10.986  1.00 95.42           H  
ATOM   2417  O   TRP A 155       6.362   2.646 -14.093  1.00 95.42           O  
ATOM   2418  CG  TRP A 155       7.685   1.139 -11.084  1.00 95.42           C  
ATOM   2419  CD1 TRP A 155       8.581   0.433 -11.809  1.00 95.42           C  
ATOM   2420  HD1 TRP A 155       9.402   0.867 -12.360  1.00 95.42           H  
ATOM   2421  CD2 TRP A 155       6.779   0.153 -10.506  1.00 95.42           C  
ATOM   2422  CE2 TRP A 155       7.194  -1.144 -10.937  1.00 95.42           C  
ATOM   2423  CE3 TRP A 155       5.643   0.224  -9.674  1.00 95.42           C  
ATOM   2424  HE3 TRP A 155       5.301   1.189  -9.331  1.00 95.42           H  
ATOM   2425  NE1 TRP A 155       8.290  -0.913 -11.735  1.00 95.42           N  
ATOM   2426  HE1 TRP A 155       8.905  -1.624 -12.105  1.00 95.42           H  
ATOM   2427  CH2 TRP A 155       5.400  -2.203  -9.733  1.00 95.42           C  
ATOM   2428  HH2 TRP A 155       4.896  -3.105  -9.420  1.00 95.42           H  
ATOM   2429  CZ2 TRP A 155       6.521  -2.312 -10.565  1.00 95.42           C  
ATOM   2430  HZ2 TRP A 155       6.877  -3.282 -10.879  1.00 95.42           H  
ATOM   2431  CZ3 TRP A 155       4.958  -0.943  -9.289  1.00 95.42           C  
ATOM   2432  HZ3 TRP A 155       4.099  -0.868  -8.638  1.00 95.42           H  
ATOM   2433  N   GLY A 156       8.366   3.630 -13.733  1.00 88.04           N  
ATOM   2434  H   GLY A 156       8.945   4.099 -13.051  1.00 88.04           H  
ATOM   2435  CA  GLY A 156       8.920   3.403 -15.076  1.00 88.04           C  
ATOM   2436  HA2 GLY A 156       8.325   3.953 -15.805  1.00 88.04           H  
ATOM   2437  HA3 GLY A 156       9.947   3.766 -15.125  1.00 88.04           H  
ATOM   2438  C   GLY A 156       8.937   1.946 -15.536  1.00 88.04           C  
ATOM   2439  O   GLY A 156       8.828   1.019 -14.696  1.00 88.04           O  
ATOM   2440  OXT GLY A 156       9.039   1.781 -16.764  1.00 88.04           O  
TER    2441      GLY A 156                                                       
END   
