# Supplementary material for: Single-chain dimers from de novo immunoglobulins as robust scaffolds for multiple binding loops
Source: Nat Commun. 2023 Sep 23;14:5939. doi: 10.1038/s41467-023-41717-5 (PMC10517939; doi:10.1038/s41467-023-41717-5)
Supplement: Supplementary file 3 — Supplementary Data 1 [file 41467_2023_41717_MOESM3_ESM.zip › design_models/scIg+EF/scIg12+EF2b/ranked_4.pdb]

ATOM      1  N   GLY A   1       8.260   4.650 -11.965  1.00 94.39           N  
ATOM      2  H   GLY A   1       8.666   4.328 -11.098  1.00 94.39           H  
ATOM      3  H2  GLY A   1       8.984   4.586 -12.666  1.00 94.39           H  
ATOM      4  H3  GLY A   1       8.043   5.625 -11.815  1.00 94.39           H  
ATOM      5  CA  GLY A   1       7.044   3.865 -12.292  1.00 94.39           C  
ATOM      6  HA2 GLY A   1       7.304   2.807 -12.326  1.00 94.39           H  
ATOM      7  HA3 GLY A   1       6.656   4.188 -13.258  1.00 94.39           H  
ATOM      8  C   GLY A   1       5.959   4.065 -11.243  1.00 94.39           C  
ATOM      9  O   GLY A   1       6.196   4.794 -10.290  1.00 94.39           O  
ATOM     10  N   ARG A   2       4.774   3.459 -11.414  1.00 96.81           N  
ATOM     11  H   ARG A   2       4.620   2.864 -12.215  1.00 96.81           H  
ATOM     12  CA  ARG A   2       3.637   3.608 -10.488  1.00 96.81           C  
ATOM     13  HA  ARG A   2       4.013   3.941  -9.521  1.00 96.81           H  
ATOM     14  C   ARG A   2       2.904   2.287 -10.265  1.00 96.81           C  
ATOM     15  CB  ARG A   2       2.689   4.695 -11.026  1.00 96.81           C  
ATOM     16  HB2 ARG A   2       3.202   5.655 -10.979  1.00 96.81           H  
ATOM     17  HB3 ARG A   2       2.468   4.480 -12.071  1.00 96.81           H  
ATOM     18  O   ARG A   2       2.569   1.608 -11.234  1.00 96.81           O  
ATOM     19  CG  ARG A   2       1.361   4.801 -10.257  1.00 96.81           C  
ATOM     20  HG2 ARG A   2       0.808   3.866 -10.342  1.00 96.81           H  
ATOM     21  HG3 ARG A   2       1.552   5.012  -9.205  1.00 96.81           H  
ATOM     22  CD  ARG A   2       0.511   5.915 -10.863  1.00 96.81           C  
ATOM     23  HD2 ARG A   2       0.477   5.787 -11.945  1.00 96.81           H  
ATOM     24  HD3 ARG A   2       1.000   6.865 -10.648  1.00 96.81           H  
ATOM     25  NE  ARG A   2      -0.870   5.884 -10.349  1.00 96.81           N  
ATOM     26  HE  ARG A   2      -1.297   4.972 -10.265  1.00 96.81           H  
ATOM     27  NH1 ARG A   2      -1.206   8.137 -10.394  1.00 96.81           N  
ATOM     28 HH11 ARG A   2      -0.207   8.252 -10.295  1.00 96.81           H  
ATOM     29 HH12 ARG A   2      -1.763   8.953 -10.181  1.00 96.81           H  
ATOM     30  NH2 ARG A   2      -2.890   6.780  -9.795  1.00 96.81           N  
ATOM     31 HH21 ARG A   2      -3.246   5.861  -9.574  1.00 96.81           H  
ATOM     32 HH22 ARG A   2      -3.472   7.592  -9.645  1.00 96.81           H  
ATOM     33  CZ  ARG A   2      -1.652   6.930 -10.189  1.00 96.81           C  
ATOM     34  N   VAL A   3       2.577   1.984  -9.010  1.00 97.54           N  
ATOM     35  H   VAL A   3       2.896   2.603  -8.278  1.00 97.54           H  
ATOM     36  CA  VAL A   3       1.601   0.945  -8.655  1.00 97.54           C  
ATOM     37  HA  VAL A   3       1.102   0.640  -9.575  1.00 97.54           H  
ATOM     38  C   VAL A   3       0.528   1.514  -7.737  1.00 97.54           C  
ATOM     39  CB  VAL A   3       2.265  -0.323  -8.081  1.00 97.54           C  
ATOM     40  HB  VAL A   3       3.123  -0.573  -8.705  1.00 97.54           H  
ATOM     41  O   VAL A   3       0.801   2.320  -6.847  1.00 97.54           O  
ATOM     42  CG1 VAL A   3       2.750  -0.157  -6.644  1.00 97.54           C  
ATOM     43 HG11 VAL A   3       3.113  -1.123  -6.291  1.00 97.54           H  
ATOM     44 HG12 VAL A   3       1.940   0.152  -5.985  1.00 97.54           H  
ATOM     45 HG13 VAL A   3       3.563   0.568  -6.613  1.00 97.54           H  
ATOM     46  CG2 VAL A   3       1.326  -1.536  -8.100  1.00 97.54           C  
ATOM     47 HG21 VAL A   3       0.990  -1.722  -9.120  1.00 97.54           H  
ATOM     48 HG22 VAL A   3       1.859  -2.423  -7.755  1.00 97.54           H  
ATOM     49 HG23 VAL A   3       0.462  -1.370  -7.457  1.00 97.54           H  
ATOM     50  N   GLU A   4      -0.705   1.083  -7.947  1.00 98.19           N  
ATOM     51  H   GLU A   4      -0.862   0.442  -8.712  1.00 98.19           H  
ATOM     52  CA  GLU A   4      -1.840   1.417  -7.102  1.00 98.19           C  
ATOM     53  HA  GLU A   4      -1.530   2.142  -6.350  1.00 98.19           H  
ATOM     54  C   GLU A   4      -2.336   0.164  -6.380  1.00 98.19           C  
ATOM     55  CB  GLU A   4      -2.912   2.080  -7.968  1.00 98.19           C  
ATOM     56  HB2 GLU A   4      -3.364   1.340  -8.628  1.00 98.19           H  
ATOM     57  HB3 GLU A   4      -2.440   2.852  -8.577  1.00 98.19           H  
ATOM     58  O   GLU A   4      -2.566  -0.868  -7.005  1.00 98.19           O  
ATOM     59  CG  GLU A   4      -3.997   2.729  -7.116  1.00 98.19           C  
ATOM     60  HG2 GLU A   4      -3.540   3.428  -6.415  1.00 98.19           H  
ATOM     61  HG3 GLU A   4      -4.513   1.962  -6.538  1.00 98.19           H  
ATOM     62  CD  GLU A   4      -4.994   3.485  -7.992  1.00 98.19           C  
ATOM     63  OE1 GLU A   4      -6.200   3.213  -7.845  1.00 98.19           O  
ATOM     64  OE2 GLU A   4      -4.625   4.437  -8.716  1.00 98.19           O  
ATOM     65  N   VAL A   5      -2.508   0.266  -5.063  1.00 97.95           N  
ATOM     66  H   VAL A   5      -2.265   1.147  -4.632  1.00 97.95           H  
ATOM     67  CA  VAL A   5      -3.045  -0.770  -4.180  1.00 97.95           C  
ATOM     68  HA  VAL A   5      -3.284  -1.661  -4.761  1.00 97.95           H  
ATOM     69  C   VAL A   5      -4.322  -0.225  -3.553  1.00 97.95           C  
ATOM     70  CB  VAL A   5      -2.028  -1.161  -3.086  1.00 97.95           C  
ATOM     71  HB  VAL A   5      -1.869  -0.306  -2.429  1.00 97.95           H  
ATOM     72  O   VAL A   5      -4.273   0.687  -2.729  1.00 97.95           O  
ATOM     73  CG1 VAL A   5      -2.552  -2.321  -2.229  1.00 97.95           C  
ATOM     74 HG11 VAL A   5      -1.844  -2.529  -1.427  1.00 97.95           H  
ATOM     75 HG12 VAL A   5      -2.669  -3.216  -2.840  1.00 97.95           H  
ATOM     76 HG13 VAL A   5      -3.508  -2.064  -1.774  1.00 97.95           H  
ATOM     77  CG2 VAL A   5      -0.661  -1.556  -3.661  1.00 97.95           C  
ATOM     78 HG21 VAL A   5      -0.005  -1.899  -2.862  1.00 97.95           H  
ATOM     79 HG22 VAL A   5      -0.777  -2.348  -4.401  1.00 97.95           H  
ATOM     80 HG23 VAL A   5      -0.194  -0.694  -4.137  1.00 97.95           H  
ATOM     81  N   ARG A   6      -5.480  -0.766  -3.927  1.00 97.43           N  
ATOM     82  H   ARG A   6      -5.448  -1.502  -4.618  1.00 97.43           H  
ATOM     83  CA  ARG A   6      -6.763  -0.476  -3.272  1.00 97.43           C  
ATOM     84  HA  ARG A   6      -6.666   0.381  -2.606  1.00 97.43           H  
ATOM     85  C   ARG A   6      -7.165  -1.664  -2.428  1.00 97.43           C  
ATOM     86  CB  ARG A   6      -7.862  -0.183  -4.292  1.00 97.43           C  
ATOM     87  HB2 ARG A   6      -8.805  -0.064  -3.758  1.00 97.43           H  
ATOM     88  HB3 ARG A   6      -7.956  -1.033  -4.967  1.00 97.43           H  
ATOM     89  O   ARG A   6      -7.271  -2.768  -2.951  1.00 97.43           O  
ATOM     90  CG  ARG A   6      -7.600   1.077  -5.110  1.00 97.43           C  
ATOM     91  HG2 ARG A   6      -6.676   0.968  -5.678  1.00 97.43           H  
ATOM     92  HG3 ARG A   6      -7.519   1.931  -4.437  1.00 97.43           H  
ATOM     93  CD  ARG A   6      -8.767   1.299  -6.073  1.00 97.43           C  
ATOM     94  HD2 ARG A   6      -8.858   0.427  -6.720  1.00 97.43           H  
ATOM     95  HD3 ARG A   6      -9.687   1.429  -5.503  1.00 97.43           H  
ATOM     96  NE  ARG A   6      -8.511   2.488  -6.883  1.00 97.43           N  
ATOM     97  HE  ARG A   6      -7.579   2.868  -6.811  1.00 97.43           H  
ATOM     98  NH1 ARG A   6     -10.223   2.377  -8.408  1.00 97.43           N  
ATOM     99 HH11 ARG A   6     -10.490   2.650  -9.343  1.00 97.43           H  
ATOM    100 HH12 ARG A   6     -10.530   1.505  -7.999  1.00 97.43           H  
ATOM    101  NH2 ARG A   6      -8.638   3.891  -8.643  1.00 97.43           N  
ATOM    102 HH21 ARG A   6      -7.640   3.745  -8.701  1.00 97.43           H  
ATOM    103 HH22 ARG A   6      -8.762   4.798  -8.215  1.00 97.43           H  
ATOM    104  CZ  ARG A   6      -9.134   2.912  -7.956  1.00 97.43           C  
ATOM    105  N   VAL A   7      -7.429  -1.430  -1.155  1.00 95.16           N  
ATOM    106  H   VAL A   7      -7.349  -0.489  -0.797  1.00 95.16           H  
ATOM    107  CA  VAL A   7      -7.959  -2.451  -0.255  1.00 95.16           C  
ATOM    108  HA  VAL A   7      -7.869  -3.431  -0.724  1.00 95.16           H  
ATOM    109  C   VAL A   7      -9.436  -2.164  -0.030  1.00 95.16           C  
ATOM    110  CB  VAL A   7      -7.168  -2.504   1.058  1.00 95.16           C  
ATOM    111  HB  VAL A   7      -7.421  -1.629   1.657  1.00 95.16           H  
ATOM    112  O   VAL A   7      -9.826  -1.006   0.056  1.00 95.16           O  
ATOM    113  CG1 VAL A   7      -7.522  -3.751   1.867  1.00 95.16           C  
ATOM    114 HG11 VAL A   7      -6.905  -3.803   2.764  1.00 95.16           H  
ATOM    115 HG12 VAL A   7      -8.566  -3.717   2.178  1.00 95.16           H  
ATOM    116 HG13 VAL A   7      -7.355  -4.647   1.270  1.00 95.16           H  
ATOM    117  CG2 VAL A   7      -5.652  -2.500   0.817  1.00 95.16           C  
ATOM    118 HG21 VAL A   7      -5.341  -1.563   0.356  1.00 95.16           H  
ATOM    119 HG22 VAL A   7      -5.375  -3.332   0.168  1.00 95.16           H  
ATOM    120 HG23 VAL A   7      -5.134  -2.582   1.772  1.00 95.16           H  
ATOM    121  N   GLU A   8     -10.261  -3.197   0.041  1.00 93.00           N  
ATOM    122  H   GLU A   8      -9.888  -4.117  -0.143  1.00 93.00           H  
ATOM    123  CA  GLU A   8     -11.668  -3.115   0.414  1.00 93.00           C  
ATOM    124  HA  GLU A   8     -11.864  -2.143   0.867  1.00 93.00           H  
ATOM    125  C   GLU A   8     -11.976  -4.196   1.449  1.00 93.00           C  
ATOM    126  CB  GLU A   8     -12.555  -3.224  -0.837  1.00 93.00           C  
ATOM    127  HB2 GLU A   8     -12.300  -4.130  -1.386  1.00 93.00           H  
ATOM    128  HB3 GLU A   8     -12.356  -2.364  -1.476  1.00 93.00           H  
ATOM    129  O   GLU A   8     -11.779  -5.381   1.181  1.00 93.00           O  
ATOM    130  CG  GLU A   8     -14.050  -3.248  -0.488  1.00 93.00           C  
ATOM    131  HG2 GLU A   8     -14.259  -2.414   0.182  1.00 93.00           H  
ATOM    132  HG3 GLU A   8     -14.286  -4.173   0.038  1.00 93.00           H  
ATOM    133  CD  GLU A   8     -14.952  -3.138  -1.724  1.00 93.00           C  
ATOM    134  OE1 GLU A   8     -15.963  -2.400  -1.614  1.00 93.00           O  
ATOM    135  OE2 GLU A   8     -14.629  -3.723  -2.783  1.00 93.00           O  
ATOM    136  N   PHE A   9     -12.469  -3.788   2.616  1.00 88.92           N  
ATOM    137  H   PHE A   9     -12.569  -2.795   2.774  1.00 88.92           H  
ATOM    138  CA  PHE A   9     -12.954  -4.687   3.661  1.00 88.92           C  
ATOM    139  HA  PHE A   9     -12.554  -5.687   3.493  1.00 88.92           H  
ATOM    140  C   PHE A   9     -14.484  -4.764   3.590  1.00 88.92           C  
ATOM    141  CB  PHE A   9     -12.455  -4.224   5.037  1.00 88.92           C  
ATOM    142  HB2 PHE A   9     -12.774  -4.949   5.785  1.00 88.92           H  
ATOM    143  HB3 PHE A   9     -12.929  -3.274   5.284  1.00 88.92           H  
ATOM    144  O   PHE A   9     -15.174  -3.749   3.707  1.00 88.92           O  
ATOM    145  CG  PHE A   9     -10.949  -4.057   5.130  1.00 88.92           C  
ATOM    146  CD1 PHE A   9     -10.117  -5.142   5.465  1.00 88.92           C  
ATOM    147  HD1 PHE A   9     -10.544  -6.112   5.672  1.00 88.92           H  
ATOM    148  CD2 PHE A   9     -10.373  -2.801   4.874  1.00 88.92           C  
ATOM    149  HD2 PHE A   9     -11.002  -1.959   4.623  1.00 88.92           H  
ATOM    150  CE1 PHE A   9      -8.725  -4.949   5.544  1.00 88.92           C  
ATOM    151  HE1 PHE A   9      -8.066  -5.763   5.810  1.00 88.92           H  
ATOM    152  CE2 PHE A   9      -8.990  -2.613   4.949  1.00 88.92           C  
ATOM    153  HE2 PHE A   9      -8.570  -1.634   4.767  1.00 88.92           H  
ATOM    154  CZ  PHE A   9      -8.166  -3.690   5.288  1.00 88.92           C  
ATOM    155  HZ  PHE A   9      -7.100  -3.535   5.361  1.00 88.92           H  
ATOM    156  N   GLU A  10     -15.016  -5.967   3.385  1.00 86.60           N  
ATOM    157  H   GLU A  10     -14.389  -6.756   3.320  1.00 86.60           H  
ATOM    158  CA  GLU A  10     -16.448  -6.245   3.261  1.00 86.60           C  
ATOM    159  HA  GLU A  10     -17.018  -5.406   3.660  1.00 86.60           H  
ATOM    160  C   GLU A  10     -16.784  -7.491   4.087  1.00 86.60           C  
ATOM    161  CB  GLU A  10     -16.829  -6.410   1.774  1.00 86.60           C  
ATOM    162  HB2 GLU A  10     -16.490  -5.533   1.222  1.00 86.60           H  
ATOM    163  HB3 GLU A  10     -16.324  -7.286   1.366  1.00 86.60           H  
ATOM    164  O   GLU A  10     -16.615  -8.619   3.624  1.00 86.60           O  
ATOM    165  CG  GLU A  10     -18.351  -6.549   1.579  1.00 86.60           C  
ATOM    166  HG2 GLU A  10     -18.719  -7.351   2.218  1.00 86.60           H  
ATOM    167  HG3 GLU A  10     -18.822  -5.624   1.910  1.00 86.60           H  
ATOM    168  CD  GLU A  10     -18.792  -6.853   0.130  1.00 86.60           C  
ATOM    169  OE1 GLU A  10     -20.019  -6.985  -0.071  1.00 86.60           O  
ATOM    170  OE2 GLU A  10     -17.944  -6.998  -0.793  1.00 86.60           O  
ATOM    171  N   GLY A  11     -17.240  -7.289   5.327  1.00 81.58           N  
ATOM    172  H   GLY A  11     -17.271  -6.344   5.683  1.00 81.58           H  
ATOM    173  CA  GLY A  11     -17.540  -8.388   6.245  1.00 81.58           C  
ATOM    174  HA2 GLY A  11     -18.388  -8.954   5.861  1.00 81.58           H  
ATOM    175  HA3 GLY A  11     -17.797  -7.992   7.227  1.00 81.58           H  
ATOM    176  C   GLY A  11     -16.341  -9.324   6.407  1.00 81.58           C  
ATOM    177  O   GLY A  11     -15.257  -8.900   6.789  1.00 81.58           O  
ATOM    178  N   ASP A  12     -16.531 -10.593   6.065  1.00 82.52           N  
ATOM    179  H   ASP A  12     -17.377 -10.838   5.571  1.00 82.52           H  
ATOM    180  CA  ASP A  12     -15.540 -11.666   6.165  1.00 82.52           C  
ATOM    181  HA  ASP A  12     -15.002 -11.548   7.106  1.00 82.52           H  
ATOM    182  C   ASP A  12     -14.478 -11.653   5.044  1.00 82.52           C  
ATOM    183  CB  ASP A  12     -16.316 -12.994   6.231  1.00 82.52           C  
ATOM    184  HB2 ASP A  12     -15.642 -13.804   6.511  1.00 82.52           H  
ATOM    185  HB3 ASP A  12     -17.076 -12.926   7.010  1.00 82.52           H  
ATOM    186  O   ASP A  12     -13.666 -12.578   4.943  1.00 82.52           O  
ATOM    187  CG  ASP A  12     -16.985 -13.424   4.922  1.00 82.52           C  
ATOM    188  OD1 ASP A  12     -17.410 -12.548   4.131  1.00 82.52           O  
ATOM    189  OD2 ASP A  12     -17.100 -14.649   4.701  1.00 82.52           O  
ATOM    190  N   LYS A  13     -14.461 -10.624   4.182  1.00 88.74           N  
ATOM    191  H   LYS A  13     -15.162  -9.906   4.298  1.00 88.74           H  
ATOM    192  CA  LYS A  13     -13.567 -10.534   3.019  1.00 88.74           C  
ATOM    193  HA  LYS A  13     -12.874 -11.375   3.051  1.00 88.74           H  
ATOM    194  C   LYS A  13     -12.717  -9.273   3.014  1.00 88.74           C  
ATOM    195  CB  LYS A  13     -14.378 -10.631   1.721  1.00 88.74           C  
ATOM    196  HB2 LYS A  13     -15.166  -9.879   1.736  1.00 88.74           H  
ATOM    197  HB3 LYS A  13     -13.728 -10.440   0.867  1.00 88.74           H  
ATOM    198  O   LYS A  13     -13.185  -8.179   3.316  1.00 88.74           O  
ATOM    199  CG  LYS A  13     -14.984 -12.028   1.577  1.00 88.74           C  
ATOM    200  HG2 LYS A  13     -14.184 -12.752   1.421  1.00 88.74           H  
ATOM    201  HG3 LYS A  13     -15.511 -12.291   2.494  1.00 88.74           H  
ATOM    202  CD  LYS A  13     -15.972 -12.095   0.418  1.00 88.74           C  
ATOM    203  HD2 LYS A  13     -16.684 -11.275   0.514  1.00 88.74           H  
ATOM    204  HD3 LYS A  13     -15.441 -12.025  -0.531  1.00 88.74           H  
ATOM    205  CE  LYS A  13     -16.703 -13.430   0.549  1.00 88.74           C  
ATOM    206  HE2 LYS A  13     -17.076 -13.501   1.571  1.00 88.74           H  
ATOM    207  HE3 LYS A  13     -15.994 -14.245   0.405  1.00 88.74           H  
ATOM    208  NZ  LYS A  13     -17.831 -13.515  -0.400  1.00 88.74           N  
ATOM    209  HZ1 LYS A  13     -18.457 -12.744  -0.215  1.00 88.74           H  
ATOM    210  HZ2 LYS A  13     -17.502 -13.480  -1.355  1.00 88.74           H  
ATOM    211  HZ3 LYS A  13     -18.338 -14.372  -0.229  1.00 88.74           H  
ATOM    212  N   MET A  14     -11.485  -9.438   2.542  1.00 91.56           N  
ATOM    213  H   MET A  14     -11.195 -10.380   2.322  1.00 91.56           H  
ATOM    214  CA  MET A  14     -10.621  -8.344   2.115  1.00 91.56           C  
ATOM    215  HA  MET A  14     -11.147  -7.399   2.251  1.00 91.56           H  
ATOM    216  C   MET A  14     -10.302  -8.524   0.630  1.00 91.56           C  
ATOM    217  CB  MET A  14      -9.360  -8.290   2.986  1.00 91.56           C  
ATOM    218  HB2 MET A  14      -8.784  -9.205   2.847  1.00 91.56           H  
ATOM    219  HB3 MET A  14      -9.647  -8.219   4.035  1.00 91.56           H  
ATOM    220  O   MET A  14      -9.711  -9.533   0.236  1.00 91.56           O  
ATOM    221  CG  MET A  14      -8.495  -7.074   2.640  1.00 91.56           C  
ATOM    222  HG2 MET A  14      -8.368  -7.007   1.560  1.00 91.56           H  
ATOM    223  HG3 MET A  14      -9.025  -6.178   2.964  1.00 91.56           H  
ATOM    224  SD  MET A  14      -6.845  -7.068   3.389  1.00 91.56           S  
ATOM    225  CE  MET A  14      -6.097  -8.393   2.423  1.00 91.56           C  
ATOM    226  HE1 MET A  14      -6.426  -9.352   2.823  1.00 91.56           H  
ATOM    227  HE2 MET A  14      -5.012  -8.303   2.469  1.00 91.56           H  
ATOM    228  HE3 MET A  14      -6.416  -8.314   1.384  1.00 91.56           H  
ATOM    229  N   ARG A  15     -10.675  -7.553  -0.205  1.00 94.94           N  
ATOM    230  H   ARG A  15     -11.141  -6.751   0.195  1.00 94.94           H  
ATOM    231  CA  ARG A  15     -10.275  -7.485  -1.615  1.00 94.94           C  
ATOM    232  HA  ARG A  15      -9.926  -8.463  -1.947  1.00 94.94           H  
ATOM    233  C   ARG A  15      -9.119  -6.510  -1.772  1.00 94.94           C  
ATOM    234  CB  ARG A  15     -11.446  -7.070  -2.515  1.00 94.94           C  
ATOM    235  HB2 ARG A  15     -11.817  -6.095  -2.201  1.00 94.94           H  
ATOM    236  HB3 ARG A  15     -11.069  -6.975  -3.533  1.00 94.94           H  
ATOM    237  O   ARG A  15      -9.164  -5.404  -1.248  1.00 94.94           O  
ATOM    238  CG  ARG A  15     -12.607  -8.069  -2.515  1.00 94.94           C  
ATOM    239  HG2 ARG A  15     -12.229  -9.067  -2.739  1.00 94.94           H  
ATOM    240  HG3 ARG A  15     -13.094  -8.075  -1.540  1.00 94.94           H  
ATOM    241  CD  ARG A  15     -13.614  -7.651  -3.593  1.00 94.94           C  
ATOM    242  HD2 ARG A  15     -13.101  -7.613  -4.554  1.00 94.94           H  
ATOM    243  HD3 ARG A  15     -13.969  -6.644  -3.371  1.00 94.94           H  
ATOM    244  NE  ARG A  15     -14.726  -8.612  -3.706  1.00 94.94           N  
ATOM    245  HE  ARG A  15     -14.474  -9.522  -4.064  1.00 94.94           H  
ATOM    246  NH1 ARG A  15     -16.440  -7.186  -3.140  1.00 94.94           N  
ATOM    247 HH11 ARG A  15     -17.188  -7.119  -2.465  1.00 94.94           H  
ATOM    248 HH12 ARG A  15     -15.792  -6.413  -3.097  1.00 94.94           H  
ATOM    249  NH2 ARG A  15     -16.884  -9.320  -3.498  1.00 94.94           N  
ATOM    250 HH21 ARG A  15     -17.823  -9.060  -3.232  1.00 94.94           H  
ATOM    251 HH22 ARG A  15     -16.624 -10.245  -3.810  1.00 94.94           H  
ATOM    252  CZ  ARG A  15     -15.999  -8.367  -3.454  1.00 94.94           C  
ATOM    253  N   VAL A  16      -8.099  -6.907  -2.518  1.00 96.67           N  
ATOM    254  H   VAL A  16      -8.114  -7.851  -2.875  1.00 96.67           H  
ATOM    255  CA  VAL A  16      -6.965  -6.061  -2.890  1.00 96.67           C  
ATOM    256  HA  VAL A  16      -7.087  -5.070  -2.453  1.00 96.67           H  
ATOM    257  C   VAL A  16      -6.961  -5.942  -4.403  1.00 96.67           C  
ATOM    258  CB  VAL A  16      -5.630  -6.628  -2.380  1.00 96.67           C  
ATOM    259  HB  VAL A  16      -5.435  -7.586  -2.861  1.00 96.67           H  
ATOM    260  O   VAL A  16      -6.778  -6.942  -5.091  1.00 96.67           O  
ATOM    261  CG1 VAL A  16      -4.476  -5.673  -2.707  1.00 96.67           C  
ATOM    262 HG11 VAL A  16      -4.412  -5.509  -3.783  1.00 96.67           H  
ATOM    263 HG12 VAL A  16      -4.629  -4.716  -2.210  1.00 96.67           H  
ATOM    264 HG13 VAL A  16      -3.530  -6.105  -2.381  1.00 96.67           H  
ATOM    265  CG2 VAL A  16      -5.667  -6.856  -0.865  1.00 96.67           C  
ATOM    266 HG21 VAL A  16      -5.852  -5.916  -0.346  1.00 96.67           H  
ATOM    267 HG22 VAL A  16      -4.722  -7.283  -0.529  1.00 96.67           H  
ATOM    268 HG23 VAL A  16      -6.460  -7.564  -0.625  1.00 96.67           H  
ATOM    269  N   ARG A  17      -7.160  -4.735  -4.925  1.00 97.94           N  
ATOM    270  H   ARG A  17      -7.278  -3.963  -4.285  1.00 97.94           H  
ATOM    271  CA  ARG A  17      -6.980  -4.432  -6.346  1.00 97.94           C  
ATOM    272  HA  ARG A  17      -6.981  -5.360  -6.918  1.00 97.94           H  
ATOM    273  C   ARG A  17      -5.631  -3.780  -6.551  1.00 97.94           C  
ATOM    274  CB  ARG A  17      -8.107  -3.560  -6.897  1.00 97.94           C  
ATOM    275  HB2 ARG A  17      -8.172  -2.632  -6.329  1.00 97.94           H  
ATOM    276  HB3 ARG A  17      -7.885  -3.318  -7.936  1.00 97.94           H  
ATOM    277  O   ARG A  17      -5.303  -2.803  -5.879  1.00 97.94           O  
ATOM    278  CG  ARG A  17      -9.442  -4.295  -6.836  1.00 97.94           C  
ATOM    279  HG2 ARG A  17      -9.694  -4.531  -5.802  1.00 97.94           H  
ATOM    280  HG3 ARG A  17      -9.367  -5.219  -7.408  1.00 97.94           H  
ATOM    281  CD  ARG A  17     -10.537  -3.421  -7.434  1.00 97.94           C  
ATOM    282  HD2 ARG A  17     -10.284  -3.195  -8.470  1.00 97.94           H  
ATOM    283  HD3 ARG A  17     -10.615  -2.498  -6.860  1.00 97.94           H  
ATOM    284  NE  ARG A  17     -11.801  -4.155  -7.385  1.00 97.94           N  
ATOM    285  HE  ARG A  17     -11.743  -5.147  -7.207  1.00 97.94           H  
ATOM    286  NH1 ARG A  17     -13.216  -2.514  -8.112  1.00 97.94           N  
ATOM    287 HH11 ARG A  17     -12.393  -2.013  -8.414  1.00 97.94           H  
ATOM    288 HH12 ARG A  17     -14.145  -2.258  -8.414  1.00 97.94           H  
ATOM    289  NH2 ARG A  17     -13.982  -4.559  -7.530  1.00 97.94           N  
ATOM    290 HH21 ARG A  17     -14.950  -4.309  -7.674  1.00 97.94           H  
ATOM    291 HH22 ARG A  17     -13.705  -5.506  -7.314  1.00 97.94           H  
ATOM    292  CZ  ARG A  17     -13.001  -3.723  -7.669  1.00 97.94           C  
ATOM    293  N   LEU A  18      -4.871  -4.336  -7.475  1.00 98.10           N  
ATOM    294  H   LEU A  18      -5.248  -5.121  -7.986  1.00 98.10           H  
ATOM    295  CA  LEU A  18      -3.547  -3.889  -7.857  1.00 98.10           C  
ATOM    296  HA  LEU A  18      -3.220  -3.083  -7.199  1.00 98.10           H  
ATOM    297  C   LEU A  18      -3.609  -3.383  -9.287  1.00 98.10           C  
ATOM    298  CB  LEU A  18      -2.555  -5.052  -7.748  1.00 98.10           C  
ATOM    299  HB2 LEU A  18      -1.566  -4.676  -8.013  1.00 98.10           H  
ATOM    300  HB3 LEU A  18      -2.834  -5.811  -8.479  1.00 98.10           H  
ATOM    301  O   LEU A  18      -4.175  -4.059 -10.139  1.00 98.10           O  
ATOM    302  CG  LEU A  18      -2.475  -5.717  -6.366  1.00 98.10           C  
ATOM    303  HG  LEU A  18      -3.461  -6.059  -6.053  1.00 98.10           H  
ATOM    304  CD1 LEU A  18      -1.564  -6.938  -6.458  1.00 98.10           C  
ATOM    305 HD11 LEU A  18      -2.003  -7.667  -7.139  1.00 98.10           H  
ATOM    306 HD12 LEU A  18      -1.445  -7.396  -5.477  1.00 98.10           H  
ATOM    307 HD13 LEU A  18      -0.585  -6.648  -6.841  1.00 98.10           H  
ATOM    308  CD2 LEU A  18      -1.926  -4.755  -5.314  1.00 98.10           C  
ATOM    309 HD21 LEU A  18      -0.951  -4.382  -5.626  1.00 98.10           H  
ATOM    310 HD22 LEU A  18      -2.612  -3.916  -5.193  1.00 98.10           H  
ATOM    311 HD23 LEU A  18      -1.835  -5.268  -4.357  1.00 98.10           H  
ATOM    312  N   ARG A  19      -2.994  -2.238  -9.561  1.00 98.11           N  
ATOM    313  H   ARG A  19      -2.601  -1.712  -8.793  1.00 98.11           H  
ATOM    314  CA  ARG A  19      -2.827  -1.734 -10.924  1.00 98.11           C  
ATOM    315  HA  ARG A  19      -3.002  -2.541 -11.635  1.00 98.11           H  
ATOM    316  C   ARG A  19      -1.402  -1.253 -11.123  1.00 98.11           C  
ATOM    317  CB  ARG A  19      -3.872  -0.646 -11.184  1.00 98.11           C  
ATOM    318  HB2 ARG A  19      -4.865  -1.089 -11.112  1.00 98.11           H  
ATOM    319  HB3 ARG A  19      -3.780   0.135 -10.429  1.00 98.11           H  
ATOM    320  O   ARG A  19      -0.923  -0.436 -10.339  1.00 98.11           O  
ATOM    321  CG  ARG A  19      -3.695  -0.024 -12.568  1.00 98.11           C  
ATOM    322  HG2 ARG A  19      -2.730   0.481 -12.619  1.00 98.11           H  
ATOM    323  HG3 ARG A  19      -3.737  -0.798 -13.334  1.00 98.11           H  
ATOM    324  CD  ARG A  19      -4.797   0.997 -12.811  1.00 98.11           C  
ATOM    325  HD2 ARG A  19      -4.875   1.655 -11.947  1.00 98.11           H  
ATOM    326  HD3 ARG A  19      -5.738   0.468 -12.961  1.00 98.11           H  
ATOM    327  NE  ARG A  19      -4.446   1.794 -13.986  1.00 98.11           N  
ATOM    328  HE  ARG A  19      -3.462   1.864 -14.200  1.00 98.11           H  
ATOM    329  NH1 ARG A  19      -6.492   2.697 -14.456  1.00 98.11           N  
ATOM    330 HH11 ARG A  19      -7.083   3.205 -15.098  1.00 98.11           H  
ATOM    331 HH12 ARG A  19      -6.868   2.106 -13.728  1.00 98.11           H  
ATOM    332  NH2 ARG A  19      -4.679   3.159 -15.722  1.00 98.11           N  
ATOM    333 HH21 ARG A  19      -3.677   3.040 -15.780  1.00 98.11           H  
ATOM    334 HH22 ARG A  19      -5.183   3.781 -16.337  1.00 98.11           H  
ATOM    335  CZ  ARG A  19      -5.222   2.549 -14.715  1.00 98.11           C  
ATOM    336  N   ASN A  20      -0.737  -1.751 -12.160  1.00 97.72           N  
ATOM    337  H   ASN A  20      -1.216  -2.392 -12.776  1.00 97.72           H  
ATOM    338  CA  ASN A  20       0.629  -1.359 -12.496  1.00 97.72           C  
ATOM    339  HA  ASN A  20       1.077  -0.812 -11.666  1.00 97.72           H  
ATOM    340  C   ASN A  20       0.629  -0.428 -13.714  1.00 97.72           C  
ATOM    341  CB  ASN A  20       1.467  -2.625 -12.710  1.00 97.72           C  
ATOM    342  HB2 ASN A  20       1.024  -3.205 -13.519  1.00 97.72           H  
ATOM    343  HB3 ASN A  20       1.470  -3.224 -11.799  1.00 97.72           H  
ATOM    344  O   ASN A  20       0.407  -0.865 -14.840  1.00 97.72           O  
ATOM    345  CG  ASN A  20       2.904  -2.323 -13.080  1.00 97.72           C  
ATOM    346  ND2 ASN A  20       3.626  -3.301 -13.559  1.00 97.72           N  
ATOM    347 HD21 ASN A  20       4.582  -3.115 -13.827  1.00 97.72           H  
ATOM    348 HD22 ASN A  20       3.247  -4.237 -13.574  1.00 97.72           H  
ATOM    349  OD1 ASN A  20       3.399  -1.217 -12.932  1.00 97.72           O  
ATOM    350  N   ASP A  21       0.921   0.850 -13.488  1.00 96.88           N  
ATOM    351  H   ASP A  21       1.173   1.121 -12.549  1.00 96.88           H  
ATOM    352  CA  ASP A  21       1.071   1.863 -14.540  1.00 96.88           C  
ATOM    353  HA  ASP A  21       0.632   1.483 -15.463  1.00 96.88           H  
ATOM    354  C   ASP A  21       2.562   2.140 -14.856  1.00 96.88           C  
ATOM    355  CB  ASP A  21       0.288   3.138 -14.166  1.00 96.88           C  
ATOM    356  HB2 ASP A  21       0.462   3.895 -14.931  1.00 96.88           H  
ATOM    357  HB3 ASP A  21       0.683   3.522 -13.226  1.00 96.88           H  
ATOM    358  O   ASP A  21       2.908   3.171 -15.432  1.00 96.88           O  
ATOM    359  CG  ASP A  21      -1.235   2.960 -14.039  1.00 96.88           C  
ATOM    360  OD1 ASP A  21      -1.909   2.497 -14.994  1.00 96.88           O  
ATOM    361  OD2 ASP A  21      -1.786   3.374 -12.995  1.00 96.88           O  
ATOM    362  N   SER A  22       3.478   1.248 -14.458  1.00 95.35           N  
ATOM    363  H   SER A  22       3.154   0.419 -13.981  1.00 95.35           H  
ATOM    364  CA  SER A  22       4.898   1.315 -14.829  1.00 95.35           C  
ATOM    365  HA  SER A  22       5.155   2.362 -14.988  1.00 95.35           H  
ATOM    366  C   SER A  22       5.198   0.589 -16.150  1.00 95.35           C  
ATOM    367  CB  SER A  22       5.780   0.818 -13.680  1.00 95.35           C  
ATOM    368  HB2 SER A  22       6.790   1.206 -13.817  1.00 95.35           H  
ATOM    369  HB3 SER A  22       5.391   1.177 -12.727  1.00 95.35           H  
ATOM    370  O   SER A  22       4.351  -0.098 -16.715  1.00 95.35           O  
ATOM    371  OG  SER A  22       5.859  -0.576 -13.648  1.00 95.35           O  
ATOM    372  HG  SER A  22       5.003  -0.916 -13.378  1.00 95.35           H  
ATOM    373  N   SER A  23       6.421   0.746 -16.664  1.00 94.82           N  
ATOM    374  H   SER A  23       7.104   1.293 -16.160  1.00 94.82           H  
ATOM    375  CA  SER A  23       6.882   0.108 -17.906  1.00 94.82           C  
ATOM    376  HA  SER A  23       6.042   0.032 -18.596  1.00 94.82           H  
ATOM    377  C   SER A  23       7.424  -1.313 -17.716  1.00 94.82           C  
ATOM    378  CB  SER A  23       7.952   0.986 -18.559  1.00 94.82           C  
ATOM    379  HB2 SER A  23       8.339   0.492 -19.450  1.00 94.82           H  
ATOM    380  HB3 SER A  23       7.503   1.936 -18.852  1.00 94.82           H  
ATOM    381  O   SER A  23       7.761  -1.973 -18.699  1.00 94.82           O  
ATOM    382  OG  SER A  23       9.008   1.232 -17.646  1.00 94.82           O  
ATOM    383  HG  SER A  23       9.708   1.708 -18.099  1.00 94.82           H  
ATOM    384  N   THR A  24       7.520  -1.795 -16.476  1.00 95.24           N  
ATOM    385  H   THR A  24       7.178  -1.241 -15.704  1.00 95.24           H  
ATOM    386  CA  THR A  24       8.045  -3.121 -16.133  1.00 95.24           C  
ATOM    387  HA  THR A  24       8.153  -3.700 -17.050  1.00 95.24           H  
ATOM    388  C   THR A  24       7.077  -3.868 -15.216  1.00 95.24           C  
ATOM    389  CB  THR A  24       9.432  -3.027 -15.475  1.00 95.24           C  
ATOM    390  HB  THR A  24       9.737  -4.021 -15.148  1.00 95.24           H  
ATOM    391  O   THR A  24       6.256  -3.244 -14.545  1.00 95.24           O  
ATOM    392  CG2 THR A  24      10.486  -2.488 -16.441  1.00 95.24           C  
ATOM    393 HG21 THR A  24      10.256  -1.457 -16.711  1.00 95.24           H  
ATOM    394 HG22 THR A  24      10.501  -3.097 -17.345  1.00 95.24           H  
ATOM    395 HG23 THR A  24      11.469  -2.523 -15.971  1.00 95.24           H  
ATOM    396  OG1 THR A  24       9.420  -2.163 -14.363  1.00 95.24           O  
ATOM    397  HG1 THR A  24      10.266  -2.235 -13.915  1.00 95.24           H  
ATOM    398  N   PRO A  25       7.117  -5.209 -15.174  1.00 97.03           N  
ATOM    399  CA  PRO A  25       6.352  -5.958 -14.186  1.00 97.03           C  
ATOM    400  HA  PRO A  25       5.293  -5.758 -14.346  1.00 97.03           H  
ATOM    401  C   PRO A  25       6.731  -5.562 -12.754  1.00 97.03           C  
ATOM    402  CB  PRO A  25       6.626  -7.436 -14.469  1.00 97.03           C  
ATOM    403  HB2 PRO A  25       5.741  -8.048 -14.294  1.00 97.03           H  
ATOM    404  HB3 PRO A  25       7.462  -7.789 -13.865  1.00 97.03           H  
ATOM    405  O   PRO A  25       7.896  -5.280 -12.460  1.00 97.03           O  
ATOM    406  CG  PRO A  25       7.029  -7.438 -15.943  1.00 97.03           C  
ATOM    407  HG2 PRO A  25       6.135  -7.427 -16.566  1.00 97.03           H  
ATOM    408  HG3 PRO A  25       7.658  -8.294 -16.190  1.00 97.03           H  
ATOM    409  CD  PRO A  25       7.779  -6.117 -16.096  1.00 97.03           C  
ATOM    410  HD2 PRO A  25       8.820  -6.244 -15.799  1.00 97.03           H  
ATOM    411  HD3 PRO A  25       7.711  -5.774 -17.128  1.00 97.03           H  
ATOM    412  N   VAL A  26       5.733  -5.576 -11.875  1.00 97.69           N  
ATOM    413  H   VAL A  26       4.812  -5.824 -12.206  1.00 97.69           H  
ATOM    414  CA  VAL A  26       5.870  -5.331 -10.436  1.00 97.69           C  
ATOM    415  HA  VAL A  26       6.911  -5.132 -10.181  1.00 97.69           H  
ATOM    416  C   VAL A  26       5.428  -6.590  -9.706  1.00 97.69           C  
ATOM    417  CB  VAL A  26       5.026  -4.113 -10.019  1.00 97.69           C  
ATOM    418  HB  VAL A  26       4.003  -4.262 -10.364  1.00 97.69           H  
ATOM    419  O   VAL A  26       4.384  -7.155 -10.030  1.00 97.69           O  
ATOM    420  CG1 VAL A  26       4.987  -3.889  -8.505  1.00 97.69           C  
ATOM    421 HG11 VAL A  26       4.535  -4.744  -8.002  1.00 97.69           H  
ATOM    422 HG12 VAL A  26       5.997  -3.743  -8.121  1.00 97.69           H  
ATOM    423 HG13 VAL A  26       4.388  -3.004  -8.287  1.00 97.69           H  
ATOM    424  CG2 VAL A  26       5.563  -2.823 -10.651  1.00 97.69           C  
ATOM    425 HG21 VAL A  26       5.681  -2.940 -11.728  1.00 97.69           H  
ATOM    426 HG22 VAL A  26       4.854  -2.015 -10.475  1.00 97.69           H  
ATOM    427 HG23 VAL A  26       6.533  -2.569 -10.222  1.00 97.69           H  
ATOM    428  N   GLU A  27       6.202  -7.033  -8.725  1.00 97.97           N  
ATOM    429  H   GLU A  27       7.005  -6.483  -8.456  1.00 97.97           H  
ATOM    430  CA  GLU A  27       5.812  -8.109  -7.821  1.00 97.97           C  
ATOM    431  HA  GLU A  27       5.030  -8.704  -8.293  1.00 97.97           H  
ATOM    432  C   GLU A  27       5.225  -7.510  -6.540  1.00 97.97           C  
ATOM    433  CB  GLU A  27       6.998  -9.053  -7.581  1.00 97.97           C  
ATOM    434  HB2 GLU A  27       7.365  -9.389  -8.551  1.00 97.97           H  
ATOM    435  HB3 GLU A  27       7.803  -8.526  -7.068  1.00 97.97           H  
ATOM    436  O   GLU A  27       5.799  -6.613  -5.928  1.00 97.97           O  
ATOM    437  CG  GLU A  27       6.578 -10.280  -6.764  1.00 97.97           C  
ATOM    438  HG2 GLU A  27       6.447  -9.993  -5.720  1.00 97.97           H  
ATOM    439  HG3 GLU A  27       5.610 -10.626  -7.126  1.00 97.97           H  
ATOM    440  CD  GLU A  27       7.592 -11.426  -6.891  1.00 97.97           C  
ATOM    441  OE1 GLU A  27       8.543 -11.500  -6.089  1.00 97.97           O  
ATOM    442  OE2 GLU A  27       7.368 -12.280  -7.779  1.00 97.97           O  
ATOM    443  N   VAL A  28       4.043  -7.976  -6.145  1.00 97.42           N  
ATOM    444  H   VAL A  28       3.586  -8.663  -6.727  1.00 97.42           H  
ATOM    445  CA  VAL A  28       3.367  -7.551  -4.921  1.00 97.42           C  
ATOM    446  HA  VAL A  28       4.000  -6.832  -4.400  1.00 97.42           H  
ATOM    447  C   VAL A  28       3.187  -8.760  -4.019  1.00 97.42           C  
ATOM    448  CB  VAL A  28       2.031  -6.841  -5.204  1.00 97.42           C  
ATOM    449  HB  VAL A  28       1.331  -7.547  -5.652  1.00 97.42           H  
ATOM    450  O   VAL A  28       2.422  -9.679  -4.323  1.00 97.42           O  
ATOM    451  CG1 VAL A  28       1.429  -6.305  -3.896  1.00 97.42           C  
ATOM    452 HG11 VAL A  28       2.131  -5.623  -3.417  1.00 97.42           H  
ATOM    453 HG12 VAL A  28       1.210  -7.129  -3.216  1.00 97.42           H  
ATOM    454 HG13 VAL A  28       0.501  -5.774  -4.105  1.00 97.42           H  
ATOM    455  CG2 VAL A  28       2.211  -5.655  -6.163  1.00 97.42           C  
ATOM    456 HG21 VAL A  28       2.978  -4.981  -5.780  1.00 97.42           H  
ATOM    457 HG22 VAL A  28       2.516  -6.018  -7.144  1.00 97.42           H  
ATOM    458 HG23 VAL A  28       1.273  -5.111  -6.277  1.00 97.42           H  
ATOM    459  N   HIS A  29       3.860  -8.743  -2.874  1.00 97.07           N  
ATOM    460  H   HIS A  29       4.500  -7.978  -2.715  1.00 97.07           H  
ATOM    461  CA  HIS A  29       3.626  -9.692  -1.796  1.00 97.07           C  
ATOM    462  HA  HIS A  29       3.220 -10.608  -2.225  1.00 97.07           H  
ATOM    463  C   HIS A  29       2.610  -9.105  -0.825  1.00 97.07           C  
ATOM    464  CB  HIS A  29       4.915 -10.074  -1.071  1.00 97.07           C  
ATOM    465  HB2 HIS A  29       5.217  -9.256  -0.417  1.00 97.07           H  
ATOM    466  HB3 HIS A  29       4.718 -10.940  -0.439  1.00 97.07           H  
ATOM    467  O   HIS A  29       2.830  -8.054  -0.228  1.00 97.07           O  
ATOM    468  CG  HIS A  29       6.057 -10.396  -1.989  1.00 97.07           C  
ATOM    469  CD2 HIS A  29       6.993  -9.503  -2.431  1.00 97.07           C  
ATOM    470  HD2 HIS A  29       7.044  -8.448  -2.205  1.00 97.07           H  
ATOM    471  ND1 HIS A  29       6.366 -11.624  -2.539  1.00 97.07           N  
ATOM    472  HD1 HIS A  29       5.807 -12.465  -2.544  1.00 97.07           H  
ATOM    473  CE1 HIS A  29       7.468 -11.466  -3.291  1.00 97.07           C  
ATOM    474  HE1 HIS A  29       7.939 -12.225  -3.898  1.00 97.07           H  
ATOM    475  NE2 HIS A  29       7.887 -10.199  -3.226  1.00 97.07           N  
ATOM    476  N   ILE A  30       1.501  -9.805  -0.645  1.00 95.11           N  
ATOM    477  H   ILE A  30       1.402 -10.670  -1.156  1.00 95.11           H  
ATOM    478  CA  ILE A  30       0.439  -9.434   0.278  1.00 95.11           C  
ATOM    479  HA  ILE A  30       0.607  -8.421   0.643  1.00 95.11           H  
ATOM    480  C   ILE A  30       0.512 -10.407   1.447  1.00 95.11           C  
ATOM    481  CB  ILE A  30      -0.935  -9.464  -0.419  1.00 95.11           C  
ATOM    482  HB  ILE A  30      -1.175 -10.503  -0.644  1.00 95.11           H  
ATOM    483  O   ILE A  30       0.352 -11.613   1.254  1.00 95.11           O  
ATOM    484  CG1 ILE A  30      -0.944  -8.687  -1.756  1.00 95.11           C  
ATOM    485 HG12 ILE A  30      -0.814  -7.621  -1.566  1.00 95.11           H  
ATOM    486 HG13 ILE A  30      -0.121  -9.019  -2.388  1.00 95.11           H  
ATOM    487  CG2 ILE A  30      -1.977  -8.902   0.566  1.00 95.11           C  
ATOM    488 HG21 ILE A  30      -2.018  -9.516   1.465  1.00 95.11           H  
ATOM    489 HG22 ILE A  30      -1.709  -7.885   0.854  1.00 95.11           H  
ATOM    490 HG23 ILE A  30      -2.973  -8.894   0.125  1.00 95.11           H  
ATOM    491  CD1 ILE A  30      -2.218  -8.903  -2.576  1.00 95.11           C  
ATOM    492 HD11 ILE A  30      -3.090  -8.508  -2.055  1.00 95.11           H  
ATOM    493 HD12 ILE A  30      -2.126  -8.385  -3.531  1.00 95.11           H  
ATOM    494 HD13 ILE A  30      -2.356  -9.968  -2.763  1.00 95.11           H  
ATOM    495  N   LYS A  31       0.754  -9.897   2.652  1.00 92.39           N  
ATOM    496  H   LYS A  31       0.852  -8.894   2.717  1.00 92.39           H  
ATOM    497  CA  LYS A  31       0.646 -10.650   3.902  1.00 92.39           C  
ATOM    498  HA  LYS A  31       0.438 -11.698   3.682  1.00 92.39           H  
ATOM    499  C   LYS A  31      -0.531 -10.097   4.682  1.00 92.39           C  
ATOM    500  CB  LYS A  31       1.956 -10.570   4.696  1.00 92.39           C  
ATOM    501  HB2 LYS A  31       2.770 -10.964   4.087  1.00 92.39           H  
ATOM    502  HB3 LYS A  31       2.174  -9.524   4.910  1.00 92.39           H  
ATOM    503  O   LYS A  31      -0.637  -8.892   4.873  1.00 92.39           O  
ATOM    504  CG  LYS A  31       1.888 -11.359   6.017  1.00 92.39           C  
ATOM    505  HG2 LYS A  31       1.869 -12.428   5.805  1.00 92.39           H  
ATOM    506  HG3 LYS A  31       0.982 -11.099   6.565  1.00 92.39           H  
ATOM    507  CD  LYS A  31       3.079 -11.027   6.921  1.00 92.39           C  
ATOM    508  HD2 LYS A  31       3.027  -9.967   7.167  1.00 92.39           H  
ATOM    509  HD3 LYS A  31       4.018 -11.221   6.402  1.00 92.39           H  
ATOM    510  CE  LYS A  31       3.003 -11.855   8.210  1.00 92.39           C  
ATOM    511  HE2 LYS A  31       3.364 -12.867   8.027  1.00 92.39           H  
ATOM    512  HE3 LYS A  31       1.961 -11.936   8.518  1.00 92.39           H  
ATOM    513  NZ  LYS A  31       3.762 -11.217   9.311  1.00 92.39           N  
ATOM    514  HZ1 LYS A  31       3.227 -10.452   9.696  1.00 92.39           H  
ATOM    515  HZ2 LYS A  31       3.814 -11.786  10.145  1.00 92.39           H  
ATOM    516  HZ3 LYS A  31       4.674 -10.863   9.062  1.00 92.39           H  
ATOM    517  N   VAL A  32      -1.396 -10.977   5.153  1.00 87.95           N  
ATOM    518  H   VAL A  32      -1.278 -11.952   4.917  1.00 87.95           H  
ATOM    519  CA  VAL A  32      -2.586 -10.592   5.896  1.00 87.95           C  
ATOM    520  HA  VAL A  32      -2.569  -9.520   6.093  1.00 87.95           H  
ATOM    521  C   VAL A  32      -2.571 -11.310   7.227  1.00 87.95           C  
ATOM    522  CB  VAL A  32      -3.851 -10.888   5.087  1.00 87.95           C  
ATOM    523  HB  VAL A  32      -4.043 -11.961   5.058  1.00 87.95           H  
ATOM    524  O   VAL A  32      -2.714 -12.532   7.283  1.00 87.95           O  
ATOM    525  CG1 VAL A  32      -5.022 -10.175   5.740  1.00 87.95           C  
ATOM    526 HG11 VAL A  32      -5.170 -10.570   6.746  1.00 87.95           H  
ATOM    527 HG12 VAL A  32      -5.908 -10.352   5.129  1.00 87.95           H  
ATOM    528 HG13 VAL A  32      -4.843  -9.102   5.795  1.00 87.95           H  
ATOM    529  CG2 VAL A  32      -3.736 -10.380   3.649  1.00 87.95           C  
ATOM    530 HG21 VAL A  32      -2.964 -10.936   3.117  1.00 87.95           H  
ATOM    531 HG22 VAL A  32      -4.672 -10.569   3.124  1.00 87.95           H  
ATOM    532 HG23 VAL A  32      -3.490  -9.318   3.646  1.00 87.95           H  
ATOM    533  N   SER A  33      -2.356 -10.540   8.287  1.00 83.22           N  
ATOM    534  H   SER A  33      -2.222  -9.548   8.151  1.00 83.22           H  
ATOM    535  CA  SER A  33      -2.376 -11.017   9.665  1.00 83.22           C  
ATOM    536  HA  SER A  33      -2.463 -12.103   9.681  1.00 83.22           H  
ATOM    537  C   SER A  33      -3.575 -10.430  10.403  1.00 83.22           C  
ATOM    538  CB  SER A  33      -1.084 -10.642  10.386  1.00 83.22           C  
ATOM    539  HB2 SER A  33      -0.965  -9.559  10.368  1.00 83.22           H  
ATOM    540  HB3 SER A  33      -1.151 -10.965  11.425  1.00 83.22           H  
ATOM    541  O   SER A  33      -4.001  -9.303  10.136  1.00 83.22           O  
ATOM    542  OG  SER A  33       0.056 -11.237   9.796  1.00 83.22           O  
ATOM    543  HG  SER A  33       0.799 -10.953  10.334  1.00 83.22           H  
ATOM    544  N   GLY A  34      -4.079 -11.188  11.368  1.00 74.97           N  
ATOM    545  H   GLY A  34      -3.640 -12.068  11.597  1.00 74.97           H  
ATOM    546  CA  GLY A  34      -5.287 -10.867  12.105  1.00 74.97           C  
ATOM    547  HA2 GLY A  34      -5.503  -9.799  12.078  1.00 74.97           H  
ATOM    548  HA3 GLY A  34      -6.104 -11.421  11.643  1.00 74.97           H  
ATOM    549  C   GLY A  34      -5.228 -11.350  13.537  1.00 74.97           C  
ATOM    550  O   GLY A  34      -4.531 -12.326  13.809  1.00 74.97           O  
ATOM    551  N   ASP A  35      -5.967 -10.663  14.398  1.00 70.68           N  
ATOM    552  H   ASP A  35      -6.563  -9.924  14.052  1.00 70.68           H  
ATOM    553  CA  ASP A  35      -6.285 -11.106  15.751  1.00 70.68           C  
ATOM    554  HA  ASP A  35      -5.405 -11.472  16.280  1.00 70.68           H  
ATOM    555  C   ASP A  35      -7.283 -12.263  15.605  1.00 70.68           C  
ATOM    556  CB  ASP A  35      -6.832  -9.885  16.507  1.00 70.68           C  
ATOM    557  HB2 ASP A  35      -7.663  -9.462  15.942  1.00 70.68           H  
ATOM    558  HB3 ASP A  35      -6.052  -9.127  16.569  1.00 70.68           H  
ATOM    559  O   ASP A  35      -8.390 -12.088  15.087  1.00 70.68           O  
ATOM    560  CG  ASP A  35      -7.320 -10.215  17.913  1.00 70.68           C  
ATOM    561  OD1 ASP A  35      -7.243 -11.403  18.273  1.00 70.68           O  
ATOM    562  OD2 ASP A  35      -7.895  -9.291  18.531  1.00 70.68           O  
ATOM    563  N   LYS A  36      -6.820 -13.487  15.868  1.00 70.97           N  
ATOM    564  H   LYS A  36      -5.996 -13.548  16.449  1.00 70.97           H  
ATOM    565  CA  LYS A  36      -7.593 -14.709  15.623  1.00 70.97           C  
ATOM    566  HA  LYS A  36      -8.316 -14.517  14.831  1.00 70.97           H  
ATOM    567  C   LYS A  36      -8.412 -15.112  16.838  1.00 70.97           C  
ATOM    568  CB  LYS A  36      -6.680 -15.878  15.232  1.00 70.97           C  
ATOM    569  HB2 LYS A  36      -7.292 -16.779  15.188  1.00 70.97           H  
ATOM    570  HB3 LYS A  36      -5.929 -16.026  16.008  1.00 70.97           H  
ATOM    571  O   LYS A  36      -9.383 -15.849  16.637  1.00 70.97           O  
ATOM    572  CG  LYS A  36      -5.993 -15.695  13.877  1.00 70.97           C  
ATOM    573  HG2 LYS A  36      -6.735 -15.418  13.127  1.00 70.97           H  
ATOM    574  HG3 LYS A  36      -5.246 -14.906  13.952  1.00 70.97           H  
ATOM    575  CD  LYS A  36      -5.319 -17.008  13.465  1.00 70.97           C  
ATOM    576  HD2 LYS A  36      -4.590 -17.290  14.225  1.00 70.97           H  
ATOM    577  HD3 LYS A  36      -6.076 -17.789  13.386  1.00 70.97           H  
ATOM    578  CE  LYS A  36      -4.617 -16.821  12.121  1.00 70.97           C  
ATOM    579  HE2 LYS A  36      -3.815 -16.096  12.259  1.00 70.97           H  
ATOM    580  HE3 LYS A  36      -5.322 -16.400  11.404  1.00 70.97           H  
ATOM    581  NZ  LYS A  36      -4.070 -18.101  11.622  1.00 70.97           N  
ATOM    582  HZ1 LYS A  36      -3.494 -17.937  10.809  1.00 70.97           H  
ATOM    583  HZ2 LYS A  36      -3.505 -18.530  12.341  1.00 70.97           H  
ATOM    584  HZ3 LYS A  36      -4.813 -18.744  11.388  1.00 70.97           H  
ATOM    585  N   ASP A  37      -8.000 -14.717  18.038  1.00 70.31           N  
ATOM    586  H   ASP A  37      -7.206 -14.097  18.112  1.00 70.31           H  
ATOM    587  CA  ASP A  37      -8.693 -15.024  19.289  1.00 70.31           C  
ATOM    588  HA  ASP A  37      -9.398 -15.832  19.093  1.00 70.31           H  
ATOM    589  C   ASP A  37      -9.573 -13.871  19.803  1.00 70.31           C  
ATOM    590  CB  ASP A  37      -7.702 -15.586  20.321  1.00 70.31           C  
ATOM    591  HB2 ASP A  37      -7.248 -16.483  19.901  1.00 70.31           H  
ATOM    592  HB3 ASP A  37      -8.261 -15.892  21.205  1.00 70.31           H  
ATOM    593  O   ASP A  37     -10.407 -14.094  20.685  1.00 70.31           O  
ATOM    594  CG  ASP A  37      -6.589 -14.633  20.761  1.00 70.31           C  
ATOM    595  OD1 ASP A  37      -6.788 -13.417  20.603  1.00 70.31           O  
ATOM    596  OD2 ASP A  37      -5.592 -15.180  21.294  1.00 70.31           O  
ATOM    597  N   GLY A  38      -9.491 -12.702  19.163  1.00 64.94           N  
ATOM    598  H   GLY A  38      -8.634 -12.520  18.660  1.00 64.94           H  
ATOM    599  CA  GLY A  38     -10.326 -11.536  19.432  1.00 64.94           C  
ATOM    600  HA2 GLY A  38     -10.195 -10.826  18.616  1.00 64.94           H  
ATOM    601  HA3 GLY A  38     -11.372 -11.837  19.487  1.00 64.94           H  
ATOM    602  C   GLY A  38      -9.947 -10.826  20.728  1.00 64.94           C  
ATOM    603  O   GLY A  38     -10.803 -10.158  21.318  1.00 64.94           O  
ATOM    604  N   ASP A  39      -8.712 -11.002  21.211  1.00 66.96           N  
ATOM    605  H   ASP A  39      -8.046 -11.533  20.668  1.00 66.96           H  
ATOM    606  CA  ASP A  39      -8.238 -10.429  22.474  1.00 66.96           C  
ATOM    607  HA  ASP A  39      -9.087 -10.445  23.156  1.00 66.96           H  
ATOM    608  C   ASP A  39      -7.828  -8.944  22.371  1.00 66.96           C  
ATOM    609  CB  ASP A  39      -7.173 -11.348  23.110  1.00 66.96           C  
ATOM    610  HB2 ASP A  39      -7.493 -12.386  23.020  1.00 66.96           H  
ATOM    611  HB3 ASP A  39      -7.149 -11.120  24.176  1.00 66.96           H  
ATOM    612  O   ASP A  39      -7.507  -8.307  23.381  1.00 66.96           O  
ATOM    613  CG  ASP A  39      -5.736 -11.208  22.581  1.00 66.96           C  
ATOM    614  OD1 ASP A  39      -5.510 -10.416  21.642  1.00 66.96           O  
ATOM    615  OD2 ASP A  39      -4.823 -11.728  23.273  1.00 66.96           O  
ATOM    616  N   GLY A  40      -7.908  -8.367  21.168  1.00 54.86           N  
ATOM    617  H   GLY A  40      -8.068  -8.979  20.381  1.00 54.86           H  
ATOM    618  CA  GLY A  40      -7.534  -6.988  20.859  1.00 54.86           C  
ATOM    619  HA2 GLY A  40      -8.130  -6.657  20.009  1.00 54.86           H  
ATOM    620  HA3 GLY A  40      -7.747  -6.352  21.718  1.00 54.86           H  
ATOM    621  C   GLY A  40      -6.058  -6.824  20.491  1.00 54.86           C  
ATOM    622  O   GLY A  40      -5.619  -5.704  20.205  1.00 54.86           O  
ATOM    623  N   TYR A  41      -5.291  -7.912  20.469  1.00 64.22           N  
ATOM    624  H   TYR A  41      -5.707  -8.800  20.711  1.00 64.22           H  
ATOM    625  CA  TYR A  41      -3.886  -7.966  20.102  1.00 64.22           C  
ATOM    626  HA  TYR A  41      -3.590  -6.999  19.696  1.00 64.22           H  
ATOM    627  C   TYR A  41      -3.685  -9.013  19.007  1.00 64.22           C  
ATOM    628  CB  TYR A  41      -3.028  -8.252  21.347  1.00 64.22           C  
ATOM    629  HB2 TYR A  41      -3.265  -9.246  21.727  1.00 64.22           H  
ATOM    630  HB3 TYR A  41      -1.978  -8.263  21.057  1.00 64.22           H  
ATOM    631  O   TYR A  41      -4.508  -9.869  18.749  1.00 64.22           O  
ATOM    632  CG  TYR A  41      -3.217  -7.238  22.460  1.00 64.22           C  
ATOM    633  CD1 TYR A  41      -2.485  -6.035  22.451  1.00 64.22           C  
ATOM    634  HD1 TYR A  41      -1.779  -5.846  21.656  1.00 64.22           H  
ATOM    635  CD2 TYR A  41      -4.178  -7.469  23.462  1.00 64.22           C  
ATOM    636  HD2 TYR A  41      -4.767  -8.374  23.433  1.00 64.22           H  
ATOM    637  CE1 TYR A  41      -2.715  -5.061  23.441  1.00 64.22           C  
ATOM    638  HE1 TYR A  41      -2.175  -4.126  23.414  1.00 64.22           H  
ATOM    639  CE2 TYR A  41      -4.411  -6.500  24.457  1.00 64.22           C  
ATOM    640  HE2 TYR A  41      -5.177  -6.668  25.198  1.00 64.22           H  
ATOM    641  OH  TYR A  41      -3.914  -4.338  25.386  1.00 64.22           O  
ATOM    642  HH  TYR A  41      -3.455  -3.525  25.163  1.00 64.22           H  
ATOM    643  CZ  TYR A  41      -3.684  -5.292  24.444  1.00 64.22           C  
ATOM    644  N   ILE A  42      -2.569  -8.936  18.285  1.00 68.91           N  
ATOM    645  H   ILE A  42      -1.894  -8.224  18.525  1.00 68.91           H  
ATOM    646  CA  ILE A  42      -2.182 -10.052  17.415  1.00 68.91           C  
ATOM    647  HA  ILE A  42      -2.779 -10.915  17.711  1.00 68.91           H  
ATOM    648  C   ILE A  42      -0.769 -10.460  17.785  1.00 68.91           C  
ATOM    649  CB  ILE A  42      -2.581  -9.871  15.926  1.00 68.91           C  
ATOM    650  HB  ILE A  42      -3.571 -10.325  15.892  1.00 68.91           H  
ATOM    651  O   ILE A  42       0.208  -9.724  17.577  1.00 68.91           O  
ATOM    652  CG1 ILE A  42      -2.935  -8.427  15.511  1.00 68.91           C  
ATOM    653 HG12 ILE A  42      -2.127  -7.744  15.773  1.00 68.91           H  
ATOM    654 HG13 ILE A  42      -3.785  -8.114  16.118  1.00 68.91           H  
ATOM    655  CG2 ILE A  42      -1.787 -10.761  14.940  1.00 68.91           C  
ATOM    656 HG21 ILE A  42      -1.796 -10.367  13.924  1.00 68.91           H  
ATOM    657 HG22 ILE A  42      -0.775 -10.985  15.277  1.00 68.91           H  
ATOM    658 HG23 ILE A  42      -2.309 -11.717  14.901  1.00 68.91           H  
ATOM    659  CD1 ILE A  42      -3.363  -8.206  14.059  1.00 68.91           C  
ATOM    660 HD11 ILE A  42      -4.198  -8.864  13.819  1.00 68.91           H  
ATOM    661 HD12 ILE A  42      -3.722  -7.181  13.963  1.00 68.91           H  
ATOM    662 HD13 ILE A  42      -2.552  -8.392  13.354  1.00 68.91           H  
ATOM    663  N   SER A  43      -0.697 -11.639  18.389  1.00 76.88           N  
ATOM    664  H   SER A  43      -1.570 -12.134  18.503  1.00 76.88           H  
ATOM    665  CA  SER A  43       0.499 -12.279  18.910  1.00 76.88           C  
ATOM    666  HA  SER A  43       0.978 -11.586  19.602  1.00 76.88           H  
ATOM    667  C   SER A  43       1.488 -12.625  17.794  1.00 76.88           C  
ATOM    668  CB  SER A  43       0.094 -13.536  19.692  1.00 76.88           C  
ATOM    669  HB2 SER A  43       0.960 -13.935  20.219  1.00 76.88           H  
ATOM    670  HB3 SER A  43      -0.679 -13.287  20.419  1.00 76.88           H  
ATOM    671  O   SER A  43       1.160 -12.702  16.607  1.00 76.88           O  
ATOM    672  OG  SER A  43      -0.394 -14.515  18.800  1.00 76.88           O  
ATOM    673  HG  SER A  43      -1.308 -14.255  18.660  1.00 76.88           H  
ATOM    674  N   ALA A  44       2.738 -12.906  18.174  1.00 76.39           N  
ATOM    675  H   ALA A  44       2.983 -12.796  19.148  1.00 76.39           H  
ATOM    676  CA  ALA A  44       3.746 -13.388  17.229  1.00 76.39           C  
ATOM    677  HA  ALA A  44       3.851 -12.655  16.430  1.00 76.39           H  
ATOM    678  C   ALA A  44       3.354 -14.730  16.579  1.00 76.39           C  
ATOM    679  CB  ALA A  44       5.084 -13.510  17.968  1.00 76.39           C  
ATOM    680  HB1 ALA A  44       5.859 -13.822  17.268  1.00 76.39           H  
ATOM    681  HB2 ALA A  44       5.361 -12.543  18.388  1.00 76.39           H  
ATOM    682  HB3 ALA A  44       5.004 -14.242  18.772  1.00 76.39           H  
ATOM    683  O   ALA A  44       3.829 -15.044  15.488  1.00 76.39           O  
ATOM    684  N   ALA A  45       2.519 -15.538  17.243  1.00 79.23           N  
ATOM    685  H   ALA A  45       2.078 -15.191  18.082  1.00 79.23           H  
ATOM    686  CA  ALA A  45       2.001 -16.780  16.682  1.00 79.23           C  
ATOM    687  HA  ALA A  45       2.816 -17.329  16.212  1.00 79.23           H  
ATOM    688  C   ALA A  45       0.953 -16.496  15.597  1.00 79.23           C  
ATOM    689  CB  ALA A  45       1.436 -17.638  17.820  1.00 79.23           C  
ATOM    690  HB1 ALA A  45       0.617 -17.114  18.312  1.00 79.23           H  
ATOM    691  HB2 ALA A  45       2.215 -17.849  18.553  1.00 79.23           H  
ATOM    692  HB3 ALA A  45       1.057 -18.577  17.419  1.00 79.23           H  
ATOM    693  O   ALA A  45       1.037 -17.063  14.510  1.00 79.23           O  
ATOM    694  N   GLU A  46       0.021 -15.582  15.850  1.00 73.00           N  
ATOM    695  H   GLU A  46      -0.024 -15.151  16.763  1.00 73.00           H  
ATOM    696  CA  GLU A  46      -1.024 -15.212  14.893  1.00 73.00           C  
ATOM    697  HA  GLU A  46      -1.521 -16.109  14.524  1.00 73.00           H  
ATOM    698  C   GLU A  46      -0.464 -14.462  13.684  1.00 73.00           C  
ATOM    699  CB  GLU A  46      -2.058 -14.354  15.599  1.00 73.00           C  
ATOM    700  HB2 GLU A  46      -1.537 -13.513  16.057  1.00 73.00           H  
ATOM    701  HB3 GLU A  46      -2.772 -13.981  14.864  1.00 73.00           H  
ATOM    702  O   GLU A  46      -0.834 -14.772  12.552  1.00 73.00           O  
ATOM    703  CG  GLU A  46      -2.823 -15.160  16.649  1.00 73.00           C  
ATOM    704  HG2 GLU A  46      -3.525 -15.821  16.141  1.00 73.00           H  
ATOM    705  HG3 GLU A  46      -2.148 -15.786  17.232  1.00 73.00           H  
ATOM    706  CD  GLU A  46      -3.531 -14.190  17.575  1.00 73.00           C  
ATOM    707  OE1 GLU A  46      -4.770 -14.228  17.544  1.00 73.00           O  
ATOM    708  OE2 GLU A  46      -2.759 -13.428  18.205  1.00 73.00           O  
ATOM    709  N   ASP A  47       0.514 -13.574  13.892  1.00 74.80           N  
ATOM    710  H   ASP A  47       0.729 -13.319  14.845  1.00 74.80           H  
ATOM    711  CA  ASP A  47       1.204 -12.885  12.797  1.00 74.80           C  
ATOM    712  HA  ASP A  47       0.449 -12.413  12.168  1.00 74.80           H  
ATOM    713  C   ASP A  47       2.005 -13.846  11.894  1.00 74.80           C  
ATOM    714  CB  ASP A  47       2.114 -11.789  13.368  1.00 74.80           C  
ATOM    715  HB2 ASP A  47       2.871 -12.239  14.011  1.00 74.80           H  
ATOM    716  HB3 ASP A  47       1.519 -11.094  13.961  1.00 74.80           H  
ATOM    717  O   ASP A  47       2.093 -13.656  10.677  1.00 74.80           O  
ATOM    718  CG  ASP A  47       2.782 -11.034  12.221  1.00 74.80           C  
ATOM    719  OD1 ASP A  47       2.049 -10.455  11.385  1.00 74.80           O  
ATOM    720  OD2 ASP A  47       4.010 -11.174  12.030  1.00 74.80           O  
ATOM    721  N   LYS A  48       2.572 -14.919  12.462  1.00 74.43           N  
ATOM    722  H   LYS A  48       2.473 -15.023  13.462  1.00 74.43           H  
ATOM    723  CA  LYS A  48       3.247 -15.976  11.686  1.00 74.43           C  
ATOM    724  HA  LYS A  48       3.914 -15.511  10.959  1.00 74.43           H  
ATOM    725  C   LYS A  48       2.276 -16.827  10.875  1.00 74.43           C  
ATOM    726  CB  LYS A  48       4.059 -16.880  12.618  1.00 74.43           C  
ATOM    727  HB2 LYS A  48       4.275 -17.820  12.110  1.00 74.43           H  
ATOM    728  HB3 LYS A  48       3.471 -17.104  13.509  1.00 74.43           H  
ATOM    729  O   LYS A  48       2.675 -17.366   9.845  1.00 74.43           O  
ATOM    730  CG  LYS A  48       5.392 -16.238  13.012  1.00 74.43           C  
ATOM    731  HG2 LYS A  48       6.025 -16.151  12.128  1.00 74.43           H  
ATOM    732  HG3 LYS A  48       5.225 -15.239  13.415  1.00 74.43           H  
ATOM    733  CD  LYS A  48       6.089 -17.115  14.055  1.00 74.43           C  
ATOM    734  HD2 LYS A  48       6.323 -18.084  13.613  1.00 74.43           H  
ATOM    735  HD3 LYS A  48       5.418 -17.259  14.902  1.00 74.43           H  
ATOM    736  CE  LYS A  48       7.368 -16.430  14.534  1.00 74.43           C  
ATOM    737  HE2 LYS A  48       7.096 -15.461  14.953  1.00 74.43           H  
ATOM    738  HE3 LYS A  48       8.015 -16.253  13.675  1.00 74.43           H  
ATOM    739  NZ  LYS A  48       8.067 -17.251  15.552  1.00 74.43           N  
ATOM    740  HZ1 LYS A  48       8.899 -16.779  15.874  1.00 74.43           H  
ATOM    741  HZ2 LYS A  48       7.460 -17.400  16.346  1.00 74.43           H  
ATOM    742  HZ3 LYS A  48       8.325 -18.149  15.169  1.00 74.43           H  
ATOM    743  N   GLN A  49       1.034 -16.954  11.334  1.00 75.06           N  
ATOM    744  H   GLN A  49       0.790 -16.455  12.177  1.00 75.06           H  
ATOM    745  CA  GLN A  49      -0.014 -17.723  10.667  1.00 75.06           C  
ATOM    746  HA  GLN A  49       0.442 -18.516  10.075  1.00 75.06           H  
ATOM    747  C   GLN A  49      -0.865 -16.881   9.699  1.00 75.06           C  
ATOM    748  CB  GLN A  49      -0.926 -18.362  11.711  1.00 75.06           C  
ATOM    749  HB2 GLN A  49      -1.384 -17.559  12.288  1.00 75.06           H  
ATOM    750  HB3 GLN A  49      -1.700 -18.908  11.171  1.00 75.06           H  
ATOM    751  O   GLN A  49      -1.933 -17.346   9.286  1.00 75.06           O  
ATOM    752  CG  GLN A  49      -0.321 -19.384  12.676  1.00 75.06           C  
ATOM    753  HG2 GLN A  49      -0.047 -20.286  12.129  1.00 75.06           H  
ATOM    754  HG3 GLN A  49       0.580 -18.991  13.147  1.00 75.06           H  
ATOM    755  CD  GLN A  49      -1.355 -19.743  13.742  1.00 75.06           C  
ATOM    756  NE2 GLN A  49      -0.950 -20.283  14.867  1.00 75.06           N  
ATOM    757 HE21 GLN A  49       0.035 -20.382  15.067  1.00 75.06           H  
ATOM    758 HE22 GLN A  49      -1.663 -20.438  15.565  1.00 75.06           H  
ATOM    759  OE1 GLN A  49      -2.553 -19.550  13.563  1.00 75.06           O  
ATOM    760  N   GLY A  50      -0.451 -15.649   9.388  1.00 79.68           N  
ATOM    761  H   GLY A  50       0.372 -15.276   9.840  1.00 79.68           H  
ATOM    762  CA  GLY A  50      -1.106 -14.823   8.379  1.00 79.68           C  
ATOM    763  HA2 GLY A  50      -0.626 -13.846   8.329  1.00 79.68           H  
ATOM    764  HA3 GLY A  50      -2.147 -14.673   8.665  1.00 79.68           H  
ATOM    765  C   GLY A  50      -1.062 -15.465   6.989  1.00 79.68           C  
ATOM    766  O   GLY A  50      -0.121 -16.189   6.651  1.00 79.68           O  
ATOM    767  N   GLU A  51      -2.078 -15.197   6.169  1.00 86.24           N  
ATOM    768  H   GLU A  51      -2.749 -14.502   6.461  1.00 86.24           H  
ATOM    769  CA  GLU A  51      -2.108 -15.657   4.779  1.00 86.24           C  
ATOM    770  HA  GLU A  51      -1.756 -16.688   4.759  1.00 86.24           H  
ATOM    771  C   GLU A  51      -1.151 -14.804   3.938  1.00 86.24           C  
ATOM    772  CB  GLU A  51      -3.543 -15.648   4.224  1.00 86.24           C  
ATOM    773  HB2 GLU A  51      -3.880 -14.617   4.108  1.00 86.24           H  
ATOM    774  HB3 GLU A  51      -4.194 -16.152   4.938  1.00 86.24           H  
ATOM    775  O   GLU A  51      -1.092 -13.583   4.091  1.00 86.24           O  
ATOM    776  CG  GLU A  51      -3.633 -16.379   2.869  1.00 86.24           C  
ATOM    777  HG2 GLU A  51      -3.284 -17.403   3.003  1.00 86.24           H  
ATOM    778  HG3 GLU A  51      -2.961 -15.891   2.163  1.00 86.24           H  
ATOM    779  CD  GLU A  51      -5.045 -16.406   2.257  1.00 86.24           C  
ATOM    780  OE1 GLU A  51      -5.136 -16.599   1.018  1.00 86.24           O  
ATOM    781  OE2 GLU A  51      -6.034 -16.198   2.987  1.00 86.24           O  
ATOM    782  N   LYS A  52      -0.388 -15.441   3.045  1.00 91.36           N  
ATOM    783  H   LYS A  52      -0.522 -16.434   2.923  1.00 91.36           H  
ATOM    784  CA  LYS A  52       0.529 -14.760   2.126  1.00 91.36           C  
ATOM    785  HA  LYS A  52       0.428 -13.682   2.258  1.00 91.36           H  
ATOM    786  C   LYS A  52       0.169 -15.083   0.689  1.00 91.36           C  
ATOM    787  CB  LYS A  52       1.987 -15.134   2.406  1.00 91.36           C  
ATOM    788  HB2 LYS A  52       2.092 -16.218   2.355  1.00 91.36           H  
ATOM    789  HB3 LYS A  52       2.613 -14.690   1.632  1.00 91.36           H  
ATOM    790  O   LYS A  52      -0.040 -16.247   0.356  1.00 91.36           O  
ATOM    791  CG  LYS A  52       2.468 -14.631   3.770  1.00 91.36           C  
ATOM    792  HG2 LYS A  52       2.379 -13.546   3.805  1.00 91.36           H  
ATOM    793  HG3 LYS A  52       1.860 -15.069   4.562  1.00 91.36           H  
ATOM    794  CD  LYS A  52       3.931 -15.032   3.973  1.00 91.36           C  
ATOM    795  HD2 LYS A  52       4.021 -16.112   3.857  1.00 91.36           H  
ATOM    796  HD3 LYS A  52       4.545 -14.538   3.219  1.00 91.36           H  
ATOM    797  CE  LYS A  52       4.395 -14.628   5.372  1.00 91.36           C  
ATOM    798  HE2 LYS A  52       3.742 -15.106   6.101  1.00 91.36           H  
ATOM    799  HE3 LYS A  52       4.286 -13.549   5.473  1.00 91.36           H  
ATOM    800  NZ  LYS A  52       5.805 -15.034   5.588  1.00 91.36           N  
ATOM    801  HZ1 LYS A  52       6.113 -14.774   6.514  1.00 91.36           H  
ATOM    802  HZ2 LYS A  52       6.402 -14.589   4.905  1.00 91.36           H  
ATOM    803  HZ3 LYS A  52       5.894 -16.034   5.484  1.00 91.36           H  
ATOM    804  N   ARG A  53       0.167 -14.069  -0.170  1.00 93.21           N  
ATOM    805  H   ARG A  53       0.336 -13.144   0.198  1.00 93.21           H  
ATOM    806  CA  ARG A  53       0.052 -14.222  -1.624  1.00 93.21           C  
ATOM    807  HA  ARG A  53       0.253 -15.260  -1.891  1.00 93.21           H  
ATOM    808  C   ARG A  53       1.107 -13.380  -2.316  1.00 93.21           C  
ATOM    809  CB  ARG A  53      -1.365 -13.874  -2.096  1.00 93.21           C  
ATOM    810  HB2 ARG A  53      -1.393 -13.923  -3.185  1.00 93.21           H  
ATOM    811  HB3 ARG A  53      -1.619 -12.859  -1.791  1.00 93.21           H  
ATOM    812  O   ARG A  53       1.518 -12.346  -1.802  1.00 93.21           O  
ATOM    813  CG  ARG A  53      -2.385 -14.870  -1.523  1.00 93.21           C  
ATOM    814  HG2 ARG A  53      -2.072 -15.890  -1.750  1.00 93.21           H  
ATOM    815  HG3 ARG A  53      -2.451 -14.757  -0.441  1.00 93.21           H  
ATOM    816  CD  ARG A  53      -3.758 -14.628  -2.131  1.00 93.21           C  
ATOM    817  HD2 ARG A  53      -3.705 -14.775  -3.210  1.00 93.21           H  
ATOM    818  HD3 ARG A  53      -4.050 -13.600  -1.914  1.00 93.21           H  
ATOM    819  NE  ARG A  53      -4.761 -15.523  -1.546  1.00 93.21           N  
ATOM    820  HE  ARG A  53      -4.562 -15.953  -0.654  1.00 93.21           H  
ATOM    821  NH1 ARG A  53      -6.497 -15.008  -2.952  1.00 93.21           N  
ATOM    822 HH11 ARG A  53      -7.495 -14.850  -2.960  1.00 93.21           H  
ATOM    823 HH12 ARG A  53      -5.860 -14.509  -3.556  1.00 93.21           H  
ATOM    824  NH2 ARG A  53      -6.851 -16.195  -1.095  1.00 93.21           N  
ATOM    825 HH21 ARG A  53      -6.458 -16.502  -0.217  1.00 93.21           H  
ATOM    826 HH22 ARG A  53      -7.844 -16.029  -1.177  1.00 93.21           H  
ATOM    827  CZ  ARG A  53      -6.027 -15.583  -1.883  1.00 93.21           C  
ATOM    828  N   THR A  54       1.565 -13.833  -3.470  1.00 96.32           N  
ATOM    829  H   THR A  54       1.170 -14.676  -3.862  1.00 96.32           H  
ATOM    830  CA  THR A  54       2.491 -13.089  -4.324  1.00 96.32           C  
ATOM    831  HA  THR A  54       2.605 -12.069  -3.957  1.00 96.32           H  
ATOM    832  C   THR A  54       1.880 -13.006  -5.704  1.00 96.32           C  
ATOM    833  CB  THR A  54       3.883 -13.728  -4.339  1.00 96.32           C  
ATOM    834  HB  THR A  54       3.819 -14.759  -4.686  1.00 96.32           H  
ATOM    835  O   THR A  54       1.375 -14.005  -6.215  1.00 96.32           O  
ATOM    836  CG2 THR A  54       4.866 -12.955  -5.211  1.00 96.32           C  
ATOM    837 HG21 THR A  54       5.868 -13.367  -5.093  1.00 96.32           H  
ATOM    838 HG22 THR A  54       4.594 -13.044  -6.262  1.00 96.32           H  
ATOM    839 HG23 THR A  54       4.878 -11.901  -4.933  1.00 96.32           H  
ATOM    840  OG1 THR A  54       4.352 -13.707  -3.003  1.00 96.32           O  
ATOM    841  HG1 THR A  54       3.730 -13.161  -2.517  1.00 96.32           H  
ATOM    842  N   VAL A  55       1.859 -11.799  -6.256  1.00 96.42           N  
ATOM    843  H   VAL A  55       2.264 -11.023  -5.753  1.00 96.42           H  
ATOM    844  CA  VAL A  55       1.230 -11.500  -7.537  1.00 96.42           C  
ATOM    845  HA  VAL A  55       1.027 -12.423  -8.080  1.00 96.42           H  
ATOM    846  C   VAL A  55       2.189 -10.663  -8.358  1.00 96.42           C  
ATOM    847  CB  VAL A  55      -0.099 -10.754  -7.330  1.00 96.42           C  
ATOM    848  HB  VAL A  55       0.083  -9.821  -6.796  1.00 96.42           H  
ATOM    849  O   VAL A  55       2.612  -9.599  -7.917  1.00 96.42           O  
ATOM    850  CG1 VAL A  55      -0.779 -10.425  -8.660  1.00 96.42           C  
ATOM    851 HG11 VAL A  55      -0.129  -9.815  -9.288  1.00 96.42           H  
ATOM    852 HG12 VAL A  55      -1.676  -9.838  -8.461  1.00 96.42           H  
ATOM    853 HG13 VAL A  55      -1.037 -11.337  -9.198  1.00 96.42           H  
ATOM    854  CG2 VAL A  55      -1.071 -11.606  -6.504  1.00 96.42           C  
ATOM    855 HG21 VAL A  55      -1.105 -12.620  -6.902  1.00 96.42           H  
ATOM    856 HG22 VAL A  55      -0.755 -11.629  -5.461  1.00 96.42           H  
ATOM    857 HG23 VAL A  55      -2.068 -11.172  -6.572  1.00 96.42           H  
ATOM    858  N   THR A  56       2.499 -11.122  -9.562  1.00 97.75           N  
ATOM    859  H   THR A  56       2.150 -12.023  -9.857  1.00 97.75           H  
ATOM    860  CA  THR A  56       3.149 -10.292 -10.575  1.00 97.75           C  
ATOM    861  HA  THR A  56       3.810  -9.573 -10.091  1.00 97.75           H  
ATOM    862  C   THR A  56       2.070  -9.539 -11.346  1.00 97.75           C  
ATOM    863  CB  THR A  56       3.992 -11.142 -11.530  1.00 97.75           C  
ATOM    864  HB  THR A  56       3.328 -11.754 -12.141  1.00 97.75           H  
ATOM    865  O   THR A  56       1.144 -10.161 -11.859  1.00 97.75           O  
ATOM    866  CG2 THR A  56       4.852 -10.283 -12.453  1.00 97.75           C  
ATOM    867 HG21 THR A  56       5.483 -10.929 -13.063  1.00 97.75           H  
ATOM    868 HG22 THR A  56       5.481  -9.614 -11.865  1.00 97.75           H  
ATOM    869 HG23 THR A  56       4.215  -9.696 -13.114  1.00 97.75           H  
ATOM    870  OG1 THR A  56       4.844 -12.012 -10.816  1.00 97.75           O  
ATOM    871  HG1 THR A  56       5.427 -11.513 -10.238  1.00 97.75           H  
ATOM    872  N   VAL A  57       2.184  -8.216 -11.422  1.00 97.63           N  
ATOM    873  H   VAL A  57       2.960  -7.780 -10.945  1.00 97.63           H  
ATOM    874  CA  VAL A  57       1.267  -7.339 -12.160  1.00 97.63           C  
ATOM    875  HA  VAL A  57       0.432  -7.923 -12.548  1.00 97.63           H  
ATOM    876  C   VAL A  57       2.034  -6.749 -13.338  1.00 97.63           C  
ATOM    877  CB  VAL A  57       0.693  -6.236 -11.246  1.00 97.63           C  
ATOM    878  HB  VAL A  57       1.482  -5.526 -10.998  1.00 97.63           H  
ATOM    879  O   VAL A  57       3.002  -6.005 -13.147  1.00 97.63           O  
ATOM    880  CG1 VAL A  57      -0.446  -5.485 -11.946  1.00 97.63           C  
ATOM    881 HG11 VAL A  57      -1.269  -6.166 -12.160  1.00 97.63           H  
ATOM    882 HG12 VAL A  57      -0.810  -4.677 -11.312  1.00 97.63           H  
ATOM    883 HG13 VAL A  57      -0.102  -5.064 -12.891  1.00 97.63           H  
ATOM    884  CG2 VAL A  57       0.133  -6.792  -9.930  1.00 97.63           C  
ATOM    885 HG21 VAL A  57       0.926  -7.256  -9.345  1.00 97.63           H  
ATOM    886 HG22 VAL A  57      -0.644  -7.528 -10.139  1.00 97.63           H  
ATOM    887 HG23 VAL A  57      -0.286  -5.975  -9.343  1.00 97.63           H  
ATOM    888  N   ASN A  58       1.648  -7.096 -14.563  1.00 97.93           N  
ATOM    889  H   ASN A  58       0.835  -7.686 -14.674  1.00 97.93           H  
ATOM    890  CA  ASN A  58       2.306  -6.609 -15.775  1.00 97.93           C  
ATOM    891  HA  ASN A  58       3.382  -6.648 -15.604  1.00 97.93           H  
ATOM    892  C   ASN A  58       1.924  -5.147 -16.082  1.00 97.93           C  
ATOM    893  CB  ASN A  58       1.981  -7.547 -16.946  1.00 97.93           C  
ATOM    894  HB2 ASN A  58       0.902  -7.581 -17.096  1.00 97.93           H  
ATOM    895  HB3 ASN A  58       2.430  -7.175 -17.867  1.00 97.93           H  
ATOM    896  O   ASN A  58       0.913  -4.653 -15.581  1.00 97.93           O  
ATOM    897  CG  ASN A  58       2.518  -8.941 -16.705  1.00 97.93           C  
ATOM    898  ND2 ASN A  58       1.649  -9.894 -16.485  1.00 97.93           N  
ATOM    899 HD21 ASN A  58       0.714  -9.612 -16.230  1.00 97.93           H  
ATOM    900 HD22 ASN A  58       2.006 -10.793 -16.193  1.00 97.93           H  
ATOM    901  OD1 ASN A  58       3.720  -9.164 -16.685  1.00 97.93           O  
ATOM    902  N   PRO A  59       2.708  -4.433 -16.909  1.00 97.79           N  
ATOM    903  CA  PRO A  59       2.367  -3.082 -17.356  1.00 97.79           C  
ATOM    904  HA  PRO A  59       2.477  -2.397 -16.516  1.00 97.79           H  
ATOM    905  C   PRO A  59       0.946  -2.977 -17.929  1.00 97.79           C  
ATOM    906  CB  PRO A  59       3.417  -2.750 -18.419  1.00 97.79           C  
ATOM    907  HB2 PRO A  59       3.121  -3.153 -19.388  1.00 97.79           H  
ATOM    908  HB3 PRO A  59       3.599  -1.679 -18.501  1.00 97.79           H  
ATOM    909  O   PRO A  59       0.590  -3.704 -18.857  1.00 97.79           O  
ATOM    910  CG  PRO A  59       4.639  -3.511 -17.916  1.00 97.79           C  
ATOM    911  HG2 PRO A  59       5.371  -3.684 -18.705  1.00 97.79           H  
ATOM    912  HG3 PRO A  59       5.079  -2.969 -17.080  1.00 97.79           H  
ATOM    913  CD  PRO A  59       4.021  -4.812 -17.415  1.00 97.79           C  
ATOM    914  HD2 PRO A  59       3.910  -5.509 -18.246  1.00 97.79           H  
ATOM    915  HD3 PRO A  59       4.647  -5.242 -16.634  1.00 97.79           H  
ATOM    916  N   GLY A  60       0.144  -2.057 -17.391  1.00 96.27           N  
ATOM    917  H   GLY A  60       0.473  -1.557 -16.577  1.00 96.27           H  
ATOM    918  CA  GLY A  60      -1.248  -1.829 -17.789  1.00 96.27           C  
ATOM    919  HA2 GLY A  60      -1.558  -0.854 -17.413  1.00 96.27           H  
ATOM    920  HA3 GLY A  60      -1.313  -1.821 -18.877  1.00 96.27           H  
ATOM    921  C   GLY A  60      -2.251  -2.865 -17.266  1.00 96.27           C  
ATOM    922  O   GLY A  60      -3.434  -2.766 -17.588  1.00 96.27           O  
ATOM    923  N   GLU A  61      -1.806  -3.847 -16.478  1.00 97.42           N  
ATOM    924  H   GLU A  61      -0.827  -3.871 -16.232  1.00 97.42           H  
ATOM    925  CA  GLU A  61      -2.661  -4.879 -15.893  1.00 97.42           C  
ATOM    926  HA  GLU A  61      -3.449  -5.111 -16.609  1.00 97.42           H  
ATOM    927  C   GLU A  61      -3.330  -4.391 -14.599  1.00 97.42           C  
ATOM    928  CB  GLU A  61      -1.841  -6.164 -15.675  1.00 97.42           C  
ATOM    929  HB2 GLU A  61      -1.276  -6.367 -16.585  1.00 97.42           H  
ATOM    930  HB3 GLU A  61      -1.141  -6.002 -14.855  1.00 97.42           H  
ATOM    931  O   GLU A  61      -2.739  -3.655 -13.800  1.00 97.42           O  
ATOM    932  CG  GLU A  61      -2.692  -7.402 -15.352  1.00 97.42           C  
ATOM    933  HG2 GLU A  61      -3.423  -7.534 -16.150  1.00 97.42           H  
ATOM    934  HG3 GLU A  61      -3.234  -7.226 -14.423  1.00 97.42           H  
ATOM    935  CD  GLU A  61      -1.862  -8.691 -15.206  1.00 97.42           C  
ATOM    936  OE1 GLU A  61      -2.486  -9.761 -15.047  1.00 97.42           O  
ATOM    937  OE2 GLU A  61      -0.608  -8.631 -15.285  1.00 97.42           O  
ATOM    938  N   GLU A  62      -4.565  -4.849 -14.382  1.00 97.21           N  
ATOM    939  H   GLU A  62      -4.964  -5.484 -15.058  1.00 97.21           H  
ATOM    940  CA  GLU A  62      -5.272  -4.760 -13.106  1.00 97.21           C  
ATOM    941  HA  GLU A  62      -4.624  -4.248 -12.395  1.00 97.21           H  
ATOM    942  C   GLU A  62      -5.541  -6.179 -12.588  1.00 97.21           C  
ATOM    943  CB  GLU A  62      -6.556  -3.918 -13.247  1.00 97.21           C  
ATOM    944  HB2 GLU A  62      -7.252  -4.418 -13.920  1.00 97.21           H  
ATOM    945  HB3 GLU A  62      -6.282  -2.957 -13.683  1.00 97.21           H  
ATOM    946  O   GLU A  62      -6.107  -7.007 -13.302  1.00 97.21           O  
ATOM    947  CG  GLU A  62      -7.246  -3.668 -11.891  1.00 97.21           C  
ATOM    948  HG2 GLU A  62      -6.516  -3.241 -11.203  1.00 97.21           H  
ATOM    949  HG3 GLU A  62      -7.569  -4.624 -11.479  1.00 97.21           H  
ATOM    950  CD  GLU A  62      -8.451  -2.708 -11.963  1.00 97.21           C  
ATOM    951  OE1 GLU A  62      -9.436  -2.938 -11.216  1.00 97.21           O  
ATOM    952  OE2 GLU A  62      -8.370  -1.685 -12.686  1.00 97.21           O  
ATOM    953  N   VAL A  63      -5.140  -6.462 -11.347  1.00 97.07           N  
ATOM    954  H   VAL A  63      -4.719  -5.717 -10.810  1.00 97.07           H  
ATOM    955  CA  VAL A  63      -5.325  -7.767 -10.694  1.00 97.07           C  
ATOM    956  HA  VAL A  63      -5.902  -8.412 -11.357  1.00 97.07           H  
ATOM    957  C   VAL A  63      -6.121  -7.593  -9.407  1.00 97.07           C  
ATOM    958  CB  VAL A  63      -3.981  -8.477 -10.419  1.00 97.07           C  
ATOM    959  HB  VAL A  63      -3.383  -7.875  -9.735  1.00 97.07           H  
ATOM    960  O   VAL A  63      -5.831  -6.706  -8.608  1.00 97.07           O  
ATOM    961  CG1 VAL A  63      -4.228  -9.852  -9.779  1.00 97.07           C  
ATOM    962 HG11 VAL A  63      -3.319 -10.453  -9.809  1.00 97.07           H  
ATOM    963 HG12 VAL A  63      -4.995 -10.388 -10.338  1.00 97.07           H  
ATOM    964 HG13 VAL A  63      -4.544  -9.737  -8.742  1.00 97.07           H  
ATOM    965  CG2 VAL A  63      -3.175  -8.694 -11.704  1.00 97.07           C  
ATOM    966 HG21 VAL A  63      -3.749  -9.282 -12.421  1.00 97.07           H  
ATOM    967 HG22 VAL A  63      -2.933  -7.734 -12.160  1.00 97.07           H  
ATOM    968 HG23 VAL A  63      -2.240  -9.211 -11.488  1.00 97.07           H  
ATOM    969  N   GLU A  64      -7.098  -8.468  -9.166  1.00 97.21           N  
ATOM    970  H   GLU A  64      -7.277  -9.189  -9.851  1.00 97.21           H  
ATOM    971  CA  GLU A  64      -7.836  -8.531  -7.902  1.00 97.21           C  
ATOM    972  HA  GLU A  64      -7.561  -7.667  -7.297  1.00 97.21           H  
ATOM    973  C   GLU A  64      -7.451  -9.789  -7.110  1.00 97.21           C  
ATOM    974  CB  GLU A  64      -9.353  -8.422  -8.147  1.00 97.21           C  
ATOM    975  HB2 GLU A  64      -9.705  -9.311  -8.668  1.00 97.21           H  
ATOM    976  HB3 GLU A  64      -9.547  -7.551  -8.773  1.00 97.21           H  
ATOM    977  O   GLU A  64      -7.482 -10.909  -7.620  1.00 97.21           O  
ATOM    978  CG  GLU A  64     -10.131  -8.256  -6.829  1.00 97.21           C  
ATOM    979  HG2 GLU A  64      -9.964  -9.131  -6.202  1.00 97.21           H  
ATOM    980  HG3 GLU A  64      -9.735  -7.394  -6.291  1.00 97.21           H  
ATOM    981  CD  GLU A  64     -11.644  -8.068  -7.039  1.00 97.21           C  
ATOM    982  OE1 GLU A  64     -12.379  -9.068  -6.887  1.00 97.21           O  
ATOM    983  OE2 GLU A  64     -12.088  -6.906  -7.245  1.00 97.21           O  
ATOM    984  N   VAL A  65      -7.121  -9.608  -5.833  1.00 94.32           N  
ATOM    985  H   VAL A  65      -7.073  -8.657  -5.497  1.00 94.32           H  
ATOM    986  CA  VAL A  65      -6.797 -10.675  -4.885  1.00 94.32           C  
ATOM    987  HA  VAL A  65      -6.875 -11.637  -5.391  1.00 94.32           H  
ATOM    988  C   VAL A  65      -7.798 -10.630  -3.741  1.00 94.32           C  
ATOM    989  CB  VAL A  65      -5.364 -10.537  -4.342  1.00 94.32           C  
ATOM    990  HB  VAL A  65      -5.302  -9.679  -3.673  1.00 94.32           H  
ATOM    991  O   VAL A  65      -7.885  -9.637  -3.027  1.00 94.32           O  
ATOM    992  CG1 VAL A  65      -4.976 -11.795  -3.559  1.00 94.32           C  
ATOM    993 HG11 VAL A  65      -3.970 -11.669  -3.159  1.00 94.32           H  
ATOM    994 HG12 VAL A  65      -5.661 -11.948  -2.726  1.00 94.32           H  
ATOM    995 HG13 VAL A  65      -4.991 -12.659  -4.223  1.00 94.32           H  
ATOM    996  CG2 VAL A  65      -4.333 -10.344  -5.454  1.00 94.32           C  
ATOM    997 HG21 VAL A  65      -4.513  -9.404  -5.976  1.00 94.32           H  
ATOM    998 HG22 VAL A  65      -3.337 -10.290  -5.015  1.00 94.32           H  
ATOM    999 HG23 VAL A  65      -4.391 -11.164  -6.170  1.00 94.32           H  
ATOM   1000  N   THR A  66      -8.547 -11.713  -3.538  1.00 92.42           N  
ATOM   1001  H   THR A  66      -8.462 -12.486  -4.182  1.00 92.42           H  
ATOM   1002  CA  THR A  66      -9.518 -11.810  -2.436  1.00 92.42           C  
ATOM   1003  HA  THR A  66      -9.663 -10.826  -1.990  1.00 92.42           H  
ATOM   1004  C   THR A  66      -9.019 -12.742  -1.340  1.00 92.42           C  
ATOM   1005  CB  THR A  66     -10.894 -12.256  -2.942  1.00 92.42           C  
ATOM   1006  HB  THR A  66     -10.811 -13.227  -3.430  1.00 92.42           H  
ATOM   1007  O   THR A  66      -8.693 -13.901  -1.612  1.00 92.42           O  
ATOM   1008  CG2 THR A  66     -11.931 -12.339  -1.819  1.00 92.42           C  
ATOM   1009 HG21 THR A  66     -11.956 -11.402  -1.264  1.00 92.42           H  
ATOM   1010 HG22 THR A  66     -11.689 -13.156  -1.139  1.00 92.42           H  
ATOM   1011 HG23 THR A  66     -12.915 -12.529  -2.247  1.00 92.42           H  
ATOM   1012  OG1 THR A  66     -11.408 -11.319  -3.859  1.00 92.42           O  
ATOM   1013  HG1 THR A  66     -10.823 -11.233  -4.615  1.00 92.42           H  
ATOM   1014  N   PHE A  67      -9.026 -12.246  -0.107  1.00 89.44           N  
ATOM   1015  H   PHE A  67      -9.312 -11.284   0.007  1.00 89.44           H  
ATOM   1016  CA  PHE A  67      -8.823 -12.993   1.129  1.00 89.44           C  
ATOM   1017  HA  PHE A  67      -8.413 -13.979   0.908  1.00 89.44           H  
ATOM   1018  C   PHE A  67     -10.169 -13.169   1.829  1.00 89.44           C  
ATOM   1019  CB  PHE A  67      -7.826 -12.254   2.027  1.00 89.44           C  
ATOM   1020  HB2 PHE A  67      -8.222 -11.266   2.263  1.00 89.44           H  
ATOM   1021  HB3 PHE A  67      -7.728 -12.801   2.964  1.00 89.44           H  
ATOM   1022  O   PHE A  67     -11.037 -12.296   1.755  1.00 89.44           O  
ATOM   1023  CG  PHE A  67      -6.455 -12.098   1.405  1.00 89.44           C  
ATOM   1024  CD1 PHE A  67      -5.428 -12.991   1.752  1.00 89.44           C  
ATOM   1025  HD1 PHE A  67      -5.616 -13.765   2.481  1.00 89.44           H  
ATOM   1026  CD2 PHE A  67      -6.207 -11.074   0.471  1.00 89.44           C  
ATOM   1027  HD2 PHE A  67      -6.993 -10.384   0.202  1.00 89.44           H  
ATOM   1028  CE1 PHE A  67      -4.156 -12.866   1.170  1.00 89.44           C  
ATOM   1029  HE1 PHE A  67      -3.364 -13.541   1.460  1.00 89.44           H  
ATOM   1030  CE2 PHE A  67      -4.937 -10.950  -0.116  1.00 89.44           C  
ATOM   1031  HE2 PHE A  67      -4.753 -10.164  -0.833  1.00 89.44           H  
ATOM   1032  CZ  PHE A  67      -3.913 -11.846   0.236  1.00 89.44           C  
ATOM   1033  HZ  PHE A  67      -2.930 -11.745  -0.201  1.00 89.44           H  
ATOM   1034  N   SER A  68     -10.358 -14.300   2.499  1.00 84.91           N  
ATOM   1035  H   SER A  68      -9.597 -14.958   2.588  1.00 84.91           H  
ATOM   1036  CA  SER A  68     -11.580 -14.592   3.250  1.00 84.91           C  
ATOM   1037  HA  SER A  68     -12.139 -13.671   3.413  1.00 84.91           H  
ATOM   1038  C   SER A  68     -11.212 -15.150   4.611  1.00 84.91           C  
ATOM   1039  CB  SER A  68     -12.494 -15.562   2.498  1.00 84.91           C  
ATOM   1040  HB2 SER A  68     -11.997 -16.524   2.373  1.00 84.91           H  
ATOM   1041  HB3 SER A  68     -13.413 -15.703   3.068  1.00 84.91           H  
ATOM   1042  O   SER A  68     -10.308 -15.976   4.724  1.00 84.91           O  
ATOM   1043  OG  SER A  68     -12.808 -15.019   1.228  1.00 84.91           O  
ATOM   1044  HG  SER A  68     -12.704 -14.069   1.312  1.00 84.91           H  
ATOM   1045  N   ALA A  69     -11.903 -14.694   5.644  1.00 77.50           N  
ATOM   1046  H   ALA A  69     -12.625 -14.003   5.497  1.00 77.50           H  
ATOM   1047  CA  ALA A  69     -11.637 -15.090   7.008  1.00 77.50           C  
ATOM   1048  HA  ALA A  69     -11.152 -16.066   7.020  1.00 77.50           H  
ATOM   1049  C   ALA A  69     -12.953 -15.186   7.770  1.00 77.50           C  
ATOM   1050  CB  ALA A  69     -10.689 -14.057   7.621  1.00 77.50           C  
ATOM   1051  HB1 ALA A  69      -9.812 -13.932   6.986  1.00 77.50           H  
ATOM   1052  HB2 ALA A  69     -11.192 -13.096   7.729  1.00 77.50           H  
ATOM   1053  HB3 ALA A  69     -10.351 -14.412   8.595  1.00 77.50           H  
ATOM   1054  O   ALA A  69     -13.741 -14.258   7.742  1.00 77.50           O  
ATOM   1055  N   ASN A  70     -13.165 -16.269   8.521  1.00 69.12           N  
ATOM   1056  H   ASN A  70     -12.542 -17.053   8.386  1.00 69.12           H  
ATOM   1057  CA  ASN A  70     -14.414 -16.491   9.271  1.00 69.12           C  
ATOM   1058  HA  ASN A  70     -15.244 -16.435   8.567  1.00 69.12           H  
ATOM   1059  C   ASN A  70     -14.706 -15.434  10.365  1.00 69.12           C  
ATOM   1060  CB  ASN A  70     -14.381 -17.908   9.885  1.00 69.12           C  
ATOM   1061  HB2 ASN A  70     -15.311 -18.074  10.428  1.00 69.12           H  
ATOM   1062  HB3 ASN A  70     -13.559 -17.974  10.598  1.00 69.12           H  
ATOM   1063  O   ASN A  70     -15.672 -15.585  11.102  1.00 69.12           O  
ATOM   1064  CG  ASN A  70     -14.256 -19.030   8.870  1.00 69.12           C  
ATOM   1065  ND2 ASN A  70     -13.772 -20.178   9.281  1.00 69.12           N  
ATOM   1066 HD21 ASN A  70     -13.630 -20.359  10.264  1.00 69.12           H  
ATOM   1067 HD22 ASN A  70     -13.746 -20.901   8.576  1.00 69.12           H  
ATOM   1068  OD1 ASN A  70     -14.549 -18.906   7.700  1.00 69.12           O  
ATOM   1069  N   ASP A  71     -13.839 -14.430  10.522  1.00 68.45           N  
ATOM   1070  H   ASP A  71     -13.212 -14.258   9.749  1.00 68.45           H  
ATOM   1071  CA  ASP A  71     -14.008 -13.277  11.404  1.00 68.45           C  
ATOM   1072  HA  ASP A  71     -15.072 -13.143  11.601  1.00 68.45           H  
ATOM   1073  C   ASP A  71     -13.413 -12.025  10.708  1.00 68.45           C  
ATOM   1074  CB  ASP A  71     -13.314 -13.568  12.739  1.00 68.45           C  
ATOM   1075  HB2 ASP A  71     -13.707 -14.504  13.137  1.00 68.45           H  
ATOM   1076  HB3 ASP A  71     -12.246 -13.702  12.565  1.00 68.45           H  
ATOM   1077  O   ASP A  71     -12.241 -12.077  10.323  1.00 68.45           O  
ATOM   1078  CG  ASP A  71     -13.485 -12.474  13.792  1.00 68.45           C  
ATOM   1079  OD1 ASP A  71     -13.729 -11.311  13.407  1.00 68.45           O  
ATOM   1080  OD2 ASP A  71     -13.363 -12.844  14.971  1.00 68.45           O  
ATOM   1081  N   PRO A  72     -14.173 -10.927  10.523  1.00 61.80           N  
ATOM   1082  CA  PRO A  72     -13.694  -9.668   9.934  1.00 61.80           C  
ATOM   1083  HA  PRO A  72     -13.418  -9.825   8.891  1.00 61.80           H  
ATOM   1084  C   PRO A  72     -12.495  -9.037  10.665  1.00 61.80           C  
ATOM   1085  CB  PRO A  72     -14.897  -8.716  10.006  1.00 61.80           C  
ATOM   1086  HB2 PRO A  72     -15.490  -8.770   9.094  1.00 61.80           H  
ATOM   1087  HB3 PRO A  72     -14.604  -7.685  10.201  1.00 61.80           H  
ATOM   1088  O   PRO A  72     -11.672  -8.378  10.025  1.00 61.80           O  
ATOM   1089  CG  PRO A  72     -15.760  -9.277  11.126  1.00 61.80           C  
ATOM   1090  HG2 PRO A  72     -15.371  -8.953  12.092  1.00 61.80           H  
ATOM   1091  HG3 PRO A  72     -16.807  -8.997  11.017  1.00 61.80           H  
ATOM   1092  CD  PRO A  72     -15.552 -10.773  10.964  1.00 61.80           C  
ATOM   1093  HD2 PRO A  72     -16.225 -11.163  10.200  1.00 61.80           H  
ATOM   1094  HD3 PRO A  72     -15.747 -11.253  11.923  1.00 61.80           H  
ATOM   1095  N   HIS A  73     -12.340  -9.265  11.975  1.00 64.41           N  
ATOM   1096  H   HIS A  73     -13.009  -9.850  12.456  1.00 64.41           H  
ATOM   1097  CA  HIS A  73     -11.202  -8.770  12.766  1.00 64.41           C  
ATOM   1098  HA  HIS A  73     -11.071  -7.710  12.552  1.00 64.41           H  
ATOM   1099  C   HIS A  73      -9.871  -9.454  12.386  1.00 64.41           C  
ATOM   1100  CB  HIS A  73     -11.529  -8.913  14.261  1.00 64.41           C  
ATOM   1101  HB2 HIS A  73     -11.693  -9.964  14.501  1.00 64.41           H  
ATOM   1102  HB3 HIS A  73     -10.674  -8.574  14.846  1.00 64.41           H  
ATOM   1103  O   HIS A  73      -8.783  -9.020  12.774  1.00 64.41           O  
ATOM   1104  CG  HIS A  73     -12.738  -8.107  14.677  1.00 64.41           C  
ATOM   1105  CD2 HIS A  73     -13.955  -8.588  15.088  1.00 64.41           C  
ATOM   1106  HD2 HIS A  73     -14.216  -9.630  15.193  1.00 64.41           H  
ATOM   1107  ND1 HIS A  73     -12.824  -6.733  14.685  1.00 64.41           N  
ATOM   1108  HD1 HIS A  73     -12.081  -6.094  14.441  1.00 64.41           H  
ATOM   1109  CE1 HIS A  73     -14.057  -6.394  15.093  1.00 64.41           C  
ATOM   1110  HE1 HIS A  73     -14.415  -5.382  15.209  1.00 64.41           H  
ATOM   1111  NE2 HIS A  73     -14.793  -7.488  15.338  1.00 64.41           N  
ATOM   1112  N   LYS A  74      -9.917 -10.479  11.524  1.00 67.56           N  
ATOM   1113  H   LYS A  74     -10.828 -10.801  11.230  1.00 67.56           H  
ATOM   1114  CA  LYS A  74      -8.725 -11.172  11.017  1.00 67.56           C  
ATOM   1115  HA  LYS A  74      -8.068 -11.296  11.878  1.00 67.56           H  
ATOM   1116  C   LYS A  74      -7.936 -10.390   9.964  1.00 67.56           C  
ATOM   1117  CB  LYS A  74      -9.094 -12.563  10.504  1.00 67.56           C  
ATOM   1118  HB2 LYS A  74      -8.242 -13.014   9.996  1.00 67.56           H  
ATOM   1119  HB3 LYS A  74      -9.909 -12.472   9.786  1.00 67.56           H  
ATOM   1120  O   LYS A  74      -6.910 -10.884   9.495  1.00 67.56           O  
ATOM   1121  CG  LYS A  74      -9.473 -13.461  11.683  1.00 67.56           C  
ATOM   1122  HG2 LYS A  74     -10.186 -12.947  12.327  1.00 67.56           H  
ATOM   1123  HG3 LYS A  74      -8.577 -13.664  12.268  1.00 67.56           H  
ATOM   1124  CD  LYS A  74     -10.083 -14.780  11.216  1.00 67.56           C  
ATOM   1125  HD2 LYS A  74     -11.016 -14.556  10.699  1.00 67.56           H  
ATOM   1126  HD3 LYS A  74      -9.394 -15.307  10.556  1.00 67.56           H  
ATOM   1127  CE  LYS A  74     -10.367 -15.611  12.464  1.00 67.56           C  
ATOM   1128  HE2 LYS A  74      -9.448 -16.087  12.806  1.00 67.56           H  
ATOM   1129  HE3 LYS A  74     -10.680 -14.932  13.257  1.00 67.56           H  
ATOM   1130  NZ  LYS A  74     -11.440 -16.595  12.227  1.00 67.56           N  
ATOM   1131  HZ1 LYS A  74     -12.275 -16.086  11.976  1.00 67.56           H  
ATOM   1132  HZ2 LYS A  74     -11.641 -17.059  13.102  1.00 67.56           H  
ATOM   1133  HZ3 LYS A  74     -11.186 -17.258  11.509  1.00 67.56           H  
ATOM   1134  N   PHE A  75      -8.370  -9.187   9.596  1.00 78.09           N  
ATOM   1135  H   PHE A  75      -9.249  -8.862   9.973  1.00 78.09           H  
ATOM   1136  CA  PHE A  75      -7.663  -8.333   8.641  1.00 78.09           C  
ATOM   1137  HA  PHE A  75      -6.780  -8.863   8.284  1.00 78.09           H  
ATOM   1138  C   PHE A  75      -7.098  -7.051   9.269  1.00 78.09           C  
ATOM   1139  CB  PHE A  75      -8.543  -8.080   7.415  1.00 78.09           C  
ATOM   1140  HB2 PHE A  75      -9.339  -7.386   7.687  1.00 78.09           H  
ATOM   1141  HB3 PHE A  75      -7.906  -7.614   6.664  1.00 78.09           H  
ATOM   1142  O   PHE A  75      -6.915  -6.054   8.577  1.00 78.09           O  
ATOM   1143  CG  PHE A  75      -9.139  -9.303   6.748  1.00 78.09           C  
ATOM   1144  CD1 PHE A  75      -8.316 -10.378   6.383  1.00 78.09           C  
ATOM   1145  HD1 PHE A  75      -7.294 -10.388   6.734  1.00 78.09           H  
ATOM   1146  CD2 PHE A  75     -10.511  -9.366   6.461  1.00 78.09           C  
ATOM   1147  HD2 PHE A  75     -11.172  -8.572   6.777  1.00 78.09           H  
ATOM   1148  CE1 PHE A  75      -8.813 -11.460   5.642  1.00 78.09           C  
ATOM   1149  HE1 PHE A  75      -8.163 -12.278   5.367  1.00 78.09           H  
ATOM   1150  CE2 PHE A  75     -11.028 -10.471   5.767  1.00 78.09           C  
ATOM   1151  HE2 PHE A  75     -12.090 -10.521   5.578  1.00 78.09           H  
ATOM   1152  CZ  PHE A  75     -10.178 -11.497   5.322  1.00 78.09           C  
ATOM   1153  HZ  PHE A  75     -10.591 -12.334   4.779  1.00 78.09           H  
ATOM   1154  N   ASN A  76      -6.786  -7.073  10.570  1.00 81.30           N  
ATOM   1155  H   ASN A  76      -7.064  -7.882  11.107  1.00 81.30           H  
ATOM   1156  CA  ASN A  76      -6.322  -5.891  11.306  1.00 81.30           C  
ATOM   1157  HA  ASN A  76      -6.995  -5.068  11.066  1.00 81.30           H  
ATOM   1158  C   ASN A  76      -4.902  -5.418  10.936  1.00 81.30           C  
ATOM   1159  CB  ASN A  76      -6.449  -6.157  12.818  1.00 81.30           C  
ATOM   1160  HB2 ASN A  76      -5.990  -7.114  13.068  1.00 81.30           H  
ATOM   1161  HB3 ASN A  76      -5.929  -5.371  13.366  1.00 81.30           H  
ATOM   1162  O   ASN A  76      -4.557  -4.273  11.238  1.00 81.30           O  
ATOM   1163  CG  ASN A  76      -7.886  -6.156  13.314  1.00 81.30           C  
ATOM   1164  ND2 ASN A  76      -8.107  -6.601  14.529  1.00 81.30           N  
ATOM   1165 HD21 ASN A  76      -9.069  -6.684  14.825  1.00 81.30           H  
ATOM   1166 HD22 ASN A  76      -7.366  -6.952  15.118  1.00 81.30           H  
ATOM   1167  OD1 ASN A  76      -8.815  -5.761  12.629  1.00 81.30           O  
ATOM   1168  N   ARG A  77      -4.071  -6.267  10.306  1.00 88.42           N  
ATOM   1169  H   ARG A  77      -4.396  -7.207  10.133  1.00 88.42           H  
ATOM   1170  CA  ARG A  77      -2.709  -5.901   9.873  1.00 88.42           C  
ATOM   1171  HA  ARG A  77      -2.682  -4.814   9.798  1.00 88.42           H  
ATOM   1172  C   ARG A  77      -2.342  -6.403   8.472  1.00 88.42           C  
ATOM   1173  CB  ARG A  77      -1.659  -6.307  10.924  1.00 88.42           C  
ATOM   1174  HB2 ARG A  77      -0.668  -6.114  10.514  1.00 88.42           H  
ATOM   1175  HB3 ARG A  77      -1.748  -7.372  11.138  1.00 88.42           H  
ATOM   1176  O   ARG A  77      -1.526  -7.325   8.353  1.00 88.42           O  
ATOM   1177  CG  ARG A  77      -1.795  -5.495  12.218  1.00 88.42           C  
ATOM   1178  HG2 ARG A  77      -1.879  -4.440  11.956  1.00 88.42           H  
ATOM   1179  HG3 ARG A  77      -2.713  -5.767  12.737  1.00 88.42           H  
ATOM   1180  CD  ARG A  77      -0.603  -5.655  13.169  1.00 88.42           C  
ATOM   1181  HD2 ARG A  77      -0.807  -5.041  14.046  1.00 88.42           H  
ATOM   1182  HD3 ARG A  77       0.287  -5.255  12.683  1.00 88.42           H  
ATOM   1183  NE  ARG A  77      -0.360  -7.057  13.563  1.00 88.42           N  
ATOM   1184  HE  ARG A  77      -0.564  -7.761  12.868  1.00 88.42           H  
ATOM   1185  NH1 ARG A  77       0.434  -6.678  15.693  1.00 88.42           N  
ATOM   1186 HH11 ARG A  77       0.714  -7.058  16.586  1.00 88.42           H  
ATOM   1187 HH12 ARG A  77       0.312  -5.684  15.566  1.00 88.42           H  
ATOM   1188  NH2 ARG A  77       0.277  -8.738  14.955  1.00 88.42           N  
ATOM   1189 HH21 ARG A  77       0.458  -9.044  15.901  1.00 88.42           H  
ATOM   1190 HH22 ARG A  77      -0.044  -9.423  14.287  1.00 88.42           H  
ATOM   1191  CZ  ARG A  77       0.115  -7.478  14.722  1.00 88.42           C  
ATOM   1192  N   PRO A  78      -2.928  -5.851   7.395  1.00 92.34           N  
ATOM   1193  CA  PRO A  78      -2.471  -6.155   6.054  1.00 92.34           C  
ATOM   1194  HA  PRO A  78      -2.326  -7.230   5.947  1.00 92.34           H  
ATOM   1195  C   PRO A  78      -1.147  -5.443   5.777  1.00 92.34           C  
ATOM   1196  CB  PRO A  78      -3.593  -5.728   5.118  1.00 92.34           C  
ATOM   1197  HB2 PRO A  78      -3.225  -5.438   4.134  1.00 92.34           H  
ATOM   1198  HB3 PRO A  78      -4.316  -6.539   5.031  1.00 92.34           H  
ATOM   1199  O   PRO A  78      -0.921  -4.287   6.141  1.00 92.34           O  
ATOM   1200  CG  PRO A  78      -4.231  -4.561   5.860  1.00 92.34           C  
ATOM   1201  HG2 PRO A  78      -3.750  -3.636   5.542  1.00 92.34           H  
ATOM   1202  HG3 PRO A  78      -5.301  -4.527   5.652  1.00 92.34           H  
ATOM   1203  CD  PRO A  78      -3.974  -4.842   7.346  1.00 92.34           C  
ATOM   1204  HD2 PRO A  78      -3.675  -3.933   7.868  1.00 92.34           H  
ATOM   1205  HD3 PRO A  78      -4.880  -5.242   7.803  1.00 92.34           H  
ATOM   1206  N   GLN A  79      -0.269  -6.161   5.100  1.00 95.00           N  
ATOM   1207  H   GLN A  79      -0.522  -7.109   4.860  1.00 95.00           H  
ATOM   1208  CA  GLN A  79       1.045  -5.718   4.690  1.00 95.00           C  
ATOM   1209  HA  GLN A  79       1.133  -4.645   4.864  1.00 95.00           H  
ATOM   1210  C   GLN A  79       1.209  -5.978   3.195  1.00 95.00           C  
ATOM   1211  CB  GLN A  79       2.098  -6.430   5.550  1.00 95.00           C  
ATOM   1212  HB2 GLN A  79       1.864  -7.494   5.591  1.00 95.00           H  
ATOM   1213  HB3 GLN A  79       2.049  -6.035   6.564  1.00 95.00           H  
ATOM   1214  O   GLN A  79       0.914  -7.068   2.702  1.00 95.00           O  
ATOM   1215  CG  GLN A  79       3.521  -6.258   5.003  1.00 95.00           C  
ATOM   1216  HG2 GLN A  79       3.786  -5.201   4.984  1.00 95.00           H  
ATOM   1217  HG3 GLN A  79       3.564  -6.633   3.980  1.00 95.00           H  
ATOM   1218  CD  GLN A  79       4.571  -7.016   5.800  1.00 95.00           C  
ATOM   1219  NE2 GLN A  79       5.667  -7.354   5.162  1.00 95.00           N  
ATOM   1220 HE21 GLN A  79       5.746  -7.064   4.198  1.00 95.00           H  
ATOM   1221 HE22 GLN A  79       6.486  -7.210   5.734  1.00 95.00           H  
ATOM   1222  OE1 GLN A  79       4.440  -7.321   6.978  1.00 95.00           O  
ATOM   1223  N   PHE A  80       1.749  -4.990   2.497  1.00 97.32           N  
ATOM   1224  H   PHE A  80       1.959  -4.129   2.983  1.00 97.32           H  
ATOM   1225  CA  PHE A  80       2.078  -5.041   1.083  1.00 97.32           C  
ATOM   1226  HA  PHE A  80       1.837  -6.026   0.685  1.00 97.32           H  
ATOM   1227  C   PHE A  80       3.575  -4.796   0.933  1.00 97.32           C  
ATOM   1228  CB  PHE A  80       1.242  -4.005   0.317  1.00 97.32           C  
ATOM   1229  HB2 PHE A  80       1.603  -3.004   0.550  1.00 97.32           H  
ATOM   1230  HB3 PHE A  80       1.386  -4.160  -0.753  1.00 97.32           H  
ATOM   1231  O   PHE A  80       4.100  -3.811   1.444  1.00 97.32           O  
ATOM   1232  CG  PHE A  80      -0.238  -4.081   0.638  1.00 97.32           C  
ATOM   1233  CD1 PHE A  80      -1.048  -5.003  -0.044  1.00 97.32           C  
ATOM   1234  HD1 PHE A  80      -0.625  -5.594  -0.843  1.00 97.32           H  
ATOM   1235  CD2 PHE A  80      -0.787  -3.298   1.673  1.00 97.32           C  
ATOM   1236  HD2 PHE A  80      -0.165  -2.597   2.210  1.00 97.32           H  
ATOM   1237  CE1 PHE A  80      -2.391  -5.169   0.329  1.00 97.32           C  
ATOM   1238  HE1 PHE A  80      -3.003  -5.901  -0.176  1.00 97.32           H  
ATOM   1239  CE2 PHE A  80      -2.133  -3.461   2.042  1.00 97.32           C  
ATOM   1240  HE2 PHE A  80      -2.542  -2.879   2.855  1.00 97.32           H  
ATOM   1241  CZ  PHE A  80      -2.930  -4.411   1.381  1.00 97.32           C  
ATOM   1242  HZ  PHE A  80      -3.951  -4.574   1.691  1.00 97.32           H  
ATOM   1243  N   THR A  81       4.273  -5.681   0.239  1.00 97.82           N  
ATOM   1244  H   THR A  81       3.799  -6.502  -0.109  1.00 97.82           H  
ATOM   1245  CA  THR A  81       5.649  -5.456  -0.204  1.00 97.82           C  
ATOM   1246  HA  THR A  81       6.015  -4.499   0.170  1.00 97.82           H  
ATOM   1247  C   THR A  81       5.623  -5.383  -1.717  1.00 97.82           C  
ATOM   1248  CB  THR A  81       6.597  -6.545   0.308  1.00 97.82           C  
ATOM   1249  HB  THR A  81       6.300  -7.513  -0.095  1.00 97.82           H  
ATOM   1250  O   THR A  81       5.248  -6.351  -2.370  1.00 97.82           O  
ATOM   1251  CG2 THR A  81       8.046  -6.272  -0.082  1.00 97.82           C  
ATOM   1252 HG21 THR A  81       8.678  -7.074   0.300  1.00 97.82           H  
ATOM   1253 HG22 THR A  81       8.148  -6.258  -1.167  1.00 97.82           H  
ATOM   1254 HG23 THR A  81       8.376  -5.315   0.320  1.00 97.82           H  
ATOM   1255  OG1 THR A  81       6.546  -6.591   1.723  1.00 97.82           O  
ATOM   1256  HG1 THR A  81       6.664  -5.685   2.018  1.00 97.82           H  
ATOM   1257  N   ILE A  82       5.956  -4.214  -2.248  1.00 97.83           N  
ATOM   1258  H   ILE A  82       6.280  -3.482  -1.633  1.00 97.83           H  
ATOM   1259  CA  ILE A  82       5.972  -3.916  -3.672  1.00 97.83           C  
ATOM   1260  HA  ILE A  82       5.424  -4.679  -4.225  1.00 97.83           H  
ATOM   1261  C   ILE A  82       7.428  -3.936  -4.115  1.00 97.83           C  
ATOM   1262  CB  ILE A  82       5.324  -2.541  -3.944  1.00 97.83           C  
ATOM   1263  HB  ILE A  82       5.900  -1.771  -3.430  1.00 97.83           H  
ATOM   1264  O   ILE A  82       8.220  -3.137  -3.617  1.00 97.83           O  
ATOM   1265  CG1 ILE A  82       3.846  -2.443  -3.490  1.00 97.83           C  
ATOM   1266 HG12 ILE A  82       3.338  -3.389  -3.679  1.00 97.83           H  
ATOM   1267 HG13 ILE A  82       3.346  -1.677  -4.082  1.00 97.83           H  
ATOM   1268  CG2 ILE A  82       5.389  -2.238  -5.448  1.00 97.83           C  
ATOM   1269 HG21 ILE A  82       5.175  -1.182  -5.611  1.00 97.83           H  
ATOM   1270 HG22 ILE A  82       4.674  -2.867  -5.977  1.00 97.83           H  
ATOM   1271 HG23 ILE A  82       6.384  -2.417  -5.857  1.00 97.83           H  
ATOM   1272  CD1 ILE A  82       3.647  -2.036  -2.024  1.00 97.83           C  
ATOM   1273 HD11 ILE A  82       4.202  -1.122  -1.814  1.00 97.83           H  
ATOM   1274 HD12 ILE A  82       2.588  -1.852  -1.844  1.00 97.83           H  
ATOM   1275 HD13 ILE A  82       3.977  -2.825  -1.347  1.00 97.83           H  
ATOM   1276  N   GLU A  83       7.762  -4.814  -5.052  1.00 97.66           N  
ATOM   1277  H   GLU A  83       7.057  -5.451  -5.396  1.00 97.66           H  
ATOM   1278  CA  GLU A  83       9.093  -4.949  -5.636  1.00 97.66           C  
ATOM   1279  HA  GLU A  83       9.745  -4.194  -5.198  1.00 97.66           H  
ATOM   1280  C   GLU A  83       9.035  -4.686  -7.146  1.00 97.66           C  
ATOM   1281  CB  GLU A  83       9.714  -6.321  -5.304  1.00 97.66           C  
ATOM   1282  HB2 GLU A  83       9.142  -7.112  -5.789  1.00 97.66           H  
ATOM   1283  HB3 GLU A  83      10.729  -6.327  -5.701  1.00 97.66           H  
ATOM   1284  O   GLU A  83       8.149  -5.171  -7.853  1.00 97.66           O  
ATOM   1285  CG  GLU A  83       9.761  -6.587  -3.784  1.00 97.66           C  
ATOM   1286  HG2 GLU A  83      10.096  -5.673  -3.295  1.00 97.66           H  
ATOM   1287  HG3 GLU A  83       8.751  -6.796  -3.431  1.00 97.66           H  
ATOM   1288  CD  GLU A  83      10.693  -7.731  -3.338  1.00 97.66           C  
ATOM   1289  OE1 GLU A  83      10.930  -7.817  -2.097  1.00 97.66           O  
ATOM   1290  OE2 GLU A  83      11.260  -8.434  -4.200  1.00 97.66           O  
ATOM   1291  N   TRP A  84       9.976  -3.900  -7.661  1.00 95.30           N  
ATOM   1292  H   TRP A  84      10.687  -3.535  -7.043  1.00 95.30           H  
ATOM   1293  CA  TRP A  84      10.092  -3.603  -9.089  1.00 95.30           C  
ATOM   1294  HA  TRP A  84       9.505  -4.331  -9.648  1.00 95.30           H  
ATOM   1295  C   TRP A  84      11.538  -3.748  -9.569  1.00 95.30           C  
ATOM   1296  CB  TRP A  84       9.508  -2.215  -9.393  1.00 95.30           C  
ATOM   1297  HB2 TRP A  84       9.479  -2.070 -10.473  1.00 95.30           H  
ATOM   1298  HB3 TRP A  84       8.477  -2.195  -9.040  1.00 95.30           H  
ATOM   1299  O   TRP A  84      12.490  -3.843  -8.788  1.00 95.30           O  
ATOM   1300  CG  TRP A  84      10.226  -1.059  -8.774  1.00 95.30           C  
ATOM   1301  CD1 TRP A  84      11.258  -0.376  -9.319  1.00 95.30           C  
ATOM   1302  HD1 TRP A  84      11.699  -0.586 -10.283  1.00 95.30           H  
ATOM   1303  CD2 TRP A  84       9.996  -0.456  -7.467  1.00 95.30           C  
ATOM   1304  CE2 TRP A  84      10.914   0.621  -7.301  1.00 95.30           C  
ATOM   1305  CE3 TRP A  84       9.123  -0.732  -6.394  1.00 95.30           C  
ATOM   1306  HE3 TRP A  84       8.427  -1.553  -6.482  1.00 95.30           H  
ATOM   1307  NE1 TRP A  84      11.662   0.622  -8.457  1.00 95.30           N  
ATOM   1308  HE1 TRP A  84      12.416   1.263  -8.658  1.00 95.30           H  
ATOM   1309  CH2 TRP A  84      10.103   1.072  -5.078  1.00 95.30           C  
ATOM   1310  HH2 TRP A  84      10.154   1.647  -4.165  1.00 95.30           H  
ATOM   1311  CZ2 TRP A  84      10.978   1.381  -6.128  1.00 95.30           C  
ATOM   1312  HZ2 TRP A  84      11.693   2.185  -6.029  1.00 95.30           H  
ATOM   1313  CZ3 TRP A  84       9.175   0.024  -5.208  1.00 95.30           C  
ATOM   1314  HZ3 TRP A  84       8.507  -0.214  -4.394  1.00 95.30           H  
ATOM   1315  N   GLY A  85      11.710  -3.783 -10.893  1.00 90.79           N  
ATOM   1316  H   GLY A  85      10.884  -3.738 -11.472  1.00 90.79           H  
ATOM   1317  CA  GLY A  85      13.021  -3.947 -11.523  1.00 90.79           C  
ATOM   1318  HA2 GLY A  85      12.925  -3.834 -12.602  1.00 90.79           H  
ATOM   1319  HA3 GLY A  85      13.376  -4.956 -11.313  1.00 90.79           H  
ATOM   1320  C   GLY A  85      14.068  -2.940 -11.022  1.00 90.79           C  
ATOM   1321  O   GLY A  85      13.755  -1.789 -10.734  1.00 90.79           O  
ATOM   1322  N   GLY A  86      15.329  -3.372 -10.939  1.00 84.18           N  
ATOM   1323  H   GLY A  86      15.529  -4.329 -11.193  1.00 84.18           H  
ATOM   1324  CA  GLY A  86      16.426  -2.539 -10.427  1.00 84.18           C  
ATOM   1325  HA2 GLY A  86      16.258  -1.498 -10.702  1.00 84.18           H  
ATOM   1326  HA3 GLY A  86      17.359  -2.863 -10.888  1.00 84.18           H  
ATOM   1327  C   GLY A  86      16.617  -2.595  -8.906  1.00 84.18           C  
ATOM   1328  O   GLY A  86      17.377  -1.794  -8.372  1.00 84.18           O  
ATOM   1329  N   GLY A  87      15.964  -3.542  -8.219  1.00 88.48           N  
ATOM   1330  H   GLY A  87      15.275  -4.100  -8.702  1.00 88.48           H  
ATOM   1331  CA  GLY A  87      16.104  -3.743  -6.771  1.00 88.48           C  
ATOM   1332  HA2 GLY A  87      17.152  -3.653  -6.486  1.00 88.48           H  
ATOM   1333  HA3 GLY A  87      15.759  -4.745  -6.519  1.00 88.48           H  
ATOM   1334  C   GLY A  87      15.296  -2.751  -5.937  1.00 88.48           C  
ATOM   1335  O   GLY A  87      15.620  -2.520  -4.775  1.00 88.48           O  
ATOM   1336  N   GLY A  88      14.276  -2.130  -6.531  1.00 94.11           N  
ATOM   1337  H   GLY A  88      13.987  -2.430  -7.451  1.00 94.11           H  
ATOM   1338  CA  GLY A  88      13.410  -1.213  -5.815  1.00 94.11           C  
ATOM   1339  HA2 GLY A  88      12.933  -0.540  -6.527  1.00 94.11           H  
ATOM   1340  HA3 GLY A  88      14.019  -0.620  -5.132  1.00 94.11           H  
ATOM   1341  C   GLY A  88      12.346  -1.956  -5.020  1.00 94.11           C  
ATOM   1342  O   GLY A  88      11.707  -2.868  -5.541  1.00 94.11           O  
ATOM   1343  N   ARG A  89      12.185  -1.579  -3.749  1.00 96.92           N  
ATOM   1344  H   ARG A  89      12.779  -0.850  -3.382  1.00 96.92           H  
ATOM   1345  CA  ARG A  89      11.265  -2.222  -2.816  1.00 96.92           C  
ATOM   1346  HA  ARG A  89      10.457  -2.679  -3.387  1.00 96.92           H  
ATOM   1347  C   ARG A  89      10.666  -1.212  -1.850  1.00 96.92           C  
ATOM   1348  CB  ARG A  89      12.019  -3.339  -2.088  1.00 96.92           C  
ATOM   1349  HB2 ARG A  89      12.282  -4.111  -2.811  1.00 96.92           H  
ATOM   1350  HB3 ARG A  89      12.942  -2.930  -1.677  1.00 96.92           H  
ATOM   1351  O   ARG A  89      11.397  -0.456  -1.211  1.00 96.92           O  
ATOM   1352  CG  ARG A  89      11.205  -3.971  -0.953  1.00 96.92           C  
ATOM   1353  HG2 ARG A  89      10.988  -3.223  -0.192  1.00 96.92           H  
ATOM   1354  HG3 ARG A  89      10.272  -4.383  -1.338  1.00 96.92           H  
ATOM   1355  CD  ARG A  89      12.043  -5.075  -0.323  1.00 96.92           C  
ATOM   1356  HD2 ARG A  89      13.041  -4.688  -0.117  1.00 96.92           H  
ATOM   1357  HD3 ARG A  89      12.139  -5.889  -1.042  1.00 96.92           H  
ATOM   1358  NE  ARG A  89      11.454  -5.521   0.948  1.00 96.92           N  
ATOM   1359  HE  ARG A  89      11.285  -4.790   1.625  1.00 96.92           H  
ATOM   1360  NH1 ARG A  89      11.701  -7.769   0.597  1.00 96.92           N  
ATOM   1361 HH11 ARG A  89      11.520  -8.727   0.861  1.00 96.92           H  
ATOM   1362 HH12 ARG A  89      11.699  -7.612  -0.400  1.00 96.92           H  
ATOM   1363  NH2 ARG A  89      10.857  -7.030   2.527  1.00 96.92           N  
ATOM   1364 HH21 ARG A  89      10.728  -7.990   2.812  1.00 96.92           H  
ATOM   1365 HH22 ARG A  89      10.587  -6.253   3.113  1.00 96.92           H  
ATOM   1366  CZ  ARG A  89      11.346  -6.768   1.348  1.00 96.92           C  
ATOM   1367  N   VAL A  90       9.346  -1.256  -1.694  1.00 97.65           N  
ATOM   1368  H   VAL A  90       8.834  -1.910  -2.269  1.00 97.65           H  
ATOM   1369  CA  VAL A  90       8.601  -0.493  -0.684  1.00 97.65           C  
ATOM   1370  HA  VAL A  90       9.307  -0.047   0.017  1.00 97.65           H  
ATOM   1371  C   VAL A  90       7.701  -1.429   0.097  1.00 97.65           C  
ATOM   1372  CB  VAL A  90       7.794   0.650  -1.319  1.00 97.65           C  
ATOM   1373  HB  VAL A  90       7.241   0.250  -2.169  1.00 97.65           H  
ATOM   1374  O   VAL A  90       6.985  -2.253  -0.470  1.00 97.65           O  
ATOM   1375  CG1 VAL A  90       6.787   1.319  -0.369  1.00 97.65           C  
ATOM   1376 HG11 VAL A  90       5.994   0.619  -0.105  1.00 97.65           H  
ATOM   1377 HG12 VAL A  90       6.332   2.178  -0.862  1.00 97.65           H  
ATOM   1378 HG13 VAL A  90       7.290   1.651   0.539  1.00 97.65           H  
ATOM   1379  CG2 VAL A  90       8.743   1.739  -1.822  1.00 97.65           C  
ATOM   1380 HG21 VAL A  90       8.851   2.539  -1.089  1.00 97.65           H  
ATOM   1381 HG22 VAL A  90       8.339   2.124  -2.758  1.00 97.65           H  
ATOM   1382 HG23 VAL A  90       9.738   1.345  -2.025  1.00 97.65           H  
ATOM   1383  N   GLU A  91       7.718  -1.284   1.413  1.00 98.06           N  
ATOM   1384  H   GLU A  91       8.327  -0.581   1.807  1.00 98.06           H  
ATOM   1385  CA  GLU A  91       6.815  -1.976   2.317  1.00 98.06           C  
ATOM   1386  HA  GLU A  91       6.294  -2.761   1.770  1.00 98.06           H  
ATOM   1387  C   GLU A  91       5.765  -1.000   2.856  1.00 98.06           C  
ATOM   1388  CB  GLU A  91       7.644  -2.653   3.413  1.00 98.06           C  
ATOM   1389  HB2 GLU A  91       8.420  -3.254   2.939  1.00 98.06           H  
ATOM   1390  HB3 GLU A  91       8.114  -1.891   4.034  1.00 98.06           H  
ATOM   1391  O   GLU A  91       6.101   0.079   3.335  1.00 98.06           O  
ATOM   1392  CG  GLU A  91       6.793  -3.568   4.295  1.00 98.06           C  
ATOM   1393  HG2 GLU A  91       6.041  -2.971   4.810  1.00 98.06           H  
ATOM   1394  HG3 GLU A  91       6.277  -4.285   3.656  1.00 98.06           H  
ATOM   1395  CD  GLU A  91       7.619  -4.339   5.333  1.00 98.06           C  
ATOM   1396  OE1 GLU A  91       7.018  -5.181   6.032  1.00 98.06           O  
ATOM   1397  OE2 GLU A  91       8.844  -4.176   5.474  1.00 98.06           O  
ATOM   1398  N   VAL A  92       4.495  -1.398   2.787  1.00 97.68           N  
ATOM   1399  H   VAL A  92       4.311  -2.284   2.338  1.00 97.68           H  
ATOM   1400  CA  VAL A  92       3.340  -0.702   3.359  1.00 97.68           C  
ATOM   1401  HA  VAL A  92       3.670   0.209   3.858  1.00 97.68           H  
ATOM   1402  C   VAL A  92       2.707  -1.633   4.384  1.00 97.68           C  
ATOM   1403  CB  VAL A  92       2.308  -0.324   2.274  1.00 97.68           C  
ATOM   1404  HB  VAL A  92       1.879  -1.236   1.858  1.00 97.68           H  
ATOM   1405  O   VAL A  92       2.171  -2.678   4.020  1.00 97.68           O  
ATOM   1406  CG1 VAL A  92       1.157   0.502   2.864  1.00 97.68           C  
ATOM   1407 HG11 VAL A  92       0.434   0.735   2.083  1.00 97.68           H  
ATOM   1408 HG12 VAL A  92       1.540   1.431   3.285  1.00 97.68           H  
ATOM   1409 HG13 VAL A  92       0.642  -0.061   3.643  1.00 97.68           H  
ATOM   1410  CG2 VAL A  92       2.929   0.455   1.108  1.00 97.68           C  
ATOM   1411 HG21 VAL A  92       3.466   1.328   1.480  1.00 97.68           H  
ATOM   1412 HG22 VAL A  92       3.629  -0.182   0.568  1.00 97.68           H  
ATOM   1413 HG23 VAL A  92       2.152   0.774   0.414  1.00 97.68           H  
ATOM   1414  N   ARG A  93       2.753  -1.276   5.666  1.00 96.20           N  
ATOM   1415  H   ARG A  93       3.222  -0.412   5.896  1.00 96.20           H  
ATOM   1416  CA  ARG A  93       2.035  -1.981   6.737  1.00 96.20           C  
ATOM   1417  HA  ARG A  93       1.602  -2.908   6.359  1.00 96.20           H  
ATOM   1418  C   ARG A  93       0.897  -1.114   7.225  1.00 96.20           C  
ATOM   1419  CB  ARG A  93       2.961  -2.323   7.906  1.00 96.20           C  
ATOM   1420  HB2 ARG A  93       3.399  -1.403   8.294  1.00 96.20           H  
ATOM   1421  HB3 ARG A  93       2.364  -2.776   8.697  1.00 96.20           H  
ATOM   1422  O   ARG A  93       1.116   0.044   7.566  1.00 96.20           O  
ATOM   1423  CG  ARG A  93       4.082  -3.287   7.523  1.00 96.20           C  
ATOM   1424  HG2 ARG A  93       4.722  -2.827   6.769  1.00 96.20           H  
ATOM   1425  HG3 ARG A  93       3.651  -4.206   7.126  1.00 96.20           H  
ATOM   1426  CD  ARG A  93       4.912  -3.611   8.765  1.00 96.20           C  
ATOM   1427  HD2 ARG A  93       4.278  -4.106   9.501  1.00 96.20           H  
ATOM   1428  HD3 ARG A  93       5.291  -2.679   9.184  1.00 96.20           H  
ATOM   1429  NE  ARG A  93       6.034  -4.486   8.413  1.00 96.20           N  
ATOM   1430  HE  ARG A  93       6.062  -4.835   7.466  1.00 96.20           H  
ATOM   1431  NH1 ARG A  93       7.290  -4.301  10.315  1.00 96.20           N  
ATOM   1432 HH11 ARG A  93       8.190  -4.363  10.768  1.00 96.20           H  
ATOM   1433 HH12 ARG A  93       6.535  -3.771  10.728  1.00 96.20           H  
ATOM   1434  NH2 ARG A  93       8.127  -5.311   8.500  1.00 96.20           N  
ATOM   1435 HH21 ARG A  93       9.056  -5.289   8.894  1.00 96.20           H  
ATOM   1436 HH22 ARG A  93       8.023  -5.381   7.497  1.00 96.20           H  
ATOM   1437  CZ  ARG A  93       7.139  -4.706   9.087  1.00 96.20           C  
ATOM   1438  N   VAL A  94      -0.297  -1.680   7.281  1.00 93.86           N  
ATOM   1439  H   VAL A  94      -0.400  -2.645   7.002  1.00 93.86           H  
ATOM   1440  CA  VAL A  94      -1.478  -1.012   7.820  1.00 93.86           C  
ATOM   1441  HA  VAL A  94      -1.258   0.042   7.991  1.00 93.86           H  
ATOM   1442  C   VAL A  94      -1.817  -1.660   9.152  1.00 93.86           C  
ATOM   1443  CB  VAL A  94      -2.653  -1.088   6.836  1.00 93.86           C  
ATOM   1444  HB  VAL A  94      -3.011  -2.117   6.806  1.00 93.86           H  
ATOM   1445  O   VAL A  94      -1.754  -2.878   9.266  1.00 93.86           O  
ATOM   1446  CG1 VAL A  94      -3.810  -0.191   7.280  1.00 93.86           C  
ATOM   1447 HG11 VAL A  94      -4.210  -0.536   8.233  1.00 93.86           H  
ATOM   1448 HG12 VAL A  94      -4.613  -0.224   6.543  1.00 93.86           H  
ATOM   1449 HG13 VAL A  94      -3.466   0.838   7.389  1.00 93.86           H  
ATOM   1450  CG2 VAL A  94      -2.246  -0.679   5.413  1.00 93.86           C  
ATOM   1451 HG21 VAL A  94      -1.505  -1.373   5.016  1.00 93.86           H  
ATOM   1452 HG22 VAL A  94      -1.831   0.329   5.420  1.00 93.86           H  
ATOM   1453 HG23 VAL A  94      -3.119  -0.724   4.762  1.00 93.86           H  
ATOM   1454  N   GLU A  95      -2.159  -0.864  10.155  1.00 91.14           N  
ATOM   1455  H   GLU A  95      -2.113   0.135  10.012  1.00 91.14           H  
ATOM   1456  CA  GLU A  95      -2.630  -1.329  11.459  1.00 91.14           C  
ATOM   1457  HA  GLU A  95      -2.867  -2.392  11.406  1.00 91.14           H  
ATOM   1458  C   GLU A  95      -3.921  -0.575  11.802  1.00 91.14           C  
ATOM   1459  CB  GLU A  95      -1.549  -1.131  12.548  1.00 91.14           C  
ATOM   1460  HB2 GLU A  95      -1.380  -0.063  12.684  1.00 91.14           H  
ATOM   1461  HB3 GLU A  95      -1.935  -1.536  13.484  1.00 91.14           H  
ATOM   1462  O   GLU A  95      -3.943   0.658  11.764  1.00 91.14           O  
ATOM   1463  CG  GLU A  95      -0.194  -1.810  12.244  1.00 91.14           C  
ATOM   1464  HG2 GLU A  95      -0.360  -2.873  12.073  1.00 91.14           H  
ATOM   1465  HG3 GLU A  95       0.210  -1.391  11.322  1.00 91.14           H  
ATOM   1466  CD  GLU A  95       0.879  -1.651  13.343  1.00 91.14           C  
ATOM   1467  OE1 GLU A  95       1.943  -2.311  13.230  1.00 91.14           O  
ATOM   1468  OE2 GLU A  95       0.700  -0.863  14.297  1.00 91.14           O  
ATOM   1469  N   PHE A  96      -4.993  -1.300  12.122  1.00 86.66           N  
ATOM   1470  H   PHE A  96      -4.926  -2.308  12.103  1.00 86.66           H  
ATOM   1471  CA  PHE A  96      -6.259  -0.718  12.580  1.00 86.66           C  
ATOM   1472  HA  PHE A  96      -6.271   0.348  12.353  1.00 86.66           H  
ATOM   1473  C   PHE A  96      -6.391  -0.873  14.098  1.00 86.66           C  
ATOM   1474  CB  PHE A  96      -7.446  -1.351  11.839  1.00 86.66           C  
ATOM   1475  HB2 PHE A  96      -8.361  -0.854  12.163  1.00 86.66           H  
ATOM   1476  HB3 PHE A  96      -7.525  -2.398  12.132  1.00 86.66           H  
ATOM   1477  O   PHE A  96      -6.207  -1.965  14.631  1.00 86.66           O  
ATOM   1478  CG  PHE A  96      -7.360  -1.269  10.326  1.00 86.66           C  
ATOM   1479  CD1 PHE A  96      -7.731  -0.098   9.640  1.00 86.66           C  
ATOM   1480  HD1 PHE A  96      -8.089   0.761  10.188  1.00 86.66           H  
ATOM   1481  CD2 PHE A  96      -6.883  -2.371   9.597  1.00 86.66           C  
ATOM   1482  HD2 PHE A  96      -6.594  -3.273  10.116  1.00 86.66           H  
ATOM   1483  CE1 PHE A  96      -7.605  -0.046   8.238  1.00 86.66           C  
ATOM   1484  HE1 PHE A  96      -7.832   0.855   7.688  1.00 86.66           H  
ATOM   1485  CE2 PHE A  96      -6.781  -2.324   8.200  1.00 86.66           C  
ATOM   1486  HE2 PHE A  96      -6.434  -3.193   7.661  1.00 86.66           H  
ATOM   1487  CZ  PHE A  96      -7.141  -1.155   7.519  1.00 86.66           C  
ATOM   1488  HZ  PHE A  96      -7.050  -1.101   6.445  1.00 86.66           H  
ATOM   1489  N   GLU A  97      -6.724   0.214  14.793  1.00 84.71           N  
ATOM   1490  H   GLU A  97      -6.856   1.081  14.292  1.00 84.71           H  
ATOM   1491  CA  GLU A  97      -6.901   0.250  16.247  1.00 84.71           C  
ATOM   1492  HA  GLU A  97      -7.131  -0.750  16.615  1.00 84.71           H  
ATOM   1493  C   GLU A  97      -8.079   1.176  16.580  1.00 84.71           C  
ATOM   1494  CB  GLU A  97      -5.590   0.711  16.914  1.00 84.71           C  
ATOM   1495  HB2 GLU A  97      -4.773   0.082  16.562  1.00 84.71           H  
ATOM   1496  HB3 GLU A  97      -5.382   1.736  16.608  1.00 84.71           H  
ATOM   1497  O   GLU A  97      -7.920   2.393  16.686  1.00 84.71           O  
ATOM   1498  CG  GLU A  97      -5.636   0.625  18.452  1.00 84.71           C  
ATOM   1499  HG2 GLU A  97      -5.712  -0.423  18.739  1.00 84.71           H  
ATOM   1500  HG3 GLU A  97      -6.529   1.136  18.812  1.00 84.71           H  
ATOM   1501  CD  GLU A  97      -4.407   1.260  19.138  1.00 84.71           C  
ATOM   1502  OE1 GLU A  97      -4.325   1.189  20.383  1.00 84.71           O  
ATOM   1503  OE2 GLU A  97      -3.561   1.901  18.456  1.00 84.71           O  
ATOM   1504  N   GLY A  98      -9.281   0.606  16.707  1.00 83.80           N  
ATOM   1505  H   GLY A  98      -9.359  -0.389  16.552  1.00 83.80           H  
ATOM   1506  CA  GLY A  98     -10.497   1.360  17.022  1.00 83.80           C  
ATOM   1507  HA2 GLY A  98     -10.388   1.813  18.007  1.00 83.80           H  
ATOM   1508  HA3 GLY A  98     -11.348   0.679  17.049  1.00 83.80           H  
ATOM   1509  C   GLY A  98     -10.802   2.457  15.996  1.00 83.80           C  
ATOM   1510  O   GLY A  98     -11.177   2.173  14.861  1.00 83.80           O  
ATOM   1511  N   ASP A  99     -10.652   3.714  16.413  1.00 89.19           N  
ATOM   1512  H   ASP A  99     -10.225   3.876  17.314  1.00 89.19           H  
ATOM   1513  CA  ASP A  99     -10.887   4.920  15.612  1.00 89.19           C  
ATOM   1514  HA  ASP A  99     -11.642   4.690  14.860  1.00 89.19           H  
ATOM   1515  C   ASP A  99      -9.643   5.405  14.845  1.00 89.19           C  
ATOM   1516  CB  ASP A  99     -11.472   6.016  16.521  1.00 89.19           C  
ATOM   1517  HB2 ASP A  99     -12.328   5.612  17.061  1.00 89.19           H  
ATOM   1518  HB3 ASP A  99     -11.836   6.832  15.897  1.00 89.19           H  
ATOM   1519  O   ASP A  99      -9.676   6.472  14.222  1.00 89.19           O  
ATOM   1520  CG  ASP A  99     -10.478   6.607  17.533  1.00 89.19           C  
ATOM   1521  OD1 ASP A  99      -9.532   5.898  17.948  1.00 89.19           O  
ATOM   1522  OD2 ASP A  99     -10.670   7.783  17.914  1.00 89.19           O  
ATOM   1523  N   LYS A 100      -8.553   4.625  14.850  1.00 91.73           N  
ATOM   1524  H   LYS A 100      -8.581   3.787  15.413  1.00 91.73           H  
ATOM   1525  CA  LYS A 100      -7.288   4.953  14.181  1.00 91.73           C  
ATOM   1526  HA  LYS A 100      -7.412   5.899  13.653  1.00 91.73           H  
ATOM   1527  C   LYS A 100      -6.874   3.914  13.148  1.00 91.73           C  
ATOM   1528  CB  LYS A 100      -6.174   5.135  15.218  1.00 91.73           C  
ATOM   1529  HB2 LYS A 100      -5.226   5.293  14.706  1.00 91.73           H  
ATOM   1530  HB3 LYS A 100      -6.099   4.227  15.817  1.00 91.73           H  
ATOM   1531  O   LYS A 100      -7.018   2.709  13.348  1.00 91.73           O  
ATOM   1532  CG  LYS A 100      -6.450   6.337  16.124  1.00 91.73           C  
ATOM   1533  HG2 LYS A 100      -6.416   7.254  15.536  1.00 91.73           H  
ATOM   1534  HG3 LYS A 100      -7.441   6.241  16.569  1.00 91.73           H  
ATOM   1535  CD  LYS A 100      -5.420   6.402  17.247  1.00 91.73           C  
ATOM   1536  HD2 LYS A 100      -5.381   5.430  17.741  1.00 91.73           H  
ATOM   1537  HD3 LYS A 100      -4.440   6.649  16.839  1.00 91.73           H  
ATOM   1538  CE  LYS A 100      -5.880   7.461  18.244  1.00 91.73           C  
ATOM   1539  HE2 LYS A 100      -5.837   8.442  17.770  1.00 91.73           H  
ATOM   1540  HE3 LYS A 100      -6.921   7.253  18.490  1.00 91.73           H  
ATOM   1541  NZ  LYS A 100      -5.050   7.411  19.468  1.00 91.73           N  
ATOM   1542  HZ1 LYS A 100      -5.123   6.482  19.859  1.00 91.73           H  
ATOM   1543  HZ2 LYS A 100      -4.082   7.601  19.252  1.00 91.73           H  
ATOM   1544  HZ3 LYS A 100      -5.404   8.066  20.151  1.00 91.73           H  
ATOM   1545  N   MET A 101      -6.244   4.402  12.084  1.00 93.37           N  
ATOM   1546  H   MET A 101      -6.186   5.407  12.006  1.00 93.37           H  
ATOM   1547  CA  MET A 101      -5.479   3.600  11.135  1.00 93.37           C  
ATOM   1548  HA  MET A 101      -5.437   2.569  11.485  1.00 93.37           H  
ATOM   1549  C   MET A 101      -4.055   4.151  11.054  1.00 93.37           C  
ATOM   1550  CB  MET A 101      -6.171   3.604   9.767  1.00 93.37           C  
ATOM   1551  HB2 MET A 101      -6.182   4.620   9.375  1.00 93.37           H  
ATOM   1552  HB3 MET A 101      -7.200   3.266   9.885  1.00 93.37           H  
ATOM   1553  O   MET A 101      -3.859   5.332  10.755  1.00 93.37           O  
ATOM   1554  CG  MET A 101      -5.463   2.671   8.776  1.00 93.37           C  
ATOM   1555  HG2 MET A 101      -5.634   1.641   9.089  1.00 93.37           H  
ATOM   1556  HG3 MET A 101      -4.387   2.841   8.814  1.00 93.37           H  
ATOM   1557  SD  MET A 101      -5.990   2.854   7.052  1.00 93.37           S  
ATOM   1558  CE  MET A 101      -5.190   4.430   6.725  1.00 93.37           C  
ATOM   1559  HE1 MET A 101      -5.022   4.534   5.653  1.00 93.37           H  
ATOM   1560  HE2 MET A 101      -5.820   5.232   7.111  1.00 93.37           H  
ATOM   1561  HE3 MET A 101      -4.231   4.468   7.240  1.00 93.37           H  
ATOM   1562  N   ARG A 102      -3.057   3.302  11.295  1.00 95.52           N  
ATOM   1563  H   ARG A 102      -3.295   2.344  11.507  1.00 95.52           H  
ATOM   1564  CA  ARG A 102      -1.636   3.638  11.135  1.00 95.52           C  
ATOM   1565  HA  ARG A 102      -1.529   4.715  11.001  1.00 95.52           H  
ATOM   1566  C   ARG A 102      -1.095   2.970   9.883  1.00 95.52           C  
ATOM   1567  CB  ARG A 102      -0.824   3.245  12.377  1.00 95.52           C  
ATOM   1568  HB2 ARG A 102      -0.833   2.161  12.487  1.00 95.52           H  
ATOM   1569  HB3 ARG A 102       0.208   3.567  12.235  1.00 95.52           H  
ATOM   1570  O   ARG A 102      -1.358   1.798   9.638  1.00 95.52           O  
ATOM   1571  CG  ARG A 102      -1.376   3.884  13.657  1.00 95.52           C  
ATOM   1572  HG2 ARG A 102      -2.367   3.477  13.858  1.00 95.52           H  
ATOM   1573  HG3 ARG A 102      -1.453   4.964  13.533  1.00 95.52           H  
ATOM   1574  CD  ARG A 102      -0.464   3.575  14.845  1.00 95.52           C  
ATOM   1575  HD2 ARG A 102      -0.175   2.525  14.797  1.00 95.52           H  
ATOM   1576  HD3 ARG A 102       0.431   4.192  14.772  1.00 95.52           H  
ATOM   1577  NE  ARG A 102      -1.159   3.817  16.124  1.00 95.52           N  
ATOM   1578  HE  ARG A 102      -2.153   3.992  16.082  1.00 95.52           H  
ATOM   1579  NH1 ARG A 102       0.587   3.269  17.488  1.00 95.52           N  
ATOM   1580 HH11 ARG A 102       0.932   2.967  18.388  1.00 95.52           H  
ATOM   1581 HH12 ARG A 102       1.179   3.293  16.670  1.00 95.52           H  
ATOM   1582  NH2 ARG A 102      -1.434   3.593  18.370  1.00 95.52           N  
ATOM   1583 HH21 ARG A 102      -1.050   3.284  19.252  1.00 95.52           H  
ATOM   1584 HH22 ARG A 102      -2.361   3.215  18.241  1.00 95.52           H  
ATOM   1585  CZ  ARG A 102      -0.667   3.573  17.320  1.00 95.52           C  
ATOM   1586  N   VAL A 103      -0.336   3.718   9.095  1.00 97.22           N  
ATOM   1587  H   VAL A 103      -0.206   4.687   9.349  1.00 97.22           H  
ATOM   1588  CA  VAL A 103       0.348   3.239   7.895  1.00 97.22           C  
ATOM   1589  HA  VAL A 103       0.142   2.177   7.760  1.00 97.22           H  
ATOM   1590  C   VAL A 103       1.836   3.436   8.111  1.00 97.22           C  
ATOM   1591  CB  VAL A 103      -0.125   3.967   6.626  1.00 97.22           C  
ATOM   1592  HB  VAL A 103       0.143   5.022   6.686  1.00 97.22           H  
ATOM   1593  O   VAL A 103       2.301   4.572   8.158  1.00 97.22           O  
ATOM   1594  CG1 VAL A 103       0.530   3.362   5.378  1.00 97.22           C  
ATOM   1595 HG11 VAL A 103       1.614   3.455   5.440  1.00 97.22           H  
ATOM   1596 HG12 VAL A 103       0.197   3.892   4.485  1.00 97.22           H  
ATOM   1597 HG13 VAL A 103       0.268   2.308   5.292  1.00 97.22           H  
ATOM   1598  CG2 VAL A 103      -1.645   3.875   6.470  1.00 97.22           C  
ATOM   1599 HG21 VAL A 103      -2.118   4.352   7.328  1.00 97.22           H  
ATOM   1600 HG22 VAL A 103      -1.959   2.832   6.416  1.00 97.22           H  
ATOM   1601 HG23 VAL A 103      -1.960   4.409   5.574  1.00 97.22           H  
ATOM   1602  N   ARG A 104       2.583   2.344   8.244  1.00 97.96           N  
ATOM   1603  H   ARG A 104       2.122   1.449   8.158  1.00 97.96           H  
ATOM   1604  CA  ARG A 104       4.047   2.372   8.249  1.00 97.96           C  
ATOM   1605  HA  ARG A 104       4.393   3.369   8.523  1.00 97.96           H  
ATOM   1606  C   ARG A 104       4.557   2.088   6.852  1.00 97.96           C  
ATOM   1607  CB  ARG A 104       4.633   1.390   9.263  1.00 97.96           C  
ATOM   1608  HB2 ARG A 104       4.247   0.389   9.074  1.00 97.96           H  
ATOM   1609  HB3 ARG A 104       5.717   1.373   9.148  1.00 97.96           H  
ATOM   1610  O   ARG A 104       4.158   1.105   6.228  1.00 97.96           O  
ATOM   1611  CG  ARG A 104       4.300   1.806  10.694  1.00 97.96           C  
ATOM   1612  HG2 ARG A 104       3.220   1.810  10.843  1.00 97.96           H  
ATOM   1613  HG3 ARG A 104       4.695   2.805  10.879  1.00 97.96           H  
ATOM   1614  CD  ARG A 104       4.941   0.823  11.667  1.00 97.96           C  
ATOM   1615  HD2 ARG A 104       6.020   0.817  11.513  1.00 97.96           H  
ATOM   1616  HD3 ARG A 104       4.541  -0.172  11.473  1.00 97.96           H  
ATOM   1617  NE  ARG A 104       4.654   1.247  13.039  1.00 97.96           N  
ATOM   1618  HE  ARG A 104       4.568   2.241  13.193  1.00 97.96           H  
ATOM   1619  NH1 ARG A 104       4.330  -0.800  14.019  1.00 97.96           N  
ATOM   1620 HH11 ARG A 104       4.446  -1.186  13.093  1.00 97.96           H  
ATOM   1621 HH12 ARG A 104       3.569  -1.238  14.518  1.00 97.96           H  
ATOM   1622  NH2 ARG A 104       4.046   1.101  15.176  1.00 97.96           N  
ATOM   1623 HH21 ARG A 104       3.709   0.566  15.964  1.00 97.96           H  
ATOM   1624 HH22 ARG A 104       3.984   2.107  15.115  1.00 97.96           H  
ATOM   1625  CZ  ARG A 104       4.365   0.500  14.074  1.00 97.96           C  
ATOM   1626  N   LEU A 105       5.435   2.952   6.380  1.00 98.18           N  
ATOM   1627  H   LEU A 105       5.709   3.720   6.976  1.00 98.18           H  
ATOM   1628  CA  LEU A 105       6.080   2.869   5.086  1.00 98.18           C  
ATOM   1629  HA  LEU A 105       5.681   2.026   4.522  1.00 98.18           H  
ATOM   1630  C   LEU A 105       7.567   2.677   5.296  1.00 98.18           C  
ATOM   1631  CB  LEU A 105       5.843   4.156   4.297  1.00 98.18           C  
ATOM   1632  HB2 LEU A 105       6.338   4.060   3.331  1.00 98.18           H  
ATOM   1633  HB3 LEU A 105       6.315   4.976   4.838  1.00 98.18           H  
ATOM   1634  O   LEU A 105       8.160   3.381   6.107  1.00 98.18           O  
ATOM   1635  CG  LEU A 105       4.369   4.504   4.069  1.00 98.18           C  
ATOM   1636  HG  LEU A 105       3.835   4.564   5.018  1.00 98.18           H  
ATOM   1637  CD1 LEU A 105       4.331   5.871   3.415  1.00 98.18           C  
ATOM   1638 HD11 LEU A 105       4.905   5.864   2.488  1.00 98.18           H  
ATOM   1639 HD12 LEU A 105       3.302   6.162   3.201  1.00 98.18           H  
ATOM   1640 HD13 LEU A 105       4.783   6.586   4.103  1.00 98.18           H  
ATOM   1641  CD2 LEU A 105       3.672   3.498   3.160  1.00 98.18           C  
ATOM   1642 HD21 LEU A 105       4.207   3.422   2.214  1.00 98.18           H  
ATOM   1643 HD22 LEU A 105       3.658   2.523   3.648  1.00 98.18           H  
ATOM   1644 HD23 LEU A 105       2.644   3.813   2.981  1.00 98.18           H  
ATOM   1645  N   ARG A 106       8.173   1.785   4.526  1.00 98.08           N  
ATOM   1646  H   ARG A 106       7.604   1.217   3.914  1.00 98.08           H  
ATOM   1647  CA  ARG A 106       9.622   1.615   4.498  1.00 98.08           C  
ATOM   1648  HA  ARG A 106      10.101   2.487   4.944  1.00 98.08           H  
ATOM   1649  C   ARG A 106      10.095   1.518   3.061  1.00 98.08           C  
ATOM   1650  CB  ARG A 106       9.983   0.396   5.347  1.00 98.08           C  
ATOM   1651  HB2 ARG A 106       9.694   0.589   6.380  1.00 98.08           H  
ATOM   1652  HB3 ARG A 106       9.433  -0.474   4.988  1.00 98.08           H  
ATOM   1653  O   ARG A 106       9.553   0.727   2.290  1.00 98.08           O  
ATOM   1654  CG  ARG A 106      11.477   0.091   5.294  1.00 98.08           C  
ATOM   1655  HG2 ARG A 106      11.763  -0.165   4.274  1.00 98.08           H  
ATOM   1656  HG3 ARG A 106      12.049   0.958   5.625  1.00 98.08           H  
ATOM   1657  CD  ARG A 106      11.765  -1.095   6.202  1.00 98.08           C  
ATOM   1658  HD2 ARG A 106      11.644  -0.781   7.239  1.00 98.08           H  
ATOM   1659  HD3 ARG A 106      11.065  -1.900   5.978  1.00 98.08           H  
ATOM   1660  NE  ARG A 106      13.125  -1.563   5.943  1.00 98.08           N  
ATOM   1661  HE  ARG A 106      13.469  -1.425   5.003  1.00 98.08           H  
ATOM   1662  NH1 ARG A 106      13.555  -2.601   7.930  1.00 98.08           N  
ATOM   1663 HH11 ARG A 106      12.670  -2.234   8.250  1.00 98.08           H  
ATOM   1664 HH12 ARG A 106      14.230  -2.995   8.570  1.00 98.08           H  
ATOM   1665  NH2 ARG A 106      15.104  -2.508   6.285  1.00 98.08           N  
ATOM   1666 HH21 ARG A 106      15.256  -2.223   5.328  1.00 98.08           H  
ATOM   1667 HH22 ARG A 106      15.801  -3.005   6.821  1.00 98.08           H  
ATOM   1668  CZ  ARG A 106      13.920  -2.229   6.734  1.00 98.08           C  
ATOM   1669  N   ASN A 107      11.092   2.321   2.709  1.00 97.58           N  
ATOM   1670  H   ASN A 107      11.498   2.924   3.410  1.00 97.58           H  
ATOM   1671  CA  ASN A 107      11.686   2.312   1.378  1.00 97.58           C  
ATOM   1672  HA  ASN A 107      11.070   1.729   0.694  1.00 97.58           H  
ATOM   1673  C   ASN A 107      13.068   1.652   1.430  1.00 97.58           C  
ATOM   1674  CB  ASN A 107      11.725   3.749   0.845  1.00 97.58           C  
ATOM   1675  HB2 ASN A 107      12.320   4.361   1.524  1.00 97.58           H  
ATOM   1676  HB3 ASN A 107      10.713   4.150   0.793  1.00 97.58           H  
ATOM   1677  O   ASN A 107      14.027   2.237   1.927  1.00 97.58           O  
ATOM   1678  CG  ASN A 107      12.340   3.840  -0.533  1.00 97.58           C  
ATOM   1679  ND2 ASN A 107      12.683   5.023  -0.968  1.00 97.58           N  
ATOM   1680 HD21 ASN A 107      13.116   5.100  -1.878  1.00 97.58           H  
ATOM   1681 HD22 ASN A 107      12.450   5.840  -0.423  1.00 97.58           H  
ATOM   1682  OD1 ASN A 107      12.502   2.859  -1.242  1.00 97.58           O  
ATOM   1683  N   ASP A 108      13.168   0.442   0.887  1.00 96.60           N  
ATOM   1684  H   ASP A 108      12.359   0.055   0.423  1.00 96.60           H  
ATOM   1685  CA  ASP A 108      14.429  -0.295   0.760  1.00 96.60           C  
ATOM   1686  HA  ASP A 108      15.154   0.111   1.465  1.00 96.60           H  
ATOM   1687  C   ASP A 108      15.056  -0.130  -0.645  1.00 96.60           C  
ATOM   1688  CB  ASP A 108      14.212  -1.774   1.136  1.00 96.60           C  
ATOM   1689  HB2 ASP A 108      13.437  -2.185   0.489  1.00 96.60           H  
ATOM   1690  HB3 ASP A 108      15.131  -2.326   0.940  1.00 96.60           H  
ATOM   1691  O   ASP A 108      16.024  -0.814  -0.976  1.00 96.60           O  
ATOM   1692  CG  ASP A 108      13.833  -2.031   2.604  1.00 96.60           C  
ATOM   1693  OD1 ASP A 108      14.530  -1.551   3.536  1.00 96.60           O  
ATOM   1694  OD2 ASP A 108      12.876  -2.807   2.828  1.00 96.60           O  
ATOM   1695  N   SER A 109      14.522   0.763  -1.490  1.00 95.36           N  
ATOM   1696  H   SER A 109      13.746   1.320  -1.165  1.00 95.36           H  
ATOM   1697  CA  SER A 109      15.111   1.091  -2.795  1.00 95.36           C  
ATOM   1698  HA  SER A 109      15.518   0.170  -3.215  1.00 95.36           H  
ATOM   1699  C   SER A 109      16.276   2.085  -2.685  1.00 95.36           C  
ATOM   1700  CB  SER A 109      14.044   1.590  -3.776  1.00 95.36           C  
ATOM   1701  HB2 SER A 109      14.429   1.498  -4.792  1.00 95.36           H  
ATOM   1702  HB3 SER A 109      13.142   0.985  -3.685  1.00 95.36           H  
ATOM   1703  O   SER A 109      16.517   2.692  -1.643  1.00 95.36           O  
ATOM   1704  OG  SER A 109      13.717   2.936  -3.569  1.00 95.36           O  
ATOM   1705  HG  SER A 109      13.260   2.993  -2.727  1.00 95.36           H  
ATOM   1706  N   SER A 110      17.003   2.280  -3.786  1.00 94.96           N  
ATOM   1707  H   SER A 110      16.762   1.776  -4.628  1.00 94.96           H  
ATOM   1708  CA  SER A 110      18.125   3.225  -3.876  1.00 94.96           C  
ATOM   1709  HA  SER A 110      18.656   3.225  -2.924  1.00 94.96           H  
ATOM   1710  C   SER A 110      17.710   4.676  -4.150  1.00 94.96           C  
ATOM   1711  CB  SER A 110      19.094   2.744  -4.956  1.00 94.96           C  
ATOM   1712  HB2 SER A 110      19.923   3.446  -5.047  1.00 94.96           H  
ATOM   1713  HB3 SER A 110      19.487   1.768  -4.672  1.00 94.96           H  
ATOM   1714  O   SER A 110      18.564   5.563  -4.146  1.00 94.96           O  
ATOM   1715  OG  SER A 110      18.420   2.632  -6.197  1.00 94.96           O  
ATOM   1716  HG  SER A 110      18.991   2.191  -6.830  1.00 94.96           H  
ATOM   1717  N   THR A 111      16.421   4.939  -4.384  1.00 95.27           N  
ATOM   1718  H   THR A 111      15.754   4.184  -4.313  1.00 95.27           H  
ATOM   1719  CA  THR A 111      15.889   6.269  -4.715  1.00 95.27           C  
ATOM   1720  HA  THR A 111      16.674   7.010  -4.569  1.00 95.27           H  
ATOM   1721  C   THR A 111      14.712   6.632  -3.815  1.00 95.27           C  
ATOM   1722  CB  THR A 111      15.434   6.350  -6.180  1.00 95.27           C  
ATOM   1723  HB  THR A 111      14.982   7.326  -6.355  1.00 95.27           H  
ATOM   1724  O   THR A 111      14.023   5.737  -3.332  1.00 95.27           O  
ATOM   1725  CG2 THR A 111      16.607   6.183  -7.146  1.00 95.27           C  
ATOM   1726 HG21 THR A 111      16.254   6.330  -8.167  1.00 95.27           H  
ATOM   1727 HG22 THR A 111      17.379   6.919  -6.923  1.00 95.27           H  
ATOM   1728 HG23 THR A 111      17.025   5.180  -7.058  1.00 95.27           H  
ATOM   1729  OG1 THR A 111      14.485   5.351  -6.481  1.00 95.27           O  
ATOM   1730  HG1 THR A 111      13.811   5.356  -5.797  1.00 95.27           H  
ATOM   1731  N   PRO A 112      14.420   7.923  -3.594  1.00 97.16           N  
ATOM   1732  CA  PRO A 112      13.185   8.320  -2.930  1.00 97.16           C  
ATOM   1733  HA  PRO A 112      13.207   7.945  -1.906  1.00 97.16           H  
ATOM   1734  C   PRO A 112      11.946   7.768  -3.645  1.00 97.16           C  
ATOM   1735  CB  PRO A 112      13.194   9.849  -2.902  1.00 97.16           C  
ATOM   1736  HB2 PRO A 112      12.754  10.236  -1.983  1.00 97.16           H  
ATOM   1737  HB3 PRO A 112      12.672  10.246  -3.774  1.00 97.16           H  
ATOM   1738  O   PRO A 112      11.926   7.647  -4.872  1.00 97.16           O  
ATOM   1739  CG  PRO A 112      14.679  10.191  -3.002  1.00 97.16           C  
ATOM   1740  HG2 PRO A 112      14.840  11.182  -3.426  1.00 97.16           H  
ATOM   1741  HG3 PRO A 112      15.138  10.116  -2.016  1.00 97.16           H  
ATOM   1742  CD  PRO A 112      15.225   9.090  -3.909  1.00 97.16           C  
ATOM   1743  HD2 PRO A 112      16.281   8.926  -3.694  1.00 97.16           H  
ATOM   1744  HD3 PRO A 112      15.081   9.362  -4.954  1.00 97.16           H  
ATOM   1745  N   VAL A 113      10.921   7.453  -2.861  1.00 97.73           N  
ATOM   1746  H   VAL A 113      11.028   7.568  -1.863  1.00 97.73           H  
ATOM   1747  CA  VAL A 113       9.615   6.987  -3.337  1.00 97.73           C  
ATOM   1748  HA  VAL A 113       9.575   7.008  -4.426  1.00 97.73           H  
ATOM   1749  C   VAL A 113       8.552   7.929  -2.801  1.00 97.73           C  
ATOM   1750  CB  VAL A 113       9.361   5.546  -2.868  1.00 97.73           C  
ATOM   1751  HB  VAL A 113       9.536   5.493  -1.794  1.00 97.73           H  
ATOM   1752  O   VAL A 113       8.575   8.278  -1.622  1.00 97.73           O  
ATOM   1753  CG1 VAL A 113       7.924   5.090  -3.137  1.00 97.73           C  
ATOM   1754 HG11 VAL A 113       7.198   5.773  -2.694  1.00 97.73           H  
ATOM   1755 HG12 VAL A 113       7.740   5.016  -4.209  1.00 97.73           H  
ATOM   1756 HG13 VAL A 113       7.760   4.124  -2.660  1.00 97.73           H  
ATOM   1757  CG2 VAL A 113      10.319   4.574  -3.569  1.00 97.73           C  
ATOM   1758 HG21 VAL A 113      11.352   4.908  -3.464  1.00 97.73           H  
ATOM   1759 HG22 VAL A 113      10.081   4.507  -4.630  1.00 97.73           H  
ATOM   1760 HG23 VAL A 113      10.244   3.591  -3.105  1.00 97.73           H  
ATOM   1761  N   GLU A 114       7.604   8.318  -3.644  1.00 98.24           N  
ATOM   1762  H   GLU A 114       7.594   7.929  -4.576  1.00 98.24           H  
ATOM   1763  CA  GLU A 114       6.418   9.057  -3.226  1.00 98.24           C  
ATOM   1764  HA  GLU A 114       6.628   9.556  -2.280  1.00 98.24           H  
ATOM   1765  C   GLU A 114       5.257   8.086  -2.987  1.00 98.24           C  
ATOM   1766  CB  GLU A 114       6.107  10.163  -4.244  1.00 98.24           C  
ATOM   1767  HB2 GLU A 114       7.004  10.769  -4.369  1.00 98.24           H  
ATOM   1768  HB3 GLU A 114       5.845   9.728  -5.208  1.00 98.24           H  
ATOM   1769  O   GLU A 114       4.952   7.232  -3.819  1.00 98.24           O  
ATOM   1770  CG  GLU A 114       4.968  11.065  -3.756  1.00 98.24           C  
ATOM   1771  HG2 GLU A 114       5.107  11.257  -2.692  1.00 98.24           H  
ATOM   1772  HG3 GLU A 114       4.019  10.541  -3.868  1.00 98.24           H  
ATOM   1773  CD  GLU A 114       4.937  12.412  -4.493  1.00 98.24           C  
ATOM   1774  OE1 GLU A 114       4.077  12.611  -5.374  1.00 98.24           O  
ATOM   1775  OE2 GLU A 114       5.722  13.299  -4.088  1.00 98.24           O  
ATOM   1776  N   VAL A 115       4.613   8.190  -1.825  1.00 98.23           N  
ATOM   1777  H   VAL A 115       4.941   8.875  -1.159  1.00 98.23           H  
ATOM   1778  CA  VAL A 115       3.442   7.388  -1.470  1.00 98.23           C  
ATOM   1779  HA  VAL A 115       3.196   6.744  -2.315  1.00 98.23           H  
ATOM   1780  C   VAL A 115       2.258   8.312  -1.224  1.00 98.23           C  
ATOM   1781  CB  VAL A 115       3.703   6.456  -0.273  1.00 98.23           C  
ATOM   1782  HB  VAL A 115       3.882   7.055   0.620  1.00 98.23           H  
ATOM   1783  O   VAL A 115       2.261   9.126  -0.298  1.00 98.23           O  
ATOM   1784  CG1 VAL A 115       2.484   5.554  -0.024  1.00 98.23           C  
ATOM   1785 HG11 VAL A 115       1.617   6.157   0.247  1.00 98.23           H  
ATOM   1786 HG12 VAL A 115       2.694   4.867   0.795  1.00 98.23           H  
ATOM   1787 HG13 VAL A 115       2.256   4.981  -0.923  1.00 98.23           H  
ATOM   1788  CG2 VAL A 115       4.922   5.553  -0.511  1.00 98.23           C  
ATOM   1789 HG21 VAL A 115       5.032   4.839   0.305  1.00 98.23           H  
ATOM   1790 HG22 VAL A 115       5.826   6.160  -0.557  1.00 98.23           H  
ATOM   1791 HG23 VAL A 115       4.808   5.015  -1.452  1.00 98.23           H  
ATOM   1792  N   HIS A 116       1.210   8.149  -2.026  1.00 98.12           N  
ATOM   1793  H   HIS A 116       1.309   7.499  -2.793  1.00 98.12           H  
ATOM   1794  CA  HIS A 116      -0.084   8.780  -1.804  1.00 98.12           C  
ATOM   1795  HA  HIS A 116       0.059   9.667  -1.187  1.00 98.12           H  
ATOM   1796  C   HIS A 116      -1.013   7.814  -1.085  1.00 98.12           C  
ATOM   1797  CB  HIS A 116      -0.727   9.242  -3.109  1.00 98.12           C  
ATOM   1798  HB2 HIS A 116      -1.092   8.377  -3.663  1.00 98.12           H  
ATOM   1799  HB3 HIS A 116      -1.593   9.859  -2.868  1.00 98.12           H  
ATOM   1800  O   HIS A 116      -1.316   6.732  -1.587  1.00 98.12           O  
ATOM   1801  CG  HIS A 116       0.191  10.032  -3.987  1.00 98.12           C  
ATOM   1802  CD2 HIS A 116       0.948   9.540  -5.013  1.00 98.12           C  
ATOM   1803  HD2 HIS A 116       1.016   8.513  -5.342  1.00 98.12           H  
ATOM   1804  ND1 HIS A 116       0.429  11.384  -3.900  1.00 98.12           N  
ATOM   1805  HD1 HIS A 116       0.190  11.985  -3.125  1.00 98.12           H  
ATOM   1806  CE1 HIS A 116       1.298  11.702  -4.876  1.00 98.12           C  
ATOM   1807  HE1 HIS A 116       1.740  12.673  -5.046  1.00 98.12           H  
ATOM   1808  NE2 HIS A 116       1.610  10.613  -5.583  1.00 98.12           N  
ATOM   1809  N   ILE A 117      -1.511   8.230   0.069  1.00 97.76           N  
ATOM   1810  H   ILE A 117      -1.224   9.139   0.403  1.00 97.76           H  
ATOM   1811  CA  ILE A 117      -2.435   7.465   0.895  1.00 97.76           C  
ATOM   1812  HA  ILE A 117      -2.552   6.464   0.478  1.00 97.76           H  
ATOM   1813  C   ILE A 117      -3.782   8.179   0.867  1.00 97.76           C  
ATOM   1814  CB  ILE A 117      -1.894   7.316   2.331  1.00 97.76           C  
ATOM   1815  HB  ILE A 117      -1.942   8.295   2.808  1.00 97.76           H  
ATOM   1816  O   ILE A 117      -3.866   9.361   1.209  1.00 97.76           O  
ATOM   1817  CG1 ILE A 117      -0.421   6.846   2.388  1.00 97.76           C  
ATOM   1818 HG12 ILE A 117       0.197   7.469   1.741  1.00 97.76           H  
ATOM   1819 HG13 ILE A 117      -0.342   5.816   2.042  1.00 97.76           H  
ATOM   1820  CG2 ILE A 117      -2.818   6.342   3.083  1.00 97.76           C  
ATOM   1821 HG21 ILE A 117      -2.849   5.381   2.571  1.00 97.76           H  
ATOM   1822 HG22 ILE A 117      -2.477   6.189   4.107  1.00 97.76           H  
ATOM   1823 HG23 ILE A 117      -3.829   6.747   3.132  1.00 97.76           H  
ATOM   1824  CD1 ILE A 117       0.185   6.962   3.789  1.00 97.76           C  
ATOM   1825 HD11 ILE A 117      -0.315   6.293   4.490  1.00 97.76           H  
ATOM   1826 HD12 ILE A 117       1.240   6.693   3.753  1.00 97.76           H  
ATOM   1827 HD13 ILE A 117       0.096   7.990   4.141  1.00 97.76           H  
ATOM   1828  N   LYS A 118      -4.841   7.476   0.470  1.00 96.19           N  
ATOM   1829  H   LYS A 118      -4.683   6.515   0.203  1.00 96.19           H  
ATOM   1830  CA  LYS A 118      -6.221   7.970   0.494  1.00 96.19           C  
ATOM   1831  HA  LYS A 118      -6.230   8.972   0.924  1.00 96.19           H  
ATOM   1832  C   LYS A 118      -7.075   7.085   1.391  1.00 96.19           C  
ATOM   1833  CB  LYS A 118      -6.771   8.061  -0.933  1.00 96.19           C  
ATOM   1834  HB2 LYS A 118      -6.737   7.071  -1.390  1.00 96.19           H  
ATOM   1835  HB3 LYS A 118      -6.142   8.731  -1.519  1.00 96.19           H  
ATOM   1836  O   LYS A 118      -7.083   5.868   1.231  1.00 96.19           O  
ATOM   1837  CG  LYS A 118      -8.215   8.580  -0.940  1.00 96.19           C  
ATOM   1838  HG2 LYS A 118      -8.832   7.965  -0.284  1.00 96.19           H  
ATOM   1839  HG3 LYS A 118      -8.235   9.605  -0.569  1.00 96.19           H  
ATOM   1840  CD  LYS A 118      -8.834   8.520  -2.335  1.00 96.19           C  
ATOM   1841  HD2 LYS A 118      -8.827   7.485  -2.676  1.00 96.19           H  
ATOM   1842  HD3 LYS A 118      -8.265   9.139  -3.028  1.00 96.19           H  
ATOM   1843  CE  LYS A 118     -10.275   9.023  -2.206  1.00 96.19           C  
ATOM   1844  HE2 LYS A 118     -10.272  10.088  -1.973  1.00 96.19           H  
ATOM   1845  HE3 LYS A 118     -10.733   8.526  -1.350  1.00 96.19           H  
ATOM   1846  NZ  LYS A 118     -11.071   8.737  -3.422  1.00 96.19           N  
ATOM   1847  HZ1 LYS A 118     -10.677   9.177  -4.241  1.00 96.19           H  
ATOM   1848  HZ2 LYS A 118     -11.098   7.738  -3.566  1.00 96.19           H  
ATOM   1849  HZ3 LYS A 118     -12.019   9.052  -3.277  1.00 96.19           H  
ATOM   1850  N   VAL A 119      -7.823   7.713   2.293  1.00 93.19           N  
ATOM   1851  H   VAL A 119      -7.759   8.720   2.342  1.00 93.19           H  
ATOM   1852  CA  VAL A 119      -8.641   7.047   3.312  1.00 93.19           C  
ATOM   1853  HA  VAL A 119      -8.856   6.021   3.014  1.00 93.19           H  
ATOM   1854  C   VAL A 119      -9.946   7.820   3.455  1.00 93.19           C  
ATOM   1855  CB  VAL A 119      -7.890   7.027   4.650  1.00 93.19           C  
ATOM   1856  HB  VAL A 119      -7.788   8.044   5.027  1.00 93.19           H  
ATOM   1857  O   VAL A 119      -9.963   8.931   3.984  1.00 93.19           O  
ATOM   1858  CG1 VAL A 119      -8.647   6.196   5.675  1.00 93.19           C  
ATOM   1859 HG11 VAL A 119      -9.637   6.614   5.856  1.00 93.19           H  
ATOM   1860 HG12 VAL A 119      -8.082   6.233   6.606  1.00 93.19           H  
ATOM   1861 HG13 VAL A 119      -8.738   5.163   5.337  1.00 93.19           H  
ATOM   1862  CG2 VAL A 119      -6.485   6.443   4.520  1.00 93.19           C  
ATOM   1863 HG21 VAL A 119      -5.977   6.566   5.476  1.00 93.19           H  
ATOM   1864 HG22 VAL A 119      -6.526   5.398   4.213  1.00 93.19           H  
ATOM   1865 HG23 VAL A 119      -5.898   7.021   3.806  1.00 93.19           H  
ATOM   1866  N   GLY A 120     -11.038   7.278   2.912  1.00 89.99           N  
ATOM   1867  H   GLY A 120     -10.984   6.345   2.531  1.00 89.99           H  
ATOM   1868  CA  GLY A 120     -12.274   8.046   2.739  1.00 89.99           C  
ATOM   1869  HA2 GLY A 120     -12.677   8.301   3.719  1.00 89.99           H  
ATOM   1870  HA3 GLY A 120     -13.012   7.446   2.207  1.00 89.99           H  
ATOM   1871  C   GLY A 120     -12.018   9.331   1.936  1.00 89.99           C  
ATOM   1872  O   GLY A 120     -11.601   9.269   0.773  1.00 89.99           O  
ATOM   1873  N   ASP A 121     -12.235  10.481   2.578  1.00 89.54           N  
ATOM   1874  H   ASP A 121     -12.575  10.437   3.528  1.00 89.54           H  
ATOM   1875  CA  ASP A 121     -12.014  11.816   2.007  1.00 89.54           C  
ATOM   1876  HA  ASP A 121     -12.115  11.759   0.923  1.00 89.54           H  
ATOM   1877  C   ASP A 121     -10.616  12.392   2.298  1.00 89.54           C  
ATOM   1878  CB  ASP A 121     -13.098  12.774   2.523  1.00 89.54           C  
ATOM   1879  HB2 ASP A 121     -12.927  13.765   2.102  1.00 89.54           H  
ATOM   1880  HB3 ASP A 121     -13.018  12.849   3.607  1.00 89.54           H  
ATOM   1881  O   ASP A 121     -10.202  13.360   1.656  1.00 89.54           O  
ATOM   1882  CG  ASP A 121     -14.508  12.326   2.135  1.00 89.54           C  
ATOM   1883  OD1 ASP A 121     -14.688  11.926   0.961  1.00 89.54           O  
ATOM   1884  OD2 ASP A 121     -15.381  12.372   3.031  1.00 89.54           O  
ATOM   1885  N   GLU A 122      -9.866  11.809   3.240  1.00 94.22           N  
ATOM   1886  H   GLU A 122     -10.176  10.939   3.650  1.00 94.22           H  
ATOM   1887  CA  GLU A 122      -8.529  12.286   3.595  1.00 94.22           C  
ATOM   1888  HA  GLU A 122      -8.544  13.373   3.519  1.00 94.22           H  
ATOM   1889  C   GLU A 122      -7.480  11.765   2.604  1.00 94.22           C  
ATOM   1890  CB  GLU A 122      -8.185  11.949   5.058  1.00 94.22           C  
ATOM   1891  HB2 GLU A 122      -9.034  12.227   5.682  1.00 94.22           H  
ATOM   1892  HB3 GLU A 122      -8.006  10.878   5.159  1.00 94.22           H  
ATOM   1893  O   GLU A 122      -7.520  10.612   2.161  1.00 94.22           O  
ATOM   1894  CG  GLU A 122      -6.944  12.734   5.530  1.00 94.22           C  
ATOM   1895  HG2 GLU A 122      -6.082  12.420   4.940  1.00 94.22           H  
ATOM   1896  HG3 GLU A 122      -7.108  13.792   5.327  1.00 94.22           H  
ATOM   1897  CD  GLU A 122      -6.601  12.571   7.020  1.00 94.22           C  
ATOM   1898  OE1 GLU A 122      -5.470  12.984   7.388  1.00 94.22           O  
ATOM   1899  OE2 GLU A 122      -7.450  12.071   7.785  1.00 94.22           O  
ATOM   1900  N   LYS A 123      -6.519  12.628   2.255  1.00 96.16           N  
ATOM   1901  H   LYS A 123      -6.527  13.541   2.687  1.00 96.16           H  
ATOM   1902  CA  LYS A 123      -5.366  12.297   1.413  1.00 96.16           C  
ATOM   1903  HA  LYS A 123      -5.296  11.213   1.323  1.00 96.16           H  
ATOM   1904  C   LYS A 123      -4.082  12.798   2.061  1.00 96.16           C  
ATOM   1905  CB  LYS A 123      -5.515  12.896   0.010  1.00 96.16           C  
ATOM   1906  HB2 LYS A 123      -5.651  13.974   0.100  1.00 96.16           H  
ATOM   1907  HB3 LYS A 123      -4.592  12.714  -0.541  1.00 96.16           H  
ATOM   1908  O   LYS A 123      -4.022  13.941   2.512  1.00 96.16           O  
ATOM   1909  CG  LYS A 123      -6.683  12.297  -0.783  1.00 96.16           C  
ATOM   1910  HG2 LYS A 123      -7.621  12.473  -0.256  1.00 96.16           H  
ATOM   1911  HG3 LYS A 123      -6.527  11.224  -0.900  1.00 96.16           H  
ATOM   1912  CD  LYS A 123      -6.745  12.962  -2.161  1.00 96.16           C  
ATOM   1913  HD2 LYS A 123      -5.820  12.751  -2.698  1.00 96.16           H  
ATOM   1914  HD3 LYS A 123      -6.837  14.039  -2.024  1.00 96.16           H  
ATOM   1915  CE  LYS A 123      -7.942  12.449  -2.961  1.00 96.16           C  
ATOM   1916  HE2 LYS A 123      -8.844  12.632  -2.378  1.00 96.16           H  
ATOM   1917  HE3 LYS A 123      -7.827  11.374  -3.099  1.00 96.16           H  
ATOM   1918  NZ  LYS A 123      -8.016  13.145  -4.271  1.00 96.16           N  
ATOM   1919  HZ1 LYS A 123      -8.811  12.837  -4.813  1.00 96.16           H  
ATOM   1920  HZ2 LYS A 123      -7.170  12.986  -4.799  1.00 96.16           H  
ATOM   1921  HZ3 LYS A 123      -8.100  14.140  -4.121  1.00 96.16           H  
ATOM   1922  N   ARG A 124      -3.044  11.967   2.051  1.00 97.24           N  
ATOM   1923  H   ARG A 124      -3.191  11.044   1.667  1.00 97.24           H  
ATOM   1924  CA  ARG A 124      -1.682  12.310   2.477  1.00 97.24           C  
ATOM   1925  HA  ARG A 124      -1.599  13.388   2.619  1.00 97.24           H  
ATOM   1926  C   ARG A 124      -0.710  11.913   1.374  1.00 97.24           C  
ATOM   1927  CB  ARG A 124      -1.340  11.591   3.797  1.00 97.24           C  
ATOM   1928  HB2 ARG A 124      -1.429  10.516   3.635  1.00 97.24           H  
ATOM   1929  HB3 ARG A 124      -0.301  11.793   4.057  1.00 97.24           H  
ATOM   1930  O   ARG A 124      -0.870  10.851   0.785  1.00 97.24           O  
ATOM   1931  CG  ARG A 124      -2.232  11.973   4.991  1.00 97.24           C  
ATOM   1932  HG2 ARG A 124      -3.284  11.888   4.717  1.00 97.24           H  
ATOM   1933  HG3 ARG A 124      -2.041  11.268   5.800  1.00 97.24           H  
ATOM   1934  CD  ARG A 124      -1.952  13.383   5.513  1.00 97.24           C  
ATOM   1935  HD2 ARG A 124      -2.130  14.101   4.713  1.00 97.24           H  
ATOM   1936  HD3 ARG A 124      -0.910  13.440   5.828  1.00 97.24           H  
ATOM   1937  NE  ARG A 124      -2.836  13.697   6.646  1.00 97.24           N  
ATOM   1938  HE  ARG A 124      -3.639  13.104   6.801  1.00 97.24           H  
ATOM   1939  NH1 ARG A 124      -1.868  15.660   7.338  1.00 97.24           N  
ATOM   1940 HH11 ARG A 124      -1.848  16.428   7.994  1.00 97.24           H  
ATOM   1941 HH12 ARG A 124      -1.159  15.543   6.629  1.00 97.24           H  
ATOM   1942  NH2 ARG A 124      -3.692  14.843   8.367  1.00 97.24           N  
ATOM   1943 HH21 ARG A 124      -3.725  15.595   9.040  1.00 97.24           H  
ATOM   1944 HH22 ARG A 124      -4.431  14.155   8.319  1.00 97.24           H  
ATOM   1945  CZ  ARG A 124      -2.783  14.736   7.447  1.00 97.24           C  
ATOM   1946  N   THR A 125       0.288  12.748   1.124  1.00 97.91           N  
ATOM   1947  H   THR A 125       0.374  13.590   1.676  1.00 97.91           H  
ATOM   1948  CA  THR A 125       1.435  12.413   0.274  1.00 97.91           C  
ATOM   1949  HA  THR A 125       1.330  11.406  -0.130  1.00 97.91           H  
ATOM   1950  C   THR A 125       2.674  12.462   1.147  1.00 97.91           C  
ATOM   1951  CB  THR A 125       1.591  13.378  -0.907  1.00 97.91           C  
ATOM   1952  HB  THR A 125       1.769  14.386  -0.531  1.00 97.91           H  
ATOM   1953  O   THR A 125       2.846  13.424   1.899  1.00 97.91           O  
ATOM   1954  CG2 THR A 125       2.745  12.982  -1.823  1.00 97.91           C  
ATOM   1955 HG21 THR A 125       3.699  13.108  -1.312  1.00 97.91           H  
ATOM   1956 HG22 THR A 125       2.645  11.941  -2.130  1.00 97.91           H  
ATOM   1957 HG23 THR A 125       2.765  13.613  -2.712  1.00 97.91           H  
ATOM   1958  OG1 THR A 125       0.431  13.399  -1.713  1.00 97.91           O  
ATOM   1959  HG1 THR A 125       0.656  13.986  -2.438  1.00 97.91           H  
ATOM   1960  N   VAL A 126       3.510  11.435   1.065  1.00 97.74           N  
ATOM   1961  H   VAL A 126       3.286  10.664   0.452  1.00 97.74           H  
ATOM   1962  CA  VAL A 126       4.774  11.360   1.798  1.00 97.74           C  
ATOM   1963  HA  VAL A 126       5.054  12.360   2.129  1.00 97.74           H  
ATOM   1964  C   VAL A 126       5.877  10.876   0.870  1.00 97.74           C  
ATOM   1965  CB  VAL A 126       4.664  10.475   3.055  1.00 97.74           C  
ATOM   1966  HB  VAL A 126       5.651  10.407   3.512  1.00 97.74           H  
ATOM   1967  O   VAL A 126       5.693   9.916   0.126  1.00 97.74           O  
ATOM   1968  CG1 VAL A 126       3.716  11.095   4.089  1.00 97.74           C  
ATOM   1969 HG11 VAL A 126       3.795  10.546   5.028  1.00 97.74           H  
ATOM   1970 HG12 VAL A 126       4.002  12.131   4.271  1.00 97.74           H  
ATOM   1971 HG13 VAL A 126       2.686  11.062   3.733  1.00 97.74           H  
ATOM   1972  CG2 VAL A 126       4.164   9.058   2.773  1.00 97.74           C  
ATOM   1973 HG21 VAL A 126       3.993   8.559   3.727  1.00 97.74           H  
ATOM   1974 HG22 VAL A 126       3.227   9.073   2.217  1.00 97.74           H  
ATOM   1975 HG23 VAL A 126       4.916   8.508   2.208  1.00 97.74           H  
ATOM   1976  N   THR A 127       7.025  11.539   0.918  1.00 98.08           N  
ATOM   1977  H   THR A 127       7.111  12.339   1.528  1.00 98.08           H  
ATOM   1978  CA  THR A 127       8.253  11.051   0.289  1.00 98.08           C  
ATOM   1979  HA  THR A 127       8.004  10.415  -0.561  1.00 98.08           H  
ATOM   1980  C   THR A 127       9.018  10.234   1.321  1.00 98.08           C  
ATOM   1981  CB  THR A 127       9.118  12.209  -0.222  1.00 98.08           C  
ATOM   1982  HB  THR A 127       9.491  12.776   0.631  1.00 98.08           H  
ATOM   1983  O   THR A 127       9.265  10.725   2.419  1.00 98.08           O  
ATOM   1984  CG2 THR A 127      10.310  11.721  -1.042  1.00 98.08           C  
ATOM   1985 HG21 THR A 127      10.848  12.579  -1.445  1.00 98.08           H  
ATOM   1986 HG22 THR A 127       9.969  11.090  -1.863  1.00 98.08           H  
ATOM   1987 HG23 THR A 127      10.990  11.154  -0.406  1.00 98.08           H  
ATOM   1988  OG1 THR A 127       8.360  13.087  -1.026  1.00 98.08           O  
ATOM   1989  HG1 THR A 127       8.002  12.616  -1.782  1.00 98.08           H  
ATOM   1990  N   VAL A 128       9.385   9.002   0.978  1.00 98.01           N  
ATOM   1991  H   VAL A 128       9.124   8.667   0.062  1.00 98.01           H  
ATOM   1992  CA  VAL A 128      10.156   8.095   1.837  1.00 98.01           C  
ATOM   1993  HA  VAL A 128      10.275   8.538   2.826  1.00 98.01           H  
ATOM   1994  C   VAL A 128      11.537   7.928   1.216  1.00 98.01           C  
ATOM   1995  CB  VAL A 128       9.436   6.741   2.007  1.00 98.01           C  
ATOM   1996  HB  VAL A 128       9.482   6.187   1.069  1.00 98.01           H  
ATOM   1997  O   VAL A 128      11.660   7.412   0.099  1.00 98.01           O  
ATOM   1998  CG1 VAL A 128      10.102   5.908   3.109  1.00 98.01           C  
ATOM   1999 HG11 VAL A 128      11.159   5.759   2.890  1.00 98.01           H  
ATOM   2000 HG12 VAL A 128       9.619   4.935   3.191  1.00 98.01           H  
ATOM   2001 HG13 VAL A 128      10.025   6.423   4.067  1.00 98.01           H  
ATOM   2002  CG2 VAL A 128       7.955   6.903   2.380  1.00 98.01           C  
ATOM   2003 HG21 VAL A 128       7.862   7.505   3.284  1.00 98.01           H  
ATOM   2004 HG22 VAL A 128       7.512   5.921   2.550  1.00 98.01           H  
ATOM   2005 HG23 VAL A 128       7.411   7.384   1.568  1.00 98.01           H  
ATOM   2006  N   ASN A 129      12.585   8.391   1.895  1.00 97.93           N  
ATOM   2007  H   ASN A 129      12.447   8.782   2.816  1.00 97.93           H  
ATOM   2008  CA  ASN A 129      13.956   8.289   1.394  1.00 97.93           C  
ATOM   2009  HA  ASN A 129      13.939   8.541   0.334  1.00 97.93           H  
ATOM   2010  C   ASN A 129      14.508   6.857   1.536  1.00 97.93           C  
ATOM   2011  CB  ASN A 129      14.845   9.319   2.105  1.00 97.93           C  
ATOM   2012  HB2 ASN A 129      15.879   9.220   1.776  1.00 97.93           H  
ATOM   2013  HB3 ASN A 129      14.825   9.138   3.180  1.00 97.93           H  
ATOM   2014  O   ASN A 129      13.985   6.067   2.322  1.00 97.93           O  
ATOM   2015  CG  ASN A 129      14.403  10.734   1.806  1.00 97.93           C  
ATOM   2016  ND2 ASN A 129      13.854  11.415   2.780  1.00 97.93           N  
ATOM   2017 HD21 ASN A 129      13.439  12.306   2.549  1.00 97.93           H  
ATOM   2018 HD22 ASN A 129      13.534  10.894   3.583  1.00 97.93           H  
ATOM   2019  OD1 ASN A 129      14.524  11.215   0.688  1.00 97.93           O  
ATOM   2020  N   PRO A 130      15.573   6.500   0.795  1.00 97.47           N  
ATOM   2021  CA  PRO A 130      16.251   5.214   0.949  1.00 97.47           C  
ATOM   2022  HA  PRO A 130      15.604   4.427   0.561  1.00 97.47           H  
ATOM   2023  C   PRO A 130      16.629   4.904   2.404  1.00 97.47           C  
ATOM   2024  CB  PRO A 130      17.498   5.322   0.068  1.00 97.47           C  
ATOM   2025  HB2 PRO A 130      18.306   5.817   0.606  1.00 97.47           H  
ATOM   2026  HB3 PRO A 130      17.833   4.351  -0.297  1.00 97.47           H  
ATOM   2027  O   PRO A 130      17.305   5.698   3.058  1.00 97.47           O  
ATOM   2028  CG  PRO A 130      17.017   6.231  -1.057  1.00 97.47           C  
ATOM   2029  HG2 PRO A 130      16.384   5.656  -1.734  1.00 97.47           H  
ATOM   2030  HG3 PRO A 130      17.843   6.701  -1.590  1.00 97.47           H  
ATOM   2031  CD  PRO A 130      16.168   7.249  -0.304  1.00 97.47           C  
ATOM   2032  HD2 PRO A 130      15.410   7.664  -0.969  1.00 97.47           H  
ATOM   2033  HD3 PRO A 130      16.807   8.039   0.089  1.00 97.47           H  
ATOM   2034  N   GLY A 131      16.208   3.739   2.897  1.00 96.55           N  
ATOM   2035  H   GLY A 131      15.586   3.180   2.331  1.00 96.55           H  
ATOM   2036  CA  GLY A 131      16.447   3.280   4.269  1.00 96.55           C  
ATOM   2037  HA2 GLY A 131      16.241   2.211   4.314  1.00 96.55           H  
ATOM   2038  HA3 GLY A 131      17.493   3.447   4.525  1.00 96.55           H  
ATOM   2039  C   GLY A 131      15.585   3.962   5.338  1.00 96.55           C  
ATOM   2040  O   GLY A 131      15.764   3.675   6.521  1.00 96.55           O  
ATOM   2041  N   GLU A 132      14.670   4.852   4.950  1.00 97.66           N  
ATOM   2042  H   GLU A 132      14.552   5.035   3.963  1.00 97.66           H  
ATOM   2043  CA  GLU A 132      13.768   5.547   5.865  1.00 97.66           C  
ATOM   2044  HA  GLU A 132      14.298   5.709   6.804  1.00 97.66           H  
ATOM   2045  C   GLU A 132      12.519   4.708   6.170  1.00 97.66           C  
ATOM   2046  CB  GLU A 132      13.411   6.930   5.292  1.00 97.66           C  
ATOM   2047  HB2 GLU A 132      12.742   6.799   4.442  1.00 97.66           H  
ATOM   2048  HB3 GLU A 132      14.329   7.406   4.948  1.00 97.66           H  
ATOM   2049  O   GLU A 132      11.994   3.989   5.312  1.00 97.66           O  
ATOM   2050  CG  GLU A 132      12.734   7.866   6.305  1.00 97.66           C  
ATOM   2051  HG2 GLU A 132      11.797   7.416   6.634  1.00 97.66           H  
ATOM   2052  HG3 GLU A 132      13.386   7.964   7.173  1.00 97.66           H  
ATOM   2053  CD  GLU A 132      12.433   9.265   5.735  1.00 97.66           C  
ATOM   2054  OE1 GLU A 132      11.977  10.120   6.521  1.00 97.66           O  
ATOM   2055  OE2 GLU A 132      12.681   9.505   4.525  1.00 97.66           O  
ATOM   2056  N   GLU A 133      12.028   4.846   7.402  1.00 97.61           N  
ATOM   2057  H   GLU A 133      12.484   5.493   8.029  1.00 97.61           H  
ATOM   2058  CA  GLU A 133      10.713   4.378   7.826  1.00 97.61           C  
ATOM   2059  HA  GLU A 133      10.235   3.896   6.974  1.00 97.61           H  
ATOM   2060  C   GLU A 133       9.861   5.585   8.244  1.00 97.61           C  
ATOM   2061  CB  GLU A 133      10.848   3.319   8.935  1.00 97.61           C  
ATOM   2062  HB2 GLU A 133      11.258   3.778   9.835  1.00 97.61           H  
ATOM   2063  HB3 GLU A 133      11.543   2.554   8.589  1.00 97.61           H  
ATOM   2064  O   GLU A 133      10.294   6.410   9.049  1.00 97.61           O  
ATOM   2065  CG  GLU A 133       9.501   2.651   9.267  1.00 97.61           C  
ATOM   2066  HG2 GLU A 133       8.820   3.404   9.664  1.00 97.61           H  
ATOM   2067  HG3 GLU A 133       9.068   2.261   8.346  1.00 97.61           H  
ATOM   2068  CD  GLU A 133       9.626   1.486  10.265  1.00 97.61           C  
ATOM   2069  OE1 GLU A 133       8.762   1.395  11.170  1.00 97.61           O  
ATOM   2070  OE2 GLU A 133      10.526   0.629  10.084  1.00 97.61           O  
ATOM   2071  N   VAL A 134       8.651   5.692   7.694  1.00 97.81           N  
ATOM   2072  H   VAL A 134       8.357   4.949   7.075  1.00 97.81           H  
ATOM   2073  CA  VAL A 134       7.704   6.789   7.943  1.00 97.81           C  
ATOM   2074  HA  VAL A 134       8.104   7.440   8.720  1.00 97.81           H  
ATOM   2075  C   VAL A 134       6.385   6.208   8.441  1.00 97.81           C  
ATOM   2076  CB  VAL A 134       7.492   7.643   6.673  1.00 97.81           C  
ATOM   2077  HB  VAL A 134       7.145   7.000   5.865  1.00 97.81           H  
ATOM   2078  O   VAL A 134       5.841   5.290   7.833  1.00 97.81           O  
ATOM   2079  CG1 VAL A 134       6.449   8.751   6.884  1.00 97.81           C  
ATOM   2080 HG11 VAL A 134       6.372   9.357   5.981  1.00 97.81           H  
ATOM   2081 HG12 VAL A 134       6.746   9.389   7.717  1.00 97.81           H  
ATOM   2082 HG13 VAL A 134       5.469   8.319   7.087  1.00 97.81           H  
ATOM   2083  CG2 VAL A 134       8.795   8.317   6.226  1.00 97.81           C  
ATOM   2084 HG21 VAL A 134       8.630   8.917   5.331  1.00 97.81           H  
ATOM   2085 HG22 VAL A 134       9.184   8.959   7.016  1.00 97.81           H  
ATOM   2086 HG23 VAL A 134       9.547   7.563   5.996  1.00 97.81           H  
ATOM   2087  N   GLU A 135       5.830   6.763   9.518  1.00 98.07           N  
ATOM   2088  H   GLU A 135       6.312   7.528   9.970  1.00 98.07           H  
ATOM   2089  CA  GLU A 135       4.497   6.410  10.018  1.00 98.07           C  
ATOM   2090  HA  GLU A 135       4.147   5.524   9.488  1.00 98.07           H  
ATOM   2091  C   GLU A 135       3.499   7.543   9.731  1.00 98.07           C  
ATOM   2092  CB  GLU A 135       4.564   6.026  11.511  1.00 98.07           C  
ATOM   2093  HB2 GLU A 135       4.806   6.908  12.103  1.00 98.07           H  
ATOM   2094  HB3 GLU A 135       5.357   5.291  11.647  1.00 98.07           H  
ATOM   2095  O   GLU A 135       3.741   8.705  10.060  1.00 98.07           O  
ATOM   2096  CG  GLU A 135       3.246   5.413  12.020  1.00 98.07           C  
ATOM   2097  HG2 GLU A 135       2.448   6.148  11.913  1.00 98.07           H  
ATOM   2098  HG3 GLU A 135       2.987   4.563  11.389  1.00 98.07           H  
ATOM   2099  CD  GLU A 135       3.321   4.947  13.489  1.00 98.07           C  
ATOM   2100  OE1 GLU A 135       2.781   5.666  14.358  1.00 98.07           O  
ATOM   2101  OE2 GLU A 135       3.837   3.828  13.752  1.00 98.07           O  
ATOM   2102  N   VAL A 136       2.355   7.205   9.133  1.00 97.31           N  
ATOM   2103  H   VAL A 136       2.246   6.243   8.848  1.00 97.31           H  
ATOM   2104  CA  VAL A 136       1.234   8.119   8.877  1.00 97.31           C  
ATOM   2105  HA  VAL A 136       1.489   9.109   9.254  1.00 97.31           H  
ATOM   2106  C   VAL A 136       0.012   7.612   9.633  1.00 97.31           C  
ATOM   2107  CB  VAL A 136       0.933   8.253   7.371  1.00 97.31           C  
ATOM   2108  HB  VAL A 136       0.551   7.306   6.987  1.00 97.31           H  
ATOM   2109  O   VAL A 136      -0.414   6.477   9.438  1.00 97.31           O  
ATOM   2110  CG1 VAL A 136      -0.123   9.340   7.124  1.00 97.31           C  
ATOM   2111 HG11 VAL A 136       0.244  10.304   7.478  1.00 97.31           H  
ATOM   2112 HG12 VAL A 136      -1.050   9.097   7.644  1.00 97.31           H  
ATOM   2113 HG13 VAL A 136      -0.337   9.407   6.057  1.00 97.31           H  
ATOM   2114  CG2 VAL A 136       2.186   8.628   6.569  1.00 97.31           C  
ATOM   2115 HG21 VAL A 136       2.905   7.809   6.600  1.00 97.31           H  
ATOM   2116 HG22 VAL A 136       2.649   9.518   6.994  1.00 97.31           H  
ATOM   2117 HG23 VAL A 136       1.930   8.812   5.526  1.00 97.31           H  
ATOM   2118  N   THR A 137      -0.572   8.448  10.490  1.00 96.11           N  
ATOM   2119  H   THR A 137      -0.209   9.387  10.576  1.00 96.11           H  
ATOM   2120  CA  THR A 137      -1.770   8.096  11.267  1.00 96.11           C  
ATOM   2121  HA  THR A 137      -1.981   7.033  11.150  1.00 96.11           H  
ATOM   2122  C   THR A 137      -2.988   8.862  10.765  1.00 96.11           C  
ATOM   2123  CB  THR A 137      -1.552   8.331  12.768  1.00 96.11           C  
ATOM   2124  HB  THR A 137      -1.291   9.374  12.944  1.00 96.11           H  
ATOM   2125  O   THR A 137      -2.925  10.076  10.571  1.00 96.11           O  
ATOM   2126  CG2 THR A 137      -2.774   7.964  13.613  1.00 96.11           C  
ATOM   2127 HG21 THR A 137      -3.100   6.951  13.377  1.00 96.11           H  
ATOM   2128 HG22 THR A 137      -2.514   8.020  14.670  1.00 96.11           H  
ATOM   2129 HG23 THR A 137      -3.591   8.659  13.421  1.00 96.11           H  
ATOM   2130  OG1 THR A 137      -0.513   7.505  13.239  1.00 96.11           O  
ATOM   2131  HG1 THR A 137       0.307   7.712  12.785  1.00 96.11           H  
ATOM   2132  N   PHE A 138      -4.099   8.148  10.609  1.00 94.94           N  
ATOM   2133  H   PHE A 138      -4.048   7.156  10.790  1.00 94.94           H  
ATOM   2134  CA  PHE A 138      -5.427   8.672  10.308  1.00 94.94           C  
ATOM   2135  HA  PHE A 138      -5.377   9.749  10.146  1.00 94.94           H  
ATOM   2136  C   PHE A 138      -6.351   8.388  11.491  1.00 94.94           C  
ATOM   2137  CB  PHE A 138      -5.973   8.010   9.037  1.00 94.94           C  
ATOM   2138  HB2 PHE A 138      -6.985   8.377   8.867  1.00 94.94           H  
ATOM   2139  HB3 PHE A 138      -6.037   6.933   9.197  1.00 94.94           H  
ATOM   2140  O   PHE A 138      -6.285   7.305  12.073  1.00 94.94           O  
ATOM   2141  CG  PHE A 138      -5.150   8.268   7.794  1.00 94.94           C  
ATOM   2142  CD1 PHE A 138      -5.548   9.267   6.889  1.00 94.94           C  
ATOM   2143  HD1 PHE A 138      -6.446   9.835   7.081  1.00 94.94           H  
ATOM   2144  CD2 PHE A 138      -3.986   7.518   7.542  1.00 94.94           C  
ATOM   2145  HD2 PHE A 138      -3.673   6.754   8.239  1.00 94.94           H  
ATOM   2146  CE1 PHE A 138      -4.785   9.520   5.738  1.00 94.94           C  
ATOM   2147  HE1 PHE A 138      -5.104  10.279   5.039  1.00 94.94           H  
ATOM   2148  CE2 PHE A 138      -3.216   7.777   6.397  1.00 94.94           C  
ATOM   2149  HE2 PHE A 138      -2.312   7.213   6.222  1.00 94.94           H  
ATOM   2150  CZ  PHE A 138      -3.616   8.780   5.496  1.00 94.94           C  
ATOM   2151  HZ  PHE A 138      -3.026   8.981   4.615  1.00 94.94           H  
ATOM   2152  N   SER A 139      -7.238   9.330  11.808  1.00 93.28           N  
ATOM   2153  H   SER A 139      -7.275  10.172  11.251  1.00 93.28           H  
ATOM   2154  CA  SER A 139      -8.258   9.167  12.849  1.00 93.28           C  
ATOM   2155  HA  SER A 139      -8.251   8.138  13.210  1.00 93.28           H  
ATOM   2156  C   SER A 139      -9.638   9.469  12.278  1.00 93.28           C  
ATOM   2157  CB  SER A 139      -8.000  10.071  14.056  1.00 93.28           C  
ATOM   2158  HB2 SER A 139      -8.766   9.873  14.807  1.00 93.28           H  
ATOM   2159  HB3 SER A 139      -8.075  11.114  13.747  1.00 93.28           H  
ATOM   2160  O   SER A 139      -9.813  10.455  11.560  1.00 93.28           O  
ATOM   2161  OG  SER A 139      -6.726   9.848  14.632  1.00 93.28           O  
ATOM   2162  HG  SER A 139      -6.727  10.265  15.497  1.00 93.28           H  
ATOM   2163  N   ALA A 140     -10.629   8.649  12.611  1.00 89.41           N  
ATOM   2164  H   ALA A 140     -10.432   7.863  13.214  1.00 89.41           H  
ATOM   2165  CA  ALA A 140     -11.994   8.807  12.134  1.00 89.41           C  
ATOM   2166  HA  ALA A 140     -12.161   9.844  11.845  1.00 89.41           H  
ATOM   2167  C   ALA A 140     -13.004   8.447  13.225  1.00 89.41           C  
ATOM   2168  CB  ALA A 140     -12.187   7.920  10.897  1.00 89.41           C  
ATOM   2169  HB1 ALA A 140     -11.556   8.270  10.081  1.00 89.41           H  
ATOM   2170  HB2 ALA A 140     -13.234   7.930  10.597  1.00 89.41           H  
ATOM   2171  HB3 ALA A 140     -11.920   6.891  11.138  1.00 89.41           H  
ATOM   2172  O   ALA A 140     -12.981   7.348  13.758  1.00 89.41           O  
ATOM   2173  N   ASN A 141     -13.979   9.331  13.459  1.00 84.86           N  
ATOM   2174  H   ASN A 141     -13.877  10.263  13.085  1.00 84.86           H  
ATOM   2175  CA  ASN A 141     -15.106   9.058  14.366  1.00 84.86           C  
ATOM   2176  HA  ASN A 141     -14.710   8.771  15.340  1.00 84.86           H  
ATOM   2177  C   ASN A 141     -16.009   7.898  13.891  1.00 84.86           C  
ATOM   2178  CB  ASN A 141     -15.949  10.338  14.517  1.00 84.86           C  
ATOM   2179  HB2 ASN A 141     -16.795  10.122  15.170  1.00 84.86           H  
ATOM   2180  HB3 ASN A 141     -16.342  10.623  13.541  1.00 84.86           H  
ATOM   2181  O   ASN A 141     -16.884   7.462  14.630  1.00 84.86           O  
ATOM   2182  CG  ASN A 141     -15.205  11.513  15.123  1.00 84.86           C  
ATOM   2183  ND2 ASN A 141     -15.658  12.718  14.874  1.00 84.86           N  
ATOM   2184 HD21 ASN A 141     -16.535  12.850  14.390  1.00 84.86           H  
ATOM   2185 HD22 ASN A 141     -15.151  13.462  15.333  1.00 84.86           H  
ATOM   2186  OD1 ASN A 141     -14.208  11.396  15.803  1.00 84.86           O  
ATOM   2187  N   ASP A 142     -15.828   7.445  12.648  1.00 84.73           N  
ATOM   2188  H   ASP A 142     -15.004   7.772  12.164  1.00 84.73           H  
ATOM   2189  CA  ASP A 142     -16.482   6.281  12.059  1.00 84.73           C  
ATOM   2190  HA  ASP A 142     -17.043   5.737  12.820  1.00 84.73           H  
ATOM   2191  C   ASP A 142     -15.397   5.366  11.458  1.00 84.73           C  
ATOM   2192  CB  ASP A 142     -17.502   6.739  11.006  1.00 84.73           C  
ATOM   2193  HB2 ASP A 142     -17.004   7.375  10.274  1.00 84.73           H  
ATOM   2194  HB3 ASP A 142     -18.270   7.335  11.499  1.00 84.73           H  
ATOM   2195  O   ASP A 142     -14.837   5.709  10.407  1.00 84.73           O  
ATOM   2196  CG  ASP A 142     -18.178   5.572  10.277  1.00 84.73           C  
ATOM   2197  OD1 ASP A 142     -17.936   4.404  10.657  1.00 84.73           O  
ATOM   2198  OD2 ASP A 142     -18.907   5.872   9.308  1.00 84.73           O  
ATOM   2199  N   PRO A 143     -15.087   4.221  12.097  1.00 79.20           N  
ATOM   2200  CA  PRO A 143     -14.105   3.259  11.602  1.00 79.20           C  
ATOM   2201  HA  PRO A 143     -13.129   3.744  11.584  1.00 79.20           H  
ATOM   2202  C   PRO A 143     -14.412   2.720  10.198  1.00 79.20           C  
ATOM   2203  CB  PRO A 143     -14.078   2.129  12.637  1.00 79.20           C  
ATOM   2204  HB2 PRO A 143     -13.082   1.697  12.735  1.00 79.20           H  
ATOM   2205  HB3 PRO A 143     -14.803   1.359  12.372  1.00 79.20           H  
ATOM   2206  O   PRO A 143     -13.487   2.319   9.494  1.00 79.20           O  
ATOM   2207  CG  PRO A 143     -14.525   2.816  13.925  1.00 79.20           C  
ATOM   2208  HG2 PRO A 143     -14.963   2.112  14.632  1.00 79.20           H  
ATOM   2209  HG3 PRO A 143     -13.681   3.341  14.375  1.00 79.20           H  
ATOM   2210  CD  PRO A 143     -15.546   3.830  13.423  1.00 79.20           C  
ATOM   2211  HD2 PRO A 143     -15.583   4.680  14.105  1.00 79.20           H  
ATOM   2212  HD3 PRO A 143     -16.528   3.363  13.342  1.00 79.20           H  
ATOM   2213  N   HIS A 144     -15.665   2.778   9.719  1.00 81.43           N  
ATOM   2214  H   HIS A 144     -16.404   3.166  10.288  1.00 81.43           H  
ATOM   2215  CA  HIS A 144     -15.999   2.380   8.345  1.00 81.43           C  
ATOM   2216  HA  HIS A 144     -15.633   1.365   8.190  1.00 81.43           H  
ATOM   2217  C   HIS A 144     -15.324   3.258   7.282  1.00 81.43           C  
ATOM   2218  CB  HIS A 144     -17.517   2.384   8.138  1.00 81.43           C  
ATOM   2219  HB2 HIS A 144     -17.915   3.381   8.330  1.00 81.43           H  
ATOM   2220  HB3 HIS A 144     -17.726   2.148   7.094  1.00 81.43           H  
ATOM   2221  O   HIS A 144     -15.178   2.836   6.131  1.00 81.43           O  
ATOM   2222  CG  HIS A 144     -18.242   1.372   8.982  1.00 81.43           C  
ATOM   2223  CD2 HIS A 144     -19.267   1.612   9.857  1.00 81.43           C  
ATOM   2224  HD2 HIS A 144     -19.689   2.579  10.085  1.00 81.43           H  
ATOM   2225  ND1 HIS A 144     -17.998   0.019   8.998  1.00 81.43           N  
ATOM   2226  HD1 HIS A 144     -17.179  -0.430   8.612  1.00 81.43           H  
ATOM   2227  CE1 HIS A 144     -18.871  -0.549   9.845  1.00 81.43           C  
ATOM   2228  HE1 HIS A 144     -18.888  -1.596  10.111  1.00 81.43           H  
ATOM   2229  NE2 HIS A 144     -19.672   0.379  10.387  1.00 81.43           N  
ATOM   2230  N   LYS A 145     -14.832   4.452   7.646  1.00 83.08           N  
ATOM   2231  H   LYS A 145     -14.972   4.746   8.603  1.00 83.08           H  
ATOM   2232  CA  LYS A 145     -13.994   5.280   6.760  1.00 83.08           C  
ATOM   2233  HA  LYS A 145     -14.522   5.422   5.817  1.00 83.08           H  
ATOM   2234  C   LYS A 145     -12.665   4.610   6.401  1.00 83.08           C  
ATOM   2235  CB  LYS A 145     -13.741   6.646   7.404  1.00 83.08           C  
ATOM   2236  HB2 LYS A 145     -13.289   6.516   8.387  1.00 83.08           H  
ATOM   2237  HB3 LYS A 145     -13.041   7.198   6.777  1.00 83.08           H  
ATOM   2238  O   LYS A 145     -12.077   4.945   5.372  1.00 83.08           O  
ATOM   2239  CG  LYS A 145     -15.041   7.452   7.520  1.00 83.08           C  
ATOM   2240  HG2 LYS A 145     -15.710   6.983   8.242  1.00 83.08           H  
ATOM   2241  HG3 LYS A 145     -15.536   7.476   6.549  1.00 83.08           H  
ATOM   2242  CD  LYS A 145     -14.738   8.887   7.953  1.00 83.08           C  
ATOM   2243  HD2 LYS A 145     -14.092   9.352   7.209  1.00 83.08           H  
ATOM   2244  HD3 LYS A 145     -14.229   8.879   8.917  1.00 83.08           H  
ATOM   2245  CE  LYS A 145     -16.044   9.669   8.071  1.00 83.08           C  
ATOM   2246  HE2 LYS A 145     -16.644   9.227   8.867  1.00 83.08           H  
ATOM   2247  HE3 LYS A 145     -16.599   9.560   7.139  1.00 83.08           H  
ATOM   2248  NZ  LYS A 145     -15.774  11.101   8.341  1.00 83.08           N  
ATOM   2249  HZ1 LYS A 145     -15.254  11.499   7.572  1.00 83.08           H  
ATOM   2250  HZ2 LYS A 145     -16.645  11.606   8.431  1.00 83.08           H  
ATOM   2251  HZ3 LYS A 145     -15.234  11.202   9.188  1.00 83.08           H  
ATOM   2252  N   PHE A 146     -12.225   3.643   7.203  1.00 87.49           N  
ATOM   2253  H   PHE A 146     -12.754   3.427   8.036  1.00 87.49           H  
ATOM   2254  CA  PHE A 146     -11.042   2.829   6.955  1.00 87.49           C  
ATOM   2255  HA  PHE A 146     -10.314   3.420   6.399  1.00 87.49           H  
ATOM   2256  C   PHE A 146     -11.314   1.594   6.090  1.00 87.49           C  
ATOM   2257  CB  PHE A 146     -10.418   2.443   8.300  1.00 87.49           C  
ATOM   2258  HB2 PHE A 146      -9.501   1.889   8.098  1.00 87.49           H  
ATOM   2259  HB3 PHE A 146     -11.090   1.762   8.822  1.00 87.49           H  
ATOM   2260  O   PHE A 146     -10.372   0.881   5.769  1.00 87.49           O  
ATOM   2261  CG  PHE A 146     -10.043   3.589   9.217  1.00 87.49           C  
ATOM   2262  CD1 PHE A 146      -9.454   4.752   8.701  1.00 87.49           C  
ATOM   2263  HD1 PHE A 146      -9.267   4.807   7.638  1.00 87.49           H  
ATOM   2264  CD2 PHE A 146     -10.252   3.480  10.599  1.00 87.49           C  
ATOM   2265  HD2 PHE A 146     -10.696   2.588  11.016  1.00 87.49           H  
ATOM   2266  CE1 PHE A 146      -9.092   5.818   9.541  1.00 87.49           C  
ATOM   2267  HE1 PHE A 146      -8.644   6.711   9.132  1.00 87.49           H  
ATOM   2268  CE2 PHE A 146      -9.884   4.535  11.446  1.00 87.49           C  
ATOM   2269  HE2 PHE A 146     -10.061   4.435  12.506  1.00 87.49           H  
ATOM   2270  CZ  PHE A 146      -9.301   5.702  10.923  1.00 87.49           C  
ATOM   2271  HZ  PHE A 146      -9.012   6.501  11.590  1.00 87.49           H  
ATOM   2272  N   ASN A 147     -12.556   1.352   5.643  1.00 87.44           N  
ATOM   2273  H   ASN A 147     -13.314   1.927   5.985  1.00 87.44           H  
ATOM   2274  CA  ASN A 147     -12.899   0.160   4.857  1.00 87.44           C  
ATOM   2275  HA  ASN A 147     -12.517  -0.714   5.385  1.00 87.44           H  
ATOM   2276  C   ASN A 147     -12.292   0.145   3.447  1.00 87.44           C  
ATOM   2277  CB  ASN A 147     -14.427   0.013   4.743  1.00 87.44           C  
ATOM   2278  HB2 ASN A 147     -14.876   0.956   4.432  1.00 87.44           H  
ATOM   2279  HB3 ASN A 147     -14.650  -0.732   3.979  1.00 87.44           H  
ATOM   2280  O   ASN A 147     -12.311  -0.898   2.797  1.00 87.44           O  
ATOM   2281  CG  ASN A 147     -15.099  -0.480   6.008  1.00 87.44           C  
ATOM   2282  ND2 ASN A 147     -16.400  -0.637   5.970  1.00 87.44           N  
ATOM   2283 HD21 ASN A 147     -16.802  -1.162   6.734  1.00 87.44           H  
ATOM   2284 HD22 ASN A 147     -16.898  -0.475   5.107  1.00 87.44           H  
ATOM   2285  OD1 ASN A 147     -14.495  -0.759   7.024  1.00 87.44           O  
ATOM   2286  N   ARG A 148     -11.818   1.289   2.932  1.00 93.27           N  
ATOM   2287  H   ARG A 148     -11.808   2.097   3.538  1.00 93.27           H  
ATOM   2288  CA  ARG A 148     -11.306   1.410   1.558  1.00 93.27           C  
ATOM   2289  HA  ARG A 148     -11.028   0.407   1.234  1.00 93.27           H  
ATOM   2290  C   ARG A 148     -10.016   2.236   1.442  1.00 93.27           C  
ATOM   2291  CB  ARG A 148     -12.411   1.897   0.605  1.00 93.27           C  
ATOM   2292  HB2 ARG A 148     -11.972   2.061  -0.379  1.00 93.27           H  
ATOM   2293  HB3 ARG A 148     -12.809   2.844   0.969  1.00 93.27           H  
ATOM   2294  O   ARG A 148     -10.033   3.269   0.764  1.00 93.27           O  
ATOM   2295  CG  ARG A 148     -13.555   0.885   0.439  1.00 93.27           C  
ATOM   2296  HG2 ARG A 148     -14.054   0.717   1.393  1.00 93.27           H  
ATOM   2297  HG3 ARG A 148     -13.151  -0.058   0.070  1.00 93.27           H  
ATOM   2298  CD  ARG A 148     -14.573   1.434  -0.560  1.00 93.27           C  
ATOM   2299  HD2 ARG A 148     -14.059   1.660  -1.494  1.00 93.27           H  
ATOM   2300  HD3 ARG A 148     -14.997   2.350  -0.150  1.00 93.27           H  
ATOM   2301  NE  ARG A 148     -15.648   0.465  -0.831  1.00 93.27           N  
ATOM   2302  HE  ARG A 148     -15.482  -0.508  -0.614  1.00 93.27           H  
ATOM   2303  NH1 ARG A 148     -17.074   1.867  -1.953  1.00 93.27           N  
ATOM   2304 HH11 ARG A 148     -17.965   2.002  -2.409  1.00 93.27           H  
ATOM   2305 HH12 ARG A 148     -16.431   2.626  -1.779  1.00 93.27           H  
ATOM   2306  NH2 ARG A 148     -17.614  -0.279  -1.654  1.00 93.27           N  
ATOM   2307 HH21 ARG A 148     -17.232  -1.203  -1.515  1.00 93.27           H  
ATOM   2308 HH22 ARG A 148     -18.482  -0.185  -2.162  1.00 93.27           H  
ATOM   2309  CZ  ARG A 148     -16.775   0.692  -1.472  1.00 93.27           C  
ATOM   2310  N   PRO A 149      -8.913   1.863   2.117  1.00 95.02           N  
ATOM   2311  CA  PRO A 149      -7.667   2.590   1.981  1.00 95.02           C  
ATOM   2312  HA  PRO A 149      -7.850   3.659   2.088  1.00 95.02           H  
ATOM   2313  C   PRO A 149      -7.062   2.315   0.600  1.00 95.02           C  
ATOM   2314  CB  PRO A 149      -6.788   2.128   3.141  1.00 95.02           C  
ATOM   2315  HB2 PRO A 149      -5.726   2.214   2.912  1.00 95.02           H  
ATOM   2316  HB3 PRO A 149      -7.034   2.705   4.033  1.00 95.02           H  
ATOM   2317  O   PRO A 149      -7.098   1.197   0.079  1.00 95.02           O  
ATOM   2318  CG  PRO A 149      -7.219   0.679   3.341  1.00 95.02           C  
ATOM   2319  HG2 PRO A 149      -7.101   0.370   4.379  1.00 95.02           H  
ATOM   2320  HG3 PRO A 149      -6.616   0.049   2.688  1.00 95.02           H  
ATOM   2321  CD  PRO A 149      -8.693   0.662   2.909  1.00 95.02           C  
ATOM   2322  HD2 PRO A 149      -8.921  -0.236   2.335  1.00 95.02           H  
ATOM   2323  HD3 PRO A 149      -9.329   0.689   3.794  1.00 95.02           H  
ATOM   2324  N   GLN A 150      -6.503   3.357   0.000  1.00 97.37           N  
ATOM   2325  H   GLN A 150      -6.531   4.247   0.477  1.00 97.37           H  
ATOM   2326  CA  GLN A 150      -5.795   3.289  -1.269  1.00 97.37           C  
ATOM   2327  HA  GLN A 150      -5.709   2.247  -1.577  1.00 97.37           H  
ATOM   2328  C   GLN A 150      -4.382   3.835  -1.085  1.00 97.37           C  
ATOM   2329  CB  GLN A 150      -6.598   4.030  -2.352  1.00 97.37           C  
ATOM   2330  HB2 GLN A 150      -6.862   5.022  -1.984  1.00 97.37           H  
ATOM   2331  HB3 GLN A 150      -7.522   3.483  -2.537  1.00 97.37           H  
ATOM   2332  O   GLN A 150      -4.198   4.927  -0.550  1.00 97.37           O  
ATOM   2333  CG  GLN A 150      -5.822   4.182  -3.672  1.00 97.37           C  
ATOM   2334  HG2 GLN A 150      -5.563   3.198  -4.062  1.00 97.37           H  
ATOM   2335  HG3 GLN A 150      -4.891   4.715  -3.480  1.00 97.37           H  
ATOM   2336  CD  GLN A 150      -6.569   4.962  -4.752  1.00 97.37           C  
ATOM   2337  NE2 GLN A 150      -5.847   5.456  -5.733  1.00 97.37           N  
ATOM   2338 HE21 GLN A 150      -4.856   5.266  -5.784  1.00 97.37           H  
ATOM   2339 HE22 GLN A 150      -6.317   5.773  -6.569  1.00 97.37           H  
ATOM   2340  OE1 GLN A 150      -7.780   5.157  -4.741  1.00 97.37           O  
ATOM   2341  N   PHE A 151      -3.405   3.101  -1.602  1.00 98.04           N  
ATOM   2342  H   PHE A 151      -3.648   2.213  -2.016  1.00 98.04           H  
ATOM   2343  CA  PHE A 151      -2.000   3.475  -1.648  1.00 98.04           C  
ATOM   2344  HA  PHE A 151      -1.861   4.435  -1.151  1.00 98.04           H  
ATOM   2345  C   PHE A 151      -1.586   3.599  -3.110  1.00 98.04           C  
ATOM   2346  CB  PHE A 151      -1.156   2.438  -0.896  1.00 98.04           C  
ATOM   2347  HB2 PHE A 151      -1.077   1.531  -1.496  1.00 98.04           H  
ATOM   2348  HB3 PHE A 151      -0.146   2.830  -0.769  1.00 98.04           H  
ATOM   2349  O   PHE A 151      -1.863   2.714  -3.913  1.00 98.04           O  
ATOM   2350  CG  PHE A 151      -1.726   2.080   0.462  1.00 98.04           C  
ATOM   2351  CD1 PHE A 151      -1.503   2.935   1.553  1.00 98.04           C  
ATOM   2352  HD1 PHE A 151      -0.871   3.802   1.433  1.00 98.04           H  
ATOM   2353  CD2 PHE A 151      -2.542   0.943   0.619  1.00 98.04           C  
ATOM   2354  HD2 PHE A 151      -2.727   0.287  -0.219  1.00 98.04           H  
ATOM   2355  CE1 PHE A 151      -2.109   2.668   2.791  1.00 98.04           C  
ATOM   2356  HE1 PHE A 151      -1.945   3.332   3.627  1.00 98.04           H  
ATOM   2357  CE2 PHE A 151      -3.148   0.676   1.859  1.00 98.04           C  
ATOM   2358  HE2 PHE A 151      -3.784  -0.189   1.975  1.00 98.04           H  
ATOM   2359  CZ  PHE A 151      -2.941   1.549   2.941  1.00 98.04           C  
ATOM   2360  HZ  PHE A 151      -3.429   1.368   3.887  1.00 98.04           H  
ATOM   2361  N   THR A 152      -0.950   4.701  -3.481  1.00 98.20           N  
ATOM   2362  H   THR A 152      -0.770   5.408  -2.782  1.00 98.20           H  
ATOM   2363  CA  THR A 152      -0.313   4.867  -4.792  1.00 98.20           C  
ATOM   2364  HA  THR A 152      -0.432   3.966  -5.394  1.00 98.20           H  
ATOM   2365  C   THR A 152       1.162   5.088  -4.541  1.00 98.20           C  
ATOM   2366  CB  THR A 152      -0.916   6.037  -5.573  1.00 98.20           C  
ATOM   2367  HB  THR A 152      -0.645   6.972  -5.083  1.00 98.20           H  
ATOM   2368  O   THR A 152       1.513   6.036  -3.848  1.00 98.20           O  
ATOM   2369  CG2 THR A 152      -0.425   6.090  -7.012  1.00 98.20           C  
ATOM   2370 HG21 THR A 152      -0.701   5.174  -7.535  1.00 98.20           H  
ATOM   2371 HG22 THR A 152      -0.870   6.953  -7.506  1.00 98.20           H  
ATOM   2372 HG23 THR A 152       0.658   6.209  -7.036  1.00 98.20           H  
ATOM   2373  OG1 THR A 152      -2.324   5.909  -5.564  1.00 98.20           O  
ATOM   2374  HG1 THR A 152      -2.519   5.638  -4.664  1.00 98.20           H  
ATOM   2375  N   ILE A 153       1.995   4.185  -5.040  1.00 97.85           N  
ATOM   2376  H   ILE A 153       1.622   3.464  -5.640  1.00 97.85           H  
ATOM   2377  CA  ILE A 153       3.440   4.206  -4.854  1.00 97.85           C  
ATOM   2378  HA  ILE A 153       3.709   4.956  -4.110  1.00 97.85           H  
ATOM   2379  C   ILE A 153       4.052   4.616  -6.188  1.00 97.85           C  
ATOM   2380  CB  ILE A 153       3.949   2.833  -4.355  1.00 97.85           C  
ATOM   2381  HB  ILE A 153       3.729   2.078  -5.110  1.00 97.85           H  
ATOM   2382  O   ILE A 153       3.847   3.931  -7.192  1.00 97.85           O  
ATOM   2383  CG1 ILE A 153       3.316   2.394  -3.010  1.00 97.85           C  
ATOM   2384 HG12 ILE A 153       3.130   3.272  -2.392  1.00 97.85           H  
ATOM   2385 HG13 ILE A 153       4.019   1.760  -2.469  1.00 97.85           H  
ATOM   2386  CG2 ILE A 153       5.470   2.876  -4.165  1.00 97.85           C  
ATOM   2387 HG21 ILE A 153       5.704   3.592  -3.377  1.00 97.85           H  
ATOM   2388 HG22 ILE A 153       5.973   3.173  -5.085  1.00 97.85           H  
ATOM   2389 HG23 ILE A 153       5.843   1.892  -3.882  1.00 97.85           H  
ATOM   2390  CD1 ILE A 153       2.020   1.582  -3.145  1.00 97.85           C  
ATOM   2391 HD11 ILE A 153       1.675   1.295  -2.151  1.00 97.85           H  
ATOM   2392 HD12 ILE A 153       1.234   2.161  -3.630  1.00 97.85           H  
ATOM   2393 HD13 ILE A 153       2.212   0.676  -3.718  1.00 97.85           H  
ATOM   2394  N   GLU A 154       4.779   5.727  -6.191  1.00 97.24           N  
ATOM   2395  H   GLU A 154       4.878   6.245  -5.330  1.00 97.24           H  
ATOM   2396  CA  GLU A 154       5.440   6.299  -7.359  1.00 97.24           C  
ATOM   2397  HA  GLU A 154       5.270   5.640  -8.210  1.00 97.24           H  
ATOM   2398  C   GLU A 154       6.957   6.363  -7.124  1.00 97.24           C  
ATOM   2399  CB  GLU A 154       4.835   7.670  -7.737  1.00 97.24           C  
ATOM   2400  HB2 GLU A 154       5.028   8.390  -6.942  1.00 97.24           H  
ATOM   2401  HB3 GLU A 154       5.334   8.008  -8.645  1.00 97.24           H  
ATOM   2402  O   GLU A 154       7.441   6.795  -6.078  1.00 97.24           O  
ATOM   2403  CG  GLU A 154       3.313   7.592  -7.995  1.00 97.24           C  
ATOM   2404  HG2 GLU A 154       2.800   7.450  -7.044  1.00 97.24           H  
ATOM   2405  HG3 GLU A 154       3.123   6.707  -8.603  1.00 97.24           H  
ATOM   2406  CD  GLU A 154       2.691   8.804  -8.723  1.00 97.24           C  
ATOM   2407  OE1 GLU A 154       1.491   8.681  -9.110  1.00 97.24           O  
ATOM   2408  OE2 GLU A 154       3.414   9.779  -9.011  1.00 97.24           O  
ATOM   2409  N   TRP A 155       7.721   5.897  -8.106  1.00 94.69           N  
ATOM   2410  H   TRP A 155       7.256   5.583  -8.946  1.00 94.69           H  
ATOM   2411  CA  TRP A 155       9.186   5.910  -8.115  1.00 94.69           C  
ATOM   2412  HA  TRP A 155       9.544   6.581  -7.334  1.00 94.69           H  
ATOM   2413  C   TRP A 155       9.702   6.459  -9.449  1.00 94.69           C  
ATOM   2414  CB  TRP A 155       9.722   4.501  -7.813  1.00 94.69           C  
ATOM   2415  HB2 TRP A 155       9.337   4.192  -6.841  1.00 94.69           H  
ATOM   2416  HB3 TRP A 155      10.807   4.548  -7.722  1.00 94.69           H  
ATOM   2417  O   TRP A 155       8.916   6.671 -10.377  1.00 94.69           O  
ATOM   2418  CG  TRP A 155       9.372   3.429  -8.803  1.00 94.69           C  
ATOM   2419  CD1 TRP A 155      10.128   3.033  -9.850  1.00 94.69           C  
ATOM   2420  HD1 TRP A 155      11.091   3.453 -10.103  1.00 94.69           H  
ATOM   2421  CD2 TRP A 155       8.189   2.579  -8.830  1.00 94.69           C  
ATOM   2422  CE2 TRP A 155       8.297   1.677  -9.931  1.00 94.69           C  
ATOM   2423  CE3 TRP A 155       7.028   2.496  -8.040  1.00 94.69           C  
ATOM   2424  HE3 TRP A 155       6.913   3.170  -7.205  1.00 94.69           H  
ATOM   2425  NE1 TRP A 155       9.497   2.004 -10.523  1.00 94.69           N  
ATOM   2426  HE1 TRP A 155       9.952   1.471 -11.251  1.00 94.69           H  
ATOM   2427  CH2 TRP A 155       6.157   0.681  -9.422  1.00 94.69           C  
ATOM   2428  HH2 TRP A 155       5.375  -0.035  -9.629  1.00 94.69           H  
ATOM   2429  CZ2 TRP A 155       7.304   0.733 -10.231  1.00 94.69           C  
ATOM   2430  HZ2 TRP A 155       7.423   0.046 -11.056  1.00 94.69           H  
ATOM   2431  CZ3 TRP A 155       6.023   1.562  -8.335  1.00 94.69           C  
ATOM   2432  HZ3 TRP A 155       5.140   1.529  -7.714  1.00 94.69           H  
ATOM   2433  N   GLY A 156      11.018   6.666  -9.546  1.00 86.61           N  
ATOM   2434  H   GLY A 156      11.587   6.463  -8.737  1.00 86.61           H  
ATOM   2435  CA  GLY A 156      11.702   7.096 -10.776  1.00 86.61           C  
ATOM   2436  HA2 GLY A 156      11.386   8.109 -11.025  1.00 86.61           H  
ATOM   2437  HA3 GLY A 156      12.780   7.099 -10.618  1.00 86.61           H  
ATOM   2438  C   GLY A 156      11.432   6.235 -12.008  1.00 86.61           C  
ATOM   2439  O   GLY A 156      11.020   5.057 -11.873  1.00 86.61           O  
ATOM   2440  OXT GLY A 156      11.617   6.796 -13.102  1.00 86.61           O  
TER    2441      GLY A 156                                                       
END   
