# Supplementary material for: Single-chain dimers from de novo immunoglobulins as robust scaffolds for multiple binding loops
Source: Nat Commun. 2023 Sep 23;14:5939. doi: 10.1038/s41467-023-41717-5 (PMC10517939; doi:10.1038/s41467-023-41717-5)
Supplement: Supplementary file 3 — Supplementary Data 1 [file 41467_2023_41717_MOESM3_ESM.zip › design_models/scIg+EF/scIg12+EF2b/ranked_5.pdb]

ATOM      1  N   GLY A   1      10.523   3.708 -12.991  1.00 58.63           N  
ATOM      2  H   GLY A   1      10.346   2.756 -12.702  1.00 58.63           H  
ATOM      3  H2  GLY A   1      11.196   3.715 -13.744  1.00 58.63           H  
ATOM      4  H3  GLY A   1      10.896   4.207 -12.196  1.00 58.63           H  
ATOM      5  CA  GLY A   1       9.253   4.326 -13.418  1.00 58.63           C  
ATOM      6  HA2 GLY A   1       9.401   5.378 -13.661  1.00 58.63           H  
ATOM      7  HA3 GLY A   1       8.878   3.802 -14.297  1.00 58.63           H  
ATOM      8  C   GLY A   1       8.237   4.210 -12.308  1.00 58.63           C  
ATOM      9  O   GLY A   1       8.433   3.393 -11.429  1.00 58.63           O  
ATOM     10  N   ARG A   2       7.232   5.073 -12.263  1.00 69.89           N  
ATOM     11  H   ARG A   2       6.997   5.613 -13.084  1.00 69.89           H  
ATOM     12  CA  ARG A   2       6.341   5.180 -11.101  1.00 69.89           C  
ATOM     13  HA  ARG A   2       6.875   4.923 -10.186  1.00 69.89           H  
ATOM     14  C   ARG A   2       5.201   4.175 -11.223  1.00 69.89           C  
ATOM     15  CB  ARG A   2       5.889   6.645 -11.005  1.00 69.89           C  
ATOM     16  HB2 ARG A   2       6.753   7.233 -10.695  1.00 69.89           H  
ATOM     17  HB3 ARG A   2       5.591   7.005 -11.990  1.00 69.89           H  
ATOM     18  O   ARG A   2       4.701   3.992 -12.321  1.00 69.89           O  
ATOM     19  CG  ARG A   2       4.733   6.919 -10.038  1.00 69.89           C  
ATOM     20  HG2 ARG A   2       3.816   6.462 -10.410  1.00 69.89           H  
ATOM     21  HG3 ARG A   2       4.956   6.494  -9.060  1.00 69.89           H  
ATOM     22  CD  ARG A   2       4.528   8.435  -9.944  1.00 69.89           C  
ATOM     23  HD2 ARG A   2       5.494   8.933  -9.861  1.00 69.89           H  
ATOM     24  HD3 ARG A   2       4.038   8.762 -10.861  1.00 69.89           H  
ATOM     25  NE  ARG A   2       3.718   8.806  -8.774  1.00 69.89           N  
ATOM     26  HE  ARG A   2       3.594   8.104  -8.058  1.00 69.89           H  
ATOM     27  NH1 ARG A   2       3.122  10.901  -9.502  1.00 69.89           N  
ATOM     28 HH11 ARG A   2       3.465  10.654 -10.420  1.00 69.89           H  
ATOM     29 HH12 ARG A   2       2.516  11.700  -9.378  1.00 69.89           H  
ATOM     30  NH2 ARG A   2       2.387  10.169  -7.526  1.00 69.89           N  
ATOM     31 HH21 ARG A   2       1.786  10.975  -7.432  1.00 69.89           H  
ATOM     32 HH22 ARG A   2       2.257   9.426  -6.855  1.00 69.89           H  
ATOM     33  CZ  ARG A   2       3.084   9.954  -8.605  1.00 69.89           C  
ATOM     34  N   VAL A   3       4.795   3.549 -10.125  1.00 69.88           N  
ATOM     35  H   VAL A   3       5.237   3.728  -9.234  1.00 69.88           H  
ATOM     36  CA  VAL A   3       3.472   2.936 -10.075  1.00 69.88           C  
ATOM     37  HA  VAL A   3       2.968   3.131 -11.021  1.00 69.88           H  
ATOM     38  C   VAL A   3       2.689   3.628  -8.980  1.00 69.88           C  
ATOM     39  CB  VAL A   3       3.487   1.421  -9.902  1.00 69.88           C  
ATOM     40  HB  VAL A   3       3.873   1.229  -8.901  1.00 69.88           H  
ATOM     41  O   VAL A   3       3.134   3.702  -7.838  1.00 69.88           O  
ATOM     42  CG1 VAL A   3       2.057   0.876 -10.095  1.00 69.88           C  
ATOM     43 HG11 VAL A   3       1.673   1.172 -11.071  1.00 69.88           H  
ATOM     44 HG12 VAL A   3       2.043  -0.214 -10.080  1.00 69.88           H  
ATOM     45 HG13 VAL A   3       1.389   1.254  -9.320  1.00 69.88           H  
ATOM     46  CG2 VAL A   3       4.394   0.712 -10.914  1.00 69.88           C  
ATOM     47 HG21 VAL A   3       4.307  -0.368 -10.793  1.00 69.88           H  
ATOM     48 HG22 VAL A   3       4.107   0.982 -11.930  1.00 69.88           H  
ATOM     49 HG23 VAL A   3       5.433   0.992 -10.744  1.00 69.88           H  
ATOM     50  N   GLU A   4       1.562   4.197  -9.367  1.00 77.02           N  
ATOM     51  H   GLU A   4       1.258   4.060 -10.321  1.00 77.02           H  
ATOM     52  CA  GLU A   4       0.625   4.826  -8.458  1.00 77.02           C  
ATOM     53  HA  GLU A   4       1.164   5.210  -7.592  1.00 77.02           H  
ATOM     54  C   GLU A   4      -0.377   3.775  -7.994  1.00 77.02           C  
ATOM     55  CB  GLU A   4      -0.045   6.005  -9.168  1.00 77.02           C  
ATOM     56  HB2 GLU A   4       0.732   6.602  -9.645  1.00 77.02           H  
ATOM     57  HB3 GLU A   4      -0.718   5.622  -9.936  1.00 77.02           H  
ATOM     58  O   GLU A   4      -0.924   3.023  -8.804  1.00 77.02           O  
ATOM     59  CG  GLU A   4      -0.836   6.904  -8.214  1.00 77.02           C  
ATOM     60  HG2 GLU A   4      -0.142   7.315  -7.481  1.00 77.02           H  
ATOM     61  HG3 GLU A   4      -1.578   6.302  -7.689  1.00 77.02           H  
ATOM     62  CD  GLU A   4      -1.537   8.058  -8.952  1.00 77.02           C  
ATOM     63  OE1 GLU A   4      -2.583   8.522  -8.449  1.00 77.02           O  
ATOM     64  OE2 GLU A   4      -1.015   8.495 -10.005  1.00 77.02           O  
ATOM     65  N   VAL A   5      -0.606   3.725  -6.686  1.00 78.76           N  
ATOM     66  H   VAL A   5      -0.134   4.376  -6.075  1.00 78.76           H  
ATOM     67  CA  VAL A   5      -1.633   2.889  -6.081  1.00 78.76           C  
ATOM     68  HA  VAL A   5      -2.155   2.328  -6.856  1.00 78.76           H  
ATOM     69  C   VAL A   5      -2.630   3.813  -5.405  1.00 78.76           C  
ATOM     70  CB  VAL A   5      -1.021   1.874  -5.107  1.00 78.76           C  
ATOM     71  HB  VAL A   5      -0.520   2.415  -4.304  1.00 78.76           H  
ATOM     72  O   VAL A   5      -2.273   4.713  -4.656  1.00 78.76           O  
ATOM     73  CG1 VAL A   5      -2.094   0.982  -4.482  1.00 78.76           C  
ATOM     74 HG11 VAL A   5      -1.592   0.311  -3.785  1.00 78.76           H  
ATOM     75 HG12 VAL A   5      -2.608   0.405  -5.250  1.00 78.76           H  
ATOM     76 HG13 VAL A   5      -2.811   1.580  -3.919  1.00 78.76           H  
ATOM     77  CG2 VAL A   5       0.004   0.975  -5.818  1.00 78.76           C  
ATOM     78 HG21 VAL A   5       0.303   0.149  -5.173  1.00 78.76           H  
ATOM     79 HG22 VAL A   5      -0.416   0.577  -6.741  1.00 78.76           H  
ATOM     80 HG23 VAL A   5       0.895   1.556  -6.059  1.00 78.76           H  
ATOM     81  N   ARG A   6      -3.914   3.605  -5.655  1.00 79.72           N  
ATOM     82  H   ARG A   6      -4.154   2.924  -6.361  1.00 79.72           H  
ATOM     83  CA  ARG A   6      -4.975   4.339  -4.978  1.00 79.72           C  
ATOM     84  HA  ARG A   6      -4.567   4.841  -4.101  1.00 79.72           H  
ATOM     85  C   ARG A   6      -6.011   3.352  -4.501  1.00 79.72           C  
ATOM     86  CB  ARG A   6      -5.505   5.426  -5.912  1.00 79.72           C  
ATOM     87  HB2 ARG A   6      -5.775   4.989  -6.873  1.00 79.72           H  
ATOM     88  HB3 ARG A   6      -4.700   6.140  -6.088  1.00 79.72           H  
ATOM     89  O   ARG A   6      -6.684   2.713  -5.299  1.00 79.72           O  
ATOM     90  CG  ARG A   6      -6.716   6.163  -5.333  1.00 79.72           C  
ATOM     91  HG2 ARG A   6      -6.498   6.524  -4.328  1.00 79.72           H  
ATOM     92  HG3 ARG A   6      -7.573   5.491  -5.300  1.00 79.72           H  
ATOM     93  CD  ARG A   6      -7.026   7.344  -6.245  1.00 79.72           C  
ATOM     94  HD2 ARG A   6      -7.168   6.978  -7.262  1.00 79.72           H  
ATOM     95  HD3 ARG A   6      -6.169   8.017  -6.233  1.00 79.72           H  
ATOM     96  NE  ARG A   6      -8.232   8.065  -5.816  1.00 79.72           N  
ATOM     97  HE  ARG A   6      -8.902   7.585  -5.233  1.00 79.72           H  
ATOM     98  NH1 ARG A   6      -8.014   9.839  -7.235  1.00 79.72           N  
ATOM     99 HH11 ARG A   6      -8.314  10.743  -7.570  1.00 79.72           H  
ATOM    100 HH12 ARG A   6      -7.120   9.461  -7.513  1.00 79.72           H  
ATOM    101  NH2 ARG A   6      -9.769   9.723  -5.857  1.00 79.72           N  
ATOM    102 HH21 ARG A   6     -10.186  10.529  -6.300  1.00 79.72           H  
ATOM    103 HH22 ARG A   6     -10.346   9.047  -5.378  1.00 79.72           H  
ATOM    104  CZ  ARG A   6      -8.660   9.210  -6.296  1.00 79.72           C  
ATOM    105  N   VAL A   7      -6.122   3.231  -3.189  1.00 79.24           N  
ATOM    106  H   VAL A   7      -5.544   3.808  -2.595  1.00 79.24           H  
ATOM    107  CA  VAL A   7      -7.166   2.432  -2.557  1.00 79.24           C  
ATOM    108  HA  VAL A   7      -7.500   1.674  -3.265  1.00 79.24           H  
ATOM    109  C   VAL A   7      -8.344   3.357  -2.259  1.00 79.24           C  
ATOM    110  CB  VAL A   7      -6.630   1.680  -1.328  1.00 79.24           C  
ATOM    111  HB  VAL A   7      -6.429   2.391  -0.527  1.00 79.24           H  
ATOM    112  O   VAL A   7      -8.156   4.505  -1.883  1.00 79.24           O  
ATOM    113  CG1 VAL A   7      -7.655   0.650  -0.846  1.00 79.24           C  
ATOM    114 HG11 VAL A   7      -8.585   1.146  -0.568  1.00 79.24           H  
ATOM    115 HG12 VAL A   7      -7.869  -0.068  -1.638  1.00 79.24           H  
ATOM    116 HG13 VAL A   7      -7.270   0.110   0.019  1.00 79.24           H  
ATOM    117  CG2 VAL A   7      -5.333   0.922  -1.658  1.00 79.24           C  
ATOM    118 HG21 VAL A   7      -5.486   0.268  -2.517  1.00 79.24           H  
ATOM    119 HG22 VAL A   7      -5.034   0.315  -0.803  1.00 79.24           H  
ATOM    120 HG23 VAL A   7      -4.523   1.619  -1.873  1.00 79.24           H  
ATOM    121  N   GLU A   8      -9.569   2.907  -2.473  1.00 77.45           N  
ATOM    122  H   GLU A   8      -9.674   1.998  -2.900  1.00 77.45           H  
ATOM    123  CA  GLU A   8     -10.786   3.641  -2.140  1.00 77.45           C  
ATOM    124  HA  GLU A   8     -10.552   4.410  -1.405  1.00 77.45           H  
ATOM    125  C   GLU A   8     -11.798   2.690  -1.526  1.00 77.45           C  
ATOM    126  CB  GLU A   8     -11.415   4.317  -3.366  1.00 77.45           C  
ATOM    127  HB2 GLU A   8     -12.334   4.808  -3.045  1.00 77.45           H  
ATOM    128  HB3 GLU A   8     -11.668   3.562  -4.110  1.00 77.45           H  
ATOM    129  O   GLU A   8     -11.908   1.540  -1.939  1.00 77.45           O  
ATOM    130  CG  GLU A   8     -10.503   5.368  -3.997  1.00 77.45           C  
ATOM    131  HG2 GLU A   8      -9.656   4.872  -4.471  1.00 77.45           H  
ATOM    132  HG3 GLU A   8     -10.126   6.021  -3.209  1.00 77.45           H  
ATOM    133  CD  GLU A   8     -11.227   6.221  -5.040  1.00 77.45           C  
ATOM    134  OE1 GLU A   8     -10.811   7.393  -5.175  1.00 77.45           O  
ATOM    135  OE2 GLU A   8     -12.172   5.747  -5.704  1.00 77.45           O  
ATOM    136  N   PHE A   9     -12.572   3.187  -0.566  1.00 73.91           N  
ATOM    137  H   PHE A   9     -12.474   4.160  -0.314  1.00 73.91           H  
ATOM    138  CA  PHE A   9     -13.669   2.445   0.040  1.00 73.91           C  
ATOM    139  HA  PHE A   9     -13.728   1.452  -0.406  1.00 73.91           H  
ATOM    140  C   PHE A   9     -14.973   3.176  -0.256  1.00 73.91           C  
ATOM    141  CB  PHE A   9     -13.425   2.249   1.540  1.00 73.91           C  
ATOM    142  HB2 PHE A   9     -14.302   1.769   1.975  1.00 73.91           H  
ATOM    143  HB3 PHE A   9     -13.309   3.222   2.018  1.00 73.91           H  
ATOM    144  O   PHE A   9     -15.104   4.367   0.043  1.00 73.91           O  
ATOM    145  CG  PHE A   9     -12.205   1.404   1.834  1.00 73.91           C  
ATOM    146  CD1 PHE A   9     -12.334   0.033   2.100  1.00 73.91           C  
ATOM    147  HD1 PHE A   9     -13.319  -0.407   2.045  1.00 73.91           H  
ATOM    148  CD2 PHE A   9     -10.926   1.969   1.763  1.00 73.91           C  
ATOM    149  HD2 PHE A   9     -10.799   3.012   1.513  1.00 73.91           H  
ATOM    150  CE1 PHE A   9     -11.197  -0.741   2.407  1.00 73.91           C  
ATOM    151  HE1 PHE A   9     -11.266  -1.782   2.687  1.00 73.91           H  
ATOM    152  CE2 PHE A   9      -9.799   1.156   1.911  1.00 73.91           C  
ATOM    153  HE2 PHE A   9      -8.830   1.574   1.680  1.00 73.91           H  
ATOM    154  CZ  PHE A   9      -9.919  -0.185   2.294  1.00 73.91           C  
ATOM    155  HZ  PHE A   9      -9.042  -0.799   2.436  1.00 73.91           H  
ATOM    156  N   GLU A  10     -15.933   2.467  -0.841  1.00 70.86           N  
ATOM    157  H   GLU A  10     -15.754   1.491  -1.027  1.00 70.86           H  
ATOM    158  CA  GLU A  10     -17.263   2.976  -1.167  1.00 70.86           C  
ATOM    159  HA  GLU A  10     -17.454   3.889  -0.604  1.00 70.86           H  
ATOM    160  C   GLU A  10     -18.308   1.931  -0.773  1.00 70.86           C  
ATOM    161  CB  GLU A  10     -17.356   3.315  -2.664  1.00 70.86           C  
ATOM    162  HB2 GLU A  10     -16.546   3.995  -2.928  1.00 70.86           H  
ATOM    163  HB3 GLU A  10     -17.244   2.400  -3.245  1.00 70.86           H  
ATOM    164  O   GLU A  10     -18.412   0.882  -1.405  1.00 70.86           O  
ATOM    165  CG  GLU A  10     -18.699   3.992  -2.997  1.00 70.86           C  
ATOM    166  HG2 GLU A  10     -19.516   3.393  -2.595  1.00 70.86           H  
ATOM    167  HG3 GLU A  10     -18.727   4.964  -2.505  1.00 70.86           H  
ATOM    168  CD  GLU A  10     -18.939   4.173  -4.504  1.00 70.86           C  
ATOM    169  OE1 GLU A  10     -20.019   4.682  -4.866  1.00 70.86           O  
ATOM    170  OE2 GLU A  10     -18.082   3.758  -5.319  1.00 70.86           O  
ATOM    171  N   GLY A  11     -19.092   2.217   0.269  1.00 68.89           N  
ATOM    172  H   GLY A  11     -18.928   3.066   0.791  1.00 68.89           H  
ATOM    173  CA  GLY A  11     -20.100   1.276   0.758  1.00 68.89           C  
ATOM    174  HA2 GLY A  11     -20.622   1.696   1.618  1.00 68.89           H  
ATOM    175  HA3 GLY A  11     -20.826   1.081  -0.032  1.00 68.89           H  
ATOM    176  C   GLY A  11     -19.457  -0.039   1.184  1.00 68.89           C  
ATOM    177  O   GLY A  11     -18.631  -0.032   2.084  1.00 68.89           O  
ATOM    178  N   ASP A  12     -19.825  -1.125   0.510  1.00 71.82           N  
ATOM    179  H   ASP A  12     -20.442  -1.014  -0.282  1.00 71.82           H  
ATOM    180  CA  ASP A  12     -19.371  -2.503   0.705  1.00 71.82           C  
ATOM    181  HA  ASP A  12     -19.087  -2.619   1.751  1.00 71.82           H  
ATOM    182  C   ASP A  12     -18.164  -2.892  -0.171  1.00 71.82           C  
ATOM    183  CB  ASP A  12     -20.568  -3.430   0.439  1.00 71.82           C  
ATOM    184  HB2 ASP A  12     -21.419  -3.054   1.006  1.00 71.82           H  
ATOM    185  HB3 ASP A  12     -20.331  -4.439   0.777  1.00 71.82           H  
ATOM    186  O   ASP A  12     -17.830  -4.075  -0.292  1.00 71.82           O  
ATOM    187  CG  ASP A  12     -21.050  -3.460  -1.013  1.00 71.82           C  
ATOM    188  OD1 ASP A  12     -21.002  -2.397  -1.682  1.00 71.82           O  
ATOM    189  OD2 ASP A  12     -21.551  -4.514  -1.451  1.00 71.82           O  
ATOM    190  N   LYS A  13     -17.531  -1.913  -0.829  1.00 78.03           N  
ATOM    191  H   LYS A  13     -17.883  -0.972  -0.720  1.00 78.03           H  
ATOM    192  CA  LYS A  13     -16.486  -2.143  -1.831  1.00 78.03           C  
ATOM    193  HA  LYS A  13     -16.295  -3.214  -1.888  1.00 78.03           H  
ATOM    194  C   LYS A  13     -15.175  -1.482  -1.454  1.00 78.03           C  
ATOM    195  CB  LYS A  13     -16.951  -1.667  -3.215  1.00 78.03           C  
ATOM    196  HB2 LYS A  13     -16.136  -1.778  -3.930  1.00 78.03           H  
ATOM    197  HB3 LYS A  13     -17.224  -0.613  -3.161  1.00 78.03           H  
ATOM    198  O   LYS A  13     -15.147  -0.329  -1.026  1.00 78.03           O  
ATOM    199  CG  LYS A  13     -18.146  -2.493  -3.694  1.00 78.03           C  
ATOM    200  HG2 LYS A  13     -18.906  -2.509  -2.913  1.00 78.03           H  
ATOM    201  HG3 LYS A  13     -17.820  -3.517  -3.876  1.00 78.03           H  
ATOM    202  CD  LYS A  13     -18.780  -1.923  -4.958  1.00 78.03           C  
ATOM    203  HD2 LYS A  13     -19.002  -0.867  -4.803  1.00 78.03           H  
ATOM    204  HD3 LYS A  13     -18.101  -2.046  -5.801  1.00 78.03           H  
ATOM    205  CE  LYS A  13     -20.081  -2.696  -5.184  1.00 78.03           C  
ATOM    206  HE2 LYS A  13     -19.848  -3.753  -5.313  1.00 78.03           H  
ATOM    207  HE3 LYS A  13     -20.683  -2.611  -4.280  1.00 78.03           H  
ATOM    208  NZ  LYS A  13     -20.823  -2.170  -6.350  1.00 78.03           N  
ATOM    209  HZ1 LYS A  13     -20.273  -2.268  -7.192  1.00 78.03           H  
ATOM    210  HZ2 LYS A  13     -21.041  -1.197  -6.190  1.00 78.03           H  
ATOM    211  HZ3 LYS A  13     -21.689  -2.682  -6.444  1.00 78.03           H  
ATOM    212  N   MET A  14     -14.088  -2.191  -1.738  1.00 81.64           N  
ATOM    213  H   MET A  14     -14.231  -3.123  -2.100  1.00 81.64           H  
ATOM    214  CA  MET A  14     -12.743  -1.641  -1.823  1.00 81.64           C  
ATOM    215  HA  MET A  14     -12.750  -0.616  -1.453  1.00 81.64           H  
ATOM    216  C   MET A  14     -12.295  -1.649  -3.285  1.00 81.64           C  
ATOM    217  CB  MET A  14     -11.790  -2.445  -0.938  1.00 81.64           C  
ATOM    218  HB2 MET A  14     -12.198  -2.500   0.071  1.00 81.64           H  
ATOM    219  HB3 MET A  14     -11.695  -3.457  -1.331  1.00 81.64           H  
ATOM    220  O   MET A  14     -12.288  -2.697  -3.927  1.00 81.64           O  
ATOM    221  CG  MET A  14     -10.413  -1.781  -0.869  1.00 81.64           C  
ATOM    222  HG2 MET A  14     -10.054  -1.564  -1.875  1.00 81.64           H  
ATOM    223  HG3 MET A  14     -10.516  -0.830  -0.347  1.00 81.64           H  
ATOM    224  SD  MET A  14      -9.159  -2.773  -0.027  1.00 81.64           S  
ATOM    225  CE  MET A  14      -8.879  -3.961  -1.348  1.00 81.64           C  
ATOM    226  HE1 MET A  14      -9.696  -4.682  -1.344  1.00 81.64           H  
ATOM    227  HE2 MET A  14      -7.912  -4.441  -1.198  1.00 81.64           H  
ATOM    228  HE3 MET A  14      -8.865  -3.445  -2.308  1.00 81.64           H  
ATOM    229  N   ARG A  15     -11.907  -0.493  -3.816  1.00 86.32           N  
ATOM    230  H   ARG A  15     -11.902   0.318  -3.214  1.00 86.32           H  
ATOM    231  CA  ARG A  15     -11.335  -0.345  -5.157  1.00 86.32           C  
ATOM    232  HA  ARG A  15     -11.441  -1.277  -5.712  1.00 86.32           H  
ATOM    233  C   ARG A  15      -9.851  -0.048  -5.033  1.00 86.32           C  
ATOM    234  CB  ARG A  15     -12.055   0.759  -5.944  1.00 86.32           C  
ATOM    235  HB2 ARG A  15     -11.905   1.718  -5.447  1.00 86.32           H  
ATOM    236  HB3 ARG A  15     -11.615   0.817  -6.939  1.00 86.32           H  
ATOM    237  O   ARG A  15      -9.471   0.843  -4.287  1.00 86.32           O  
ATOM    238  CG  ARG A  15     -13.559   0.492  -6.078  1.00 86.32           C  
ATOM    239  HG2 ARG A  15     -14.029   0.552  -5.096  1.00 86.32           H  
ATOM    240  HG3 ARG A  15     -13.719  -0.504  -6.490  1.00 86.32           H  
ATOM    241  CD  ARG A  15     -14.195   1.531  -7.000  1.00 86.32           C  
ATOM    242  HD2 ARG A  15     -13.790   1.411  -8.005  1.00 86.32           H  
ATOM    243  HD3 ARG A  15     -13.937   2.523  -6.631  1.00 86.32           H  
ATOM    244  NE  ARG A  15     -15.660   1.379  -7.040  1.00 86.32           N  
ATOM    245  HE  ARG A  15     -16.052   0.516  -6.692  1.00 86.32           H  
ATOM    246  NH1 ARG A  15     -16.135   3.402  -8.005  1.00 86.32           N  
ATOM    247 HH11 ARG A  15     -15.138   3.554  -8.064  1.00 86.32           H  
ATOM    248 HH12 ARG A  15     -16.773   4.184  -7.959  1.00 86.32           H  
ATOM    249  NH2 ARG A  15     -17.790   2.087  -7.356  1.00 86.32           N  
ATOM    250 HH21 ARG A  15     -18.037   2.364  -6.417  1.00 86.32           H  
ATOM    251 HH22 ARG A  15     -18.356   2.650  -7.974  1.00 86.32           H  
ATOM    252  CZ  ARG A  15     -16.515   2.274  -7.485  1.00 86.32           C  
ATOM    253  N   VAL A  16      -9.018  -0.775  -5.762  1.00 87.17           N  
ATOM    254  H   VAL A  16      -9.406  -1.532  -6.307  1.00 87.17           H  
ATOM    255  CA  VAL A  16      -7.583  -0.516  -5.888  1.00 87.17           C  
ATOM    256  HA  VAL A  16      -7.297   0.312  -5.239  1.00 87.17           H  
ATOM    257  C   VAL A  16      -7.322  -0.118  -7.328  1.00 87.17           C  
ATOM    258  CB  VAL A  16      -6.730  -1.733  -5.489  1.00 87.17           C  
ATOM    259  HB  VAL A  16      -6.894  -2.544  -6.199  1.00 87.17           H  
ATOM    260  O   VAL A  16      -7.456  -0.941  -8.228  1.00 87.17           O  
ATOM    261  CG1 VAL A  16      -5.241  -1.375  -5.494  1.00 87.17           C  
ATOM    262 HG11 VAL A  16      -4.647  -2.238  -5.193  1.00 87.17           H  
ATOM    263 HG12 VAL A  16      -5.047  -0.553  -4.804  1.00 87.17           H  
ATOM    264 HG13 VAL A  16      -4.929  -1.079  -6.495  1.00 87.17           H  
ATOM    265  CG2 VAL A  16      -7.105  -2.243  -4.096  1.00 87.17           C  
ATOM    266 HG21 VAL A  16      -6.420  -3.033  -3.788  1.00 87.17           H  
ATOM    267 HG22 VAL A  16      -8.116  -2.650  -4.129  1.00 87.17           H  
ATOM    268 HG23 VAL A  16      -7.059  -1.429  -3.372  1.00 87.17           H  
ATOM    269  N   ARG A  17      -6.973   1.142  -7.554  1.00 89.87           N  
ATOM    270  H   ARG A  17      -6.893   1.758  -6.757  1.00 89.87           H  
ATOM    271  CA  ARG A  17      -6.502   1.637  -8.844  1.00 89.87           C  
ATOM    272  HA  ARG A  17      -6.873   0.994  -9.642  1.00 89.87           H  
ATOM    273  C   ARG A  17      -4.990   1.570  -8.873  1.00 89.87           C  
ATOM    274  CB  ARG A  17      -7.006   3.054  -9.108  1.00 89.87           C  
ATOM    275  HB2 ARG A  17      -6.563   3.423 -10.033  1.00 89.87           H  
ATOM    276  HB3 ARG A  17      -6.709   3.707  -8.287  1.00 89.87           H  
ATOM    277  O   ARG A  17      -4.333   2.019  -7.938  1.00 89.87           O  
ATOM    278  CG  ARG A  17      -8.525   3.059  -9.242  1.00 89.87           C  
ATOM    279  HG2 ARG A  17      -8.813   2.395 -10.058  1.00 89.87           H  
ATOM    280  HG3 ARG A  17      -8.986   2.714  -8.317  1.00 89.87           H  
ATOM    281  CD  ARG A  17      -9.018   4.465  -9.548  1.00 89.87           C  
ATOM    282  HD2 ARG A  17      -8.746   5.130  -8.727  1.00 89.87           H  
ATOM    283  HD3 ARG A  17      -8.559   4.811 -10.473  1.00 89.87           H  
ATOM    284  NE  ARG A  17     -10.470   4.421  -9.706  1.00 89.87           N  
ATOM    285  HE  ARG A  17     -10.889   3.509  -9.814  1.00 89.87           H  
ATOM    286  NH1 ARG A  17     -10.884   6.658  -9.934  1.00 89.87           N  
ATOM    287 HH11 ARG A  17      -9.884   6.800  -9.939  1.00 89.87           H  
ATOM    288 HH12 ARG A  17     -11.539   7.409 -10.100  1.00 89.87           H  
ATOM    289  NH2 ARG A  17     -12.542   5.123 -10.065  1.00 89.87           N  
ATOM    290 HH21 ARG A  17     -13.234   5.829 -10.275  1.00 89.87           H  
ATOM    291 HH22 ARG A  17     -12.720   4.135 -10.173  1.00 89.87           H  
ATOM    292  CZ  ARG A  17     -11.291   5.419  -9.887  1.00 89.87           C  
ATOM    293  N   LEU A  18      -4.465   0.992  -9.937  1.00 88.88           N  
ATOM    294  H   LEU A  18      -5.098   0.640 -10.641  1.00 88.88           H  
ATOM    295  CA  LEU A  18      -3.048   0.820 -10.191  1.00 88.88           C  
ATOM    296  HA  LEU A  18      -2.456   1.263  -9.390  1.00 88.88           H  
ATOM    297  C   LEU A  18      -2.731   1.515 -11.504  1.00 88.88           C  
ATOM    298  CB  LEU A  18      -2.720  -0.675 -10.305  1.00 88.88           C  
ATOM    299  HB2 LEU A  18      -3.222  -1.067 -11.189  1.00 88.88           H  
ATOM    300  HB3 LEU A  18      -1.644  -0.762 -10.458  1.00 88.88           H  
ATOM    301  O   LEU A  18      -3.390   1.238 -12.502  1.00 88.88           O  
ATOM    302  CG  LEU A  18      -3.113  -1.552  -9.108  1.00 88.88           C  
ATOM    303  HG  LEU A  18      -4.170  -1.427  -8.873  1.00 88.88           H  
ATOM    304  CD1 LEU A  18      -2.882  -3.013  -9.489  1.00 88.88           C  
ATOM    305 HD11 LEU A  18      -3.578  -3.297 -10.278  1.00 88.88           H  
ATOM    306 HD12 LEU A  18      -1.863  -3.149  -9.850  1.00 88.88           H  
ATOM    307 HD13 LEU A  18      -3.038  -3.661  -8.626  1.00 88.88           H  
ATOM    308  CD2 LEU A  18      -2.284  -1.205  -7.874  1.00 88.88           C  
ATOM    309 HD21 LEU A  18      -1.221  -1.302  -8.096  1.00 88.88           H  
ATOM    310 HD22 LEU A  18      -2.544  -1.873  -7.052  1.00 88.88           H  
ATOM    311 HD23 LEU A  18      -2.500  -0.180  -7.573  1.00 88.88           H  
ATOM    312  N   ARG A  19      -1.718   2.372 -11.534  1.00 88.39           N  
ATOM    313  H   ARG A  19      -1.260   2.604 -10.665  1.00 88.39           H  
ATOM    314  CA  ARG A  19      -1.264   3.007 -12.773  1.00 88.39           C  
ATOM    315  HA  ARG A  19      -1.709   2.502 -13.630  1.00 88.39           H  
ATOM    316  C   ARG A  19       0.239   2.882 -12.906  1.00 88.39           C  
ATOM    317  CB  ARG A  19      -1.739   4.460 -12.796  1.00 88.39           C  
ATOM    318  HB2 ARG A  19      -1.384   4.974 -11.902  1.00 88.39           H  
ATOM    319  HB3 ARG A  19      -2.829   4.480 -12.802  1.00 88.39           H  
ATOM    320  O   ARG A  19       0.961   3.349 -12.034  1.00 88.39           O  
ATOM    321  CG  ARG A  19      -1.212   5.185 -14.031  1.00 88.39           C  
ATOM    322  HG2 ARG A  19      -1.559   4.686 -14.936  1.00 88.39           H  
ATOM    323  HG3 ARG A  19      -0.122   5.190 -14.017  1.00 88.39           H  
ATOM    324  CD  ARG A  19      -1.695   6.625 -14.022  1.00 88.39           C  
ATOM    325  HD2 ARG A  19      -1.530   7.056 -13.034  1.00 88.39           H  
ATOM    326  HD3 ARG A  19      -2.759   6.645 -14.254  1.00 88.39           H  
ATOM    327  NE  ARG A  19      -0.918   7.379 -15.004  1.00 88.39           N  
ATOM    328  HE  ARG A  19       0.007   7.028 -15.207  1.00 88.39           H  
ATOM    329  NH1 ARG A  19      -2.225   9.249 -15.103  1.00 88.39           N  
ATOM    330 HH11 ARG A  19      -2.398  10.185 -15.442  1.00 88.39           H  
ATOM    331 HH12 ARG A  19      -2.849   8.794 -14.452  1.00 88.39           H  
ATOM    332  NH2 ARG A  19      -0.315   9.080 -16.297  1.00 88.39           N  
ATOM    333 HH21 ARG A  19      -0.422  10.009 -16.679  1.00 88.39           H  
ATOM    334 HH22 ARG A  19       0.543   8.552 -16.372  1.00 88.39           H  
ATOM    335  CZ  ARG A  19      -1.172   8.571 -15.466  1.00 88.39           C  
ATOM    336  N   ASN A  20       0.710   2.282 -13.995  1.00 86.64           N  
ATOM    337  H   ASN A  20       0.049   1.985 -14.698  1.00 86.64           H  
ATOM    338  CA  ASN A  20       2.136   2.066 -14.231  1.00 86.64           C  
ATOM    339  HA  ASN A  20       2.680   2.174 -13.293  1.00 86.64           H  
ATOM    340  C   ASN A  20       2.707   3.116 -15.197  1.00 86.64           C  
ATOM    341  CB  ASN A  20       2.337   0.621 -14.705  1.00 86.64           C  
ATOM    342  HB2 ASN A  20       1.739   0.467 -15.603  1.00 86.64           H  
ATOM    343  HB3 ASN A  20       1.998  -0.068 -13.932  1.00 86.64           H  
ATOM    344  O   ASN A  20       2.655   2.964 -16.411  1.00 86.64           O  
ATOM    345  CG  ASN A  20       3.775   0.285 -15.037  1.00 86.64           C  
ATOM    346  ND2 ASN A  20       4.004  -0.784 -15.752  1.00 86.64           N  
ATOM    347 HD21 ASN A  20       3.234  -1.406 -15.948  1.00 86.64           H  
ATOM    348 HD22 ASN A  20       4.957  -1.046 -15.958  1.00 86.64           H  
ATOM    349  OD1 ASN A  20       4.714   0.957 -14.642  1.00 86.64           O  
ATOM    350  N   ASP A  21       3.336   4.152 -14.655  1.00 82.92           N  
ATOM    351  H   ASP A  21       3.377   4.194 -13.647  1.00 82.92           H  
ATOM    352  CA  ASP A  21       4.136   5.140 -15.388  1.00 82.92           C  
ATOM    353  HA  ASP A  21       3.724   5.245 -16.392  1.00 82.92           H  
ATOM    354  C   ASP A  21       5.616   4.702 -15.535  1.00 82.92           C  
ATOM    355  CB  ASP A  21       4.046   6.511 -14.703  1.00 82.92           C  
ATOM    356  HB2 ASP A  21       4.502   6.417 -13.717  1.00 82.92           H  
ATOM    357  HB3 ASP A  21       4.634   7.229 -15.273  1.00 82.92           H  
ATOM    358  O   ASP A  21       6.535   5.527 -15.606  1.00 82.92           O  
ATOM    359  CG  ASP A  21       2.644   7.104 -14.540  1.00 82.92           C  
ATOM    360  OD1 ASP A  21       1.846   7.112 -15.513  1.00 82.92           O  
ATOM    361  OD2 ASP A  21       2.416   7.669 -13.451  1.00 82.92           O  
ATOM    362  N   SER A  22       5.909   3.399 -15.497  1.00 81.48           N  
ATOM    363  H   SER A  22       5.145   2.746 -15.395  1.00 81.48           H  
ATOM    364  CA  SER A  22       7.229   2.855 -15.827  1.00 81.48           C  
ATOM    365  HA  SER A  22       7.946   3.675 -15.787  1.00 81.48           H  
ATOM    366  C   SER A  22       7.326   2.382 -17.272  1.00 81.48           C  
ATOM    367  CB  SER A  22       7.669   1.792 -14.811  1.00 81.48           C  
ATOM    368  HB2 SER A  22       8.758   1.781 -14.764  1.00 81.48           H  
ATOM    369  HB3 SER A  22       7.273   2.029 -13.823  1.00 81.48           H  
ATOM    370  O   SER A  22       6.338   2.307 -17.988  1.00 81.48           O  
ATOM    371  OG  SER A  22       7.258   0.515 -15.182  1.00 81.48           O  
ATOM    372  HG  SER A  22       6.313   0.470 -15.020  1.00 81.48           H  
ATOM    373  N   SER A  23       8.549   2.098 -17.722  1.00 84.95           N  
ATOM    374  H   SER A  23       9.339   2.146 -17.095  1.00 84.95           H  
ATOM    375  CA  SER A  23       8.825   1.622 -19.080  1.00 84.95           C  
ATOM    376  HA  SER A  23       8.136   2.104 -19.774  1.00 84.95           H  
ATOM    377  C   SER A  23       8.642   0.112 -19.246  1.00 84.95           C  
ATOM    378  CB  SER A  23      10.250   2.024 -19.467  1.00 84.95           C  
ATOM    379  HB2 SER A  23      10.491   1.642 -20.458  1.00 84.95           H  
ATOM    380  HB3 SER A  23      10.314   3.112 -19.488  1.00 84.95           H  
ATOM    381  O   SER A  23       8.801  -0.396 -20.352  1.00 84.95           O  
ATOM    382  OG  SER A  23      11.177   1.527 -18.514  1.00 84.95           O  
ATOM    383  HG  SER A  23      11.327   0.597 -18.700  1.00 84.95           H  
ATOM    384  N   THR A  24       8.360  -0.619 -18.167  1.00 85.07           N  
ATOM    385  H   THR A  24       8.173  -0.153 -17.291  1.00 85.07           H  
ATOM    386  CA  THR A  24       8.226  -2.082 -18.163  1.00 85.07           C  
ATOM    387  HA  THR A  24       8.211  -2.444 -19.191  1.00 85.07           H  
ATOM    388  C   THR A  24       6.923  -2.490 -17.485  1.00 85.07           C  
ATOM    389  CB  THR A  24       9.407  -2.752 -17.443  1.00 85.07           C  
ATOM    390  HB  THR A  24       9.199  -3.816 -17.328  1.00 85.07           H  
ATOM    391  O   THR A  24       6.502  -1.802 -16.557  1.00 85.07           O  
ATOM    392  CG2 THR A  24      10.706  -2.588 -18.233  1.00 85.07           C  
ATOM    393 HG21 THR A  24      10.578  -2.987 -19.240  1.00 85.07           H  
ATOM    394 HG22 THR A  24      11.500  -3.141 -17.731  1.00 85.07           H  
ATOM    395 HG23 THR A  24      10.984  -1.536 -18.290  1.00 85.07           H  
ATOM    396  OG1 THR A  24       9.620  -2.177 -16.172  1.00 85.07           O  
ATOM    397  HG1 THR A  24       8.817  -2.300 -15.660  1.00 85.07           H  
ATOM    398  N   PRO A  25       6.271  -3.591 -17.892  1.00 86.67           N  
ATOM    399  CA  PRO A  25       5.136  -4.125 -17.148  1.00 86.67           C  
ATOM    400  HA  PRO A  25       4.323  -3.400 -17.180  1.00 86.67           H  
ATOM    401  C   PRO A  25       5.508  -4.408 -15.694  1.00 86.67           C  
ATOM    402  CB  PRO A  25       4.704  -5.399 -17.878  1.00 86.67           C  
ATOM    403  HB2 PRO A  25       5.195  -6.270 -17.443  1.00 86.67           H  
ATOM    404  HB3 PRO A  25       3.622  -5.522 -17.864  1.00 86.67           H  
ATOM    405  O   PRO A  25       6.652  -4.761 -15.398  1.00 86.67           O  
ATOM    406  CG  PRO A  25       5.228  -5.180 -19.295  1.00 86.67           C  
ATOM    407  HG2 PRO A  25       4.523  -4.566 -19.855  1.00 86.67           H  
ATOM    408  HG3 PRO A  25       5.406  -6.124 -19.811  1.00 86.67           H  
ATOM    409  CD  PRO A  25       6.523  -4.401 -19.072  1.00 86.67           C  
ATOM    410  HD2 PRO A  25       6.737  -3.789 -19.948  1.00 86.67           H  
ATOM    411  HD3 PRO A  25       7.342  -5.091 -18.872  1.00 86.67           H  
ATOM    412  N   VAL A  26       4.540  -4.243 -14.799  1.00 84.87           N  
ATOM    413  H   VAL A  26       3.629  -3.936 -15.109  1.00 84.87           H  
ATOM    414  CA  VAL A  26       4.723  -4.484 -13.372  1.00 84.87           C  
ATOM    415  HA  VAL A  26       5.672  -4.995 -13.212  1.00 84.87           H  
ATOM    416  C   VAL A  26       3.622  -5.404 -12.869  1.00 84.87           C  
ATOM    417  CB  VAL A  26       4.771  -3.161 -12.592  1.00 84.87           C  
ATOM    418  HB  VAL A  26       3.823  -2.631 -12.681  1.00 84.87           H  
ATOM    419  O   VAL A  26       2.446  -5.173 -13.142  1.00 84.87           O  
ATOM    420  CG1 VAL A  26       5.045  -3.478 -11.135  1.00 84.87           C  
ATOM    421 HG11 VAL A  26       4.158  -3.941 -10.702  1.00 84.87           H  
ATOM    422 HG12 VAL A  26       5.890  -4.159 -11.036  1.00 84.87           H  
ATOM    423 HG13 VAL A  26       5.286  -2.556 -10.606  1.00 84.87           H  
ATOM    424  CG2 VAL A  26       5.908  -2.238 -13.051  1.00 84.87           C  
ATOM    425 HG21 VAL A  26       6.865  -2.751 -12.963  1.00 84.87           H  
ATOM    426 HG22 VAL A  26       5.922  -1.329 -12.450  1.00 84.87           H  
ATOM    427 HG23 VAL A  26       5.757  -1.951 -14.092  1.00 84.87           H  
ATOM    428  N   GLU A  27       4.003  -6.454 -12.151  1.00 86.78           N  
ATOM    429  H   GLU A  27       4.980  -6.574 -11.922  1.00 86.78           H  
ATOM    430  CA  GLU A  27       3.065  -7.352 -11.485  1.00 86.78           C  
ATOM    431  HA  GLU A  27       2.125  -7.354 -12.036  1.00 86.78           H  
ATOM    432  C   GLU A  27       2.773  -6.847 -10.069  1.00 86.78           C  
ATOM    433  CB  GLU A  27       3.608  -8.787 -11.521  1.00 86.78           C  
ATOM    434  HB2 GLU A  27       4.543  -8.843 -10.963  1.00 86.78           H  
ATOM    435  HB3 GLU A  27       3.807  -9.051 -12.559  1.00 86.78           H  
ATOM    436  O   GLU A  27       3.684  -6.506  -9.314  1.00 86.78           O  
ATOM    437  CG  GLU A  27       2.598  -9.786 -10.947  1.00 86.78           C  
ATOM    438  HG2 GLU A  27       2.504  -9.630  -9.872  1.00 86.78           H  
ATOM    439  HG3 GLU A  27       1.624  -9.590 -11.394  1.00 86.78           H  
ATOM    440  CD  GLU A  27       3.009 -11.234 -11.238  1.00 86.78           C  
ATOM    441  OE1 GLU A  27       3.752 -11.824 -10.430  1.00 86.78           O  
ATOM    442  OE2 GLU A  27       2.529 -11.767 -12.264  1.00 86.78           O  
ATOM    443  N   VAL A  28       1.488  -6.778  -9.729  1.00 85.40           N  
ATOM    444  H   VAL A  28       0.801  -7.028 -10.427  1.00 85.40           H  
ATOM    445  CA  VAL A  28       0.981  -6.348  -8.428  1.00 85.40           C  
ATOM    446  HA  VAL A  28       1.821  -6.167  -7.758  1.00 85.40           H  
ATOM    447  C   VAL A  28       0.130  -7.463  -7.844  1.00 85.40           C  
ATOM    448  CB  VAL A  28       0.167  -5.044  -8.532  1.00 85.40           C  
ATOM    449  HB  VAL A  28      -0.738  -5.220  -9.113  1.00 85.40           H  
ATOM    450  O   VAL A  28      -0.855  -7.897  -8.449  1.00 85.40           O  
ATOM    451  CG1 VAL A  28      -0.225  -4.543  -7.137  1.00 85.40           C  
ATOM    452 HG11 VAL A  28      -0.776  -3.607  -7.217  1.00 85.40           H  
ATOM    453 HG12 VAL A  28       0.673  -4.379  -6.540  1.00 85.40           H  
ATOM    454 HG13 VAL A  28      -0.856  -5.275  -6.632  1.00 85.40           H  
ATOM    455  CG2 VAL A  28       0.980  -3.939  -9.212  1.00 85.40           C  
ATOM    456 HG21 VAL A  28       1.941  -3.868  -8.704  1.00 85.40           H  
ATOM    457 HG22 VAL A  28       0.459  -2.984  -9.150  1.00 85.40           H  
ATOM    458 HG23 VAL A  28       1.143  -4.185 -10.261  1.00 85.40           H  
ATOM    459  N   HIS A  29       0.480  -7.904  -6.644  1.00 85.33           N  
ATOM    460  H   HIS A  29       1.295  -7.498  -6.206  1.00 85.33           H  
ATOM    461  CA  HIS A  29      -0.322  -8.823  -5.855  1.00 85.33           C  
ATOM    462  HA  HIS A  29      -1.030  -9.339  -6.504  1.00 85.33           H  
ATOM    463  C   HIS A  29      -1.100  -8.034  -4.808  1.00 85.33           C  
ATOM    464  CB  HIS A  29       0.562  -9.882  -5.200  1.00 85.33           C  
ATOM    465  HB2 HIS A  29       1.197  -9.399  -4.457  1.00 85.33           H  
ATOM    466  HB3 HIS A  29      -0.073 -10.598  -4.678  1.00 85.33           H  
ATOM    467  O   HIS A  29      -0.520  -7.322  -3.995  1.00 85.33           O  
ATOM    468  CG  HIS A  29       1.447 -10.621  -6.164  1.00 85.33           C  
ATOM    469  CD2 HIS A  29       2.797 -10.437  -6.289  1.00 85.33           C  
ATOM    470  HD2 HIS A  29       3.409  -9.751  -5.721  1.00 85.33           H  
ATOM    471  ND1 HIS A  29       1.072 -11.581  -7.085  1.00 85.33           N  
ATOM    472  HD1 HIS A  29       0.137 -11.789  -7.407  1.00 85.33           H  
ATOM    473  CE1 HIS A  29       2.179 -11.954  -7.752  1.00 85.33           C  
ATOM    474  HE1 HIS A  29       2.218 -12.616  -8.604  1.00 85.33           H  
ATOM    475  NE2 HIS A  29       3.246 -11.314  -7.268  1.00 85.33           N  
ATOM    476  N   ILE A  30      -2.419  -8.188  -4.811  1.00 84.67           N  
ATOM    477  H   ILE A  30      -2.827  -8.783  -5.517  1.00 84.67           H  
ATOM    478  CA  ILE A  30      -3.315  -7.588  -3.830  1.00 84.67           C  
ATOM    479  HA  ILE A  30      -2.741  -6.965  -3.144  1.00 84.67           H  
ATOM    480  C   ILE A  30      -3.954  -8.724  -3.046  1.00 84.67           C  
ATOM    481  CB  ILE A  30      -4.378  -6.695  -4.499  1.00 84.67           C  
ATOM    482  HB  ILE A  30      -5.035  -7.334  -5.088  1.00 84.67           H  
ATOM    483  O   ILE A  30      -4.619  -9.582  -3.629  1.00 84.67           O  
ATOM    484  CG1 ILE A  30      -3.769  -5.635  -5.444  1.00 84.67           C  
ATOM    485 HG12 ILE A  30      -3.308  -4.837  -4.861  1.00 84.67           H  
ATOM    486 HG13 ILE A  30      -3.000  -6.082  -6.074  1.00 84.67           H  
ATOM    487  CG2 ILE A  30      -5.197  -6.008  -3.388  1.00 84.67           C  
ATOM    488 HG21 ILE A  30      -5.949  -5.340  -3.808  1.00 84.67           H  
ATOM    489 HG22 ILE A  30      -5.713  -6.748  -2.777  1.00 84.67           H  
ATOM    490 HG23 ILE A  30      -4.538  -5.425  -2.744  1.00 84.67           H  
ATOM    491  CD1 ILE A  30      -4.816  -5.046  -6.392  1.00 84.67           C  
ATOM    492 HD11 ILE A  30      -5.640  -4.596  -5.839  1.00 84.67           H  
ATOM    493 HD12 ILE A  30      -4.357  -4.273  -7.008  1.00 84.67           H  
ATOM    494 HD13 ILE A  30      -5.202  -5.839  -7.033  1.00 84.67           H  
ATOM    495  N   LYS A  31      -3.771  -8.732  -1.730  1.00 83.69           N  
ATOM    496  H   LYS A  31      -3.204  -7.997  -1.332  1.00 83.69           H  
ATOM    497  CA  LYS A  31      -4.466  -9.642  -0.817  1.00 83.69           C  
ATOM    498  HA  LYS A  31      -5.054 -10.364  -1.383  1.00 83.69           H  
ATOM    499  C   LYS A  31      -5.422  -8.834   0.042  1.00 83.69           C  
ATOM    500  CB  LYS A  31      -3.438 -10.400   0.030  1.00 83.69           C  
ATOM    501  HB2 LYS A  31      -2.909  -9.686   0.661  1.00 83.69           H  
ATOM    502  HB3 LYS A  31      -2.714 -10.883  -0.625  1.00 83.69           H  
ATOM    503  O   LYS A  31      -5.008  -7.823   0.596  1.00 83.69           O  
ATOM    504  CG  LYS A  31      -4.106 -11.467   0.910  1.00 83.69           C  
ATOM    505  HG2 LYS A  31      -4.942 -11.031   1.456  1.00 83.69           H  
ATOM    506  HG3 LYS A  31      -4.481 -12.274   0.281  1.00 83.69           H  
ATOM    507  CD  LYS A  31      -3.114 -12.018   1.936  1.00 83.69           C  
ATOM    508  HD2 LYS A  31      -2.263 -12.481   1.436  1.00 83.69           H  
ATOM    509  HD3 LYS A  31      -2.762 -11.191   2.552  1.00 83.69           H  
ATOM    510  CE  LYS A  31      -3.832 -13.040   2.820  1.00 83.69           C  
ATOM    511  HE2 LYS A  31      -4.838 -12.676   3.029  1.00 83.69           H  
ATOM    512  HE3 LYS A  31      -3.929 -13.984   2.283  1.00 83.69           H  
ATOM    513  NZ  LYS A  31      -3.147 -13.239   4.116  1.00 83.69           N  
ATOM    514  HZ1 LYS A  31      -3.268 -12.432   4.711  1.00 83.69           H  
ATOM    515  HZ2 LYS A  31      -3.642 -13.921   4.672  1.00 83.69           H  
ATOM    516  HZ3 LYS A  31      -2.162 -13.453   4.059  1.00 83.69           H  
ATOM    517  N   VAL A  32      -6.664  -9.290   0.171  1.00 80.54           N  
ATOM    518  H   VAL A  32      -6.939 -10.089  -0.382  1.00 80.54           H  
ATOM    519  CA  VAL A  32      -7.691  -8.649   0.998  1.00 80.54           C  
ATOM    520  HA  VAL A  32      -7.236  -7.868   1.607  1.00 80.54           H  
ATOM    521  C   VAL A  32      -8.302  -9.678   1.918  1.00 80.54           C  
ATOM    522  CB  VAL A  32      -8.789  -7.999   0.151  1.00 80.54           C  
ATOM    523  HB  VAL A  32      -9.338  -8.761  -0.402  1.00 80.54           H  
ATOM    524  O   VAL A  32      -8.953 -10.618   1.472  1.00 80.54           O  
ATOM    525  CG1 VAL A  32      -9.773  -7.198   1.017  1.00 80.54           C  
ATOM    526 HG11 VAL A  32     -10.292  -7.860   1.710  1.00 80.54           H  
ATOM    527 HG12 VAL A  32     -10.514  -6.716   0.380  1.00 80.54           H  
ATOM    528 HG13 VAL A  32      -9.236  -6.436   1.583  1.00 80.54           H  
ATOM    529  CG2 VAL A  32      -8.136  -7.057  -0.849  1.00 80.54           C  
ATOM    530 HG21 VAL A  32      -7.514  -7.615  -1.549  1.00 80.54           H  
ATOM    531 HG22 VAL A  32      -8.921  -6.580  -1.436  1.00 80.54           H  
ATOM    532 HG23 VAL A  32      -7.524  -6.324  -0.322  1.00 80.54           H  
ATOM    533  N   SER A  33      -8.110  -9.479   3.206  1.00 78.60           N  
ATOM    534  H   SER A  33      -7.614  -8.647   3.495  1.00 78.60           H  
ATOM    535  CA  SER A  33      -8.645 -10.324   4.260  1.00 78.60           C  
ATOM    536  HA  SER A  33      -9.023 -11.263   3.854  1.00 78.60           H  
ATOM    537  C   SER A  33      -9.781  -9.581   4.936  1.00 78.60           C  
ATOM    538  CB  SER A  33      -7.530 -10.643   5.246  1.00 78.60           C  
ATOM    539  HB2 SER A  33      -7.946 -11.236   6.060  1.00 78.60           H  
ATOM    540  HB3 SER A  33      -7.129  -9.716   5.655  1.00 78.60           H  
ATOM    541  O   SER A  33      -9.629  -8.405   5.240  1.00 78.60           O  
ATOM    542  OG  SER A  33      -6.494 -11.347   4.575  1.00 78.60           O  
ATOM    543  HG  SER A  33      -5.747 -11.417   5.174  1.00 78.60           H  
ATOM    544  N   GLY A  34     -10.915 -10.237   5.166  1.00 69.23           N  
ATOM    545  H   GLY A  34     -10.950 -11.230   4.982  1.00 69.23           H  
ATOM    546  CA  GLY A  34     -12.052  -9.645   5.870  1.00 69.23           C  
ATOM    547  HA2 GLY A  34     -11.872  -8.592   6.088  1.00 69.23           H  
ATOM    548  HA3 GLY A  34     -12.945  -9.712   5.249  1.00 69.23           H  
ATOM    549  C   GLY A  34     -12.329 -10.371   7.177  1.00 69.23           C  
ATOM    550  O   GLY A  34     -12.233 -11.595   7.210  1.00 69.23           O  
ATOM    551  N   ASP A  35     -12.717  -9.614   8.201  1.00 66.71           N  
ATOM    552  H   ASP A  35     -12.701  -8.608   8.110  1.00 66.71           H  
ATOM    553  CA  ASP A  35     -13.394 -10.126   9.394  1.00 66.71           C  
ATOM    554  HA  ASP A  35     -12.774 -10.849   9.923  1.00 66.71           H  
ATOM    555  C   ASP A  35     -14.686 -10.817   8.921  1.00 66.71           C  
ATOM    556  CB  ASP A  35     -13.652  -8.926  10.333  1.00 66.71           C  
ATOM    557  HB2 ASP A  35     -12.698  -8.544  10.697  1.00 66.71           H  
ATOM    558  HB3 ASP A  35     -14.130  -8.131   9.761  1.00 66.71           H  
ATOM    559  O   ASP A  35     -15.560 -10.178   8.326  1.00 66.71           O  
ATOM    560  CG  ASP A  35     -14.548  -9.258  11.527  1.00 66.71           C  
ATOM    561  OD1 ASP A  35     -14.959 -10.428  11.600  1.00 66.71           O  
ATOM    562  OD2 ASP A  35     -15.029  -8.306  12.181  1.00 66.71           O  
ATOM    563  N   LYS A  36     -14.788 -12.138   9.067  1.00 68.94           N  
ATOM    564  H   LYS A  36     -14.139 -12.556   9.718  1.00 68.94           H  
ATOM    565  CA  LYS A  36     -15.931 -12.944   8.626  1.00 68.94           C  
ATOM    566  HA  LYS A  36     -16.437 -12.432   7.808  1.00 68.94           H  
ATOM    567  C   LYS A  36     -16.958 -13.100   9.735  1.00 68.94           C  
ATOM    568  CB  LYS A  36     -15.487 -14.327   8.130  1.00 68.94           C  
ATOM    569  HB2 LYS A  36     -14.854 -14.804   8.879  1.00 68.94           H  
ATOM    570  HB3 LYS A  36     -16.378 -14.941   8.001  1.00 68.94           H  
ATOM    571  O   LYS A  36     -18.146 -13.062   9.402  1.00 68.94           O  
ATOM    572  CG  LYS A  36     -14.751 -14.246   6.788  1.00 68.94           C  
ATOM    573  HG2 LYS A  36     -13.766 -13.805   6.940  1.00 68.94           H  
ATOM    574  HG3 LYS A  36     -15.320 -13.613   6.106  1.00 68.94           H  
ATOM    575  CD  LYS A  36     -14.601 -15.636   6.163  1.00 68.94           C  
ATOM    576  HD2 LYS A  36     -15.588 -16.079   6.031  1.00 68.94           H  
ATOM    577  HD3 LYS A  36     -14.006 -16.266   6.824  1.00 68.94           H  
ATOM    578  CE  LYS A  36     -13.904 -15.494   4.809  1.00 68.94           C  
ATOM    579  HE2 LYS A  36     -14.428 -14.743   4.218  1.00 68.94           H  
ATOM    580  HE3 LYS A  36     -12.893 -15.125   4.987  1.00 68.94           H  
ATOM    581  NZ  LYS A  36     -13.857 -16.782   4.083  1.00 68.94           N  
ATOM    582  HZ1 LYS A  36     -13.431 -17.481   4.674  1.00 68.94           H  
ATOM    583  HZ2 LYS A  36     -13.294 -16.693   3.249  1.00 68.94           H  
ATOM    584  HZ3 LYS A  36     -14.787 -17.099   3.847  1.00 68.94           H  
ATOM    585  N   ASP A  37     -16.538 -13.254  10.984  1.00 71.96           N  
ATOM    586  H   ASP A  37     -15.558 -13.141  11.200  1.00 71.96           H  
ATOM    587  CA  ASP A  37     -17.450 -13.460  12.114  1.00 71.96           C  
ATOM    588  HA  ASP A  37     -18.311 -14.015  11.741  1.00 71.96           H  
ATOM    589  C   ASP A  37     -18.047 -12.158  12.685  1.00 71.96           C  
ATOM    590  CB  ASP A  37     -16.801 -14.377  13.160  1.00 71.96           C  
ATOM    591  HB2 ASP A  37     -16.503 -15.302  12.666  1.00 71.96           H  
ATOM    592  HB3 ASP A  37     -17.556 -14.636  13.902  1.00 71.96           H  
ATOM    593  O   ASP A  37     -19.080 -12.199  13.354  1.00 71.96           O  
ATOM    594  CG  ASP A  37     -15.591 -13.796  13.891  1.00 71.96           C  
ATOM    595  OD1 ASP A  37     -15.447 -12.561  13.854  1.00 71.96           O  
ATOM    596  OD2 ASP A  37     -14.903 -14.629  14.527  1.00 71.96           O  
ATOM    597  N   GLY A  38     -17.503 -11.008  12.289  1.00 64.53           N  
ATOM    598  H   GLY A  38     -16.539 -11.064  11.994  1.00 64.53           H  
ATOM    599  CA  GLY A  38     -17.968  -9.682  12.674  1.00 64.53           C  
ATOM    600  HA2 GLY A  38     -19.056  -9.642  12.623  1.00 64.53           H  
ATOM    601  HA3 GLY A  38     -17.544  -8.954  11.981  1.00 64.53           H  
ATOM    602  C   GLY A  38     -17.536  -9.270  14.080  1.00 64.53           C  
ATOM    603  O   GLY A  38     -18.175  -8.377  14.647  1.00 64.53           O  
ATOM    604  N   ASP A  39     -16.522  -9.915  14.663  1.00 65.65           N  
ATOM    605  H   ASP A  39     -16.018 -10.623  14.147  1.00 65.65           H  
ATOM    606  CA  ASP A  39     -16.045  -9.623  16.016  1.00 65.65           C  
ATOM    607  HA  ASP A  39     -16.930  -9.459  16.630  1.00 65.65           H  
ATOM    608  C   ASP A  39     -15.223  -8.323  16.123  1.00 65.65           C  
ATOM    609  CB  ASP A  39     -15.336 -10.856  16.613  1.00 65.65           C  
ATOM    610  HB2 ASP A  39     -15.909 -11.753  16.376  1.00 65.65           H  
ATOM    611  HB3 ASP A  39     -15.365 -10.747  17.697  1.00 65.65           H  
ATOM    612  O   ASP A  39     -14.945  -7.849  17.231  1.00 65.65           O  
ATOM    613  CG  ASP A  39     -13.866 -11.060  16.210  1.00 65.65           C  
ATOM    614  OD1 ASP A  39     -13.364 -10.304  15.353  1.00 65.65           O  
ATOM    615  OD2 ASP A  39     -13.190 -11.842  16.924  1.00 65.65           O  
ATOM    616  N   GLY A  40     -14.904  -7.696  14.987  1.00 59.26           N  
ATOM    617  H   GLY A  40     -15.087  -8.185  14.122  1.00 59.26           H  
ATOM    618  CA  GLY A  40     -14.119  -6.470  14.904  1.00 59.26           C  
ATOM    619  HA2 GLY A  40     -14.512  -5.874  14.080  1.00 59.26           H  
ATOM    620  HA3 GLY A  40     -14.221  -5.901  15.828  1.00 59.26           H  
ATOM    621  C   GLY A  40     -12.630  -6.693  14.647  1.00 59.26           C  
ATOM    622  O   GLY A  40     -11.878  -5.714  14.581  1.00 59.26           O  
ATOM    623  N   TYR A  41     -12.191  -7.942  14.503  1.00 60.72           N  
ATOM    624  H   TYR A  41     -12.849  -8.702  14.593  1.00 60.72           H  
ATOM    625  CA  TYR A  41     -10.805  -8.334  14.304  1.00 60.72           C  
ATOM    626  HA  TYR A  41     -10.218  -7.446  14.067  1.00 60.72           H  
ATOM    627  C   TYR A  41     -10.682  -9.300  13.125  1.00 60.72           C  
ATOM    628  CB  TYR A  41     -10.244  -8.946  15.598  1.00 60.72           C  
ATOM    629  HB2 TYR A  41     -10.782  -9.869  15.812  1.00 60.72           H  
ATOM    630  HB3 TYR A  41      -9.198  -9.210  15.441  1.00 60.72           H  
ATOM    631  O   TYR A  41     -11.609  -9.991  12.732  1.00 60.72           O  
ATOM    632  CG  TYR A  41     -10.342  -8.027  16.803  1.00 60.72           C  
ATOM    633  CD1 TYR A  41      -9.334  -7.076  17.057  1.00 60.72           C  
ATOM    634  HD1 TYR A  41      -8.482  -7.014  16.397  1.00 60.72           H  
ATOM    635  CD2 TYR A  41     -11.474  -8.091  17.637  1.00 60.72           C  
ATOM    636  HD2 TYR A  41     -12.258  -8.799  17.412  1.00 60.72           H  
ATOM    637  CE1 TYR A  41      -9.455  -6.191  18.146  1.00 60.72           C  
ATOM    638  HE1 TYR A  41      -8.684  -5.458  18.331  1.00 60.72           H  
ATOM    639  CE2 TYR A  41     -11.605  -7.205  18.722  1.00 60.72           C  
ATOM    640  HE2 TYR A  41     -12.493  -7.239  19.337  1.00 60.72           H  
ATOM    641  OH  TYR A  41     -10.710  -5.393  20.025  1.00 60.72           O  
ATOM    642  HH  TYR A  41      -9.963  -4.791  20.046  1.00 60.72           H  
ATOM    643  CZ  TYR A  41     -10.596  -6.255  18.979  1.00 60.72           C  
ATOM    644  N   ILE A  42      -9.492  -9.345  12.526  1.00 65.81           N  
ATOM    645  H   ILE A  42      -8.749  -8.765  12.890  1.00 65.81           H  
ATOM    646  CA  ILE A  42      -9.165 -10.375  11.538  1.00 65.81           C  
ATOM    647  HA  ILE A  42     -10.074 -10.893  11.231  1.00 65.81           H  
ATOM    648  C   ILE A  42      -8.278 -11.390  12.225  1.00 65.81           C  
ATOM    649  CB  ILE A  42      -8.537  -9.792  10.265  1.00 65.81           C  
ATOM    650  HB  ILE A  42      -7.575  -9.344  10.514  1.00 65.81           H  
ATOM    651  O   ILE A  42      -7.097 -11.142  12.485  1.00 65.81           O  
ATOM    652  CG1 ILE A  42      -9.475  -8.685   9.755  1.00 65.81           C  
ATOM    653 HG12 ILE A  42      -9.379  -7.815  10.404  1.00 65.81           H  
ATOM    654 HG13 ILE A  42     -10.509  -9.027   9.796  1.00 65.81           H  
ATOM    655  CG2 ILE A  42      -8.298 -10.900   9.220  1.00 65.81           C  
ATOM    656 HG21 ILE A  42      -9.254 -11.294   8.875  1.00 65.81           H  
ATOM    657 HG22 ILE A  42      -7.713 -11.708   9.658  1.00 65.81           H  
ATOM    658 HG23 ILE A  42      -7.730 -10.510   8.376  1.00 65.81           H  
ATOM    659  CD1 ILE A  42      -9.180  -8.240   8.342  1.00 65.81           C  
ATOM    660 HD11 ILE A  42      -9.603  -7.242   8.227  1.00 65.81           H  
ATOM    661 HD12 ILE A  42      -8.105  -8.224   8.165  1.00 65.81           H  
ATOM    662 HD13 ILE A  42      -9.655  -8.941   7.655  1.00 65.81           H  
ATOM    663  N   SER A  43      -8.848 -12.547  12.524  1.00 68.75           N  
ATOM    664  H   SER A  43      -9.836 -12.649  12.342  1.00 68.75           H  
ATOM    665  CA  SER A  43      -8.103 -13.691  13.021  1.00 68.75           C  
ATOM    666  HA  SER A  43      -7.549 -13.371  13.904  1.00 68.75           H  
ATOM    667  C   SER A  43      -7.105 -14.201  11.973  1.00 68.75           C  
ATOM    668  CB  SER A  43      -9.075 -14.798  13.443  1.00 68.75           C  
ATOM    669  HB2 SER A  43      -8.527 -15.585  13.961  1.00 68.75           H  
ATOM    670  HB3 SER A  43      -9.828 -14.390  14.117  1.00 68.75           H  
ATOM    671  O   SER A  43      -7.266 -14.031  10.764  1.00 68.75           O  
ATOM    672  OG  SER A  43      -9.705 -15.339  12.303  1.00 68.75           O  
ATOM    673  HG  SER A  43     -10.393 -14.699  12.108  1.00 68.75           H  
ATOM    674  N   ALA A  44      -6.083 -14.943  12.412  1.00 70.91           N  
ATOM    675  H   ALA A  44      -5.939 -15.021  13.409  1.00 70.91           H  
ATOM    676  CA  ALA A  44      -5.162 -15.617  11.490  1.00 70.91           C  
ATOM    677  HA  ALA A  44      -4.686 -14.862  10.865  1.00 70.91           H  
ATOM    678  C   ALA A  44      -5.876 -16.616  10.551  1.00 70.91           C  
ATOM    679  CB  ALA A  44      -4.087 -16.328  12.320  1.00 70.91           C  
ATOM    680  HB1 ALA A  44      -3.566 -15.600  12.943  1.00 70.91           H  
ATOM    681  HB2 ALA A  44      -4.542 -17.088  12.955  1.00 70.91           H  
ATOM    682  HB3 ALA A  44      -3.364 -16.797  11.652  1.00 70.91           H  
ATOM    683  O   ALA A  44      -5.359 -16.945   9.482  1.00 70.91           O  
ATOM    684  N   ALA A  45      -7.044 -17.132  10.951  1.00 72.83           N  
ATOM    685  H   ALA A  45      -7.474 -16.751  11.782  1.00 72.83           H  
ATOM    686  CA  ALA A  45      -7.861 -18.008  10.118  1.00 72.83           C  
ATOM    687  HA  ALA A  45      -7.215 -18.735   9.626  1.00 72.83           H  
ATOM    688  C   ALA A  45      -8.593 -17.227   9.018  1.00 72.83           C  
ATOM    689  CB  ALA A  45      -8.842 -18.765  11.020  1.00 72.83           C  
ATOM    690  HB1 ALA A  45      -8.297 -19.333  11.773  1.00 72.83           H  
ATOM    691  HB2 ALA A  45      -9.510 -18.062  11.518  1.00 72.83           H  
ATOM    692  HB3 ALA A  45      -9.441 -19.450  10.419  1.00 72.83           H  
ATOM    693  O   ALA A  45      -8.692 -17.723   7.895  1.00 72.83           O  
ATOM    694  N   GLU A  46      -9.071 -16.021   9.316  1.00 71.05           N  
ATOM    695  H   GLU A  46      -9.001 -15.680  10.264  1.00 71.05           H  
ATOM    696  CA  GLU A  46      -9.699 -15.119   8.347  1.00 71.05           C  
ATOM    697  HA  GLU A  46     -10.418 -15.666   7.738  1.00 71.05           H  
ATOM    698  C   GLU A  46      -8.675 -14.507   7.398  1.00 71.05           C  
ATOM    699  CB  GLU A  46     -10.442 -14.022   9.098  1.00 71.05           C  
ATOM    700  HB2 GLU A  46     -10.738 -13.238   8.402  1.00 71.05           H  
ATOM    701  HB3 GLU A  46      -9.765 -13.593   9.837  1.00 71.05           H  
ATOM    702  O   GLU A  46      -8.913 -14.476   6.191  1.00 71.05           O  
ATOM    703  CG  GLU A  46     -11.697 -14.619   9.743  1.00 71.05           C  
ATOM    704  HG2 GLU A  46     -12.453 -14.745   8.968  1.00 71.05           H  
ATOM    705  HG3 GLU A  46     -11.486 -15.609  10.147  1.00 71.05           H  
ATOM    706  CD  GLU A  46     -12.211 -13.751  10.876  1.00 71.05           C  
ATOM    707  OE1 GLU A  46     -13.444 -13.592  10.907  1.00 71.05           O  
ATOM    708  OE2 GLU A  46     -11.339 -13.355  11.679  1.00 71.05           O  
ATOM    709  N   ASP A  47      -7.490 -14.149   7.901  1.00 70.73           N  
ATOM    710  H   ASP A  47      -7.389 -14.110   8.905  1.00 70.73           H  
ATOM    711  CA  ASP A  47      -6.401 -13.649   7.063  1.00 70.73           C  
ATOM    712  HA  ASP A  47      -6.787 -12.794   6.507  1.00 70.73           H  
ATOM    713  C   ASP A  47      -5.939 -14.679   6.020  1.00 70.73           C  
ATOM    714  CB  ASP A  47      -5.231 -13.150   7.921  1.00 70.73           C  
ATOM    715  HB2 ASP A  47      -5.567 -12.339   8.567  1.00 70.73           H  
ATOM    716  HB3 ASP A  47      -4.862 -13.967   8.541  1.00 70.73           H  
ATOM    717  O   ASP A  47      -5.665 -14.358   4.862  1.00 70.73           O  
ATOM    718  CG  ASP A  47      -4.115 -12.643   7.005  1.00 70.73           C  
ATOM    719  OD1 ASP A  47      -4.401 -11.803   6.121  1.00 70.73           O  
ATOM    720  OD2 ASP A  47      -3.030 -13.264   6.981  1.00 70.73           O  
ATOM    721  N   LYS A  48      -5.906 -15.963   6.383  1.00 72.25           N  
ATOM    722  H   LYS A  48      -6.126 -16.180   7.345  1.00 72.25           H  
ATOM    723  CA  LYS A  48      -5.597 -17.046   5.433  1.00 72.25           C  
ATOM    724  HA  LYS A  48      -4.696 -16.786   4.877  1.00 72.25           H  
ATOM    725  C   LYS A  48      -6.679 -17.261   4.375  1.00 72.25           C  
ATOM    726  CB  LYS A  48      -5.359 -18.343   6.202  1.00 72.25           C  
ATOM    727  HB2 LYS A  48      -5.394 -19.187   5.513  1.00 72.25           H  
ATOM    728  HB3 LYS A  48      -6.144 -18.473   6.947  1.00 72.25           H  
ATOM    729  O   LYS A  48      -6.398 -17.875   3.351  1.00 72.25           O  
ATOM    730  CG  LYS A  48      -3.984 -18.327   6.873  1.00 72.25           C  
ATOM    731  HG2 LYS A  48      -3.873 -17.436   7.492  1.00 72.25           H  
ATOM    732  HG3 LYS A  48      -3.209 -18.314   6.107  1.00 72.25           H  
ATOM    733  CD  LYS A  48      -3.828 -19.577   7.736  1.00 72.25           C  
ATOM    734  HD2 LYS A  48      -3.885 -20.463   7.104  1.00 72.25           H  
ATOM    735  HD3 LYS A  48      -4.631 -19.602   8.473  1.00 72.25           H  
ATOM    736  CE  LYS A  48      -2.480 -19.519   8.450  1.00 72.25           C  
ATOM    737  HE2 LYS A  48      -1.691 -19.440   7.702  1.00 72.25           H  
ATOM    738  HE3 LYS A  48      -2.456 -18.613   9.056  1.00 72.25           H  
ATOM    739  NZ  LYS A  48      -2.276 -20.716   9.299  1.00 72.25           N  
ATOM    740  HZ1 LYS A  48      -3.006 -20.765   9.996  1.00 72.25           H  
ATOM    741  HZ2 LYS A  48      -2.299 -21.555   8.737  1.00 72.25           H  
ATOM    742  HZ3 LYS A  48      -1.385 -20.657   9.772  1.00 72.25           H  
ATOM    743  N   GLN A  49      -7.896 -16.786   4.623  1.00 73.83           N  
ATOM    744  H   GLN A  49      -8.028 -16.234   5.458  1.00 73.83           H  
ATOM    745  CA  GLN A  49      -9.031 -16.897   3.708  1.00 73.83           C  
ATOM    746  HA  GLN A  49      -8.853 -17.714   3.008  1.00 73.83           H  
ATOM    747  C   GLN A  49      -9.227 -15.640   2.852  1.00 73.83           C  
ATOM    748  CB  GLN A  49     -10.297 -17.219   4.509  1.00 73.83           C  
ATOM    749  HB2 GLN A  49     -10.429 -16.472   5.291  1.00 73.83           H  
ATOM    750  HB3 GLN A  49     -11.160 -17.174   3.844  1.00 73.83           H  
ATOM    751  O   GLN A  49     -10.249 -15.538   2.169  1.00 73.83           O  
ATOM    752  CG  GLN A  49     -10.268 -18.616   5.132  1.00 73.83           C  
ATOM    753  HG2 GLN A  49      -9.345 -18.763   5.692  1.00 73.83           H  
ATOM    754  HG3 GLN A  49     -10.308 -19.370   4.346  1.00 73.83           H  
ATOM    755  CD  GLN A  49     -11.463 -18.802   6.053  1.00 73.83           C  
ATOM    756  NE2 GLN A  49     -11.249 -19.091   7.312  1.00 73.83           N  
ATOM    757 HE21 GLN A  49     -10.312 -18.962   7.667  1.00 73.83           H  
ATOM    758 HE22 GLN A  49     -12.048 -19.107   7.930  1.00 73.83           H  
ATOM    759  OE1 GLN A  49     -12.608 -18.645   5.652  1.00 73.83           O  
ATOM    760  N   GLY A  50      -8.287 -14.692   2.905  1.00 74.00           N  
ATOM    761  H   GLY A  50      -7.514 -14.797   3.545  1.00 74.00           H  
ATOM    762  CA  GLY A  50      -8.342 -13.479   2.106  1.00 74.00           C  
ATOM    763  HA2 GLY A  50      -7.485 -12.845   2.331  1.00 74.00           H  
ATOM    764  HA3 GLY A  50      -9.248 -12.937   2.376  1.00 74.00           H  
ATOM    765  C   GLY A  50      -8.374 -13.755   0.601  1.00 74.00           C  
ATOM    766  O   GLY A  50      -7.794 -14.722   0.103  1.00 74.00           O  
ATOM    767  N   GLU A  51      -9.051 -12.883  -0.137  1.00 81.35           N  
ATOM    768  H   GLU A  51      -9.408 -12.060   0.329  1.00 81.35           H  
ATOM    769  CA  GLU A  51      -9.061 -12.898  -1.593  1.00 81.35           C  
ATOM    770  HA  GLU A  51      -9.174 -13.929  -1.928  1.00 81.35           H  
ATOM    771  C   GLU A  51      -7.724 -12.350  -2.109  1.00 81.35           C  
ATOM    772  CB  GLU A  51     -10.264 -12.093  -2.114  1.00 81.35           C  
ATOM    773  HB2 GLU A  51     -11.167 -12.457  -1.624  1.00 81.35           H  
ATOM    774  HB3 GLU A  51     -10.132 -11.040  -1.869  1.00 81.35           H  
ATOM    775  O   GLU A  51      -7.362 -11.207  -1.827  1.00 81.35           O  
ATOM    776  CG  GLU A  51     -10.429 -12.257  -3.632  1.00 81.35           C  
ATOM    777  HG2 GLU A  51     -10.556 -13.316  -3.856  1.00 81.35           H  
ATOM    778  HG3 GLU A  51      -9.515 -11.924  -4.124  1.00 81.35           H  
ATOM    779  CD  GLU A  51     -11.614 -11.476  -4.221  1.00 81.35           C  
ATOM    780  OE1 GLU A  51     -11.685 -11.410  -5.471  1.00 81.35           O  
ATOM    781  OE2 GLU A  51     -12.431 -10.902  -3.474  1.00 81.35           O  
ATOM    782  N   LYS A  52      -6.982 -13.161  -2.872  1.00 85.51           N  
ATOM    783  H   LYS A  52      -7.329 -14.092  -3.050  1.00 85.51           H  
ATOM    784  CA  LYS A  52      -5.758 -12.731  -3.559  1.00 85.51           C  
ATOM    785  HA  LYS A  52      -5.444 -11.778  -3.133  1.00 85.51           H  
ATOM    786  C   LYS A  52      -6.050 -12.496  -5.037  1.00 85.51           C  
ATOM    787  CB  LYS A  52      -4.610 -13.732  -3.326  1.00 85.51           C  
ATOM    788  HB2 LYS A  52      -4.495 -13.889  -2.253  1.00 85.51           H  
ATOM    789  HB3 LYS A  52      -4.855 -14.686  -3.793  1.00 85.51           H  
ATOM    790  O   LYS A  52      -6.553 -13.386  -5.718  1.00 85.51           O  
ATOM    791  CG  LYS A  52      -3.279 -13.203  -3.897  1.00 85.51           C  
ATOM    792  HG2 LYS A  52      -3.079 -12.225  -3.461  1.00 85.51           H  
ATOM    793  HG3 LYS A  52      -3.375 -13.083  -4.976  1.00 85.51           H  
ATOM    794  CD  LYS A  52      -2.076 -14.121  -3.615  1.00 85.51           C  
ATOM    795  HD2 LYS A  52      -2.247 -15.100  -4.064  1.00 85.51           H  
ATOM    796  HD3 LYS A  52      -1.954 -14.229  -2.537  1.00 85.51           H  
ATOM    797  CE  LYS A  52      -0.819 -13.472  -4.222  1.00 85.51           C  
ATOM    798  HE2 LYS A  52      -0.943 -13.403  -5.303  1.00 85.51           H  
ATOM    799  HE3 LYS A  52      -0.753 -12.452  -3.844  1.00 85.51           H  
ATOM    800  NZ  LYS A  52       0.450 -14.179  -3.904  1.00 85.51           N  
ATOM    801  HZ1 LYS A  52       0.457 -15.125  -4.256  1.00 85.51           H  
ATOM    802  HZ2 LYS A  52       0.631 -14.168  -2.911  1.00 85.51           H  
ATOM    803  HZ3 LYS A  52       1.221 -13.682  -4.328  1.00 85.51           H  
ATOM    804  N   ARG A  53      -5.664 -11.331  -5.552  1.00 88.53           N  
ATOM    805  H   ARG A  53      -5.270 -10.652  -4.917  1.00 88.53           H  
ATOM    806  CA  ARG A  53      -5.655 -11.013  -6.983  1.00 88.53           C  
ATOM    807  HA  ARG A  53      -5.938 -11.900  -7.550  1.00 88.53           H  
ATOM    808  C   ARG A  53      -4.248 -10.637  -7.417  1.00 88.53           C  
ATOM    809  CB  ARG A  53      -6.672  -9.909  -7.293  1.00 88.53           C  
ATOM    810  HB2 ARG A  53      -6.473  -9.037  -6.671  1.00 88.53           H  
ATOM    811  HB3 ARG A  53      -6.568  -9.621  -8.339  1.00 88.53           H  
ATOM    812  O   ARG A  53      -3.542  -9.944  -6.695  1.00 88.53           O  
ATOM    813  CG  ARG A  53      -8.103 -10.414  -7.054  1.00 88.53           C  
ATOM    814  HG2 ARG A  53      -8.262 -11.336  -7.614  1.00 88.53           H  
ATOM    815  HG3 ARG A  53      -8.259 -10.611  -5.993  1.00 88.53           H  
ATOM    816  CD  ARG A  53      -9.103  -9.366  -7.525  1.00 88.53           C  
ATOM    817  HD2 ARG A  53      -8.928  -9.153  -8.579  1.00 88.53           H  
ATOM    818  HD3 ARG A  53      -8.947  -8.466  -6.930  1.00 88.53           H  
ATOM    819  NE  ARG A  53     -10.486  -9.808  -7.327  1.00 88.53           N  
ATOM    820  HE  ARG A  53     -10.659 -10.564  -6.680  1.00 88.53           H  
ATOM    821  NH1 ARG A  53     -11.542  -8.076  -8.391  1.00 88.53           N  
ATOM    822 HH11 ARG A  53     -12.321  -7.442  -8.285  1.00 88.53           H  
ATOM    823 HH12 ARG A  53     -10.659  -7.789  -8.789  1.00 88.53           H  
ATOM    824  NH2 ARG A  53     -12.695  -9.475  -7.091  1.00 88.53           N  
ATOM    825 HH21 ARG A  53     -12.637 -10.225  -6.418  1.00 88.53           H  
ATOM    826 HH22 ARG A  53     -13.465  -8.821  -7.060  1.00 88.53           H  
ATOM    827  CZ  ARG A  53     -11.567  -9.126  -7.622  1.00 88.53           C  
ATOM    828  N   THR A  54      -3.847 -11.116  -8.587  1.00 89.44           N  
ATOM    829  H   THR A  54      -4.518 -11.602  -9.165  1.00 89.44           H  
ATOM    830  CA  THR A  54      -2.586 -10.733  -9.232  1.00 89.44           C  
ATOM    831  HA  THR A  54      -2.028 -10.049  -8.591  1.00 89.44           H  
ATOM    832  C   THR A  54      -2.930 -10.007 -10.516  1.00 89.44           C  
ATOM    833  CB  THR A  54      -1.687 -11.944  -9.501  1.00 89.44           C  
ATOM    834  HB  THR A  54      -2.198 -12.639 -10.168  1.00 89.44           H  
ATOM    835  O   THR A  54      -3.766 -10.488 -11.281  1.00 89.44           O  
ATOM    836  CG2 THR A  54      -0.354 -11.550 -10.127  1.00 89.44           C  
ATOM    837 HG21 THR A  54      -0.503 -11.217 -11.154  1.00 89.44           H  
ATOM    838 HG22 THR A  54       0.113 -10.744  -9.561  1.00 89.44           H  
ATOM    839 HG23 THR A  54       0.316 -12.410 -10.152  1.00 89.44           H  
ATOM    840  OG1 THR A  54      -1.440 -12.596  -8.268  1.00 89.44           O  
ATOM    841  HG1 THR A  54      -2.250 -13.069  -8.064  1.00 89.44           H  
ATOM    842  N   VAL A  55      -2.331  -8.840 -10.719  1.00 90.84           N  
ATOM    843  H   VAL A  55      -1.672  -8.505 -10.032  1.00 90.84           H  
ATOM    844  CA  VAL A  55      -2.590  -7.977 -11.868  1.00 90.84           C  
ATOM    845  HA  VAL A  55      -3.143  -8.527 -12.629  1.00 90.84           H  
ATOM    846  C   VAL A  55      -1.267  -7.544 -12.467  1.00 90.84           C  
ATOM    847  CB  VAL A  55      -3.426  -6.758 -11.450  1.00 90.84           C  
ATOM    848  HB  VAL A  55      -2.921  -6.225 -10.644  1.00 90.84           H  
ATOM    849  O   VAL A  55      -0.411  -7.010 -11.770  1.00 90.84           O  
ATOM    850  CG1 VAL A  55      -3.641  -5.782 -12.608  1.00 90.84           C  
ATOM    851 HG11 VAL A  55      -2.687  -5.419 -12.993  1.00 90.84           H  
ATOM    852 HG12 VAL A  55      -4.196  -6.258 -13.416  1.00 90.84           H  
ATOM    853 HG13 VAL A  55      -4.180  -4.913 -12.232  1.00 90.84           H  
ATOM    854  CG2 VAL A  55      -4.805  -7.210 -10.953  1.00 90.84           C  
ATOM    855 HG21 VAL A  55      -5.463  -6.343 -10.890  1.00 90.84           H  
ATOM    856 HG22 VAL A  55      -5.240  -7.923 -11.653  1.00 90.84           H  
ATOM    857 HG23 VAL A  55      -4.714  -7.669  -9.968  1.00 90.84           H  
ATOM    858  N   THR A  56      -1.116  -7.735 -13.772  1.00 91.70           N  
ATOM    859  H   THR A  56      -1.847  -8.199 -14.292  1.00 91.70           H  
ATOM    860  CA  THR A  56      -0.045  -7.104 -14.541  1.00 91.70           C  
ATOM    861  HA  THR A  56       0.820  -6.939 -13.899  1.00 91.70           H  
ATOM    862  C   THR A  56      -0.543  -5.758 -15.051  1.00 91.70           C  
ATOM    863  CB  THR A  56       0.396  -7.989 -15.711  1.00 91.70           C  
ATOM    864  HB  THR A  56      -0.411  -8.045 -16.441  1.00 91.70           H  
ATOM    865  O   THR A  56      -1.582  -5.700 -15.701  1.00 91.70           O  
ATOM    866  CG2 THR A  56       1.645  -7.446 -16.401  1.00 91.70           C  
ATOM    867 HG21 THR A  56       2.450  -7.316 -15.677  1.00 91.70           H  
ATOM    868 HG22 THR A  56       1.422  -6.489 -16.873  1.00 91.70           H  
ATOM    869 HG23 THR A  56       1.963  -8.145 -17.174  1.00 91.70           H  
ATOM    870  OG1 THR A  56       0.679  -9.300 -15.272  1.00 91.70           O  
ATOM    871  HG1 THR A  56       1.339  -9.280 -14.576  1.00 91.70           H  
ATOM    872  N   VAL A  57       0.195  -4.688 -14.762  1.00 89.89           N  
ATOM    873  H   VAL A  57       1.009  -4.819 -14.179  1.00 89.89           H  
ATOM    874  CA  VAL A  57      -0.091  -3.327 -15.227  1.00 89.89           C  
ATOM    875  HA  VAL A  57      -1.058  -3.306 -15.730  1.00 89.89           H  
ATOM    876  C   VAL A  57       0.987  -2.943 -16.235  1.00 89.89           C  
ATOM    877  CB  VAL A  57      -0.146  -2.334 -14.048  1.00 89.89           C  
ATOM    878  HB  VAL A  57       0.863  -2.168 -13.672  1.00 89.89           H  
ATOM    879  O   VAL A  57       2.170  -2.863 -15.889  1.00 89.89           O  
ATOM    880  CG1 VAL A  57      -0.736  -0.990 -14.493  1.00 89.89           C  
ATOM    881 HG11 VAL A  57      -0.201  -0.601 -15.360  1.00 89.89           H  
ATOM    882 HG12 VAL A  57      -0.676  -0.267 -13.679  1.00 89.89           H  
ATOM    883 HG13 VAL A  57      -1.782  -1.111 -14.774  1.00 89.89           H  
ATOM    884  CG2 VAL A  57      -1.000  -2.842 -12.879  1.00 89.89           C  
ATOM    885 HG21 VAL A  57      -2.019  -3.032 -13.215  1.00 89.89           H  
ATOM    886 HG22 VAL A  57      -1.009  -2.089 -12.091  1.00 89.89           H  
ATOM    887 HG23 VAL A  57      -0.576  -3.755 -12.462  1.00 89.89           H  
ATOM    888  N   ASN A  58       0.618  -2.741 -17.496  1.00 91.53           N  
ATOM    889  H   ASN A  58      -0.360  -2.826 -17.732  1.00 91.53           H  
ATOM    890  CA  ASN A  58       1.545  -2.368 -18.564  1.00 91.53           C  
ATOM    891  HA  ASN A  58       2.456  -2.951 -18.433  1.00 91.53           H  
ATOM    892  C   ASN A  58       1.918  -0.873 -18.512  1.00 91.53           C  
ATOM    893  CB  ASN A  58       0.940  -2.751 -19.922  1.00 91.53           C  
ATOM    894  HB2 ASN A  58      -0.024  -2.258 -20.050  1.00 91.53           H  
ATOM    895  HB3 ASN A  58       1.587  -2.421 -20.735  1.00 91.53           H  
ATOM    896  O   ASN A  58       1.206  -0.080 -17.900  1.00 91.53           O  
ATOM    897  CG  ASN A  58       0.774  -4.249 -20.056  1.00 91.53           C  
ATOM    898  ND2 ASN A  58      -0.441  -4.735 -20.047  1.00 91.53           N  
ATOM    899 HD21 ASN A  58      -1.177  -4.138 -19.698  1.00 91.53           H  
ATOM    900 HD22 ASN A  58      -0.549  -5.739 -20.019  1.00 91.53           H  
ATOM    901  OD1 ASN A  58       1.745  -4.985 -20.146  1.00 91.53           O  
ATOM    902  N   PRO A  59       3.022  -0.454 -19.157  1.00 89.60           N  
ATOM    903  CA  PRO A  59       3.377   0.959 -19.291  1.00 89.60           C  
ATOM    904  HA  PRO A  59       3.702   1.334 -18.321  1.00 89.60           H  
ATOM    905  C   PRO A  59       2.223   1.822 -19.822  1.00 89.60           C  
ATOM    906  CB  PRO A  59       4.560   0.968 -20.264  1.00 89.60           C  
ATOM    907  HB2 PRO A  59       5.211   1.831 -20.124  1.00 89.60           H  
ATOM    908  HB3 PRO A  59       4.207   0.938 -21.295  1.00 89.60           H  
ATOM    909  O   PRO A  59       1.693   1.561 -20.901  1.00 89.60           O  
ATOM    910  CG  PRO A  59       5.249  -0.352 -19.940  1.00 89.60           C  
ATOM    911  HG2 PRO A  59       5.906  -0.684 -20.744  1.00 89.60           H  
ATOM    912  HG3 PRO A  59       5.788  -0.258 -18.997  1.00 89.60           H  
ATOM    913  CD  PRO A  59       4.058  -1.285 -19.752  1.00 89.60           C  
ATOM    914  HD2 PRO A  59       3.724  -1.654 -20.722  1.00 89.60           H  
ATOM    915  HD3 PRO A  59       4.332  -2.115 -19.100  1.00 89.60           H  
ATOM    916  N   GLY A  60       1.854   2.863 -19.076  1.00 88.31           N  
ATOM    917  H   GLY A  60       2.282   2.957 -18.166  1.00 88.31           H  
ATOM    918  CA  GLY A  60       0.749   3.773 -19.389  1.00 88.31           C  
ATOM    919  HA2 GLY A  60       0.859   4.673 -18.785  1.00 88.31           H  
ATOM    920  HA3 GLY A  60       0.802   4.051 -20.442  1.00 88.31           H  
ATOM    921  C   GLY A  60      -0.650   3.207 -19.124  1.00 88.31           C  
ATOM    922  O   GLY A  60      -1.631   3.901 -19.382  1.00 88.31           O  
ATOM    923  N   GLU A  61      -0.758   1.975 -18.622  1.00 91.36           N  
ATOM    924  H   GLU A  61       0.081   1.460 -18.397  1.00 91.36           H  
ATOM    925  CA  GLU A  61      -2.031   1.340 -18.287  1.00 91.36           C  
ATOM    926  HA  GLU A  61      -2.778   1.674 -19.006  1.00 91.36           H  
ATOM    927  C   GLU A  61      -2.503   1.751 -16.888  1.00 91.36           C  
ATOM    928  CB  GLU A  61      -1.905  -0.186 -18.424  1.00 91.36           C  
ATOM    929  HB2 GLU A  61      -1.268  -0.559 -17.622  1.00 91.36           H  
ATOM    930  HB3 GLU A  61      -1.434  -0.407 -19.382  1.00 91.36           H  
ATOM    931  O   GLU A  61      -1.706   1.891 -15.953  1.00 91.36           O  
ATOM    932  CG  GLU A  61      -3.248  -0.929 -18.362  1.00 91.36           C  
ATOM    933  HG2 GLU A  61      -3.697  -0.773 -17.381  1.00 91.36           H  
ATOM    934  HG3 GLU A  61      -3.914  -0.503 -19.112  1.00 91.36           H  
ATOM    935  CD  GLU A  61      -3.104  -2.441 -18.607  1.00 91.36           C  
ATOM    936  OE1 GLU A  61      -4.126  -3.085 -18.920  1.00 91.36           O  
ATOM    937  OE2 GLU A  61      -1.964  -2.962 -18.530  1.00 91.36           O  
ATOM    938  N   GLU A  62      -3.820   1.907 -16.753  1.00 92.36           N  
ATOM    939  H   GLU A  62      -4.407   1.732 -17.557  1.00 92.36           H  
ATOM    940  CA  GLU A  62      -4.520   2.013 -15.478  1.00 92.36           C  
ATOM    941  HA  GLU A  62      -3.785   2.010 -14.673  1.00 92.36           H  
ATOM    942  C   GLU A  62      -5.433   0.791 -15.315  1.00 92.36           C  
ATOM    943  CB  GLU A  62      -5.288   3.344 -15.395  1.00 92.36           C  
ATOM    944  HB2 GLU A  62      -6.065   3.366 -16.160  1.00 92.36           H  
ATOM    945  HB3 GLU A  62      -4.587   4.155 -15.591  1.00 92.36           H  
ATOM    946  O   GLU A  62      -6.243   0.496 -16.195  1.00 92.36           O  
ATOM    947  CG  GLU A  62      -5.927   3.564 -14.013  1.00 92.36           C  
ATOM    948  HG2 GLU A  62      -5.151   3.491 -13.251  1.00 92.36           H  
ATOM    949  HG3 GLU A  62      -6.650   2.770 -13.825  1.00 92.36           H  
ATOM    950  CD  GLU A  62      -6.619   4.933 -13.891  1.00 92.36           C  
ATOM    951  OE1 GLU A  62      -7.808   4.961 -13.489  1.00 92.36           O  
ATOM    952  OE2 GLU A  62      -5.948   5.961 -14.150  1.00 92.36           O  
ATOM    953  N   VAL A  63      -5.305   0.082 -14.194  1.00 92.73           N  
ATOM    954  H   VAL A  63      -4.629   0.398 -13.513  1.00 92.73           H  
ATOM    955  CA  VAL A  63      -6.130  -1.080 -13.850  1.00 92.73           C  
ATOM    956  HA  VAL A  63      -6.875  -1.220 -14.633  1.00 92.73           H  
ATOM    957  C   VAL A  63      -6.871  -0.816 -12.546  1.00 92.73           C  
ATOM    958  CB  VAL A  63      -5.306  -2.381 -13.764  1.00 92.73           C  
ATOM    959  HB  VAL A  63      -4.578  -2.307 -12.955  1.00 92.73           H  
ATOM    960  O   VAL A  63      -6.271  -0.409 -11.555  1.00 92.73           O  
ATOM    961  CG1 VAL A  63      -6.251  -3.560 -13.480  1.00 92.73           C  
ATOM    962 HG11 VAL A  63      -5.763  -4.508 -13.707  1.00 92.73           H  
ATOM    963 HG12 VAL A  63      -7.131  -3.493 -14.119  1.00 92.73           H  
ATOM    964 HG13 VAL A  63      -6.558  -3.554 -12.434  1.00 92.73           H  
ATOM    965  CG2 VAL A  63      -4.553  -2.679 -15.066  1.00 92.73           C  
ATOM    966 HG21 VAL A  63      -5.253  -2.769 -15.898  1.00 92.73           H  
ATOM    967 HG22 VAL A  63      -3.985  -3.604 -14.977  1.00 92.73           H  
ATOM    968 HG23 VAL A  63      -3.855  -1.872 -15.290  1.00 92.73           H  
ATOM    969  N   GLU A  64      -8.175  -1.092 -12.520  1.00 93.36           N  
ATOM    970  H   GLU A  64      -8.612  -1.426 -13.367  1.00 93.36           H  
ATOM    971  CA  GLU A  64      -8.994  -1.044 -11.306  1.00 93.36           C  
ATOM    972  HA  GLU A  64      -8.413  -0.576 -10.511  1.00 93.36           H  
ATOM    973  C   GLU A  64      -9.355  -2.462 -10.843  1.00 93.36           C  
ATOM    974  CB  GLU A  64     -10.236  -0.157 -11.519  1.00 93.36           C  
ATOM    975  HB2 GLU A  64     -10.900  -0.626 -12.245  1.00 93.36           H  
ATOM    976  HB3 GLU A  64      -9.916   0.808 -11.914  1.00 93.36           H  
ATOM    977  O   GLU A  64      -9.919  -3.264 -11.588  1.00 93.36           O  
ATOM    978  CG  GLU A  64     -10.998   0.082 -10.205  1.00 93.36           C  
ATOM    979  HG2 GLU A  64     -11.319  -0.876  -9.798  1.00 93.36           H  
ATOM    980  HG3 GLU A  64     -10.320   0.528  -9.478  1.00 93.36           H  
ATOM    981  CD  GLU A  64     -12.229   0.993 -10.376  1.00 93.36           C  
ATOM    982  OE1 GLU A  64     -13.349   0.444 -10.458  1.00 93.36           O  
ATOM    983  OE2 GLU A  64     -12.082   2.243 -10.311  1.00 93.36           O  
ATOM    984  N   VAL A  65      -9.062  -2.764  -9.580  1.00 90.02           N  
ATOM    985  H   VAL A  65      -8.542  -2.081  -9.048  1.00 90.02           H  
ATOM    986  CA  VAL A  65      -9.388  -4.028  -8.922  1.00 90.02           C  
ATOM    987  HA  VAL A  65      -9.825  -4.707  -9.654  1.00 90.02           H  
ATOM    988  C   VAL A  65     -10.406  -3.765  -7.825  1.00 90.02           C  
ATOM    989  CB  VAL A  65      -8.131  -4.705  -8.352  1.00 90.02           C  
ATOM    990  HB  VAL A  65      -7.749  -4.136  -7.504  1.00 90.02           H  
ATOM    991  O   VAL A  65     -10.105  -3.102  -6.838  1.00 90.02           O  
ATOM    992  CG1 VAL A  65      -8.467  -6.122  -7.883  1.00 90.02           C  
ATOM    993 HG11 VAL A  65      -9.257  -6.096  -7.133  1.00 90.02           H  
ATOM    994 HG12 VAL A  65      -8.777  -6.722  -8.738  1.00 90.02           H  
ATOM    995 HG13 VAL A  65      -7.580  -6.568  -7.433  1.00 90.02           H  
ATOM    996  CG2 VAL A  65      -7.027  -4.813  -9.404  1.00 90.02           C  
ATOM    997 HG21 VAL A  65      -6.651  -3.821  -9.655  1.00 90.02           H  
ATOM    998 HG22 VAL A  65      -7.417  -5.283 -10.307  1.00 90.02           H  
ATOM    999 HG23 VAL A  65      -6.193  -5.392  -9.009  1.00 90.02           H  
ATOM   1000  N   THR A  66     -11.617  -4.297  -7.980  1.00 88.01           N  
ATOM   1001  H   THR A  66     -11.823  -4.780  -8.843  1.00 88.01           H  
ATOM   1002  CA  THR A  66     -12.682  -4.147  -6.976  1.00 88.01           C  
ATOM   1003  HA  THR A  66     -12.411  -3.349  -6.286  1.00 88.01           H  
ATOM   1004  C   THR A  66     -12.864  -5.422  -6.159  1.00 88.01           C  
ATOM   1005  CB  THR A  66     -14.004  -3.715  -7.620  1.00 88.01           C  
ATOM   1006  HB  THR A  66     -14.317  -4.447  -8.365  1.00 88.01           H  
ATOM   1007  O   THR A  66     -13.111  -6.488  -6.727  1.00 88.01           O  
ATOM   1008  CG2 THR A  66     -15.120  -3.528  -6.588  1.00 88.01           C  
ATOM   1009 HG21 THR A  66     -14.778  -2.872  -5.787  1.00 88.01           H  
ATOM   1010 HG22 THR A  66     -15.989  -3.084  -7.073  1.00 88.01           H  
ATOM   1011 HG23 THR A  66     -15.413  -4.490  -6.168  1.00 88.01           H  
ATOM   1012  OG1 THR A  66     -13.859  -2.456  -8.231  1.00 88.01           O  
ATOM   1013  HG1 THR A  66     -13.289  -2.506  -9.001  1.00 88.01           H  
ATOM   1014  N   PHE A  67     -12.809  -5.286  -4.837  1.00 82.61           N  
ATOM   1015  H   PHE A  67     -12.600  -4.366  -4.476  1.00 82.61           H  
ATOM   1016  CA  PHE A  67     -13.182  -6.288  -3.841  1.00 82.61           C  
ATOM   1017  HA  PHE A  67     -13.301  -7.261  -4.316  1.00 82.61           H  
ATOM   1018  C   PHE A  67     -14.512  -5.883  -3.204  1.00 82.61           C  
ATOM   1019  CB  PHE A  67     -12.081  -6.404  -2.782  1.00 82.61           C  
ATOM   1020  HB2 PHE A  67     -12.386  -7.142  -2.040  1.00 82.61           H  
ATOM   1021  HB3 PHE A  67     -11.978  -5.449  -2.268  1.00 82.61           H  
ATOM   1022  O   PHE A  67     -14.744  -4.700  -2.949  1.00 82.61           O  
ATOM   1023  CG  PHE A  67     -10.734  -6.802  -3.345  1.00 82.61           C  
ATOM   1024  CD1 PHE A  67     -10.328  -8.148  -3.306  1.00 82.61           C  
ATOM   1025  HD1 PHE A  67     -10.978  -8.896  -2.875  1.00 82.61           H  
ATOM   1026  CD2 PHE A  67      -9.881  -5.829  -3.902  1.00 82.61           C  
ATOM   1027  HD2 PHE A  67     -10.190  -4.795  -3.944  1.00 82.61           H  
ATOM   1028  CE1 PHE A  67      -9.067  -8.518  -3.801  1.00 82.61           C  
ATOM   1029  HE1 PHE A  67      -8.744  -9.547  -3.732  1.00 82.61           H  
ATOM   1030  CE2 PHE A  67      -8.622  -6.200  -4.402  1.00 82.61           C  
ATOM   1031  HE2 PHE A  67      -7.973  -5.450  -4.829  1.00 82.61           H  
ATOM   1032  CZ  PHE A  67      -8.213  -7.545  -4.346  1.00 82.61           C  
ATOM   1033  HZ  PHE A  67      -7.237  -7.832  -4.706  1.00 82.61           H  
ATOM   1034  N   SER A  68     -15.387  -6.850  -2.943  1.00 76.72           N  
ATOM   1035  H   SER A  68     -15.123  -7.810  -3.113  1.00 76.72           H  
ATOM   1036  CA  SER A  68     -16.665  -6.628  -2.259  1.00 76.72           C  
ATOM   1037  HA  SER A  68     -16.743  -5.588  -1.939  1.00 76.72           H  
ATOM   1038  C   SER A  68     -16.718  -7.493  -1.010  1.00 76.72           C  
ATOM   1039  CB  SER A  68     -17.857  -6.923  -3.177  1.00 76.72           C  
ATOM   1040  HB2 SER A  68     -18.782  -6.703  -2.644  1.00 76.72           H  
ATOM   1041  HB3 SER A  68     -17.854  -7.974  -3.467  1.00 76.72           H  
ATOM   1042  O   SER A  68     -16.355  -8.666  -1.058  1.00 76.72           O  
ATOM   1043  OG  SER A  68     -17.773  -6.107  -4.334  1.00 76.72           O  
ATOM   1044  HG  SER A  68     -17.472  -5.249  -4.023  1.00 76.72           H  
ATOM   1045  N   ALA A  69     -17.168  -6.928   0.106  1.00 66.37           N  
ATOM   1046  H   ALA A  69     -17.514  -5.981   0.060  1.00 66.37           H  
ATOM   1047  CA  ALA A  69     -17.519  -7.719   1.277  1.00 66.37           C  
ATOM   1048  HA  ALA A  69     -16.909  -8.622   1.297  1.00 66.37           H  
ATOM   1049  C   ALA A  69     -18.973  -8.133   1.130  1.00 66.37           C  
ATOM   1050  CB  ALA A  69     -17.286  -6.980   2.602  1.00 66.37           C  
ATOM   1051  HB1 ALA A  69     -16.220  -6.814   2.756  1.00 66.37           H  
ATOM   1052  HB2 ALA A  69     -17.647  -7.590   3.430  1.00 66.37           H  
ATOM   1053  HB3 ALA A  69     -17.835  -6.038   2.611  1.00 66.37           H  
ATOM   1054  O   ALA A  69     -19.810  -7.361   0.676  1.00 66.37           O  
ATOM   1055  N   ASN A  70     -19.289  -9.340   1.587  1.00 61.96           N  
ATOM   1056  H   ASN A  70     -18.548  -9.948   1.910  1.00 61.96           H  
ATOM   1057  CA  ASN A  70     -20.671  -9.814   1.639  1.00 61.96           C  
ATOM   1058  HA  ASN A  70     -21.136  -9.639   0.669  1.00 61.96           H  
ATOM   1059  C   ASN A  70     -21.527  -9.050   2.670  1.00 61.96           C  
ATOM   1060  CB  ASN A  70     -20.656 -11.326   1.914  1.00 61.96           C  
ATOM   1061  HB2 ASN A  70     -20.132 -11.519   2.851  1.00 61.96           H  
ATOM   1062  HB3 ASN A  70     -21.682 -11.676   2.023  1.00 61.96           H  
ATOM   1063  O   ASN A  70     -22.723  -9.307   2.765  1.00 61.96           O  
ATOM   1064  CG  ASN A  70     -20.024 -12.123   0.788  1.00 61.96           C  
ATOM   1065  ND2 ASN A  70     -19.350 -13.205   1.103  1.00 61.96           N  
ATOM   1066 HD21 ASN A  70     -19.282 -13.508   2.064  1.00 61.96           H  
ATOM   1067 HD22 ASN A  70     -18.935 -13.693   0.322  1.00 61.96           H  
ATOM   1068  OD1 ASN A  70     -20.120 -11.808  -0.382  1.00 61.96           O  
ATOM   1069  N   ASP A  71     -20.929  -8.142   3.448  1.00 56.72           N  
ATOM   1070  H   ASP A  71     -19.971  -7.895   3.243  1.00 56.72           H  
ATOM   1071  CA  ASP A  71     -21.607  -7.337   4.457  1.00 56.72           C  
ATOM   1072  HA  ASP A  71     -22.679  -7.519   4.388  1.00 56.72           H  
ATOM   1073  C   ASP A  71     -21.303  -5.838   4.245  1.00 56.72           C  
ATOM   1074  CB  ASP A  71     -21.193  -7.825   5.843  1.00 56.72           C  
ATOM   1075  HB2 ASP A  71     -21.420  -8.889   5.919  1.00 56.72           H  
ATOM   1076  HB3 ASP A  71     -20.113  -7.710   5.938  1.00 56.72           H  
ATOM   1077  O   ASP A  71     -20.151  -5.410   4.402  1.00 56.72           O  
ATOM   1078  CG  ASP A  71     -21.893  -7.095   6.995  1.00 56.72           C  
ATOM   1079  OD1 ASP A  71     -22.522  -6.035   6.763  1.00 56.72           O  
ATOM   1080  OD2 ASP A  71     -21.750  -7.608   8.122  1.00 56.72           O  
ATOM   1081  N   PRO A  72     -22.320  -5.022   3.912  1.00 50.99           N  
ATOM   1082  CA  PRO A  72     -22.156  -3.599   3.638  1.00 50.99           C  
ATOM   1083  HA  PRO A  72     -21.330  -3.478   2.937  1.00 50.99           H  
ATOM   1084  C   PRO A  72     -21.782  -2.753   4.854  1.00 50.99           C  
ATOM   1085  CB  PRO A  72     -23.488  -3.161   3.013  1.00 50.99           C  
ATOM   1086  HB2 PRO A  72     -23.464  -3.329   1.937  1.00 50.99           H  
ATOM   1087  HB3 PRO A  72     -23.725  -2.119   3.228  1.00 50.99           H  
ATOM   1088  O   PRO A  72     -21.352  -1.609   4.691  1.00 50.99           O  
ATOM   1089  CG  PRO A  72     -24.501  -4.115   3.639  1.00 50.99           C  
ATOM   1090  HG2 PRO A  72     -25.389  -4.233   3.018  1.00 50.99           H  
ATOM   1091  HG3 PRO A  72     -24.770  -3.765   4.636  1.00 50.99           H  
ATOM   1092  CD  PRO A  72     -23.713  -5.413   3.749  1.00 50.99           C  
ATOM   1093  HD2 PRO A  72     -23.821  -5.994   2.833  1.00 50.99           H  
ATOM   1094  HD3 PRO A  72     -24.075  -5.980   4.607  1.00 50.99           H  
ATOM   1095  N   HIS A  73     -21.897  -3.289   6.069  1.00 52.36           N  
ATOM   1096  H   HIS A  73     -22.235  -4.236   6.166  1.00 52.36           H  
ATOM   1097  CA  HIS A  73     -21.476  -2.592   7.278  1.00 52.36           C  
ATOM   1098  HA  HIS A  73     -21.658  -1.526   7.139  1.00 52.36           H  
ATOM   1099  C   HIS A  73     -19.965  -2.720   7.556  1.00 52.36           C  
ATOM   1100  CB  HIS A  73     -22.361  -3.043   8.447  1.00 52.36           C  
ATOM   1101  HB2 HIS A  73     -22.001  -2.580   9.365  1.00 52.36           H  
ATOM   1102  HB3 HIS A  73     -22.288  -4.123   8.569  1.00 52.36           H  
ATOM   1103  O   HIS A  73     -19.436  -1.925   8.334  1.00 52.36           O  
ATOM   1104  CG  HIS A  73     -23.807  -2.648   8.251  1.00 52.36           C  
ATOM   1105  CD2 HIS A  73     -24.853  -3.471   7.926  1.00 52.36           C  
ATOM   1106  HD2 HIS A  73     -24.787  -4.538   7.773  1.00 52.36           H  
ATOM   1107  ND1 HIS A  73     -24.307  -1.367   8.320  1.00 52.36           N  
ATOM   1108  HD1 HIS A  73     -23.774  -0.542   8.553  1.00 52.36           H  
ATOM   1109  CE1 HIS A  73     -25.622  -1.416   8.052  1.00 52.36           C  
ATOM   1110  HE1 HIS A  73     -26.287  -0.565   8.040  1.00 52.36           H  
ATOM   1111  NE2 HIS A  73     -26.004  -2.676   7.804  1.00 52.36           N  
ATOM   1112  N   LYS A  74     -19.240  -3.625   6.875  1.00 53.98           N  
ATOM   1113  H   LYS A  74     -19.734  -4.221   6.225  1.00 53.98           H  
ATOM   1114  CA  LYS A  74     -17.812  -3.933   7.133  1.00 53.98           C  
ATOM   1115  HA  LYS A  74     -17.642  -3.854   8.207  1.00 53.98           H  
ATOM   1116  C   LYS A  74     -16.789  -2.955   6.532  1.00 53.98           C  
ATOM   1117  CB  LYS A  74     -17.507  -5.393   6.733  1.00 53.98           C  
ATOM   1118  HB2 LYS A  74     -17.788  -5.566   5.694  1.00 53.98           H  
ATOM   1119  HB3 LYS A  74     -16.437  -5.578   6.835  1.00 53.98           H  
ATOM   1120  O   LYS A  74     -15.590  -3.206   6.571  1.00 53.98           O  
ATOM   1121  CG  LYS A  74     -18.239  -6.378   7.652  1.00 53.98           C  
ATOM   1122  HG2 LYS A  74     -18.028  -6.110   8.687  1.00 53.98           H  
ATOM   1123  HG3 LYS A  74     -19.313  -6.279   7.496  1.00 53.98           H  
ATOM   1124  CD  LYS A  74     -17.811  -7.839   7.446  1.00 53.98           C  
ATOM   1125  HD2 LYS A  74     -16.758  -7.934   7.712  1.00 53.98           H  
ATOM   1126  HD3 LYS A  74     -17.951  -8.142   6.408  1.00 53.98           H  
ATOM   1127  CE  LYS A  74     -18.665  -8.706   8.386  1.00 53.98           C  
ATOM   1128  HE2 LYS A  74     -19.710  -8.657   8.081  1.00 53.98           H  
ATOM   1129  HE3 LYS A  74     -18.606  -8.268   9.383  1.00 53.98           H  
ATOM   1130  NZ  LYS A  74     -18.208 -10.112   8.467  1.00 53.98           N  
ATOM   1131  HZ1 LYS A  74     -18.307 -10.604   7.591  1.00 53.98           H  
ATOM   1132  HZ2 LYS A  74     -17.231 -10.125   8.725  1.00 53.98           H  
ATOM   1133  HZ3 LYS A  74     -18.685 -10.619   9.199  1.00 53.98           H  
ATOM   1134  N   PHE A  75     -17.224  -1.838   5.949  1.00 53.93           N  
ATOM   1135  H   PHE A  75     -18.225  -1.718   5.886  1.00 53.93           H  
ATOM   1136  CA  PHE A  75     -16.336  -0.917   5.221  1.00 53.93           C  
ATOM   1137  HA  PHE A  75     -15.303  -1.087   5.525  1.00 53.93           H  
ATOM   1138  C   PHE A  75     -16.607   0.571   5.488  1.00 53.93           C  
ATOM   1139  CB  PHE A  75     -16.456  -1.241   3.738  1.00 53.93           C  
ATOM   1140  HB2 PHE A  75     -16.158  -0.388   3.128  1.00 53.93           H  
ATOM   1141  HB3 PHE A  75     -17.511  -1.443   3.550  1.00 53.93           H  
ATOM   1142  O   PHE A  75     -16.162   1.449   4.742  1.00 53.93           O  
ATOM   1143  CG  PHE A  75     -15.675  -2.420   3.231  1.00 53.93           C  
ATOM   1144  CD1 PHE A  75     -14.276  -2.383   3.193  1.00 53.93           C  
ATOM   1145  HD1 PHE A  75     -13.742  -1.609   3.724  1.00 53.93           H  
ATOM   1146  CD2 PHE A  75     -16.356  -3.463   2.596  1.00 53.93           C  
ATOM   1147  HD2 PHE A  75     -17.434  -3.521   2.631  1.00 53.93           H  
ATOM   1148  CE1 PHE A  75     -13.588  -3.297   2.380  1.00 53.93           C  
ATOM   1149  HE1 PHE A  75     -12.522  -3.225   2.224  1.00 53.93           H  
ATOM   1150  CE2 PHE A  75     -15.640  -4.399   1.848  1.00 53.93           C  
ATOM   1151  HE2 PHE A  75     -16.172  -5.134   1.263  1.00 53.93           H  
ATOM   1152  CZ  PHE A  75     -14.257  -4.336   1.738  1.00 53.93           C  
ATOM   1153  HZ  PHE A  75     -13.722  -5.043   1.121  1.00 53.93           H  
ATOM   1154  N   ASN A  76     -17.307   0.919   6.565  1.00 50.16           N  
ATOM   1155  H   ASN A  76     -17.601   0.186   7.193  1.00 50.16           H  
ATOM   1156  CA  ASN A  76     -17.854   2.266   6.751  1.00 50.16           C  
ATOM   1157  HA  ASN A  76     -18.360   2.539   5.825  1.00 50.16           H  
ATOM   1158  C   ASN A  76     -16.819   3.384   7.038  1.00 50.16           C  
ATOM   1159  CB  ASN A  76     -18.921   2.179   7.851  1.00 50.16           C  
ATOM   1160  HB2 ASN A  76     -18.444   1.971   8.809  1.00 50.16           H  
ATOM   1161  HB3 ASN A  76     -19.612   1.364   7.636  1.00 50.16           H  
ATOM   1162  O   ASN A  76     -16.691   3.802   8.181  1.00 50.16           O  
ATOM   1163  CG  ASN A  76     -19.731   3.458   7.959  1.00 50.16           C  
ATOM   1164  ND2 ASN A  76     -20.394   3.648   9.074  1.00 50.16           N  
ATOM   1165 HD21 ASN A  76     -20.909   4.509   9.192  1.00 50.16           H  
ATOM   1166 HD22 ASN A  76     -20.283   2.989   9.831  1.00 50.16           H  
ATOM   1167  OD1 ASN A  76     -19.799   4.286   7.053  1.00 50.16           O  
ATOM   1168  N   ARG A  77     -16.044   3.871   6.045  1.00 55.28           N  
ATOM   1169  H   ARG A  77     -16.152   3.391   5.163  1.00 55.28           H  
ATOM   1170  CA  ARG A  77     -15.150   5.077   6.070  1.00 55.28           C  
ATOM   1171  HA  ARG A  77     -14.801   5.243   5.050  1.00 55.28           H  
ATOM   1172  C   ARG A  77     -13.889   5.016   6.972  1.00 55.28           C  
ATOM   1173  CB  ARG A  77     -15.991   6.297   6.497  1.00 55.28           C  
ATOM   1174  HB2 ARG A  77     -16.178   6.227   7.568  1.00 55.28           H  
ATOM   1175  HB3 ARG A  77     -15.410   7.204   6.334  1.00 55.28           H  
ATOM   1176  O   ARG A  77     -14.048   5.074   8.176  1.00 55.28           O  
ATOM   1177  CG  ARG A  77     -17.342   6.442   5.782  1.00 55.28           C  
ATOM   1178  HG2 ARG A  77     -17.827   5.479   5.621  1.00 55.28           H  
ATOM   1179  HG3 ARG A  77     -17.197   6.913   4.810  1.00 55.28           H  
ATOM   1180  CD  ARG A  77     -18.282   7.286   6.639  1.00 55.28           C  
ATOM   1181  HD2 ARG A  77     -17.963   8.327   6.595  1.00 55.28           H  
ATOM   1182  HD3 ARG A  77     -18.231   6.945   7.673  1.00 55.28           H  
ATOM   1183  NE  ARG A  77     -19.665   7.106   6.183  1.00 55.28           N  
ATOM   1184  HE  ARG A  77     -19.969   6.143   6.139  1.00 55.28           H  
ATOM   1185  NH1 ARG A  77     -20.322   9.305   6.158  1.00 55.28           N  
ATOM   1186 HH11 ARG A  77     -21.031  10.001   5.975  1.00 55.28           H  
ATOM   1187 HH12 ARG A  77     -19.431   9.566   6.556  1.00 55.28           H  
ATOM   1188  NH2 ARG A  77     -21.732   7.710   5.483  1.00 55.28           N  
ATOM   1189 HH21 ARG A  77     -22.436   8.410   5.298  1.00 55.28           H  
ATOM   1190 HH22 ARG A  77     -21.932   6.734   5.318  1.00 55.28           H  
ATOM   1191  CZ  ARG A  77     -20.561   8.040   5.943  1.00 55.28           C  
ATOM   1192  N   PRO A  78     -12.650   5.018   6.446  1.00 54.86           N  
ATOM   1193  CA  PRO A  78     -12.226   6.153   5.644  1.00 54.86           C  
ATOM   1194  HA  PRO A  78     -13.035   6.879   5.565  1.00 54.86           H  
ATOM   1195  C   PRO A  78     -11.767   5.796   4.242  1.00 54.86           C  
ATOM   1196  CB  PRO A  78     -11.085   6.800   6.420  1.00 54.86           C  
ATOM   1197  HB2 PRO A  78     -10.418   7.387   5.789  1.00 54.86           H  
ATOM   1198  HB3 PRO A  78     -11.496   7.419   7.217  1.00 54.86           H  
ATOM   1199  O   PRO A  78     -11.216   4.735   3.969  1.00 54.86           O  
ATOM   1200  CG  PRO A  78     -10.381   5.610   7.024  1.00 54.86           C  
ATOM   1201  HG2 PRO A  78      -9.615   5.235   6.345  1.00 54.86           H  
ATOM   1202  HG3 PRO A  78      -9.951   5.967   7.960  1.00 54.86           H  
ATOM   1203  CD  PRO A  78     -11.484   4.567   7.211  1.00 54.86           C  
ATOM   1204  HD2 PRO A  78     -11.130   3.610   6.828  1.00 54.86           H  
ATOM   1205  HD3 PRO A  78     -11.721   4.476   8.271  1.00 54.86           H  
ATOM   1206  N   GLN A  79     -11.949   6.781   3.373  1.00 64.56           N  
ATOM   1207  H   GLN A  79     -12.404   7.625   3.692  1.00 64.56           H  
ATOM   1208  CA  GLN A  79     -11.139   6.912   2.180  1.00 64.56           C  
ATOM   1209  HA  GLN A  79     -11.127   5.975   1.624  1.00 64.56           H  
ATOM   1210  C   GLN A  79      -9.725   7.257   2.638  1.00 64.56           C  
ATOM   1211  CB  GLN A  79     -11.716   8.026   1.299  1.00 64.56           C  
ATOM   1212  HB2 GLN A  79     -11.763   8.950   1.876  1.00 64.56           H  
ATOM   1213  HB3 GLN A  79     -11.056   8.185   0.447  1.00 64.56           H  
ATOM   1214  O   GLN A  79      -9.511   8.285   3.292  1.00 64.56           O  
ATOM   1215  CG  GLN A  79     -13.119   7.675   0.781  1.00 64.56           C  
ATOM   1216  HG2 GLN A  79     -13.050   6.803   0.130  1.00 64.56           H  
ATOM   1217  HG3 GLN A  79     -13.780   7.424   1.611  1.00 64.56           H  
ATOM   1218  CD  GLN A  79     -13.768   8.816   0.008  1.00 64.56           C  
ATOM   1219  NE2 GLN A  79     -14.852   8.546  -0.683  1.00 64.56           N  
ATOM   1220 HE21 GLN A  79     -15.169   7.592  -0.779  1.00 64.56           H  
ATOM   1221 HE22 GLN A  79     -15.223   9.298  -1.245  1.00 64.56           H  
ATOM   1222  OE1 GLN A  79     -13.343   9.960   0.031  1.00 64.56           O  
ATOM   1223  N   PHE A  80      -8.776   6.392   2.317  1.00 74.33           N  
ATOM   1224  H   PHE A  80      -9.002   5.551   1.804  1.00 74.33           H  
ATOM   1225  CA  PHE A  80      -7.374   6.743   2.380  1.00 74.33           C  
ATOM   1226  HA  PHE A  80      -7.315   7.821   2.534  1.00 74.33           H  
ATOM   1227  C   PHE A  80      -6.726   6.459   1.035  1.00 74.33           C  
ATOM   1228  CB  PHE A  80      -6.663   6.040   3.542  1.00 74.33           C  
ATOM   1229  HB2 PHE A  80      -7.190   6.252   4.473  1.00 74.33           H  
ATOM   1230  HB3 PHE A  80      -5.650   6.435   3.613  1.00 74.33           H  
ATOM   1231  O   PHE A  80      -7.182   5.598   0.304  1.00 74.33           O  
ATOM   1232  CG  PHE A  80      -6.533   4.559   3.357  1.00 74.33           C  
ATOM   1233  CD1 PHE A  80      -7.501   3.698   3.891  1.00 74.33           C  
ATOM   1234  HD1 PHE A  80      -8.293   4.077   4.520  1.00 74.33           H  
ATOM   1235  CD2 PHE A  80      -5.489   4.067   2.558  1.00 74.33           C  
ATOM   1236  HD2 PHE A  80      -4.744   4.746   2.169  1.00 74.33           H  
ATOM   1237  CE1 PHE A  80      -7.464   2.345   3.552  1.00 74.33           C  
ATOM   1238  HE1 PHE A  80      -8.232   1.678   3.914  1.00 74.33           H  
ATOM   1239  CE2 PHE A  80      -5.496   2.731   2.155  1.00 74.33           C  
ATOM   1240  HE2 PHE A  80      -4.772   2.377   1.437  1.00 74.33           H  
ATOM   1241  CZ  PHE A  80      -6.524   1.898   2.614  1.00 74.33           C  
ATOM   1242  HZ  PHE A  80      -6.661   0.924   2.166  1.00 74.33           H  
ATOM   1243  N   THR A  81      -5.667   7.176   0.707  1.00 74.72           N  
ATOM   1244  H   THR A  81      -5.312   7.826   1.394  1.00 74.72           H  
ATOM   1245  CA  THR A  81      -4.911   7.025  -0.534  1.00 74.72           C  
ATOM   1246  HA  THR A  81      -5.221   6.119  -1.054  1.00 74.72           H  
ATOM   1247  C   THR A  81      -3.440   6.881  -0.168  1.00 74.72           C  
ATOM   1248  CB  THR A  81      -5.178   8.228  -1.450  1.00 74.72           C  
ATOM   1249  HB  THR A  81      -4.854   9.141  -0.951  1.00 74.72           H  
ATOM   1250  O   THR A  81      -2.984   7.570   0.744  1.00 74.72           O  
ATOM   1251  CG2 THR A  81      -4.447   8.120  -2.777  1.00 74.72           C  
ATOM   1252 HG21 THR A  81      -3.389   8.308  -2.595  1.00 74.72           H  
ATOM   1253 HG22 THR A  81      -4.569   7.131  -3.219  1.00 74.72           H  
ATOM   1254 HG23 THR A  81      -4.808   8.881  -3.468  1.00 74.72           H  
ATOM   1255  OG1 THR A  81      -6.564   8.332  -1.711  1.00 74.72           O  
ATOM   1256  HG1 THR A  81      -6.923   7.442  -1.708  1.00 74.72           H  
ATOM   1257  N   ILE A  82      -2.721   5.968  -0.825  1.00 78.88           N  
ATOM   1258  H   ILE A  82      -3.132   5.481  -1.609  1.00 78.88           H  
ATOM   1259  CA  ILE A  82      -1.295   5.703  -0.581  1.00 78.88           C  
ATOM   1260  HA  ILE A  82      -0.886   6.466   0.082  1.00 78.88           H  
ATOM   1261  C   ILE A  82      -0.573   5.805  -1.915  1.00 78.88           C  
ATOM   1262  CB  ILE A  82      -1.045   4.326   0.082  1.00 78.88           C  
ATOM   1263  HB  ILE A  82      -1.361   3.536  -0.600  1.00 78.88           H  
ATOM   1264  O   ILE A  82      -0.520   4.842  -2.664  1.00 78.88           O  
ATOM   1265  CG1 ILE A  82      -1.863   4.191   1.380  1.00 78.88           C  
ATOM   1266 HG12 ILE A  82      -2.916   4.338   1.139  1.00 78.88           H  
ATOM   1267 HG13 ILE A  82      -1.558   4.967   2.082  1.00 78.88           H  
ATOM   1268  CG2 ILE A  82       0.461   4.160   0.373  1.00 78.88           C  
ATOM   1269 HG21 ILE A  82       0.670   3.168   0.773  1.00 78.88           H  
ATOM   1270 HG22 ILE A  82       1.046   4.260  -0.541  1.00 78.88           H  
ATOM   1271 HG23 ILE A  82       0.797   4.914   1.083  1.00 78.88           H  
ATOM   1272  CD1 ILE A  82      -1.766   2.830   2.073  1.00 78.88           C  
ATOM   1273 HD11 ILE A  82      -0.751   2.656   2.429  1.00 78.88           H  
ATOM   1274 HD12 ILE A  82      -2.067   2.040   1.385  1.00 78.88           H  
ATOM   1275 HD13 ILE A  82      -2.435   2.823   2.934  1.00 78.88           H  
ATOM   1276  N   GLU A  83      -0.013   6.967  -2.207  1.00 77.14           N  
ATOM   1277  H   GLU A  83      -0.003   7.689  -1.500  1.00 77.14           H  
ATOM   1278  CA  GLU A  83       0.707   7.225  -3.449  1.00 77.14           C  
ATOM   1279  HA  GLU A  83       0.447   6.477  -4.198  1.00 77.14           H  
ATOM   1280  C   GLU A  83       2.211   7.166  -3.198  1.00 77.14           C  
ATOM   1281  CB  GLU A  83       0.321   8.607  -3.991  1.00 77.14           C  
ATOM   1282  HB2 GLU A  83       0.396   9.330  -3.179  1.00 77.14           H  
ATOM   1283  HB3 GLU A  83       1.028   8.892  -4.770  1.00 77.14           H  
ATOM   1284  O   GLU A  83       2.704   7.745  -2.235  1.00 77.14           O  
ATOM   1285  CG  GLU A  83      -1.095   8.645  -4.583  1.00 77.14           C  
ATOM   1286  HG2 GLU A  83      -1.770   8.103  -3.922  1.00 77.14           H  
ATOM   1287  HG3 GLU A  83      -1.087   8.120  -5.538  1.00 77.14           H  
ATOM   1288  CD  GLU A  83      -1.603  10.084  -4.791  1.00 77.14           C  
ATOM   1289  OE1 GLU A  83      -2.838  10.292  -4.727  1.00 77.14           O  
ATOM   1290  OE2 GLU A  83      -0.752  10.994  -4.951  1.00 77.14           O  
ATOM   1291  N   TRP A  84       2.973   6.536  -4.087  1.00 76.61           N  
ATOM   1292  H   TRP A  84       2.550   6.013  -4.841  1.00 76.61           H  
ATOM   1293  CA  TRP A  84       4.427   6.676  -4.096  1.00 76.61           C  
ATOM   1294  HA  TRP A  84       4.687   7.616  -3.610  1.00 76.61           H  
ATOM   1295  C   TRP A  84       4.965   6.781  -5.516  1.00 76.61           C  
ATOM   1296  CB  TRP A  84       5.101   5.574  -3.275  1.00 76.61           C  
ATOM   1297  HB2 TRP A  84       6.167   5.792  -3.206  1.00 76.61           H  
ATOM   1298  HB3 TRP A  84       4.696   5.631  -2.264  1.00 76.61           H  
ATOM   1299  O   TRP A  84       4.271   6.537  -6.508  1.00 76.61           O  
ATOM   1300  CG  TRP A  84       4.941   4.163  -3.734  1.00 76.61           C  
ATOM   1301  CD1 TRP A  84       5.866   3.424  -4.389  1.00 76.61           C  
ATOM   1302  HD1 TRP A  84       6.837   3.780  -4.697  1.00 76.61           H  
ATOM   1303  CD2 TRP A  84       3.812   3.276  -3.495  1.00 76.61           C  
ATOM   1304  CE2 TRP A  84       4.157   1.973  -3.956  1.00 76.61           C  
ATOM   1305  CE3 TRP A  84       2.549   3.435  -2.887  1.00 76.61           C  
ATOM   1306  HE3 TRP A  84       2.255   4.408  -2.523  1.00 76.61           H  
ATOM   1307  NE1 TRP A  84       5.397   2.134  -4.548  1.00 76.61           N  
ATOM   1308  HE1 TRP A  84       5.923   1.410  -5.016  1.00 76.61           H  
ATOM   1309  CH2 TRP A  84       2.058   1.065  -3.150  1.00 76.61           C  
ATOM   1310  HH2 TRP A  84       1.406   0.221  -2.979  1.00 76.61           H  
ATOM   1311  CZ2 TRP A  84       3.318   0.871  -3.728  1.00 76.61           C  
ATOM   1312  HZ2 TRP A  84       3.631  -0.136  -3.959  1.00 76.61           H  
ATOM   1313  CZ3 TRP A  84       1.670   2.349  -2.743  1.00 76.61           C  
ATOM   1314  HZ3 TRP A  84       0.705   2.497  -2.282  1.00 76.61           H  
ATOM   1315  N   GLY A  85       6.203   7.251  -5.620  1.00 62.22           N  
ATOM   1316  H   GLY A  85       6.707   7.429  -4.763  1.00 62.22           H  
ATOM   1317  CA  GLY A  85       6.909   7.452  -6.878  1.00 62.22           C  
ATOM   1318  HA2 GLY A  85       6.905   8.513  -7.129  1.00 62.22           H  
ATOM   1319  HA3 GLY A  85       6.415   6.894  -7.674  1.00 62.22           H  
ATOM   1320  C   GLY A  85       8.349   6.962  -6.807  1.00 62.22           C  
ATOM   1321  O   GLY A  85       8.860   6.656  -5.739  1.00 62.22           O  
ATOM   1322  N   GLY A  86       9.017   6.880  -7.961  1.00 65.97           N  
ATOM   1323  H   GLY A  86       8.547   7.187  -8.801  1.00 65.97           H  
ATOM   1324  CA  GLY A  86      10.473   6.681  -8.007  1.00 65.97           C  
ATOM   1325  HA2 GLY A  86      10.898   7.430  -8.676  1.00 65.97           H  
ATOM   1326  HA3 GLY A  86      10.904   6.863  -7.022  1.00 65.97           H  
ATOM   1327  C   GLY A  86      10.983   5.315  -8.474  1.00 65.97           C  
ATOM   1328  O   GLY A  86      12.182   5.088  -8.431  1.00 65.97           O  
ATOM   1329  N   GLY A  87      10.141   4.408  -8.981  1.00 66.04           N  
ATOM   1330  H   GLY A  87       9.146   4.576  -8.943  1.00 66.04           H  
ATOM   1331  CA  GLY A  87      10.622   3.075  -9.395  1.00 66.04           C  
ATOM   1332  HA2 GLY A  87      11.518   3.175 -10.008  1.00 66.04           H  
ATOM   1333  HA3 GLY A  87       9.857   2.537  -9.954  1.00 66.04           H  
ATOM   1334  C   GLY A  87      10.952   2.134  -8.252  1.00 66.04           C  
ATOM   1335  O   GLY A  87      11.465   1.048  -8.508  1.00 66.04           O  
ATOM   1336  N   GLY A  88      10.633   2.526  -7.021  1.00 71.28           N  
ATOM   1337  H   GLY A  88      10.215   3.434  -6.874  1.00 71.28           H  
ATOM   1338  CA  GLY A  88      10.777   1.652  -5.879  1.00 71.28           C  
ATOM   1339  HA2 GLY A  88      10.844   2.240  -4.963  1.00 71.28           H  
ATOM   1340  HA3 GLY A  88      11.713   1.106  -5.993  1.00 71.28           H  
ATOM   1341  C   GLY A  88       9.626   0.663  -5.744  1.00 71.28           C  
ATOM   1342  O   GLY A  88       8.464   0.987  -5.999  1.00 71.28           O  
ATOM   1343  N   ARG A  89       9.980  -0.547  -5.315  1.00 80.70           N  
ATOM   1344  H   ARG A  89      10.955  -0.693  -5.095  1.00 80.70           H  
ATOM   1345  CA  ARG A  89       9.057  -1.577  -4.850  1.00 80.70           C  
ATOM   1346  HA  ARG A  89       8.115  -1.522  -5.394  1.00 80.70           H  
ATOM   1347  C   ARG A  89       8.797  -1.306  -3.373  1.00 80.70           C  
ATOM   1348  CB  ARG A  89       9.681  -2.967  -5.057  1.00 80.70           C  
ATOM   1349  HB2 ARG A  89       9.019  -3.717  -4.623  1.00 80.70           H  
ATOM   1350  HB3 ARG A  89      10.633  -3.016  -4.529  1.00 80.70           H  
ATOM   1351  O   ARG A  89       9.689  -1.501  -2.554  1.00 80.70           O  
ATOM   1352  CG  ARG A  89       9.913  -3.307  -6.536  1.00 80.70           C  
ATOM   1353  HG2 ARG A  89      10.545  -2.549  -7.000  1.00 80.70           H  
ATOM   1354  HG3 ARG A  89       8.954  -3.341  -7.054  1.00 80.70           H  
ATOM   1355  CD  ARG A  89      10.607  -4.668  -6.646  1.00 80.70           C  
ATOM   1356  HD2 ARG A  89       9.964  -5.409  -6.169  1.00 80.70           H  
ATOM   1357  HD3 ARG A  89      11.553  -4.635  -6.106  1.00 80.70           H  
ATOM   1358  NE  ARG A  89      10.856  -5.041  -8.053  1.00 80.70           N  
ATOM   1359  HE  ARG A  89      10.939  -4.289  -8.722  1.00 80.70           H  
ATOM   1360  NH1 ARG A  89      10.655  -7.325  -7.796  1.00 80.70           N  
ATOM   1361 HH11 ARG A  89      10.085  -8.063  -8.182  1.00 80.70           H  
ATOM   1362 HH12 ARG A  89      10.583  -7.214  -6.795  1.00 80.70           H  
ATOM   1363  NH2 ARG A  89      10.708  -6.472  -9.823  1.00 80.70           N  
ATOM   1364 HH21 ARG A  89      10.261  -7.349 -10.048  1.00 80.70           H  
ATOM   1365 HH22 ARG A  89      10.563  -5.695 -10.452  1.00 80.70           H  
ATOM   1366  CZ  ARG A  89      10.762  -6.267  -8.542  1.00 80.70           C  
ATOM   1367  N   VAL A  90       7.613  -0.797  -3.057  1.00 84.29           N  
ATOM   1368  H   VAL A  90       6.940  -0.666  -3.799  1.00 84.29           H  
ATOM   1369  CA  VAL A  90       7.163  -0.616  -1.673  1.00 84.29           C  
ATOM   1370  HA  VAL A  90       8.000  -0.808  -1.002  1.00 84.29           H  
ATOM   1371  C   VAL A  90       6.083  -1.641  -1.380  1.00 84.29           C  
ATOM   1372  CB  VAL A  90       6.686   0.817  -1.382  1.00 84.29           C  
ATOM   1373  HB  VAL A  90       5.849   1.060  -2.036  1.00 84.29           H  
ATOM   1374  O   VAL A  90       5.040  -1.628  -2.034  1.00 84.29           O  
ATOM   1375  CG1 VAL A  90       6.233   0.996   0.070  1.00 84.29           C  
ATOM   1376 HG11 VAL A  90       5.371   0.360   0.273  1.00 84.29           H  
ATOM   1377 HG12 VAL A  90       7.039   0.729   0.754  1.00 84.29           H  
ATOM   1378 HG13 VAL A  90       5.935   2.030   0.242  1.00 84.29           H  
ATOM   1379  CG2 VAL A  90       7.819   1.816  -1.634  1.00 84.29           C  
ATOM   1380 HG21 VAL A  90       8.101   1.798  -2.687  1.00 84.29           H  
ATOM   1381 HG22 VAL A  90       8.684   1.562  -1.022  1.00 84.29           H  
ATOM   1382 HG23 VAL A  90       7.475   2.817  -1.374  1.00 84.29           H  
ATOM   1383  N   GLU A  91       6.343  -2.522  -0.424  1.00 86.90           N  
ATOM   1384  H   GLU A  91       7.224  -2.458   0.066  1.00 86.90           H  
ATOM   1385  CA  GLU A  91       5.313  -3.344   0.199  1.00 86.90           C  
ATOM   1386  HA  GLU A  91       4.675  -3.777  -0.572  1.00 86.90           H  
ATOM   1387  C   GLU A  91       4.469  -2.442   1.104  1.00 86.90           C  
ATOM   1388  CB  GLU A  91       5.964  -4.492   0.986  1.00 86.90           C  
ATOM   1389  HB2 GLU A  91       6.579  -4.057   1.773  1.00 86.90           H  
ATOM   1390  HB3 GLU A  91       6.606  -5.061   0.314  1.00 86.90           H  
ATOM   1391  O   GLU A  91       5.003  -1.692   1.928  1.00 86.90           O  
ATOM   1392  CG  GLU A  91       4.935  -5.444   1.619  1.00 86.90           C  
ATOM   1393  HG2 GLU A  91       4.393  -5.951   0.821  1.00 86.90           H  
ATOM   1394  HG3 GLU A  91       4.212  -4.857   2.184  1.00 86.90           H  
ATOM   1395  CD  GLU A  91       5.553  -6.484   2.576  1.00 86.90           C  
ATOM   1396  OE1 GLU A  91       4.760  -7.105   3.323  1.00 86.90           O  
ATOM   1397  OE2 GLU A  91       6.800  -6.608   2.637  1.00 86.90           O  
ATOM   1398  N   VAL A  92       3.149  -2.498   0.932  1.00 87.10           N  
ATOM   1399  H   VAL A  92       2.789  -3.140   0.240  1.00 87.10           H  
ATOM   1400  CA  VAL A  92       2.194  -1.739   1.741  1.00 87.10           C  
ATOM   1401  HA  VAL A  92       2.732  -1.170   2.500  1.00 87.10           H  
ATOM   1402  C   VAL A  92       1.266  -2.710   2.444  1.00 87.10           C  
ATOM   1403  CB  VAL A  92       1.390  -0.739   0.894  1.00 87.10           C  
ATOM   1404  HB  VAL A  92       0.809  -1.279   0.147  1.00 87.10           H  
ATOM   1405  O   VAL A  92       0.545  -3.465   1.793  1.00 87.10           O  
ATOM   1406  CG1 VAL A  92       0.420   0.074   1.760  1.00 87.10           C  
ATOM   1407 HG11 VAL A  92      -0.308  -0.583   2.235  1.00 87.10           H  
ATOM   1408 HG12 VAL A  92       0.970   0.625   2.524  1.00 87.10           H  
ATOM   1409 HG13 VAL A  92      -0.118   0.770   1.117  1.00 87.10           H  
ATOM   1410  CG2 VAL A  92       2.309   0.245   0.165  1.00 87.10           C  
ATOM   1411 HG21 VAL A  92       2.883  -0.282  -0.597  1.00 87.10           H  
ATOM   1412 HG22 VAL A  92       1.719   1.023  -0.321  1.00 87.10           H  
ATOM   1413 HG23 VAL A  92       3.004   0.705   0.867  1.00 87.10           H  
ATOM   1414  N   ARG A  93       1.229  -2.637   3.773  1.00 86.59           N  
ATOM   1415  H   ARG A  93       1.881  -2.012   4.225  1.00 86.59           H  
ATOM   1416  CA  ARG A  93       0.289  -3.380   4.611  1.00 86.59           C  
ATOM   1417  HA  ARG A  93      -0.394  -3.949   3.981  1.00 86.59           H  
ATOM   1418  C   ARG A  93      -0.536  -2.406   5.428  1.00 86.59           C  
ATOM   1419  CB  ARG A  93       1.077  -4.376   5.465  1.00 86.59           C  
ATOM   1420  HB2 ARG A  93       1.811  -3.834   6.063  1.00 86.59           H  
ATOM   1421  HB3 ARG A  93       1.617  -5.047   4.798  1.00 86.59           H  
ATOM   1422  O   ARG A  93       0.014  -1.563   6.134  1.00 86.59           O  
ATOM   1423  CG  ARG A  93       0.185  -5.210   6.391  1.00 86.59           C  
ATOM   1424  HG2 ARG A  93      -0.320  -4.560   7.106  1.00 86.59           H  
ATOM   1425  HG3 ARG A  93      -0.556  -5.750   5.803  1.00 86.59           H  
ATOM   1426  CD  ARG A  93       1.071  -6.202   7.143  1.00 86.59           C  
ATOM   1427  HD2 ARG A  93       1.875  -5.655   7.635  1.00 86.59           H  
ATOM   1428  HD3 ARG A  93       1.509  -6.888   6.418  1.00 86.59           H  
ATOM   1429  NE  ARG A  93       0.316  -6.949   8.158  1.00 86.59           N  
ATOM   1430  HE  ARG A  93      -0.458  -6.485   8.611  1.00 86.59           H  
ATOM   1431  NH1 ARG A  93       1.809  -8.653   8.475  1.00 86.59           N  
ATOM   1432 HH11 ARG A  93       2.373  -8.263   7.734  1.00 86.59           H  
ATOM   1433 HH12 ARG A  93       2.075  -9.510   8.939  1.00 86.59           H  
ATOM   1434  NH2 ARG A  93      -0.066  -8.567   9.686  1.00 86.59           N  
ATOM   1435 HH21 ARG A  93      -0.687  -7.888  10.105  1.00 86.59           H  
ATOM   1436 HH22 ARG A  93       0.185  -9.404  10.192  1.00 86.59           H  
ATOM   1437  CZ  ARG A  93       0.683  -8.061   8.756  1.00 86.59           C  
ATOM   1438  N   VAL A  94      -1.855  -2.528   5.348  1.00 83.82           N  
ATOM   1439  H   VAL A  94      -2.244  -3.244   4.751  1.00 83.82           H  
ATOM   1440  CA  VAL A  94      -2.767  -1.706   6.145  1.00 83.82           C  
ATOM   1441  HA  VAL A  94      -2.181  -1.007   6.742  1.00 83.82           H  
ATOM   1442  C   VAL A  94      -3.537  -2.582   7.111  1.00 83.82           C  
ATOM   1443  CB  VAL A  94      -3.682  -0.848   5.274  1.00 83.82           C  
ATOM   1444  HB  VAL A  94      -4.281  -1.522   4.661  1.00 83.82           H  
ATOM   1445  O   VAL A  94      -4.180  -3.558   6.726  1.00 83.82           O  
ATOM   1446  CG1 VAL A  94      -4.618   0.038   6.107  1.00 83.82           C  
ATOM   1447 HG11 VAL A  94      -4.032   0.672   6.773  1.00 83.82           H  
ATOM   1448 HG12 VAL A  94      -5.224   0.664   5.452  1.00 83.82           H  
ATOM   1449 HG13 VAL A  94      -5.289  -0.579   6.703  1.00 83.82           H  
ATOM   1450  CG2 VAL A  94      -2.833   0.068   4.381  1.00 83.82           C  
ATOM   1451 HG21 VAL A  94      -2.381  -0.516   3.579  1.00 83.82           H  
ATOM   1452 HG22 VAL A  94      -2.041   0.528   4.973  1.00 83.82           H  
ATOM   1453 HG23 VAL A  94      -3.449   0.859   3.953  1.00 83.82           H  
ATOM   1454  N   GLU A  95      -3.459  -2.201   8.378  1.00 81.23           N  
ATOM   1455  H   GLU A  95      -2.922  -1.373   8.592  1.00 81.23           H  
ATOM   1456  CA  GLU A  95      -4.128  -2.854   9.490  1.00 81.23           C  
ATOM   1457  HA  GLU A  95      -4.729  -3.682   9.114  1.00 81.23           H  
ATOM   1458  C   GLU A  95      -5.063  -1.873  10.180  1.00 81.23           C  
ATOM   1459  CB  GLU A  95      -3.117  -3.410  10.500  1.00 81.23           C  
ATOM   1460  HB2 GLU A  95      -3.664  -3.912  11.297  1.00 81.23           H  
ATOM   1461  HB3 GLU A  95      -2.558  -2.580  10.933  1.00 81.23           H  
ATOM   1462  O   GLU A  95      -4.762  -0.685  10.316  1.00 81.23           O  
ATOM   1463  CG  GLU A  95      -2.136  -4.404   9.871  1.00 81.23           C  
ATOM   1464  HG2 GLU A  95      -1.541  -3.899   9.110  1.00 81.23           H  
ATOM   1465  HG3 GLU A  95      -2.706  -5.196   9.386  1.00 81.23           H  
ATOM   1466  CD  GLU A  95      -1.180  -5.021  10.897  1.00 81.23           C  
ATOM   1467  OE1 GLU A  95      -0.701  -6.138  10.596  1.00 81.23           O  
ATOM   1468  OE2 GLU A  95      -0.887  -4.406  11.946  1.00 81.23           O  
ATOM   1469  N   PHE A  96      -6.183  -2.391  10.661  1.00 75.71           N  
ATOM   1470  H   PHE A  96      -6.355  -3.381  10.566  1.00 75.71           H  
ATOM   1471  CA  PHE A  96      -7.135  -1.647  11.463  1.00 75.71           C  
ATOM   1472  HA  PHE A  96      -6.792  -0.620  11.591  1.00 75.71           H  
ATOM   1473  C   PHE A  96      -7.216  -2.289  12.849  1.00 75.71           C  
ATOM   1474  CB  PHE A  96      -8.472  -1.600  10.721  1.00 75.71           C  
ATOM   1475  HB2 PHE A  96      -9.182  -1.066  11.353  1.00 75.71           H  
ATOM   1476  HB3 PHE A  96      -8.850  -2.614  10.593  1.00 75.71           H  
ATOM   1477  O   PHE A  96      -7.291  -3.511  12.960  1.00 75.71           O  
ATOM   1478  CG  PHE A  96      -8.396  -0.915   9.365  1.00 75.71           C  
ATOM   1479  CD1 PHE A  96      -8.368   0.488   9.282  1.00 75.71           C  
ATOM   1480  HD1 PHE A  96      -8.348   1.069  10.192  1.00 75.71           H  
ATOM   1481  CD2 PHE A  96      -8.313  -1.673   8.183  1.00 75.71           C  
ATOM   1482  HD2 PHE A  96      -8.305  -2.752   8.236  1.00 75.71           H  
ATOM   1483  CE1 PHE A  96      -8.331   1.126   8.029  1.00 75.71           C  
ATOM   1484  HE1 PHE A  96      -8.299   2.204   7.968  1.00 75.71           H  
ATOM   1485  CE2 PHE A  96      -8.236  -1.033   6.932  1.00 75.71           C  
ATOM   1486  HE2 PHE A  96      -8.146  -1.620   6.030  1.00 75.71           H  
ATOM   1487  CZ  PHE A  96      -8.261   0.366   6.854  1.00 75.71           C  
ATOM   1488  HZ  PHE A  96      -8.179   0.855   5.895  1.00 75.71           H  
ATOM   1489  N   GLU A  97      -7.156  -1.474  13.902  1.00 72.78           N  
ATOM   1490  H   GLU A  97      -7.092  -0.481  13.727  1.00 72.78           H  
ATOM   1491  CA  GLU A  97      -7.271  -1.907  15.299  1.00 72.78           C  
ATOM   1492  HA  GLU A  97      -7.769  -2.876  15.336  1.00 72.78           H  
ATOM   1493  C   GLU A  97      -8.133  -0.890  16.058  1.00 72.78           C  
ATOM   1494  CB  GLU A  97      -5.873  -2.065  15.938  1.00 72.78           C  
ATOM   1495  HB2 GLU A  97      -5.389  -1.090  15.996  1.00 72.78           H  
ATOM   1496  HB3 GLU A  97      -5.264  -2.708  15.303  1.00 72.78           H  
ATOM   1497  O   GLU A  97      -7.655   0.180  16.440  1.00 72.78           O  
ATOM   1498  CG  GLU A  97      -5.947  -2.693  17.345  1.00 72.78           C  
ATOM   1499  HG2 GLU A  97      -6.683  -2.148  17.936  1.00 72.78           H  
ATOM   1500  HG3 GLU A  97      -6.298  -3.720  17.248  1.00 72.78           H  
ATOM   1501  CD  GLU A  97      -4.609  -2.682  18.112  1.00 72.78           C  
ATOM   1502  OE1 GLU A  97      -4.637  -2.831  19.351  1.00 72.78           O  
ATOM   1503  OE2 GLU A  97      -3.530  -2.468  17.506  1.00 72.78           O  
ATOM   1504  N   GLY A  98      -9.416  -1.204  16.257  1.00 71.50           N  
ATOM   1505  H   GLY A  98      -9.771  -2.067  15.870  1.00 71.50           H  
ATOM   1506  CA  GLY A  98     -10.359  -0.319  16.943  1.00 71.50           C  
ATOM   1507  HA2 GLY A  98     -11.339  -0.793  16.978  1.00 71.50           H  
ATOM   1508  HA3 GLY A  98     -10.019  -0.153  17.966  1.00 71.50           H  
ATOM   1509  C   GLY A  98     -10.512   1.030  16.238  1.00 71.50           C  
ATOM   1510  O   GLY A  98     -11.079   1.115  15.155  1.00 71.50           O  
ATOM   1511  N   ASP A  99     -10.004   2.096  16.852  1.00 76.10           N  
ATOM   1512  H   ASP A  99      -9.466   1.963  17.697  1.00 76.10           H  
ATOM   1513  CA  ASP A  99     -10.045   3.466  16.337  1.00 76.10           C  
ATOM   1514  HA  ASP A  99     -10.888   3.546  15.652  1.00 76.10           H  
ATOM   1515  C   ASP A  99      -8.790   3.865  15.535  1.00 76.10           C  
ATOM   1516  CB  ASP A  99     -10.336   4.413  17.510  1.00 76.10           C  
ATOM   1517  HB2 ASP A  99     -11.189   4.037  18.074  1.00 76.10           H  
ATOM   1518  HB3 ASP A  99     -10.635   5.375  17.092  1.00 76.10           H  
ATOM   1519  O   ASP A  99      -8.652   5.024  15.131  1.00 76.10           O  
ATOM   1520  CG  ASP A  99      -9.166   4.605  18.487  1.00 76.10           C  
ATOM   1521  OD1 ASP A  99      -8.363   3.656  18.660  1.00 76.10           O  
ATOM   1522  OD2 ASP A  99      -9.082   5.685  19.109  1.00 76.10           O  
ATOM   1523  N   LYS A 100      -7.879   2.915  15.280  1.00 82.34           N  
ATOM   1524  H   LYS A 100      -8.053   1.993  15.655  1.00 82.34           H  
ATOM   1525  CA  LYS A 100      -6.592   3.146  14.612  1.00 82.34           C  
ATOM   1526  HA  LYS A 100      -6.490   4.215  14.424  1.00 82.34           H  
ATOM   1527  C   LYS A 100      -6.496   2.441  13.267  1.00 82.34           C  
ATOM   1528  CB  LYS A 100      -5.436   2.717  15.526  1.00 82.34           C  
ATOM   1529  HB2 LYS A 100      -4.495   2.793  14.981  1.00 82.34           H  
ATOM   1530  HB3 LYS A 100      -5.582   1.677  15.819  1.00 82.34           H  
ATOM   1531  O   LYS A 100      -6.917   1.300  13.108  1.00 82.34           O  
ATOM   1532  CG  LYS A 100      -5.358   3.607  16.768  1.00 82.34           C  
ATOM   1533  HG2 LYS A 100      -5.046   4.609  16.473  1.00 82.34           H  
ATOM   1534  HG3 LYS A 100      -6.344   3.673  17.230  1.00 82.34           H  
ATOM   1535  CD  LYS A 100      -4.382   3.045  17.798  1.00 82.34           C  
ATOM   1536  HD2 LYS A 100      -3.362   3.119  17.421  1.00 82.34           H  
ATOM   1537  HD3 LYS A 100      -4.634   2.001  17.985  1.00 82.34           H  
ATOM   1538  CE  LYS A 100      -4.553   3.850  19.085  1.00 82.34           C  
ATOM   1539  HE2 LYS A 100      -4.245   4.880  18.905  1.00 82.34           H  
ATOM   1540  HE3 LYS A 100      -5.616   3.861  19.327  1.00 82.34           H  
ATOM   1541  NZ  LYS A 100      -3.787   3.244  20.197  1.00 82.34           N  
ATOM   1542  HZ1 LYS A 100      -4.108   2.295  20.325  1.00 82.34           H  
ATOM   1543  HZ2 LYS A 100      -2.797   3.241  19.996  1.00 82.34           H  
ATOM   1544  HZ3 LYS A 100      -3.972   3.748  21.052  1.00 82.34           H  
ATOM   1545  N   MET A 101      -5.834   3.106  12.326  1.00 84.40           N  
ATOM   1546  H   MET A 101      -5.532   4.040  12.561  1.00 84.40           H  
ATOM   1547  CA  MET A 101      -5.317   2.530  11.091  1.00 84.40           C  
ATOM   1548  HA  MET A 101      -5.619   1.485  11.019  1.00 84.40           H  
ATOM   1549  C   MET A 101      -3.792   2.608  11.106  1.00 84.40           C  
ATOM   1550  CB  MET A 101      -5.899   3.278   9.891  1.00 84.40           C  
ATOM   1551  HB2 MET A 101      -6.987   3.225   9.938  1.00 84.40           H  
ATOM   1552  HB3 MET A 101      -5.599   4.325   9.935  1.00 84.40           H  
ATOM   1553  O   MET A 101      -3.233   3.701  11.205  1.00 84.40           O  
ATOM   1554  CG  MET A 101      -5.436   2.666   8.566  1.00 84.40           C  
ATOM   1555  HG2 MET A 101      -4.348   2.597   8.548  1.00 84.40           H  
ATOM   1556  HG3 MET A 101      -5.819   1.648   8.500  1.00 84.40           H  
ATOM   1557  SD  MET A 101      -5.970   3.594   7.107  1.00 84.40           S  
ATOM   1558  CE  MET A 101      -4.717   4.876   7.194  1.00 84.40           C  
ATOM   1559  HE1 MET A 101      -5.006   5.592   7.963  1.00 84.40           H  
ATOM   1560  HE2 MET A 101      -3.759   4.433   7.466  1.00 84.40           H  
ATOM   1561  HE3 MET A 101      -4.615   5.340   6.213  1.00 84.40           H  
ATOM   1562  N   ARG A 102      -3.116   1.470  10.974  1.00 88.86           N  
ATOM   1563  H   ARG A 102      -3.648   0.622  10.841  1.00 88.86           H  
ATOM   1564  CA  ARG A 102      -1.663   1.386  10.804  1.00 88.86           C  
ATOM   1565  HA  ARG A 102      -1.199   2.338  11.061  1.00 88.86           H  
ATOM   1566  C   ARG A 102      -1.342   1.089   9.349  1.00 88.86           C  
ATOM   1567  CB  ARG A 102      -1.065   0.304  11.712  1.00 88.86           C  
ATOM   1568  HB2 ARG A 102       0.008   0.256  11.522  1.00 88.86           H  
ATOM   1569  HB3 ARG A 102      -1.496  -0.664  11.457  1.00 88.86           H  
ATOM   1570  O   ARG A 102      -1.857   0.130   8.788  1.00 88.86           O  
ATOM   1571  CG  ARG A 102      -1.288   0.575  13.203  1.00 88.86           C  
ATOM   1572  HG2 ARG A 102      -2.349   0.495  13.441  1.00 88.86           H  
ATOM   1573  HG3 ARG A 102      -0.937   1.578  13.446  1.00 88.86           H  
ATOM   1574  CD  ARG A 102      -0.501  -0.453  14.018  1.00 88.86           C  
ATOM   1575  HD2 ARG A 102      -0.853  -1.448  13.746  1.00 88.86           H  
ATOM   1576  HD3 ARG A 102       0.553  -0.389  13.749  1.00 88.86           H  
ATOM   1577  NE  ARG A 102      -0.632  -0.206  15.466  1.00 88.86           N  
ATOM   1578  HE  ARG A 102      -0.323   0.702  15.784  1.00 88.86           H  
ATOM   1579  NH1 ARG A 102      -1.223  -2.333  16.088  1.00 88.86           N  
ATOM   1580 HH11 ARG A 102      -1.937  -2.783  16.643  1.00 88.86           H  
ATOM   1581 HH12 ARG A 102      -1.058  -2.665  15.148  1.00 88.86           H  
ATOM   1582  NH2 ARG A 102      -1.413  -0.712  17.553  1.00 88.86           N  
ATOM   1583 HH21 ARG A 102      -2.062  -1.359  17.977  1.00 88.86           H  
ATOM   1584 HH22 ARG A 102      -1.404   0.266  17.804  1.00 88.86           H  
ATOM   1585  CZ  ARG A 102      -1.059  -1.077  16.358  1.00 88.86           C  
ATOM   1586  N   VAL A 103      -0.477   1.897   8.751  1.00 90.17           N  
ATOM   1587  H   VAL A 103      -0.136   2.694   9.269  1.00 90.17           H  
ATOM   1588  CA  VAL A 103       0.113   1.647   7.434  1.00 90.17           C  
ATOM   1589  HA  VAL A 103      -0.390   0.808   6.953  1.00 90.17           H  
ATOM   1590  C   VAL A 103       1.569   1.283   7.653  1.00 90.17           C  
ATOM   1591  CB  VAL A 103      -0.012   2.870   6.507  1.00 90.17           C  
ATOM   1592  HB  VAL A 103       0.582   3.692   6.904  1.00 90.17           H  
ATOM   1593  O   VAL A 103       2.348   2.128   8.085  1.00 90.17           O  
ATOM   1594  CG1 VAL A 103       0.498   2.547   5.100  1.00 90.17           C  
ATOM   1595 HG11 VAL A 103       1.552   2.270   5.140  1.00 90.17           H  
ATOM   1596 HG12 VAL A 103       0.399   3.421   4.458  1.00 90.17           H  
ATOM   1597 HG13 VAL A 103      -0.065   1.717   4.674  1.00 90.17           H  
ATOM   1598  CG2 VAL A 103      -1.463   3.352   6.413  1.00 90.17           C  
ATOM   1599 HG21 VAL A 103      -2.125   2.520   6.174  1.00 90.17           H  
ATOM   1600 HG22 VAL A 103      -1.748   3.781   7.374  1.00 90.17           H  
ATOM   1601 HG23 VAL A 103      -1.555   4.117   5.642  1.00 90.17           H  
ATOM   1602  N   ARG A 104       1.935   0.036   7.376  1.00 93.14           N  
ATOM   1603  H   ARG A 104       1.237  -0.591   7.002  1.00 93.14           H  
ATOM   1604  CA  ARG A 104       3.326  -0.411   7.339  1.00 93.14           C  
ATOM   1605  HA  ARG A 104       3.949   0.275   7.914  1.00 93.14           H  
ATOM   1606  C   ARG A 104       3.821  -0.370   5.908  1.00 93.14           C  
ATOM   1607  CB  ARG A 104       3.482  -1.802   7.952  1.00 93.14           C  
ATOM   1608  HB2 ARG A 104       4.509  -2.137   7.810  1.00 93.14           H  
ATOM   1609  HB3 ARG A 104       2.810  -2.503   7.457  1.00 93.14           H  
ATOM   1610  O   ARG A 104       3.144  -0.845   4.997  1.00 93.14           O  
ATOM   1611  CG  ARG A 104       3.174  -1.767   9.448  1.00 93.14           C  
ATOM   1612  HG2 ARG A 104       3.812  -1.025   9.928  1.00 93.14           H  
ATOM   1613  HG3 ARG A 104       2.129  -1.501   9.609  1.00 93.14           H  
ATOM   1614  CD  ARG A 104       3.448  -3.129  10.070  1.00 93.14           C  
ATOM   1615  HD2 ARG A 104       4.495  -3.391   9.914  1.00 93.14           H  
ATOM   1616  HD3 ARG A 104       2.811  -3.872   9.589  1.00 93.14           H  
ATOM   1617  NE  ARG A 104       3.169  -3.069  11.506  1.00 93.14           N  
ATOM   1618  HE  ARG A 104       3.180  -2.160  11.945  1.00 93.14           H  
ATOM   1619  NH1 ARG A 104       3.029  -5.317  11.912  1.00 93.14           N  
ATOM   1620 HH11 ARG A 104       3.367  -5.468  10.972  1.00 93.14           H  
ATOM   1621 HH12 ARG A 104       2.686  -6.065  12.498  1.00 93.14           H  
ATOM   1622  NH2 ARG A 104       2.602  -3.805  13.531  1.00 93.14           N  
ATOM   1623 HH21 ARG A 104       2.610  -2.824  13.772  1.00 93.14           H  
ATOM   1624 HH22 ARG A 104       2.282  -4.525  14.163  1.00 93.14           H  
ATOM   1625  CZ  ARG A 104       2.933  -4.077  12.306  1.00 93.14           C  
ATOM   1626  N   LEU A 105       4.984   0.232   5.733  1.00 92.90           N  
ATOM   1627  H   LEU A 105       5.455   0.599   6.549  1.00 92.90           H  
ATOM   1628  CA  LEU A 105       5.652   0.414   4.460  1.00 92.90           C  
ATOM   1629  HA  LEU A 105       5.083  -0.054   3.657  1.00 92.90           H  
ATOM   1630  C   LEU A 105       7.024  -0.226   4.552  1.00 92.90           C  
ATOM   1631  CB  LEU A 105       5.819   1.909   4.168  1.00 92.90           C  
ATOM   1632  HB2 LEU A 105       6.309   2.011   3.200  1.00 92.90           H  
ATOM   1633  HB3 LEU A 105       6.485   2.325   4.925  1.00 92.90           H  
ATOM   1634  O   LEU A 105       7.758   0.062   5.494  1.00 92.90           O  
ATOM   1635  CG  LEU A 105       4.528   2.733   4.162  1.00 92.90           C  
ATOM   1636  HG  LEU A 105       3.975   2.592   5.091  1.00 92.90           H  
ATOM   1637  CD1 LEU A 105       4.934   4.197   4.079  1.00 92.90           C  
ATOM   1638 HD11 LEU A 105       4.060   4.837   3.959  1.00 92.90           H  
ATOM   1639 HD12 LEU A 105       5.611   4.355   3.239  1.00 92.90           H  
ATOM   1640 HD13 LEU A 105       5.453   4.450   5.003  1.00 92.90           H  
ATOM   1641  CD2 LEU A 105       3.625   2.378   2.985  1.00 92.90           C  
ATOM   1642 HD21 LEU A 105       4.170   2.489   2.048  1.00 92.90           H  
ATOM   1643 HD22 LEU A 105       2.748   3.024   2.978  1.00 92.90           H  
ATOM   1644 HD23 LEU A 105       3.297   1.343   3.091  1.00 92.90           H  
ATOM   1645  N   ARG A 106       7.398  -1.018   3.558  1.00 93.73           N  
ATOM   1646  H   ARG A 106       6.718  -1.267   2.854  1.00 93.73           H  
ATOM   1647  CA  ARG A 106       8.754  -1.546   3.439  1.00 93.73           C  
ATOM   1648  HA  ARG A 106       9.416  -1.017   4.125  1.00 93.73           H  
ATOM   1649  C   ARG A 106       9.270  -1.313   2.034  1.00 93.73           C  
ATOM   1650  CB  ARG A 106       8.746  -3.017   3.852  1.00 93.73           C  
ATOM   1651  HB2 ARG A 106       8.488  -3.089   4.908  1.00 93.73           H  
ATOM   1652  HB3 ARG A 106       7.988  -3.550   3.278  1.00 93.73           H  
ATOM   1653  O   ARG A 106       8.592  -1.636   1.065  1.00 93.73           O  
ATOM   1654  CG  ARG A 106      10.101  -3.680   3.620  1.00 93.73           C  
ATOM   1655  HG2 ARG A 106      10.379  -3.604   2.569  1.00 93.73           H  
ATOM   1656  HG3 ARG A 106      10.864  -3.206   4.237  1.00 93.73           H  
ATOM   1657  CD  ARG A 106       9.983  -5.153   3.975  1.00 93.73           C  
ATOM   1658  HD2 ARG A 106       9.864  -5.250   5.054  1.00 93.73           H  
ATOM   1659  HD3 ARG A 106       9.109  -5.572   3.477  1.00 93.73           H  
ATOM   1660  NE  ARG A 106      11.175  -5.859   3.505  1.00 93.73           N  
ATOM   1661  HE  ARG A 106      11.559  -5.525   2.633  1.00 93.73           H  
ATOM   1662  NH1 ARG A 106      10.823  -7.772   4.696  1.00 93.73           N  
ATOM   1663 HH11 ARG A 106       9.915  -7.392   4.920  1.00 93.73           H  
ATOM   1664 HH12 ARG A 106      11.059  -8.729   4.919  1.00 93.73           H  
ATOM   1665  NH2 ARG A 106      12.643  -7.552   3.391  1.00 93.73           N  
ATOM   1666 HH21 ARG A 106      13.033  -7.018   2.627  1.00 93.73           H  
ATOM   1667 HH22 ARG A 106      12.885  -8.519   3.548  1.00 93.73           H  
ATOM   1668  CZ  ARG A 106      11.544  -7.056   3.879  1.00 93.73           C  
ATOM   1669  N   ASN A 107      10.458  -0.731   1.917  1.00 91.32           N  
ATOM   1670  H   ASN A 107      10.976  -0.527   2.759  1.00 91.32           H  
ATOM   1671  CA  ASN A 107      11.064  -0.454   0.620  1.00 91.32           C  
ATOM   1672  HA  ASN A 107      10.297  -0.450  -0.154  1.00 91.32           H  
ATOM   1673  C   ASN A 107      12.077  -1.543   0.250  1.00 91.32           C  
ATOM   1674  CB  ASN A 107      11.672   0.950   0.654  1.00 91.32           C  
ATOM   1675  HB2 ASN A 107      12.376   0.999   1.485  1.00 91.32           H  
ATOM   1676  HB3 ASN A 107      10.882   1.684   0.814  1.00 91.32           H  
ATOM   1677  O   ASN A 107      13.186  -1.579   0.779  1.00 91.32           O  
ATOM   1678  CG  ASN A 107      12.408   1.317  -0.613  1.00 91.32           C  
ATOM   1679  ND2 ASN A 107      13.190   2.361  -0.564  1.00 91.32           N  
ATOM   1680 HD21 ASN A 107      13.679   2.635  -1.405  1.00 91.32           H  
ATOM   1681 HD22 ASN A 107      13.173   2.935   0.267  1.00 91.32           H  
ATOM   1682  OD1 ASN A 107      12.273   0.708  -1.664  1.00 91.32           O  
ATOM   1683  N   ASP A 108      11.715  -2.381  -0.717  1.00 88.26           N  
ATOM   1684  H   ASP A 108      10.794  -2.278  -1.119  1.00 88.26           H  
ATOM   1685  CA  ASP A 108      12.566  -3.451  -1.249  1.00 88.26           C  
ATOM   1686  HA  ASP A 108      13.296  -3.728  -0.488  1.00 88.26           H  
ATOM   1687  C   ASP A 108      13.380  -3.013  -2.482  1.00 88.26           C  
ATOM   1688  CB  ASP A 108      11.712  -4.693  -1.532  1.00 88.26           C  
ATOM   1689  HB2 ASP A 108      10.899  -4.418  -2.205  1.00 88.26           H  
ATOM   1690  HB3 ASP A 108      12.323  -5.442  -2.036  1.00 88.26           H  
ATOM   1691  O   ASP A 108      13.959  -3.837  -3.192  1.00 88.26           O  
ATOM   1692  CG  ASP A 108      11.148  -5.346  -0.266  1.00 88.26           C  
ATOM   1693  OD1 ASP A 108      11.856  -5.396   0.777  1.00 88.26           O  
ATOM   1694  OD2 ASP A 108      10.020  -5.858  -0.378  1.00 88.26           O  
ATOM   1695  N   SER A 109      13.432  -1.712  -2.778  1.00 86.84           N  
ATOM   1696  H   SER A 109      12.966  -1.072  -2.150  1.00 86.84           H  
ATOM   1697  CA  SER A 109      14.280  -1.165  -3.840  1.00 86.84           C  
ATOM   1698  HA  SER A 109      14.477  -1.958  -4.562  1.00 86.84           H  
ATOM   1699  C   SER A 109      15.641  -0.691  -3.336  1.00 86.84           C  
ATOM   1700  CB  SER A 109      13.549  -0.073  -4.606  1.00 86.84           C  
ATOM   1701  HB2 SER A 109      14.049   0.088  -5.561  1.00 86.84           H  
ATOM   1702  HB3 SER A 109      12.535  -0.424  -4.802  1.00 86.84           H  
ATOM   1703  O   SER A 109      15.877  -0.540  -2.143  1.00 86.84           O  
ATOM   1704  OG  SER A 109      13.506   1.150  -3.912  1.00 86.84           O  
ATOM   1705  HG  SER A 109      13.072   1.006  -3.068  1.00 86.84           H  
ATOM   1706  N   SER A 110      16.557  -0.420  -4.268  1.00 89.09           N  
ATOM   1707  H   SER A 110      16.322  -0.558  -5.241  1.00 89.09           H  
ATOM   1708  CA  SER A 110      17.911   0.058  -3.968  1.00 89.09           C  
ATOM   1709  HA  SER A 110      18.265  -0.446  -3.068  1.00 89.09           H  
ATOM   1710  C   SER A 110      18.004   1.564  -3.698  1.00 89.09           C  
ATOM   1711  CB  SER A 110      18.840  -0.328  -5.120  1.00 89.09           C  
ATOM   1712  HB2 SER A 110      19.857   0.000  -4.902  1.00 89.09           H  
ATOM   1713  HB3 SER A 110      18.842  -1.412  -5.228  1.00 89.09           H  
ATOM   1714  O   SER A 110      19.098   2.069  -3.457  1.00 89.09           O  
ATOM   1715  OG  SER A 110      18.394   0.257  -6.332  1.00 89.09           O  
ATOM   1716  HG  SER A 110      18.560   1.202  -6.291  1.00 89.09           H  
ATOM   1717  N   THR A 111      16.897   2.304  -3.781  1.00 88.96           N  
ATOM   1718  H   THR A 111      16.012   1.839  -3.923  1.00 88.96           H  
ATOM   1719  CA  THR A 111      16.858   3.764  -3.598  1.00 88.96           C  
ATOM   1720  HA  THR A 111      17.811   4.093  -3.183  1.00 88.96           H  
ATOM   1721  C   THR A 111      15.745   4.159  -2.634  1.00 88.96           C  
ATOM   1722  CB  THR A 111      16.645   4.499  -4.929  1.00 88.96           C  
ATOM   1723  HB  THR A 111      16.480   5.558  -4.727  1.00 88.96           H  
ATOM   1724  O   THR A 111      14.716   3.488  -2.625  1.00 88.96           O  
ATOM   1725  CG2 THR A 111      17.857   4.363  -5.851  1.00 88.96           C  
ATOM   1726 HG21 THR A 111      18.753   4.714  -5.339  1.00 88.96           H  
ATOM   1727 HG22 THR A 111      17.696   4.965  -6.744  1.00 88.96           H  
ATOM   1728 HG23 THR A 111      17.991   3.321  -6.144  1.00 88.96           H  
ATOM   1729  OG1 THR A 111      15.534   3.984  -5.625  1.00 88.96           O  
ATOM   1730  HG1 THR A 111      14.789   3.945  -5.021  1.00 88.96           H  
ATOM   1731  N   PRO A 112      15.892   5.238  -1.844  1.00 90.65           N  
ATOM   1732  CA  PRO A 112      14.804   5.732  -1.003  1.00 90.65           C  
ATOM   1733  HA  PRO A 112      14.580   4.978  -0.249  1.00 90.65           H  
ATOM   1734  C   PRO A 112      13.537   6.032  -1.812  1.00 90.65           C  
ATOM   1735  CB  PRO A 112      15.341   6.988  -0.312  1.00 90.65           C  
ATOM   1736  HB2 PRO A 112      15.087   7.876  -0.891  1.00 90.65           H  
ATOM   1737  HB3 PRO A 112      14.964   7.075   0.708  1.00 90.65           H  
ATOM   1738  O   PRO A 112      13.620   6.494  -2.952  1.00 90.65           O  
ATOM   1739  CG  PRO A 112      16.854   6.786  -0.334  1.00 90.65           C  
ATOM   1740  HG2 PRO A 112      17.390   7.735  -0.303  1.00 90.65           H  
ATOM   1741  HG3 PRO A 112      17.150   6.153   0.502  1.00 90.65           H  
ATOM   1742  CD  PRO A 112      17.088   6.043  -1.647  1.00 90.65           C  
ATOM   1743  HD2 PRO A 112      17.186   6.756  -2.466  1.00 90.65           H  
ATOM   1744  HD3 PRO A 112      17.984   5.429  -1.564  1.00 90.65           H  
ATOM   1745  N   VAL A 113      12.375   5.786  -1.208  1.00 89.21           N  
ATOM   1746  H   VAL A 113      12.388   5.396  -0.277  1.00 89.21           H  
ATOM   1747  CA  VAL A 113      11.060   6.031  -1.814  1.00 89.21           C  
ATOM   1748  HA  VAL A 113      11.189   6.497  -2.791  1.00 89.21           H  
ATOM   1749  C   VAL A 113      10.265   6.984  -0.938  1.00 89.21           C  
ATOM   1750  CB  VAL A 113      10.278   4.723  -2.019  1.00 89.21           C  
ATOM   1751  HB  VAL A 113      10.151   4.215  -1.063  1.00 89.21           H  
ATOM   1752  O   VAL A 113      10.138   6.762   0.262  1.00 89.21           O  
ATOM   1753  CG1 VAL A 113       8.899   5.007  -2.626  1.00 89.21           C  
ATOM   1754 HG11 VAL A 113       8.453   4.091  -3.014  1.00 89.21           H  
ATOM   1755 HG12 VAL A 113       8.237   5.420  -1.864  1.00 89.21           H  
ATOM   1756 HG13 VAL A 113       8.988   5.722  -3.443  1.00 89.21           H  
ATOM   1757  CG2 VAL A 113      11.014   3.787  -2.974  1.00 89.21           C  
ATOM   1758 HG21 VAL A 113      10.493   2.829  -2.985  1.00 89.21           H  
ATOM   1759 HG22 VAL A 113      11.050   4.227  -3.971  1.00 89.21           H  
ATOM   1760 HG23 VAL A 113      12.033   3.608  -2.633  1.00 89.21           H  
ATOM   1761  N   GLU A 114       9.710   8.031  -1.541  1.00 89.73           N  
ATOM   1762  H   GLU A 114       9.816   8.133  -2.540  1.00 89.73           H  
ATOM   1763  CA  GLU A 114       8.754   8.914  -0.876  1.00 89.73           C  
ATOM   1764  HA  GLU A 114       8.979   8.943   0.190  1.00 89.73           H  
ATOM   1765  C   GLU A 114       7.333   8.362  -1.050  1.00 89.73           C  
ATOM   1766  CB  GLU A 114       8.913  10.347  -1.409  1.00 89.73           C  
ATOM   1767  HB2 GLU A 114       8.621  10.385  -2.458  1.00 89.73           H  
ATOM   1768  HB3 GLU A 114       9.962  10.631  -1.330  1.00 89.73           H  
ATOM   1769  O   GLU A 114       6.889   8.098  -2.172  1.00 89.73           O  
ATOM   1770  CG  GLU A 114       8.078  11.346  -0.601  1.00 89.73           C  
ATOM   1771  HG2 GLU A 114       8.299  11.212   0.458  1.00 89.73           H  
ATOM   1772  HG3 GLU A 114       7.019  11.133  -0.747  1.00 89.73           H  
ATOM   1773  CD  GLU A 114       8.380  12.795  -1.010  1.00 89.73           C  
ATOM   1774  OE1 GLU A 114       7.825  13.257  -2.029  1.00 89.73           O  
ATOM   1775  OE2 GLU A 114       9.147  13.462  -0.281  1.00 89.73           O  
ATOM   1776  N   VAL A 115       6.637   8.172   0.071  1.00 89.05           N  
ATOM   1777  H   VAL A 115       7.090   8.389   0.947  1.00 89.05           H  
ATOM   1778  CA  VAL A 115       5.264   7.670   0.145  1.00 89.05           C  
ATOM   1779  HA  VAL A 115       4.905   7.475  -0.866  1.00 89.05           H  
ATOM   1780  C   VAL A 115       4.375   8.742   0.770  1.00 89.05           C  
ATOM   1781  CB  VAL A 115       5.177   6.348   0.938  1.00 89.05           C  
ATOM   1782  HB  VAL A 115       5.382   6.553   1.989  1.00 89.05           H  
ATOM   1783  O   VAL A 115       4.626   9.219   1.878  1.00 89.05           O  
ATOM   1784  CG1 VAL A 115       3.767   5.750   0.833  1.00 89.05           C  
ATOM   1785 HG11 VAL A 115       3.523   5.542  -0.209  1.00 89.05           H  
ATOM   1786 HG12 VAL A 115       3.718   4.818   1.397  1.00 89.05           H  
ATOM   1787 HG13 VAL A 115       3.029   6.440   1.241  1.00 89.05           H  
ATOM   1788  CG2 VAL A 115       6.188   5.294   0.459  1.00 89.05           C  
ATOM   1789 HG21 VAL A 115       6.071   5.108  -0.609  1.00 89.05           H  
ATOM   1790 HG22 VAL A 115       6.039   4.357   0.995  1.00 89.05           H  
ATOM   1791 HG23 VAL A 115       7.204   5.639   0.650  1.00 89.05           H  
ATOM   1792  N   HIS A 116       3.305   9.105   0.072  1.00 87.94           N  
ATOM   1793  H   HIS A 116       3.161   8.661  -0.824  1.00 87.94           H  
ATOM   1794  CA  HIS A 116       2.267  10.018   0.526  1.00 87.94           C  
ATOM   1795  HA  HIS A 116       2.627  10.580   1.388  1.00 87.94           H  
ATOM   1796  C   HIS A 116       1.026   9.228   0.931  1.00 87.94           C  
ATOM   1797  CB  HIS A 116       1.919  11.020  -0.578  1.00 87.94           C  
ATOM   1798  HB2 HIS A 116       1.439  10.490  -1.401  1.00 87.94           H  
ATOM   1799  HB3 HIS A 116       1.204  11.744  -0.186  1.00 87.94           H  
ATOM   1800  O   HIS A 116       0.378   8.589   0.106  1.00 87.94           O  
ATOM   1801  CG  HIS A 116       3.103  11.761  -1.126  1.00 87.94           C  
ATOM   1802  CD2 HIS A 116       3.647  11.576  -2.364  1.00 87.94           C  
ATOM   1803  HD2 HIS A 116       3.305  10.874  -3.110  1.00 87.94           H  
ATOM   1804  ND1 HIS A 116       3.839  12.736  -0.490  1.00 87.94           N  
ATOM   1805  HD1 HIS A 116       3.770  13.002   0.482  1.00 87.94           H  
ATOM   1806  CE1 HIS A 116       4.808  13.129  -1.337  1.00 87.94           C  
ATOM   1807  HE1 HIS A 116       5.593  13.837  -1.118  1.00 87.94           H  
ATOM   1808  NE2 HIS A 116       4.706  12.468  -2.499  1.00 87.94           N  
ATOM   1809  N   ILE A 117       0.662   9.308   2.206  1.00 88.79           N  
ATOM   1810  H   ILE A 117       1.233   9.862   2.828  1.00 88.79           H  
ATOM   1811  CA  ILE A 117      -0.543   8.696   2.752  1.00 88.79           C  
ATOM   1812  HA  ILE A 117      -0.992   8.054   1.994  1.00 88.79           H  
ATOM   1813  C   ILE A 117      -1.529   9.805   3.105  1.00 88.79           C  
ATOM   1814  CB  ILE A 117      -0.225   7.809   3.968  1.00 88.79           C  
ATOM   1815  HB  ILE A 117       0.147   8.448   4.769  1.00 88.79           H  
ATOM   1816  O   ILE A 117      -1.215  10.715   3.873  1.00 88.79           O  
ATOM   1817  CG1 ILE A 117       0.837   6.728   3.671  1.00 88.79           C  
ATOM   1818 HG12 ILE A 117       1.619   7.111   3.015  1.00 88.79           H  
ATOM   1819 HG13 ILE A 117       0.368   5.878   3.175  1.00 88.79           H  
ATOM   1820  CG2 ILE A 117      -1.532   7.127   4.420  1.00 88.79           C  
ATOM   1821 HG21 ILE A 117      -2.003   6.615   3.581  1.00 88.79           H  
ATOM   1822 HG22 ILE A 117      -1.338   6.392   5.202  1.00 88.79           H  
ATOM   1823 HG23 ILE A 117      -2.232   7.865   4.811  1.00 88.79           H  
ATOM   1824  CD1 ILE A 117       1.521   6.250   4.953  1.00 88.79           C  
ATOM   1825 HD11 ILE A 117       0.787   5.977   5.711  1.00 88.79           H  
ATOM   1826 HD12 ILE A 117       2.127   5.370   4.737  1.00 88.79           H  
ATOM   1827 HD13 ILE A 117       2.158   7.049   5.333  1.00 88.79           H  
ATOM   1828  N   LYS A 118      -2.745   9.726   2.576  1.00 82.61           N  
ATOM   1829  H   LYS A 118      -2.924   8.953   1.952  1.00 82.61           H  
ATOM   1830  CA  LYS A 118      -3.855  10.618   2.922  1.00 82.61           C  
ATOM   1831  HA  LYS A 118      -3.524  11.347   3.661  1.00 82.61           H  
ATOM   1832  C   LYS A 118      -4.977   9.804   3.544  1.00 82.61           C  
ATOM   1833  CB  LYS A 118      -4.306  11.361   1.660  1.00 82.61           C  
ATOM   1834  HB2 LYS A 118      -4.631  10.635   0.914  1.00 82.61           H  
ATOM   1835  HB3 LYS A 118      -3.461  11.918   1.254  1.00 82.61           H  
ATOM   1836  O   LYS A 118      -5.336   8.794   2.966  1.00 82.61           O  
ATOM   1837  CG  LYS A 118      -5.454  12.329   1.965  1.00 82.61           C  
ATOM   1838  HG2 LYS A 118      -5.129  13.069   2.696  1.00 82.61           H  
ATOM   1839  HG3 LYS A 118      -6.295  11.776   2.385  1.00 82.61           H  
ATOM   1840  CD  LYS A 118      -5.938  13.032   0.696  1.00 82.61           C  
ATOM   1841  HD2 LYS A 118      -6.285  12.278  -0.011  1.00 82.61           H  
ATOM   1842  HD3 LYS A 118      -5.126  13.604   0.247  1.00 82.61           H  
ATOM   1843  CE  LYS A 118      -7.097  13.946   1.101  1.00 82.61           C  
ATOM   1844  HE2 LYS A 118      -7.784  13.350   1.703  1.00 82.61           H  
ATOM   1845  HE3 LYS A 118      -6.730  14.745   1.745  1.00 82.61           H  
ATOM   1846  NZ  LYS A 118      -7.839  14.478  -0.063  1.00 82.61           N  
ATOM   1847  HZ1 LYS A 118      -7.244  15.009  -0.683  1.00 82.61           H  
ATOM   1848  HZ2 LYS A 118      -8.240  13.707  -0.577  1.00 82.61           H  
ATOM   1849  HZ3 LYS A 118      -8.604  15.049   0.266  1.00 82.61           H  
ATOM   1850  N   VAL A 119      -5.565  10.248   4.653  1.00 80.68           N  
ATOM   1851  H   VAL A 119      -5.206  11.100   5.058  1.00 80.68           H  
ATOM   1852  CA  VAL A 119      -6.674   9.579   5.358  1.00 80.68           C  
ATOM   1853  HA  VAL A 119      -7.145   8.849   4.699  1.00 80.68           H  
ATOM   1854  C   VAL A 119      -7.703  10.626   5.752  1.00 80.68           C  
ATOM   1855  CB  VAL A 119      -6.182   8.848   6.620  1.00 80.68           C  
ATOM   1856  HB  VAL A 119      -5.849   9.574   7.362  1.00 80.68           H  
ATOM   1857  O   VAL A 119      -7.482  11.412   6.672  1.00 80.68           O  
ATOM   1858  CG1 VAL A 119      -7.292   7.984   7.241  1.00 80.68           C  
ATOM   1859 HG11 VAL A 119      -7.646   7.246   6.521  1.00 80.68           H  
ATOM   1860 HG12 VAL A 119      -8.122   8.615   7.561  1.00 80.68           H  
ATOM   1861 HG13 VAL A 119      -6.899   7.466   8.116  1.00 80.68           H  
ATOM   1862  CG2 VAL A 119      -4.994   7.960   6.287  1.00 80.68           C  
ATOM   1863 HG21 VAL A 119      -5.272   7.217   5.539  1.00 80.68           H  
ATOM   1864 HG22 VAL A 119      -4.658   7.475   7.203  1.00 80.68           H  
ATOM   1865 HG23 VAL A 119      -4.155   8.553   5.922  1.00 80.68           H  
ATOM   1866  N   GLY A 120      -8.832  10.679   5.044  1.00 77.31           N  
ATOM   1867  H   GLY A 120      -8.979  10.008   4.304  1.00 77.31           H  
ATOM   1868  CA  GLY A 120      -9.736  11.828   5.159  1.00 77.31           C  
ATOM   1869  HA2 GLY A 120     -10.139  11.876   6.171  1.00 77.31           H  
ATOM   1870  HA3 GLY A 120     -10.562  11.722   4.455  1.00 77.31           H  
ATOM   1871  C   GLY A 120      -9.001  13.140   4.845  1.00 77.31           C  
ATOM   1872  O   GLY A 120      -8.482  13.300   3.739  1.00 77.31           O  
ATOM   1873  N   ASP A 121      -8.930  14.052   5.818  1.00 78.05           N  
ATOM   1874  H   ASP A 121      -9.388  13.862   6.698  1.00 78.05           H  
ATOM   1875  CA  ASP A 121      -8.217  15.334   5.698  1.00 78.05           C  
ATOM   1876  HA  ASP A 121      -8.195  15.631   4.650  1.00 78.05           H  
ATOM   1877  C   ASP A 121      -6.752  15.275   6.165  1.00 78.05           C  
ATOM   1878  CB  ASP A 121      -8.988  16.419   6.464  1.00 78.05           C  
ATOM   1879  HB2 ASP A 121      -8.428  17.353   6.421  1.00 78.05           H  
ATOM   1880  HB3 ASP A 121      -9.078  16.125   7.510  1.00 78.05           H  
ATOM   1881  O   ASP A 121      -5.973  16.184   5.869  1.00 78.05           O  
ATOM   1882  CG  ASP A 121     -10.375  16.667   5.867  1.00 78.05           C  
ATOM   1883  OD1 ASP A 121     -10.467  16.727   4.618  1.00 78.05           O  
ATOM   1884  OD2 ASP A 121     -11.333  16.763   6.664  1.00 78.05           O  
ATOM   1885  N   GLU A 122      -6.346  14.209   6.860  1.00 84.25           N  
ATOM   1886  H   GLU A 122      -6.976  13.428   6.977  1.00 84.25           H  
ATOM   1887  CA  GLU A 122      -4.972  14.049   7.331  1.00 84.25           C  
ATOM   1888  HA  GLU A 122      -4.623  15.024   7.672  1.00 84.25           H  
ATOM   1889  C   GLU A 122      -4.065  13.591   6.183  1.00 84.25           C  
ATOM   1890  CB  GLU A 122      -4.920  13.096   8.538  1.00 84.25           C  
ATOM   1891  HB2 GLU A 122      -5.101  12.073   8.207  1.00 84.25           H  
ATOM   1892  HB3 GLU A 122      -5.704  13.384   9.238  1.00 84.25           H  
ATOM   1893  O   GLU A 122      -4.409  12.684   5.425  1.00 84.25           O  
ATOM   1894  CG  GLU A 122      -3.562  13.178   9.257  1.00 84.25           C  
ATOM   1895  HG2 GLU A 122      -3.379  14.215   9.538  1.00 84.25           H  
ATOM   1896  HG3 GLU A 122      -2.777  12.883   8.560  1.00 84.25           H  
ATOM   1897  CD  GLU A 122      -3.463  12.299  10.516  1.00 84.25           C  
ATOM   1898  OE1 GLU A 122      -2.311  12.050  10.951  1.00 84.25           O  
ATOM   1899  OE2 GLU A 122      -4.504  11.850  11.036  1.00 84.25           O  
ATOM   1900  N   LYS A 123      -2.890  14.210   6.051  1.00 88.97           N  
ATOM   1901  H   LYS A 123      -2.650  14.919   6.730  1.00 88.97           H  
ATOM   1902  CA  LYS A 123      -1.855  13.834   5.082  1.00 88.97           C  
ATOM   1903  HA  LYS A 123      -2.123  12.893   4.601  1.00 88.97           H  
ATOM   1904  C   LYS A 123      -0.534  13.621   5.801  1.00 88.97           C  
ATOM   1905  CB  LYS A 123      -1.686  14.912   4.004  1.00 88.97           C  
ATOM   1906  HB2 LYS A 123      -0.813  14.659   3.403  1.00 88.97           H  
ATOM   1907  HB3 LYS A 123      -1.498  15.870   4.489  1.00 88.97           H  
ATOM   1908  O   LYS A 123      -0.144  14.447   6.623  1.00 88.97           O  
ATOM   1909  CG  LYS A 123      -2.896  15.038   3.072  1.00 88.97           C  
ATOM   1910  HG2 LYS A 123      -3.783  15.309   3.644  1.00 88.97           H  
ATOM   1911  HG3 LYS A 123      -3.059  14.085   2.570  1.00 88.97           H  
ATOM   1912  CD  LYS A 123      -2.606  16.120   2.027  1.00 88.97           C  
ATOM   1913  HD2 LYS A 123      -2.389  17.057   2.540  1.00 88.97           H  
ATOM   1914  HD3 LYS A 123      -1.731  15.822   1.449  1.00 88.97           H  
ATOM   1915  CE  LYS A 123      -3.797  16.317   1.091  1.00 88.97           C  
ATOM   1916  HE2 LYS A 123      -4.028  15.357   0.630  1.00 88.97           H  
ATOM   1917  HE3 LYS A 123      -4.652  16.636   1.686  1.00 88.97           H  
ATOM   1918  NZ  LYS A 123      -3.473  17.323   0.049  1.00 88.97           N  
ATOM   1919  HZ1 LYS A 123      -2.679  17.013  -0.494  1.00 88.97           H  
ATOM   1920  HZ2 LYS A 123      -3.225  18.202   0.482  1.00 88.97           H  
ATOM   1921  HZ3 LYS A 123      -4.249  17.478  -0.578  1.00 88.97           H  
ATOM   1922  N   ARG A 124       0.175  12.553   5.449  1.00 92.28           N  
ATOM   1923  H   ARG A 124      -0.230  11.919   4.776  1.00 92.28           H  
ATOM   1924  CA  ARG A 124       1.531  12.263   5.910  1.00 92.28           C  
ATOM   1925  HA  ARG A 124       1.962  13.159   6.358  1.00 92.28           H  
ATOM   1926  C   ARG A 124       2.401  11.883   4.724  1.00 92.28           C  
ATOM   1927  CB  ARG A 124       1.508  11.155   6.970  1.00 92.28           C  
ATOM   1928  HB2 ARG A 124       1.016  10.269   6.567  1.00 92.28           H  
ATOM   1929  HB3 ARG A 124       2.535  10.893   7.223  1.00 92.28           H  
ATOM   1930  O   ARG A 124       1.986  11.093   3.885  1.00 92.28           O  
ATOM   1931  CG  ARG A 124       0.784  11.622   8.241  1.00 92.28           C  
ATOM   1932  HG2 ARG A 124      -0.274  11.783   8.032  1.00 92.28           H  
ATOM   1933  HG3 ARG A 124       1.226  12.553   8.597  1.00 92.28           H  
ATOM   1934  CD  ARG A 124       0.920  10.560   9.321  1.00 92.28           C  
ATOM   1935  HD2 ARG A 124       1.977  10.401   9.536  1.00 92.28           H  
ATOM   1936  HD3 ARG A 124       0.476   9.643   8.934  1.00 92.28           H  
ATOM   1937  NE  ARG A 124       0.202  10.922  10.545  1.00 92.28           N  
ATOM   1938  HE  ARG A 124      -0.572  11.567  10.474  1.00 92.28           H  
ATOM   1939  NH1 ARG A 124       1.018   9.243  11.883  1.00 92.28           N  
ATOM   1940 HH11 ARG A 124       0.756   8.598  12.614  1.00 92.28           H  
ATOM   1941 HH12 ARG A 124       1.730   9.031  11.199  1.00 92.28           H  
ATOM   1942  NH2 ARG A 124      -0.742  10.453  12.522  1.00 92.28           N  
ATOM   1943 HH21 ARG A 124      -1.460  11.092  12.211  1.00 92.28           H  
ATOM   1944 HH22 ARG A 124      -0.985   9.715  13.168  1.00 92.28           H  
ATOM   1945  CZ  ARG A 124       0.183  10.216  11.650  1.00 92.28           C  
ATOM   1946  N   THR A 125       3.601  12.441   4.680  1.00 93.19           N  
ATOM   1947  H   THR A 125       3.882  13.050   5.435  1.00 93.19           H  
ATOM   1948  CA  THR A 125       4.646  12.054   3.731  1.00 93.19           C  
ATOM   1949  HA  THR A 125       4.255  11.341   3.005  1.00 93.19           H  
ATOM   1950  C   THR A 125       5.756  11.390   4.524  1.00 93.19           C  
ATOM   1951  CB  THR A 125       5.188  13.262   2.959  1.00 93.19           C  
ATOM   1952  HB  THR A 125       5.614  13.979   3.661  1.00 93.19           H  
ATOM   1953  O   THR A 125       6.179  11.934   5.544  1.00 93.19           O  
ATOM   1954  CG2 THR A 125       6.256  12.867   1.945  1.00 93.19           C  
ATOM   1955 HG21 THR A 125       7.158  12.534   2.457  1.00 93.19           H  
ATOM   1956 HG22 THR A 125       5.895  12.054   1.313  1.00 93.19           H  
ATOM   1957 HG23 THR A 125       6.526  13.718   1.321  1.00 93.19           H  
ATOM   1958  OG1 THR A 125       4.155  13.899   2.235  1.00 93.19           O  
ATOM   1959  HG1 THR A 125       4.571  14.656   1.815  1.00 93.19           H  
ATOM   1960  N   VAL A 126       6.209  10.226   4.073  1.00 94.58           N  
ATOM   1961  H   VAL A 126       5.807   9.834   3.234  1.00 94.58           H  
ATOM   1962  CA  VAL A 126       7.315   9.490   4.687  1.00 94.58           C  
ATOM   1963  HA  VAL A 126       7.857  10.160   5.356  1.00 94.58           H  
ATOM   1964  C   VAL A 126       8.301   9.045   3.621  1.00 94.58           C  
ATOM   1965  CB  VAL A 126       6.832   8.297   5.532  1.00 94.58           C  
ATOM   1966  HB  VAL A 126       7.711   7.771   5.904  1.00 94.58           H  
ATOM   1967  O   VAL A 126       7.908   8.609   2.542  1.00 94.58           O  
ATOM   1968  CG1 VAL A 126       6.031   8.771   6.751  1.00 94.58           C  
ATOM   1969 HG11 VAL A 126       6.597   9.531   7.289  1.00 94.58           H  
ATOM   1970 HG12 VAL A 126       5.073   9.187   6.438  1.00 94.58           H  
ATOM   1971 HG13 VAL A 126       5.863   7.928   7.421  1.00 94.58           H  
ATOM   1972  CG2 VAL A 126       5.967   7.300   4.760  1.00 94.58           C  
ATOM   1973 HG21 VAL A 126       6.573   6.794   4.007  1.00 94.58           H  
ATOM   1974 HG22 VAL A 126       5.126   7.798   4.278  1.00 94.58           H  
ATOM   1975 HG23 VAL A 126       5.583   6.558   5.460  1.00 94.58           H  
ATOM   1976  N   THR A 127       9.587   9.144   3.935  1.00 94.15           N  
ATOM   1977  H   THR A 127       9.848   9.513   4.838  1.00 94.15           H  
ATOM   1978  CA  THR A 127      10.653   8.561   3.120  1.00 94.15           C  
ATOM   1979  HA  THR A 127      10.301   8.425   2.097  1.00 94.15           H  
ATOM   1980  C   THR A 127      11.008   7.207   3.708  1.00 94.15           C  
ATOM   1981  CB  THR A 127      11.882   9.473   3.068  1.00 94.15           C  
ATOM   1982  HB  THR A 127      12.294   9.600   4.069  1.00 94.15           H  
ATOM   1983  O   THR A 127      11.331   7.129   4.889  1.00 94.15           O  
ATOM   1984  CG2 THR A 127      12.969   8.931   2.140  1.00 94.15           C  
ATOM   1985 HG21 THR A 127      13.358   7.993   2.535  1.00 94.15           H  
ATOM   1986 HG22 THR A 127      13.792   9.642   2.078  1.00 94.15           H  
ATOM   1987 HG23 THR A 127      12.558   8.760   1.145  1.00 94.15           H  
ATOM   1988  OG1 THR A 127      11.497  10.732   2.567  1.00 94.15           O  
ATOM   1989  HG1 THR A 127      12.269  11.165   2.195  1.00 94.15           H  
ATOM   1990  N   VAL A 128      10.951   6.159   2.891  1.00 94.04           N  
ATOM   1991  H   VAL A 128      10.637   6.314   1.944  1.00 94.04           H  
ATOM   1992  CA  VAL A 128      11.301   4.786   3.268  1.00 94.04           C  
ATOM   1993  HA  VAL A 128      11.449   4.727   4.346  1.00 94.04           H  
ATOM   1994  C   VAL A 128      12.617   4.433   2.578  1.00 94.04           C  
ATOM   1995  CB  VAL A 128      10.172   3.803   2.889  1.00 94.04           C  
ATOM   1996  HB  VAL A 128      10.160   3.672   1.807  1.00 94.04           H  
ATOM   1997  O   VAL A 128      12.680   4.357   1.347  1.00 94.04           O  
ATOM   1998  CG1 VAL A 128      10.395   2.440   3.553  1.00 94.04           C  
ATOM   1999 HG11 VAL A 128      11.382   2.048   3.309  1.00 94.04           H  
ATOM   2000 HG12 VAL A 128      10.326   2.530   4.637  1.00 94.04           H  
ATOM   2001 HG13 VAL A 128       9.638   1.732   3.216  1.00 94.04           H  
ATOM   2002  CG2 VAL A 128       8.779   4.298   3.306  1.00 94.04           C  
ATOM   2003 HG21 VAL A 128       8.754   4.482   4.380  1.00 94.04           H  
ATOM   2004 HG22 VAL A 128       8.525   5.215   2.775  1.00 94.04           H  
ATOM   2005 HG23 VAL A 128       8.036   3.543   3.050  1.00 94.04           H  
ATOM   2006  N   ASN A 129      13.696   4.268   3.339  1.00 94.53           N  
ATOM   2007  H   ASN A 129      13.600   4.340   4.341  1.00 94.53           H  
ATOM   2008  CA  ASN A 129      15.010   3.904   2.807  1.00 94.53           C  
ATOM   2009  HA  ASN A 129      15.184   4.504   1.913  1.00 94.53           H  
ATOM   2010  C   ASN A 129      15.072   2.418   2.406  1.00 94.53           C  
ATOM   2011  CB  ASN A 129      16.098   4.263   3.828  1.00 94.53           C  
ATOM   2012  HB2 ASN A 129      17.076   3.937   3.473  1.00 94.53           H  
ATOM   2013  HB3 ASN A 129      15.906   3.746   4.768  1.00 94.53           H  
ATOM   2014  O   ASN A 129      14.250   1.626   2.860  1.00 94.53           O  
ATOM   2015  CG  ASN A 129      16.176   5.755   4.065  1.00 94.53           C  
ATOM   2016  ND2 ASN A 129      15.803   6.211   5.233  1.00 94.53           N  
ATOM   2017 HD21 ASN A 129      15.744   7.212   5.354  1.00 94.53           H  
ATOM   2018 HD22 ASN A 129      15.237   5.601   5.805  1.00 94.53           H  
ATOM   2019  OD1 ASN A 129      16.555   6.519   3.188  1.00 94.53           O  
ATOM   2020  N   PRO A 130      16.036   2.007   1.561  1.00 93.78           N  
ATOM   2021  CA  PRO A 130      16.228   0.601   1.201  1.00 93.78           C  
ATOM   2022  HA  PRO A 130      15.404   0.285   0.561  1.00 93.78           H  
ATOM   2023  C   PRO A 130      16.317  -0.322   2.423  1.00 93.78           C  
ATOM   2024  CB  PRO A 130      17.531   0.578   0.397  1.00 93.78           C  
ATOM   2025  HB2 PRO A 130      18.392   0.525   1.063  1.00 93.78           H  
ATOM   2026  HB3 PRO A 130      17.563  -0.245  -0.317  1.00 93.78           H  
ATOM   2027  O   PRO A 130      17.166  -0.120   3.292  1.00 93.78           O  
ATOM   2028  CG  PRO A 130      17.511   1.942  -0.282  1.00 93.78           C  
ATOM   2029  HG2 PRO A 130      18.500   2.251  -0.618  1.00 93.78           H  
ATOM   2030  HG3 PRO A 130      16.798   1.922  -1.106  1.00 93.78           H  
ATOM   2031  CD  PRO A 130      16.974   2.842   0.825  1.00 93.78           C  
ATOM   2032  HD2 PRO A 130      16.485   3.715   0.392  1.00 93.78           H  
ATOM   2033  HD3 PRO A 130      17.791   3.144   1.480  1.00 93.78           H  
ATOM   2034  N   GLY A 131      15.453  -1.337   2.479  1.00 92.06           N  
ATOM   2035  H   GLY A 131      14.748  -1.405   1.759  1.00 92.06           H  
ATOM   2036  CA  GLY A 131      15.365  -2.293   3.587  1.00 92.06           C  
ATOM   2037  HA2 GLY A 131      16.361  -2.670   3.816  1.00 92.06           H  
ATOM   2038  HA3 GLY A 131      14.740  -3.129   3.271  1.00 92.06           H  
ATOM   2039  C   GLY A 131      14.767  -1.734   4.883  1.00 92.06           C  
ATOM   2040  O   GLY A 131      14.718  -2.455   5.878  1.00 92.06           O  
ATOM   2041  N   GLU A 132      14.327  -0.475   4.895  1.00 94.28           N  
ATOM   2042  H   GLU A 132      14.361   0.064   4.041  1.00 94.28           H  
ATOM   2043  CA  GLU A 132      13.654   0.139   6.037  1.00 94.28           C  
ATOM   2044  HA  GLU A 132      14.121  -0.227   6.951  1.00 94.28           H  
ATOM   2045  C   GLU A 132      12.175  -0.255   6.066  1.00 94.28           C  
ATOM   2046  CB  GLU A 132      13.833   1.665   5.992  1.00 94.28           C  
ATOM   2047  HB2 GLU A 132      14.890   1.882   5.836  1.00 94.28           H  
ATOM   2048  HB3 GLU A 132      13.260   2.060   5.153  1.00 94.28           H  
ATOM   2049  O   GLU A 132      11.514  -0.329   5.025  1.00 94.28           O  
ATOM   2050  CG  GLU A 132      13.374   2.384   7.271  1.00 94.28           C  
ATOM   2051  HG2 GLU A 132      13.901   1.947   8.120  1.00 94.28           H  
ATOM   2052  HG3 GLU A 132      12.306   2.220   7.411  1.00 94.28           H  
ATOM   2053  CD  GLU A 132      13.641   3.899   7.229  1.00 94.28           C  
ATOM   2054  OE1 GLU A 132      13.668   4.527   8.307  1.00 94.28           O  
ATOM   2055  OE2 GLU A 132      13.871   4.444   6.122  1.00 94.28           O  
ATOM   2056  N   GLU A 133      11.660  -0.464   7.278  1.00 95.45           N  
ATOM   2057  H   GLU A 133      12.260  -0.353   8.083  1.00 95.45           H  
ATOM   2058  CA  GLU A 133      10.232  -0.572   7.558  1.00 95.45           C  
ATOM   2059  HA  GLU A 133       9.696  -0.623   6.610  1.00 95.45           H  
ATOM   2060  C   GLU A 133       9.775   0.679   8.318  1.00 95.45           C  
ATOM   2061  CB  GLU A 133       9.929  -1.875   8.316  1.00 95.45           C  
ATOM   2062  HB2 GLU A 133      10.375  -1.833   9.310  1.00 95.45           H  
ATOM   2063  HB3 GLU A 133      10.380  -2.702   7.767  1.00 95.45           H  
ATOM   2064  O   GLU A 133      10.348   1.039   9.348  1.00 95.45           O  
ATOM   2065  CG  GLU A 133       8.416  -2.127   8.440  1.00 95.45           C  
ATOM   2066  HG2 GLU A 133       7.963  -1.300   8.987  1.00 95.45           H  
ATOM   2067  HG3 GLU A 133       7.979  -2.143   7.441  1.00 95.45           H  
ATOM   2068  CD  GLU A 133       8.084  -3.453   9.149  1.00 95.45           C  
ATOM   2069  OE1 GLU A 133       7.124  -3.457   9.958  1.00 95.45           O  
ATOM   2070  OE2 GLU A 133       8.758  -4.469   8.863  1.00 95.45           O  
ATOM   2071  N   VAL A 134       8.740   1.346   7.808  1.00 95.73           N  
ATOM   2072  H   VAL A 134       8.314   0.972   6.972  1.00 95.73           H  
ATOM   2073  CA  VAL A 134       8.138   2.544   8.405  1.00 95.73           C  
ATOM   2074  HA  VAL A 134       8.653   2.775   9.338  1.00 95.73           H  
ATOM   2075  C   VAL A 134       6.677   2.259   8.731  1.00 95.73           C  
ATOM   2076  CB  VAL A 134       8.284   3.768   7.477  1.00 95.73           C  
ATOM   2077  HB  VAL A 134       7.836   3.540   6.510  1.00 95.73           H  
ATOM   2078  O   VAL A 134       5.914   1.837   7.865  1.00 95.73           O  
ATOM   2079  CG1 VAL A 134       7.584   5.009   8.050  1.00 95.73           C  
ATOM   2080 HG11 VAL A 134       6.507   4.847   8.097  1.00 95.73           H  
ATOM   2081 HG12 VAL A 134       7.773   5.866   7.403  1.00 95.73           H  
ATOM   2082 HG13 VAL A 134       7.966   5.224   9.048  1.00 95.73           H  
ATOM   2083  CG2 VAL A 134       9.758   4.131   7.257  1.00 95.73           C  
ATOM   2084 HG21 VAL A 134      10.241   4.354   8.208  1.00 95.73           H  
ATOM   2085 HG22 VAL A 134      10.284   3.296   6.794  1.00 95.73           H  
ATOM   2086 HG23 VAL A 134       9.847   4.997   6.601  1.00 95.73           H  
ATOM   2087  N   GLU A 135       6.261   2.542   9.966  1.00 95.97           N  
ATOM   2088  H   GLU A 135       6.937   2.879  10.637  1.00 95.97           H  
ATOM   2089  CA  GLU A 135       4.859   2.465  10.386  1.00 95.97           C  
ATOM   2090  HA  GLU A 135       4.295   1.948   9.610  1.00 95.97           H  
ATOM   2091  C   GLU A 135       4.256   3.868  10.540  1.00 95.97           C  
ATOM   2092  CB  GLU A 135       4.707   1.619  11.664  1.00 95.97           C  
ATOM   2093  HB2 GLU A 135       5.180   2.133  12.501  1.00 95.97           H  
ATOM   2094  HB3 GLU A 135       5.204   0.661  11.516  1.00 95.97           H  
ATOM   2095  O   GLU A 135       4.793   4.737  11.230  1.00 95.97           O  
ATOM   2096  CG  GLU A 135       3.226   1.360  11.989  1.00 95.97           C  
ATOM   2097  HG2 GLU A 135       2.756   0.869  11.138  1.00 95.97           H  
ATOM   2098  HG3 GLU A 135       2.717   2.314  12.131  1.00 95.97           H  
ATOM   2099  CD  GLU A 135       3.023   0.499  13.246  1.00 95.97           C  
ATOM   2100  OE1 GLU A 135       2.667   1.091  14.291  1.00 95.97           O  
ATOM   2101  OE2 GLU A 135       3.098  -0.754  13.142  1.00 95.97           O  
ATOM   2102  N   VAL A 136       3.093   4.083   9.928  1.00 93.64           N  
ATOM   2103  H   VAL A 136       2.742   3.348   9.331  1.00 93.64           H  
ATOM   2104  CA  VAL A 136       2.321   5.323  10.008  1.00 93.64           C  
ATOM   2105  HA  VAL A 136       2.837   6.016  10.673  1.00 93.64           H  
ATOM   2106  C   VAL A 136       0.948   5.021  10.599  1.00 93.64           C  
ATOM   2107  CB  VAL A 136       2.219   5.998   8.629  1.00 93.64           C  
ATOM   2108  HB  VAL A 136       1.594   5.402   7.965  1.00 93.64           H  
ATOM   2109  O   VAL A 136       0.118   4.373   9.968  1.00 93.64           O  
ATOM   2110  CG1 VAL A 136       1.599   7.386   8.780  1.00 93.64           C  
ATOM   2111 HG11 VAL A 136       2.267   8.015   9.368  1.00 93.64           H  
ATOM   2112 HG12 VAL A 136       0.625   7.315   9.265  1.00 93.64           H  
ATOM   2113 HG13 VAL A 136       1.464   7.824   7.791  1.00 93.64           H  
ATOM   2114  CG2 VAL A 136       3.596   6.182   7.981  1.00 93.64           C  
ATOM   2115 HG21 VAL A 136       4.292   6.624   8.694  1.00 93.64           H  
ATOM   2116 HG22 VAL A 136       3.985   5.213   7.667  1.00 93.64           H  
ATOM   2117 HG23 VAL A 136       3.530   6.820   7.099  1.00 93.64           H  
ATOM   2118  N   THR A 137       0.693   5.507  11.816  1.00 92.14           N  
ATOM   2119  H   THR A 137       1.446   5.960  12.313  1.00 92.14           H  
ATOM   2120  CA  THR A 137      -0.595   5.312  12.506  1.00 92.14           C  
ATOM   2121  HA  THR A 137      -1.116   4.471  12.049  1.00 92.14           H  
ATOM   2122  C   THR A 137      -1.492   6.543  12.398  1.00 92.14           C  
ATOM   2123  CB  THR A 137      -0.397   4.941  13.981  1.00 92.14           C  
ATOM   2124  HB  THR A 137       0.161   5.727  14.490  1.00 92.14           H  
ATOM   2125  O   THR A 137      -1.087   7.635  12.799  1.00 92.14           O  
ATOM   2126  CG2 THR A 137      -1.726   4.710  14.707  1.00 92.14           C  
ATOM   2127 HG21 THR A 137      -2.279   5.644  14.806  1.00 92.14           H  
ATOM   2128 HG22 THR A 137      -2.331   3.990  14.155  1.00 92.14           H  
ATOM   2129 HG23 THR A 137      -1.530   4.320  15.706  1.00 92.14           H  
ATOM   2130  OG1 THR A 137       0.295   3.724  14.105  1.00 92.14           O  
ATOM   2131  HG1 THR A 137       1.184   3.776  13.747  1.00 92.14           H  
ATOM   2132  N   PHE A 138      -2.725   6.349  11.941  1.00 86.86           N  
ATOM   2133  H   PHE A 138      -2.972   5.409  11.666  1.00 86.86           H  
ATOM   2134  CA  PHE A 138      -3.819   7.319  11.959  1.00 86.86           C  
ATOM   2135  HA  PHE A 138      -3.442   8.308  12.218  1.00 86.86           H  
ATOM   2136  C   PHE A 138      -4.845   6.891  13.004  1.00 86.86           C  
ATOM   2137  CB  PHE A 138      -4.466   7.395  10.572  1.00 86.86           C  
ATOM   2138  HB2 PHE A 138      -5.304   8.090  10.614  1.00 86.86           H  
ATOM   2139  HB3 PHE A 138      -4.865   6.415  10.310  1.00 86.86           H  
ATOM   2140  O   PHE A 138      -5.156   5.707  13.096  1.00 86.86           O  
ATOM   2141  CG  PHE A 138      -3.512   7.838   9.486  1.00 86.86           C  
ATOM   2142  CD1 PHE A 138      -3.501   9.181   9.073  1.00 86.86           C  
ATOM   2143  HD1 PHE A 138      -4.182   9.886   9.527  1.00 86.86           H  
ATOM   2144  CD2 PHE A 138      -2.637   6.913   8.885  1.00 86.86           C  
ATOM   2145  HD2 PHE A 138      -2.633   5.881   9.202  1.00 86.86           H  
ATOM   2146  CE1 PHE A 138      -2.617   9.605   8.066  1.00 86.86           C  
ATOM   2147  HE1 PHE A 138      -2.619  10.636   7.746  1.00 86.86           H  
ATOM   2148  CE2 PHE A 138      -1.756   7.335   7.877  1.00 86.86           C  
ATOM   2149  HE2 PHE A 138      -1.077   6.622   7.433  1.00 86.86           H  
ATOM   2150  CZ  PHE A 138      -1.744   8.681   7.469  1.00 86.86           C  
ATOM   2151  HZ  PHE A 138      -1.066   9.007   6.694  1.00 86.86           H  
ATOM   2152  N   SER A 139      -5.395   7.839  13.758  1.00 84.87           N  
ATOM   2153  H   SER A 139      -5.149   8.805  13.594  1.00 84.87           H  
ATOM   2154  CA  SER A 139      -6.473   7.573  14.716  1.00 84.87           C  
ATOM   2155  HA  SER A 139      -6.726   6.512  14.709  1.00 84.87           H  
ATOM   2156  C   SER A 139      -7.716   8.355  14.321  1.00 84.87           C  
ATOM   2157  CB  SER A 139      -6.080   7.933  16.150  1.00 84.87           C  
ATOM   2158  HB2 SER A 139      -5.915   9.008  16.222  1.00 84.87           H  
ATOM   2159  HB3 SER A 139      -6.903   7.663  16.812  1.00 84.87           H  
ATOM   2160  O   SER A 139      -7.625   9.480  13.831  1.00 84.87           O  
ATOM   2161  OG  SER A 139      -4.911   7.254  16.572  1.00 84.87           O  
ATOM   2162  HG  SER A 139      -4.955   7.220  17.531  1.00 84.87           H  
ATOM   2163  N   ALA A 140      -8.890   7.789  14.564  1.00 71.81           N  
ATOM   2164  H   ALA A 140      -8.901   6.870  14.982  1.00 71.81           H  
ATOM   2165  CA  ALA A 140     -10.138   8.532  14.549  1.00 71.81           C  
ATOM   2166  HA  ALA A 140      -9.957   9.558  14.230  1.00 71.81           H  
ATOM   2167  C   ALA A 140     -10.741   8.590  15.945  1.00 71.81           C  
ATOM   2168  CB  ALA A 140     -11.107   7.893  13.568  1.00 71.81           C  
ATOM   2169  HB1 ALA A 140     -11.331   6.874  13.881  1.00 71.81           H  
ATOM   2170  HB2 ALA A 140     -12.031   8.472  13.575  1.00 71.81           H  
ATOM   2171  HB3 ALA A 140     -10.663   7.898  12.572  1.00 71.81           H  
ATOM   2172  O   ALA A 140     -10.527   7.709  16.755  1.00 71.81           O  
ATOM   2173  N   ASN A 141     -11.574   9.593  16.206  1.00 70.26           N  
ATOM   2174  H   ASN A 141     -11.685  10.332  15.526  1.00 70.26           H  
ATOM   2175  CA  ASN A 141     -12.296   9.692  17.478  1.00 70.26           C  
ATOM   2176  HA  ASN A 141     -11.617   9.410  18.283  1.00 70.26           H  
ATOM   2177  C   ASN A 141     -13.497   8.724  17.579  1.00 70.26           C  
ATOM   2178  CB  ASN A 141     -12.710  11.159  17.690  1.00 70.26           C  
ATOM   2179  HB2 ASN A 141     -13.258  11.240  18.628  1.00 70.26           H  
ATOM   2180  HB3 ASN A 141     -13.376  11.465  16.883  1.00 70.26           H  
ATOM   2181  O   ASN A 141     -14.283   8.838  18.513  1.00 70.26           O  
ATOM   2182  CG  ASN A 141     -11.529  12.109  17.778  1.00 70.26           C  
ATOM   2183  ND2 ASN A 141     -11.687  13.331  17.324  1.00 70.26           N  
ATOM   2184 HD21 ASN A 141     -10.879  13.929  17.421  1.00 70.26           H  
ATOM   2185 HD22 ASN A 141     -12.589  13.652  17.002  1.00 70.26           H  
ATOM   2186  OD1 ASN A 141     -10.451  11.790  18.236  1.00 70.26           O  
ATOM   2187  N   ASP A 142     -13.681   7.821  16.608  1.00 62.69           N  
ATOM   2188  H   ASP A 142     -12.908   7.645  15.983  1.00 62.69           H  
ATOM   2189  CA  ASP A 142     -14.791   6.866  16.558  1.00 62.69           C  
ATOM   2190  HA  ASP A 142     -15.333   6.905  17.502  1.00 62.69           H  
ATOM   2191  C   ASP A 142     -14.242   5.440  16.330  1.00 62.69           C  
ATOM   2192  CB  ASP A 142     -15.802   7.299  15.482  1.00 62.69           C  
ATOM   2193  HB2 ASP A 142     -15.284   7.413  14.529  1.00 62.69           H  
ATOM   2194  HB3 ASP A 142     -16.190   8.280  15.755  1.00 62.69           H  
ATOM   2195  O   ASP A 142     -13.717   5.165  15.247  1.00 62.69           O  
ATOM   2196  CG  ASP A 142     -16.992   6.340  15.312  1.00 62.69           C  
ATOM   2197  OD1 ASP A 142     -17.054   5.314  16.026  1.00 62.69           O  
ATOM   2198  OD2 ASP A 142     -17.829   6.646  14.435  1.00 62.69           O  
ATOM   2199  N   PRO A 143     -14.355   4.530  17.316  1.00 53.68           N  
ATOM   2200  CA  PRO A 143     -13.877   3.150  17.211  1.00 53.68           C  
ATOM   2201  HA  PRO A 143     -12.840   3.139  16.875  1.00 53.68           H  
ATOM   2202  C   PRO A 143     -14.681   2.297  16.220  1.00 53.68           C  
ATOM   2203  CB  PRO A 143     -13.953   2.593  18.636  1.00 53.68           C  
ATOM   2204  HB2 PRO A 143     -14.157   1.522  18.652  1.00 53.68           H  
ATOM   2205  HB3 PRO A 143     -13.019   2.804  19.156  1.00 53.68           H  
ATOM   2206  O   PRO A 143     -14.174   1.299  15.719  1.00 53.68           O  
ATOM   2207  CG  PRO A 143     -15.082   3.395  19.279  1.00 53.68           C  
ATOM   2208  HG2 PRO A 143     -14.973   3.454  20.362  1.00 53.68           H  
ATOM   2209  HG3 PRO A 143     -16.041   2.952  19.013  1.00 53.68           H  
ATOM   2210  CD  PRO A 143     -14.953   4.763  18.622  1.00 53.68           C  
ATOM   2211  HD2 PRO A 143     -15.944   5.210  18.538  1.00 53.68           H  
ATOM   2212  HD3 PRO A 143     -14.295   5.400  19.214  1.00 53.68           H  
ATOM   2213  N   HIS A 144     -15.905   2.696  15.862  1.00 54.79           N  
ATOM   2214  H   HIS A 144     -16.278   3.555  16.240  1.00 54.79           H  
ATOM   2215  CA  HIS A 144     -16.673   2.037  14.801  1.00 54.79           C  
ATOM   2216  HA  HIS A 144     -16.467   0.967  14.835  1.00 54.79           H  
ATOM   2217  C   HIS A 144     -16.266   2.516  13.402  1.00 54.79           C  
ATOM   2218  CB  HIS A 144     -18.169   2.228  15.051  1.00 54.79           C  
ATOM   2219  HB2 HIS A 144     -18.407   3.292  15.062  1.00 54.79           H  
ATOM   2220  HB3 HIS A 144     -18.728   1.767  14.237  1.00 54.79           H  
ATOM   2221  O   HIS A 144     -16.701   1.953  12.394  1.00 54.79           O  
ATOM   2222  CG  HIS A 144     -18.614   1.595  16.341  1.00 54.79           C  
ATOM   2223  CD2 HIS A 144     -18.984   2.249  17.484  1.00 54.79           C  
ATOM   2224  HD2 HIS A 144     -19.016   3.320  17.615  1.00 54.79           H  
ATOM   2225  ND1 HIS A 144     -18.672   0.245  16.603  1.00 54.79           N  
ATOM   2226  HD1 HIS A 144     -18.397  -0.500  15.979  1.00 54.79           H  
ATOM   2227  CE1 HIS A 144     -19.079   0.088  17.872  1.00 54.79           C  
ATOM   2228  HE1 HIS A 144     -19.202  -0.862  18.370  1.00 54.79           H  
ATOM   2229  NE2 HIS A 144     -19.290   1.282  18.449  1.00 54.79           N  
ATOM   2230  N   LYS A 145     -15.389   3.524  13.313  1.00 55.98           N  
ATOM   2231  H   LYS A 145     -15.074   3.952  14.172  1.00 55.98           H  
ATOM   2232  CA  LYS A 145     -14.872   4.038  12.046  1.00 55.98           C  
ATOM   2233  HA  LYS A 145     -15.707   4.095  11.348  1.00 55.98           H  
ATOM   2234  C   LYS A 145     -13.846   3.104  11.409  1.00 55.98           C  
ATOM   2235  CB  LYS A 145     -14.336   5.457  12.264  1.00 55.98           C  
ATOM   2236  HB2 LYS A 145     -15.044   5.985  12.903  1.00 55.98           H  
ATOM   2237  HB3 LYS A 145     -13.370   5.403  12.767  1.00 55.98           H  
ATOM   2238  O   LYS A 145     -13.503   3.319  10.257  1.00 55.98           O  
ATOM   2239  CG  LYS A 145     -14.186   6.264  10.971  1.00 55.98           C  
ATOM   2240  HG2 LYS A 145     -13.407   5.804  10.363  1.00 55.98           H  
ATOM   2241  HG3 LYS A 145     -15.133   6.292  10.432  1.00 55.98           H  
ATOM   2242  CD  LYS A 145     -13.712   7.677  11.280  1.00 55.98           C  
ATOM   2243  HD2 LYS A 145     -12.729   7.554  11.733  1.00 55.98           H  
ATOM   2244  HD3 LYS A 145     -14.394   8.159  11.980  1.00 55.98           H  
ATOM   2245  CE  LYS A 145     -13.536   8.525  10.022  1.00 55.98           C  
ATOM   2246  HE2 LYS A 145     -12.990   7.930   9.290  1.00 55.98           H  
ATOM   2247  HE3 LYS A 145     -14.521   8.752   9.615  1.00 55.98           H  
ATOM   2248  NZ  LYS A 145     -12.791   9.770  10.340  1.00 55.98           N  
ATOM   2249  HZ1 LYS A 145     -13.275  10.293  11.056  1.00 55.98           H  
ATOM   2250  HZ2 LYS A 145     -11.872   9.542  10.691  1.00 55.98           H  
ATOM   2251  HZ3 LYS A 145     -12.681  10.355   9.524  1.00 55.98           H  
ATOM   2252  N   PHE A 146     -13.366   2.038  12.049  1.00 53.29           N  
ATOM   2253  H   PHE A 146     -13.586   1.904  13.026  1.00 53.29           H  
ATOM   2254  CA  PHE A 146     -12.384   1.144  11.418  1.00 53.29           C  
ATOM   2255  HA  PHE A 146     -12.443   1.279  10.338  1.00 53.29           H  
ATOM   2256  C   PHE A 146     -12.642  -0.361  11.513  1.00 53.29           C  
ATOM   2257  CB  PHE A 146     -10.957   1.555  11.772  1.00 53.29           C  
ATOM   2258  HB2 PHE A 146     -10.799   1.430  12.843  1.00 53.29           H  
ATOM   2259  HB3 PHE A 146     -10.267   0.867  11.283  1.00 53.29           H  
ATOM   2260  O   PHE A 146     -11.721  -1.132  11.286  1.00 53.29           O  
ATOM   2261  CG  PHE A 146     -10.543   2.951  11.366  1.00 53.29           C  
ATOM   2262  CD1 PHE A 146     -10.102   3.191  10.059  1.00 53.29           C  
ATOM   2263  HD1 PHE A 146     -10.175   2.407   9.320  1.00 53.29           H  
ATOM   2264  CD2 PHE A 146     -10.413   3.954  12.337  1.00 53.29           C  
ATOM   2265  HD2 PHE A 146     -10.709   3.756  13.357  1.00 53.29           H  
ATOM   2266  CE1 PHE A 146      -9.421   4.377   9.760  1.00 53.29           C  
ATOM   2267  HE1 PHE A 146      -8.888   4.448   8.823  1.00 53.29           H  
ATOM   2268  CE2 PHE A 146      -9.802   5.174  12.008  1.00 53.29           C  
ATOM   2269  HE2 PHE A 146      -9.598   5.885  12.795  1.00 53.29           H  
ATOM   2270  CZ  PHE A 146      -9.305   5.395  10.717  1.00 53.29           C  
ATOM   2271  HZ  PHE A 146      -8.738   6.289  10.501  1.00 53.29           H  
ATOM   2272  N   ASN A 147     -13.890  -0.796  11.697  1.00 49.73           N  
ATOM   2273  H   ASN A 147     -14.635  -0.142  11.893  1.00 49.73           H  
ATOM   2274  CA  ASN A 147     -14.224  -2.216  11.538  1.00 49.73           C  
ATOM   2275  HA  ASN A 147     -13.524  -2.800  12.134  1.00 49.73           H  
ATOM   2276  C   ASN A 147     -14.074  -2.643  10.061  1.00 49.73           C  
ATOM   2277  CB  ASN A 147     -15.653  -2.455  12.067  1.00 49.73           C  
ATOM   2278  HB2 ASN A 147     -15.765  -1.995  13.048  1.00 49.73           H  
ATOM   2279  HB3 ASN A 147     -16.393  -2.039  11.383  1.00 49.73           H  
ATOM   2280  O   ASN A 147     -14.910  -2.240   9.247  1.00 49.73           O  
ATOM   2281  CG  ASN A 147     -15.897  -3.942  12.228  1.00 49.73           C  
ATOM   2282  ND2 ASN A 147     -17.090  -4.382  12.541  1.00 49.73           N  
ATOM   2283 HD21 ASN A 147     -17.878  -3.768  12.689  1.00 49.73           H  
ATOM   2284 HD22 ASN A 147     -17.124  -5.378  12.700  1.00 49.73           H  
ATOM   2285  OD1 ASN A 147     -14.992  -4.730  12.084  1.00 49.73           O  
ATOM   2286  N   ARG A 148     -12.952  -3.271   9.668  1.00 60.02           N  
ATOM   2287  H   ARG A 148     -12.309  -3.597  10.376  1.00 60.02           H  
ATOM   2288  CA  ARG A 148     -12.493  -3.242   8.264  1.00 60.02           C  
ATOM   2289  HA  ARG A 148     -13.366  -3.321   7.617  1.00 60.02           H  
ATOM   2290  C   ARG A 148     -11.517  -4.348   7.871  1.00 60.02           C  
ATOM   2291  CB  ARG A 148     -11.755  -1.926   8.004  1.00 60.02           C  
ATOM   2292  HB2 ARG A 148     -11.026  -1.780   8.801  1.00 60.02           H  
ATOM   2293  HB3 ARG A 148     -11.199  -1.985   7.068  1.00 60.02           H  
ATOM   2294  O   ARG A 148     -10.747  -4.815   8.707  1.00 60.02           O  
ATOM   2295  CG  ARG A 148     -12.673  -0.718   7.928  1.00 60.02           C  
ATOM   2296  HG2 ARG A 148     -13.178  -0.560   8.881  1.00 60.02           H  
ATOM   2297  HG3 ARG A 148     -13.406  -0.845   7.132  1.00 60.02           H  
ATOM   2298  CD  ARG A 148     -11.796   0.499   7.667  1.00 60.02           C  
ATOM   2299  HD2 ARG A 148     -11.462   0.502   6.630  1.00 60.02           H  
ATOM   2300  HD3 ARG A 148     -10.920   0.438   8.312  1.00 60.02           H  
ATOM   2301  NE  ARG A 148     -12.523   1.713   7.999  1.00 60.02           N  
ATOM   2302  HE  ARG A 148     -12.454   2.050   8.949  1.00 60.02           H  
ATOM   2303  NH1 ARG A 148     -13.687   2.106   6.119  1.00 60.02           N  
ATOM   2304 HH11 ARG A 148     -14.586   2.035   5.665  1.00 60.02           H  
ATOM   2305 HH12 ARG A 148     -12.842   1.924   5.596  1.00 60.02           H  
ATOM   2306  NH2 ARG A 148     -14.623   2.165   8.188  1.00 60.02           N  
ATOM   2307 HH21 ARG A 148     -15.225   2.961   8.028  1.00 60.02           H  
ATOM   2308 HH22 ARG A 148     -14.433   2.072   9.176  1.00 60.02           H  
ATOM   2309  CZ  ARG A 148     -13.624   2.009   7.412  1.00 60.02           C  
ATOM   2310  N   PRO A 149     -11.462  -4.685   6.569  1.00 62.01           N  
ATOM   2311  CA  PRO A 149     -10.495  -5.636   6.051  1.00 62.01           C  
ATOM   2312  HA  PRO A 149     -10.616  -6.579   6.585  1.00 62.01           H  
ATOM   2313  C   PRO A 149      -9.054  -5.153   6.170  1.00 62.01           C  
ATOM   2314  CB  PRO A 149     -10.842  -5.872   4.593  1.00 62.01           C  
ATOM   2315  HB2 PRO A 149      -9.964  -6.036   3.969  1.00 62.01           H  
ATOM   2316  HB3 PRO A 149     -11.524  -6.719   4.517  1.00 62.01           H  
ATOM   2317  O   PRO A 149      -8.764  -3.970   6.013  1.00 62.01           O  
ATOM   2318  CG  PRO A 149     -11.572  -4.619   4.205  1.00 62.01           C  
ATOM   2319  HG2 PRO A 149     -10.870  -3.874   3.830  1.00 62.01           H  
ATOM   2320  HG3 PRO A 149     -12.291  -4.955   3.458  1.00 62.01           H  
ATOM   2321  CD  PRO A 149     -12.256  -4.137   5.480  1.00 62.01           C  
ATOM   2322  HD2 PRO A 149     -13.268  -4.538   5.530  1.00 62.01           H  
ATOM   2323  HD3 PRO A 149     -12.284  -3.047   5.491  1.00 62.01           H  
ATOM   2324  N   GLN A 150      -8.148  -6.103   6.344  1.00 67.94           N  
ATOM   2325  H   GLN A 150      -8.490  -7.054   6.354  1.00 67.94           H  
ATOM   2326  CA  GLN A 150      -6.723  -5.920   6.121  1.00 67.94           C  
ATOM   2327  HA  GLN A 150      -6.425  -4.911   6.408  1.00 67.94           H  
ATOM   2328  C   GLN A 150      -6.449  -6.108   4.637  1.00 67.94           C  
ATOM   2329  CB  GLN A 150      -5.915  -6.934   6.939  1.00 67.94           C  
ATOM   2330  HB2 GLN A 150      -6.313  -7.933   6.763  1.00 67.94           H  
ATOM   2331  HB3 GLN A 150      -4.878  -6.920   6.602  1.00 67.94           H  
ATOM   2332  O   GLN A 150      -7.066  -6.951   3.979  1.00 67.94           O  
ATOM   2333  CG  GLN A 150      -5.933  -6.615   8.441  1.00 67.94           C  
ATOM   2334  HG2 GLN A 150      -6.950  -6.416   8.779  1.00 67.94           H  
ATOM   2335  HG3 GLN A 150      -5.348  -5.711   8.610  1.00 67.94           H  
ATOM   2336  CD  GLN A 150      -5.342  -7.732   9.294  1.00 67.94           C  
ATOM   2337  NE2 GLN A 150      -5.388  -7.603  10.601  1.00 67.94           N  
ATOM   2338 HE21 GLN A 150      -5.065  -8.398  11.132  1.00 67.94           H  
ATOM   2339 HE22 GLN A 150      -5.852  -6.816  11.033  1.00 67.94           H  
ATOM   2340  OE1 GLN A 150      -4.833  -8.735   8.823  1.00 67.94           O  
ATOM   2341  N   PHE A 151      -5.494  -5.358   4.107  1.00 75.92           N  
ATOM   2342  H   PHE A 151      -4.985  -4.704   4.684  1.00 75.92           H  
ATOM   2343  CA  PHE A 151      -4.986  -5.649   2.779  1.00 75.92           C  
ATOM   2344  HA  PHE A 151      -5.137  -6.716   2.611  1.00 75.92           H  
ATOM   2345  C   PHE A 151      -3.483  -5.426   2.697  1.00 75.92           C  
ATOM   2346  CB  PHE A 151      -5.771  -4.887   1.698  1.00 75.92           C  
ATOM   2347  HB2 PHE A 151      -6.838  -5.067   1.828  1.00 75.92           H  
ATOM   2348  HB3 PHE A 151      -5.493  -5.272   0.717  1.00 75.92           H  
ATOM   2349  O   PHE A 151      -2.905  -4.599   3.410  1.00 75.92           O  
ATOM   2350  CG  PHE A 151      -5.505  -3.408   1.724  1.00 75.92           C  
ATOM   2351  CD1 PHE A 151      -6.209  -2.597   2.624  1.00 75.92           C  
ATOM   2352  HD1 PHE A 151      -6.980  -3.018   3.252  1.00 75.92           H  
ATOM   2353  CD2 PHE A 151      -4.467  -2.878   0.939  1.00 75.92           C  
ATOM   2354  HD2 PHE A 151      -3.918  -3.527   0.273  1.00 75.92           H  
ATOM   2355  CE1 PHE A 151      -5.844  -1.256   2.761  1.00 75.92           C  
ATOM   2356  HE1 PHE A 151      -6.327  -0.662   3.522  1.00 75.92           H  
ATOM   2357  CE2 PHE A 151      -4.106  -1.531   1.067  1.00 75.92           C  
ATOM   2358  HE2 PHE A 151      -3.281  -1.132   0.496  1.00 75.92           H  
ATOM   2359  CZ  PHE A 151      -4.792  -0.728   1.984  1.00 75.92           C  
ATOM   2360  HZ  PHE A 151      -4.466   0.293   2.114  1.00 75.92           H  
ATOM   2361  N   THR A 152      -2.881  -6.181   1.788  1.00 76.55           N  
ATOM   2362  H   THR A 152      -3.456  -6.814   1.251  1.00 76.55           H  
ATOM   2363  CA  THR A 152      -1.463  -6.117   1.461  1.00 76.55           C  
ATOM   2364  HA  THR A 152      -1.016  -5.264   1.972  1.00 76.55           H  
ATOM   2365  C   THR A 152      -1.317  -5.921  -0.039  1.00 76.55           C  
ATOM   2366  CB  THR A 152      -0.714  -7.374   1.920  1.00 76.55           C  
ATOM   2367  HB  THR A 152      -1.082  -8.243   1.374  1.00 76.55           H  
ATOM   2368  O   THR A 152      -2.027  -6.563  -0.821  1.00 76.55           O  
ATOM   2369  CG2 THR A 152       0.788  -7.251   1.712  1.00 76.55           C  
ATOM   2370 HG21 THR A 152       1.000  -7.200   0.644  1.00 76.55           H  
ATOM   2371 HG22 THR A 152       1.304  -8.126   2.107  1.00 76.55           H  
ATOM   2372 HG23 THR A 152       1.177  -6.355   2.197  1.00 76.55           H  
ATOM   2373  OG1 THR A 152      -0.889  -7.594   3.299  1.00 76.55           O  
ATOM   2374  HG1 THR A 152      -0.051  -7.954   3.599  1.00 76.55           H  
ATOM   2375  N   ILE A 153      -0.408  -5.030  -0.427  1.00 75.04           N  
ATOM   2376  H   ILE A 153       0.122  -4.552   0.287  1.00 75.04           H  
ATOM   2377  CA  ILE A 153      -0.023  -4.782  -1.815  1.00 75.04           C  
ATOM   2378  HA  ILE A 153      -0.541  -5.495  -2.456  1.00 75.04           H  
ATOM   2379  C   ILE A 153       1.477  -5.044  -1.935  1.00 75.04           C  
ATOM   2380  CB  ILE A 153      -0.436  -3.368  -2.280  1.00 75.04           C  
ATOM   2381  HB  ILE A 153       0.097  -2.629  -1.684  1.00 75.04           H  
ATOM   2382  O   ILE A 153       2.284  -4.368  -1.298  1.00 75.04           O  
ATOM   2383  CG1 ILE A 153      -1.956  -3.183  -2.061  1.00 75.04           C  
ATOM   2384 HG12 ILE A 153      -2.164  -3.289  -0.997  1.00 75.04           H  
ATOM   2385 HG13 ILE A 153      -2.497  -3.966  -2.594  1.00 75.04           H  
ATOM   2386  CG2 ILE A 153      -0.060  -3.170  -3.760  1.00 75.04           C  
ATOM   2387 HG21 ILE A 153      -0.299  -2.157  -4.084  1.00 75.04           H  
ATOM   2388 HG22 ILE A 153       1.011  -3.314  -3.902  1.00 75.04           H  
ATOM   2389 HG23 ILE A 153      -0.600  -3.889  -4.377  1.00 75.04           H  
ATOM   2390  CD1 ILE A 153      -2.528  -1.828  -2.471  1.00 75.04           C  
ATOM   2391 HD11 ILE A 153      -3.567  -1.764  -2.148  1.00 75.04           H  
ATOM   2392 HD12 ILE A 153      -2.502  -1.731  -3.556  1.00 75.04           H  
ATOM   2393 HD13 ILE A 153      -1.958  -1.030  -1.994  1.00 75.04           H  
ATOM   2394  N   GLU A 154       1.821  -6.035  -2.752  1.00 74.69           N  
ATOM   2395  H   GLU A 154       1.082  -6.516  -3.243  1.00 74.69           H  
ATOM   2396  CA  GLU A 154       3.185  -6.508  -3.005  1.00 74.69           C  
ATOM   2397  HA  GLU A 154       3.904  -5.883  -2.475  1.00 74.69           H  
ATOM   2398  C   GLU A 154       3.505  -6.442  -4.503  1.00 74.69           C  
ATOM   2399  CB  GLU A 154       3.340  -7.956  -2.507  1.00 74.69           C  
ATOM   2400  HB2 GLU A 154       2.459  -8.515  -2.818  1.00 74.69           H  
ATOM   2401  HB3 GLU A 154       4.212  -8.406  -2.982  1.00 74.69           H  
ATOM   2402  O   GLU A 154       2.622  -6.594  -5.352  1.00 74.69           O  
ATOM   2403  CG  GLU A 154       3.511  -8.085  -0.986  1.00 74.69           C  
ATOM   2404  HG2 GLU A 154       2.807  -7.412  -0.498  1.00 74.69           H  
ATOM   2405  HG3 GLU A 154       4.519  -7.763  -0.726  1.00 74.69           H  
ATOM   2406  CD  GLU A 154       3.285  -9.527  -0.484  1.00 74.69           C  
ATOM   2407  OE1 GLU A 154       2.976  -9.698   0.716  1.00 74.69           O  
ATOM   2408  OE2 GLU A 154       3.324 -10.475  -1.308  1.00 74.69           O  
ATOM   2409  N   TRP A 155       4.783  -6.250  -4.828  1.00 70.01           N  
ATOM   2410  H   TRP A 155       5.466  -6.241  -4.083  1.00 70.01           H  
ATOM   2411  CA  TRP A 155       5.300  -6.254  -6.198  1.00 70.01           C  
ATOM   2412  HA  TRP A 155       4.494  -6.031  -6.897  1.00 70.01           H  
ATOM   2413  C   TRP A 155       5.885  -7.622  -6.550  1.00 70.01           C  
ATOM   2414  CB  TRP A 155       6.381  -5.175  -6.340  1.00 70.01           C  
ATOM   2415  HB2 TRP A 155       6.737  -5.177  -7.371  1.00 70.01           H  
ATOM   2416  HB3 TRP A 155       7.225  -5.435  -5.702  1.00 70.01           H  
ATOM   2417  O   TRP A 155       6.643  -8.171  -5.748  1.00 70.01           O  
ATOM   2418  CG  TRP A 155       5.935  -3.791  -5.997  1.00 70.01           C  
ATOM   2419  CD1 TRP A 155       6.013  -3.204  -4.784  1.00 70.01           C  
ATOM   2420  HD1 TRP A 155       6.418  -3.673  -3.900  1.00 70.01           H  
ATOM   2421  CD2 TRP A 155       5.174  -2.876  -6.822  1.00 70.01           C  
ATOM   2422  CE2 TRP A 155       4.877  -1.709  -6.065  1.00 70.01           C  
ATOM   2423  CE3 TRP A 155       4.614  -2.985  -8.101  1.00 70.01           C  
ATOM   2424  HE3 TRP A 155       4.763  -3.916  -8.628  1.00 70.01           H  
ATOM   2425  NE1 TRP A 155       5.393  -1.973  -4.818  1.00 70.01           N  
ATOM   2426  HE1 TRP A 155       5.099  -1.527  -3.960  1.00 70.01           H  
ATOM   2427  CH2 TRP A 155       3.425  -0.903  -7.781  1.00 70.01           C  
ATOM   2428  HH2 TRP A 155       2.600  -0.246  -8.014  1.00 70.01           H  
ATOM   2429  CZ2 TRP A 155       4.073  -0.690  -6.574  1.00 70.01           C  
ATOM   2430  HZ2 TRP A 155       3.817   0.195  -6.009  1.00 70.01           H  
ATOM   2431  CZ3 TRP A 155       3.739  -2.000  -8.588  1.00 70.01           C  
ATOM   2432  HZ3 TRP A 155       3.211  -2.148  -9.519  1.00 70.01           H  
ATOM   2433  N   GLY A 156       5.585  -8.126  -7.750  1.00 57.72           N  
ATOM   2434  H   GLY A 156       4.953  -7.604  -8.341  1.00 57.72           H  
ATOM   2435  CA  GLY A 156       6.259  -9.294  -8.338  1.00 57.72           C  
ATOM   2436  HA2 GLY A 156       6.309 -10.093  -7.598  1.00 57.72           H  
ATOM   2437  HA3 GLY A 156       5.689  -9.674  -9.186  1.00 57.72           H  
ATOM   2438  C   GLY A 156       7.691  -9.023  -8.808  1.00 57.72           C  
ATOM   2439  O   GLY A 156       8.088  -7.852  -9.037  1.00 57.72           O  
ATOM   2440  OXT GLY A 156       8.444 -10.005  -8.939  1.00 57.72           O  
TER    2441      GLY A 156                                                       
END   
