# Supplementary material for: Single-chain dimers from de novo immunoglobulins as robust scaffolds for multiple binding loops
Source: Nat Commun. 2023 Sep 23;14:5939. doi: 10.1038/s41467-023-41717-5 (PMC10517939; doi:10.1038/s41467-023-41717-5)
Supplement: Supplementary file 3 — Supplementary Data 1 [file 41467_2023_41717_MOESM3_ESM.zip › design_models/scIg+EF/scIg12+EF2e+EF3a/ranked_2.pdb]

ATOM      1  N   GLY A   1       8.360  -3.560 -10.511  1.00 93.46           N  
ATOM      2  H   GLY A   1       7.650  -4.137 -10.938  1.00 93.46           H  
ATOM      3  H2  GLY A   1       9.168  -3.519 -11.117  1.00 93.46           H  
ATOM      4  H3  GLY A   1       7.968  -2.631 -10.454  1.00 93.46           H  
ATOM      5  CA  GLY A   1       8.710  -4.053  -9.156  1.00 93.46           C  
ATOM      6  HA2 GLY A   1       9.215  -5.015  -9.246  1.00 93.46           H  
ATOM      7  HA3 GLY A   1       9.376  -3.335  -8.678  1.00 93.46           H  
ATOM      8  C   GLY A   1       7.477  -4.238  -8.279  1.00 93.46           C  
ATOM      9  O   GLY A   1       6.375  -3.966  -8.738  1.00 93.46           O  
ATOM     10  N   ARG A   2       7.639  -4.730  -7.039  1.00 96.57           N  
ATOM     11  H   ARG A   2       8.570  -4.940  -6.707  1.00 96.57           H  
ATOM     12  CA  ARG A   2       6.534  -4.989  -6.096  1.00 96.57           C  
ATOM     13  HA  ARG A   2       5.666  -4.406  -6.406  1.00 96.57           H  
ATOM     14  C   ARG A   2       6.883  -4.562  -4.670  1.00 96.57           C  
ATOM     15  CB  ARG A   2       6.147  -6.479  -6.157  1.00 96.57           C  
ATOM     16  HB2 ARG A   2       7.055  -7.077  -6.075  1.00 96.57           H  
ATOM     17  HB3 ARG A   2       5.697  -6.684  -7.128  1.00 96.57           H  
ATOM     18  O   ARG A   2       7.939  -4.929  -4.161  1.00 96.57           O  
ATOM     19  CG  ARG A   2       5.171  -6.915  -5.048  1.00 96.57           C  
ATOM     20  HG2 ARG A   2       5.623  -6.743  -4.071  1.00 96.57           H  
ATOM     21  HG3 ARG A   2       4.245  -6.344  -5.116  1.00 96.57           H  
ATOM     22  CD  ARG A   2       4.871  -8.408  -5.162  1.00 96.57           C  
ATOM     23  HD2 ARG A   2       5.814  -8.950  -5.239  1.00 96.57           H  
ATOM     24  HD3 ARG A   2       4.311  -8.577  -6.082  1.00 96.57           H  
ATOM     25  NE  ARG A   2       4.153  -8.900  -3.972  1.00 96.57           N  
ATOM     26  HE  ARG A   2       4.588  -8.701  -3.082  1.00 96.57           H  
ATOM     27  NH1 ARG A   2       2.658 -10.223  -5.079  1.00 96.57           N  
ATOM     28 HH11 ARG A   2       2.776  -9.632  -5.890  1.00 96.57           H  
ATOM     29 HH12 ARG A   2       1.831 -10.803  -5.094  1.00 96.57           H  
ATOM     30  NH2 ARG A   2       2.605 -10.137  -2.842  1.00 96.57           N  
ATOM     31 HH21 ARG A   2       2.890  -9.726  -1.964  1.00 96.57           H  
ATOM     32 HH22 ARG A   2       1.817 -10.770  -2.851  1.00 96.57           H  
ATOM     33  CZ  ARG A   2       3.153  -9.756  -3.968  1.00 96.57           C  
ATOM     34  N   VAL A   3       5.952  -3.877  -4.005  1.00 97.90           N  
ATOM     35  H   VAL A   3       5.117  -3.621  -4.512  1.00 97.90           H  
ATOM     36  CA  VAL A   3       6.005  -3.557  -2.569  1.00 97.90           C  
ATOM     37  HA  VAL A   3       6.816  -4.120  -2.109  1.00 97.90           H  
ATOM     38  C   VAL A   3       4.715  -3.983  -1.895  1.00 97.90           C  
ATOM     39  CB  VAL A   3       6.275  -2.062  -2.321  1.00 97.90           C  
ATOM     40  HB  VAL A   3       5.604  -1.468  -2.941  1.00 97.90           H  
ATOM     41  O   VAL A   3       3.621  -3.757  -2.406  1.00 97.90           O  
ATOM     42  CG1 VAL A   3       6.109  -1.621  -0.857  1.00 97.90           C  
ATOM     43 HG11 VAL A   3       6.426  -0.584  -0.747  1.00 97.90           H  
ATOM     44 HG12 VAL A   3       5.063  -1.686  -0.559  1.00 97.90           H  
ATOM     45 HG13 VAL A   3       6.714  -2.249  -0.203  1.00 97.90           H  
ATOM     46  CG2 VAL A   3       7.716  -1.759  -2.711  1.00 97.90           C  
ATOM     47 HG21 VAL A   3       8.402  -2.260  -2.028  1.00 97.90           H  
ATOM     48 HG22 VAL A   3       7.874  -0.680  -2.695  1.00 97.90           H  
ATOM     49 HG23 VAL A   3       7.918  -2.130  -3.716  1.00 97.90           H  
ATOM     50  N   GLU A   4       4.837  -4.576  -0.718  1.00 98.35           N  
ATOM     51  H   GLU A   4       5.767  -4.736  -0.357  1.00 98.35           H  
ATOM     52  CA  GLU A   4       3.711  -4.935   0.128  1.00 98.35           C  
ATOM     53  HA  GLU A   4       2.783  -4.707  -0.396  1.00 98.35           H  
ATOM     54  C   GLU A   4       3.722  -4.118   1.420  1.00 98.35           C  
ATOM     55  CB  GLU A   4       3.743  -6.445   0.366  1.00 98.35           C  
ATOM     56  HB2 GLU A   4       4.594  -6.701   0.997  1.00 98.35           H  
ATOM     57  HB3 GLU A   4       3.861  -6.942  -0.597  1.00 98.35           H  
ATOM     58  O   GLU A   4       4.745  -4.014   2.092  1.00 98.35           O  
ATOM     59  CG  GLU A   4       2.461  -6.949   1.021  1.00 98.35           C  
ATOM     60  HG2 GLU A   4       2.383  -6.541   2.029  1.00 98.35           H  
ATOM     61  HG3 GLU A   4       1.600  -6.604   0.448  1.00 98.35           H  
ATOM     62  CD  GLU A   4       2.448  -8.476   1.067  1.00 98.35           C  
ATOM     63  OE1 GLU A   4       2.260  -9.026   2.171  1.00 98.35           O  
ATOM     64  OE2 GLU A   4       2.487  -9.131  -0.002  1.00 98.35           O  
ATOM     65  N   VAL A   5       2.563  -3.563   1.768  1.00 98.36           N  
ATOM     66  H   VAL A   5       1.793  -3.660   1.121  1.00 98.36           H  
ATOM     67  CA  VAL A   5       2.281  -2.833   3.003  1.00 98.36           C  
ATOM     68  HA  VAL A   5       3.177  -2.800   3.623  1.00 98.36           H  
ATOM     69  C   VAL A   5       1.185  -3.590   3.743  1.00 98.36           C  
ATOM     70  CB  VAL A   5       1.835  -1.385   2.708  1.00 98.36           C  
ATOM     71  HB  VAL A   5       0.876  -1.406   2.190  1.00 98.36           H  
ATOM     72  O   VAL A   5       0.035  -3.617   3.304  1.00 98.36           O  
ATOM     73  CG1 VAL A   5       1.652  -0.590   4.007  1.00 98.36           C  
ATOM     74 HG11 VAL A   5       1.311   0.418   3.773  1.00 98.36           H  
ATOM     75 HG12 VAL A   5       0.902  -1.061   4.642  1.00 98.36           H  
ATOM     76 HG13 VAL A   5       2.599  -0.531   4.543  1.00 98.36           H  
ATOM     77  CG2 VAL A   5       2.823  -0.630   1.810  1.00 98.36           C  
ATOM     78 HG21 VAL A   5       3.817  -0.630   2.257  1.00 98.36           H  
ATOM     79 HG22 VAL A   5       2.487   0.398   1.670  1.00 98.36           H  
ATOM     80 HG23 VAL A   5       2.874  -1.104   0.830  1.00 98.36           H  
ATOM     81  N   ARG A   6       1.519  -4.213   4.872  1.00 97.66           N  
ATOM     82  H   ARG A   6       2.484  -4.161   5.165  1.00 97.66           H  
ATOM     83  CA  ARG A   6       0.537  -4.788   5.801  1.00 97.66           C  
ATOM     84  HA  ARG A   6      -0.443  -4.846   5.327  1.00 97.66           H  
ATOM     85  C   ARG A   6       0.402  -3.881   7.002  1.00 97.66           C  
ATOM     86  CB  ARG A   6       0.938  -6.190   6.259  1.00 97.66           C  
ATOM     87  HB2 ARG A   6       1.948  -6.159   6.667  1.00 97.66           H  
ATOM     88  HB3 ARG A   6       0.255  -6.507   7.047  1.00 97.66           H  
ATOM     89  O   ARG A   6       1.399  -3.567   7.645  1.00 97.66           O  
ATOM     90  CG  ARG A   6       0.884  -7.211   5.126  1.00 97.66           C  
ATOM     91  HG2 ARG A   6      -0.112  -7.215   4.685  1.00 97.66           H  
ATOM     92  HG3 ARG A   6       1.620  -6.949   4.366  1.00 97.66           H  
ATOM     93  CD  ARG A   6       1.191  -8.600   5.684  1.00 97.66           C  
ATOM     94  HD2 ARG A   6       0.384  -8.906   6.350  1.00 97.66           H  
ATOM     95  HD3 ARG A   6       2.128  -8.557   6.239  1.00 97.66           H  
ATOM     96  NE  ARG A   6       1.323  -9.553   4.585  1.00 97.66           N  
ATOM     97  HE  ARG A   6       1.330  -9.155   3.657  1.00 97.66           H  
ATOM     98  NH1 ARG A   6       2.003 -11.424   5.714  1.00 97.66           N  
ATOM     99 HH11 ARG A   6       2.467 -12.321   5.693  1.00 97.66           H  
ATOM    100 HH12 ARG A   6       1.885 -10.910   6.575  1.00 97.66           H  
ATOM    101  NH2 ARG A   6       2.036 -11.369   3.474  1.00 97.66           N  
ATOM    102 HH21 ARG A   6       2.100 -10.714   2.708  1.00 97.66           H  
ATOM    103 HH22 ARG A   6       2.546 -12.240   3.433  1.00 97.66           H  
ATOM    104  CZ  ARG A   6       1.772 -10.784   4.603  1.00 97.66           C  
ATOM    105  N   VAL A   7      -0.825  -3.509   7.322  1.00 95.37           N  
ATOM    106  H   VAL A   7      -1.603  -3.830   6.763  1.00 95.37           H  
ATOM    107  CA  VAL A   7      -1.133  -2.727   8.516  1.00 95.37           C  
ATOM    108  HA  VAL A   7      -0.208  -2.355   8.957  1.00 95.37           H  
ATOM    109  C   VAL A   7      -1.805  -3.647   9.519  1.00 95.37           C  
ATOM    110  CB  VAL A   7      -2.002  -1.509   8.178  1.00 95.37           C  
ATOM    111  HB  VAL A   7      -3.011  -1.850   7.950  1.00 95.37           H  
ATOM    112  O   VAL A   7      -2.600  -4.499   9.137  1.00 95.37           O  
ATOM    113  CG1 VAL A   7      -2.076  -0.539   9.359  1.00 95.37           C  
ATOM    114 HG11 VAL A   7      -1.073  -0.238   9.663  1.00 95.37           H  
ATOM    115 HG12 VAL A   7      -2.641   0.350   9.076  1.00 95.37           H  
ATOM    116 HG13 VAL A   7      -2.585  -1.006  10.203  1.00 95.37           H  
ATOM    117  CG2 VAL A   7      -1.466  -0.739   6.963  1.00 95.37           C  
ATOM    118 HG21 VAL A   7      -2.110   0.120   6.773  1.00 95.37           H  
ATOM    119 HG22 VAL A   7      -0.445  -0.407   7.149  1.00 95.37           H  
ATOM    120 HG23 VAL A   7      -1.489  -1.366   6.071  1.00 95.37           H  
ATOM    121  N   GLU A   8      -1.477  -3.500  10.792  1.00 92.76           N  
ATOM    122  H   GLU A   8      -0.738  -2.852  11.027  1.00 92.76           H  
ATOM    123  CA  GLU A   8      -2.143  -4.181  11.894  1.00 92.76           C  
ATOM    124  HA  GLU A   8      -3.089  -4.593  11.543  1.00 92.76           H  
ATOM    125  C   GLU A   8      -2.454  -3.170  12.996  1.00 92.76           C  
ATOM    126  CB  GLU A   8      -1.275  -5.352  12.384  1.00 92.76           C  
ATOM    127  HB2 GLU A   8      -1.149  -6.053  11.560  1.00 92.76           H  
ATOM    128  HB3 GLU A   8      -0.294  -4.981  12.679  1.00 92.76           H  
ATOM    129  O   GLU A   8      -1.547  -2.519  13.517  1.00 92.76           O  
ATOM    130  CG  GLU A   8      -1.915  -6.089  13.570  1.00 92.76           C  
ATOM    131  HG2 GLU A   8      -1.886  -5.445  14.449  1.00 92.76           H  
ATOM    132  HG3 GLU A   8      -2.960  -6.283  13.329  1.00 92.76           H  
ATOM    133  CD  GLU A   8      -1.228  -7.422  13.905  1.00 92.76           C  
ATOM    134  OE1 GLU A   8      -1.965  -8.334  14.355  1.00 92.76           O  
ATOM    135  OE2 GLU A   8      -0.006  -7.580  13.675  1.00 92.76           O  
ATOM    136  N   PHE A   9      -3.734  -3.053  13.345  1.00 87.87           N  
ATOM    137  H   PHE A   9      -4.426  -3.584  12.836  1.00 87.87           H  
ATOM    138  CA  PHE A   9      -4.201  -2.242  14.464  1.00 87.87           C  
ATOM    139  HA  PHE A   9      -3.440  -1.502  14.713  1.00 87.87           H  
ATOM    140  C   PHE A   9      -4.416  -3.133  15.691  1.00 87.87           C  
ATOM    141  CB  PHE A   9      -5.469  -1.470  14.073  1.00 87.87           C  
ATOM    142  HB2 PHE A   9      -5.751  -0.823  14.904  1.00 87.87           H  
ATOM    143  HB3 PHE A   9      -6.283  -2.178  13.920  1.00 87.87           H  
ATOM    144  O   PHE A   9      -5.163  -4.113  15.641  1.00 87.87           O  
ATOM    145  CG  PHE A   9      -5.314  -0.617  12.827  1.00 87.87           C  
ATOM    146  CD1 PHE A   9      -4.686   0.641  12.884  1.00 87.87           C  
ATOM    147  HD1 PHE A   9      -4.319   1.024  13.825  1.00 87.87           H  
ATOM    148  CD2 PHE A   9      -5.787  -1.094  11.591  1.00 87.87           C  
ATOM    149  HD2 PHE A   9      -6.288  -2.049  11.536  1.00 87.87           H  
ATOM    150  CE1 PHE A   9      -4.531   1.394  11.704  1.00 87.87           C  
ATOM    151  HE1 PHE A   9      -4.020   2.345  11.712  1.00 87.87           H  
ATOM    152  CE2 PHE A   9      -5.650  -0.334  10.423  1.00 87.87           C  
ATOM    153  HE2 PHE A   9      -6.052  -0.704   9.492  1.00 87.87           H  
ATOM    154  CZ  PHE A   9      -5.022   0.916  10.482  1.00 87.87           C  
ATOM    155  HZ  PHE A   9      -4.918   1.507   9.584  1.00 87.87           H  
ATOM    156  N   GLU A  10      -3.755  -2.796  16.795  1.00 83.71           N  
ATOM    157  H   GLU A  10      -3.172  -1.972  16.765  1.00 83.71           H  
ATOM    158  CA  GLU A  10      -3.830  -3.519  18.065  1.00 83.71           C  
ATOM    159  HA  GLU A  10      -4.723  -4.145  18.073  1.00 83.71           H  
ATOM    160  C   GLU A  10      -3.954  -2.506  19.209  1.00 83.71           C  
ATOM    161  CB  GLU A  10      -2.606  -4.448  18.215  1.00 83.71           C  
ATOM    162  HB2 GLU A  10      -2.513  -5.055  17.315  1.00 83.71           H  
ATOM    163  HB3 GLU A  10      -1.703  -3.846  18.314  1.00 83.71           H  
ATOM    164  O   GLU A  10      -2.954  -2.036  19.749  1.00 83.71           O  
ATOM    165  CG  GLU A  10      -2.738  -5.394  19.423  1.00 83.71           C  
ATOM    166  HG2 GLU A  10      -2.929  -4.802  20.317  1.00 83.71           H  
ATOM    167  HG3 GLU A  10      -3.603  -6.038  19.262  1.00 83.71           H  
ATOM    168  CD  GLU A  10      -1.494  -6.271  19.681  1.00 83.71           C  
ATOM    169  OE1 GLU A  10      -1.520  -7.035  20.669  1.00 83.71           O  
ATOM    170  OE2 GLU A  10      -0.471  -6.182  18.947  1.00 83.71           O  
ATOM    171  N   GLY A  11      -5.192  -2.147  19.560  1.00 77.56           N  
ATOM    172  H   GLY A  11      -5.967  -2.482  19.005  1.00 77.56           H  
ATOM    173  CA  GLY A  11      -5.480  -1.202  20.641  1.00 77.56           C  
ATOM    174  HA2 GLY A  11      -5.086  -1.596  21.577  1.00 77.56           H  
ATOM    175  HA3 GLY A  11      -6.558  -1.082  20.743  1.00 77.56           H  
ATOM    176  C   GLY A  11      -4.876   0.179  20.385  1.00 77.56           C  
ATOM    177  O   GLY A  11      -5.340   0.913  19.519  1.00 77.56           O  
ATOM    178  N   ASP A  12      -3.836   0.513  21.145  1.00 83.23           N  
ATOM    179  H   ASP A  12      -3.425  -0.195  21.737  1.00 83.23           H  
ATOM    180  CA  ASP A  12      -3.109   1.785  21.115  1.00 83.23           C  
ATOM    181  HA  ASP A  12      -3.803   2.578  20.836  1.00 83.23           H  
ATOM    182  C   ASP A  12      -1.964   1.808  20.085  1.00 83.23           C  
ATOM    183  CB  ASP A  12      -2.611   2.077  22.544  1.00 83.23           C  
ATOM    184  HB2 ASP A  12      -2.253   3.105  22.599  1.00 83.23           H  
ATOM    185  HB3 ASP A  12      -3.447   1.991  23.237  1.00 83.23           H  
ATOM    186  O   ASP A  12      -1.167   2.751  20.044  1.00 83.23           O  
ATOM    187  CG  ASP A  12      -1.471   1.167  23.025  1.00 83.23           C  
ATOM    188  OD1 ASP A  12      -1.471  -0.044  22.696  1.00 83.23           O  
ATOM    189  OD2 ASP A  12      -0.577   1.659  23.750  1.00 83.23           O  
ATOM    190  N   LYS A  13      -1.844   0.763  19.255  1.00 89.47           N  
ATOM    191  H   LYS A  13      -2.497   0.001  19.371  1.00 89.47           H  
ATOM    192  CA  LYS A  13      -0.733   0.589  18.315  1.00 89.47           C  
ATOM    193  HA  LYS A  13      -0.146   1.508  18.301  1.00 89.47           H  
ATOM    194  C   LYS A  13      -1.195   0.344  16.892  1.00 89.47           C  
ATOM    195  CB  LYS A  13       0.180  -0.551  18.778  1.00 89.47           C  
ATOM    196  HB2 LYS A  13       0.918  -0.768  18.006  1.00 89.47           H  
ATOM    197  HB3 LYS A  13      -0.426  -1.442  18.941  1.00 89.47           H  
ATOM    198  O   LYS A  13      -2.135  -0.406  16.636  1.00 89.47           O  
ATOM    199  CG  LYS A  13       0.912  -0.164  20.063  1.00 89.47           C  
ATOM    200  HG2 LYS A  13       0.200   0.231  20.787  1.00 89.47           H  
ATOM    201  HG3 LYS A  13       1.647   0.612  19.846  1.00 89.47           H  
ATOM    202  CD  LYS A  13       1.603  -1.375  20.680  1.00 89.47           C  
ATOM    203  HD2 LYS A  13       0.889  -2.197  20.737  1.00 89.47           H  
ATOM    204  HD3 LYS A  13       2.462  -1.664  20.074  1.00 89.47           H  
ATOM    205  CE  LYS A  13       2.028  -0.974  22.089  1.00 89.47           C  
ATOM    206  HE2 LYS A  13       1.154  -0.559  22.591  1.00 89.47           H  
ATOM    207  HE3 LYS A  13       2.777  -0.186  22.028  1.00 89.47           H  
ATOM    208  NZ  LYS A  13       2.527  -2.146  22.836  1.00 89.47           N  
ATOM    209  HZ1 LYS A  13       3.329  -2.552  22.376  1.00 89.47           H  
ATOM    210  HZ2 LYS A  13       2.750  -1.868  23.781  1.00 89.47           H  
ATOM    211  HZ3 LYS A  13       1.779  -2.823  22.881  1.00 89.47           H  
ATOM    212  N   MET A  14      -0.413   0.887  15.967  1.00 91.78           N  
ATOM    213  H   MET A  14       0.336   1.484  16.289  1.00 91.78           H  
ATOM    214  CA  MET A  14      -0.435   0.518  14.560  1.00 91.78           C  
ATOM    215  HA  MET A  14      -1.177  -0.265  14.400  1.00 91.78           H  
ATOM    216  C   MET A  14       0.942  -0.022  14.172  1.00 91.78           C  
ATOM    217  CB  MET A  14      -0.848   1.725  13.714  1.00 91.78           C  
ATOM    218  HB2 MET A  14      -1.801   2.111  14.075  1.00 91.78           H  
ATOM    219  HB3 MET A  14      -0.096   2.507  13.815  1.00 91.78           H  
ATOM    220  O   MET A  14       1.947   0.684  14.283  1.00 91.78           O  
ATOM    221  CG  MET A  14      -1.009   1.340  12.240  1.00 91.78           C  
ATOM    222  HG2 MET A  14      -0.163   0.730  11.923  1.00 91.78           H  
ATOM    223  HG3 MET A  14      -1.906   0.728  12.141  1.00 91.78           H  
ATOM    224  SD  MET A  14      -1.129   2.741  11.099  1.00 91.78           S  
ATOM    225  CE  MET A  14       0.584   3.302  11.217  1.00 91.78           C  
ATOM    226  HE1 MET A  14       0.846   3.890  10.337  1.00 91.78           H  
ATOM    227  HE2 MET A  14       0.718   3.892  12.124  1.00 91.78           H  
ATOM    228  HE3 MET A  14       1.243   2.436  11.284  1.00 91.78           H  
ATOM    229  N   ARG A  15       0.995  -1.267  13.696  1.00 95.02           N  
ATOM    230  H   ARG A  15       0.129  -1.781  13.630  1.00 95.02           H  
ATOM    231  CA  ARG A  15       2.200  -1.862  13.105  1.00 95.02           C  
ATOM    232  HA  ARG A  15       3.067  -1.251  13.358  1.00 95.02           H  
ATOM    233  C   ARG A  15       2.075  -1.863  11.591  1.00 95.02           C  
ATOM    234  CB  ARG A  15       2.460  -3.276  13.641  1.00 95.02           C  
ATOM    235  HB2 ARG A  15       1.635  -3.929  13.354  1.00 95.02           H  
ATOM    236  HB3 ARG A  15       3.373  -3.655  13.181  1.00 95.02           H  
ATOM    237  O   ARG A  15       1.055  -2.276  11.050  1.00 95.02           O  
ATOM    238  CG  ARG A  15       2.625  -3.318  15.166  1.00 95.02           C  
ATOM    239  HG2 ARG A  15       1.670  -3.085  15.636  1.00 95.02           H  
ATOM    240  HG3 ARG A  15       3.363  -2.579  15.479  1.00 95.02           H  
ATOM    241  CD  ARG A  15       3.083  -4.711  15.612  1.00 95.02           C  
ATOM    242  HD2 ARG A  15       2.447  -5.454  15.129  1.00 95.02           H  
ATOM    243  HD3 ARG A  15       4.108  -4.870  15.278  1.00 95.02           H  
ATOM    244  NE  ARG A  15       3.022  -4.845  17.081  1.00 95.02           N  
ATOM    245  HE  ARG A  15       3.451  -4.110  17.623  1.00 95.02           H  
ATOM    246  NH1 ARG A  15       1.811  -6.809  17.235  1.00 95.02           N  
ATOM    247 HH11 ARG A  15       1.780  -6.868  16.227  1.00 95.02           H  
ATOM    248 HH12 ARG A  15       0.996  -7.134  17.735  1.00 95.02           H  
ATOM    249  NH2 ARG A  15       2.229  -5.672  19.048  1.00 95.02           N  
ATOM    250 HH21 ARG A  15       1.243  -5.518  19.204  1.00 95.02           H  
ATOM    251 HH22 ARG A  15       2.376  -6.553  19.519  1.00 95.02           H  
ATOM    252  CZ  ARG A  15       2.389  -5.776  17.767  1.00 95.02           C  
ATOM    253  N   VAL A  16       3.121  -1.419  10.912  1.00 97.06           N  
ATOM    254  H   VAL A  16       3.904  -1.051  11.434  1.00 97.06           H  
ATOM    255  CA  VAL A  16       3.232  -1.438   9.454  1.00 97.06           C  
ATOM    256  HA  VAL A  16       2.314  -1.836   9.023  1.00 97.06           H  
ATOM    257  C   VAL A  16       4.385  -2.352   9.097  1.00 97.06           C  
ATOM    258  CB  VAL A  16       3.448  -0.033   8.869  1.00 97.06           C  
ATOM    259  HB  VAL A  16       4.427   0.343   9.169  1.00 97.06           H  
ATOM    260  O   VAL A  16       5.526  -2.053   9.435  1.00 97.06           O  
ATOM    261  CG1 VAL A  16       3.385  -0.066   7.340  1.00 97.06           C  
ATOM    262 HG11 VAL A  16       3.529   0.936   6.936  1.00 97.06           H  
ATOM    263 HG12 VAL A  16       2.416  -0.446   7.017  1.00 97.06           H  
ATOM    264 HG13 VAL A  16       4.171  -0.712   6.947  1.00 97.06           H  
ATOM    265  CG2 VAL A  16       2.391   0.946   9.379  1.00 97.06           C  
ATOM    266 HG21 VAL A  16       2.495   1.033  10.460  1.00 97.06           H  
ATOM    267 HG22 VAL A  16       2.554   1.931   8.942  1.00 97.06           H  
ATOM    268 HG23 VAL A  16       1.391   0.591   9.132  1.00 97.06           H  
ATOM    269  N   ARG A  17       4.097  -3.462   8.423  1.00 98.20           N  
ATOM    270  H   ARG A  17       3.133  -3.617   8.167  1.00 98.20           H  
ATOM    271  CA  ARG A  17       5.117  -4.331   7.837  1.00 98.20           C  
ATOM    272  HA  ARG A  17       6.085  -4.112   8.289  1.00 98.20           H  
ATOM    273  C   ARG A  17       5.240  -4.029   6.360  1.00 98.20           C  
ATOM    274  CB  ARG A  17       4.825  -5.810   8.087  1.00 98.20           C  
ATOM    275  HB2 ARG A  17       5.556  -6.410   7.544  1.00 98.20           H  
ATOM    276  HB3 ARG A  17       3.827  -6.057   7.724  1.00 98.20           H  
ATOM    277  O   ARG A  17       4.245  -4.030   5.636  1.00 98.20           O  
ATOM    278  CG  ARG A  17       4.927  -6.135   9.574  1.00 98.20           C  
ATOM    279  HG2 ARG A  17       4.176  -5.572  10.129  1.00 98.20           H  
ATOM    280  HG3 ARG A  17       5.918  -5.864   9.938  1.00 98.20           H  
ATOM    281  CD  ARG A  17       4.705  -7.627   9.798  1.00 98.20           C  
ATOM    282  HD2 ARG A  17       5.492  -8.186   9.292  1.00 98.20           H  
ATOM    283  HD3 ARG A  17       3.735  -7.905   9.386  1.00 98.20           H  
ATOM    284  NE  ARG A  17       4.754  -7.900  11.235  1.00 98.20           N  
ATOM    285  HE  ARG A  17       5.338  -7.291  11.790  1.00 98.20           H  
ATOM    286  NH1 ARG A  17       3.348  -9.708  11.347  1.00 98.20           N  
ATOM    287 HH11 ARG A  17       2.789 -10.326  11.917  1.00 98.20           H  
ATOM    288 HH12 ARG A  17       3.370  -9.745  10.338  1.00 98.20           H  
ATOM    289  NH2 ARG A  17       4.191  -8.754  13.210  1.00 98.20           N  
ATOM    290 HH21 ARG A  17       4.794  -8.026  13.567  1.00 98.20           H  
ATOM    291 HH22 ARG A  17       3.619  -9.322  13.817  1.00 98.20           H  
ATOM    292  CZ  ARG A  17       4.091  -8.798  11.918  1.00 98.20           C  
ATOM    293  N   LEU A  18       6.463  -3.766   5.943  1.00 98.35           N  
ATOM    294  H   LEU A  18       7.212  -3.816   6.620  1.00 98.35           H  
ATOM    295  CA  LEU A  18       6.840  -3.445   4.584  1.00 98.35           C  
ATOM    296  HA  LEU A  18       5.951  -3.326   3.964  1.00 98.35           H  
ATOM    297  C   LEU A  18       7.682  -4.587   4.045  1.00 98.35           C  
ATOM    298  CB  LEU A  18       7.642  -2.138   4.565  1.00 98.35           C  
ATOM    299  HB2 LEU A  18       8.577  -2.302   5.102  1.00 98.35           H  
ATOM    300  HB3 LEU A  18       7.886  -1.907   3.528  1.00 98.35           H  
ATOM    301  O   LEU A  18       8.614  -5.013   4.717  1.00 98.35           O  
ATOM    302  CG  LEU A  18       6.930  -0.929   5.189  1.00 98.35           C  
ATOM    303  HG  LEU A  18       6.633  -1.152   6.214  1.00 98.35           H  
ATOM    304  CD1 LEU A  18       7.901   0.248   5.232  1.00 98.35           C  
ATOM    305 HD11 LEU A  18       7.405   1.133   5.629  1.00 98.35           H  
ATOM    306 HD12 LEU A  18       8.746  -0.002   5.873  1.00 98.35           H  
ATOM    307 HD13 LEU A  18       8.273   0.463   4.230  1.00 98.35           H  
ATOM    308  CD2 LEU A  18       5.688  -0.540   4.389  1.00 98.35           C  
ATOM    309 HD21 LEU A  18       5.238   0.355   4.819  1.00 98.35           H  
ATOM    310 HD22 LEU A  18       4.958  -1.349   4.430  1.00 98.35           H  
ATOM    311 HD23 LEU A  18       5.960  -0.355   3.350  1.00 98.35           H  
ATOM    312  N   ARG A  19       7.389  -5.046   2.834  1.00 98.24           N  
ATOM    313  H   ARG A  19       6.583  -4.663   2.362  1.00 98.24           H  
ATOM    314  CA  ARG A  19       8.227  -6.013   2.126  1.00 98.24           C  
ATOM    315  HA  ARG A  19       9.195  -6.086   2.621  1.00 98.24           H  
ATOM    316  C   ARG A  19       8.482  -5.523   0.713  1.00 98.24           C  
ATOM    317  CB  ARG A  19       7.566  -7.392   2.186  1.00 98.24           C  
ATOM    318  HB2 ARG A  19       6.560  -7.330   1.773  1.00 98.24           H  
ATOM    319  HB3 ARG A  19       7.501  -7.703   3.229  1.00 98.24           H  
ATOM    320  O   ARG A  19       7.536  -5.172   0.008  1.00 98.24           O  
ATOM    321  CG  ARG A  19       8.361  -8.434   1.401  1.00 98.24           C  
ATOM    322  HG2 ARG A  19       9.389  -8.475   1.763  1.00 98.24           H  
ATOM    323  HG3 ARG A  19       8.364  -8.166   0.344  1.00 98.24           H  
ATOM    324  CD  ARG A  19       7.711  -9.804   1.557  1.00 98.24           C  
ATOM    325  HD2 ARG A  19       7.908 -10.174   2.563  1.00 98.24           H  
ATOM    326  HD3 ARG A  19       6.636  -9.712   1.402  1.00 98.24           H  
ATOM    327  NE  ARG A  19       8.263 -10.702   0.546  1.00 98.24           N  
ATOM    328  HE  ARG A  19       8.673 -10.264  -0.267  1.00 98.24           H  
ATOM    329  NH1 ARG A  19       7.556 -12.711   1.370  1.00 98.24           N  
ATOM    330 HH11 ARG A  19       7.254 -12.206   2.191  1.00 98.24           H  
ATOM    331 HH12 ARG A  19       7.621 -13.719   1.349  1.00 98.24           H  
ATOM    332  NH2 ARG A  19       8.756 -12.577  -0.539  1.00 98.24           N  
ATOM    333 HH21 ARG A  19       9.133 -11.930  -1.217  1.00 98.24           H  
ATOM    334 HH22 ARG A  19       8.738 -13.573  -0.705  1.00 98.24           H  
ATOM    335  CZ  ARG A  19       8.182 -12.002   0.471  1.00 98.24           C  
ATOM    336  N   ASN A  20       9.748  -5.504   0.314  1.00 97.92           N  
ATOM    337  H   ASN A  20      10.464  -5.819   0.954  1.00 97.92           H  
ATOM    338  CA  ASN A  20      10.157  -5.098  -1.024  1.00 97.92           C  
ATOM    339  HA  ASN A  20       9.317  -4.643  -1.550  1.00 97.92           H  
ATOM    340  C   ASN A  20      10.598  -6.321  -1.834  1.00 97.92           C  
ATOM    341  CB  ASN A  20      11.251  -4.030  -0.903  1.00 97.92           C  
ATOM    342  HB2 ASN A  20      12.100  -4.457  -0.369  1.00 97.92           H  
ATOM    343  HB3 ASN A  20      10.871  -3.173  -0.346  1.00 97.92           H  
ATOM    344  O   ASN A  20      11.665  -6.880  -1.600  1.00 97.92           O  
ATOM    345  CG  ASN A  20      11.726  -3.535  -2.252  1.00 97.92           C  
ATOM    346  ND2 ASN A  20      12.823  -2.826  -2.302  1.00 97.92           N  
ATOM    347 HD21 ASN A  20      13.279  -2.539  -1.448  1.00 97.92           H  
ATOM    348 HD22 ASN A  20      13.151  -2.496  -3.199  1.00 97.92           H  
ATOM    349  OD1 ASN A  20      11.096  -3.759  -3.272  1.00 97.92           O  
ATOM    350  N   ASP A  21       9.780  -6.713  -2.807  1.00 96.23           N  
ATOM    351  H   ASP A  21       8.966  -6.147  -3.000  1.00 96.23           H  
ATOM    352  CA  ASP A  21      10.084  -7.783  -3.762  1.00 96.23           C  
ATOM    353  HA  ASP A  21      10.912  -8.380  -3.380  1.00 96.23           H  
ATOM    354  C   ASP A  21      10.554  -7.209  -5.122  1.00 96.23           C  
ATOM    355  CB  ASP A  21       8.872  -8.727  -3.905  1.00 96.23           C  
ATOM    356  HB2 ASP A  21       9.097  -9.477  -4.663  1.00 96.23           H  
ATOM    357  HB3 ASP A  21       8.023  -8.143  -4.260  1.00 96.23           H  
ATOM    358  O   ASP A  21      10.520  -7.898  -6.141  1.00 96.23           O  
ATOM    359  CG  ASP A  21       8.459  -9.481  -2.630  1.00 96.23           C  
ATOM    360  OD1 ASP A  21       9.302 -10.151  -1.982  1.00 96.23           O  
ATOM    361  OD2 ASP A  21       7.246  -9.486  -2.318  1.00 96.23           O  
ATOM    362  N   SER A  22      10.956  -5.932  -5.174  1.00 94.59           N  
ATOM    363  H   SER A  22      10.962  -5.403  -4.314  1.00 94.59           H  
ATOM    364  CA  SER A  22      11.575  -5.313  -6.354  1.00 94.59           C  
ATOM    365  HA  SER A  22      11.204  -5.830  -7.239  1.00 94.59           H  
ATOM    366  C   SER A  22      13.102  -5.472  -6.378  1.00 94.59           C  
ATOM    367  CB  SER A  22      11.150  -3.846  -6.498  1.00 94.59           C  
ATOM    368  HB2 SER A  22      10.085  -3.746  -6.289  1.00 94.59           H  
ATOM    369  HB3 SER A  22      11.334  -3.527  -7.524  1.00 94.59           H  
ATOM    370  O   SER A  22      13.720  -5.905  -5.406  1.00 94.59           O  
ATOM    371  OG  SER A  22      11.867  -2.998  -5.648  1.00 94.59           O  
ATOM    372  HG  SER A  22      11.641  -3.216  -4.740  1.00 94.59           H  
ATOM    373  N   SER A  23      13.710  -5.131  -7.515  1.00 92.36           N  
ATOM    374  H   SER A  23      13.164  -4.761  -8.281  1.00 92.36           H  
ATOM    375  CA  SER A  23      15.158  -5.161  -7.761  1.00 92.36           C  
ATOM    376  HA  SER A  23      15.578  -6.075  -7.341  1.00 92.36           H  
ATOM    377  C   SER A  23      15.916  -3.986  -7.143  1.00 92.36           C  
ATOM    378  CB  SER A  23      15.411  -5.154  -9.278  1.00 92.36           C  
ATOM    379  HB2 SER A  23      15.259  -6.162  -9.664  1.00 92.36           H  
ATOM    380  HB3 SER A  23      16.434  -4.848  -9.493  1.00 92.36           H  
ATOM    381  O   SER A  23      17.138  -4.063  -7.020  1.00 92.36           O  
ATOM    382  OG  SER A  23      14.490  -4.283  -9.919  1.00 92.36           O  
ATOM    383  HG  SER A  23      14.926  -3.624 -10.464  1.00 92.36           H  
ATOM    384  N   THR A  24      15.228  -2.911  -6.753  1.00 93.33           N  
ATOM    385  H   THR A  24      14.223  -2.902  -6.852  1.00 93.33           H  
ATOM    386  CA  THR A  24      15.849  -1.686  -6.241  1.00 93.33           C  
ATOM    387  HA  THR A  24      16.918  -1.869  -6.126  1.00 93.33           H  
ATOM    388  C   THR A  24      15.300  -1.294  -4.869  1.00 93.33           C  
ATOM    389  CB  THR A  24      15.711  -0.520  -7.231  1.00 93.33           C  
ATOM    390  HB  THR A  24      16.211   0.351  -6.807  1.00 93.33           H  
ATOM    391  O   THR A  24      14.215  -1.727  -4.476  1.00 93.33           O  
ATOM    392  CG2 THR A  24      16.359  -0.832  -8.579  1.00 93.33           C  
ATOM    393 HG21 THR A  24      16.466   0.088  -9.152  1.00 93.33           H  
ATOM    394 HG22 THR A  24      17.348  -1.266  -8.433  1.00 93.33           H  
ATOM    395 HG23 THR A  24      15.739  -1.528  -9.145  1.00 93.33           H  
ATOM    396  OG1 THR A  24      14.367  -0.189  -7.470  1.00 93.33           O  
ATOM    397  HG1 THR A  24      14.403   0.606  -8.007  1.00 93.33           H  
ATOM    398  N   PRO A  25      16.042  -0.502  -4.076  1.00 95.89           N  
ATOM    399  CA  PRO A  25      15.507   0.055  -2.843  1.00 95.89           C  
ATOM    400  HA  PRO A  25      15.219  -0.766  -2.186  1.00 95.89           H  
ATOM    401  C   PRO A  25      14.293   0.947  -3.114  1.00 95.89           C  
ATOM    402  CB  PRO A  25      16.653   0.836  -2.195  1.00 95.89           C  
ATOM    403  HB2 PRO A  25      16.650   0.725  -1.111  1.00 95.89           H  
ATOM    404  HB3 PRO A  25      16.596   1.889  -2.472  1.00 95.89           H  
ATOM    405  O   PRO A  25      14.276   1.725  -4.070  1.00 95.89           O  
ATOM    406  CG  PRO A  25      17.903   0.216  -2.816  1.00 95.89           C  
ATOM    407  HG2 PRO A  25      18.170  -0.692  -2.274  1.00 95.89           H  
ATOM    408  HG3 PRO A  25      18.740   0.914  -2.827  1.00 95.89           H  
ATOM    409  CD  PRO A  25      17.444  -0.146  -4.226  1.00 95.89           C  
ATOM    410  HD2 PRO A  25      17.533   0.719  -4.883  1.00 95.89           H  
ATOM    411  HD3 PRO A  25      18.040  -0.977  -4.602  1.00 95.89           H  
ATOM    412  N   VAL A  26      13.308   0.872  -2.225  1.00 97.50           N  
ATOM    413  H   VAL A  26      13.396   0.213  -1.465  1.00 97.50           H  
ATOM    414  CA  VAL A  26      12.121   1.736  -2.243  1.00 97.50           C  
ATOM    415  HA  VAL A  26      12.171   2.404  -3.102  1.00 97.50           H  
ATOM    416  C   VAL A  26      12.100   2.611  -1.000  1.00 97.50           C  
ATOM    417  CB  VAL A  26      10.823   0.925  -2.385  1.00 97.50           C  
ATOM    418  HB  VAL A  26       9.982   1.618  -2.410  1.00 97.50           H  
ATOM    419  O   VAL A  26      12.486   2.166   0.081  1.00 97.50           O  
ATOM    420  CG1 VAL A  26      10.831   0.137  -3.698  1.00 97.50           C  
ATOM    421 HG11 VAL A  26      11.025   0.811  -4.532  1.00 97.50           H  
ATOM    422 HG12 VAL A  26       9.863  -0.343  -3.841  1.00 97.50           H  
ATOM    423 HG13 VAL A  26      11.607  -0.629  -3.686  1.00 97.50           H  
ATOM    424  CG2 VAL A  26      10.608  -0.044  -1.215  1.00 97.50           C  
ATOM    425 HG21 VAL A  26      11.412  -0.780  -1.187  1.00 97.50           H  
ATOM    426 HG22 VAL A  26       9.654  -0.560  -1.321  1.00 97.50           H  
ATOM    427 HG23 VAL A  26      10.579   0.501  -0.272  1.00 97.50           H  
ATOM    428  N   GLU A  27      11.639   3.849  -1.133  1.00 98.01           N  
ATOM    429  H   GLU A  27      11.282   4.132  -2.034  1.00 98.01           H  
ATOM    430  CA  GLU A  27      11.349   4.723   0.002  1.00 98.01           C  
ATOM    431  HA  GLU A  27      11.871   4.357   0.886  1.00 98.01           H  
ATOM    432  C   GLU A  27       9.853   4.664   0.309  1.00 98.01           C  
ATOM    433  CB  GLU A  27      11.844   6.160  -0.241  1.00 98.01           C  
ATOM    434  HB2 GLU A  27      11.435   6.802   0.539  1.00 98.01           H  
ATOM    435  HB3 GLU A  27      11.491   6.517  -1.209  1.00 98.01           H  
ATOM    436  O   GLU A  27       9.008   4.861  -0.560  1.00 98.01           O  
ATOM    437  CG  GLU A  27      13.377   6.246  -0.182  1.00 98.01           C  
ATOM    438  HG2 GLU A  27      13.801   5.649  -0.989  1.00 98.01           H  
ATOM    439  HG3 GLU A  27      13.715   5.807   0.756  1.00 98.01           H  
ATOM    440  CD  GLU A  27      13.901   7.690  -0.286  1.00 98.01           C  
ATOM    441  OE1 GLU A  27      14.196   8.272   0.785  1.00 98.01           O  
ATOM    442  OE2 GLU A  27      14.108   8.173  -1.430  1.00 98.01           O  
ATOM    443  N   VAL A  28       9.512   4.375   1.562  1.00 97.92           N  
ATOM    444  H   VAL A  28      10.250   4.163   2.218  1.00 97.92           H  
ATOM    445  CA  VAL A  28       8.134   4.368   2.049  1.00 97.92           C  
ATOM    446  HA  VAL A  28       7.469   4.600   1.218  1.00 97.92           H  
ATOM    447  C   VAL A  28       7.979   5.462   3.094  1.00 97.92           C  
ATOM    448  CB  VAL A  28       7.702   2.992   2.582  1.00 97.92           C  
ATOM    449  HB  VAL A  28       8.271   2.751   3.480  1.00 97.92           H  
ATOM    450  O   VAL A  28       8.564   5.399   4.178  1.00 97.92           O  
ATOM    451  CG1 VAL A  28       6.206   3.019   2.930  1.00 97.92           C  
ATOM    452 HG11 VAL A  28       5.885   2.032   3.263  1.00 97.92           H  
ATOM    453 HG12 VAL A  28       5.624   3.304   2.053  1.00 97.92           H  
ATOM    454 HG13 VAL A  28       6.018   3.730   3.734  1.00 97.92           H  
ATOM    455  CG2 VAL A  28       7.931   1.884   1.543  1.00 97.92           C  
ATOM    456 HG21 VAL A  28       7.534   0.935   1.905  1.00 97.92           H  
ATOM    457 HG22 VAL A  28       8.999   1.760   1.364  1.00 97.92           H  
ATOM    458 HG23 VAL A  28       7.444   2.145   0.603  1.00 97.92           H  
ATOM    459  N   HIS A  29       7.159   6.460   2.779  1.00 97.48           N  
ATOM    460  H   HIS A  29       6.753   6.452   1.854  1.00 97.48           H  
ATOM    461  CA  HIS A  29       6.753   7.504   3.709  1.00 97.48           C  
ATOM    462  HA  HIS A  29       7.498   7.578   4.502  1.00 97.48           H  
ATOM    463  C   HIS A  29       5.413   7.131   4.330  1.00 97.48           C  
ATOM    464  CB  HIS A  29       6.690   8.874   3.031  1.00 97.48           C  
ATOM    465  HB2 HIS A  29       6.537   9.633   3.798  1.00 97.48           H  
ATOM    466  HB3 HIS A  29       5.831   8.916   2.362  1.00 97.48           H  
ATOM    467  O   HIS A  29       4.388   7.062   3.650  1.00 97.48           O  
ATOM    468  CG  HIS A  29       7.930   9.219   2.257  1.00 97.48           C  
ATOM    469  CD2 HIS A  29       8.198   8.895   0.953  1.00 97.48           C  
ATOM    470  HD2 HIS A  29       7.556   8.355   0.273  1.00 97.48           H  
ATOM    471  ND1 HIS A  29       9.034   9.870   2.755  1.00 97.48           N  
ATOM    472  HD1 HIS A  29       9.225  10.055   3.730  1.00 97.48           H  
ATOM    473  CE1 HIS A  29       9.944   9.948   1.769  1.00 97.48           C  
ATOM    474  HE1 HIS A  29      10.946  10.341   1.857  1.00 97.48           H  
ATOM    475  NE2 HIS A  29       9.477   9.362   0.665  1.00 97.48           N  
ATOM    476  N   ILE A  30       5.425   6.909   5.635  1.00 95.41           N  
ATOM    477  H   ILE A  30       6.308   6.989   6.118  1.00 95.41           H  
ATOM    478  CA  ILE A  30       4.249   6.602   6.434  1.00 95.41           C  
ATOM    479  HA  ILE A  30       3.427   6.326   5.773  1.00 95.41           H  
ATOM    480  C   ILE A  30       3.876   7.861   7.198  1.00 95.41           C  
ATOM    481  CB  ILE A  30       4.502   5.420   7.387  1.00 95.41           C  
ATOM    482  HB  ILE A  30       5.214   5.743   8.146  1.00 95.41           H  
ATOM    483  O   ILE A  30       4.697   8.427   7.922  1.00 95.41           O  
ATOM    484  CG1 ILE A  30       5.118   4.203   6.659  1.00 95.41           C  
ATOM    485 HG12 ILE A  30       4.394   3.775   5.966  1.00 95.41           H  
ATOM    486 HG13 ILE A  30       5.992   4.512   6.085  1.00 95.41           H  
ATOM    487  CG2 ILE A  30       3.162   5.065   8.065  1.00 95.41           C  
ATOM    488 HG21 ILE A  30       2.813   5.894   8.680  1.00 95.41           H  
ATOM    489 HG22 ILE A  30       2.406   4.843   7.312  1.00 95.41           H  
ATOM    490 HG23 ILE A  30       3.270   4.199   8.719  1.00 95.41           H  
ATOM    491  CD1 ILE A  30       5.609   3.114   7.616  1.00 95.41           C  
ATOM    492 HD11 ILE A  30       6.067   2.308   7.042  1.00 95.41           H  
ATOM    493 HD12 ILE A  30       6.352   3.535   8.293  1.00 95.41           H  
ATOM    494 HD13 ILE A  30       4.784   2.697   8.193  1.00 95.41           H  
ATOM    495  N   LYS A  31       2.631   8.289   7.049  1.00 91.61           N  
ATOM    496  H   LYS A  31       2.025   7.765   6.434  1.00 91.61           H  
ATOM    497  CA  LYS A  31       2.054   9.407   7.783  1.00 91.61           C  
ATOM    498  HA  LYS A  31       2.764   9.776   8.522  1.00 91.61           H  
ATOM    499  C   LYS A  31       0.829   8.897   8.525  1.00 91.61           C  
ATOM    500  CB  LYS A  31       1.755  10.530   6.784  1.00 91.61           C  
ATOM    501  HB2 LYS A  31       2.686  10.819   6.297  1.00 91.61           H  
ATOM    502  HB3 LYS A  31       1.085  10.141   6.017  1.00 91.61           H  
ATOM    503  O   LYS A  31      -0.077   8.343   7.908  1.00 91.61           O  
ATOM    504  CG  LYS A  31       1.128  11.774   7.424  1.00 91.61           C  
ATOM    505  HG2 LYS A  31       1.856  12.236   8.092  1.00 91.61           H  
ATOM    506  HG3 LYS A  31       0.234  11.496   7.982  1.00 91.61           H  
ATOM    507  CD  LYS A  31       0.745  12.768   6.326  1.00 91.61           C  
ATOM    508  HD2 LYS A  31       0.147  12.234   5.588  1.00 91.61           H  
ATOM    509  HD3 LYS A  31       1.645  13.137   5.835  1.00 91.61           H  
ATOM    510  CE  LYS A  31      -0.085  13.941   6.855  1.00 91.61           C  
ATOM    511  HE2 LYS A  31       0.521  14.586   7.490  1.00 91.61           H  
ATOM    512  HE3 LYS A  31      -0.892  13.535   7.464  1.00 91.61           H  
ATOM    513  NZ  LYS A  31      -0.661  14.690   5.710  1.00 91.61           N  
ATOM    514  HZ1 LYS A  31      -1.097  14.051   5.059  1.00 91.61           H  
ATOM    515  HZ2 LYS A  31       0.019  15.233   5.197  1.00 91.61           H  
ATOM    516  HZ3 LYS A  31      -1.381  15.330   6.014  1.00 91.61           H  
ATOM    517  N   VAL A  32       0.803   9.108   9.835  1.00 86.88           N  
ATOM    518  H   VAL A  32       1.607   9.528  10.278  1.00 86.88           H  
ATOM    519  CA  VAL A  32      -0.376   8.853  10.663  1.00 86.88           C  
ATOM    520  HA  VAL A  32      -1.215   8.597  10.015  1.00 86.88           H  
ATOM    521  C   VAL A  32      -0.777  10.103  11.409  1.00 86.88           C  
ATOM    522  CB  VAL A  32      -0.206   7.681  11.631  1.00 86.88           C  
ATOM    523  HB  VAL A  32      -1.102   7.631  12.250  1.00 86.88           H  
ATOM    524  O   VAL A  32       0.002  10.689  12.154  1.00 86.88           O  
ATOM    525  CG1 VAL A  32      -0.130   6.385  10.841  1.00 86.88           C  
ATOM    526 HG11 VAL A  32      -0.849   6.390  10.022  1.00 86.88           H  
ATOM    527 HG12 VAL A  32      -0.418   5.590  11.528  1.00 86.88           H  
ATOM    528 HG13 VAL A  32       0.874   6.228  10.446  1.00 86.88           H  
ATOM    529  CG2 VAL A  32       1.009   7.766  12.559  1.00 86.88           C  
ATOM    530 HG21 VAL A  32       1.073   6.851  13.149  1.00 86.88           H  
ATOM    531 HG22 VAL A  32       0.894   8.603  13.248  1.00 86.88           H  
ATOM    532 HG23 VAL A  32       1.925   7.888  11.981  1.00 86.88           H  
ATOM    533  N   GLY A  33      -2.014  10.505  11.187  1.00 74.97           N  
ATOM    534  H   GLY A  33      -2.596   9.963  10.564  1.00 74.97           H  
ATOM    535  CA  GLY A  33      -2.709  11.552  11.907  1.00 74.97           C  
ATOM    536  HA2 GLY A  33      -2.537  12.524  11.446  1.00 74.97           H  
ATOM    537  HA3 GLY A  33      -2.389  11.574  12.949  1.00 74.97           H  
ATOM    538  C   GLY A  33      -4.188  11.211  11.837  1.00 74.97           C  
ATOM    539  O   GLY A  33      -4.636  10.607  10.859  1.00 74.97           O  
ATOM    540  N   GLY A  34      -4.930  11.546  12.879  1.00 67.35           N  
ATOM    541  H   GLY A  34      -4.556  12.096  13.639  1.00 67.35           H  
ATOM    542  CA  GLY A  34      -6.301  11.091  13.009  1.00 67.35           C  
ATOM    543  HA2 GLY A  34      -6.729  10.886  12.028  1.00 67.35           H  
ATOM    544  HA3 GLY A  34      -6.328  10.163  13.580  1.00 67.35           H  
ATOM    545  C   GLY A  34      -7.182  12.102  13.707  1.00 67.35           C  
ATOM    546  O   GLY A  34      -6.687  13.059  14.305  1.00 67.35           O  
ATOM    547  N   ASP A  35      -8.471  11.840  13.528  1.00 63.40           N  
ATOM    548  H   ASP A  35      -8.682  11.001  13.006  1.00 63.40           H  
ATOM    549  CA  ASP A  35      -9.605  12.281  14.330  1.00 63.40           C  
ATOM    550  HA  ASP A  35     -10.010  13.235  13.992  1.00 63.40           H  
ATOM    551  C   ASP A  35      -9.167  12.398  15.796  1.00 63.40           C  
ATOM    552  CB  ASP A  35     -10.648  11.174  14.091  1.00 63.40           C  
ATOM    553  HB2 ASP A  35     -10.165  10.208  14.236  1.00 63.40           H  
ATOM    554  HB3 ASP A  35     -10.987  11.201  13.055  1.00 63.40           H  
ATOM    555  O   ASP A  35      -8.758  11.407  16.402  1.00 63.40           O  
ATOM    556  CG  ASP A  35     -11.857  11.217  15.001  1.00 63.40           C  
ATOM    557  OD1 ASP A  35     -11.974  12.205  15.741  1.00 63.40           O  
ATOM    558  OD2 ASP A  35     -12.525  10.153  15.037  1.00 63.40           O  
ATOM    559  N   LYS A  36      -9.099  13.634  16.292  1.00 65.44           N  
ATOM    560  H   LYS A  36      -9.694  14.314  15.841  1.00 65.44           H  
ATOM    561  CA  LYS A  36      -8.577  13.943  17.629  1.00 65.44           C  
ATOM    562  HA  LYS A  36      -7.821  13.212  17.916  1.00 65.44           H  
ATOM    563  C   LYS A  36      -9.666  13.845  18.685  1.00 65.44           C  
ATOM    564  CB  LYS A  36      -8.013  15.368  17.675  1.00 65.44           C  
ATOM    565  HB2 LYS A  36      -7.897  15.646  18.723  1.00 65.44           H  
ATOM    566  HB3 LYS A  36      -8.746  16.044  17.237  1.00 65.44           H  
ATOM    567  O   LYS A  36      -9.336  13.800  19.871  1.00 65.44           O  
ATOM    568  CG  LYS A  36      -6.657  15.571  16.992  1.00 65.44           C  
ATOM    569  HG2 LYS A  36      -6.754  15.416  15.917  1.00 65.44           H  
ATOM    570  HG3 LYS A  36      -5.926  14.875  17.402  1.00 65.44           H  
ATOM    571  CD  LYS A  36      -6.225  17.016  17.279  1.00 65.44           C  
ATOM    572  HD2 LYS A  36      -6.981  17.687  16.870  1.00 65.44           H  
ATOM    573  HD3 LYS A  36      -6.174  17.167  18.358  1.00 65.44           H  
ATOM    574  CE  LYS A  36      -4.874  17.362  16.664  1.00 65.44           C  
ATOM    575  HE2 LYS A  36      -4.900  17.130  15.599  1.00 65.44           H  
ATOM    576  HE3 LYS A  36      -4.101  16.746  17.123  1.00 65.44           H  
ATOM    577  NZ  LYS A  36      -4.565  18.799  16.864  1.00 65.44           N  
ATOM    578  HZ1 LYS A  36      -4.590  19.043  17.844  1.00 65.44           H  
ATOM    579  HZ2 LYS A  36      -5.193  19.415  16.367  1.00 65.44           H  
ATOM    580  HZ3 LYS A  36      -3.622  18.966  16.545  1.00 65.44           H  
ATOM    581  N   ASP A  37     -10.930  13.950  18.288  1.00 67.65           N  
ATOM    582  H   ASP A  37     -11.151  13.974  17.303  1.00 67.65           H  
ATOM    583  CA  ASP A  37     -12.056  13.891  19.217  1.00 67.65           C  
ATOM    584  HA  ASP A  37     -11.675  14.069  20.223  1.00 67.65           H  
ATOM    585  C   ASP A  37     -12.691  12.495  19.302  1.00 67.65           C  
ATOM    586  CB  ASP A  37     -13.025  15.048  18.948  1.00 67.65           C  
ATOM    587  HB2 ASP A  37     -12.463  15.980  18.994  1.00 67.65           H  
ATOM    588  HB3 ASP A  37     -13.752  15.074  19.760  1.00 67.65           H  
ATOM    589  O   ASP A  37     -13.423  12.201  20.251  1.00 67.65           O  
ATOM    590  CG  ASP A  37     -13.797  14.997  17.629  1.00 67.65           C  
ATOM    591  OD1 ASP A  37     -14.039  13.875  17.153  1.00 67.65           O  
ATOM    592  OD2 ASP A  37     -14.248  16.102  17.232  1.00 67.65           O  
ATOM    593  N   GLY A  38     -12.300  11.611  18.391  1.00 61.60           N  
ATOM    594  H   GLY A  38     -11.915  11.995  17.539  1.00 61.60           H  
ATOM    595  CA  GLY A  38     -12.671  10.213  18.353  1.00 61.60           C  
ATOM    596  HA2 GLY A  38     -12.036   9.760  17.591  1.00 61.60           H  
ATOM    597  HA3 GLY A  38     -12.497   9.748  19.323  1.00 61.60           H  
ATOM    598  C   GLY A  38     -14.112   9.973  17.926  1.00 61.60           C  
ATOM    599  O   GLY A  38     -14.654   8.895  18.194  1.00 61.60           O  
ATOM    600  N   ASP A  39     -14.755  10.949  17.286  1.00 65.97           N  
ATOM    601  H   ASP A  39     -14.263  11.802  17.061  1.00 65.97           H  
ATOM    602  CA  ASP A  39     -16.145  10.836  16.852  1.00 65.97           C  
ATOM    603  HA  ASP A  39     -16.675  10.321  17.653  1.00 65.97           H  
ATOM    604  C   ASP A  39     -16.331   9.947  15.604  1.00 65.97           C  
ATOM    605  CB  ASP A  39     -16.788  12.232  16.756  1.00 65.97           C  
ATOM    606  HB2 ASP A  39     -17.866  12.092  16.832  1.00 65.97           H  
ATOM    607  HB3 ASP A  39     -16.490  12.829  17.618  1.00 65.97           H  
ATOM    608  O   ASP A  39     -17.462   9.618  15.224  1.00 65.97           O  
ATOM    609  CG  ASP A  39     -16.522  13.023  15.466  1.00 65.97           C  
ATOM    610  OD1 ASP A  39     -15.767  12.529  14.604  1.00 65.97           O  
ATOM    611  OD2 ASP A  39     -17.283  13.998  15.238  1.00 65.97           O  
ATOM    612  N   GLY A  40     -15.228   9.479  15.012  1.00 50.65           N  
ATOM    613  H   GLY A  40     -14.354   9.889  15.312  1.00 50.65           H  
ATOM    614  CA  GLY A  40     -15.199   8.652  13.811  1.00 50.65           C  
ATOM    615  HA2 GLY A  40     -14.287   8.054  13.829  1.00 50.65           H  
ATOM    616  HA3 GLY A  40     -16.063   7.988  13.806  1.00 50.65           H  
ATOM    617  C   GLY A  40     -15.203   9.458  12.512  1.00 50.65           C  
ATOM    618  O   GLY A  40     -15.250   8.862  11.432  1.00 50.65           O  
ATOM    619  N   TYR A  41     -15.140  10.784  12.596  1.00 49.02           N  
ATOM    620  H   TYR A  41     -15.117  11.210  13.512  1.00 49.02           H  
ATOM    621  CA  TYR A  41     -15.063  11.719  11.488  1.00 49.02           C  
ATOM    622  HA  TYR A  41     -14.960  11.153  10.562  1.00 49.02           H  
ATOM    623  C   TYR A  41     -13.812  12.591  11.643  1.00 49.02           C  
ATOM    624  CB  TYR A  41     -16.359  12.547  11.395  1.00 49.02           C  
ATOM    625  HB2 TYR A  41     -16.287  13.214  10.535  1.00 49.02           H  
ATOM    626  HB3 TYR A  41     -16.452  13.180  12.278  1.00 49.02           H  
ATOM    627  O   TYR A  41     -13.223  12.724  12.700  1.00 49.02           O  
ATOM    628  CG  TYR A  41     -17.618  11.706  11.252  1.00 49.02           C  
ATOM    629  CD1 TYR A  41     -18.087  11.334   9.976  1.00 49.02           C  
ATOM    630  HD1 TYR A  41     -17.559  11.660   9.093  1.00 49.02           H  
ATOM    631  CD2 TYR A  41     -18.281  11.242  12.403  1.00 49.02           C  
ATOM    632  HD2 TYR A  41     -17.897  11.512  13.376  1.00 49.02           H  
ATOM    633  CE1 TYR A  41     -19.213  10.496   9.852  1.00 49.02           C  
ATOM    634  HE1 TYR A  41     -19.558  10.177   8.879  1.00 49.02           H  
ATOM    635  CE2 TYR A  41     -19.393  10.389  12.288  1.00 49.02           C  
ATOM    636  HE2 TYR A  41     -19.854  10.014  13.189  1.00 49.02           H  
ATOM    637  OH  TYR A  41     -20.934   9.187  10.905  1.00 49.02           O  
ATOM    638  HH  TYR A  41     -21.183   8.888  11.782  1.00 49.02           H  
ATOM    639  CZ  TYR A  41     -19.861  10.016  11.010  1.00 49.02           C  
ATOM    640  N   ILE A  42     -13.339  13.169  10.538  1.00 54.38           N  
ATOM    641  H   ILE A  42     -13.859  13.040   9.682  1.00 54.38           H  
ATOM    642  CA  ILE A  42     -12.356  14.252  10.608  1.00 54.38           C  
ATOM    643  HA  ILE A  42     -12.066  14.430  11.644  1.00 54.38           H  
ATOM    644  C   ILE A  42     -13.073  15.508  10.155  1.00 54.38           C  
ATOM    645  CB  ILE A  42     -11.063  13.921   9.830  1.00 54.38           C  
ATOM    646  HB  ILE A  42     -11.330  13.587   8.827  1.00 54.38           H  
ATOM    647  O   ILE A  42     -13.318  15.709   8.960  1.00 54.38           O  
ATOM    648  CG1 ILE A  42     -10.310  12.777  10.552  1.00 54.38           C  
ATOM    649 HG12 ILE A  42     -10.639  11.826  10.135  1.00 54.38           H  
ATOM    650 HG13 ILE A  42     -10.605  12.781  11.602  1.00 54.38           H  
ATOM    651  CG2 ILE A  42     -10.176  15.166   9.682  1.00 54.38           C  
ATOM    652 HG21 ILE A  42      -9.786  15.440  10.662  1.00 54.38           H  
ATOM    653 HG22 ILE A  42      -9.348  14.988   8.996  1.00 54.38           H  
ATOM    654 HG23 ILE A  42     -10.752  15.995   9.270  1.00 54.38           H  
ATOM    655  CD1 ILE A  42      -8.773  12.834  10.551  1.00 54.38           C  
ATOM    656 HD11 ILE A  42      -8.435  13.530  11.319  1.00 54.38           H  
ATOM    657 HD12 ILE A  42      -8.377  11.842  10.766  1.00 54.38           H  
ATOM    658 HD13 ILE A  42      -8.380  13.181   9.595  1.00 54.38           H  
ATOM    659  N   SER A  43     -13.390  16.370  11.111  1.00 60.22           N  
ATOM    660  H   SER A  43     -13.196  16.112  12.068  1.00 60.22           H  
ATOM    661  CA  SER A  43     -13.860  17.716  10.827  1.00 60.22           C  
ATOM    662  HA  SER A  43     -14.774  17.634  10.239  1.00 60.22           H  
ATOM    663  C   SER A  43     -12.817  18.495  10.012  1.00 60.22           C  
ATOM    664  CB  SER A  43     -14.198  18.430  12.139  1.00 60.22           C  
ATOM    665  HB2 SER A  43     -14.868  17.809  12.734  1.00 60.22           H  
ATOM    666  HB3 SER A  43     -14.692  19.377  11.921  1.00 60.22           H  
ATOM    667  O   SER A  43     -11.623  18.199  10.008  1.00 60.22           O  
ATOM    668  OG  SER A  43     -13.016  18.677  12.865  1.00 60.22           O  
ATOM    669  HG  SER A  43     -12.840  17.850  13.320  1.00 60.22           H  
ATOM    670  N   ALA A  44     -13.226  19.557   9.313  1.00 60.67           N  
ATOM    671  H   ALA A  44     -14.213  19.770   9.290  1.00 60.67           H  
ATOM    672  CA  ALA A  44     -12.278  20.392   8.563  1.00 60.67           C  
ATOM    673  HA  ALA A  44     -11.789  19.767   7.816  1.00 60.67           H  
ATOM    674  C   ALA A  44     -11.169  20.998   9.455  1.00 60.67           C  
ATOM    675  CB  ALA A  44     -13.069  21.491   7.846  1.00 60.67           C  
ATOM    676  HB1 ALA A  44     -13.573  22.126   8.575  1.00 60.67           H  
ATOM    677  HB2 ALA A  44     -12.388  22.097   7.249  1.00 60.67           H  
ATOM    678  HB3 ALA A  44     -13.810  21.040   7.186  1.00 60.67           H  
ATOM    679  O   ALA A  44     -10.067  21.275   8.972  1.00 60.67           O  
ATOM    680  N   ALA A  45     -11.460  21.201  10.745  1.00 63.82           N  
ATOM    681  H   ALA A  45     -12.338  20.846  11.097  1.00 63.82           H  
ATOM    682  CA  ALA A  45     -10.484  21.637  11.737  1.00 63.82           C  
ATOM    683  HA  ALA A  45      -9.948  22.508  11.359  1.00 63.82           H  
ATOM    684  C   ALA A  45      -9.450  20.537  11.999  1.00 63.82           C  
ATOM    685  CB  ALA A  45     -11.233  22.039  13.013  1.00 63.82           C  
ATOM    686  HB1 ALA A  45     -11.931  22.849  12.802  1.00 63.82           H  
ATOM    687  HB2 ALA A  45     -11.783  21.188  13.413  1.00 63.82           H  
ATOM    688  HB3 ALA A  45     -10.517  22.371  13.765  1.00 63.82           H  
ATOM    689  O   ALA A  45      -8.249  20.776  11.877  1.00 63.82           O  
ATOM    690  N   GLU A  46      -9.913  19.314  12.239  1.00 65.47           N  
ATOM    691  H   GLU A  46     -10.906  19.158  12.339  1.00 65.47           H  
ATOM    692  CA  GLU A  46      -9.043  18.160  12.436  1.00 65.47           C  
ATOM    693  HA  GLU A  46      -8.316  18.373  13.219  1.00 65.47           H  
ATOM    694  C   GLU A  46      -8.285  17.782  11.174  1.00 65.47           C  
ATOM    695  CB  GLU A  46      -9.865  16.972  12.883  1.00 65.47           C  
ATOM    696  HB2 GLU A  46      -9.241  16.078  12.904  1.00 65.47           H  
ATOM    697  HB3 GLU A  46     -10.666  16.831  12.157  1.00 65.47           H  
ATOM    698  O   GLU A  46      -7.158  17.340  11.276  1.00 65.47           O  
ATOM    699  CG  GLU A  46     -10.430  17.206  14.279  1.00 65.47           C  
ATOM    700  HG2 GLU A  46     -10.900  18.186  14.359  1.00 65.47           H  
ATOM    701  HG3 GLU A  46      -9.619  17.159  15.006  1.00 65.47           H  
ATOM    702  CD  GLU A  46     -11.460  16.129  14.515  1.00 65.47           C  
ATOM    703  OE1 GLU A  46     -11.151  15.309  15.397  1.00 65.47           O  
ATOM    704  OE2 GLU A  46     -12.424  16.165  13.709  1.00 65.47           O  
ATOM    705  N   ALA A  47      -8.816  18.004   9.971  1.00 61.87           N  
ATOM    706  H   ALA A  47      -9.793  18.256   9.928  1.00 61.87           H  
ATOM    707  CA  ALA A  47      -8.069  17.742   8.743  1.00 61.87           C  
ATOM    708  HA  ALA A  47      -7.718  16.710   8.762  1.00 61.87           H  
ATOM    709  C   ALA A  47      -6.830  18.646   8.640  1.00 61.87           C  
ATOM    710  CB  ALA A  47      -8.998  17.929   7.538  1.00 61.87           C  
ATOM    711  HB1 ALA A  47      -9.359  18.957   7.505  1.00 61.87           H  
ATOM    712  HB2 ALA A  47      -9.854  17.259   7.612  1.00 61.87           H  
ATOM    713  HB3 ALA A  47      -8.452  17.712   6.620  1.00 61.87           H  
ATOM    714  O   ALA A  47      -5.755  18.188   8.251  1.00 61.87           O  
ATOM    715  N   LYS A  48      -6.974  19.923   9.017  1.00 60.47           N  
ATOM    716  H   LYS A  48      -7.875  20.200   9.379  1.00 60.47           H  
ATOM    717  CA  LYS A  48      -5.857  20.877   9.091  1.00 60.47           C  
ATOM    718  HA  LYS A  48      -5.289  20.842   8.161  1.00 60.47           H  
ATOM    719  C   LYS A  48      -4.865  20.510  10.189  1.00 60.47           C  
ATOM    720  CB  LYS A  48      -6.400  22.292   9.339  1.00 60.47           C  
ATOM    721  HB2 LYS A  48      -7.366  22.246   9.841  1.00 60.47           H  
ATOM    722  HB3 LYS A  48      -5.711  22.828   9.992  1.00 60.47           H  
ATOM    723  O   LYS A  48      -3.655  20.603   9.986  1.00 60.47           O  
ATOM    724  CG  LYS A  48      -6.523  23.075   8.032  1.00 60.47           C  
ATOM    725  HG2 LYS A  48      -5.545  23.133   7.555  1.00 60.47           H  
ATOM    726  HG3 LYS A  48      -7.220  22.569   7.365  1.00 60.47           H  
ATOM    727  CD  LYS A  48      -7.027  24.488   8.333  1.00 60.47           C  
ATOM    728  HD2 LYS A  48      -6.383  24.951   9.080  1.00 60.47           H  
ATOM    729  HD3 LYS A  48      -8.041  24.420   8.727  1.00 60.47           H  
ATOM    730  CE  LYS A  48      -7.012  25.320   7.051  1.00 60.47           C  
ATOM    731  HE2 LYS A  48      -5.985  25.386   6.692  1.00 60.47           H  
ATOM    732  HE3 LYS A  48      -7.597  24.795   6.295  1.00 60.47           H  
ATOM    733  NZ  LYS A  48      -7.574  26.669   7.292  1.00 60.47           N  
ATOM    734  HZ1 LYS A  48      -7.041  27.147   8.005  1.00 60.47           H  
ATOM    735  HZ2 LYS A  48      -8.528  26.584   7.612  1.00 60.47           H  
ATOM    736  HZ3 LYS A  48      -7.565  27.213   6.441  1.00 60.47           H  
ATOM    737  N   ASP A  49      -5.376  20.106  11.341  1.00 61.60           N  
ATOM    738  H   ASP A  49      -6.380  20.131  11.456  1.00 61.60           H  
ATOM    739  CA  ASP A  49      -4.571  19.780  12.511  1.00 61.60           C  
ATOM    740  HA  ASP A  49      -3.796  20.534  12.650  1.00 61.60           H  
ATOM    741  C   ASP A  49      -3.862  18.428  12.387  1.00 61.60           C  
ATOM    742  CB  ASP A  49      -5.494  19.789  13.723  1.00 61.60           C  
ATOM    743  HB2 ASP A  49      -5.096  19.070  14.440  1.00 61.60           H  
ATOM    744  HB3 ASP A  49      -6.487  19.436  13.444  1.00 61.60           H  
ATOM    745  O   ASP A  49      -2.682  18.319  12.708  1.00 61.60           O  
ATOM    746  CG  ASP A  49      -5.610  21.147  14.411  1.00 61.60           C  
ATOM    747  OD1 ASP A  49      -5.203  22.184  13.830  1.00 61.60           O  
ATOM    748  OD2 ASP A  49      -6.025  21.091  15.589  1.00 61.60           O  
ATOM    749  N   ALA A  50      -4.541  17.417  11.847  1.00 60.53           N  
ATOM    750  H   ALA A  50      -5.517  17.567  11.633  1.00 60.53           H  
ATOM    751  CA  ALA A  50      -4.000  16.095  11.558  1.00 60.53           C  
ATOM    752  HA  ALA A  50      -3.653  15.645  12.488  1.00 60.53           H  
ATOM    753  C   ALA A  50      -2.809  16.192  10.608  1.00 60.53           C  
ATOM    754  CB  ALA A  50      -5.097  15.204  10.955  1.00 60.53           C  
ATOM    755  HB1 ALA A  50      -5.905  15.077  11.675  1.00 60.53           H  
ATOM    756  HB2 ALA A  50      -5.489  15.652  10.042  1.00 60.53           H  
ATOM    757  HB3 ALA A  50      -4.687  14.220  10.725  1.00 60.53           H  
ATOM    758  O   ALA A  50      -1.910  15.363  10.672  1.00 60.53           O  
ATOM    759  N   GLU A  51      -2.750  17.212   9.747  1.00 62.31           N  
ATOM    760  H   GLU A  51      -3.529  17.853   9.699  1.00 62.31           H  
ATOM    761  CA  GLU A  51      -1.582  17.433   8.903  1.00 62.31           C  
ATOM    762  HA  GLU A  51      -1.303  16.459   8.501  1.00 62.31           H  
ATOM    763  C   GLU A  51      -0.359  17.946   9.672  1.00 62.31           C  
ATOM    764  CB  GLU A  51      -1.936  18.379   7.743  1.00 62.31           C  
ATOM    765  HB2 GLU A  51      -3.007  18.351   7.542  1.00 62.31           H  
ATOM    766  HB3 GLU A  51      -1.635  19.401   7.974  1.00 62.31           H  
ATOM    767  O   GLU A  51       0.771  17.546   9.363  1.00 62.31           O  
ATOM    768  CG  GLU A  51      -1.196  17.854   6.518  1.00 62.31           C  
ATOM    769  HG2 GLU A  51      -1.598  16.857   6.342  1.00 62.31           H  
ATOM    770  HG3 GLU A  51      -0.132  17.769   6.736  1.00 62.31           H  
ATOM    771  CD  GLU A  51      -1.381  18.635   5.223  1.00 62.31           C  
ATOM    772  OE1 GLU A  51      -0.902  18.057   4.220  1.00 62.31           O  
ATOM    773  OE2 GLU A  51      -1.957  19.742   5.243  1.00 62.31           O  
ATOM    774  N   LYS A  52      -0.586  18.807  10.672  1.00 66.19           N  
ATOM    775  H   LYS A  52      -1.549  19.003  10.902  1.00 66.19           H  
ATOM    776  CA  LYS A  52       0.455  19.366  11.546  1.00 66.19           C  
ATOM    777  HA  LYS A  52       1.325  19.639  10.950  1.00 66.19           H  
ATOM    778  C   LYS A  52       0.962  18.358  12.569  1.00 66.19           C  
ATOM    779  CB  LYS A  52      -0.082  20.600  12.282  1.00 66.19           C  
ATOM    780  HB2 LYS A  52      -1.151  20.494  12.472  1.00 66.19           H  
ATOM    781  HB3 LYS A  52       0.416  20.673  13.249  1.00 66.19           H  
ATOM    782  O   LYS A  52       2.170  18.267  12.762  1.00 66.19           O  
ATOM    783  CG  LYS A  52       0.193  21.890  11.509  1.00 66.19           C  
ATOM    784  HG2 LYS A  52       1.264  21.983  11.327  1.00 66.19           H  
ATOM    785  HG3 LYS A  52      -0.338  21.875  10.557  1.00 66.19           H  
ATOM    786  CD  LYS A  52      -0.285  23.068  12.356  1.00 66.19           C  
ATOM    787  HD2 LYS A  52      -1.367  23.002  12.469  1.00 66.19           H  
ATOM    788  HD3 LYS A  52       0.172  23.006  13.344  1.00 66.19           H  
ATOM    789  CE  LYS A  52       0.094  24.395  11.704  1.00 66.19           C  
ATOM    790  HE2 LYS A  52      -0.352  24.430  10.710  1.00 66.19           H  
ATOM    791  HE3 LYS A  52       1.178  24.435  11.599  1.00 66.19           H  
ATOM    792  NZ  LYS A  52      -0.397  25.514  12.540  1.00 66.19           N  
ATOM    793  HZ1 LYS A  52       0.010  25.452  13.462  1.00 66.19           H  
ATOM    794  HZ2 LYS A  52      -1.398  25.432  12.653  1.00 66.19           H  
ATOM    795  HZ3 LYS A  52      -0.173  26.408  12.128  1.00 66.19           H  
ATOM    796  N   ASP A  53       0.053  17.605  13.175  1.00 69.63           N  
ATOM    797  H   ASP A  53      -0.919  17.803  12.988  1.00 69.63           H  
ATOM    798  CA  ASP A  53       0.358  16.689  14.277  1.00 69.63           C  
ATOM    799  HA  ASP A  53       1.285  17.008  14.753  1.00 69.63           H  
ATOM    800  C   ASP A  53       0.593  15.249  13.808  1.00 69.63           C  
ATOM    801  CB  ASP A  53      -0.749  16.778  15.334  1.00 69.63           C  
ATOM    802  HB2 ASP A  53      -1.701  16.505  14.877  1.00 69.63           H  
ATOM    803  HB3 ASP A  53      -0.541  16.068  16.134  1.00 69.63           H  
ATOM    804  O   ASP A  53       0.787  14.344  14.627  1.00 69.63           O  
ATOM    805  CG  ASP A  53      -0.859  18.172  15.958  1.00 69.63           C  
ATOM    806  OD1 ASP A  53       0.157  18.898  16.023  1.00 69.63           O  
ATOM    807  OD2 ASP A  53      -1.981  18.514  16.392  1.00 69.63           O  
ATOM    808  N   ALA A  54       0.586  15.020  12.490  1.00 78.47           N  
ATOM    809  H   ALA A  54       0.356  15.779  11.864  1.00 78.47           H  
ATOM    810  CA  ALA A  54       0.887  13.711  11.948  1.00 78.47           C  
ATOM    811  HA  ALA A  54       0.170  13.016  12.386  1.00 78.47           H  
ATOM    812  C   ALA A  54       2.298  13.268  12.341  1.00 78.47           C  
ATOM    813  CB  ALA A  54       0.728  13.671  10.427  1.00 78.47           C  
ATOM    814  HB1 ALA A  54       1.151  12.727  10.082  1.00 78.47           H  
ATOM    815  HB2 ALA A  54       1.253  14.509   9.969  1.00 78.47           H  
ATOM    816  HB3 ALA A  54      -0.327  13.675  10.153  1.00 78.47           H  
ATOM    817  O   ALA A  54       3.289  13.942  12.041  1.00 78.47           O  
ATOM    818  N   GLU A  55       2.394  12.073  12.917  1.00 86.93           N  
ATOM    819  H   GLU A  55       1.547  11.530  13.003  1.00 86.93           H  
ATOM    820  CA  GLU A  55       3.672  11.386  13.024  1.00 86.93           C  
ATOM    821  HA  GLU A  55       4.417  12.110  13.352  1.00 86.93           H  
ATOM    822  C   GLU A  55       4.055  10.881  11.632  1.00 86.93           C  
ATOM    823  CB  GLU A  55       3.622  10.267  14.073  1.00 86.93           C  
ATOM    824  HB2 GLU A  55       3.186  10.673  14.986  1.00 86.93           H  
ATOM    825  HB3 GLU A  55       2.992   9.454  13.713  1.00 86.93           H  
ATOM    826  O   GLU A  55       3.256  10.253  10.930  1.00 86.93           O  
ATOM    827  CG  GLU A  55       5.028   9.722  14.390  1.00 86.93           C  
ATOM    828  HG2 GLU A  55       5.652  10.546  14.738  1.00 86.93           H  
ATOM    829  HG3 GLU A  55       5.474   9.334  13.474  1.00 86.93           H  
ATOM    830  CD  GLU A  55       5.023   8.613  15.457  1.00 86.93           C  
ATOM    831  OE1 GLU A  55       5.988   7.799  15.463  1.00 86.93           O  
ATOM    832  OE2 GLU A  55       4.048   8.560  16.241  1.00 86.93           O  
ATOM    833  N   LYS A  56       5.283  11.193  11.216  1.00 91.50           N  
ATOM    834  H   LYS A  56       5.893  11.682  11.855  1.00 91.50           H  
ATOM    835  CA  LYS A  56       5.821  10.831   9.906  1.00 91.50           C  
ATOM    836  HA  LYS A  56       5.082  10.239   9.365  1.00 91.50           H  
ATOM    837  C   LYS A  56       7.055   9.972  10.097  1.00 91.50           C  
ATOM    838  CB  LYS A  56       6.138  12.081   9.073  1.00 91.50           C  
ATOM    839  HB2 LYS A  56       6.849  12.700   9.621  1.00 91.50           H  
ATOM    840  HB3 LYS A  56       6.599  11.774   8.134  1.00 91.50           H  
ATOM    841  O   LYS A  56       7.934  10.323  10.883  1.00 91.50           O  
ATOM    842  CG  LYS A  56       4.878  12.900   8.762  1.00 91.50           C  
ATOM    843  HG2 LYS A  56       4.377  13.160   9.695  1.00 91.50           H  
ATOM    844  HG3 LYS A  56       4.201  12.297   8.156  1.00 91.50           H  
ATOM    845  CD  LYS A  56       5.218  14.195   8.016  1.00 91.50           C  
ATOM    846  HD2 LYS A  56       5.569  13.958   7.012  1.00 91.50           H  
ATOM    847  HD3 LYS A  56       6.001  14.723   8.561  1.00 91.50           H  
ATOM    848  CE  LYS A  56       3.961  15.069   7.957  1.00 91.50           C  
ATOM    849  HE2 LYS A  56       3.588  15.191   8.974  1.00 91.50           H  
ATOM    850  HE3 LYS A  56       3.194  14.543   7.389  1.00 91.50           H  
ATOM    851  NZ  LYS A  56       4.226  16.404   7.366  1.00 91.50           N  
ATOM    852  HZ1 LYS A  56       4.517  16.329   6.402  1.00 91.50           H  
ATOM    853  HZ2 LYS A  56       3.394  16.973   7.423  1.00 91.50           H  
ATOM    854  HZ3 LYS A  56       4.944  16.876   7.897  1.00 91.50           H  
ATOM    855  N   ARG A  57       7.145   8.878   9.349  1.00 94.38           N  
ATOM    856  H   ARG A  57       6.369   8.657   8.741  1.00 94.38           H  
ATOM    857  CA  ARG A  57       8.353   8.059   9.255  1.00 94.38           C  
ATOM    858  HA  ARG A  57       9.198   8.617   9.658  1.00 94.38           H  
ATOM    859  C   ARG A  57       8.660   7.773   7.800  1.00 94.38           C  
ATOM    860  CB  ARG A  57       8.207   6.767  10.065  1.00 94.38           C  
ATOM    861  HB2 ARG A  57       7.324   6.219   9.734  1.00 94.38           H  
ATOM    862  HB3 ARG A  57       9.085   6.146   9.890  1.00 94.38           H  
ATOM    863  O   ARG A  57       7.767   7.409   7.046  1.00 94.38           O  
ATOM    864  CG  ARG A  57       8.108   7.076  11.565  1.00 94.38           C  
ATOM    865  HG2 ARG A  57       8.941   7.712  11.865  1.00 94.38           H  
ATOM    866  HG3 ARG A  57       7.172   7.594  11.777  1.00 94.38           H  
ATOM    867  CD  ARG A  57       8.157   5.785  12.368  1.00 94.38           C  
ATOM    868  HD2 ARG A  57       7.345   5.149  12.017  1.00 94.38           H  
ATOM    869  HD3 ARG A  57       9.115   5.292  12.200  1.00 94.38           H  
ATOM    870  NE  ARG A  57       7.948   6.033  13.799  1.00 94.38           N  
ATOM    871  HE  ARG A  57       7.498   6.894  14.074  1.00 94.38           H  
ATOM    872  NH1 ARG A  57       8.397   3.902  14.534  1.00 94.38           N  
ATOM    873 HH11 ARG A  57       8.097   3.200  15.195  1.00 94.38           H  
ATOM    874 HH12 ARG A  57       8.780   3.665  13.630  1.00 94.38           H  
ATOM    875  NH2 ARG A  57       7.424   5.400  15.881  1.00 94.38           N  
ATOM    876 HH21 ARG A  57       7.153   4.641  16.490  1.00 94.38           H  
ATOM    877 HH22 ARG A  57       6.925   6.276  15.943  1.00 94.38           H  
ATOM    878  CZ  ARG A  57       7.948   5.111  14.733  1.00 94.38           C  
ATOM    879  N   THR A  58       9.923   7.928   7.434  1.00 96.80           N  
ATOM    880  H   THR A  58      10.603   8.196   8.131  1.00 96.80           H  
ATOM    881  CA  THR A  58      10.447   7.506   6.136  1.00 96.80           C  
ATOM    882  HA  THR A  58       9.632   7.233   5.466  1.00 96.80           H  
ATOM    883  C   THR A  58      11.323   6.292   6.372  1.00 96.80           C  
ATOM    884  CB  THR A  58      11.258   8.614   5.461  1.00 96.80           C  
ATOM    885  HB  THR A  58      12.121   8.856   6.081  1.00 96.80           H  
ATOM    886  O   THR A  58      12.167   6.312   7.269  1.00 96.80           O  
ATOM    887  CG2 THR A  58      11.746   8.198   4.074  1.00 96.80           C  
ATOM    888 HG21 THR A  58      10.917   7.828   3.472  1.00 96.80           H  
ATOM    889 HG22 THR A  58      12.496   7.411   4.157  1.00 96.80           H  
ATOM    890 HG23 THR A  58      12.213   9.042   3.566  1.00 96.80           H  
ATOM    891  OG1 THR A  58      10.480   9.784   5.305  1.00 96.80           O  
ATOM    892  HG1 THR A  58      11.088  10.442   4.961  1.00 96.80           H  
ATOM    893  N   VAL A  59      11.114   5.247   5.584  1.00 97.04           N  
ATOM    894  H   VAL A  59      10.374   5.289   4.898  1.00 97.04           H  
ATOM    895  CA  VAL A  59      11.893   4.014   5.649  1.00 97.04           C  
ATOM    896  HA  VAL A  59      12.779   4.162   6.268  1.00 97.04           H  
ATOM    897  C   VAL A  59      12.352   3.653   4.249  1.00 97.04           C  
ATOM    898  CB  VAL A  59      11.057   2.884   6.270  1.00 97.04           C  
ATOM    899  HB  VAL A  59      10.149   2.737   5.686  1.00 97.04           H  
ATOM    900  O   VAL A  59      11.541   3.615   3.330  1.00 97.04           O  
ATOM    901  CG1 VAL A  59      11.818   1.558   6.314  1.00 97.04           C  
ATOM    902 HG11 VAL A  59      12.107   1.244   5.310  1.00 97.04           H  
ATOM    903 HG12 VAL A  59      12.710   1.641   6.935  1.00 97.04           H  
ATOM    904 HG13 VAL A  59      11.154   0.789   6.708  1.00 97.04           H  
ATOM    905  CG2 VAL A  59      10.664   3.242   7.710  1.00 97.04           C  
ATOM    906 HG21 VAL A  59      11.540   3.585   8.260  1.00 97.04           H  
ATOM    907 HG22 VAL A  59      10.267   2.355   8.205  1.00 97.04           H  
ATOM    908 HG23 VAL A  59       9.903   4.023   7.706  1.00 97.04           H  
ATOM    909  N   THR A  60      13.637   3.359   4.093  1.00 97.78           N  
ATOM    910  H   THR A  60      14.259   3.412   4.887  1.00 97.78           H  
ATOM    911  CA  THR A  60      14.145   2.695   2.892  1.00 97.78           C  
ATOM    912  HA  THR A  60      13.527   2.975   2.039  1.00 97.78           H  
ATOM    913  C   THR A  60      14.056   1.190   3.102  1.00 97.78           C  
ATOM    914  CB  THR A  60      15.585   3.113   2.581  1.00 97.78           C  
ATOM    915  HB  THR A  60      16.244   2.764   3.376  1.00 97.78           H  
ATOM    916  O   THR A  60      14.536   0.694   4.118  1.00 97.78           O  
ATOM    917  CG2 THR A  60      16.075   2.555   1.247  1.00 97.78           C  
ATOM    918 HG21 THR A  60      16.167   1.471   1.308  1.00 97.78           H  
ATOM    919 HG22 THR A  60      17.056   2.972   1.018  1.00 97.78           H  
ATOM    920 HG23 THR A  60      15.377   2.814   0.451  1.00 97.78           H  
ATOM    921  OG1 THR A  60      15.678   4.519   2.510  1.00 97.78           O  
ATOM    922  HG1 THR A  60      15.150   4.827   1.770  1.00 97.78           H  
ATOM    923  N   VAL A  61      13.441   0.472   2.164  1.00 97.68           N  
ATOM    924  H   VAL A  61      13.061   0.960   1.365  1.00 97.68           H  
ATOM    925  CA  VAL A  61      13.316  -0.990   2.196  1.00 97.68           C  
ATOM    926  HA  VAL A  61      13.732  -1.376   3.127  1.00 97.68           H  
ATOM    927  C   VAL A  61      14.138  -1.552   1.042  1.00 97.68           C  
ATOM    928  CB  VAL A  61      11.842  -1.436   2.119  1.00 97.68           C  
ATOM    929  HB  VAL A  61      11.461  -1.253   1.114  1.00 97.68           H  
ATOM    930  O   VAL A  61      13.822  -1.309  -0.126  1.00 97.68           O  
ATOM    931  CG1 VAL A  61      11.703  -2.932   2.420  1.00 97.68           C  
ATOM    932 HG11 VAL A  61      12.327  -3.516   1.742  1.00 97.68           H  
ATOM    933 HG12 VAL A  61      10.667  -3.248   2.302  1.00 97.68           H  
ATOM    934 HG13 VAL A  61      12.024  -3.142   3.440  1.00 97.68           H  
ATOM    935  CG2 VAL A  61      10.941  -0.678   3.104  1.00 97.68           C  
ATOM    936 HG21 VAL A  61      11.302  -0.821   4.122  1.00 97.68           H  
ATOM    937 HG22 VAL A  61      10.929   0.386   2.867  1.00 97.68           H  
ATOM    938 HG23 VAL A  61       9.921  -1.054   3.021  1.00 97.68           H  
ATOM    939  N   ASN A  62      15.217  -2.267   1.347  1.00 97.63           N  
ATOM    940  H   ASN A  62      15.417  -2.471   2.316  1.00 97.63           H  
ATOM    941  CA  ASN A  62      16.095  -2.847   0.333  1.00 97.63           C  
ATOM    942  HA  ASN A  62      16.279  -2.084  -0.423  1.00 97.63           H  
ATOM    943  C   ASN A  62      15.442  -4.060  -0.357  1.00 97.63           C  
ATOM    944  CB  ASN A  62      17.442  -3.211   0.974  1.00 97.63           C  
ATOM    945  HB2 ASN A  62      17.280  -3.926   1.780  1.00 97.63           H  
ATOM    946  HB3 ASN A  62      18.096  -3.683   0.241  1.00 97.63           H  
ATOM    947  O   ASN A  62      14.505  -4.647   0.186  1.00 97.63           O  
ATOM    948  CG  ASN A  62      18.154  -1.988   1.505  1.00 97.63           C  
ATOM    949  ND2 ASN A  62      18.267  -1.868   2.804  1.00 97.63           N  
ATOM    950 HD21 ASN A  62      17.656  -2.436   3.372  1.00 97.63           H  
ATOM    951 HD22 ASN A  62      18.628  -0.995   3.160  1.00 97.63           H  
ATOM    952  OD1 ASN A  62      18.583  -1.121   0.759  1.00 97.63           O  
ATOM    953  N   PRO A  63      15.924  -4.464  -1.546  1.00 96.77           N  
ATOM    954  CA  PRO A  63      15.460  -5.677  -2.220  1.00 96.77           C  
ATOM    955  HA  PRO A  63      14.447  -5.511  -2.585  1.00 96.77           H  
ATOM    956  C   PRO A  63      15.491  -6.912  -1.310  1.00 96.77           C  
ATOM    957  CB  PRO A  63      16.403  -5.846  -3.415  1.00 96.77           C  
ATOM    958  HB2 PRO A  63      15.926  -6.361  -4.249  1.00 96.77           H  
ATOM    959  HB3 PRO A  63      17.308  -6.374  -3.118  1.00 96.77           H  
ATOM    960  O   PRO A  63      16.523  -7.231  -0.718  1.00 96.77           O  
ATOM    961  CG  PRO A  63      16.756  -4.404  -3.757  1.00 96.77           C  
ATOM    962  HG2 PRO A  63      17.678  -4.331  -4.333  1.00 96.77           H  
ATOM    963  HG3 PRO A  63      15.919  -3.952  -4.289  1.00 96.77           H  
ATOM    964  CD  PRO A  63      16.890  -3.765  -2.381  1.00 96.77           C  
ATOM    965  HD2 PRO A  63      16.673  -2.699  -2.446  1.00 96.77           H  
ATOM    966  HD3 PRO A  63      17.898  -3.929  -2.000  1.00 96.77           H  
ATOM    967  N   GLY A  64      14.361  -7.612  -1.202  1.00 96.29           N  
ATOM    968  H   GLY A  64      13.530  -7.253  -1.650  1.00 96.29           H  
ATOM    969  CA  GLY A  64      14.195  -8.800  -0.359  1.00 96.29           C  
ATOM    970  HA2 GLY A  64      13.280  -9.311  -0.661  1.00 96.29           H  
ATOM    971  HA3 GLY A  64      15.039  -9.471  -0.519  1.00 96.29           H  
ATOM    972  C   GLY A  64      14.093  -8.522   1.145  1.00 96.29           C  
ATOM    973  O   GLY A  64      13.992  -9.471   1.923  1.00 96.29           O  
ATOM    974  N   GLU A  65      14.121  -7.257   1.570  1.00 97.36           N  
ATOM    975  H   GLU A  65      14.190  -6.514   0.890  1.00 97.36           H  
ATOM    976  CA  GLU A  65      14.015  -6.872   2.976  1.00 97.36           C  
ATOM    977  HA  GLU A  65      14.531  -7.626   3.569  1.00 97.36           H  
ATOM    978  C   GLU A  65      12.552  -6.829   3.443  1.00 97.36           C  
ATOM    979  CB  GLU A  65      14.740  -5.534   3.206  1.00 97.36           C  
ATOM    980  HB2 GLU A  65      15.713  -5.583   2.717  1.00 97.36           H  
ATOM    981  HB3 GLU A  65      14.157  -4.732   2.753  1.00 97.36           H  
ATOM    982  O   GLU A  65      11.641  -6.443   2.699  1.00 97.36           O  
ATOM    983  CG  GLU A  65      14.966  -5.204   4.690  1.00 97.36           C  
ATOM    984  HG2 GLU A  65      14.000  -5.120   5.188  1.00 97.36           H  
ATOM    985  HG3 GLU A  65      15.511  -6.030   5.147  1.00 97.36           H  
ATOM    986  CD  GLU A  65      15.748  -3.896   4.909  1.00 97.36           C  
ATOM    987  OE1 GLU A  65      16.108  -3.629   6.075  1.00 97.36           O  
ATOM    988  OE2 GLU A  65      16.020  -3.168   3.921  1.00 97.36           O  
ATOM    989  N   GLU A  66      12.344  -7.192   4.711  1.00 97.13           N  
ATOM    990  H   GLU A  66      13.144  -7.456   5.268  1.00 97.13           H  
ATOM    991  CA  GLU A  66      11.111  -6.938   5.451  1.00 97.13           C  
ATOM    992  HA  GLU A  66      10.412  -6.443   4.777  1.00 97.13           H  
ATOM    993  C   GLU A  66      11.410  -5.990   6.620  1.00 97.13           C  
ATOM    994  CB  GLU A  66      10.455  -8.259   5.898  1.00 97.13           C  
ATOM    995  HB2 GLU A  66      11.094  -8.762   6.623  1.00 97.13           H  
ATOM    996  HB3 GLU A  66      10.354  -8.901   5.022  1.00 97.13           H  
ATOM    997  O   GLU A  66      12.294  -6.261   7.433  1.00 97.13           O  
ATOM    998  CG  GLU A  66       9.060  -8.033   6.512  1.00 97.13           C  
ATOM    999  HG2 GLU A  66       9.165  -7.436   7.418  1.00 97.13           H  
ATOM   1000  HG3 GLU A  66       8.457  -7.459   5.807  1.00 97.13           H  
ATOM   1001  CD  GLU A  66       8.300  -9.333   6.839  1.00 97.13           C  
ATOM   1002  OE1 GLU A  66       7.637  -9.375   7.905  1.00 97.13           O  
ATOM   1003  OE2 GLU A  66       8.288 -10.258   5.990  1.00 97.13           O  
ATOM   1004  N   VAL A  67      10.673  -4.879   6.709  1.00 97.92           N  
ATOM   1005  H   VAL A  67       9.941  -4.750   6.026  1.00 97.92           H  
ATOM   1006  CA  VAL A  67      10.827  -3.865   7.764  1.00 97.92           C  
ATOM   1007  HA  VAL A  67      11.573  -4.216   8.477  1.00 97.92           H  
ATOM   1008  C   VAL A  67       9.512  -3.692   8.514  1.00 97.92           C  
ATOM   1009  CB  VAL A  67      11.328  -2.514   7.208  1.00 97.92           C  
ATOM   1010  HB  VAL A  67      10.588  -2.104   6.520  1.00 97.92           H  
ATOM   1011  O   VAL A  67       8.454  -3.573   7.901  1.00 97.92           O  
ATOM   1012  CG1 VAL A  67      11.542  -1.514   8.356  1.00 97.92           C  
ATOM   1013 HG11 VAL A  67      12.127  -0.662   8.011  1.00 97.92           H  
ATOM   1014 HG12 VAL A  67      10.584  -1.160   8.735  1.00 97.92           H  
ATOM   1015 HG13 VAL A  67      12.103  -1.989   9.161  1.00 97.92           H  
ATOM   1016  CG2 VAL A  67      12.657  -2.657   6.459  1.00 97.92           C  
ATOM   1017 HG21 VAL A  67      12.988  -1.691   6.076  1.00 97.92           H  
ATOM   1018 HG22 VAL A  67      13.425  -3.060   7.118  1.00 97.92           H  
ATOM   1019 HG23 VAL A  67      12.539  -3.335   5.614  1.00 97.92           H  
ATOM   1020  N   GLU A  68       9.566  -3.624   9.846  1.00 97.80           N  
ATOM   1021  H   GLU A  68      10.467  -3.708  10.295  1.00 97.80           H  
ATOM   1022  CA  GLU A  68       8.413  -3.300  10.689  1.00 97.80           C  
ATOM   1023  HA  GLU A  68       7.519  -3.305  10.066  1.00 97.80           H  
ATOM   1024  C   GLU A  68       8.549  -1.893  11.287  1.00 97.80           C  
ATOM   1025  CB  GLU A  68       8.190  -4.379  11.767  1.00 97.80           C  
ATOM   1026  HB2 GLU A  68       8.173  -5.358  11.287  1.00 97.80           H  
ATOM   1027  HB3 GLU A  68       9.012  -4.356  12.482  1.00 97.80           H  
ATOM   1028  O   GLU A  68       9.572  -1.532  11.870  1.00 97.80           O  
ATOM   1029  CG  GLU A  68       6.857  -4.172  12.507  1.00 97.80           C  
ATOM   1030  HG2 GLU A  68       6.873  -3.204  13.008  1.00 97.80           H  
ATOM   1031  HG3 GLU A  68       6.047  -4.146  11.778  1.00 97.80           H  
ATOM   1032  CD  GLU A  68       6.564  -5.270  13.545  1.00 97.80           C  
ATOM   1033  OE1 GLU A  68       6.734  -4.983  14.750  1.00 97.80           O  
ATOM   1034  OE2 GLU A  68       6.069  -6.362  13.154  1.00 97.80           O  
ATOM   1035  N   VAL A  69       7.485  -1.102  11.178  1.00 96.76           N  
ATOM   1036  H   VAL A  69       6.701  -1.449  10.644  1.00 96.76           H  
ATOM   1037  CA  VAL A  69       7.368   0.233  11.761  1.00 96.76           C  
ATOM   1038  HA  VAL A  69       8.278   0.459  12.317  1.00 96.76           H  
ATOM   1039  C   VAL A  69       6.188   0.244  12.719  1.00 96.76           C  
ATOM   1040  CB  VAL A  69       7.195   1.309  10.677  1.00 96.76           C  
ATOM   1041  HB  VAL A  69       6.214   1.217  10.212  1.00 96.76           H  
ATOM   1042  O   VAL A  69       5.049   0.045  12.310  1.00 96.76           O  
ATOM   1043  CG1 VAL A  69       7.311   2.699  11.305  1.00 96.76           C  
ATOM   1044 HG11 VAL A  69       6.553   2.833  12.077  1.00 96.76           H  
ATOM   1045 HG12 VAL A  69       7.154   3.452  10.533  1.00 96.76           H  
ATOM   1046 HG13 VAL A  69       8.307   2.823  11.731  1.00 96.76           H  
ATOM   1047  CG2 VAL A  69       8.259   1.205   9.582  1.00 96.76           C  
ATOM   1048 HG21 VAL A  69       8.129   0.279   9.022  1.00 96.76           H  
ATOM   1049 HG22 VAL A  69       9.256   1.215  10.022  1.00 96.76           H  
ATOM   1050 HG23 VAL A  69       8.148   2.033   8.881  1.00 96.76           H  
ATOM   1051  N   THR A  70       6.449   0.502  13.998  1.00 94.48           N  
ATOM   1052  H   THR A  70       7.413   0.604  14.283  1.00 94.48           H  
ATOM   1053  CA  THR A  70       5.394   0.606  15.016  1.00 94.48           C  
ATOM   1054  HA  THR A  70       4.462   0.207  14.616  1.00 94.48           H  
ATOM   1055  C   THR A  70       5.146   2.057  15.401  1.00 94.48           C  
ATOM   1056  CB  THR A  70       5.718  -0.234  16.255  1.00 94.48           C  
ATOM   1057  HB  THR A  70       6.669   0.083  16.685  1.00 94.48           H  
ATOM   1058  O   THR A  70       6.084   2.776  15.759  1.00 94.48           O  
ATOM   1059  CG2 THR A  70       4.623  -0.151  17.321  1.00 94.48           C  
ATOM   1060 HG21 THR A  70       4.597   0.843  17.766  1.00 94.48           H  
ATOM   1061 HG22 THR A  70       3.651  -0.372  16.879  1.00 94.48           H  
ATOM   1062 HG23 THR A  70       4.829  -0.875  18.110  1.00 94.48           H  
ATOM   1063  OG1 THR A  70       5.793  -1.596  15.908  1.00 94.48           O  
ATOM   1064  HG1 THR A  70       6.532  -1.766  15.319  1.00 94.48           H  
ATOM   1065  N   PHE A  71       3.878   2.448  15.383  1.00 91.95           N  
ATOM   1066  H   PHE A  71       3.182   1.782  15.081  1.00 91.95           H  
ATOM   1067  CA  PHE A  71       3.364   3.695  15.926  1.00 91.95           C  
ATOM   1068  HA  PHE A  71       4.187   4.356  16.197  1.00 91.95           H  
ATOM   1069  C   PHE A  71       2.543   3.392  17.174  1.00 91.95           C  
ATOM   1070  CB  PHE A  71       2.505   4.406  14.880  1.00 91.95           C  
ATOM   1071  HB2 PHE A  71       1.661   3.768  14.617  1.00 91.95           H  
ATOM   1072  HB3 PHE A  71       2.111   5.315  15.335  1.00 91.95           H  
ATOM   1073  O   PHE A  71       1.811   2.402  17.207  1.00 91.95           O  
ATOM   1074  CG  PHE A  71       3.249   4.781  13.619  1.00 91.95           C  
ATOM   1075  CD1 PHE A  71       3.727   6.092  13.458  1.00 91.95           C  
ATOM   1076  HD1 PHE A  71       3.550   6.824  14.232  1.00 91.95           H  
ATOM   1077  CD2 PHE A  71       3.469   3.827  12.609  1.00 91.95           C  
ATOM   1078  HD2 PHE A  71       3.115   2.814  12.734  1.00 91.95           H  
ATOM   1079  CE1 PHE A  71       4.399   6.460  12.282  1.00 91.95           C  
ATOM   1080  HE1 PHE A  71       4.733   7.478  12.148  1.00 91.95           H  
ATOM   1081  CE2 PHE A  71       4.150   4.190  11.436  1.00 91.95           C  
ATOM   1082  HE2 PHE A  71       4.316   3.453  10.664  1.00 91.95           H  
ATOM   1083  CZ  PHE A  71       4.609   5.509  11.271  1.00 91.95           C  
ATOM   1084  HZ  PHE A  71       5.117   5.797  10.363  1.00 91.95           H  
ATOM   1085  N   SER A  72       2.648   4.264  18.172  1.00 88.50           N  
ATOM   1086  H   SER A  72       3.209   5.094  18.043  1.00 88.50           H  
ATOM   1087  CA  SER A  72       1.860   4.185  19.400  1.00 88.50           C  
ATOM   1088  HA  SER A  72       1.127   3.383  19.323  1.00 88.50           H  
ATOM   1089  C   SER A  72       1.121   5.497  19.601  1.00 88.50           C  
ATOM   1090  CB  SER A  72       2.731   3.901  20.625  1.00 88.50           C  
ATOM   1091  HB2 SER A  72       2.081   3.789  21.494  1.00 88.50           H  
ATOM   1092  HB3 SER A  72       3.398   4.746  20.796  1.00 88.50           H  
ATOM   1093  O   SER A  72       1.681   6.575  19.384  1.00 88.50           O  
ATOM   1094  OG  SER A  72       3.507   2.724  20.475  1.00 88.50           O  
ATOM   1095  HG  SER A  72       3.868   2.518  21.340  1.00 88.50           H  
ATOM   1096  N   ALA A  73      -0.126   5.415  20.032  1.00 79.33           N  
ATOM   1097  H   ALA A  73      -0.547   4.507  20.174  1.00 79.33           H  
ATOM   1098  CA  ALA A  73      -0.952   6.568  20.318  1.00 79.33           C  
ATOM   1099  HA  ALA A  73      -0.323   7.440  20.501  1.00 79.33           H  
ATOM   1100  C   ALA A  73      -1.782   6.292  21.565  1.00 79.33           C  
ATOM   1101  CB  ALA A  73      -1.835   6.842  19.100  1.00 79.33           C  
ATOM   1102  HB1 ALA A  73      -2.389   7.769  19.245  1.00 79.33           H  
ATOM   1103  HB2 ALA A  73      -1.222   6.904  18.201  1.00 79.33           H  
ATOM   1104  HB3 ALA A  73      -2.547   6.027  18.971  1.00 79.33           H  
ATOM   1105  O   ALA A  73      -2.460   5.279  21.643  1.00 79.33           O  
ATOM   1106  N   ASN A  74      -1.777   7.224  22.519  1.00 73.77           N  
ATOM   1107  H   ASN A  74      -1.164   8.023  22.432  1.00 73.77           H  
ATOM   1108  CA  ASN A  74      -2.688   7.147  23.668  1.00 73.77           C  
ATOM   1109  HA  ASN A  74      -2.578   6.176  24.150  1.00 73.77           H  
ATOM   1110  C   ASN A  74      -4.160   7.278  23.243  1.00 73.77           C  
ATOM   1111  CB  ASN A  74      -2.332   8.258  24.665  1.00 73.77           C  
ATOM   1112  HB2 ASN A  74      -2.437   9.226  24.175  1.00 73.77           H  
ATOM   1113  HB3 ASN A  74      -3.040   8.224  25.493  1.00 73.77           H  
ATOM   1114  O   ASN A  74      -5.054   6.940  24.011  1.00 73.77           O  
ATOM   1115  CG  ASN A  74      -0.939   8.131  25.250  1.00 73.77           C  
ATOM   1116  ND2 ASN A  74      -0.351   9.231  25.656  1.00 73.77           N  
ATOM   1117 HD21 ASN A  74      -0.845  10.111  25.623  1.00 73.77           H  
ATOM   1118 HD22 ASN A  74       0.564   9.109  26.065  1.00 73.77           H  
ATOM   1119  OD1 ASN A  74      -0.344   7.076  25.350  1.00 73.77           O  
ATOM   1120  N   ASP A  75      -4.380   7.795  22.035  1.00 71.34           N  
ATOM   1121  H   ASP A  75      -3.581   7.983  21.446  1.00 71.34           H  
ATOM   1122  CA  ASP A  75      -5.669   7.918  21.386  1.00 71.34           C  
ATOM   1123  HA  ASP A  75      -6.461   7.696  22.102  1.00 71.34           H  
ATOM   1124  C   ASP A  75      -5.728   6.953  20.184  1.00 71.34           C  
ATOM   1125  CB  ASP A  75      -5.850   9.376  20.964  1.00 71.34           C  
ATOM   1126  HB2 ASP A  75      -5.768  10.010  21.847  1.00 71.34           H  
ATOM   1127  HB3 ASP A  75      -5.057   9.656  20.270  1.00 71.34           H  
ATOM   1128  O   ASP A  75      -4.985   7.155  19.214  1.00 71.34           O  
ATOM   1129  CG  ASP A  75      -7.202   9.625  20.306  1.00 71.34           C  
ATOM   1130  OD1 ASP A  75      -7.943   8.637  20.100  1.00 71.34           O  
ATOM   1131  OD2 ASP A  75      -7.430  10.808  20.008  1.00 71.34           O  
ATOM   1132  N   PRO A  76      -6.576   5.908  20.222  1.00 63.32           N  
ATOM   1133  CA  PRO A  76      -6.711   4.957  19.121  1.00 63.32           C  
ATOM   1134  HA  PRO A  76      -5.740   4.512  18.901  1.00 63.32           H  
ATOM   1135  C   PRO A  76      -7.236   5.604  17.826  1.00 63.32           C  
ATOM   1136  CB  PRO A  76      -7.651   3.868  19.651  1.00 63.32           C  
ATOM   1137  HB2 PRO A  76      -7.059   3.084  20.125  1.00 63.32           H  
ATOM   1138  HB3 PRO A  76      -8.275   3.443  18.865  1.00 63.32           H  
ATOM   1139  O   PRO A  76      -6.935   5.108  16.739  1.00 63.32           O  
ATOM   1140  CG  PRO A  76      -8.485   4.580  20.714  1.00 63.32           C  
ATOM   1141  HG2 PRO A  76      -8.851   3.890  21.475  1.00 63.32           H  
ATOM   1142  HG3 PRO A  76      -9.315   5.101  20.237  1.00 63.32           H  
ATOM   1143  CD  PRO A  76      -7.511   5.597  21.294  1.00 63.32           C  
ATOM   1144  HD2 PRO A  76      -8.068   6.478  21.614  1.00 63.32           H  
ATOM   1145  HD3 PRO A  76      -6.969   5.162  22.134  1.00 63.32           H  
ATOM   1146  N   HIS A  77      -7.940   6.739  17.906  1.00 69.66           N  
ATOM   1147  H   HIS A  77      -8.091   7.172  18.806  1.00 69.66           H  
ATOM   1148  CA  HIS A  77      -8.490   7.447  16.744  1.00 69.66           C  
ATOM   1149  HA  HIS A  77      -8.962   6.716  16.087  1.00 69.66           H  
ATOM   1150  C   HIS A  77      -7.412   8.158  15.915  1.00 69.66           C  
ATOM   1151  CB  HIS A  77      -9.582   8.408  17.219  1.00 69.66           C  
ATOM   1152  HB2 HIS A  77      -9.993   8.936  16.358  1.00 69.66           H  
ATOM   1153  HB3 HIS A  77      -9.161   9.154  17.892  1.00 69.66           H  
ATOM   1154  O   HIS A  77      -7.598   8.423  14.721  1.00 69.66           O  
ATOM   1155  CG  HIS A  77     -10.703   7.678  17.912  1.00 69.66           C  
ATOM   1156  CD2 HIS A  77     -10.829   7.444  19.255  1.00 69.66           C  
ATOM   1157  HD2 HIS A  77     -10.133   7.752  20.021  1.00 69.66           H  
ATOM   1158  ND1 HIS A  77     -11.839   7.197  17.307  1.00 69.66           N  
ATOM   1159  HD1 HIS A  77     -12.220   7.588  16.457  1.00 69.66           H  
ATOM   1160  CE1 HIS A  77     -12.611   6.658  18.264  1.00 69.66           C  
ATOM   1161  HE1 HIS A  77     -13.634   6.343  18.118  1.00 69.66           H  
ATOM   1162  NE2 HIS A  77     -12.026   6.753  19.467  1.00 69.66           N  
ATOM   1163  N   LYS A  78      -6.202   8.321  16.476  1.00 76.73           N  
ATOM   1164  H   LYS A  78      -6.124   8.091  17.456  1.00 76.73           H  
ATOM   1165  CA  LYS A  78      -5.018   8.833  15.763  1.00 76.73           C  
ATOM   1166  HA  LYS A  78      -5.261   9.842  15.431  1.00 76.73           H  
ATOM   1167  C   LYS A  78      -4.660   8.006  14.519  1.00 76.73           C  
ATOM   1168  CB  LYS A  78      -3.839   8.907  16.745  1.00 76.73           C  
ATOM   1169  HB2 LYS A  78      -3.488   7.899  16.962  1.00 76.73           H  
ATOM   1170  HB3 LYS A  78      -4.185   9.366  17.672  1.00 76.73           H  
ATOM   1171  O   LYS A  78      -3.976   8.503  13.621  1.00 76.73           O  
ATOM   1172  CG  LYS A  78      -2.688   9.756  16.181  1.00 76.73           C  
ATOM   1173  HG2 LYS A  78      -3.072  10.739  15.910  1.00 76.73           H  
ATOM   1174  HG3 LYS A  78      -2.280   9.279  15.290  1.00 76.73           H  
ATOM   1175  CD  LYS A  78      -1.547   9.924  17.187  1.00 76.73           C  
ATOM   1176  HD2 LYS A  78      -1.929  10.376  18.102  1.00 76.73           H  
ATOM   1177  HD3 LYS A  78      -1.126   8.943  17.405  1.00 76.73           H  
ATOM   1178  CE  LYS A  78      -0.458  10.808  16.572  1.00 76.73           C  
ATOM   1179  HE2 LYS A  78      -0.209  10.414  15.587  1.00 76.73           H  
ATOM   1180  HE3 LYS A  78      -0.860  11.811  16.432  1.00 76.73           H  
ATOM   1181  NZ  LYS A  78       0.760  10.850  17.416  1.00 76.73           N  
ATOM   1182  HZ1 LYS A  78       1.443  11.465  16.997  1.00 76.73           H  
ATOM   1183  HZ2 LYS A  78       1.177   9.932  17.479  1.00 76.73           H  
ATOM   1184  HZ3 LYS A  78       0.539  11.182  18.344  1.00 76.73           H  
ATOM   1185  N   PHE A  79      -5.116   6.756  14.447  1.00 82.68           N  
ATOM   1186  H   PHE A  79      -5.675   6.414  15.215  1.00 82.68           H  
ATOM   1187  CA  PHE A  79      -4.860   5.850  13.332  1.00 82.68           C  
ATOM   1188  HA  PHE A  79      -4.006   6.225  12.768  1.00 82.68           H  
ATOM   1189  C   PHE A  79      -5.996   5.766  12.303  1.00 82.68           C  
ATOM   1190  CB  PHE A  79      -4.469   4.479  13.885  1.00 82.68           C  
ATOM   1191  HB2 PHE A  79      -5.329   4.045  14.396  1.00 82.68           H  
ATOM   1192  HB3 PHE A  79      -4.220   3.837  13.040  1.00 82.68           H  
ATOM   1193  O   PHE A  79      -5.923   4.926  11.411  1.00 82.68           O  
ATOM   1194  CG  PHE A  79      -3.266   4.474  14.803  1.00 82.68           C  
ATOM   1195  CD1 PHE A  79      -2.065   5.096  14.411  1.00 82.68           C  
ATOM   1196  HD1 PHE A  79      -1.996   5.584  13.450  1.00 82.68           H  
ATOM   1197  CD2 PHE A  79      -3.349   3.839  16.054  1.00 82.68           C  
ATOM   1198  HD2 PHE A  79      -4.273   3.378  16.371  1.00 82.68           H  
ATOM   1199  CE1 PHE A  79      -0.959   5.100  15.276  1.00 82.68           C  
ATOM   1200  HE1 PHE A  79      -0.055   5.612  14.982  1.00 82.68           H  
ATOM   1201  CE2 PHE A  79      -2.236   3.827  16.907  1.00 82.68           C  
ATOM   1202  HE2 PHE A  79      -2.319   3.359  17.877  1.00 82.68           H  
ATOM   1203  CZ  PHE A  79      -1.040   4.453  16.521  1.00 82.68           C  
ATOM   1204  HZ  PHE A  79      -0.196   4.453  17.195  1.00 82.68           H  
ATOM   1205  N   ASN A  80      -7.007   6.643  12.362  1.00 79.74           N  
ATOM   1206  H   ASN A  80      -7.074   7.251  13.166  1.00 79.74           H  
ATOM   1207  CA  ASN A  80      -8.161   6.589  11.454  1.00 79.74           C  
ATOM   1208  HA  ASN A  80      -8.504   5.554  11.429  1.00 79.74           H  
ATOM   1209  C   ASN A  80      -7.847   6.966   9.994  1.00 79.74           C  
ATOM   1210  CB  ASN A  80      -9.310   7.443  12.030  1.00 79.74           C  
ATOM   1211  HB2 ASN A  80      -8.937   8.408  12.372  1.00 79.74           H  
ATOM   1212  HB3 ASN A  80     -10.058   7.620  11.256  1.00 79.74           H  
ATOM   1213  O   ASN A  80      -8.634   6.654   9.095  1.00 79.74           O  
ATOM   1214  CG  ASN A  80     -10.037   6.752  13.174  1.00 79.74           C  
ATOM   1215  ND2 ASN A  80     -10.898   7.434  13.890  1.00 79.74           N  
ATOM   1216 HD21 ASN A  80     -11.094   8.416  13.757  1.00 79.74           H  
ATOM   1217 HD22 ASN A  80     -11.352   6.928  14.636  1.00 79.74           H  
ATOM   1218  OD1 ASN A  80      -9.854   5.572  13.429  1.00 79.74           O  
ATOM   1219  N   ARG A  81      -6.716   7.641   9.727  1.00 84.51           N  
ATOM   1220  H   ARG A  81      -6.131   7.903  10.508  1.00 84.51           H  
ATOM   1221  CA  ARG A  81      -6.320   8.039   8.365  1.00 84.51           C  
ATOM   1222  HA  ARG A  81      -6.861   7.390   7.676  1.00 84.51           H  
ATOM   1223  C   ARG A  81      -4.841   7.806   8.049  1.00 84.51           C  
ATOM   1224  CB  ARG A  81      -6.752   9.478   8.061  1.00 84.51           C  
ATOM   1225  HB2 ARG A  81      -6.288  10.150   8.783  1.00 84.51           H  
ATOM   1226  HB3 ARG A  81      -6.402   9.743   7.063  1.00 84.51           H  
ATOM   1227  O   ARG A  81      -4.096   8.765   7.821  1.00 84.51           O  
ATOM   1228  CG  ARG A  81      -8.273   9.657   8.096  1.00 84.51           C  
ATOM   1229  HG2 ARG A  81      -8.640   9.436   9.098  1.00 84.51           H  
ATOM   1230  HG3 ARG A  81      -8.760   8.986   7.387  1.00 84.51           H  
ATOM   1231  CD  ARG A  81      -8.628  11.105   7.791  1.00 84.51           C  
ATOM   1232  HD2 ARG A  81      -7.900  11.713   8.328  1.00 84.51           H  
ATOM   1233  HD3 ARG A  81      -9.632  11.299   8.166  1.00 84.51           H  
ATOM   1234  NE  ARG A  81      -8.575  11.468   6.365  1.00 84.51           N  
ATOM   1235  HE  ARG A  81      -8.630  10.726   5.683  1.00 84.51           H  
ATOM   1236  NH1 ARG A  81      -8.566  13.736   6.704  1.00 84.51           N  
ATOM   1237 HH11 ARG A  81      -8.614  14.678   6.343  1.00 84.51           H  
ATOM   1238 HH12 ARG A  81      -8.617  13.557   7.697  1.00 84.51           H  
ATOM   1239  NH2 ARG A  81      -8.638  12.942   4.634  1.00 84.51           N  
ATOM   1240 HH21 ARG A  81      -8.764  13.885   4.293  1.00 84.51           H  
ATOM   1241 HH22 ARG A  81      -8.942  12.170   4.059  1.00 84.51           H  
ATOM   1242  CZ  ARG A  81      -8.586  12.705   5.907  1.00 84.51           C  
ATOM   1243  N   PRO A  82      -4.371   6.549   8.045  1.00 90.24           N  
ATOM   1244  CA  PRO A  82      -2.998   6.268   7.692  1.00 90.24           C  
ATOM   1245  HA  PRO A  82      -2.331   6.923   8.253  1.00 90.24           H  
ATOM   1246  C   PRO A  82      -2.793   6.507   6.195  1.00 90.24           C  
ATOM   1247  CB  PRO A  82      -2.751   4.825   8.118  1.00 90.24           C  
ATOM   1248  HB2 PRO A  82      -2.485   4.801   9.175  1.00 90.24           H  
ATOM   1249  HB3 PRO A  82      -1.979   4.346   7.517  1.00 90.24           H  
ATOM   1250  O   PRO A  82      -3.633   6.188   5.348  1.00 90.24           O  
ATOM   1251  CG  PRO A  82      -4.117   4.174   7.933  1.00 90.24           C  
ATOM   1252  HG2 PRO A  82      -4.256   3.352   8.636  1.00 90.24           H  
ATOM   1253  HG3 PRO A  82      -4.200   3.813   6.907  1.00 90.24           H  
ATOM   1254  CD  PRO A  82      -5.114   5.308   8.199  1.00 90.24           C  
ATOM   1255  HD2 PRO A  82      -5.486   5.235   9.221  1.00 90.24           H  
ATOM   1256  HD3 PRO A  82      -5.957   5.263   7.510  1.00 90.24           H  
ATOM   1257  N   GLN A  83      -1.639   7.073   5.880  1.00 93.49           N  
ATOM   1258  H   GLN A  83      -1.022   7.349   6.631  1.00 93.49           H  
ATOM   1259  CA  GLN A  83      -1.208   7.350   4.526  1.00 93.49           C  
ATOM   1260  HA  GLN A  83      -1.909   6.897   3.825  1.00 93.49           H  
ATOM   1261  C   GLN A  83       0.162   6.718   4.294  1.00 93.49           C  
ATOM   1262  CB  GLN A  83      -1.236   8.867   4.300  1.00 93.49           C  
ATOM   1263  HB2 GLN A  83      -2.273   9.205   4.317  1.00 93.49           H  
ATOM   1264  HB3 GLN A  83      -0.710   9.358   5.119  1.00 93.49           H  
ATOM   1265  O   GLN A  83       1.084   6.883   5.094  1.00 93.49           O  
ATOM   1266  CG  GLN A  83      -0.591   9.283   2.973  1.00 93.49           C  
ATOM   1267  HG2 GLN A  83       0.426   8.895   2.927  1.00 93.49           H  
ATOM   1268  HG3 GLN A  83      -1.151   8.858   2.139  1.00 93.49           H  
ATOM   1269  CD  GLN A  83      -0.501  10.792   2.797  1.00 93.49           C  
ATOM   1270  NE2 GLN A  83       0.396  11.231   1.950  1.00 93.49           N  
ATOM   1271 HE21 GLN A  83       0.056  12.019   1.417  1.00 93.49           H  
ATOM   1272 HE22 GLN A  83       0.906  10.553   1.402  1.00 93.49           H  
ATOM   1273  OE1 GLN A  83      -1.187  11.598   3.415  1.00 93.49           O  
ATOM   1274  N   PHE A  84       0.300   6.049   3.155  1.00 96.76           N  
ATOM   1275  H   PHE A  84      -0.511   5.956   2.560  1.00 96.76           H  
ATOM   1276  CA  PHE A  84       1.533   5.429   2.691  1.00 96.76           C  
ATOM   1277  HA  PHE A  84       2.338   5.639   3.395  1.00 96.76           H  
ATOM   1278  C   PHE A  84       1.890   6.028   1.337  1.00 96.76           C  
ATOM   1279  CB  PHE A  84       1.361   3.905   2.613  1.00 96.76           C  
ATOM   1280  HB2 PHE A  84       0.755   3.654   1.743  1.00 96.76           H  
ATOM   1281  HB3 PHE A  84       2.339   3.446   2.469  1.00 96.76           H  
ATOM   1282  O   PHE A  84       1.067   6.044   0.428  1.00 96.76           O  
ATOM   1283  CG  PHE A  84       0.710   3.314   3.846  1.00 96.76           C  
ATOM   1284  CD1 PHE A  84       1.475   3.106   5.005  1.00 96.76           C  
ATOM   1285  HD1 PHE A  84       2.535   3.311   4.987  1.00 96.76           H  
ATOM   1286  CD2 PHE A  84      -0.673   3.047   3.864  1.00 96.76           C  
ATOM   1287  HD2 PHE A  84      -1.272   3.221   2.982  1.00 96.76           H  
ATOM   1288  CE1 PHE A  84       0.862   2.649   6.183  1.00 96.76           C  
ATOM   1289  HE1 PHE A  84       1.449   2.503   7.077  1.00 96.76           H  
ATOM   1290  CE2 PHE A  84      -1.287   2.590   5.042  1.00 96.76           C  
ATOM   1291  HE2 PHE A  84      -2.351   2.408   5.060  1.00 96.76           H  
ATOM   1292  CZ  PHE A  84      -0.519   2.402   6.204  1.00 96.76           C  
ATOM   1293  HZ  PHE A  84      -0.990   2.083   7.122  1.00 96.76           H  
ATOM   1294  N   THR A  85       3.101   6.547   1.195  1.00 97.33           N  
ATOM   1295  H   THR A  85       3.730   6.525   1.985  1.00 97.33           H  
ATOM   1296  CA  THR A  85       3.641   6.987  -0.094  1.00 97.33           C  
ATOM   1297  HA  THR A  85       2.897   6.868  -0.882  1.00 97.33           H  
ATOM   1298  C   THR A  85       4.831   6.105  -0.414  1.00 97.33           C  
ATOM   1299  CB  THR A  85       4.046   8.461  -0.059  1.00 97.33           C  
ATOM   1300  HB  THR A  85       4.902   8.574   0.607  1.00 97.33           H  
ATOM   1301  O   THR A  85       5.789   6.093   0.353  1.00 97.33           O  
ATOM   1302  CG2 THR A  85       4.435   9.001  -1.425  1.00 97.33           C  
ATOM   1303 HG21 THR A  85       3.567   9.017  -2.085  1.00 97.33           H  
ATOM   1304 HG22 THR A  85       5.216   8.382  -1.867  1.00 97.33           H  
ATOM   1305 HG23 THR A  85       4.838  10.005  -1.294  1.00 97.33           H  
ATOM   1306  OG1 THR A  85       2.972   9.236   0.437  1.00 97.33           O  
ATOM   1307  HG1 THR A  85       2.662   8.743   1.200  1.00 97.33           H  
ATOM   1308  N   ILE A  86       4.744   5.344  -1.498  1.00 97.82           N  
ATOM   1309  H   ILE A  86       3.930   5.441  -2.087  1.00 97.82           H  
ATOM   1310  CA  ILE A  86       5.785   4.430  -1.957  1.00 97.82           C  
ATOM   1311  HA  ILE A  86       6.522   4.281  -1.168  1.00 97.82           H  
ATOM   1312  C   ILE A  86       6.472   5.097  -3.140  1.00 97.82           C  
ATOM   1313  CB  ILE A  86       5.204   3.048  -2.341  1.00 97.82           C  
ATOM   1314  HB  ILE A  86       4.523   3.168  -3.184  1.00 97.82           H  
ATOM   1315  O   ILE A  86       5.816   5.377  -4.142  1.00 97.82           O  
ATOM   1316  CG1 ILE A  86       4.443   2.347  -1.189  1.00 97.82           C  
ATOM   1317 HG12 ILE A  86       4.395   1.279  -1.403  1.00 97.82           H  
ATOM   1318 HG13 ILE A  86       4.993   2.469  -0.256  1.00 97.82           H  
ATOM   1319  CG2 ILE A  86       6.347   2.119  -2.792  1.00 97.82           C  
ATOM   1320 HG21 ILE A  86       5.949   1.146  -3.079  1.00 97.82           H  
ATOM   1321 HG22 ILE A  86       7.071   1.989  -1.987  1.00 97.82           H  
ATOM   1322 HG23 ILE A  86       6.860   2.530  -3.661  1.00 97.82           H  
ATOM   1323  CD1 ILE A  86       2.990   2.808  -0.991  1.00 97.82           C  
ATOM   1324 HD11 ILE A  86       2.485   2.117  -0.316  1.00 97.82           H  
ATOM   1325 HD12 ILE A  86       2.465   2.811  -1.946  1.00 97.82           H  
ATOM   1326 HD13 ILE A  86       2.946   3.802  -0.547  1.00 97.82           H  
ATOM   1327  N   GLU A  87       7.769   5.345  -3.016  1.00 97.54           N  
ATOM   1328  H   GLU A  87       8.228   5.103  -2.150  1.00 97.54           H  
ATOM   1329  CA  GLU A  87       8.614   5.938  -4.045  1.00 97.54           C  
ATOM   1330  HA  GLU A  87       8.004   6.150  -4.923  1.00 97.54           H  
ATOM   1331  C   GLU A  87       9.698   4.942  -4.461  1.00 97.54           C  
ATOM   1332  CB  GLU A  87       9.217   7.274  -3.571  1.00 97.54           C  
ATOM   1333  HB2 GLU A  87       9.855   7.104  -2.704  1.00 97.54           H  
ATOM   1334  HB3 GLU A  87       9.822   7.677  -4.383  1.00 97.54           H  
ATOM   1335  O   GLU A  87      10.334   4.300  -3.622  1.00 97.54           O  
ATOM   1336  CG  GLU A  87       8.120   8.288  -3.204  1.00 97.54           C  
ATOM   1337  HG2 GLU A  87       7.599   7.941  -2.311  1.00 97.54           H  
ATOM   1338  HG3 GLU A  87       7.399   8.307  -4.021  1.00 97.54           H  
ATOM   1339  CD  GLU A  87       8.601   9.728  -2.962  1.00 97.54           C  
ATOM   1340  OE1 GLU A  87       7.699  10.562  -2.680  1.00 97.54           O  
ATOM   1341  OE2 GLU A  87       9.804  10.021  -3.156  1.00 97.54           O  
ATOM   1342  N   TRP A  88       9.919   4.800  -5.765  1.00 95.83           N  
ATOM   1343  H   TRP A  88       9.367   5.341  -6.415  1.00 95.83           H  
ATOM   1344  CA  TRP A  88      10.949   3.918  -6.309  1.00 95.83           C  
ATOM   1345  HA  TRP A  88      11.661   3.676  -5.520  1.00 95.83           H  
ATOM   1346  C   TRP A  88      11.735   4.598  -7.423  1.00 95.83           C  
ATOM   1347  CB  TRP A  88      10.337   2.596  -6.785  1.00 95.83           C  
ATOM   1348  HB2 TRP A  88       9.777   2.154  -5.960  1.00 95.83           H  
ATOM   1349  HB3 TRP A  88      11.140   1.902  -7.036  1.00 95.83           H  
ATOM   1350  O   TRP A  88      11.295   5.573  -8.041  1.00 95.83           O  
ATOM   1351  CG  TRP A  88       9.421   2.707  -7.958  1.00 95.83           C  
ATOM   1352  CD1 TRP A  88       9.775   2.613  -9.260  1.00 95.83           C  
ATOM   1353  HD1 TRP A  88      10.778   2.444  -9.623  1.00 95.83           H  
ATOM   1354  CD2 TRP A  88       7.987   2.963  -7.945  1.00 95.83           C  
ATOM   1355  CE2 TRP A  88       7.522   2.947  -9.292  1.00 95.83           C  
ATOM   1356  CE3 TRP A  88       7.039   3.220  -6.931  1.00 95.83           C  
ATOM   1357  HE3 TRP A  88       7.365   3.247  -5.902  1.00 95.83           H  
ATOM   1358  NE1 TRP A  88       8.654   2.755 -10.052  1.00 95.83           N  
ATOM   1359  HE1 TRP A  88       8.679   2.696 -11.060  1.00 95.83           H  
ATOM   1360  CH2 TRP A  88       5.269   3.435  -8.592  1.00 95.83           C  
ATOM   1361  HH2 TRP A  88       4.240   3.634  -8.853  1.00 95.83           H  
ATOM   1362  CZ2 TRP A  88       6.177   3.154  -9.621  1.00 95.83           C  
ATOM   1363  HZ2 TRP A  88       5.852   3.127 -10.650  1.00 95.83           H  
ATOM   1364  CZ3 TRP A  88       5.692   3.464  -7.250  1.00 95.83           C  
ATOM   1365  HZ3 TRP A  88       4.984   3.671  -6.461  1.00 95.83           H  
ATOM   1366  N   LYS A  89      12.929   4.055  -7.656  1.00 93.35           N  
ATOM   1367  H   LYS A  89      13.191   3.256  -7.097  1.00 93.35           H  
ATOM   1368  CA  LYS A  89      13.844   4.412  -8.740  1.00 93.35           C  
ATOM   1369  HA  LYS A  89      13.318   4.968  -9.516  1.00 93.35           H  
ATOM   1370  C   LYS A  89      14.335   3.098  -9.331  1.00 93.35           C  
ATOM   1371  CB  LYS A  89      15.012   5.250  -8.190  1.00 93.35           C  
ATOM   1372  HB2 LYS A  89      15.554   4.658  -7.453  1.00 93.35           H  
ATOM   1373  HB3 LYS A  89      15.697   5.482  -9.005  1.00 93.35           H  
ATOM   1374  O   LYS A  89      14.899   2.293  -8.593  1.00 93.35           O  
ATOM   1375  CG  LYS A  89      14.534   6.552  -7.526  1.00 93.35           C  
ATOM   1376  HG2 LYS A  89      13.820   6.305  -6.740  1.00 93.35           H  
ATOM   1377  HG3 LYS A  89      14.028   7.175  -8.263  1.00 93.35           H  
ATOM   1378  CD  LYS A  89      15.670   7.348  -6.875  1.00 93.35           C  
ATOM   1379  HD2 LYS A  89      16.351   7.731  -7.635  1.00 93.35           H  
ATOM   1380  HD3 LYS A  89      16.211   6.681  -6.204  1.00 93.35           H  
ATOM   1381  CE  LYS A  89      15.031   8.496  -6.076  1.00 93.35           C  
ATOM   1382  HE2 LYS A  89      14.058   8.153  -5.725  1.00 93.35           H  
ATOM   1383  HE3 LYS A  89      14.855   9.347  -6.733  1.00 93.35           H  
ATOM   1384  NZ  LYS A  89      15.828   8.882  -4.885  1.00 93.35           N  
ATOM   1385  HZ1 LYS A  89      15.946   8.079  -4.283  1.00 93.35           H  
ATOM   1386  HZ2 LYS A  89      15.309   9.527  -4.306  1.00 93.35           H  
ATOM   1387  HZ3 LYS A  89      16.736   9.258  -5.120  1.00 93.35           H  
ATOM   1388  N   ASP A  90      14.069   2.855 -10.603  1.00 88.23           N  
ATOM   1389  H   ASP A  90      13.572   3.543 -11.152  1.00 88.23           H  
ATOM   1390  CA  ASP A  90      14.367   1.578 -11.256  1.00 88.23           C  
ATOM   1391  HA  ASP A  90      15.043   0.984 -10.642  1.00 88.23           H  
ATOM   1392  C   ASP A  90      15.067   1.846 -12.588  1.00 88.23           C  
ATOM   1393  CB  ASP A  90      13.050   0.794 -11.397  1.00 88.23           C  
ATOM   1394  HB2 ASP A  90      12.400   1.291 -12.117  1.00 88.23           H  
ATOM   1395  HB3 ASP A  90      12.538   0.810 -10.434  1.00 88.23           H  
ATOM   1396  O   ASP A  90      14.403   2.243 -13.538  1.00 88.23           O  
ATOM   1397  CG  ASP A  90      13.221  -0.677 -11.788  1.00 88.23           C  
ATOM   1398  OD1 ASP A  90      14.328  -1.227 -11.599  1.00 88.23           O  
ATOM   1399  OD2 ASP A  90      12.175  -1.269 -12.150  1.00 88.23           O  
ATOM   1400  N   ASP A  91      16.397   1.699 -12.609  1.00 88.31           N  
ATOM   1401  H   ASP A  91      16.843   1.290 -11.800  1.00 88.31           H  
ATOM   1402  CA  ASP A  91      17.247   1.839 -13.805  1.00 88.31           C  
ATOM   1403  HA  ASP A  91      17.013   2.763 -14.332  1.00 88.31           H  
ATOM   1404  C   ASP A  91      16.974   0.658 -14.744  1.00 88.31           C  
ATOM   1405  CB  ASP A  91      18.729   1.882 -13.375  1.00 88.31           C  
ATOM   1406  HB2 ASP A  91      18.992   0.939 -12.896  1.00 88.31           H  
ATOM   1407  HB3 ASP A  91      18.875   2.661 -12.627  1.00 88.31           H  
ATOM   1408  O   ASP A  91      17.586  -0.410 -14.632  1.00 88.31           O  
ATOM   1409  CG  ASP A  91      19.710   2.141 -14.524  1.00 88.31           C  
ATOM   1410  OD1 ASP A  91      19.265   2.210 -15.680  1.00 88.31           O  
ATOM   1411  OD2 ASP A  91      20.925   2.224 -14.225  1.00 88.31           O  
ATOM   1412  N   LYS A  92      15.956   0.802 -15.592  1.00 85.35           N  
ATOM   1413  H   LYS A  92      15.614   1.742 -15.734  1.00 85.35           H  
ATOM   1414  CA  LYS A  92      15.443  -0.308 -16.401  1.00 85.35           C  
ATOM   1415  HA  LYS A  92      15.505  -1.228 -15.819  1.00 85.35           H  
ATOM   1416  C   LYS A  92      16.280  -0.544 -17.639  1.00 85.35           C  
ATOM   1417  CB  LYS A  92      13.994  -0.058 -16.811  1.00 85.35           C  
ATOM   1418  HB2 LYS A  92      13.889   0.958 -17.194  1.00 85.35           H  
ATOM   1419  HB3 LYS A  92      13.733  -0.758 -17.605  1.00 85.35           H  
ATOM   1420  O   LYS A  92      16.311  -1.675 -18.129  1.00 85.35           O  
ATOM   1421  CG  LYS A  92      13.045  -0.281 -15.638  1.00 85.35           C  
ATOM   1422  HG2 LYS A  92      13.244  -1.249 -15.178  1.00 85.35           H  
ATOM   1423  HG3 LYS A  92      13.186   0.505 -14.896  1.00 85.35           H  
ATOM   1424  CD  LYS A  92      11.614  -0.251 -16.155  1.00 85.35           C  
ATOM   1425  HD2 LYS A  92      11.434   0.692 -16.672  1.00 85.35           H  
ATOM   1426  HD3 LYS A  92      11.452  -1.089 -16.833  1.00 85.35           H  
ATOM   1427  CE  LYS A  92      10.699  -0.367 -14.951  1.00 85.35           C  
ATOM   1428  HE2 LYS A  92      10.927  -1.287 -14.414  1.00 85.35           H  
ATOM   1429  HE3 LYS A  92      10.900   0.461 -14.271  1.00 85.35           H  
ATOM   1430  NZ  LYS A  92       9.297  -0.368 -15.384  1.00 85.35           N  
ATOM   1431  HZ1 LYS A  92       9.109  -1.222 -15.891  1.00 85.35           H  
ATOM   1432  HZ2 LYS A  92       8.721  -0.529 -14.570  1.00 85.35           H  
ATOM   1433  HZ3 LYS A  92       9.024   0.460 -15.894  1.00 85.35           H  
ATOM   1434  N   ASP A  93      16.893   0.505 -18.176  1.00 90.15           N  
ATOM   1435  H   ASP A  93      16.883   1.387 -17.683  1.00 90.15           H  
ATOM   1436  CA  ASP A  93      17.759   0.392 -19.345  1.00 90.15           C  
ATOM   1437  HA  ASP A  93      17.443  -0.484 -19.912  1.00 90.15           H  
ATOM   1438  C   ASP A  93      19.225   0.107 -18.977  1.00 90.15           C  
ATOM   1439  CB  ASP A  93      17.543   1.582 -20.289  1.00 90.15           C  
ATOM   1440  HB2 ASP A  93      18.110   1.400 -21.202  1.00 90.15           H  
ATOM   1441  HB3 ASP A  93      16.489   1.612 -20.564  1.00 90.15           H  
ATOM   1442  O   ASP A  93      19.979  -0.382 -19.825  1.00 90.15           O  
ATOM   1443  CG  ASP A  93      17.950   2.948 -19.738  1.00 90.15           C  
ATOM   1444  OD1 ASP A  93      18.788   2.962 -18.818  1.00 90.15           O  
ATOM   1445  OD2 ASP A  93      17.455   3.934 -20.335  1.00 90.15           O  
ATOM   1446  N   GLY A  94      19.596   0.279 -17.706  1.00 89.00           N  
ATOM   1447  H   GLY A  94      19.027   0.885 -17.131  1.00 89.00           H  
ATOM   1448  CA  GLY A  94      20.919  -0.032 -17.184  1.00 89.00           C  
ATOM   1449  HA2 GLY A  94      21.214  -1.032 -17.501  1.00 89.00           H  
ATOM   1450  HA3 GLY A  94      20.875   0.008 -16.096  1.00 89.00           H  
ATOM   1451  C   GLY A  94      21.979   0.965 -17.642  1.00 89.00           C  
ATOM   1452  O   GLY A  94      23.162   0.605 -17.687  1.00 89.00           O  
ATOM   1453  N   ASP A  95      21.584   2.180 -18.031  1.00 94.51           N  
ATOM   1454  H   ASP A  95      20.607   2.424 -17.959  1.00 94.51           H  
ATOM   1455  CA  ASP A  95      22.503   3.212 -18.508  1.00 94.51           C  
ATOM   1456  HA  ASP A  95      23.276   2.701 -19.082  1.00 94.51           H  
ATOM   1457  C   ASP A  95      23.247   3.936 -17.364  1.00 94.51           C  
ATOM   1458  CB  ASP A  95      21.785   4.144 -19.507  1.00 94.51           C  
ATOM   1459  HB2 ASP A  95      21.130   3.555 -20.149  1.00 94.51           H  
ATOM   1460  HB3 ASP A  95      22.553   4.570 -20.152  1.00 94.51           H  
ATOM   1461  O   ASP A  95      24.214   4.670 -17.608  1.00 94.51           O  
ATOM   1462  CG  ASP A  95      20.995   5.315 -18.903  1.00 94.51           C  
ATOM   1463  OD1 ASP A  95      20.882   5.381 -17.662  1.00 94.51           O  
ATOM   1464  OD2 ASP A  95      20.733   6.273 -19.673  1.00 94.51           O  
ATOM   1465  N   GLY A  96      22.857   3.668 -16.111  1.00 90.87           N  
ATOM   1466  H   GLY A  96      22.018   3.116 -16.002  1.00 90.87           H  
ATOM   1467  CA  GLY A  96      23.430   4.251 -14.902  1.00 90.87           C  
ATOM   1468  HA2 GLY A  96      24.500   4.403 -15.047  1.00 90.87           H  
ATOM   1469  HA3 GLY A  96      23.278   3.544 -14.087  1.00 90.87           H  
ATOM   1470  C   GLY A  96      22.803   5.586 -14.484  1.00 90.87           C  
ATOM   1471  O   GLY A  96      23.279   6.200 -13.519  1.00 90.87           O  
ATOM   1472  N   TYR A  97      21.753   6.050 -15.165  1.00 92.97           N  
ATOM   1473  H   TYR A  97      21.421   5.519 -15.958  1.00 92.97           H  
ATOM   1474  CA  TYR A  97      21.037   7.294 -14.905  1.00 92.97           C  
ATOM   1475  HA  TYR A  97      21.444   7.754 -14.004  1.00 92.97           H  
ATOM   1476  C   TYR A  97      19.544   7.048 -14.689  1.00 92.97           C  
ATOM   1477  CB  TYR A  97      21.219   8.282 -16.066  1.00 92.97           C  
ATOM   1478  HB2 TYR A  97      20.619   9.169 -15.863  1.00 92.97           H  
ATOM   1479  HB3 TYR A  97      20.824   7.841 -16.981  1.00 92.97           H  
ATOM   1480  O   TYR A  97      18.828   6.581 -15.552  1.00 92.97           O  
ATOM   1481  CG  TYR A  97      22.646   8.720 -16.306  1.00 92.97           C  
ATOM   1482  CD1 TYR A  97      23.182   9.798 -15.577  1.00 92.97           C  
ATOM   1483  HD1 TYR A  97      22.567  10.297 -14.843  1.00 92.97           H  
ATOM   1484  CD2 TYR A  97      23.435   8.043 -17.253  1.00 92.97           C  
ATOM   1485  HD2 TYR A  97      23.015   7.202 -17.786  1.00 92.97           H  
ATOM   1486  CE1 TYR A  97      24.511  10.204 -15.796  1.00 92.97           C  
ATOM   1487  HE1 TYR A  97      24.924  11.024 -15.229  1.00 92.97           H  
ATOM   1488  CE2 TYR A  97      24.765   8.442 -17.476  1.00 92.97           C  
ATOM   1489  HE2 TYR A  97      25.372   7.900 -18.186  1.00 92.97           H  
ATOM   1490  OH  TYR A  97      26.586   9.926 -16.958  1.00 92.97           O  
ATOM   1491  HH  TYR A  97      26.818  10.634 -16.351  1.00 92.97           H  
ATOM   1492  CZ  TYR A  97      25.303   9.524 -16.750  1.00 92.97           C  
ATOM   1493  N   ILE A  98      19.016   7.515 -13.554  1.00 90.32           N  
ATOM   1494  H   ILE A  98      19.641   7.873 -12.846  1.00 90.32           H  
ATOM   1495  CA  ILE A  98      17.571   7.444 -13.305  1.00 90.32           C  
ATOM   1496  HA  ILE A  98      17.190   6.533 -13.767  1.00 90.32           H  
ATOM   1497  C   ILE A  98      16.858   8.619 -13.979  1.00 90.32           C  
ATOM   1498  CB  ILE A  98      17.258   7.357 -11.801  1.00 90.32           C  
ATOM   1499  HB  ILE A  98      17.553   8.298 -11.338  1.00 90.32           H  
ATOM   1500  O   ILE A  98      16.828   9.743 -13.445  1.00 90.32           O  
ATOM   1501  CG1 ILE A  98      18.031   6.235 -11.076  1.00 90.32           C  
ATOM   1502 HG12 ILE A  98      17.792   6.275 -10.013  1.00 90.32           H  
ATOM   1503 HG13 ILE A  98      19.102   6.414 -11.168  1.00 90.32           H  
ATOM   1504  CG2 ILE A  98      15.744   7.180 -11.589  1.00 90.32           C  
ATOM   1505 HG21 ILE A  98      15.404   6.252 -12.050  1.00 90.32           H  
ATOM   1506 HG22 ILE A  98      15.199   7.990 -12.074  1.00 90.32           H  
ATOM   1507 HG23 ILE A  98      15.504   7.165 -10.526  1.00 90.32           H  
ATOM   1508  CD1 ILE A  98      17.735   4.820 -11.579  1.00 90.32           C  
ATOM   1509 HD11 ILE A  98      17.975   4.741 -12.639  1.00 90.32           H  
ATOM   1510 HD12 ILE A  98      18.351   4.117 -11.017  1.00 90.32           H  
ATOM   1511 HD13 ILE A  98      16.690   4.555 -11.421  1.00 90.32           H  
ATOM   1512  N   SER A  99      16.224   8.344 -15.113  1.00 90.34           N  
ATOM   1513  H   SER A  99      16.333   7.414 -15.490  1.00 90.34           H  
ATOM   1514  CA  SER A  99      15.340   9.271 -15.814  1.00 90.34           C  
ATOM   1515  HA  SER A  99      15.876  10.212 -15.937  1.00 90.34           H  
ATOM   1516  C   SER A  99      14.047   9.550 -15.030  1.00 90.34           C  
ATOM   1517  CB  SER A  99      15.036   8.724 -17.213  1.00 90.34           C  
ATOM   1518  HB2 SER A  99      15.956   8.390 -17.691  1.00 90.34           H  
ATOM   1519  HB3 SER A  99      14.587   9.509 -17.822  1.00 90.34           H  
ATOM   1520  O   SER A  99      13.715   8.902 -14.037  1.00 90.34           O  
ATOM   1521  OG  SER A  99      14.135   7.648 -17.111  1.00 90.34           O  
ATOM   1522  HG  SER A  99      14.684   6.894 -16.885  1.00 90.34           H  
ATOM   1523  N   ALA A 100      13.268  10.546 -15.463  1.00 86.58           N  
ATOM   1524  H   ALA A 100      13.544  11.052 -16.292  1.00 86.58           H  
ATOM   1525  CA  ALA A 100      11.951  10.801 -14.873  1.00 86.58           C  
ATOM   1526  HA  ALA A 100      12.062  10.899 -13.793  1.00 86.58           H  
ATOM   1527  C   ALA A 100      10.961   9.645 -15.113  1.00 86.58           C  
ATOM   1528  CB  ALA A 100      11.410  12.123 -15.428  1.00 86.58           C  
ATOM   1529  HB1 ALA A 100      12.105  12.932 -15.205  1.00 86.58           H  
ATOM   1530  HB2 ALA A 100      11.273  12.046 -16.507  1.00 86.58           H  
ATOM   1531  HB3 ALA A 100      10.448  12.342 -14.965  1.00 86.58           H  
ATOM   1532  O   ALA A 100      10.050   9.460 -14.312  1.00 86.58           O  
ATOM   1533  N   ALA A 101      11.142   8.869 -16.189  1.00 87.70           N  
ATOM   1534  H   ALA A 101      11.975   8.986 -16.748  1.00 87.70           H  
ATOM   1535  CA  ALA A 101      10.290   7.727 -16.505  1.00 87.70           C  
ATOM   1536  HA  ALA A 101       9.251   8.030 -16.380  1.00 87.70           H  
ATOM   1537  C   ALA A 101      10.538   6.531 -15.570  1.00 87.70           C  
ATOM   1538  CB  ALA A 101      10.509   7.351 -17.974  1.00 87.70           C  
ATOM   1539  HB1 ALA A 101       9.853   6.521 -18.237  1.00 87.70           H  
ATOM   1540  HB2 ALA A 101      10.284   8.200 -18.619  1.00 87.70           H  
ATOM   1541  HB3 ALA A 101      11.542   7.040 -18.130  1.00 87.70           H  
ATOM   1542  O   ALA A 101       9.639   5.721 -15.370  1.00 87.70           O  
ATOM   1543  N   GLU A 102      11.721   6.461 -14.970  1.00 90.59           N  
ATOM   1544  H   GLU A 102      12.435   7.114 -15.261  1.00 90.59           H  
ATOM   1545  CA  GLU A 102      12.176   5.385 -14.079  1.00 90.59           C  
ATOM   1546  HA  GLU A 102      11.671   4.448 -14.316  1.00 90.59           H  
ATOM   1547  C   GLU A 102      11.933   5.674 -12.600  1.00 90.59           C  
ATOM   1548  CB  GLU A 102      13.663   5.220 -14.333  1.00 90.59           C  
ATOM   1549  HB2 GLU A 102      14.128   4.630 -13.544  1.00 90.59           H  
ATOM   1550  HB3 GLU A 102      14.125   6.207 -14.314  1.00 90.59           H  
ATOM   1551  O   GLU A 102      12.185   4.839 -11.729  1.00 90.59           O  
ATOM   1552  CG  GLU A 102      13.845   4.543 -15.695  1.00 90.59           C  
ATOM   1553  HG2 GLU A 102      13.494   3.512 -15.644  1.00 90.59           H  
ATOM   1554  HG3 GLU A 102      13.255   5.048 -16.460  1.00 90.59           H  
ATOM   1555  CD  GLU A 102      15.298   4.614 -16.102  1.00 90.59           C  
ATOM   1556  OE1 GLU A 102      15.828   3.534 -16.421  1.00 90.59           O  
ATOM   1557  OE2 GLU A 102      15.770   5.780 -16.101  1.00 90.59           O  
ATOM   1558  N   LYS A 103      11.423   6.871 -12.310  1.00 93.67           N  
ATOM   1559  H   LYS A 103      11.203   7.474 -13.090  1.00 93.67           H  
ATOM   1560  CA  LYS A 103      10.911   7.231 -10.995  1.00 93.67           C  
ATOM   1561  HA  LYS A 103      11.375   6.587 -10.248  1.00 93.67           H  
ATOM   1562  C   LYS A 103       9.424   6.967 -10.967  1.00 93.67           C  
ATOM   1563  CB  LYS A 103      11.229   8.687 -10.646  1.00 93.67           C  
ATOM   1564  HB2 LYS A 103      10.775   9.347 -11.385  1.00 93.67           H  
ATOM   1565  HB3 LYS A 103      10.822   8.918  -9.661  1.00 93.67           H  
ATOM   1566  O   LYS A 103       8.697   7.288 -11.908  1.00 93.67           O  
ATOM   1567  CG  LYS A 103      12.743   8.885 -10.630  1.00 93.67           C  
ATOM   1568  HG2 LYS A 103      13.188   8.192  -9.916  1.00 93.67           H  
ATOM   1569  HG3 LYS A 103      13.129   8.653 -11.622  1.00 93.67           H  
ATOM   1570  CD  LYS A 103      13.157  10.311 -10.286  1.00 93.67           C  
ATOM   1571  HD2 LYS A 103      12.656  10.996 -10.969  1.00 93.67           H  
ATOM   1572  HD3 LYS A 103      12.886  10.541  -9.256  1.00 93.67           H  
ATOM   1573  CE  LYS A 103      14.673  10.381 -10.488  1.00 93.67           C  
ATOM   1574  HE2 LYS A 103      15.164   9.747  -9.749  1.00 93.67           H  
ATOM   1575  HE3 LYS A 103      14.900   9.965 -11.469  1.00 93.67           H  
ATOM   1576  NZ  LYS A 103      15.178  11.769 -10.429  1.00 93.67           N  
ATOM   1577  HZ1 LYS A 103      14.722  12.311 -11.149  1.00 93.67           H  
ATOM   1578  HZ2 LYS A 103      16.166  11.766 -10.639  1.00 93.67           H  
ATOM   1579  HZ3 LYS A 103      15.005  12.185  -9.525  1.00 93.67           H  
ATOM   1580  N   GLY A 104       8.960   6.449  -9.846  1.00 95.15           N  
ATOM   1581  H   GLY A 104       9.600   6.175  -9.114  1.00 95.15           H  
ATOM   1582  CA  GLY A 104       7.538   6.350  -9.615  1.00 95.15           C  
ATOM   1583  HA2 GLY A 104       7.173   5.378  -9.947  1.00 95.15           H  
ATOM   1584  HA3 GLY A 104       7.026   7.116 -10.198  1.00 95.15           H  
ATOM   1585  C   GLY A 104       7.172   6.580  -8.171  1.00 95.15           C  
ATOM   1586  O   GLY A 104       7.996   6.454  -7.265  1.00 95.15           O  
ATOM   1587  N   ARG A 105       5.923   6.998  -7.999  1.00 96.85           N  
ATOM   1588  H   ARG A 105       5.329   7.080  -8.812  1.00 96.85           H  
ATOM   1589  CA  ARG A 105       5.337   7.343  -6.717  1.00 96.85           C  
ATOM   1590  HA  ARG A 105       5.866   6.799  -5.935  1.00 96.85           H  
ATOM   1591  C   ARG A 105       3.879   6.923  -6.710  1.00 96.85           C  
ATOM   1592  CB  ARG A 105       5.540   8.842  -6.470  1.00 96.85           C  
ATOM   1593  HB2 ARG A 105       6.610   9.029  -6.388  1.00 96.85           H  
ATOM   1594  HB3 ARG A 105       5.165   9.406  -7.324  1.00 96.85           H  
ATOM   1595  O   ARG A 105       3.118   7.318  -7.593  1.00 96.85           O  
ATOM   1596  CG  ARG A 105       4.852   9.339  -5.194  1.00 96.85           C  
ATOM   1597  HG2 ARG A 105       5.165   8.726  -4.348  1.00 96.85           H  
ATOM   1598  HG3 ARG A 105       3.769   9.276  -5.301  1.00 96.85           H  
ATOM   1599  CD  ARG A 105       5.251  10.796  -4.950  1.00 96.85           C  
ATOM   1600  HD2 ARG A 105       4.930  11.412  -5.790  1.00 96.85           H  
ATOM   1601  HD3 ARG A 105       6.338  10.851  -4.890  1.00 96.85           H  
ATOM   1602  NE  ARG A 105       4.700  11.290  -3.682  1.00 96.85           N  
ATOM   1603  HE  ARG A 105       5.255  11.039  -2.877  1.00 96.85           H  
ATOM   1604  NH1 ARG A 105       3.031  12.657  -4.494  1.00 96.85           N  
ATOM   1605 HH11 ARG A 105       3.118  12.283  -5.428  1.00 96.85           H  
ATOM   1606 HH12 ARG A 105       2.146  13.118  -4.339  1.00 96.85           H  
ATOM   1607  NH2 ARG A 105       3.163  12.266  -2.319  1.00 96.85           N  
ATOM   1608 HH21 ARG A 105       2.245  12.681  -2.237  1.00 96.85           H  
ATOM   1609 HH22 ARG A 105       3.547  11.724  -1.559  1.00 96.85           H  
ATOM   1610  CZ  ARG A 105       3.653  12.074  -3.512  1.00 96.85           C  
ATOM   1611  N   VAL A 106       3.497   6.153  -5.699  1.00 97.59           N  
ATOM   1612  H   VAL A 106       4.206   5.859  -5.042  1.00 97.59           H  
ATOM   1613  CA  VAL A 106       2.106   5.784  -5.427  1.00 97.59           C  
ATOM   1614  HA  VAL A 106       1.456   6.326  -6.114  1.00 97.59           H  
ATOM   1615  C   VAL A 106       1.745   6.214  -4.026  1.00 97.59           C  
ATOM   1616  CB  VAL A 106       1.847   4.285  -5.638  1.00 97.59           C  
ATOM   1617  HB  VAL A 106       2.624   3.706  -5.138  1.00 97.59           H  
ATOM   1618  O   VAL A 106       2.449   5.911  -3.065  1.00 97.59           O  
ATOM   1619  CG1 VAL A 106       0.474   3.818  -5.130  1.00 97.59           C  
ATOM   1620 HG11 VAL A 106       0.311   2.778  -5.413  1.00 97.59           H  
ATOM   1621 HG12 VAL A 106      -0.317   4.434  -5.558  1.00 97.59           H  
ATOM   1622 HG13 VAL A 106       0.434   3.884  -4.042  1.00 97.59           H  
ATOM   1623  CG2 VAL A 106       1.890   4.008  -7.135  1.00 97.59           C  
ATOM   1624 HG21 VAL A 106       1.846   2.933  -7.310  1.00 97.59           H  
ATOM   1625 HG22 VAL A 106       2.814   4.403  -7.556  1.00 97.59           H  
ATOM   1626 HG23 VAL A 106       1.060   4.517  -7.625  1.00 97.59           H  
ATOM   1627  N   GLU A 107       0.626   6.909  -3.912  1.00 97.42           N  
ATOM   1628  H   GLU A 107       0.097   7.106  -4.750  1.00 97.42           H  
ATOM   1629  CA  GLU A 107       0.052   7.308  -2.641  1.00 97.42           C  
ATOM   1630  HA  GLU A 107       0.778   7.140  -1.846  1.00 97.42           H  
ATOM   1631  C   GLU A 107      -1.186   6.458  -2.345  1.00 97.42           C  
ATOM   1632  CB  GLU A 107      -0.235   8.810  -2.690  1.00 97.42           C  
ATOM   1633  HB2 GLU A 107       0.661   9.327  -3.032  1.00 97.42           H  
ATOM   1634  HB3 GLU A 107      -1.043   8.997  -3.398  1.00 97.42           H  
ATOM   1635  O   GLU A 107      -2.100   6.368  -3.162  1.00 97.42           O  
ATOM   1636  CG  GLU A 107      -0.623   9.369  -1.322  1.00 97.42           C  
ATOM   1637  HG2 GLU A 107       0.169   9.144  -0.608  1.00 97.42           H  
ATOM   1638  HG3 GLU A 107      -1.535   8.880  -0.981  1.00 97.42           H  
ATOM   1639  CD  GLU A 107      -0.849  10.885  -1.357  1.00 97.42           C  
ATOM   1640  OE1 GLU A 107      -1.020  11.480  -0.274  1.00 97.42           O  
ATOM   1641  OE2 GLU A 107      -0.912  11.535  -2.418  1.00 97.42           O  
ATOM   1642  N   VAL A 108      -1.210   5.849  -1.162  1.00 97.45           N  
ATOM   1643  H   VAL A 108      -0.390   5.939  -0.578  1.00 97.45           H  
ATOM   1644  CA  VAL A 108      -2.333   5.101  -0.597  1.00 97.45           C  
ATOM   1645  HA  VAL A 108      -3.143   5.049  -1.326  1.00 97.45           H  
ATOM   1646  C   VAL A 108      -2.817   5.860   0.632  1.00 97.45           C  
ATOM   1647  CB  VAL A 108      -1.919   3.662  -0.221  1.00 97.45           C  
ATOM   1648  HB  VAL A 108      -1.180   3.701   0.579  1.00 97.45           H  
ATOM   1649  O   VAL A 108      -2.116   5.919   1.642  1.00 97.45           O  
ATOM   1650  CG1 VAL A 108      -3.121   2.854   0.283  1.00 97.45           C  
ATOM   1651 HG11 VAL A 108      -3.871   2.771  -0.504  1.00 97.45           H  
ATOM   1652 HG12 VAL A 108      -3.564   3.330   1.158  1.00 97.45           H  
ATOM   1653 HG13 VAL A 108      -2.794   1.855   0.572  1.00 97.45           H  
ATOM   1654  CG2 VAL A 108      -1.285   2.907  -1.396  1.00 97.45           C  
ATOM   1655 HG21 VAL A 108      -1.087   1.873  -1.114  1.00 97.45           H  
ATOM   1656 HG22 VAL A 108      -1.949   2.927  -2.260  1.00 97.45           H  
ATOM   1657 HG23 VAL A 108      -0.337   3.372  -1.668  1.00 97.45           H  
ATOM   1658  N   ARG A 109      -4.010   6.451   0.560  1.00 94.20           N  
ATOM   1659  H   ARG A 109      -4.519   6.375  -0.309  1.00 94.20           H  
ATOM   1660  CA  ARG A 109      -4.680   7.093   1.699  1.00 94.20           C  
ATOM   1661  HA  ARG A 109      -3.993   7.182   2.542  1.00 94.20           H  
ATOM   1662  C   ARG A 109      -5.839   6.227   2.142  1.00 94.20           C  
ATOM   1663  CB  ARG A 109      -5.191   8.490   1.334  1.00 94.20           C  
ATOM   1664  HB2 ARG A 109      -5.887   8.397   0.501  1.00 94.20           H  
ATOM   1665  HB3 ARG A 109      -5.732   8.897   2.188  1.00 94.20           H  
ATOM   1666  O   ARG A 109      -6.714   5.923   1.335  1.00 94.20           O  
ATOM   1667  CG  ARG A 109      -4.078   9.464   0.942  1.00 94.20           C  
ATOM   1668  HG2 ARG A 109      -3.538   9.068   0.082  1.00 94.20           H  
ATOM   1669  HG3 ARG A 109      -3.393   9.597   1.779  1.00 94.20           H  
ATOM   1670  CD  ARG A 109      -4.696  10.811   0.561  1.00 94.20           C  
ATOM   1671  HD2 ARG A 109      -5.174  11.247   1.439  1.00 94.20           H  
ATOM   1672  HD3 ARG A 109      -5.451  10.637  -0.206  1.00 94.20           H  
ATOM   1673  NE  ARG A 109      -3.676  11.730   0.044  1.00 94.20           N  
ATOM   1674  HE  ARG A 109      -2.708  11.497   0.208  1.00 94.20           H  
ATOM   1675  NH1 ARG A 109      -5.016  13.207  -1.088  1.00 94.20           N  
ATOM   1676 HH11 ARG A 109      -5.821  12.661  -0.817  1.00 94.20           H  
ATOM   1677 HH12 ARG A 109      -5.111  13.907  -1.810  1.00 94.20           H  
ATOM   1678  NH2 ARG A 109      -2.798  13.359  -1.255  1.00 94.20           N  
ATOM   1679 HH21 ARG A 109      -2.899  14.036  -1.998  1.00 94.20           H  
ATOM   1680 HH22 ARG A 109      -1.937  12.835  -1.198  1.00 94.20           H  
ATOM   1681  CZ  ARG A 109      -3.837  12.766  -0.752  1.00 94.20           C  
ATOM   1682  N   VAL A 110      -5.855   5.859   3.411  1.00 91.77           N  
ATOM   1683  H   VAL A 110      -5.109   6.152   4.026  1.00 91.77           H  
ATOM   1684  CA  VAL A 110      -6.949   5.093   4.002  1.00 91.77           C  
ATOM   1685  HA  VAL A 110      -7.596   4.712   3.212  1.00 91.77           H  
ATOM   1686  C   VAL A 110      -7.774   6.024   4.878  1.00 91.77           C  
ATOM   1687  CB  VAL A 110      -6.411   3.879   4.771  1.00 91.77           C  
ATOM   1688  HB  VAL A 110      -5.877   4.238   5.651  1.00 91.77           H  
ATOM   1689  O   VAL A 110      -7.220   6.897   5.537  1.00 91.77           O  
ATOM   1690  CG1 VAL A 110      -7.543   2.956   5.230  1.00 91.77           C  
ATOM   1691 HG11 VAL A 110      -8.181   3.471   5.949  1.00 91.77           H  
ATOM   1692 HG12 VAL A 110      -7.131   2.074   5.719  1.00 91.77           H  
ATOM   1693 HG13 VAL A 110      -8.143   2.646   4.374  1.00 91.77           H  
ATOM   1694  CG2 VAL A 110      -5.432   3.049   3.926  1.00 91.77           C  
ATOM   1695 HG21 VAL A 110      -5.920   2.705   3.014  1.00 91.77           H  
ATOM   1696 HG22 VAL A 110      -5.089   2.196   4.512  1.00 91.77           H  
ATOM   1697 HG23 VAL A 110      -4.555   3.642   3.668  1.00 91.77           H  
ATOM   1698  N   GLU A 111      -9.090   5.863   4.865  1.00 86.34           N  
ATOM   1699  H   GLU A 111      -9.485   5.189   4.225  1.00 86.34           H  
ATOM   1700  CA  GLU A 111     -10.018   6.543   5.768  1.00 86.34           C  
ATOM   1701  HA  GLU A 111      -9.467   6.968   6.607  1.00 86.34           H  
ATOM   1702  C   GLU A 111     -10.991   5.505   6.325  1.00 86.34           C  
ATOM   1703  CB  GLU A 111     -10.779   7.682   5.054  1.00 86.34           C  
ATOM   1704  HB2 GLU A 111     -11.411   8.185   5.786  1.00 86.34           H  
ATOM   1705  HB3 GLU A 111     -11.420   7.256   4.283  1.00 86.34           H  
ATOM   1706  O   GLU A 111     -11.648   4.798   5.555  1.00 86.34           O  
ATOM   1707  CG  GLU A 111      -9.851   8.724   4.407  1.00 86.34           C  
ATOM   1708  HG2 GLU A 111      -9.233   8.230   3.657  1.00 86.34           H  
ATOM   1709  HG3 GLU A 111      -9.181   9.118   5.171  1.00 86.34           H  
ATOM   1710  CD  GLU A 111     -10.559   9.900   3.710  1.00 86.34           C  
ATOM   1711  OE1 GLU A 111      -9.849  10.899   3.434  1.00 86.34           O  
ATOM   1712  OE2 GLU A 111     -11.756   9.838   3.357  1.00 86.34           O  
ATOM   1713  N   PHE A 112     -11.079   5.408   7.649  1.00 82.21           N  
ATOM   1714  H   PHE A 112     -10.488   5.984   8.231  1.00 82.21           H  
ATOM   1715  CA  PHE A 112     -12.092   4.603   8.327  1.00 82.21           C  
ATOM   1716  HA  PHE A 112     -12.488   3.859   7.636  1.00 82.21           H  
ATOM   1717  C   PHE A 112     -13.247   5.510   8.755  1.00 82.21           C  
ATOM   1718  CB  PHE A 112     -11.464   3.845   9.504  1.00 82.21           C  
ATOM   1719  HB2 PHE A 112     -12.231   3.228   9.971  1.00 82.21           H  
ATOM   1720  HB3 PHE A 112     -11.124   4.565  10.248  1.00 82.21           H  
ATOM   1721  O   PHE A 112     -13.021   6.541   9.380  1.00 82.21           O  
ATOM   1722  CG  PHE A 112     -10.302   2.954   9.102  1.00 82.21           C  
ATOM   1723  CD1 PHE A 112     -10.529   1.711   8.485  1.00 82.21           C  
ATOM   1724  HD1 PHE A 112     -11.540   1.373   8.310  1.00 82.21           H  
ATOM   1725  CD2 PHE A 112      -8.981   3.382   9.316  1.00 82.21           C  
ATOM   1726  HD2 PHE A 112      -8.802   4.326   9.808  1.00 82.21           H  
ATOM   1727  CE1 PHE A 112      -9.434   0.924   8.082  1.00 82.21           C  
ATOM   1728  HE1 PHE A 112      -9.593  -0.011   7.566  1.00 82.21           H  
ATOM   1729  CE2 PHE A 112      -7.890   2.591   8.930  1.00 82.21           C  
ATOM   1730  HE2 PHE A 112      -6.885   2.932   9.134  1.00 82.21           H  
ATOM   1731  CZ  PHE A 112      -8.118   1.353   8.313  1.00 82.21           C  
ATOM   1732  HZ  PHE A 112      -7.285   0.735   8.012  1.00 82.21           H  
ATOM   1733  N   GLU A 113     -14.474   5.138   8.397  1.00 78.16           N  
ATOM   1734  H   GLU A 113     -14.578   4.272   7.887  1.00 78.16           H  
ATOM   1735  CA  GLU A 113     -15.698   5.868   8.739  1.00 78.16           C  
ATOM   1736  HA  GLU A 113     -15.515   6.525   9.590  1.00 78.16           H  
ATOM   1737  C   GLU A 113     -16.767   4.842   9.126  1.00 78.16           C  
ATOM   1738  CB  GLU A 113     -16.139   6.744   7.549  1.00 78.16           C  
ATOM   1739  HB2 GLU A 113     -15.304   7.378   7.250  1.00 78.16           H  
ATOM   1740  HB3 GLU A 113     -16.388   6.100   6.706  1.00 78.16           H  
ATOM   1741  O   GLU A 113     -17.417   4.251   8.261  1.00 78.16           O  
ATOM   1742  CG  GLU A 113     -17.344   7.651   7.875  1.00 78.16           C  
ATOM   1743  HG2 GLU A 113     -18.136   7.046   8.316  1.00 78.16           H  
ATOM   1744  HG3 GLU A 113     -17.036   8.395   8.609  1.00 78.16           H  
ATOM   1745  CD  GLU A 113     -17.913   8.365   6.632  1.00 78.16           C  
ATOM   1746  OE1 GLU A 113     -19.062   8.852   6.667  1.00 78.16           O  
ATOM   1747  OE2 GLU A 113     -17.266   8.376   5.553  1.00 78.16           O  
ATOM   1748  N   GLY A 114     -16.908   4.584  10.428  1.00 77.53           N  
ATOM   1749  H   GLY A 114     -16.322   5.088  11.078  1.00 77.53           H  
ATOM   1750  CA  GLY A 114     -17.874   3.624  10.967  1.00 77.53           C  
ATOM   1751  HA2 GLY A 114     -17.743   3.554  12.047  1.00 77.53           H  
ATOM   1752  HA3 GLY A 114     -18.882   3.987  10.770  1.00 77.53           H  
ATOM   1753  C   GLY A 114     -17.723   2.215  10.380  1.00 77.53           C  
ATOM   1754  O   GLY A 114     -16.799   1.479  10.717  1.00 77.53           O  
ATOM   1755  N   ASP A 115     -18.656   1.837   9.505  1.00 85.14           N  
ATOM   1756  H   ASP A 115     -19.316   2.530   9.182  1.00 85.14           H  
ATOM   1757  CA  ASP A 115     -18.730   0.534   8.837  1.00 85.14           C  
ATOM   1758  HA  ASP A 115     -18.264  -0.209   9.483  1.00 85.14           H  
ATOM   1759  C   ASP A 115     -17.979   0.486   7.493  1.00 85.14           C  
ATOM   1760  CB  ASP A 115     -20.211   0.141   8.683  1.00 85.14           C  
ATOM   1761  HB2 ASP A 115     -20.707   0.235   9.649  1.00 85.14           H  
ATOM   1762  HB3 ASP A 115     -20.265  -0.908   8.392  1.00 85.14           H  
ATOM   1763  O   ASP A 115     -18.063  -0.508   6.761  1.00 85.14           O  
ATOM   1764  CG  ASP A 115     -20.987   0.962   7.641  1.00 85.14           C  
ATOM   1765  OD1 ASP A 115     -20.674   2.158   7.437  1.00 85.14           O  
ATOM   1766  OD2 ASP A 115     -21.911   0.394   7.019  1.00 85.14           O  
ATOM   1767  N   LYS A 116     -17.242   1.549   7.144  1.00 89.07           N  
ATOM   1768  H   LYS A 116     -17.251   2.344   7.766  1.00 89.07           H  
ATOM   1769  CA  LYS A 116     -16.549   1.689   5.860  1.00 89.07           C  
ATOM   1770  HA  LYS A 116     -16.667   0.756   5.308  1.00 89.07           H  
ATOM   1771  C   LYS A 116     -15.057   1.924   6.014  1.00 89.07           C  
ATOM   1772  CB  LYS A 116     -17.178   2.818   5.034  1.00 89.07           C  
ATOM   1773  HB2 LYS A 116     -17.188   3.728   5.633  1.00 89.07           H  
ATOM   1774  HB3 LYS A 116     -16.578   2.999   4.142  1.00 89.07           H  
ATOM   1775  O   LYS A 116     -14.601   2.667   6.877  1.00 89.07           O  
ATOM   1776  CG  LYS A 116     -18.601   2.455   4.604  1.00 89.07           C  
ATOM   1777  HG2 LYS A 116     -18.564   1.645   3.876  1.00 89.07           H  
ATOM   1778  HG3 LYS A 116     -19.165   2.114   5.472  1.00 89.07           H  
ATOM   1779  CD  LYS A 116     -19.315   3.660   4.001  1.00 89.07           C  
ATOM   1780  HD2 LYS A 116     -18.907   3.883   3.015  1.00 89.07           H  
ATOM   1781  HD3 LYS A 116     -19.173   4.517   4.660  1.00 89.07           H  
ATOM   1782  CE  LYS A 116     -20.804   3.330   3.920  1.00 89.07           C  
ATOM   1783  HE2 LYS A 116     -21.114   2.965   4.899  1.00 89.07           H  
ATOM   1784  HE3 LYS A 116     -20.962   2.526   3.201  1.00 89.07           H  
ATOM   1785  NZ  LYS A 116     -21.582   4.537   3.569  1.00 89.07           N  
ATOM   1786  HZ1 LYS A 116     -21.311   4.895   2.665  1.00 89.07           H  
ATOM   1787  HZ2 LYS A 116     -21.403   5.239   4.272  1.00 89.07           H  
ATOM   1788  HZ3 LYS A 116     -22.569   4.324   3.595  1.00 89.07           H  
ATOM   1789  N   MET A 117     -14.316   1.367   5.062  1.00 90.70           N  
ATOM   1790  H   MET A 117     -14.794   0.777   4.396  1.00 90.70           H  
ATOM   1791  CA  MET A 117     -12.937   1.745   4.776  1.00 90.70           C  
ATOM   1792  HA  MET A 117     -12.629   2.542   5.453  1.00 90.70           H  
ATOM   1793  C   MET A 117     -12.864   2.264   3.342  1.00 90.70           C  
ATOM   1794  CB  MET A 117     -12.006   0.551   5.011  1.00 90.70           C  
ATOM   1795  HB2 MET A 117     -12.133   0.193   6.032  1.00 90.70           H  
ATOM   1796  HB3 MET A 117     -12.271  -0.254   4.325  1.00 90.70           H  
ATOM   1797  O   MET A 117     -13.158   1.525   2.397  1.00 90.70           O  
ATOM   1798  CG  MET A 117     -10.537   0.939   4.810  1.00 90.70           C  
ATOM   1799  HG2 MET A 117     -10.254   1.624   5.609  1.00 90.70           H  
ATOM   1800  HG3 MET A 117     -10.420   1.477   3.870  1.00 90.70           H  
ATOM   1801  SD  MET A 117      -9.379  -0.457   4.802  1.00 90.70           S  
ATOM   1802  CE  MET A 117      -9.768  -1.089   3.164  1.00 90.70           C  
ATOM   1803  HE1 MET A 117      -8.961  -1.735   2.819  1.00 90.70           H  
ATOM   1804  HE2 MET A 117      -9.874  -0.255   2.470  1.00 90.70           H  
ATOM   1805  HE3 MET A 117     -10.718  -1.620   3.209  1.00 90.70           H  
ATOM   1806  N   ARG A 118     -12.459   3.523   3.174  1.00 92.47           N  
ATOM   1807  H   ARG A 118     -12.221   4.054   3.999  1.00 92.47           H  
ATOM   1808  CA  ARG A 118     -12.159   4.117   1.868  1.00 92.47           C  
ATOM   1809  HA  ARG A 118     -12.610   3.511   1.082  1.00 92.47           H  
ATOM   1810  C   ARG A 118     -10.658   4.117   1.641  1.00 92.47           C  
ATOM   1811  CB  ARG A 118     -12.730   5.535   1.742  1.00 92.47           C  
ATOM   1812  HB2 ARG A 118     -12.262   6.186   2.481  1.00 92.47           H  
ATOM   1813  HB3 ARG A 118     -12.483   5.915   0.750  1.00 92.47           H  
ATOM   1814  O   ARG A 118      -9.889   4.479   2.524  1.00 92.47           O  
ATOM   1815  CG  ARG A 118     -14.251   5.580   1.923  1.00 92.47           C  
ATOM   1816  HG2 ARG A 118     -14.720   4.817   1.301  1.00 92.47           H  
ATOM   1817  HG3 ARG A 118     -14.496   5.389   2.967  1.00 92.47           H  
ATOM   1818  CD  ARG A 118     -14.781   6.959   1.518  1.00 92.47           C  
ATOM   1819  HD2 ARG A 118     -14.632   7.095   0.447  1.00 92.47           H  
ATOM   1820  HD3 ARG A 118     -14.198   7.719   2.037  1.00 92.47           H  
ATOM   1821  NE  ARG A 118     -16.219   7.089   1.825  1.00 92.47           N  
ATOM   1822  HE  ARG A 118     -16.839   6.404   1.419  1.00 92.47           H  
ATOM   1823  NH1 ARG A 118     -16.128   8.962   3.165  1.00 92.47           N  
ATOM   1824 HH11 ARG A 118     -15.130   9.015   3.021  1.00 92.47           H  
ATOM   1825 HH12 ARG A 118     -16.460   9.195   4.090  1.00 92.47           H  
ATOM   1826  NH2 ARG A 118     -18.014   7.876   2.990  1.00 92.47           N  
ATOM   1827 HH21 ARG A 118     -18.480   8.769   2.912  1.00 92.47           H  
ATOM   1828 HH22 ARG A 118     -18.007   7.760   3.993  1.00 92.47           H  
ATOM   1829  CZ  ARG A 118     -16.774   7.976   2.626  1.00 92.47           C  
ATOM   1830  N   VAL A 119     -10.247   3.719   0.447  1.00 95.39           N  
ATOM   1831  H   VAL A 119     -10.943   3.387  -0.206  1.00 95.39           H  
ATOM   1832  CA  VAL A 119      -8.856   3.734   0.005  1.00 95.39           C  
ATOM   1833  HA  VAL A 119      -8.227   4.158   0.787  1.00 95.39           H  
ATOM   1834  C   VAL A 119      -8.782   4.616  -1.223  1.00 95.39           C  
ATOM   1835  CB  VAL A 119      -8.327   2.324  -0.302  1.00 95.39           C  
ATOM   1836  HB  VAL A 119      -8.850   1.913  -1.166  1.00 95.39           H  
ATOM   1837  O   VAL A 119      -9.343   4.267  -2.259  1.00 95.39           O  
ATOM   1838  CG1 VAL A 119      -6.827   2.372  -0.613  1.00 95.39           C  
ATOM   1839 HG11 VAL A 119      -6.648   2.989  -1.493  1.00 95.39           H  
ATOM   1840 HG12 VAL A 119      -6.285   2.795   0.233  1.00 95.39           H  
ATOM   1841 HG13 VAL A 119      -6.451   1.369  -0.817  1.00 95.39           H  
ATOM   1842  CG2 VAL A 119      -8.557   1.380   0.879  1.00 95.39           C  
ATOM   1843 HG21 VAL A 119      -8.076   1.770   1.776  1.00 95.39           H  
ATOM   1844 HG22 VAL A 119      -8.166   0.389   0.647  1.00 95.39           H  
ATOM   1845 HG23 VAL A 119      -9.629   1.288   1.053  1.00 95.39           H  
ATOM   1846  N   ARG A 120      -8.099   5.751  -1.110  1.00 96.82           N  
ATOM   1847  H   ARG A 120      -7.653   5.945  -0.225  1.00 96.82           H  
ATOM   1848  CA  ARG A 120      -7.764   6.598  -2.253  1.00 96.82           C  
ATOM   1849  HA  ARG A 120      -8.426   6.359  -3.085  1.00 96.82           H  
ATOM   1850  C   ARG A 120      -6.353   6.290  -2.705  1.00 96.82           C  
ATOM   1851  CB  ARG A 120      -7.954   8.082  -1.942  1.00 96.82           C  
ATOM   1852  HB2 ARG A 120      -7.394   8.348  -1.045  1.00 96.82           H  
ATOM   1853  HB3 ARG A 120      -7.577   8.668  -2.780  1.00 96.82           H  
ATOM   1854  O   ARG A 120      -5.423   6.272  -1.899  1.00 96.82           O  
ATOM   1855  CG  ARG A 120      -9.434   8.411  -1.739  1.00 96.82           C  
ATOM   1856  HG2 ARG A 120      -9.821   7.866  -0.879  1.00 96.82           H  
ATOM   1857  HG3 ARG A 120      -9.994   8.123  -2.629  1.00 96.82           H  
ATOM   1858  CD  ARG A 120      -9.607   9.909  -1.506  1.00 96.82           C  
ATOM   1859  HD2 ARG A 120      -9.281  10.451  -2.394  1.00 96.82           H  
ATOM   1860  HD3 ARG A 120      -8.987  10.206  -0.660  1.00 96.82           H  
ATOM   1861  NE  ARG A 120     -11.021  10.203  -1.251  1.00 96.82           N  
ATOM   1862  HE  ARG A 120     -11.695   9.697  -1.808  1.00 96.82           H  
ATOM   1863  NH1 ARG A 120     -10.827  11.528   0.619  1.00 96.82           N  
ATOM   1864 HH11 ARG A 120      -9.825  11.429   0.533  1.00 96.82           H  
ATOM   1865 HH12 ARG A 120     -11.182  11.541   1.564  1.00 96.82           H  
ATOM   1866  NH2 ARG A 120     -12.833  10.879  -0.145  1.00 96.82           N  
ATOM   1867 HH21 ARG A 120     -13.321  10.246  -0.762  1.00 96.82           H  
ATOM   1868 HH22 ARG A 120     -13.268  11.281   0.674  1.00 96.82           H  
ATOM   1869  CZ  ARG A 120     -11.544  10.893  -0.266  1.00 96.82           C  
ATOM   1870  N   LEU A 121      -6.223   6.040  -3.993  1.00 97.68           N  
ATOM   1871  H   LEU A 121      -7.051   6.095  -4.569  1.00 97.68           H  
ATOM   1872  CA  LEU A 121      -4.986   5.705  -4.665  1.00 97.68           C  
ATOM   1873  HA  LEU A 121      -4.175   5.617  -3.942  1.00 97.68           H  
ATOM   1874  C   LEU A 121      -4.661   6.811  -5.651  1.00 97.68           C  
ATOM   1875  CB  LEU A 121      -5.142   4.372  -5.405  1.00 97.68           C  
ATOM   1876  HB2 LEU A 121      -5.890   4.500  -6.187  1.00 97.68           H  
ATOM   1877  HB3 LEU A 121      -4.189   4.142  -5.882  1.00 97.68           H  
ATOM   1878  O   LEU A 121      -5.532   7.215  -6.416  1.00 97.68           O  
ATOM   1879  CG  LEU A 121      -5.556   3.182  -4.528  1.00 97.68           C  
ATOM   1880  HG  LEU A 121      -6.479   3.405  -3.993  1.00 97.68           H  
ATOM   1881  CD1 LEU A 121      -5.819   1.983  -5.435  1.00 97.68           C  
ATOM   1882 HD11 LEU A 121      -6.033   1.096  -4.840  1.00 97.68           H  
ATOM   1883 HD12 LEU A 121      -6.674   2.195  -6.078  1.00 97.68           H  
ATOM   1884 HD13 LEU A 121      -4.948   1.793  -6.063  1.00 97.68           H  
ATOM   1885  CD2 LEU A 121      -4.468   2.828  -3.515  1.00 97.68           C  
ATOM   1886 HD21 LEU A 121      -3.528   2.639  -4.032  1.00 97.68           H  
ATOM   1887 HD22 LEU A 121      -4.763   1.944  -2.949  1.00 97.68           H  
ATOM   1888 HD23 LEU A 121      -4.335   3.657  -2.820  1.00 97.68           H  
ATOM   1889  N   ARG A 122      -3.411   7.258  -5.666  1.00 97.98           N  
ATOM   1890  H   ARG A 122      -2.770   6.906  -4.969  1.00 97.98           H  
ATOM   1891  CA  ARG A 122      -2.912   8.196  -6.669  1.00 97.98           C  
ATOM   1892  HA  ARG A 122      -3.611   8.238  -7.504  1.00 97.98           H  
ATOM   1893  C   ARG A 122      -1.582   7.708  -7.217  1.00 97.98           C  
ATOM   1894  CB  ARG A 122      -2.840   9.592  -6.046  1.00 97.98           C  
ATOM   1895  HB2 ARG A 122      -3.845   9.897  -5.752  1.00 97.98           H  
ATOM   1896  HB3 ARG A 122      -2.211   9.562  -5.156  1.00 97.98           H  
ATOM   1897  O   ARG A 122      -0.697   7.351  -6.441  1.00 97.98           O  
ATOM   1898  CG  ARG A 122      -2.269  10.619  -7.020  1.00 97.98           C  
ATOM   1899  HG2 ARG A 122      -1.242  10.354  -7.272  1.00 97.98           H  
ATOM   1900  HG3 ARG A 122      -2.868  10.645  -7.931  1.00 97.98           H  
ATOM   1901  CD  ARG A 122      -2.274  11.994  -6.365  1.00 97.98           C  
ATOM   1902  HD2 ARG A 122      -3.307  12.326  -6.261  1.00 97.98           H  
ATOM   1903  HD3 ARG A 122      -1.812  11.924  -5.380  1.00 97.98           H  
ATOM   1904  NE  ARG A 122      -1.499  12.916  -7.194  1.00 97.98           N  
ATOM   1905  HE  ARG A 122      -0.748  12.513  -7.736  1.00 97.98           H  
ATOM   1906  NH1 ARG A 122      -2.476  14.890  -6.580  1.00 97.98           N  
ATOM   1907 HH11 ARG A 122      -3.146  14.342  -6.061  1.00 97.98           H  
ATOM   1908 HH12 ARG A 122      -2.628  15.871  -6.769  1.00 97.98           H  
ATOM   1909  NH2 ARG A 122      -0.829  14.815  -8.129  1.00 97.98           N  
ATOM   1910 HH21 ARG A 122      -0.172  14.206  -8.594  1.00 97.98           H  
ATOM   1911 HH22 ARG A 122      -0.864  15.808  -8.311  1.00 97.98           H  
ATOM   1912  CZ  ARG A 122      -1.612  14.213  -7.288  1.00 97.98           C  
ATOM   1913  N   ASN A 123      -1.449   7.708  -8.539  1.00 97.42           N  
ATOM   1914  H   ASN A 123      -2.225   8.027  -9.099  1.00 97.42           H  
ATOM   1915  CA  ASN A 123      -0.223   7.324  -9.229  1.00 97.42           C  
ATOM   1916  HA  ASN A 123       0.498   6.914  -8.522  1.00 97.42           H  
ATOM   1917  C   ASN A 123       0.417   8.555  -9.882  1.00 97.42           C  
ATOM   1918  CB  ASN A 123      -0.564   6.221 -10.242  1.00 97.42           C  
ATOM   1919  HB2 ASN A 123      -1.315   6.601 -10.934  1.00 97.42           H  
ATOM   1920  HB3 ASN A 123      -0.973   5.357  -9.720  1.00 97.42           H  
ATOM   1921  O   ASN A 123      -0.114   9.097 -10.846  1.00 97.42           O  
ATOM   1922  CG  ASN A 123       0.633   5.764 -11.051  1.00 97.42           C  
ATOM   1923  ND2 ASN A 123       0.401   5.073 -12.136  1.00 97.42           N  
ATOM   1924 HD21 ASN A 123       1.183   4.755 -12.689  1.00 97.42           H  
ATOM   1925 HD22 ASN A 123      -0.539   4.766 -12.342  1.00 97.42           H  
ATOM   1926  OD1 ASN A 123       1.780   6.003 -10.710  1.00 97.42           O  
ATOM   1927  N   ASP A 124       1.570   8.978  -9.370  1.00 95.61           N  
ATOM   1928  H   ASP A 124       1.976   8.451  -8.610  1.00 95.61           H  
ATOM   1929  CA  ASP A 124       2.377  10.061  -9.947  1.00 95.61           C  
ATOM   1930  HA  ASP A 124       1.767  10.624 -10.654  1.00 95.61           H  
ATOM   1931  C   ASP A 124       3.580   9.515 -10.755  1.00 95.61           C  
ATOM   1932  CB  ASP A 124       2.821  11.048  -8.850  1.00 95.61           C  
ATOM   1933  HB2 ASP A 124       3.478  11.796  -9.295  1.00 95.61           H  
ATOM   1934  HB3 ASP A 124       3.406  10.498  -8.113  1.00 95.61           H  
ATOM   1935  O   ASP A 124       4.504  10.263 -11.073  1.00 95.61           O  
ATOM   1936  CG  ASP A 124       1.710  11.816  -8.118  1.00 95.61           C  
ATOM   1937  OD1 ASP A 124       0.787  12.393  -8.748  1.00 95.61           O  
ATOM   1938  OD2 ASP A 124       1.838  11.944  -6.877  1.00 95.61           O  
ATOM   1939  N   SER A 125       3.610   8.214 -11.071  1.00 94.22           N  
ATOM   1940  H   SER A 125       2.818   7.642 -10.817  1.00 94.22           H  
ATOM   1941  CA  SER A 125       4.623   7.626 -11.959  1.00 94.22           C  
ATOM   1942  HA  SER A 125       5.565   8.147 -11.791  1.00 94.22           H  
ATOM   1943  C   SER A 125       4.278   7.809 -13.441  1.00 94.22           C  
ATOM   1944  CB  SER A 125       4.872   6.152 -11.619  1.00 94.22           C  
ATOM   1945  HB2 SER A 125       4.884   6.016 -10.538  1.00 94.22           H  
ATOM   1946  HB3 SER A 125       5.842   5.858 -12.019  1.00 94.22           H  
ATOM   1947  O   SER A 125       3.184   8.235 -13.806  1.00 94.22           O  
ATOM   1948  OG  SER A 125       3.896   5.316 -12.178  1.00 94.22           O  
ATOM   1949  HG  SER A 125       3.076   5.464 -11.702  1.00 94.22           H  
ATOM   1950  N   SER A 126       5.227   7.469 -14.314  1.00 92.23           N  
ATOM   1951  H   SER A 126       6.105   7.118 -13.959  1.00 92.23           H  
ATOM   1952  CA  SER A 126       5.079   7.531 -15.774  1.00 92.23           C  
ATOM   1953  HA  SER A 126       4.545   8.443 -16.042  1.00 92.23           H  
ATOM   1954  C   SER A 126       4.315   6.341 -16.377  1.00 92.23           C  
ATOM   1955  CB  SER A 126       6.483   7.583 -16.380  1.00 92.23           C  
ATOM   1956  HB2 SER A 126       6.418   7.755 -17.454  1.00 92.23           H  
ATOM   1957  HB3 SER A 126       7.056   8.385 -15.915  1.00 92.23           H  
ATOM   1958  O   SER A 126       3.972   6.369 -17.559  1.00 92.23           O  
ATOM   1959  OG  SER A 126       7.092   6.330 -16.130  1.00 92.23           O  
ATOM   1960  HG  SER A 126       8.016   6.386 -15.875  1.00 92.23           H  
ATOM   1961  N   THR A 127       4.055   5.290 -15.591  1.00 92.41           N  
ATOM   1962  H   THR A 127       4.232   5.378 -14.600  1.00 92.41           H  
ATOM   1963  CA  THR A 127       3.450   4.032 -16.056  1.00 92.41           C  
ATOM   1964  HA  THR A 127       3.077   4.185 -17.069  1.00 92.41           H  
ATOM   1965  C   THR A 127       2.265   3.630 -15.179  1.00 92.41           C  
ATOM   1966  CB  THR A 127       4.468   2.880 -16.115  1.00 92.41           C  
ATOM   1967  HB  THR A 127       3.946   1.959 -16.374  1.00 92.41           H  
ATOM   1968  O   THR A 127       2.178   4.058 -14.030  1.00 92.41           O  
ATOM   1969  CG2 THR A 127       5.548   3.122 -17.167  1.00 92.41           C  
ATOM   1970 HG21 THR A 127       6.190   2.243 -17.233  1.00 92.41           H  
ATOM   1971 HG22 THR A 127       6.156   3.985 -16.897  1.00 92.41           H  
ATOM   1972 HG23 THR A 127       5.085   3.300 -18.137  1.00 92.41           H  
ATOM   1973  OG1 THR A 127       5.125   2.693 -14.886  1.00 92.41           O  
ATOM   1974  HG1 THR A 127       5.488   3.542 -14.623  1.00 92.41           H  
ATOM   1975  N   PRO A 128       1.308   2.838 -15.688  1.00 96.32           N  
ATOM   1976  CA  PRO A 128       0.254   2.286 -14.848  1.00 96.32           C  
ATOM   1977  HA  PRO A 128      -0.315   3.110 -14.417  1.00 96.32           H  
ATOM   1978  C   PRO A 128       0.821   1.417 -13.721  1.00 96.32           C  
ATOM   1979  CB  PRO A 128      -0.654   1.484 -15.782  1.00 96.32           C  
ATOM   1980  HB2 PRO A 128      -0.352   0.437 -15.797  1.00 96.32           H  
ATOM   1981  HB3 PRO A 128      -1.702   1.577 -15.498  1.00 96.32           H  
ATOM   1982  O   PRO A 128       1.816   0.715 -13.902  1.00 96.32           O  
ATOM   1983  CG  PRO A 128      -0.389   2.106 -17.152  1.00 96.32           C  
ATOM   1984  HG2 PRO A 128      -0.593   1.406 -17.961  1.00 96.32           H  
ATOM   1985  HG3 PRO A 128      -0.987   3.010 -17.265  1.00 96.32           H  
ATOM   1986  CD  PRO A 128       1.091   2.474 -17.078  1.00 96.32           C  
ATOM   1987  HD2 PRO A 128       1.703   1.608 -17.329  1.00 96.32           H  
ATOM   1988  HD3 PRO A 128       1.295   3.301 -17.758  1.00 96.32           H  
ATOM   1989  N   VAL A 129       0.143   1.438 -12.577  1.00 97.20           N  
ATOM   1990  H   VAL A 129      -0.665   2.040 -12.506  1.00 97.20           H  
ATOM   1991  CA  VAL A 129       0.446   0.579 -11.426  1.00 97.20           C  
ATOM   1992  HA  VAL A 129       1.250  -0.110 -11.685  1.00 97.20           H  
ATOM   1993  C   VAL A 129      -0.771  -0.260 -11.081  1.00 97.20           C  
ATOM   1994  CB  VAL A 129       0.913   1.389 -10.206  1.00 97.20           C  
ATOM   1995  HB  VAL A 129       1.143   0.697  -9.396  1.00 97.20           H  
ATOM   1996  O   VAL A 129      -1.900   0.222 -11.167  1.00 97.20           O  
ATOM   1997  CG1 VAL A 129       2.187   2.169 -10.535  1.00 97.20           C  
ATOM   1998 HG11 VAL A 129       2.944   1.488 -10.924  1.00 97.20           H  
ATOM   1999 HG12 VAL A 129       1.992   2.936 -11.284  1.00 97.20           H  
ATOM   2000 HG13 VAL A 129       2.556   2.641  -9.624  1.00 97.20           H  
ATOM   2001  CG2 VAL A 129      -0.163   2.364  -9.709  1.00 97.20           C  
ATOM   2002 HG21 VAL A 129      -1.031   1.814  -9.346  1.00 97.20           H  
ATOM   2003 HG22 VAL A 129       0.220   2.961  -8.882  1.00 97.20           H  
ATOM   2004 HG23 VAL A 129      -0.465   3.032 -10.516  1.00 97.20           H  
ATOM   2005  N   GLU A 130      -0.560  -1.500 -10.664  1.00 98.25           N  
ATOM   2006  H   GLU A 130       0.392  -1.825 -10.571  1.00 98.25           H  
ATOM   2007  CA  GLU A 130      -1.609  -2.332 -10.088  1.00 98.25           C  
ATOM   2008  HA  GLU A 130      -2.583  -1.933 -10.370  1.00 98.25           H  
ATOM   2009  C   GLU A 130      -1.534  -2.283  -8.565  1.00 98.25           C  
ATOM   2010  CB  GLU A 130      -1.555  -3.770 -10.619  1.00 98.25           C  
ATOM   2011  HB2 GLU A 130      -0.539  -4.160 -10.549  1.00 98.25           H  
ATOM   2012  HB3 GLU A 130      -2.209  -4.385 -10.001  1.00 98.25           H  
ATOM   2013  O   GLU A 130      -0.479  -2.452  -7.958  1.00 98.25           O  
ATOM   2014  CG  GLU A 130      -2.050  -3.845 -12.069  1.00 98.25           C  
ATOM   2015  HG2 GLU A 130      -2.991  -3.301 -12.154  1.00 98.25           H  
ATOM   2016  HG3 GLU A 130      -1.329  -3.360 -12.726  1.00 98.25           H  
ATOM   2017  CD  GLU A 130      -2.269  -5.300 -12.499  1.00 98.25           C  
ATOM   2018  OE1 GLU A 130      -3.406  -5.793 -12.296  1.00 98.25           O  
ATOM   2019  OE2 GLU A 130      -1.322  -5.899 -13.049  1.00 98.25           O  
ATOM   2020  N   VAL A 131      -2.679  -2.049  -7.930  1.00 98.38           N  
ATOM   2021  H   VAL A 131      -3.498  -1.849  -8.487  1.00 98.38           H  
ATOM   2022  CA  VAL A 131      -2.817  -2.077  -6.479  1.00 98.38           C  
ATOM   2023  HA  VAL A 131      -1.847  -2.317  -6.042  1.00 98.38           H  
ATOM   2024  C   VAL A 131      -3.789  -3.182  -6.103  1.00 98.38           C  
ATOM   2025  CB  VAL A 131      -3.224  -0.711  -5.903  1.00 98.38           C  
ATOM   2026  HB  VAL A 131      -4.235  -0.467  -6.228  1.00 98.38           H  
ATOM   2027  O   VAL A 131      -4.982  -3.130  -6.417  1.00 98.38           O  
ATOM   2028  CG1 VAL A 131      -3.190  -0.767  -4.368  1.00 98.38           C  
ATOM   2029 HG11 VAL A 131      -3.449   0.209  -3.958  1.00 98.38           H  
ATOM   2030 HG12 VAL A 131      -3.911  -1.498  -4.000  1.00 98.38           H  
ATOM   2031 HG13 VAL A 131      -2.192  -1.042  -4.027  1.00 98.38           H  
ATOM   2032  CG2 VAL A 131      -2.273   0.404  -6.361  1.00 98.38           C  
ATOM   2033 HG21 VAL A 131      -2.520   1.344  -5.866  1.00 98.38           H  
ATOM   2034 HG22 VAL A 131      -1.242   0.135  -6.130  1.00 98.38           H  
ATOM   2035 HG23 VAL A 131      -2.364   0.552  -7.437  1.00 98.38           H  
ATOM   2036  N   HIS A 132      -3.286  -4.187  -5.392  1.00 98.26           N  
ATOM   2037  H   HIS A 132      -2.293  -4.172  -5.204  1.00 98.26           H  
ATOM   2038  CA  HIS A 132      -4.101  -5.222  -4.775  1.00 98.26           C  
ATOM   2039  HA  HIS A 132      -5.045  -5.285  -5.317  1.00 98.26           H  
ATOM   2040  C   HIS A 132      -4.387  -4.844  -3.327  1.00 98.26           C  
ATOM   2041  CB  HIS A 132      -3.439  -6.599  -4.865  1.00 98.26           C  
ATOM   2042  HB2 HIS A 132      -4.165  -7.350  -4.554  1.00 98.26           H  
ATOM   2043  HB3 HIS A 132      -2.607  -6.640  -4.163  1.00 98.26           H  
ATOM   2044  O   HIS A 132      -3.471  -4.671  -2.526  1.00 98.26           O  
ATOM   2045  CG  HIS A 132      -2.929  -6.950  -6.236  1.00 98.26           C  
ATOM   2046  CD2 HIS A 132      -1.647  -6.768  -6.680  1.00 98.26           C  
ATOM   2047  HD2 HIS A 132      -0.816  -6.359  -6.123  1.00 98.26           H  
ATOM   2048  ND1 HIS A 132      -3.662  -7.451  -7.294  1.00 98.26           N  
ATOM   2049  HD1 HIS A 132      -4.666  -7.430  -7.401  1.00 98.26           H  
ATOM   2050  CE1 HIS A 132      -2.838  -7.551  -8.352  1.00 98.26           C  
ATOM   2051  HE1 HIS A 132      -3.121  -7.793  -9.366  1.00 98.26           H  
ATOM   2052  NE2 HIS A 132      -1.608  -7.176  -8.005  1.00 98.26           N  
ATOM   2053  N   ILE A 133      -5.665  -4.759  -2.978  1.00 98.10           N  
ATOM   2054  H   ILE A 133      -6.363  -4.947  -3.683  1.00 98.10           H  
ATOM   2055  CA  ILE A 133      -6.121  -4.414  -1.634  1.00 98.10           C  
ATOM   2056  HA  ILE A 133      -5.262  -4.156  -1.014  1.00 98.10           H  
ATOM   2057  C   ILE A 133      -6.803  -5.643  -1.046  1.00 98.10           C  
ATOM   2058  CB  ILE A 133      -7.062  -3.193  -1.653  1.00 98.10           C  
ATOM   2059  HB  ILE A 133      -7.997  -3.493  -2.126  1.00 98.10           H  
ATOM   2060  O   ILE A 133      -7.739  -6.170  -1.651  1.00 98.10           O  
ATOM   2061  CG1 ILE A 133      -6.491  -2.007  -2.466  1.00 98.10           C  
ATOM   2062 HG12 ILE A 133      -5.615  -1.599  -1.962  1.00 98.10           H  
ATOM   2063 HG13 ILE A 133      -6.184  -2.345  -3.455  1.00 98.10           H  
ATOM   2064  CG2 ILE A 133      -7.344  -2.786  -0.194  1.00 98.10           C  
ATOM   2065 HG21 ILE A 133      -6.410  -2.551   0.316  1.00 98.10           H  
ATOM   2066 HG22 ILE A 133      -7.999  -1.916  -0.147  1.00 98.10           H  
ATOM   2067 HG23 ILE A 133      -7.839  -3.597   0.338  1.00 98.10           H  
ATOM   2068  CD1 ILE A 133      -7.516  -0.893  -2.697  1.00 98.10           C  
ATOM   2069 HD11 ILE A 133      -7.818  -0.435  -1.755  1.00 98.10           H  
ATOM   2070 HD12 ILE A 133      -8.393  -1.301  -3.201  1.00 98.10           H  
ATOM   2071 HD13 ILE A 133      -7.074  -0.120  -3.326  1.00 98.10           H  
ATOM   2072  N   LYS A 134      -6.352  -6.100   0.122  1.00 97.00           N  
ATOM   2073  H   LYS A 134      -5.583  -5.605   0.550  1.00 97.00           H  
ATOM   2074  CA  LYS A 134      -6.960  -7.208   0.864  1.00 97.00           C  
ATOM   2075  HA  LYS A 134      -7.839  -7.555   0.320  1.00 97.00           H  
ATOM   2076  C   LYS A 134      -7.441  -6.733   2.232  1.00 97.00           C  
ATOM   2077  CB  LYS A 134      -5.979  -8.383   0.953  1.00 97.00           C  
ATOM   2078  HB2 LYS A 134      -5.091  -8.069   1.502  1.00 97.00           H  
ATOM   2079  HB3 LYS A 134      -5.679  -8.676  -0.053  1.00 97.00           H  
ATOM   2080  O   LYS A 134      -6.692  -6.093   2.964  1.00 97.00           O  
ATOM   2081  CG  LYS A 134      -6.615  -9.587   1.659  1.00 97.00           C  
ATOM   2082  HG2 LYS A 134      -7.472  -9.929   1.079  1.00 97.00           H  
ATOM   2083  HG3 LYS A 134      -6.959  -9.293   2.650  1.00 97.00           H  
ATOM   2084  CD  LYS A 134      -5.621 -10.737   1.827  1.00 97.00           C  
ATOM   2085  HD2 LYS A 134      -5.282 -11.079   0.849  1.00 97.00           H  
ATOM   2086  HD3 LYS A 134      -4.770 -10.393   2.414  1.00 97.00           H  
ATOM   2087  CE  LYS A 134      -6.351 -11.863   2.565  1.00 97.00           C  
ATOM   2088  HE2 LYS A 134      -6.767 -11.456   3.487  1.00 97.00           H  
ATOM   2089  HE3 LYS A 134      -7.199 -12.192   1.965  1.00 97.00           H  
ATOM   2090  NZ  LYS A 134      -5.455 -12.999   2.875  1.00 97.00           N  
ATOM   2091  HZ1 LYS A 134      -5.097 -13.414   2.026  1.00 97.00           H  
ATOM   2092  HZ2 LYS A 134      -4.688 -12.680   3.448  1.00 97.00           H  
ATOM   2093  HZ3 LYS A 134      -5.977 -13.694   3.390  1.00 97.00           H  
ATOM   2094  N   VAL A 135      -8.684  -7.076   2.564  1.00 94.16           N  
ATOM   2095  H   VAL A 135      -9.215  -7.607   1.890  1.00 94.16           H  
ATOM   2096  CA  VAL A 135      -9.382  -6.672   3.791  1.00 94.16           C  
ATOM   2097  HA  VAL A 135      -8.661  -6.384   4.557  1.00 94.16           H  
ATOM   2098  C   VAL A 135     -10.206  -7.853   4.292  1.00 94.16           C  
ATOM   2099  CB  VAL A 135     -10.305  -5.478   3.511  1.00 94.16           C  
ATOM   2100  HB  VAL A 135     -11.088  -5.782   2.816  1.00 94.16           H  
ATOM   2101  O   VAL A 135     -11.254  -8.181   3.726  1.00 94.16           O  
ATOM   2102  CG1 VAL A 135     -10.961  -4.968   4.793  1.00 94.16           C  
ATOM   2103 HG11 VAL A 135     -10.200  -4.647   5.505  1.00 94.16           H  
ATOM   2104 HG12 VAL A 135     -11.609  -4.128   4.540  1.00 94.16           H  
ATOM   2105 HG13 VAL A 135     -11.573  -5.747   5.246  1.00 94.16           H  
ATOM   2106  CG2 VAL A 135      -9.565  -4.306   2.876  1.00 94.16           C  
ATOM   2107 HG21 VAL A 135      -8.836  -3.890   3.571  1.00 94.16           H  
ATOM   2108 HG22 VAL A 135     -10.313  -3.568   2.588  1.00 94.16           H  
ATOM   2109 HG23 VAL A 135      -9.071  -4.610   1.953  1.00 94.16           H  
ATOM   2110  N   GLY A 136      -9.716  -8.533   5.329  1.00 89.93           N  
ATOM   2111  H   GLY A 136      -8.876  -8.198   5.780  1.00 89.93           H  
ATOM   2112  CA  GLY A 136     -10.238  -9.847   5.710  1.00 89.93           C  
ATOM   2113  HA2 GLY A 136      -9.658 -10.254   6.538  1.00 89.93           H  
ATOM   2114  HA3 GLY A 136     -11.275  -9.747   6.031  1.00 89.93           H  
ATOM   2115  C   GLY A 136     -10.154 -10.824   4.529  1.00 89.93           C  
ATOM   2116  O   GLY A 136      -9.074 -11.032   3.967  1.00 89.93           O  
ATOM   2117  N   ASP A 137     -11.303 -11.370   4.128  1.00 90.87           N  
ATOM   2118  H   ASP A 137     -12.126 -11.227   4.695  1.00 90.87           H  
ATOM   2119  CA  ASP A 137     -11.428 -12.287   2.986  1.00 90.87           C  
ATOM   2120  HA  ASP A 137     -10.493 -12.835   2.868  1.00 90.87           H  
ATOM   2121  C   ASP A 137     -11.703 -11.580   1.648  1.00 90.87           C  
ATOM   2122  CB  ASP A 137     -12.527 -13.315   3.287  1.00 90.87           C  
ATOM   2123  HB2 ASP A 137     -12.616 -14.001   2.444  1.00 90.87           H  
ATOM   2124  HB3 ASP A 137     -13.477 -12.794   3.404  1.00 90.87           H  
ATOM   2125  O   ASP A 137     -11.653 -12.205   0.589  1.00 90.87           O  
ATOM   2126  CG  ASP A 137     -12.222 -14.132   4.543  1.00 90.87           C  
ATOM   2127  OD1 ASP A 137     -11.039 -14.503   4.725  1.00 90.87           O  
ATOM   2128  OD2 ASP A 137     -13.176 -14.347   5.320  1.00 90.87           O  
ATOM   2129  N   GLU A 138     -11.984 -10.274   1.664  1.00 94.87           N  
ATOM   2130  H   GLU A 138     -11.876  -9.766   2.530  1.00 94.87           H  
ATOM   2131  CA  GLU A 138     -12.250  -9.515   0.443  1.00 94.87           C  
ATOM   2132  HA  GLU A 138     -12.756 -10.177  -0.259  1.00 94.87           H  
ATOM   2133  C   GLU A 138     -10.937  -9.053  -0.196  1.00 94.87           C  
ATOM   2134  CB  GLU A 138     -13.206  -8.350   0.738  1.00 94.87           C  
ATOM   2135  HB2 GLU A 138     -12.682  -7.579   1.302  1.00 94.87           H  
ATOM   2136  HB3 GLU A 138     -14.019  -8.736   1.354  1.00 94.87           H  
ATOM   2137  O   GLU A 138     -10.064  -8.496   0.473  1.00 94.87           O  
ATOM   2138  CG  GLU A 138     -13.813  -7.734  -0.539  1.00 94.87           C  
ATOM   2139  HG2 GLU A 138     -14.307  -8.522  -1.107  1.00 94.87           H  
ATOM   2140  HG3 GLU A 138     -13.010  -7.330  -1.155  1.00 94.87           H  
ATOM   2141  CD  GLU A 138     -14.834  -6.622  -0.233  1.00 94.87           C  
ATOM   2142  OE1 GLU A 138     -15.118  -5.812  -1.156  1.00 94.87           O  
ATOM   2143  OE2 GLU A 138     -15.299  -6.565   0.937  1.00 94.87           O  
ATOM   2144  N   LYS A 139     -10.809  -9.256  -1.511  1.00 96.23           N  
ATOM   2145  H   LYS A 139     -11.565  -9.718  -1.996  1.00 96.23           H  
ATOM   2146  CA  LYS A 139      -9.693  -8.757  -2.319  1.00 96.23           C  
ATOM   2147  HA  LYS A 139      -9.079  -8.109  -1.694  1.00 96.23           H  
ATOM   2148  C   LYS A 139     -10.229  -7.918  -3.473  1.00 96.23           C  
ATOM   2149  CB  LYS A 139      -8.812  -9.924  -2.802  1.00 96.23           C  
ATOM   2150  HB2 LYS A 139      -8.485 -10.500  -1.937  1.00 96.23           H  
ATOM   2151  HB3 LYS A 139      -9.403 -10.574  -3.447  1.00 96.23           H  
ATOM   2152  O   LYS A 139     -11.140  -8.347  -4.177  1.00 96.23           O  
ATOM   2153  CG  LYS A 139      -7.571  -9.432  -3.572  1.00 96.23           C  
ATOM   2154  HG2 LYS A 139      -7.891  -8.831  -4.423  1.00 96.23           H  
ATOM   2155  HG3 LYS A 139      -6.971  -8.805  -2.912  1.00 96.23           H  
ATOM   2156  CD  LYS A 139      -6.701 -10.580  -4.109  1.00 96.23           C  
ATOM   2157  HD2 LYS A 139      -7.309 -11.216  -4.753  1.00 96.23           H  
ATOM   2158  HD3 LYS A 139      -6.317 -11.167  -3.275  1.00 96.23           H  
ATOM   2159  CE  LYS A 139      -5.538  -9.979  -4.916  1.00 96.23           C  
ATOM   2160  HE2 LYS A 139      -4.933  -9.366  -4.248  1.00 96.23           H  
ATOM   2161  HE3 LYS A 139      -5.953  -9.314  -5.674  1.00 96.23           H  
ATOM   2162  NZ  LYS A 139      -4.681 -10.996  -5.578  1.00 96.23           N  
ATOM   2163  HZ1 LYS A 139      -4.244 -11.609  -4.904  1.00 96.23           H  
ATOM   2164  HZ2 LYS A 139      -3.949 -10.532  -6.098  1.00 96.23           H  
ATOM   2165  HZ3 LYS A 139      -5.214 -11.540  -6.241  1.00 96.23           H  
ATOM   2166  N   ARG A 140      -9.616  -6.761  -3.709  1.00 97.48           N  
ATOM   2167  H   ARG A 140      -8.886  -6.485  -3.068  1.00 97.48           H  
ATOM   2168  CA  ARG A 140      -9.818  -5.948  -4.915  1.00 97.48           C  
ATOM   2169  HA  ARG A 140     -10.420  -6.515  -5.625  1.00 97.48           H  
ATOM   2170  C   ARG A 140      -8.492  -5.687  -5.605  1.00 97.48           C  
ATOM   2171  CB  ARG A 140     -10.579  -4.658  -4.588  1.00 97.48           C  
ATOM   2172  HB2 ARG A 140     -10.653  -4.054  -5.492  1.00 97.48           H  
ATOM   2173  HB3 ARG A 140     -10.042  -4.087  -3.830  1.00 97.48           H  
ATOM   2174  O   ARG A 140      -7.435  -5.737  -4.984  1.00 97.48           O  
ATOM   2175  CG  ARG A 140     -11.993  -4.996  -4.096  1.00 97.48           C  
ATOM   2176  HG2 ARG A 140     -11.940  -5.458  -3.110  1.00 97.48           H  
ATOM   2177  HG3 ARG A 140     -12.468  -5.692  -4.787  1.00 97.48           H  
ATOM   2178  CD  ARG A 140     -12.843  -3.736  -4.013  1.00 97.48           C  
ATOM   2179  HD2 ARG A 140     -12.950  -3.305  -5.008  1.00 97.48           H  
ATOM   2180  HD3 ARG A 140     -12.335  -3.029  -3.357  1.00 97.48           H  
ATOM   2181  NE  ARG A 140     -14.159  -4.030  -3.437  1.00 97.48           N  
ATOM   2182  HE  ARG A 140     -14.267  -4.876  -2.896  1.00 97.48           H  
ATOM   2183  NH1 ARG A 140     -15.114  -1.967  -3.790  1.00 97.48           N  
ATOM   2184 HH11 ARG A 140     -14.342  -1.704  -4.384  1.00 97.48           H  
ATOM   2185 HH12 ARG A 140     -15.728  -1.276  -3.382  1.00 97.48           H  
ATOM   2186  NH2 ARG A 140     -16.103  -3.493  -2.478  1.00 97.48           N  
ATOM   2187 HH21 ARG A 140     -16.737  -2.781  -2.145  1.00 97.48           H  
ATOM   2188 HH22 ARG A 140     -15.987  -4.349  -1.955  1.00 97.48           H  
ATOM   2189  CZ  ARG A 140     -15.125  -3.160  -3.260  1.00 97.48           C  
ATOM   2190  N   THR A 141      -8.540  -5.487  -6.911  1.00 97.80           N  
ATOM   2191  H   THR A 141      -9.440  -5.422  -7.365  1.00 97.80           H  
ATOM   2192  CA  THR A 141      -7.380  -5.144  -7.736  1.00 97.80           C  
ATOM   2193  HA  THR A 141      -6.558  -4.804  -7.106  1.00 97.80           H  
ATOM   2194  C   THR A 141      -7.784  -3.995  -8.630  1.00 97.80           C  
ATOM   2195  CB  THR A 141      -6.888  -6.349  -8.543  1.00 97.80           C  
ATOM   2196  HB  THR A 141      -7.698  -6.736  -9.160  1.00 97.80           H  
ATOM   2197  O   THR A 141      -8.872  -4.024  -9.204  1.00 97.80           O  
ATOM   2198  CG2 THR A 141      -5.690  -6.009  -9.426  1.00 97.80           C  
ATOM   2199 HG21 THR A 141      -5.285  -6.917  -9.872  1.00 97.80           H  
ATOM   2200 HG22 THR A 141      -5.995  -5.356 -10.244  1.00 97.80           H  
ATOM   2201 HG23 THR A 141      -4.913  -5.504  -8.852  1.00 97.80           H  
ATOM   2202  OG1 THR A 141      -6.512  -7.329  -7.588  1.00 97.80           O  
ATOM   2203  HG1 THR A 141      -6.885  -7.008  -6.764  1.00 97.80           H  
ATOM   2204  N   VAL A 142      -6.943  -2.970  -8.669  1.00 97.67           N  
ATOM   2205  H   VAL A 142      -6.084  -3.016  -8.139  1.00 97.67           H  
ATOM   2206  CA  VAL A 142      -7.201  -1.729  -9.390  1.00 97.67           C  
ATOM   2207  HA  VAL A 142      -7.995  -1.876 -10.121  1.00 97.67           H  
ATOM   2208  C   VAL A 142      -5.934  -1.334 -10.122  1.00 97.67           C  
ATOM   2209  CB  VAL A 142      -7.627  -0.620  -8.413  1.00 97.67           C  
ATOM   2210  HB  VAL A 142      -6.834  -0.452  -7.685  1.00 97.67           H  
ATOM   2211  O   VAL A 142      -4.871  -1.269  -9.512  1.00 97.67           O  
ATOM   2212  CG1 VAL A 142      -7.910   0.701  -9.128  1.00 97.67           C  
ATOM   2213 HG11 VAL A 142      -8.756   0.603  -9.809  1.00 97.67           H  
ATOM   2214 HG12 VAL A 142      -8.118   1.460  -8.374  1.00 97.67           H  
ATOM   2215 HG13 VAL A 142      -7.036   1.039  -9.684  1.00 97.67           H  
ATOM   2216  CG2 VAL A 142      -8.902  -1.015  -7.656  1.00 97.67           C  
ATOM   2217 HG21 VAL A 142      -9.657  -1.363  -8.360  1.00 97.67           H  
ATOM   2218 HG22 VAL A 142      -9.290  -0.140  -7.135  1.00 97.67           H  
ATOM   2219 HG23 VAL A 142      -8.681  -1.798  -6.931  1.00 97.67           H  
ATOM   2220  N   THR A 143      -6.055  -1.043 -11.410  1.00 97.97           N  
ATOM   2221  H   THR A 143      -6.953  -1.140 -11.862  1.00 97.97           H  
ATOM   2222  CA  THR A 143      -5.004  -0.361 -12.164  1.00 97.97           C  
ATOM   2223  HA  THR A 143      -4.031  -0.642 -11.761  1.00 97.97           H  
ATOM   2224  C   THR A 143      -5.201   1.142 -12.010  1.00 97.97           C  
ATOM   2225  CB  THR A 143      -5.031  -0.759 -13.642  1.00 97.97           C  
ATOM   2226  HB  THR A 143      -5.941  -0.373 -14.101  1.00 97.97           H  
ATOM   2227  O   THR A 143      -6.302   1.635 -12.242  1.00 97.97           O  
ATOM   2228  CG2 THR A 143      -3.825  -0.219 -14.406  1.00 97.97           C  
ATOM   2229 HG21 THR A 143      -3.860   0.870 -14.436  1.00 97.97           H  
ATOM   2230 HG22 THR A 143      -2.901  -0.539 -13.924  1.00 97.97           H  
ATOM   2231 HG23 THR A 143      -3.846  -0.594 -15.429  1.00 97.97           H  
ATOM   2232  OG1 THR A 143      -5.034  -2.163 -13.771  1.00 97.97           O  
ATOM   2233  HG1 THR A 143      -4.204  -2.512 -13.437  1.00 97.97           H  
ATOM   2234  N   VAL A 144      -4.155   1.864 -11.615  1.00 97.84           N  
ATOM   2235  H   VAL A 144      -3.288   1.380 -11.431  1.00 97.84           H  
ATOM   2236  CA  VAL A 144      -4.167   3.325 -11.461  1.00 97.84           C  
ATOM   2237  HA  VAL A 144      -5.174   3.705 -11.633  1.00 97.84           H  
ATOM   2238  C   VAL A 144      -3.248   3.913 -12.526  1.00 97.84           C  
ATOM   2239  CB  VAL A 144      -3.741   3.749 -10.041  1.00 97.84           C  
ATOM   2240  HB  VAL A 144      -2.676   3.553  -9.909  1.00 97.84           H  
ATOM   2241  O   VAL A 144      -2.037   3.671 -12.509  1.00 97.84           O  
ATOM   2242  CG1 VAL A 144      -3.988   5.244  -9.813  1.00 97.84           C  
ATOM   2243 HG11 VAL A 144      -3.482   5.838 -10.573  1.00 97.84           H  
ATOM   2244 HG12 VAL A 144      -3.620   5.542  -8.831  1.00 97.84           H  
ATOM   2245 HG13 VAL A 144      -5.055   5.462  -9.870  1.00 97.84           H  
ATOM   2246  CG2 VAL A 144      -4.494   2.978  -8.947  1.00 97.84           C  
ATOM   2247 HG21 VAL A 144      -4.280   1.911  -9.016  1.00 97.84           H  
ATOM   2248 HG22 VAL A 144      -4.160   3.325  -7.969  1.00 97.84           H  
ATOM   2249 HG23 VAL A 144      -5.566   3.141  -9.049  1.00 97.84           H  
ATOM   2250  N   ASN A 145      -3.802   4.654 -13.483  1.00 97.60           N  
ATOM   2251  H   ASN A 145      -4.791   4.857 -13.451  1.00 97.60           H  
ATOM   2252  CA  ASN A 145      -3.013   5.252 -14.558  1.00 97.60           C  
ATOM   2253  HA  ASN A 145      -2.294   4.505 -14.896  1.00 97.60           H  
ATOM   2254  C   ASN A 145      -2.228   6.484 -14.070  1.00 97.60           C  
ATOM   2255  CB  ASN A 145      -3.925   5.585 -15.746  1.00 97.60           C  
ATOM   2256  HB2 ASN A 145      -3.354   6.070 -16.538  1.00 97.60           H  
ATOM   2257  HB3 ASN A 145      -4.704   6.278 -15.428  1.00 97.60           H  
ATOM   2258  O   ASN A 145      -2.584   7.079 -13.051  1.00 97.60           O  
ATOM   2259  CG  ASN A 145      -4.550   4.338 -16.329  1.00 97.60           C  
ATOM   2260  ND2 ASN A 145      -5.831   4.157 -16.135  1.00 97.60           N  
ATOM   2261 HD21 ASN A 145      -6.281   4.722 -15.429  1.00 97.60           H  
ATOM   2262 HD22 ASN A 145      -6.233   3.276 -16.424  1.00 97.60           H  
ATOM   2263  OD1 ASN A 145      -3.882   3.512 -16.933  1.00 97.60           O  
ATOM   2264  N   PRO A 146      -1.166   6.897 -14.783  1.00 96.89           N  
ATOM   2265  CA  PRO A 146      -0.445   8.135 -14.490  1.00 96.89           C  
ATOM   2266  HA  PRO A 146       0.131   7.998 -13.574  1.00 96.89           H  
ATOM   2267  C   PRO A 146      -1.371   9.350 -14.349  1.00 96.89           C  
ATOM   2268  CB  PRO A 146       0.516   8.312 -15.668  1.00 96.89           C  
ATOM   2269  HB2 PRO A 146       0.009   8.788 -16.507  1.00 96.89           H  
ATOM   2270  HB3 PRO A 146       1.403   8.886 -15.399  1.00 96.89           H  
ATOM   2271  O   PRO A 146      -2.157   9.651 -15.248  1.00 96.89           O  
ATOM   2272  CG  PRO A 146       0.841   6.869 -16.038  1.00 96.89           C  
ATOM   2273  HG2 PRO A 146       1.223   6.781 -17.055  1.00 96.89           H  
ATOM   2274  HG3 PRO A 146       1.546   6.461 -15.314  1.00 96.89           H  
ATOM   2275  CD  PRO A 146      -0.514   6.187 -15.877  1.00 96.89           C  
ATOM   2276  HD2 PRO A 146      -0.371   5.132 -15.645  1.00 96.89           H  
ATOM   2277  HD3 PRO A 146      -1.094   6.303 -16.792  1.00 96.89           H  
ATOM   2278  N   GLY A 147      -1.267  10.060 -13.225  1.00 95.55           N  
ATOM   2279  H   GLY A 147      -0.659   9.708 -12.499  1.00 95.55           H  
ATOM   2280  CA  GLY A 147      -2.077  11.237 -12.903  1.00 95.55           C  
ATOM   2281  HA2 GLY A 147      -1.595  11.775 -12.087  1.00 95.55           H  
ATOM   2282  HA3 GLY A 147      -2.117  11.890 -13.775  1.00 95.55           H  
ATOM   2283  C   GLY A 147      -3.518  10.939 -12.474  1.00 95.55           C  
ATOM   2284  O   GLY A 147      -4.265  11.878 -12.198  1.00 95.55           O  
ATOM   2285  N   GLU A 148      -3.918   9.669 -12.408  1.00 95.95           N  
ATOM   2286  H   GLU A 148      -3.258   8.936 -12.624  1.00 95.95           H  
ATOM   2287  CA  GLU A 148      -5.254   9.255 -11.983  1.00 95.95           C  
ATOM   2288  HA  GLU A 148      -5.967  10.003 -12.332  1.00 95.95           H  
ATOM   2289  C   GLU A 148      -5.361   9.179 -10.453  1.00 95.95           C  
ATOM   2290  CB  GLU A 148      -5.619   7.921 -12.657  1.00 95.95           C  
ATOM   2291  HB2 GLU A 148      -5.030   7.123 -12.204  1.00 95.95           H  
ATOM   2292  HB3 GLU A 148      -5.365   7.990 -13.715  1.00 95.95           H  
ATOM   2293  O   GLU A 148      -4.416   8.788  -9.758  1.00 95.95           O  
ATOM   2294  CG  GLU A 148      -7.108   7.562 -12.543  1.00 95.95           C  
ATOM   2295  HG2 GLU A 148      -7.370   7.460 -11.490  1.00 95.95           H  
ATOM   2296  HG3 GLU A 148      -7.693   8.381 -12.960  1.00 95.95           H  
ATOM   2297  CD  GLU A 148      -7.473   6.255 -13.270  1.00 95.95           C  
ATOM   2298  OE1 GLU A 148      -8.684   5.951 -13.328  1.00 95.95           O  
ATOM   2299  OE2 GLU A 148      -6.561   5.565 -13.793  1.00 95.95           O  
ATOM   2300  N   GLU A 149      -6.543   9.522  -9.938  1.00 96.51           N  
ATOM   2301  H   GLU A 149      -7.283   9.786 -10.572  1.00 96.51           H  
ATOM   2302  CA  GLU A 149      -6.956   9.234  -8.566  1.00 96.51           C  
ATOM   2303  HA  GLU A 149      -6.122   8.755  -8.052  1.00 96.51           H  
ATOM   2304  C   GLU A 149      -8.134   8.253  -8.594  1.00 96.51           C  
ATOM   2305  CB  GLU A 149      -7.275  10.533  -7.803  1.00 96.51           C  
ATOM   2306  HB2 GLU A 149      -8.150  11.014  -8.239  1.00 96.51           H  
ATOM   2307  HB3 GLU A 149      -6.423  11.206  -7.905  1.00 96.51           H  
ATOM   2308  O   GLU A 149      -9.140   8.505  -9.258  1.00 96.51           O  
ATOM   2309  CG  GLU A 149      -7.521  10.273  -6.306  1.00 96.51           C  
ATOM   2310  HG2 GLU A 149      -8.412   9.654  -6.195  1.00 96.51           H  
ATOM   2311  HG3 GLU A 149      -6.678   9.712  -5.904  1.00 96.51           H  
ATOM   2312  CD  GLU A 149      -7.680  11.563  -5.481  1.00 96.51           C  
ATOM   2313  OE1 GLU A 149      -8.688  11.671  -4.744  1.00 96.51           O  
ATOM   2314  OE2 GLU A 149      -6.750  12.409  -5.502  1.00 96.51           O  
ATOM   2315  N   VAL A 150      -8.012   7.137  -7.873  1.00 97.56           N  
ATOM   2316  H   VAL A 150      -7.167   7.017  -7.333  1.00 97.56           H  
ATOM   2317  CA  VAL A 150      -9.049   6.100  -7.782  1.00 97.56           C  
ATOM   2318  HA  VAL A 150      -9.929   6.439  -8.329  1.00 97.56           H  
ATOM   2319  C   VAL A 150      -9.456   5.900  -6.329  1.00 97.56           C  
ATOM   2320  CB  VAL A 150      -8.602   4.767  -8.418  1.00 97.56           C  
ATOM   2321  HB  VAL A 150      -7.760   4.357  -7.860  1.00 97.56           H  
ATOM   2322  O   VAL A 150      -8.605   5.801  -5.450  1.00 97.56           O  
ATOM   2323  CG1 VAL A 150      -9.761   3.758  -8.382  1.00 97.56           C  
ATOM   2324 HG11 VAL A 150      -9.898   3.372  -7.372  1.00 97.56           H  
ATOM   2325 HG12 VAL A 150     -10.679   4.238  -8.719  1.00 97.56           H  
ATOM   2326 HG13 VAL A 150      -9.562   2.929  -9.061  1.00 97.56           H  
ATOM   2327  CG2 VAL A 150      -8.175   4.937  -9.881  1.00 97.56           C  
ATOM   2328 HG21 VAL A 150      -7.875   3.979 -10.306  1.00 97.56           H  
ATOM   2329 HG22 VAL A 150      -7.327   5.618  -9.948  1.00 97.56           H  
ATOM   2330 HG23 VAL A 150      -8.994   5.347 -10.472  1.00 97.56           H  
ATOM   2331  N   GLU A 151     -10.759   5.785  -6.070  1.00 97.46           N  
ATOM   2332  H   GLU A 151     -11.412   5.863  -6.837  1.00 97.46           H  
ATOM   2333  CA  GLU A 151     -11.297   5.456  -4.750  1.00 97.46           C  
ATOM   2334  HA  GLU A 151     -10.480   5.481  -4.029  1.00 97.46           H  
ATOM   2335  C   GLU A 151     -11.886   4.039  -4.732  1.00 97.46           C  
ATOM   2336  CB  GLU A 151     -12.308   6.524  -4.293  1.00 97.46           C  
ATOM   2337  HB2 GLU A 151     -11.861   7.509  -4.423  1.00 97.46           H  
ATOM   2338  HB3 GLU A 151     -13.206   6.465  -4.908  1.00 97.46           H  
ATOM   2339  O   GLU A 151     -12.681   3.654  -5.591  1.00 97.46           O  
ATOM   2340  CG  GLU A 151     -12.686   6.348  -2.813  1.00 97.46           C  
ATOM   2341  HG2 GLU A 151     -11.779   6.373  -2.209  1.00 97.46           H  
ATOM   2342  HG3 GLU A 151     -13.141   5.367  -2.676  1.00 97.46           H  
ATOM   2343  CD  GLU A 151     -13.656   7.431  -2.315  1.00 97.46           C  
ATOM   2344  OE1 GLU A 151     -14.845   7.088  -2.131  1.00 97.46           O  
ATOM   2345  OE2 GLU A 151     -13.201   8.572  -2.033  1.00 97.46           O  
ATOM   2346  N   VAL A 152     -11.520   3.260  -3.716  1.00 97.15           N  
ATOM   2347  H   VAL A 152     -10.824   3.623  -3.081  1.00 97.15           H  
ATOM   2348  CA  VAL A 152     -12.056   1.926  -3.449  1.00 97.15           C  
ATOM   2349  HA  VAL A 152     -12.822   1.695  -4.189  1.00 97.15           H  
ATOM   2350  C   VAL A 152     -12.689   1.922  -2.067  1.00 97.15           C  
ATOM   2351  CB  VAL A 152     -10.965   0.846  -3.541  1.00 97.15           C  
ATOM   2352  HB  VAL A 152     -10.256   0.964  -2.722  1.00 97.15           H  
ATOM   2353  O   VAL A 152     -12.019   2.187  -1.075  1.00 97.15           O  
ATOM   2354  CG1 VAL A 152     -11.591  -0.550  -3.450  1.00 97.15           C  
ATOM   2355 HG11 VAL A 152     -12.120  -0.669  -2.505  1.00 97.15           H  
ATOM   2356 HG12 VAL A 152     -10.800  -1.299  -3.497  1.00 97.15           H  
ATOM   2357 HG13 VAL A 152     -12.278  -0.698  -4.283  1.00 97.15           H  
ATOM   2358  CG2 VAL A 152     -10.194   0.920  -4.859  1.00 97.15           C  
ATOM   2359 HG21 VAL A 152     -10.882   0.875  -5.703  1.00 97.15           H  
ATOM   2360 HG22 VAL A 152      -9.633   1.853  -4.912  1.00 97.15           H  
ATOM   2361 HG23 VAL A 152      -9.477   0.100  -4.910  1.00 97.15           H  
ATOM   2362  N   THR A 153     -13.974   1.581  -1.988  1.00 94.86           N  
ATOM   2363  H   THR A 153     -14.484   1.418  -2.845  1.00 94.86           H  
ATOM   2364  CA  THR A 153     -14.689   1.469  -0.708  1.00 94.86           C  
ATOM   2365  HA  THR A 153     -14.067   1.880   0.087  1.00 94.86           H  
ATOM   2366  C   THR A 153     -14.979   0.014  -0.359  1.00 94.86           C  
ATOM   2367  CB  THR A 153     -15.975   2.304  -0.709  1.00 94.86           C  
ATOM   2368  HB  THR A 153     -16.629   1.981  -1.519  1.00 94.86           H  
ATOM   2369  O   THR A 153     -15.514  -0.736  -1.182  1.00 94.86           O  
ATOM   2370  CG2 THR A 153     -16.729   2.218   0.620  1.00 94.86           C  
ATOM   2371 HG21 THR A 153     -17.552   2.932   0.616  1.00 94.86           H  
ATOM   2372 HG22 THR A 153     -16.058   2.453   1.447  1.00 94.86           H  
ATOM   2373 HG23 THR A 153     -17.142   1.220   0.762  1.00 94.86           H  
ATOM   2374  OG1 THR A 153     -15.669   3.667  -0.869  1.00 94.86           O  
ATOM   2375  HG1 THR A 153     -15.281   3.845  -1.729  1.00 94.86           H  
ATOM   2376  N   PHE A 154     -14.675  -0.351   0.883  1.00 94.44           N  
ATOM   2377  H   PHE A 154     -14.235   0.339   1.475  1.00 94.44           H  
ATOM   2378  CA  PHE A 154     -15.065  -1.595   1.536  1.00 94.44           C  
ATOM   2379  HA  PHE A 154     -15.508  -2.275   0.808  1.00 94.44           H  
ATOM   2380  C   PHE A 154     -16.096  -1.292   2.618  1.00 94.44           C  
ATOM   2381  CB  PHE A 154     -13.837  -2.275   2.150  1.00 94.44           C  
ATOM   2382  HB2 PHE A 154     -14.165  -3.160   2.694  1.00 94.44           H  
ATOM   2383  HB3 PHE A 154     -13.379  -1.597   2.870  1.00 94.44           H  
ATOM   2384  O   PHE A 154     -16.003  -0.265   3.288  1.00 94.44           O  
ATOM   2385  CG  PHE A 154     -12.793  -2.687   1.137  1.00 94.44           C  
ATOM   2386  CD1 PHE A 154     -12.741  -4.018   0.690  1.00 94.44           C  
ATOM   2387  HD1 PHE A 154     -13.439  -4.744   1.081  1.00 94.44           H  
ATOM   2388  CD2 PHE A 154     -11.879  -1.743   0.634  1.00 94.44           C  
ATOM   2389  HD2 PHE A 154     -11.916  -0.718   0.972  1.00 94.44           H  
ATOM   2390  CE1 PHE A 154     -11.778  -4.408  -0.255  1.00 94.44           C  
ATOM   2391  HE1 PHE A 154     -11.728  -5.437  -0.581  1.00 94.44           H  
ATOM   2392  CE2 PHE A 154     -10.920  -2.130  -0.316  1.00 94.44           C  
ATOM   2393  HE2 PHE A 154     -10.225  -1.399  -0.703  1.00 94.44           H  
ATOM   2394  CZ  PHE A 154     -10.869  -3.464  -0.757  1.00 94.44           C  
ATOM   2395  HZ  PHE A 154     -10.122  -3.770  -1.475  1.00 94.44           H  
ATOM   2396  N   SER A 155     -17.047  -2.201   2.811  1.00 91.99           N  
ATOM   2397  H   SER A 155     -17.053  -3.039   2.248  1.00 91.99           H  
ATOM   2398  CA  SER A 155     -18.048  -2.107   3.876  1.00 91.99           C  
ATOM   2399  HA  SER A 155     -17.771  -1.303   4.557  1.00 91.99           H  
ATOM   2400  C   SER A 155     -18.073  -3.399   4.682  1.00 91.99           C  
ATOM   2401  CB  SER A 155     -19.434  -1.771   3.318  1.00 91.99           C  
ATOM   2402  HB2 SER A 155     -20.139  -1.663   4.143  1.00 91.99           H  
ATOM   2403  HB3 SER A 155     -19.773  -2.572   2.662  1.00 91.99           H  
ATOM   2404  O   SER A 155     -17.871  -4.489   4.132  1.00 91.99           O  
ATOM   2405  OG  SER A 155     -19.372  -0.557   2.593  1.00 91.99           O  
ATOM   2406  HG  SER A 155     -19.003   0.096   3.192  1.00 91.99           H  
ATOM   2407  N   ALA A 156     -18.283  -3.282   5.988  1.00 84.95           N  
ATOM   2408  H   ALA A 156     -18.388  -2.364   6.394  1.00 84.95           H  
ATOM   2409  CA  ALA A 156     -18.329  -4.414   6.897  1.00 84.95           C  
ATOM   2410  HA  ALA A 156     -18.720  -5.284   6.367  1.00 84.95           H  
ATOM   2411  C   ALA A 156     -19.236  -4.118   8.090  1.00 84.95           C  
ATOM   2412  CB  ALA A 156     -16.906  -4.719   7.372  1.00 84.95           C  
ATOM   2413  HB1 ALA A 156     -16.238  -4.757   6.512  1.00 84.95           H  
ATOM   2414  HB2 ALA A 156     -16.561  -3.929   8.038  1.00 84.95           H  
ATOM   2415  HB3 ALA A 156     -16.884  -5.666   7.913  1.00 84.95           H  
ATOM   2416  O   ALA A 156     -19.077  -3.102   8.752  1.00 84.95           O  
ATOM   2417  N   ASN A 157     -20.127  -5.058   8.411  1.00 82.45           N  
ATOM   2418  H   ASN A 157     -20.262  -5.842   7.789  1.00 82.45           H  
ATOM   2419  CA  ASN A 157     -20.911  -4.994   9.649  1.00 82.45           C  
ATOM   2420  HA  ASN A 157     -21.352  -4.002   9.747  1.00 82.45           H  
ATOM   2421  C   ASN A 157     -20.039  -5.231  10.894  1.00 82.45           C  
ATOM   2422  CB  ASN A 157     -22.030  -6.046   9.591  1.00 82.45           C  
ATOM   2423  HB2 ASN A 157     -22.573  -6.027  10.536  1.00 82.45           H  
ATOM   2424  HB3 ASN A 157     -21.588  -7.036   9.476  1.00 82.45           H  
ATOM   2425  O   ASN A 157     -20.409  -4.820  11.988  1.00 82.45           O  
ATOM   2426  CG  ASN A 157     -23.043  -5.812   8.486  1.00 82.45           C  
ATOM   2427  ND2 ASN A 157     -23.719  -6.848   8.052  1.00 82.45           N  
ATOM   2428 HD21 ASN A 157     -23.612  -7.752   8.490  1.00 82.45           H  
ATOM   2429 HD22 ASN A 157     -24.406  -6.642   7.341  1.00 82.45           H  
ATOM   2430  OD1 ASN A 157     -23.249  -4.727   7.983  1.00 82.45           O  
ATOM   2431  N   ASP A 158     -18.909  -5.924  10.723  1.00 80.27           N  
ATOM   2432  H   ASP A 158     -18.648  -6.183   9.782  1.00 80.27           H  
ATOM   2433  CA  ASP A 158     -17.887  -6.103  11.750  1.00 80.27           C  
ATOM   2434  HA  ASP A 158     -18.314  -5.865  12.725  1.00 80.27           H  
ATOM   2435  C   ASP A 158     -16.694  -5.175  11.450  1.00 80.27           C  
ATOM   2436  CB  ASP A 158     -17.462  -7.577  11.824  1.00 80.27           C  
ATOM   2437  HB2 ASP A 158     -17.076  -7.892  10.855  1.00 80.27           H  
ATOM   2438  HB3 ASP A 158     -18.338  -8.184  12.053  1.00 80.27           H  
ATOM   2439  O   ASP A 158     -15.948  -5.443  10.497  1.00 80.27           O  
ATOM   2440  CG  ASP A 158     -16.394  -7.831  12.897  1.00 80.27           C  
ATOM   2441  OD1 ASP A 158     -16.037  -6.877  13.627  1.00 80.27           O  
ATOM   2442  OD2 ASP A 158     -15.920  -8.984  12.963  1.00 80.27           O  
ATOM   2443  N   PRO A 159     -16.485  -4.103  12.236  1.00 70.49           N  
ATOM   2444  CA  PRO A 159     -15.367  -3.186  12.036  1.00 70.49           C  
ATOM   2445  HA  PRO A 159     -15.397  -2.793  11.020  1.00 70.49           H  
ATOM   2446  C   PRO A 159     -14.004  -3.865  12.237  1.00 70.49           C  
ATOM   2447  CB  PRO A 159     -15.605  -2.032  13.017  1.00 70.49           C  
ATOM   2448  HB2 PRO A 159     -14.673  -1.623  13.407  1.00 70.49           H  
ATOM   2449  HB3 PRO A 159     -16.176  -1.250  12.517  1.00 70.49           H  
ATOM   2450  O   PRO A 159     -13.015  -3.415  11.660  1.00 70.49           O  
ATOM   2451  CG  PRO A 159     -16.459  -2.651  14.121  1.00 70.49           C  
ATOM   2452  HG2 PRO A 159     -15.812  -3.142  14.849  1.00 70.49           H  
ATOM   2453  HG3 PRO A 159     -17.091  -1.909  14.608  1.00 70.49           H  
ATOM   2454  CD  PRO A 159     -17.282  -3.702  13.386  1.00 70.49           C  
ATOM   2455  HD2 PRO A 159     -17.471  -4.537  14.060  1.00 70.49           H  
ATOM   2456  HD3 PRO A 159     -18.221  -3.266  13.044  1.00 70.49           H  
ATOM   2457  N   HIS A 160     -13.922  -5.000  12.947  1.00 76.88           N  
ATOM   2458  H   HIS A 160     -14.756  -5.404  13.348  1.00 76.88           H  
ATOM   2459  CA  HIS A 160     -12.670  -5.752  13.076  1.00 76.88           C  
ATOM   2460  HA  HIS A 160     -11.899  -5.060  13.413  1.00 76.88           H  
ATOM   2461  C   HIS A 160     -12.176  -6.338  11.746  1.00 76.88           C  
ATOM   2462  CB  HIS A 160     -12.813  -6.856  14.127  1.00 76.88           C  
ATOM   2463  HB2 HIS A 160     -11.879  -7.416  14.173  1.00 76.88           H  
ATOM   2464  HB3 HIS A 160     -13.596  -7.552  13.827  1.00 76.88           H  
ATOM   2465  O   HIS A 160     -10.985  -6.645  11.623  1.00 76.88           O  
ATOM   2466  CG  HIS A 160     -13.099  -6.333  15.509  1.00 76.88           C  
ATOM   2467  CD2 HIS A 160     -14.135  -6.696  16.325  1.00 76.88           C  
ATOM   2468  HD2 HIS A 160     -14.914  -7.401  16.077  1.00 76.88           H  
ATOM   2469  ND1 HIS A 160     -12.355  -5.391  16.182  1.00 76.88           N  
ATOM   2470  HD1 HIS A 160     -11.663  -4.788  15.761  1.00 76.88           H  
ATOM   2471  CE1 HIS A 160     -12.913  -5.212  17.390  1.00 76.88           C  
ATOM   2472  HE1 HIS A 160     -12.588  -4.489  18.123  1.00 76.88           H  
ATOM   2473  NE2 HIS A 160     -13.994  -5.994  17.530  1.00 76.88           N  
ATOM   2474  N   LYS A 161     -13.029  -6.420  10.710  1.00 81.09           N  
ATOM   2475  H   LYS A 161     -13.990  -6.152  10.870  1.00 81.09           H  
ATOM   2476  CA  LYS A 161     -12.605  -6.763   9.337  1.00 81.09           C  
ATOM   2477  HA  LYS A 161     -12.170  -7.763   9.355  1.00 81.09           H  
ATOM   2478  C   LYS A 161     -11.522  -5.802   8.822  1.00 81.09           C  
ATOM   2479  CB  LYS A 161     -13.831  -6.755   8.404  1.00 81.09           C  
ATOM   2480  HB2 LYS A 161     -14.124  -5.719   8.231  1.00 81.09           H  
ATOM   2481  HB3 LYS A 161     -14.661  -7.261   8.897  1.00 81.09           H  
ATOM   2482  O   LYS A 161     -10.694  -6.190   7.998  1.00 81.09           O  
ATOM   2483  CG  LYS A 161     -13.577  -7.460   7.052  1.00 81.09           C  
ATOM   2484  HG2 LYS A 161     -13.551  -8.538   7.211  1.00 81.09           H  
ATOM   2485  HG3 LYS A 161     -12.614  -7.154   6.642  1.00 81.09           H  
ATOM   2486  CD  LYS A 161     -14.668  -7.117   6.025  1.00 81.09           C  
ATOM   2487  HD2 LYS A 161     -14.654  -6.034   5.901  1.00 81.09           H  
ATOM   2488  HD3 LYS A 161     -15.638  -7.426   6.414  1.00 81.09           H  
ATOM   2489  CE  LYS A 161     -14.438  -7.734   4.634  1.00 81.09           C  
ATOM   2490  HE2 LYS A 161     -14.437  -8.821   4.714  1.00 81.09           H  
ATOM   2491  HE3 LYS A 161     -13.452  -7.427   4.285  1.00 81.09           H  
ATOM   2492  NZ  LYS A 161     -15.475  -7.283   3.659  1.00 81.09           N  
ATOM   2493  HZ1 LYS A 161     -15.199  -7.393   2.694  1.00 81.09           H  
ATOM   2494  HZ2 LYS A 161     -15.646  -6.291   3.739  1.00 81.09           H  
ATOM   2495  HZ3 LYS A 161     -16.360  -7.751   3.792  1.00 81.09           H  
ATOM   2496  N   PHE A 162     -11.506  -4.567   9.324  1.00 86.68           N  
ATOM   2497  H   PHE A 162     -12.206  -4.320  10.009  1.00 86.68           H  
ATOM   2498  CA  PHE A 162     -10.564  -3.519   8.946  1.00 86.68           C  
ATOM   2499  HA  PHE A 162     -10.242  -3.684   7.918  1.00 86.68           H  
ATOM   2500  C   PHE A 162      -9.277  -3.498   9.781  1.00 86.68           C  
ATOM   2501  CB  PHE A 162     -11.292  -2.172   9.007  1.00 86.68           C  
ATOM   2502  HB2 PHE A 162     -10.597  -1.390   8.703  1.00 86.68           H  
ATOM   2503  HB3 PHE A 162     -11.552  -1.966  10.045  1.00 86.68           H  
ATOM   2504  O   PHE A 162      -8.410  -2.676   9.510  1.00 86.68           O  
ATOM   2505  CG  PHE A 162     -12.538  -2.059   8.148  1.00 86.68           C  
ATOM   2506  CD1 PHE A 162     -12.558  -2.559   6.833  1.00 86.68           C  
ATOM   2507  HD1 PHE A 162     -11.655  -2.980   6.416  1.00 86.68           H  
ATOM   2508  CD2 PHE A 162     -13.686  -1.440   8.669  1.00 86.68           C  
ATOM   2509  HD2 PHE A 162     -13.681  -1.040   9.672  1.00 86.68           H  
ATOM   2510  CE1 PHE A 162     -13.728  -2.482   6.057  1.00 86.68           C  
ATOM   2511  HE1 PHE A 162     -13.737  -2.867   5.047  1.00 86.68           H  
ATOM   2512  CE2 PHE A 162     -14.848  -1.341   7.888  1.00 86.68           C  
ATOM   2513  HE2 PHE A 162     -15.724  -0.862   8.301  1.00 86.68           H  
ATOM   2514  CZ  PHE A 162     -14.874  -1.865   6.585  1.00 86.68           C  
ATOM   2515  HZ  PHE A 162     -15.773  -1.772   5.993  1.00 86.68           H  
ATOM   2516  N   ASN A 163      -9.094  -4.410  10.744  1.00 85.46           N  
ATOM   2517  H   ASN A 163      -9.856  -5.033  10.972  1.00 85.46           H  
ATOM   2518  CA  ASN A 163      -7.917  -4.400  11.623  1.00 85.46           C  
ATOM   2519  HA  ASN A 163      -7.810  -3.399  12.041  1.00 85.46           H  
ATOM   2520  C   ASN A 163      -6.600  -4.742  10.909  1.00 85.46           C  
ATOM   2521  CB  ASN A 163      -8.127  -5.383  12.787  1.00 85.46           C  
ATOM   2522  HB2 ASN A 163      -7.163  -5.575  13.259  1.00 85.46           H  
ATOM   2523  HB3 ASN A 163      -8.517  -6.332  12.417  1.00 85.46           H  
ATOM   2524  O   ASN A 163      -5.527  -4.453  11.438  1.00 85.46           O  
ATOM   2525  CG  ASN A 163      -9.033  -4.860  13.883  1.00 85.46           C  
ATOM   2526  ND2 ASN A 163      -9.200  -5.625  14.934  1.00 85.46           N  
ATOM   2527 HD21 ASN A 163      -8.711  -6.506  14.999  1.00 85.46           H  
ATOM   2528 HD22 ASN A 163      -9.651  -5.197  15.731  1.00 85.46           H  
ATOM   2529  OD1 ASN A 163      -9.582  -3.777  13.841  1.00 85.46           O  
ATOM   2530  N   ARG A 164      -6.664  -5.425   9.757  1.00 92.31           N  
ATOM   2531  H   ARG A 164      -7.582  -5.602   9.376  1.00 92.31           H  
ATOM   2532  CA  ARG A 164      -5.480  -5.939   9.049  1.00 92.31           C  
ATOM   2533  HA  ARG A 164      -4.621  -5.367   9.398  1.00 92.31           H  
ATOM   2534  C   ARG A 164      -5.519  -5.713   7.533  1.00 92.31           C  
ATOM   2535  CB  ARG A 164      -5.225  -7.409   9.419  1.00 92.31           C  
ATOM   2536  HB2 ARG A 164      -6.115  -7.996   9.195  1.00 92.31           H  
ATOM   2537  HB3 ARG A 164      -4.401  -7.782   8.810  1.00 92.31           H  
ATOM   2538  O   ARG A 164      -5.506  -6.694   6.782  1.00 92.31           O  
ATOM   2539  CG  ARG A 164      -4.836  -7.596  10.890  1.00 92.31           C  
ATOM   2540  HG2 ARG A 164      -3.933  -7.023  11.100  1.00 92.31           H  
ATOM   2541  HG3 ARG A 164      -5.640  -7.258  11.544  1.00 92.31           H  
ATOM   2542  CD  ARG A 164      -4.578  -9.078  11.152  1.00 92.31           C  
ATOM   2543  HD2 ARG A 164      -3.822  -9.432  10.451  1.00 92.31           H  
ATOM   2544  HD3 ARG A 164      -5.506  -9.623  10.982  1.00 92.31           H  
ATOM   2545  NE  ARG A 164      -4.100  -9.314  12.522  1.00 92.31           N  
ATOM   2546  HE  ARG A 164      -3.673  -8.547  13.022  1.00 92.31           H  
ATOM   2547  NH1 ARG A 164      -4.412 -11.586  12.585  1.00 92.31           N  
ATOM   2548 HH11 ARG A 164      -4.804 -11.540  11.656  1.00 92.31           H  
ATOM   2549 HH12 ARG A 164      -4.409 -12.440  13.124  1.00 92.31           H  
ATOM   2550  NH2 ARG A 164      -3.549 -10.519  14.346  1.00 92.31           N  
ATOM   2551 HH21 ARG A 164      -3.036  -9.697  14.635  1.00 92.31           H  
ATOM   2552 HH22 ARG A 164      -3.432 -11.379  14.862  1.00 92.31           H  
ATOM   2553  CZ  ARG A 164      -4.030 -10.470  13.144  1.00 92.31           C  
ATOM   2554  N   PRO A 165      -5.628  -4.464   7.047  1.00 94.90           N  
ATOM   2555  CA  PRO A 165      -5.622  -4.214   5.622  1.00 94.90           C  
ATOM   2556  HA  PRO A 165      -6.319  -4.889   5.126  1.00 94.90           H  
ATOM   2557  C   PRO A 165      -4.214  -4.448   5.065  1.00 94.90           C  
ATOM   2558  CB  PRO A 165      -6.124  -2.782   5.452  1.00 94.90           C  
ATOM   2559  HB2 PRO A 165      -5.743  -2.315   4.544  1.00 94.90           H  
ATOM   2560  HB3 PRO A 165      -7.214  -2.779   5.453  1.00 94.90           H  
ATOM   2561  O   PRO A 165      -3.197  -4.147   5.698  1.00 94.90           O  
ATOM   2562  CG  PRO A 165      -5.617  -2.089   6.713  1.00 94.90           C  
ATOM   2563  HG2 PRO A 165      -6.267  -1.264   7.002  1.00 94.90           H  
ATOM   2564  HG3 PRO A 165      -4.606  -1.727   6.527  1.00 94.90           H  
ATOM   2565  CD  PRO A 165      -5.612  -3.201   7.771  1.00 94.90           C  
ATOM   2566  HD2 PRO A 165      -4.736  -3.123   8.415  1.00 94.90           H  
ATOM   2567  HD3 PRO A 165      -6.516  -3.124   8.375  1.00 94.90           H  
ATOM   2568  N   GLN A 166      -4.164  -4.992   3.857  1.00 97.68           N  
ATOM   2569  H   GLN A 166      -5.036  -5.241   3.413  1.00 97.68           H  
ATOM   2570  CA  GLN A 166      -2.934  -5.208   3.109  1.00 97.68           C  
ATOM   2571  HA  GLN A 166      -2.105  -4.736   3.636  1.00 97.68           H  
ATOM   2572  C   GLN A 166      -3.048  -4.543   1.739  1.00 97.68           C  
ATOM   2573  CB  GLN A 166      -2.640  -6.714   3.032  1.00 97.68           C  
ATOM   2574  HB2 GLN A 166      -2.419  -7.077   4.035  1.00 97.68           H  
ATOM   2575  HB3 GLN A 166      -3.530  -7.232   2.676  1.00 97.68           H  
ATOM   2576  O   GLN A 166      -4.046  -4.718   1.038  1.00 97.68           O  
ATOM   2577  CG  GLN A 166      -1.468  -7.049   2.096  1.00 97.68           C  
ATOM   2578  HG2 GLN A 166      -1.690  -6.678   1.095  1.00 97.68           H  
ATOM   2579  HG3 GLN A 166      -0.563  -6.551   2.442  1.00 97.68           H  
ATOM   2580  CD  GLN A 166      -1.195  -8.544   1.972  1.00 97.68           C  
ATOM   2581  NE2 GLN A 166      -0.565  -8.949   0.893  1.00 97.68           N  
ATOM   2582 HE21 GLN A 166      -0.258  -8.275   0.206  1.00 97.68           H  
ATOM   2583 HE22 GLN A 166      -0.124  -9.857   0.926  1.00 97.68           H  
ATOM   2584  OE1 GLN A 166      -1.543  -9.369   2.808  1.00 97.68           O  
ATOM   2585  N   PHE A 167      -1.991  -3.839   1.351  1.00 98.16           N  
ATOM   2586  H   PHE A 167      -1.224  -3.740   2.000  1.00 98.16           H  
ATOM   2587  CA  PHE A 167      -1.835  -3.189   0.058  1.00 98.16           C  
ATOM   2588  HA  PHE A 167      -2.710  -3.386  -0.562  1.00 98.16           H  
ATOM   2589  C   PHE A 167      -0.599  -3.766  -0.624  1.00 98.16           C  
ATOM   2590  CB  PHE A 167      -1.721  -1.668   0.248  1.00 98.16           C  
ATOM   2591  HB2 PHE A 167      -0.738  -1.428   0.653  1.00 98.16           H  
ATOM   2592  HB3 PHE A 167      -1.791  -1.185  -0.726  1.00 98.16           H  
ATOM   2593  O   PHE A 167       0.492  -3.729  -0.064  1.00 98.16           O  
ATOM   2594  CG  PHE A 167      -2.777  -1.090   1.170  1.00 98.16           C  
ATOM   2595  CD1 PHE A 167      -4.049  -0.776   0.664  1.00 98.16           C  
ATOM   2596  HD1 PHE A 167      -4.248  -0.891  -0.391  1.00 98.16           H  
ATOM   2597  CD2 PHE A 167      -2.508  -0.922   2.543  1.00 98.16           C  
ATOM   2598  HD2 PHE A 167      -1.534  -1.167   2.940  1.00 98.16           H  
ATOM   2599  CE1 PHE A 167      -5.055  -0.315   1.528  1.00 98.16           C  
ATOM   2600  HE1 PHE A 167      -6.034  -0.076   1.139  1.00 98.16           H  
ATOM   2601  CE2 PHE A 167      -3.517  -0.461   3.407  1.00 98.16           C  
ATOM   2602  HE2 PHE A 167      -3.314  -0.346   4.462  1.00 98.16           H  
ATOM   2603  CZ  PHE A 167      -4.794  -0.169   2.900  1.00 98.16           C  
ATOM   2604  HZ  PHE A 167      -5.579   0.165   3.563  1.00 98.16           H  
ATOM   2605  N   THR A 168      -0.752  -4.305  -1.824  1.00 98.31           N  
ATOM   2606  H   THR A 168      -1.680  -4.347  -2.220  1.00 98.31           H  
ATOM   2607  CA  THR A 168       0.369  -4.721  -2.669  1.00 98.31           C  
ATOM   2608  HA  THR A 168       1.313  -4.581  -2.142  1.00 98.31           H  
ATOM   2609  C   THR A 168       0.377  -3.824  -3.894  1.00 98.31           C  
ATOM   2610  CB  THR A 168       0.267  -6.200  -3.055  1.00 98.31           C  
ATOM   2611  HB  THR A 168      -0.633  -6.353  -3.650  1.00 98.31           H  
ATOM   2612  O   THR A 168      -0.607  -3.799  -4.626  1.00 98.31           O  
ATOM   2613  CG2 THR A 168       1.471  -6.667  -3.862  1.00 98.31           C  
ATOM   2614 HG21 THR A 168       2.385  -6.582  -3.274  1.00 98.31           H  
ATOM   2615 HG22 THR A 168       1.316  -7.700  -4.173  1.00 98.31           H  
ATOM   2616 HG23 THR A 168       1.577  -6.066  -4.765  1.00 98.31           H  
ATOM   2617  OG1 THR A 168       0.208  -7.027  -1.905  1.00 98.31           O  
ATOM   2618  HG1 THR A 168       1.102  -7.056  -1.556  1.00 98.31           H  
ATOM   2619  N   ILE A 169       1.459  -3.076  -4.079  1.00 97.95           N  
ATOM   2620  H   ILE A 169       2.239  -3.203  -3.450  1.00 97.95           H  
ATOM   2621  CA  ILE A 169       1.669  -2.157  -5.192  1.00 97.95           C  
ATOM   2622  HA  ILE A 169       0.727  -1.994  -5.716  1.00 97.95           H  
ATOM   2623  C   ILE A 169       2.645  -2.830  -6.152  1.00 97.95           C  
ATOM   2624  CB  ILE A 169       2.197  -0.784  -4.706  1.00 97.95           C  
ATOM   2625  HB  ILE A 169       3.185  -0.917  -4.267  1.00 97.95           H  
ATOM   2626  O   ILE A 169       3.771  -3.146  -5.762  1.00 97.95           O  
ATOM   2627  CG1 ILE A 169       1.285  -0.090  -3.662  1.00 97.95           C  
ATOM   2628 HG12 ILE A 169       0.240  -0.220  -3.943  1.00 97.95           H  
ATOM   2629 HG13 ILE A 169       1.495   0.979  -3.671  1.00 97.95           H  
ATOM   2630  CG2 ILE A 169       2.346   0.158  -5.916  1.00 97.95           C  
ATOM   2631 HG21 ILE A 169       1.383   0.304  -6.405  1.00 97.95           H  
ATOM   2632 HG22 ILE A 169       2.739   1.123  -5.594  1.00 97.95           H  
ATOM   2633 HG23 ILE A 169       3.048  -0.254  -6.641  1.00 97.95           H  
ATOM   2634  CD1 ILE A 169       1.489  -0.551  -2.210  1.00 97.95           C  
ATOM   2635 HD11 ILE A 169       0.956   0.125  -1.542  1.00 97.95           H  
ATOM   2636 HD12 ILE A 169       2.549  -0.531  -1.955  1.00 97.95           H  
ATOM   2637 HD13 ILE A 169       1.097  -1.556  -2.054  1.00 97.95           H  
ATOM   2638  N   GLU A 170       2.213  -3.048  -7.388  1.00 96.94           N  
ATOM   2639  H   GLU A 170       1.272  -2.772  -7.629  1.00 96.94           H  
ATOM   2640  CA  GLU A 170       2.997  -3.654  -8.459  1.00 96.94           C  
ATOM   2641  HA  GLU A 170       4.006  -3.844  -8.093  1.00 96.94           H  
ATOM   2642  C   GLU A 170       3.115  -2.662  -9.623  1.00 96.94           C  
ATOM   2643  CB  GLU A 170       2.411  -5.022  -8.881  1.00 96.94           C  
ATOM   2644  HB2 GLU A 170       1.419  -4.880  -9.310  1.00 96.94           H  
ATOM   2645  HB3 GLU A 170       3.067  -5.449  -9.640  1.00 96.94           H  
ATOM   2646  O   GLU A 170       2.144  -2.027 -10.033  1.00 96.94           O  
ATOM   2647  CG  GLU A 170       2.316  -5.997  -7.686  1.00 96.94           C  
ATOM   2648  HG2 GLU A 170       1.538  -5.639  -7.012  1.00 96.94           H  
ATOM   2649  HG3 GLU A 170       3.263  -5.954  -7.148  1.00 96.94           H  
ATOM   2650  CD  GLU A 170       2.025  -7.476  -8.017  1.00 96.94           C  
ATOM   2651  OE1 GLU A 170       2.083  -8.299  -7.056  1.00 96.94           O  
ATOM   2652  OE2 GLU A 170       1.821  -7.821  -9.197  1.00 96.94           O  
ATOM   2653  N   TRP A 171       4.326  -2.499 -10.143  1.00 93.86           N  
ATOM   2654  H   TRP A 171       5.080  -3.057  -9.767  1.00 93.86           H  
ATOM   2655  CA  TRP A 171       4.618  -1.705 -11.335  1.00 93.86           C  
ATOM   2656  HA  TRP A 171       3.681  -1.445 -11.828  1.00 93.86           H  
ATOM   2657  C   TRP A 171       5.419  -2.552 -12.321  1.00 93.86           C  
ATOM   2658  CB  TRP A 171       5.323  -0.391 -10.961  1.00 93.86           C  
ATOM   2659  HB2 TRP A 171       5.421   0.217 -11.860  1.00 93.86           H  
ATOM   2660  HB3 TRP A 171       4.677   0.156 -10.273  1.00 93.86           H  
ATOM   2661  O   TRP A 171       6.082  -3.518 -11.921  1.00 93.86           O  
ATOM   2662  CG  TRP A 171       6.672  -0.505 -10.315  1.00 93.86           C  
ATOM   2663  CD1 TRP A 171       7.863  -0.385 -10.941  1.00 93.86           C  
ATOM   2664  HD1 TRP A 171       7.983  -0.189 -11.996  1.00 93.86           H  
ATOM   2665  CD2 TRP A 171       6.987  -0.711  -8.906  1.00 93.86           C  
ATOM   2666  CE2 TRP A 171       8.408  -0.725  -8.763  1.00 93.86           C  
ATOM   2667  CE3 TRP A 171       6.213  -0.898  -7.741  1.00 93.86           C  
ATOM   2668  HE3 TRP A 171       5.136  -0.887  -7.817  1.00 93.86           H  
ATOM   2669  NE1 TRP A 171       8.896  -0.540 -10.038  1.00 93.86           N  
ATOM   2670  HE1 TRP A 171       9.867  -0.436 -10.293  1.00 93.86           H  
ATOM   2671  CH2 TRP A 171       8.233  -1.110  -6.391  1.00 93.86           C  
ATOM   2672  HH2 TRP A 171       8.718  -1.246  -5.436  1.00 93.86           H  
ATOM   2673  CZ2 TRP A 171       9.032  -0.926  -7.528  1.00 93.86           C  
ATOM   2674  HZ2 TRP A 171      10.109  -0.908  -7.445  1.00 93.86           H  
ATOM   2675  CZ3 TRP A 171       6.830  -1.098  -6.492  1.00 93.86           C  
ATOM   2676  HZ3 TRP A 171       6.221  -1.231  -5.609  1.00 93.86           H  
ATOM   2677  N   GLY A 172       5.341  -2.202 -13.605  1.00 87.70           N  
ATOM   2678  H   GLY A 172       4.779  -1.400 -13.854  1.00 87.70           H  
ATOM   2679  CA  GLY A 172       6.132  -2.858 -14.650  1.00 87.70           C  
ATOM   2680  HA2 GLY A 172       6.013  -3.939 -14.580  1.00 87.70           H  
ATOM   2681  HA3 GLY A 172       5.794  -2.535 -15.634  1.00 87.70           H  
ATOM   2682  C   GLY A 172       7.614  -2.562 -14.550  1.00 87.70           C  
ATOM   2683  O   GLY A 172       8.044  -1.876 -13.595  1.00 87.70           O  
ATOM   2684  OXT GLY A 172       8.303  -2.876 -15.536  1.00 87.70           O  
TER    2685      GLY A 172                                                       
END   
