# Supplementary material for: Single-chain dimers from de novo immunoglobulins as robust scaffolds for multiple binding loops
Source: Nat Commun. 2023 Sep 23;14:5939. doi: 10.1038/s41467-023-41717-5 (PMC10517939; doi:10.1038/s41467-023-41717-5)
Supplement: Supplementary file 3 — Supplementary Data 1 [file 41467_2023_41717_MOESM3_ESM.zip › design_models/scIg+EF/scIg12+EF2e+EF3a/ranked_3.pdb]

ATOM      1  N   GLY A   1      -7.384  -8.091   9.270  1.00 90.49           N  
ATOM      2  H   GLY A   1      -8.241  -8.244   9.781  1.00 90.49           H  
ATOM      3  H2  GLY A   1      -7.274  -7.097   9.128  1.00 90.49           H  
ATOM      4  H3  GLY A   1      -6.597  -8.377   9.834  1.00 90.49           H  
ATOM      5  CA  GLY A   1      -7.391  -8.789   7.965  1.00 90.49           C  
ATOM      6  HA2 GLY A   1      -7.588  -9.850   8.123  1.00 90.49           H  
ATOM      7  HA3 GLY A   1      -8.171  -8.359   7.337  1.00 90.49           H  
ATOM      8  C   GLY A   1      -6.056  -8.643   7.254  1.00 90.49           C  
ATOM      9  O   GLY A   1      -5.172  -7.973   7.775  1.00 90.49           O  
ATOM     10  N   ARG A   2      -5.886  -9.286   6.091  1.00 94.48           N  
ATOM     11  H   ARG A   2      -6.647  -9.823   5.700  1.00 94.48           H  
ATOM     12  CA  ARG A   2      -4.642  -9.251   5.306  1.00 94.48           C  
ATOM     13  HA  ARG A   2      -4.042  -8.400   5.628  1.00 94.48           H  
ATOM     14  C   ARG A   2      -4.930  -9.071   3.819  1.00 94.48           C  
ATOM     15  CB  ARG A   2      -3.831 -10.529   5.579  1.00 94.48           C  
ATOM     16  HB2 ARG A   2      -4.486 -11.393   5.463  1.00 94.48           H  
ATOM     17  HB3 ARG A   2      -3.481 -10.508   6.612  1.00 94.48           H  
ATOM     18  O   ARG A   2      -5.730  -9.815   3.258  1.00 94.48           O  
ATOM     19  CG  ARG A   2      -2.624 -10.693   4.641  1.00 94.48           C  
ATOM     20  HG2 ARG A   2      -1.949  -9.843   4.744  1.00 94.48           H  
ATOM     21  HG3 ARG A   2      -2.966 -10.754   3.608  1.00 94.48           H  
ATOM     22  CD  ARG A   2      -1.881 -11.984   4.965  1.00 94.48           C  
ATOM     23  HD2 ARG A   2      -1.435 -11.885   5.955  1.00 94.48           H  
ATOM     24  HD3 ARG A   2      -2.597 -12.806   4.993  1.00 94.48           H  
ATOM     25  NE  ARG A   2      -0.875 -12.282   3.931  1.00 94.48           N  
ATOM     26  HE  ARG A   2      -1.191 -12.227   2.974  1.00 94.48           H  
ATOM     27  NH1 ARG A   2       0.763 -13.014   5.343  1.00 94.48           N  
ATOM     28 HH11 ARG A   2       1.707 -13.333   5.506  1.00 94.48           H  
ATOM     29 HH12 ARG A   2       0.370 -12.434   6.070  1.00 94.48           H  
ATOM     30  NH2 ARG A   2       1.100 -13.060   3.123  1.00 94.48           N  
ATOM     31 HH21 ARG A   2       2.037 -13.406   3.278  1.00 94.48           H  
ATOM     32 HH22 ARG A   2       0.812 -12.810   2.188  1.00 94.48           H  
ATOM     33  CZ  ARG A   2       0.318 -12.793   4.137  1.00 94.48           C  
ATOM     34  N   VAL A   3      -4.220  -8.144   3.179  1.00 96.63           N  
ATOM     35  H   VAL A   3      -3.590  -7.578   3.729  1.00 96.63           H  
ATOM     36  CA  VAL A   3      -4.215  -7.953   1.721  1.00 96.63           C  
ATOM     37  HA  VAL A   3      -4.730  -8.792   1.253  1.00 96.63           H  
ATOM     38  C   VAL A   3      -2.794  -7.950   1.203  1.00 96.63           C  
ATOM     39  CB  VAL A   3      -4.951  -6.669   1.306  1.00 96.63           C  
ATOM     40  HB  VAL A   3      -4.641  -5.851   1.957  1.00 96.63           H  
ATOM     41  O   VAL A   3      -1.902  -7.332   1.776  1.00 96.63           O  
ATOM     42  CG1 VAL A   3      -4.733  -6.241  -0.155  1.00 96.63           C  
ATOM     43 HG11 VAL A   3      -4.963  -7.065  -0.829  1.00 96.63           H  
ATOM     44 HG12 VAL A   3      -3.699  -5.927  -0.304  1.00 96.63           H  
ATOM     45 HG13 VAL A   3      -5.379  -5.395  -0.391  1.00 96.63           H  
ATOM     46  CG2 VAL A   3      -6.448  -6.901   1.470  1.00 96.63           C  
ATOM     47 HG21 VAL A   3      -6.821  -7.533   0.664  1.00 96.63           H  
ATOM     48 HG22 VAL A   3      -6.658  -7.420   2.405  1.00 96.63           H  
ATOM     49 HG23 VAL A   3      -6.951  -5.934   1.465  1.00 96.63           H  
ATOM     50  N   GLU A   4      -2.589  -8.621   0.083  1.00 97.78           N  
ATOM     51  H   GLU A   4      -3.372  -9.098  -0.340  1.00 97.78           H  
ATOM     52  CA  GLU A   4      -1.315  -8.661  -0.607  1.00 97.78           C  
ATOM     53  HA  GLU A   4      -0.568  -8.134  -0.014  1.00 97.78           H  
ATOM     54  C   GLU A   4      -1.420  -7.959  -1.961  1.00 97.78           C  
ATOM     55  CB  GLU A   4      -0.874 -10.119  -0.712  1.00 97.78           C  
ATOM     56  HB2 GLU A   4      -1.038 -10.607   0.249  1.00 97.78           H  
ATOM     57  HB3 GLU A   4      -1.465 -10.631  -1.472  1.00 97.78           H  
ATOM     58  O   GLU A   4      -2.333  -8.223  -2.739  1.00 97.78           O  
ATOM     59  CG  GLU A   4       0.602 -10.230  -1.060  1.00 97.78           C  
ATOM     60  HG2 GLU A   4       0.778  -9.809  -2.051  1.00 97.78           H  
ATOM     61  HG3 GLU A   4       1.195  -9.663  -0.342  1.00 97.78           H  
ATOM     62  CD  GLU A   4       1.034 -11.690  -1.025  1.00 97.78           C  
ATOM     63  OE1 GLU A   4       1.463 -12.175  -2.085  1.00 97.78           O  
ATOM     64  OE2 GLU A   4       1.092 -12.319   0.056  1.00 97.78           O  
ATOM     65  N   VAL A   5      -0.462  -7.078  -2.238  1.00 97.84           N  
ATOM     66  H   VAL A   5       0.219  -6.894  -1.515  1.00 97.84           H  
ATOM     67  CA  VAL A   5      -0.271  -6.377  -3.506  1.00 97.84           C  
ATOM     68  HA  VAL A   5      -1.049  -6.673  -4.210  1.00 97.84           H  
ATOM     69  C   VAL A   5       1.087  -6.794  -4.057  1.00 97.84           C  
ATOM     70  CB  VAL A   5      -0.340  -4.845  -3.322  1.00 97.84           C  
ATOM     71  HB  VAL A   5       0.498  -4.521  -2.705  1.00 97.84           H  
ATOM     72  O   VAL A   5       2.128  -6.429  -3.510  1.00 97.84           O  
ATOM     73  CG1 VAL A   5      -0.242  -4.122  -4.670  1.00 97.84           C  
ATOM     74 HG11 VAL A   5       0.694  -4.370  -5.172  1.00 97.84           H  
ATOM     75 HG12 VAL A   5      -0.261  -3.045  -4.509  1.00 97.84           H  
ATOM     76 HG13 VAL A   5      -1.082  -4.403  -5.305  1.00 97.84           H  
ATOM     77  CG2 VAL A   5      -1.629  -4.393  -2.623  1.00 97.84           C  
ATOM     78 HG21 VAL A   5      -2.501  -4.775  -3.154  1.00 97.84           H  
ATOM     79 HG22 VAL A   5      -1.648  -4.768  -1.599  1.00 97.84           H  
ATOM     80 HG23 VAL A   5      -1.674  -3.305  -2.588  1.00 97.84           H  
ATOM     81  N   ARG A   6       1.100  -7.563  -5.144  1.00 96.99           N  
ATOM     82  H   ARG A   6       0.209  -7.839  -5.532  1.00 96.99           H  
ATOM     83  CA  ARG A   6       2.317  -7.861  -5.911  1.00 96.99           C  
ATOM     84  HA  ARG A   6       3.203  -7.591  -5.337  1.00 96.99           H  
ATOM     85  C   ARG A   6       2.316  -7.021  -7.168  1.00 96.99           C  
ATOM     86  CB  ARG A   6       2.408  -9.341  -6.283  1.00 96.99           C  
ATOM     87  HB2 ARG A   6       1.535  -9.611  -6.877  1.00 96.99           H  
ATOM     88  HB3 ARG A   6       3.297  -9.488  -6.897  1.00 96.99           H  
ATOM     89  O   ARG A   6       1.355  -7.071  -7.931  1.00 96.99           O  
ATOM     90  CG  ARG A   6       2.490 -10.263  -5.070  1.00 96.99           C  
ATOM     91  HG2 ARG A   6       3.368 -10.004  -4.478  1.00 96.99           H  
ATOM     92  HG3 ARG A   6       1.594 -10.151  -4.460  1.00 96.99           H  
ATOM     93  CD  ARG A   6       2.603 -11.716  -5.537  1.00 96.99           C  
ATOM     94  HD2 ARG A   6       3.515 -11.842  -6.121  1.00 96.99           H  
ATOM     95  HD3 ARG A   6       1.737 -11.955  -6.155  1.00 96.99           H  
ATOM     96  NE  ARG A   6       2.632 -12.599  -4.376  1.00 96.99           N  
ATOM     97  HE  ARG A   6       2.461 -12.151  -3.487  1.00 96.99           H  
ATOM     98  NH1 ARG A   6       2.494 -14.657  -5.363  1.00 96.99           N  
ATOM     99 HH11 ARG A   6       2.339 -15.652  -5.279  1.00 96.99           H  
ATOM    100 HH12 ARG A   6       2.461 -14.193  -6.260  1.00 96.99           H  
ATOM    101  NH2 ARG A   6       2.350 -14.454  -3.136  1.00 96.99           N  
ATOM    102 HH21 ARG A   6       2.086 -13.781  -2.430  1.00 96.99           H  
ATOM    103 HH22 ARG A   6       2.042 -15.411  -3.035  1.00 96.99           H  
ATOM    104  CZ  ARG A   6       2.502 -13.903  -4.303  1.00 96.99           C  
ATOM    105  N   VAL A   7       3.396  -6.295  -7.397  1.00 94.50           N  
ATOM    106  H   VAL A   7       4.164  -6.324  -6.742  1.00 94.50           H  
ATOM    107  CA  VAL A   7       3.593  -5.533  -8.626  1.00 94.50           C  
ATOM    108  HA  VAL A   7       2.663  -5.508  -9.195  1.00 94.50           H  
ATOM    109  C   VAL A   7       4.645  -6.247  -9.455  1.00 94.50           C  
ATOM    110  CB  VAL A   7       3.987  -4.081  -8.334  1.00 94.50           C  
ATOM    111  HB  VAL A   7       5.016  -4.064  -7.973  1.00 94.50           H  
ATOM    112  O   VAL A   7       5.629  -6.735  -8.909  1.00 94.50           O  
ATOM    113  CG1 VAL A   7       3.910  -3.222  -9.598  1.00 94.50           C  
ATOM    114 HG11 VAL A   7       4.134  -2.183  -9.357  1.00 94.50           H  
ATOM    115 HG12 VAL A   7       4.640  -3.562 -10.332  1.00 94.50           H  
ATOM    116 HG13 VAL A   7       2.911  -3.276 -10.031  1.00 94.50           H  
ATOM    117  CG2 VAL A   7       3.088  -3.442  -7.266  1.00 94.50           C  
ATOM    118 HG21 VAL A   7       2.047  -3.466  -7.588  1.00 94.50           H  
ATOM    119 HG22 VAL A   7       3.404  -2.411  -7.102  1.00 94.50           H  
ATOM    120 HG23 VAL A   7       3.186  -3.968  -6.317  1.00 94.50           H  
ATOM    121  N   GLU A   8       4.440  -6.325 -10.760  1.00 91.76           N  
ATOM    122  H   GLU A   8       3.560  -5.995 -11.128  1.00 91.76           H  
ATOM    123  CA  GLU A   8       5.423  -6.816 -11.716  1.00 91.76           C  
ATOM    124  HA  GLU A   8       6.394  -6.893 -11.227  1.00 91.76           H  
ATOM    125  C   GLU A   8       5.551  -5.818 -12.863  1.00 91.76           C  
ATOM    126  CB  GLU A   8       5.034  -8.225 -12.187  1.00 91.76           C  
ATOM    127  HB2 GLU A   8       5.042  -8.885 -11.319  1.00 91.76           H  
ATOM    128  HB3 GLU A   8       4.027  -8.210 -12.603  1.00 91.76           H  
ATOM    129  O   GLU A   8       4.561  -5.515 -13.530  1.00 91.76           O  
ATOM    130  CG  GLU A   8       6.007  -8.776 -13.240  1.00 91.76           C  
ATOM    131  HG2 GLU A   8       5.856  -8.249 -14.182  1.00 91.76           H  
ATOM    132  HG3 GLU A   8       7.024  -8.580 -12.902  1.00 91.76           H  
ATOM    133  CD  GLU A   8       5.847 -10.286 -13.472  1.00 91.76           C  
ATOM    134  OE1 GLU A   8       6.893 -10.925 -13.750  1.00 91.76           O  
ATOM    135  OE2 GLU A   8       4.738 -10.836 -13.283  1.00 91.76           O  
ATOM    136  N   PHE A   9       6.766  -5.323 -13.087  1.00 86.95           N  
ATOM    137  H   PHE A   9       7.518  -5.601 -12.472  1.00 86.95           H  
ATOM    138  CA  PHE A   9       7.113  -4.474 -14.223  1.00 86.95           C  
ATOM    139  HA  PHE A   9       6.205  -4.041 -14.642  1.00 86.95           H  
ATOM    140  C   PHE A   9       7.783  -5.329 -15.301  1.00 86.95           C  
ATOM    141  CB  PHE A   9       8.008  -3.312 -13.768  1.00 86.95           C  
ATOM    142  HB2 PHE A   9       8.195  -2.665 -14.625  1.00 86.95           H  
ATOM    143  HB3 PHE A   9       8.971  -3.709 -13.447  1.00 86.95           H  
ATOM    144  O   PHE A   9       8.832  -5.935 -15.070  1.00 86.95           O  
ATOM    145  CG  PHE A   9       7.425  -2.475 -12.644  1.00 86.95           C  
ATOM    146  CD1 PHE A   9       6.520  -1.432 -12.916  1.00 86.95           C  
ATOM    147  HD1 PHE A   9       6.229  -1.213 -13.932  1.00 86.95           H  
ATOM    148  CD2 PHE A   9       7.793  -2.741 -11.313  1.00 86.95           C  
ATOM    149  HD2 PHE A   9       8.498  -3.529 -11.092  1.00 86.95           H  
ATOM    150  CE1 PHE A   9       6.002  -0.668 -11.853  1.00 86.95           C  
ATOM    151  HE1 PHE A   9       5.307   0.139 -12.034  1.00 86.95           H  
ATOM    152  CE2 PHE A   9       7.274  -1.978 -10.258  1.00 86.95           C  
ATOM    153  HE2 PHE A   9       7.588  -2.182  -9.246  1.00 86.95           H  
ATOM    154  CZ  PHE A   9       6.379  -0.935 -10.530  1.00 86.95           C  
ATOM    155  HZ  PHE A   9       5.986  -0.336  -9.722  1.00 86.95           H  
ATOM    156  N   GLU A  10       7.174  -5.384 -16.482  1.00 83.70           N  
ATOM    157  H   GLU A  10       6.329  -4.846 -16.610  1.00 83.70           H  
ATOM    158  CA  GLU A  10       7.650  -6.158 -17.627  1.00 83.70           C  
ATOM    159  HA  GLU A  10       8.699  -6.415 -17.487  1.00 83.70           H  
ATOM    160  C   GLU A  10       7.528  -5.308 -18.895  1.00 83.70           C  
ATOM    161  CB  GLU A  10       6.852  -7.470 -17.742  1.00 83.70           C  
ATOM    162  HB2 GLU A  10       6.910  -8.006 -16.794  1.00 83.70           H  
ATOM    163  HB3 GLU A  10       5.806  -7.234 -17.937  1.00 83.70           H  
ATOM    164  O   GLU A  10       6.461  -5.228 -19.500  1.00 83.70           O  
ATOM    165  CG  GLU A  10       7.405  -8.382 -18.854  1.00 83.70           C  
ATOM    166  HG2 GLU A  10       8.407  -8.702 -18.569  1.00 83.70           H  
ATOM    167  HG3 GLU A  10       7.491  -7.816 -19.781  1.00 83.70           H  
ATOM    168  CD  GLU A  10       6.530  -9.618 -19.132  1.00 83.70           C  
ATOM    169  OE1 GLU A  10       7.011 -10.519 -19.854  1.00 83.70           O  
ATOM    170  OE2 GLU A  10       5.355  -9.669 -18.684  1.00 83.70           O  
ATOM    171  N   GLY A  11       8.627  -4.666 -19.302  1.00 78.64           N  
ATOM    172  H   GLY A  11       9.449  -4.689 -18.715  1.00 78.64           H  
ATOM    173  CA  GLY A  11       8.650  -3.831 -20.502  1.00 78.64           C  
ATOM    174  HA2 GLY A  11       9.626  -3.357 -20.603  1.00 78.64           H  
ATOM    175  HA3 GLY A  11       8.474  -4.455 -21.378  1.00 78.64           H  
ATOM    176  C   GLY A  11       7.591  -2.728 -20.450  1.00 78.64           C  
ATOM    177  O   GLY A  11       7.632  -1.866 -19.581  1.00 78.64           O  
ATOM    178  N   ASP A  12       6.631  -2.784 -21.369  1.00 83.66           N  
ATOM    179  H   ASP A  12       6.562  -3.610 -21.945  1.00 83.66           H  
ATOM    180  CA  ASP A  12       5.530  -1.829 -21.529  1.00 83.66           C  
ATOM    181  HA  ASP A  12       5.901  -0.830 -21.301  1.00 83.66           H  
ATOM    182  C   ASP A  12       4.340  -2.088 -20.584  1.00 83.66           C  
ATOM    183  CB  ASP A  12       5.104  -1.846 -23.010  1.00 83.66           C  
ATOM    184  HB2 ASP A  12       5.985  -1.701 -23.636  1.00 83.66           H  
ATOM    185  HB3 ASP A  12       4.429  -1.012 -23.203  1.00 83.66           H  
ATOM    186  O   ASP A  12       3.285  -1.459 -20.715  1.00 83.66           O  
ATOM    187  CG  ASP A  12       4.381  -3.124 -23.458  1.00 83.66           C  
ATOM    188  OD1 ASP A  12       4.697  -4.224 -22.946  1.00 83.66           O  
ATOM    189  OD2 ASP A  12       3.501  -3.027 -24.342  1.00 83.66           O  
ATOM    190  N   LYS A  13       4.468  -3.030 -19.638  1.00 89.29           N  
ATOM    191  H   LYS A  13       5.338  -3.543 -19.604  1.00 89.29           H  
ATOM    192  CA  LYS A  13       3.375  -3.465 -18.760  1.00 89.29           C  
ATOM    193  HA  LYS A  13       2.527  -2.796 -18.904  1.00 89.29           H  
ATOM    194  C   LYS A  13       3.724  -3.407 -17.283  1.00 89.29           C  
ATOM    195  CB  LYS A  13       2.930  -4.878 -19.149  1.00 89.29           C  
ATOM    196  HB2 LYS A  13       3.803  -5.528 -19.189  1.00 89.29           H  
ATOM    197  HB3 LYS A  13       2.237  -5.267 -18.402  1.00 89.29           H  
ATOM    198  O   LYS A  13       4.814  -3.785 -16.860  1.00 89.29           O  
ATOM    199  CG  LYS A  13       2.225  -4.847 -20.506  1.00 89.29           C  
ATOM    200  HG2 LYS A  13       1.257  -4.357 -20.396  1.00 89.29           H  
ATOM    201  HG3 LYS A  13       2.819  -4.276 -21.220  1.00 89.29           H  
ATOM    202  CD  LYS A  13       2.030  -6.251 -21.060  1.00 89.29           C  
ATOM    203  HD2 LYS A  13       2.985  -6.775 -21.037  1.00 89.29           H  
ATOM    204  HD3 LYS A  13       1.290  -6.790 -20.468  1.00 89.29           H  
ATOM    205  CE  LYS A  13       1.574  -6.090 -22.507  1.00 89.29           C  
ATOM    206  HE2 LYS A  13       2.292  -5.443 -23.011  1.00 89.29           H  
ATOM    207  HE3 LYS A  13       0.608  -5.585 -22.526  1.00 89.29           H  
ATOM    208  NZ  LYS A  13       1.515  -7.399 -23.184  1.00 89.29           N  
ATOM    209  HZ1 LYS A  13       2.441  -7.801 -23.160  1.00 89.29           H  
ATOM    210  HZ2 LYS A  13       0.858  -8.012 -22.722  1.00 89.29           H  
ATOM    211  HZ3 LYS A  13       1.260  -7.258 -24.152  1.00 89.29           H  
ATOM    212  N   MET A  14       2.717  -3.040 -16.496  1.00 90.74           N  
ATOM    213  H   MET A  14       1.864  -2.736 -16.942  1.00 90.74           H  
ATOM    214  CA  MET A  14       2.701  -3.233 -15.054  1.00 90.74           C  
ATOM    215  HA  MET A  14       3.622  -3.731 -14.751  1.00 90.74           H  
ATOM    216  C   MET A  14       1.515  -4.122 -14.698  1.00 90.74           C  
ATOM    217  CB  MET A  14       2.655  -1.889 -14.324  1.00 90.74           C  
ATOM    218  HB2 MET A  14       3.494  -1.276 -14.654  1.00 90.74           H  
ATOM    219  HB3 MET A  14       1.724  -1.376 -14.567  1.00 90.74           H  
ATOM    220  O   MET A  14       0.365  -3.790 -14.997  1.00 90.74           O  
ATOM    221  CG  MET A  14       2.773  -2.081 -12.808  1.00 90.74           C  
ATOM    222  HG2 MET A  14       2.081  -2.856 -12.480  1.00 90.74           H  
ATOM    223  HG3 MET A  14       3.783  -2.426 -12.586  1.00 90.74           H  
ATOM    224  SD  MET A  14       2.441  -0.599 -11.823  1.00 90.74           S  
ATOM    225  CE  MET A  14       0.675  -0.467 -12.146  1.00 90.74           C  
ATOM    226  HE1 MET A  14       0.235  -1.463 -12.194  1.00 90.74           H  
ATOM    227  HE2 MET A  14       0.207   0.084 -11.330  1.00 90.74           H  
ATOM    228  HE3 MET A  14       0.522   0.035 -13.101  1.00 90.74           H  
ATOM    229  N   ARG A  15       1.786  -5.249 -14.045  1.00 94.03           N  
ATOM    230  H   ARG A  15       2.753  -5.446 -13.827  1.00 94.03           H  
ATOM    231  CA  ARG A  15       0.758  -6.153 -13.527  1.00 94.03           C  
ATOM    232  HA  ARG A  15      -0.214  -5.876 -13.938  1.00 94.03           H  
ATOM    233  C   ARG A  15       0.678  -6.003 -12.022  1.00 94.03           C  
ATOM    234  CB  ARG A  15       1.030  -7.606 -13.932  1.00 94.03           C  
ATOM    235  HB2 ARG A  15       1.929  -7.959 -13.428  1.00 94.03           H  
ATOM    236  HB3 ARG A  15       0.191  -8.222 -13.609  1.00 94.03           H  
ATOM    237  O   ARG A  15       1.693  -6.055 -11.337  1.00 94.03           O  
ATOM    238  CG  ARG A  15       1.214  -7.761 -15.446  1.00 94.03           C  
ATOM    239  HG2 ARG A  15       0.360  -7.336 -15.975  1.00 94.03           H  
ATOM    240  HG3 ARG A  15       2.121  -7.240 -15.752  1.00 94.03           H  
ATOM    241  CD  ARG A  15       1.346  -9.241 -15.797  1.00 94.03           C  
ATOM    242  HD2 ARG A  15       1.959  -9.731 -15.041  1.00 94.03           H  
ATOM    243  HD3 ARG A  15       0.352  -9.687 -15.787  1.00 94.03           H  
ATOM    244  NE  ARG A  15       1.993  -9.428 -17.109  1.00 94.03           N  
ATOM    245  HE  ARG A  15       2.589  -8.684 -17.444  1.00 94.03           H  
ATOM    246  NH1 ARG A  15       1.471 -11.636 -17.336  1.00 94.03           N  
ATOM    247 HH11 ARG A  15       1.561 -12.514 -17.827  1.00 94.03           H  
ATOM    248 HH12 ARG A  15       0.812 -11.517 -16.581  1.00 94.03           H  
ATOM    249  NH2 ARG A  15       2.852 -10.679 -18.800  1.00 94.03           N  
ATOM    250 HH21 ARG A  15       3.658 -10.071 -18.832  1.00 94.03           H  
ATOM    251 HH22 ARG A  15       3.051 -11.590 -19.188  1.00 94.03           H  
ATOM    252  CZ  ARG A  15       2.101 -10.573 -17.746  1.00 94.03           C  
ATOM    253  N   VAL A  16      -0.530  -5.830 -11.514  1.00 96.48           N  
ATOM    254  H   VAL A  16      -1.308  -5.749 -12.154  1.00 96.48           H  
ATOM    255  CA  VAL A  16      -0.817  -5.754 -10.086  1.00 96.48           C  
ATOM    256  HA  VAL A  16       0.114  -5.800  -9.520  1.00 96.48           H  
ATOM    257  C   VAL A  16      -1.670  -6.957  -9.737  1.00 96.48           C  
ATOM    258  CB  VAL A  16      -1.517  -4.439  -9.711  1.00 96.48           C  
ATOM    259  HB  VAL A  16      -2.513  -4.414 -10.154  1.00 96.48           H  
ATOM    260  O   VAL A  16      -2.812  -7.045 -10.178  1.00 96.48           O  
ATOM    261  CG1 VAL A  16      -1.654  -4.325  -8.189  1.00 96.48           C  
ATOM    262 HG11 VAL A  16      -2.163  -3.397  -7.928  1.00 96.48           H  
ATOM    263 HG12 VAL A  16      -2.241  -5.157  -7.800  1.00 96.48           H  
ATOM    264 HG13 VAL A  16      -0.667  -4.334  -7.726  1.00 96.48           H  
ATOM    265  CG2 VAL A  16      -0.737  -3.226 -10.227  1.00 96.48           C  
ATOM    266 HG21 VAL A  16      -0.692  -3.256 -11.316  1.00 96.48           H  
ATOM    267 HG22 VAL A  16      -1.250  -2.307  -9.943  1.00 96.48           H  
ATOM    268 HG23 VAL A  16       0.276  -3.224  -9.823  1.00 96.48           H  
ATOM    269  N   ARG A  17      -1.119  -7.892  -8.968  1.00 97.96           N  
ATOM    270  H   ARG A  17      -0.183  -7.726  -8.625  1.00 97.96           H  
ATOM    271  CA  ARG A  17      -1.880  -9.007  -8.404  1.00 97.96           C  
ATOM    272  HA  ARG A  17      -2.800  -9.141  -8.973  1.00 97.96           H  
ATOM    273  C   ARG A  17      -2.278  -8.666  -6.987  1.00 97.96           C  
ATOM    274  CB  ARG A  17      -1.117 -10.327  -8.467  1.00 97.96           C  
ATOM    275  HB2 ARG A  17      -1.706 -11.098  -7.970  1.00 97.96           H  
ATOM    276  HB3 ARG A  17      -0.162 -10.230  -7.950  1.00 97.96           H  
ATOM    277  O   ARG A  17      -1.429  -8.330  -6.162  1.00 97.96           O  
ATOM    278  CG  ARG A  17      -0.879 -10.745  -9.913  1.00 97.96           C  
ATOM    279  HG2 ARG A  17      -0.270  -9.999 -10.423  1.00 97.96           H  
ATOM    280  HG3 ARG A  17      -1.837 -10.840 -10.424  1.00 97.96           H  
ATOM    281  CD  ARG A  17      -0.160 -12.087  -9.946  1.00 97.96           C  
ATOM    282  HD2 ARG A  17       0.780 -12.001  -9.399  1.00 97.96           H  
ATOM    283  HD3 ARG A  17      -0.789 -12.844  -9.478  1.00 97.96           H  
ATOM    284  NE  ARG A  17       0.096 -12.447 -11.339  1.00 97.96           N  
ATOM    285  HE  ARG A  17      -0.480 -11.997 -12.037  1.00 97.96           H  
ATOM    286  NH1 ARG A  17       1.688 -14.060 -11.031  1.00 97.96           N  
ATOM    287 HH11 ARG A  17       1.421 -14.074 -10.057  1.00 97.96           H  
ATOM    288 HH12 ARG A  17       2.326 -14.729 -11.437  1.00 97.96           H  
ATOM    289  NH2 ARG A  17       1.106 -13.358 -13.096  1.00 97.96           N  
ATOM    290 HH21 ARG A  17       1.870 -13.849 -13.537  1.00 97.96           H  
ATOM    291 HH22 ARG A  17       0.457 -12.782 -13.613  1.00 97.96           H  
ATOM    292  CZ  ARG A  17       0.975 -13.292 -11.808  1.00 97.96           C  
ATOM    293  N   LEU A  18      -3.569  -8.754  -6.735  1.00 98.20           N  
ATOM    294  H   LEU A  18      -4.175  -9.064  -7.481  1.00 98.20           H  
ATOM    295  CA  LEU A  18      -4.193  -8.485  -5.459  1.00 98.20           C  
ATOM    296  HA  LEU A  18      -3.468  -8.053  -4.769  1.00 98.20           H  
ATOM    297  C   LEU A  18      -4.706  -9.796  -4.897  1.00 98.20           C  
ATOM    298  CB  LEU A  18      -5.351  -7.501  -5.646  1.00 98.20           C  
ATOM    299  HB2 LEU A  18      -6.118  -7.981  -6.253  1.00 98.20           H  
ATOM    300  HB3 LEU A  18      -5.772  -7.297  -4.662  1.00 98.20           H  
ATOM    301  O   LEU A  18      -5.368 -10.541  -5.612  1.00 98.20           O  
ATOM    302  CG  LEU A  18      -4.972  -6.168  -6.305  1.00 98.20           C  
ATOM    303  HG  LEU A  18      -4.487  -6.340  -7.266  1.00 98.20           H  
ATOM    304  CD1 LEU A  18      -6.251  -5.375  -6.560  1.00 98.20           C  
ATOM    305 HD11 LEU A  18      -6.861  -5.897  -7.297  1.00 98.20           H  
ATOM    306 HD12 LEU A  18      -6.822  -5.277  -5.637  1.00 98.20           H  
ATOM    307 HD13 LEU A  18      -6.014  -4.380  -6.936  1.00 98.20           H  
ATOM    308  CD2 LEU A  18      -4.031  -5.357  -5.415  1.00 98.20           C  
ATOM    309 HD21 LEU A  18      -3.092  -5.896  -5.291  1.00 98.20           H  
ATOM    310 HD22 LEU A  18      -3.819  -4.396  -5.883  1.00 98.20           H  
ATOM    311 HD23 LEU A  18      -4.489  -5.200  -4.438  1.00 98.20           H  
ATOM    312  N   ARG A  19      -4.444 -10.053  -3.622  1.00 97.94           N  
ATOM    313  H   ARG A  19      -3.856  -9.407  -3.115  1.00 97.94           H  
ATOM    314  CA  ARG A  19      -5.022 -11.188  -2.908  1.00 97.94           C  
ATOM    315  HA  ARG A  19      -5.856 -11.591  -3.483  1.00 97.94           H  
ATOM    316  C   ARG A  19      -5.576 -10.724  -1.575  1.00 97.94           C  
ATOM    317  CB  ARG A  19      -3.967 -12.288  -2.780  1.00 97.94           C  
ATOM    318  HB2 ARG A  19      -3.682 -12.622  -3.777  1.00 97.94           H  
ATOM    319  HB3 ARG A  19      -3.086 -11.889  -2.278  1.00 97.94           H  
ATOM    320  O   ARG A  19      -4.881 -10.031  -0.833  1.00 97.94           O  
ATOM    321  CG  ARG A  19      -4.496 -13.479  -1.982  1.00 97.94           C  
ATOM    322  HG2 ARG A  19      -4.704 -13.166  -0.959  1.00 97.94           H  
ATOM    323  HG3 ARG A  19      -5.410 -13.861  -2.436  1.00 97.94           H  
ATOM    324  CD  ARG A  19      -3.444 -14.579  -1.957  1.00 97.94           C  
ATOM    325  HD2 ARG A  19      -2.477 -14.148  -1.697  1.00 97.94           H  
ATOM    326  HD3 ARG A  19      -3.391 -15.035  -2.945  1.00 97.94           H  
ATOM    327  NE  ARG A  19      -3.813 -15.562  -0.941  1.00 97.94           N  
ATOM    328  HE  ARG A  19      -4.390 -15.229  -0.181  1.00 97.94           H  
ATOM    329  NH1 ARG A  19      -2.526 -17.320  -1.623  1.00 97.94           N  
ATOM    330 HH11 ARG A  19      -2.297 -18.300  -1.549  1.00 97.94           H  
ATOM    331 HH12 ARG A  19      -2.311 -16.775  -2.446  1.00 97.94           H  
ATOM    332  NH2 ARG A  19      -3.861 -17.470   0.195  1.00 97.94           N  
ATOM    333 HH21 ARG A  19      -3.608 -18.428   0.390  1.00 97.94           H  
ATOM    334 HH22 ARG A  19      -4.454 -16.935   0.813  1.00 97.94           H  
ATOM    335  CZ  ARG A  19      -3.389 -16.787  -0.801  1.00 97.94           C  
ATOM    336  N   ASN A  20      -6.810 -11.110  -1.277  1.00 97.01           N  
ATOM    337  H   ASN A  20      -7.309 -11.688  -1.939  1.00 97.01           H  
ATOM    338  CA  ASN A  20      -7.467 -10.779  -0.020  1.00 97.01           C  
ATOM    339  HA  ASN A  20      -6.877 -10.052   0.537  1.00 97.01           H  
ATOM    340  C   ASN A  20      -7.595 -12.033   0.854  1.00 97.01           C  
ATOM    341  CB  ASN A  20      -8.816 -10.125  -0.341  1.00 97.01           C  
ATOM    342  HB2 ASN A  20      -8.658  -9.226  -0.937  1.00 97.01           H  
ATOM    343  HB3 ASN A  20      -9.421 -10.828  -0.913  1.00 97.01           H  
ATOM    344  O   ASN A  20      -8.405 -12.910   0.575  1.00 97.01           O  
ATOM    345  CG  ASN A  20      -9.582  -9.742   0.904  1.00 97.01           C  
ATOM    346  ND2 ASN A  20     -10.840  -9.423   0.767  1.00 97.01           N  
ATOM    347 HD21 ASN A  20     -11.365  -9.163   1.590  1.00 97.01           H  
ATOM    348 HD22 ASN A  20     -11.240  -9.341  -0.157  1.00 97.01           H  
ATOM    349  OD1 ASN A  20      -9.052  -9.703   2.003  1.00 97.01           O  
ATOM    350  N   ASP A  21      -6.810 -12.101   1.926  1.00 95.44           N  
ATOM    351  H   ASP A  21      -6.229 -11.303   2.142  1.00 95.44           H  
ATOM    352  CA  ASP A  21      -6.872 -13.164   2.935  1.00 95.44           C  
ATOM    353  HA  ASP A  21      -7.409 -14.018   2.522  1.00 95.44           H  
ATOM    354  C   ASP A  21      -7.669 -12.714   4.184  1.00 95.44           C  
ATOM    355  CB  ASP A  21      -5.449 -13.650   3.279  1.00 95.44           C  
ATOM    356  HB2 ASP A  21      -5.509 -14.387   4.080  1.00 95.44           H  
ATOM    357  HB3 ASP A  21      -4.876 -12.802   3.654  1.00 95.44           H  
ATOM    358  O   ASP A  21      -7.536 -13.296   5.260  1.00 95.44           O  
ATOM    359  CG  ASP A  21      -4.679 -14.302   2.120  1.00 95.44           C  
ATOM    360  OD1 ASP A  21      -5.182 -15.258   1.475  1.00 95.44           O  
ATOM    361  OD2 ASP A  21      -3.509 -13.915   1.902  1.00 95.44           O  
ATOM    362  N   SER A  22      -8.472 -11.647   4.082  1.00 92.36           N  
ATOM    363  H   SER A  22      -8.551 -11.198   3.180  1.00 92.36           H  
ATOM    364  CA  SER A  22      -9.388 -11.205   5.142  1.00 92.36           C  
ATOM    365  HA  SER A  22      -8.991 -11.549   6.097  1.00 92.36           H  
ATOM    366  C   SER A  22     -10.789 -11.820   5.014  1.00 92.36           C  
ATOM    367  CB  SER A  22      -9.433  -9.675   5.220  1.00 92.36           C  
ATOM    368  HB2 SER A  22      -9.814  -9.385   6.199  1.00 92.36           H  
ATOM    369  HB3 SER A  22      -8.428  -9.270   5.103  1.00 92.36           H  
ATOM    370  O   SER A  22     -11.116 -12.470   4.023  1.00 92.36           O  
ATOM    371  OG  SER A  22     -10.269  -9.116   4.249  1.00 92.36           O  
ATOM    372  HG  SER A  22      -9.895  -9.290   3.382  1.00 92.36           H  
ATOM    373  N   SER A  23     -11.618 -11.625   6.040  1.00 90.30           N  
ATOM    374  H   SER A  23     -11.318 -11.069   6.828  1.00 90.30           H  
ATOM    375  CA  SER A  23     -13.014 -12.079   6.110  1.00 90.30           C  
ATOM    376  HA  SER A  23     -13.088 -13.091   5.712  1.00 90.30           H  
ATOM    377  C   SER A  23     -13.989 -11.209   5.316  1.00 90.30           C  
ATOM    378  CB  SER A  23     -13.464 -12.095   7.579  1.00 90.30           C  
ATOM    379  HB2 SER A  23     -14.550 -12.144   7.646  1.00 90.30           H  
ATOM    380  HB3 SER A  23     -13.045 -12.976   8.066  1.00 90.30           H  
ATOM    381  O   SER A  23     -15.108 -11.652   5.060  1.00 90.30           O  
ATOM    382  OG  SER A  23     -12.979 -10.940   8.247  1.00 90.30           O  
ATOM    383  HG  SER A  23     -13.692 -10.431   8.640  1.00 90.30           H  
ATOM    384  N   THR A  24     -13.595  -9.997   4.918  1.00 90.79           N  
ATOM    385  H   THR A  24     -12.658  -9.682   5.126  1.00 90.79           H  
ATOM    386  CA  THR A  24     -14.472  -9.046   4.228  1.00 90.79           C  
ATOM    387  HA  THR A  24     -15.423  -9.543   4.035  1.00 90.79           H  
ATOM    388  C   THR A  24     -13.894  -8.618   2.882  1.00 90.79           C  
ATOM    389  CB  THR A  24     -14.797  -7.822   5.095  1.00 90.79           C  
ATOM    390  HB  THR A  24     -15.476  -7.178   4.536  1.00 90.79           H  
ATOM    391  O   THR A  24     -12.680  -8.656   2.684  1.00 90.79           O  
ATOM    392  CG2 THR A  24     -15.483  -8.227   6.398  1.00 90.79           C  
ATOM    393 HG21 THR A  24     -14.765  -8.677   7.083  1.00 90.79           H  
ATOM    394 HG22 THR A  24     -15.917  -7.346   6.873  1.00 90.79           H  
ATOM    395 HG23 THR A  24     -16.285  -8.937   6.197  1.00 90.79           H  
ATOM    396  OG1 THR A  24     -13.651  -7.081   5.430  1.00 90.79           O  
ATOM    397  HG1 THR A  24     -13.988  -6.307   5.888  1.00 90.79           H  
ATOM    398  N   PRO A  25     -14.733  -8.236   1.904  1.00 94.03           N  
ATOM    399  CA  PRO A  25     -14.237  -7.651   0.667  1.00 94.03           C  
ATOM    400  HA  PRO A  25     -13.598  -8.380   0.170  1.00 94.03           H  
ATOM    401  C   PRO A  25     -13.442  -6.371   0.937  1.00 94.03           C  
ATOM    402  CB  PRO A  25     -15.467  -7.382  -0.202  1.00 94.03           C  
ATOM    403  HB2 PRO A  25     -15.809  -6.356  -0.068  1.00 94.03           H  
ATOM    404  HB3 PRO A  25     -15.265  -7.584  -1.254  1.00 94.03           H  
ATOM    405  O   PRO A  25     -13.827  -5.548   1.770  1.00 94.03           O  
ATOM    406  CG  PRO A  25     -16.517  -8.339   0.360  1.00 94.03           C  
ATOM    407  HG2 PRO A  25     -17.530  -7.975   0.189  1.00 94.03           H  
ATOM    408  HG3 PRO A  25     -16.386  -9.327  -0.082  1.00 94.03           H  
ATOM    409  CD  PRO A  25     -16.177  -8.392   1.848  1.00 94.03           C  
ATOM    410  HD2 PRO A  25     -16.653  -7.562   2.370  1.00 94.03           H  
ATOM    411  HD3 PRO A  25     -16.505  -9.345   2.262  1.00 94.03           H  
ATOM    412  N   VAL A  26     -12.364  -6.182   0.182  1.00 95.95           N  
ATOM    413  H   VAL A  26     -12.115  -6.893  -0.491  1.00 95.95           H  
ATOM    414  CA  VAL A  26     -11.572  -4.948   0.199  1.00 95.95           C  
ATOM    415  HA  VAL A  26     -11.963  -4.277   0.964  1.00 95.95           H  
ATOM    416  C   VAL A  26     -11.705  -4.219  -1.124  1.00 95.95           C  
ATOM    417  CB  VAL A  26     -10.101  -5.201   0.551  1.00 95.95           C  
ATOM    418  HB  VAL A  26      -9.587  -4.241   0.569  1.00 95.95           H  
ATOM    419  O   VAL A  26     -11.816  -4.849  -2.175  1.00 95.95           O  
ATOM    420  CG1 VAL A  26     -10.004  -5.815   1.951  1.00 95.95           C  
ATOM    421 HG11 VAL A  26      -8.977  -5.737   2.307  1.00 95.95           H  
ATOM    422 HG12 VAL A  26     -10.313  -6.860   1.942  1.00 95.95           H  
ATOM    423 HG13 VAL A  26     -10.649  -5.271   2.640  1.00 95.95           H  
ATOM    424  CG2 VAL A  26      -9.397  -6.099  -0.476  1.00 95.95           C  
ATOM    425 HG21 VAL A  26      -8.329  -6.145  -0.260  1.00 95.95           H  
ATOM    426 HG22 VAL A  26      -9.499  -5.684  -1.479  1.00 95.95           H  
ATOM    427 HG23 VAL A  26      -9.822  -7.102  -0.453  1.00 95.95           H  
ATOM    428  N   GLU A  27     -11.675  -2.896  -1.082  1.00 97.04           N  
ATOM    429  H   GLU A  27     -11.504  -2.445  -0.195  1.00 97.04           H  
ATOM    430  CA  GLU A  27     -11.607  -2.056  -2.269  1.00 97.04           C  
ATOM    431  HA  GLU A  27     -11.861  -2.651  -3.147  1.00 97.04           H  
ATOM    432  C   GLU A  27     -10.171  -1.561  -2.441  1.00 97.04           C  
ATOM    433  CB  GLU A  27     -12.649  -0.931  -2.176  1.00 97.04           C  
ATOM    434  HB2 GLU A  27     -13.614  -1.385  -1.950  1.00 97.04           H  
ATOM    435  HB3 GLU A  27     -12.394  -0.245  -1.368  1.00 97.04           H  
ATOM    436  O   GLU A  27      -9.574  -0.993  -1.530  1.00 97.04           O  
ATOM    437  CG  GLU A  27     -12.770  -0.159  -3.494  1.00 97.04           C  
ATOM    438  HG2 GLU A  27     -12.801  -0.876  -4.315  1.00 97.04           H  
ATOM    439  HG3 GLU A  27     -11.882   0.458  -3.633  1.00 97.04           H  
ATOM    440  CD  GLU A  27     -14.049   0.695  -3.541  1.00 97.04           C  
ATOM    441  OE1 GLU A  27     -13.974   1.938  -3.458  1.00 97.04           O  
ATOM    442  OE2 GLU A  27     -15.130   0.095  -3.729  1.00 97.04           O  
ATOM    443  N   VAL A  28      -9.586  -1.812  -3.608  1.00 97.42           N  
ATOM    444  H   VAL A  28     -10.104  -2.333  -4.301  1.00 97.42           H  
ATOM    445  CA  VAL A  28      -8.233  -1.375  -3.942  1.00 97.42           C  
ATOM    446  HA  VAL A  28      -7.797  -0.884  -3.073  1.00 97.42           H  
ATOM    447  C   VAL A  28      -8.315  -0.358  -5.067  1.00 97.42           C  
ATOM    448  CB  VAL A  28      -7.308  -2.555  -4.288  1.00 97.42           C  
ATOM    449  HB  VAL A  28      -7.644  -3.024  -5.212  1.00 97.42           H  
ATOM    450  O   VAL A  28      -8.696  -0.685  -6.193  1.00 97.42           O  
ATOM    451  CG1 VAL A  28      -5.871  -2.046  -4.475  1.00 97.42           C  
ATOM    452 HG11 VAL A  28      -5.825  -1.344  -5.308  1.00 97.42           H  
ATOM    453 HG12 VAL A  28      -5.208  -2.883  -4.692  1.00 97.42           H  
ATOM    454 HG13 VAL A  28      -5.532  -1.548  -3.567  1.00 97.42           H  
ATOM    455  CG2 VAL A  28      -7.296  -3.611  -3.172  1.00 97.42           C  
ATOM    456 HG21 VAL A  28      -7.049  -3.144  -2.219  1.00 97.42           H  
ATOM    457 HG22 VAL A  28      -6.566  -4.390  -3.394  1.00 97.42           H  
ATOM    458 HG23 VAL A  28      -8.279  -4.077  -3.094  1.00 97.42           H  
ATOM    459  N   HIS A  29      -7.920   0.879  -4.774  1.00 96.84           N  
ATOM    460  H   HIS A  29      -7.646   1.066  -3.820  1.00 96.84           H  
ATOM    461  CA  HIS A  29      -7.736   1.924  -5.774  1.00 96.84           C  
ATOM    462  HA  HIS A  29      -8.352   1.689  -6.642  1.00 96.84           H  
ATOM    463  C   HIS A  29      -6.276   1.946  -6.196  1.00 96.84           C  
ATOM    464  CB  HIS A  29      -8.180   3.304  -5.282  1.00 96.84           C  
ATOM    465  HB2 HIS A  29      -7.442   3.706  -4.589  1.00 96.84           H  
ATOM    466  HB3 HIS A  29      -8.219   3.979  -6.138  1.00 96.84           H  
ATOM    467  O   HIS A  29      -5.384   2.288  -5.417  1.00 96.84           O  
ATOM    468  CG  HIS A  29      -9.518   3.304  -4.610  1.00 96.84           C  
ATOM    469  CD2 HIS A  29      -9.768   2.916  -3.322  1.00 96.84           C  
ATOM    470  HD2 HIS A  29      -9.052   2.549  -2.602  1.00 96.84           H  
ATOM    471  ND1 HIS A  29     -10.713   3.701  -5.168  1.00 96.84           N  
ATOM    472  HD1 HIS A  29     -10.849   4.118  -6.078  1.00 96.84           H  
ATOM    473  CE1 HIS A  29     -11.667   3.536  -4.236  1.00 96.84           C  
ATOM    474  HE1 HIS A  29     -12.717   3.763  -4.349  1.00 96.84           H  
ATOM    475  NE2 HIS A  29     -11.125   3.076  -3.104  1.00 96.84           N  
ATOM    476  N   ILE A  30      -6.041   1.592  -7.448  1.00 95.06           N  
ATOM    477  H   ILE A  30      -6.832   1.340  -8.023  1.00 95.06           H  
ATOM    478  CA  ILE A  30      -4.733   1.612  -8.074  1.00 95.06           C  
ATOM    479  HA  ILE A  30      -3.964   1.673  -7.304  1.00 95.06           H  
ATOM    480  C   ILE A  30      -4.668   2.856  -8.943  1.00 95.06           C  
ATOM    481  CB  ILE A  30      -4.482   0.337  -8.894  1.00 95.06           C  
ATOM    482  HB  ILE A  30      -5.138   0.357  -9.764  1.00 95.06           H  
ATOM    483  O   ILE A  30      -5.519   3.072  -9.808  1.00 95.06           O  
ATOM    484  CG1 ILE A  30      -4.792  -0.952  -8.101  1.00 95.06           C  
ATOM    485 HG12 ILE A  30      -4.068  -1.084  -7.297  1.00 95.06           H  
ATOM    486 HG13 ILE A  30      -5.786  -0.892  -7.659  1.00 95.06           H  
ATOM    487  CG2 ILE A  30      -3.014   0.363  -9.358  1.00 95.06           C  
ATOM    488 HG21 ILE A  30      -2.768  -0.523  -9.943  1.00 95.06           H  
ATOM    489 HG22 ILE A  30      -2.834   1.232  -9.992  1.00 95.06           H  
ATOM    490 HG23 ILE A  30      -2.347   0.416  -8.498  1.00 95.06           H  
ATOM    491  CD1 ILE A  30      -4.800  -2.196  -8.990  1.00 95.06           C  
ATOM    492 HD11 ILE A  30      -3.824  -2.366  -9.443  1.00 95.06           H  
ATOM    493 HD12 ILE A  30      -5.549  -2.074  -9.773  1.00 95.06           H  
ATOM    494 HD13 ILE A  30      -5.053  -3.069  -8.388  1.00 95.06           H  
ATOM    495  N   LYS A  31      -3.646   3.668  -8.718  1.00 91.24           N  
ATOM    496  H   LYS A  31      -2.997   3.420  -7.985  1.00 91.24           H  
ATOM    497  CA  LYS A  31      -3.355   4.849  -9.516  1.00 91.24           C  
ATOM    498  HA  LYS A  31      -4.022   4.882 -10.377  1.00 91.24           H  
ATOM    499  C   LYS A  31      -1.935   4.755 -10.030  1.00 91.24           C  
ATOM    500  CB  LYS A  31      -3.606   6.084  -8.666  1.00 91.24           C  
ATOM    501  HB2 LYS A  31      -4.658   6.095  -8.381  1.00 91.24           H  
ATOM    502  HB3 LYS A  31      -3.016   5.996  -7.755  1.00 91.24           H  
ATOM    503  O   LYS A  31      -1.004   4.504  -9.272  1.00 91.24           O  
ATOM    504  CG  LYS A  31      -3.263   7.399  -9.380  1.00 91.24           C  
ATOM    505  HG2 LYS A  31      -3.920   7.546 -10.238  1.00 91.24           H  
ATOM    506  HG3 LYS A  31      -2.218   7.407  -9.691  1.00 91.24           H  
ATOM    507  CD  LYS A  31      -3.489   8.490  -8.344  1.00 91.24           C  
ATOM    508  HD2 LYS A  31      -2.890   8.226  -7.472  1.00 91.24           H  
ATOM    509  HD3 LYS A  31      -4.537   8.480  -8.045  1.00 91.24           H  
ATOM    510  CE  LYS A  31      -3.100   9.905  -8.748  1.00 91.24           C  
ATOM    511  HE2 LYS A  31      -3.766  10.283  -9.524  1.00 91.24           H  
ATOM    512  HE3 LYS A  31      -2.080   9.907  -9.133  1.00 91.24           H  
ATOM    513  NZ  LYS A  31      -3.186  10.709  -7.504  1.00 91.24           N  
ATOM    514  HZ1 LYS A  31      -4.086  10.646  -7.050  1.00 91.24           H  
ATOM    515  HZ2 LYS A  31      -3.003  11.696  -7.616  1.00 91.24           H  
ATOM    516  HZ3 LYS A  31      -2.503  10.388  -6.833  1.00 91.24           H  
ATOM    517  N   VAL A  32      -1.798   4.967 -11.326  1.00 87.42           N  
ATOM    518  H   VAL A  32      -2.629   5.124 -11.877  1.00 87.42           H  
ATOM    519  CA  VAL A  32      -0.548   4.801 -12.050  1.00 87.42           C  
ATOM    520  HA  VAL A  32       0.294   4.762 -11.359  1.00 87.42           H  
ATOM    521  C   VAL A  32      -0.401   6.019 -12.937  1.00 87.42           C  
ATOM    522  CB  VAL A  32      -0.572   3.500 -12.858  1.00 87.42           C  
ATOM    523  HB  VAL A  32      -1.264   3.591 -13.696  1.00 87.42           H  
ATOM    524  O   VAL A  32      -1.040   6.134 -13.980  1.00 87.42           O  
ATOM    525  CG1 VAL A  32       0.815   3.177 -13.389  1.00 87.42           C  
ATOM    526 HG11 VAL A  32       0.732   2.234 -13.931  1.00 87.42           H  
ATOM    527 HG12 VAL A  32       1.530   3.070 -12.574  1.00 87.42           H  
ATOM    528 HG13 VAL A  32       1.148   3.959 -14.071  1.00 87.42           H  
ATOM    529  CG2 VAL A  32      -1.036   2.314 -12.010  1.00 87.42           C  
ATOM    530 HG21 VAL A  32      -0.381   2.185 -11.149  1.00 87.42           H  
ATOM    531 HG22 VAL A  32      -1.062   1.423 -12.637  1.00 87.42           H  
ATOM    532 HG23 VAL A  32      -2.063   2.471 -11.682  1.00 87.42           H  
ATOM    533  N   GLY A  33       0.353   6.989 -12.444  1.00 78.70           N  
ATOM    534  H   GLY A  33       0.890   6.777 -11.616  1.00 78.70           H  
ATOM    535  CA  GLY A  33       0.891   8.065 -13.264  1.00 78.70           C  
ATOM    536  HA2 GLY A  33       0.748   9.027 -12.774  1.00 78.70           H  
ATOM    537  HA3 GLY A  33       0.425   8.090 -14.249  1.00 78.70           H  
ATOM    538  C   GLY A  33       2.374   7.810 -13.431  1.00 78.70           C  
ATOM    539  O   GLY A  33       2.927   6.998 -12.695  1.00 78.70           O  
ATOM    540  N   GLY A  34       3.004   8.509 -14.363  1.00 70.46           N  
ATOM    541  H   GLY A  34       2.519   9.187 -14.932  1.00 70.46           H  
ATOM    542  CA  GLY A  34       4.443   8.431 -14.478  1.00 70.46           C  
ATOM    543  HA2 GLY A  34       4.746   7.521 -14.996  1.00 70.46           H  
ATOM    544  HA3 GLY A  34       4.874   8.384 -13.478  1.00 70.46           H  
ATOM    545  C   GLY A  34       5.060   9.634 -15.138  1.00 70.46           C  
ATOM    546  O   GLY A  34       4.395  10.639 -15.406  1.00 70.46           O  
ATOM    547  N   ASP A  35       6.359   9.490 -15.317  1.00 66.47           N  
ATOM    548  H   ASP A  35       6.763   8.578 -15.160  1.00 66.47           H  
ATOM    549  CA  ASP A  35       7.230  10.448 -15.954  1.00 66.47           C  
ATOM    550  HA  ASP A  35       7.158  11.420 -15.464  1.00 66.47           H  
ATOM    551  C   ASP A  35       6.787  10.602 -17.415  1.00 66.47           C  
ATOM    552  CB  ASP A  35       8.653   9.920 -15.763  1.00 66.47           C  
ATOM    553  HB2 ASP A  35       8.935   9.975 -14.712  1.00 66.47           H  
ATOM    554  HB3 ASP A  35       8.664   8.866 -16.042  1.00 66.47           H  
ATOM    555  O   ASP A  35       6.565   9.618 -18.123  1.00 66.47           O  
ATOM    556  CG  ASP A  35       9.678  10.659 -16.595  1.00 66.47           C  
ATOM    557  OD1 ASP A  35       9.293  11.726 -17.126  1.00 66.47           O  
ATOM    558  OD2 ASP A  35      10.728  10.018 -16.806  1.00 66.47           O  
ATOM    559  N   LYS A  36       6.528  11.848 -17.816  1.00 65.10           N  
ATOM    560  H   LYS A  36       6.955  12.579 -17.264  1.00 65.10           H  
ATOM    561  CA  LYS A  36       6.013  12.166 -19.151  1.00 65.10           C  
ATOM    562  HA  LYS A  36       5.461  11.307 -19.534  1.00 65.10           H  
ATOM    563  C   LYS A  36       7.125  12.412 -20.158  1.00 65.10           C  
ATOM    564  CB  LYS A  36       5.095  13.392 -19.109  1.00 65.10           C  
ATOM    565  HB2 LYS A  36       4.826  13.655 -20.132  1.00 65.10           H  
ATOM    566  HB3 LYS A  36       5.639  14.231 -18.673  1.00 65.10           H  
ATOM    567  O   LYS A  36       6.830  12.353 -21.352  1.00 65.10           O  
ATOM    568  CG  LYS A  36       3.809  13.144 -18.320  1.00 65.10           C  
ATOM    569  HG2 LYS A  36       4.057  13.004 -17.268  1.00 65.10           H  
ATOM    570  HG3 LYS A  36       3.314  12.247 -18.692  1.00 65.10           H  
ATOM    571  CD  LYS A  36       2.873  14.346 -18.475  1.00 65.10           C  
ATOM    572  HD2 LYS A  36       2.504  14.397 -19.499  1.00 65.10           H  
ATOM    573  HD3 LYS A  36       3.418  15.258 -18.234  1.00 65.10           H  
ATOM    574  CE  LYS A  36       1.714  14.172 -17.500  1.00 65.10           C  
ATOM    575  HE2 LYS A  36       1.169  13.260 -17.741  1.00 65.10           H  
ATOM    576  HE3 LYS A  36       2.133  14.058 -16.500  1.00 65.10           H  
ATOM    577  NZ  LYS A  36       0.795  15.325 -17.527  1.00 65.10           N  
ATOM    578  HZ1 LYS A  36       1.281  16.206 -17.610  1.00 65.10           H  
ATOM    579  HZ2 LYS A  36       0.135  15.192 -18.281  1.00 65.10           H  
ATOM    580  HZ3 LYS A  36       0.215  15.303 -16.701  1.00 65.10           H  
ATOM    581  N   ASP A  37       8.324  12.767 -19.704  1.00 66.54           N  
ATOM    582  H   ASP A  37       8.550  12.656 -18.726  1.00 66.54           H  
ATOM    583  CA  ASP A  37       9.454  13.034 -20.591  1.00 66.54           C  
ATOM    584  HA  ASP A  37       9.068  13.198 -21.597  1.00 66.54           H  
ATOM    585  C   ASP A  37      10.388  11.824 -20.734  1.00 66.54           C  
ATOM    586  CB  ASP A  37      10.147  14.348 -20.206  1.00 66.54           C  
ATOM    587  HB2 ASP A  37       9.394  15.136 -20.178  1.00 66.54           H  
ATOM    588  HB3 ASP A  37      10.848  14.604 -21.000  1.00 66.54           H  
ATOM    589  O   ASP A  37      11.129  11.748 -21.718  1.00 66.54           O  
ATOM    590  CG  ASP A  37      10.915  14.344 -18.885  1.00 66.54           C  
ATOM    591  OD1 ASP A  37      11.335  13.252 -18.464  1.00 66.54           O  
ATOM    592  OD2 ASP A  37      11.130  15.473 -18.395  1.00 66.54           O  
ATOM    593  N   GLY A  38      10.249  10.837 -19.844  1.00 63.79           N  
ATOM    594  H   GLY A  38       9.848  11.088 -18.952  1.00 63.79           H  
ATOM    595  CA  GLY A  38      10.924   9.549 -19.930  1.00 63.79           C  
ATOM    596  HA2 GLY A  38      10.869   9.171 -20.951  1.00 63.79           H  
ATOM    597  HA3 GLY A  38      10.416   8.850 -19.265  1.00 63.79           H  
ATOM    598  C   GLY A  38      12.390   9.615 -19.503  1.00 63.79           C  
ATOM    599  O   GLY A  38      13.167   8.732 -19.876  1.00 63.79           O  
ATOM    600  N   ASP A  39      12.798  10.649 -18.763  1.00 64.31           N  
ATOM    601  H   ASP A  39      12.118  11.331 -18.458  1.00 64.31           H  
ATOM    602  CA  ASP A  39      14.149  10.769 -18.218  1.00 64.31           C  
ATOM    603  HA  ASP A  39      14.829  10.436 -19.002  1.00 64.31           H  
ATOM    604  C   ASP A  39      14.413   9.831 -17.017  1.00 64.31           C  
ATOM    605  CB  ASP A  39      14.484  12.252 -17.967  1.00 64.31           C  
ATOM    606  HB2 ASP A  39      15.570  12.340 -17.986  1.00 64.31           H  
ATOM    607  HB3 ASP A  39      14.107  12.852 -18.795  1.00 64.31           H  
ATOM    608  O   ASP A  39      15.561   9.653 -16.591  1.00 64.31           O  
ATOM    609  CG  ASP A  39      14.000  12.858 -16.641  1.00 64.31           C  
ATOM    610  OD1 ASP A  39      13.297  12.163 -15.881  1.00 64.31           O  
ATOM    611  OD2 ASP A  39      14.541  13.935 -16.291  1.00 64.31           O  
ATOM    612  N   GLY A  40      13.369   9.162 -16.519  1.00 57.85           N  
ATOM    613  H   GLY A  40      12.465   9.484 -16.833  1.00 57.85           H  
ATOM    614  CA  GLY A  40      13.413   8.233 -15.395  1.00 57.85           C  
ATOM    615  HA2 GLY A  40      12.623   7.494 -15.532  1.00 57.85           H  
ATOM    616  HA3 GLY A  40      14.380   7.729 -15.378  1.00 57.85           H  
ATOM    617  C   GLY A  40      13.191   8.894 -14.036  1.00 57.85           C  
ATOM    618  O   GLY A  40      13.193   8.194 -13.018  1.00 57.85           O  
ATOM    619  N   TYR A  41      12.961  10.201 -14.005  1.00 57.77           N  
ATOM    620  H   TYR A  41      12.933  10.709 -14.878  1.00 57.77           H  
ATOM    621  CA  TYR A  41      12.720  11.007 -12.822  1.00 57.77           C  
ATOM    622  HA  TYR A  41      12.688  10.353 -11.951  1.00 57.77           H  
ATOM    623  C   TYR A  41      11.358  11.703 -12.928  1.00 57.77           C  
ATOM    624  CB  TYR A  41      13.878  11.999 -12.615  1.00 57.77           C  
ATOM    625  HB2 TYR A  41      13.671  12.598 -11.728  1.00 57.77           H  
ATOM    626  HB3 TYR A  41      13.919  12.686 -13.460  1.00 57.77           H  
ATOM    627  O   TYR A  41      10.777  11.888 -13.984  1.00 57.77           O  
ATOM    628  CG  TYR A  41      15.235  11.335 -12.446  1.00 57.77           C  
ATOM    629  CD1 TYR A  41      15.682  10.944 -11.168  1.00 57.77           C  
ATOM    630  HD1 TYR A  41      15.066  11.142 -10.304  1.00 57.77           H  
ATOM    631  CD2 TYR A  41      16.029  11.071 -13.577  1.00 57.77           C  
ATOM    632  HD2 TYR A  41      15.665  11.358 -14.553  1.00 57.77           H  
ATOM    633  CE1 TYR A  41      16.920  10.287 -11.021  1.00 57.77           C  
ATOM    634  HE1 TYR A  41      17.268   9.982 -10.046  1.00 57.77           H  
ATOM    635  CE2 TYR A  41      17.259  10.402 -13.441  1.00 57.77           C  
ATOM    636  HE2 TYR A  41      17.832  10.180 -14.329  1.00 57.77           H  
ATOM    637  OH  TYR A  41      18.889   9.353 -12.028  1.00 57.77           O  
ATOM    638  HH  TYR A  41      19.264   9.200 -12.898  1.00 57.77           H  
ATOM    639  CZ  TYR A  41      17.705  10.009 -12.160  1.00 57.77           C  
ATOM    640  N   ILE A  42      10.780  12.045 -11.779  1.00 61.07           N  
ATOM    641  H   ILE A  42      11.278  11.860 -10.920  1.00 61.07           H  
ATOM    642  CA  ILE A  42       9.584  12.888 -11.720  1.00 61.07           C  
ATOM    643  HA  ILE A  42       9.385  13.326 -12.698  1.00 61.07           H  
ATOM    644  C   ILE A  42       9.924  14.022 -10.772  1.00 61.07           C  
ATOM    645  CB  ILE A  42       8.340  12.077 -11.290  1.00 61.07           C  
ATOM    646  HB  ILE A  42       8.569  11.570 -10.353  1.00 61.07           H  
ATOM    647  O   ILE A  42       9.935  13.847  -9.551  1.00 61.07           O  
ATOM    648  CG1 ILE A  42       7.993  11.024 -12.356  1.00 61.07           C  
ATOM    649 HG12 ILE A  42       8.862  10.383 -12.510  1.00 61.07           H  
ATOM    650 HG13 ILE A  42       7.771  11.533 -13.294  1.00 61.07           H  
ATOM    651  CG2 ILE A  42       7.115  12.981 -11.072  1.00 61.07           C  
ATOM    652 HG21 ILE A  42       6.786  13.383 -12.030  1.00 61.07           H  
ATOM    653 HG22 ILE A  42       7.369  13.798 -10.396  1.00 61.07           H  
ATOM    654 HG23 ILE A  42       6.305  12.410 -10.619  1.00 61.07           H  
ATOM    655  CD1 ILE A  42       6.823  10.108 -11.998  1.00 61.07           C  
ATOM    656 HD11 ILE A  42       6.715   9.359 -12.782  1.00 61.07           H  
ATOM    657 HD12 ILE A  42       5.886  10.659 -11.918  1.00 61.07           H  
ATOM    658 HD13 ILE A  42       7.052   9.578 -11.073  1.00 61.07           H  
ATOM    659  N   SER A  43      10.203  15.200 -11.315  1.00 61.78           N  
ATOM    660  H   SER A  43      10.189  15.284 -12.322  1.00 61.78           H  
ATOM    661  CA  SER A  43      10.354  16.410 -10.518  1.00 61.78           C  
ATOM    662  HA  SER A  43      11.156  16.239  -9.800  1.00 61.78           H  
ATOM    663  C   SER A  43       9.065  16.717  -9.748  1.00 61.78           C  
ATOM    664  CB  SER A  43      10.749  17.594 -11.408  1.00 61.78           C  
ATOM    665  HB2 SER A  43      11.570  17.305 -12.064  1.00 61.78           H  
ATOM    666  HB3 SER A  43      11.079  18.421 -10.779  1.00 61.78           H  
ATOM    667  O   SER A  43       7.972  16.260 -10.080  1.00 61.78           O  
ATOM    668  OG  SER A  43       9.649  18.017 -12.183  1.00 61.78           O  
ATOM    669  HG  SER A  43       9.687  17.441 -12.951  1.00 61.78           H  
ATOM    670  N   ALA A  44       9.137  17.570  -8.723  1.00 64.51           N  
ATOM    671  H   ALA A  44      10.045  17.909  -8.439  1.00 64.51           H  
ATOM    672  CA  ALA A  44       7.936  18.009  -8.005  1.00 64.51           C  
ATOM    673  HA  ALA A  44       7.450  17.126  -7.590  1.00 64.51           H  
ATOM    674  C   ALA A  44       6.904  18.723  -8.912  1.00 64.51           C  
ATOM    675  CB  ALA A  44       8.373  18.913  -6.847  1.00 64.51           C  
ATOM    676  HB1 ALA A  44       7.499  19.210  -6.267  1.00 64.51           H  
ATOM    677  HB2 ALA A  44       9.060  18.371  -6.198  1.00 64.51           H  
ATOM    678  HB3 ALA A  44       8.867  19.803  -7.235  1.00 64.51           H  
ATOM    679  O   ALA A  44       5.720  18.785  -8.564  1.00 64.51           O  
ATOM    680  N   ALA A  45       7.342  19.272 -10.053  1.00 63.31           N  
ATOM    681  H   ALA A  45       8.293  19.083 -10.338  1.00 63.31           H  
ATOM    682  CA  ALA A  45       6.470  19.869 -11.058  1.00 63.31           C  
ATOM    683  HA  ALA A  45       5.686  20.436 -10.555  1.00 63.31           H  
ATOM    684  C   ALA A  45       5.773  18.783 -11.894  1.00 63.31           C  
ATOM    685  CB  ALA A  45       7.283  20.849 -11.911  1.00 63.31           C  
ATOM    686  HB1 ALA A  45       6.632  21.314 -12.652  1.00 63.31           H  
ATOM    687  HB2 ALA A  45       8.079  20.320 -12.434  1.00 63.31           H  
ATOM    688  HB3 ALA A  45       7.721  21.622 -11.280  1.00 63.31           H  
ATOM    689  O   ALA A  45       4.538  18.768 -11.920  1.00 63.31           O  
ATOM    690  N   GLU A  46       6.524  17.822 -12.456  1.00 66.77           N  
ATOM    691  H   GLU A  46       7.532  17.875 -12.418  1.00 66.77           H  
ATOM    692  CA  GLU A  46       5.926  16.657 -13.129  1.00 66.77           C  
ATOM    693  HA  GLU A  46       5.312  16.995 -13.965  1.00 66.77           H  
ATOM    694  C   GLU A  46       5.024  15.879 -12.176  1.00 66.77           C  
ATOM    695  CB  GLU A  46       6.951  15.642 -13.658  1.00 66.77           C  
ATOM    696  HB2 GLU A  46       7.666  15.409 -12.869  1.00 66.77           H  
ATOM    697  HB3 GLU A  46       6.402  14.720 -13.847  1.00 66.77           H  
ATOM    698  O   GLU A  46       3.977  15.403 -12.588  1.00 66.77           O  
ATOM    699  CG  GLU A  46       7.623  15.970 -15.000  1.00 66.77           C  
ATOM    700  HG2 GLU A  46       7.620  15.065 -15.607  1.00 66.77           H  
ATOM    701  HG3 GLU A  46       7.021  16.710 -15.526  1.00 66.77           H  
ATOM    702  CD  GLU A  46       9.064  16.441 -14.857  1.00 66.77           C  
ATOM    703  OE1 GLU A  46       9.377  17.438 -15.530  1.00 66.77           O  
ATOM    704  OE2 GLU A  46       9.724  16.039 -13.872  1.00 66.77           O  
ATOM    705  N   ALA A  47       5.363  15.791 -10.889  1.00 65.60           N  
ATOM    706  H   ALA A  47       6.284  16.121 -10.638  1.00 65.60           H  
ATOM    707  CA  ALA A  47       4.605  15.036  -9.900  1.00 65.60           C  
ATOM    708  HA  ALA A  47       4.641  13.983 -10.179  1.00 65.60           H  
ATOM    709  C   ALA A  47       3.131  15.446  -9.840  1.00 65.60           C  
ATOM    710  CB  ALA A  47       5.268  15.226  -8.529  1.00 65.60           C  
ATOM    711  HB1 ALA A  47       6.265  14.785  -8.533  1.00 65.60           H  
ATOM    712  HB2 ALA A  47       5.350  16.290  -8.306  1.00 65.60           H  
ATOM    713  HB3 ALA A  47       4.667  14.765  -7.746  1.00 65.60           H  
ATOM    714  O   ALA A  47       2.278  14.581  -9.649  1.00 65.60           O  
ATOM    715  N   LYS A  48       2.832  16.741 -10.008  1.00 65.36           N  
ATOM    716  H   LYS A  48       3.595  17.360 -10.241  1.00 65.36           H  
ATOM    717  CA  LYS A  48       1.457  17.262 -10.032  1.00 65.36           C  
ATOM    718  HA  LYS A  48       0.874  16.789  -9.243  1.00 65.36           H  
ATOM    719  C   LYS A  48       0.742  16.944 -11.341  1.00 65.36           C  
ATOM    720  CB  LYS A  48       1.472  18.781  -9.825  1.00 65.36           C  
ATOM    721  HB2 LYS A  48       0.468  19.163 -10.007  1.00 65.36           H  
ATOM    722  HB3 LYS A  48       2.146  19.238 -10.550  1.00 65.36           H  
ATOM    723  O   LYS A  48      -0.464  16.710 -11.337  1.00 65.36           O  
ATOM    724  CG  LYS A  48       1.893  19.176  -8.406  1.00 65.36           C  
ATOM    725  HG2 LYS A  48       2.906  18.824  -8.210  1.00 65.36           H  
ATOM    726  HG3 LYS A  48       1.211  18.723  -7.687  1.00 65.36           H  
ATOM    727  CD  LYS A  48       1.850  20.700  -8.263  1.00 65.36           C  
ATOM    728  HD2 LYS A  48       2.544  21.138  -8.980  1.00 65.36           H  
ATOM    729  HD3 LYS A  48       0.841  21.055  -8.472  1.00 65.36           H  
ATOM    730  CE  LYS A  48       2.257  21.090  -6.842  1.00 65.36           C  
ATOM    731  HE2 LYS A  48       1.554  20.640  -6.141  1.00 65.36           H  
ATOM    732  HE3 LYS A  48       3.242  20.666  -6.645  1.00 65.36           H  
ATOM    733  NZ  LYS A  48       2.292  22.563  -6.681  1.00 65.36           N  
ATOM    734  HZ1 LYS A  48       1.381  22.960  -6.863  1.00 65.36           H  
ATOM    735  HZ2 LYS A  48       2.957  22.957  -7.330  1.00 65.36           H  
ATOM    736  HZ3 LYS A  48       2.579  22.804  -5.743  1.00 65.36           H  
ATOM    737  N   ASP A  49       1.459  16.949 -12.458  1.00 64.64           N  
ATOM    738  H   ASP A  49       2.453  17.116 -12.396  1.00 64.64           H  
ATOM    739  CA  ASP A  49       0.882  16.705 -13.779  1.00 64.64           C  
ATOM    740  HA  ASP A  49      -0.138  17.089 -13.799  1.00 64.64           H  
ATOM    741  C   ASP A  49       0.763  15.210 -14.103  1.00 64.64           C  
ATOM    742  CB  ASP A  49       1.692  17.475 -14.827  1.00 64.64           C  
ATOM    743  HB2 ASP A  49       1.415  17.120 -15.819  1.00 64.64           H  
ATOM    744  HB3 ASP A  49       2.755  17.282 -14.682  1.00 64.64           H  
ATOM    745  O   ASP A  49      -0.200  14.808 -14.757  1.00 64.64           O  
ATOM    746  CG  ASP A  49       1.417  18.986 -14.797  1.00 64.64           C  
ATOM    747  OD1 ASP A  49       0.318  19.406 -14.326  1.00 64.64           O  
ATOM    748  OD2 ASP A  49       2.278  19.721 -15.314  1.00 64.64           O  
ATOM    749  N   ALA A  50       1.677  14.383 -13.599  1.00 65.98           N  
ATOM    750  H   ALA A  50       2.485  14.793 -13.153  1.00 65.98           H  
ATOM    751  CA  ALA A  50       1.581  12.928 -13.552  1.00 65.98           C  
ATOM    752  HA  ALA A  50       1.469  12.533 -14.561  1.00 65.98           H  
ATOM    753  C   ALA A  50       0.367  12.495 -12.723  1.00 65.98           C  
ATOM    754  CB  ALA A  50       2.879  12.379 -12.943  1.00 65.98           C  
ATOM    755  HB1 ALA A  50       2.842  11.290 -12.917  1.00 65.98           H  
ATOM    756  HB2 ALA A  50       3.017  12.760 -11.931  1.00 65.98           H  
ATOM    757  HB3 ALA A  50       3.730  12.677 -13.556  1.00 65.98           H  
ATOM    758  O   ALA A  50      -0.293  11.513 -13.047  1.00 65.98           O  
ATOM    759  N   GLU A  51       0.019  13.261 -11.684  1.00 70.02           N  
ATOM    760  H   GLU A  51       0.634  14.015 -11.415  1.00 70.02           H  
ATOM    761  CA  GLU A  51      -1.156  12.985 -10.866  1.00 70.02           C  
ATOM    762  HA  GLU A  51      -1.090  11.941 -10.559  1.00 70.02           H  
ATOM    763  C   GLU A  51      -2.483  13.152 -11.624  1.00 70.02           C  
ATOM    764  CB  GLU A  51      -1.139  13.891  -9.621  1.00 70.02           C  
ATOM    765  HB2 GLU A  51      -0.120  14.018  -9.255  1.00 70.02           H  
ATOM    766  HB3 GLU A  51      -1.583  14.862  -9.838  1.00 70.02           H  
ATOM    767  O   GLU A  51      -3.428  12.387 -11.398  1.00 70.02           O  
ATOM    768  CG  GLU A  51      -1.940  13.167  -8.558  1.00 70.02           C  
ATOM    769  HG2 GLU A  51      -2.938  12.958  -8.946  1.00 70.02           H  
ATOM    770  HG3 GLU A  51      -1.422  12.223  -8.389  1.00 70.02           H  
ATOM    771  CD  GLU A  51      -2.101  13.837  -7.200  1.00 70.02           C  
ATOM    772  OE1 GLU A  51      -2.932  13.246  -6.468  1.00 70.02           O  
ATOM    773  OE2 GLU A  51      -1.398  14.817  -6.887  1.00 70.02           O  
ATOM    774  N   LYS A  52      -2.554  14.154 -12.510  1.00 70.62           N  
ATOM    775  H   LYS A  52      -1.722  14.709 -12.648  1.00 70.62           H  
ATOM    776  CA  LYS A  52      -3.748  14.460 -13.314  1.00 70.62           C  
ATOM    777  HA  LYS A  52      -4.632  14.446 -12.677  1.00 70.62           H  
ATOM    778  C   LYS A  52      -3.991  13.424 -14.405  1.00 70.62           C  
ATOM    779  CB  LYS A  52      -3.614  15.840 -13.964  1.00 70.62           C  
ATOM    780  HB2 LYS A  52      -2.679  15.870 -14.523  1.00 70.62           H  
ATOM    781  HB3 LYS A  52      -4.429  15.971 -14.676  1.00 70.62           H  
ATOM    782  O   LYS A  52      -5.133  13.017 -14.588  1.00 70.62           O  
ATOM    783  CG  LYS A  52      -3.660  16.996 -12.958  1.00 70.62           C  
ATOM    784  HG2 LYS A  52      -2.894  16.849 -12.197  1.00 70.62           H  
ATOM    785  HG3 LYS A  52      -4.638  17.043 -12.479  1.00 70.62           H  
ATOM    786  CD  LYS A  52      -3.381  18.293 -13.720  1.00 70.62           C  
ATOM    787  HD2 LYS A  52      -2.503  18.129 -14.344  1.00 70.62           H  
ATOM    788  HD3 LYS A  52      -4.223  18.532 -14.370  1.00 70.62           H  
ATOM    789  CE  LYS A  52      -3.090  19.459 -12.779  1.00 70.62           C  
ATOM    790  HE2 LYS A  52      -4.028  19.907 -12.449  1.00 70.62           H  
ATOM    791  HE3 LYS A  52      -2.560  19.068 -11.911  1.00 70.62           H  
ATOM    792  NZ  LYS A  52      -2.219  20.438 -13.477  1.00 70.62           N  
ATOM    793  HZ1 LYS A  52      -1.348  20.001 -13.741  1.00 70.62           H  
ATOM    794  HZ2 LYS A  52      -2.626  20.758 -14.344  1.00 70.62           H  
ATOM    795  HZ3 LYS A  52      -1.965  21.222 -12.893  1.00 70.62           H  
ATOM    796  N   ASP A  53      -2.924  12.985 -15.067  1.00 73.21           N  
ATOM    797  H   ASP A  53      -2.030  13.406 -14.860  1.00 73.21           H  
ATOM    798  CA  ASP A  53      -2.995  12.052 -16.201  1.00 73.21           C  
ATOM    799  HA  ASP A  53      -3.971  12.152 -16.676  1.00 73.21           H  
ATOM    800  C   ASP A  53      -2.879  10.582 -15.774  1.00 73.21           C  
ATOM    801  CB  ASP A  53      -1.937  12.426 -17.249  1.00 73.21           C  
ATOM    802  HB2 ASP A  53      -1.919  11.665 -18.029  1.00 73.21           H  
ATOM    803  HB3 ASP A  53      -0.956  12.442 -16.774  1.00 73.21           H  
ATOM    804  O   ASP A  53      -2.815   9.690 -16.618  1.00 73.21           O  
ATOM    805  CG  ASP A  53      -2.192  13.774 -17.932  1.00 73.21           C  
ATOM    806  OD1 ASP A  53      -3.256  14.391 -17.726  1.00 73.21           O  
ATOM    807  OD2 ASP A  53      -1.267  14.229 -18.641  1.00 73.21           O  
ATOM    808  N   ALA A  54      -2.844  10.318 -14.466  1.00 82.91           N  
ATOM    809  H   ALA A  54      -2.844  11.092 -13.817  1.00 82.91           H  
ATOM    810  CA  ALA A  54      -2.731   8.969 -13.943  1.00 82.91           C  
ATOM    811  HA  ALA A  54      -1.828   8.524 -14.361  1.00 82.91           H  
ATOM    812  C   ALA A  54      -3.927   8.100 -14.360  1.00 82.91           C  
ATOM    813  CB  ALA A  54      -2.585   9.025 -12.420  1.00 82.91           C  
ATOM    814  HB1 ALA A  54      -1.696   9.595 -12.151  1.00 82.91           H  
ATOM    815  HB2 ALA A  54      -3.468   9.490 -11.980  1.00 82.91           H  
ATOM    816  HB3 ALA A  54      -2.474   8.007 -12.048  1.00 82.91           H  
ATOM    817  O   ALA A  54      -5.087   8.466 -14.136  1.00 82.91           O  
ATOM    818  N   GLU A  55      -3.641   6.905 -14.877  1.00 88.01           N  
ATOM    819  H   GLU A  55      -2.670   6.639 -14.956  1.00 88.01           H  
ATOM    820  CA  GLU A  55      -4.651   5.867 -15.046  1.00 88.01           C  
ATOM    821  HA  GLU A  55      -5.504   6.313 -15.555  1.00 88.01           H  
ATOM    822  C   GLU A  55      -5.095   5.390 -13.659  1.00 88.01           C  
ATOM    823  CB  GLU A  55      -4.135   4.707 -15.918  1.00 88.01           C  
ATOM    824  HB2 GLU A  55      -3.364   4.159 -15.377  1.00 88.01           H  
ATOM    825  HB3 GLU A  55      -3.702   5.120 -16.829  1.00 88.01           H  
ATOM    826  O   GLU A  55      -4.276   5.150 -12.767  1.00 88.01           O  
ATOM    827  CG  GLU A  55      -5.285   3.752 -16.299  1.00 88.01           C  
ATOM    828  HG2 GLU A  55      -6.047   4.320 -16.833  1.00 88.01           H  
ATOM    829  HG3 GLU A  55      -5.742   3.371 -15.386  1.00 88.01           H  
ATOM    830  CD  GLU A  55      -4.861   2.553 -17.165  1.00 88.01           C  
ATOM    831  OE1 GLU A  55      -5.586   1.524 -17.123  1.00 88.01           O  
ATOM    832  OE2 GLU A  55      -3.817   2.623 -17.843  1.00 88.01           O  
ATOM    833  N   LYS A  56      -6.409   5.270 -13.464  1.00 92.00           N  
ATOM    834  H   LYS A  56      -7.024   5.432 -14.249  1.00 92.00           H  
ATOM    835  CA  LYS A  56      -7.013   4.863 -12.195  1.00 92.00           C  
ATOM    836  HA  LYS A  56      -6.227   4.587 -11.492  1.00 92.00           H  
ATOM    837  C   LYS A  56      -7.886   3.644 -12.414  1.00 92.00           C  
ATOM    838  CB  LYS A  56      -7.829   6.006 -11.581  1.00 92.00           C  
ATOM    839  HB2 LYS A  56      -8.577   6.332 -12.304  1.00 92.00           H  
ATOM    840  HB3 LYS A  56      -8.344   5.640 -10.693  1.00 92.00           H  
ATOM    841  O   LYS A  56      -8.703   3.626 -13.333  1.00 92.00           O  
ATOM    842  CG  LYS A  56      -6.944   7.193 -11.182  1.00 92.00           C  
ATOM    843  HG2 LYS A  56      -6.342   7.502 -12.036  1.00 92.00           H  
ATOM    844  HG3 LYS A  56      -6.279   6.893 -10.372  1.00 92.00           H  
ATOM    845  CD  LYS A  56      -7.802   8.379 -10.736  1.00 92.00           C  
ATOM    846  HD2 LYS A  56      -8.543   8.587 -11.507  1.00 92.00           H  
ATOM    847  HD3 LYS A  56      -8.307   8.139  -9.800  1.00 92.00           H  
ATOM    848  CE  LYS A  56      -6.895   9.600 -10.563  1.00 92.00           C  
ATOM    849  HE2 LYS A  56      -6.206   9.413  -9.740  1.00 92.00           H  
ATOM    850  HE3 LYS A  56      -6.303   9.710 -11.472  1.00 92.00           H  
ATOM    851  NZ  LYS A  56      -7.680  10.834 -10.329  1.00 92.00           N  
ATOM    852  HZ1 LYS A  56      -8.292  10.993 -11.116  1.00 92.00           H  
ATOM    853  HZ2 LYS A  56      -8.233  10.763  -9.487  1.00 92.00           H  
ATOM    854  HZ3 LYS A  56      -7.059  11.630 -10.270  1.00 92.00           H  
ATOM    855  N   ARG A  57      -7.754   2.656 -11.538  1.00 94.75           N  
ATOM    856  H   ARG A  57      -7.050   2.752 -10.820  1.00 94.75           H  
ATOM    857  CA  ARG A  57      -8.634   1.490 -11.487  1.00 94.75           C  
ATOM    858  HA  ARG A  57      -9.544   1.700 -12.048  1.00 94.75           H  
ATOM    859  C   ARG A  57      -9.039   1.225 -10.052  1.00 94.75           C  
ATOM    860  CB  ARG A  57      -7.950   0.271 -12.117  1.00 94.75           C  
ATOM    861  HB2 ARG A  57      -7.009   0.070 -11.606  1.00 94.75           H  
ATOM    862  HB3 ARG A  57      -8.602  -0.595 -11.999  1.00 94.75           H  
ATOM    863  O   ARG A  57      -8.207   1.295  -9.156  1.00 94.75           O  
ATOM    864  CG  ARG A  57      -7.693   0.502 -13.613  1.00 94.75           C  
ATOM    865  HG2 ARG A  57      -8.622   0.785 -14.109  1.00 94.75           H  
ATOM    866  HG3 ARG A  57      -6.958   1.295 -13.750  1.00 94.75           H  
ATOM    867  CD  ARG A  57      -7.160  -0.774 -14.241  1.00 94.75           C  
ATOM    868  HD2 ARG A  57      -7.901  -1.566 -14.131  1.00 94.75           H  
ATOM    869  HD3 ARG A  57      -6.245  -1.042 -13.713  1.00 94.75           H  
ATOM    870  NE  ARG A  57      -6.824  -0.582 -15.654  1.00 94.75           N  
ATOM    871  HE  ARG A  57      -6.631   0.354 -15.982  1.00 94.75           H  
ATOM    872  NH1 ARG A  57      -6.433  -2.785 -16.157  1.00 94.75           N  
ATOM    873 HH11 ARG A  57      -5.842  -3.387 -16.713  1.00 94.75           H  
ATOM    874 HH12 ARG A  57      -6.830  -3.064 -15.271  1.00 94.75           H  
ATOM    875  NH2 ARG A  57      -5.849  -1.173 -17.583  1.00 94.75           N  
ATOM    876 HH21 ARG A  57      -5.691  -0.182 -17.696  1.00 94.75           H  
ATOM    877 HH22 ARG A  57      -5.250  -1.833 -18.057  1.00 94.75           H  
ATOM    878  CZ  ARG A  57      -6.391  -1.518 -16.461  1.00 94.75           C  
ATOM    879  N   THR A  58     -10.307   0.903  -9.859  1.00 96.76           N  
ATOM    880  H   THR A  58     -10.924   0.839 -10.657  1.00 96.76           H  
ATOM    881  CA  THR A  58     -10.840   0.442  -8.580  1.00 96.76           C  
ATOM    882  HA  THR A  58     -10.063   0.478  -7.817  1.00 96.76           H  
ATOM    883  C   THR A  58     -11.276  -0.999  -8.746  1.00 96.76           C  
ATOM    884  CB  THR A  58     -11.991   1.326  -8.096  1.00 96.76           C  
ATOM    885  HB  THR A  58     -12.763   1.402  -8.862  1.00 96.76           H  
ATOM    886  O   THR A  58     -11.961  -1.328  -9.714  1.00 96.76           O  
ATOM    887  CG2 THR A  58     -12.594   0.834  -6.786  1.00 96.76           C  
ATOM    888 HG21 THR A  58     -13.323   1.552  -6.411  1.00 96.76           H  
ATOM    889 HG22 THR A  58     -13.112  -0.113  -6.938  1.00 96.76           H  
ATOM    890 HG23 THR A  58     -11.811   0.696  -6.040  1.00 96.76           H  
ATOM    891  OG1 THR A  58     -11.483   2.599  -7.789  1.00 96.76           O  
ATOM    892  HG1 THR A  58     -11.427   2.570  -6.831  1.00 96.76           H  
ATOM    893  N   VAL A  59     -10.848  -1.850  -7.821  1.00 96.77           N  
ATOM    894  H   VAL A  59     -10.257  -1.506  -7.078  1.00 96.77           H  
ATOM    895  CA  VAL A  59     -11.148  -3.279  -7.827  1.00 96.77           C  
ATOM    896  HA  VAL A  59     -11.951  -3.489  -8.534  1.00 96.77           H  
ATOM    897  C   VAL A  59     -11.617  -3.689  -6.446  1.00 96.77           C  
ATOM    898  CB  VAL A  59      -9.911  -4.086  -8.249  1.00 96.77           C  
ATOM    899  HB  VAL A  59      -9.079  -3.856  -7.582  1.00 96.77           H  
ATOM    900  O   VAL A  59     -10.948  -3.405  -5.458  1.00 96.77           O  
ATOM    901  CG1 VAL A  59     -10.156  -5.595  -8.204  1.00 96.77           C  
ATOM    902 HG11 VAL A  59      -9.228  -6.106  -8.460  1.00 96.77           H  
ATOM    903 HG12 VAL A  59     -10.948  -5.882  -8.896  1.00 96.77           H  
ATOM    904 HG13 VAL A  59     -10.424  -5.914  -7.196  1.00 96.77           H  
ATOM    905  CG2 VAL A  59      -9.507  -3.719  -9.682  1.00 96.77           C  
ATOM    906 HG21 VAL A  59      -8.789  -4.451 -10.053  1.00 96.77           H  
ATOM    907 HG22 VAL A  59     -10.383  -3.736 -10.331  1.00 96.77           H  
ATOM    908 HG23 VAL A  59      -9.056  -2.727  -9.701  1.00 96.77           H  
ATOM    909  N   THR A  60     -12.741  -4.390  -6.384  1.00 97.38           N  
ATOM    910  H   THR A  60     -13.256  -4.582  -7.231  1.00 97.38           H  
ATOM    911  CA  THR A  60     -13.145  -5.111  -5.178  1.00 97.38           C  
ATOM    912  HA  THR A  60     -12.776  -4.577  -4.303  1.00 97.38           H  
ATOM    913  C   THR A  60     -12.528  -6.505  -5.213  1.00 97.38           C  
ATOM    914  CB  THR A  60     -14.669  -5.195  -5.063  1.00 97.38           C  
ATOM    915  HB  THR A  60     -15.057  -5.817  -5.870  1.00 97.38           H  
ATOM    916  O   THR A  60     -12.664  -7.199  -6.217  1.00 97.38           O  
ATOM    917  CG2 THR A  60     -15.113  -5.783  -3.726  1.00 97.38           C  
ATOM    918 HG21 THR A  60     -16.200  -5.740  -3.654  1.00 97.38           H  
ATOM    919 HG22 THR A  60     -14.672  -5.223  -2.902  1.00 97.38           H  
ATOM    920 HG23 THR A  60     -14.806  -6.827  -3.659  1.00 97.38           H  
ATOM    921  OG1 THR A  60     -15.242  -3.909  -5.181  1.00 97.38           O  
ATOM    922  HG1 THR A  60     -14.912  -3.348  -4.475  1.00 97.38           H  
ATOM    923  N   VAL A  61     -11.855  -6.909  -4.137  1.00 97.48           N  
ATOM    924  H   VAL A  61     -11.778  -6.270  -3.359  1.00 97.48           H  
ATOM    925  CA  VAL A  61     -11.249  -8.241  -3.990  1.00 97.48           C  
ATOM    926  HA  VAL A  61     -11.393  -8.813  -4.906  1.00 97.48           H  
ATOM    927  C   VAL A  61     -11.972  -8.962  -2.860  1.00 97.48           C  
ATOM    928  CB  VAL A  61      -9.735  -8.155  -3.719  1.00 97.48           C  
ATOM    929  HB  VAL A  61      -9.570  -7.777  -2.710  1.00 97.48           H  
ATOM    930  O   VAL A  61     -11.892  -8.547  -1.700  1.00 97.48           O  
ATOM    931  CG1 VAL A  61      -9.073  -9.533  -3.833  1.00 97.48           C  
ATOM    932 HG11 VAL A  61      -8.014  -9.465  -3.581  1.00 97.48           H  
ATOM    933 HG12 VAL A  61      -9.550 -10.243  -3.157  1.00 97.48           H  
ATOM    934 HG13 VAL A  61      -9.171  -9.916  -4.849  1.00 97.48           H  
ATOM    935  CG2 VAL A  61      -9.016  -7.209  -4.689  1.00 97.48           C  
ATOM    936 HG21 VAL A  61      -9.155  -7.551  -5.715  1.00 97.48           H  
ATOM    937 HG22 VAL A  61      -7.953  -7.192  -4.445  1.00 97.48           H  
ATOM    938 HG23 VAL A  61      -9.399  -6.194  -4.588  1.00 97.48           H  
ATOM    939  N   ASN A  62     -12.711 -10.018  -3.184  1.00 96.89           N  
ATOM    940  H   ASN A  62     -12.716 -10.338  -4.143  1.00 96.89           H  
ATOM    941  CA  ASN A  62     -13.472 -10.789  -2.205  1.00 96.89           C  
ATOM    942  HA  ASN A  62     -13.968 -10.082  -1.540  1.00 96.89           H  
ATOM    943  C   ASN A  62     -12.556 -11.690  -1.354  1.00 96.89           C  
ATOM    944  CB  ASN A  62     -14.557 -11.597  -2.928  1.00 96.89           C  
ATOM    945  HB2 ASN A  62     -14.092 -12.270  -3.649  1.00 96.89           H  
ATOM    946  HB3 ASN A  62     -15.114 -12.208  -2.218  1.00 96.89           H  
ATOM    947  O   ASN A  62     -11.429 -11.979  -1.756  1.00 96.89           O  
ATOM    948  CG  ASN A  62     -15.547 -10.694  -3.630  1.00 96.89           C  
ATOM    949  ND2 ASN A  62     -15.547 -10.692  -4.939  1.00 96.89           N  
ATOM    950 HD21 ASN A  62     -16.120  -9.997  -5.397  1.00 96.89           H  
ATOM    951 HD22 ASN A  62     -14.731 -11.064  -5.402  1.00 96.89           H  
ATOM    952  OD1 ASN A  62     -16.300  -9.962  -3.007  1.00 96.89           O  
ATOM    953  N   PRO A  63     -13.020 -12.158  -0.181  1.00 95.79           N  
ATOM    954  CA  PRO A  63     -12.281 -13.116   0.641  1.00 95.79           C  
ATOM    955  HA  PRO A  63     -11.424 -12.609   1.084  1.00 95.79           H  
ATOM    956  C   PRO A  63     -11.808 -14.345  -0.148  1.00 95.79           C  
ATOM    957  CB  PRO A  63     -13.257 -13.511   1.752  1.00 95.79           C  
ATOM    958  HB2 PRO A  63     -13.917 -14.310   1.414  1.00 95.79           H  
ATOM    959  HB3 PRO A  63     -12.745 -13.812   2.666  1.00 95.79           H  
ATOM    960  O   PRO A  63     -12.606 -15.031  -0.787  1.00 95.79           O  
ATOM    961  CG  PRO A  63     -14.072 -12.236   1.937  1.00 95.79           C  
ATOM    962  HG2 PRO A  63     -13.487 -11.511   2.503  1.00 95.79           H  
ATOM    963  HG3 PRO A  63     -15.032 -12.429   2.416  1.00 95.79           H  
ATOM    964  CD  PRO A  63     -14.240 -11.749   0.502  1.00 95.79           C  
ATOM    965  HD2 PRO A  63     -15.101 -12.239   0.048  1.00 95.79           H  
ATOM    966  HD3 PRO A  63     -14.365 -10.667   0.494  1.00 95.79           H  
ATOM    967  N   GLY A  64     -10.505 -14.625  -0.096  1.00 95.21           N  
ATOM    968  H   GLY A  64      -9.901 -13.973   0.383  1.00 95.21           H  
ATOM    969  CA  GLY A  64      -9.853 -15.731  -0.803  1.00 95.21           C  
ATOM    970  HA2 GLY A  64     -10.441 -16.638  -0.662  1.00 95.21           H  
ATOM    971  HA3 GLY A  64      -8.866 -15.885  -0.366  1.00 95.21           H  
ATOM    972  C   GLY A  64      -9.668 -15.523  -2.310  1.00 95.21           C  
ATOM    973  O   GLY A  64      -9.135 -16.410  -2.977  1.00 95.21           O  
ATOM    974  N   GLU A  65     -10.093 -14.383  -2.858  1.00 97.60           N  
ATOM    975  H   GLU A  65     -10.502 -13.677  -2.263  1.00 97.60           H  
ATOM    976  CA  GLU A  65      -9.958 -14.062  -4.277  1.00 97.60           C  
ATOM    977  HA  GLU A  65     -10.119 -14.978  -4.845  1.00 97.60           H  
ATOM    978  C   GLU A  65      -8.550 -13.544  -4.605  1.00 97.60           C  
ATOM    979  CB  GLU A  65     -11.052 -13.063  -4.689  1.00 97.60           C  
ATOM    980  HB2 GLU A  65     -10.829 -12.093  -4.245  1.00 97.60           H  
ATOM    981  HB3 GLU A  65     -12.007 -13.419  -4.303  1.00 97.60           H  
ATOM    982  O   GLU A  65      -7.927 -12.821  -3.819  1.00 97.60           O  
ATOM    983  CG  GLU A  65     -11.185 -12.883  -6.210  1.00 97.60           C  
ATOM    984  HG2 GLU A  65     -11.347 -13.863  -6.659  1.00 97.60           H  
ATOM    985  HG3 GLU A  65     -10.251 -12.482  -6.604  1.00 97.60           H  
ATOM    986  CD  GLU A  65     -12.336 -11.943  -6.608  1.00 97.60           C  
ATOM    987  OE1 GLU A  65     -12.684 -11.932  -7.807  1.00 97.60           O  
ATOM    988  OE2 GLU A  65     -12.899 -11.253  -5.722  1.00 97.60           O  
ATOM    989  N   GLU A  66      -8.073 -13.891  -5.802  1.00 97.27           N  
ATOM    990  H   GLU A  66      -8.661 -14.446  -6.407  1.00 97.27           H  
ATOM    991  CA  GLU A  66      -6.908 -13.277  -6.433  1.00 97.27           C  
ATOM    992  HA  GLU A  66      -6.500 -12.539  -5.743  1.00 97.27           H  
ATOM    993  C   GLU A  66      -7.354 -12.553  -7.710  1.00 97.27           C  
ATOM    994  CB  GLU A  66      -5.803 -14.320  -6.688  1.00 97.27           C  
ATOM    995  HB2 GLU A  66      -5.595 -14.834  -5.749  1.00 97.27           H  
ATOM    996  HB3 GLU A  66      -6.150 -15.055  -7.414  1.00 97.27           H  
ATOM    997  O   GLU A  66      -7.967 -13.161  -8.589  1.00 97.27           O  
ATOM    998  CG  GLU A  66      -4.502 -13.672  -7.196  1.00 97.27           C  
ATOM    999  HG2 GLU A  66      -4.693 -13.204  -8.162  1.00 97.27           H  
ATOM   1000  HG3 GLU A  66      -4.209 -12.885  -6.501  1.00 97.27           H  
ATOM   1001  CD  GLU A  66      -3.327 -14.661  -7.327  1.00 97.27           C  
ATOM   1002  OE1 GLU A  66      -2.669 -14.664  -8.396  1.00 97.27           O  
ATOM   1003  OE2 GLU A  66      -3.006 -15.353  -6.329  1.00 97.27           O  
ATOM   1004  N   VAL A  67      -7.041 -11.260  -7.820  1.00 97.80           N  
ATOM   1005  H   VAL A  67      -6.510 -10.843  -7.069  1.00 97.80           H  
ATOM   1006  CA  VAL A  67      -7.370 -10.426  -8.985  1.00 97.80           C  
ATOM   1007  HA  VAL A  67      -7.862 -11.048  -9.732  1.00 97.80           H  
ATOM   1008  C   VAL A  67      -6.092  -9.876  -9.607  1.00 97.80           C  
ATOM   1009  CB  VAL A  67      -8.346  -9.284  -8.631  1.00 97.80           C  
ATOM   1010  HB  VAL A  67      -7.878  -8.607  -7.916  1.00 97.80           H  
ATOM   1011  O   VAL A  67      -5.237  -9.341  -8.906  1.00 97.80           O  
ATOM   1012  CG1 VAL A  67      -8.707  -8.494  -9.899  1.00 97.80           C  
ATOM   1013 HG11 VAL A  67      -9.580  -7.866  -9.719  1.00 97.80           H  
ATOM   1014 HG12 VAL A  67      -8.962  -9.182 -10.704  1.00 97.80           H  
ATOM   1015 HG13 VAL A  67      -7.871  -7.865 -10.205  1.00 97.80           H  
ATOM   1016  CG2 VAL A  67      -9.648  -9.809  -8.016  1.00 97.80           C  
ATOM   1017 HG21 VAL A  67     -10.143 -10.499  -8.699  1.00 97.80           H  
ATOM   1018 HG22 VAL A  67     -10.326  -8.986  -7.789  1.00 97.80           H  
ATOM   1019 HG23 VAL A  67      -9.437 -10.336  -7.085  1.00 97.80           H  
ATOM   1020  N   GLU A  68      -5.967  -9.955 -10.934  1.00 97.75           N  
ATOM   1021  H   GLU A  68      -6.714 -10.386 -11.461  1.00 97.75           H  
ATOM   1022  CA  GLU A  68      -4.876  -9.326 -11.684  1.00 97.75           C  
ATOM   1023  HA  GLU A  68      -4.118  -8.992 -10.976  1.00 97.75           H  
ATOM   1024  C   GLU A  68      -5.378  -8.086 -12.435  1.00 97.75           C  
ATOM   1025  CB  GLU A  68      -4.178 -10.337 -12.617  1.00 97.75           C  
ATOM   1026  HB2 GLU A  68      -4.862 -10.638 -13.410  1.00 97.75           H  
ATOM   1027  HB3 GLU A  68      -3.907 -11.220 -12.038  1.00 97.75           H  
ATOM   1028  O   GLU A  68      -6.354  -8.131 -13.185  1.00 97.75           O  
ATOM   1029  CG  GLU A  68      -2.896  -9.750 -13.241  1.00 97.75           C  
ATOM   1030  HG2 GLU A  68      -2.245  -9.400 -12.439  1.00 97.75           H  
ATOM   1031  HG3 GLU A  68      -3.157  -8.882 -13.845  1.00 97.75           H  
ATOM   1032  CD  GLU A  68      -2.118 -10.755 -14.115  1.00 97.75           C  
ATOM   1033  OE1 GLU A  68      -2.277 -10.703 -15.354  1.00 97.75           O  
ATOM   1034  OE2 GLU A  68      -1.273 -11.516 -13.571  1.00 97.75           O  
ATOM   1035  N   VAL A  69      -4.669  -6.973 -12.269  1.00 96.25           N  
ATOM   1036  H   VAL A  69      -3.916  -6.995 -11.596  1.00 96.25           H  
ATOM   1037  CA  VAL A  69      -4.918  -5.713 -12.964  1.00 96.25           C  
ATOM   1038  HA  VAL A  69      -5.775  -5.835 -13.627  1.00 96.25           H  
ATOM   1039  C   VAL A  69      -3.695  -5.368 -13.797  1.00 96.25           C  
ATOM   1040  CB  VAL A  69      -5.244  -4.583 -11.977  1.00 96.25           C  
ATOM   1041  HB  VAL A  69      -4.355  -4.316 -11.405  1.00 96.25           H  
ATOM   1042  O   VAL A  69      -2.617  -5.136 -13.259  1.00 96.25           O  
ATOM   1043  CG1 VAL A  69      -5.722  -3.350 -12.745  1.00 96.25           C  
ATOM   1044 HG11 VAL A  69      -6.644  -3.586 -13.275  1.00 96.25           H  
ATOM   1045 HG12 VAL A  69      -4.955  -3.020 -13.446  1.00 96.25           H  
ATOM   1046 HG13 VAL A  69      -5.912  -2.543 -12.038  1.00 96.25           H  
ATOM   1047  CG2 VAL A  69      -6.348  -4.978 -10.995  1.00 96.25           C  
ATOM   1048 HG21 VAL A  69      -6.000  -5.778 -10.342  1.00 96.25           H  
ATOM   1049 HG22 VAL A  69      -7.229  -5.323 -11.538  1.00 96.25           H  
ATOM   1050 HG23 VAL A  69      -6.603  -4.126 -10.365  1.00 96.25           H  
ATOM   1051  N   THR A  70      -3.859  -5.314 -15.116  1.00 94.26           N  
ATOM   1052  H   THR A  70      -4.755  -5.577 -15.501  1.00 94.26           H  
ATOM   1053  CA  THR A  70      -2.762  -4.980 -16.035  1.00 94.26           C  
ATOM   1054  HA  THR A  70      -1.812  -5.035 -15.504  1.00 94.26           H  
ATOM   1055  C   THR A  70      -2.906  -3.567 -16.577  1.00 94.26           C  
ATOM   1056  CB  THR A  70      -2.666  -5.990 -17.182  1.00 94.26           C  
ATOM   1057  HB  THR A  70      -3.610  -6.035 -17.726  1.00 94.26           H  
ATOM   1058  O   THR A  70      -3.917  -3.246 -17.204  1.00 94.26           O  
ATOM   1059  CG2 THR A  70      -1.533  -5.658 -18.155  1.00 94.26           C  
ATOM   1060 HG21 THR A  70      -1.768  -4.754 -18.717  1.00 94.26           H  
ATOM   1061 HG22 THR A  70      -0.601  -5.511 -17.607  1.00 94.26           H  
ATOM   1062 HG23 THR A  70      -1.407  -6.479 -18.860  1.00 94.26           H  
ATOM   1063  OG1 THR A  70      -2.359  -7.263 -16.667  1.00 94.26           O  
ATOM   1064  HG1 THR A  70      -3.107  -7.636 -16.194  1.00 94.26           H  
ATOM   1065  N   PHE A  71      -1.871  -2.758 -16.385  1.00 90.54           N  
ATOM   1066  H   PHE A  71      -1.079  -3.123 -15.876  1.00 90.54           H  
ATOM   1067  CA  PHE A  71      -1.677  -1.457 -17.013  1.00 90.54           C  
ATOM   1068  HA  PHE A  71      -2.624  -1.085 -17.404  1.00 90.54           H  
ATOM   1069  C   PHE A  71      -0.698  -1.612 -18.175  1.00 90.54           C  
ATOM   1070  CB  PHE A  71      -1.171  -0.450 -15.976  1.00 90.54           C  
ATOM   1071  HB2 PHE A  71      -0.219  -0.797 -15.572  1.00 90.54           H  
ATOM   1072  HB3 PHE A  71      -0.995   0.502 -16.478  1.00 90.54           H  
ATOM   1073  O   PHE A  71       0.228  -2.425 -18.116  1.00 90.54           O  
ATOM   1074  CG  PHE A  71      -2.135  -0.218 -14.833  1.00 90.54           C  
ATOM   1075  CD1 PHE A  71      -2.960   0.920 -14.840  1.00 90.54           C  
ATOM   1076  HD1 PHE A  71      -2.875   1.637 -15.643  1.00 90.54           H  
ATOM   1077  CD2 PHE A  71      -2.222  -1.140 -13.772  1.00 90.54           C  
ATOM   1078  HD2 PHE A  71      -1.587  -2.013 -13.758  1.00 90.54           H  
ATOM   1079  CE1 PHE A  71      -3.875   1.135 -13.797  1.00 90.54           C  
ATOM   1080  HE1 PHE A  71      -4.489   2.024 -13.797  1.00 90.54           H  
ATOM   1081  CE2 PHE A  71      -3.142  -0.929 -12.732  1.00 90.54           C  
ATOM   1082  HE2 PHE A  71      -3.209  -1.643 -11.925  1.00 90.54           H  
ATOM   1083  CZ  PHE A  71      -3.967   0.210 -12.745  1.00 90.54           C  
ATOM   1084  HZ  PHE A  71      -4.665   0.386 -11.940  1.00 90.54           H  
ATOM   1085  N   SER A  72      -0.909  -0.853 -19.244  1.00 85.46           N  
ATOM   1086  H   SER A  72      -1.635  -0.152 -19.220  1.00 85.46           H  
ATOM   1087  CA  SER A  72      -0.037  -0.868 -20.417  1.00 85.46           C  
ATOM   1088  HA  SER A  72       0.903  -1.362 -20.171  1.00 85.46           H  
ATOM   1089  C   SER A  72       0.291   0.554 -20.818  1.00 85.46           C  
ATOM   1090  CB  SER A  72      -0.660  -1.630 -21.589  1.00 85.46           C  
ATOM   1091  HB2 SER A  72      -1.584  -1.143 -21.903  1.00 85.46           H  
ATOM   1092  HB3 SER A  72       0.041  -1.643 -22.423  1.00 85.46           H  
ATOM   1093  O   SER A  72      -0.584   1.417 -20.865  1.00 85.46           O  
ATOM   1094  OG  SER A  72      -0.932  -2.960 -21.184  1.00 85.46           O  
ATOM   1095  HG  SER A  72      -0.341  -3.140 -20.449  1.00 85.46           H  
ATOM   1096  N   ALA A  73       1.556   0.791 -21.111  1.00 76.36           N  
ATOM   1097  H   ALA A  73       2.231   0.041 -21.056  1.00 76.36           H  
ATOM   1098  CA  ALA A  73       2.062   2.092 -21.466  1.00 76.36           C  
ATOM   1099  HA  ALA A  73       1.252   2.735 -21.813  1.00 76.36           H  
ATOM   1100  C   ALA A  73       3.087   1.943 -22.581  1.00 76.36           C  
ATOM   1101  CB  ALA A  73       2.686   2.707 -20.218  1.00 76.36           C  
ATOM   1102  HB1 ALA A  73       1.916   2.943 -19.483  1.00 76.36           H  
ATOM   1103  HB2 ALA A  73       3.228   3.606 -20.509  1.00 76.36           H  
ATOM   1104  HB3 ALA A  73       3.405   2.016 -19.778  1.00 76.36           H  
ATOM   1105  O   ALA A  73       4.050   1.206 -22.437  1.00 76.36           O  
ATOM   1106  N   ASN A  74       2.932   2.719 -23.656  1.00 69.18           N  
ATOM   1107  H   ASN A  74       2.061   3.216 -23.776  1.00 69.18           H  
ATOM   1108  CA  ASN A  74       3.940   2.786 -24.724  1.00 69.18           C  
ATOM   1109  HA  ASN A  74       4.084   1.788 -25.139  1.00 69.18           H  
ATOM   1110  C   ASN A  74       5.315   3.264 -24.221  1.00 69.18           C  
ATOM   1111  CB  ASN A  74       3.443   3.736 -25.826  1.00 69.18           C  
ATOM   1112  HB2 ASN A  74       3.282   4.726 -25.399  1.00 69.18           H  
ATOM   1113  HB3 ASN A  74       4.220   3.822 -26.585  1.00 69.18           H  
ATOM   1114  O   ASN A  74       6.298   3.150 -24.944  1.00 69.18           O  
ATOM   1115  CG  ASN A  74       2.181   3.272 -26.524  1.00 69.18           C  
ATOM   1116  ND2 ASN A  74       1.472   4.176 -27.157  1.00 69.18           N  
ATOM   1117 HD21 ASN A  74       0.664   3.819 -27.646  1.00 69.18           H  
ATOM   1118 HD22 ASN A  74       1.828   5.114 -27.271  1.00 69.18           H  
ATOM   1119  OD1 ASN A  74       1.787   2.123 -26.509  1.00 69.18           O  
ATOM   1120  N   ASP A  75       5.357   3.825 -23.014  1.00 66.74           N  
ATOM   1121  H   ASP A  75       4.537   3.746 -22.429  1.00 66.74           H  
ATOM   1122  CA  ASP A  75       6.558   4.262 -22.327  1.00 66.74           C  
ATOM   1123  HA  ASP A  75       7.431   3.973 -22.912  1.00 66.74           H  
ATOM   1124  C   ASP A  75       6.606   3.600 -20.930  1.00 66.74           C  
ATOM   1125  CB  ASP A  75       6.542   5.794 -22.287  1.00 66.74           C  
ATOM   1126  HB2 ASP A  75       6.592   6.161 -23.312  1.00 66.74           H  
ATOM   1127  HB3 ASP A  75       5.599   6.143 -21.868  1.00 66.74           H  
ATOM   1128  O   ASP A  75       5.689   3.824 -20.131  1.00 66.74           O  
ATOM   1129  CG  ASP A  75       7.702   6.398 -21.503  1.00 66.74           C  
ATOM   1130  OD1 ASP A  75       8.498   5.621 -20.931  1.00 66.74           O  
ATOM   1131  OD2 ASP A  75       7.746   7.638 -21.496  1.00 66.74           O  
ATOM   1132  N   PRO A  76       7.630   2.780 -20.620  1.00 60.30           N  
ATOM   1133  CA  PRO A  76       7.774   2.119 -19.321  1.00 60.30           C  
ATOM   1134  HA  PRO A  76       6.917   1.470 -19.139  1.00 60.30           H  
ATOM   1135  C   PRO A  76       7.891   3.100 -18.142  1.00 60.30           C  
ATOM   1136  CB  PRO A  76       9.039   1.263 -19.454  1.00 60.30           C  
ATOM   1137  HB2 PRO A  76       9.584   1.174 -18.515  1.00 60.30           H  
ATOM   1138  HB3 PRO A  76       8.770   0.276 -19.831  1.00 60.30           H  
ATOM   1139  O   PRO A  76       7.515   2.755 -17.018  1.00 60.30           O  
ATOM   1140  CG  PRO A  76       9.862   1.974 -20.523  1.00 60.30           C  
ATOM   1141  HG2 PRO A  76      10.548   1.296 -21.030  1.00 60.30           H  
ATOM   1142  HG3 PRO A  76      10.402   2.810 -20.078  1.00 60.30           H  
ATOM   1143  CD  PRO A  76       8.787   2.500 -21.462  1.00 60.30           C  
ATOM   1144  HD2 PRO A  76       8.525   1.739 -22.197  1.00 60.30           H  
ATOM   1145  HD3 PRO A  76       9.165   3.394 -21.958  1.00 60.30           H  
ATOM   1146  N   HIS A  77       8.345   4.336 -18.375  1.00 64.63           N  
ATOM   1147  H   HIS A  77       8.589   4.608 -19.317  1.00 64.63           H  
ATOM   1148  CA  HIS A  77       8.468   5.373 -17.346  1.00 64.63           C  
ATOM   1149  HA  HIS A  77       8.960   4.934 -16.478  1.00 64.63           H  
ATOM   1150  C   HIS A  77       7.104   5.893 -16.860  1.00 64.63           C  
ATOM   1151  CB  HIS A  77       9.379   6.491 -17.871  1.00 64.63           C  
ATOM   1152  HB2 HIS A  77       8.932   6.963 -18.746  1.00 64.63           H  
ATOM   1153  HB3 HIS A  77       9.489   7.253 -17.099  1.00 64.63           H  
ATOM   1154  O   HIS A  77       7.001   6.455 -15.763  1.00 64.63           O  
ATOM   1155  CG  HIS A  77      10.763   5.995 -18.200  1.00 64.63           C  
ATOM   1156  CD2 HIS A  77      11.300   5.782 -19.441  1.00 64.63           C  
ATOM   1157  HD2 HIS A  77      10.813   5.976 -20.385  1.00 64.63           H  
ATOM   1158  ND1 HIS A  77      11.728   5.665 -17.279  1.00 64.63           N  
ATOM   1159  HD1 HIS A  77      11.692   5.890 -16.295  1.00 64.63           H  
ATOM   1160  CE1 HIS A  77      12.819   5.264 -17.949  1.00 64.63           C  
ATOM   1161  HE1 HIS A  77      13.766   5.014 -17.496  1.00 64.63           H  
ATOM   1162  NE2 HIS A  77      12.592   5.266 -19.269  1.00 64.63           N  
ATOM   1163  N   LYS A  78       6.013   5.577 -17.580  1.00 70.70           N  
ATOM   1164  H   LYS A  78       6.160   5.118 -18.468  1.00 70.70           H  
ATOM   1165  CA  LYS A  78       4.634   5.836 -17.128  1.00 70.70           C  
ATOM   1166  HA  LYS A  78       4.553   6.898 -16.896  1.00 70.70           H  
ATOM   1167  C   LYS A  78       4.229   5.066 -15.879  1.00 70.70           C  
ATOM   1168  CB  LYS A  78       3.613   5.513 -18.210  1.00 70.70           C  
ATOM   1169  HB2 LYS A  78       3.748   4.479 -18.527  1.00 70.70           H  
ATOM   1170  HB3 LYS A  78       2.613   5.615 -17.789  1.00 70.70           H  
ATOM   1171  O   LYS A  78       3.202   5.391 -15.288  1.00 70.70           O  
ATOM   1172  CG  LYS A  78       3.739   6.471 -19.389  1.00 70.70           C  
ATOM   1173  HG2 LYS A  78       3.912   7.484 -19.027  1.00 70.70           H  
ATOM   1174  HG3 LYS A  78       4.590   6.170 -20.001  1.00 70.70           H  
ATOM   1175  CD  LYS A  78       2.450   6.464 -20.209  1.00 70.70           C  
ATOM   1176  HD2 LYS A  78       1.653   6.900 -19.607  1.00 70.70           H  
ATOM   1177  HD3 LYS A  78       2.169   5.448 -20.485  1.00 70.70           H  
ATOM   1178  CE  LYS A  78       2.671   7.297 -21.464  1.00 70.70           C  
ATOM   1179  HE2 LYS A  78       3.048   8.276 -21.166  1.00 70.70           H  
ATOM   1180  HE3 LYS A  78       3.448   6.823 -22.064  1.00 70.70           H  
ATOM   1181  NZ  LYS A  78       1.408   7.429 -22.221  1.00 70.70           N  
ATOM   1182  HZ1 LYS A  78       1.569   7.986 -23.048  1.00 70.70           H  
ATOM   1183  HZ2 LYS A  78       1.057   6.517 -22.475  1.00 70.70           H  
ATOM   1184  HZ3 LYS A  78       0.724   7.895 -21.642  1.00 70.70           H  
ATOM   1185  N   PHE A  79       4.990   4.048 -15.485  1.00 77.16           N  
ATOM   1186  H   PHE A  79       5.788   3.788 -16.045  1.00 77.16           H  
ATOM   1187  CA  PHE A  79       4.747   3.344 -14.233  1.00 77.16           C  
ATOM   1188  HA  PHE A  79       3.699   3.462 -13.960  1.00 77.16           H  
ATOM   1189  C   PHE A  79       5.527   3.920 -13.052  1.00 77.16           C  
ATOM   1190  CB  PHE A  79       5.006   1.848 -14.405  1.00 77.16           C  
ATOM   1191  HB2 PHE A  79       4.640   1.359 -13.502  1.00 77.16           H  
ATOM   1192  HB3 PHE A  79       6.079   1.677 -14.492  1.00 77.16           H  
ATOM   1193  O   PHE A  79       5.453   3.351 -11.966  1.00 77.16           O  
ATOM   1194  CG  PHE A  79       4.286   1.187 -15.556  1.00 77.16           C  
ATOM   1195  CD1 PHE A  79       2.910   1.390 -15.731  1.00 77.16           C  
ATOM   1196  HD1 PHE A  79       2.397   2.082 -15.080  1.00 77.16           H  
ATOM   1197  CD2 PHE A  79       4.985   0.366 -16.452  1.00 77.16           C  
ATOM   1198  HD2 PHE A  79       6.052   0.231 -16.352  1.00 77.16           H  
ATOM   1199  CE1 PHE A  79       2.215   0.767 -16.777  1.00 77.16           C  
ATOM   1200  HE1 PHE A  79       1.165   0.970 -16.929  1.00 77.16           H  
ATOM   1201  CE2 PHE A  79       4.301  -0.243 -17.512  1.00 77.16           C  
ATOM   1202  HE2 PHE A  79       4.863  -0.831 -18.222  1.00 77.16           H  
ATOM   1203  CZ  PHE A  79       2.915  -0.057 -17.669  1.00 77.16           C  
ATOM   1204  HZ  PHE A  79       2.401  -0.509 -18.505  1.00 77.16           H  
ATOM   1205  N   ASN A  80       6.277   5.015 -13.221  1.00 77.62           N  
ATOM   1206  H   ASN A  80       6.330   5.463 -14.125  1.00 77.62           H  
ATOM   1207  CA  ASN A  80       6.981   5.619 -12.100  1.00 77.62           C  
ATOM   1208  HA  ASN A  80       7.459   4.809 -11.550  1.00 77.62           H  
ATOM   1209  C   ASN A  80       5.995   6.314 -11.149  1.00 77.62           C  
ATOM   1210  CB  ASN A  80       8.103   6.553 -12.586  1.00 77.62           C  
ATOM   1211  HB2 ASN A  80       7.681   7.429 -13.078  1.00 77.62           H  
ATOM   1212  HB3 ASN A  80       8.723   6.030 -13.314  1.00 77.62           H  
ATOM   1213  O   ASN A  80       5.332   7.270 -11.516  1.00 77.62           O  
ATOM   1214  CG  ASN A  80       9.004   6.990 -11.437  1.00 77.62           C  
ATOM   1215  ND2 ASN A  80       9.914   7.905 -11.662  1.00 77.62           N  
ATOM   1216 HD21 ASN A  80      10.058   8.289 -12.585  1.00 77.62           H  
ATOM   1217 HD22 ASN A  80      10.629   8.016 -10.956  1.00 77.62           H  
ATOM   1218  OD1 ASN A  80       8.914   6.482 -10.324  1.00 77.62           O  
ATOM   1219  N   ARG A  81       5.976   5.890  -9.887  1.00 82.37           N  
ATOM   1220  H   ARG A  81       6.639   5.162  -9.665  1.00 82.37           H  
ATOM   1221  CA  ARG A  81       5.051   6.324  -8.827  1.00 82.37           C  
ATOM   1222  HA  ARG A  81       5.531   5.924  -7.934  1.00 82.37           H  
ATOM   1223  C   ARG A  81       3.672   5.655  -8.802  1.00 82.37           C  
ATOM   1224  CB  ARG A  81       4.997   7.855  -8.627  1.00 82.37           C  
ATOM   1225  HB2 ARG A  81       4.427   8.070  -7.724  1.00 82.37           H  
ATOM   1226  HB3 ARG A  81       4.470   8.315  -9.464  1.00 82.37           H  
ATOM   1227  O   ARG A  81       2.655   6.352  -8.709  1.00 82.37           O  
ATOM   1228  CG  ARG A  81       6.386   8.487  -8.474  1.00 82.37           C  
ATOM   1229  HG2 ARG A  81       6.817   8.176  -7.523  1.00 82.37           H  
ATOM   1230  HG3 ARG A  81       7.044   8.147  -9.273  1.00 82.37           H  
ATOM   1231  CD  ARG A  81       6.336  10.012  -8.549  1.00 82.37           C  
ATOM   1232  HD2 ARG A  81       5.698  10.296  -9.386  1.00 82.37           H  
ATOM   1233  HD3 ARG A  81       7.345  10.366  -8.760  1.00 82.37           H  
ATOM   1234  NE  ARG A  81       5.900  10.624  -7.284  1.00 82.37           N  
ATOM   1235  HE  ARG A  81       6.418  10.334  -6.468  1.00 82.37           H  
ATOM   1236  NH1 ARG A  81       4.487  12.177  -8.194  1.00 82.37           N  
ATOM   1237 HH11 ARG A  81       4.673  11.757  -9.094  1.00 82.37           H  
ATOM   1238 HH12 ARG A  81       3.795  12.908  -8.110  1.00 82.37           H  
ATOM   1239  NH2 ARG A  81       4.895  12.190  -5.997  1.00 82.37           N  
ATOM   1240 HH21 ARG A  81       5.499  11.866  -5.255  1.00 82.37           H  
ATOM   1241 HH22 ARG A  81       4.370  13.051  -5.931  1.00 82.37           H  
ATOM   1242  CZ  ARG A  81       5.095  11.657  -7.166  1.00 82.37           C  
ATOM   1243  N   PRO A  82       3.598   4.309  -8.812  1.00 89.25           N  
ATOM   1244  CA  PRO A  82       2.335   3.642  -8.575  1.00 89.25           C  
ATOM   1245  HA  PRO A  82       1.580   4.027  -9.261  1.00 89.25           H  
ATOM   1246  C   PRO A  82       1.886   3.891  -7.131  1.00 89.25           C  
ATOM   1247  CB  PRO A  82       2.578   2.168  -8.881  1.00 89.25           C  
ATOM   1248  HB2 PRO A  82       1.891   1.516  -8.341  1.00 89.25           H  
ATOM   1249  HB3 PRO A  82       2.498   2.003  -9.956  1.00 89.25           H  
ATOM   1250  O   PRO A  82       2.677   3.913  -6.181  1.00 89.25           O  
ATOM   1251  CG  PRO A  82       4.025   1.976  -8.444  1.00 89.25           C  
ATOM   1252  HG2 PRO A  82       4.042   1.771  -7.373  1.00 89.25           H  
ATOM   1253  HG3 PRO A  82       4.502   1.166  -8.995  1.00 89.25           H  
ATOM   1254  CD  PRO A  82       4.678   3.331  -8.755  1.00 89.25           C  
ATOM   1255  HD2 PRO A  82       5.412   3.606  -7.997  1.00 89.25           H  
ATOM   1256  HD3 PRO A  82       5.182   3.272  -9.720  1.00 89.25           H  
ATOM   1257  N   GLN A  83       0.584   4.074  -6.982  1.00 92.24           N  
ATOM   1258  H   GLN A  83       0.011   4.074  -7.814  1.00 92.24           H  
ATOM   1259  CA  GLN A  83      -0.083   4.306  -5.718  1.00 92.24           C  
ATOM   1260  HA  GLN A  83       0.629   4.180  -4.903  1.00 92.24           H  
ATOM   1261  C   GLN A  83      -1.196   3.275  -5.555  1.00 92.24           C  
ATOM   1262  CB  GLN A  83      -0.591   5.753  -5.688  1.00 92.24           C  
ATOM   1263  HB2 GLN A  83      -1.215   5.921  -6.566  1.00 92.24           H  
ATOM   1264  HB3 GLN A  83       0.262   6.428  -5.755  1.00 92.24           H  
ATOM   1265  O   GLN A  83      -2.045   3.108  -6.431  1.00 92.24           O  
ATOM   1266  CG  GLN A  83      -1.403   6.089  -4.429  1.00 92.24           C  
ATOM   1267  HG2 GLN A  83      -0.771   6.020  -3.544  1.00 92.24           H  
ATOM   1268  HG3 GLN A  83      -2.211   5.366  -4.316  1.00 92.24           H  
ATOM   1269  CD  GLN A  83      -2.040   7.476  -4.488  1.00 92.24           C  
ATOM   1270  NE2 GLN A  83      -3.058   7.710  -3.697  1.00 92.24           N  
ATOM   1271 HE21 GLN A  83      -3.197   7.082  -2.919  1.00 92.24           H  
ATOM   1272 HE22 GLN A  83      -3.297   8.683  -3.574  1.00 92.24           H  
ATOM   1273  OE1 GLN A  83      -1.692   8.365  -5.256  1.00 92.24           O  
ATOM   1274  N   PHE A  84      -1.217   2.631  -4.397  1.00 95.26           N  
ATOM   1275  H   PHE A  84      -0.468   2.805  -3.742  1.00 95.26           H  
ATOM   1276  CA  PHE A  84      -2.237   1.674  -3.997  1.00 95.26           C  
ATOM   1277  HA  PHE A  84      -2.972   1.559  -4.794  1.00 95.26           H  
ATOM   1278  C   PHE A  84      -2.930   2.221  -2.761  1.00 95.26           C  
ATOM   1279  CB  PHE A  84      -1.600   0.302  -3.738  1.00 95.26           C  
ATOM   1280  HB2 PHE A  84      -1.060   0.327  -2.791  1.00 95.26           H  
ATOM   1281  HB3 PHE A  84      -2.390  -0.442  -3.640  1.00 95.26           H  
ATOM   1282  O   PHE A  84      -2.282   2.519  -1.764  1.00 95.26           O  
ATOM   1283  CG  PHE A  84      -0.642  -0.126  -4.831  1.00 95.26           C  
ATOM   1284  CD1 PHE A  84      -1.144  -0.686  -6.017  1.00 95.26           C  
ATOM   1285  HD1 PHE A  84      -2.204  -0.864  -6.121  1.00 95.26           H  
ATOM   1286  CD2 PHE A  84       0.740   0.111  -4.698  1.00 95.26           C  
ATOM   1287  HD2 PHE A  84       1.130   0.562  -3.798  1.00 95.26           H  
ATOM   1288  CE1 PHE A  84      -0.270  -0.996  -7.072  1.00 95.26           C  
ATOM   1289  HE1 PHE A  84      -0.657  -1.412  -7.991  1.00 95.26           H  
ATOM   1290  CE2 PHE A  84       1.613  -0.200  -5.753  1.00 95.26           C  
ATOM   1291  HE2 PHE A  84       2.670   0.004  -5.657  1.00 95.26           H  
ATOM   1292  CZ  PHE A  84       1.105  -0.743  -6.945  1.00 95.26           C  
ATOM   1293  HZ  PHE A  84       1.766  -0.951  -7.774  1.00 95.26           H  
ATOM   1294  N   THR A  85      -4.242   2.387  -2.827  1.00 96.37           N  
ATOM   1295  H   THR A  85      -4.716   2.150  -3.687  1.00 96.37           H  
ATOM   1296  CA  THR A  85      -5.069   2.689  -1.659  1.00 96.37           C  
ATOM   1297  HA  THR A  85      -4.452   2.897  -0.785  1.00 96.37           H  
ATOM   1298  C   THR A  85      -5.914   1.462  -1.378  1.00 96.37           C  
ATOM   1299  CB  THR A  85      -5.945   3.913  -1.915  1.00 96.37           C  
ATOM   1300  HB  THR A  85      -6.637   3.687  -2.726  1.00 96.37           H  
ATOM   1301  O   THR A  85      -6.729   1.090  -2.217  1.00 96.37           O  
ATOM   1302  CG2 THR A  85      -6.751   4.323  -0.696  1.00 96.37           C  
ATOM   1303 HG21 THR A  85      -7.343   3.483  -0.334  1.00 96.37           H  
ATOM   1304 HG22 THR A  85      -7.445   5.110  -0.992  1.00 96.37           H  
ATOM   1305 HG23 THR A  85      -6.084   4.664   0.096  1.00 96.37           H  
ATOM   1306  OG1 THR A  85      -5.133   5.008  -2.290  1.00 96.37           O  
ATOM   1307  HG1 THR A  85      -4.510   4.638  -2.920  1.00 96.37           H  
ATOM   1308  N   ILE A  86      -5.683   0.820  -0.238  1.00 95.90           N  
ATOM   1309  H   ILE A  86      -5.007   1.209   0.404  1.00 95.90           H  
ATOM   1310  CA  ILE A  86      -6.423  -0.353   0.214  1.00 95.90           C  
ATOM   1311  HA  ILE A  86      -6.975  -0.786  -0.621  1.00 95.90           H  
ATOM   1312  C   ILE A  86      -7.424   0.131   1.251  1.00 95.90           C  
ATOM   1313  CB  ILE A  86      -5.485  -1.441   0.789  1.00 95.90           C  
ATOM   1314  HB  ILE A  86      -4.996  -1.058   1.684  1.00 95.90           H  
ATOM   1315  O   ILE A  86      -7.023   0.629   2.303  1.00 95.90           O  
ATOM   1316  CG1 ILE A  86      -4.396  -1.913  -0.205  1.00 95.90           C  
ATOM   1317 HG12 ILE A  86      -4.821  -2.003  -1.204  1.00 95.90           H  
ATOM   1318 HG13 ILE A  86      -4.055  -2.904   0.096  1.00 95.90           H  
ATOM   1319  CG2 ILE A  86      -6.325  -2.667   1.199  1.00 95.90           C  
ATOM   1320 HG21 ILE A  86      -6.842  -3.080   0.333  1.00 95.90           H  
ATOM   1321 HG22 ILE A  86      -7.065  -2.393   1.951  1.00 95.90           H  
ATOM   1322 HG23 ILE A  86      -5.683  -3.432   1.636  1.00 95.90           H  
ATOM   1323  CD1 ILE A  86      -3.141  -1.027  -0.258  1.00 95.90           C  
ATOM   1324 HD11 ILE A  86      -2.770  -0.842   0.750  1.00 95.90           H  
ATOM   1325 HD12 ILE A  86      -2.366  -1.539  -0.828  1.00 95.90           H  
ATOM   1326 HD13 ILE A  86      -3.348  -0.076  -0.750  1.00 95.90           H  
ATOM   1327  N   GLU A  87      -8.706  -0.012   0.947  1.00 95.78           N  
ATOM   1328  H   GLU A  87      -8.956  -0.409   0.052  1.00 95.78           H  
ATOM   1329  CA  GLU A  87      -9.814   0.329   1.827  1.00 95.78           C  
ATOM   1330  HA  GLU A  87      -9.418   0.800   2.726  1.00 95.78           H  
ATOM   1331  C   GLU A  87     -10.540  -0.947   2.247  1.00 95.78           C  
ATOM   1332  CB  GLU A  87     -10.769   1.342   1.170  1.00 95.78           C  
ATOM   1333  HB2 GLU A  87     -11.253   0.890   0.304  1.00 95.78           H  
ATOM   1334  HB3 GLU A  87     -11.530   1.604   1.904  1.00 95.78           H  
ATOM   1335  O   GLU A  87     -10.880  -1.796   1.421  1.00 95.78           O  
ATOM   1336  CG  GLU A  87     -10.019   2.611   0.731  1.00 95.78           C  
ATOM   1337  HG2 GLU A  87      -9.358   2.904   1.546  1.00 95.78           H  
ATOM   1338  HG3 GLU A  87      -9.398   2.371  -0.132  1.00 95.78           H  
ATOM   1339  CD  GLU A  87     -10.902   3.821   0.383  1.00 95.78           C  
ATOM   1340  OE1 GLU A  87     -10.279   4.887   0.119  1.00 95.78           O  
ATOM   1341  OE2 GLU A  87     -12.146   3.732   0.504  1.00 95.78           O  
ATOM   1342  N   TRP A  88     -10.790  -1.092   3.542  1.00 92.90           N  
ATOM   1343  H   TRP A  88     -10.497  -0.366   4.180  1.00 92.90           H  
ATOM   1344  CA  TRP A  88     -11.558  -2.207   4.082  1.00 92.90           C  
ATOM   1345  HA  TRP A  88     -12.028  -2.748   3.261  1.00 92.90           H  
ATOM   1346  C   TRP A  88     -12.680  -1.708   4.978  1.00 92.90           C  
ATOM   1347  CB  TRP A  88     -10.652  -3.206   4.806  1.00 92.90           C  
ATOM   1348  HB2 TRP A  88     -11.241  -4.081   5.084  1.00 92.90           H  
ATOM   1349  HB3 TRP A  88      -9.882  -3.543   4.113  1.00 92.90           H  
ATOM   1350  O   TRP A  88     -12.649  -0.603   5.531  1.00 92.90           O  
ATOM   1351  CG  TRP A  88      -9.977  -2.681   6.029  1.00 92.90           C  
ATOM   1352  CD1 TRP A  88     -10.451  -2.741   7.295  1.00 92.90           C  
ATOM   1353  HD1 TRP A  88     -11.393  -3.180   7.588  1.00 92.90           H  
ATOM   1354  CD2 TRP A  88      -8.698  -1.990   6.108  1.00 92.90           C  
ATOM   1355  CE2 TRP A  88      -8.426  -1.710   7.479  1.00 92.90           C  
ATOM   1356  CE3 TRP A  88      -7.750  -1.560   5.155  1.00 92.90           C  
ATOM   1357  HE3 TRP A  88      -7.935  -1.748   4.107  1.00 92.90           H  
ATOM   1358  NE1 TRP A  88      -9.534  -2.170   8.155  1.00 92.90           N  
ATOM   1359  HE1 TRP A  88      -9.666  -2.124   9.156  1.00 92.90           H  
ATOM   1360  CH2 TRP A  88      -6.350  -0.618   6.914  1.00 92.90           C  
ATOM   1361  HH2 TRP A  88      -5.462  -0.086   7.224  1.00 92.90           H  
ATOM   1362  CZ2 TRP A  88      -7.262  -1.047   7.889  1.00 92.90           C  
ATOM   1363  HZ2 TRP A  88      -7.081  -0.853   8.936  1.00 92.90           H  
ATOM   1364  CZ3 TRP A  88      -6.588  -0.874   5.552  1.00 92.90           C  
ATOM   1365  HZ3 TRP A  88      -5.882  -0.544   4.805  1.00 92.90           H  
ATOM   1366  N   LYS A  89     -13.688  -2.564   5.098  1.00 89.15           N  
ATOM   1367  H   LYS A  89     -13.615  -3.446   4.612  1.00 89.15           H  
ATOM   1368  CA  LYS A  89     -14.826  -2.407   5.990  1.00 89.15           C  
ATOM   1369  HA  LYS A  89     -14.630  -1.633   6.733  1.00 89.15           H  
ATOM   1370  C   LYS A  89     -14.991  -3.737   6.713  1.00 89.15           C  
ATOM   1371  CB  LYS A  89     -16.068  -2.040   5.170  1.00 89.15           C  
ATOM   1372  HB2 LYS A  89     -16.308  -2.857   4.489  1.00 89.15           H  
ATOM   1373  HB3 LYS A  89     -16.895  -1.910   5.867  1.00 89.15           H  
ATOM   1374  O   LYS A  89     -15.244  -4.747   6.060  1.00 89.15           O  
ATOM   1375  CG  LYS A  89     -15.921  -0.742   4.368  1.00 89.15           C  
ATOM   1376  HG2 LYS A  89     -15.119  -0.857   3.638  1.00 89.15           H  
ATOM   1377  HG3 LYS A  89     -15.666   0.077   5.040  1.00 89.15           H  
ATOM   1378  CD  LYS A  89     -17.216  -0.412   3.619  1.00 89.15           C  
ATOM   1379  HD2 LYS A  89     -17.460  -1.256   2.973  1.00 89.15           H  
ATOM   1380  HD3 LYS A  89     -18.028  -0.250   4.327  1.00 89.15           H  
ATOM   1381  CE  LYS A  89     -16.980   0.843   2.773  1.00 89.15           C  
ATOM   1382  HE2 LYS A  89     -16.976   1.719   3.422  1.00 89.15           H  
ATOM   1383  HE3 LYS A  89     -15.988   0.767   2.328  1.00 89.15           H  
ATOM   1384  NZ  LYS A  89     -17.983   0.975   1.690  1.00 89.15           N  
ATOM   1385  HZ1 LYS A  89     -17.774   1.781   1.119  1.00 89.15           H  
ATOM   1386  HZ2 LYS A  89     -18.925   1.023   2.050  1.00 89.15           H  
ATOM   1387  HZ3 LYS A  89     -17.910   0.174   1.078  1.00 89.15           H  
ATOM   1388  N   ASP A  90     -14.764  -3.750   8.015  1.00 82.08           N  
ATOM   1389  H   ASP A  90     -14.559  -2.885   8.495  1.00 82.08           H  
ATOM   1390  CA  ASP A  90     -14.772  -4.965   8.828  1.00 82.08           C  
ATOM   1391  HA  ASP A  90     -15.109  -5.817   8.237  1.00 82.08           H  
ATOM   1392  C   ASP A  90     -15.759  -4.780   9.976  1.00 82.08           C  
ATOM   1393  CB  ASP A  90     -13.335  -5.262   9.292  1.00 82.08           C  
ATOM   1394  HB2 ASP A  90     -13.011  -4.501  10.002  1.00 82.08           H  
ATOM   1395  HB3 ASP A  90     -12.676  -5.202   8.426  1.00 82.08           H  
ATOM   1396  O   ASP A  90     -15.428  -4.120  10.952  1.00 82.08           O  
ATOM   1397  CG  ASP A  90     -13.153  -6.654   9.906  1.00 82.08           C  
ATOM   1398  OD1 ASP A  90     -14.000  -7.537   9.650  1.00 82.08           O  
ATOM   1399  OD2 ASP A  90     -12.076  -6.850  10.520  1.00 82.08           O  
ATOM   1400  N   ASP A  91     -16.978  -5.295   9.802  1.00 83.43           N  
ATOM   1401  H   ASP A  91     -17.135  -5.886   8.998  1.00 83.43           H  
ATOM   1402  CA  ASP A  91     -18.015  -5.338  10.841  1.00 83.43           C  
ATOM   1403  HA  ASP A  91     -18.123  -4.363  11.315  1.00 83.43           H  
ATOM   1404  C   ASP A  91     -17.579  -6.351  11.910  1.00 83.43           C  
ATOM   1405  CB  ASP A  91     -19.356  -5.704  10.175  1.00 83.43           C  
ATOM   1406  HB2 ASP A  91     -19.578  -4.965   9.404  1.00 83.43           H  
ATOM   1407  HB3 ASP A  91     -19.256  -6.669   9.678  1.00 83.43           H  
ATOM   1408  O   ASP A  91     -17.798  -7.560  11.776  1.00 83.43           O  
ATOM   1409  CG  ASP A  91     -20.544  -5.769  11.139  1.00 83.43           C  
ATOM   1410  OD1 ASP A  91     -20.331  -5.591  12.348  1.00 83.43           O  
ATOM   1411  OD2 ASP A  91     -21.663  -6.048  10.645  1.00 83.43           O  
ATOM   1412  N   LYS A  92     -16.837  -5.867  12.911  1.00 81.31           N  
ATOM   1413  H   LYS A  92     -16.836  -4.864  13.028  1.00 81.31           H  
ATOM   1414  CA  LYS A  92     -16.148  -6.729  13.880  1.00 81.31           C  
ATOM   1415  HA  LYS A  92     -15.795  -7.622  13.364  1.00 81.31           H  
ATOM   1416  C   LYS A  92     -17.086  -7.222  14.967  1.00 81.31           C  
ATOM   1417  CB  LYS A  92     -14.957  -6.003  14.516  1.00 81.31           C  
ATOM   1418  HB2 LYS A  92     -15.267  -5.011  14.847  1.00 81.31           H  
ATOM   1419  HB3 LYS A  92     -14.632  -6.572  15.387  1.00 81.31           H  
ATOM   1420  O   LYS A  92     -16.830  -8.286  15.536  1.00 81.31           O  
ATOM   1421  CG  LYS A  92     -13.776  -5.887  13.551  1.00 81.31           C  
ATOM   1422  HG2 LYS A  92     -14.032  -5.201  12.744  1.00 81.31           H  
ATOM   1423  HG3 LYS A  92     -13.555  -6.866  13.127  1.00 81.31           H  
ATOM   1424  CD  LYS A  92     -12.537  -5.368  14.282  1.00 81.31           C  
ATOM   1425  HD2 LYS A  92     -12.245  -6.082  15.053  1.00 81.31           H  
ATOM   1426  HD3 LYS A  92     -12.759  -4.401  14.734  1.00 81.31           H  
ATOM   1427  CE  LYS A  92     -11.419  -5.221  13.255  1.00 81.31           C  
ATOM   1428  HE2 LYS A  92     -11.297  -6.167  12.728  1.00 81.31           H  
ATOM   1429  HE3 LYS A  92     -11.726  -4.485  12.512  1.00 81.31           H  
ATOM   1430  NZ  LYS A  92     -10.145  -4.825  13.886  1.00 81.31           N  
ATOM   1431  HZ1 LYS A  92      -9.750  -5.584  14.422  1.00 81.31           H  
ATOM   1432  HZ2 LYS A  92      -9.430  -4.745  13.178  1.00 81.31           H  
ATOM   1433  HZ3 LYS A  92     -10.206  -3.971  14.422  1.00 81.31           H  
ATOM   1434  N   ASP A  93     -18.117  -6.448  15.294  1.00 86.51           N  
ATOM   1435  H   ASP A  93     -18.308  -5.623  14.743  1.00 86.51           H  
ATOM   1436  CA  ASP A  93     -19.108  -6.831  16.298  1.00 86.51           C  
ATOM   1437  HA  ASP A  93     -18.647  -7.563  16.961  1.00 86.51           H  
ATOM   1438  C   ASP A  93     -20.320  -7.564  15.699  1.00 86.51           C  
ATOM   1439  CB  ASP A  93     -19.451  -5.634  17.196  1.00 86.51           C  
ATOM   1440  HB2 ASP A  93     -20.076  -5.990  18.015  1.00 86.51           H  
ATOM   1441  HB3 ASP A  93     -18.526  -5.260  17.635  1.00 86.51           H  
ATOM   1442  O   ASP A  93     -21.043  -8.245  16.436  1.00 86.51           O  
ATOM   1443  CG  ASP A  93     -20.176  -4.477  16.511  1.00 86.51           C  
ATOM   1444  OD1 ASP A  93     -20.775  -4.731  15.450  1.00 86.51           O  
ATOM   1445  OD2 ASP A  93     -20.164  -3.391  17.137  1.00 86.51           O  
ATOM   1446  N   GLY A  94     -20.473  -7.540  14.372  1.00 85.33           N  
ATOM   1447  H   GLY A  94     -20.016  -6.796  13.864  1.00 85.33           H  
ATOM   1448  CA  GLY A  94     -21.506  -8.265  13.643  1.00 85.33           C  
ATOM   1449  HA2 GLY A  94     -21.520  -9.307  13.964  1.00 85.33           H  
ATOM   1450  HA3 GLY A  94     -21.272  -8.214  12.580  1.00 85.33           H  
ATOM   1451  C   GLY A  94     -22.897  -7.670  13.841  1.00 85.33           C  
ATOM   1452  O   GLY A  94     -23.889  -8.391  13.682  1.00 85.33           O  
ATOM   1453  N   ASP A  95     -22.992  -6.397  14.232  1.00 91.92           N  
ATOM   1454  H   ASP A  95     -22.150  -5.848  14.323  1.00 91.92           H  
ATOM   1455  CA  ASP A  95     -24.263  -5.723  14.492  1.00 91.92           C  
ATOM   1456  HA  ASP A  95     -24.916  -6.455  14.967  1.00 91.92           H  
ATOM   1457  C   ASP A  95     -24.992  -5.283  13.202  1.00 91.92           C  
ATOM   1458  CB  ASP A  95     -24.056  -4.597  15.526  1.00 91.92           C  
ATOM   1459  HB2 ASP A  95     -23.384  -4.942  16.311  1.00 91.92           H  
ATOM   1460  HB3 ASP A  95     -25.022  -4.413  15.996  1.00 91.92           H  
ATOM   1461  O   ASP A  95     -26.170  -4.906  13.243  1.00 91.92           O  
ATOM   1462  CG  ASP A  95     -23.552  -3.258  14.967  1.00 91.92           C  
ATOM   1463  OD1 ASP A  95     -23.194  -3.211  13.774  1.00 91.92           O  
ATOM   1464  OD2 ASP A  95     -23.773  -2.237  15.666  1.00 91.92           O  
ATOM   1465  N   GLY A  96     -24.325  -5.400  12.046  1.00 88.44           N  
ATOM   1466  H   GLY A  96     -23.346  -5.639  12.109  1.00 88.44           H  
ATOM   1467  CA  GLY A  96     -24.831  -5.014  10.732  1.00 88.44           C  
ATOM   1468  HA2 GLY A  96     -24.338  -5.640   9.988  1.00 88.44           H  
ATOM   1469  HA3 GLY A  96     -25.906  -5.190  10.691  1.00 88.44           H  
ATOM   1470  C   GLY A  96     -24.565  -3.550  10.356  1.00 88.44           C  
ATOM   1471  O   GLY A  96     -25.017  -3.108   9.291  1.00 88.44           O  
ATOM   1472  N   TYR A  97     -23.843  -2.792  11.183  1.00 90.08           N  
ATOM   1473  H   TYR A  97     -23.509  -3.208  12.041  1.00 90.08           H  
ATOM   1474  CA  TYR A  97     -23.514  -1.382  11.008  1.00 90.08           C  
ATOM   1475  HA  TYR A  97     -23.898  -1.045  10.046  1.00 90.08           H  
ATOM   1476  C   TYR A  97     -22.005  -1.142  11.037  1.00 90.08           C  
ATOM   1477  CB  TYR A  97     -24.169  -0.525  12.099  1.00 90.08           C  
ATOM   1478  HB2 TYR A  97     -23.837   0.506  11.974  1.00 90.08           H  
ATOM   1479  HB3 TYR A  97     -23.815  -0.848  13.078  1.00 90.08           H  
ATOM   1480  O   TYR A  97     -21.360  -1.113  12.069  1.00 90.08           O  
ATOM   1481  CG  TYR A  97     -25.678  -0.536  12.095  1.00 90.08           C  
ATOM   1482  CD1 TYR A  97     -26.385   0.301  11.213  1.00 90.08           C  
ATOM   1483  HD1 TYR A  97     -25.836   0.934  10.531  1.00 90.08           H  
ATOM   1484  CD2 TYR A  97     -26.369  -1.382  12.979  1.00 90.08           C  
ATOM   1485  HD2 TYR A  97     -25.810  -2.036  13.632  1.00 90.08           H  
ATOM   1486  CE1 TYR A  97     -27.792   0.299  11.218  1.00 90.08           C  
ATOM   1487  HE1 TYR A  97     -28.335   0.936  10.535  1.00 90.08           H  
ATOM   1488  CE2 TYR A  97     -27.776  -1.389  12.991  1.00 90.08           C  
ATOM   1489  HE2 TYR A  97     -28.302  -2.056  13.658  1.00 90.08           H  
ATOM   1490  OH  TYR A  97     -29.846  -0.538  12.115  1.00 90.08           O  
ATOM   1491  HH  TYR A  97     -30.179   0.039  11.423  1.00 90.08           H  
ATOM   1492  CZ  TYR A  97     -28.486  -0.547  12.113  1.00 90.08           C  
ATOM   1493  N   ILE A  98     -21.447  -0.771   9.885  1.00 86.48           N  
ATOM   1494  H   ILE A  98     -21.999  -0.864   9.045  1.00 86.48           H  
ATOM   1495  CA  ILE A  98     -20.017  -0.454   9.794  1.00 86.48           C  
ATOM   1496  HA  ILE A  98     -19.485  -1.128  10.466  1.00 86.48           H  
ATOM   1497  C   ILE A  98     -19.757   0.976  10.279  1.00 86.48           C  
ATOM   1498  CB  ILE A  98     -19.476  -0.719   8.378  1.00 86.48           C  
ATOM   1499  HB  ILE A  98     -19.903   0.016   7.695  1.00 86.48           H  
ATOM   1500  O   ILE A  98     -19.945   1.958   9.535  1.00 86.48           O  
ATOM   1501  CG1 ILE A  98     -19.925  -2.126   7.918  1.00 86.48           C  
ATOM   1502 HG12 ILE A  98     -19.660  -2.851   8.687  1.00 86.48           H  
ATOM   1503 HG13 ILE A  98     -21.010  -2.136   7.812  1.00 86.48           H  
ATOM   1504  CG2 ILE A  98     -17.945  -0.559   8.374  1.00 86.48           C  
ATOM   1505 HG21 ILE A  98     -17.570  -0.501   7.352  1.00 86.48           H  
ATOM   1506 HG22 ILE A  98     -17.640   0.343   8.906  1.00 86.48           H  
ATOM   1507 HG23 ILE A  98     -17.492  -1.412   8.880  1.00 86.48           H  
ATOM   1508  CD1 ILE A  98     -19.366  -2.614   6.585  1.00 86.48           C  
ATOM   1509 HD11 ILE A  98     -18.390  -3.065   6.761  1.00 86.48           H  
ATOM   1510 HD12 ILE A  98     -20.019  -3.393   6.190  1.00 86.48           H  
ATOM   1511 HD13 ILE A  98     -19.309  -1.796   5.868  1.00 86.48           H  
ATOM   1512  N   SER A  99     -19.281   1.090  11.514  1.00 86.00           N  
ATOM   1513  H   SER A  99     -19.185   0.237  12.045  1.00 86.00           H  
ATOM   1514  CA  SER A  99     -18.858   2.338  12.142  1.00 86.00           C  
ATOM   1515  HA  SER A  99     -19.668   3.058  12.030  1.00 86.00           H  
ATOM   1516  C   SER A  99     -17.598   2.925  11.485  1.00 86.00           C  
ATOM   1517  CB  SER A  99     -18.652   2.103  13.643  1.00 86.00           C  
ATOM   1518  HB2 SER A  99     -18.575   3.062  14.155  1.00 86.00           H  
ATOM   1519  HB3 SER A  99     -19.498   1.552  14.053  1.00 86.00           H  
ATOM   1520  O   SER A  99     -16.944   2.323  10.633  1.00 86.00           O  
ATOM   1521  OG  SER A  99     -17.467   1.373  13.850  1.00 86.00           O  
ATOM   1522  HG  SER A  99     -17.707   0.460  13.676  1.00 86.00           H  
ATOM   1523  N   ALA A 100     -17.227   4.153  11.862  1.00 83.57           N  
ATOM   1524  H   ALA A 100     -17.760   4.620  12.582  1.00 83.57           H  
ATOM   1525  CA  ALA A 100     -15.972   4.751  11.399  1.00 83.57           C  
ATOM   1526  HA  ALA A 100     -15.935   4.694  10.311  1.00 83.57           H  
ATOM   1527  C   ALA A 100     -14.732   4.003  11.925  1.00 83.57           C  
ATOM   1528  CB  ALA A 100     -15.948   6.228  11.808  1.00 83.57           C  
ATOM   1529  HB1 ALA A 100     -15.035   6.691  11.434  1.00 83.57           H  
ATOM   1530  HB2 ALA A 100     -15.967   6.316  12.894  1.00 83.57           H  
ATOM   1531  HB3 ALA A 100     -16.808   6.747  11.385  1.00 83.57           H  
ATOM   1532  O   ALA A 100     -13.702   4.017  11.261  1.00 83.57           O  
ATOM   1533  N   ALA A 101     -14.831   3.345  13.085  1.00 84.06           N  
ATOM   1534  H   ALA A 101     -15.734   3.261  13.531  1.00 84.06           H  
ATOM   1535  CA  ALA A 101     -13.733   2.577  13.669  1.00 84.06           C  
ATOM   1536  HA  ALA A 101     -12.823   3.175  13.618  1.00 84.06           H  
ATOM   1537  C   ALA A 101     -13.460   1.266  12.912  1.00 84.06           C  
ATOM   1538  CB  ALA A 101     -14.062   2.316  15.142  1.00 84.06           C  
ATOM   1539  HB1 ALA A 101     -13.236   1.779  15.609  1.00 84.06           H  
ATOM   1540  HB2 ALA A 101     -14.215   3.259  15.666  1.00 84.06           H  
ATOM   1541  HB3 ALA A 101     -14.962   1.706  15.220  1.00 84.06           H  
ATOM   1542  O   ALA A 101     -12.350   0.748  12.973  1.00 84.06           O  
ATOM   1543  N   GLU A 102     -14.454   0.776  12.176  1.00 85.87           N  
ATOM   1544  H   GLU A 102     -15.358   1.218  12.263  1.00 85.87           H  
ATOM   1545  CA  GLU A 102     -14.441  -0.468  11.396  1.00 85.87           C  
ATOM   1546  HA  GLU A 102     -13.722  -1.177  11.807  1.00 85.87           H  
ATOM   1547  C   GLU A 102     -14.088  -0.256   9.925  1.00 85.87           C  
ATOM   1548  CB  GLU A 102     -15.837  -1.050  11.516  1.00 85.87           C  
ATOM   1549  HB2 GLU A 102     -16.006  -1.820  10.762  1.00 85.87           H  
ATOM   1550  HB3 GLU A 102     -16.560  -0.256  11.328  1.00 85.87           H  
ATOM   1551  O   GLU A 102     -13.999  -1.197   9.133  1.00 85.87           O  
ATOM   1552  CG  GLU A 102     -16.003  -1.624  12.925  1.00 85.87           C  
ATOM   1553  HG2 GLU A 102     -15.716  -0.888  13.675  1.00 85.87           H  
ATOM   1554  HG3 GLU A 102     -15.352  -2.490  13.049  1.00 85.87           H  
ATOM   1555  CD  GLU A 102     -17.452  -1.987  13.149  1.00 85.87           C  
ATOM   1556  OE1 GLU A 102     -17.673  -3.160  13.501  1.00 85.87           O  
ATOM   1557  OE2 GLU A 102     -18.251  -1.031  12.977  1.00 85.87           O  
ATOM   1558  N   LYS A 103     -13.877   1.004   9.548  1.00 89.86           N  
ATOM   1559  H   LYS A 103     -13.914   1.708  10.272  1.00 89.86           H  
ATOM   1560  CA  LYS A 103     -13.325   1.381   8.256  1.00 89.86           C  
ATOM   1561  HA  LYS A 103     -13.444   0.553   7.558  1.00 89.86           H  
ATOM   1562  C   LYS A 103     -11.844   1.624   8.427  1.00 89.86           C  
ATOM   1563  CB  LYS A 103     -14.042   2.607   7.689  1.00 89.86           C  
ATOM   1564  HB2 LYS A 103     -13.560   2.913   6.761  1.00 89.86           H  
ATOM   1565  HB3 LYS A 103     -13.986   3.424   8.408  1.00 89.86           H  
ATOM   1566  O   LYS A 103     -11.406   2.275   9.375  1.00 89.86           O  
ATOM   1567  CG  LYS A 103     -15.502   2.251   7.410  1.00 89.86           C  
ATOM   1568  HG2 LYS A 103     -15.957   1.862   8.320  1.00 89.86           H  
ATOM   1569  HG3 LYS A 103     -15.543   1.472   6.649  1.00 89.86           H  
ATOM   1570  CD  LYS A 103     -16.314   3.456   6.949  1.00 89.86           C  
ATOM   1571  HD2 LYS A 103     -16.189   4.261   7.674  1.00 89.86           H  
ATOM   1572  HD3 LYS A 103     -15.979   3.782   5.964  1.00 89.86           H  
ATOM   1573  CE  LYS A 103     -17.773   3.000   6.919  1.00 89.86           C  
ATOM   1574  HE2 LYS A 103     -17.987   2.503   7.864  1.00 89.86           H  
ATOM   1575  HE3 LYS A 103     -17.904   2.260   6.129  1.00 89.86           H  
ATOM   1576  NZ  LYS A 103     -18.700   4.138   6.753  1.00 89.86           N  
ATOM   1577  HZ1 LYS A 103     -18.560   4.777   7.522  1.00 89.86           H  
ATOM   1578  HZ2 LYS A 103     -19.649   3.798   6.829  1.00 89.86           H  
ATOM   1579  HZ3 LYS A 103     -18.552   4.616   5.876  1.00 89.86           H  
ATOM   1580  N   GLY A 104     -11.077   1.148   7.465  1.00 92.04           N  
ATOM   1581  H   GLY A 104     -11.485   0.602   6.720  1.00 92.04           H  
ATOM   1582  CA  GLY A 104      -9.671   1.470   7.411  1.00 92.04           C  
ATOM   1583  HA2 GLY A 104      -9.491   2.397   7.956  1.00 92.04           H  
ATOM   1584  HA3 GLY A 104      -9.088   0.682   7.887  1.00 92.04           H  
ATOM   1585  C   GLY A 104      -9.198   1.688   5.997  1.00 92.04           C  
ATOM   1586  O   GLY A 104      -9.796   1.215   5.032  1.00 92.04           O  
ATOM   1587  N   ARG A 105      -8.140   2.484   5.904  1.00 94.80           N  
ATOM   1588  H   ARG A 105      -7.721   2.832   6.755  1.00 94.80           H  
ATOM   1589  CA  ARG A 105      -7.535   2.893   4.652  1.00 94.80           C  
ATOM   1590  HA  ARG A 105      -7.753   2.142   3.893  1.00 94.80           H  
ATOM   1591  C   ARG A 105      -6.034   2.979   4.841  1.00 94.80           C  
ATOM   1592  CB  ARG A 105      -8.168   4.215   4.214  1.00 94.80           C  
ATOM   1593  HB2 ARG A 105      -8.104   4.936   5.029  1.00 94.80           H  
ATOM   1594  HB3 ARG A 105      -9.223   4.032   4.010  1.00 94.80           H  
ATOM   1595  O   ARG A 105      -5.563   3.686   5.732  1.00 94.80           O  
ATOM   1596  CG  ARG A 105      -7.516   4.805   2.961  1.00 94.80           C  
ATOM   1597  HG2 ARG A 105      -7.540   4.070   2.156  1.00 94.80           H  
ATOM   1598  HG3 ARG A 105      -6.482   5.083   3.165  1.00 94.80           H  
ATOM   1599  CD  ARG A 105      -8.304   6.051   2.559  1.00 94.80           C  
ATOM   1600  HD2 ARG A 105      -8.186   6.814   3.329  1.00 94.80           H  
ATOM   1601  HD3 ARG A 105      -9.361   5.795   2.499  1.00 94.80           H  
ATOM   1602  NE  ARG A 105      -7.892   6.540   1.242  1.00 94.80           N  
ATOM   1603  HE  ARG A 105      -8.298   6.023   0.475  1.00 94.80           H  
ATOM   1604  NH1 ARG A 105      -6.869   8.490   1.894  1.00 94.80           N  
ATOM   1605 HH11 ARG A 105      -6.183   9.207   1.704  1.00 94.80           H  
ATOM   1606 HH12 ARG A 105      -6.920   8.221   2.866  1.00 94.80           H  
ATOM   1607  NH2 ARG A 105      -6.743   7.838  -0.228  1.00 94.80           N  
ATOM   1608 HH21 ARG A 105      -6.060   8.569  -0.371  1.00 94.80           H  
ATOM   1609 HH22 ARG A 105      -6.877   7.106  -0.911  1.00 94.80           H  
ATOM   1610  CZ  ARG A 105      -7.188   7.621   0.978  1.00 94.80           C  
ATOM   1611  N   VAL A 106      -5.301   2.282   3.985  1.00 96.52           N  
ATOM   1612  H   VAL A 106      -5.787   1.708   3.310  1.00 96.52           H  
ATOM   1613  CA  VAL A 106      -3.841   2.360   3.902  1.00 96.52           C  
ATOM   1614  HA  VAL A 106      -3.486   3.143   4.573  1.00 96.52           H  
ATOM   1615  C   VAL A 106      -3.448   2.747   2.497  1.00 96.52           C  
ATOM   1616  CB  VAL A 106      -3.173   1.051   4.336  1.00 96.52           C  
ATOM   1617  HB  VAL A 106      -3.699   0.220   3.867  1.00 96.52           H  
ATOM   1618  O   VAL A 106      -3.889   2.148   1.517  1.00 96.52           O  
ATOM   1619  CG1 VAL A 106      -1.686   0.946   3.963  1.00 96.52           C  
ATOM   1620 HG11 VAL A 106      -1.573   0.884   2.880  1.00 96.52           H  
ATOM   1621 HG12 VAL A 106      -1.143   1.815   4.333  1.00 96.52           H  
ATOM   1622 HG13 VAL A 106      -1.260   0.043   4.401  1.00 96.52           H  
ATOM   1623  CG2 VAL A 106      -3.286   0.917   5.854  1.00 96.52           C  
ATOM   1624 HG21 VAL A 106      -3.413  -0.141   6.081  1.00 96.52           H  
ATOM   1625 HG22 VAL A 106      -4.159   1.444   6.237  1.00 96.52           H  
ATOM   1626 HG23 VAL A 106      -2.405   1.319   6.354  1.00 96.52           H  
ATOM   1627  N   GLU A 107      -2.592   3.749   2.408  1.00 96.91           N  
ATOM   1628  H   GLU A 107      -2.268   4.177   3.264  1.00 96.91           H  
ATOM   1629  CA  GLU A 107      -1.992   4.196   1.168  1.00 96.91           C  
ATOM   1630  HA  GLU A 107      -2.536   3.768   0.326  1.00 96.91           H  
ATOM   1631  C   GLU A 107      -0.540   3.719   1.098  1.00 96.91           C  
ATOM   1632  CB  GLU A 107      -2.139   5.715   1.081  1.00 96.91           C  
ATOM   1633  HB2 GLU A 107      -3.195   5.969   1.171  1.00 96.91           H  
ATOM   1634  HB3 GLU A 107      -1.595   6.170   1.909  1.00 96.91           H  
ATOM   1635  O   GLU A 107       0.239   3.932   2.024  1.00 96.91           O  
ATOM   1636  CG  GLU A 107      -1.610   6.280  -0.237  1.00 96.91           C  
ATOM   1637  HG2 GLU A 107      -2.119   5.781  -1.061  1.00 96.91           H  
ATOM   1638  HG3 GLU A 107      -0.544   6.069  -0.320  1.00 96.91           H  
ATOM   1639  CD  GLU A 107      -1.826   7.794  -0.360  1.00 96.91           C  
ATOM   1640  OE1 GLU A 107      -1.625   8.303  -1.484  1.00 96.91           O  
ATOM   1641  OE2 GLU A 107      -2.216   8.491   0.595  1.00 96.91           O  
ATOM   1642  N   VAL A 108      -0.181   3.096  -0.022  1.00 96.83           N  
ATOM   1643  H   VAL A 108      -0.907   2.912  -0.700  1.00 96.83           H  
ATOM   1644  CA  VAL A 108       1.181   2.718  -0.396  1.00 96.83           C  
ATOM   1645  HA  VAL A 108       1.872   2.999   0.399  1.00 96.83           H  
ATOM   1646  C   VAL A 108       1.536   3.491  -1.659  1.00 96.83           C  
ATOM   1647  CB  VAL A 108       1.301   1.198  -0.635  1.00 96.83           C  
ATOM   1648  HB  VAL A 108       0.684   0.920  -1.489  1.00 96.83           H  
ATOM   1649  O   VAL A 108       0.998   3.212  -2.730  1.00 96.83           O  
ATOM   1650  CG1 VAL A 108       2.750   0.801  -0.946  1.00 96.83           C  
ATOM   1651 HG11 VAL A 108       3.109   1.322  -1.833  1.00 96.83           H  
ATOM   1652 HG12 VAL A 108       3.392   1.041  -0.098  1.00 96.83           H  
ATOM   1653 HG13 VAL A 108       2.798  -0.271  -1.142  1.00 96.83           H  
ATOM   1654  CG2 VAL A 108       0.817   0.374   0.565  1.00 96.83           C  
ATOM   1655 HG21 VAL A 108       0.994  -0.687   0.388  1.00 96.83           H  
ATOM   1656 HG22 VAL A 108      -0.254   0.522   0.708  1.00 96.83           H  
ATOM   1657 HG23 VAL A 108       1.338   0.685   1.470  1.00 96.83           H  
ATOM   1658  N   ARG A 109       2.442   4.463  -1.556  1.00 93.42           N  
ATOM   1659  H   ARG A 109       2.827   4.649  -0.640  1.00 93.42           H  
ATOM   1660  CA  ARG A 109       3.060   5.124  -2.712  1.00 93.42           C  
ATOM   1661  HA  ARG A 109       2.508   4.892  -3.623  1.00 93.42           H  
ATOM   1662  C   ARG A 109       4.462   4.602  -2.898  1.00 93.42           C  
ATOM   1663  CB  ARG A 109       3.112   6.642  -2.541  1.00 93.42           C  
ATOM   1664  HB2 ARG A 109       3.457   6.886  -1.536  1.00 93.42           H  
ATOM   1665  HB3 ARG A 109       3.818   7.053  -3.263  1.00 93.42           H  
ATOM   1666  O   ARG A 109       5.264   4.660  -1.973  1.00 93.42           O  
ATOM   1667  CG  ARG A 109       1.751   7.278  -2.787  1.00 93.42           C  
ATOM   1668  HG2 ARG A 109       1.382   6.984  -3.770  1.00 93.42           H  
ATOM   1669  HG3 ARG A 109       1.057   6.937  -2.019  1.00 93.42           H  
ATOM   1670  CD  ARG A 109       1.875   8.799  -2.738  1.00 93.42           C  
ATOM   1671  HD2 ARG A 109       2.462   9.078  -1.863  1.00 93.42           H  
ATOM   1672  HD3 ARG A 109       2.375   9.148  -3.641  1.00 93.42           H  
ATOM   1673  NE  ARG A 109       0.542   9.387  -2.628  1.00 93.42           N  
ATOM   1674  HE  ARG A 109      -0.216   8.746  -2.445  1.00 93.42           H  
ATOM   1675  NH1 ARG A 109       1.062  11.612  -2.493  1.00 93.42           N  
ATOM   1676 HH11 ARG A 109       2.025  11.371  -2.678  1.00 93.42           H  
ATOM   1677 HH12 ARG A 109       0.766  12.560  -2.306  1.00 93.42           H  
ATOM   1678  NH2 ARG A 109      -1.030  10.893  -2.117  1.00 93.42           N  
ATOM   1679 HH21 ARG A 109      -1.332  11.817  -1.842  1.00 93.42           H  
ATOM   1680 HH22 ARG A 109      -1.550  10.076  -1.826  1.00 93.42           H  
ATOM   1681  CZ  ARG A 109       0.202  10.636  -2.427  1.00 93.42           C  
ATOM   1682  N   VAL A 110       4.763   4.150  -4.099  1.00 91.01           N  
ATOM   1683  H   VAL A 110       4.055   4.169  -4.819  1.00 91.01           H  
ATOM   1684  CA  VAL A 110       6.128   3.819  -4.497  1.00 91.01           C  
ATOM   1685  HA  VAL A 110       6.746   3.689  -3.609  1.00 91.01           H  
ATOM   1686  C   VAL A 110       6.685   4.998  -5.288  1.00 91.01           C  
ATOM   1687  CB  VAL A 110       6.150   2.490  -5.261  1.00 91.01           C  
ATOM   1688  HB  VAL A 110       5.627   2.622  -6.209  1.00 91.01           H  
ATOM   1689  O   VAL A 110       5.919   5.760  -5.860  1.00 91.01           O  
ATOM   1690  CG1 VAL A 110       7.570   2.013  -5.561  1.00 91.01           C  
ATOM   1691 HG11 VAL A 110       8.143   1.965  -4.635  1.00 91.01           H  
ATOM   1692 HG12 VAL A 110       8.061   2.690  -6.260  1.00 91.01           H  
ATOM   1693 HG13 VAL A 110       7.545   1.025  -6.020  1.00 91.01           H  
ATOM   1694  CG2 VAL A 110       5.434   1.381  -4.476  1.00 91.01           C  
ATOM   1695 HG21 VAL A 110       5.488   0.450  -5.040  1.00 91.01           H  
ATOM   1696 HG22 VAL A 110       4.380   1.622  -4.345  1.00 91.01           H  
ATOM   1697 HG23 VAL A 110       5.901   1.255  -3.499  1.00 91.01           H  
ATOM   1698  N   GLU A 111       7.993   5.190  -5.304  1.00 86.88           N  
ATOM   1699  H   GLU A 111       8.563   4.641  -4.677  1.00 86.88           H  
ATOM   1700  CA  GLU A 111       8.691   6.147  -6.162  1.00 86.88           C  
ATOM   1701  HA  GLU A 111       8.125   6.299  -7.081  1.00 86.88           H  
ATOM   1702  C   GLU A 111      10.045   5.549  -6.528  1.00 86.88           C  
ATOM   1703  CB  GLU A 111       8.814   7.494  -5.431  1.00 86.88           C  
ATOM   1704  HB2 GLU A 111       9.346   7.351  -4.491  1.00 86.88           H  
ATOM   1705  HB3 GLU A 111       7.802   7.826  -5.200  1.00 86.88           H  
ATOM   1706  O   GLU A 111      10.758   5.060  -5.647  1.00 86.88           O  
ATOM   1707  CG  GLU A 111       9.524   8.593  -6.241  1.00 86.88           C  
ATOM   1708  HG2 GLU A 111      10.576   8.324  -6.342  1.00 86.88           H  
ATOM   1709  HG3 GLU A 111       9.088   8.636  -7.239  1.00 86.88           H  
ATOM   1710  CD  GLU A 111       9.407   9.983  -5.583  1.00 86.88           C  
ATOM   1711  OE1 GLU A 111      10.224  10.864  -5.908  1.00 86.88           O  
ATOM   1712  OE2 GLU A 111       8.462  10.210  -4.780  1.00 86.88           O  
ATOM   1713  N   PHE A 112      10.379   5.556  -7.817  1.00 82.69           N  
ATOM   1714  H   PHE A 112       9.783   6.005  -8.497  1.00 82.69           H  
ATOM   1715  CA  PHE A 112      11.667   5.086  -8.310  1.00 82.69           C  
ATOM   1716  HA  PHE A 112      12.177   4.524  -7.528  1.00 82.69           H  
ATOM   1717  C   PHE A 112      12.531   6.296  -8.660  1.00 82.69           C  
ATOM   1718  CB  PHE A 112      11.471   4.135  -9.496  1.00 82.69           C  
ATOM   1719  HB2 PHE A 112      12.447   3.767  -9.813  1.00 82.69           H  
ATOM   1720  HB3 PHE A 112      11.049   4.693 -10.333  1.00 82.69           H  
ATOM   1721  O   PHE A 112      12.103   7.181  -9.398  1.00 82.69           O  
ATOM   1722  CG  PHE A 112      10.581   2.945  -9.185  1.00 82.69           C  
ATOM   1723  CD1 PHE A 112      11.085   1.852  -8.457  1.00 82.69           C  
ATOM   1724  HD1 PHE A 112      12.113   1.851  -8.127  1.00 82.69           H  
ATOM   1725  CD2 PHE A 112       9.239   2.942  -9.606  1.00 82.69           C  
ATOM   1726  HD2 PHE A 112       8.858   3.780 -10.172  1.00 82.69           H  
ATOM   1727  CE1 PHE A 112      10.243   0.768  -8.153  1.00 82.69           C  
ATOM   1728  HE1 PHE A 112      10.612  -0.062  -7.569  1.00 82.69           H  
ATOM   1729  CE2 PHE A 112       8.403   1.850  -9.317  1.00 82.69           C  
ATOM   1730  HE2 PHE A 112       7.384   1.843  -9.675  1.00 82.69           H  
ATOM   1731  CZ  PHE A 112       8.909   0.761  -8.588  1.00 82.69           C  
ATOM   1732  HZ  PHE A 112       8.273  -0.082  -8.360  1.00 82.69           H  
ATOM   1733  N   GLU A 113      13.740   6.330  -8.106  1.00 80.09           N  
ATOM   1734  H   GLU A 113      14.016   5.560  -7.514  1.00 80.09           H  
ATOM   1735  CA  GLU A 113      14.720   7.393  -8.316  1.00 80.09           C  
ATOM   1736  HA  GLU A 113      14.476   7.955  -9.217  1.00 80.09           H  
ATOM   1737  C   GLU A 113      16.095   6.745  -8.495  1.00 80.09           C  
ATOM   1738  CB  GLU A 113      14.691   8.356  -7.117  1.00 80.09           C  
ATOM   1739  HB2 GLU A 113      13.673   8.719  -6.976  1.00 80.09           H  
ATOM   1740  HB3 GLU A 113      14.979   7.805  -6.223  1.00 80.09           H  
ATOM   1741  O   GLU A 113      16.770   6.411  -7.519  1.00 80.09           O  
ATOM   1742  CG  GLU A 113      15.620   9.571  -7.305  1.00 80.09           C  
ATOM   1743  HG2 GLU A 113      15.211  10.204  -8.093  1.00 80.09           H  
ATOM   1744  HG3 GLU A 113      16.604   9.230  -7.624  1.00 80.09           H  
ATOM   1745  CD  GLU A 113      15.794  10.398  -6.019  1.00 80.09           C  
ATOM   1746  OE1 GLU A 113      16.512  11.422  -6.053  1.00 80.09           O  
ATOM   1747  OE2 GLU A 113      15.298   9.987  -4.937  1.00 80.09           O  
ATOM   1748  N   GLY A 114      16.501   6.524  -9.746  1.00 78.69           N  
ATOM   1749  H   GLY A 114      15.895   6.793 -10.508  1.00 78.69           H  
ATOM   1750  CA  GLY A 114      17.784   5.898 -10.068  1.00 78.69           C  
ATOM   1751  HA2 GLY A 114      18.591   6.559  -9.754  1.00 78.69           H  
ATOM   1752  HA3 GLY A 114      17.856   5.763 -11.147  1.00 78.69           H  
ATOM   1753  C   GLY A 114      17.963   4.527  -9.403  1.00 78.69           C  
ATOM   1754  O   GLY A 114      17.291   3.558  -9.750  1.00 78.69           O  
ATOM   1755  N   ASP A 115      18.881   4.446  -8.440  1.00 86.78           N  
ATOM   1756  H   ASP A 115      19.303   5.302  -8.109  1.00 86.78           H  
ATOM   1757  CA  ASP A 115      19.225   3.234  -7.689  1.00 86.78           C  
ATOM   1758  HA  ASP A 115      19.075   2.374  -8.342  1.00 86.78           H  
ATOM   1759  C   ASP A 115      18.345   3.003  -6.446  1.00 86.78           C  
ATOM   1760  CB  ASP A 115      20.721   3.279  -7.330  1.00 86.78           C  
ATOM   1761  HB2 ASP A 115      21.297   3.498  -8.229  1.00 86.78           H  
ATOM   1762  HB3 ASP A 115      21.024   2.291  -6.983  1.00 86.78           H  
ATOM   1763  O   ASP A 115      18.614   2.098  -5.647  1.00 86.78           O  
ATOM   1764  CG  ASP A 115      21.088   4.300  -6.241  1.00 86.78           C  
ATOM   1765  OD1 ASP A 115      20.404   5.342  -6.106  1.00 86.78           O  
ATOM   1766  OD2 ASP A 115      22.072   4.048  -5.511  1.00 86.78           O  
ATOM   1767  N   LYS A 116      17.299   3.817  -6.255  1.00 89.89           N  
ATOM   1768  H   LYS A 116      17.157   4.558  -6.927  1.00 89.89           H  
ATOM   1769  CA  LYS A 116      16.433   3.792  -5.073  1.00 89.89           C  
ATOM   1770  HA  LYS A 116      16.750   2.968  -4.434  1.00 89.89           H  
ATOM   1771  C   LYS A 116      14.974   3.552  -5.419  1.00 89.89           C  
ATOM   1772  CB  LYS A 116      16.582   5.096  -4.282  1.00 89.89           C  
ATOM   1773  HB2 LYS A 116      16.439   5.935  -4.962  1.00 89.89           H  
ATOM   1774  HB3 LYS A 116      15.815   5.150  -3.509  1.00 89.89           H  
ATOM   1775  O   LYS A 116      14.431   4.103  -6.371  1.00 89.89           O  
ATOM   1776  CG  LYS A 116      17.957   5.180  -3.613  1.00 89.89           C  
ATOM   1777  HG2 LYS A 116      18.729   4.844  -4.305  1.00 89.89           H  
ATOM   1778  HG3 LYS A 116      17.972   4.530  -2.738  1.00 89.89           H  
ATOM   1779  CD  LYS A 116      18.260   6.615  -3.196  1.00 89.89           C  
ATOM   1780  HD2 LYS A 116      18.083   7.268  -4.050  1.00 89.89           H  
ATOM   1781  HD3 LYS A 116      17.614   6.911  -2.369  1.00 89.89           H  
ATOM   1782  CE  LYS A 116      19.733   6.698  -2.806  1.00 89.89           C  
ATOM   1783  HE2 LYS A 116      20.313   6.253  -3.614  1.00 89.89           H  
ATOM   1784  HE3 LYS A 116      19.907   6.113  -1.903  1.00 89.89           H  
ATOM   1785  NZ  LYS A 116      20.132   8.109  -2.627  1.00 89.89           N  
ATOM   1786  HZ1 LYS A 116      21.120   8.167  -2.428  1.00 89.89           H  
ATOM   1787  HZ2 LYS A 116      19.583   8.557  -1.907  1.00 89.89           H  
ATOM   1788  HZ3 LYS A 116      19.967   8.585  -3.503  1.00 89.89           H  
ATOM   1789  N   MET A 117      14.320   2.809  -4.534  1.00 90.36           N  
ATOM   1790  H   MET A 117      14.862   2.403  -3.784  1.00 90.36           H  
ATOM   1791  CA  MET A 117      12.870   2.739  -4.442  1.00 90.36           C  
ATOM   1792  HA  MET A 117      12.428   3.368  -5.215  1.00 90.36           H  
ATOM   1793  C   MET A 117      12.445   3.264  -3.074  1.00 90.36           C  
ATOM   1794  CB  MET A 117      12.395   1.306  -4.686  1.00 90.36           C  
ATOM   1795  HB2 MET A 117      12.783   0.656  -3.901  1.00 90.36           H  
ATOM   1796  HB3 MET A 117      12.774   0.961  -5.648  1.00 90.36           H  
ATOM   1797  O   MET A 117      12.837   2.712  -2.042  1.00 90.36           O  
ATOM   1798  CG  MET A 117      10.867   1.235  -4.716  1.00 90.36           C  
ATOM   1799  HG2 MET A 117      10.457   1.740  -3.841  1.00 90.36           H  
ATOM   1800  HG3 MET A 117      10.520   1.776  -5.596  1.00 90.36           H  
ATOM   1801  SD  MET A 117      10.187  -0.443  -4.762  1.00 90.36           S  
ATOM   1802  CE  MET A 117      10.538  -0.893  -3.059  1.00 90.36           C  
ATOM   1803  HE1 MET A 117      10.316  -0.051  -2.404  1.00 90.36           H  
ATOM   1804  HE2 MET A 117      11.596  -1.141  -2.969  1.00 90.36           H  
ATOM   1805  HE3 MET A 117       9.903  -1.733  -2.778  1.00 90.36           H  
ATOM   1806  N   ARG A 118      11.631   4.317  -3.059  1.00 92.39           N  
ATOM   1807  H   ARG A 118      11.335   4.694  -3.949  1.00 92.39           H  
ATOM   1808  CA  ARG A 118      11.023   4.863  -1.844  1.00 92.39           C  
ATOM   1809  HA  ARG A 118      11.559   4.499  -0.968  1.00 92.39           H  
ATOM   1810  C   ARG A 118       9.588   4.379  -1.746  1.00 92.39           C  
ATOM   1811  CB  ARG A 118      11.090   6.394  -1.830  1.00 92.39           C  
ATOM   1812  HB2 ARG A 118      10.721   6.745  -0.866  1.00 92.39           H  
ATOM   1813  HB3 ARG A 118      10.434   6.785  -2.607  1.00 92.39           H  
ATOM   1814  O   ARG A 118       8.851   4.416  -2.725  1.00 92.39           O  
ATOM   1815  CG  ARG A 118      12.507   6.941  -2.053  1.00 92.39           C  
ATOM   1816  HG2 ARG A 118      12.848   6.685  -3.057  1.00 92.39           H  
ATOM   1817  HG3 ARG A 118      13.192   6.522  -1.316  1.00 92.39           H  
ATOM   1818  CD  ARG A 118      12.469   8.461  -1.917  1.00 92.39           C  
ATOM   1819  HD2 ARG A 118      11.668   8.850  -2.545  1.00 92.39           H  
ATOM   1820  HD3 ARG A 118      12.231   8.695  -0.879  1.00 92.39           H  
ATOM   1821  NE  ARG A 118      13.731   9.103  -2.334  1.00 92.39           N  
ATOM   1822  HE  ARG A 118      14.105   8.865  -3.242  1.00 92.39           H  
ATOM   1823  NH1 ARG A 118      13.679  10.793  -0.789  1.00 92.39           N  
ATOM   1824 HH11 ARG A 118      13.007  10.266  -0.249  1.00 92.39           H  
ATOM   1825 HH12 ARG A 118      14.090  11.626  -0.394  1.00 92.39           H  
ATOM   1826  NH2 ARG A 118      15.224  10.809  -2.392  1.00 92.39           N  
ATOM   1827 HH21 ARG A 118      15.417  10.516  -3.339  1.00 92.39           H  
ATOM   1828 HH22 ARG A 118      15.448  11.771  -2.179  1.00 92.39           H  
ATOM   1829  CZ  ARG A 118      14.205  10.226  -1.839  1.00 92.39           C  
ATOM   1830  N   VAL A 119       9.192   3.929  -0.566  1.00 95.23           N  
ATOM   1831  H   VAL A 119       9.878   3.866   0.172  1.00 95.23           H  
ATOM   1832  CA  VAL A 119       7.827   3.505  -0.263  1.00 95.23           C  
ATOM   1833  HA  VAL A 119       7.203   3.633  -1.147  1.00 95.23           H  
ATOM   1834  C   VAL A 119       7.308   4.399   0.843  1.00 95.23           C  
ATOM   1835  CB  VAL A 119       7.751   2.023   0.138  1.00 95.23           C  
ATOM   1836  HB  VAL A 119       8.262   1.872   1.089  1.00 95.23           H  
ATOM   1837  O   VAL A 119       7.798   4.325   1.967  1.00 95.23           O  
ATOM   1838  CG1 VAL A 119       6.288   1.591   0.292  1.00 95.23           C  
ATOM   1839 HG11 VAL A 119       6.233   0.542   0.582  1.00 95.23           H  
ATOM   1840 HG12 VAL A 119       5.757   1.733  -0.649  1.00 95.23           H  
ATOM   1841 HG13 VAL A 119       5.802   2.184   1.066  1.00 95.23           H  
ATOM   1842  CG2 VAL A 119       8.421   1.127  -0.907  1.00 95.23           C  
ATOM   1843 HG21 VAL A 119       7.949   1.264  -1.880  1.00 95.23           H  
ATOM   1844 HG22 VAL A 119       9.478   1.383  -0.978  1.00 95.23           H  
ATOM   1845 HG23 VAL A 119       8.349   0.083  -0.601  1.00 95.23           H  
ATOM   1846  N   ARG A 120       6.331   5.245   0.533  1.00 96.41           N  
ATOM   1847  H   ARG A 120       5.964   5.211  -0.407  1.00 96.41           H  
ATOM   1848  CA  ARG A 120       5.607   6.032   1.528  1.00 96.41           C  
ATOM   1849  HA  ARG A 120       6.203   6.096   2.438  1.00 96.41           H  
ATOM   1850  C   ARG A 120       4.321   5.322   1.890  1.00 96.41           C  
ATOM   1851  CB  ARG A 120       5.352   7.463   1.057  1.00 96.41           C  
ATOM   1852  HB2 ARG A 120       4.729   7.968   1.795  1.00 96.41           H  
ATOM   1853  HB3 ARG A 120       4.831   7.455   0.100  1.00 96.41           H  
ATOM   1854  O   ARG A 120       3.542   4.943   1.016  1.00 96.41           O  
ATOM   1855  CG  ARG A 120       6.671   8.222   0.919  1.00 96.41           C  
ATOM   1856  HG2 ARG A 120       7.263   7.786   0.114  1.00 96.41           H  
ATOM   1857  HG3 ARG A 120       7.232   8.153   1.851  1.00 96.41           H  
ATOM   1858  CD  ARG A 120       6.400   9.691   0.612  1.00 96.41           C  
ATOM   1859  HD2 ARG A 120       5.893  10.148   1.462  1.00 96.41           H  
ATOM   1860  HD3 ARG A 120       5.756   9.754  -0.265  1.00 96.41           H  
ATOM   1861  NE  ARG A 120       7.673  10.376   0.373  1.00 96.41           N  
ATOM   1862  HE  ARG A 120       8.477  10.027   0.875  1.00 96.41           H  
ATOM   1863  NH1 ARG A 120       7.002  11.910  -1.189  1.00 96.41           N  
ATOM   1864 HH11 ARG A 120       7.264  12.537  -1.937  1.00 96.41           H  
ATOM   1865 HH12 ARG A 120       6.051  11.745  -0.892  1.00 96.41           H  
ATOM   1866  NH2 ARG A 120       9.182  11.562  -0.759  1.00 96.41           N  
ATOM   1867 HH21 ARG A 120       9.838  11.031  -0.204  1.00 96.41           H  
ATOM   1868 HH22 ARG A 120       9.464  12.008  -1.620  1.00 96.41           H  
ATOM   1869  CZ  ARG A 120       7.937  11.291  -0.525  1.00 96.41           C  
ATOM   1870  N   LEU A 121       4.130   5.145   3.183  1.00 97.65           N  
ATOM   1871  H   LEU A 121       4.830   5.503   3.818  1.00 97.65           H  
ATOM   1872  CA  LEU A 121       2.986   4.485   3.775  1.00 97.65           C  
ATOM   1873  HA  LEU A 121       2.342   4.081   2.994  1.00 97.65           H  
ATOM   1874  C   LEU A 121       2.212   5.501   4.592  1.00 97.65           C  
ATOM   1875  CB  LEU A 121       3.454   3.339   4.676  1.00 97.65           C  
ATOM   1876  HB2 LEU A 121       3.998   3.765   5.519  1.00 97.65           H  
ATOM   1877  HB3 LEU A 121       2.564   2.841   5.059  1.00 97.65           H  
ATOM   1878  O   LEU A 121       2.816   6.227   5.377  1.00 97.65           O  
ATOM   1879  CG  LEU A 121       4.351   2.292   4.002  1.00 97.65           C  
ATOM   1880  HG  LEU A 121       5.222   2.765   3.550  1.00 97.65           H  
ATOM   1881  CD1 LEU A 121       4.844   1.327   5.078  1.00 97.65           C  
ATOM   1882 HD11 LEU A 121       5.409   0.510   4.629  1.00 97.65           H  
ATOM   1883 HD12 LEU A 121       3.997   0.914   5.627  1.00 97.65           H  
ATOM   1884 HD13 LEU A 121       5.487   1.862   5.776  1.00 97.65           H  
ATOM   1885  CD2 LEU A 121       3.591   1.518   2.927  1.00 97.65           C  
ATOM   1886 HD21 LEU A 121       3.301   2.200   2.126  1.00 97.65           H  
ATOM   1887 HD22 LEU A 121       4.231   0.742   2.508  1.00 97.65           H  
ATOM   1888 HD23 LEU A 121       2.695   1.070   3.357  1.00 97.65           H  
ATOM   1889  N   ARG A 122       0.892   5.515   4.452  1.00 97.66           N  
ATOM   1890  H   ARG A 122       0.478   4.908   3.759  1.00 97.66           H  
ATOM   1891  CA  ARG A 122       0.011   6.326   5.291  1.00 97.66           C  
ATOM   1892  HA  ARG A 122       0.552   6.641   6.183  1.00 97.66           H  
ATOM   1893  C   ARG A 122      -1.174   5.497   5.751  1.00 97.66           C  
ATOM   1894  CB  ARG A 122      -0.391   7.586   4.519  1.00 97.66           C  
ATOM   1895  HB2 ARG A 122      -0.843   7.302   3.569  1.00 97.66           H  
ATOM   1896  HB3 ARG A 122       0.505   8.172   4.314  1.00 97.66           H  
ATOM   1897  O   ARG A 122      -1.801   4.820   4.938  1.00 97.66           O  
ATOM   1898  CG  ARG A 122      -1.382   8.443   5.302  1.00 97.66           C  
ATOM   1899  HG2 ARG A 122      -0.950   8.733   6.260  1.00 97.66           H  
ATOM   1900  HG3 ARG A 122      -2.302   7.883   5.474  1.00 97.66           H  
ATOM   1901  CD  ARG A 122      -1.714   9.688   4.491  1.00 97.66           C  
ATOM   1902  HD2 ARG A 122      -2.014   9.393   3.485  1.00 97.66           H  
ATOM   1903  HD3 ARG A 122      -0.821  10.310   4.434  1.00 97.66           H  
ATOM   1904  NE  ARG A 122      -2.819  10.399   5.132  1.00 97.66           N  
ATOM   1905  HE  ARG A 122      -3.495   9.834   5.627  1.00 97.66           H  
ATOM   1906  NH1 ARG A 122      -2.360  12.508   4.374  1.00 97.66           N  
ATOM   1907 HH11 ARG A 122      -2.506  13.505   4.447  1.00 97.66           H  
ATOM   1908 HH12 ARG A 122      -1.528  12.126   3.947  1.00 97.66           H  
ATOM   1909  NH2 ARG A 122      -4.089  12.111   5.773  1.00 97.66           N  
ATOM   1910 HH21 ARG A 122      -4.344  13.087   5.821  1.00 97.66           H  
ATOM   1911 HH22 ARG A 122      -4.612  11.389   6.247  1.00 97.66           H  
ATOM   1912  CZ  ARG A 122      -3.078  11.679   5.083  1.00 97.66           C  
ATOM   1913  N   ASN A 123      -1.477   5.561   7.041  1.00 96.54           N  
ATOM   1914  H   ASN A 123      -0.917   6.154   7.637  1.00 96.54           H  
ATOM   1915  CA  ASN A 123      -2.600   4.855   7.646  1.00 96.54           C  
ATOM   1916  HA  ASN A 123      -3.066   4.188   6.922  1.00 96.54           H  
ATOM   1917  C   ASN A 123      -3.665   5.860   8.104  1.00 96.54           C  
ATOM   1918  CB  ASN A 123      -2.057   3.992   8.794  1.00 96.54           C  
ATOM   1919  HB2 ASN A 123      -1.346   3.263   8.403  1.00 96.54           H  
ATOM   1920  HB3 ASN A 123      -1.545   4.635   9.509  1.00 96.54           H  
ATOM   1921  O   ASN A 123      -3.445   6.613   9.047  1.00 96.54           O  
ATOM   1922  CG  ASN A 123      -3.143   3.244   9.534  1.00 96.54           C  
ATOM   1923  ND2 ASN A 123      -2.838   2.733  10.697  1.00 96.54           N  
ATOM   1924 HD21 ASN A 123      -1.878   2.753  11.008  1.00 96.54           H  
ATOM   1925 HD22 ASN A 123      -3.549   2.227  11.205  1.00 96.54           H  
ATOM   1926  OD1 ASN A 123      -4.262   3.094   9.070  1.00 96.54           O  
ATOM   1927  N   ASP A 124      -4.826   5.853   7.453  1.00 93.82           N  
ATOM   1928  H   ASP A 124      -4.957   5.170   6.721  1.00 93.82           H  
ATOM   1929  CA  ASP A 124      -5.988   6.667   7.828  1.00 93.82           C  
ATOM   1930  HA  ASP A 124      -5.668   7.463   8.501  1.00 93.82           H  
ATOM   1931  C   ASP A 124      -7.045   5.838   8.604  1.00 93.82           C  
ATOM   1932  CB  ASP A 124      -6.594   7.345   6.580  1.00 93.82           C  
ATOM   1933  HB2 ASP A 124      -6.891   6.560   5.884  1.00 93.82           H  
ATOM   1934  HB3 ASP A 124      -7.500   7.875   6.876  1.00 93.82           H  
ATOM   1935  O   ASP A 124      -8.178   6.286   8.780  1.00 93.82           O  
ATOM   1936  CG  ASP A 124      -5.717   8.359   5.822  1.00 93.82           C  
ATOM   1937  OD1 ASP A 124      -5.048   9.231   6.437  1.00 93.82           O  
ATOM   1938  OD2 ASP A 124      -5.805   8.351   4.568  1.00 93.82           O  
ATOM   1939  N   SER A 125      -6.717   4.615   9.045  1.00 92.07           N  
ATOM   1940  H   SER A 125      -5.768   4.299   8.905  1.00 92.07           H  
ATOM   1941  CA  SER A 125      -7.602   3.782   9.876  1.00 92.07           C  
ATOM   1942  HA  SER A 125      -8.629   3.970   9.565  1.00 92.07           H  
ATOM   1943  C   SER A 125      -7.526   4.134  11.368  1.00 92.07           C  
ATOM   1944  CB  SER A 125      -7.340   2.289   9.642  1.00 92.07           C  
ATOM   1945  HB2 SER A 125      -8.203   1.721   9.990  1.00 92.07           H  
ATOM   1946  HB3 SER A 125      -7.207   2.102   8.576  1.00 92.07           H  
ATOM   1947  O   SER A 125      -6.692   4.926  11.802  1.00 92.07           O  
ATOM   1948  OG  SER A 125      -6.206   1.834  10.328  1.00 92.07           O  
ATOM   1949  HG  SER A 125      -5.437   2.243   9.926  1.00 92.07           H  
ATOM   1950  N   SER A 126      -8.409   3.532  12.168  1.00 90.00           N  
ATOM   1951  H   SER A 126      -9.061   2.875  11.764  1.00 90.00           H  
ATOM   1952  CA  SER A 126      -8.475   3.711  13.626  1.00 90.00           C  
ATOM   1953  HA  SER A 126      -8.321   4.764  13.862  1.00 90.00           H  
ATOM   1954  C   SER A 126      -7.421   2.905  14.402  1.00 90.00           C  
ATOM   1955  CB  SER A 126      -9.878   3.304  14.088  1.00 90.00           C  
ATOM   1956  HB2 SER A 126     -10.623   3.867  13.526  1.00 90.00           H  
ATOM   1957  HB3 SER A 126      -9.994   3.509  15.153  1.00 90.00           H  
ATOM   1958  O   SER A 126      -7.183   3.178  15.580  1.00 90.00           O  
ATOM   1959  OG  SER A 126     -10.035   1.919  13.848  1.00 90.00           O  
ATOM   1960  HG  SER A 126     -10.922   1.673  13.575  1.00 90.00           H  
ATOM   1961  N   THR A 127      -6.779   1.924  13.760  1.00 90.48           N  
ATOM   1962  H   THR A 127      -6.998   1.770  12.786  1.00 90.48           H  
ATOM   1963  CA  THR A 127      -5.830   0.992  14.383  1.00 90.48           C  
ATOM   1964  HA  THR A 127      -5.667   1.299  15.417  1.00 90.48           H  
ATOM   1965  C   THR A 127      -4.488   0.996  13.659  1.00 90.48           C  
ATOM   1966  CB  THR A 127      -6.374  -0.445  14.405  1.00 90.48           C  
ATOM   1967  HB  THR A 127      -5.600  -1.107  14.794  1.00 90.48           H  
ATOM   1968  O   THR A 127      -4.442   1.263  12.461  1.00 90.48           O  
ATOM   1969  CG2 THR A 127      -7.606  -0.573  15.300  1.00 90.48           C  
ATOM   1970 HG21 THR A 127      -7.901  -1.621  15.354  1.00 90.48           H  
ATOM   1971 HG22 THR A 127      -7.378  -0.212  16.302  1.00 90.48           H  
ATOM   1972 HG23 THR A 127      -8.432   0.005  14.886  1.00 90.48           H  
ATOM   1973  OG1 THR A 127      -6.731  -0.878  13.112  1.00 90.48           O  
ATOM   1974  HG1 THR A 127      -5.993  -0.715  12.519  1.00 90.48           H  
ATOM   1975  N   PRO A 128      -3.374   0.664  14.329  1.00 94.87           N  
ATOM   1976  CA  PRO A 128      -2.111   0.433  13.640  1.00 94.87           C  
ATOM   1977  HA  PRO A 128      -1.795   1.367  13.176  1.00 94.87           H  
ATOM   1978  C   PRO A 128      -2.232  -0.650  12.562  1.00 94.87           C  
ATOM   1979  CB  PRO A 128      -1.103   0.048  14.724  1.00 94.87           C  
ATOM   1980  HB2 PRO A 128      -0.113   0.452  14.511  1.00 94.87           H  
ATOM   1981  HB3 PRO A 128      -1.060  -1.036  14.832  1.00 94.87           H  
ATOM   1982  O   PRO A 128      -3.014  -1.594  12.691  1.00 94.87           O  
ATOM   1983  CG  PRO A 128      -1.700   0.661  15.989  1.00 94.87           C  
ATOM   1984  HG2 PRO A 128      -1.374   0.136  16.887  1.00 94.87           H  
ATOM   1985  HG3 PRO A 128      -1.434   1.717  16.045  1.00 94.87           H  
ATOM   1986  CD  PRO A 128      -3.203   0.522  15.765  1.00 94.87           C  
ATOM   1987  HD2 PRO A 128      -3.538  -0.467  16.076  1.00 94.87           H  
ATOM   1988  HD3 PRO A 128      -3.731   1.300  16.317  1.00 94.87           H  
ATOM   1989  N   VAL A 129      -1.431  -0.505  11.511  1.00 95.76           N  
ATOM   1990  H   VAL A 129      -0.831   0.307  11.475  1.00 95.76           H  
ATOM   1991  CA  VAL A 129      -1.336  -1.455  10.399  1.00 95.76           C  
ATOM   1992  HA  VAL A 129      -1.942  -2.339  10.597  1.00 95.76           H  
ATOM   1993  C   VAL A 129       0.112  -1.886  10.268  1.00 95.76           C  
ATOM   1994  CB  VAL A 129      -1.829  -0.804   9.100  1.00 95.76           C  
ATOM   1995  HB  VAL A 129      -1.282   0.127   8.950  1.00 95.76           H  
ATOM   1996  O   VAL A 129       1.011  -1.048  10.317  1.00 95.76           O  
ATOM   1997  CG1 VAL A 129      -1.602  -1.691   7.870  1.00 95.76           C  
ATOM   1998 HG11 VAL A 129      -2.253  -2.565   7.904  1.00 95.76           H  
ATOM   1999 HG12 VAL A 129      -0.564  -2.015   7.796  1.00 95.76           H  
ATOM   2000 HG13 VAL A 129      -1.804  -1.108   6.972  1.00 95.76           H  
ATOM   2001  CG2 VAL A 129      -3.325  -0.476   9.197  1.00 95.76           C  
ATOM   2002 HG21 VAL A 129      -3.917  -1.391   9.195  1.00 95.76           H  
ATOM   2003 HG22 VAL A 129      -3.614   0.162   8.362  1.00 95.76           H  
ATOM   2004 HG23 VAL A 129      -3.546   0.075  10.111  1.00 95.76           H  
ATOM   2005  N   GLU A 130       0.350  -3.173  10.061  1.00 97.87           N  
ATOM   2006  H   GLU A 130      -0.433  -3.802   9.955  1.00 97.87           H  
ATOM   2007  CA  GLU A 130       1.665  -3.685   9.697  1.00 97.87           C  
ATOM   2008  HA  GLU A 130       2.426  -2.972  10.013  1.00 97.87           H  
ATOM   2009  C   GLU A 130       1.775  -3.827   8.180  1.00 97.87           C  
ATOM   2010  CB  GLU A 130       1.977  -5.000  10.418  1.00 97.87           C  
ATOM   2011  HB2 GLU A 130       1.228  -5.751  10.166  1.00 97.87           H  
ATOM   2012  HB3 GLU A 130       2.952  -5.344  10.073  1.00 97.87           H  
ATOM   2013  O   GLU A 130       0.915  -4.400   7.513  1.00 97.87           O  
ATOM   2014  CG  GLU A 130       2.027  -4.805  11.942  1.00 97.87           C  
ATOM   2015  HG2 GLU A 130       2.579  -3.890  12.154  1.00 97.87           H  
ATOM   2016  HG3 GLU A 130       1.014  -4.680  12.324  1.00 97.87           H  
ATOM   2017  CD  GLU A 130       2.712  -5.969  12.674  1.00 97.87           C  
ATOM   2018  OE1 GLU A 130       3.251  -5.699  13.771  1.00 97.87           O  
ATOM   2019  OE2 GLU A 130       2.773  -7.091  12.126  1.00 97.87           O  
ATOM   2020  N   VAL A 131       2.854  -3.295   7.613  1.00 98.03           N  
ATOM   2021  H   VAL A 131       3.485  -2.770   8.200  1.00 98.03           H  
ATOM   2022  CA  VAL A 131       3.165  -3.411   6.192  1.00 98.03           C  
ATOM   2023  HA  VAL A 131       2.373  -3.984   5.709  1.00 98.03           H  
ATOM   2024  C   VAL A 131       4.467  -4.179   6.034  1.00 98.03           C  
ATOM   2025  CB  VAL A 131       3.201  -2.045   5.488  1.00 98.03           C  
ATOM   2026  HB  VAL A 131       4.044  -1.465   5.863  1.00 98.03           H  
ATOM   2027  O   VAL A 131       5.539  -3.717   6.432  1.00 98.03           O  
ATOM   2028  CG1 VAL A 131       3.363  -2.247   3.973  1.00 98.03           C  
ATOM   2029 HG11 VAL A 131       3.366  -1.279   3.471  1.00 98.03           H  
ATOM   2030 HG12 VAL A 131       4.304  -2.752   3.757  1.00 98.03           H  
ATOM   2031 HG13 VAL A 131       2.537  -2.844   3.589  1.00 98.03           H  
ATOM   2032  CG2 VAL A 131       1.907  -1.252   5.724  1.00 98.03           C  
ATOM   2033 HG21 VAL A 131       1.043  -1.851   5.437  1.00 98.03           H  
ATOM   2034 HG22 VAL A 131       1.915  -0.329   5.144  1.00 98.03           H  
ATOM   2035 HG23 VAL A 131       1.819  -0.989   6.778  1.00 98.03           H  
ATOM   2036  N   HIS A 132       4.386  -5.355   5.419  1.00 98.00           N  
ATOM   2037  H   HIS A 132       3.465  -5.680   5.162  1.00 98.00           H  
ATOM   2038  CA  HIS A 132       5.546  -6.135   5.008  1.00 98.00           C  
ATOM   2039  HA  HIS A 132       6.394  -5.847   5.631  1.00 98.00           H  
ATOM   2040  C   HIS A 132       5.877  -5.827   3.554  1.00 98.00           C  
ATOM   2041  CB  HIS A 132       5.332  -7.635   5.215  1.00 98.00           C  
ATOM   2042  HB2 HIS A 132       6.291  -8.139   5.096  1.00 98.00           H  
ATOM   2043  HB3 HIS A 132       4.667  -8.018   4.441  1.00 98.00           H  
ATOM   2044  O   HIS A 132       5.113  -6.144   2.644  1.00 98.00           O  
ATOM   2045  CG  HIS A 132       4.764  -7.987   6.558  1.00 98.00           C  
ATOM   2046  CD2 HIS A 132       3.455  -8.283   6.824  1.00 98.00           C  
ATOM   2047  HD2 HIS A 132       2.637  -8.323   6.121  1.00 98.00           H  
ATOM   2048  ND1 HIS A 132       5.445  -8.000   7.757  1.00 98.00           N  
ATOM   2049  HD1 HIS A 132       6.351  -7.591   7.935  1.00 98.00           H  
ATOM   2050  CE1 HIS A 132       4.556  -8.294   8.726  1.00 98.00           C  
ATOM   2051  HE1 HIS A 132       4.733  -8.279   9.792  1.00 98.00           H  
ATOM   2052  NE2 HIS A 132       3.356  -8.504   8.189  1.00 98.00           N  
ATOM   2053  N   ILE A 133       7.044  -5.242   3.334  1.00 97.92           N  
ATOM   2054  H   ILE A 133       7.622  -5.026   4.134  1.00 97.92           H  
ATOM   2055  CA  ILE A 133       7.544  -4.871   2.018  1.00 97.92           C  
ATOM   2056  HA  ILE A 133       6.737  -4.950   1.290  1.00 97.92           H  
ATOM   2057  C   ILE A 133       8.654  -5.847   1.644  1.00 97.92           C  
ATOM   2058  CB  ILE A 133       8.043  -3.413   2.008  1.00 97.92           C  
ATOM   2059  HB  ILE A 133       8.959  -3.365   2.597  1.00 97.92           H  
ATOM   2060  O   ILE A 133       9.613  -6.006   2.402  1.00 97.92           O  
ATOM   2061  CG1 ILE A 133       7.036  -2.424   2.638  1.00 97.92           C  
ATOM   2062 HG12 ILE A 133       6.146  -2.349   2.013  1.00 97.92           H  
ATOM   2063 HG13 ILE A 133       6.729  -2.775   3.623  1.00 97.92           H  
ATOM   2064  CG2 ILE A 133       8.359  -3.038   0.549  1.00 97.92           C  
ATOM   2065 HG21 ILE A 133       9.146  -3.681   0.155  1.00 97.92           H  
ATOM   2066 HG22 ILE A 133       7.470  -3.158  -0.071  1.00 97.92           H  
ATOM   2067 HG23 ILE A 133       8.708  -2.008   0.470  1.00 97.92           H  
ATOM   2068  CD1 ILE A 133       7.629  -1.029   2.854  1.00 97.92           C  
ATOM   2069 HD11 ILE A 133       6.885  -0.388   3.326  1.00 97.92           H  
ATOM   2070 HD12 ILE A 133       8.502  -1.099   3.503  1.00 97.92           H  
ATOM   2071 HD13 ILE A 133       7.917  -0.572   1.907  1.00 97.92           H  
ATOM   2072  N   LYS A 134       8.542  -6.489   0.483  1.00 96.61           N  
ATOM   2073  H   LYS A 134       7.721  -6.300  -0.075  1.00 96.61           H  
ATOM   2074  CA  LYS A 134       9.574  -7.359  -0.085  1.00 96.61           C  
ATOM   2075  HA  LYS A 134      10.444  -7.340   0.572  1.00 96.61           H  
ATOM   2076  C   LYS A 134      10.026  -6.830  -1.443  1.00 96.61           C  
ATOM   2077  CB  LYS A 134       9.069  -8.805  -0.144  1.00 96.61           C  
ATOM   2078  HB2 LYS A 134       8.191  -8.855  -0.787  1.00 96.61           H  
ATOM   2079  HB3 LYS A 134       8.784  -9.124   0.859  1.00 96.61           H  
ATOM   2080  O   LYS A 134       9.195  -6.542  -2.300  1.00 96.61           O  
ATOM   2081  CG  LYS A 134      10.153  -9.744  -0.684  1.00 96.61           C  
ATOM   2082  HG2 LYS A 134      11.012  -9.723  -0.014  1.00 96.61           H  
ATOM   2083  HG3 LYS A 134      10.471  -9.409  -1.672  1.00 96.61           H  
ATOM   2084  CD  LYS A 134       9.646 -11.180  -0.817  1.00 96.61           C  
ATOM   2085  HD2 LYS A 134       9.355 -11.562   0.162  1.00 96.61           H  
ATOM   2086  HD3 LYS A 134       8.789 -11.198  -1.491  1.00 96.61           H  
ATOM   2087  CE  LYS A 134      10.795 -12.008  -1.396  1.00 96.61           C  
ATOM   2088  HE2 LYS A 134      11.640 -11.975  -0.709  1.00 96.61           H  
ATOM   2089  HE3 LYS A 134      11.131 -11.534  -2.318  1.00 96.61           H  
ATOM   2090  NZ  LYS A 134      10.390 -13.406  -1.664  1.00 96.61           N  
ATOM   2091  HZ1 LYS A 134       9.620 -13.417  -2.317  1.00 96.61           H  
ATOM   2092  HZ2 LYS A 134      11.171 -13.898  -2.074  1.00 96.61           H  
ATOM   2093  HZ3 LYS A 134      10.119 -13.868  -0.808  1.00 96.61           H  
ATOM   2094  N   VAL A 135      11.340  -6.724  -1.630  1.00 93.57           N  
ATOM   2095  H   VAL A 135      11.943  -7.007  -0.871  1.00 93.57           H  
ATOM   2096  CA  VAL A 135      11.983  -6.144  -2.819  1.00 93.57           C  
ATOM   2097  HA  VAL A 135      11.297  -6.184  -3.665  1.00 93.57           H  
ATOM   2098  C   VAL A 135      13.228  -6.963  -3.145  1.00 93.57           C  
ATOM   2099  CB  VAL A 135      12.369  -4.675  -2.576  1.00 93.57           C  
ATOM   2100  HB  VAL A 135      13.200  -4.625  -1.872  1.00 93.57           H  
ATOM   2101  O   VAL A 135      14.257  -6.853  -2.472  1.00 93.57           O  
ATOM   2102  CG1 VAL A 135      12.791  -4.002  -3.881  1.00 93.57           C  
ATOM   2103 HG11 VAL A 135      13.637  -4.529  -4.322  1.00 93.57           H  
ATOM   2104 HG12 VAL A 135      13.091  -2.975  -3.670  1.00 93.57           H  
ATOM   2105 HG13 VAL A 135      11.963  -3.998  -4.590  1.00 93.57           H  
ATOM   2106  CG2 VAL A 135      11.220  -3.874  -1.972  1.00 93.57           C  
ATOM   2107 HG21 VAL A 135      10.939  -4.292  -1.005  1.00 93.57           H  
ATOM   2108 HG22 VAL A 135      11.576  -2.867  -1.756  1.00 93.57           H  
ATOM   2109 HG23 VAL A 135      10.361  -3.870  -2.642  1.00 93.57           H  
ATOM   2110  N   GLY A 136      13.119  -7.842  -4.141  1.00 90.87           N  
ATOM   2111  H   GLY A 136      12.266  -7.863  -4.681  1.00 90.87           H  
ATOM   2112  CA  GLY A 136      14.099  -8.911  -4.340  1.00 90.87           C  
ATOM   2113  HA2 GLY A 136      13.787  -9.554  -5.163  1.00 90.87           H  
ATOM   2114  HA3 GLY A 136      15.068  -8.478  -4.588  1.00 90.87           H  
ATOM   2115  C   GLY A 136      14.229  -9.769  -3.075  1.00 90.87           C  
ATOM   2116  O   GLY A 136      13.233 -10.308  -2.581  1.00 90.87           O  
ATOM   2117  N   ASP A 137      15.446  -9.848  -2.536  1.00 90.95           N  
ATOM   2118  H   ASP A 137      16.223  -9.448  -3.042  1.00 90.95           H  
ATOM   2119  CA  ASP A 137      15.760 -10.598  -1.313  1.00 90.95           C  
ATOM   2120  HA  ASP A 137      15.075 -11.442  -1.231  1.00 90.95           H  
ATOM   2121  C   ASP A 137      15.606  -9.775  -0.022  1.00 90.95           C  
ATOM   2122  CB  ASP A 137      17.180 -11.169  -1.424  1.00 90.95           C  
ATOM   2123  HB2 ASP A 137      17.887 -10.345  -1.519  1.00 90.95           H  
ATOM   2124  HB3 ASP A 137      17.418 -11.717  -0.513  1.00 90.95           H  
ATOM   2125  O   ASP A 137      15.656 -10.329   1.077  1.00 90.95           O  
ATOM   2126  CG  ASP A 137      17.332 -12.123  -2.611  1.00 90.95           C  
ATOM   2127  OD1 ASP A 137      16.373 -12.886  -2.875  1.00 90.95           O  
ATOM   2128  OD2 ASP A 137      18.402 -12.058  -3.251  1.00 90.95           O  
ATOM   2129  N   GLU A 138      15.396  -8.458  -0.120  1.00 94.70           N  
ATOM   2130  H   GLU A 138      15.237  -8.056  -1.033  1.00 94.70           H  
ATOM   2131  CA  GLU A 138      15.169  -7.623   1.059  1.00 94.70           C  
ATOM   2132  HA  GLU A 138      15.781  -8.010   1.874  1.00 94.70           H  
ATOM   2133  C   GLU A 138      13.714  -7.691   1.515  1.00 94.70           C  
ATOM   2134  CB  GLU A 138      15.585  -6.163   0.832  1.00 94.70           C  
ATOM   2135  HB2 GLU A 138      15.145  -5.565   1.629  1.00 94.70           H  
ATOM   2136  HB3 GLU A 138      15.203  -5.802  -0.123  1.00 94.70           H  
ATOM   2137  O   GLU A 138      12.784  -7.577   0.714  1.00 94.70           O  
ATOM   2138  CG  GLU A 138      17.107  -5.995   0.889  1.00 94.70           C  
ATOM   2139  HG2 GLU A 138      17.550  -6.520   0.042  1.00 94.70           H  
ATOM   2140  HG3 GLU A 138      17.481  -6.451   1.806  1.00 94.70           H  
ATOM   2141  CD  GLU A 138      17.529  -4.520   0.869  1.00 94.70           C  
ATOM   2142  OE1 GLU A 138      18.478  -4.223   0.111  1.00 94.70           O  
ATOM   2143  OE2 GLU A 138      16.909  -3.680   1.566  1.00 94.70           O  
ATOM   2144  N   LYS A 139      13.522  -7.806   2.831  1.00 96.10           N  
ATOM   2145  H   LYS A 139      14.336  -7.888   3.423  1.00 96.10           H  
ATOM   2146  CA  LYS A 139      12.221  -7.690   3.489  1.00 96.10           C  
ATOM   2147  HA  LYS A 139      11.496  -7.340   2.754  1.00 96.10           H  
ATOM   2148  C   LYS A 139      12.303  -6.655   4.604  1.00 96.10           C  
ATOM   2149  CB  LYS A 139      11.760  -9.065   3.998  1.00 96.10           C  
ATOM   2150  HB2 LYS A 139      11.768  -9.771   3.168  1.00 96.10           H  
ATOM   2151  HB3 LYS A 139      12.455  -9.417   4.760  1.00 96.10           H  
ATOM   2152  O   LYS A 139      13.231  -6.691   5.409  1.00 96.10           O  
ATOM   2153  CG  LYS A 139      10.340  -9.006   4.588  1.00 96.10           C  
ATOM   2154  HG2 LYS A 139       9.646  -8.680   3.812  1.00 96.10           H  
ATOM   2155  HG3 LYS A 139      10.315  -8.281   5.402  1.00 96.10           H  
ATOM   2156  CD  LYS A 139       9.878 -10.360   5.144  1.00 96.10           C  
ATOM   2157  HD2 LYS A 139       9.843 -11.092   4.337  1.00 96.10           H  
ATOM   2158  HD3 LYS A 139      10.582 -10.691   5.908  1.00 96.10           H  
ATOM   2159  CE  LYS A 139       8.482 -10.182   5.762  1.00 96.10           C  
ATOM   2160  HE2 LYS A 139       8.531  -9.380   6.499  1.00 96.10           H  
ATOM   2161  HE3 LYS A 139       7.797  -9.855   4.980  1.00 96.10           H  
ATOM   2162  NZ  LYS A 139       7.965 -11.418   6.402  1.00 96.10           N  
ATOM   2163  HZ1 LYS A 139       8.569 -11.710   7.158  1.00 96.10           H  
ATOM   2164  HZ2 LYS A 139       7.053 -11.237   6.796  1.00 96.10           H  
ATOM   2165  HZ3 LYS A 139       7.874 -12.167   5.731  1.00 96.10           H  
ATOM   2166  N   ARG A 140      11.308  -5.774   4.690  1.00 97.54           N  
ATOM   2167  H   ARG A 140      10.594  -5.805   3.976  1.00 97.54           H  
ATOM   2168  CA  ARG A 140      11.108  -4.861   5.822  1.00 97.54           C  
ATOM   2169  HA  ARG A 140      11.756  -5.162   6.645  1.00 97.54           H  
ATOM   2170  C   ARG A 140       9.678  -4.967   6.325  1.00 97.54           C  
ATOM   2171  CB  ARG A 140      11.468  -3.421   5.433  1.00 97.54           C  
ATOM   2172  HB2 ARG A 140      10.866  -3.106   4.581  1.00 97.54           H  
ATOM   2173  HB3 ARG A 140      11.246  -2.765   6.275  1.00 97.54           H  
ATOM   2174  O   ARG A 140       8.761  -5.112   5.526  1.00 97.54           O  
ATOM   2175  CG  ARG A 140      12.961  -3.307   5.093  1.00 97.54           C  
ATOM   2176  HG2 ARG A 140      13.554  -3.717   5.910  1.00 97.54           H  
ATOM   2177  HG3 ARG A 140      13.175  -3.868   4.183  1.00 97.54           H  
ATOM   2178  CD  ARG A 140      13.350  -1.849   4.880  1.00 97.54           C  
ATOM   2179  HD2 ARG A 140      12.713  -1.445   4.094  1.00 97.54           H  
ATOM   2180  HD3 ARG A 140      13.190  -1.294   5.805  1.00 97.54           H  
ATOM   2181  NE  ARG A 140      14.749  -1.730   4.449  1.00 97.54           N  
ATOM   2182  HE  ARG A 140      15.226  -2.575   4.168  1.00 97.54           H  
ATOM   2183  NH1 ARG A 140      14.824   0.562   4.389  1.00 97.54           N  
ATOM   2184 HH11 ARG A 140      15.164   1.340   3.842  1.00 97.54           H  
ATOM   2185 HH12 ARG A 140      13.942   0.610   4.880  1.00 97.54           H  
ATOM   2186  NH2 ARG A 140      16.464  -0.631   3.463  1.00 97.54           N  
ATOM   2187 HH21 ARG A 140      16.800  -1.508   3.093  1.00 97.54           H  
ATOM   2188 HH22 ARG A 140      16.780   0.230   3.040  1.00 97.54           H  
ATOM   2189  CZ  ARG A 140      15.345  -0.603   4.123  1.00 97.54           C  
ATOM   2190  N   THR A 141       9.508  -4.899   7.636  1.00 97.78           N  
ATOM   2191  H   THR A 141      10.312  -4.727   8.222  1.00 97.78           H  
ATOM   2192  CA  THR A 141       8.199  -4.786   8.284  1.00 97.78           C  
ATOM   2193  HA  THR A 141       7.398  -4.856   7.548  1.00 97.78           H  
ATOM   2194  C   THR A 141       8.134  -3.425   8.949  1.00 97.78           C  
ATOM   2195  CB  THR A 141       7.977  -5.885   9.329  1.00 97.78           C  
ATOM   2196  HB  THR A 141       8.747  -5.810  10.097  1.00 97.78           H  
ATOM   2197  O   THR A 141       9.082  -3.042   9.635  1.00 97.78           O  
ATOM   2198  CG2 THR A 141       6.607  -5.779   9.997  1.00 97.78           C  
ATOM   2199 HG21 THR A 141       6.574  -4.905  10.647  1.00 97.78           H  
ATOM   2200 HG22 THR A 141       6.413  -6.653  10.620  1.00 97.78           H  
ATOM   2201 HG23 THR A 141       5.818  -5.681   9.252  1.00 97.78           H  
ATOM   2202  OG1 THR A 141       8.056  -7.175   8.748  1.00 97.78           O  
ATOM   2203  HG1 THR A 141       7.990  -7.768   9.500  1.00 97.78           H  
ATOM   2204  N   VAL A 142       7.039  -2.705   8.735  1.00 97.60           N  
ATOM   2205  H   VAL A 142       6.323  -3.070   8.123  1.00 97.60           H  
ATOM   2206  CA  VAL A 142       6.803  -1.385   9.315  1.00 97.60           C  
ATOM   2207  HA  VAL A 142       7.517  -1.192  10.116  1.00 97.60           H  
ATOM   2208  C   VAL A 142       5.409  -1.348   9.910  1.00 97.60           C  
ATOM   2209  CB  VAL A 142       6.965  -0.292   8.247  1.00 97.60           C  
ATOM   2210  HB  VAL A 142       6.289  -0.489   7.414  1.00 97.60           H  
ATOM   2211  O   VAL A 142       4.445  -1.669   9.224  1.00 97.60           O  
ATOM   2212  CG1 VAL A 142       6.663   1.105   8.791  1.00 97.60           C  
ATOM   2213 HG11 VAL A 142       6.758   1.827   7.981  1.00 97.60           H  
ATOM   2214 HG12 VAL A 142       5.636   1.166   9.152  1.00 97.60           H  
ATOM   2215 HG13 VAL A 142       7.343   1.359   9.604  1.00 97.60           H  
ATOM   2216  CG2 VAL A 142       8.405  -0.294   7.721  1.00 97.60           C  
ATOM   2217 HG21 VAL A 142       8.590   0.638   7.186  1.00 97.60           H  
ATOM   2218 HG22 VAL A 142       9.106  -0.350   8.555  1.00 97.60           H  
ATOM   2219 HG23 VAL A 142       8.558  -1.139   7.051  1.00 97.60           H  
ATOM   2220  N   THR A 143       5.301  -0.927  11.163  1.00 97.79           N  
ATOM   2221  H   THR A 143       6.134  -0.699  11.687  1.00 97.79           H  
ATOM   2222  CA  THR A 143       4.019  -0.563  11.768  1.00 97.79           C  
ATOM   2223  HA  THR A 143       3.227  -1.178  11.340  1.00 97.79           H  
ATOM   2224  C   THR A 143       3.739   0.904  11.460  1.00 97.79           C  
ATOM   2225  CB  THR A 143       4.035  -0.804  13.281  1.00 97.79           C  
ATOM   2226  HB  THR A 143       4.723  -0.096  13.744  1.00 97.79           H  
ATOM   2227  O   THR A 143       4.597   1.749  11.700  1.00 97.79           O  
ATOM   2228  CG2 THR A 143       2.655  -0.633  13.911  1.00 97.79           C  
ATOM   2229 HG21 THR A 143       2.332   0.404  13.822  1.00 97.79           H  
ATOM   2230 HG22 THR A 143       2.704  -0.890  14.969  1.00 97.79           H  
ATOM   2231 HG23 THR A 143       1.933  -1.282  13.416  1.00 97.79           H  
ATOM   2232  OG1 THR A 143       4.495  -2.109  13.568  1.00 97.79           O  
ATOM   2233  HG1 THR A 143       3.773  -2.736  13.483  1.00 97.79           H  
ATOM   2234  N   VAL A 144       2.558   1.205  10.925  1.00 97.72           N  
ATOM   2235  H   VAL A 144       1.926   0.442  10.724  1.00 97.72           H  
ATOM   2236  CA  VAL A 144       2.101   2.561  10.596  1.00 97.72           C  
ATOM   2237  HA  VAL A 144       2.897   3.277  10.799  1.00 97.72           H  
ATOM   2238  C   VAL A 144       0.918   2.883  11.501  1.00 97.72           C  
ATOM   2239  CB  VAL A 144       1.714   2.681   9.108  1.00 97.72           C  
ATOM   2240  HB  VAL A 144       0.787   2.135   8.931  1.00 97.72           H  
ATOM   2241  O   VAL A 144      -0.144   2.261  11.389  1.00 97.72           O  
ATOM   2242  CG1 VAL A 144       1.506   4.148   8.713  1.00 97.72           C  
ATOM   2243 HG11 VAL A 144       1.166   4.214   7.679  1.00 97.72           H  
ATOM   2244 HG12 VAL A 144       0.763   4.617   9.359  1.00 97.72           H  
ATOM   2245 HG13 VAL A 144       2.439   4.703   8.814  1.00 97.72           H  
ATOM   2246  CG2 VAL A 144       2.779   2.097   8.171  1.00 97.72           C  
ATOM   2247 HG21 VAL A 144       2.920   1.034   8.367  1.00 97.72           H  
ATOM   2248 HG22 VAL A 144       2.438   2.202   7.141  1.00 97.72           H  
ATOM   2249 HG23 VAL A 144       3.724   2.623   8.304  1.00 97.72           H  
ATOM   2250  N   ASN A 145       1.089   3.819  12.431  1.00 96.94           N  
ATOM   2251  H   ASN A 145       1.965   4.320  12.474  1.00 96.94           H  
ATOM   2252  CA  ASN A 145       0.031   4.211  13.358  1.00 96.94           C  
ATOM   2253  HA  ASN A 145      -0.462   3.303  13.705  1.00 96.94           H  
ATOM   2254  C   ASN A 145      -1.027   5.096  12.670  1.00 96.94           C  
ATOM   2255  CB  ASN A 145       0.649   4.900  14.582  1.00 96.94           C  
ATOM   2256  HB2 ASN A 145       1.207   5.781  14.264  1.00 96.94           H  
ATOM   2257  HB3 ASN A 145      -0.134   5.230  15.264  1.00 96.94           H  
ATOM   2258  O   ASN A 145      -0.746   5.701  11.634  1.00 96.94           O  
ATOM   2259  CG  ASN A 145       1.556   3.964  15.350  1.00 96.94           C  
ATOM   2260  ND2 ASN A 145       2.843   4.199  15.319  1.00 96.94           N  
ATOM   2261 HD21 ASN A 145       3.183   4.811  14.591  1.00 96.94           H  
ATOM   2262 HD22 ASN A 145       3.454   3.507  15.730  1.00 96.94           H  
ATOM   2263  OD1 ASN A 145       1.112   3.003  15.958  1.00 96.94           O  
ATOM   2264  N   PRO A 146      -2.246   5.203  13.227  1.00 95.48           N  
ATOM   2265  CA  PRO A 146      -3.269   6.123  12.731  1.00 95.48           C  
ATOM   2266  HA  PRO A 146      -3.651   5.745  11.782  1.00 95.48           H  
ATOM   2267  C   PRO A 146      -2.752   7.558  12.553  1.00 95.48           C  
ATOM   2268  CB  PRO A 146      -4.381   6.065  13.779  1.00 95.48           C  
ATOM   2269  HB2 PRO A 146      -5.358   6.307  13.360  1.00 95.48           H  
ATOM   2270  HB3 PRO A 146      -4.159   6.737  14.608  1.00 95.48           H  
ATOM   2271  O   PRO A 146      -2.226   8.159  13.490  1.00 95.48           O  
ATOM   2272  CG  PRO A 146      -4.292   4.624  14.271  1.00 95.48           C  
ATOM   2273  HG2 PRO A 146      -4.739   3.957  13.534  1.00 95.48           H  
ATOM   2274  HG3 PRO A 146      -4.754   4.497  15.250  1.00 95.48           H  
ATOM   2275  CD  PRO A 146      -2.783   4.403  14.320  1.00 95.48           C  
ATOM   2276  HD2 PRO A 146      -2.561   3.343  14.192  1.00 95.48           H  
ATOM   2277  HD3 PRO A 146      -2.389   4.764  15.270  1.00 95.48           H  
ATOM   2278  N   GLY A 147      -2.915   8.111  11.352  1.00 94.45           N  
ATOM   2279  H   GLY A 147      -3.289   7.531  10.614  1.00 94.45           H  
ATOM   2280  CA  GLY A 147      -2.459   9.453  10.977  1.00 94.45           C  
ATOM   2281  HA2 GLY A 147      -2.966   9.744  10.057  1.00 94.45           H  
ATOM   2282  HA3 GLY A 147      -2.734  10.155  11.765  1.00 94.45           H  
ATOM   2283  C   GLY A 147      -0.950   9.584  10.739  1.00 94.45           C  
ATOM   2284  O   GLY A 147      -0.489  10.682  10.425  1.00 94.45           O  
ATOM   2285  N   GLU A 148      -0.182   8.502  10.878  1.00 96.49           N  
ATOM   2286  H   GLU A 148      -0.617   7.621  11.110  1.00 96.49           H  
ATOM   2287  CA  GLU A 148       1.258   8.485  10.628  1.00 96.49           C  
ATOM   2288  HA  GLU A 148       1.669   9.441  10.952  1.00 96.49           H  
ATOM   2289  C   GLU A 148       1.563   8.321   9.134  1.00 96.49           C  
ATOM   2290  CB  GLU A 148       1.921   7.383  11.472  1.00 96.49           C  
ATOM   2291  HB2 GLU A 148       1.641   6.412  11.063  1.00 96.49           H  
ATOM   2292  HB3 GLU A 148       1.548   7.459  12.493  1.00 96.49           H  
ATOM   2293  O   GLU A 148       0.870   7.599   8.407  1.00 96.49           O  
ATOM   2294  CG  GLU A 148       3.455   7.469  11.510  1.00 96.49           C  
ATOM   2295  HG2 GLU A 148       3.736   8.460  11.867  1.00 96.49           H  
ATOM   2296  HG3 GLU A 148       3.845   7.351  10.499  1.00 96.49           H  
ATOM   2297  CD  GLU A 148       4.095   6.400  12.414  1.00 96.49           C  
ATOM   2298  OE1 GLU A 148       5.311   6.519  12.672  1.00 96.49           O  
ATOM   2299  OE2 GLU A 148       3.376   5.480  12.878  1.00 96.49           O  
ATOM   2300  N   GLU A 149       2.641   8.969   8.693  1.00 96.45           N  
ATOM   2301  H   GLU A 149       3.186   9.501   9.357  1.00 96.45           H  
ATOM   2302  CA  GLU A 149       3.269   8.733   7.397  1.00 96.45           C  
ATOM   2303  HA  GLU A 149       2.696   7.966   6.877  1.00 96.45           H  
ATOM   2304  C   GLU A 149       4.696   8.213   7.617  1.00 96.45           C  
ATOM   2305  CB  GLU A 149       3.221  10.004   6.531  1.00 96.45           C  
ATOM   2306  HB2 GLU A 149       2.188  10.350   6.497  1.00 96.45           H  
ATOM   2307  HB3 GLU A 149       3.833  10.782   6.985  1.00 96.45           H  
ATOM   2308  O   GLU A 149       5.486   8.841   8.323  1.00 96.45           O  
ATOM   2309  CG  GLU A 149       3.705   9.742   5.093  1.00 96.45           C  
ATOM   2310  HG2 GLU A 149       4.750   9.434   5.122  1.00 96.45           H  
ATOM   2311  HG3 GLU A 149       3.128   8.917   4.674  1.00 96.45           H  
ATOM   2312  CD  GLU A 149       3.558  10.958   4.157  1.00 96.45           C  
ATOM   2313  OE1 GLU A 149       4.394  11.084   3.229  1.00 96.45           O  
ATOM   2314  OE2 GLU A 149       2.579  11.728   4.307  1.00 96.45           O  
ATOM   2315  N   VAL A 150       5.031   7.073   7.009  1.00 97.70           N  
ATOM   2316  H   VAL A 150       4.335   6.632   6.426  1.00 97.70           H  
ATOM   2317  CA  VAL A 150       6.353   6.436   7.120  1.00 97.70           C  
ATOM   2318  HA  VAL A 150       7.006   7.086   7.702  1.00 97.70           H  
ATOM   2319  C   VAL A 150       6.973   6.271   5.736  1.00 97.70           C  
ATOM   2320  CB  VAL A 150       6.284   5.080   7.856  1.00 97.70           C  
ATOM   2321  HB  VAL A 150       5.694   4.375   7.272  1.00 97.70           H  
ATOM   2322  O   VAL A 150       6.325   5.765   4.824  1.00 97.70           O  
ATOM   2323  CG1 VAL A 150       7.701   4.511   8.032  1.00 97.70           C  
ATOM   2324 HG11 VAL A 150       7.692   3.687   8.745  1.00 97.70           H  
ATOM   2325 HG12 VAL A 150       8.364   5.280   8.427  1.00 97.70           H  
ATOM   2326 HG13 VAL A 150       8.086   4.152   7.077  1.00 97.70           H  
ATOM   2327  CG2 VAL A 150       5.648   5.203   9.246  1.00 97.70           C  
ATOM   2328 HG21 VAL A 150       5.642   4.238   9.752  1.00 97.70           H  
ATOM   2329 HG22 VAL A 150       4.616   5.541   9.157  1.00 97.70           H  
ATOM   2330 HG23 VAL A 150       6.198   5.921   9.856  1.00 97.70           H  
ATOM   2331  N   GLU A 151       8.244   6.648   5.577  1.00 97.31           N  
ATOM   2332  H   GLU A 151       8.728   7.042   6.371  1.00 97.31           H  
ATOM   2333  CA  GLU A 151       9.026   6.403   4.357  1.00 97.31           C  
ATOM   2334  HA  GLU A 151       8.340   6.099   3.567  1.00 97.31           H  
ATOM   2335  C   GLU A 151      10.020   5.250   4.568  1.00 97.31           C  
ATOM   2336  CB  GLU A 151       9.710   7.696   3.856  1.00 97.31           C  
ATOM   2337  HB2 GLU A 151      10.447   8.027   4.589  1.00 97.31           H  
ATOM   2338  HB3 GLU A 151       8.952   8.472   3.755  1.00 97.31           H  
ATOM   2339  O   GLU A 151      10.781   5.220   5.536  1.00 97.31           O  
ATOM   2340  CG  GLU A 151      10.401   7.504   2.489  1.00 97.31           C  
ATOM   2341  HG2 GLU A 151       9.680   7.071   1.795  1.00 97.31           H  
ATOM   2342  HG3 GLU A 151      11.211   6.783   2.603  1.00 97.31           H  
ATOM   2343  CD  GLU A 151      10.964   8.803   1.868  1.00 97.31           C  
ATOM   2344  OE1 GLU A 151      12.207   8.959   1.800  1.00 97.31           O  
ATOM   2345  OE2 GLU A 151      10.169   9.617   1.331  1.00 97.31           O  
ATOM   2346  N   VAL A 152      10.041   4.306   3.628  1.00 97.15           N  
ATOM   2347  H   VAL A 152       9.342   4.361   2.901  1.00 97.15           H  
ATOM   2348  CA  VAL A 152      10.971   3.177   3.590  1.00 97.15           C  
ATOM   2349  HA  VAL A 152      11.676   3.271   4.416  1.00 97.15           H  
ATOM   2350  C   VAL A 152      11.740   3.201   2.280  1.00 97.15           C  
ATOM   2351  CB  VAL A 152      10.241   1.831   3.735  1.00 97.15           C  
ATOM   2352  HB  VAL A 152       9.652   1.629   2.840  1.00 97.15           H  
ATOM   2353  O   VAL A 152      11.154   3.064   1.211  1.00 97.15           O  
ATOM   2354  CG1 VAL A 152      11.254   0.694   3.917  1.00 97.15           C  
ATOM   2355 HG11 VAL A 152      11.924   0.644   3.058  1.00 97.15           H  
ATOM   2356 HG12 VAL A 152      11.823   0.858   4.832  1.00 97.15           H  
ATOM   2357 HG13 VAL A 152      10.718  -0.252   3.990  1.00 97.15           H  
ATOM   2358  CG2 VAL A 152       9.297   1.807   4.935  1.00 97.15           C  
ATOM   2359 HG21 VAL A 152       8.834   0.823   5.010  1.00 97.15           H  
ATOM   2360 HG22 VAL A 152       9.840   2.049   5.848  1.00 97.15           H  
ATOM   2361 HG23 VAL A 152       8.497   2.534   4.797  1.00 97.15           H  
ATOM   2362  N   THR A 153      13.064   3.308   2.359  1.00 95.29           N  
ATOM   2363  H   THR A 153      13.464   3.562   3.251  1.00 95.29           H  
ATOM   2364  CA  THR A 153      13.924   3.361   1.168  1.00 95.29           C  
ATOM   2365  HA  THR A 153      13.299   3.493   0.285  1.00 95.29           H  
ATOM   2366  C   THR A 153      14.711   2.073   0.988  1.00 95.29           C  
ATOM   2367  CB  THR A 153      14.848   4.582   1.209  1.00 95.29           C  
ATOM   2368  HB  THR A 153      15.514   4.516   2.070  1.00 95.29           H  
ATOM   2369  O   THR A 153      15.424   1.639   1.898  1.00 95.29           O  
ATOM   2370  CG2 THR A 153      15.672   4.745  -0.069  1.00 95.29           C  
ATOM   2371 HG21 THR A 153      16.217   5.689  -0.036  1.00 95.29           H  
ATOM   2372 HG22 THR A 153      15.015   4.742  -0.938  1.00 95.29           H  
ATOM   2373 HG23 THR A 153      16.392   3.932  -0.163  1.00 95.29           H  
ATOM   2374  OG1 THR A 153      14.027   5.715   1.338  1.00 95.29           O  
ATOM   2375  HG1 THR A 153      14.549   6.507   1.488  1.00 95.29           H  
ATOM   2376  N   PHE A 154      14.613   1.495  -0.204  1.00 94.09           N  
ATOM   2377  H   PHE A 154      14.013   1.937  -0.886  1.00 94.09           H  
ATOM   2378  CA  PHE A 154      15.421   0.381  -0.686  1.00 94.09           C  
ATOM   2379  HA  PHE A 154      15.967  -0.070   0.143  1.00 94.09           H  
ATOM   2380  C   PHE A 154      16.428   0.898  -1.708  1.00 94.09           C  
ATOM   2381  CB  PHE A 154      14.518  -0.688  -1.308  1.00 94.09           C  
ATOM   2382  HB2 PHE A 154      13.947  -0.244  -2.124  1.00 94.09           H  
ATOM   2383  HB3 PHE A 154      15.143  -1.472  -1.735  1.00 94.09           H  
ATOM   2384  O   PHE A 154      16.107   1.790  -2.490  1.00 94.09           O  
ATOM   2385  CG  PHE A 154      13.557  -1.315  -0.322  1.00 94.09           C  
ATOM   2386  CD1 PHE A 154      13.886  -2.533   0.300  1.00 94.09           C  
ATOM   2387  HD1 PHE A 154      14.822  -3.025   0.076  1.00 94.09           H  
ATOM   2388  CD2 PHE A 154      12.344  -0.673  -0.012  1.00 94.09           C  
ATOM   2389  HD2 PHE A 154      12.090   0.268  -0.479  1.00 94.09           H  
ATOM   2390  CE1 PHE A 154      12.995  -3.119   1.213  1.00 94.09           C  
ATOM   2391  HE1 PHE A 154      13.240  -4.067   1.669  1.00 94.09           H  
ATOM   2392  CE2 PHE A 154      11.462  -1.249   0.917  1.00 94.09           C  
ATOM   2393  HE2 PHE A 154      10.537  -0.747   1.158  1.00 94.09           H  
ATOM   2394  CZ  PHE A 154      11.784  -2.477   1.522  1.00 94.09           C  
ATOM   2395  HZ  PHE A 154      11.100  -2.933   2.221  1.00 94.09           H  
ATOM   2396  N   SER A 155      17.621   0.310  -1.723  1.00 92.24           N  
ATOM   2397  H   SER A 155      17.808  -0.447  -1.081  1.00 92.24           H  
ATOM   2398  CA  SER A 155      18.657   0.621  -2.708  1.00 92.24           C  
ATOM   2399  HA  SER A 155      18.243   1.295  -3.458  1.00 92.24           H  
ATOM   2400  C   SER A 155      19.095  -0.644  -3.433  1.00 92.24           C  
ATOM   2401  CB  SER A 155      19.848   1.343  -2.071  1.00 92.24           C  
ATOM   2402  HB2 SER A 155      20.608   1.531  -2.830  1.00 92.24           H  
ATOM   2403  HB3 SER A 155      20.277   0.723  -1.283  1.00 92.24           H  
ATOM   2404  O   SER A 155      19.102  -1.746  -2.865  1.00 92.24           O  
ATOM   2405  OG  SER A 155      19.422   2.579  -1.529  1.00 92.24           O  
ATOM   2406  HG  SER A 155      19.135   3.112  -2.274  1.00 92.24           H  
ATOM   2407  N   ALA A 156      19.439  -0.499  -4.704  1.00 84.80           N  
ATOM   2408  H   ALA A 156      19.361   0.408  -5.141  1.00 84.80           H  
ATOM   2409  CA  ALA A 156      19.860  -1.602  -5.541  1.00 84.80           C  
ATOM   2410  HA  ALA A 156      20.304  -2.382  -4.922  1.00 84.80           H  
ATOM   2411  C   ALA A 156      20.901  -1.143  -6.559  1.00 84.80           C  
ATOM   2412  CB  ALA A 156      18.627  -2.174  -6.241  1.00 84.80           C  
ATOM   2413  HB1 ALA A 156      18.903  -3.100  -6.744  1.00 84.80           H  
ATOM   2414  HB2 ALA A 156      17.827  -2.359  -5.524  1.00 84.80           H  
ATOM   2415  HB3 ALA A 156      18.260  -1.468  -6.987  1.00 84.80           H  
ATOM   2416  O   ALA A 156      20.653  -0.231  -7.336  1.00 84.80           O  
ATOM   2417  N   ASN A 157      22.038  -1.840  -6.603  1.00 83.36           N  
ATOM   2418  H   ASN A 157      22.221  -2.537  -5.895  1.00 83.36           H  
ATOM   2419  CA  ASN A 157      22.996  -1.680  -7.701  1.00 83.36           C  
ATOM   2420  HA  ASN A 157      23.151  -0.618  -7.894  1.00 83.36           H  
ATOM   2421  C   ASN A 157      22.475  -2.311  -9.005  1.00 83.36           C  
ATOM   2422  CB  ASN A 157      24.335  -2.321  -7.301  1.00 83.36           C  
ATOM   2423  HB2 ASN A 157      25.027  -2.229  -8.137  1.00 83.36           H  
ATOM   2424  HB3 ASN A 157      24.181  -3.383  -7.106  1.00 83.36           H  
ATOM   2425  O   ASN A 157      22.952  -1.973 -10.083  1.00 83.36           O  
ATOM   2426  CG  ASN A 157      24.990  -1.673  -6.096  1.00 83.36           C  
ATOM   2427  ND2 ASN A 157      25.783  -2.415  -5.359  1.00 83.36           N  
ATOM   2428 HD21 ASN A 157      26.219  -1.933  -4.586  1.00 83.36           H  
ATOM   2429 HD22 ASN A 157      25.992  -3.367  -5.623  1.00 83.36           H  
ATOM   2430  OD1 ASN A 157      24.812  -0.516  -5.777  1.00 83.36           O  
ATOM   2431  N   ASP A 158      21.529  -3.248  -8.892  1.00 79.60           N  
ATOM   2432  H   ASP A 158      21.147  -3.428  -7.974  1.00 79.60           H  
ATOM   2433  CA  ASP A 158      20.829  -3.870 -10.012  1.00 79.60           C  
ATOM   2434  HA  ASP A 158      21.351  -3.628 -10.938  1.00 79.60           H  
ATOM   2435  C   ASP A 158      19.379  -3.352 -10.063  1.00 79.60           C  
ATOM   2436  CB  ASP A 158      20.877  -5.399  -9.870  1.00 79.60           C  
ATOM   2437  HB2 ASP A 158      21.920  -5.718  -9.874  1.00 79.60           H  
ATOM   2438  HB3 ASP A 158      20.440  -5.685  -8.913  1.00 79.60           H  
ATOM   2439  O   ASP A 158      18.601  -3.663  -9.151  1.00 79.60           O  
ATOM   2440  CG  ASP A 158      20.133  -6.133 -10.995  1.00 79.60           C  
ATOM   2441  OD1 ASP A 158      19.617  -5.462 -11.916  1.00 79.60           O  
ATOM   2442  OD2 ASP A 158      20.058  -7.375 -10.908  1.00 79.60           O  
ATOM   2443  N   PRO A 159      18.981  -2.601 -11.108  1.00 71.98           N  
ATOM   2444  CA  PRO A 159      17.621  -2.081 -11.233  1.00 71.98           C  
ATOM   2445  HA  PRO A 159      17.390  -1.451 -10.374  1.00 71.98           H  
ATOM   2446  C   PRO A 159      16.559  -3.189 -11.306  1.00 71.98           C  
ATOM   2447  CB  PRO A 159      17.639  -1.213 -12.497  1.00 71.98           C  
ATOM   2448  HB2 PRO A 159      17.891  -0.189 -12.225  1.00 71.98           H  
ATOM   2449  HB3 PRO A 159      16.688  -1.236 -13.028  1.00 71.98           H  
ATOM   2450  O   PRO A 159      15.424  -2.968 -10.881  1.00 71.98           O  
ATOM   2451  CG  PRO A 159      18.771  -1.806 -13.334  1.00 71.98           C  
ATOM   2452  HG2 PRO A 159      19.199  -1.073 -14.018  1.00 71.98           H  
ATOM   2453  HG3 PRO A 159      18.407  -2.677 -13.881  1.00 71.98           H  
ATOM   2454  CD  PRO A 159      19.775  -2.250 -12.278  1.00 71.98           C  
ATOM   2455  HD2 PRO A 159      20.341  -3.099 -12.662  1.00 71.98           H  
ATOM   2456  HD3 PRO A 159      20.445  -1.428 -12.028  1.00 71.98           H  
ATOM   2457  N   HIS A 160      16.906  -4.410 -11.739  1.00 77.98           N  
ATOM   2458  H   HIS A 160      17.864  -4.589 -12.003  1.00 77.98           H  
ATOM   2459  CA  HIS A 160      15.959  -5.530 -11.791  1.00 77.98           C  
ATOM   2460  HA  HIS A 160      15.097  -5.217 -12.381  1.00 77.98           H  
ATOM   2461  C   HIS A 160      15.427  -5.940 -10.415  1.00 77.98           C  
ATOM   2462  CB  HIS A 160      16.608  -6.737 -12.474  1.00 77.98           C  
ATOM   2463  HB2 HIS A 160      17.520  -7.015 -11.945  1.00 77.98           H  
ATOM   2464  HB3 HIS A 160      15.924  -7.583 -12.421  1.00 77.98           H  
ATOM   2465  O   HIS A 160      14.351  -6.537 -10.320  1.00 77.98           O  
ATOM   2466  CG  HIS A 160      16.916  -6.489 -13.924  1.00 77.98           C  
ATOM   2467  CD2 HIS A 160      18.144  -6.503 -14.527  1.00 77.98           C  
ATOM   2468  HD2 HIS A 160      19.087  -6.695 -14.038  1.00 77.98           H  
ATOM   2469  ND1 HIS A 160      15.986  -6.189 -14.889  1.00 77.98           N  
ATOM   2470  HD1 HIS A 160      15.001  -6.046 -14.720  1.00 77.98           H  
ATOM   2471  CE1 HIS A 160      16.635  -6.023 -16.052  1.00 77.98           C  
ATOM   2472  HE1 HIS A 160      16.174  -5.751 -16.990  1.00 77.98           H  
ATOM   2473  NE2 HIS A 160      17.951  -6.220 -15.887  1.00 77.98           N  
ATOM   2474  N   LYS A 161      16.124  -5.575  -9.331  1.00 82.32           N  
ATOM   2475  H   LYS A 161      16.985  -5.068  -9.478  1.00 82.32           H  
ATOM   2476  CA  LYS A 161      15.654  -5.790  -7.957  1.00 82.32           C  
ATOM   2477  HA  LYS A 161      15.490  -6.858  -7.810  1.00 82.32           H  
ATOM   2478  C   LYS A 161      14.316  -5.094  -7.678  1.00 82.32           C  
ATOM   2479  CB  LYS A 161      16.763  -5.320  -7.011  1.00 82.32           C  
ATOM   2480  HB2 LYS A 161      17.679  -5.853  -7.265  1.00 82.32           H  
ATOM   2481  HB3 LYS A 161      16.924  -4.254  -7.168  1.00 82.32           H  
ATOM   2482  O   LYS A 161      13.554  -5.563  -6.832  1.00 82.32           O  
ATOM   2483  CG  LYS A 161      16.437  -5.556  -5.530  1.00 82.32           C  
ATOM   2484  HG2 LYS A 161      16.042  -6.562  -5.386  1.00 82.32           H  
ATOM   2485  HG3 LYS A 161      15.692  -4.825  -5.218  1.00 82.32           H  
ATOM   2486  CD  LYS A 161      17.698  -5.381  -4.683  1.00 82.32           C  
ATOM   2487  HD2 LYS A 161      18.357  -6.236  -4.835  1.00 82.32           H  
ATOM   2488  HD3 LYS A 161      18.225  -4.487  -5.017  1.00 82.32           H  
ATOM   2489  CE  LYS A 161      17.373  -5.233  -3.198  1.00 82.32           C  
ATOM   2490  HE2 LYS A 161      17.122  -6.208  -2.778  1.00 82.32           H  
ATOM   2491  HE3 LYS A 161      16.502  -4.587  -3.088  1.00 82.32           H  
ATOM   2492  NZ  LYS A 161      18.527  -4.628  -2.494  1.00 82.32           N  
ATOM   2493  HZ1 LYS A 161      18.357  -4.542  -1.502  1.00 82.32           H  
ATOM   2494  HZ2 LYS A 161      18.703  -3.678  -2.789  1.00 82.32           H  
ATOM   2495  HZ3 LYS A 161      19.371  -5.174  -2.589  1.00 82.32           H  
ATOM   2496  N   PHE A 162      14.005  -4.021  -8.405  1.00 86.55           N  
ATOM   2497  H   PHE A 162      14.669  -3.697  -9.093  1.00 86.55           H  
ATOM   2498  CA  PHE A 162      12.755  -3.272  -8.287  1.00 86.55           C  
ATOM   2499  HA  PHE A 162      12.359  -3.391  -7.279  1.00 86.55           H  
ATOM   2500  C   PHE A 162      11.637  -3.767  -9.212  1.00 86.55           C  
ATOM   2501  CB  PHE A 162      13.053  -1.785  -8.509  1.00 86.55           C  
ATOM   2502  HB2 PHE A 162      12.118  -1.229  -8.447  1.00 86.55           H  
ATOM   2503  HB3 PHE A 162      13.424  -1.660  -9.526  1.00 86.55           H  
ATOM   2504  O   PHE A 162      10.530  -3.246  -9.136  1.00 86.55           O  
ATOM   2505  CG  PHE A 162      14.043  -1.157  -7.542  1.00 86.55           C  
ATOM   2506  CD1 PHE A 162      14.080  -1.530  -6.183  1.00 86.55           C  
ATOM   2507  HD1 PHE A 162      13.376  -2.257  -5.806  1.00 86.55           H  
ATOM   2508  CD2 PHE A 162      14.935  -0.177  -8.011  1.00 86.55           C  
ATOM   2509  HD2 PHE A 162      14.913   0.128  -9.047  1.00 86.55           H  
ATOM   2510  CE1 PHE A 162      15.017  -0.953  -5.308  1.00 86.55           C  
ATOM   2511  HE1 PHE A 162      15.040  -1.242  -4.268  1.00 86.55           H  
ATOM   2512  CE2 PHE A 162      15.860   0.413  -7.135  1.00 86.55           C  
ATOM   2513  HE2 PHE A 162      16.537   1.166  -7.509  1.00 86.55           H  
ATOM   2514  CZ  PHE A 162      15.906   0.024  -5.786  1.00 86.55           C  
ATOM   2515  HZ  PHE A 162      16.620   0.487  -5.122  1.00 86.55           H  
ATOM   2516  N   ASN A 163      11.865  -4.798 -10.036  1.00 86.45           N  
ATOM   2517  H   ASN A 163      12.802  -5.169 -10.104  1.00 86.45           H  
ATOM   2518  CA  ASN A 163      10.861  -5.262 -11.001  1.00 86.45           C  
ATOM   2519  HA  ASN A 163      10.462  -4.392 -11.524  1.00 86.45           H  
ATOM   2520  C   ASN A 163       9.664  -5.969 -10.355  1.00 86.45           C  
ATOM   2521  CB  ASN A 163      11.515  -6.185 -12.044  1.00 86.45           C  
ATOM   2522  HB2 ASN A 163      12.135  -6.937 -11.557  1.00 86.45           H  
ATOM   2523  HB3 ASN A 163      10.727  -6.697 -12.597  1.00 86.45           H  
ATOM   2524  O   ASN A 163       8.626  -6.105 -11.000  1.00 86.45           O  
ATOM   2525  CG  ASN A 163      12.338  -5.429 -13.069  1.00 86.45           C  
ATOM   2526  ND2 ASN A 163      12.838  -6.094 -14.083  1.00 86.45           N  
ATOM   2527 HD21 ASN A 163      13.068  -5.479 -14.851  1.00 86.45           H  
ATOM   2528 HD22 ASN A 163      12.556  -7.054 -14.223  1.00 86.45           H  
ATOM   2529  OD1 ASN A 163      12.518  -4.231 -13.022  1.00 86.45           O  
ATOM   2530  N   ARG A 164       9.806  -6.472  -9.121  1.00 91.38           N  
ATOM   2531  H   ARG A 164      10.682  -6.296  -8.649  1.00 91.38           H  
ATOM   2532  CA  ARG A 164       8.774  -7.278  -8.451  1.00 91.38           C  
ATOM   2533  HA  ARG A 164       7.822  -7.050  -8.931  1.00 91.38           H  
ATOM   2534  C   ARG A 164       8.566  -6.927  -6.972  1.00 91.38           C  
ATOM   2535  CB  ARG A 164       9.035  -8.777  -8.667  1.00 91.38           C  
ATOM   2536  HB2 ARG A 164       8.305  -9.343  -8.087  1.00 91.38           H  
ATOM   2537  HB3 ARG A 164      10.033  -9.025  -8.306  1.00 91.38           H  
ATOM   2538  O   ARG A 164       8.780  -7.794  -6.118  1.00 91.38           O  
ATOM   2539  CG  ARG A 164       8.892  -9.205 -10.133  1.00 91.38           C  
ATOM   2540  HG2 ARG A 164       7.892  -8.956 -10.486  1.00 91.38           H  
ATOM   2541  HG3 ARG A 164       9.632  -8.698 -10.752  1.00 91.38           H  
ATOM   2542  CD  ARG A 164       9.113 -10.712 -10.237  1.00 91.38           C  
ATOM   2543  HD2 ARG A 164       8.420 -11.217  -9.564  1.00 91.38           H  
ATOM   2544  HD3 ARG A 164      10.135 -10.930  -9.927  1.00 91.38           H  
ATOM   2545  NE  ARG A 164       8.887 -11.199 -11.605  1.00 91.38           N  
ATOM   2546  HE  ARG A 164       8.304 -10.652 -12.223  1.00 91.38           H  
ATOM   2547  NH1 ARG A 164       9.888 -13.253 -11.393  1.00 91.38           N  
ATOM   2548 HH11 ARG A 164      10.178 -14.118 -11.826  1.00 91.38           H  
ATOM   2549 HH12 ARG A 164      10.153 -13.006 -10.451  1.00 91.38           H  
ATOM   2550  NH2 ARG A 164       8.933 -12.648 -13.325  1.00 91.38           N  
ATOM   2551 HH21 ARG A 164       8.259 -12.029 -13.752  1.00 91.38           H  
ATOM   2552 HH22 ARG A 164       9.154 -13.526 -13.772  1.00 91.38           H  
ATOM   2553  CZ  ARG A 164       9.244 -12.364 -12.100  1.00 91.38           C  
ATOM   2554  N   PRO A 165       8.215  -5.678  -6.618  1.00 93.71           N  
ATOM   2555  CA  PRO A 165       7.956  -5.343  -5.234  1.00 93.71           C  
ATOM   2556  HA  PRO A 165       8.762  -5.725  -4.608  1.00 93.71           H  
ATOM   2557  C   PRO A 165       6.632  -5.973  -4.787  1.00 93.71           C  
ATOM   2558  CB  PRO A 165       7.969  -3.819  -5.165  1.00 93.71           C  
ATOM   2559  HB2 PRO A 165       7.349  -3.438  -4.354  1.00 93.71           H  
ATOM   2560  HB3 PRO A 165       8.996  -3.470  -5.056  1.00 93.71           H  
ATOM   2561  O   PRO A 165       5.654  -6.055  -5.535  1.00 93.71           O  
ATOM   2562  CG  PRO A 165       7.440  -3.411  -6.536  1.00 93.71           C  
ATOM   2563  HG2 PRO A 165       6.352  -3.383  -6.490  1.00 93.71           H  
ATOM   2564  HG3 PRO A 165       7.831  -2.440  -6.840  1.00 93.71           H  
ATOM   2565  CD  PRO A 165       7.921  -4.532  -7.468  1.00 93.71           C  
ATOM   2566  HD2 PRO A 165       8.842  -4.217  -7.958  1.00 93.71           H  
ATOM   2567  HD3 PRO A 165       7.165  -4.768  -8.216  1.00 93.71           H  
ATOM   2568  N   GLN A 166       6.610  -6.424  -3.541  1.00 97.07           N  
ATOM   2569  H   GLN A 166       7.456  -6.348  -2.994  1.00 97.07           H  
ATOM   2570  CA  GLN A 166       5.438  -6.999  -2.898  1.00 97.07           C  
ATOM   2571  HA  GLN A 166       4.570  -6.871  -3.544  1.00 97.07           H  
ATOM   2572  C   GLN A 166       5.164  -6.251  -1.598  1.00 97.07           C  
ATOM   2573  CB  GLN A 166       5.660  -8.505  -2.698  1.00 97.07           C  
ATOM   2574  HB2 GLN A 166       5.693  -8.983  -3.677  1.00 97.07           H  
ATOM   2575  HB3 GLN A 166       6.627  -8.657  -2.218  1.00 97.07           H  
ATOM   2576  O   GLN A 166       6.065  -6.051  -0.785  1.00 97.07           O  
ATOM   2577  CG  GLN A 166       4.574  -9.183  -1.845  1.00 97.07           C  
ATOM   2578  HG2 GLN A 166       4.522  -8.698  -0.870  1.00 97.07           H  
ATOM   2579  HG3 GLN A 166       3.604  -9.070  -2.328  1.00 97.07           H  
ATOM   2580  CD  GLN A 166       4.842 -10.666  -1.597  1.00 97.07           C  
ATOM   2581  NE2 GLN A 166       4.081 -11.289  -0.727  1.00 97.07           N  
ATOM   2582 HE21 GLN A 166       3.295 -10.831  -0.289  1.00 97.07           H  
ATOM   2583 HE22 GLN A 166       4.158 -12.295  -0.669  1.00 97.07           H  
ATOM   2584  OE1 GLN A 166       5.745 -11.292  -2.139  1.00 97.07           O  
ATOM   2585  N   PHE A 167       3.902  -5.902  -1.386  1.00 97.62           N  
ATOM   2586  H   PHE A 167       3.228  -6.090  -2.114  1.00 97.62           H  
ATOM   2587  CA  PHE A 167       3.398  -5.243  -0.191  1.00 97.62           C  
ATOM   2588  HA  PHE A 167       4.207  -5.105   0.527  1.00 97.62           H  
ATOM   2589  C   PHE A 167       2.332  -6.139   0.424  1.00 97.62           C  
ATOM   2590  CB  PHE A 167       2.840  -3.858  -0.550  1.00 97.62           C  
ATOM   2591  HB2 PHE A 167       2.640  -3.309   0.370  1.00 97.62           H  
ATOM   2592  HB3 PHE A 167       1.888  -3.975  -1.068  1.00 97.62           H  
ATOM   2593  O   PHE A 167       1.373  -6.513  -0.239  1.00 97.62           O  
ATOM   2594  CG  PHE A 167       3.771  -3.044  -1.427  1.00 97.62           C  
ATOM   2595  CD1 PHE A 167       4.803  -2.294  -0.840  1.00 97.62           C  
ATOM   2596  HD1 PHE A 167       4.886  -2.247   0.236  1.00 97.62           H  
ATOM   2597  CD2 PHE A 167       3.646  -3.086  -2.829  1.00 97.62           C  
ATOM   2598  HD2 PHE A 167       2.856  -3.663  -3.287  1.00 97.62           H  
ATOM   2599  CE1 PHE A 167       5.724  -1.611  -1.650  1.00 97.62           C  
ATOM   2600  HE1 PHE A 167       6.522  -1.040  -1.198  1.00 97.62           H  
ATOM   2601  CE2 PHE A 167       4.568  -2.401  -3.639  1.00 97.62           C  
ATOM   2602  HE2 PHE A 167       4.481  -2.446  -4.714  1.00 97.62           H  
ATOM   2603  CZ  PHE A 167       5.616  -1.676  -3.047  1.00 97.62           C  
ATOM   2604  HZ  PHE A 167       6.345  -1.173  -3.666  1.00 97.62           H  
ATOM   2605  N   THR A 168       2.505  -6.527   1.678  1.00 97.85           N  
ATOM   2606  H   THR A 168       3.326  -6.207   2.172  1.00 97.85           H  
ATOM   2607  CA  THR A 168       1.478  -7.231   2.452  1.00 97.85           C  
ATOM   2608  HA  THR A 168       0.619  -7.473   1.826  1.00 97.85           H  
ATOM   2609  C   THR A 168       1.024  -6.299   3.555  1.00 97.85           C  
ATOM   2610  CB  THR A 168       2.013  -8.537   3.035  1.00 97.85           C  
ATOM   2611  HB  THR A 168       2.742  -8.304   3.812  1.00 97.85           H  
ATOM   2612  O   THR A 168       1.846  -5.885   4.364  1.00 97.85           O  
ATOM   2613  CG2 THR A 168       0.914  -9.394   3.644  1.00 97.85           C  
ATOM   2614 HG21 THR A 168       0.369  -8.830   4.402  1.00 97.85           H  
ATOM   2615 HG22 THR A 168       0.220  -9.719   2.869  1.00 97.85           H  
ATOM   2616 HG23 THR A 168       1.368 -10.258   4.129  1.00 97.85           H  
ATOM   2617  OG1 THR A 168       2.652  -9.272   2.012  1.00 97.85           O  
ATOM   2618  HG1 THR A 168       2.970  -8.601   1.403  1.00 97.85           H  
ATOM   2619  N   ILE A 169      -0.252  -5.943   3.543  1.00 96.85           N  
ATOM   2620  H   ILE A 169      -0.860  -6.371   2.860  1.00 96.85           H  
ATOM   2621  CA  ILE A 169      -0.887  -5.045   4.494  1.00 96.85           C  
ATOM   2622  HA  ILE A 169      -0.129  -4.512   5.067  1.00 96.85           H  
ATOM   2623  C   ILE A 169      -1.697  -5.916   5.450  1.00 96.85           C  
ATOM   2624  CB  ILE A 169      -1.767  -4.006   3.757  1.00 96.85           C  
ATOM   2625  HB  ILE A 169      -2.589  -4.517   3.255  1.00 96.85           H  
ATOM   2626  O   ILE A 169      -2.623  -6.604   5.020  1.00 96.85           O  
ATOM   2627  CG1 ILE A 169      -0.993  -3.155   2.717  1.00 96.85           C  
ATOM   2628 HG12 ILE A 169      -1.515  -2.209   2.576  1.00 96.85           H  
ATOM   2629 HG13 ILE A 169       0.002  -2.924   3.098  1.00 96.85           H  
ATOM   2630  CG2 ILE A 169      -2.367  -3.036   4.782  1.00 96.85           C  
ATOM   2631 HG21 ILE A 169      -3.054  -2.346   4.292  1.00 96.85           H  
ATOM   2632 HG22 ILE A 169      -1.558  -2.472   5.248  1.00 96.85           H  
ATOM   2633 HG23 ILE A 169      -2.924  -3.572   5.550  1.00 96.85           H  
ATOM   2634  CD1 ILE A 169      -0.873  -3.788   1.322  1.00 96.85           C  
ATOM   2635 HD11 ILE A 169      -0.209  -4.652   1.334  1.00 96.85           H  
ATOM   2636 HD12 ILE A 169      -0.462  -3.054   0.630  1.00 96.85           H  
ATOM   2637 HD13 ILE A 169      -1.858  -4.093   0.967  1.00 96.85           H  
ATOM   2638  N   GLU A 170      -1.339  -5.896   6.727  1.00 95.49           N  
ATOM   2639  H   GLU A 170      -0.558  -5.319   7.008  1.00 95.49           H  
ATOM   2640  CA  GLU A 170      -2.011  -6.624   7.798  1.00 95.49           C  
ATOM   2641  HA  GLU A 170      -2.854  -7.176   7.382  1.00 95.49           H  
ATOM   2642  C   GLU A 170      -2.578  -5.623   8.811  1.00 95.49           C  
ATOM   2643  CB  GLU A 170      -1.072  -7.663   8.451  1.00 95.49           C  
ATOM   2644  HB2 GLU A 170      -0.217  -7.158   8.900  1.00 95.49           H  
ATOM   2645  HB3 GLU A 170      -1.633  -8.173   9.235  1.00 95.49           H  
ATOM   2646  O   GLU A 170      -1.893  -4.710   9.269  1.00 95.49           O  
ATOM   2647  CG  GLU A 170      -0.572  -8.708   7.429  1.00 95.49           C  
ATOM   2648  HG2 GLU A 170       0.114  -8.220   6.736  1.00 95.49           H  
ATOM   2649  HG3 GLU A 170      -1.434  -9.044   6.853  1.00 95.49           H  
ATOM   2650  CD  GLU A 170       0.120  -9.959   8.011  1.00 95.49           C  
ATOM   2651  OE1 GLU A 170       0.448 -10.864   7.188  1.00 95.49           O  
ATOM   2652  OE2 GLU A 170       0.242 -10.082   9.246  1.00 95.49           O  
ATOM   2653  N   TRP A 171      -3.852  -5.778   9.153  1.00 90.44           N  
ATOM   2654  H   TRP A 171      -4.362  -6.552   8.752  1.00 90.44           H  
ATOM   2655  CA  TRP A 171      -4.522  -4.992  10.186  1.00 90.44           C  
ATOM   2656  HA  TRP A 171      -3.783  -4.388  10.712  1.00 90.44           H  
ATOM   2657  C   TRP A 171      -5.150  -5.921  11.223  1.00 90.44           C  
ATOM   2658  CB  TRP A 171      -5.537  -4.025   9.561  1.00 90.44           C  
ATOM   2659  HB2 TRP A 171      -5.949  -3.396  10.350  1.00 90.44           H  
ATOM   2660  HB3 TRP A 171      -5.003  -3.370   8.872  1.00 90.44           H  
ATOM   2661  O   TRP A 171      -5.534  -7.053  10.902  1.00 90.44           O  
ATOM   2662  CG  TRP A 171      -6.672  -4.647   8.807  1.00 90.44           C  
ATOM   2663  CD1 TRP A 171      -7.909  -4.889   9.297  1.00 90.44           C  
ATOM   2664  HD1 TRP A 171      -8.227  -4.649  10.301  1.00 90.44           H  
ATOM   2665  CD2 TRP A 171      -6.709  -5.066   7.412  1.00 90.44           C  
ATOM   2666  CE2 TRP A 171      -8.018  -5.564   7.131  1.00 90.44           C  
ATOM   2667  CE3 TRP A 171      -5.766  -5.084   6.362  1.00 90.44           C  
ATOM   2668  HE3 TRP A 171      -4.769  -4.712   6.546  1.00 90.44           H  
ATOM   2669  NE1 TRP A 171      -8.708  -5.439   8.316  1.00 90.44           N  
ATOM   2670  HE1 TRP A 171      -9.699  -5.590   8.440  1.00 90.44           H  
ATOM   2671  CH2 TRP A 171      -7.411  -6.067   4.857  1.00 90.44           C  
ATOM   2672  HH2 TRP A 171      -7.697  -6.435   3.883  1.00 90.44           H  
ATOM   2673  CZ2 TRP A 171      -8.373  -6.064   5.875  1.00 90.44           C  
ATOM   2674  HZ2 TRP A 171      -9.376  -6.413   5.684  1.00 90.44           H  
ATOM   2675  CZ3 TRP A 171      -6.112  -5.582   5.093  1.00 90.44           C  
ATOM   2676  HZ3 TRP A 171      -5.378  -5.583   4.300  1.00 90.44           H  
ATOM   2677  N   GLY A 172      -5.232  -5.441  12.464  1.00 80.67           N  
ATOM   2678  H   GLY A 172      -4.917  -4.496  12.631  1.00 80.67           H  
ATOM   2679  CA  GLY A 172      -5.935  -6.133  13.550  1.00 80.67           C  
ATOM   2680  HA2 GLY A 172      -5.674  -5.684  14.508  1.00 80.67           H  
ATOM   2681  HA3 GLY A 172      -5.651  -7.185  13.569  1.00 80.67           H  
ATOM   2682  C   GLY A 172      -7.444  -6.075  13.412  1.00 80.67           C  
ATOM   2683  O   GLY A 172      -7.956  -5.417  12.478  1.00 80.67           O  
ATOM   2684  OXT GLY A 172      -8.112  -6.610  14.316  1.00 80.67           O  
TER    2685      GLY A 172                                                       
END   
