# Supplementary material for: Single-chain dimers from de novo immunoglobulins as robust scaffolds for multiple binding loops
Source: Nat Commun. 2023 Sep 23;14:5939. doi: 10.1038/s41467-023-41717-5 (PMC10517939; doi:10.1038/s41467-023-41717-5)
Supplement: Supplementary file 3 — Supplementary Data 1 [file 41467_2023_41717_MOESM3_ESM.zip › design_models/scIg+EF/scIg12+EF2e+EF3a/scIg12+EF2e+EF3a.pdb]

HEADER                                            26-JAN-23   XXXX              
EXPDTA    THEORETICAL MODEL                                                     
REMARK 220                                                                      
REMARK 220 EXPERIMENTAL DETAILS                                                 
REMARK 220  EXPERIMENT TYPE                : THEORETICAL MODELLING              
REMARK 220  DATE OF DATA COLLECTION        : 26-JAN-23                          
REMARK 220                                                                      
REMARK 220 REMARK: MODEL GENERATED BY ROSETTA                                   
REMARK 220  VERSION 2020.37+release.3ba1aaa                                     
ATOM      1  N   GLY A   1      10.453  -2.899  -8.275  1.00  0.00           N  
ATOM      2  CA  GLY A   1      10.878  -2.770  -6.856  1.00  0.00           C  
ATOM      3  C   GLY A   1       9.737  -3.092  -5.896  1.00  0.00           C  
ATOM      4  O   GLY A   1       8.634  -3.323  -6.366  1.00  0.00           O  
ATOM      5 1H   GLY A   1      11.223  -2.682  -8.875  1.00  0.00           H  
ATOM      6 2H   GLY A   1      10.150  -3.836  -8.449  1.00  0.00           H  
ATOM      7 3H   GLY A   1       9.700  -2.266  -8.457  1.00  0.00           H  
ATOM      8 1HA  GLY A   1      11.715  -3.442  -6.664  1.00  0.00           H  
ATOM      9 2HA  GLY A   1      11.232  -1.756  -6.673  1.00  0.00           H  
ATOM     10  N   ARG A   2       9.983  -3.139  -4.574  1.00  0.00           N  
ATOM     11  CA  ARG A   2       8.970  -3.480  -3.551  1.00  0.00           C  
ATOM     12  C   ARG A   2       9.039  -2.548  -2.340  1.00  0.00           C  
ATOM     13  O   ARG A   2      10.116  -2.350  -1.781  1.00  0.00           O  
ATOM     14  CB  ARG A   2       9.133  -4.956  -3.131  1.00  0.00           C  
ATOM     15  CG  ARG A   2       8.220  -5.388  -1.967  1.00  0.00           C  
ATOM     16  CD  ARG A   2       8.462  -6.858  -1.610  1.00  0.00           C  
ATOM     17  NE  ARG A   2       7.719  -7.249  -0.396  1.00  0.00           N  
ATOM     18  CZ  ARG A   2       6.857  -8.244  -0.270  1.00  0.00           C  
ATOM     19  NH1 ARG A   2       6.516  -9.037  -1.240  1.00  0.00           N  
ATOM     20  NH2 ARG A   2       6.291  -8.465   0.884  1.00  0.00           N  
ATOM     21  H   ARG A   2      10.913  -2.943  -4.230  1.00  0.00           H  
ATOM     22  HA  ARG A   2       7.980  -3.382  -3.998  1.00  0.00           H  
ATOM     23 1HB  ARG A   2       8.919  -5.586  -3.994  1.00  0.00           H  
ATOM     24 2HB  ARG A   2      10.170  -5.125  -2.840  1.00  0.00           H  
ATOM     25 1HG  ARG A   2       8.440  -4.788  -1.084  1.00  0.00           H  
ATOM     26 2HG  ARG A   2       7.174  -5.244  -2.240  1.00  0.00           H  
ATOM     27 1HD  ARG A   2       8.200  -7.483  -2.464  1.00  0.00           H  
ATOM     28 2HD  ARG A   2       9.526  -6.997  -1.417  1.00  0.00           H  
ATOM     29  HE  ARG A   2       7.967  -6.740   0.441  1.00  0.00           H  
ATOM     30 1HH1 ARG A   2       6.694  -8.723  -2.183  1.00  0.00           H  
ATOM     31 2HH1 ARG A   2       5.777  -9.721  -1.167  1.00  0.00           H  
ATOM     32 1HH2 ARG A   2       6.534  -7.878   1.669  1.00  0.00           H  
ATOM     33 2HH2 ARG A   2       5.571  -9.170   0.950  1.00  0.00           H  
ATOM     34  N   VAL A   3       7.886  -2.044  -1.903  1.00  0.00           N  
ATOM     35  CA  VAL A   3       7.720  -1.270  -0.660  1.00  0.00           C  
ATOM     36  C   VAL A   3       6.574  -1.839   0.155  1.00  0.00           C  
ATOM     37  O   VAL A   3       5.516  -2.175  -0.375  1.00  0.00           O  
ATOM     38  CB  VAL A   3       7.440   0.213  -0.968  1.00  0.00           C  
ATOM     39  CG1 VAL A   3       7.218   0.991   0.321  1.00  0.00           C  
ATOM     40  CG2 VAL A   3       8.595   0.804  -1.763  1.00  0.00           C  
ATOM     41  H   VAL A   3       7.055  -2.251  -2.439  1.00  0.00           H  
ATOM     42  HA  VAL A   3       8.645  -1.334  -0.086  1.00  0.00           H  
ATOM     43  HB  VAL A   3       6.522   0.287  -1.550  1.00  0.00           H  
ATOM     44 1HG1 VAL A   3       7.021   2.038   0.084  1.00  0.00           H  
ATOM     45 2HG1 VAL A   3       6.365   0.574   0.855  1.00  0.00           H  
ATOM     46 3HG1 VAL A   3       8.108   0.923   0.945  1.00  0.00           H  
ATOM     47 1HG2 VAL A   3       8.390   1.852  -1.977  1.00  0.00           H  
ATOM     48 2HG2 VAL A   3       9.514   0.725  -1.182  1.00  0.00           H  
ATOM     49 3HG2 VAL A   3       8.709   0.257  -2.699  1.00  0.00           H  
ATOM     50  N   GLU A   4       6.770  -1.919   1.462  1.00  0.00           N  
ATOM     51  CA  GLU A   4       5.747  -2.326   2.413  1.00  0.00           C  
ATOM     52  C   GLU A   4       5.372  -1.158   3.329  1.00  0.00           C  
ATOM     53  O   GLU A   4       6.238  -0.505   3.909  1.00  0.00           O  
ATOM     54  CB  GLU A   4       6.259  -3.539   3.192  1.00  0.00           C  
ATOM     55  CG  GLU A   4       5.174  -4.201   4.047  1.00  0.00           C  
ATOM     56  CD  GLU A   4       5.726  -5.327   4.936  1.00  0.00           C  
ATOM     57  OE1 GLU A   4       4.901  -6.037   5.547  1.00  0.00           O  
ATOM     58  OE2 GLU A   4       6.957  -5.465   5.071  1.00  0.00           O  
ATOM     59  H   GLU A   4       7.663  -1.624   1.830  1.00  0.00           H  
ATOM     60  HA  GLU A   4       4.859  -2.629   1.857  1.00  0.00           H  
ATOM     61 1HB  GLU A   4       7.071  -3.206   3.839  1.00  0.00           H  
ATOM     62 2HB  GLU A   4       6.645  -4.280   2.492  1.00  0.00           H  
ATOM     63 1HG  GLU A   4       4.400  -4.598   3.389  1.00  0.00           H  
ATOM     64 2HG  GLU A   4       4.717  -3.443   4.684  1.00  0.00           H  
ATOM     65  N   VAL A   5       4.068  -0.938   3.488  1.00  0.00           N  
ATOM     66  CA  VAL A   5       3.457  -0.015   4.444  1.00  0.00           C  
ATOM     67  C   VAL A   5       2.637  -0.843   5.429  1.00  0.00           C  
ATOM     68  O   VAL A   5       1.590  -1.389   5.080  1.00  0.00           O  
ATOM     69  CB  VAL A   5       2.576   1.032   3.732  1.00  0.00           C  
ATOM     70  CG1 VAL A   5       2.036   2.051   4.742  1.00  0.00           C  
ATOM     71  CG2 VAL A   5       3.333   1.782   2.628  1.00  0.00           C  
ATOM     72  H   VAL A   5       3.433  -1.496   2.936  1.00  0.00           H  
ATOM     73  HA  VAL A   5       4.252   0.527   4.958  1.00  0.00           H  
ATOM     74  HB  VAL A   5       1.726   0.533   3.265  1.00  0.00           H  
ATOM     75 1HG1 VAL A   5       1.461   2.817   4.222  1.00  0.00           H  
ATOM     76 2HG1 VAL A   5       2.862   2.525   5.273  1.00  0.00           H  
ATOM     77 3HG1 VAL A   5       1.376   1.562   5.458  1.00  0.00           H  
ATOM     78 1HG2 VAL A   5       2.698   2.559   2.200  1.00  0.00           H  
ATOM     79 2HG2 VAL A   5       4.239   2.235   3.031  1.00  0.00           H  
ATOM     80 3HG2 VAL A   5       3.607   1.093   1.829  1.00  0.00           H  
ATOM     81  N   ARG A   6       3.113  -0.955   6.668  1.00  0.00           N  
ATOM     82  CA  ARG A   6       2.414  -1.615   7.779  1.00  0.00           C  
ATOM     83  C   ARG A   6       1.881  -0.554   8.724  1.00  0.00           C  
ATOM     84  O   ARG A   6       2.653   0.247   9.243  1.00  0.00           O  
ATOM     85  CB  ARG A   6       3.371  -2.572   8.506  1.00  0.00           C  
ATOM     86  CG  ARG A   6       3.591  -3.880   7.739  1.00  0.00           C  
ATOM     87  CD  ARG A   6       4.649  -4.771   8.409  1.00  0.00           C  
ATOM     88  NE  ARG A   6       6.019  -4.302   8.128  1.00  0.00           N  
ATOM     89  CZ  ARG A   6       7.135  -4.604   8.763  1.00  0.00           C  
ATOM     90  NH1 ARG A   6       7.172  -5.413   9.785  1.00  0.00           N  
ATOM     91  NH2 ARG A   6       8.250  -4.073   8.367  1.00  0.00           N  
ATOM     92  H   ARG A   6       3.982  -0.484   6.874  1.00  0.00           H  
ATOM     93  HA  ARG A   6       1.590  -2.201   7.370  1.00  0.00           H  
ATOM     94 1HB  ARG A   6       4.330  -2.073   8.644  1.00  0.00           H  
ATOM     95 2HB  ARG A   6       2.960  -2.813   9.487  1.00  0.00           H  
ATOM     96 1HG  ARG A   6       3.892  -3.665   6.714  1.00  0.00           H  
ATOM     97 2HG  ARG A   6       2.648  -4.426   7.709  1.00  0.00           H  
ATOM     98 1HD  ARG A   6       4.464  -4.799   9.483  1.00  0.00           H  
ATOM     99 2HD  ARG A   6       4.541  -5.780   8.013  1.00  0.00           H  
ATOM    100  HE  ARG A   6       6.147  -3.822   7.249  1.00  0.00           H  
ATOM    101 1HH1 ARG A   6       8.083  -5.610  10.172  1.00  0.00           H  
ATOM    102 2HH1 ARG A   6       6.341  -5.944  10.003  1.00  0.00           H  
ATOM    103 1HH2 ARG A   6       9.139  -4.191   8.832  1.00  0.00           H  
ATOM    104 2HH2 ARG A   6       8.272  -3.520   7.522  1.00  0.00           H  
ATOM    105  N   VAL A   7       0.578  -0.558   8.962  1.00  0.00           N  
ATOM    106  CA  VAL A   7      -0.068   0.384   9.878  1.00  0.00           C  
ATOM    107  C   VAL A   7      -0.481  -0.360  11.141  1.00  0.00           C  
ATOM    108  O   VAL A   7      -0.891  -1.515  11.075  1.00  0.00           O  
ATOM    109  CB  VAL A   7      -1.250   1.092   9.199  1.00  0.00           C  
ATOM    110  CG1 VAL A   7      -1.834   2.200  10.080  1.00  0.00           C  
ATOM    111  CG2 VAL A   7      -0.854   1.715   7.853  1.00  0.00           C  
ATOM    112  H   VAL A   7      -0.008  -1.252   8.519  1.00  0.00           H  
ATOM    113  HA  VAL A   7       0.644   1.173  10.122  1.00  0.00           H  
ATOM    114  HB  VAL A   7      -2.030   0.355   9.008  1.00  0.00           H  
ATOM    115 1HG1 VAL A   7      -2.617   2.732   9.540  1.00  0.00           H  
ATOM    116 2HG1 VAL A   7      -1.052   2.906  10.359  1.00  0.00           H  
ATOM    117 3HG1 VAL A   7      -2.277   1.776  10.981  1.00  0.00           H  
ATOM    118 1HG2 VAL A   7      -0.047   2.434   7.994  1.00  0.00           H  
ATOM    119 2HG2 VAL A   7      -0.534   0.941   7.155  1.00  0.00           H  
ATOM    120 3HG2 VAL A   7      -1.719   2.213   7.416  1.00  0.00           H  
ATOM    121  N   GLU A   8      -0.364   0.289  12.292  1.00  0.00           N  
ATOM    122  CA  GLU A   8      -0.873  -0.199  13.569  1.00  0.00           C  
ATOM    123  C   GLU A   8      -1.568   0.940  14.319  1.00  0.00           C  
ATOM    124  O   GLU A   8      -0.958   1.977  14.583  1.00  0.00           O  
ATOM    125  CB  GLU A   8       0.269  -0.828  14.382  1.00  0.00           C  
ATOM    126  CG  GLU A   8      -0.208  -1.311  15.760  1.00  0.00           C  
ATOM    127  CD  GLU A   8       0.826  -2.158  16.512  1.00  0.00           C  
ATOM    128  OE1 GLU A   8       0.475  -2.665  17.599  1.00  0.00           O  
ATOM    129  OE2 GLU A   8       1.899  -2.498  15.969  1.00  0.00           O  
ATOM    130  H   GLU A   8       0.065   1.203  12.284  1.00  0.00           H  
ATOM    131  HA  GLU A   8      -1.599  -0.989  13.373  1.00  0.00           H  
ATOM    132 1HB  GLU A   8       0.653  -1.679  13.818  1.00  0.00           H  
ATOM    133 2HB  GLU A   8       1.073  -0.105  14.514  1.00  0.00           H  
ATOM    134 1HG  GLU A   8      -0.465  -0.447  16.372  1.00  0.00           H  
ATOM    135 2HG  GLU A   8      -1.108  -1.911  15.623  1.00  0.00           H  
ATOM    136  N   PHE A   9      -2.834   0.736  14.677  1.00  0.00           N  
ATOM    137  CA  PHE A   9      -3.610   1.660  15.502  1.00  0.00           C  
ATOM    138  C   PHE A   9      -3.627   1.184  16.959  1.00  0.00           C  
ATOM    139  O   PHE A   9      -3.988   0.041  17.244  1.00  0.00           O  
ATOM    140  CB  PHE A   9      -5.025   1.813  14.929  1.00  0.00           C  
ATOM    141  CG  PHE A   9      -5.068   2.280  13.484  1.00  0.00           C  
ATOM    142  CD1 PHE A   9      -4.908   3.639  13.163  1.00  0.00           C  
ATOM    143  CD2 PHE A   9      -5.254   1.351  12.445  1.00  0.00           C  
ATOM    144  CE1 PHE A   9      -4.937   4.039  11.814  1.00  0.00           C  
ATOM    145  CE2 PHE A   9      -5.320   1.757  11.106  1.00  0.00           C  
ATOM    146  CZ  PHE A   9      -5.161   3.111  10.789  1.00  0.00           C  
ATOM    147  H   PHE A   9      -3.281  -0.124  14.393  1.00  0.00           H  
ATOM    148  HA  PHE A   9      -3.139   2.643  15.458  1.00  0.00           H  
ATOM    149 1HB  PHE A   9      -5.570   2.533  15.540  1.00  0.00           H  
ATOM    150 2HB  PHE A   9      -5.546   0.859  15.009  1.00  0.00           H  
ATOM    151  HD1 PHE A   9      -4.749   4.368  13.943  1.00  0.00           H  
ATOM    152  HD2 PHE A   9      -5.357   0.299  12.671  1.00  0.00           H  
ATOM    153  HE1 PHE A   9      -4.766   5.072  11.545  1.00  0.00           H  
ATOM    154  HE2 PHE A   9      -5.499   1.027  10.330  1.00  0.00           H  
ATOM    155  HZ  PHE A   9      -5.197   3.438   9.760  1.00  0.00           H  
ATOM    156  N   GLU A  10      -3.255   2.066  17.886  1.00  0.00           N  
ATOM    157  CA  GLU A  10      -3.227   1.808  19.328  1.00  0.00           C  
ATOM    158  C   GLU A  10      -3.767   3.036  20.075  1.00  0.00           C  
ATOM    159  O   GLU A  10      -3.025   3.960  20.405  1.00  0.00           O  
ATOM    160  CB  GLU A  10      -1.799   1.424  19.770  1.00  0.00           C  
ATOM    161  CG  GLU A  10      -1.767   0.905  21.220  1.00  0.00           C  
ATOM    162  CD  GLU A  10      -0.351   0.626  21.765  1.00  0.00           C  
ATOM    163  OE1 GLU A  10      -0.256   0.204  22.936  1.00  0.00           O  
ATOM    164  OE2 GLU A  10       0.664   0.865  21.059  1.00  0.00           O  
ATOM    165  H   GLU A  10      -2.983   2.989  17.579  1.00  0.00           H  
ATOM    166  HA  GLU A  10      -3.866   0.950  19.538  1.00  0.00           H  
ATOM    167 1HB  GLU A  10      -1.426   0.635  19.116  1.00  0.00           H  
ATOM    168 2HB  GLU A  10      -1.142   2.288  19.668  1.00  0.00           H  
ATOM    169 1HG  GLU A  10      -2.356  -0.010  21.270  1.00  0.00           H  
ATOM    170 2HG  GLU A  10      -2.243   1.640  21.869  1.00  0.00           H  
ATOM    171  N   GLY A  11      -5.081   3.062  20.318  1.00  0.00           N  
ATOM    172  CA  GLY A  11      -5.744   4.151  21.040  1.00  0.00           C  
ATOM    173  C   GLY A  11      -5.617   5.500  20.329  1.00  0.00           C  
ATOM    174  O   GLY A  11      -6.230   5.720  19.287  1.00  0.00           O  
ATOM    175  H   GLY A  11      -5.653   2.318  19.946  1.00  0.00           H  
ATOM    176 1HA  GLY A  11      -6.801   3.916  21.162  1.00  0.00           H  
ATOM    177 2HA  GLY A  11      -5.317   4.238  22.038  1.00  0.00           H  
ATOM    178  N   ASP A  12      -4.826   6.400  20.909  1.00  0.00           N  
ATOM    179  CA  ASP A  12      -4.558   7.750  20.409  1.00  0.00           C  
ATOM    180  C   ASP A  12      -3.392   7.808  19.407  1.00  0.00           C  
ATOM    181  O   ASP A  12      -3.009   8.895  18.967  1.00  0.00           O  
ATOM    182  CB  ASP A  12      -4.328   8.690  21.607  1.00  0.00           C  
ATOM    183  CG  ASP A  12      -3.015   8.446  22.369  1.00  0.00           C  
ATOM    184  OD1 ASP A  12      -2.530   7.290  22.404  1.00  0.00           O  
ATOM    185  OD2 ASP A  12      -2.479   9.420  22.942  1.00  0.00           O  
ATOM    186  H   ASP A  12      -4.253   6.112  21.690  1.00  0.00           H  
ATOM    187  HA  ASP A  12      -5.444   8.106  19.883  1.00  0.00           H  
ATOM    188 1HB  ASP A  12      -5.163   8.590  22.302  1.00  0.00           H  
ATOM    189 2HB  ASP A  12      -4.325   9.719  21.248  1.00  0.00           H  
ATOM    190  N   LYS A  13      -2.822   6.655  19.029  1.00  0.00           N  
ATOM    191  CA  LYS A  13      -1.656   6.561  18.144  1.00  0.00           C  
ATOM    192  C   LYS A  13      -1.922   5.745  16.891  1.00  0.00           C  
ATOM    193  O   LYS A  13      -2.554   4.691  16.928  1.00  0.00           O  
ATOM    194  CB  LYS A  13      -0.459   5.986  18.910  1.00  0.00           C  
ATOM    195  CG  LYS A  13       0.037   6.984  19.958  1.00  0.00           C  
ATOM    196  CD  LYS A  13       1.045   6.333  20.901  1.00  0.00           C  
ATOM    197  CE  LYS A  13       1.271   7.306  22.055  1.00  0.00           C  
ATOM    198  NZ  LYS A  13       2.108   6.699  23.111  1.00  0.00           N  
ATOM    199  H   LYS A  13      -3.153   5.808  19.468  1.00  0.00           H  
ATOM    200  HA  LYS A  13      -1.391   7.566  17.813  1.00  0.00           H  
ATOM    201 1HB  LYS A  13      -0.759   5.054  19.389  1.00  0.00           H  
ATOM    202 2HB  LYS A  13       0.355   5.775  18.216  1.00  0.00           H  
ATOM    203 1HG  LYS A  13      -0.805   7.348  20.547  1.00  0.00           H  
ATOM    204 2HG  LYS A  13       0.498   7.836  19.457  1.00  0.00           H  
ATOM    205 1HD  LYS A  13       1.973   6.129  20.368  1.00  0.00           H  
ATOM    206 2HD  LYS A  13       0.620   5.405  21.285  1.00  0.00           H  
ATOM    207 1HE  LYS A  13       1.721   8.219  21.665  1.00  0.00           H  
ATOM    208 2HE  LYS A  13       0.294   7.568  22.460  1.00  0.00           H  
ATOM    209 1HZ  LYS A  13       1.631   5.878  23.458  1.00  0.00           H  
ATOM    210 2HZ  LYS A  13       3.016   6.444  22.750  1.00  0.00           H  
ATOM    211 3HZ  LYS A  13       2.201   7.347  23.879  1.00  0.00           H  
ATOM    212  N   MET A  14      -1.309   6.189  15.800  1.00  0.00           N  
ATOM    213  CA  MET A  14      -1.113   5.402  14.588  1.00  0.00           C  
ATOM    214  C   MET A  14       0.387   5.284  14.317  1.00  0.00           C  
ATOM    215  O   MET A  14       1.060   6.290  14.081  1.00  0.00           O  
ATOM    216  CB  MET A  14      -1.838   6.038  13.404  1.00  0.00           C  
ATOM    217  CG  MET A  14      -1.732   5.252  12.105  1.00  0.00           C  
ATOM    218  SD  MET A  14      -2.577   6.061  10.731  1.00  0.00           S  
ATOM    219  CE  MET A  14      -1.210   6.912   9.948  1.00  0.00           C  
ATOM    220  H   MET A  14      -0.822   7.071  15.874  1.00  0.00           H  
ATOM    221  HA  MET A  14      -1.526   4.407  14.751  1.00  0.00           H  
ATOM    222 1HB  MET A  14      -2.895   6.149  13.641  1.00  0.00           H  
ATOM    223 2HB  MET A  14      -1.436   7.036  13.224  1.00  0.00           H  
ATOM    224 1HG  MET A  14      -0.683   5.127  11.839  1.00  0.00           H  
ATOM    225 2HG  MET A  14      -2.168   4.262  12.242  1.00  0.00           H  
ATOM    226 1HE  MET A  14      -1.573   7.460   9.079  1.00  0.00           H  
ATOM    227 2HE  MET A  14      -0.761   7.609  10.657  1.00  0.00           H  
ATOM    228 3HE  MET A  14      -0.462   6.185   9.632  1.00  0.00           H  
ATOM    229  N   ARG A  15       0.914   4.059  14.327  1.00  0.00           N  
ATOM    230  CA  ARG A  15       2.280   3.755  13.888  1.00  0.00           C  
ATOM    231  C   ARG A  15       2.258   3.292  12.439  1.00  0.00           C  
ATOM    232  O   ARG A  15       1.436   2.462  12.061  1.00  0.00           O  
ATOM    233  CB  ARG A  15       2.953   2.710  14.790  1.00  0.00           C  
ATOM    234  CG  ARG A  15       3.043   3.144  16.260  1.00  0.00           C  
ATOM    235  CD  ARG A  15       3.973   2.201  17.035  1.00  0.00           C  
ATOM    236  NE  ARG A  15       3.956   2.482  18.486  1.00  0.00           N  
ATOM    237  CZ  ARG A  15       3.240   1.839  19.396  1.00  0.00           C  
ATOM    238  NH1 ARG A  15       2.548   0.776  19.131  1.00  0.00           N  
ATOM    239  NH2 ARG A  15       3.150   2.245  20.626  1.00  0.00           N  
ATOM    240  H   ARG A  15       0.290   3.283  14.494  1.00  0.00           H  
ATOM    241  HA  ARG A  15       2.881   4.661  13.974  1.00  0.00           H  
ATOM    242 1HB  ARG A  15       2.403   1.771  14.730  1.00  0.00           H  
ATOM    243 2HB  ARG A  15       3.961   2.540  14.414  1.00  0.00           H  
ATOM    244 1HG  ARG A  15       2.047   3.120  16.703  1.00  0.00           H  
ATOM    245 2HG  ARG A  15       3.432   4.161  16.321  1.00  0.00           H  
ATOM    246 1HD  ARG A  15       4.989   2.333  16.663  1.00  0.00           H  
ATOM    247 2HD  ARG A  15       3.685   1.168  16.838  1.00  0.00           H  
ATOM    248  HE  ARG A  15       4.533   3.254  18.787  1.00  0.00           H  
ATOM    249 1HH1 ARG A  15       1.847   0.508  19.808  1.00  0.00           H  
ATOM    250 2HH1 ARG A  15       2.513   0.386  18.200  1.00  0.00           H  
ATOM    251 1HH2 ARG A  15       3.676   3.037  20.967  1.00  0.00           H  
ATOM    252 2HH2 ARG A  15       2.425   1.787  21.160  1.00  0.00           H  
ATOM    253  N   VAL A  16       3.176   3.812  11.638  1.00  0.00           N  
ATOM    254  CA  VAL A  16       3.394   3.426  10.245  1.00  0.00           C  
ATOM    255  C   VAL A  16       4.824   2.933  10.130  1.00  0.00           C  
ATOM    256  O   VAL A  16       5.760   3.706  10.318  1.00  0.00           O  
ATOM    257  CB  VAL A  16       3.162   4.611   9.288  1.00  0.00           C  
ATOM    258  CG1 VAL A  16       3.411   4.189   7.848  1.00  0.00           C  
ATOM    259  CG2 VAL A  16       1.748   5.144   9.458  1.00  0.00           C  
ATOM    260  H   VAL A  16       3.797   4.508  12.026  1.00  0.00           H  
ATOM    261  HA  VAL A  16       2.684   2.639   9.989  1.00  0.00           H  
ATOM    262  HB  VAL A  16       3.879   5.399   9.521  1.00  0.00           H  
ATOM    263 1HG1 VAL A  16       3.243   5.038   7.186  1.00  0.00           H  
ATOM    264 2HG1 VAL A  16       4.440   3.845   7.742  1.00  0.00           H  
ATOM    265 3HG1 VAL A  16       2.728   3.382   7.582  1.00  0.00           H  
ATOM    266 1HG2 VAL A  16       1.592   5.982   8.779  1.00  0.00           H  
ATOM    267 2HG2 VAL A  16       1.032   4.354   9.231  1.00  0.00           H  
ATOM    268 3HG2 VAL A  16       1.606   5.479  10.485  1.00  0.00           H  
ATOM    269  N   ARG A  17       4.998   1.650   9.827  1.00  0.00           N  
ATOM    270  CA  ARG A  17       6.292   1.056   9.493  1.00  0.00           C  
ATOM    271  C   ARG A  17       6.410   0.933   7.989  1.00  0.00           C  
ATOM    272  O   ARG A  17       5.557   0.330   7.339  1.00  0.00           O  
ATOM    273  CB  ARG A  17       6.478  -0.300  10.172  1.00  0.00           C  
ATOM    274  CG  ARG A  17       6.625  -0.133  11.680  1.00  0.00           C  
ATOM    275  CD  ARG A  17       6.829  -1.494  12.336  1.00  0.00           C  
ATOM    276  NE  ARG A  17       6.902  -1.299  13.779  1.00  0.00           N  
ATOM    277  CZ  ARG A  17       7.000  -2.183  14.737  1.00  0.00           C  
ATOM    278  NH1 ARG A  17       7.077  -3.463  14.498  1.00  0.00           N  
ATOM    279  NH2 ARG A  17       7.045  -1.733  15.953  1.00  0.00           N  
ATOM    280  H   ARG A  17       4.170   1.091   9.675  1.00  0.00           H  
ATOM    281  HA  ARG A  17       7.080   1.706   9.875  1.00  0.00           H  
ATOM    282 1HB  ARG A  17       5.619  -0.937   9.961  1.00  0.00           H  
ATOM    283 2HB  ARG A  17       7.378  -0.774   9.781  1.00  0.00           H  
ATOM    284 1HG  ARG A  17       5.729   0.334  12.091  1.00  0.00           H  
ATOM    285 2HG  ARG A  17       7.487   0.500  11.891  1.00  0.00           H  
ATOM    286 1HD  ARG A  17       5.990  -2.145  12.089  1.00  0.00           H  
ATOM    287 2HD  ARG A  17       7.758  -1.931  11.971  1.00  0.00           H  
ATOM    288  HE  ARG A  17       6.982  -0.343  14.096  1.00  0.00           H  
ATOM    289 1HH1 ARG A  17       7.212  -4.111  15.260  1.00  0.00           H  
ATOM    290 2HH1 ARG A  17       7.180  -3.736  13.531  1.00  0.00           H  
ATOM    291 1HH2 ARG A  17       7.134  -2.335  16.759  1.00  0.00           H  
ATOM    292 2HH2 ARG A  17       7.110  -0.728  16.032  1.00  0.00           H  
ATOM    293  N   LEU A  18       7.480   1.496   7.463  1.00  0.00           N  
ATOM    294  CA  LEU A  18       7.839   1.475   6.060  1.00  0.00           C  
ATOM    295  C   LEU A  18       9.050   0.575   5.892  1.00  0.00           C  
ATOM    296  O   LEU A  18       9.998   0.688   6.662  1.00  0.00           O  
ATOM    297  CB  LEU A  18       8.157   2.899   5.591  1.00  0.00           C  
ATOM    298  CG  LEU A  18       7.035   3.924   5.817  1.00  0.00           C  
ATOM    299  CD1 LEU A  18       7.553   5.305   5.428  1.00  0.00           C  
ATOM    300  CD2 LEU A  18       5.796   3.591   4.987  1.00  0.00           C  
ATOM    301  H   LEU A  18       8.138   1.937   8.090  1.00  0.00           H  
ATOM    302  HA  LEU A  18       6.996   1.080   5.493  1.00  0.00           H  
ATOM    303 1HB  LEU A  18       8.385   2.858   4.526  1.00  0.00           H  
ATOM    304 2HB  LEU A  18       9.048   3.243   6.116  1.00  0.00           H  
ATOM    305  HG  LEU A  18       6.754   3.957   6.870  1.00  0.00           H  
ATOM    306 1HD1 LEU A  18       6.759   6.047   5.510  1.00  0.00           H  
ATOM    307 2HD1 LEU A  18       7.924   5.291   4.403  1.00  0.00           H  
ATOM    308 3HD1 LEU A  18       8.370   5.586   6.093  1.00  0.00           H  
ATOM    309 1HD2 LEU A  18       5.380   2.638   5.313  1.00  0.00           H  
ATOM    310 2HD2 LEU A  18       5.040   4.364   5.125  1.00  0.00           H  
ATOM    311 3HD2 LEU A  18       6.065   3.524   3.933  1.00  0.00           H  
ATOM    312  N   ARG A  19       9.039  -0.287   4.881  1.00  0.00           N  
ATOM    313  CA  ARG A  19      10.202  -1.088   4.496  1.00  0.00           C  
ATOM    314  C   ARG A  19      10.404  -0.988   2.993  1.00  0.00           C  
ATOM    315  O   ARG A  19       9.452  -1.182   2.238  1.00  0.00           O  
ATOM    316  CB  ARG A  19      10.003  -2.524   4.988  1.00  0.00           C  
ATOM    317  CG  ARG A  19      11.155  -3.447   4.594  1.00  0.00           C  
ATOM    318  CD  ARG A  19      10.857  -4.858   5.096  1.00  0.00           C  
ATOM    319  NE  ARG A  19      11.862  -5.775   4.561  1.00  0.00           N  
ATOM    320  CZ  ARG A  19      12.794  -6.430   5.206  1.00  0.00           C  
ATOM    321  NH1 ARG A  19      12.842  -6.490   6.512  1.00  0.00           N  
ATOM    322  NH2 ARG A  19      13.711  -7.011   4.493  1.00  0.00           N  
ATOM    323  H   ARG A  19       8.204  -0.344   4.315  1.00  0.00           H  
ATOM    324  HA  ARG A  19      11.078  -0.697   5.014  1.00  0.00           H  
ATOM    325 1HB  ARG A  19       9.079  -2.921   4.566  1.00  0.00           H  
ATOM    326 2HB  ARG A  19       9.915  -2.514   6.074  1.00  0.00           H  
ATOM    327 1HG  ARG A  19      12.086  -3.087   5.030  1.00  0.00           H  
ATOM    328 2HG  ARG A  19      11.252  -3.476   3.508  1.00  0.00           H  
ATOM    329 1HD  ARG A  19      10.841  -4.858   6.186  1.00  0.00           H  
ATOM    330 2HD  ARG A  19       9.878  -5.168   4.732  1.00  0.00           H  
ATOM    331  HE  ARG A  19      11.924  -5.802   3.553  1.00  0.00           H  
ATOM    332 1HH1 ARG A  19      12.189  -5.915   7.025  1.00  0.00           H  
ATOM    333 2HH1 ARG A  19      13.637  -6.907   6.975  1.00  0.00           H  
ATOM    334 1HH2 ARG A  19      14.535  -7.425   4.905  1.00  0.00           H  
ATOM    335 2HH2 ARG A  19      13.676  -6.772   3.513  1.00  0.00           H  
ATOM    336  N   ASN A  20      11.625  -0.681   2.570  1.00  0.00           N  
ATOM    337  CA  ASN A  20      11.984  -0.593   1.159  1.00  0.00           C  
ATOM    338  C   ASN A  20      12.887  -1.769   0.775  1.00  0.00           C  
ATOM    339  O   ASN A  20      14.078  -1.771   1.070  1.00  0.00           O  
ATOM    340  CB  ASN A  20      12.657   0.733   0.855  1.00  0.00           C  
ATOM    341  CG  ASN A  20      12.997   0.887  -0.602  1.00  0.00           C  
ATOM    342  OD1 ASN A  20      12.575   0.082  -1.439  1.00  0.00           O  
ATOM    343  ND2 ASN A  20      13.753   1.907  -0.920  1.00  0.00           N  
ATOM    344  H   ASN A  20      12.353  -0.543   3.257  1.00  0.00           H  
ATOM    345  HA  ASN A  20      11.072  -0.662   0.565  1.00  0.00           H  
ATOM    346 1HB  ASN A  20      12.000   1.551   1.151  1.00  0.00           H  
ATOM    347 2HB  ASN A  20      13.572   0.819   1.440  1.00  0.00           H  
ATOM    348 1HD2 ASN A  20      14.011   2.059  -1.875  1.00  0.00           H  
ATOM    349 2HD2 ASN A  20      14.072   2.533  -0.210  1.00  0.00           H  
ATOM    350  N   ASP A  21      12.322  -2.752   0.080  1.00  0.00           N  
ATOM    351  CA  ASP A  21      13.053  -3.896  -0.474  1.00  0.00           C  
ATOM    352  C   ASP A  21      13.419  -3.673  -1.963  1.00  0.00           C  
ATOM    353  O   ASP A  21      13.735  -4.616  -2.687  1.00  0.00           O  
ATOM    354  CB  ASP A  21      12.258  -5.194  -0.239  1.00  0.00           C  
ATOM    355  CG  ASP A  21      12.060  -5.567   1.240  1.00  0.00           C  
ATOM    356  OD1 ASP A  21      13.050  -5.749   1.991  1.00  0.00           O  
ATOM    357  OD2 ASP A  21      10.894  -5.758   1.650  1.00  0.00           O  
ATOM    358  H   ASP A  21      11.355  -2.650  -0.196  1.00  0.00           H  
ATOM    359  HA  ASP A  21      13.982  -4.016   0.084  1.00  0.00           H  
ATOM    360 1HB  ASP A  21      11.284  -5.098  -0.719  1.00  0.00           H  
ATOM    361 2HB  ASP A  21      12.780  -6.023  -0.717  1.00  0.00           H  
ATOM    362  N   SER A  22      13.354  -2.431  -2.459  1.00  0.00           N  
ATOM    363  CA  SER A  22      13.832  -2.059  -3.797  1.00  0.00           C  
ATOM    364  C   SER A  22      15.317  -1.670  -3.798  1.00  0.00           C  
ATOM    365  O   SER A  22      15.943  -1.496  -2.756  1.00  0.00           O  
ATOM    366  CB  SER A  22      13.005  -0.908  -4.337  1.00  0.00           C  
ATOM    367  OG  SER A  22      13.458   0.317  -3.829  1.00  0.00           O  
ATOM    368  H   SER A  22      13.096  -1.686  -1.829  1.00  0.00           H  
ATOM    369  HA  SER A  22      13.716  -2.919  -4.458  1.00  0.00           H  
ATOM    370 1HB  SER A  22      13.063  -0.898  -5.425  1.00  0.00           H  
ATOM    371 2HB  SER A  22      11.960  -1.053  -4.066  1.00  0.00           H  
ATOM    372  HG  SER A  22      13.099   0.384  -2.941  1.00  0.00           H  
ATOM    373  N   SER A  23      15.896  -1.516  -4.991  1.00  0.00           N  
ATOM    374  CA  SER A  23      17.299  -1.125  -5.182  1.00  0.00           C  
ATOM    375  C   SER A  23      17.533   0.390  -5.192  1.00  0.00           C  
ATOM    376  O   SER A  23      18.668   0.827  -5.375  1.00  0.00           O  
ATOM    377  CB  SER A  23      17.811  -1.714  -6.482  1.00  0.00           C  
ATOM    378  OG  SER A  23      17.122  -1.182  -7.580  1.00  0.00           O  
ATOM    379  H   SER A  23      15.354  -1.673  -5.829  1.00  0.00           H  
ATOM    380  HA  SER A  23      17.885  -1.523  -4.352  1.00  0.00           H  
ATOM    381 1HB  SER A  23      18.876  -1.505  -6.581  1.00  0.00           H  
ATOM    382 2HB  SER A  23      17.691  -2.796  -6.463  1.00  0.00           H  
ATOM    383  HG  SER A  23      17.453  -0.288  -7.693  1.00  0.00           H  
ATOM    384  N   THR A  24      16.486   1.204  -5.037  1.00  0.00           N  
ATOM    385  CA  THR A  24      16.567   2.673  -5.064  1.00  0.00           C  
ATOM    386  C   THR A  24      15.850   3.285  -3.865  1.00  0.00           C  
ATOM    387  O   THR A  24      14.923   2.668  -3.342  1.00  0.00           O  
ATOM    388  CB  THR A  24      15.970   3.242  -6.364  1.00  0.00           C  
ATOM    389  OG1 THR A  24      14.576   2.916  -6.436  1.00  0.00           O  
ATOM    390  CG2 THR A  24      16.685   2.666  -7.577  1.00  0.00           C  
ATOM    391  H   THR A  24      15.582   0.800  -4.836  1.00  0.00           H  
ATOM    392  HA  THR A  24      17.617   2.963  -5.015  1.00  0.00           H  
ATOM    393  HB  THR A  24      16.076   4.327  -6.369  1.00  0.00           H  
ATOM    394  HG1 THR A  24      14.120   3.295  -5.682  1.00  0.00           H  
ATOM    395 1HG2 THR A  24      16.251   3.080  -8.486  1.00  0.00           H  
ATOM    396 2HG2 THR A  24      17.744   2.923  -7.531  1.00  0.00           H  
ATOM    397 3HG2 THR A  24      16.575   1.582  -7.583  1.00  0.00           H  
ATOM    398  N   PRO A  25      16.222   4.498  -3.423  1.00  0.00           N  
ATOM    399  CA  PRO A  25      15.431   5.223  -2.439  1.00  0.00           C  
ATOM    400  C   PRO A  25      13.985   5.409  -2.908  1.00  0.00           C  
ATOM    401  O   PRO A  25      13.722   5.576  -4.102  1.00  0.00           O  
ATOM    402  CB  PRO A  25      16.168   6.562  -2.331  1.00  0.00           C  
ATOM    403  CG  PRO A  25      17.555   6.252  -2.781  1.00  0.00           C  
ATOM    404  CD  PRO A  25      17.374   5.258  -3.897  1.00  0.00           C  
ATOM    405  HA  PRO A  25      15.456   4.679  -1.483  1.00  0.00           H  
ATOM    406 1HB  PRO A  25      15.673   7.315  -2.961  1.00  0.00           H  
ATOM    407 2HB  PRO A  25      16.128   6.931  -1.296  1.00  0.00           H  
ATOM    408 1HG  PRO A  25      18.061   7.172  -3.111  1.00  0.00           H  
ATOM    409 2HG  PRO A  25      18.145   5.848  -1.945  1.00  0.00           H  
ATOM    410 1HD  PRO A  25      17.171   5.793  -4.836  1.00  0.00           H  
ATOM    411 2HD  PRO A  25      18.280   4.641  -3.990  1.00  0.00           H  
ATOM    412  N   VAL A  26      13.070   5.383  -1.948  1.00  0.00           N  
ATOM    413  CA  VAL A  26      11.640   5.625  -2.146  1.00  0.00           C  
ATOM    414  C   VAL A  26      11.237   6.764  -1.227  1.00  0.00           C  
ATOM    415  O   VAL A  26      11.623   6.783  -0.059  1.00  0.00           O  
ATOM    416  CB  VAL A  26      10.807   4.369  -1.829  1.00  0.00           C  
ATOM    417  CG1 VAL A  26      11.033   3.929  -0.390  1.00  0.00           C  
ATOM    418  CG2 VAL A  26       9.333   4.647  -2.083  1.00  0.00           C  
ATOM    419  H   VAL A  26      13.374   5.226  -0.998  1.00  0.00           H  
ATOM    420  HA  VAL A  26      11.475   5.888  -3.192  1.00  0.00           H  
ATOM    421  HB  VAL A  26      11.139   3.552  -2.470  1.00  0.00           H  
ATOM    422 1HG1 VAL A  26      10.436   3.040  -0.183  1.00  0.00           H  
ATOM    423 2HG1 VAL A  26      12.088   3.701  -0.241  1.00  0.00           H  
ATOM    424 3HG1 VAL A  26      10.734   4.730   0.286  1.00  0.00           H  
ATOM    425 1HG2 VAL A  26       8.750   3.755  -1.858  1.00  0.00           H  
ATOM    426 2HG2 VAL A  26       9.003   5.468  -1.446  1.00  0.00           H  
ATOM    427 3HG2 VAL A  26       9.189   4.920  -3.129  1.00  0.00           H  
ATOM    428  N   GLU A  27      10.454   7.702  -1.738  1.00  0.00           N  
ATOM    429  CA  GLU A  27       9.839   8.751  -0.939  1.00  0.00           C  
ATOM    430  C   GLU A  27       8.397   8.357  -0.610  1.00  0.00           C  
ATOM    431  O   GLU A  27       7.622   7.965  -1.480  1.00  0.00           O  
ATOM    432  CB  GLU A  27       9.872  10.089  -1.681  1.00  0.00           C  
ATOM    433  CG  GLU A  27      11.268  10.662  -1.881  1.00  0.00           C  
ATOM    434  CD  GLU A  27      11.254  12.033  -2.498  1.00  0.00           C  
ATOM    435  OE1 GLU A  27      10.188  12.530  -2.773  1.00  0.00           O  
ATOM    436  OE2 GLU A  27      12.312  12.585  -2.695  1.00  0.00           O  
ATOM    437  H   GLU A  27      10.110   7.585  -2.680  1.00  0.00           H  
ATOM    438  HA  GLU A  27      10.403   8.856  -0.012  1.00  0.00           H  
ATOM    439 1HB  GLU A  27       9.415   9.972  -2.663  1.00  0.00           H  
ATOM    440 2HB  GLU A  27       9.284  10.824  -1.132  1.00  0.00           H  
ATOM    441 1HG  GLU A  27      11.770  10.716  -0.916  1.00  0.00           H  
ATOM    442 2HG  GLU A  27      11.838   9.988  -2.519  1.00  0.00           H  
ATOM    443  N   VAL A  28       8.038   8.409   0.671  1.00  0.00           N  
ATOM    444  CA  VAL A  28       6.690   8.104   1.145  1.00  0.00           C  
ATOM    445  C   VAL A  28       6.101   9.346   1.792  1.00  0.00           C  
ATOM    446  O   VAL A  28       6.563   9.801   2.840  1.00  0.00           O  
ATOM    447  CB  VAL A  28       6.710   6.946   2.161  1.00  0.00           C  
ATOM    448  CG1 VAL A  28       5.300   6.630   2.636  1.00  0.00           C  
ATOM    449  CG2 VAL A  28       7.357   5.720   1.535  1.00  0.00           C  
ATOM    450  H   VAL A  28       8.738   8.666   1.352  1.00  0.00           H  
ATOM    451  HA  VAL A  28       6.083   7.802   0.291  1.00  0.00           H  
ATOM    452  HB  VAL A  28       7.283   7.253   3.036  1.00  0.00           H  
ATOM    453 1HG1 VAL A  28       5.333   5.809   3.353  1.00  0.00           H  
ATOM    454 2HG1 VAL A  28       4.871   7.511   3.112  1.00  0.00           H  
ATOM    455 3HG1 VAL A  28       4.686   6.341   1.784  1.00  0.00           H  
ATOM    456 1HG2 VAL A  28       7.369   4.906   2.259  1.00  0.00           H  
ATOM    457 2HG2 VAL A  28       6.787   5.417   0.656  1.00  0.00           H  
ATOM    458 3HG2 VAL A  28       8.379   5.958   1.240  1.00  0.00           H  
ATOM    459  N   HIS A  29       5.041   9.873   1.186  1.00  0.00           N  
ATOM    460  CA  HIS A  29       4.231  10.941   1.755  1.00  0.00           C  
ATOM    461  C   HIS A  29       3.047  10.343   2.499  1.00  0.00           C  
ATOM    462  O   HIS A  29       2.192   9.682   1.914  1.00  0.00           O  
ATOM    463  CB  HIS A  29       3.743  11.908   0.682  1.00  0.00           C  
ATOM    464  CG  HIS A  29       4.841  12.454  -0.175  1.00  0.00           C  
ATOM    465  ND1 HIS A  29       5.676  13.496   0.151  1.00  0.00           N  
ATOM    466  CD2 HIS A  29       5.188  12.015  -1.423  1.00  0.00           C  
ATOM    467  CE1 HIS A  29       6.484  13.708  -0.902  1.00  0.00           C  
ATOM    468  NE2 HIS A  29       6.206  12.838  -1.879  1.00  0.00           N  
ATOM    469  H   HIS A  29       4.797   9.500   0.280  1.00  0.00           H  
ATOM    470  HA  HIS A  29       4.831  11.516   2.460  1.00  0.00           H  
ATOM    471 1HB  HIS A  29       3.024  11.403   0.037  1.00  0.00           H  
ATOM    472 2HB  HIS A  29       3.228  12.745   1.154  1.00  0.00           H  
ATOM    473  HD2 HIS A  29       4.724  11.196  -1.973  1.00  0.00           H  
ATOM    474  HE1 HIS A  29       7.257  14.472  -0.969  1.00  0.00           H  
ATOM    475  HE2 HIS A  29       6.661  12.796  -2.781  1.00  0.00           H  
ATOM    476  N   ILE A  30       2.976  10.608   3.794  1.00  0.00           N  
ATOM    477  CA  ILE A  30       1.918  10.140   4.675  1.00  0.00           C  
ATOM    478  C   ILE A  30       1.065  11.343   5.060  1.00  0.00           C  
ATOM    479  O   ILE A  30       1.588  12.336   5.570  1.00  0.00           O  
ATOM    480  CB  ILE A  30       2.483   9.457   5.934  1.00  0.00           C  
ATOM    481  CG1 ILE A  30       3.428   8.317   5.545  1.00  0.00           C  
ATOM    482  CG2 ILE A  30       1.353   8.941   6.811  1.00  0.00           C  
ATOM    483  CD1 ILE A  30       4.205   7.744   6.708  1.00  0.00           C  
ATOM    484  H   ILE A  30       3.709  11.174   4.196  1.00  0.00           H  
ATOM    485  HA  ILE A  30       1.318   9.408   4.136  1.00  0.00           H  
ATOM    486  HB  ILE A  30       3.073  10.175   6.503  1.00  0.00           H  
ATOM    487 1HG1 ILE A  30       2.856   7.511   5.086  1.00  0.00           H  
ATOM    488 2HG1 ILE A  30       4.142   8.674   4.802  1.00  0.00           H  
ATOM    489 1HG2 ILE A  30       1.771   8.461   7.696  1.00  0.00           H  
ATOM    490 2HG2 ILE A  30       0.719   9.773   7.115  1.00  0.00           H  
ATOM    491 3HG2 ILE A  30       0.760   8.217   6.252  1.00  0.00           H  
ATOM    492 1HD1 ILE A  30       4.852   6.942   6.353  1.00  0.00           H  
ATOM    493 2HD1 ILE A  30       4.813   8.527   7.161  1.00  0.00           H  
ATOM    494 3HD1 ILE A  30       3.511   7.349   7.449  1.00  0.00           H  
ATOM    495  N   LYS A  31      -0.246  11.257   4.847  1.00  0.00           N  
ATOM    496  CA  LYS A  31      -1.217  12.258   5.296  1.00  0.00           C  
ATOM    497  C   LYS A  31      -2.230  11.617   6.234  1.00  0.00           C  
ATOM    498  O   LYS A  31      -2.782  10.557   5.937  1.00  0.00           O  
ATOM    499  CB  LYS A  31      -1.930  12.902   4.106  1.00  0.00           C  
ATOM    500  CG  LYS A  31      -2.954  13.963   4.484  1.00  0.00           C  
ATOM    501  CD  LYS A  31      -3.591  14.582   3.249  1.00  0.00           C  
ATOM    502  CE  LYS A  31      -4.627  15.631   3.626  1.00  0.00           C  
ATOM    503  NZ  LYS A  31      -5.264  16.240   2.427  1.00  0.00           N  
ATOM    504  H   LYS A  31      -0.592  10.411   4.419  1.00  0.00           H  
ATOM    505  HA  LYS A  31      -0.683  13.038   5.841  1.00  0.00           H  
ATOM    506 1HB  LYS A  31      -1.194  13.366   3.449  1.00  0.00           H  
ATOM    507 2HB  LYS A  31      -2.443  12.132   3.529  1.00  0.00           H  
ATOM    508 1HG  LYS A  31      -3.735  13.512   5.098  1.00  0.00           H  
ATOM    509 2HG  LYS A  31      -2.468  14.747   5.064  1.00  0.00           H  
ATOM    510 1HD  LYS A  31      -2.819  15.049   2.637  1.00  0.00           H  
ATOM    511 2HD  LYS A  31      -4.075  13.803   2.660  1.00  0.00           H  
ATOM    512 1HE  LYS A  31      -5.400  15.174   4.241  1.00  0.00           H  
ATOM    513 2HE  LYS A  31      -4.150  16.420   4.208  1.00  0.00           H  
ATOM    514 1HZ  LYS A  31      -5.943  16.929   2.719  1.00  0.00           H  
ATOM    515 2HZ  LYS A  31      -4.557  16.684   1.858  1.00  0.00           H  
ATOM    516 3HZ  LYS A  31      -5.726  15.521   1.889  1.00  0.00           H  
ATOM    517  N   VAL A  32      -2.472  12.266   7.368  1.00  0.00           N  
ATOM    518  CA  VAL A  32      -3.420  11.759   8.353  1.00  0.00           C  
ATOM    519  C   VAL A  32      -4.425  12.832   8.752  1.00  0.00           C  
ATOM    520  O   VAL A  32      -4.048  13.953   9.095  1.00  0.00           O  
ATOM    521  CB  VAL A  32      -2.675  11.266   9.608  1.00  0.00           C  
ATOM    522  CG1 VAL A  32      -3.658  10.700  10.622  1.00  0.00           C  
ATOM    523  CG2 VAL A  32      -1.640  10.221   9.218  1.00  0.00           C  
ATOM    524  H   VAL A  32      -1.986  13.131   7.553  1.00  0.00           H  
ATOM    525  HA  VAL A  32      -3.960  10.920   7.913  1.00  0.00           H  
ATOM    526  HB  VAL A  32      -2.178  12.113  10.080  1.00  0.00           H  
ATOM    527 1HG1 VAL A  32      -3.114  10.356  11.503  1.00  0.00           H  
ATOM    528 2HG1 VAL A  32      -4.366  11.475  10.914  1.00  0.00           H  
ATOM    529 3HG1 VAL A  32      -4.196   9.862  10.179  1.00  0.00           H  
ATOM    530 1HG2 VAL A  32      -1.117   9.878  10.110  1.00  0.00           H  
ATOM    531 2HG2 VAL A  32      -2.138   9.377   8.741  1.00  0.00           H  
ATOM    532 3HG2 VAL A  32      -0.924  10.660   8.524  1.00  0.00           H  
ATOM    533  N   GLY A  33      -5.706  12.482   8.705  1.00  0.00           N  
ATOM    534  CA  GLY A  33      -6.771  13.434   8.998  1.00  0.00           C  
ATOM    535  C   GLY A  33      -8.143  12.798   8.814  1.00  0.00           C  
ATOM    536  O   GLY A  33      -8.254  11.649   8.386  1.00  0.00           O  
ATOM    537  H   GLY A  33      -5.948  11.532   8.461  1.00  0.00           H  
ATOM    538 1HA  GLY A  33      -6.666  13.793  10.022  1.00  0.00           H  
ATOM    539 2HA  GLY A  33      -6.676  14.299   8.343  1.00  0.00           H  
ATOM    540  N   GLY A  34      -9.188  13.552   9.140  1.00  0.00           N  
ATOM    541  CA  GLY A  34     -10.557  13.097   8.929  1.00  0.00           C  
ATOM    542  C   GLY A  34     -11.552  13.985   9.666  1.00  0.00           C  
ATOM    543  O   GLY A  34     -11.346  15.192   9.793  1.00  0.00           O  
ATOM    544  H   GLY A  34      -9.029  14.464   9.543  1.00  0.00           H  
ATOM    545 1HA  GLY A  34     -10.781  13.100   7.862  1.00  0.00           H  
ATOM    546 2HA  GLY A  34     -10.656  12.069   9.275  1.00  0.00           H  
ATOM    547  N   ASP A  35     -12.596  13.413  10.161  1.00  0.00           N  
ATOM    548  CA  ASP A  35     -13.696  14.091  10.905  1.00  0.00           C  
ATOM    549  C   ASP A  35     -13.095  14.973  12.002  1.00  0.00           C  
ATOM    550  O   ASP A  35     -12.341  14.513  12.836  1.00  0.00           O  
ATOM    551  CB  ASP A  35     -14.608  13.032  11.533  1.00  0.00           C  
ATOM    552  CG  ASP A  35     -15.582  13.700  12.505  1.00  0.00           C  
ATOM    553  OD1 ASP A  35     -15.831  14.883  12.345  1.00  0.00           O  
ATOM    554  OD2 ASP A  35     -16.061  13.017  13.395  1.00  0.00           O  
ATOM    555  H   ASP A  35     -12.628  12.411  10.042  1.00  0.00           H  
ATOM    556  HA  ASP A  35     -14.257  14.710  10.204  1.00  0.00           H  
ATOM    557 1HB  ASP A  35     -15.165  12.531  10.754  1.00  0.00           H  
ATOM    558 2HB  ASP A  35     -14.008  12.311  12.066  1.00  0.00           H  
ATOM    559  N   LYS A  36     -13.415  16.239  12.004  1.00  0.00           N  
ATOM    560  CA  LYS A  36     -12.859  17.141  13.055  1.00  0.00           C  
ATOM    561  C   LYS A  36     -13.923  17.419  14.119  1.00  0.00           C  
ATOM    562  O   LYS A  36     -13.796  18.332  14.911  1.00  0.00           O  
ATOM    563  CB  LYS A  36     -12.366  18.458  12.452  1.00  0.00           C  
ATOM    564  CG  LYS A  36     -13.399  19.577  12.454  1.00  0.00           C  
ATOM    565  CD  LYS A  36     -12.796  20.887  11.972  1.00  0.00           C  
ATOM    566  CE  LYS A  36     -12.164  21.662  13.119  1.00  0.00           C  
ATOM    567  NZ  LYS A  36     -11.034  22.515  12.658  1.00  0.00           N  
ATOM    568  H   LYS A  36     -14.017  16.597  11.313  1.00  0.00           H  
ATOM    569  HA  LYS A  36     -12.012  16.642  13.527  1.00  0.00           H  
ATOM    570 1HB  LYS A  36     -11.494  18.807  13.004  1.00  0.00           H  
ATOM    571 2HB  LYS A  36     -12.056  18.292  11.420  1.00  0.00           H  
ATOM    572 1HG  LYS A  36     -14.230  19.307  11.801  1.00  0.00           H  
ATOM    573 2HG  LYS A  36     -13.784  19.714  13.464  1.00  0.00           H  
ATOM    574 1HD  LYS A  36     -12.033  20.682  11.219  1.00  0.00           H  
ATOM    575 2HD  LYS A  36     -13.574  21.500  11.517  1.00  0.00           H  
ATOM    576 1HE  LYS A  36     -12.915  22.297  13.586  1.00  0.00           H  
ATOM    577 2HE  LYS A  36     -11.793  20.964  13.869  1.00  0.00           H  
ATOM    578 1HZ  LYS A  36     -10.643  23.011  13.447  1.00  0.00           H  
ATOM    579 2HZ  LYS A  36     -10.322  21.934  12.239  1.00  0.00           H  
ATOM    580 3HZ  LYS A  36     -11.370  23.180  11.976  1.00  0.00           H  
ATOM    581  N   ASP A  37     -14.966  16.639  14.148  1.00  0.00           N  
ATOM    582  CA  ASP A  37     -16.031  16.859  15.167  1.00  0.00           C  
ATOM    583  C   ASP A  37     -16.135  15.627  16.068  1.00  0.00           C  
ATOM    584  O   ASP A  37     -16.843  15.627  17.056  1.00  0.00           O  
ATOM    585  CB  ASP A  37     -17.370  17.090  14.465  1.00  0.00           C  
ATOM    586  CG  ASP A  37     -18.398  17.591  15.480  1.00  0.00           C  
ATOM    587  OD1 ASP A  37     -18.004  18.302  16.390  1.00  0.00           O  
ATOM    588  OD2 ASP A  37     -19.562  17.256  15.332  1.00  0.00           O  
ATOM    589  H   ASP A  37     -15.048  15.907  13.504  1.00  0.00           H  
ATOM    590  HA  ASP A  37     -15.761  17.728  15.768  1.00  0.00           H  
ATOM    591 1HB  ASP A  37     -17.246  17.825  13.682  1.00  0.00           H  
ATOM    592 2HB  ASP A  37     -17.716  16.162  14.034  1.00  0.00           H  
ATOM    593  N   GLY A  38     -15.435  14.577  15.737  1.00  0.00           N  
ATOM    594  CA  GLY A  38     -15.497  13.347  16.576  1.00  0.00           C  
ATOM    595  C   GLY A  38     -16.898  12.742  16.487  1.00  0.00           C  
ATOM    596  O   GLY A  38     -17.385  12.137  17.420  1.00  0.00           O  
ATOM    597  H   GLY A  38     -14.870  14.595  14.937  1.00  0.00           H  
ATOM    598 1HA  GLY A  38     -14.748  12.634  16.232  1.00  0.00           H  
ATOM    599 2HA  GLY A  38     -15.252  13.598  17.607  1.00  0.00           H  
ATOM    600  N   ASP A  39     -17.551  12.903  15.368  1.00  0.00           N  
ATOM    601  CA  ASP A  39     -18.921  12.340  15.217  1.00  0.00           C  
ATOM    602  C   ASP A  39     -18.897  11.205  14.190  1.00  0.00           C  
ATOM    603  O   ASP A  39     -19.539  10.188  14.361  1.00  0.00           O  
ATOM    604  CB  ASP A  39     -19.874  13.440  14.744  1.00  0.00           C  
ATOM    605  CG  ASP A  39     -19.565  13.797  13.289  1.00  0.00           C  
ATOM    606  OD1 ASP A  39     -18.617  14.531  13.067  1.00  0.00           O  
ATOM    607  OD2 ASP A  39     -20.283  13.329  12.421  1.00  0.00           O  
ATOM    608  H   ASP A  39     -17.139  13.395  14.627  1.00  0.00           H  
ATOM    609  HA  ASP A  39     -19.243  11.949  16.183  1.00  0.00           H  
ATOM    610 1HB  ASP A  39     -20.894  13.092  14.821  1.00  0.00           H  
ATOM    611 2HB  ASP A  39     -19.746  14.317  15.362  1.00  0.00           H  
ATOM    612  N   GLY A  40     -18.161  11.370  13.125  1.00  0.00           N  
ATOM    613  CA  GLY A  40     -18.097  10.298  12.089  1.00  0.00           C  
ATOM    614  C   GLY A  40     -18.515  10.865  10.732  1.00  0.00           C  
ATOM    615  O   GLY A  40     -18.645  10.147   9.761  1.00  0.00           O  
ATOM    616  H   GLY A  40     -17.650  12.198  13.005  1.00  0.00           H  
ATOM    617 1HA  GLY A  40     -17.083   9.900  12.040  1.00  0.00           H  
ATOM    618 2HA  GLY A  40     -18.751   9.476  12.376  1.00  0.00           H  
ATOM    619  N   TYR A  41     -18.729  12.151  10.657  1.00  0.00           N  
ATOM    620  CA  TYR A  41     -19.138  12.764   9.362  1.00  0.00           C  
ATOM    621  C   TYR A  41     -18.379  14.077   9.164  1.00  0.00           C  
ATOM    622  O   TYR A  41     -18.119  14.798  10.106  1.00  0.00           O  
ATOM    623  CB  TYR A  41     -20.641  13.050   9.385  1.00  0.00           C  
ATOM    624  CG  TYR A  41     -21.408  11.767   9.171  1.00  0.00           C  
ATOM    625  CD1 TYR A  41     -21.395  10.769  10.153  1.00  0.00           C  
ATOM    626  CD2 TYR A  41     -22.138  11.577   7.991  1.00  0.00           C  
ATOM    627  CE1 TYR A  41     -22.110   9.582   9.954  1.00  0.00           C  
ATOM    628  CE2 TYR A  41     -22.852  10.390   7.793  1.00  0.00           C  
ATOM    629  CZ  TYR A  41     -22.839   9.393   8.775  1.00  0.00           C  
ATOM    630  OH  TYR A  41     -23.544   8.223   8.580  1.00  0.00           O  
ATOM    631  H   TYR A  41     -18.618  12.712  11.450  1.00  0.00           H  
ATOM    632  HA  TYR A  41     -18.877  12.077   8.556  1.00  0.00           H  
ATOM    633 1HB  TYR A  41     -20.911  13.474  10.342  1.00  0.00           H  
ATOM    634 2HB  TYR A  41     -20.886  13.749   8.600  1.00  0.00           H  
ATOM    635  HD1 TYR A  41     -20.832  10.915  11.063  1.00  0.00           H  
ATOM    636  HD2 TYR A  41     -22.149  12.347   7.233  1.00  0.00           H  
ATOM    637  HE1 TYR A  41     -22.099   8.813  10.712  1.00  0.00           H  
ATOM    638  HE2 TYR A  41     -23.415  10.244   6.882  1.00  0.00           H  
ATOM    639  HH  TYR A  41     -23.416   7.667   9.353  1.00  0.00           H  
ATOM    640  N   ILE A  42     -18.030  14.395   7.948  1.00  0.00           N  
ATOM    641  CA  ILE A  42     -17.294  15.666   7.687  1.00  0.00           C  
ATOM    642  C   ILE A  42     -18.199  16.611   6.893  1.00  0.00           C  
ATOM    643  O   ILE A  42     -18.726  16.255   5.857  1.00  0.00           O  
ATOM    644  CB  ILE A  42     -15.987  15.424   6.910  1.00  0.00           C  
ATOM    645  CG1 ILE A  42     -15.147  14.347   7.600  1.00  0.00           C  
ATOM    646  CG2 ILE A  42     -15.198  16.718   6.780  1.00  0.00           C  
ATOM    647  CD1 ILE A  42     -15.229  12.991   6.938  1.00  0.00           C  
ATOM    648  H   ILE A  42     -18.254  13.800   7.202  1.00  0.00           H  
ATOM    649  HA  ILE A  42     -17.036  16.119   8.644  1.00  0.00           H  
ATOM    650  HB  ILE A  42     -16.221  15.051   5.913  1.00  0.00           H  
ATOM    651 1HG1 ILE A  42     -14.102  14.656   7.616  1.00  0.00           H  
ATOM    652 2HG1 ILE A  42     -15.471  14.240   8.635  1.00  0.00           H  
ATOM    653 1HG2 ILE A  42     -14.278  16.529   6.229  1.00  0.00           H  
ATOM    654 2HG2 ILE A  42     -15.796  17.456   6.247  1.00  0.00           H  
ATOM    655 3HG2 ILE A  42     -14.955  17.097   7.773  1.00  0.00           H  
ATOM    656 1HD1 ILE A  42     -14.607  12.281   7.484  1.00  0.00           H  
ATOM    657 2HD1 ILE A  42     -16.263  12.645   6.942  1.00  0.00           H  
ATOM    658 3HD1 ILE A  42     -14.875  13.065   5.911  1.00  0.00           H  
ATOM    659  N   SER A  43     -18.388  17.809   7.371  1.00  0.00           N  
ATOM    660  CA  SER A  43     -19.264  18.770   6.642  1.00  0.00           C  
ATOM    661  C   SER A  43     -18.450  19.502   5.572  1.00  0.00           C  
ATOM    662  O   SER A  43     -17.260  19.297   5.434  1.00  0.00           O  
ATOM    663  CB  SER A  43     -19.878  19.775   7.598  1.00  0.00           C  
ATOM    664  OG  SER A  43     -20.665  19.133   8.563  1.00  0.00           O  
ATOM    665  H   SER A  43     -17.958  18.075   8.210  1.00  0.00           H  
ATOM    666  HA  SER A  43     -20.070  18.210   6.165  1.00  0.00           H  
ATOM    667 1HB  SER A  43     -19.086  20.341   8.088  1.00  0.00           H  
ATOM    668 2HB  SER A  43     -20.488  20.483   7.039  1.00  0.00           H  
ATOM    669  HG  SER A  43     -20.054  18.796   9.223  1.00  0.00           H  
ATOM    670  N   ALA A  44     -19.085  20.351   4.810  1.00  0.00           N  
ATOM    671  CA  ALA A  44     -18.354  21.094   3.744  1.00  0.00           C  
ATOM    672  C   ALA A  44     -17.161  21.835   4.354  1.00  0.00           C  
ATOM    673  O   ALA A  44     -16.027  21.424   4.214  1.00  0.00           O  
ATOM    674  CB  ALA A  44     -19.299  22.104   3.089  1.00  0.00           C  
ATOM    675  H   ALA A  44     -20.046  20.498   4.936  1.00  0.00           H  
ATOM    676  HA  ALA A  44     -17.986  20.369   3.018  1.00  0.00           H  
ATOM    677 1HB  ALA A  44     -20.314  21.895   3.393  1.00  0.00           H  
ATOM    678 2HB  ALA A  44     -19.029  23.103   3.398  1.00  0.00           H  
ATOM    679 3HB  ALA A  44     -19.221  22.025   2.015  1.00  0.00           H  
ATOM    680  N   ALA A  45     -17.407  22.925   5.029  1.00  0.00           N  
ATOM    681  CA  ALA A  45     -16.285  23.688   5.642  1.00  0.00           C  
ATOM    682  C   ALA A  45     -15.454  22.749   6.516  1.00  0.00           C  
ATOM    683  O   ALA A  45     -14.310  23.019   6.823  1.00  0.00           O  
ATOM    684  CB  ALA A  45     -16.845  24.825   6.500  1.00  0.00           C  
ATOM    685  H   ALA A  45     -18.328  23.240   5.131  1.00  0.00           H  
ATOM    686  HA  ALA A  45     -15.660  24.076   4.838  1.00  0.00           H  
ATOM    687 1HB  ALA A  45     -17.912  24.700   6.610  1.00  0.00           H  
ATOM    688 2HB  ALA A  45     -16.377  24.805   7.473  1.00  0.00           H  
ATOM    689 3HB  ALA A  45     -16.641  25.770   6.021  1.00  0.00           H  
ATOM    690  N   GLU A  46     -16.022  21.645   6.915  1.00  0.00           N  
ATOM    691  CA  GLU A  46     -15.267  20.683   7.764  1.00  0.00           C  
ATOM    692  C   GLU A  46     -14.300  19.894   6.880  1.00  0.00           C  
ATOM    693  O   GLU A  46     -13.263  19.423   7.346  1.00  0.00           O  
ATOM    694  CB  GLU A  46     -16.249  19.722   8.435  1.00  0.00           C  
ATOM    695  CG  GLU A  46     -15.712  19.311   9.805  1.00  0.00           C  
ATOM    696  CD  GLU A  46     -16.807  18.581  10.585  1.00  0.00           C  
ATOM    697  OE1 GLU A  46     -17.573  17.863   9.961  1.00  0.00           O  
ATOM    698  OE2 GLU A  46     -16.862  18.751  11.795  1.00  0.00           O  
ATOM    699  H   GLU A  46     -16.944  21.447   6.650  1.00  0.00           H  
ATOM    700  HA  GLU A  46     -14.707  21.246   8.511  1.00  0.00           H  
ATOM    701 1HB  GLU A  46     -17.205  20.210   8.553  1.00  0.00           H  
ATOM    702 2HB  GLU A  46     -16.367  18.844   7.819  1.00  0.00           H  
ATOM    703 1HG  GLU A  46     -14.862  18.657   9.675  1.00  0.00           H  
ATOM    704 2HG  GLU A  46     -15.409  20.192  10.352  1.00  0.00           H  
ATOM    705  N   ALA A  47     -14.650  19.756   5.606  1.00  0.00           N  
ATOM    706  CA  ALA A  47     -13.802  19.055   4.650  1.00  0.00           C  
ATOM    707  C   ALA A  47     -12.684  19.955   4.141  1.00  0.00           C  
ATOM    708  O   ALA A  47     -11.800  19.510   3.409  1.00  0.00           O  
ATOM    709  CB  ALA A  47     -14.632  18.534   3.487  1.00  0.00           C  
ATOM    710  H   ALA A  47     -15.526  20.148   5.291  1.00  0.00           H  
ATOM    711  HA  ALA A  47     -13.343  18.209   5.161  1.00  0.00           H  
ATOM    712 1HB  ALA A  47     -13.985  18.012   2.782  1.00  0.00           H  
ATOM    713 2HB  ALA A  47     -15.391  17.846   3.860  1.00  0.00           H  
ATOM    714 3HB  ALA A  47     -15.117  19.369   2.984  1.00  0.00           H  
ATOM    715  N   LYS A  48     -12.728  21.224   4.534  1.00  0.00           N  
ATOM    716  CA  LYS A  48     -11.703  22.184   4.140  1.00  0.00           C  
ATOM    717  C   LYS A  48     -10.886  22.640   5.342  1.00  0.00           C  
ATOM    718  O   LYS A  48      -9.661  22.742   5.270  1.00  0.00           O  
ATOM    719  CB  LYS A  48     -12.337  23.390   3.447  1.00  0.00           C  
ATOM    720  CG  LYS A  48     -13.145  23.047   2.202  1.00  0.00           C  
ATOM    721  CD  LYS A  48     -12.260  22.459   1.114  1.00  0.00           C  
ATOM    722  CE  LYS A  48     -13.051  22.191  -0.159  1.00  0.00           C  
ATOM    723  NZ  LYS A  48     -12.200  21.605  -1.230  1.00  0.00           N  
ATOM    724  H   LYS A  48     -13.491  21.531   5.119  1.00  0.00           H  
ATOM    725  HA  LYS A  48     -11.024  21.697   3.440  1.00  0.00           H  
ATOM    726 1HB  LYS A  48     -12.999  23.905   4.144  1.00  0.00           H  
ATOM    727 2HB  LYS A  48     -11.557  24.094   3.156  1.00  0.00           H  
ATOM    728 1HG  LYS A  48     -13.921  22.325   2.459  1.00  0.00           H  
ATOM    729 2HG  LYS A  48     -13.625  23.948   1.821  1.00  0.00           H  
ATOM    730 1HD  LYS A  48     -11.449  23.152   0.889  1.00  0.00           H  
ATOM    731 2HD  LYS A  48     -11.827  21.522   1.464  1.00  0.00           H  
ATOM    732 1HE  LYS A  48     -13.866  21.502   0.058  1.00  0.00           H  
ATOM    733 2HE  LYS A  48     -13.480  23.124  -0.524  1.00  0.00           H  
ATOM    734 1HZ  LYS A  48     -12.759  21.443  -2.055  1.00  0.00           H  
ATOM    735 2HZ  LYS A  48     -11.449  22.244  -1.452  1.00  0.00           H  
ATOM    736 3HZ  LYS A  48     -11.811  20.729  -0.910  1.00  0.00           H  
ATOM    737  N   ASP A  49     -11.570  22.914   6.447  1.00  0.00           N  
ATOM    738  CA  ASP A  49     -10.904  23.305   7.684  1.00  0.00           C  
ATOM    739  C   ASP A  49     -10.099  22.150   8.265  1.00  0.00           C  
ATOM    740  O   ASP A  49      -9.243  22.349   9.127  1.00  0.00           O  
ATOM    741  CB  ASP A  49     -11.927  23.791   8.714  1.00  0.00           C  
ATOM    742  CG  ASP A  49     -11.363  24.844   9.658  1.00  0.00           C  
ATOM    743  OD1 ASP A  49     -10.987  25.893   9.191  1.00  0.00           O  
ATOM    744  OD2 ASP A  49     -11.314  24.589  10.838  1.00  0.00           O  
ATOM    745  H   ASP A  49     -12.578  22.850   6.430  1.00  0.00           H  
ATOM    746  HA  ASP A  49     -10.217  24.122   7.464  1.00  0.00           H  
ATOM    747 1HB  ASP A  49     -12.791  24.212   8.198  1.00  0.00           H  
ATOM    748 2HB  ASP A  49     -12.279  22.945   9.305  1.00  0.00           H  
ATOM    749  N   ALA A  50     -10.379  20.942   7.788  1.00  0.00           N  
ATOM    750  CA  ALA A  50      -9.656  19.757   8.233  1.00  0.00           C  
ATOM    751  C   ALA A  50      -8.164  19.885   7.956  1.00  0.00           C  
ATOM    752  O   ALA A  50      -7.340  19.288   8.649  1.00  0.00           O  
ATOM    753  CB  ALA A  50     -10.214  18.512   7.559  1.00  0.00           C  
ATOM    754  H   ALA A  50     -11.111  20.842   7.100  1.00  0.00           H  
ATOM    755  HA  ALA A  50      -9.789  19.664   9.311  1.00  0.00           H  
ATOM    756 1HB  ALA A  50      -9.664  17.635   7.902  1.00  0.00           H  
ATOM    757 2HB  ALA A  50     -11.268  18.401   7.814  1.00  0.00           H  
ATOM    758 3HB  ALA A  50     -10.110  18.605   6.479  1.00  0.00           H  
ATOM    759  N   GLU A  51      -7.821  20.668   6.938  1.00  0.00           N  
ATOM    760  CA  GLU A  51      -6.438  20.785   6.494  1.00  0.00           C  
ATOM    761  C   GLU A  51      -5.614  21.614   7.472  1.00  0.00           C  
ATOM    762  O   GLU A  51      -4.408  21.784   7.294  1.00  0.00           O  
ATOM    763  CB  GLU A  51      -6.377  21.414   5.100  1.00  0.00           C  
ATOM    764  CG  GLU A  51      -7.013  20.573   4.003  1.00  0.00           C  
ATOM    765  CD  GLU A  51      -6.232  19.326   3.694  1.00  0.00           C  
ATOM    766  OE1 GLU A  51      -5.026  19.382   3.715  1.00  0.00           O  
ATOM    767  OE2 GLU A  51      -6.843  18.315   3.437  1.00  0.00           O  
ATOM    768  H   GLU A  51      -8.538  21.194   6.460  1.00  0.00           H  
ATOM    769  HA  GLU A  51      -6.004  19.786   6.447  1.00  0.00           H  
ATOM    770 1HB  GLU A  51      -6.880  22.381   5.115  1.00  0.00           H  
ATOM    771 2HB  GLU A  51      -5.336  21.590   4.826  1.00  0.00           H  
ATOM    772 1HG  GLU A  51      -8.019  20.290   4.313  1.00  0.00           H  
ATOM    773 2HG  GLU A  51      -7.097  21.176   3.100  1.00  0.00           H  
ATOM    774  N   LYS A  52      -6.277  22.189   8.469  1.00  0.00           N  
ATOM    775  CA  LYS A  52      -5.588  22.893   9.544  1.00  0.00           C  
ATOM    776  C   LYS A  52      -5.303  21.964  10.717  1.00  0.00           C  
ATOM    777  O   LYS A  52      -4.487  22.276  11.585  1.00  0.00           O  
ATOM    778  CB  LYS A  52      -6.413  24.093  10.013  1.00  0.00           C  
ATOM    779  CG  LYS A  52      -6.660  25.144   8.939  1.00  0.00           C  
ATOM    780  CD  LYS A  52      -7.623  26.216   9.426  1.00  0.00           C  
ATOM    781  CE  LYS A  52      -8.031  27.151   8.296  1.00  0.00           C  
ATOM    782  NZ  LYS A  52      -9.189  28.006   8.672  1.00  0.00           N  
ATOM    783  H   LYS A  52      -7.286  22.146   8.477  1.00  0.00           H  
ATOM    784  HA  LYS A  52      -4.631  23.254   9.164  1.00  0.00           H  
ATOM    785 1HB  LYS A  52      -7.382  23.750  10.375  1.00  0.00           H  
ATOM    786 2HB  LYS A  52      -5.906  24.580  10.846  1.00  0.00           H  
ATOM    787 1HG  LYS A  52      -5.715  25.614   8.664  1.00  0.00           H  
ATOM    788 2HG  LYS A  52      -7.079  24.667   8.053  1.00  0.00           H  
ATOM    789 1HD  LYS A  52      -8.517  25.744   9.836  1.00  0.00           H  
ATOM    790 2HD  LYS A  52      -7.148  26.801  10.214  1.00  0.00           H  
ATOM    791 1HE  LYS A  52      -7.191  27.792   8.034  1.00  0.00           H  
ATOM    792 2HE  LYS A  52      -8.299  26.564   7.418  1.00  0.00           H  
ATOM    793 1HZ  LYS A  52      -9.428  28.610   7.898  1.00  0.00           H  
ATOM    794 2HZ  LYS A  52      -9.981  27.421   8.900  1.00  0.00           H  
ATOM    795 3HZ  LYS A  52      -8.945  28.570   9.474  1.00  0.00           H  
ATOM    796  N   ASP A  53      -5.979  20.821  10.738  1.00  0.00           N  
ATOM    797  CA  ASP A  53      -5.755  19.817  11.771  1.00  0.00           C  
ATOM    798  C   ASP A  53      -4.939  18.648  11.235  1.00  0.00           C  
ATOM    799  O   ASP A  53      -4.133  18.059  11.955  1.00  0.00           O  
ATOM    800  CB  ASP A  53      -7.089  19.306  12.322  1.00  0.00           C  
ATOM    801  CG  ASP A  53      -7.937  20.410  12.939  1.00  0.00           C  
ATOM    802  OD1 ASP A  53      -7.466  21.058  13.844  1.00  0.00           O  
ATOM    803  OD2 ASP A  53      -9.047  20.595  12.500  1.00  0.00           O  
ATOM    804  H   ASP A  53      -6.667  20.643  10.020  1.00  0.00           H  
ATOM    805  HA  ASP A  53      -5.196  20.278  12.586  1.00  0.00           H  
ATOM    806 1HB  ASP A  53      -7.658  18.837  11.519  1.00  0.00           H  
ATOM    807 2HB  ASP A  53      -6.902  18.544  13.079  1.00  0.00           H  
ATOM    808  N   ALA A  54      -5.154  18.316   9.966  1.00  0.00           N  
ATOM    809  CA  ALA A  54      -4.543  17.133   9.370  1.00  0.00           C  
ATOM    810  C   ALA A  54      -3.033  17.292   9.254  1.00  0.00           C  
ATOM    811  O   ALA A  54      -2.526  18.403   9.099  1.00  0.00           O  
ATOM    812  CB  ALA A  54      -5.152  16.855   8.004  1.00  0.00           C  
ATOM    813  H   ALA A  54      -5.755  18.898   9.400  1.00  0.00           H  
ATOM    814  HA  ALA A  54      -4.740  16.284  10.024  1.00  0.00           H  
ATOM    815 1HB  ALA A  54      -4.687  15.969   7.571  1.00  0.00           H  
ATOM    816 2HB  ALA A  54      -6.224  16.686   8.110  1.00  0.00           H  
ATOM    817 3HB  ALA A  54      -4.984  17.709   7.350  1.00  0.00           H  
ATOM    818  N   GLU A  55      -2.318  16.174   9.330  1.00  0.00           N  
ATOM    819  CA  GLU A  55      -0.861  16.199   9.386  1.00  0.00           C  
ATOM    820  C   GLU A  55      -0.252  15.543   8.154  1.00  0.00           C  
ATOM    821  O   GLU A  55      -0.821  14.608   7.591  1.00  0.00           O  
ATOM    822  CB  GLU A  55      -0.364  15.494  10.650  1.00  0.00           C  
ATOM    823  CG  GLU A  55      -0.752  16.185  11.949  1.00  0.00           C  
ATOM    824  CD  GLU A  55      -0.187  15.505  13.165  1.00  0.00           C  
ATOM    825  OE1 GLU A  55      -0.574  14.393  13.434  1.00  0.00           O  
ATOM    826  OE2 GLU A  55       0.632  16.098  13.826  1.00  0.00           O  
ATOM    827  H   GLU A  55      -2.796  15.285   9.350  1.00  0.00           H  
ATOM    828  HA  GLU A  55      -0.534  17.239   9.414  1.00  0.00           H  
ATOM    829 1HB  GLU A  55      -0.760  14.479  10.680  1.00  0.00           H  
ATOM    830 2HB  GLU A  55       0.723  15.421  10.622  1.00  0.00           H  
ATOM    831 1HG  GLU A  55      -0.393  17.214  11.923  1.00  0.00           H  
ATOM    832 2HG  GLU A  55      -1.838  16.210  12.025  1.00  0.00           H  
ATOM    833  N   LYS A  56       0.909  16.039   7.739  1.00  0.00           N  
ATOM    834  CA  LYS A  56       1.629  15.463   6.604  1.00  0.00           C  
ATOM    835  C   LYS A  56       3.075  15.209   6.994  1.00  0.00           C  
ATOM    836  O   LYS A  56       3.712  16.091   7.566  1.00  0.00           O  
ATOM    837  CB  LYS A  56       1.560  16.383   5.384  1.00  0.00           C  
ATOM    838  CG  LYS A  56       2.255  15.837   4.144  1.00  0.00           C  
ATOM    839  CD  LYS A  56       2.073  16.767   2.954  1.00  0.00           C  
ATOM    840  CE  LYS A  56       2.763  16.221   1.713  1.00  0.00           C  
ATOM    841  NZ  LYS A  56       2.598  17.123   0.541  1.00  0.00           N  
ATOM    842  H   LYS A  56       1.304  16.834   8.220  1.00  0.00           H  
ATOM    843  HA  LYS A  56       1.162  14.513   6.344  1.00  0.00           H  
ATOM    844 1HB  LYS A  56       0.517  16.570   5.128  1.00  0.00           H  
ATOM    845 2HB  LYS A  56       2.014  17.344   5.627  1.00  0.00           H  
ATOM    846 1HG  LYS A  56       3.321  15.722   4.345  1.00  0.00           H  
ATOM    847 2HG  LYS A  56       1.843  14.859   3.897  1.00  0.00           H  
ATOM    848 1HD  LYS A  56       1.009  16.888   2.745  1.00  0.00           H  
ATOM    849 2HD  LYS A  56       2.492  17.746   3.189  1.00  0.00           H  
ATOM    850 1HE  LYS A  56       3.826  16.096   1.913  1.00  0.00           H  
ATOM    851 2HE  LYS A  56       2.346  15.245   1.465  1.00  0.00           H  
ATOM    852 1HZ  LYS A  56       3.069  16.726  -0.260  1.00  0.00           H  
ATOM    853 2HZ  LYS A  56       1.615  17.231   0.335  1.00  0.00           H  
ATOM    854 3HZ  LYS A  56       2.999  18.026   0.752  1.00  0.00           H  
ATOM    855  N   ARG A  57       3.601  14.040   6.639  1.00  0.00           N  
ATOM    856  CA  ARG A  57       5.022  13.699   6.771  1.00  0.00           C  
ATOM    857  C   ARG A  57       5.548  13.136   5.465  1.00  0.00           C  
ATOM    858  O   ARG A  57       4.848  12.383   4.802  1.00  0.00           O  
ATOM    859  CB  ARG A  57       5.241  12.684   7.883  1.00  0.00           C  
ATOM    860  CG  ARG A  57       4.845  13.160   9.271  1.00  0.00           C  
ATOM    861  CD  ARG A  57       5.765  14.212   9.775  1.00  0.00           C  
ATOM    862  NE  ARG A  57       5.426  14.627  11.126  1.00  0.00           N  
ATOM    863  CZ  ARG A  57       4.569  15.622  11.429  1.00  0.00           C  
ATOM    864  NH1 ARG A  57       3.974  16.292  10.467  1.00  0.00           N  
ATOM    865  NH2 ARG A  57       4.327  15.924  12.693  1.00  0.00           N  
ATOM    866  H   ARG A  57       3.000  13.379   6.168  1.00  0.00           H  
ATOM    867  HA  ARG A  57       5.574  14.606   7.021  1.00  0.00           H  
ATOM    868 1HB  ARG A  57       4.671  11.781   7.669  1.00  0.00           H  
ATOM    869 2HB  ARG A  57       6.294  12.405   7.918  1.00  0.00           H  
ATOM    870 1HG  ARG A  57       3.836  13.573   9.240  1.00  0.00           H  
ATOM    871 2HG  ARG A  57       4.871  12.320   9.966  1.00  0.00           H  
ATOM    872 1HD  ARG A  57       6.785  13.830   9.781  1.00  0.00           H  
ATOM    873 2HD  ARG A  57       5.709  15.085   9.126  1.00  0.00           H  
ATOM    874  HE  ARG A  57       5.864  14.135  11.893  1.00  0.00           H  
ATOM    875 1HH1 ARG A  57       4.159  16.061   9.501  1.00  0.00           H  
ATOM    876 2HH1 ARG A  57       3.332  17.038  10.694  1.00  0.00           H  
ATOM    877 1HH2 ARG A  57       4.785  15.409  13.432  1.00  0.00           H  
ATOM    878 2HH2 ARG A  57       3.685  16.669  12.919  1.00  0.00           H  
ATOM    879  N   THR A  58       6.782  13.479   5.135  1.00  0.00           N  
ATOM    880  CA  THR A  58       7.530  12.873   4.033  1.00  0.00           C  
ATOM    881  C   THR A  58       8.692  12.101   4.632  1.00  0.00           C  
ATOM    882  O   THR A  58       9.385  12.622   5.506  1.00  0.00           O  
ATOM    883  CB  THR A  58       8.044  13.923   3.031  1.00  0.00           C  
ATOM    884  OG1 THR A  58       6.936  14.651   2.486  1.00  0.00           O  
ATOM    885  CG2 THR A  58       8.810  13.253   1.901  1.00  0.00           C  
ATOM    886  H   THR A  58       7.304  14.084   5.753  1.00  0.00           H  
ATOM    887  HA  THR A  58       6.866  12.196   3.495  1.00  0.00           H  
ATOM    888  HB  THR A  58       8.703  14.623   3.544  1.00  0.00           H  
ATOM    889  HG1 THR A  58       6.572  14.167   1.740  1.00  0.00           H  
ATOM    890 1HG2 THR A  58       9.167  14.010   1.203  1.00  0.00           H  
ATOM    891 2HG2 THR A  58       9.661  12.708   2.311  1.00  0.00           H  
ATOM    892 3HG2 THR A  58       8.154  12.558   1.379  1.00  0.00           H  
ATOM    893  N   VAL A  59       8.886  10.866   4.184  1.00  0.00           N  
ATOM    894  CA  VAL A  59       9.974   9.997   4.629  1.00  0.00           C  
ATOM    895  C   VAL A  59      10.667   9.416   3.414  1.00  0.00           C  
ATOM    896  O   VAL A  59      10.036   8.738   2.609  1.00  0.00           O  
ATOM    897  CB  VAL A  59       9.450   8.869   5.533  1.00  0.00           C  
ATOM    898  CG1 VAL A  59      10.585   7.972   6.041  1.00  0.00           C  
ATOM    899  CG2 VAL A  59       8.742   9.457   6.755  1.00  0.00           C  
ATOM    900  H   VAL A  59       8.244  10.489   3.501  1.00  0.00           H  
ATOM    901  HA  VAL A  59      10.676  10.593   5.214  1.00  0.00           H  
ATOM    902  HB  VAL A  59       8.739   8.252   4.984  1.00  0.00           H  
ATOM    903 1HG1 VAL A  59      10.174   7.179   6.666  1.00  0.00           H  
ATOM    904 2HG1 VAL A  59      11.099   7.496   5.206  1.00  0.00           H  
ATOM    905 3HG1 VAL A  59      11.305   8.555   6.615  1.00  0.00           H  
ATOM    906 1HG2 VAL A  59       7.772   9.861   6.469  1.00  0.00           H  
ATOM    907 2HG2 VAL A  59       9.355  10.239   7.204  1.00  0.00           H  
ATOM    908 3HG2 VAL A  59       8.606   8.657   7.484  1.00  0.00           H  
ATOM    909  N   THR A  60      11.969   9.643   3.301  1.00  0.00           N  
ATOM    910  CA  THR A  60      12.812   8.878   2.383  1.00  0.00           C  
ATOM    911  C   THR A  60      13.203   7.572   3.063  1.00  0.00           C  
ATOM    912  O   THR A  60      13.731   7.593   4.172  1.00  0.00           O  
ATOM    913  CB  THR A  60      14.071   9.662   1.969  1.00  0.00           C  
ATOM    914  OG1 THR A  60      13.687  10.873   1.306  1.00  0.00           O  
ATOM    915  CG2 THR A  60      14.935   8.829   1.035  1.00  0.00           C  
ATOM    916  H   THR A  60      12.432  10.246   3.965  1.00  0.00           H  
ATOM    917  HA  THR A  60      12.237   8.666   1.481  1.00  0.00           H  
ATOM    918  HB  THR A  60      14.649   9.918   2.858  1.00  0.00           H  
ATOM    919  HG1 THR A  60      13.458  10.679   0.394  1.00  0.00           H  
ATOM    920 1HG2 THR A  60      15.821   9.399   0.754  1.00  0.00           H  
ATOM    921 2HG2 THR A  60      15.239   7.912   1.541  1.00  0.00           H  
ATOM    922 3HG2 THR A  60      14.366   8.578   0.141  1.00  0.00           H  
ATOM    923  N   VAL A  61      12.946   6.446   2.405  1.00  0.00           N  
ATOM    924  CA  VAL A  61      13.319   5.106   2.864  1.00  0.00           C  
ATOM    925  C   VAL A  61      14.365   4.566   1.897  1.00  0.00           C  
ATOM    926  O   VAL A  61      14.078   4.346   0.716  1.00  0.00           O  
ATOM    927  CB  VAL A  61      12.088   4.182   2.941  1.00  0.00           C  
ATOM    928  CG1 VAL A  61      12.433   2.864   3.646  1.00  0.00           C  
ATOM    929  CG2 VAL A  61      10.924   4.815   3.715  1.00  0.00           C  
ATOM    930  H   VAL A  61      12.475   6.517   1.515  1.00  0.00           H  
ATOM    931  HA  VAL A  61      13.723   5.186   3.874  1.00  0.00           H  
ATOM    932  HB  VAL A  61      11.739   3.961   1.933  1.00  0.00           H  
ATOM    933 1HG1 VAL A  61      13.293   2.394   3.168  1.00  0.00           H  
ATOM    934 2HG1 VAL A  61      12.683   3.046   4.691  1.00  0.00           H  
ATOM    935 3HG1 VAL A  61      11.585   2.180   3.596  1.00  0.00           H  
ATOM    936 1HG2 VAL A  61      10.099   4.104   3.768  1.00  0.00           H  
ATOM    937 2HG2 VAL A  61      10.568   5.709   3.203  1.00  0.00           H  
ATOM    938 3HG2 VAL A  61      11.248   5.076   4.722  1.00  0.00           H  
ATOM    939  N   ASN A  62      15.596   4.384   2.362  1.00  0.00           N  
ATOM    940  CA  ASN A  62      16.695   3.889   1.538  1.00  0.00           C  
ATOM    941  C   ASN A  62      16.565   2.379   1.265  1.00  0.00           C  
ATOM    942  O   ASN A  62      15.836   1.682   1.971  1.00  0.00           O  
ATOM    943  CB  ASN A  62      18.030   4.243   2.205  1.00  0.00           C  
ATOM    944  CG  ASN A  62      18.221   5.740   2.280  1.00  0.00           C  
ATOM    945  OD1 ASN A  62      18.382   6.412   1.272  1.00  0.00           O  
ATOM    946  ND2 ASN A  62      18.168   6.296   3.464  1.00  0.00           N  
ATOM    947  H   ASN A  62      15.777   4.542   3.343  1.00  0.00           H  
ATOM    948  HA  ASN A  62      16.655   4.390   0.570  1.00  0.00           H  
ATOM    949 1HB  ASN A  62      18.865   3.831   1.639  1.00  0.00           H  
ATOM    950 2HB  ASN A  62      18.065   3.810   3.205  1.00  0.00           H  
ATOM    951 1HD2 ASN A  62      17.764   5.756   4.216  1.00  0.00           H  
ATOM    952 2HD2 ASN A  62      18.178   7.305   3.505  1.00  0.00           H  
ATOM    953  N   PRO A  63      17.262   1.845   0.247  1.00  0.00           N  
ATOM    954  CA  PRO A  63      17.290   0.408  -0.022  1.00  0.00           C  
ATOM    955  C   PRO A  63      17.653  -0.424   1.215  1.00  0.00           C  
ATOM    956  O   PRO A  63      18.678  -0.182   1.852  1.00  0.00           O  
ATOM    957  CB  PRO A  63      18.338   0.233  -1.126  1.00  0.00           C  
ATOM    958  CG  PRO A  63      18.233   1.549  -1.885  1.00  0.00           C  
ATOM    959  CD  PRO A  63      18.029   2.560  -0.764  1.00  0.00           C  
ATOM    960  HA  PRO A  63      16.307   0.092  -0.402  1.00  0.00           H  
ATOM    961 1HB  PRO A  63      18.127  -0.626  -1.762  1.00  0.00           H  
ATOM    962 2HB  PRO A  63      19.336   0.148  -0.697  1.00  0.00           H  
ATOM    963 1HG  PRO A  63      19.126   1.759  -2.474  1.00  0.00           H  
ATOM    964 2HG  PRO A  63      17.342   1.517  -2.512  1.00  0.00           H  
ATOM    965 1HD  PRO A  63      17.494   3.432  -1.141  1.00  0.00           H  
ATOM    966 2HD  PRO A  63      18.997   2.851  -0.357  1.00  0.00           H  
ATOM    967  N   GLY A  64      16.822  -1.414   1.541  1.00  0.00           N  
ATOM    968  CA  GLY A  64      16.981  -2.298   2.698  1.00  0.00           C  
ATOM    969  C   GLY A  64      16.609  -1.674   4.048  1.00  0.00           C  
ATOM    970  O   GLY A  64      16.712  -2.352   5.071  1.00  0.00           O  
ATOM    971  H   GLY A  64      15.956  -1.499   1.027  1.00  0.00           H  
ATOM    972 1HA  GLY A  64      16.365  -3.187   2.564  1.00  0.00           H  
ATOM    973 2HA  GLY A  64      18.016  -2.631   2.762  1.00  0.00           H  
ATOM    974  N   GLU A  65      16.188  -0.409   4.074  1.00  0.00           N  
ATOM    975  CA  GLU A  65      15.845   0.306   5.300  1.00  0.00           C  
ATOM    976  C   GLU A  65      14.423  -0.029   5.776  1.00  0.00           C  
ATOM    977  O   GLU A  65      13.500  -0.244   4.981  1.00  0.00           O  
ATOM    978  CB  GLU A  65      16.060   1.816   5.094  1.00  0.00           C  
ATOM    979  CG  GLU A  65      16.070   2.620   6.403  1.00  0.00           C  
ATOM    980  CD  GLU A  65      16.361   4.120   6.200  1.00  0.00           C  
ATOM    981  OE1 GLU A  65      16.583   4.802   7.222  1.00  0.00           O  
ATOM    982  OE2 GLU A  65      16.402   4.590   5.036  1.00  0.00           O  
ATOM    983  H   GLU A  65      16.091   0.094   3.203  1.00  0.00           H  
ATOM    984  HA  GLU A  65      16.538   0.000   6.084  1.00  0.00           H  
ATOM    985 1HB  GLU A  65      17.022   1.962   4.602  1.00  0.00           H  
ATOM    986 2HB  GLU A  65      15.272   2.203   4.449  1.00  0.00           H  
ATOM    987 1HG  GLU A  65      15.103   2.512   6.895  1.00  0.00           H  
ATOM    988 2HG  GLU A  65      16.829   2.195   7.059  1.00  0.00           H  
ATOM    989  N   GLU A  66      14.250  -0.032   7.099  1.00  0.00           N  
ATOM    990  CA  GLU A  66      12.951  -0.016   7.765  1.00  0.00           C  
ATOM    991  C   GLU A  66      12.851   1.249   8.630  1.00  0.00           C  
ATOM    992  O   GLU A  66      13.710   1.494   9.477  1.00  0.00           O  
ATOM    993  CB  GLU A  66      12.728  -1.321   8.557  1.00  0.00           C  
ATOM    994  CG  GLU A  66      11.317  -1.406   9.165  1.00  0.00           C  
ATOM    995  CD  GLU A  66      10.984  -2.791   9.750  1.00  0.00           C  
ATOM    996  OE1 GLU A  66      10.684  -2.886  10.961  1.00  0.00           O  
ATOM    997  OE2 GLU A  66      10.864  -3.772   8.971  1.00  0.00           O  
ATOM    998  H   GLU A  66      15.043   0.198   7.682  1.00  0.00           H  
ATOM    999  HA  GLU A  66      12.171   0.002   7.003  1.00  0.00           H  
ATOM   1000 1HB  GLU A  66      12.863  -2.160   7.876  1.00  0.00           H  
ATOM   1001 2HB  GLU A  66      13.468  -1.401   9.354  1.00  0.00           H  
ATOM   1002 1HG  GLU A  66      11.213  -0.643   9.936  1.00  0.00           H  
ATOM   1003 2HG  GLU A  66      10.585  -1.190   8.386  1.00  0.00           H  
ATOM   1004  N   VAL A  67      11.807   2.052   8.415  1.00  0.00           N  
ATOM   1005  CA  VAL A  67      11.561   3.314   9.131  1.00  0.00           C  
ATOM   1006  C   VAL A  67      10.195   3.261   9.804  1.00  0.00           C  
ATOM   1007  O   VAL A  67       9.215   2.833   9.200  1.00  0.00           O  
ATOM   1008  CB  VAL A  67      11.664   4.542   8.199  1.00  0.00           C  
ATOM   1009  CG1 VAL A  67      11.476   5.847   8.989  1.00  0.00           C  
ATOM   1010  CG2 VAL A  67      13.023   4.617   7.495  1.00  0.00           C  
ATOM   1011  H   VAL A  67      11.122   1.755   7.734  1.00  0.00           H  
ATOM   1012  HA  VAL A  67      12.340   3.442   9.884  1.00  0.00           H  
ATOM   1013  HB  VAL A  67      10.888   4.484   7.436  1.00  0.00           H  
ATOM   1014 1HG1 VAL A  67      11.717   6.703   8.359  1.00  0.00           H  
ATOM   1015 2HG1 VAL A  67      12.143   5.860   9.851  1.00  0.00           H  
ATOM   1016 3HG1 VAL A  67      10.443   5.944   9.323  1.00  0.00           H  
ATOM   1017 1HG2 VAL A  67      13.086   5.513   6.877  1.00  0.00           H  
ATOM   1018 2HG2 VAL A  67      13.155   3.752   6.846  1.00  0.00           H  
ATOM   1019 3HG2 VAL A  67      13.831   4.635   8.226  1.00  0.00           H  
ATOM   1020  N   GLU A  68      10.103   3.735  11.046  1.00  0.00           N  
ATOM   1021  CA  GLU A  68       8.832   3.898  11.757  1.00  0.00           C  
ATOM   1022  C   GLU A  68       8.481   5.384  11.914  1.00  0.00           C  
ATOM   1023  O   GLU A  68       9.305   6.198  12.330  1.00  0.00           O  
ATOM   1024  CB  GLU A  68       8.859   3.146  13.102  1.00  0.00           C  
ATOM   1025  CG  GLU A  68       7.471   3.097  13.763  1.00  0.00           C  
ATOM   1026  CD  GLU A  68       7.460   2.308  15.085  1.00  0.00           C  
ATOM   1027  OE1 GLU A  68       7.419   2.953  16.153  1.00  0.00           O  
ATOM   1028  OE2 GLU A  68       7.389   1.053  15.045  1.00  0.00           O  
ATOM   1029  H   GLU A  68      10.934   4.107  11.484  1.00  0.00           H  
ATOM   1030  HA  GLU A  68       8.045   3.420  11.173  1.00  0.00           H  
ATOM   1031 1HB  GLU A  68       9.193   2.123  12.927  1.00  0.00           H  
ATOM   1032 2HB  GLU A  68       9.565   3.631  13.776  1.00  0.00           H  
ATOM   1033 1HG  GLU A  68       7.128   4.115  13.952  1.00  0.00           H  
ATOM   1034 2HG  GLU A  68       6.764   2.643  13.069  1.00  0.00           H  
ATOM   1035  N   VAL A  69       7.230   5.733  11.617  1.00  0.00           N  
ATOM   1036  CA  VAL A  69       6.637   7.051  11.862  1.00  0.00           C  
ATOM   1037  C   VAL A  69       5.446   6.872  12.787  1.00  0.00           C  
ATOM   1038  O   VAL A  69       4.598   6.019  12.547  1.00  0.00           O  
ATOM   1039  CB  VAL A  69       6.185   7.714  10.547  1.00  0.00           C  
ATOM   1040  CG1 VAL A  69       5.580   9.083  10.822  1.00  0.00           C  
ATOM   1041  CG2 VAL A  69       7.364   7.827   9.592  1.00  0.00           C  
ATOM   1042  H   VAL A  69       6.624   5.018  11.242  1.00  0.00           H  
ATOM   1043  HA  VAL A  69       7.391   7.689  12.325  1.00  0.00           H  
ATOM   1044  HB  VAL A  69       5.405   7.103  10.092  1.00  0.00           H  
ATOM   1045 1HG1 VAL A  69       5.265   9.537   9.881  1.00  0.00           H  
ATOM   1046 2HG1 VAL A  69       4.716   8.974  11.478  1.00  0.00           H  
ATOM   1047 3HG1 VAL A  69       6.323   9.720  11.301  1.00  0.00           H  
ATOM   1048 1HG2 VAL A  69       7.037   8.296   8.665  1.00  0.00           H  
ATOM   1049 2HG2 VAL A  69       8.146   8.433  10.050  1.00  0.00           H  
ATOM   1050 3HG2 VAL A  69       7.755   6.832   9.378  1.00  0.00           H  
ATOM   1051  N   THR A  70       5.348   7.689  13.832  1.00  0.00           N  
ATOM   1052  CA  THR A  70       4.189   7.688  14.732  1.00  0.00           C  
ATOM   1053  C   THR A  70       3.431   9.003  14.620  1.00  0.00           C  
ATOM   1054  O   THR A  70       4.033  10.077  14.654  1.00  0.00           O  
ATOM   1055  CB  THR A  70       4.601   7.403  16.181  1.00  0.00           C  
ATOM   1056  OG1 THR A  70       5.188   6.126  16.278  1.00  0.00           O  
ATOM   1057  CG2 THR A  70       3.411   7.375  17.142  1.00  0.00           C  
ATOM   1058  H   THR A  70       6.047   8.407  13.959  1.00  0.00           H  
ATOM   1059  HA  THR A  70       3.523   6.877  14.437  1.00  0.00           H  
ATOM   1060  HB  THR A  70       5.317   8.155  16.515  1.00  0.00           H  
ATOM   1061  HG1 THR A  70       6.087   6.202  16.605  1.00  0.00           H  
ATOM   1062 1HG2 THR A  70       3.744   7.040  18.125  1.00  0.00           H  
ATOM   1063 2HG2 THR A  70       2.984   8.373  17.247  1.00  0.00           H  
ATOM   1064 3HG2 THR A  70       2.646   6.694  16.770  1.00  0.00           H  
ATOM   1065  N   PHE A  71       2.110   8.898  14.530  1.00  0.00           N  
ATOM   1066  CA  PHE A  71       1.154   9.994  14.620  1.00  0.00           C  
ATOM   1067  C   PHE A  71       0.368   9.855  15.919  1.00  0.00           C  
ATOM   1068  O   PHE A  71       0.029   8.737  16.312  1.00  0.00           O  
ATOM   1069  CB  PHE A  71       0.203   9.995  13.422  1.00  0.00           C  
ATOM   1070  CG  PHE A  71       0.877  10.298  12.114  1.00  0.00           C  
ATOM   1071  CD1 PHE A  71       1.528   9.300  11.404  1.00  0.00           C  
ATOM   1072  CD2 PHE A  71       0.861  11.582  11.590  1.00  0.00           C  
ATOM   1073  CE1 PHE A  71       2.148   9.578  10.201  1.00  0.00           C  
ATOM   1074  CE2 PHE A  71       1.479  11.863  10.387  1.00  0.00           C  
ATOM   1075  CZ  PHE A  71       2.123  10.859   9.692  1.00  0.00           C  
ATOM   1076  H   PHE A  71       1.713   7.969  14.496  1.00  0.00           H  
ATOM   1077  HA  PHE A  71       1.706  10.935  14.621  1.00  0.00           H  
ATOM   1078 1HB  PHE A  71      -0.278   9.021  13.339  1.00  0.00           H  
ATOM   1079 2HB  PHE A  71      -0.581  10.734  13.580  1.00  0.00           H  
ATOM   1080  HD1 PHE A  71       1.546   8.287  11.806  1.00  0.00           H  
ATOM   1081  HD2 PHE A  71       0.352  12.375  12.139  1.00  0.00           H  
ATOM   1082  HE1 PHE A  71       2.656   8.784   9.654  1.00  0.00           H  
ATOM   1083  HE2 PHE A  71       1.459  12.876   9.986  1.00  0.00           H  
ATOM   1084  HZ  PHE A  71       2.613  11.080   8.744  1.00  0.00           H  
ATOM   1085  N   SER A  72       0.042  10.983  16.547  1.00  0.00           N  
ATOM   1086  CA  SER A  72      -0.781  11.025  17.757  1.00  0.00           C  
ATOM   1087  C   SER A  72      -1.948  11.984  17.564  1.00  0.00           C  
ATOM   1088  O   SER A  72      -1.774  13.082  17.034  1.00  0.00           O  
ATOM   1089  CB  SER A  72       0.050  11.453  18.951  1.00  0.00           C  
ATOM   1090  OG  SER A  72      -0.743  11.565  20.100  1.00  0.00           O  
ATOM   1091  H   SER A  72       0.304  11.866  16.134  1.00  0.00           H  
ATOM   1092  HA  SER A  72      -1.171  10.024  17.945  1.00  0.00           H  
ATOM   1093 1HB  SER A  72       0.842  10.725  19.122  1.00  0.00           H  
ATOM   1094 2HB  SER A  72       0.526  12.410  18.739  1.00  0.00           H  
ATOM   1095  HG  SER A  72      -1.354  10.825  20.073  1.00  0.00           H  
ATOM   1096  N   ALA A  73      -3.135  11.596  18.017  1.00  0.00           N  
ATOM   1097  CA  ALA A  73      -4.331  12.416  17.930  1.00  0.00           C  
ATOM   1098  C   ALA A  73      -5.218  12.222  19.161  1.00  0.00           C  
ATOM   1099  O   ALA A  73      -5.577  11.104  19.503  1.00  0.00           O  
ATOM   1100  CB  ALA A  73      -5.088  12.055  16.647  1.00  0.00           C  
ATOM   1101  H   ALA A  73      -3.223  10.686  18.445  1.00  0.00           H  
ATOM   1102  HA  ALA A  73      -4.023  13.461  17.900  1.00  0.00           H  
ATOM   1103 1HB  ALA A  73      -6.019  12.620  16.600  1.00  0.00           H  
ATOM   1104 2HB  ALA A  73      -5.338  10.994  16.652  1.00  0.00           H  
ATOM   1105 3HB  ALA A  73      -4.473  12.271  15.773  1.00  0.00           H  
ATOM   1106  N   ASN A  74      -5.654  13.333  19.763  1.00  0.00           N  
ATOM   1107  CA  ASN A  74      -6.657  13.304  20.836  1.00  0.00           C  
ATOM   1108  C   ASN A  74      -8.008  12.745  20.358  1.00  0.00           C  
ATOM   1109  O   ASN A  74      -8.785  12.242  21.161  1.00  0.00           O  
ATOM   1110  CB  ASN A  74      -6.837  14.692  21.423  1.00  0.00           C  
ATOM   1111  CG  ASN A  74      -5.669  15.119  22.267  1.00  0.00           C  
ATOM   1112  OD1 ASN A  74      -4.891  14.282  22.740  1.00  0.00           O  
ATOM   1113  ND2 ASN A  74      -5.531  16.405  22.466  1.00  0.00           N  
ATOM   1114  H   ASN A  74      -5.220  14.214  19.528  1.00  0.00           H  
ATOM   1115  HA  ASN A  74      -6.304  12.634  21.622  1.00  0.00           H  
ATOM   1116 1HB  ASN A  74      -6.971  15.414  20.616  1.00  0.00           H  
ATOM   1117 2HB  ASN A  74      -7.740  14.714  22.034  1.00  0.00           H  
ATOM   1118 1HD2 ASN A  74      -4.771  16.747  23.020  1.00  0.00           H  
ATOM   1119 2HD2 ASN A  74      -6.184  17.046  22.064  1.00  0.00           H  
ATOM   1120  N   ASP A  75      -8.288  12.881  19.060  1.00  0.00           N  
ATOM   1121  CA  ASP A  75      -9.458  12.317  18.398  1.00  0.00           C  
ATOM   1122  C   ASP A  75      -9.006  11.202  17.437  1.00  0.00           C  
ATOM   1123  O   ASP A  75      -8.439  11.510  16.379  1.00  0.00           O  
ATOM   1124  CB  ASP A  75     -10.229  13.399  17.637  1.00  0.00           C  
ATOM   1125  CG  ASP A  75     -11.535  12.889  17.043  1.00  0.00           C  
ATOM   1126  OD1 ASP A  75     -11.787  11.711  17.135  1.00  0.00           O  
ATOM   1127  OD2 ASP A  75     -12.268  13.683  16.504  1.00  0.00           O  
ATOM   1128  H   ASP A  75      -7.555  13.228  18.458  1.00  0.00           H  
ATOM   1129  HA  ASP A  75     -10.116  11.895  19.158  1.00  0.00           H  
ATOM   1130 1HB  ASP A  75     -10.451  14.228  18.310  1.00  0.00           H  
ATOM   1131 2HB  ASP A  75      -9.607  13.789  16.831  1.00  0.00           H  
ATOM   1132  N   PRO A  76      -9.257   9.921  17.767  1.00  0.00           N  
ATOM   1133  CA  PRO A  76      -8.923   8.791  16.907  1.00  0.00           C  
ATOM   1134  C   PRO A  76      -9.593   8.854  15.531  1.00  0.00           C  
ATOM   1135  O   PRO A  76      -9.071   8.271  14.584  1.00  0.00           O  
ATOM   1136  CB  PRO A  76      -9.435   7.599  17.721  1.00  0.00           C  
ATOM   1137  CG  PRO A  76      -9.403   8.078  19.132  1.00  0.00           C  
ATOM   1138  CD  PRO A  76      -9.825   9.521  19.047  1.00  0.00           C  
ATOM   1139  HA  PRO A  76      -7.832   8.746  16.776  1.00  0.00           H  
ATOM   1140 1HB  PRO A  76     -10.446   7.322  17.388  1.00  0.00           H  
ATOM   1141 2HB  PRO A  76      -8.790   6.723  17.553  1.00  0.00           H  
ATOM   1142 1HG  PRO A  76     -10.080   7.475  19.754  1.00  0.00           H  
ATOM   1143 2HG  PRO A  76      -8.393   7.957  19.551  1.00  0.00           H  
ATOM   1144 1HD  PRO A  76     -10.924   9.583  19.055  1.00  0.00           H  
ATOM   1145 2HD  PRO A  76      -9.399  10.079  19.894  1.00  0.00           H  
ATOM   1146  N   HIS A  77     -10.693   9.601  15.358  1.00  0.00           N  
ATOM   1147  CA  HIS A  77     -11.320   9.776  14.046  1.00  0.00           C  
ATOM   1148  C   HIS A  77     -10.405  10.472  13.030  1.00  0.00           C  
ATOM   1149  O   HIS A  77     -10.604  10.317  11.823  1.00  0.00           O  
ATOM   1150  CB  HIS A  77     -12.620  10.575  14.186  1.00  0.00           C  
ATOM   1151  CG  HIS A  77     -13.656   9.895  15.026  1.00  0.00           C  
ATOM   1152  ND1 HIS A  77     -13.681   9.994  16.402  1.00  0.00           N  
ATOM   1153  CD2 HIS A  77     -14.702   9.106  14.687  1.00  0.00           C  
ATOM   1154  CE1 HIS A  77     -14.700   9.295  16.872  1.00  0.00           C  
ATOM   1155  NE2 HIS A  77     -15.334   8.746  15.852  1.00  0.00           N  
ATOM   1156  H   HIS A  77     -11.080  10.116  16.135  1.00  0.00           H  
ATOM   1157  HA  HIS A  77     -11.561   8.800  13.625  1.00  0.00           H  
ATOM   1158 1HB  HIS A  77     -12.404  11.547  14.631  1.00  0.00           H  
ATOM   1159 2HB  HIS A  77     -13.045  10.754  13.199  1.00  0.00           H  
ATOM   1160  HD1 HIS A  77     -13.084  10.567  16.964  1.00  0.00           H  
ATOM   1161  HD2 HIS A  77     -15.080   8.749  13.728  1.00  0.00           H  
ATOM   1162  HE1 HIS A  77     -14.893   9.247  17.943  1.00  0.00           H  
ATOM   1163  N   LYS A  78      -9.343  11.166  13.474  1.00  0.00           N  
ATOM   1164  CA  LYS A  78      -8.289  11.676  12.575  1.00  0.00           C  
ATOM   1165  C   LYS A  78      -7.584  10.566  11.793  1.00  0.00           C  
ATOM   1166  O   LYS A  78      -7.068  10.815  10.704  1.00  0.00           O  
ATOM   1167  CB  LYS A  78      -7.256  12.474  13.372  1.00  0.00           C  
ATOM   1168  CG  LYS A  78      -7.757  13.817  13.885  1.00  0.00           C  
ATOM   1169  CD  LYS A  78      -6.618  14.656  14.444  1.00  0.00           C  
ATOM   1170  CE  LYS A  78      -5.877  15.393  13.338  1.00  0.00           C  
ATOM   1171  NZ  LYS A  78      -4.812  16.280  13.878  1.00  0.00           N  
ATOM   1172  H   LYS A  78      -9.220  11.253  14.473  1.00  0.00           H  
ATOM   1173  HA  LYS A  78      -8.751  12.336  11.840  1.00  0.00           H  
ATOM   1174 1HB  LYS A  78      -6.928  11.889  14.232  1.00  0.00           H  
ATOM   1175 2HB  LYS A  78      -6.380  12.659  12.750  1.00  0.00           H  
ATOM   1176 1HG  LYS A  78      -8.233  14.363  13.070  1.00  0.00           H  
ATOM   1177 2HG  LYS A  78      -8.496  13.654  14.669  1.00  0.00           H  
ATOM   1178 1HD  LYS A  78      -7.015  15.384  15.152  1.00  0.00           H  
ATOM   1179 2HD  LYS A  78      -5.915  14.010  14.971  1.00  0.00           H  
ATOM   1180 1HE  LYS A  78      -5.424  14.671  12.661  1.00  0.00           H  
ATOM   1181 2HE  LYS A  78      -6.583  15.999  12.769  1.00  0.00           H  
ATOM   1182 1HZ  LYS A  78      -4.346  16.750  13.114  1.00  0.00           H  
ATOM   1183 2HZ  LYS A  78      -5.224  16.967  14.494  1.00  0.00           H  
ATOM   1184 3HZ  LYS A  78      -4.141  15.728  14.392  1.00  0.00           H  
ATOM   1185  N   PHE A  79      -7.594   9.348  12.324  1.00  0.00           N  
ATOM   1186  CA  PHE A  79      -7.023   8.163  11.702  1.00  0.00           C  
ATOM   1187  C   PHE A  79      -7.979   7.452  10.741  1.00  0.00           C  
ATOM   1188  O   PHE A  79      -7.588   6.460  10.140  1.00  0.00           O  
ATOM   1189  CB  PHE A  79      -6.576   7.180  12.786  1.00  0.00           C  
ATOM   1190  CG  PHE A  79      -5.570   7.752  13.744  1.00  0.00           C  
ATOM   1191  CD1 PHE A  79      -5.789   7.702  15.113  1.00  0.00           C  
ATOM   1192  CD2 PHE A  79      -4.404   8.342  13.280  1.00  0.00           C  
ATOM   1193  CE1 PHE A  79      -4.864   8.227  15.996  1.00  0.00           C  
ATOM   1194  CE2 PHE A  79      -3.478   8.867  14.160  1.00  0.00           C  
ATOM   1195  CZ  PHE A  79      -3.709   8.810  15.520  1.00  0.00           C  
ATOM   1196  H   PHE A  79      -8.042   9.217  13.219  1.00  0.00           H  
ATOM   1197  HA  PHE A  79      -6.155   8.465  11.114  1.00  0.00           H  
ATOM   1198 1HB  PHE A  79      -7.442   6.851  13.358  1.00  0.00           H  
ATOM   1199 2HB  PHE A  79      -6.138   6.299  12.319  1.00  0.00           H  
ATOM   1200  HD1 PHE A  79      -6.702   7.240  15.490  1.00  0.00           H  
ATOM   1201  HD2 PHE A  79      -4.222   8.387  12.206  1.00  0.00           H  
ATOM   1202  HE1 PHE A  79      -5.049   8.181  17.069  1.00  0.00           H  
ATOM   1203  HE2 PHE A  79      -2.566   9.327  13.782  1.00  0.00           H  
ATOM   1204  HZ  PHE A  79      -2.981   9.225  16.215  1.00  0.00           H  
ATOM   1205  N   ASN A  80      -9.202   7.955  10.535  1.00  0.00           N  
ATOM   1206  CA  ASN A  80     -10.178   7.290   9.669  1.00  0.00           C  
ATOM   1207  C   ASN A  80      -9.833   7.372   8.175  1.00  0.00           C  
ATOM   1208  O   ASN A  80     -10.437   6.654   7.380  1.00  0.00           O  
ATOM   1209  CB  ASN A  80     -11.560   7.865   9.916  1.00  0.00           C  
ATOM   1210  CG  ASN A  80     -12.186   7.343  11.179  1.00  0.00           C  
ATOM   1211  OD1 ASN A  80     -11.716   6.356  11.758  1.00  0.00           O  
ATOM   1212  ND2 ASN A  80     -13.238   7.985  11.619  1.00  0.00           N  
ATOM   1213  H   ASN A  80      -9.511   8.736  11.096  1.00  0.00           H  
ATOM   1214  HA  ASN A  80     -10.188   6.226   9.911  1.00  0.00           H  
ATOM   1215 1HB  ASN A  80     -11.496   8.953   9.979  1.00  0.00           H  
ATOM   1216 2HB  ASN A  80     -12.211   7.624   9.076  1.00  0.00           H  
ATOM   1217 1HD2 ASN A  80     -13.696   7.682  12.455  1.00  0.00           H  
ATOM   1218 2HD2 ASN A  80     -13.585   8.778  11.119  1.00  0.00           H  
ATOM   1219  N   ARG A  81      -8.927   8.275   7.775  1.00  0.00           N  
ATOM   1220  CA  ARG A  81      -8.607   8.533   6.362  1.00  0.00           C  
ATOM   1221  C   ARG A  81      -7.109   8.710   6.080  1.00  0.00           C  
ATOM   1222  O   ARG A  81      -6.720   9.770   5.579  1.00  0.00           O  
ATOM   1223  CB  ARG A  81      -9.340   9.779   5.886  1.00  0.00           C  
ATOM   1224  CG  ARG A  81      -9.189  10.083   4.404  1.00  0.00           C  
ATOM   1225  CD  ARG A  81     -10.139  11.134   3.960  1.00  0.00           C  
ATOM   1226  NE  ARG A  81     -11.506  10.641   3.902  1.00  0.00           N  
ATOM   1227  CZ  ARG A  81     -12.600  11.424   3.841  1.00  0.00           C  
ATOM   1228  NH1 ARG A  81     -12.472  12.733   3.830  1.00  0.00           N  
ATOM   1229  NH2 ARG A  81     -13.802  10.877   3.791  1.00  0.00           N  
ATOM   1230  H   ARG A  81      -8.459   8.811   8.492  1.00  0.00           H  
ATOM   1231  HA  ARG A  81      -8.939   7.679   5.771  1.00  0.00           H  
ATOM   1232 1HB  ARG A  81     -10.404   9.676   6.095  1.00  0.00           H  
ATOM   1233 2HB  ARG A  81      -8.980  10.646   6.440  1.00  0.00           H  
ATOM   1234 1HG  ARG A  81      -8.175  10.431   4.206  1.00  0.00           H  
ATOM   1235 2HG  ARG A  81      -9.382   9.179   3.825  1.00  0.00           H  
ATOM   1236 1HD  ARG A  81     -10.108  11.971   4.657  1.00  0.00           H  
ATOM   1237 2HD  ARG A  81      -9.859  11.481   2.966  1.00  0.00           H  
ATOM   1238  HE  ARG A  81     -11.644   9.639   3.908  1.00  0.00           H  
ATOM   1239 1HH1 ARG A  81     -11.553  13.151   3.868  1.00  0.00           H  
ATOM   1240 2HH1 ARG A  81     -13.292  13.320   3.784  1.00  0.00           H  
ATOM   1241 1HH2 ARG A  81     -13.901   9.871   3.799  1.00  0.00           H  
ATOM   1242 2HH2 ARG A  81     -14.622  11.464   3.745  1.00  0.00           H  
ATOM   1243  N   PRO A  82      -6.241   7.749   6.443  1.00  0.00           N  
ATOM   1244  CA  PRO A  82      -4.829   7.868   6.149  1.00  0.00           C  
ATOM   1245  C   PRO A  82      -4.606   7.700   4.646  1.00  0.00           C  
ATOM   1246  O   PRO A  82      -5.267   6.910   3.966  1.00  0.00           O  
ATOM   1247  CB  PRO A  82      -4.205   6.726   6.957  1.00  0.00           C  
ATOM   1248  CG  PRO A  82      -5.274   5.688   7.010  1.00  0.00           C  
ATOM   1249  CD  PRO A  82      -6.554   6.475   7.105  1.00  0.00           C  
ATOM   1250  HA  PRO A  82      -4.466   8.844   6.505  1.00  0.00           H  
ATOM   1251 1HB  PRO A  82      -3.290   6.370   6.461  1.00  0.00           H  
ATOM   1252 2HB  PRO A  82      -3.911   7.087   7.954  1.00  0.00           H  
ATOM   1253 1HG  PRO A  82      -5.233   5.054   6.112  1.00  0.00           H  
ATOM   1254 2HG  PRO A  82      -5.118   5.026   7.874  1.00  0.00           H  
ATOM   1255 1HD  PRO A  82      -7.356   5.936   6.580  1.00  0.00           H  
ATOM   1256 2HD  PRO A  82      -6.815   6.624   8.163  1.00  0.00           H  
ATOM   1257  N   GLN A  83      -3.652   8.460   4.136  1.00  0.00           N  
ATOM   1258  CA  GLN A  83      -3.220   8.401   2.753  1.00  0.00           C  
ATOM   1259  C   GLN A  83      -1.708   8.206   2.715  1.00  0.00           C  
ATOM   1260  O   GLN A  83      -0.973   8.886   3.431  1.00  0.00           O  
ATOM   1261  CB  GLN A  83      -3.620   9.672   1.998  1.00  0.00           C  
ATOM   1262  CG  GLN A  83      -3.268   9.655   0.521  1.00  0.00           C  
ATOM   1263  CD  GLN A  83      -3.810  10.865  -0.217  1.00  0.00           C  
ATOM   1264  OE1 GLN A  83      -5.024  11.078  -0.280  1.00  0.00           O  
ATOM   1265  NE2 GLN A  83      -2.912  11.665  -0.780  1.00  0.00           N  
ATOM   1266  H   GLN A  83      -3.170   9.099   4.751  1.00  0.00           H  
ATOM   1267  HA  GLN A  83      -3.705   7.550   2.275  1.00  0.00           H  
ATOM   1268 1HB  GLN A  83      -4.696   9.824   2.086  1.00  0.00           H  
ATOM   1269 2HB  GLN A  83      -3.130  10.533   2.451  1.00  0.00           H  
ATOM   1270 1HG  GLN A  83      -2.183   9.649   0.416  1.00  0.00           H  
ATOM   1271 2HG  GLN A  83      -3.693   8.760   0.067  1.00  0.00           H  
ATOM   1272 1HE2 GLN A  83      -3.210  12.479  -1.280  1.00  0.00           H  
ATOM   1273 2HE2 GLN A  83      -1.937  11.454  -0.704  1.00  0.00           H  
ATOM   1274  N   PHE A  84      -1.265   7.313   1.837  1.00  0.00           N  
ATOM   1275  CA  PHE A  84       0.136   7.028   1.567  1.00  0.00           C  
ATOM   1276  C   PHE A  84       0.390   7.237   0.077  1.00  0.00           C  
ATOM   1277  O   PHE A  84      -0.229   6.573  -0.749  1.00  0.00           O  
ATOM   1278  CB  PHE A  84       0.470   5.592   2.006  1.00  0.00           C  
ATOM   1279  CG  PHE A  84       0.038   5.262   3.423  1.00  0.00           C  
ATOM   1280  CD1 PHE A  84       0.934   5.443   4.489  1.00  0.00           C  
ATOM   1281  CD2 PHE A  84      -1.274   4.819   3.681  1.00  0.00           C  
ATOM   1282  CE1 PHE A  84       0.521   5.194   5.808  1.00  0.00           C  
ATOM   1283  CE2 PHE A  84      -1.687   4.570   5.002  1.00  0.00           C  
ATOM   1284  CZ  PHE A  84      -0.790   4.764   6.065  1.00  0.00           C  
ATOM   1285  H   PHE A  84      -1.946   6.791   1.304  1.00  0.00           H  
ATOM   1286  HA  PHE A  84       0.748   7.717   2.151  1.00  0.00           H  
ATOM   1287 1HB  PHE A  84       1.545   5.440   1.914  1.00  0.00           H  
ATOM   1288 2HB  PHE A  84      -0.012   4.889   1.328  1.00  0.00           H  
ATOM   1289  HD1 PHE A  84       1.942   5.780   4.288  1.00  0.00           H  
ATOM   1290  HD2 PHE A  84      -1.972   4.692   2.868  1.00  0.00           H  
ATOM   1291  HE1 PHE A  84       1.211   5.342   6.626  1.00  0.00           H  
ATOM   1292  HE2 PHE A  84      -2.698   4.243   5.196  1.00  0.00           H  
ATOM   1293  HZ  PHE A  84      -1.110   4.593   7.083  1.00  0.00           H  
ATOM   1294  N   THR A  85       1.288   8.148  -0.277  1.00  0.00           N  
ATOM   1295  CA  THR A  85       1.786   8.302  -1.647  1.00  0.00           C  
ATOM   1296  C   THR A  85       3.218   7.796  -1.673  1.00  0.00           C  
ATOM   1297  O   THR A  85       4.062   8.334  -0.961  1.00  0.00           O  
ATOM   1298  CB  THR A  85       1.724   9.763  -2.131  1.00  0.00           C  
ATOM   1299  OG1 THR A  85       0.369  10.229  -2.081  1.00  0.00           O  
ATOM   1300  CG2 THR A  85       2.243   9.875  -3.556  1.00  0.00           C  
ATOM   1301  H   THR A  85       1.735   8.691   0.448  1.00  0.00           H  
ATOM   1302  HA  THR A  85       1.161   7.705  -2.311  1.00  0.00           H  
ATOM   1303  HB  THR A  85       2.333  10.388  -1.478  1.00  0.00           H  
ATOM   1304  HG1 THR A  85       0.078  10.459  -2.966  1.00  0.00           H  
ATOM   1305 1HG2 THR A  85       2.192  10.914  -3.881  1.00  0.00           H  
ATOM   1306 2HG2 THR A  85       3.277   9.532  -3.595  1.00  0.00           H  
ATOM   1307 3HG2 THR A  85       1.632   9.260  -4.215  1.00  0.00           H  
ATOM   1308  N   ILE A  86       3.473   6.749  -2.449  1.00  0.00           N  
ATOM   1309  CA  ILE A  86       4.770   6.097  -2.593  1.00  0.00           C  
ATOM   1310  C   ILE A  86       5.341   6.519  -3.943  1.00  0.00           C  
ATOM   1311  O   ILE A  86       4.754   6.244  -4.990  1.00  0.00           O  
ATOM   1312  CB  ILE A  86       4.657   4.564  -2.511  1.00  0.00           C  
ATOM   1313  CG1 ILE A  86       3.984   4.148  -1.200  1.00  0.00           C  
ATOM   1314  CG2 ILE A  86       6.030   3.922  -2.635  1.00  0.00           C  
ATOM   1315  CD1 ILE A  86       2.474   4.120  -1.271  1.00  0.00           C  
ATOM   1316  H   ILE A  86       2.727   6.396  -3.030  1.00  0.00           H  
ATOM   1317  HA  ILE A  86       5.416   6.429  -1.781  1.00  0.00           H  
ATOM   1318  HB  ILE A  86       4.022   4.202  -3.319  1.00  0.00           H  
ATOM   1319 1HG1 ILE A  86       4.330   3.156  -0.912  1.00  0.00           H  
ATOM   1320 2HG1 ILE A  86       4.274   4.837  -0.407  1.00  0.00           H  
ATOM   1321 1HG2 ILE A  86       5.932   2.838  -2.574  1.00  0.00           H  
ATOM   1322 2HG2 ILE A  86       6.473   4.192  -3.592  1.00  0.00           H  
ATOM   1323 3HG2 ILE A  86       6.671   4.274  -1.826  1.00  0.00           H  
ATOM   1324 1HD1 ILE A  86       2.070   3.817  -0.304  1.00  0.00           H  
ATOM   1325 2HD1 ILE A  86       2.103   5.115  -1.523  1.00  0.00           H  
ATOM   1326 3HD1 ILE A  86       2.159   3.411  -2.034  1.00  0.00           H  
ATOM   1327  N   GLU A  87       6.488   7.188  -3.911  1.00  0.00           N  
ATOM   1328  CA  GLU A  87       7.140   7.649  -5.131  1.00  0.00           C  
ATOM   1329  C   GLU A  87       8.546   7.076  -5.255  1.00  0.00           C  
ATOM   1330  O   GLU A  87       9.283   6.996  -4.272  1.00  0.00           O  
ATOM   1331  CB  GLU A  87       7.198   9.178  -5.160  1.00  0.00           C  
ATOM   1332  CG  GLU A  87       5.837   9.859  -5.154  1.00  0.00           C  
ATOM   1333  CD  GLU A  87       5.928  11.352  -5.308  1.00  0.00           C  
ATOM   1334  OE1 GLU A  87       7.021  11.853  -5.417  1.00  0.00           O  
ATOM   1335  OE2 GLU A  87       4.903  11.992  -5.316  1.00  0.00           O  
ATOM   1336  H   GLU A  87       6.920   7.383  -3.019  1.00  0.00           H  
ATOM   1337  HA  GLU A  87       6.557   7.306  -5.986  1.00  0.00           H  
ATOM   1338 1HB  GLU A  87       7.756   9.538  -4.295  1.00  0.00           H  
ATOM   1339 2HB  GLU A  87       7.731   9.506  -6.053  1.00  0.00           H  
ATOM   1340 1HG  GLU A  87       5.237   9.457  -5.970  1.00  0.00           H  
ATOM   1341 2HG  GLU A  87       5.330   9.625  -4.219  1.00  0.00           H  
ATOM   1342  N   TRP A  88       8.913   6.679  -6.468  1.00  0.00           N  
ATOM   1343  CA  TRP A  88      10.217   6.074  -6.715  1.00  0.00           C  
ATOM   1344  C   TRP A  88      11.029   6.899  -7.704  1.00  0.00           C  
ATOM   1345  O   TRP A  88      10.537   7.270  -8.770  1.00  0.00           O  
ATOM   1346  CB  TRP A  88      10.051   4.650  -7.249  1.00  0.00           C  
ATOM   1347  CG  TRP A  88       9.272   3.754  -6.333  1.00  0.00           C  
ATOM   1348  CD1 TRP A  88       9.685   3.255  -5.135  1.00  0.00           C  
ATOM   1349  CD2 TRP A  88       7.932   3.244  -6.540  1.00  0.00           C  
ATOM   1350  NE1 TRP A  88       8.701   2.473  -4.583  1.00  0.00           N  
ATOM   1351  CE2 TRP A  88       7.620   2.456  -5.429  1.00  0.00           C  
ATOM   1352  CE3 TRP A  88       6.987   3.393  -7.562  1.00  0.00           C  
ATOM   1353  CZ2 TRP A  88       6.400   1.811  -5.306  1.00  0.00           C  
ATOM   1354  CZ3 TRP A  88       5.762   2.747  -7.439  1.00  0.00           C  
ATOM   1355  CH2 TRP A  88       5.477   1.977  -6.339  1.00  0.00           C  
ATOM   1356  H   TRP A  88       8.272   6.798  -7.240  1.00  0.00           H  
ATOM   1357  HA  TRP A  88      10.762   6.032  -5.772  1.00  0.00           H  
ATOM   1358 1HB  TRP A  88       9.544   4.679  -8.213  1.00  0.00           H  
ATOM   1359 2HB  TRP A  88      11.033   4.205  -7.409  1.00  0.00           H  
ATOM   1360  HD1 TRP A  88      10.655   3.449  -4.680  1.00  0.00           H  
ATOM   1361  HE1 TRP A  88       8.761   1.987  -3.700  1.00  0.00           H  
ATOM   1362  HE3 TRP A  88       7.207   4.005  -8.436  1.00  0.00           H  
ATOM   1363  HZ2 TRP A  88       6.155   1.195  -4.441  1.00  0.00           H  
ATOM   1364  HZ3 TRP A  88       5.032   2.866  -8.239  1.00  0.00           H  
ATOM   1365  HH2 TRP A  88       4.507   1.484  -6.274  1.00  0.00           H  
ATOM   1366  N   LYS A  89      12.276   7.185  -7.345  1.00  0.00           N  
ATOM   1367  CA  LYS A  89      13.179   7.915  -8.226  1.00  0.00           C  
ATOM   1368  C   LYS A  89      14.207   6.985  -8.854  1.00  0.00           C  
ATOM   1369  O   LYS A  89      15.393   7.042  -8.527  1.00  0.00           O  
ATOM   1370  CB  LYS A  89      13.882   9.038  -7.462  1.00  0.00           C  
ATOM   1371  CG  LYS A  89      12.957  10.147  -6.980  1.00  0.00           C  
ATOM   1372  CD  LYS A  89      13.721  11.202  -6.194  1.00  0.00           C  
ATOM   1373  CE  LYS A  89      12.799  12.317  -5.722  1.00  0.00           C  
ATOM   1374  NZ  LYS A  89      13.521  13.322  -4.895  1.00  0.00           N  
ATOM   1375  H   LYS A  89      12.607   6.889  -6.437  1.00  0.00           H  
ATOM   1376  HA  LYS A  89      12.593   8.357  -9.033  1.00  0.00           H  
ATOM   1377 1HB  LYS A  89      14.389   8.623  -6.590  1.00  0.00           H  
ATOM   1378 2HB  LYS A  89      14.643   9.490  -8.098  1.00  0.00           H  
ATOM   1379 1HG  LYS A  89      12.479  10.621  -7.838  1.00  0.00           H  
ATOM   1380 2HG  LYS A  89      12.181   9.722  -6.343  1.00  0.00           H  
ATOM   1381 1HD  LYS A  89      14.191  10.738  -5.326  1.00  0.00           H  
ATOM   1382 2HD  LYS A  89      14.501  11.630  -6.823  1.00  0.00           H  
ATOM   1383 1HE  LYS A  89      12.365  12.818  -6.584  1.00  0.00           H  
ATOM   1384 2HE  LYS A  89      11.988  11.893  -5.129  1.00  0.00           H  
ATOM   1385 1HZ  LYS A  89      12.876  14.043  -4.601  1.00  0.00           H  
ATOM   1386 2HZ  LYS A  89      13.913  12.870  -4.080  1.00  0.00           H  
ATOM   1387 3HZ  LYS A  89      14.263  13.737  -5.440  1.00  0.00           H  
ATOM   1388  N   ASP A  90      13.769   6.136  -9.804  1.00  0.00           N  
ATOM   1389  CA  ASP A  90      14.626   5.111 -10.384  1.00  0.00           C  
ATOM   1390  C   ASP A  90      14.992   5.448 -11.824  1.00  0.00           C  
ATOM   1391  O   ASP A  90      14.195   5.247 -12.741  1.00  0.00           O  
ATOM   1392  CB  ASP A  90      13.938   3.745 -10.333  1.00  0.00           C  
ATOM   1393  CG  ASP A  90      14.863   2.599 -10.724  1.00  0.00           C  
ATOM   1394  OD1 ASP A  90      16.013   2.856 -10.991  1.00  0.00           O  
ATOM   1395  OD2 ASP A  90      14.412   1.480 -10.750  1.00  0.00           O  
ATOM   1396  H   ASP A  90      12.800   6.187 -10.088  1.00  0.00           H  
ATOM   1397  HA  ASP A  90      15.546   5.059  -9.802  1.00  0.00           H  
ATOM   1398 1HB  ASP A  90      13.564   3.562  -9.326  1.00  0.00           H  
ATOM   1399 2HB  ASP A  90      13.080   3.743 -11.007  1.00  0.00           H  
ATOM   1400  N   ASP A  91      16.201   5.963 -12.017  1.00  0.00           N  
ATOM   1401  CA  ASP A  91      16.722   6.250 -13.383  1.00  0.00           C  
ATOM   1402  C   ASP A  91      16.566   5.003 -14.255  1.00  0.00           C  
ATOM   1403  O   ASP A  91      17.244   4.013 -14.064  1.00  0.00           O  
ATOM   1404  CB  ASP A  91      18.203   6.635 -13.290  1.00  0.00           C  
ATOM   1405  CG  ASP A  91      18.813   6.679 -14.690  1.00  0.00           C  
ATOM   1406  OD1 ASP A  91      18.066   6.859 -15.637  1.00  0.00           O  
ATOM   1407  OD2 ASP A  91      20.020   6.531 -14.794  1.00  0.00           O  
ATOM   1408  H   ASP A  91      16.783   6.166 -11.216  1.00  0.00           H  
ATOM   1409  HA  ASP A  91      16.143   7.069 -13.809  1.00  0.00           H  
ATOM   1410 1HB  ASP A  91      18.292   7.608 -12.827  1.00  0.00           H  
ATOM   1411 2HB  ASP A  91      18.727   5.904 -12.693  1.00  0.00           H  
ATOM   1412  N   LYS A  92      15.671   5.037 -15.206  1.00  0.00           N  
ATOM   1413  CA  LYS A  92      15.585   3.911 -16.183  1.00  0.00           C  
ATOM   1414  C   LYS A  92      16.233   4.321 -17.508  1.00  0.00           C  
ATOM   1415  O   LYS A  92      16.041   3.683 -18.524  1.00  0.00           O  
ATOM   1416  CB  LYS A  92      14.134   3.490 -16.418  1.00  0.00           C  
ATOM   1417  CG  LYS A  92      13.431   2.936 -15.185  1.00  0.00           C  
ATOM   1418  CD  LYS A  92      14.061   1.627 -14.733  1.00  0.00           C  
ATOM   1419  CE  LYS A  92      13.279   1.004 -13.586  1.00  0.00           C  
ATOM   1420  NZ  LYS A  92      13.929  -0.235 -13.077  1.00  0.00           N  
ATOM   1421  H   LYS A  92      15.053   5.799 -15.276  1.00  0.00           H  
ATOM   1422  HA  LYS A  92      16.128   3.058 -15.775  1.00  0.00           H  
ATOM   1423 1HB  LYS A  92      13.560   4.345 -16.774  1.00  0.00           H  
ATOM   1424 2HB  LYS A  92      14.098   2.726 -17.195  1.00  0.00           H  
ATOM   1425 1HG  LYS A  92      13.497   3.661 -14.373  1.00  0.00           H  
ATOM   1426 2HG  LYS A  92      12.380   2.765 -15.412  1.00  0.00           H  
ATOM   1427 1HD  LYS A  92      14.085   0.926 -15.568  1.00  0.00           H  
ATOM   1428 2HD  LYS A  92      15.084   1.810 -14.405  1.00  0.00           H  
ATOM   1429 1HE  LYS A  92      13.199   1.720 -12.769  1.00  0.00           H  
ATOM   1430 2HE  LYS A  92      12.272   0.757 -13.924  1.00  0.00           H  
ATOM   1431 1HZ  LYS A  92      13.380  -0.616 -12.319  1.00  0.00           H  
ATOM   1432 2HZ  LYS A  92      13.992  -0.913 -13.823  1.00  0.00           H  
ATOM   1433 3HZ  LYS A  92      14.856  -0.015 -12.744  1.00  0.00           H  
ATOM   1434  N   ASP A  93      17.001   5.373 -17.505  1.00  0.00           N  
ATOM   1435  CA  ASP A  93      17.663   5.816 -18.764  1.00  0.00           C  
ATOM   1436  C   ASP A  93      19.181   5.748 -18.593  1.00  0.00           C  
ATOM   1437  O   ASP A  93      19.931   5.934 -19.531  1.00  0.00           O  
ATOM   1438  CB  ASP A  93      17.249   7.254 -19.081  1.00  0.00           C  
ATOM   1439  CG  ASP A  93      17.693   7.610 -20.500  1.00  0.00           C  
ATOM   1440  OD1 ASP A  93      17.685   6.726 -21.341  1.00  0.00           O  
ATOM   1441  OD2 ASP A  93      18.033   8.761 -20.723  1.00  0.00           O  
ATOM   1442  H   ASP A  93      17.145   5.870 -16.675  1.00  0.00           H  
ATOM   1443  HA  ASP A  93      17.357   5.147 -19.569  1.00  0.00           H  
ATOM   1444 1HB  ASP A  93      16.175   7.347 -19.002  1.00  0.00           H  
ATOM   1445 2HB  ASP A  93      17.720   7.926 -18.380  1.00  0.00           H  
ATOM   1446  N   GLY A  94      19.642   5.484 -17.400  1.00  0.00           N  
ATOM   1447  CA  GLY A  94      21.111   5.406 -17.172  1.00  0.00           C  
ATOM   1448  C   GLY A  94      21.729   6.792 -17.369  1.00  0.00           C  
ATOM   1449  O   GLY A  94      22.861   6.924 -17.788  1.00  0.00           O  
ATOM   1450  H   GLY A  94      19.022   5.338 -16.655  1.00  0.00           H  
ATOM   1451 1HA  GLY A  94      21.304   5.039 -16.163  1.00  0.00           H  
ATOM   1452 2HA  GLY A  94      21.549   4.688 -17.864  1.00  0.00           H  
ATOM   1453  N   ASP A  95      20.991   7.825 -17.069  1.00  0.00           N  
ATOM   1454  CA  ASP A  95      21.532   9.202 -17.239  1.00  0.00           C  
ATOM   1455  C   ASP A  95      21.715   9.853 -15.865  1.00  0.00           C  
ATOM   1456  O   ASP A  95      22.688  10.538 -15.618  1.00  0.00           O  
ATOM   1457  CB  ASP A  95      20.555  10.033 -18.076  1.00  0.00           C  
ATOM   1458  CG  ASP A  95      19.303  10.334 -17.252  1.00  0.00           C  
ATOM   1459  OD1 ASP A  95      18.459   9.458 -17.150  1.00  0.00           O  
ATOM   1460  OD2 ASP A  95      19.207  11.436 -16.739  1.00  0.00           O  
ATOM   1461  H   ASP A  95      20.080   7.696 -16.731  1.00  0.00           H  
ATOM   1462  HA  ASP A  95      22.498   9.135 -17.740  1.00  0.00           H  
ATOM   1463 1HB  ASP A  95      21.029  10.960 -18.366  1.00  0.00           H  
ATOM   1464 2HB  ASP A  95      20.278   9.478 -18.960  1.00  0.00           H  
ATOM   1465  N   GLY A  96      20.788   9.646 -14.970  1.00  0.00           N  
ATOM   1466  CA  GLY A  96      20.912  10.254 -13.614  1.00  0.00           C  
ATOM   1467  C   GLY A  96      19.679  11.108 -13.317  1.00  0.00           C  
ATOM   1468  O   GLY A  96      19.611  11.790 -12.313  1.00  0.00           O  
ATOM   1469  H   GLY A  96      20.011   9.090 -15.189  1.00  0.00           H  
ATOM   1470 1HA  GLY A  96      21.017   9.464 -12.869  1.00  0.00           H  
ATOM   1471 2HA  GLY A  96      21.816  10.860 -13.568  1.00  0.00           H  
ATOM   1472  N   TYR A  97      18.703  11.080 -14.183  1.00  0.00           N  
ATOM   1473  CA  TYR A  97      17.475  11.891 -13.950  1.00  0.00           C  
ATOM   1474  C   TYR A  97      16.245  11.058 -14.314  1.00  0.00           C  
ATOM   1475  O   TYR A  97      16.271  10.275 -15.244  1.00  0.00           O  
ATOM   1476  CB  TYR A  97      17.515  13.142 -14.829  1.00  0.00           C  
ATOM   1477  CG  TYR A  97      18.457  14.157 -14.228  1.00  0.00           C  
ATOM   1478  CD1 TYR A  97      19.835  13.906 -14.202  1.00  0.00           C  
ATOM   1479  CD2 TYR A  97      17.955  15.353 -13.703  1.00  0.00           C  
ATOM   1480  CE1 TYR A  97      20.708  14.851 -13.650  1.00  0.00           C  
ATOM   1481  CE2 TYR A  97      18.828  16.297 -13.149  1.00  0.00           C  
ATOM   1482  CZ  TYR A  97      20.205  16.045 -13.124  1.00  0.00           C  
ATOM   1483  OH  TYR A  97      21.065  16.976 -12.580  1.00  0.00           O  
ATOM   1484  H   TYR A  97      18.777  10.524 -14.985  1.00  0.00           H  
ATOM   1485  HA  TYR A  97      17.428  12.151 -12.892  1.00  0.00           H  
ATOM   1486 1HB  TYR A  97      17.857  12.875 -15.818  1.00  0.00           H  
ATOM   1487 2HB  TYR A  97      16.525  13.567 -14.894  1.00  0.00           H  
ATOM   1488  HD1 TYR A  97      20.224  12.984 -14.608  1.00  0.00           H  
ATOM   1489  HD2 TYR A  97      16.892  15.548 -13.724  1.00  0.00           H  
ATOM   1490  HE1 TYR A  97      21.770  14.656 -13.629  1.00  0.00           H  
ATOM   1491  HE2 TYR A  97      18.439  17.220 -12.744  1.00  0.00           H  
ATOM   1492  HH  TYR A  97      21.959  16.633 -12.651  1.00  0.00           H  
ATOM   1493  N   ILE A  98      15.167  11.226 -13.599  1.00  0.00           N  
ATOM   1494  CA  ILE A  98      13.932  10.450 -13.909  1.00  0.00           C  
ATOM   1495  C   ILE A  98      12.857  11.410 -14.424  1.00  0.00           C  
ATOM   1496  O   ILE A  98      12.539  12.397 -13.790  1.00  0.00           O  
ATOM   1497  CB  ILE A  98      13.405   9.693 -12.675  1.00  0.00           C  
ATOM   1498  CG1 ILE A  98      14.519   8.854 -12.046  1.00  0.00           C  
ATOM   1499  CG2 ILE A  98      12.223   8.816 -13.057  1.00  0.00           C  
ATOM   1500  CD1 ILE A  98      15.333   9.597 -11.011  1.00  0.00           C  
ATOM   1501  H   ILE A  98      15.167  11.867 -12.857  1.00  0.00           H  
ATOM   1502  HA  ILE A  98      14.169   9.714 -14.676  1.00  0.00           H  
ATOM   1503  HB  ILE A  98      13.084  10.410 -11.920  1.00  0.00           H  
ATOM   1504 1HG1 ILE A  98      14.087   7.973 -11.572  1.00  0.00           H  
ATOM   1505 2HG1 ILE A  98      15.196   8.506 -12.826  1.00  0.00           H  
ATOM   1506 1HG2 ILE A  98      11.862   8.288 -12.173  1.00  0.00           H  
ATOM   1507 2HG2 ILE A  98      11.424   9.436 -13.459  1.00  0.00           H  
ATOM   1508 3HG2 ILE A  98      12.534   8.091 -13.809  1.00  0.00           H  
ATOM   1509 1HD1 ILE A  98      16.103   8.937 -10.611  1.00  0.00           H  
ATOM   1510 2HD1 ILE A  98      15.803  10.465 -11.473  1.00  0.00           H  
ATOM   1511 3HD1 ILE A  98      14.681   9.925 -10.203  1.00  0.00           H  
ATOM   1512  N   SER A  99      12.300  11.133 -15.570  1.00  0.00           N  
ATOM   1513  CA  SER A  99      11.250  12.035 -16.123  1.00  0.00           C  
ATOM   1514  C   SER A  99       9.883  11.651 -15.549  1.00  0.00           C  
ATOM   1515  O   SER A  99       9.760  10.709 -14.792  1.00  0.00           O  
ATOM   1516  CB  SER A  99      11.213  11.957 -17.636  1.00  0.00           C  
ATOM   1517  OG  SER A  99      12.441  12.344 -18.190  1.00  0.00           O  
ATOM   1518  H   SER A  99      12.573  10.334 -16.067  1.00  0.00           H  
ATOM   1519  HA  SER A  99      11.488  13.060 -15.836  1.00  0.00           H  
ATOM   1520 1HB  SER A  99      10.978  10.938 -17.943  1.00  0.00           H  
ATOM   1521 2HB  SER A  99      10.421  12.603 -18.014  1.00  0.00           H  
ATOM   1522  HG  SER A  99      13.019  11.582 -18.110  1.00  0.00           H  
ATOM   1523  N   ALA A 100       8.859  12.379 -15.901  1.00  0.00           N  
ATOM   1524  CA  ALA A 100       7.500  12.065 -15.376  1.00  0.00           C  
ATOM   1525  C   ALA A 100       7.150  10.607 -15.685  1.00  0.00           C  
ATOM   1526  O   ALA A 100       7.185   9.754 -14.820  1.00  0.00           O  
ATOM   1527  CB  ALA A 100       6.473  12.985 -16.037  1.00  0.00           C  
ATOM   1528  H   ALA A 100       8.983  13.138 -16.510  1.00  0.00           H  
ATOM   1529  HA  ALA A 100       7.514  12.202 -14.294  1.00  0.00           H  
ATOM   1530 1HB  ALA A 100       6.985  13.782 -16.556  1.00  0.00           H  
ATOM   1531 2HB  ALA A 100       5.883  12.419 -16.742  1.00  0.00           H  
ATOM   1532 3HB  ALA A 100       5.827  13.405 -15.280  1.00  0.00           H  
ATOM   1533  N   ALA A 101       6.808  10.314 -16.911  1.00  0.00           N  
ATOM   1534  CA  ALA A 101       6.454   8.912 -17.268  1.00  0.00           C  
ATOM   1535  C   ALA A 101       7.589   7.981 -16.840  1.00  0.00           C  
ATOM   1536  O   ALA A 101       7.403   6.789 -16.684  1.00  0.00           O  
ATOM   1537  CB  ALA A 101       6.247   8.804 -18.779  1.00  0.00           C  
ATOM   1538  H   ALA A 101       6.785  11.015 -17.593  1.00  0.00           H  
ATOM   1539  HA  ALA A 101       5.547   8.644 -16.727  1.00  0.00           H  
ATOM   1540 1HB  ALA A 101       6.581   9.715 -19.255  1.00  0.00           H  
ATOM   1541 2HB  ALA A 101       6.815   7.969 -19.163  1.00  0.00           H  
ATOM   1542 3HB  ALA A 101       5.199   8.654 -18.989  1.00  0.00           H  
ATOM   1543  N   GLU A 102       8.761   8.516 -16.646  1.00  0.00           N  
ATOM   1544  CA  GLU A 102       9.908   7.667 -16.222  1.00  0.00           C  
ATOM   1545  C   GLU A 102       9.782   7.373 -14.727  1.00  0.00           C  
ATOM   1546  O   GLU A 102      10.334   6.416 -14.223  1.00  0.00           O  
ATOM   1547  CB  GLU A 102      11.216   8.412 -16.490  1.00  0.00           C  
ATOM   1548  CG  GLU A 102      12.316   7.411 -16.839  1.00  0.00           C  
ATOM   1549  CD  GLU A 102      13.539   8.162 -17.372  1.00  0.00           C  
ATOM   1550  OE1 GLU A 102      13.801   9.252 -16.884  1.00  0.00           O  
ATOM   1551  OE2 GLU A 102      14.195   7.637 -18.260  1.00  0.00           O  
ATOM   1552  H   GLU A 102       8.886   9.479 -16.774  1.00  0.00           H  
ATOM   1553  HA  GLU A 102       9.874   6.734 -16.785  1.00  0.00           H  
ATOM   1554 1HB  GLU A 102      11.076   9.098 -17.312  1.00  0.00           H  
ATOM   1555 2HB  GLU A 102      11.500   8.964 -15.606  1.00  0.00           H  
ATOM   1556 1HG  GLU A 102      12.591   6.857 -15.953  1.00  0.00           H  
ATOM   1557 2HG  GLU A 102      11.956   6.730 -17.595  1.00  0.00           H  
ATOM   1558  N   LYS A 103       8.997   8.177 -14.016  1.00  0.00           N  
ATOM   1559  CA  LYS A 103       8.930   8.122 -12.561  1.00  0.00           C  
ATOM   1560  C   LYS A 103       7.756   7.270 -12.095  1.00  0.00           C  
ATOM   1561  O   LYS A 103       6.623   7.462 -12.537  1.00  0.00           O  
ATOM   1562  CB  LYS A 103       8.822   9.531 -11.977  1.00  0.00           C  
ATOM   1563  CG  LYS A 103       8.708   9.576 -10.459  1.00  0.00           C  
ATOM   1564  CD  LYS A 103       8.627  11.008  -9.952  1.00  0.00           C  
ATOM   1565  CE  LYS A 103       8.275  11.054  -8.472  1.00  0.00           C  
ATOM   1566  NZ  LYS A 103       8.115  12.449  -7.981  1.00  0.00           N  
ATOM   1567  H   LYS A 103       8.423   8.844 -14.511  1.00  0.00           H  
ATOM   1568  HA  LYS A 103       9.845   7.660 -12.189  1.00  0.00           H  
ATOM   1569 1HB  LYS A 103       9.698  10.112 -12.264  1.00  0.00           H  
ATOM   1570 2HB  LYS A 103       7.946  10.031 -12.392  1.00  0.00           H  
ATOM   1571 1HG  LYS A 103       7.813   9.036 -10.144  1.00  0.00           H  
ATOM   1572 2HG  LYS A 103       9.577   9.092 -10.015  1.00  0.00           H  
ATOM   1573 1HD  LYS A 103       9.586  11.504 -10.105  1.00  0.00           H  
ATOM   1574 2HD  LYS A 103       7.864  11.549 -10.513  1.00  0.00           H  
ATOM   1575 1HE  LYS A 103       7.346  10.512  -8.302  1.00  0.00           H  
ATOM   1576 2HE  LYS A 103       9.063  10.568  -7.897  1.00  0.00           H  
ATOM   1577 1HZ  LYS A 103       7.884  12.436  -6.998  1.00  0.00           H  
ATOM   1578 2HZ  LYS A 103       8.980  12.956  -8.117  1.00  0.00           H  
ATOM   1579 3HZ  LYS A 103       7.374  12.904  -8.494  1.00  0.00           H  
ATOM   1580  N   GLY A 104       8.033   6.328 -11.200  1.00  0.00           N  
ATOM   1581  CA  GLY A 104       6.990   5.485 -10.627  1.00  0.00           C  
ATOM   1582  C   GLY A 104       6.269   6.199  -9.491  1.00  0.00           C  
ATOM   1583  O   GLY A 104       6.851   7.036  -8.802  1.00  0.00           O  
ATOM   1584  H   GLY A 104       8.991   6.192 -10.910  1.00  0.00           H  
ATOM   1585 1HA  GLY A 104       6.275   5.213 -11.403  1.00  0.00           H  
ATOM   1586 2HA  GLY A 104       7.432   4.560 -10.258  1.00  0.00           H  
ATOM   1587  N   ARG A 105       4.998   5.861  -9.299  1.00  0.00           N  
ATOM   1588  CA  ARG A 105       4.187   6.488  -8.262  1.00  0.00           C  
ATOM   1589  C   ARG A 105       2.907   5.699  -8.013  1.00  0.00           C  
ATOM   1590  O   ARG A 105       2.311   5.155  -8.942  1.00  0.00           O  
ATOM   1591  CB  ARG A 105       3.831   7.915  -8.650  1.00  0.00           C  
ATOM   1592  CG  ARG A 105       2.934   8.642  -7.661  1.00  0.00           C  
ATOM   1593  CD  ARG A 105       2.872  10.099  -7.943  1.00  0.00           C  
ATOM   1594  NE  ARG A 105       1.857  10.764  -7.142  1.00  0.00           N  
ATOM   1595  CZ  ARG A 105       1.791  12.095  -6.942  1.00  0.00           C  
ATOM   1596  NH1 ARG A 105       2.686  12.887  -7.489  1.00  0.00           N  
ATOM   1597  NH2 ARG A 105       0.827  12.604  -6.195  1.00  0.00           N  
ATOM   1598  H   ARG A 105       4.583   5.153  -9.888  1.00  0.00           H  
ATOM   1599  HA  ARG A 105       4.765   6.512  -7.338  1.00  0.00           H  
ATOM   1600 1HB  ARG A 105       4.743   8.500  -8.759  1.00  0.00           H  
ATOM   1601 2HB  ARG A 105       3.326   7.915  -9.616  1.00  0.00           H  
ATOM   1602 1HG  ARG A 105       1.923   8.238  -7.722  1.00  0.00           H  
ATOM   1603 2HG  ARG A 105       3.319   8.504  -6.650  1.00  0.00           H  
ATOM   1604 1HD  ARG A 105       3.836  10.554  -7.718  1.00  0.00           H  
ATOM   1605 2HD  ARG A 105       2.633  10.256  -8.994  1.00  0.00           H  
ATOM   1606  HE  ARG A 105       1.151  10.187  -6.704  1.00  0.00           H  
ATOM   1607 1HH1 ARG A 105       3.423  12.498  -8.060  1.00  0.00           H  
ATOM   1608 2HH1 ARG A 105       2.636  13.884  -7.339  1.00  0.00           H  
ATOM   1609 1HH2 ARG A 105       0.139  11.994  -5.773  1.00  0.00           H  
ATOM   1610 2HH2 ARG A 105       0.777  13.600  -6.045  1.00  0.00           H  
ATOM   1611  N   VAL A 106       2.518   5.602  -6.758  1.00  0.00           N  
ATOM   1612  CA  VAL A 106       1.261   4.958  -6.361  1.00  0.00           C  
ATOM   1613  C   VAL A 106       0.703   5.634  -5.126  1.00  0.00           C  
ATOM   1614  O   VAL A 106       1.418   5.915  -4.168  1.00  0.00           O  
ATOM   1615  CB  VAL A 106       1.478   3.461  -6.071  1.00  0.00           C  
ATOM   1616  CG1 VAL A 106       0.171   2.805  -5.652  1.00  0.00           C  
ATOM   1617  CG2 VAL A 106       2.056   2.774  -7.300  1.00  0.00           C  
ATOM   1618  H   VAL A 106       3.102   6.021  -6.048  1.00  0.00           H  
ATOM   1619  HA  VAL A 106       0.550   5.051  -7.183  1.00  0.00           H  
ATOM   1620  HB  VAL A 106       2.171   3.358  -5.237  1.00  0.00           H  
ATOM   1621 1HG1 VAL A 106       0.343   1.747  -5.451  1.00  0.00           H  
ATOM   1622 2HG1 VAL A 106      -0.206   3.288  -4.750  1.00  0.00           H  
ATOM   1623 3HG1 VAL A 106      -0.561   2.907  -6.453  1.00  0.00           H  
ATOM   1624 1HG2 VAL A 106       2.207   1.716  -7.087  1.00  0.00           H  
ATOM   1625 2HG2 VAL A 106       1.365   2.882  -8.136  1.00  0.00           H  
ATOM   1626 3HG2 VAL A 106       3.011   3.233  -7.557  1.00  0.00           H  
ATOM   1627  N   GLU A 107      -0.599   5.871  -5.140  1.00  0.00           N  
ATOM   1628  CA  GLU A 107      -1.334   6.415  -4.012  1.00  0.00           C  
ATOM   1629  C   GLU A 107      -2.276   5.359  -3.431  1.00  0.00           C  
ATOM   1630  O   GLU A 107      -3.041   4.721  -4.153  1.00  0.00           O  
ATOM   1631  CB  GLU A 107      -2.125   7.654  -4.437  1.00  0.00           C  
ATOM   1632  CG  GLU A 107      -1.264   8.841  -4.845  1.00  0.00           C  
ATOM   1633  CD  GLU A 107      -2.068  10.081  -5.118  1.00  0.00           C  
ATOM   1634  OE1 GLU A 107      -3.273   9.999  -5.111  1.00  0.00           O  
ATOM   1635  OE2 GLU A 107      -1.477  11.113  -5.333  1.00  0.00           O  
ATOM   1636  H   GLU A 107      -1.125   5.600  -5.959  1.00  0.00           H  
ATOM   1637  HA  GLU A 107      -0.620   6.705  -3.241  1.00  0.00           H  
ATOM   1638 1HB  GLU A 107      -2.770   7.403  -5.279  1.00  0.00           H  
ATOM   1639 2HB  GLU A 107      -2.768   7.974  -3.617  1.00  0.00           H  
ATOM   1640 1HG  GLU A 107      -0.552   9.051  -4.047  1.00  0.00           H  
ATOM   1641 2HG  GLU A 107      -0.699   8.576  -5.738  1.00  0.00           H  
ATOM   1642  N   VAL A 108      -2.233   5.209  -2.109  1.00  0.00           N  
ATOM   1643  CA  VAL A 108      -3.117   4.369  -1.302  1.00  0.00           C  
ATOM   1644  C   VAL A 108      -3.917   5.288  -0.386  1.00  0.00           C  
ATOM   1645  O   VAL A 108      -3.368   5.879   0.545  1.00  0.00           O  
ATOM   1646  CB  VAL A 108      -2.317   3.337  -0.480  1.00  0.00           C  
ATOM   1647  CG1 VAL A 108      -3.256   2.390   0.278  1.00  0.00           C  
ATOM   1648  CG2 VAL A 108      -1.378   2.496  -1.355  1.00  0.00           C  
ATOM   1649  H   VAL A 108      -1.537   5.743  -1.609  1.00  0.00           H  
ATOM   1650  HA  VAL A 108      -3.776   3.816  -1.972  1.00  0.00           H  
ATOM   1651  HB  VAL A 108      -1.701   3.860   0.252  1.00  0.00           H  
ATOM   1652 1HG1 VAL A 108      -3.902   2.950   0.954  1.00  0.00           H  
ATOM   1653 2HG1 VAL A 108      -3.868   1.828  -0.427  1.00  0.00           H  
ATOM   1654 3HG1 VAL A 108      -2.668   1.692   0.874  1.00  0.00           H  
ATOM   1655 1HG2 VAL A 108      -1.937   2.027  -2.165  1.00  0.00           H  
ATOM   1656 2HG2 VAL A 108      -0.894   1.726  -0.754  1.00  0.00           H  
ATOM   1657 3HG2 VAL A 108      -0.602   3.130  -1.784  1.00  0.00           H  
ATOM   1658  N   ARG A 109      -5.219   5.420  -0.636  1.00  0.00           N  
ATOM   1659  CA  ARG A 109      -6.152   6.156   0.228  1.00  0.00           C  
ATOM   1660  C   ARG A 109      -7.019   5.154   0.966  1.00  0.00           C  
ATOM   1661  O   ARG A 109      -7.688   4.340   0.331  1.00  0.00           O  
ATOM   1662  CB  ARG A 109      -7.031   7.103  -0.576  1.00  0.00           C  
ATOM   1663  CG  ARG A 109      -8.038   7.892   0.245  1.00  0.00           C  
ATOM   1664  CD  ARG A 109      -8.674   8.970  -0.555  1.00  0.00           C  
ATOM   1665  NE  ARG A 109      -7.748  10.056  -0.836  1.00  0.00           N  
ATOM   1666  CZ  ARG A 109      -8.032  11.125  -1.605  1.00  0.00           C  
ATOM   1667  NH1 ARG A 109      -9.218  11.237  -2.161  1.00  0.00           N  
ATOM   1668  NH2 ARG A 109      -7.119  12.060  -1.800  1.00  0.00           N  
ATOM   1669  H   ARG A 109      -5.596   4.907  -1.420  1.00  0.00           H  
ATOM   1670  HA  ARG A 109      -5.573   6.750   0.936  1.00  0.00           H  
ATOM   1671 1HB  ARG A 109      -6.404   7.819  -1.106  1.00  0.00           H  
ATOM   1672 2HB  ARG A 109      -7.586   6.537  -1.324  1.00  0.00           H  
ATOM   1673 1HG  ARG A 109      -8.821   7.223   0.602  1.00  0.00           H  
ATOM   1674 2HG  ARG A 109      -7.535   8.349   1.098  1.00  0.00           H  
ATOM   1675 1HD  ARG A 109      -9.020   8.563  -1.505  1.00  0.00           H  
ATOM   1676 2HD  ARG A 109      -9.521   9.379  -0.006  1.00  0.00           H  
ATOM   1677  HE  ARG A 109      -6.825  10.004  -0.425  1.00  0.00           H  
ATOM   1678 1HH1 ARG A 109      -9.916  10.522  -2.012  1.00  0.00           H  
ATOM   1679 2HH1 ARG A 109      -9.431  12.038  -2.738  1.00  0.00           H  
ATOM   1680 1HH2 ARG A 109      -6.208  11.974  -1.372  1.00  0.00           H  
ATOM   1681 2HH2 ARG A 109      -7.332  12.861  -2.376  1.00  0.00           H  
ATOM   1682  N   VAL A 110      -7.028   5.221   2.287  1.00  0.00           N  
ATOM   1683  CA  VAL A 110      -7.848   4.341   3.121  1.00  0.00           C  
ATOM   1684  C   VAL A 110      -8.997   5.150   3.705  1.00  0.00           C  
ATOM   1685  O   VAL A 110      -8.825   6.318   4.035  1.00  0.00           O  
ATOM   1686  CB  VAL A 110      -7.003   3.656   4.206  1.00  0.00           C  
ATOM   1687  CG1 VAL A 110      -7.823   2.634   4.998  1.00  0.00           C  
ATOM   1688  CG2 VAL A 110      -5.784   2.929   3.617  1.00  0.00           C  
ATOM   1689  H   VAL A 110      -6.465   5.918   2.755  1.00  0.00           H  
ATOM   1690  HA  VAL A 110      -8.233   3.533   2.497  1.00  0.00           H  
ATOM   1691  HB  VAL A 110      -6.643   4.419   4.896  1.00  0.00           H  
ATOM   1692 1HG1 VAL A 110      -7.181   2.108   5.706  1.00  0.00           H  
ATOM   1693 2HG1 VAL A 110      -8.274   1.909   4.321  1.00  0.00           H  
ATOM   1694 3HG1 VAL A 110      -8.607   3.134   5.566  1.00  0.00           H  
ATOM   1695 1HG2 VAL A 110      -6.105   2.183   2.891  1.00  0.00           H  
ATOM   1696 2HG2 VAL A 110      -5.112   3.639   3.136  1.00  0.00           H  
ATOM   1697 3HG2 VAL A 110      -5.227   2.447   4.420  1.00  0.00           H  
ATOM   1698  N   GLU A 111     -10.168   4.542   3.826  1.00  0.00           N  
ATOM   1699  CA  GLU A 111     -11.319   5.102   4.527  1.00  0.00           C  
ATOM   1700  C   GLU A 111     -11.935   4.024   5.422  1.00  0.00           C  
ATOM   1701  O   GLU A 111     -12.339   2.964   4.939  1.00  0.00           O  
ATOM   1702  CB  GLU A 111     -12.358   5.631   3.535  1.00  0.00           C  
ATOM   1703  CG  GLU A 111     -13.570   6.284   4.184  1.00  0.00           C  
ATOM   1704  CD  GLU A 111     -14.542   6.840   3.180  1.00  0.00           C  
ATOM   1705  OE1 GLU A 111     -15.082   6.075   2.417  1.00  0.00           O  
ATOM   1706  OE2 GLU A 111     -14.744   8.032   3.176  1.00  0.00           O  
ATOM   1707  H   GLU A 111     -10.267   3.613   3.442  1.00  0.00           H  
ATOM   1708  HA  GLU A 111     -10.977   5.933   5.145  1.00  0.00           H  
ATOM   1709 1HB  GLU A 111     -11.892   6.367   2.879  1.00  0.00           H  
ATOM   1710 2HB  GLU A 111     -12.713   4.813   2.909  1.00  0.00           H  
ATOM   1711 1HG  GLU A 111     -14.083   5.544   4.797  1.00  0.00           H  
ATOM   1712 2HG  GLU A 111     -13.232   7.086   4.838  1.00  0.00           H  
ATOM   1713  N   PHE A 112     -12.006   4.299   6.723  1.00  0.00           N  
ATOM   1714  CA  PHE A 112     -12.687   3.457   7.703  1.00  0.00           C  
ATOM   1715  C   PHE A 112     -14.088   4.016   7.981  1.00  0.00           C  
ATOM   1716  O   PHE A 112     -14.238   5.178   8.368  1.00  0.00           O  
ATOM   1717  CB  PHE A 112     -11.845   3.348   8.982  1.00  0.00           C  
ATOM   1718  CG  PHE A 112     -10.440   2.816   8.765  1.00  0.00           C  
ATOM   1719  CD1 PHE A 112     -10.194   1.432   8.726  1.00  0.00           C  
ATOM   1720  CD2 PHE A 112      -9.366   3.708   8.592  1.00  0.00           C  
ATOM   1721  CE1 PHE A 112      -8.882   0.967   8.516  1.00  0.00           C  
ATOM   1722  CE2 PHE A 112      -8.057   3.242   8.410  1.00  0.00           C  
ATOM   1723  CZ  PHE A 112      -7.814   1.863   8.374  1.00  0.00           C  
ATOM   1724  H   PHE A 112     -11.605   5.166   7.051  1.00  0.00           H  
ATOM   1725  HA  PHE A 112     -12.778   2.451   7.291  1.00  0.00           H  
ATOM   1726 1HB  PHE A 112     -12.359   2.686   9.679  1.00  0.00           H  
ATOM   1727 2HB  PHE A 112     -11.783   4.330   9.451  1.00  0.00           H  
ATOM   1728  HD1 PHE A 112     -11.006   0.731   8.848  1.00  0.00           H  
ATOM   1729  HD2 PHE A 112      -9.536   4.774   8.608  1.00  0.00           H  
ATOM   1730  HE1 PHE A 112      -8.676  -0.091   8.444  1.00  0.00           H  
ATOM   1731  HE2 PHE A 112      -7.245   3.946   8.308  1.00  0.00           H  
ATOM   1732  HZ  PHE A 112      -6.810   1.494   8.227  1.00  0.00           H  
ATOM   1733  N   GLU A 113     -15.114   3.188   7.795  1.00  0.00           N  
ATOM   1734  CA  GLU A 113     -16.521   3.537   8.011  1.00  0.00           C  
ATOM   1735  C   GLU A 113     -17.239   2.366   8.697  1.00  0.00           C  
ATOM   1736  O   GLU A 113     -17.688   1.424   8.045  1.00  0.00           O  
ATOM   1737  CB  GLU A 113     -17.207   3.879   6.686  1.00  0.00           C  
ATOM   1738  CG  GLU A 113     -18.642   4.365   6.828  1.00  0.00           C  
ATOM   1739  CD  GLU A 113     -19.192   4.945   5.555  1.00  0.00           C  
ATOM   1740  OE1 GLU A 113     -19.304   4.222   4.595  1.00  0.00           O  
ATOM   1741  OE2 GLU A 113     -19.500   6.114   5.543  1.00  0.00           O  
ATOM   1742  H   GLU A 113     -14.917   2.246   7.488  1.00  0.00           H  
ATOM   1743  HA  GLU A 113     -16.565   4.413   8.659  1.00  0.00           H  
ATOM   1744 1HB  GLU A 113     -16.640   4.656   6.173  1.00  0.00           H  
ATOM   1745 2HB  GLU A 113     -17.213   2.999   6.042  1.00  0.00           H  
ATOM   1746 1HG  GLU A 113     -19.270   3.527   7.133  1.00  0.00           H  
ATOM   1747 2HG  GLU A 113     -18.683   5.118   7.613  1.00  0.00           H  
ATOM   1748  N   GLY A 114     -17.333   2.412  10.029  1.00  0.00           N  
ATOM   1749  CA  GLY A 114     -18.007   1.381  10.821  1.00  0.00           C  
ATOM   1750  C   GLY A 114     -17.355   0.004  10.674  1.00  0.00           C  
ATOM   1751  O   GLY A 114     -16.239  -0.213  11.137  1.00  0.00           O  
ATOM   1752  H   GLY A 114     -16.872   3.166  10.519  1.00  0.00           H  
ATOM   1753 1HA  GLY A 114     -17.998   1.666  11.873  1.00  0.00           H  
ATOM   1754 2HA  GLY A 114     -19.051   1.312  10.516  1.00  0.00           H  
ATOM   1755  N   ASP A 115     -18.068  -0.920  10.033  1.00  0.00           N  
ATOM   1756  CA  ASP A 115     -17.651  -2.300   9.769  1.00  0.00           C  
ATOM   1757  C   ASP A 115     -16.912  -2.469   8.428  1.00  0.00           C  
ATOM   1758  O   ASP A 115     -16.609  -3.594   8.017  1.00  0.00           O  
ATOM   1759  CB  ASP A 115     -18.885  -3.214   9.867  1.00  0.00           C  
ATOM   1760  CG  ASP A 115     -19.914  -3.022   8.742  1.00  0.00           C  
ATOM   1761  OD1 ASP A 115     -19.979  -1.918   8.150  1.00  0.00           O  
ATOM   1762  OD2 ASP A 115     -20.660  -3.986   8.467  1.00  0.00           O  
ATOM   1763  H   ASP A 115     -18.931  -0.646   9.585  1.00  0.00           H  
ATOM   1764  HA  ASP A 115     -16.957  -2.608  10.552  1.00  0.00           H  
ATOM   1765 1HB  ASP A 115     -19.375  -3.048  10.826  1.00  0.00           H  
ATOM   1766 2HB  ASP A 115     -18.555  -4.252   9.843  1.00  0.00           H  
ATOM   1767  N   LYS A 116     -16.599  -1.364   7.736  1.00  0.00           N  
ATOM   1768  CA  LYS A 116     -15.943  -1.364   6.423  1.00  0.00           C  
ATOM   1769  C   LYS A 116     -14.626  -0.604   6.418  1.00  0.00           C  
ATOM   1770  O   LYS A 116     -14.493   0.468   7.005  1.00  0.00           O  
ATOM   1771  CB  LYS A 116     -16.891  -0.801   5.355  1.00  0.00           C  
ATOM   1772  CG  LYS A 116     -18.081  -1.740   5.149  1.00  0.00           C  
ATOM   1773  CD  LYS A 116     -19.120  -1.143   4.203  1.00  0.00           C  
ATOM   1774  CE  LYS A 116     -20.343  -2.057   4.268  1.00  0.00           C  
ATOM   1775  NZ  LYS A 116     -21.475  -1.506   3.492  1.00  0.00           N  
ATOM   1776  H   LYS A 116     -16.915  -0.479   8.105  1.00  0.00           H  
ATOM   1777  HA  LYS A 116     -15.713  -2.395   6.151  1.00  0.00           H  
ATOM   1778 1HB  LYS A 116     -17.241   0.184   5.666  1.00  0.00           H  
ATOM   1779 2HB  LYS A 116     -16.357  -0.699   4.410  1.00  0.00           H  
ATOM   1780 1HG  LYS A 116     -18.560  -1.930   6.109  1.00  0.00           H  
ATOM   1781 2HG  LYS A 116     -17.725  -2.689   4.748  1.00  0.00           H  
ATOM   1782 1HD  LYS A 116     -19.385  -0.145   4.552  1.00  0.00           H  
ATOM   1783 2HD  LYS A 116     -18.717  -1.095   3.192  1.00  0.00           H  
ATOM   1784 1HE  LYS A 116     -20.625  -2.158   5.316  1.00  0.00           H  
ATOM   1785 2HE  LYS A 116     -20.066  -3.049   3.911  1.00  0.00           H  
ATOM   1786 1HZ  LYS A 116     -22.279  -2.106   3.611  1.00  0.00           H  
ATOM   1787 2HZ  LYS A 116     -21.708  -0.596   3.862  1.00  0.00           H  
ATOM   1788 3HZ  LYS A 116     -21.238  -1.437   2.513  1.00  0.00           H  
ATOM   1789  N   MET A 117     -13.691  -1.131   5.634  1.00  0.00           N  
ATOM   1790  CA  MET A 117     -12.497  -0.419   5.194  1.00  0.00           C  
ATOM   1791  C   MET A 117     -12.483  -0.387   3.666  1.00  0.00           C  
ATOM   1792  O   MET A 117     -12.452  -1.440   3.024  1.00  0.00           O  
ATOM   1793  CB  MET A 117     -11.242  -1.086   5.771  1.00  0.00           C  
ATOM   1794  CG  MET A 117      -9.976  -0.307   5.393  1.00  0.00           C  
ATOM   1795  SD  MET A 117      -8.413  -1.126   5.810  1.00  0.00           S  
ATOM   1796  CE  MET A 117      -8.461  -2.437   4.583  1.00  0.00           C  
ATOM   1797  H   MET A 117     -13.899  -2.017   5.196  1.00  0.00           H  
ATOM   1798  HA  MET A 117     -12.544   0.602   5.573  1.00  0.00           H  
ATOM   1799 1HB  MET A 117     -11.172  -2.107   5.395  1.00  0.00           H  
ATOM   1800 2HB  MET A 117     -11.319  -1.119   6.858  1.00  0.00           H  
ATOM   1801 1HG  MET A 117     -10.007   0.660   5.895  1.00  0.00           H  
ATOM   1802 2HG  MET A 117      -9.970  -0.114   4.320  1.00  0.00           H  
ATOM   1803 1HE  MET A 117      -9.156  -3.207   4.918  1.00  0.00           H  
ATOM   1804 2HE  MET A 117      -7.458  -2.840   4.444  1.00  0.00           H  
ATOM   1805 3HE  MET A 117      -8.815  -2.040   3.632  1.00  0.00           H  
ATOM   1806  N   ARG A 118     -12.489   0.813   3.082  1.00  0.00           N  
ATOM   1807  CA  ARG A 118     -12.286   1.022   1.644  1.00  0.00           C  
ATOM   1808  C   ARG A 118     -10.849   1.446   1.392  1.00  0.00           C  
ATOM   1809  O   ARG A 118     -10.322   2.308   2.088  1.00  0.00           O  
ATOM   1810  CB  ARG A 118     -13.271   2.050   1.069  1.00  0.00           C  
ATOM   1811  CG  ARG A 118     -14.738   1.655   1.274  1.00  0.00           C  
ATOM   1812  CD  ARG A 118     -15.656   2.563   0.445  1.00  0.00           C  
ATOM   1813  NE  ARG A 118     -17.078   2.352   0.785  1.00  0.00           N  
ATOM   1814  CZ  ARG A 118     -17.737   2.989   1.739  1.00  0.00           C  
ATOM   1815  NH1 ARG A 118     -17.223   3.967   2.418  1.00  0.00           N  
ATOM   1816  NH2 ARG A 118     -18.956   2.683   2.072  1.00  0.00           N  
ATOM   1817  H   ARG A 118     -12.491   1.627   3.680  1.00  0.00           H  
ATOM   1818  HA  ARG A 118     -12.489   0.084   1.126  1.00  0.00           H  
ATOM   1819 1HB  ARG A 118     -13.095   3.022   1.530  1.00  0.00           H  
ATOM   1820 2HB  ARG A 118     -13.080   2.143  -0.001  1.00  0.00           H  
ATOM   1821 1HG  ARG A 118     -14.988   1.751   2.331  1.00  0.00           H  
ATOM   1822 2HG  ARG A 118     -14.889   0.619   0.968  1.00  0.00           H  
ATOM   1823 1HD  ARG A 118     -15.504   2.341  -0.612  1.00  0.00           H  
ATOM   1824 2HD  ARG A 118     -15.377   3.604   0.604  1.00  0.00           H  
ATOM   1825  HE  ARG A 118     -17.559   1.642   0.251  1.00  0.00           H  
ATOM   1826 1HH1 ARG A 118     -16.325   4.370   2.191  1.00  0.00           H  
ATOM   1827 2HH1 ARG A 118     -17.746   4.329   3.203  1.00  0.00           H  
ATOM   1828 1HH2 ARG A 118     -19.514   2.041   1.527  1.00  0.00           H  
ATOM   1829 2HH2 ARG A 118     -19.309   3.204   2.862  1.00  0.00           H  
ATOM   1830  N   VAL A 119     -10.224   0.844   0.392  1.00  0.00           N  
ATOM   1831  CA  VAL A 119      -8.868   1.154  -0.055  1.00  0.00           C  
ATOM   1832  C   VAL A 119      -8.956   1.554  -1.516  1.00  0.00           C  
ATOM   1833  O   VAL A 119      -9.264   0.720  -2.363  1.00  0.00           O  
ATOM   1834  CB  VAL A 119      -7.917  -0.043   0.131  1.00  0.00           C  
ATOM   1835  CG1 VAL A 119      -6.480   0.352  -0.229  1.00  0.00           C  
ATOM   1836  CG2 VAL A 119      -7.926  -0.553   1.576  1.00  0.00           C  
ATOM   1837  H   VAL A 119     -10.718   0.115  -0.103  1.00  0.00           H  
ATOM   1838  HA  VAL A 119      -8.481   1.970   0.556  1.00  0.00           H  
ATOM   1839  HB  VAL A 119      -8.229  -0.864  -0.514  1.00  0.00           H  
ATOM   1840 1HG1 VAL A 119      -5.811  -0.496  -0.087  1.00  0.00           H  
ATOM   1841 2HG1 VAL A 119      -6.151   1.179   0.401  1.00  0.00           H  
ATOM   1842 3HG1 VAL A 119      -6.426   0.656  -1.274  1.00  0.00           H  
ATOM   1843 1HG2 VAL A 119      -7.580   0.226   2.254  1.00  0.00           H  
ATOM   1844 2HG2 VAL A 119      -7.284  -1.430   1.659  1.00  0.00           H  
ATOM   1845 3HG2 VAL A 119      -8.938  -0.849   1.852  1.00  0.00           H  
ATOM   1846  N   ARG A 120      -8.698   2.825  -1.815  1.00  0.00           N  
ATOM   1847  CA  ARG A 120      -8.551   3.315  -3.187  1.00  0.00           C  
ATOM   1848  C   ARG A 120      -7.080   3.356  -3.544  1.00  0.00           C  
ATOM   1849  O   ARG A 120      -6.280   3.954  -2.825  1.00  0.00           O  
ATOM   1850  CB  ARG A 120      -9.208   4.681  -3.381  1.00  0.00           C  
ATOM   1851  CG  ARG A 120     -10.722   4.586  -3.224  1.00  0.00           C  
ATOM   1852  CD  ARG A 120     -11.359   5.955  -3.436  1.00  0.00           C  
ATOM   1853  NE  ARG A 120     -12.798   5.836  -3.214  1.00  0.00           N  
ATOM   1854  CZ  ARG A 120     -13.686   6.776  -3.027  1.00  0.00           C  
ATOM   1855  NH1 ARG A 120     -13.386   8.044  -3.102  1.00  0.00           N  
ATOM   1856  NH2 ARG A 120     -14.903   6.402  -2.773  1.00  0.00           N  
ATOM   1857  H   ARG A 120      -8.423   3.438  -1.060  1.00  0.00           H  
ATOM   1858  HA  ARG A 120      -9.078   2.634  -3.856  1.00  0.00           H  
ATOM   1859 1HB  ARG A 120      -8.808   5.390  -2.655  1.00  0.00           H  
ATOM   1860 2HB  ARG A 120      -8.981   5.042  -4.385  1.00  0.00           H  
ATOM   1861 1HG  ARG A 120     -11.117   3.889  -3.962  1.00  0.00           H  
ATOM   1862 2HG  ARG A 120     -10.969   4.228  -2.225  1.00  0.00           H  
ATOM   1863 1HD  ARG A 120     -10.927   6.665  -2.730  1.00  0.00           H  
ATOM   1864 2HD  ARG A 120     -11.167   6.287  -4.456  1.00  0.00           H  
ATOM   1865  HE  ARG A 120     -13.172   4.898  -3.223  1.00  0.00           H  
ATOM   1866 1HH1 ARG A 120     -12.464   8.273  -3.446  1.00  0.00           H  
ATOM   1867 2HH1 ARG A 120     -14.108   8.741  -2.987  1.00  0.00           H  
ATOM   1868 1HH2 ARG A 120     -15.063   5.406  -2.807  1.00  0.00           H  
ATOM   1869 2HH2 ARG A 120     -15.633   7.050  -2.511  1.00  0.00           H  
ATOM   1870  N   LEU A 121      -6.753   2.719  -4.652  1.00  0.00           N  
ATOM   1871  CA  LEU A 121      -5.421   2.620  -5.213  1.00  0.00           C  
ATOM   1872  C   LEU A 121      -5.401   3.399  -6.515  1.00  0.00           C  
ATOM   1873  O   LEU A 121      -6.247   3.157  -7.368  1.00  0.00           O  
ATOM   1874  CB  LEU A 121      -5.091   1.148  -5.484  1.00  0.00           C  
ATOM   1875  CG  LEU A 121      -5.176   0.221  -4.264  1.00  0.00           C  
ATOM   1876  CD1 LEU A 121      -4.956  -1.210  -4.745  1.00  0.00           C  
ATOM   1877  CD2 LEU A 121      -4.127   0.585  -3.215  1.00  0.00           C  
ATOM   1878  H   LEU A 121      -7.494   2.283  -5.182  1.00  0.00           H  
ATOM   1879  HA  LEU A 121      -4.714   3.050  -4.504  1.00  0.00           H  
ATOM   1880 1HB  LEU A 121      -4.082   1.100  -5.892  1.00  0.00           H  
ATOM   1881 2HB  LEU A 121      -5.778   0.774  -6.243  1.00  0.00           H  
ATOM   1882  HG  LEU A 121      -6.165   0.275  -3.809  1.00  0.00           H  
ATOM   1883 1HD1 LEU A 121      -4.036  -1.269  -5.327  1.00  0.00           H  
ATOM   1884 2HD1 LEU A 121      -5.789  -1.514  -5.379  1.00  0.00           H  
ATOM   1885 3HD1 LEU A 121      -4.882  -1.892  -3.898  1.00  0.00           H  
ATOM   1886 1HD2 LEU A 121      -3.136   0.580  -3.668  1.00  0.00           H  
ATOM   1887 2HD2 LEU A 121      -4.337   1.579  -2.820  1.00  0.00           H  
ATOM   1888 3HD2 LEU A 121      -4.161  -0.130  -2.393  1.00  0.00           H  
ATOM   1889  N   ARG A 122      -4.435   4.292  -6.686  1.00  0.00           N  
ATOM   1890  CA  ARG A 122      -4.219   5.006  -7.944  1.00  0.00           C  
ATOM   1891  C   ARG A 122      -2.778   4.827  -8.383  1.00  0.00           C  
ATOM   1892  O   ARG A 122      -1.867   5.060  -7.590  1.00  0.00           O  
ATOM   1893  CB  ARG A 122      -4.529   6.488  -7.797  1.00  0.00           C  
ATOM   1894  CG  ARG A 122      -4.489   7.281  -9.094  1.00  0.00           C  
ATOM   1895  CD  ARG A 122      -4.755   8.725  -8.864  1.00  0.00           C  
ATOM   1896  NE  ARG A 122      -4.724   9.486 -10.102  1.00  0.00           N  
ATOM   1897  CZ  ARG A 122      -5.815   9.841 -10.809  1.00  0.00           C  
ATOM   1898  NH1 ARG A 122      -7.012   9.496 -10.388  1.00  0.00           N  
ATOM   1899  NH2 ARG A 122      -5.681  10.535 -11.925  1.00  0.00           N  
ATOM   1900  H   ARG A 122      -3.789   4.449  -5.926  1.00  0.00           H  
ATOM   1901  HA  ARG A 122      -4.888   4.590  -8.697  1.00  0.00           H  
ATOM   1902 1HB  ARG A 122      -5.521   6.611  -7.366  1.00  0.00           H  
ATOM   1903 2HB  ARG A 122      -3.815   6.943  -7.111  1.00  0.00           H  
ATOM   1904 1HG  ARG A 122      -3.504   7.183  -9.551  1.00  0.00           H  
ATOM   1905 2HG  ARG A 122      -5.247   6.898  -9.778  1.00  0.00           H  
ATOM   1906 1HD  ARG A 122      -5.739   8.846  -8.413  1.00  0.00           H  
ATOM   1907 2HD  ARG A 122      -3.997   9.131  -8.194  1.00  0.00           H  
ATOM   1908  HE  ARG A 122      -3.821   9.770 -10.457  1.00  0.00           H  
ATOM   1909 1HH1 ARG A 122      -7.114   8.965  -9.535  1.00  0.00           H  
ATOM   1910 2HH1 ARG A 122      -7.829   9.762 -10.918  1.00  0.00           H  
ATOM   1911 1HH2 ARG A 122      -4.761  10.800 -12.249  1.00  0.00           H  
ATOM   1912 2HH2 ARG A 122      -6.498  10.801 -12.455  1.00  0.00           H  
ATOM   1913  N   ASN A 123      -2.582   4.424  -9.631  1.00  0.00           N  
ATOM   1914  CA  ASN A 123      -1.260   4.277 -10.221  1.00  0.00           C  
ATOM   1915  C   ASN A 123      -1.002   5.410 -11.218  1.00  0.00           C  
ATOM   1916  O   ASN A 123      -1.537   5.408 -12.322  1.00  0.00           O  
ATOM   1917  CB  ASN A 123      -1.115   2.921 -10.887  1.00  0.00           C  
ATOM   1918  CG  ASN A 123       0.257   2.703 -11.461  1.00  0.00           C  
ATOM   1919  OD1 ASN A 123       1.175   3.498 -11.227  1.00  0.00           O  
ATOM   1920  ND2 ASN A 123       0.416   1.640 -12.208  1.00  0.00           N  
ATOM   1921  H   ASN A 123      -3.385   4.266 -10.223  1.00  0.00           H  
ATOM   1922  HA  ASN A 123      -0.516   4.354  -9.427  1.00  0.00           H  
ATOM   1923 1HB  ASN A 123      -1.322   2.134 -10.160  1.00  0.00           H  
ATOM   1924 2HB  ASN A 123      -1.850   2.828 -11.687  1.00  0.00           H  
ATOM   1925 1HD2 ASN A 123       1.308   1.444 -12.616  1.00  0.00           H  
ATOM   1926 2HD2 ASN A 123      -0.355   1.024 -12.370  1.00  0.00           H  
ATOM   1927  N   ASP A 124      -0.163   6.366 -10.829  1.00  0.00           N  
ATOM   1928  CA  ASP A 124       0.273   7.467 -11.694  1.00  0.00           C  
ATOM   1929  C   ASP A 124       1.615   7.159 -12.394  1.00  0.00           C  
ATOM   1930  O   ASP A 124       2.182   8.029 -13.055  1.00  0.00           O  
ATOM   1931  CB  ASP A 124       0.323   8.777 -10.887  1.00  0.00           C  
ATOM   1932  CG  ASP A 124      -1.047   9.312 -10.445  1.00  0.00           C  
ATOM   1933  OD1 ASP A 124      -2.014   9.327 -11.249  1.00  0.00           O  
ATOM   1934  OD2 ASP A 124      -1.150   9.808  -9.300  1.00  0.00           O  
ATOM   1935  H   ASP A 124       0.315   6.259  -9.946  1.00  0.00           H  
ATOM   1936  HA  ASP A 124      -0.477   7.614 -12.471  1.00  0.00           H  
ATOM   1937 1HB  ASP A 124       0.790   9.552 -11.495  1.00  0.00           H  
ATOM   1938 2HB  ASP A 124       0.951   8.624 -10.009  1.00  0.00           H  
ATOM   1939  N   SER A 125       2.144   5.937 -12.258  1.00  0.00           N  
ATOM   1940  CA  SER A 125       3.347   5.497 -12.970  1.00  0.00           C  
ATOM   1941  C   SER A 125       3.051   5.057 -14.410  1.00  0.00           C  
ATOM   1942  O   SER A 125       1.902   4.918 -14.830  1.00  0.00           O  
ATOM   1943  CB  SER A 125       3.999   4.356 -12.215  1.00  0.00           C  
ATOM   1944  OG  SER A 125       3.348   3.143 -12.477  1.00  0.00           O  
ATOM   1945  H   SER A 125       1.620   5.245 -11.741  1.00  0.00           H  
ATOM   1946  HA  SER A 125       4.045   6.334 -13.021  1.00  0.00           H  
ATOM   1947 1HB  SER A 125       5.047   4.279 -12.505  1.00  0.00           H  
ATOM   1948 2HB  SER A 125       3.970   4.563 -11.146  1.00  0.00           H  
ATOM   1949  HG  SER A 125       2.593   3.115 -11.885  1.00  0.00           H  
ATOM   1950  N   SER A 126       4.112   4.821 -15.183  1.00  0.00           N  
ATOM   1951  CA  SER A 126       4.037   4.364 -16.576  1.00  0.00           C  
ATOM   1952  C   SER A 126       3.949   2.843 -16.736  1.00  0.00           C  
ATOM   1953  O   SER A 126       3.800   2.361 -17.861  1.00  0.00           O  
ATOM   1954  CB  SER A 126       5.247   4.872 -17.336  1.00  0.00           C  
ATOM   1955  OG  SER A 126       6.432   4.360 -16.792  1.00  0.00           O  
ATOM   1956  H   SER A 126       5.036   4.927 -14.789  1.00  0.00           H  
ATOM   1957  HA  SER A 126       3.132   4.774 -17.027  1.00  0.00           H  
ATOM   1958 1HB  SER A 126       5.168   4.581 -18.383  1.00  0.00           H  
ATOM   1959 2HB  SER A 126       5.268   5.961 -17.300  1.00  0.00           H  
ATOM   1960  HG  SER A 126       7.039   5.102 -16.733  1.00  0.00           H  
ATOM   1961  N   THR A 127       4.029   2.075 -15.646  1.00  0.00           N  
ATOM   1962  CA  THR A 127       3.971   0.607 -15.660  1.00  0.00           C  
ATOM   1963  C   THR A 127       2.887   0.083 -14.718  1.00  0.00           C  
ATOM   1964  O   THR A 127       2.502   0.770 -13.774  1.00  0.00           O  
ATOM   1965  CB  THR A 127       5.329  -0.006 -15.272  1.00  0.00           C  
ATOM   1966  OG1 THR A 127       5.657   0.366 -13.927  1.00  0.00           O  
ATOM   1967  CG2 THR A 127       6.423   0.482 -16.210  1.00  0.00           C  
ATOM   1968  H   THR A 127       4.104   2.513 -14.739  1.00  0.00           H  
ATOM   1969  HA  THR A 127       3.724   0.280 -16.670  1.00  0.00           H  
ATOM   1970  HB  THR A 127       5.268  -1.093 -15.329  1.00  0.00           H  
ATOM   1971  HG1 THR A 127       4.965   0.063 -13.334  1.00  0.00           H  
ATOM   1972 1HG2 THR A 127       7.375   0.038 -15.920  1.00  0.00           H  
ATOM   1973 2HG2 THR A 127       6.182   0.191 -17.232  1.00  0.00           H  
ATOM   1974 3HG2 THR A 127       6.495   1.567 -16.149  1.00  0.00           H  
ATOM   1975  N   PRO A 128       2.334  -1.118 -14.962  1.00  0.00           N  
ATOM   1976  CA  PRO A 128       1.444  -1.755 -14.000  1.00  0.00           C  
ATOM   1977  C   PRO A 128       2.147  -1.970 -12.660  1.00  0.00           C  
ATOM   1978  O   PRO A 128       3.341  -2.278 -12.617  1.00  0.00           O  
ATOM   1979  CB  PRO A 128       1.010  -3.081 -14.629  1.00  0.00           C  
ATOM   1980  CG  PRO A 128       1.236  -2.857 -16.123  1.00  0.00           C  
ATOM   1981  CD  PRO A 128       2.454  -1.935 -16.157  1.00  0.00           C  
ATOM   1982  HA  PRO A 128       0.546  -1.133 -13.871  1.00  0.00           H  
ATOM   1983 1HB  PRO A 128       1.654  -3.891 -14.287  1.00  0.00           H  
ATOM   1984 2HB  PRO A 128      -0.034  -3.305 -14.411  1.00  0.00           H  
ATOM   1985 1HG  PRO A 128       1.424  -3.793 -16.649  1.00  0.00           H  
ATOM   1986 2HG  PRO A 128       0.374  -2.345 -16.550  1.00  0.00           H  
ATOM   1987 1HD  PRO A 128       3.369  -2.525 -16.102  1.00  0.00           H  
ATOM   1988 2HD  PRO A 128       2.433  -1.336 -17.067  1.00  0.00           H  
ATOM   1989  N   VAL A 129       1.385  -1.835 -11.579  1.00  0.00           N  
ATOM   1990  CA  VAL A 129       1.866  -2.054 -10.214  1.00  0.00           C  
ATOM   1991  C   VAL A 129       0.955  -3.074  -9.549  1.00  0.00           C  
ATOM   1992  O   VAL A 129      -0.268  -2.988  -9.660  1.00  0.00           O  
ATOM   1993  CB  VAL A 129       1.868  -0.743  -9.405  1.00  0.00           C  
ATOM   1994  CG1 VAL A 129       2.257  -1.010  -7.959  1.00  0.00           C  
ATOM   1995  CG2 VAL A 129       2.818   0.258 -10.044  1.00  0.00           C  
ATOM   1996  H   VAL A 129       0.417  -1.571 -11.694  1.00  0.00           H  
ATOM   1997  HA  VAL A 129       2.890  -2.426 -10.263  1.00  0.00           H  
ATOM   1998  HB  VAL A 129       0.858  -0.332  -9.396  1.00  0.00           H  
ATOM   1999 1HG1 VAL A 129       2.253  -0.073  -7.402  1.00  0.00           H  
ATOM   2000 2HG1 VAL A 129       1.542  -1.701  -7.512  1.00  0.00           H  
ATOM   2001 3HG1 VAL A 129       3.255  -1.446  -7.925  1.00  0.00           H  
ATOM   2002 1HG2 VAL A 129       2.814   1.183  -9.467  1.00  0.00           H  
ATOM   2003 2HG2 VAL A 129       3.827  -0.156 -10.058  1.00  0.00           H  
ATOM   2004 3HG2 VAL A 129       2.497   0.465 -11.065  1.00  0.00           H  
ATOM   2005  N   GLU A 130       1.536  -4.055  -8.875  1.00  0.00           N  
ATOM   2006  CA  GLU A 130       0.800  -5.026  -8.079  1.00  0.00           C  
ATOM   2007  C   GLU A 130       0.718  -4.538  -6.633  1.00  0.00           C  
ATOM   2008  O   GLU A 130       1.711  -4.134  -6.027  1.00  0.00           O  
ATOM   2009  CB  GLU A 130       1.422  -6.421  -8.235  1.00  0.00           C  
ATOM   2010  CG  GLU A 130       0.537  -7.500  -7.599  1.00  0.00           C  
ATOM   2011  CD  GLU A 130       0.855  -8.899  -8.147  1.00  0.00           C  
ATOM   2012  OE1 GLU A 130       1.467  -9.712  -7.425  1.00  0.00           O  
ATOM   2013  OE2 GLU A 130       0.384  -9.186  -9.270  1.00  0.00           O  
ATOM   2014  H   GLU A 130       2.541  -4.045  -8.770  1.00  0.00           H  
ATOM   2015  HA  GLU A 130      -0.208  -5.114  -8.486  1.00  0.00           H  
ATOM   2016 1HB  GLU A 130       2.416  -6.445  -7.789  1.00  0.00           H  
ATOM   2017 2HB  GLU A 130       1.514  -6.628  -9.301  1.00  0.00           H  
ATOM   2018 1HG  GLU A 130      -0.507  -7.273  -7.818  1.00  0.00           H  
ATOM   2019 2HG  GLU A 130       0.653  -7.468  -6.516  1.00  0.00           H  
ATOM   2020  N   VAL A 131      -0.491  -4.533  -6.076  1.00  0.00           N  
ATOM   2021  CA  VAL A 131      -0.732  -4.145  -4.690  1.00  0.00           C  
ATOM   2022  C   VAL A 131      -1.335  -5.323  -3.943  1.00  0.00           C  
ATOM   2023  O   VAL A 131      -2.445  -5.772  -4.240  1.00  0.00           O  
ATOM   2024  CB  VAL A 131      -1.597  -2.879  -4.576  1.00  0.00           C  
ATOM   2025  CG1 VAL A 131      -1.692  -2.448  -3.104  1.00  0.00           C  
ATOM   2026  CG2 VAL A 131      -1.004  -1.708  -5.374  1.00  0.00           C  
ATOM   2027  H   VAL A 131      -1.280  -4.813  -6.641  1.00  0.00           H  
ATOM   2028  HA  VAL A 131       0.220  -3.863  -4.239  1.00  0.00           H  
ATOM   2029  HB  VAL A 131      -2.598  -3.089  -4.952  1.00  0.00           H  
ATOM   2030 1HG1 VAL A 131      -0.693  -2.291  -2.697  1.00  0.00           H  
ATOM   2031 2HG1 VAL A 131      -2.205  -3.212  -2.519  1.00  0.00           H  
ATOM   2032 3HG1 VAL A 131      -2.257  -1.518  -3.027  1.00  0.00           H  
ATOM   2033 1HG2 VAL A 131      -1.590  -0.803  -5.214  1.00  0.00           H  
ATOM   2034 2HG2 VAL A 131      -1.019  -1.939  -6.439  1.00  0.00           H  
ATOM   2035 3HG2 VAL A 131       0.028  -1.532  -5.069  1.00  0.00           H  
ATOM   2036  N   HIS A 132      -0.619  -5.800  -2.928  1.00  0.00           N  
ATOM   2037  CA  HIS A 132      -1.115  -6.788  -1.980  1.00  0.00           C  
ATOM   2038  C   HIS A 132      -1.604  -6.087  -0.721  1.00  0.00           C  
ATOM   2039  O   HIS A 132      -0.865  -5.348  -0.071  1.00  0.00           O  
ATOM   2040  CB  HIS A 132      -0.066  -7.844  -1.634  1.00  0.00           C  
ATOM   2041  CG  HIS A 132       0.687  -8.374  -2.817  1.00  0.00           C  
ATOM   2042  ND1 HIS A 132       0.384  -9.491  -3.567  1.00  0.00           N  
ATOM   2043  CD2 HIS A 132       1.839  -7.838  -3.322  1.00  0.00           C  
ATOM   2044  CE1 HIS A 132       1.346  -9.627  -4.493  1.00  0.00           C  
ATOM   2045  NE2 HIS A 132       2.256  -8.657  -4.356  1.00  0.00           N  
ATOM   2046  H   HIS A 132       0.321  -5.446  -2.823  1.00  0.00           H  
ATOM   2047  HA  HIS A 132      -1.950  -7.330  -2.423  1.00  0.00           H  
ATOM   2048 1HB  HIS A 132       0.658  -7.423  -0.936  1.00  0.00           H  
ATOM   2049 2HB  HIS A 132      -0.548  -8.686  -1.138  1.00  0.00           H  
ATOM   2050  HD2 HIS A 132       2.354  -6.952  -2.951  1.00  0.00           H  
ATOM   2051  HE1 HIS A 132       1.394 -10.407  -5.253  1.00  0.00           H  
ATOM   2052  HE2 HIS A 132       3.093  -8.549  -4.911  1.00  0.00           H  
ATOM   2053  N   ILE A 133      -2.849  -6.352  -0.352  1.00  0.00           N  
ATOM   2054  CA  ILE A 133      -3.495  -5.783   0.821  1.00  0.00           C  
ATOM   2055  C   ILE A 133      -3.780  -6.923   1.790  1.00  0.00           C  
ATOM   2056  O   ILE A 133      -4.410  -7.913   1.412  1.00  0.00           O  
ATOM   2057  CB  ILE A 133      -4.779  -5.021   0.441  1.00  0.00           C  
ATOM   2058  CG1 ILE A 133      -4.579  -4.047  -0.744  1.00  0.00           C  
ATOM   2059  CG2 ILE A 133      -5.279  -4.283   1.698  1.00  0.00           C  
ATOM   2060  CD1 ILE A 133      -5.899  -3.471  -1.264  1.00  0.00           C  
ATOM   2061  H   ILE A 133      -3.385  -6.990  -0.922  1.00  0.00           H  
ATOM   2062  HA  ILE A 133      -2.816  -5.061   1.273  1.00  0.00           H  
ATOM   2063  HB  ILE A 133      -5.525  -5.754   0.135  1.00  0.00           H  
ATOM   2064 1HG1 ILE A 133      -3.913  -3.234  -0.453  1.00  0.00           H  
ATOM   2065 2HG1 ILE A 133      -4.125  -4.570  -1.586  1.00  0.00           H  
ATOM   2066 1HG2 ILE A 133      -5.527  -4.996   2.484  1.00  0.00           H  
ATOM   2067 2HG2 ILE A 133      -6.179  -3.705   1.486  1.00  0.00           H  
ATOM   2068 3HG2 ILE A 133      -4.506  -3.610   2.069  1.00  0.00           H  
ATOM   2069 1HD1 ILE A 133      -6.373  -2.836  -0.515  1.00  0.00           H  
ATOM   2070 2HD1 ILE A 133      -6.573  -4.285  -1.531  1.00  0.00           H  
ATOM   2071 3HD1 ILE A 133      -5.709  -2.867  -2.151  1.00  0.00           H  
ATOM   2072  N   LYS A 134      -3.341  -6.786   3.040  1.00  0.00           N  
ATOM   2073  CA  LYS A 134      -3.638  -7.729   4.121  1.00  0.00           C  
ATOM   2074  C   LYS A 134      -4.358  -7.015   5.258  1.00  0.00           C  
ATOM   2075  O   LYS A 134      -3.919  -5.961   5.711  1.00  0.00           O  
ATOM   2076  CB  LYS A 134      -2.350  -8.429   4.568  1.00  0.00           C  
ATOM   2077  CG  LYS A 134      -2.604  -9.421   5.712  1.00  0.00           C  
ATOM   2078  CD  LYS A 134      -1.291 -10.003   6.237  1.00  0.00           C  
ATOM   2079  CE  LYS A 134      -1.619 -10.902   7.431  1.00  0.00           C  
ATOM   2080  NZ  LYS A 134      -0.401 -11.281   8.183  1.00  0.00           N  
ATOM   2081  H   LYS A 134      -2.835  -5.942   3.265  1.00  0.00           H  
ATOM   2082  HA  LYS A 134      -4.295  -8.507   3.731  1.00  0.00           H  
ATOM   2083 1HB  LYS A 134      -1.922  -8.961   3.719  1.00  0.00           H  
ATOM   2084 2HB  LYS A 134      -1.632  -7.676   4.895  1.00  0.00           H  
ATOM   2085 1HG  LYS A 134      -3.254 -10.224   5.365  1.00  0.00           H  
ATOM   2086 2HG  LYS A 134      -3.093  -8.909   6.540  1.00  0.00           H  
ATOM   2087 1HD  LYS A 134      -0.648  -9.182   6.557  1.00  0.00           H  
ATOM   2088 2HD  LYS A 134      -0.790 -10.568   5.451  1.00  0.00           H  
ATOM   2089 1HE  LYS A 134      -2.170 -11.779   7.092  1.00  0.00           H  
ATOM   2090 2HE  LYS A 134      -2.291 -10.353   8.091  1.00  0.00           H  
ATOM   2091 1HZ  LYS A 134      -0.660 -11.836   8.986  1.00  0.00           H  
ATOM   2092 2HZ  LYS A 134       0.253 -11.789   7.605  1.00  0.00           H  
ATOM   2093 3HZ  LYS A 134       0.053 -10.443   8.516  1.00  0.00           H  
ATOM   2094  N   VAL A 135      -5.444  -7.622   5.728  1.00  0.00           N  
ATOM   2095  CA  VAL A 135      -6.313  -7.102   6.789  1.00  0.00           C  
ATOM   2096  C   VAL A 135      -6.710  -8.261   7.693  1.00  0.00           C  
ATOM   2097  O   VAL A 135      -7.529  -9.103   7.322  1.00  0.00           O  
ATOM   2098  CB  VAL A 135      -7.567  -6.459   6.183  1.00  0.00           C  
ATOM   2099  CG1 VAL A 135      -8.434  -5.835   7.274  1.00  0.00           C  
ATOM   2100  CG2 VAL A 135      -7.217  -5.367   5.177  1.00  0.00           C  
ATOM   2101  H   VAL A 135      -5.726  -8.486   5.289  1.00  0.00           H  
ATOM   2102  HA  VAL A 135      -5.760  -6.349   7.351  1.00  0.00           H  
ATOM   2103  HB  VAL A 135      -8.149  -7.217   5.659  1.00  0.00           H  
ATOM   2104 1HG1 VAL A 135      -7.875  -5.064   7.805  1.00  0.00           H  
ATOM   2105 2HG1 VAL A 135      -8.771  -6.592   7.981  1.00  0.00           H  
ATOM   2106 3HG1 VAL A 135      -9.314  -5.402   6.797  1.00  0.00           H  
ATOM   2107 1HG2 VAL A 135      -6.608  -5.768   4.366  1.00  0.00           H  
ATOM   2108 2HG2 VAL A 135      -6.690  -4.549   5.669  1.00  0.00           H  
ATOM   2109 3HG2 VAL A 135      -8.146  -5.031   4.716  1.00  0.00           H  
ATOM   2110  N   GLY A 136      -6.089  -8.348   8.870  1.00  0.00           N  
ATOM   2111  CA  GLY A 136      -6.165  -9.559   9.690  1.00  0.00           C  
ATOM   2112  C   GLY A 136      -5.683 -10.780   8.896  1.00  0.00           C  
ATOM   2113  O   GLY A 136      -4.532 -10.819   8.450  1.00  0.00           O  
ATOM   2114  H   GLY A 136      -5.445  -7.617   9.139  1.00  0.00           H  
ATOM   2115 1HA  GLY A 136      -5.555  -9.431  10.585  1.00  0.00           H  
ATOM   2116 2HA  GLY A 136      -7.192  -9.711  10.020  1.00  0.00           H  
ATOM   2117  N   ASP A 137      -6.578 -11.747   8.693  1.00  0.00           N  
ATOM   2118  CA  ASP A 137      -6.314 -12.967   7.919  1.00  0.00           C  
ATOM   2119  C   ASP A 137      -6.703 -12.850   6.436  1.00  0.00           C  
ATOM   2120  O   ASP A 137      -6.267 -13.665   5.620  1.00  0.00           O  
ATOM   2121  CB  ASP A 137      -7.046 -14.148   8.568  1.00  0.00           C  
ATOM   2122  CG  ASP A 137      -6.631 -14.351  10.024  1.00  0.00           C  
ATOM   2123  OD1 ASP A 137      -5.408 -14.300  10.292  1.00  0.00           O  
ATOM   2124  OD2 ASP A 137      -7.554 -14.513  10.853  1.00  0.00           O  
ATOM   2125  H   ASP A 137      -7.490 -11.655   9.118  1.00  0.00           H  
ATOM   2126  HA  ASP A 137      -5.243 -13.170   7.947  1.00  0.00           H  
ATOM   2127 1HB  ASP A 137      -6.820 -15.058   8.011  1.00  0.00           H  
ATOM   2128 2HB  ASP A 137      -8.121 -13.974   8.511  1.00  0.00           H  
ATOM   2129  N   GLU A 138      -7.501 -11.843   6.063  1.00  0.00           N  
ATOM   2130  CA  GLU A 138      -7.905 -11.638   4.672  1.00  0.00           C  
ATOM   2131  C   GLU A 138      -6.757 -11.009   3.876  1.00  0.00           C  
ATOM   2132  O   GLU A 138      -6.085 -10.078   4.330  1.00  0.00           O  
ATOM   2133  CB  GLU A 138      -9.208 -10.821   4.573  1.00  0.00           C  
ATOM   2134  CG  GLU A 138      -9.800 -10.863   3.148  1.00  0.00           C  
ATOM   2135  CD  GLU A 138     -11.139 -10.115   2.989  1.00  0.00           C  
ATOM   2136  OE1 GLU A 138     -11.492  -9.782   1.826  1.00  0.00           O  
ATOM   2137  OE2 GLU A 138     -11.807  -9.850   4.010  1.00  0.00           O  
ATOM   2138  H   GLU A 138      -7.708 -11.109   6.725  1.00  0.00           H  
ATOM   2139  HA  GLU A 138      -8.145 -12.608   4.235  1.00  0.00           H  
ATOM   2140 1HB  GLU A 138      -9.933 -11.248   5.267  1.00  0.00           H  
ATOM   2141 2HB  GLU A 138      -9.013  -9.787   4.858  1.00  0.00           H  
ATOM   2142 1HG  GLU A 138      -9.076 -10.430   2.457  1.00  0.00           H  
ATOM   2143 2HG  GLU A 138      -9.942 -11.905   2.861  1.00  0.00           H  
ATOM   2144  N   LYS A 139      -6.538 -11.523   2.663  1.00  0.00           N  
ATOM   2145  CA  LYS A 139      -5.553 -11.010   1.711  1.00  0.00           C  
ATOM   2146  C   LYS A 139      -6.217 -10.784   0.364  1.00  0.00           C  
ATOM   2147  O   LYS A 139      -6.970 -11.637  -0.100  1.00  0.00           O  
ATOM   2148  CB  LYS A 139      -4.377 -11.980   1.558  1.00  0.00           C  
ATOM   2149  CG  LYS A 139      -3.585 -12.176   2.856  1.00  0.00           C  
ATOM   2150  CD  LYS A 139      -2.454 -13.175   2.605  1.00  0.00           C  
ATOM   2151  CE  LYS A 139      -1.720 -13.498   3.906  1.00  0.00           C  
ATOM   2152  NZ  LYS A 139      -0.678 -14.528   3.670  1.00  0.00           N  
ATOM   2153  H   LYS A 139      -7.152 -12.256   2.339  1.00  0.00           H  
ATOM   2154  HA  LYS A 139      -5.176 -10.057   2.083  1.00  0.00           H  
ATOM   2155 1HB  LYS A 139      -3.705 -11.592   0.793  1.00  0.00           H  
ATOM   2156 2HB  LYS A 139      -4.760 -12.943   1.219  1.00  0.00           H  
ATOM   2157 1HG  LYS A 139      -4.240 -12.566   3.636  1.00  0.00           H  
ATOM   2158 2HG  LYS A 139      -3.170 -11.221   3.178  1.00  0.00           H  
ATOM   2159 1HD  LYS A 139      -2.881 -14.091   2.197  1.00  0.00           H  
ATOM   2160 2HD  LYS A 139      -1.759 -12.753   1.879  1.00  0.00           H  
ATOM   2161 1HE  LYS A 139      -2.452 -13.855   4.630  1.00  0.00           H  
ATOM   2162 2HE  LYS A 139      -1.277 -12.579   4.290  1.00  0.00           H  
ATOM   2163 1HZ  LYS A 139      -0.203 -14.776   4.527  1.00  0.00           H  
ATOM   2164 2HZ  LYS A 139      -0.002 -14.200   2.996  1.00  0.00           H  
ATOM   2165 3HZ  LYS A 139      -1.105 -15.363   3.295  1.00  0.00           H  
ATOM   2166  N   ARG A 140      -5.894  -9.668  -0.283  1.00  0.00           N  
ATOM   2167  CA  ARG A 140      -6.273  -9.382  -1.669  1.00  0.00           C  
ATOM   2168  C   ARG A 140      -5.064  -8.907  -2.452  1.00  0.00           C  
ATOM   2169  O   ARG A 140      -4.161  -8.290  -1.895  1.00  0.00           O  
ATOM   2170  CB  ARG A 140      -7.428  -8.374  -1.726  1.00  0.00           C  
ATOM   2171  CG  ARG A 140      -8.692  -8.969  -1.088  1.00  0.00           C  
ATOM   2172  CD  ARG A 140      -9.904  -8.102  -1.400  1.00  0.00           C  
ATOM   2173  NE  ARG A 140     -11.100  -8.606  -0.719  1.00  0.00           N  
ATOM   2174  CZ  ARG A 140     -12.330  -8.185  -0.892  1.00  0.00           C  
ATOM   2175  NH1 ARG A 140     -12.683  -7.405  -1.878  1.00  0.00           N  
ATOM   2176  NH2 ARG A 140     -13.213  -8.546  -0.018  1.00  0.00           N  
ATOM   2177  H   ARG A 140      -5.271  -9.023   0.181  1.00  0.00           H  
ATOM   2178  HA  ARG A 140      -6.657 -10.298  -2.119  1.00  0.00           H  
ATOM   2179 1HB  ARG A 140      -7.634  -8.138  -2.770  1.00  0.00           H  
ATOM   2180 2HB  ARG A 140      -7.148  -7.455  -1.211  1.00  0.00           H  
ATOM   2181 1HG  ARG A 140      -8.564  -9.034  -0.008  1.00  0.00           H  
ATOM   2182 2HG  ARG A 140      -8.869  -9.968  -1.485  1.00  0.00           H  
ATOM   2183 1HD  ARG A 140     -10.061  -8.075  -2.478  1.00  0.00           H  
ATOM   2184 2HD  ARG A 140      -9.704  -7.097  -1.029  1.00  0.00           H  
ATOM   2185  HE  ARG A 140     -10.977  -9.155   0.119  1.00  0.00           H  
ATOM   2186 1HH1 ARG A 140     -13.616  -7.017  -1.877  1.00  0.00           H  
ATOM   2187 2HH1 ARG A 140     -11.987  -7.136  -2.559  1.00  0.00           H  
ATOM   2188 1HH2 ARG A 140     -12.847  -9.054   0.775  1.00  0.00           H  
ATOM   2189 2HH2 ARG A 140     -14.097  -8.062   0.051  1.00  0.00           H  
ATOM   2190  N   THR A 141      -5.048  -9.206  -3.739  1.00  0.00           N  
ATOM   2191  CA  THR A 141      -4.015  -8.753  -4.668  1.00  0.00           C  
ATOM   2192  C   THR A 141      -4.703  -8.155  -5.875  1.00  0.00           C  
ATOM   2193  O   THR A 141      -5.689  -8.709  -6.360  1.00  0.00           O  
ATOM   2194  CB  THR A 141      -3.054  -9.885  -5.043  1.00  0.00           C  
ATOM   2195  OG1 THR A 141      -2.452 -10.323  -3.839  1.00  0.00           O  
ATOM   2196  CG2 THR A 141      -1.949  -9.422  -5.987  1.00  0.00           C  
ATOM   2197  H   THR A 141      -5.837  -9.689  -4.146  1.00  0.00           H  
ATOM   2198  HA  THR A 141      -3.409  -7.996  -4.169  1.00  0.00           H  
ATOM   2199  HB  THR A 141      -3.601 -10.710  -5.500  1.00  0.00           H  
ATOM   2200  HG1 THR A 141      -1.509 -10.183  -3.958  1.00  0.00           H  
ATOM   2201 1HG2 THR A 141      -2.361  -9.172  -6.965  1.00  0.00           H  
ATOM   2202 2HG2 THR A 141      -1.438  -8.549  -5.582  1.00  0.00           H  
ATOM   2203 3HG2 THR A 141      -1.223 -10.222  -6.131  1.00  0.00           H  
ATOM   2204  N   VAL A 142      -4.224  -6.990  -6.293  1.00  0.00           N  
ATOM   2205  CA  VAL A 142      -4.806  -6.206  -7.375  1.00  0.00           C  
ATOM   2206  C   VAL A 142      -3.673  -5.657  -8.222  1.00  0.00           C  
ATOM   2207  O   VAL A 142      -2.762  -5.021  -7.696  1.00  0.00           O  
ATOM   2208  CB  VAL A 142      -5.661  -5.055  -6.817  1.00  0.00           C  
ATOM   2209  CG1 VAL A 142      -6.329  -4.252  -7.934  1.00  0.00           C  
ATOM   2210  CG2 VAL A 142      -6.776  -5.568  -5.896  1.00  0.00           C  
ATOM   2211  H   VAL A 142      -3.424  -6.591  -5.823  1.00  0.00           H  
ATOM   2212  HA  VAL A 142      -5.449  -6.858  -7.968  1.00  0.00           H  
ATOM   2213  HB  VAL A 142      -5.029  -4.380  -6.240  1.00  0.00           H  
ATOM   2214 1HG1 VAL A 142      -5.582  -3.836  -8.610  1.00  0.00           H  
ATOM   2215 2HG1 VAL A 142      -7.023  -4.873  -8.501  1.00  0.00           H  
ATOM   2216 3HG1 VAL A 142      -6.856  -3.410  -7.486  1.00  0.00           H  
ATOM   2217 1HG2 VAL A 142      -6.351  -5.953  -4.969  1.00  0.00           H  
ATOM   2218 2HG2 VAL A 142      -7.340  -6.353  -6.400  1.00  0.00           H  
ATOM   2219 3HG2 VAL A 142      -7.451  -4.745  -5.662  1.00  0.00           H  
ATOM   2220  N   THR A 143      -3.745  -5.873  -9.528  1.00  0.00           N  
ATOM   2221  CA  THR A 143      -2.920  -5.141 -10.487  1.00  0.00           C  
ATOM   2222  C   THR A 143      -3.613  -3.824 -10.808  1.00  0.00           C  
ATOM   2223  O   THR A 143      -4.783  -3.824 -11.181  1.00  0.00           O  
ATOM   2224  CB  THR A 143      -2.703  -5.958 -11.763  1.00  0.00           C  
ATOM   2225  OG1 THR A 143      -2.225  -7.250 -11.454  1.00  0.00           O  
ATOM   2226  CG2 THR A 143      -1.718  -5.285 -12.716  1.00  0.00           C  
ATOM   2227  H   THR A 143      -4.491  -6.443  -9.901  1.00  0.00           H  
ATOM   2228  HA  THR A 143      -1.949  -4.946 -10.030  1.00  0.00           H  
ATOM   2229  HB  THR A 143      -3.657  -6.076 -12.278  1.00  0.00           H  
ATOM   2230  HG1 THR A 143      -1.281  -7.227 -11.276  1.00  0.00           H  
ATOM   2231 1HG2 THR A 143      -1.435  -5.984 -13.503  1.00  0.00           H  
ATOM   2232 2HG2 THR A 143      -2.189  -4.417 -13.178  1.00  0.00           H  
ATOM   2233 3HG2 THR A 143      -0.826  -4.969 -12.176  1.00  0.00           H  
ATOM   2234  N   VAL A 144      -2.899  -2.712 -10.659  1.00  0.00           N  
ATOM   2235  CA  VAL A 144      -3.373  -1.368 -11.000  1.00  0.00           C  
ATOM   2236  C   VAL A 144      -2.577  -0.898 -12.211  1.00  0.00           C  
ATOM   2237  O   VAL A 144      -1.363  -0.688 -12.129  1.00  0.00           O  
ATOM   2238  CB  VAL A 144      -3.232  -0.402  -9.807  1.00  0.00           C  
ATOM   2239  CG1 VAL A 144      -3.965   0.916 -10.085  1.00  0.00           C  
ATOM   2240  CG2 VAL A 144      -3.815  -0.985  -8.511  1.00  0.00           C  
ATOM   2241  H   VAL A 144      -1.953  -2.794 -10.316  1.00  0.00           H  
ATOM   2242  HA  VAL A 144      -4.438  -1.424 -11.227  1.00  0.00           H  
ATOM   2243  HB  VAL A 144      -2.177  -0.189  -9.634  1.00  0.00           H  
ATOM   2244 1HG1 VAL A 144      -3.789   1.624  -9.275  1.00  0.00           H  
ATOM   2245 2HG1 VAL A 144      -5.037   0.740 -10.175  1.00  0.00           H  
ATOM   2246 3HG1 VAL A 144      -3.615   1.356 -11.019  1.00  0.00           H  
ATOM   2247 1HG2 VAL A 144      -3.259  -1.873  -8.212  1.00  0.00           H  
ATOM   2248 2HG2 VAL A 144      -3.732  -0.248  -7.712  1.00  0.00           H  
ATOM   2249 3HG2 VAL A 144      -4.863  -1.247  -8.659  1.00  0.00           H  
ATOM   2250  N   ASN A 145      -3.234  -0.777 -13.359  1.00  0.00           N  
ATOM   2251  CA  ASN A 145      -2.595  -0.370 -14.608  1.00  0.00           C  
ATOM   2252  C   ASN A 145      -2.224   1.124 -14.597  1.00  0.00           C  
ATOM   2253  O   ASN A 145      -2.749   1.885 -13.782  1.00  0.00           O  
ATOM   2254  CB  ASN A 145      -3.517  -0.724 -15.782  1.00  0.00           C  
ATOM   2255  CG  ASN A 145      -3.711  -2.220 -15.897  1.00  0.00           C  
ATOM   2256  OD1 ASN A 145      -2.791  -2.957 -16.218  1.00  0.00           O  
ATOM   2257  ND2 ASN A 145      -4.892  -2.704 -15.608  1.00  0.00           N  
ATOM   2258  H   ASN A 145      -4.233  -0.924 -13.366  1.00  0.00           H  
ATOM   2259  HA  ASN A 145      -1.663  -0.926 -14.717  1.00  0.00           H  
ATOM   2260 1HB  ASN A 145      -3.094  -0.373 -16.723  1.00  0.00           H  
ATOM   2261 2HB  ASN A 145      -4.480  -0.231 -15.652  1.00  0.00           H  
ATOM   2262 1HD2 ASN A 145      -5.522  -2.113 -15.085  1.00  0.00           H  
ATOM   2263 2HD2 ASN A 145      -4.984  -3.709 -15.567  1.00  0.00           H  
ATOM   2264  N   PRO A 146      -1.326   1.575 -15.492  1.00  0.00           N  
ATOM   2265  CA  PRO A 146      -0.992   2.992 -15.629  1.00  0.00           C  
ATOM   2266  C   PRO A 146      -2.234   3.875 -15.803  1.00  0.00           C  
ATOM   2267  O   PRO A 146      -3.054   3.633 -16.689  1.00  0.00           O  
ATOM   2268  CB  PRO A 146      -0.114   3.007 -16.884  1.00  0.00           C  
ATOM   2269  CG  PRO A 146       0.517   1.657 -16.906  1.00  0.00           C  
ATOM   2270  CD  PRO A 146      -0.575   0.727 -16.448  1.00  0.00           C  
ATOM   2271  HA  PRO A 146      -0.426   3.317 -14.744  1.00  0.00           H  
ATOM   2272 1HB  PRO A 146      -0.731   3.205 -17.773  1.00  0.00           H  
ATOM   2273 2HB  PRO A 146       0.624   3.821 -16.817  1.00  0.00           H  
ATOM   2274 1HG  PRO A 146       0.876   1.422 -17.918  1.00  0.00           H  
ATOM   2275 2HG  PRO A 146       1.395   1.637 -16.244  1.00  0.00           H  
ATOM   2276 1HD  PRO A 146      -1.190   0.430 -17.311  1.00  0.00           H  
ATOM   2277 2HD  PRO A 146      -0.128  -0.157 -15.968  1.00  0.00           H  
ATOM   2278  N   GLY A 147      -2.365   4.905 -14.967  1.00  0.00           N  
ATOM   2279  CA  GLY A 147      -3.498   5.836 -14.959  1.00  0.00           C  
ATOM   2280  C   GLY A 147      -4.798   5.274 -14.374  1.00  0.00           C  
ATOM   2281  O   GLY A 147      -5.800   5.990 -14.341  1.00  0.00           O  
ATOM   2282  H   GLY A 147      -1.702   4.997 -14.211  1.00  0.00           H  
ATOM   2283 1HA  GLY A 147      -3.235   6.725 -14.385  1.00  0.00           H  
ATOM   2284 2HA  GLY A 147      -3.708   6.162 -15.977  1.00  0.00           H  
ATOM   2285  N   GLU A 148      -4.809   4.020 -13.919  1.00  0.00           N  
ATOM   2286  CA  GLU A 148      -5.985   3.377 -13.338  1.00  0.00           C  
ATOM   2287  C   GLU A 148      -6.180   3.780 -11.868  1.00  0.00           C  
ATOM   2288  O   GLU A 148      -5.221   3.979 -11.113  1.00  0.00           O  
ATOM   2289  CB  GLU A 148      -5.888   1.852 -13.523  1.00  0.00           C  
ATOM   2290  CG  GLU A 148      -7.205   1.115 -13.239  1.00  0.00           C  
ATOM   2291  CD  GLU A 148      -7.129  -0.399 -13.512  1.00  0.00           C  
ATOM   2292  OE1 GLU A 148      -8.204  -1.029 -13.573  1.00  0.00           O  
ATOM   2293  OE2 GLU A 148      -6.008  -0.934 -13.696  1.00  0.00           O  
ATOM   2294  H   GLU A 148      -3.951   3.487 -13.936  1.00  0.00           H  
ATOM   2295  HA  GLU A 148      -6.866   3.701 -13.893  1.00  0.00           H  
ATOM   2296 1HB  GLU A 148      -5.118   1.463 -12.857  1.00  0.00           H  
ATOM   2297 2HB  GLU A 148      -5.599   1.648 -14.554  1.00  0.00           H  
ATOM   2298 1HG  GLU A 148      -7.984   1.555 -13.862  1.00  0.00           H  
ATOM   2299 2HG  GLU A 148      -7.483   1.271 -12.197  1.00  0.00           H  
ATOM   2300  N   GLU A 149      -7.447   3.863 -11.455  1.00  0.00           N  
ATOM   2301  CA  GLU A 149      -7.849   3.918 -10.051  1.00  0.00           C  
ATOM   2302  C   GLU A 149      -8.751   2.711  -9.743  1.00  0.00           C  
ATOM   2303  O   GLU A 149      -9.766   2.505 -10.408  1.00  0.00           O  
ATOM   2304  CB  GLU A 149      -8.486   5.285  -9.708  1.00  0.00           C  
ATOM   2305  CG  GLU A 149      -8.715   5.464  -8.194  1.00  0.00           C  
ATOM   2306  CD  GLU A 149      -9.099   6.897  -7.754  1.00  0.00           C  
ATOM   2307  OE1 GLU A 149     -10.128   7.043  -7.052  1.00  0.00           O  
ATOM   2308  OE2 GLU A 149      -8.305   7.854  -7.965  1.00  0.00           O  
ATOM   2309  H   GLU A 149      -8.179   3.644 -12.115  1.00  0.00           H  
ATOM   2310  HA  GLU A 149      -6.952   3.869  -9.432  1.00  0.00           H  
ATOM   2311 1HB  GLU A 149      -7.811   6.070 -10.047  1.00  0.00           H  
ATOM   2312 2HB  GLU A 149      -9.434   5.395 -10.234  1.00  0.00           H  
ATOM   2313 1HG  GLU A 149      -9.483   4.761  -7.870  1.00  0.00           H  
ATOM   2314 2HG  GLU A 149      -7.795   5.201  -7.672  1.00  0.00           H  
ATOM   2315  N   VAL A 150      -8.380   1.908  -8.741  1.00  0.00           N  
ATOM   2316  CA  VAL A 150      -9.111   0.709  -8.305  1.00  0.00           C  
ATOM   2317  C   VAL A 150      -9.531   0.861  -6.848  1.00  0.00           C  
ATOM   2318  O   VAL A 150      -8.750   1.310  -6.012  1.00  0.00           O  
ATOM   2319  CB  VAL A 150      -8.290  -0.585  -8.504  1.00  0.00           C  
ATOM   2320  CG1 VAL A 150      -9.120  -1.815  -8.100  1.00  0.00           C  
ATOM   2321  CG2 VAL A 150      -7.858  -0.773  -9.961  1.00  0.00           C  
ATOM   2322  H   VAL A 150      -7.554   2.168  -8.221  1.00  0.00           H  
ATOM   2323  HA  VAL A 150      -9.996   0.596  -8.932  1.00  0.00           H  
ATOM   2324  HB  VAL A 150      -7.395  -0.548  -7.883  1.00  0.00           H  
ATOM   2325 1HG1 VAL A 150     -10.118  -1.748  -8.534  1.00  0.00           H  
ATOM   2326 2HG1 VAL A 150      -8.660  -2.725  -8.484  1.00  0.00           H  
ATOM   2327 3HG1 VAL A 150      -9.194  -1.884  -7.015  1.00  0.00           H  
ATOM   2328 1HG2 VAL A 150      -8.727  -0.793 -10.619  1.00  0.00           H  
ATOM   2329 2HG2 VAL A 150      -7.300  -1.702 -10.080  1.00  0.00           H  
ATOM   2330 3HG2 VAL A 150      -7.209   0.048 -10.266  1.00  0.00           H  
ATOM   2331  N   GLU A 151     -10.753   0.449  -6.512  1.00  0.00           N  
ATOM   2332  CA  GLU A 151     -11.233   0.394  -5.130  1.00  0.00           C  
ATOM   2333  C   GLU A 151     -11.363  -1.057  -4.651  1.00  0.00           C  
ATOM   2334  O   GLU A 151     -11.947  -1.910  -5.319  1.00  0.00           O  
ATOM   2335  CB  GLU A 151     -12.541   1.191  -4.976  1.00  0.00           C  
ATOM   2336  CG  GLU A 151     -12.940   1.354  -3.499  1.00  0.00           C  
ATOM   2337  CD  GLU A 151     -14.217   2.190  -3.313  1.00  0.00           C  
ATOM   2338  OE1 GLU A 151     -15.286   1.579  -3.101  1.00  0.00           O  
ATOM   2339  OE2 GLU A 151     -14.124   3.445  -3.286  1.00  0.00           O  
ATOM   2340  H   GLU A 151     -11.345   0.058  -7.231  1.00  0.00           H  
ATOM   2341  HA  GLU A 151     -10.508   0.900  -4.492  1.00  0.00           H  
ATOM   2342 1HB  GLU A 151     -12.403   2.183  -5.407  1.00  0.00           H  
ATOM   2343 2HB  GLU A 151     -13.342   0.686  -5.516  1.00  0.00           H  
ATOM   2344 1HG  GLU A 151     -13.093   0.368  -3.059  1.00  0.00           H  
ATOM   2345 2HG  GLU A 151     -12.119   1.825  -2.958  1.00  0.00           H  
ATOM   2346  N   VAL A 152     -10.848  -1.331  -3.453  1.00  0.00           N  
ATOM   2347  CA  VAL A 152     -10.985  -2.606  -2.751  1.00  0.00           C  
ATOM   2348  C   VAL A 152     -11.702  -2.359  -1.433  1.00  0.00           C  
ATOM   2349  O   VAL A 152     -11.274  -1.532  -0.633  1.00  0.00           O  
ATOM   2350  CB  VAL A 152      -9.619  -3.268  -2.502  1.00  0.00           C  
ATOM   2351  CG1 VAL A 152      -9.812  -4.687  -1.955  1.00  0.00           C  
ATOM   2352  CG2 VAL A 152      -8.790  -3.377  -3.782  1.00  0.00           C  
ATOM   2353  H   VAL A 152     -10.348  -0.591  -2.982  1.00  0.00           H  
ATOM   2354  HA  VAL A 152     -11.564  -3.285  -3.377  1.00  0.00           H  
ATOM   2355  HB  VAL A 152      -9.054  -2.686  -1.774  1.00  0.00           H  
ATOM   2356 1HG1 VAL A 152     -10.371  -5.286  -2.674  1.00  0.00           H  
ATOM   2357 2HG1 VAL A 152      -8.836  -5.140  -1.787  1.00  0.00           H  
ATOM   2358 3HG1 VAL A 152     -10.345  -4.659  -1.004  1.00  0.00           H  
ATOM   2359 1HG2 VAL A 152      -8.543  -2.384  -4.156  1.00  0.00           H  
ATOM   2360 2HG2 VAL A 152      -7.853  -3.894  -3.572  1.00  0.00           H  
ATOM   2361 3HG2 VAL A 152      -9.350  -3.914  -4.548  1.00  0.00           H  
ATOM   2362  N   THR A 153     -12.783  -3.094  -1.181  1.00  0.00           N  
ATOM   2363  CA  THR A 153     -13.530  -3.003   0.081  1.00  0.00           C  
ATOM   2364  C   THR A 153     -13.381  -4.281   0.895  1.00  0.00           C  
ATOM   2365  O   THR A 153     -13.580  -5.384   0.378  1.00  0.00           O  
ATOM   2366  CB  THR A 153     -15.006  -2.666  -0.163  1.00  0.00           C  
ATOM   2367  OG1 THR A 153     -15.123  -1.396  -0.759  1.00  0.00           O  
ATOM   2368  CG2 THR A 153     -15.812  -2.573   1.135  1.00  0.00           C  
ATOM   2369  H   THR A 153     -13.088  -3.761  -1.874  1.00  0.00           H  
ATOM   2370  HA  THR A 153     -13.123  -2.177   0.665  1.00  0.00           H  
ATOM   2371  HB  THR A 153     -15.456  -3.416  -0.814  1.00  0.00           H  
ATOM   2372  HG1 THR A 153     -14.949  -1.445  -1.702  1.00  0.00           H  
ATOM   2373 1HG2 THR A 153     -15.913  -3.558   1.590  1.00  0.00           H  
ATOM   2374 2HG2 THR A 153     -15.317  -1.898   1.834  1.00  0.00           H  
ATOM   2375 3HG2 THR A 153     -16.809  -2.192   0.916  1.00  0.00           H  
ATOM   2376  N   PHE A 154     -13.089  -4.105   2.180  1.00  0.00           N  
ATOM   2377  CA  PHE A 154     -13.099  -5.134   3.214  1.00  0.00           C  
ATOM   2378  C   PHE A 154     -14.273  -4.889   4.162  1.00  0.00           C  
ATOM   2379  O   PHE A 154     -14.664  -3.743   4.401  1.00  0.00           O  
ATOM   2380  CB  PHE A 154     -11.770  -5.120   3.975  1.00  0.00           C  
ATOM   2381  CG  PHE A 154     -10.569  -5.439   3.113  1.00  0.00           C  
ATOM   2382  CD1 PHE A 154     -10.051  -6.746   3.096  1.00  0.00           C  
ATOM   2383  CD2 PHE A 154      -9.979  -4.439   2.316  1.00  0.00           C  
ATOM   2384  CE1 PHE A 154      -8.945  -7.054   2.287  1.00  0.00           C  
ATOM   2385  CE2 PHE A 154      -8.880  -4.749   1.498  1.00  0.00           C  
ATOM   2386  CZ  PHE A 154      -8.364  -6.057   1.486  1.00  0.00           C  
ATOM   2387  H   PHE A 154     -12.940  -3.159   2.499  1.00  0.00           H  
ATOM   2388  HA  PHE A 154     -13.218  -6.106   2.734  1.00  0.00           H  
ATOM   2389 1HB  PHE A 154     -11.825  -5.853   4.780  1.00  0.00           H  
ATOM   2390 2HB  PHE A 154     -11.629  -4.140   4.430  1.00  0.00           H  
ATOM   2391  HD1 PHE A 154     -10.503  -7.516   3.704  1.00  0.00           H  
ATOM   2392  HD2 PHE A 154     -10.378  -3.436   2.321  1.00  0.00           H  
ATOM   2393  HE1 PHE A 154      -8.544  -8.057   2.286  1.00  0.00           H  
ATOM   2394  HE2 PHE A 154      -8.440  -3.984   0.876  1.00  0.00           H  
ATOM   2395  HZ  PHE A 154      -7.517  -6.301   0.862  1.00  0.00           H  
ATOM   2396  N   SER A 155     -14.832  -5.962   4.715  1.00  0.00           N  
ATOM   2397  CA  SER A 155     -15.904  -5.890   5.711  1.00  0.00           C  
ATOM   2398  C   SER A 155     -15.611  -6.849   6.855  1.00  0.00           C  
ATOM   2399  O   SER A 155     -15.179  -7.978   6.625  1.00  0.00           O  
ATOM   2400  CB  SER A 155     -17.273  -6.182   5.090  1.00  0.00           C  
ATOM   2401  OG  SER A 155     -17.508  -5.285   4.018  1.00  0.00           O  
ATOM   2402  H   SER A 155     -14.450  -6.876   4.520  1.00  0.00           H  
ATOM   2403  HA  SER A 155     -15.948  -4.871   6.099  1.00  0.00           H  
ATOM   2404 1HB  SER A 155     -18.045  -6.049   5.848  1.00  0.00           H  
ATOM   2405 2HB  SER A 155     -17.304  -7.208   4.724  1.00  0.00           H  
ATOM   2406  HG  SER A 155     -16.916  -4.541   4.154  1.00  0.00           H  
ATOM   2407  N   ALA A 156     -15.832  -6.403   8.086  1.00  0.00           N  
ATOM   2408  CA  ALA A 156     -15.571  -7.196   9.276  1.00  0.00           C  
ATOM   2409  C   ALA A 156     -16.611  -6.906  10.358  1.00  0.00           C  
ATOM   2410  O   ALA A 156     -16.798  -5.761  10.748  1.00  0.00           O  
ATOM   2411  CB  ALA A 156     -14.155  -6.889   9.779  1.00  0.00           C  
ATOM   2412  H   ALA A 156     -16.186  -5.467   8.219  1.00  0.00           H  
ATOM   2413  HA  ALA A 156     -15.649  -8.249   9.005  1.00  0.00           H  
ATOM   2414 1HB  ALA A 156     -13.967  -7.442  10.699  1.00  0.00           H  
ATOM   2415 2HB  ALA A 156     -14.062  -5.825   9.997  1.00  0.00           H  
ATOM   2416 3HB  ALA A 156     -13.419  -7.164   9.023  1.00  0.00           H  
ATOM   2417  N   ASN A 157     -17.211  -7.964  10.911  1.00  0.00           N  
ATOM   2418  CA  ASN A 157     -18.115  -7.845  12.064  1.00  0.00           C  
ATOM   2419  C   ASN A 157     -17.415  -7.257  13.302  1.00  0.00           C  
ATOM   2420  O   ASN A 157     -18.069  -6.678  14.162  1.00  0.00           O  
ATOM   2421  CB  ASN A 157     -18.663  -9.239  12.419  1.00  0.00           C  
ATOM   2422  CG  ASN A 157     -19.507  -9.872  11.332  1.00  0.00           C  
ATOM   2423  OD1 ASN A 157     -20.068  -9.233  10.467  1.00  0.00           O  
ATOM   2424  ND2 ASN A 157     -19.614 -11.180  11.325  1.00  0.00           N  
ATOM   2425  H   ASN A 157     -17.112  -8.865  10.466  1.00  0.00           H  
ATOM   2426  HA  ASN A 157     -18.917  -7.152  11.805  1.00  0.00           H  
ATOM   2427 1HB  ASN A 157     -19.291  -9.148  13.305  1.00  0.00           H  
ATOM   2428 2HB  ASN A 157     -17.831  -9.900  12.664  1.00  0.00           H  
ATOM   2429 1HD2 ASN A 157     -19.235 -11.732  12.081  1.00  0.00           H  
ATOM   2430 2HD2 ASN A 157     -20.222 -11.553  10.610  1.00  0.00           H  
ATOM   2431  N   ASP A 158     -16.097  -7.444  13.394  1.00  0.00           N  
ATOM   2432  CA  ASP A 158     -15.239  -6.834  14.404  1.00  0.00           C  
ATOM   2433  C   ASP A 158     -14.331  -5.789  13.730  1.00  0.00           C  
ATOM   2434  O   ASP A 158     -13.384  -6.173  13.027  1.00  0.00           O  
ATOM   2435  CB  ASP A 158     -14.435  -7.923  15.127  1.00  0.00           C  
ATOM   2436  CG  ASP A 158     -13.486  -7.346  16.183  1.00  0.00           C  
ATOM   2437  OD1 ASP A 158     -13.536  -6.119  16.427  1.00  0.00           O  
ATOM   2438  OD2 ASP A 158     -12.682  -8.144  16.708  1.00  0.00           O  
ATOM   2439  H   ASP A 158     -15.630  -7.861  12.602  1.00  0.00           H  
ATOM   2440  HA  ASP A 158     -15.871  -6.341  15.143  1.00  0.00           H  
ATOM   2441 1HB  ASP A 158     -15.129  -8.607  15.616  1.00  0.00           H  
ATOM   2442 2HB  ASP A 158     -13.858  -8.492  14.399  1.00  0.00           H  
ATOM   2443  N   PRO A 159     -14.584  -4.483  13.936  1.00  0.00           N  
ATOM   2444  CA  PRO A 159     -13.759  -3.411  13.388  1.00  0.00           C  
ATOM   2445  C   PRO A 159     -12.296  -3.470  13.841  1.00  0.00           C  
ATOM   2446  O   PRO A 159     -11.429  -2.963  13.134  1.00  0.00           O  
ATOM   2447  CB  PRO A 159     -14.416  -2.104  13.846  1.00  0.00           C  
ATOM   2448  CG  PRO A 159     -15.869  -2.498  14.100  1.00  0.00           C  
ATOM   2449  CD  PRO A 159     -15.743  -3.926  14.616  1.00  0.00           C  
ATOM   2450  HA  PRO A 159     -13.797  -3.451  12.289  1.00  0.00           H  
ATOM   2451 1HB  PRO A 159     -14.337  -1.328  13.085  1.00  0.00           H  
ATOM   2452 2HB  PRO A 159     -13.970  -1.767  14.781  1.00  0.00           H  
ATOM   2453 1HG  PRO A 159     -16.348  -1.843  14.828  1.00  0.00           H  
ATOM   2454 2HG  PRO A 159     -16.418  -2.496  13.158  1.00  0.00           H  
ATOM   2455 1HD  PRO A 159     -16.655  -4.476  14.383  1.00  0.00           H  
ATOM   2456 2HD  PRO A 159     -15.565  -3.923  15.691  1.00  0.00           H  
ATOM   2457  N   HIS A 160     -11.974  -4.134  14.960  1.00  0.00           N  
ATOM   2458  CA  HIS A 160     -10.585  -4.295  15.400  1.00  0.00           C  
ATOM   2459  C   HIS A 160      -9.733  -5.107  14.415  1.00  0.00           C  
ATOM   2460  O   HIS A 160      -8.504  -4.998  14.437  1.00  0.00           O  
ATOM   2461  CB  HIS A 160     -10.537  -4.918  16.799  1.00  0.00           C  
ATOM   2462  CG  HIS A 160     -11.173  -4.061  17.861  1.00  0.00           C  
ATOM   2463  ND1 HIS A 160     -10.850  -2.753  18.138  1.00  0.00           N  
ATOM   2464  CD2 HIS A 160     -12.160  -4.432  18.733  1.00  0.00           C  
ATOM   2465  CE1 HIS A 160     -11.609  -2.350  19.170  1.00  0.00           C  
ATOM   2466  NE2 HIS A 160     -12.420  -3.339  19.573  1.00  0.00           N  
ATOM   2467  H   HIS A 160     -12.692  -4.598  15.497  1.00  0.00           H  
ATOM   2468  HA  HIS A 160     -10.113  -3.316  15.481  1.00  0.00           H  
ATOM   2469 1HB  HIS A 160     -11.013  -5.898  16.782  1.00  0.00           H  
ATOM   2470 2HB  HIS A 160      -9.494  -5.068  17.078  1.00  0.00           H  
ATOM   2471  HD1 HIS A 160     -10.282  -2.153  17.556  1.00  0.00           H  
ATOM   2472  HD2 HIS A 160     -12.644  -5.397  18.765  1.00  0.00           H  
ATOM   2473  HE1 HIS A 160     -11.614  -1.354  19.587  1.00  0.00           H  
ATOM   2474  N   LYS A 161     -10.344  -5.854  13.480  1.00  0.00           N  
ATOM   2475  CA  LYS A 161      -9.617  -6.473  12.355  1.00  0.00           C  
ATOM   2476  C   LYS A 161      -8.901  -5.452  11.470  1.00  0.00           C  
ATOM   2477  O   LYS A 161      -7.905  -5.788  10.830  1.00  0.00           O  
ATOM   2478  CB  LYS A 161     -10.569  -7.303  11.488  1.00  0.00           C  
ATOM   2479  CG  LYS A 161     -11.062  -8.560  12.214  1.00  0.00           C  
ATOM   2480  CD  LYS A 161     -11.615  -9.561  11.196  1.00  0.00           C  
ATOM   2481  CE  LYS A 161     -12.105 -10.818  11.913  1.00  0.00           C  
ATOM   2482  NZ  LYS A 161     -12.438 -11.886  10.940  1.00  0.00           N  
ATOM   2483  H   LYS A 161     -11.352  -5.908  13.504  1.00  0.00           H  
ATOM   2484  HA  LYS A 161      -8.848  -7.131  12.760  1.00  0.00           H  
ATOM   2485 1HB  LYS A 161     -11.417  -6.695  11.174  1.00  0.00           H  
ATOM   2486 2HB  LYS A 161     -10.024  -7.609  10.595  1.00  0.00           H  
ATOM   2487 1HG  LYS A 161     -11.833  -8.294  12.936  1.00  0.00           H  
ATOM   2488 2HG  LYS A 161     -10.229  -9.025  12.742  1.00  0.00           H  
ATOM   2489 1HD  LYS A 161     -12.435  -9.108  10.638  1.00  0.00           H  
ATOM   2490 2HD  LYS A 161     -10.820  -9.826  10.500  1.00  0.00           H  
ATOM   2491 1HE  LYS A 161     -11.319 -11.159  12.588  1.00  0.00           H  
ATOM   2492 2HE  LYS A 161     -12.972 -10.557  12.520  1.00  0.00           H  
ATOM   2493 1HZ  LYS A 161     -12.753 -12.717  11.421  1.00  0.00           H  
ATOM   2494 2HZ  LYS A 161     -13.153 -11.575  10.298  1.00  0.00           H  
ATOM   2495 3HZ  LYS A 161     -11.616 -12.132  10.406  1.00  0.00           H  
ATOM   2496  N   PHE A 162      -9.376  -4.211  11.457  1.00  0.00           N  
ATOM   2497  CA  PHE A 162      -8.780  -3.105  10.721  1.00  0.00           C  
ATOM   2498  C   PHE A 162      -7.639  -2.412  11.472  1.00  0.00           C  
ATOM   2499  O   PHE A 162      -7.054  -1.484  10.928  1.00  0.00           O  
ATOM   2500  CB  PHE A 162      -9.887  -2.115  10.351  1.00  0.00           C  
ATOM   2501  CG  PHE A 162     -11.020  -2.678   9.515  1.00  0.00           C  
ATOM   2502  CD1 PHE A 162     -10.760  -3.539   8.434  1.00  0.00           C  
ATOM   2503  CD2 PHE A 162     -12.347  -2.336   9.818  1.00  0.00           C  
ATOM   2504  CE1 PHE A 162     -11.816  -4.103   7.696  1.00  0.00           C  
ATOM   2505  CE2 PHE A 162     -13.402  -2.874   9.065  1.00  0.00           C  
ATOM   2506  CZ  PHE A 162     -13.142  -3.764   8.010  1.00  0.00           C  
ATOM   2507  H   PHE A 162     -10.196  -4.002  12.008  1.00  0.00           H  
ATOM   2508  HA  PHE A 162      -8.355  -3.495   9.795  1.00  0.00           H  
ATOM   2509 1HB  PHE A 162     -10.291  -1.682  11.266  1.00  0.00           H  
ATOM   2510 2HB  PHE A 162      -9.439  -1.289   9.799  1.00  0.00           H  
ATOM   2511  HD1 PHE A 162      -9.736  -3.749   8.163  1.00  0.00           H  
ATOM   2512  HD2 PHE A 162     -12.562  -1.668  10.639  1.00  0.00           H  
ATOM   2513  HE1 PHE A 162     -11.610  -4.782   6.882  1.00  0.00           H  
ATOM   2514  HE2 PHE A 162     -14.418  -2.612   9.321  1.00  0.00           H  
ATOM   2515  HZ  PHE A 162     -13.963  -4.177   7.444  1.00  0.00           H  
ATOM   2516  N   ASN A 163      -7.271  -2.859  12.680  1.00  0.00           N  
ATOM   2517  CA  ASN A 163      -6.227  -2.205  13.476  1.00  0.00           C  
ATOM   2518  C   ASN A 163      -4.811  -2.369  12.899  1.00  0.00           C  
ATOM   2519  O   ASN A 163      -3.904  -1.645  13.307  1.00  0.00           O  
ATOM   2520  CB  ASN A 163      -6.254  -2.716  14.924  1.00  0.00           C  
ATOM   2521  CG  ASN A 163      -7.395  -2.157  15.753  1.00  0.00           C  
ATOM   2522  OD1 ASN A 163      -8.209  -1.359  15.328  1.00  0.00           O  
ATOM   2523  ND2 ASN A 163      -7.470  -2.551  17.002  1.00  0.00           N  
ATOM   2524  H   ASN A 163      -7.821  -3.582  13.121  1.00  0.00           H  
ATOM   2525  HA  ASN A 163      -6.418  -1.131  13.482  1.00  0.00           H  
ATOM   2526 1HB  ASN A 163      -5.337  -2.403  15.423  1.00  0.00           H  
ATOM   2527 2HB  ASN A 163      -6.290  -3.805  14.940  1.00  0.00           H  
ATOM   2528 1HD2 ASN A 163      -6.777  -3.184  17.375  1.00  0.00           H  
ATOM   2529 2HD2 ASN A 163      -8.140  -2.075  17.588  1.00  0.00           H  
ATOM   2530  N   ARG A 164      -4.594  -3.350  12.010  1.00  0.00           N  
ATOM   2531  CA  ARG A 164      -3.269  -3.683  11.460  1.00  0.00           C  
ATOM   2532  C   ARG A 164      -3.280  -3.926   9.942  1.00  0.00           C  
ATOM   2533  O   ARG A 164      -2.938  -5.032   9.513  1.00  0.00           O  
ATOM   2534  CB  ARG A 164      -2.642  -4.858  12.232  1.00  0.00           C  
ATOM   2535  CG  ARG A 164      -2.396  -4.562  13.718  1.00  0.00           C  
ATOM   2536  CD  ARG A 164      -1.797  -5.803  14.391  1.00  0.00           C  
ATOM   2537  NE  ARG A 164      -1.616  -5.603  15.840  1.00  0.00           N  
ATOM   2538  CZ  ARG A 164      -0.505  -5.302  16.482  1.00  0.00           C  
ATOM   2539  NH1 ARG A 164       0.642  -5.136  15.892  1.00  0.00           N  
ATOM   2540  NH2 ARG A 164      -0.539  -5.115  17.760  1.00  0.00           N  
ATOM   2541  H   ARG A 164      -5.396  -3.886  11.713  1.00  0.00           H  
ATOM   2542  HA  ARG A 164      -2.597  -2.845  11.646  1.00  0.00           H  
ATOM   2543 1HB  ARG A 164      -3.295  -5.726  12.143  1.00  0.00           H  
ATOM   2544 2HB  ARG A 164      -1.683  -5.101  11.777  1.00  0.00           H  
ATOM   2545 1HG  ARG A 164      -3.336  -4.320  14.213  1.00  0.00           H  
ATOM   2546 2HG  ARG A 164      -1.711  -3.720  13.817  1.00  0.00           H  
ATOM   2547 1HD  ARG A 164      -2.477  -6.641  14.240  1.00  0.00           H  
ATOM   2548 2HD  ARG A 164      -0.850  -6.051  13.913  1.00  0.00           H  
ATOM   2549  HE  ARG A 164      -2.431  -5.664  16.433  1.00  0.00           H  
ATOM   2550 1HH1 ARG A 164       0.652  -5.138  14.882  1.00  0.00           H  
ATOM   2551 2HH1 ARG A 164       1.264  -4.466  16.322  1.00  0.00           H  
ATOM   2552 1HH2 ARG A 164      -0.615  -4.125  17.945  1.00  0.00           H  
ATOM   2553 2HH2 ARG A 164       0.323  -5.359  18.227  1.00  0.00           H  
ATOM   2554  N   PRO A 165      -3.726  -2.966   9.112  1.00  0.00           N  
ATOM   2555  CA  PRO A 165      -3.713  -3.144   7.674  1.00  0.00           C  
ATOM   2556  C   PRO A 165      -2.276  -3.044   7.157  1.00  0.00           C  
ATOM   2557  O   PRO A 165      -1.448  -2.275   7.654  1.00  0.00           O  
ATOM   2558  CB  PRO A 165      -4.635  -2.066   7.112  1.00  0.00           C  
ATOM   2559  CG  PRO A 165      -4.459  -0.916   8.099  1.00  0.00           C  
ATOM   2560  CD  PRO A 165      -4.109  -1.598   9.429  1.00  0.00           C  
ATOM   2561  HA  PRO A 165      -4.163  -4.116   7.426  1.00  0.00           H  
ATOM   2562 1HB  PRO A 165      -4.363  -1.779   6.096  1.00  0.00           H  
ATOM   2563 2HB  PRO A 165      -5.666  -2.418   7.147  1.00  0.00           H  
ATOM   2564 1HG  PRO A 165      -5.374  -0.330   8.184  1.00  0.00           H  
ATOM   2565 2HG  PRO A 165      -3.638  -0.284   7.759  1.00  0.00           H  
ATOM   2566 1HD  PRO A 165      -4.985  -1.607  10.077  1.00  0.00           H  
ATOM   2567 2HD  PRO A 165      -3.299  -1.076   9.939  1.00  0.00           H  
ATOM   2568  N   GLN A 166      -1.989  -3.837   6.137  1.00  0.00           N  
ATOM   2569  CA  GLN A 166      -0.704  -3.864   5.463  1.00  0.00           C  
ATOM   2570  C   GLN A 166      -0.921  -3.726   3.960  1.00  0.00           C  
ATOM   2571  O   GLN A 166      -1.769  -4.408   3.384  1.00  0.00           O  
ATOM   2572  CB  GLN A 166       0.034  -5.150   5.856  1.00  0.00           C  
ATOM   2573  CG  GLN A 166       1.276  -5.429   4.998  1.00  0.00           C  
ATOM   2574  CD  GLN A 166       1.958  -6.743   5.354  1.00  0.00           C  
ATOM   2575  OE1 GLN A 166       1.765  -7.335   6.411  1.00  0.00           O  
ATOM   2576  NE2 GLN A 166       2.776  -7.247   4.460  1.00  0.00           N  
ATOM   2577  H   GLN A 166      -2.708  -4.463   5.801  1.00  0.00           H  
ATOM   2578  HA  GLN A 166      -0.110  -3.021   5.817  1.00  0.00           H  
ATOM   2579 1HB  GLN A 166      -0.651  -5.992   5.760  1.00  0.00           H  
ATOM   2580 2HB  GLN A 166       0.328  -5.075   6.903  1.00  0.00           H  
ATOM   2581 1HG  GLN A 166       1.993  -4.617   5.116  1.00  0.00           H  
ATOM   2582 2HG  GLN A 166       0.991  -5.483   3.948  1.00  0.00           H  
ATOM   2583 1HE2 GLN A 166       3.665  -7.441   4.897  1.00  0.00           H  
ATOM   2584 2HE2 GLN A 166       2.852  -6.751   3.584  1.00  0.00           H  
ATOM   2585  N   PHE A 167      -0.103  -2.885   3.339  1.00  0.00           N  
ATOM   2586  CA  PHE A 167      -0.058  -2.668   1.901  1.00  0.00           C  
ATOM   2587  C   PHE A 167       1.352  -2.987   1.414  1.00  0.00           C  
ATOM   2588  O   PHE A 167       2.331  -2.464   1.939  1.00  0.00           O  
ATOM   2589  CB  PHE A 167      -0.467  -1.224   1.573  1.00  0.00           C  
ATOM   2590  CG  PHE A 167      -1.714  -0.768   2.305  1.00  0.00           C  
ATOM   2591  CD1 PHE A 167      -2.982  -1.134   1.823  1.00  0.00           C  
ATOM   2592  CD2 PHE A 167      -1.607  -0.033   3.502  1.00  0.00           C  
ATOM   2593  CE1 PHE A 167      -4.137  -0.779   2.539  1.00  0.00           C  
ATOM   2594  CE2 PHE A 167      -2.764   0.326   4.216  1.00  0.00           C  
ATOM   2595  CZ  PHE A 167      -4.029  -0.055   3.738  1.00  0.00           C  
ATOM   2596  H   PHE A 167       0.549  -2.355   3.899  1.00  0.00           H  
ATOM   2597  HA  PHE A 167      -0.779  -3.336   1.427  1.00  0.00           H  
ATOM   2598 1HB  PHE A 167      -0.631  -1.140   0.499  1.00  0.00           H  
ATOM   2599 2HB  PHE A 167       0.352  -0.552   1.828  1.00  0.00           H  
ATOM   2600  HD1 PHE A 167      -3.064  -1.694   0.903  1.00  0.00           H  
ATOM   2601  HD2 PHE A 167      -0.635   0.240   3.884  1.00  0.00           H  
ATOM   2602  HE1 PHE A 167      -5.110  -1.068   2.170  1.00  0.00           H  
ATOM   2603  HE2 PHE A 167      -2.676   0.883   5.137  1.00  0.00           H  
ATOM   2604  HZ  PHE A 167      -4.920   0.203   4.292  1.00  0.00           H  
ATOM   2605  N   THR A 168       1.472  -3.857   0.424  1.00  0.00           N  
ATOM   2606  CA  THR A 168       2.734  -4.145  -0.255  1.00  0.00           C  
ATOM   2607  C   THR A 168       2.573  -3.752  -1.709  1.00  0.00           C  
ATOM   2608  O   THR A 168       1.679  -4.261  -2.376  1.00  0.00           O  
ATOM   2609  CB  THR A 168       3.117  -5.618  -0.102  1.00  0.00           C  
ATOM   2610  OG1 THR A 168       3.254  -5.938   1.273  1.00  0.00           O  
ATOM   2611  CG2 THR A 168       4.445  -5.933  -0.778  1.00  0.00           C  
ATOM   2612  H   THR A 168       0.637  -4.297   0.063  1.00  0.00           H  
ATOM   2613  HA  THR A 168       3.521  -3.552   0.212  1.00  0.00           H  
ATOM   2614  HB  THR A 168       2.342  -6.242  -0.545  1.00  0.00           H  
ATOM   2615  HG1 THR A 168       3.947  -5.363   1.605  1.00  0.00           H  
ATOM   2616 1HG2 THR A 168       5.268  -5.433  -0.266  1.00  0.00           H  
ATOM   2617 2HG2 THR A 168       4.431  -5.624  -1.823  1.00  0.00           H  
ATOM   2618 3HG2 THR A 168       4.581  -7.014  -0.766  1.00  0.00           H  
ATOM   2619  N   ILE A 169       3.409  -2.827  -2.165  1.00  0.00           N  
ATOM   2620  CA  ILE A 169       3.392  -2.265  -3.509  1.00  0.00           C  
ATOM   2621  C   ILE A 169       4.610  -2.816  -4.246  1.00  0.00           C  
ATOM   2622  O   ILE A 169       5.740  -2.615  -3.795  1.00  0.00           O  
ATOM   2623  CB  ILE A 169       3.423  -0.726  -3.489  1.00  0.00           C  
ATOM   2624  CG1 ILE A 169       2.358  -0.183  -2.532  1.00  0.00           C  
ATOM   2625  CG2 ILE A 169       3.216  -0.172  -4.891  1.00  0.00           C  
ATOM   2626  CD1 ILE A 169       2.842  -0.022  -1.109  1.00  0.00           C  
ATOM   2627  H   ILE A 169       4.145  -2.504  -1.553  1.00  0.00           H  
ATOM   2628  HA  ILE A 169       2.472  -2.576  -4.002  1.00  0.00           H  
ATOM   2629  HB  ILE A 169       4.387  -0.386  -3.114  1.00  0.00           H  
ATOM   2630 1HG1 ILE A 169       2.012   0.788  -2.886  1.00  0.00           H  
ATOM   2631 2HG1 ILE A 169       1.499  -0.853  -2.526  1.00  0.00           H  
ATOM   2632 1HG2 ILE A 169       3.239   0.917  -4.858  1.00  0.00           H  
ATOM   2633 2HG2 ILE A 169       4.008  -0.533  -5.545  1.00  0.00           H  
ATOM   2634 3HG2 ILE A 169       2.250  -0.502  -5.274  1.00  0.00           H  
ATOM   2635 1HD1 ILE A 169       2.032   0.366  -0.491  1.00  0.00           H  
ATOM   2636 2HD1 ILE A 169       3.161  -0.991  -0.722  1.00  0.00           H  
ATOM   2637 3HD1 ILE A 169       3.680   0.672  -1.086  1.00  0.00           H  
ATOM   2638  N   GLU A 170       4.377  -3.500  -5.361  1.00  0.00           N  
ATOM   2639  CA  GLU A 170       5.402  -4.114  -6.201  1.00  0.00           C  
ATOM   2640  C   GLU A 170       5.305  -3.611  -7.639  1.00  0.00           C  
ATOM   2641  O   GLU A 170       4.249  -3.645  -8.262  1.00  0.00           O  
ATOM   2642  CB  GLU A 170       5.312  -5.644  -6.186  1.00  0.00           C  
ATOM   2643  CG  GLU A 170       5.469  -6.215  -4.775  1.00  0.00           C  
ATOM   2644  CD  GLU A 170       5.753  -7.722  -4.755  1.00  0.00           C  
ATOM   2645  OE1 GLU A 170       6.260  -8.166  -3.697  1.00  0.00           O  
ATOM   2646  OE2 GLU A 170       5.569  -8.416  -5.771  1.00  0.00           O  
ATOM   2647  H   GLU A 170       3.421  -3.660  -5.645  1.00  0.00           H  
ATOM   2648  HA  GLU A 170       6.382  -3.839  -5.808  1.00  0.00           H  
ATOM   2649 1HB  GLU A 170       6.114  -6.029  -6.815  1.00  0.00           H  
ATOM   2650 2HB  GLU A 170       4.354  -5.963  -6.598  1.00  0.00           H  
ATOM   2651 1HG  GLU A 170       4.569  -6.007  -4.197  1.00  0.00           H  
ATOM   2652 2HG  GLU A 170       6.302  -5.701  -4.295  1.00  0.00           H  
ATOM   2653  N   TRP A 171       6.427  -3.160  -8.182  1.00  0.00           N  
ATOM   2654  CA  TRP A 171       6.560  -2.734  -9.573  1.00  0.00           C  
ATOM   2655  C   TRP A 171       7.722  -3.467 -10.248  1.00  0.00           C  
ATOM   2656  O   TRP A 171       8.506  -4.147  -9.579  1.00  0.00           O  
ATOM   2657  CB  TRP A 171       6.782  -1.223  -9.653  1.00  0.00           C  
ATOM   2658  CG  TRP A 171       7.743  -0.704  -8.626  1.00  0.00           C  
ATOM   2659  CD1 TRP A 171       7.593  -0.750  -7.272  1.00  0.00           C  
ATOM   2660  CD2 TRP A 171       9.015  -0.055  -8.866  1.00  0.00           C  
ATOM   2661  NE1 TRP A 171       8.677  -0.176  -6.656  1.00  0.00           N  
ATOM   2662  CE2 TRP A 171       9.558   0.253  -7.616  1.00  0.00           C  
ATOM   2663  CE3 TRP A 171       9.726   0.283 -10.025  1.00  0.00           C  
ATOM   2664  CZ2 TRP A 171      10.783   0.888  -7.485  1.00  0.00           C  
ATOM   2665  CZ3 TRP A 171      10.955   0.919  -9.893  1.00  0.00           C  
ATOM   2666  CH2 TRP A 171      11.469   1.212  -8.655  1.00  0.00           C  
ATOM   2667  H   TRP A 171       7.268  -3.215  -7.625  1.00  0.00           H  
ATOM   2668  HA  TRP A 171       5.637  -2.978 -10.099  1.00  0.00           H  
ATOM   2669 1HB  TRP A 171       7.163  -0.962 -10.641  1.00  0.00           H  
ATOM   2670 2HB  TRP A 171       5.831  -0.708  -9.523  1.00  0.00           H  
ATOM   2671  HD1 TRP A 171       6.737  -1.180  -6.755  1.00  0.00           H  
ATOM   2672  HE1 TRP A 171       8.806  -0.084  -5.659  1.00  0.00           H  
ATOM   2673  HE3 TRP A 171       9.323   0.050 -11.010  1.00  0.00           H  
ATOM   2674  HZ2 TRP A 171      11.209   1.130  -6.511  1.00  0.00           H  
ATOM   2675  HZ3 TRP A 171      11.501   1.179 -10.800  1.00  0.00           H  
ATOM   2676  HH2 TRP A 171      12.437   1.711  -8.588  1.00  0.00           H  
ATOM   2677  N   GLY A 172       7.834  -3.306 -11.569  1.00  0.00           N  
ATOM   2678  CA  GLY A 172       8.959  -3.813 -12.366  1.00  0.00           C  
ATOM   2679  C   GLY A 172      10.335  -3.302 -11.948  1.00  0.00           C  
ATOM   2680  O   GLY A 172      10.434  -2.368 -11.116  1.00  0.00           O  
ATOM   2681  OXT GLY A 172      11.325  -3.794 -12.415  1.00  0.00           O  
ATOM   2682  H   GLY A 172       7.132  -2.749 -12.035  1.00  0.00           H  
ATOM   2683 1HA  GLY A 172       8.982  -4.902 -12.312  1.00  0.00           H  
ATOM   2684 2HA  GLY A 172       8.813  -3.546 -13.412  1.00  0.00           H  
TER                                                                             
# All scores below are weighted scores, not raw scores.
#BEGIN_POSE_ENERGIES_TABLE 
label fa_atr fa_rep fa_sol fa_intra_rep fa_intra_sol_xover4 lk_ball_wtd fa_elec pro_close hbond_sr_bb hbond_lr_bb hbond_bb_sc hbond_sc dslf_fa13 omega fa_dun p_aa_pp yhh_planarity ref rama_prepro total
weights 1 0.55 1 0.005 1 1 1 1.25 1 1 1 1 1.25 0.4 0.7 0.6 0.625 1 0.45 NA
pose -897.359 137.407 621.034 1.55162 34.9172 -1.30939 -356.781 9.80533 -19.573 -84.9434 -20.3069 -35.2799 0 32.4963 312.611 -40.1524 0 -4.52135 6.47761 -303.927
GLY:NtermProteinFull_1 -4.32289 0.91948 5.81381 0.00016 0 0.16902 -4.27146 0 0 0 0 0 0 0.02039 0 0 0 0.79816 0 -0.87334
ARG_2 -6.79476 0.75812 6.07259 0.01225 0.27158 0.20301 -3.7268 0 0 0 0 -0.20022 0 0.28963 4.18861 -0.16704 0 -0.09474 -0.01331 0.79893
VAL_3 -6.92499 1.15417 1.70032 0.01615 0.03965 0.17505 -2.39611 0 0 0 0 0 0 0.08841 0.18445 -0.67705 0 2.64269 -0.14066 -4.13792
GLU_4 -6.97265 0.80003 6.83343 0.00601 0.29948 0.16488 -4.37593 0 0 0 0 -0.05964 0 0.47511 3.17088 0.30565 0 -2.72453 -0.03106 -2.10835
VAL_5 -6.72606 0.50993 1.11082 0.01061 0.0465 0.13154 -2.19922 0 0 0 0 0 0 0.49998 0.34881 -0.45971 0 2.64269 0.11271 -3.9714
ARG_6 -7.04817 0.51006 7.23544 0.00864 0.38536 -0.38036 -4.55895 0 0 0 0 -0.22594 0 0.01196 3.27844 0.21031 0 -0.09474 0.10682 -0.56114
VAL_7 -6.88093 1.04883 0.83258 0.01043 0.03196 0.01211 -1.36963 0 0 0 0 0 0 0.33659 1.14562 -0.44394 0 2.64269 0.06959 -2.5641
GLU_8 -5.73633 0.68623 6.08025 0.00646 0.2731 0.196 -4.87787 0 0 0 0 -0.12246 0 0.26859 2.79824 0.10278 0 -2.72453 0.24007 -2.80946
PHE_9 -7.43466 1.91683 1.42566 0.01791 0.27196 0.07835 -1.17239 0 0 0 0 0 0 -0.0301 2.70837 -0.14169 0 1.21829 0.21535 -0.92613
GLU_10 -3.0104 0.07881 4.23351 0.00611 0.40208 0.64204 -3.24005 0 0 0 0 -0.65965 0 0.15327 3.09592 0.21785 0 -2.72453 0.98695 0.18189
GLY_11 -1.32599 0.06856 1.44626 4e-05 0 -0.14875 0.16187 0 0 0 0 0 0 -0.25117 0 -1.2557 0 0.79816 1.4781 0.97139
ASP_12 -3.91 0.27381 4.36635 0.0037 0.67436 0.0479 -2.15956 0 0 0 0 0 0 0.00583 3.07316 -0.39339 0 -2.14574 0.09437 -0.06921
LYS_13 -5.80001 0.33198 4.93611 0.0111 0.15932 -0.13069 -2.411 0 0 0 0 0 0 1.28664 1.89307 0.09318 0 -0.71458 -0.4001 -0.74499
MET_14 -9.41626 2.46101 1.93319 0.00628 0.06444 0.09793 -2.09879 0 0 0 0 0 0 0.97302 2.61715 0.23614 0 1.65735 0.42273 -1.04581
ARG_15 -6.18404 0.31454 6.24347 0.01063 0.27776 0.53185 -5.0177 0 0 0 0 -0.65965 0 0.07454 3.48184 0.01683 0 -0.09474 0.4288 -0.57589
VAL_16 -7.32469 1.14802 1.10033 0.01466 0.04819 0.08127 -2.1297 0 0 0 0 0 0 0.86263 0.00455 -0.60287 0 2.64269 -0.11222 -4.26713
ARG_17 -6.04215 0.29276 5.56887 0.00937 0.19933 0.31443 -4.34313 0 0 0 0 -1.06487 0 0.01183 2.04911 0.12462 0 -0.09474 -0.02174 -2.99632
LEU_18 -7.53685 0.94137 0.83687 0.01295 0.06424 0.2276 -2.24464 0 0 0 0 0 0 0.30978 0.44066 -0.27078 0 1.66147 -0.00982 -5.56717
ARG_19 -6.15511 0.40654 6.36742 0.01251 0.28494 0.77617 -5.61855 0 0 0 0 -0.91515 0 0.00219 3.52929 -0.09205 0 -0.09474 -0.04486 -1.5414
ASN_20 -8.66384 0.66307 7.45648 0.00901 0.57069 -0.02593 -3.6916 0 0 0 -1.08405 -0.83468 0 0.61766 1.80059 -0.3129 0 -1.34026 0.03745 -4.79832
ASP_21 -3.88683 0.13981 5.20042 0.00293 0.2862 0.27383 -4.25837 0 0 0 0 -0.91515 0 0.37621 3.16396 -0.47464 0 -2.14574 -0.21426 -2.45163
SER_22 -4.72468 0.28411 5.46918 0.00252 0.07034 -0.05383 -0.63904 0 0 0 -1.14266 -0.83468 0 -0.01571 1.18494 -0.38528 0 -0.28969 -0.35759 -1.43207
SER_23 -1.77194 0.12819 1.2894 0.00227 0.06421 -0.23549 0.00079 0 0 0 0 0 0 -0.06445 0.25983 -0.19253 0 -0.28969 -0.36476 -1.17418
THR_24 -4.90887 0.86506 4.81398 0.00627 0.09034 -0.26312 -0.54855 0.0592 0 0 -1.14627 0 0 0.31038 0.04991 -0.27726 0 1.15175 -0.45348 -0.25067
PRO_25 -3.89482 0.44105 1.84328 0.00298 0.07623 -0.22036 -0.92861 0.22503 0 0 0 0 0 0.03018 0.17556 -1.11109 0 -1.64321 -0.49711 -5.50088
VAL_26 -8.00046 2.75437 1.72847 0.02502 0.07064 -0.17837 -2.27163 0 0 0 0 0 0 0.42951 1.58693 -0.7635 0 2.64269 -0.45023 -2.42657
GLU_27 -5.47683 0.43851 5.47557 0.00581 0.27186 -0.18102 -4.2929 0 0 0 0 0 0 -0.01523 3.01136 0.21219 0 -2.72453 -0.12187 -3.39708
VAL_28 -7.08523 0.57554 1.40897 0.01557 0.04882 0.05519 -1.86923 0 0 0 0 0 0 0.84498 0.02781 -0.6116 0 2.64269 -0.04885 -3.99533
HIS_29 -6.5607 0.73012 5.30745 0.00486 0.43299 0.03101 -3.54702 0 0 0 0 -0.76007 0 -0.01544 2.52468 -0.05523 0 -0.30065 -0.01092 -2.21891
ILE_30 -7.66375 0.95228 0.89324 0.02356 0.07332 0.11517 -2.42454 0 0 0 0 0 0 0.4126 0.58083 -0.76282 0 2.30374 -0.16754 -5.6639
LYS_31 -5.06135 0.65011 4.77682 0.00891 0.14802 0.50736 -4.81692 0 0 0 0 -0.80392 0 -0.04409 1.25872 0.28775 0 -0.71458 -0.22204 -4.02521
VAL_32 -6.34306 0.94539 0.98867 0.01655 0.04168 0.08009 -2.49575 0 0 0 0 0 0 0.01603 0.15422 -0.72666 0 2.64269 -0.14667 -4.82682
GLY_33 -3.08023 0.45841 2.35464 0.00013 0 -0.05742 -0.23182 0 0 0 0 0 0 0.08067 0 -1.33727 0 0.79816 0.03584 -0.97889
GLY_34 -2.09533 0.05379 1.50538 6e-05 0 -0.04237 -0.00769 0 0 0 0 0 0 -0.08043 0 -1.51242 0 0.79816 0.8321 -0.54875
ASP_35 -6.63188 0.97582 10.0148 0.01014 0.64314 -0.34686 -2.22664 0 0 0 -1.41913 0 0 -0.08029 4.10273 -0.41556 0 -2.14574 0.65394 3.13444
LYS_36 -4.30182 0.83934 6.53137 0.05589 0.52081 0.28781 -5.76625 0 0 0 0 -0.9914 0 -0.05389 8.72207 0.07822 0 -0.71458 -0.03455 5.17303
ASP_37 -3.46977 1.2403 5.1835 0.00697 0.91795 0.14746 -1.47609 0 0 0 -0.4528 0 0 0.00908 3.95426 0.22698 0 -2.14574 0.08179 4.22387
GLY_38 -2.81692 0.17796 3.34522 8e-05 0 -0.05536 -0.63328 0 0 0 0 0 0 -0.13259 0 -0.85538 0 0.79816 -0.14553 -0.31765
ASP_39 -4.69613 1.58123 8.24972 0.00626 0.60425 0.12061 0.89417 0 0 0 -0.65333 0 0 0.04914 5.82876 0.23641 0 -2.14574 0.05418 10.1295
GLY_40 -2.57282 1.77265 2.68434 4e-05 0 -0.40504 -1.05968 0 0 0 -0.313 0 0 -0.12916 0 -1.5161 0 0.79816 0.57998 -0.16063
TYR_41 -3.8789 2.07608 4.59993 0.02614 0.21966 -0.04775 0.88244 0 0 0 0 0 0 0.02442 4.6281 -0.17511 0 0.58223 0.1628 9.10003
ILE_42 -5.353 1.56696 1.55322 0.01839 0.11313 -0.29149 -0.6364 0 0 0 0 0 0 -0.04635 3.17515 -0.77248 0 2.30374 -0.30475 1.32611
SER_43 -3.89945 1.86624 4.38479 0.00112 0.02021 0.01833 -1.7576 0 0 0 -0.91001 0 0 -0.02261 1.60996 -0.4082 0 -0.28969 -0.21438 0.39873
ALA_44 -2.65314 1.38424 2.67547 0.00315 0 0.05072 -0.26772 0 0 0 0 0 0 -0.02309 0 0.15681 0 1.32468 1.49175 4.14288
ALA_45 -2.81562 0.50748 2.49879 0.00326 0 -0.14923 -1.66845 0 0 0 0 0 0 -0.14766 0 -0.22435 0 1.32468 1.53281 0.86171
GLU_46 -8.23693 4.62023 8.16288 0.00754 0.31348 -0.29662 -1.36562 0 0 0 -0.91001 0 0 0.08161 5.97651 -0.24298 0 -2.72453 -0.11661 5.26895
ALA_47 -3.98452 0.69794 2.64694 0.00163 0 -0.0324 -1.38031 0 0 0 0 0 0 0.00413 0 -0.00315 0 1.32468 -0.45883 -1.18388
LYS_48 -3.93456 0.48283 3.61782 0.01361 0.31866 -0.3129 -0.6746 0 0 0 0 0 0 0.189 1.22018 -0.17712 0 -0.71458 -0.07355 -0.0452
ASP_49 -4.88816 0.53923 7.13232 0.0038 0.65618 0.26009 -6.76647 0 0 0 0 -0.98059 0 -0.00519 3.74022 -0.06988 0 -2.14574 0.07535 -2.44883
ALA_50 -4.42189 0.83536 3.73351 0.00137 0 -0.20872 -2.19333 0 0 0 0 0 0 0.04232 0 -0.23773 0 1.32468 -0.46479 -1.58922
GLU_51 -3.43204 0.35953 4.17113 0.00798 0.75826 0.16071 -2.65136 0 0 0 0 -0.80392 0 0.30371 3.20968 -0.12109 0 -2.72453 -0.45464 -1.21657
LYS_52 -3.3233 0.38994 4.44111 0.00892 0.15184 -0.12764 -3.21574 0 0 0 0 -0.39315 0 0.18612 1.61638 -0.15197 0 -0.71458 -0.27796 -1.41
ASP_53 -3.82458 0.13994 6.16398 0.00302 0.28613 -0.07929 -4.39053 0 0 0 -0.26023 -0.40396 0 0.0042 1.58073 -0.04434 0 -2.14574 -0.07084 -3.04151
ALA_54 -3.61137 0.19146 2.31571 0.00128 0 0.06987 -1.12609 0 0 0 0 0 0 0.55414 0 -0.14547 0 1.32468 -0.25031 -0.67609
GLU_55 -4.13279 0.22867 4.52777 0.00473 0.23966 -0.2088 -2.43288 0 0 0 0 0 0 0.00027 2.91011 0.09655 0 -2.72453 -0.30119 -1.79243
LYS_56 -3.30569 0.27903 2.63952 0.00848 0.14367 -0.13385 -1.20258 0 0 0 -0.33772 0 0 0.31687 1.31194 0.1427 0 -0.71458 0.03646 -0.81577
ARG_57 -5.11955 0.23224 4.47424 0.01967 0.67672 0.0628 -2.82571 0 0 0 -0.33772 0 0 0.33755 1.57822 -0.16044 0 -0.09474 -0.08381 -1.24054
THR_58 -3.26856 0.22128 1.93905 0.00748 0.05201 -0.19472 -1.05089 0 0 0 0 -0.76007 0 -0.03455 0.06448 -0.19681 0 1.15175 -0.05171 -2.12125
VAL_59 -5.38042 0.891 1.22175 0.01189 0.04382 0.08617 -1.66373 0 0 0 0 0 0 2.14415 0.11604 -0.60272 0 2.64269 -0.07218 -0.56153
THR_60 -3.34636 0.14855 1.46922 0.00817 0.05609 -0.40159 -0.41473 0 0 0 0 0 0 0.09259 0.02816 0.05433 0 1.15175 -0.10373 -1.25756
VAL_61 -8.34978 1.43021 1.64438 0.01085 0.04098 0.03829 -2.37409 0 0 0 0 0 0 0.00176 1.69802 -0.5476 0 2.64269 -0.06609 -3.83037
ASN_62 -5.22262 0.50923 4.98653 0.00409 0.23732 0.32533 -2.88094 0.32478 0 0 -0.77663 -0.64103 0 0.01923 2.43578 0.20914 0 -1.34026 0.1356 -1.67445
PRO_63 -5.03891 0.79115 2.47088 0.00312 0.06892 -0.38023 -0.54143 0.7313 0 0 0 0 0 -0.07919 0.07208 -0.71666 0 -1.64321 0.22014 -4.04205
GLY_64 -1.47246 0.02441 1.841 9e-05 0 0.04489 -1.29751 0 0 0 0 0 0 -0.13749 0 -1.33342 0 0.79816 -0.29027 -1.8226
GLU_65 -5.83859 0.45153 5.66624 0.00478 0.20245 0.23674 -3.81001 0 0 0 -0.77663 -0.64103 0 0.80012 3.45517 -0.0494 0 -2.72453 -0.4466 -3.46974
GLU_66 -3.85565 0.44315 3.60894 0.00439 0.20166 -0.10707 -2.31206 0 0 0 0 -0.22594 0 -0.05924 3.42886 0.33218 0 -2.72453 0.00824 -1.25705
VAL_67 -5.19404 0.35751 1.93257 0.01019 0.03638 0.04934 -1.94098 0 0 0 0 0 0 0.30246 0.35979 -0.74623 0 2.64269 0.00776 -2.18256
GLU_68 -4.31802 0.30627 3.7084 0.0049 0.20525 -0.02459 -2.60402 0 0 0 0 -1.06487 0 0.37062 3.66068 0.28065 0 -2.72453 -0.06577 -2.26501
VAL_69 -5.18978 0.87827 1.60309 0.01465 0.04082 0.1089 -1.83761 0 0 0 0 0 0 0.11858 0.10551 -0.79388 0 2.64269 -0.10692 -2.41568
THR_70 -3.56442 0.19427 1.51431 0.00475 0.05056 -0.31703 -0.3913 0 0 0 0 0 0 0.54642 0.06684 -0.20931 0 1.15175 -0.14289 -1.09606
PHE_71 -8.56478 0.74952 1.45968 0.02211 0.23237 -0.07374 -2.05853 0 0 0 0 0 0 0.00753 1.47075 -0.29103 0 1.21829 -0.0873 -5.91513
SER_72 -2.2335 0.16347 1.82533 0.00186 0.05312 -0.23504 -0.69259 0 0 0 0 0 0 -0.01833 0.57716 0.27957 0 -0.28969 -0.04929 -0.61794
ALA_73 -4.09435 0.55188 1.85791 0.00133 0 -0.25711 -0.36009 0 0 0 0 0 0 0.3695 0 0.04876 0 1.32468 0.38284 -0.17464
ASN_74 -1.14387 0.06477 0.85666 0.00631 0.27546 -0.10322 0.08234 0 0 0 0 0 0 0.3361 1.16392 0.04038 0 -1.34026 0.2421 0.4807
ASP_75 -5.09138 0.79607 6.09826 0.00674 0.60987 0.03652 -3.80572 0.02933 0 0 -0.48237 -0.65863 0 0.23989 1.65929 -0.40553 0 -2.14574 -0.15067 -3.26407
PRO_76 -4.26924 0.72895 2.90075 0.00246 0.03807 0.01869 -0.91379 0.14965 0 0 0 0 0 0.17835 0.37254 -0.51766 0 -1.64321 -0.26252 -3.21697
HIS_D_77 -6.88632 0.7476 6.58347 0.00448 0.42288 -0.28812 -3.23598 0 0 0 -0.48237 -0.65863 0 0.97633 3.00617 0.0468 0 -0.30065 -0.27455 -0.33889
LYS_78 -7.02265 0.76599 6.36866 0.01054 0.17155 -0.13931 -2.57002 0 0 0 -0.26023 0 0 0.03798 3.21166 -0.03169 0 -0.71458 -0.38333 -0.55544
PHE_79 -9.81532 2.09572 2.6876 0.02476 0.30032 -0.21206 -1.21076 0 0 0 0 0 0 -0.05201 2.80263 0.03859 0 1.21829 -0.46516 -2.5874
ASN_80 -5.59 0.73964 4.56526 0.00752 0.30205 -0.13715 -1.90878 0 0 0 0 0 0 0.08538 1.47344 0.04996 0 -1.34026 -0.28132 -2.03427
ARG_81 -4.40132 0.79788 4.11262 0.03634 0.56908 -0.0489 -2.03668 0.00459 0 0 0 -0.6378 0 0.09796 2.97155 -0.21708 0 -0.09474 0.03876 1.19225
PRO_82 -6.29265 1.52689 2.48072 0.00359 0.12064 -0.04585 -1.78756 0.17166 0 0 0 0 0 -0.00711 0.30425 -0.60835 0 -1.64321 0.02801 -5.74897
GLN_83 -6.07011 0.53 5.14479 0.00664 0.16564 0.38223 -3.62421 0 0 0 0 -1.17265 0 0.03486 2.99779 0.16786 0 -1.45095 -0.07489 -2.96298
PHE_84 -8.81032 0.97249 1.02918 0.02083 0.32426 0.15824 -2.45602 0 0 0 0 0 0 0.99405 2.42491 -0.12784 0 1.21829 0.09989 -4.15203
THR_85 -6.62748 1.08175 4.31673 0.00768 0.05919 0.00847 -2.56229 0 0 0 0 0 0 -0.05533 0.04421 0.13373 0 1.15175 0.18968 -2.25192
ILE_86 -8.28115 0.79059 1.12138 0.02971 0.11855 -0.18959 -2.25895 0 0 0 0 0 0 -0.00659 2.74044 -0.68288 0 2.30374 -0.09307 -4.40782
GLU_87 -7.31121 0.57651 6.96576 0.00625 0.27394 -0.17642 -4.79766 0 0 0 0 -0.32657 0 0.0523 2.56281 0.15745 0 -2.72453 -0.15427 -4.89563
TRP_88 -11.3357 2.88817 2.17006 0.01926 0.44795 -0.51312 -1.24604 0 0 0 0 0 0 0.00597 3.86805 0.10925 0 2.26099 0.3258 -0.99934
LYS_89 -3.1962 0.46135 2.99352 0.00922 0.17286 -0.45518 -2.00021 0 0 0 0 0 0 0.04645 0.91317 0.16302 0 -0.71458 0.96777 -0.63881
ASP_90 -4.92284 0.88104 5.39475 0.00671 0.6208 -0.56464 -1.30974 0 0 0 0 0 0 0.46537 2.04075 -0.54589 0 -2.14574 0.69929 0.61988
ASP_91 -5.72734 1.22189 8.57896 0.01083 0.74622 -0.06223 -3.06112 0 0 0 -0.37307 0 0 0.42277 4.3928 -0.83902 0 -2.14574 0.40004 3.56499
LYS_92 -3.67563 0.43226 5.35784 0.01398 0.30366 -0.47689 -2.48756 0 0 0 0 0 0 -0.05393 1.26916 0.07868 0 -0.71458 0.34256 0.38955
ASP_93 -3.20766 1.24158 4.8898 0.007 0.91833 0.19695 -1.41951 0 0 0 -0.37307 0 0 0.01016 3.95251 0.22919 0 -2.14574 0.08403 4.38356
GLY_94 -1.76476 0.5595 2.81157 8e-05 0 0.19709 -0.82 0 0 0 0 0 0 -0.13249 0 -0.85923 0 0.79816 -0.14511 0.64481
ASP_95 -4.28855 1.43167 7.51926 0.00628 0.60399 0.07249 0.60186 0 0 0 0 0 0 0.04807 5.84144 0.23649 0 -2.14574 0.05369 9.98096
GLY_96 -2.29508 1.73779 2.37124 4e-05 0 -0.45204 -0.28585 0 0 0 0 0 0 -0.12792 0 -1.5161 0 0.79816 0.58175 0.81201
TYR_97 -3.67835 2.08807 4.16415 0.02611 0.21967 0.04104 0.47992 0 0 0 0 0 0 0.02335 4.62898 -0.17469 0 0.58223 0.16443 8.56491
ILE_98 -6.81049 2.31303 1.75515 0.0282 0.11553 -0.271 -0.70409 0 0 0 0 0 0 -0.04594 2.84284 -0.7725 0 2.30374 -0.30423 0.45022
SER_99 -3.94433 1.84437 4.55069 0.00112 0.02021 -0.02215 -1.2382 0 0 0 -0.9313 0 0 -0.02288 1.61475 -0.40885 0 -0.28969 -0.21478 0.95898
ALA_100 -2.44592 1.43054 2.63881 0.00316 0 0.04041 0.35746 0 0 0 0 0 0 -0.02311 0 0.15647 0 1.32468 1.49622 4.97872
ALA_101 -2.2295 0.61234 1.94889 0.00326 0 -0.00589 -0.62316 0 0 0 -0.30004 0 0 -0.1463 0 -0.22348 0 1.32468 1.53906 1.89987
GLU_102 -6.50104 3.49504 6.9163 0.00759 0.32826 -0.24835 -1.38792 0 0 0 -0.9313 0 0 0.20786 6.32214 -0.1608 0 -2.72453 -0.16981 5.15343
LYS_103 -5.9983 1.08947 6.33155 0.01 0.16548 -0.13912 -3.31884 0 0 0 0 -0.32657 0 0.01077 1.38867 0.1628 0 -0.71458 -0.2507 -1.58939
GLY_104 -3.35849 1.68559 2.28518 6e-05 0 -0.0361 -0.705 0 0 0 0 0 0 0.0196 0 0.44369 0 0.79816 0.15553 1.28821
ARG_105 -7.73421 1.64735 6.48698 0.0133 0.22137 0.14727 -2.66254 0 0 0 0 -0.61927 0 0.0131 2.1605 -0.13001 0 -0.09474 0.52022 -0.03068
VAL_106 -7.07561 2.36668 1.69065 0.01586 0.03984 0.14128 -2.20201 0 0 0 0 0 0 0.05362 0.86868 0.02619 0 2.64269 0.46993 -0.96219
GLU_107 -5.77839 0.68708 5.18289 0.00586 0.27801 0.33609 -3.53096 0 0 0 0 -0.61927 0 0.21394 2.84253 0.30877 0 -2.72453 0.22399 -2.57401
VAL_108 -6.33957 0.38964 1.08652 0.01068 0.04615 0.21164 -2.35828 0 0 0 0 0 0 0.61169 0.37931 -0.49765 0 2.64269 0.08201 -3.73517
ARG_109 -5.33107 0.27919 4.37862 0.01396 0.38677 0.40526 -3.51141 0 0 0 0 -1.17265 0 0.01164 1.80108 0.21107 0 -0.09474 0.06889 -2.55337
VAL_110 -7.26002 1.46277 1.03334 0.01021 0.0323 -0.02015 -1.53492 0 0 0 0 0 0 0.3648 1.00431 -0.42237 0 2.64269 0.06919 -2.61785
GLU_111 -5.04983 0.31343 4.91845 0.00601 0.32959 0.58802 -4.13833 0 0 0 0 -0.96935 0 0.40359 3.1352 0.14859 0 -2.72453 0.27486 -2.7643
PHE_112 -7.61082 1.45029 1.49946 0.01807 0.27186 0.06321 -1.28084 0 0 0 0 0 0 -0.04292 2.54984 -0.14807 0 1.21829 0.25621 -1.75544
GLU_113 -3.03619 0.03638 4.1207 0.0062 0.38174 0.39875 -2.96852 0 0 0 0 -0.74199 0 0.13046 3.41266 0.23579 0 -2.72453 0.8667 0.11815
GLY_114 -1.37685 0.05851 1.43641 4e-05 0 -0.10829 0.15636 0 0 0 0 0 0 -0.24909 0 -1.26648 0 0.79816 1.25957 0.70834
ASP_115 -3.84256 0.37476 3.92462 0.00382 0.68095 0.02543 -1.75071 0 0 0 0 0 0 -0.03467 2.65725 -0.41202 0 -2.14574 0.00208 -0.5168
LYS_116 -5.81517 0.27787 5.08589 0.01089 0.15272 -0.10363 -2.33258 0 0 0 0 0 0 1.17716 1.42663 0.09191 0 -0.71458 -0.40781 -1.15069
MET_117 -9.40188 1.68905 1.90139 0.00961 0.05488 0.06526 -1.98345 0 0 0 0 0 0 0.79926 1.61676 0.25713 0 1.65735 0.37472 -2.95991
ARG_118 -6.45122 0.24834 6.63359 0.01096 0.32664 0.44848 -5.35351 0 0 0 0 -1.07354 0 0.00146 3.31726 0.05181 0 -0.09474 0.40691 -1.52756
VAL_119 -7.47052 0.62685 1.05501 0.01187 0.04549 0.10303 -2.05997 0 0 0 0 0 0 0.9582 0.44451 -0.54092 0 2.64269 -0.0366 -4.22036
ARG_120 -5.7383 0.29504 5.17745 0.00951 0.20126 0.40042 -4.20154 0 0 0 0 -0.9901 0 -0.04327 2.12602 0.06972 0 -0.09474 -0.00253 -2.79104
LEU_121 -7.46801 0.90271 0.97428 0.01303 0.0705 0.21594 -2.2775 0 0 0 0 0 0 0.27699 0.63898 -0.24199 0 1.66147 0.00623 -5.22738
ARG_122 -6.10477 0.3371 6.03447 0.01771 0.34368 0.48499 -5.13461 0 0 0 0 -1.15625 0 0.04198 2.57134 0.0035 0 -0.09474 0.00753 -2.64808
ASN_123 -8.67377 0.48209 7.71255 0.009 0.55458 -0.0403 -3.45848 0 0 0 -1.06983 -0.81714 0 0.47167 1.83894 -0.30643 0 -1.34026 0.02128 -4.61611
ASP_124 -3.6798 0.06141 4.66287 0.00317 0.29413 -0.21412 -1.77729 0 0 0 0 -0.77171 0 0.22915 2.27545 -0.36108 0 -2.14574 -0.36454 -1.78809
SER_125 -5.09828 1.80674 5.74997 0.00236 0.06876 0.05712 -1.08805 0 0 0 -0.9133 -0.81714 0 -0.02307 0.86848 -0.474 0 -0.28969 -0.55902 -0.70912
SER_126 -2.62732 0.34236 2.20028 0.00198 0.058 -0.09377 -0.89012 0 0 0 -0.30004 0 0 -0.05074 0.33766 -0.23093 0 -0.28969 -0.47529 -2.01761
THR_127 -3.86137 0.60831 3.96257 0.00641 0.08565 -0.06924 -0.38516 1.76036 0 0 -0.85208 0 0 0.20353 0.02874 -0.29061 0 1.15175 -0.46047 1.88838
PRO_128 -4.0709 0.45189 1.60673 0.00294 0.07593 -0.21826 -0.6171 2.18108 0 0 0 0 0 -0.04661 0.22398 -1.0197 0 -1.64321 -0.55285 -3.62608
VAL_129 -7.25693 2.16441 2.13574 0.01531 0.04058 -0.22535 -2.07611 0 0 0 0 0 0 0.18436 0.11653 -0.76872 0 2.64269 -0.54862 -3.5761
GLU_130 -5.8819 0.55016 4.71437 0.00513 0.18742 -0.06562 -2.65224 0 0 0 0 0 0 -0.00894 4.69254 0.14217 0 -2.72453 -0.17215 -1.21358
VAL_131 -7.06769 0.46281 1.55266 0.0111 0.04211 -0.02589 -1.83172 0 0 0 0 0 0 0.82547 0.59659 -0.66102 0 2.64269 -0.12004 -3.57293
HIS_132 -7.09042 0.72734 5.73675 0.006 0.45266 0.17862 -3.74727 0 0 0 0 -0.67294 0 -0.04527 3.69679 0.04507 0 -0.30065 -0.06323 -1.07656
ILE_133 -7.52174 0.80783 0.74065 0.0178 0.0703 0.13851 -2.40042 0 0 0 0 0 0 0.2396 1.91217 -0.77396 0 2.30374 -0.15732 -4.62286
LYS_134 -5.85326 0.72924 4.42566 0.01114 0.15655 -0.06824 -3.0133 0 0 0 0 0 0 -0.00853 1.81273 0.28186 0 -0.71458 -0.19506 -2.4358
VAL_135 -6.1452 1.36021 1.22148 0.01324 0.05033 -0.10217 -1.98243 0 0 0 0 0 0 0.99014 0.16025 0.12489 0 2.64269 0.38394 -1.28262
GLY_136 -1.87331 0.25463 2.18653 2e-05 0 -0.27549 -0.35687 0 0 0 0 0 0 0.00647 0 -1.26902 0 0.79816 0.5409 0.01201
ASP_137 -1.42578 0.02108 1.64159 0.00373 0.31385 -0.18689 -0.15126 0 0 0 0 0 0 0.07099 2.23793 -0.22471 0 -2.14574 0.07841 0.2332
GLU_138 -4.75309 0.26504 5.25988 0.00536 0.20176 0.16935 -3.91391 0 0 0 0 -1.08702 0 0.01949 3.14744 -0.01135 0 -2.72453 -0.23654 -3.65811
LYS_139 -3.36893 0.32368 2.25825 0.0081 0.13983 -0.13033 -0.22535 0 0 0 0 0 0 0.37742 1.18825 0.13157 0 -0.71458 -0.15397 -0.16606
ARG_140 -6.13111 0.53818 5.53211 0.00986 0.17908 0.55761 -4.29124 0 0 0 0 -1.08702 0 0.0085 1.98298 -0.22206 0 -0.09474 -0.13101 -3.14886
THR_141 -3.64813 0.35163 2.05731 0.00456 0.04852 -0.24409 -1.13524 0 0 0 0 -0.67294 0 0.16622 0.07265 -0.15625 0 1.15175 -0.06255 -2.06656
VAL_142 -5.01747 0.55789 1.34385 0.01106 0.04066 -0.02017 -1.59415 0 0 0 0 0 0 1.52249 0.16582 -0.38207 0 2.64269 0.02329 -0.7061
THR_143 -3.24809 0.13769 1.49641 0.00433 0.05393 -0.39472 -0.39863 0 0 0 0 0 0 0.10443 0.79421 0.0343 0 1.15175 -0.02096 -0.28536
VAL_144 -7.75817 0.31806 2.07503 0.01071 0.04082 -0.0409 -2.33209 0 0 0 0 0 0 -0.01538 2.02045 -0.49004 0 2.64269 -0.0459 -3.57473
ASN_145 -5.36838 0.63743 5.16121 0.00399 0.23589 0.33904 -2.92288 0.00652 0 0 -0.79562 -0.6452 0 0.01861 2.54278 0.25698 0 -1.34026 0.16498 -1.70491
PRO_146 -5.10774 0.96374 2.45344 0.00309 0.07105 -0.40172 -0.56761 0.04181 0 0 0 0 0 -0.076 0.05385 -0.69659 0 -1.64321 0.24001 -4.66588
GLY_147 -1.52765 0.02654 1.93428 9e-05 0 0.04055 -1.2576 0 0 0 0 0 0 -0.08933 0 -1.29741 0 0.79816 -0.20229 -1.57467
GLU_148 -5.95993 0.45331 5.81265 0.00486 0.20576 0.28806 -3.84187 0 0 0 -0.79562 -0.6452 0 0.83096 3.45845 -0.04842 0 -2.72453 -0.37326 -3.33478
GLU_149 -3.98519 0.40409 3.1029 0.00412 0.17987 0.08728 -1.49711 0 0 0 0 -0.38454 0 -0.05717 3.76516 0.33205 0 -2.72453 0.01004 -0.76305
VAL_150 -5.23801 0.4532 1.92537 0.01035 0.03612 0.04532 -1.94601 0 0 0 0 0 0 0.24581 0.40821 -0.72193 0 2.64269 0.0341 -2.10477
GLU_151 -4.34203 0.27793 3.64448 0.00506 0.21199 -0.08825 -2.47664 0 0 0 0 -0.9901 0 0.21564 3.69757 0.28389 0 -2.72453 -0.04571 -2.3307
VAL_152 -5.9081 0.76895 1.50566 0.01138 0.03925 0.1332 -1.64793 0 0 0 0 0 0 0.02684 1.19237 -0.77292 0 2.64269 -0.11744 -2.12604
THR_153 -4.02263 0.1527 2.58705 0.00508 0.05205 -0.47322 -0.84637 0 0 0 0 0 0 0.60616 0.11895 -0.19211 0 1.15175 -0.15885 -1.01944
PHE_154 -9.80009 0.7358 1.88709 0.0199 0.24709 -0.26144 -2.20481 0 0 0 0 0 0 0.01361 1.58129 -0.36707 0 1.21829 -0.09125 -7.02159
SER_155 -2.3256 0.17226 1.72768 0.00115 0.02488 -0.16642 -0.61132 0 0 0 0 0 0 0.04649 0.93016 0.08348 0 -0.28969 -0.05404 -0.46096
ALA_156 -3.92828 0.35554 1.71241 0.00135 0 -0.21907 -0.45411 0 0 0 0 0 0 0.26032 0 0.06619 0 1.32468 0.41015 -0.47084
ASN_157 -1.15196 0.05598 0.80575 0.00387 0.24906 -0.09844 0.09712 0 0 0 0 0 0 0.59689 1.77628 0.0662 0 -1.34026 0.28555 1.34605
ASP_158 -4.44262 0.63785 4.80024 0.00646 0.64504 -0.10062 -2.35821 0.20846 0 0 -0.46324 0 0 0.21728 2.10071 -0.42525 0 -2.14574 -0.14549 -1.4651
PRO_159 -4.2054 0.47969 2.7904 0.0025 0.03869 0.05444 -0.90438 0.88209 0 0 0 0 0 0.10261 0.38208 -0.48013 0 -1.64321 -0.28711 -2.78775
HIS_D_160 -4.35483 0.47249 4.60093 0.00418 0.41835 -0.13769 -2.56608 0 0 0 -0.46324 0 0 1.03862 2.73791 0.03407 0 -0.30065 -0.28372 1.20033
LYS_161 -4.21015 0.35643 2.9899 0.00844 0.13615 -0.20836 -0.93972 0 0 0 0 0 0 0.06729 2.78131 -0.03181 0 -0.71458 -0.36896 -0.13405
PHE_162 -9.48527 1.66069 2.41624 0.02208 0.2824 -0.1676 -1.07229 0 0 0 0 0 0 -0.043 3.44487 0.07599 0 1.21829 -0.43298 -2.08058
ASN_163 -5.57307 0.82769 4.55506 0.00463 0.28241 0.05752 -1.7828 0 0 0 0 0 0 0.03184 2.23531 0.04039 0 -1.34026 -0.24009 -0.90136
ARG_164 -4.05262 1.02102 4.80214 0.01167 0.30683 -0.07584 -2.98062 0.80664 0 0 0 -0.12246 0 0.10775 2.76354 -0.22831 0 -0.09474 -0.02813 2.23687
PRO_165 -6.031 0.94949 2.42917 0.00353 0.12565 -0.03016 -1.72768 2.22282 0 0 0 0 0 -0.00902 0.9376 -0.54826 0 -1.64321 0.00012 -3.32095
GLN_166 -6.61923 0.45072 5.58476 0.00907 0.20881 0.2702 -3.70156 0 0 0 0 -0.17032 0 0.06242 3.85589 0.15169 0 -1.45095 -0.01212 -1.36062
PHE_167 -8.6453 0.63014 1.24106 0.01943 0.35167 0.08286 -2.57635 0 0 0 0 0 0 0.41871 3.73495 -0.05643 0 1.21829 0.04565 -3.53531
THR_168 -6.69739 0.80771 4.527 0.00604 0.05641 -0.16594 -2.62517 0 0 0 0 -0.11068 0 -0.05291 0.02372 0.01133 0 1.15175 0.11054 -2.95759
ILE_169 -8.0442 1.26427 1.04346 0.02773 0.12221 -0.07244 -2.33816 0 0 0 0 0 0 -0.02998 3.34346 -0.73265 0 2.30374 -0.12248 -3.23504
GLU_170 -6.4206 0.56459 5.50906 0.00557 0.23652 0.55342 -4.18359 0 0 0 0 -0.20022 0 0.1268 3.61956 0.25161 0 -2.72453 -0.10309 -2.76488
TRP_171 -9.59232 1.52032 6.51319 0.03774 0.57433 0.23514 -2.33186 0 0 0 0 0 0 0.11193 4.69859 0.09364 0 2.26099 0.54686 4.66854
GLY:CtermProteinFull_172 -1.38645 0.11433 3.02178 9e-05 0 -0.2577 -2.57401 0 0 0 0 0 0 0 0 0 0 0.79816 0.42104 0.13724
#END_POSE_ENERGIES_TABLE 

END
SS: LEEEEEEEEELLEEEEEEEELLLLLEEEEEEELLLLLLLLLLLHHHHHHHHHLLEEEEEEELLLLEEEEEEELLLHHHHHLLEEEEEELLLLLLLLLLLHHHLEEEEEEEEEELLEEEEEEELLLLLLEEEEEEELLEEEEEEELLLLEEEEEEELLLHHHHHLLEEEEEEL
SCORE_INFO:
TOTAL_SCORE: -303.927
WTS:  fa_atr: 1 fa_rep: 0.55 fa_sol: 1 fa_intra_rep: 0.005 fa_intra_sol_xover4: 1 lk_ball_wtd: 1 fa_elec: 1 pro_close: 1.25 hbond_sr_bb: 1 hbond_lr_bb: 1 hbond_bb_sc: 1 hbond_sc: 1 dslf_fa13: 1.25 omega: 0.4 fa_dun: 0.7 p_aa_pp: 0.6 yhh_planarity: 0.625 ref: 1 rama_prepro: 0.45
TOTAL_WTD:  fa_atr:  -897.359 fa_rep:   137.407 fa_sol:   621.034 fa_intra_rep:     1.552 fa_intra_sol_xover4:    34.917 lk_ball_wtd:    -1.309 fa_elec:  -356.781 pro_close:     9.805 hbond_sr_bb:   -19.573 hbond_lr_bb:   -84.943 hbond_bb_sc:   -20.307 hbond_sc:   -35.280 dslf_fa13:     0.000 omega:    32.496 fa_dun:   312.611 p_aa_pp:   -40.152 yhh_planarity:     0.000 ref:    -4.521 rama_prepro:     6.478
RSD_WTD: 1  fa_atr:    -4.323 fa_rep:     0.919 fa_sol:     5.814 fa_intra_rep:     0.000 fa_intra_sol_xover4:     0.000 lk_ball_wtd:     0.169 fa_elec:    -4.271 pro_close:     0.000 hbond_sr_bb:     0.000 hbond_lr_bb:     0.000 hbond_bb_sc:     0.000 hbond_sc:     0.000 dslf_fa13:     0.000 omega:     0.020 fa_dun:     0.000 p_aa_pp:     0.000 yhh_planarity:     0.000 ref:     0.798 rama_prepro:     0.000
RSD_WTD: 2  fa_atr:    -6.795 fa_rep:     0.758 fa_sol:     6.073 fa_intra_rep:     0.012 fa_intra_sol_xover4:     0.272 lk_ball_wtd:     0.203 fa_elec:    -3.727 pro_close:     0.000 hbond_sr_bb:     0.000 hbond_lr_bb:     0.000 hbond_bb_sc:     0.000 hbond_sc:    -0.200 dslf_fa13:     0.000 omega:     0.290 fa_dun:     4.189 p_aa_pp:    -0.167 yhh_planarity:     0.000 ref:    -0.095 rama_prepro:    -0.013
RSD_WTD: 3  fa_atr:    -6.925 fa_rep:     1.154 fa_sol:     1.700 fa_intra_rep:     0.016 fa_intra_sol_xover4:     0.040 lk_ball_wtd:     0.175 fa_elec:    -2.396 pro_close:     0.000 hbond_sr_bb:     0.000 hbond_lr_bb:     0.000 hbond_bb_sc:     0.000 hbond_sc:     0.000 dslf_fa13:     0.000 omega:     0.088 fa_dun:     0.184 p_aa_pp:    -0.677 yhh_planarity:     0.000 ref:     2.643 rama_prepro:    -0.141
RSD_WTD: 4  fa_atr:    -6.973 fa_rep:     0.800 fa_sol:     6.833 fa_intra_rep:     0.006 fa_intra_sol_xover4:     0.299 lk_ball_wtd:     0.165 fa_elec:    -4.376 pro_close:     0.000 hbond_sr_bb:     0.000 hbond_lr_bb:     0.000 hbond_bb_sc:     0.000 hbond_sc:    -0.060 dslf_fa13:     0.000 omega:     0.475 fa_dun:     3.171 p_aa_pp:     0.306 yhh_planarity:     0.000 ref:    -2.725 rama_prepro:    -0.031
RSD_WTD: 5  fa_atr:    -6.726 fa_rep:     0.510 fa_sol:     1.111 fa_intra_rep:     0.011 fa_intra_sol_xover4:     0.046 lk_ball_wtd:     0.132 fa_elec:    -2.199 pro_close:     0.000 hbond_sr_bb:     0.000 hbond_lr_bb:     0.000 hbond_bb_sc:     0.000 hbond_sc:     0.000 dslf_fa13:     0.000 omega:     0.500 fa_dun:     0.349 p_aa_pp:    -0.460 yhh_planarity:     0.000 ref:     2.643 rama_prepro:     0.113
RSD_WTD: 6  fa_atr:    -7.048 fa_rep:     0.510 fa_sol:     7.235 fa_intra_rep:     0.009 fa_intra_sol_xover4:     0.385 lk_ball_wtd:    -0.380 fa_elec:    -4.559 pro_close:     0.000 hbond_sr_bb:     0.000 hbond_lr_bb:     0.000 hbond_bb_sc:     0.000 hbond_sc:    -0.226 dslf_fa13:     0.000 omega:     0.012 fa_dun:     3.278 p_aa_pp:     0.210 yhh_planarity:     0.000 ref:    -0.095 rama_prepro:     0.107
RSD_WTD: 7  fa_atr:    -6.881 fa_rep:     1.049 fa_sol:     0.833 fa_intra_rep:     0.010 fa_intra_sol_xover4:     0.032 lk_ball_wtd:     0.012 fa_elec:    -1.370 pro_close:     0.000 hbond_sr_bb:     0.000 hbond_lr_bb:     0.000 hbond_bb_sc:     0.000 hbond_sc:     0.000 dslf_fa13:     0.000 omega:     0.337 fa_dun:     1.146 p_aa_pp:    -0.444 yhh_planarity:     0.000 ref:     2.643 rama_prepro:     0.070
RSD_WTD: 8  fa_atr:    -5.736 fa_rep:     0.686 fa_sol:     6.080 fa_intra_rep:     0.006 fa_intra_sol_xover4:     0.273 lk_ball_wtd:     0.196 fa_elec:    -4.878 pro_close:     0.000 hbond_sr_bb:     0.000 hbond_lr_bb:     0.000 hbond_bb_sc:     0.000 hbond_sc:    -0.122 dslf_fa13:     0.000 omega:     0.269 fa_dun:     2.798 p_aa_pp:     0.103 yhh_planarity:     0.000 ref:    -2.725 rama_prepro:     0.240
RSD_WTD: 9  fa_atr:    -7.435 fa_rep:     1.917 fa_sol:     1.426 fa_intra_rep:     0.018 fa_intra_sol_xover4:     0.272 lk_ball_wtd:     0.078 fa_elec:    -1.172 pro_close:     0.000 hbond_sr_bb:     0.000 hbond_lr_bb:     0.000 hbond_bb_sc:     0.000 hbond_sc:     0.000 dslf_fa13:     0.000 omega:    -0.030 fa_dun:     2.708 p_aa_pp:    -0.142 yhh_planarity:     0.000 ref:     1.218 rama_prepro:     0.215
RSD_WTD: 10  fa_atr:    -3.010 fa_rep:     0.079 fa_sol:     4.234 fa_intra_rep:     0.006 fa_intra_sol_xover4:     0.402 lk_ball_wtd:     0.642 fa_elec:    -3.240 pro_close:     0.000 hbond_sr_bb:     0.000 hbond_lr_bb:     0.000 hbond_bb_sc:     0.000 hbond_sc:    -0.660 dslf_fa13:     0.000 omega:     0.153 fa_dun:     3.096 p_aa_pp:     0.218 yhh_planarity:     0.000 ref:    -2.725 rama_prepro:     0.987
RSD_WTD: 11  fa_atr:    -1.326 fa_rep:     0.069 fa_sol:     1.446 fa_intra_rep:     0.000 fa_intra_sol_xover4:     0.000 lk_ball_wtd:    -0.149 fa_elec:     0.162 pro_close:     0.000 hbond_sr_bb:     0.000 hbond_lr_bb:     0.000 hbond_bb_sc:     0.000 hbond_sc:     0.000 dslf_fa13:     0.000 omega:    -0.251 fa_dun:     0.000 p_aa_pp:    -1.256 yhh_planarity:     0.000 ref:     0.798 rama_prepro:     1.478
RSD_WTD: 12  fa_atr:    -3.910 fa_rep:     0.274 fa_sol:     4.366 fa_intra_rep:     0.004 fa_intra_sol_xover4:     0.674 lk_ball_wtd:     0.048 fa_elec:    -2.160 pro_close:     0.000 hbond_sr_bb:     0.000 hbond_lr_bb:     0.000 hbond_bb_sc:     0.000 hbond_sc:     0.000 dslf_fa13:     0.000 omega:     0.006 fa_dun:     3.073 p_aa_pp:    -0.393 yhh_planarity:     0.000 ref:    -2.146 rama_prepro:     0.094
RSD_WTD: 13  fa_atr:    -5.800 fa_rep:     0.332 fa_sol:     4.936 fa_intra_rep:     0.011 fa_intra_sol_xover4:     0.159 lk_ball_wtd:    -0.131 fa_elec:    -2.411 pro_close:     0.000 hbond_sr_bb:     0.000 hbond_lr_bb:     0.000 hbond_bb_sc:     0.000 hbond_sc:     0.000 dslf_fa13:     0.000 omega:     1.287 fa_dun:     1.893 p_aa_pp:     0.093 yhh_planarity:     0.000 ref:    -0.715 rama_prepro:    -0.400
RSD_WTD: 14  fa_atr:    -9.416 fa_rep:     2.461 fa_sol:     1.933 fa_intra_rep:     0.006 fa_intra_sol_xover4:     0.064 lk_ball_wtd:     0.098 fa_elec:    -2.099 pro_close:     0.000 hbond_sr_bb:     0.000 hbond_lr_bb:     0.000 hbond_bb_sc:     0.000 hbond_sc:     0.000 dslf_fa13:     0.000 omega:     0.973 fa_dun:     2.617 p_aa_pp:     0.236 yhh_planarity:     0.000 ref:     1.657 rama_prepro:     0.423
RSD_WTD: 15  fa_atr:    -6.184 fa_rep:     0.315 fa_sol:     6.243 fa_intra_rep:     0.011 fa_intra_sol_xover4:     0.278 lk_ball_wtd:     0.532 fa_elec:    -5.018 pro_close:     0.000 hbond_sr_bb:     0.000 hbond_lr_bb:     0.000 hbond_bb_sc:     0.000 hbond_sc:    -0.660 dslf_fa13:     0.000 omega:     0.075 fa_dun:     3.482 p_aa_pp:     0.017 yhh_planarity:     0.000 ref:    -0.095 rama_prepro:     0.429
RSD_WTD: 16  fa_atr:    -7.325 fa_rep:     1.148 fa_sol:     1.100 fa_intra_rep:     0.015 fa_intra_sol_xover4:     0.048 lk_ball_wtd:     0.081 fa_elec:    -2.130 pro_close:     0.000 hbond_sr_bb:     0.000 hbond_lr_bb:     0.000 hbond_bb_sc:     0.000 hbond_sc:     0.000 dslf_fa13:     0.000 omega:     0.863 fa_dun:     0.005 p_aa_pp:    -0.603 yhh_planarity:     0.000 ref:     2.643 rama_prepro:    -0.112
RSD_WTD: 17  fa_atr:    -6.042 fa_rep:     0.293 fa_sol:     5.569 fa_intra_rep:     0.009 fa_intra_sol_xover4:     0.199 lk_ball_wtd:     0.314 fa_elec:    -4.343 pro_close:     0.000 hbond_sr_bb:     0.000 hbond_lr_bb:     0.000 hbond_bb_sc:     0.000 hbond_sc:    -1.065 dslf_fa13:     0.000 omega:     0.012 fa_dun:     2.049 p_aa_pp:     0.125 yhh_planarity:     0.000 ref:    -0.095 rama_prepro:    -0.022
RSD_WTD: 18  fa_atr:    -7.537 fa_rep:     0.941 fa_sol:     0.837 fa_intra_rep:     0.013 fa_intra_sol_xover4:     0.064 lk_ball_wtd:     0.228 fa_elec:    -2.245 pro_close:     0.000 hbond_sr_bb:     0.000 hbond_lr_bb:     0.000 hbond_bb_sc:     0.000 hbond_sc:     0.000 dslf_fa13:     0.000 omega:     0.310 fa_dun:     0.441 p_aa_pp:    -0.271 yhh_planarity:     0.000 ref:     1.661 rama_prepro:    -0.010
RSD_WTD: 19  fa_atr:    -6.155 fa_rep:     0.407 fa_sol:     6.367 fa_intra_rep:     0.013 fa_intra_sol_xover4:     0.285 lk_ball_wtd:     0.776 fa_elec:    -5.619 pro_close:     0.000 hbond_sr_bb:     0.000 hbond_lr_bb:     0.000 hbond_bb_sc:     0.000 hbond_sc:    -0.915 dslf_fa13:     0.000 omega:     0.002 fa_dun:     3.529 p_aa_pp:    -0.092 yhh_planarity:     0.000 ref:    -0.095 rama_prepro:    -0.045
RSD_WTD: 20  fa_atr:    -8.664 fa_rep:     0.663 fa_sol:     7.456 fa_intra_rep:     0.009 fa_intra_sol_xover4:     0.571 lk_ball_wtd:    -0.026 fa_elec:    -3.692 pro_close:     0.000 hbond_sr_bb:     0.000 hbond_lr_bb:     0.000 hbond_bb_sc:    -1.084 hbond_sc:    -0.835 dslf_fa13:     0.000 omega:     0.618 fa_dun:     1.801 p_aa_pp:    -0.313 yhh_planarity:     0.000 ref:    -1.340 rama_prepro:     0.037
RSD_WTD: 21  fa_atr:    -3.887 fa_rep:     0.140 fa_sol:     5.200 fa_intra_rep:     0.003 fa_intra_sol_xover4:     0.286 lk_ball_wtd:     0.274 fa_elec:    -4.258 pro_close:     0.000 hbond_sr_bb:     0.000 hbond_lr_bb:     0.000 hbond_bb_sc:     0.000 hbond_sc:    -0.915 dslf_fa13:     0.000 omega:     0.376 fa_dun:     3.164 p_aa_pp:    -0.475 yhh_planarity:     0.000 ref:    -2.146 rama_prepro:    -0.214
RSD_WTD: 22  fa_atr:    -4.725 fa_rep:     0.284 fa_sol:     5.469 fa_intra_rep:     0.003 fa_intra_sol_xover4:     0.070 lk_ball_wtd:    -0.054 fa_elec:    -0.639 pro_close:     0.000 hbond_sr_bb:     0.000 hbond_lr_bb:     0.000 hbond_bb_sc:    -1.143 hbond_sc:    -0.835 dslf_fa13:     0.000 omega:    -0.016 fa_dun:     1.185 p_aa_pp:    -0.385 yhh_planarity:     0.000 ref:    -0.290 rama_prepro:    -0.358
RSD_WTD: 23  fa_atr:    -1.772 fa_rep:     0.128 fa_sol:     1.289 fa_intra_rep:     0.002 fa_intra_sol_xover4:     0.064 lk_ball_wtd:    -0.235 fa_elec:     0.001 pro_close:     0.000 hbond_sr_bb:     0.000 hbond_lr_bb:     0.000 hbond_bb_sc:     0.000 hbond_sc:     0.000 dslf_fa13:     0.000 omega:    -0.064 fa_dun:     0.260 p_aa_pp:    -0.193 yhh_planarity:     0.000 ref:    -0.290 rama_prepro:    -0.365
RSD_WTD: 24  fa_atr:    -4.909 fa_rep:     0.865 fa_sol:     4.814 fa_intra_rep:     0.006 fa_intra_sol_xover4:     0.090 lk_ball_wtd:    -0.263 fa_elec:    -0.549 pro_close:     0.059 hbond_sr_bb:     0.000 hbond_lr_bb:     0.000 hbond_bb_sc:    -1.146 hbond_sc:     0.000 dslf_fa13:     0.000 omega:     0.310 fa_dun:     0.050 p_aa_pp:    -0.277 yhh_planarity:     0.000 ref:     1.152 rama_prepro:    -0.453
RSD_WTD: 25  fa_atr:    -3.895 fa_rep:     0.441 fa_sol:     1.843 fa_intra_rep:     0.003 fa_intra_sol_xover4:     0.076 lk_ball_wtd:    -0.220 fa_elec:    -0.929 pro_close:     0.225 hbond_sr_bb:     0.000 hbond_lr_bb:     0.000 hbond_bb_sc:     0.000 hbond_sc:     0.000 dslf_fa13:     0.000 omega:     0.030 fa_dun:     0.176 p_aa_pp:    -1.111 yhh_planarity:     0.000 ref:    -1.643 rama_prepro:    -0.497
RSD_WTD: 26  fa_atr:    -8.000 fa_rep:     2.754 fa_sol:     1.728 fa_intra_rep:     0.025 fa_intra_sol_xover4:     0.071 lk_ball_wtd:    -0.178 fa_elec:    -2.272 pro_close:     0.000 hbond_sr_bb:     0.000 hbond_lr_bb:     0.000 hbond_bb_sc:     0.000 hbond_sc:     0.000 dslf_fa13:     0.000 omega:     0.430 fa_dun:     1.587 p_aa_pp:    -0.763 yhh_planarity:     0.000 ref:     2.643 rama_prepro:    -0.450
RSD_WTD: 27  fa_atr:    -5.477 fa_rep:     0.439 fa_sol:     5.476 fa_intra_rep:     0.006 fa_intra_sol_xover4:     0.272 lk_ball_wtd:    -0.181 fa_elec:    -4.293 pro_close:     0.000 hbond_sr_bb:     0.000 hbond_lr_bb:     0.000 hbond_bb_sc:     0.000 hbond_sc:     0.000 dslf_fa13:     0.000 omega:    -0.015 fa_dun:     3.011 p_aa_pp:     0.212 yhh_planarity:     0.000 ref:    -2.725 rama_prepro:    -0.122
RSD_WTD: 28  fa_atr:    -7.085 fa_rep:     0.576 fa_sol:     1.409 fa_intra_rep:     0.016 fa_intra_sol_xover4:     0.049 lk_ball_wtd:     0.055 fa_elec:    -1.869 pro_close:     0.000 hbond_sr_bb:     0.000 hbond_lr_bb:     0.000 hbond_bb_sc:     0.000 hbond_sc:     0.000 dslf_fa13:     0.000 omega:     0.845 fa_dun:     0.028 p_aa_pp:    -0.612 yhh_planarity:     0.000 ref:     2.643 rama_prepro:    -0.049
RSD_WTD: 29  fa_atr:    -6.561 fa_rep:     0.730 fa_sol:     5.307 fa_intra_rep:     0.005 fa_intra_sol_xover4:     0.433 lk_ball_wtd:     0.031 fa_elec:    -3.547 pro_close:     0.000 hbond_sr_bb:     0.000 hbond_lr_bb:     0.000 hbond_bb_sc:     0.000 hbond_sc:    -0.760 dslf_fa13:     0.000 omega:    -0.015 fa_dun:     2.525 p_aa_pp:    -0.055 yhh_planarity:     0.000 ref:    -0.301 rama_prepro:    -0.011
RSD_WTD: 30  fa_atr:    -7.664 fa_rep:     0.952 fa_sol:     0.893 fa_intra_rep:     0.024 fa_intra_sol_xover4:     0.073 lk_ball_wtd:     0.115 fa_elec:    -2.425 pro_close:     0.000 hbond_sr_bb:     0.000 hbond_lr_bb:     0.000 hbond_bb_sc:     0.000 hbond_sc:     0.000 dslf_fa13:     0.000 omega:     0.413 fa_dun:     0.581 p_aa_pp:    -0.763 yhh_planarity:     0.000 ref:     2.304 rama_prepro:    -0.168
RSD_WTD: 31  fa_atr:    -5.061 fa_rep:     0.650 fa_sol:     4.777 fa_intra_rep:     0.009 fa_intra_sol_xover4:     0.148 lk_ball_wtd:     0.507 fa_elec:    -4.817 pro_close:     0.000 hbond_sr_bb:     0.000 hbond_lr_bb:     0.000 hbond_bb_sc:     0.000 hbond_sc:    -0.804 dslf_fa13:     0.000 omega:    -0.044 fa_dun:     1.259 p_aa_pp:     0.288 yhh_planarity:     0.000 ref:    -0.715 rama_prepro:    -0.222
RSD_WTD: 32  fa_atr:    -6.343 fa_rep:     0.945 fa_sol:     0.989 fa_intra_rep:     0.017 fa_intra_sol_xover4:     0.042 lk_ball_wtd:     0.080 fa_elec:    -2.496 pro_close:     0.000 hbond_sr_bb:     0.000 hbond_lr_bb:     0.000 hbond_bb_sc:     0.000 hbond_sc:     0.000 dslf_fa13:     0.000 omega:     0.016 fa_dun:     0.154 p_aa_pp:    -0.727 yhh_planarity:     0.000 ref:     2.643 rama_prepro:    -0.147
RSD_WTD: 33  fa_atr:    -3.080 fa_rep:     0.458 fa_sol:     2.355 fa_intra_rep:     0.000 fa_intra_sol_xover4:     0.000 lk_ball_wtd:    -0.057 fa_elec:    -0.232 pro_close:     0.000 hbond_sr_bb:     0.000 hbond_lr_bb:     0.000 hbond_bb_sc:     0.000 hbond_sc:     0.000 dslf_fa13:     0.000 omega:     0.081 fa_dun:     0.000 p_aa_pp:    -1.337 yhh_planarity:     0.000 ref:     0.798 rama_prepro:     0.036
RSD_WTD: 34  fa_atr:    -2.095 fa_rep:     0.054 fa_sol:     1.505 fa_intra_rep:     0.000 fa_intra_sol_xover4:     0.000 lk_ball_wtd:    -0.042 fa_elec:    -0.008 pro_close:     0.000 hbond_sr_bb:     0.000 hbond_lr_bb:     0.000 hbond_bb_sc:     0.000 hbond_sc:     0.000 dslf_fa13:     0.000 omega:    -0.080 fa_dun:     0.000 p_aa_pp:    -1.512 yhh_planarity:     0.000 ref:     0.798 rama_prepro:     0.832
RSD_WTD: 35  fa_atr:    -6.632 fa_rep:     0.976 fa_sol:    10.015 fa_intra_rep:     0.010 fa_intra_sol_xover4:     0.643 lk_ball_wtd:    -0.347 fa_elec:    -2.227 pro_close:     0.000 hbond_sr_bb:     0.000 hbond_lr_bb:     0.000 hbond_bb_sc:    -1.419 hbond_sc:     0.000 dslf_fa13:     0.000 omega:    -0.080 fa_dun:     4.103 p_aa_pp:    -0.416 yhh_planarity:     0.000 ref:    -2.146 rama_prepro:     0.654
RSD_WTD: 36  fa_atr:    -4.302 fa_rep:     0.839 fa_sol:     6.531 fa_intra_rep:     0.056 fa_intra_sol_xover4:     0.521 lk_ball_wtd:     0.288 fa_elec:    -5.766 pro_close:     0.000 hbond_sr_bb:     0.000 hbond_lr_bb:     0.000 hbond_bb_sc:     0.000 hbond_sc:    -0.991 dslf_fa13:     0.000 omega:    -0.054 fa_dun:     8.722 p_aa_pp:     0.078 yhh_planarity:     0.000 ref:    -0.715 rama_prepro:    -0.035
RSD_WTD: 37  fa_atr:    -3.470 fa_rep:     1.240 fa_sol:     5.183 fa_intra_rep:     0.007 fa_intra_sol_xover4:     0.918 lk_ball_wtd:     0.147 fa_elec:    -1.476 pro_close:     0.000 hbond_sr_bb:     0.000 hbond_lr_bb:     0.000 hbond_bb_sc:    -0.453 hbond_sc:     0.000 dslf_fa13:     0.000 omega:     0.009 fa_dun:     3.954 p_aa_pp:     0.227 yhh_planarity:     0.000 ref:    -2.146 rama_prepro:     0.082
RSD_WTD: 38  fa_atr:    -2.817 fa_rep:     0.178 fa_sol:     3.345 fa_intra_rep:     0.000 fa_intra_sol_xover4:     0.000 lk_ball_wtd:    -0.055 fa_elec:    -0.633 pro_close:     0.000 hbond_sr_bb:     0.000 hbond_lr_bb:     0.000 hbond_bb_sc:     0.000 hbond_sc:     0.000 dslf_fa13:     0.000 omega:    -0.133 fa_dun:     0.000 p_aa_pp:    -0.855 yhh_planarity:     0.000 ref:     0.798 rama_prepro:    -0.146
RSD_WTD: 39  fa_atr:    -4.696 fa_rep:     1.581 fa_sol:     8.250 fa_intra_rep:     0.006 fa_intra_sol_xover4:     0.604 lk_ball_wtd:     0.121 fa_elec:     0.894 pro_close:     0.000 hbond_sr_bb:     0.000 hbond_lr_bb:     0.000 hbond_bb_sc:    -0.653 hbond_sc:     0.000 dslf_fa13:     0.000 omega:     0.049 fa_dun:     5.829 p_aa_pp:     0.236 yhh_planarity:     0.000 ref:    -2.146 rama_prepro:     0.054
RSD_WTD: 40  fa_atr:    -2.573 fa_rep:     1.773 fa_sol:     2.684 fa_intra_rep:     0.000 fa_intra_sol_xover4:     0.000 lk_ball_wtd:    -0.405 fa_elec:    -1.060 pro_close:     0.000 hbond_sr_bb:     0.000 hbond_lr_bb:     0.000 hbond_bb_sc:    -0.313 hbond_sc:     0.000 dslf_fa13:     0.000 omega:    -0.129 fa_dun:     0.000 p_aa_pp:    -1.516 yhh_planarity:     0.000 ref:     0.798 rama_prepro:     0.580
RSD_WTD: 41  fa_atr:    -3.879 fa_rep:     2.076 fa_sol:     4.600 fa_intra_rep:     0.026 fa_intra_sol_xover4:     0.220 lk_ball_wtd:    -0.048 fa_elec:     0.882 pro_close:     0.000 hbond_sr_bb:     0.000 hbond_lr_bb:     0.000 hbond_bb_sc:     0.000 hbond_sc:     0.000 dslf_fa13:     0.000 omega:     0.024 fa_dun:     4.628 p_aa_pp:    -0.175 yhh_planarity:     0.000 ref:     0.582 rama_prepro:     0.163
RSD_WTD: 42  fa_atr:    -5.353 fa_rep:     1.567 fa_sol:     1.553 fa_intra_rep:     0.018 fa_intra_sol_xover4:     0.113 lk_ball_wtd:    -0.291 fa_elec:    -0.636 pro_close:     0.000 hbond_sr_bb:     0.000 hbond_lr_bb:     0.000 hbond_bb_sc:     0.000 hbond_sc:     0.000 dslf_fa13:     0.000 omega:    -0.046 fa_dun:     3.175 p_aa_pp:    -0.772 yhh_planarity:     0.000 ref:     2.304 rama_prepro:    -0.305
RSD_WTD: 43  fa_atr:    -3.899 fa_rep:     1.866 fa_sol:     4.385 fa_intra_rep:     0.001 fa_intra_sol_xover4:     0.020 lk_ball_wtd:     0.018 fa_elec:    -1.758 pro_close:     0.000 hbond_sr_bb:     0.000 hbond_lr_bb:     0.000 hbond_bb_sc:    -0.910 hbond_sc:     0.000 dslf_fa13:     0.000 omega:    -0.023 fa_dun:     1.610 p_aa_pp:    -0.408 yhh_planarity:     0.000 ref:    -0.290 rama_prepro:    -0.214
RSD_WTD: 44  fa_atr:    -2.653 fa_rep:     1.384 fa_sol:     2.675 fa_intra_rep:     0.003 fa_intra_sol_xover4:     0.000 lk_ball_wtd:     0.051 fa_elec:    -0.268 pro_close:     0.000 hbond_sr_bb:     0.000 hbond_lr_bb:     0.000 hbond_bb_sc:     0.000 hbond_sc:     0.000 dslf_fa13:     0.000 omega:    -0.023 fa_dun:     0.000 p_aa_pp:     0.157 yhh_planarity:     0.000 ref:     1.325 rama_prepro:     1.492
RSD_WTD: 45  fa_atr:    -2.816 fa_rep:     0.507 fa_sol:     2.499 fa_intra_rep:     0.003 fa_intra_sol_xover4:     0.000 lk_ball_wtd:    -0.149 fa_elec:    -1.668 pro_close:     0.000 hbond_sr_bb:     0.000 hbond_lr_bb:     0.000 hbond_bb_sc:     0.000 hbond_sc:     0.000 dslf_fa13:     0.000 omega:    -0.148 fa_dun:     0.000 p_aa_pp:    -0.224 yhh_planarity:     0.000 ref:     1.325 rama_prepro:     1.533
RSD_WTD: 46  fa_atr:    -8.237 fa_rep:     4.620 fa_sol:     8.163 fa_intra_rep:     0.008 fa_intra_sol_xover4:     0.313 lk_ball_wtd:    -0.297 fa_elec:    -1.366 pro_close:     0.000 hbond_sr_bb:     0.000 hbond_lr_bb:     0.000 hbond_bb_sc:    -0.910 hbond_sc:     0.000 dslf_fa13:     0.000 omega:     0.082 fa_dun:     5.977 p_aa_pp:    -0.243 yhh_planarity:     0.000 ref:    -2.725 rama_prepro:    -0.117
RSD_WTD: 47  fa_atr:    -3.985 fa_rep:     0.698 fa_sol:     2.647 fa_intra_rep:     0.002 fa_intra_sol_xover4:     0.000 lk_ball_wtd:    -0.032 fa_elec:    -1.380 pro_close:     0.000 hbond_sr_bb:     0.000 hbond_lr_bb:     0.000 hbond_bb_sc:     0.000 hbond_sc:     0.000 dslf_fa13:     0.000 omega:     0.004 fa_dun:     0.000 p_aa_pp:    -0.003 yhh_planarity:     0.000 ref:     1.325 rama_prepro:    -0.459
RSD_WTD: 48  fa_atr:    -3.935 fa_rep:     0.483 fa_sol:     3.618 fa_intra_rep:     0.014 fa_intra_sol_xover4:     0.319 lk_ball_wtd:    -0.313 fa_elec:    -0.675 pro_close:     0.000 hbond_sr_bb:     0.000 hbond_lr_bb:     0.000 hbond_bb_sc:     0.000 hbond_sc:     0.000 dslf_fa13:     0.000 omega:     0.189 fa_dun:     1.220 p_aa_pp:    -0.177 yhh_planarity:     0.000 ref:    -0.715 rama_prepro:    -0.074
RSD_WTD: 49  fa_atr:    -4.888 fa_rep:     0.539 fa_sol:     7.132 fa_intra_rep:     0.004 fa_intra_sol_xover4:     0.656 lk_ball_wtd:     0.260 fa_elec:    -6.766 pro_close:     0.000 hbond_sr_bb:     0.000 hbond_lr_bb:     0.000 hbond_bb_sc:     0.000 hbond_sc:    -0.981 dslf_fa13:     0.000 omega:    -0.005 fa_dun:     3.740 p_aa_pp:    -0.070 yhh_planarity:     0.000 ref:    -2.146 rama_prepro:     0.075
RSD_WTD: 50  fa_atr:    -4.422 fa_rep:     0.835 fa_sol:     3.734 fa_intra_rep:     0.001 fa_intra_sol_xover4:     0.000 lk_ball_wtd:    -0.209 fa_elec:    -2.193 pro_close:     0.000 hbond_sr_bb:     0.000 hbond_lr_bb:     0.000 hbond_bb_sc:     0.000 hbond_sc:     0.000 dslf_fa13:     0.000 omega:     0.042 fa_dun:     0.000 p_aa_pp:    -0.238 yhh_planarity:     0.000 ref:     1.325 rama_prepro:    -0.465
RSD_WTD: 51  fa_atr:    -3.432 fa_rep:     0.360 fa_sol:     4.171 fa_intra_rep:     0.008 fa_intra_sol_xover4:     0.758 lk_ball_wtd:     0.161 fa_elec:    -2.651 pro_close:     0.000 hbond_sr_bb:     0.000 hbond_lr_bb:     0.000 hbond_bb_sc:     0.000 hbond_sc:    -0.804 dslf_fa13:     0.000 omega:     0.304 fa_dun:     3.210 p_aa_pp:    -0.121 yhh_planarity:     0.000 ref:    -2.725 rama_prepro:    -0.455
RSD_WTD: 52  fa_atr:    -3.323 fa_rep:     0.390 fa_sol:     4.441 fa_intra_rep:     0.009 fa_intra_sol_xover4:     0.152 lk_ball_wtd:    -0.128 fa_elec:    -3.216 pro_close:     0.000 hbond_sr_bb:     0.000 hbond_lr_bb:     0.000 hbond_bb_sc:     0.000 hbond_sc:    -0.393 dslf_fa13:     0.000 omega:     0.186 fa_dun:     1.616 p_aa_pp:    -0.152 yhh_planarity:     0.000 ref:    -0.715 rama_prepro:    -0.278
RSD_WTD: 53  fa_atr:    -3.825 fa_rep:     0.140 fa_sol:     6.164 fa_intra_rep:     0.003 fa_intra_sol_xover4:     0.286 lk_ball_wtd:    -0.079 fa_elec:    -4.391 pro_close:     0.000 hbond_sr_bb:     0.000 hbond_lr_bb:     0.000 hbond_bb_sc:    -0.260 hbond_sc:    -0.404 dslf_fa13:     0.000 omega:     0.004 fa_dun:     1.581 p_aa_pp:    -0.044 yhh_planarity:     0.000 ref:    -2.146 rama_prepro:    -0.071
RSD_WTD: 54  fa_atr:    -3.611 fa_rep:     0.191 fa_sol:     2.316 fa_intra_rep:     0.001 fa_intra_sol_xover4:     0.000 lk_ball_wtd:     0.070 fa_elec:    -1.126 pro_close:     0.000 hbond_sr_bb:     0.000 hbond_lr_bb:     0.000 hbond_bb_sc:     0.000 hbond_sc:     0.000 dslf_fa13:     0.000 omega:     0.554 fa_dun:     0.000 p_aa_pp:    -0.145 yhh_planarity:     0.000 ref:     1.325 rama_prepro:    -0.250
RSD_WTD: 55  fa_atr:    -4.133 fa_rep:     0.229 fa_sol:     4.528 fa_intra_rep:     0.005 fa_intra_sol_xover4:     0.240 lk_ball_wtd:    -0.209 fa_elec:    -2.433 pro_close:     0.000 hbond_sr_bb:     0.000 hbond_lr_bb:     0.000 hbond_bb_sc:     0.000 hbond_sc:     0.000 dslf_fa13:     0.000 omega:     0.000 fa_dun:     2.910 p_aa_pp:     0.097 yhh_planarity:     0.000 ref:    -2.725 rama_prepro:    -0.301
RSD_WTD: 56  fa_atr:    -3.306 fa_rep:     0.279 fa_sol:     2.640 fa_intra_rep:     0.008 fa_intra_sol_xover4:     0.144 lk_ball_wtd:    -0.134 fa_elec:    -1.203 pro_close:     0.000 hbond_sr_bb:     0.000 hbond_lr_bb:     0.000 hbond_bb_sc:    -0.338 hbond_sc:     0.000 dslf_fa13:     0.000 omega:     0.317 fa_dun:     1.312 p_aa_pp:     0.143 yhh_planarity:     0.000 ref:    -0.715 rama_prepro:     0.036
RSD_WTD: 57  fa_atr:    -5.120 fa_rep:     0.232 fa_sol:     4.474 fa_intra_rep:     0.020 fa_intra_sol_xover4:     0.677 lk_ball_wtd:     0.063 fa_elec:    -2.826 pro_close:     0.000 hbond_sr_bb:     0.000 hbond_lr_bb:     0.000 hbond_bb_sc:    -0.338 hbond_sc:     0.000 dslf_fa13:     0.000 omega:     0.338 fa_dun:     1.578 p_aa_pp:    -0.160 yhh_planarity:     0.000 ref:    -0.095 rama_prepro:    -0.084
RSD_WTD: 58  fa_atr:    -3.269 fa_rep:     0.221 fa_sol:     1.939 fa_intra_rep:     0.007 fa_intra_sol_xover4:     0.052 lk_ball_wtd:    -0.195 fa_elec:    -1.051 pro_close:     0.000 hbond_sr_bb:     0.000 hbond_lr_bb:     0.000 hbond_bb_sc:     0.000 hbond_sc:    -0.760 dslf_fa13:     0.000 omega:    -0.035 fa_dun:     0.064 p_aa_pp:    -0.197 yhh_planarity:     0.000 ref:     1.152 rama_prepro:    -0.052
RSD_WTD: 59  fa_atr:    -5.380 fa_rep:     0.891 fa_sol:     1.222 fa_intra_rep:     0.012 fa_intra_sol_xover4:     0.044 lk_ball_wtd:     0.086 fa_elec:    -1.664 pro_close:     0.000 hbond_sr_bb:     0.000 hbond_lr_bb:     0.000 hbond_bb_sc:     0.000 hbond_sc:     0.000 dslf_fa13:     0.000 omega:     2.144 fa_dun:     0.116 p_aa_pp:    -0.603 yhh_planarity:     0.000 ref:     2.643 rama_prepro:    -0.072
RSD_WTD: 60  fa_atr:    -3.346 fa_rep:     0.149 fa_sol:     1.469 fa_intra_rep:     0.008 fa_intra_sol_xover4:     0.056 lk_ball_wtd:    -0.402 fa_elec:    -0.415 pro_close:     0.000 hbond_sr_bb:     0.000 hbond_lr_bb:     0.000 hbond_bb_sc:     0.000 hbond_sc:     0.000 dslf_fa13:     0.000 omega:     0.093 fa_dun:     0.028 p_aa_pp:     0.054 yhh_planarity:     0.000 ref:     1.152 rama_prepro:    -0.104
RSD_WTD: 61  fa_atr:    -8.350 fa_rep:     1.430 fa_sol:     1.644 fa_intra_rep:     0.011 fa_intra_sol_xover4:     0.041 lk_ball_wtd:     0.038 fa_elec:    -2.374 pro_close:     0.000 hbond_sr_bb:     0.000 hbond_lr_bb:     0.000 hbond_bb_sc:     0.000 hbond_sc:     0.000 dslf_fa13:     0.000 omega:     0.002 fa_dun:     1.698 p_aa_pp:    -0.548 yhh_planarity:     0.000 ref:     2.643 rama_prepro:    -0.066
RSD_WTD: 62  fa_atr:    -5.223 fa_rep:     0.509 fa_sol:     4.987 fa_intra_rep:     0.004 fa_intra_sol_xover4:     0.237 lk_ball_wtd:     0.325 fa_elec:    -2.881 pro_close:     0.325 hbond_sr_bb:     0.000 hbond_lr_bb:     0.000 hbond_bb_sc:    -0.777 hbond_sc:    -0.641 dslf_fa13:     0.000 omega:     0.019 fa_dun:     2.436 p_aa_pp:     0.209 yhh_planarity:     0.000 ref:    -1.340 rama_prepro:     0.136
RSD_WTD: 63  fa_atr:    -5.039 fa_rep:     0.791 fa_sol:     2.471 fa_intra_rep:     0.003 fa_intra_sol_xover4:     0.069 lk_ball_wtd:    -0.380 fa_elec:    -0.541 pro_close:     0.731 hbond_sr_bb:     0.000 hbond_lr_bb:     0.000 hbond_bb_sc:     0.000 hbond_sc:     0.000 dslf_fa13:     0.000 omega:    -0.079 fa_dun:     0.072 p_aa_pp:    -0.717 yhh_planarity:     0.000 ref:    -1.643 rama_prepro:     0.220
RSD_WTD: 64  fa_atr:    -1.472 fa_rep:     0.024 fa_sol:     1.841 fa_intra_rep:     0.000 fa_intra_sol_xover4:     0.000 lk_ball_wtd:     0.045 fa_elec:    -1.298 pro_close:     0.000 hbond_sr_bb:     0.000 hbond_lr_bb:     0.000 hbond_bb_sc:     0.000 hbond_sc:     0.000 dslf_fa13:     0.000 omega:    -0.137 fa_dun:     0.000 p_aa_pp:    -1.333 yhh_planarity:     0.000 ref:     0.798 rama_prepro:    -0.290
RSD_WTD: 65  fa_atr:    -5.839 fa_rep:     0.452 fa_sol:     5.666 fa_intra_rep:     0.005 fa_intra_sol_xover4:     0.202 lk_ball_wtd:     0.237 fa_elec:    -3.810 pro_close:     0.000 hbond_sr_bb:     0.000 hbond_lr_bb:     0.000 hbond_bb_sc:    -0.777 hbond_sc:    -0.641 dslf_fa13:     0.000 omega:     0.800 fa_dun:     3.455 p_aa_pp:    -0.049 yhh_planarity:     0.000 ref:    -2.725 rama_prepro:    -0.447
RSD_WTD: 66  fa_atr:    -3.856 fa_rep:     0.443 fa_sol:     3.609 fa_intra_rep:     0.004 fa_intra_sol_xover4:     0.202 lk_ball_wtd:    -0.107 fa_elec:    -2.312 pro_close:     0.000 hbond_sr_bb:     0.000 hbond_lr_bb:     0.000 hbond_bb_sc:     0.000 hbond_sc:    -0.226 dslf_fa13:     0.000 omega:    -0.059 fa_dun:     3.429 p_aa_pp:     0.332 yhh_planarity:     0.000 ref:    -2.725 rama_prepro:     0.008
RSD_WTD: 67  fa_atr:    -5.194 fa_rep:     0.358 fa_sol:     1.933 fa_intra_rep:     0.010 fa_intra_sol_xover4:     0.036 lk_ball_wtd:     0.049 fa_elec:    -1.941 pro_close:     0.000 hbond_sr_bb:     0.000 hbond_lr_bb:     0.000 hbond_bb_sc:     0.000 hbond_sc:     0.000 dslf_fa13:     0.000 omega:     0.302 fa_dun:     0.360 p_aa_pp:    -0.746 yhh_planarity:     0.000 ref:     2.643 rama_prepro:     0.008
RSD_WTD: 68  fa_atr:    -4.318 fa_rep:     0.306 fa_sol:     3.708 fa_intra_rep:     0.005 fa_intra_sol_xover4:     0.205 lk_ball_wtd:    -0.025 fa_elec:    -2.604 pro_close:     0.000 hbond_sr_bb:     0.000 hbond_lr_bb:     0.000 hbond_bb_sc:     0.000 hbond_sc:    -1.065 dslf_fa13:     0.000 omega:     0.371 fa_dun:     3.661 p_aa_pp:     0.281 yhh_planarity:     0.000 ref:    -2.725 rama_prepro:    -0.066
RSD_WTD: 69  fa_atr:    -5.190 fa_rep:     0.878 fa_sol:     1.603 fa_intra_rep:     0.015 fa_intra_sol_xover4:     0.041 lk_ball_wtd:     0.109 fa_elec:    -1.838 pro_close:     0.000 hbond_sr_bb:     0.000 hbond_lr_bb:     0.000 hbond_bb_sc:     0.000 hbond_sc:     0.000 dslf_fa13:     0.000 omega:     0.119 fa_dun:     0.106 p_aa_pp:    -0.794 yhh_planarity:     0.000 ref:     2.643 rama_prepro:    -0.107
RSD_WTD: 70  fa_atr:    -3.564 fa_rep:     0.194 fa_sol:     1.514 fa_intra_rep:     0.005 fa_intra_sol_xover4:     0.051 lk_ball_wtd:    -0.317 fa_elec:    -0.391 pro_close:     0.000 hbond_sr_bb:     0.000 hbond_lr_bb:     0.000 hbond_bb_sc:     0.000 hbond_sc:     0.000 dslf_fa13:     0.000 omega:     0.546 fa_dun:     0.067 p_aa_pp:    -0.209 yhh_planarity:     0.000 ref:     1.152 rama_prepro:    -0.143
RSD_WTD: 71  fa_atr:    -8.565 fa_rep:     0.750 fa_sol:     1.460 fa_intra_rep:     0.022 fa_intra_sol_xover4:     0.232 lk_ball_wtd:    -0.074 fa_elec:    -2.059 pro_close:     0.000 hbond_sr_bb:     0.000 hbond_lr_bb:     0.000 hbond_bb_sc:     0.000 hbond_sc:     0.000 dslf_fa13:     0.000 omega:     0.008 fa_dun:     1.471 p_aa_pp:    -0.291 yhh_planarity:     0.000 ref:     1.218 rama_prepro:    -0.087
RSD_WTD: 72  fa_atr:    -2.233 fa_rep:     0.163 fa_sol:     1.825 fa_intra_rep:     0.002 fa_intra_sol_xover4:     0.053 lk_ball_wtd:    -0.235 fa_elec:    -0.693 pro_close:     0.000 hbond_sr_bb:     0.000 hbond_lr_bb:     0.000 hbond_bb_sc:     0.000 hbond_sc:     0.000 dslf_fa13:     0.000 omega:    -0.018 fa_dun:     0.577 p_aa_pp:     0.280 yhh_planarity:     0.000 ref:    -0.290 rama_prepro:    -0.049
RSD_WTD: 73  fa_atr:    -4.094 fa_rep:     0.552 fa_sol:     1.858 fa_intra_rep:     0.001 fa_intra_sol_xover4:     0.000 lk_ball_wtd:    -0.257 fa_elec:    -0.360 pro_close:     0.000 hbond_sr_bb:     0.000 hbond_lr_bb:     0.000 hbond_bb_sc:     0.000 hbond_sc:     0.000 dslf_fa13:     0.000 omega:     0.370 fa_dun:     0.000 p_aa_pp:     0.049 yhh_planarity:     0.000 ref:     1.325 rama_prepro:     0.383
RSD_WTD: 74  fa_atr:    -1.144 fa_rep:     0.065 fa_sol:     0.857 fa_intra_rep:     0.006 fa_intra_sol_xover4:     0.275 lk_ball_wtd:    -0.103 fa_elec:     0.082 pro_close:     0.000 hbond_sr_bb:     0.000 hbond_lr_bb:     0.000 hbond_bb_sc:     0.000 hbond_sc:     0.000 dslf_fa13:     0.000 omega:     0.336 fa_dun:     1.164 p_aa_pp:     0.040 yhh_planarity:     0.000 ref:    -1.340 rama_prepro:     0.242
RSD_WTD: 75  fa_atr:    -5.091 fa_rep:     0.796 fa_sol:     6.098 fa_intra_rep:     0.007 fa_intra_sol_xover4:     0.610 lk_ball_wtd:     0.037 fa_elec:    -3.806 pro_close:     0.029 hbond_sr_bb:     0.000 hbond_lr_bb:     0.000 hbond_bb_sc:    -0.482 hbond_sc:    -0.659 dslf_fa13:     0.000 omega:     0.240 fa_dun:     1.659 p_aa_pp:    -0.406 yhh_planarity:     0.000 ref:    -2.146 rama_prepro:    -0.151
RSD_WTD: 76  fa_atr:    -4.269 fa_rep:     0.729 fa_sol:     2.901 fa_intra_rep:     0.002 fa_intra_sol_xover4:     0.038 lk_ball_wtd:     0.019 fa_elec:    -0.914 pro_close:     0.150 hbond_sr_bb:     0.000 hbond_lr_bb:     0.000 hbond_bb_sc:     0.000 hbond_sc:     0.000 dslf_fa13:     0.000 omega:     0.178 fa_dun:     0.373 p_aa_pp:    -0.518 yhh_planarity:     0.000 ref:    -1.643 rama_prepro:    -0.263
RSD_WTD: 77  fa_atr:    -6.886 fa_rep:     0.748 fa_sol:     6.583 fa_intra_rep:     0.004 fa_intra_sol_xover4:     0.423 lk_ball_wtd:    -0.288 fa_elec:    -3.236 pro_close:     0.000 hbond_sr_bb:     0.000 hbond_lr_bb:     0.000 hbond_bb_sc:    -0.482 hbond_sc:    -0.659 dslf_fa13:     0.000 omega:     0.976 fa_dun:     3.006 p_aa_pp:     0.047 yhh_planarity:     0.000 ref:    -0.301 rama_prepro:    -0.275
RSD_WTD: 78  fa_atr:    -7.023 fa_rep:     0.766 fa_sol:     6.369 fa_intra_rep:     0.011 fa_intra_sol_xover4:     0.172 lk_ball_wtd:    -0.139 fa_elec:    -2.570 pro_close:     0.000 hbond_sr_bb:     0.000 hbond_lr_bb:     0.000 hbond_bb_sc:    -0.260 hbond_sc:     0.000 dslf_fa13:     0.000 omega:     0.038 fa_dun:     3.212 p_aa_pp:    -0.032 yhh_planarity:     0.000 ref:    -0.715 rama_prepro:    -0.383
RSD_WTD: 79  fa_atr:    -9.815 fa_rep:     2.096 fa_sol:     2.688 fa_intra_rep:     0.025 fa_intra_sol_xover4:     0.300 lk_ball_wtd:    -0.212 fa_elec:    -1.211 pro_close:     0.000 hbond_sr_bb:     0.000 hbond_lr_bb:     0.000 hbond_bb_sc:     0.000 hbond_sc:     0.000 dslf_fa13:     0.000 omega:    -0.052 fa_dun:     2.803 p_aa_pp:     0.039 yhh_planarity:     0.000 ref:     1.218 rama_prepro:    -0.465
RSD_WTD: 80  fa_atr:    -5.590 fa_rep:     0.740 fa_sol:     4.565 fa_intra_rep:     0.008 fa_intra_sol_xover4:     0.302 lk_ball_wtd:    -0.137 fa_elec:    -1.909 pro_close:     0.000 hbond_sr_bb:     0.000 hbond_lr_bb:     0.000 hbond_bb_sc:     0.000 hbond_sc:     0.000 dslf_fa13:     0.000 omega:     0.085 fa_dun:     1.473 p_aa_pp:     0.050 yhh_planarity:     0.000 ref:    -1.340 rama_prepro:    -0.281
RSD_WTD: 81  fa_atr:    -4.401 fa_rep:     0.798 fa_sol:     4.113 fa_intra_rep:     0.036 fa_intra_sol_xover4:     0.569 lk_ball_wtd:    -0.049 fa_elec:    -2.037 pro_close:     0.005 hbond_sr_bb:     0.000 hbond_lr_bb:     0.000 hbond_bb_sc:     0.000 hbond_sc:    -0.638 dslf_fa13:     0.000 omega:     0.098 fa_dun:     2.972 p_aa_pp:    -0.217 yhh_planarity:     0.000 ref:    -0.095 rama_prepro:     0.039
RSD_WTD: 82  fa_atr:    -6.293 fa_rep:     1.527 fa_sol:     2.481 fa_intra_rep:     0.004 fa_intra_sol_xover4:     0.121 lk_ball_wtd:    -0.046 fa_elec:    -1.788 pro_close:     0.172 hbond_sr_bb:     0.000 hbond_lr_bb:     0.000 hbond_bb_sc:     0.000 hbond_sc:     0.000 dslf_fa13:     0.000 omega:    -0.007 fa_dun:     0.304 p_aa_pp:    -0.608 yhh_planarity:     0.000 ref:    -1.643 rama_prepro:     0.028
RSD_WTD: 83  fa_atr:    -6.070 fa_rep:     0.530 fa_sol:     5.145 fa_intra_rep:     0.007 fa_intra_sol_xover4:     0.166 lk_ball_wtd:     0.382 fa_elec:    -3.624 pro_close:     0.000 hbond_sr_bb:     0.000 hbond_lr_bb:     0.000 hbond_bb_sc:     0.000 hbond_sc:    -1.173 dslf_fa13:     0.000 omega:     0.035 fa_dun:     2.998 p_aa_pp:     0.168 yhh_planarity:     0.000 ref:    -1.451 rama_prepro:    -0.075
RSD_WTD: 84  fa_atr:    -8.810 fa_rep:     0.972 fa_sol:     1.029 fa_intra_rep:     0.021 fa_intra_sol_xover4:     0.324 lk_ball_wtd:     0.158 fa_elec:    -2.456 pro_close:     0.000 hbond_sr_bb:     0.000 hbond_lr_bb:     0.000 hbond_bb_sc:     0.000 hbond_sc:     0.000 dslf_fa13:     0.000 omega:     0.994 fa_dun:     2.425 p_aa_pp:    -0.128 yhh_planarity:     0.000 ref:     1.218 rama_prepro:     0.100
RSD_WTD: 85  fa_atr:    -6.627 fa_rep:     1.082 fa_sol:     4.317 fa_intra_rep:     0.008 fa_intra_sol_xover4:     0.059 lk_ball_wtd:     0.008 fa_elec:    -2.562 pro_close:     0.000 hbond_sr_bb:     0.000 hbond_lr_bb:     0.000 hbond_bb_sc:     0.000 hbond_sc:     0.000 dslf_fa13:     0.000 omega:    -0.055 fa_dun:     0.044 p_aa_pp:     0.134 yhh_planarity:     0.000 ref:     1.152 rama_prepro:     0.190
RSD_WTD: 86  fa_atr:    -8.281 fa_rep:     0.791 fa_sol:     1.121 fa_intra_rep:     0.030 fa_intra_sol_xover4:     0.119 lk_ball_wtd:    -0.190 fa_elec:    -2.259 pro_close:     0.000 hbond_sr_bb:     0.000 hbond_lr_bb:     0.000 hbond_bb_sc:     0.000 hbond_sc:     0.000 dslf_fa13:     0.000 omega:    -0.007 fa_dun:     2.740 p_aa_pp:    -0.683 yhh_planarity:     0.000 ref:     2.304 rama_prepro:    -0.093
RSD_WTD: 87  fa_atr:    -7.311 fa_rep:     0.577 fa_sol:     6.966 fa_intra_rep:     0.006 fa_intra_sol_xover4:     0.274 lk_ball_wtd:    -0.176 fa_elec:    -4.798 pro_close:     0.000 hbond_sr_bb:     0.000 hbond_lr_bb:     0.000 hbond_bb_sc:     0.000 hbond_sc:    -0.327 dslf_fa13:     0.000 omega:     0.052 fa_dun:     2.563 p_aa_pp:     0.157 yhh_planarity:     0.000 ref:    -2.725 rama_prepro:    -0.154
RSD_WTD: 88  fa_atr:   -11.336 fa_rep:     2.888 fa_sol:     2.170 fa_intra_rep:     0.019 fa_intra_sol_xover4:     0.448 lk_ball_wtd:    -0.513 fa_elec:    -1.246 pro_close:     0.000 hbond_sr_bb:     0.000 hbond_lr_bb:     0.000 hbond_bb_sc:     0.000 hbond_sc:     0.000 dslf_fa13:     0.000 omega:     0.006 fa_dun:     3.868 p_aa_pp:     0.109 yhh_planarity:     0.000 ref:     2.261 rama_prepro:     0.326
RSD_WTD: 89  fa_atr:    -3.196 fa_rep:     0.461 fa_sol:     2.994 fa_intra_rep:     0.009 fa_intra_sol_xover4:     0.173 lk_ball_wtd:    -0.455 fa_elec:    -2.000 pro_close:     0.000 hbond_sr_bb:     0.000 hbond_lr_bb:     0.000 hbond_bb_sc:     0.000 hbond_sc:     0.000 dslf_fa13:     0.000 omega:     0.046 fa_dun:     0.913 p_aa_pp:     0.163 yhh_planarity:     0.000 ref:    -0.715 rama_prepro:     0.968
RSD_WTD: 90  fa_atr:    -4.923 fa_rep:     0.881 fa_sol:     5.395 fa_intra_rep:     0.007 fa_intra_sol_xover4:     0.621 lk_ball_wtd:    -0.565 fa_elec:    -1.310 pro_close:     0.000 hbond_sr_bb:     0.000 hbond_lr_bb:     0.000 hbond_bb_sc:     0.000 hbond_sc:     0.000 dslf_fa13:     0.000 omega:     0.465 fa_dun:     2.041 p_aa_pp:    -0.546 yhh_planarity:     0.000 ref:    -2.146 rama_prepro:     0.699
RSD_WTD: 91  fa_atr:    -5.727 fa_rep:     1.222 fa_sol:     8.579 fa_intra_rep:     0.011 fa_intra_sol_xover4:     0.746 lk_ball_wtd:    -0.062 fa_elec:    -3.061 pro_close:     0.000 hbond_sr_bb:     0.000 hbond_lr_bb:     0.000 hbond_bb_sc:    -0.373 hbond_sc:     0.000 dslf_fa13:     0.000 omega:     0.423 fa_dun:     4.393 p_aa_pp:    -0.839 yhh_planarity:     0.000 ref:    -2.146 rama_prepro:     0.400
RSD_WTD: 92  fa_atr:    -3.676 fa_rep:     0.432 fa_sol:     5.358 fa_intra_rep:     0.014 fa_intra_sol_xover4:     0.304 lk_ball_wtd:    -0.477 fa_elec:    -2.488 pro_close:     0.000 hbond_sr_bb:     0.000 hbond_lr_bb:     0.000 hbond_bb_sc:     0.000 hbond_sc:     0.000 dslf_fa13:     0.000 omega:    -0.054 fa_dun:     1.269 p_aa_pp:     0.079 yhh_planarity:     0.000 ref:    -0.715 rama_prepro:     0.343
RSD_WTD: 93  fa_atr:    -3.208 fa_rep:     1.242 fa_sol:     4.890 fa_intra_rep:     0.007 fa_intra_sol_xover4:     0.918 lk_ball_wtd:     0.197 fa_elec:    -1.420 pro_close:     0.000 hbond_sr_bb:     0.000 hbond_lr_bb:     0.000 hbond_bb_sc:    -0.373 hbond_sc:     0.000 dslf_fa13:     0.000 omega:     0.010 fa_dun:     3.953 p_aa_pp:     0.229 yhh_planarity:     0.000 ref:    -2.146 rama_prepro:     0.084
RSD_WTD: 94  fa_atr:    -1.765 fa_rep:     0.560 fa_sol:     2.812 fa_intra_rep:     0.000 fa_intra_sol_xover4:     0.000 lk_ball_wtd:     0.197 fa_elec:    -0.820 pro_close:     0.000 hbond_sr_bb:     0.000 hbond_lr_bb:     0.000 hbond_bb_sc:     0.000 hbond_sc:     0.000 dslf_fa13:     0.000 omega:    -0.132 fa_dun:     0.000 p_aa_pp:    -0.859 yhh_planarity:     0.000 ref:     0.798 rama_prepro:    -0.145
RSD_WTD: 95  fa_atr:    -4.289 fa_rep:     1.432 fa_sol:     7.519 fa_intra_rep:     0.006 fa_intra_sol_xover4:     0.604 lk_ball_wtd:     0.072 fa_elec:     0.602 pro_close:     0.000 hbond_sr_bb:     0.000 hbond_lr_bb:     0.000 hbond_bb_sc:     0.000 hbond_sc:     0.000 dslf_fa13:     0.000 omega:     0.048 fa_dun:     5.841 p_aa_pp:     0.236 yhh_planarity:     0.000 ref:    -2.146 rama_prepro:     0.054
RSD_WTD: 96  fa_atr:    -2.295 fa_rep:     1.738 fa_sol:     2.371 fa_intra_rep:     0.000 fa_intra_sol_xover4:     0.000 lk_ball_wtd:    -0.452 fa_elec:    -0.286 pro_close:     0.000 hbond_sr_bb:     0.000 hbond_lr_bb:     0.000 hbond_bb_sc:     0.000 hbond_sc:     0.000 dslf_fa13:     0.000 omega:    -0.128 fa_dun:     0.000 p_aa_pp:    -1.516 yhh_planarity:     0.000 ref:     0.798 rama_prepro:     0.582
RSD_WTD: 97  fa_atr:    -3.678 fa_rep:     2.088 fa_sol:     4.164 fa_intra_rep:     0.026 fa_intra_sol_xover4:     0.220 lk_ball_wtd:     0.041 fa_elec:     0.480 pro_close:     0.000 hbond_sr_bb:     0.000 hbond_lr_bb:     0.000 hbond_bb_sc:     0.000 hbond_sc:     0.000 dslf_fa13:     0.000 omega:     0.023 fa_dun:     4.629 p_aa_pp:    -0.175 yhh_planarity:     0.000 ref:     0.582 rama_prepro:     0.164
RSD_WTD: 98  fa_atr:    -6.810 fa_rep:     2.313 fa_sol:     1.755 fa_intra_rep:     0.028 fa_intra_sol_xover4:     0.116 lk_ball_wtd:    -0.271 fa_elec:    -0.704 pro_close:     0.000 hbond_sr_bb:     0.000 hbond_lr_bb:     0.000 hbond_bb_sc:     0.000 hbond_sc:     0.000 dslf_fa13:     0.000 omega:    -0.046 fa_dun:     2.843 p_aa_pp:    -0.773 yhh_planarity:     0.000 ref:     2.304 rama_prepro:    -0.304
RSD_WTD: 99  fa_atr:    -3.944 fa_rep:     1.844 fa_sol:     4.551 fa_intra_rep:     0.001 fa_intra_sol_xover4:     0.020 lk_ball_wtd:    -0.022 fa_elec:    -1.238 pro_close:     0.000 hbond_sr_bb:     0.000 hbond_lr_bb:     0.000 hbond_bb_sc:    -0.931 hbond_sc:     0.000 dslf_fa13:     0.000 omega:    -0.023 fa_dun:     1.615 p_aa_pp:    -0.409 yhh_planarity:     0.000 ref:    -0.290 rama_prepro:    -0.215
RSD_WTD: 100  fa_atr:    -2.446 fa_rep:     1.431 fa_sol:     2.639 fa_intra_rep:     0.003 fa_intra_sol_xover4:     0.000 lk_ball_wtd:     0.040 fa_elec:     0.357 pro_close:     0.000 hbond_sr_bb:     0.000 hbond_lr_bb:     0.000 hbond_bb_sc:     0.000 hbond_sc:     0.000 dslf_fa13:     0.000 omega:    -0.023 fa_dun:     0.000 p_aa_pp:     0.156 yhh_planarity:     0.000 ref:     1.325 rama_prepro:     1.496
RSD_WTD: 101  fa_atr:    -2.229 fa_rep:     0.612 fa_sol:     1.949 fa_intra_rep:     0.003 fa_intra_sol_xover4:     0.000 lk_ball_wtd:    -0.006 fa_elec:    -0.623 pro_close:     0.000 hbond_sr_bb:     0.000 hbond_lr_bb:     0.000 hbond_bb_sc:    -0.300 hbond_sc:     0.000 dslf_fa13:     0.000 omega:    -0.146 fa_dun:     0.000 p_aa_pp:    -0.223 yhh_planarity:     0.000 ref:     1.325 rama_prepro:     1.539
RSD_WTD: 102  fa_atr:    -6.501 fa_rep:     3.495 fa_sol:     6.916 fa_intra_rep:     0.008 fa_intra_sol_xover4:     0.328 lk_ball_wtd:    -0.248 fa_elec:    -1.388 pro_close:     0.000 hbond_sr_bb:     0.000 hbond_lr_bb:     0.000 hbond_bb_sc:    -0.931 hbond_sc:     0.000 dslf_fa13:     0.000 omega:     0.208 fa_dun:     6.322 p_aa_pp:    -0.161 yhh_planarity:     0.000 ref:    -2.725 rama_prepro:    -0.170
RSD_WTD: 103  fa_atr:    -5.998 fa_rep:     1.089 fa_sol:     6.332 fa_intra_rep:     0.010 fa_intra_sol_xover4:     0.165 lk_ball_wtd:    -0.139 fa_elec:    -3.319 pro_close:     0.000 hbond_sr_bb:     0.000 hbond_lr_bb:     0.000 hbond_bb_sc:     0.000 hbond_sc:    -0.327 dslf_fa13:     0.000 omega:     0.011 fa_dun:     1.389 p_aa_pp:     0.163 yhh_planarity:     0.000 ref:    -0.715 rama_prepro:    -0.251
RSD_WTD: 104  fa_atr:    -3.358 fa_rep:     1.686 fa_sol:     2.285 fa_intra_rep:     0.000 fa_intra_sol_xover4:     0.000 lk_ball_wtd:    -0.036 fa_elec:    -0.705 pro_close:     0.000 hbond_sr_bb:     0.000 hbond_lr_bb:     0.000 hbond_bb_sc:     0.000 hbond_sc:     0.000 dslf_fa13:     0.000 omega:     0.020 fa_dun:     0.000 p_aa_pp:     0.444 yhh_planarity:     0.000 ref:     0.798 rama_prepro:     0.156
RSD_WTD: 105  fa_atr:    -7.734 fa_rep:     1.647 fa_sol:     6.487 fa_intra_rep:     0.013 fa_intra_sol_xover4:     0.221 lk_ball_wtd:     0.147 fa_elec:    -2.663 pro_close:     0.000 hbond_sr_bb:     0.000 hbond_lr_bb:     0.000 hbond_bb_sc:     0.000 hbond_sc:    -0.619 dslf_fa13:     0.000 omega:     0.013 fa_dun:     2.161 p_aa_pp:    -0.130 yhh_planarity:     0.000 ref:    -0.095 rama_prepro:     0.520
RSD_WTD: 106  fa_atr:    -7.076 fa_rep:     2.367 fa_sol:     1.691 fa_intra_rep:     0.016 fa_intra_sol_xover4:     0.040 lk_ball_wtd:     0.141 fa_elec:    -2.202 pro_close:     0.000 hbond_sr_bb:     0.000 hbond_lr_bb:     0.000 hbond_bb_sc:     0.000 hbond_sc:     0.000 dslf_fa13:     0.000 omega:     0.054 fa_dun:     0.869 p_aa_pp:     0.026 yhh_planarity:     0.000 ref:     2.643 rama_prepro:     0.470
RSD_WTD: 107  fa_atr:    -5.778 fa_rep:     0.687 fa_sol:     5.183 fa_intra_rep:     0.006 fa_intra_sol_xover4:     0.278 lk_ball_wtd:     0.336 fa_elec:    -3.531 pro_close:     0.000 hbond_sr_bb:     0.000 hbond_lr_bb:     0.000 hbond_bb_sc:     0.000 hbond_sc:    -0.619 dslf_fa13:     0.000 omega:     0.214 fa_dun:     2.843 p_aa_pp:     0.309 yhh_planarity:     0.000 ref:    -2.725 rama_prepro:     0.224
RSD_WTD: 108  fa_atr:    -6.340 fa_rep:     0.390 fa_sol:     1.087 fa_intra_rep:     0.011 fa_intra_sol_xover4:     0.046 lk_ball_wtd:     0.212 fa_elec:    -2.358 pro_close:     0.000 hbond_sr_bb:     0.000 hbond_lr_bb:     0.000 hbond_bb_sc:     0.000 hbond_sc:     0.000 dslf_fa13:     0.000 omega:     0.612 fa_dun:     0.379 p_aa_pp:    -0.498 yhh_planarity:     0.000 ref:     2.643 rama_prepro:     0.082
RSD_WTD: 109  fa_atr:    -5.331 fa_rep:     0.279 fa_sol:     4.379 fa_intra_rep:     0.014 fa_intra_sol_xover4:     0.387 lk_ball_wtd:     0.405 fa_elec:    -3.511 pro_close:     0.000 hbond_sr_bb:     0.000 hbond_lr_bb:     0.000 hbond_bb_sc:     0.000 hbond_sc:    -1.173 dslf_fa13:     0.000 omega:     0.012 fa_dun:     1.801 p_aa_pp:     0.211 yhh_planarity:     0.000 ref:    -0.095 rama_prepro:     0.069
RSD_WTD: 110  fa_atr:    -7.260 fa_rep:     1.463 fa_sol:     1.033 fa_intra_rep:     0.010 fa_intra_sol_xover4:     0.032 lk_ball_wtd:    -0.020 fa_elec:    -1.535 pro_close:     0.000 hbond_sr_bb:     0.000 hbond_lr_bb:     0.000 hbond_bb_sc:     0.000 hbond_sc:     0.000 dslf_fa13:     0.000 omega:     0.365 fa_dun:     1.004 p_aa_pp:    -0.422 yhh_planarity:     0.000 ref:     2.643 rama_prepro:     0.069
RSD_WTD: 111  fa_atr:    -5.050 fa_rep:     0.313 fa_sol:     4.918 fa_intra_rep:     0.006 fa_intra_sol_xover4:     0.330 lk_ball_wtd:     0.588 fa_elec:    -4.138 pro_close:     0.000 hbond_sr_bb:     0.000 hbond_lr_bb:     0.000 hbond_bb_sc:     0.000 hbond_sc:    -0.969 dslf_fa13:     0.000 omega:     0.404 fa_dun:     3.135 p_aa_pp:     0.149 yhh_planarity:     0.000 ref:    -2.725 rama_prepro:     0.275
RSD_WTD: 112  fa_atr:    -7.611 fa_rep:     1.450 fa_sol:     1.499 fa_intra_rep:     0.018 fa_intra_sol_xover4:     0.272 lk_ball_wtd:     0.063 fa_elec:    -1.281 pro_close:     0.000 hbond_sr_bb:     0.000 hbond_lr_bb:     0.000 hbond_bb_sc:     0.000 hbond_sc:     0.000 dslf_fa13:     0.000 omega:    -0.043 fa_dun:     2.550 p_aa_pp:    -0.148 yhh_planarity:     0.000 ref:     1.218 rama_prepro:     0.256
RSD_WTD: 113  fa_atr:    -3.036 fa_rep:     0.036 fa_sol:     4.121 fa_intra_rep:     0.006 fa_intra_sol_xover4:     0.382 lk_ball_wtd:     0.399 fa_elec:    -2.969 pro_close:     0.000 hbond_sr_bb:     0.000 hbond_lr_bb:     0.000 hbond_bb_sc:     0.000 hbond_sc:    -0.742 dslf_fa13:     0.000 omega:     0.130 fa_dun:     3.413 p_aa_pp:     0.236 yhh_planarity:     0.000 ref:    -2.725 rama_prepro:     0.867
RSD_WTD: 114  fa_atr:    -1.377 fa_rep:     0.059 fa_sol:     1.436 fa_intra_rep:     0.000 fa_intra_sol_xover4:     0.000 lk_ball_wtd:    -0.108 fa_elec:     0.156 pro_close:     0.000 hbond_sr_bb:     0.000 hbond_lr_bb:     0.000 hbond_bb_sc:     0.000 hbond_sc:     0.000 dslf_fa13:     0.000 omega:    -0.249 fa_dun:     0.000 p_aa_pp:    -1.266 yhh_planarity:     0.000 ref:     0.798 rama_prepro:     1.260
RSD_WTD: 115  fa_atr:    -3.843 fa_rep:     0.375 fa_sol:     3.925 fa_intra_rep:     0.004 fa_intra_sol_xover4:     0.681 lk_ball_wtd:     0.025 fa_elec:    -1.751 pro_close:     0.000 hbond_sr_bb:     0.000 hbond_lr_bb:     0.000 hbond_bb_sc:     0.000 hbond_sc:     0.000 dslf_fa13:     0.000 omega:    -0.035 fa_dun:     2.657 p_aa_pp:    -0.412 yhh_planarity:     0.000 ref:    -2.146 rama_prepro:     0.002
RSD_WTD: 116  fa_atr:    -5.815 fa_rep:     0.278 fa_sol:     5.086 fa_intra_rep:     0.011 fa_intra_sol_xover4:     0.153 lk_ball_wtd:    -0.104 fa_elec:    -2.333 pro_close:     0.000 hbond_sr_bb:     0.000 hbond_lr_bb:     0.000 hbond_bb_sc:     0.000 hbond_sc:     0.000 dslf_fa13:     0.000 omega:     1.177 fa_dun:     1.427 p_aa_pp:     0.092 yhh_planarity:     0.000 ref:    -0.715 rama_prepro:    -0.408
RSD_WTD: 117  fa_atr:    -9.402 fa_rep:     1.689 fa_sol:     1.901 fa_intra_rep:     0.010 fa_intra_sol_xover4:     0.055 lk_ball_wtd:     0.065 fa_elec:    -1.983 pro_close:     0.000 hbond_sr_bb:     0.000 hbond_lr_bb:     0.000 hbond_bb_sc:     0.000 hbond_sc:     0.000 dslf_fa13:     0.000 omega:     0.799 fa_dun:     1.617 p_aa_pp:     0.257 yhh_planarity:     0.000 ref:     1.657 rama_prepro:     0.375
RSD_WTD: 118  fa_atr:    -6.451 fa_rep:     0.248 fa_sol:     6.634 fa_intra_rep:     0.011 fa_intra_sol_xover4:     0.327 lk_ball_wtd:     0.448 fa_elec:    -5.354 pro_close:     0.000 hbond_sr_bb:     0.000 hbond_lr_bb:     0.000 hbond_bb_sc:     0.000 hbond_sc:    -1.074 dslf_fa13:     0.000 omega:     0.001 fa_dun:     3.317 p_aa_pp:     0.052 yhh_planarity:     0.000 ref:    -0.095 rama_prepro:     0.407
RSD_WTD: 119  fa_atr:    -7.471 fa_rep:     0.627 fa_sol:     1.055 fa_intra_rep:     0.012 fa_intra_sol_xover4:     0.045 lk_ball_wtd:     0.103 fa_elec:    -2.060 pro_close:     0.000 hbond_sr_bb:     0.000 hbond_lr_bb:     0.000 hbond_bb_sc:     0.000 hbond_sc:     0.000 dslf_fa13:     0.000 omega:     0.958 fa_dun:     0.445 p_aa_pp:    -0.541 yhh_planarity:     0.000 ref:     2.643 rama_prepro:    -0.037
RSD_WTD: 120  fa_atr:    -5.738 fa_rep:     0.295 fa_sol:     5.177 fa_intra_rep:     0.010 fa_intra_sol_xover4:     0.201 lk_ball_wtd:     0.400 fa_elec:    -4.202 pro_close:     0.000 hbond_sr_bb:     0.000 hbond_lr_bb:     0.000 hbond_bb_sc:     0.000 hbond_sc:    -0.990 dslf_fa13:     0.000 omega:    -0.043 fa_dun:     2.126 p_aa_pp:     0.070 yhh_planarity:     0.000 ref:    -0.095 rama_prepro:    -0.003
RSD_WTD: 121  fa_atr:    -7.468 fa_rep:     0.903 fa_sol:     0.974 fa_intra_rep:     0.013 fa_intra_sol_xover4:     0.071 lk_ball_wtd:     0.216 fa_elec:    -2.278 pro_close:     0.000 hbond_sr_bb:     0.000 hbond_lr_bb:     0.000 hbond_bb_sc:     0.000 hbond_sc:     0.000 dslf_fa13:     0.000 omega:     0.277 fa_dun:     0.639 p_aa_pp:    -0.242 yhh_planarity:     0.000 ref:     1.661 rama_prepro:     0.006
RSD_WTD: 122  fa_atr:    -6.105 fa_rep:     0.337 fa_sol:     6.034 fa_intra_rep:     0.018 fa_intra_sol_xover4:     0.344 lk_ball_wtd:     0.485 fa_elec:    -5.135 pro_close:     0.000 hbond_sr_bb:     0.000 hbond_lr_bb:     0.000 hbond_bb_sc:     0.000 hbond_sc:    -1.156 dslf_fa13:     0.000 omega:     0.042 fa_dun:     2.571 p_aa_pp:     0.003 yhh_planarity:     0.000 ref:    -0.095 rama_prepro:     0.008
RSD_WTD: 123  fa_atr:    -8.674 fa_rep:     0.482 fa_sol:     7.713 fa_intra_rep:     0.009 fa_intra_sol_xover4:     0.555 lk_ball_wtd:    -0.040 fa_elec:    -3.458 pro_close:     0.000 hbond_sr_bb:     0.000 hbond_lr_bb:     0.000 hbond_bb_sc:    -1.070 hbond_sc:    -0.817 dslf_fa13:     0.000 omega:     0.472 fa_dun:     1.839 p_aa_pp:    -0.306 yhh_planarity:     0.000 ref:    -1.340 rama_prepro:     0.021
RSD_WTD: 124  fa_atr:    -3.680 fa_rep:     0.061 fa_sol:     4.663 fa_intra_rep:     0.003 fa_intra_sol_xover4:     0.294 lk_ball_wtd:    -0.214 fa_elec:    -1.777 pro_close:     0.000 hbond_sr_bb:     0.000 hbond_lr_bb:     0.000 hbond_bb_sc:     0.000 hbond_sc:    -0.772 dslf_fa13:     0.000 omega:     0.229 fa_dun:     2.275 p_aa_pp:    -0.361 yhh_planarity:     0.000 ref:    -2.146 rama_prepro:    -0.365
RSD_WTD: 125  fa_atr:    -5.098 fa_rep:     1.807 fa_sol:     5.750 fa_intra_rep:     0.002 fa_intra_sol_xover4:     0.069 lk_ball_wtd:     0.057 fa_elec:    -1.088 pro_close:     0.000 hbond_sr_bb:     0.000 hbond_lr_bb:     0.000 hbond_bb_sc:    -0.913 hbond_sc:    -0.817 dslf_fa13:     0.000 omega:    -0.023 fa_dun:     0.868 p_aa_pp:    -0.474 yhh_planarity:     0.000 ref:    -0.290 rama_prepro:    -0.559
RSD_WTD: 126  fa_atr:    -2.627 fa_rep:     0.342 fa_sol:     2.200 fa_intra_rep:     0.002 fa_intra_sol_xover4:     0.058 lk_ball_wtd:    -0.094 fa_elec:    -0.890 pro_close:     0.000 hbond_sr_bb:     0.000 hbond_lr_bb:     0.000 hbond_bb_sc:    -0.300 hbond_sc:     0.000 dslf_fa13:     0.000 omega:    -0.051 fa_dun:     0.338 p_aa_pp:    -0.231 yhh_planarity:     0.000 ref:    -0.290 rama_prepro:    -0.475
RSD_WTD: 127  fa_atr:    -3.861 fa_rep:     0.608 fa_sol:     3.963 fa_intra_rep:     0.006 fa_intra_sol_xover4:     0.086 lk_ball_wtd:    -0.069 fa_elec:    -0.385 pro_close:     1.760 hbond_sr_bb:     0.000 hbond_lr_bb:     0.000 hbond_bb_sc:    -0.852 hbond_sc:     0.000 dslf_fa13:     0.000 omega:     0.204 fa_dun:     0.029 p_aa_pp:    -0.291 yhh_planarity:     0.000 ref:     1.152 rama_prepro:    -0.460
RSD_WTD: 128  fa_atr:    -4.071 fa_rep:     0.452 fa_sol:     1.607 fa_intra_rep:     0.003 fa_intra_sol_xover4:     0.076 lk_ball_wtd:    -0.218 fa_elec:    -0.617 pro_close:     2.181 hbond_sr_bb:     0.000 hbond_lr_bb:     0.000 hbond_bb_sc:     0.000 hbond_sc:     0.000 dslf_fa13:     0.000 omega:    -0.047 fa_dun:     0.224 p_aa_pp:    -1.020 yhh_planarity:     0.000 ref:    -1.643 rama_prepro:    -0.553
RSD_WTD: 129  fa_atr:    -7.257 fa_rep:     2.164 fa_sol:     2.136 fa_intra_rep:     0.015 fa_intra_sol_xover4:     0.041 lk_ball_wtd:    -0.225 fa_elec:    -2.076 pro_close:     0.000 hbond_sr_bb:     0.000 hbond_lr_bb:     0.000 hbond_bb_sc:     0.000 hbond_sc:     0.000 dslf_fa13:     0.000 omega:     0.184 fa_dun:     0.117 p_aa_pp:    -0.769 yhh_planarity:     0.000 ref:     2.643 rama_prepro:    -0.549
RSD_WTD: 130  fa_atr:    -5.882 fa_rep:     0.550 fa_sol:     4.714 fa_intra_rep:     0.005 fa_intra_sol_xover4:     0.187 lk_ball_wtd:    -0.066 fa_elec:    -2.652 pro_close:     0.000 hbond_sr_bb:     0.000 hbond_lr_bb:     0.000 hbond_bb_sc:     0.000 hbond_sc:     0.000 dslf_fa13:     0.000 omega:    -0.009 fa_dun:     4.693 p_aa_pp:     0.142 yhh_planarity:     0.000 ref:    -2.725 rama_prepro:    -0.172
RSD_WTD: 131  fa_atr:    -7.068 fa_rep:     0.463 fa_sol:     1.553 fa_intra_rep:     0.011 fa_intra_sol_xover4:     0.042 lk_ball_wtd:    -0.026 fa_elec:    -1.832 pro_close:     0.000 hbond_sr_bb:     0.000 hbond_lr_bb:     0.000 hbond_bb_sc:     0.000 hbond_sc:     0.000 dslf_fa13:     0.000 omega:     0.825 fa_dun:     0.597 p_aa_pp:    -0.661 yhh_planarity:     0.000 ref:     2.643 rama_prepro:    -0.120
RSD_WTD: 132  fa_atr:    -7.090 fa_rep:     0.727 fa_sol:     5.737 fa_intra_rep:     0.006 fa_intra_sol_xover4:     0.453 lk_ball_wtd:     0.179 fa_elec:    -3.747 pro_close:     0.000 hbond_sr_bb:     0.000 hbond_lr_bb:     0.000 hbond_bb_sc:     0.000 hbond_sc:    -0.673 dslf_fa13:     0.000 omega:    -0.045 fa_dun:     3.697 p_aa_pp:     0.045 yhh_planarity:     0.000 ref:    -0.301 rama_prepro:    -0.063
RSD_WTD: 133  fa_atr:    -7.522 fa_rep:     0.808 fa_sol:     0.741 fa_intra_rep:     0.018 fa_intra_sol_xover4:     0.070 lk_ball_wtd:     0.139 fa_elec:    -2.400 pro_close:     0.000 hbond_sr_bb:     0.000 hbond_lr_bb:     0.000 hbond_bb_sc:     0.000 hbond_sc:     0.000 dslf_fa13:     0.000 omega:     0.240 fa_dun:     1.912 p_aa_pp:    -0.774 yhh_planarity:     0.000 ref:     2.304 rama_prepro:    -0.157
RSD_WTD: 134  fa_atr:    -5.853 fa_rep:     0.729 fa_sol:     4.426 fa_intra_rep:     0.011 fa_intra_sol_xover4:     0.157 lk_ball_wtd:    -0.068 fa_elec:    -3.013 pro_close:     0.000 hbond_sr_bb:     0.000 hbond_lr_bb:     0.000 hbond_bb_sc:     0.000 hbond_sc:     0.000 dslf_fa13:     0.000 omega:    -0.009 fa_dun:     1.813 p_aa_pp:     0.282 yhh_planarity:     0.000 ref:    -0.715 rama_prepro:    -0.195
RSD_WTD: 135  fa_atr:    -6.145 fa_rep:     1.360 fa_sol:     1.221 fa_intra_rep:     0.013 fa_intra_sol_xover4:     0.050 lk_ball_wtd:    -0.102 fa_elec:    -1.982 pro_close:     0.000 hbond_sr_bb:     0.000 hbond_lr_bb:     0.000 hbond_bb_sc:     0.000 hbond_sc:     0.000 dslf_fa13:     0.000 omega:     0.990 fa_dun:     0.160 p_aa_pp:     0.125 yhh_planarity:     0.000 ref:     2.643 rama_prepro:     0.384
RSD_WTD: 136  fa_atr:    -1.873 fa_rep:     0.255 fa_sol:     2.187 fa_intra_rep:     0.000 fa_intra_sol_xover4:     0.000 lk_ball_wtd:    -0.275 fa_elec:    -0.357 pro_close:     0.000 hbond_sr_bb:     0.000 hbond_lr_bb:     0.000 hbond_bb_sc:     0.000 hbond_sc:     0.000 dslf_fa13:     0.000 omega:     0.006 fa_dun:     0.000 p_aa_pp:    -1.269 yhh_planarity:     0.000 ref:     0.798 rama_prepro:     0.541
RSD_WTD: 137  fa_atr:    -1.426 fa_rep:     0.021 fa_sol:     1.642 fa_intra_rep:     0.004 fa_intra_sol_xover4:     0.314 lk_ball_wtd:    -0.187 fa_elec:    -0.151 pro_close:     0.000 hbond_sr_bb:     0.000 hbond_lr_bb:     0.000 hbond_bb_sc:     0.000 hbond_sc:     0.000 dslf_fa13:     0.000 omega:     0.071 fa_dun:     2.238 p_aa_pp:    -0.225 yhh_planarity:     0.000 ref:    -2.146 rama_prepro:     0.078
RSD_WTD: 138  fa_atr:    -4.753 fa_rep:     0.265 fa_sol:     5.260 fa_intra_rep:     0.005 fa_intra_sol_xover4:     0.202 lk_ball_wtd:     0.169 fa_elec:    -3.914 pro_close:     0.000 hbond_sr_bb:     0.000 hbond_lr_bb:     0.000 hbond_bb_sc:     0.000 hbond_sc:    -1.087 dslf_fa13:     0.000 omega:     0.019 fa_dun:     3.147 p_aa_pp:    -0.011 yhh_planarity:     0.000 ref:    -2.725 rama_prepro:    -0.237
RSD_WTD: 139  fa_atr:    -3.369 fa_rep:     0.324 fa_sol:     2.258 fa_intra_rep:     0.008 fa_intra_sol_xover4:     0.140 lk_ball_wtd:    -0.130 fa_elec:    -0.225 pro_close:     0.000 hbond_sr_bb:     0.000 hbond_lr_bb:     0.000 hbond_bb_sc:     0.000 hbond_sc:     0.000 dslf_fa13:     0.000 omega:     0.377 fa_dun:     1.188 p_aa_pp:     0.132 yhh_planarity:     0.000 ref:    -0.715 rama_prepro:    -0.154
RSD_WTD: 140  fa_atr:    -6.131 fa_rep:     0.538 fa_sol:     5.532 fa_intra_rep:     0.010 fa_intra_sol_xover4:     0.179 lk_ball_wtd:     0.558 fa_elec:    -4.291 pro_close:     0.000 hbond_sr_bb:     0.000 hbond_lr_bb:     0.000 hbond_bb_sc:     0.000 hbond_sc:    -1.087 dslf_fa13:     0.000 omega:     0.008 fa_dun:     1.983 p_aa_pp:    -0.222 yhh_planarity:     0.000 ref:    -0.095 rama_prepro:    -0.131
RSD_WTD: 141  fa_atr:    -3.648 fa_rep:     0.352 fa_sol:     2.057 fa_intra_rep:     0.005 fa_intra_sol_xover4:     0.049 lk_ball_wtd:    -0.244 fa_elec:    -1.135 pro_close:     0.000 hbond_sr_bb:     0.000 hbond_lr_bb:     0.000 hbond_bb_sc:     0.000 hbond_sc:    -0.673 dslf_fa13:     0.000 omega:     0.166 fa_dun:     0.073 p_aa_pp:    -0.156 yhh_planarity:     0.000 ref:     1.152 rama_prepro:    -0.063
RSD_WTD: 142  fa_atr:    -5.017 fa_rep:     0.558 fa_sol:     1.344 fa_intra_rep:     0.011 fa_intra_sol_xover4:     0.041 lk_ball_wtd:    -0.020 fa_elec:    -1.594 pro_close:     0.000 hbond_sr_bb:     0.000 hbond_lr_bb:     0.000 hbond_bb_sc:     0.000 hbond_sc:     0.000 dslf_fa13:     0.000 omega:     1.522 fa_dun:     0.166 p_aa_pp:    -0.382 yhh_planarity:     0.000 ref:     2.643 rama_prepro:     0.023
RSD_WTD: 143  fa_atr:    -3.248 fa_rep:     0.138 fa_sol:     1.496 fa_intra_rep:     0.004 fa_intra_sol_xover4:     0.054 lk_ball_wtd:    -0.395 fa_elec:    -0.399 pro_close:     0.000 hbond_sr_bb:     0.000 hbond_lr_bb:     0.000 hbond_bb_sc:     0.000 hbond_sc:     0.000 dslf_fa13:     0.000 omega:     0.104 fa_dun:     0.794 p_aa_pp:     0.034 yhh_planarity:     0.000 ref:     1.152 rama_prepro:    -0.021
RSD_WTD: 144  fa_atr:    -7.758 fa_rep:     0.318 fa_sol:     2.075 fa_intra_rep:     0.011 fa_intra_sol_xover4:     0.041 lk_ball_wtd:    -0.041 fa_elec:    -2.332 pro_close:     0.000 hbond_sr_bb:     0.000 hbond_lr_bb:     0.000 hbond_bb_sc:     0.000 hbond_sc:     0.000 dslf_fa13:     0.000 omega:    -0.015 fa_dun:     2.020 p_aa_pp:    -0.490 yhh_planarity:     0.000 ref:     2.643 rama_prepro:    -0.046
RSD_WTD: 145  fa_atr:    -5.368 fa_rep:     0.637 fa_sol:     5.161 fa_intra_rep:     0.004 fa_intra_sol_xover4:     0.236 lk_ball_wtd:     0.339 fa_elec:    -2.923 pro_close:     0.007 hbond_sr_bb:     0.000 hbond_lr_bb:     0.000 hbond_bb_sc:    -0.796 hbond_sc:    -0.645 dslf_fa13:     0.000 omega:     0.019 fa_dun:     2.543 p_aa_pp:     0.257 yhh_planarity:     0.000 ref:    -1.340 rama_prepro:     0.165
RSD_WTD: 146  fa_atr:    -5.108 fa_rep:     0.964 fa_sol:     2.453 fa_intra_rep:     0.003 fa_intra_sol_xover4:     0.071 lk_ball_wtd:    -0.402 fa_elec:    -0.568 pro_close:     0.042 hbond_sr_bb:     0.000 hbond_lr_bb:     0.000 hbond_bb_sc:     0.000 hbond_sc:     0.000 dslf_fa13:     0.000 omega:    -0.076 fa_dun:     0.054 p_aa_pp:    -0.697 yhh_planarity:     0.000 ref:    -1.643 rama_prepro:     0.240
RSD_WTD: 147  fa_atr:    -1.528 fa_rep:     0.027 fa_sol:     1.934 fa_intra_rep:     0.000 fa_intra_sol_xover4:     0.000 lk_ball_wtd:     0.041 fa_elec:    -1.258 pro_close:     0.000 hbond_sr_bb:     0.000 hbond_lr_bb:     0.000 hbond_bb_sc:     0.000 hbond_sc:     0.000 dslf_fa13:     0.000 omega:    -0.089 fa_dun:     0.000 p_aa_pp:    -1.297 yhh_planarity:     0.000 ref:     0.798 rama_prepro:    -0.202
RSD_WTD: 148  fa_atr:    -5.960 fa_rep:     0.453 fa_sol:     5.813 fa_intra_rep:     0.005 fa_intra_sol_xover4:     0.206 lk_ball_wtd:     0.288 fa_elec:    -3.842 pro_close:     0.000 hbond_sr_bb:     0.000 hbond_lr_bb:     0.000 hbond_bb_sc:    -0.796 hbond_sc:    -0.645 dslf_fa13:     0.000 omega:     0.831 fa_dun:     3.458 p_aa_pp:    -0.048 yhh_planarity:     0.000 ref:    -2.725 rama_prepro:    -0.373
RSD_WTD: 149  fa_atr:    -3.985 fa_rep:     0.404 fa_sol:     3.103 fa_intra_rep:     0.004 fa_intra_sol_xover4:     0.180 lk_ball_wtd:     0.087 fa_elec:    -1.497 pro_close:     0.000 hbond_sr_bb:     0.000 hbond_lr_bb:     0.000 hbond_bb_sc:     0.000 hbond_sc:    -0.385 dslf_fa13:     0.000 omega:    -0.057 fa_dun:     3.765 p_aa_pp:     0.332 yhh_planarity:     0.000 ref:    -2.725 rama_prepro:     0.010
RSD_WTD: 150  fa_atr:    -5.238 fa_rep:     0.453 fa_sol:     1.925 fa_intra_rep:     0.010 fa_intra_sol_xover4:     0.036 lk_ball_wtd:     0.045 fa_elec:    -1.946 pro_close:     0.000 hbond_sr_bb:     0.000 hbond_lr_bb:     0.000 hbond_bb_sc:     0.000 hbond_sc:     0.000 dslf_fa13:     0.000 omega:     0.246 fa_dun:     0.408 p_aa_pp:    -0.722 yhh_planarity:     0.000 ref:     2.643 rama_prepro:     0.034
RSD_WTD: 151  fa_atr:    -4.342 fa_rep:     0.278 fa_sol:     3.644 fa_intra_rep:     0.005 fa_intra_sol_xover4:     0.212 lk_ball_wtd:    -0.088 fa_elec:    -2.477 pro_close:     0.000 hbond_sr_bb:     0.000 hbond_lr_bb:     0.000 hbond_bb_sc:     0.000 hbond_sc:    -0.990 dslf_fa13:     0.000 omega:     0.216 fa_dun:     3.698 p_aa_pp:     0.284 yhh_planarity:     0.000 ref:    -2.725 rama_prepro:    -0.046
RSD_WTD: 152  fa_atr:    -5.908 fa_rep:     0.769 fa_sol:     1.506 fa_intra_rep:     0.011 fa_intra_sol_xover4:     0.039 lk_ball_wtd:     0.133 fa_elec:    -1.648 pro_close:     0.000 hbond_sr_bb:     0.000 hbond_lr_bb:     0.000 hbond_bb_sc:     0.000 hbond_sc:     0.000 dslf_fa13:     0.000 omega:     0.027 fa_dun:     1.192 p_aa_pp:    -0.773 yhh_planarity:     0.000 ref:     2.643 rama_prepro:    -0.117
RSD_WTD: 153  fa_atr:    -4.023 fa_rep:     0.153 fa_sol:     2.587 fa_intra_rep:     0.005 fa_intra_sol_xover4:     0.052 lk_ball_wtd:    -0.473 fa_elec:    -0.846 pro_close:     0.000 hbond_sr_bb:     0.000 hbond_lr_bb:     0.000 hbond_bb_sc:     0.000 hbond_sc:     0.000 dslf_fa13:     0.000 omega:     0.606 fa_dun:     0.119 p_aa_pp:    -0.192 yhh_planarity:     0.000 ref:     1.152 rama_prepro:    -0.159
RSD_WTD: 154  fa_atr:    -9.800 fa_rep:     0.736 fa_sol:     1.887 fa_intra_rep:     0.020 fa_intra_sol_xover4:     0.247 lk_ball_wtd:    -0.261 fa_elec:    -2.205 pro_close:     0.000 hbond_sr_bb:     0.000 hbond_lr_bb:     0.000 hbond_bb_sc:     0.000 hbond_sc:     0.000 dslf_fa13:     0.000 omega:     0.014 fa_dun:     1.581 p_aa_pp:    -0.367 yhh_planarity:     0.000 ref:     1.218 rama_prepro:    -0.091
RSD_WTD: 155  fa_atr:    -2.326 fa_rep:     0.172 fa_sol:     1.728 fa_intra_rep:     0.001 fa_intra_sol_xover4:     0.025 lk_ball_wtd:    -0.166 fa_elec:    -0.611 pro_close:     0.000 hbond_sr_bb:     0.000 hbond_lr_bb:     0.000 hbond_bb_sc:     0.000 hbond_sc:     0.000 dslf_fa13:     0.000 omega:     0.046 fa_dun:     0.930 p_aa_pp:     0.083 yhh_planarity:     0.000 ref:    -0.290 rama_prepro:    -0.054
RSD_WTD: 156  fa_atr:    -3.928 fa_rep:     0.356 fa_sol:     1.712 fa_intra_rep:     0.001 fa_intra_sol_xover4:     0.000 lk_ball_wtd:    -0.219 fa_elec:    -0.454 pro_close:     0.000 hbond_sr_bb:     0.000 hbond_lr_bb:     0.000 hbond_bb_sc:     0.000 hbond_sc:     0.000 dslf_fa13:     0.000 omega:     0.260 fa_dun:     0.000 p_aa_pp:     0.066 yhh_planarity:     0.000 ref:     1.325 rama_prepro:     0.410
RSD_WTD: 157  fa_atr:    -1.152 fa_rep:     0.056 fa_sol:     0.806 fa_intra_rep:     0.004 fa_intra_sol_xover4:     0.249 lk_ball_wtd:    -0.098 fa_elec:     0.097 pro_close:     0.000 hbond_sr_bb:     0.000 hbond_lr_bb:     0.000 hbond_bb_sc:     0.000 hbond_sc:     0.000 dslf_fa13:     0.000 omega:     0.597 fa_dun:     1.776 p_aa_pp:     0.066 yhh_planarity:     0.000 ref:    -1.340 rama_prepro:     0.286
RSD_WTD: 158  fa_atr:    -4.443 fa_rep:     0.638 fa_sol:     4.800 fa_intra_rep:     0.006 fa_intra_sol_xover4:     0.645 lk_ball_wtd:    -0.101 fa_elec:    -2.358 pro_close:     0.208 hbond_sr_bb:     0.000 hbond_lr_bb:     0.000 hbond_bb_sc:    -0.463 hbond_sc:     0.000 dslf_fa13:     0.000 omega:     0.217 fa_dun:     2.101 p_aa_pp:    -0.425 yhh_planarity:     0.000 ref:    -2.146 rama_prepro:    -0.145
RSD_WTD: 159  fa_atr:    -4.205 fa_rep:     0.480 fa_sol:     2.790 fa_intra_rep:     0.002 fa_intra_sol_xover4:     0.039 lk_ball_wtd:     0.054 fa_elec:    -0.904 pro_close:     0.882 hbond_sr_bb:     0.000 hbond_lr_bb:     0.000 hbond_bb_sc:     0.000 hbond_sc:     0.000 dslf_fa13:     0.000 omega:     0.103 fa_dun:     0.382 p_aa_pp:    -0.480 yhh_planarity:     0.000 ref:    -1.643 rama_prepro:    -0.287
RSD_WTD: 160  fa_atr:    -4.355 fa_rep:     0.472 fa_sol:     4.601 fa_intra_rep:     0.004 fa_intra_sol_xover4:     0.418 lk_ball_wtd:    -0.138 fa_elec:    -2.566 pro_close:     0.000 hbond_sr_bb:     0.000 hbond_lr_bb:     0.000 hbond_bb_sc:    -0.463 hbond_sc:     0.000 dslf_fa13:     0.000 omega:     1.039 fa_dun:     2.738 p_aa_pp:     0.034 yhh_planarity:     0.000 ref:    -0.301 rama_prepro:    -0.284
RSD_WTD: 161  fa_atr:    -4.210 fa_rep:     0.356 fa_sol:     2.990 fa_intra_rep:     0.008 fa_intra_sol_xover4:     0.136 lk_ball_wtd:    -0.208 fa_elec:    -0.940 pro_close:     0.000 hbond_sr_bb:     0.000 hbond_lr_bb:     0.000 hbond_bb_sc:     0.000 hbond_sc:     0.000 dslf_fa13:     0.000 omega:     0.067 fa_dun:     2.781 p_aa_pp:    -0.032 yhh_planarity:     0.000 ref:    -0.715 rama_prepro:    -0.369
RSD_WTD: 162  fa_atr:    -9.485 fa_rep:     1.661 fa_sol:     2.416 fa_intra_rep:     0.022 fa_intra_sol_xover4:     0.282 lk_ball_wtd:    -0.168 fa_elec:    -1.072 pro_close:     0.000 hbond_sr_bb:     0.000 hbond_lr_bb:     0.000 hbond_bb_sc:     0.000 hbond_sc:     0.000 dslf_fa13:     0.000 omega:    -0.043 fa_dun:     3.445 p_aa_pp:     0.076 yhh_planarity:     0.000 ref:     1.218 rama_prepro:    -0.433
RSD_WTD: 163  fa_atr:    -5.573 fa_rep:     0.828 fa_sol:     4.555 fa_intra_rep:     0.005 fa_intra_sol_xover4:     0.282 lk_ball_wtd:     0.058 fa_elec:    -1.783 pro_close:     0.000 hbond_sr_bb:     0.000 hbond_lr_bb:     0.000 hbond_bb_sc:     0.000 hbond_sc:     0.000 dslf_fa13:     0.000 omega:     0.032 fa_dun:     2.235 p_aa_pp:     0.040 yhh_planarity:     0.000 ref:    -1.340 rama_prepro:    -0.240
RSD_WTD: 164  fa_atr:    -4.053 fa_rep:     1.021 fa_sol:     4.802 fa_intra_rep:     0.012 fa_intra_sol_xover4:     0.307 lk_ball_wtd:    -0.076 fa_elec:    -2.981 pro_close:     0.807 hbond_sr_bb:     0.000 hbond_lr_bb:     0.000 hbond_bb_sc:     0.000 hbond_sc:    -0.122 dslf_fa13:     0.000 omega:     0.108 fa_dun:     2.764 p_aa_pp:    -0.228 yhh_planarity:     0.000 ref:    -0.095 rama_prepro:    -0.028
RSD_WTD: 165  fa_atr:    -6.031 fa_rep:     0.949 fa_sol:     2.429 fa_intra_rep:     0.004 fa_intra_sol_xover4:     0.126 lk_ball_wtd:    -0.030 fa_elec:    -1.728 pro_close:     2.223 hbond_sr_bb:     0.000 hbond_lr_bb:     0.000 hbond_bb_sc:     0.000 hbond_sc:     0.000 dslf_fa13:     0.000 omega:    -0.009 fa_dun:     0.938 p_aa_pp:    -0.548 yhh_planarity:     0.000 ref:    -1.643 rama_prepro:     0.000
RSD_WTD: 166  fa_atr:    -6.619 fa_rep:     0.451 fa_sol:     5.585 fa_intra_rep:     0.009 fa_intra_sol_xover4:     0.209 lk_ball_wtd:     0.270 fa_elec:    -3.702 pro_close:     0.000 hbond_sr_bb:     0.000 hbond_lr_bb:     0.000 hbond_bb_sc:     0.000 hbond_sc:    -0.170 dslf_fa13:     0.000 omega:     0.062 fa_dun:     3.856 p_aa_pp:     0.152 yhh_planarity:     0.000 ref:    -1.451 rama_prepro:    -0.012
RSD_WTD: 167  fa_atr:    -8.645 fa_rep:     0.630 fa_sol:     1.241 fa_intra_rep:     0.019 fa_intra_sol_xover4:     0.352 lk_ball_wtd:     0.083 fa_elec:    -2.576 pro_close:     0.000 hbond_sr_bb:     0.000 hbond_lr_bb:     0.000 hbond_bb_sc:     0.000 hbond_sc:     0.000 dslf_fa13:     0.000 omega:     0.419 fa_dun:     3.735 p_aa_pp:    -0.056 yhh_planarity:     0.000 ref:     1.218 rama_prepro:     0.046
RSD_WTD: 168  fa_atr:    -6.697 fa_rep:     0.808 fa_sol:     4.527 fa_intra_rep:     0.006 fa_intra_sol_xover4:     0.056 lk_ball_wtd:    -0.166 fa_elec:    -2.625 pro_close:     0.000 hbond_sr_bb:     0.000 hbond_lr_bb:     0.000 hbond_bb_sc:     0.000 hbond_sc:    -0.111 dslf_fa13:     0.000 omega:    -0.053 fa_dun:     0.024 p_aa_pp:     0.011 yhh_planarity:     0.000 ref:     1.152 rama_prepro:     0.111
RSD_WTD: 169  fa_atr:    -8.044 fa_rep:     1.264 fa_sol:     1.043 fa_intra_rep:     0.028 fa_intra_sol_xover4:     0.122 lk_ball_wtd:    -0.072 fa_elec:    -2.338 pro_close:     0.000 hbond_sr_bb:     0.000 hbond_lr_bb:     0.000 hbond_bb_sc:     0.000 hbond_sc:     0.000 dslf_fa13:     0.000 omega:    -0.030 fa_dun:     3.343 p_aa_pp:    -0.733 yhh_planarity:     0.000 ref:     2.304 rama_prepro:    -0.122
RSD_WTD: 170  fa_atr:    -6.421 fa_rep:     0.565 fa_sol:     5.509 fa_intra_rep:     0.006 fa_intra_sol_xover4:     0.237 lk_ball_wtd:     0.553 fa_elec:    -4.184 pro_close:     0.000 hbond_sr_bb:     0.000 hbond_lr_bb:     0.000 hbond_bb_sc:     0.000 hbond_sc:    -0.200 dslf_fa13:     0.000 omega:     0.127 fa_dun:     3.620 p_aa_pp:     0.252 yhh_planarity:     0.000 ref:    -2.725 rama_prepro:    -0.103
RSD_WTD: 171  fa_atr:    -9.592 fa_rep:     1.520 fa_sol:     6.513 fa_intra_rep:     0.038 fa_intra_sol_xover4:     0.574 lk_ball_wtd:     0.235 fa_elec:    -2.332 pro_close:     0.000 hbond_sr_bb:     0.000 hbond_lr_bb:     0.000 hbond_bb_sc:     0.000 hbond_sc:     0.000 dslf_fa13:     0.000 omega:     0.112 fa_dun:     4.699 p_aa_pp:     0.094 yhh_planarity:     0.000 ref:     2.261 rama_prepro:     0.547
RSD_WTD: 172  fa_atr:    -1.386 fa_rep:     0.114 fa_sol:     3.022 fa_intra_rep:     0.000 fa_intra_sol_xover4:     0.000 lk_ball_wtd:    -0.258 fa_elec:    -2.574 pro_close:     0.000 hbond_sr_bb:     0.000 hbond_lr_bb:     0.000 hbond_bb_sc:     0.000 hbond_sc:     0.000 dslf_fa13:     0.000 omega:     0.000 fa_dun:     0.000 p_aa_pp:     0.000 yhh_planarity:     0.000 ref:     0.798 rama_prepro:     0.421
ScoreFunction::show():
weights: (fa_atr 1) (fa_rep 0.55) (fa_sol 1) (fa_intra_rep 0.005) (fa_intra_sol_xover4 1) (lk_ball_wtd 1) (fa_elec 1) (pro_close 1.25) (hbond_sr_bb 1) (hbond_lr_bb 1) (hbond_bb_sc 1) (hbond_sc 1) (dslf_fa13 1.25) (omega 0.4) (fa_dun 0.7) (p_aa_pp 0.6) (yhh_planarity 0.625) (ref 1) (rama_prepro 0.45)
energy_method_options: EnergyMethodOptions::show: aa_composition_setup_files: 
EnergyMethodOptions::show: mhc_epitope_setup_files: 
EnergyMethodOptions::show: netcharge_setup_files: 
EnergyMethodOptions::show: aspartimide_penalty_value: 25
EnergyMethodOptions::show: etable_type: FA_STANDARD_DEFAULT
analytic_etable_evaluation: 1
EnergyMethodOptions::show: method_weights: ref 1.32468 3.25479 -2.14574 -2.72453 1.21829 0.79816 -0.30065 2.30374 -0.71458 1.66147 1.65735 -1.34026 -1.64321 -1.45095 -0.09474 -0.28969 1.15175 2.64269 2.26099 0.58223
EnergyMethodOptions::show: method_weights: free_res
EnergyMethodOptions::show: unfolded_energies_type: UNFOLDED_SCORE12
EnergyMethodOptions::show: split_unfolded_label_type: SPLIT_UNFOLDED_MM
EnergyMethodOptions::show: split_unfolded_value_type: SPLIT_UNFOLDED_BOLTZ
EnergyMethodOptions::show: atom_vdw_atom_type_set_name: centroid
EnergyMethodOptions::show: covalent_labeling_input: 
EnergyMethodOptions::show: covalent_labeling_fa_input: 
EnergyMethodOptions::show: hrf_dynamics_input: 
EnergyMethodOptions::show: exclude_protein_protein_fa_elec: false
EnergyMethodOptions::show: exclude_RNA_RNA_fa_elec: false
EnergyMethodOptions::show: exclude_RNA_protein_fa_elec: false
EnergyMethodOptions::show: exclude_monomer_fa_elec: false
EnergyMethodOptions::show: elec_max_dis: 5.5
EnergyMethodOptions::show: elec_min_dis: 1.6
EnergyMethodOptions::show: elec_die: 10
EnergyMethodOptions::show: elec_no_dis_dep_die: false
EnergyMethodOptions::show: elec_sigmoidal_die: true
EnergyMethodOptions::show: elec_sigmoidal_D: 80
EnergyMethodOptions::show: elec_sigmoidal_D0: 6
EnergyMethodOptions::show: elec_sigmoidal_S: 0.4
EnergyMethodOptions::show: smooth_fa_elec: true
EnergyMethodOptions::show: grpelec_fade_type: false
EnergyMethodOptions::show: grpelec_fade_param1: 1
EnergyMethodOptions::show: grpelec_fade_param2: 1
EnergyMethodOptions::show: grpelec_fade_hbond: 0
EnergyMethodOptions::show: grp_cpfxn: 1
EnergyMethodOptions::show: elec_group_file: /scoring/score_functions/elec_group_def.dat
EnergyMethodOptions::show: grpelec_context_dependent: 0
EnergyMethodOptions::show: use_polarization: true
EnergyMethodOptions::show: use_gen_kirkwood: true
EnergyMethodOptions::show: protein_dielectric: 1
EnergyMethodOptions::show: water_dielectric: 78.3
EnergyMethodOptions::show: exclude_DNA_DNA: true
EnergyMethodOptions::show: exclude_intra_res_protein: false
EnergyMethodOptions::show: count_pair_hybrid: false
EnergyMethodOptions::show: count_pair_full: false
EnergyMethodOptions::show: put_intra_into_total: false
EnergyMethodOptions::show: geom_sol_interres_path_distance_cutoff: false
EnergyMethodOptions::show: geom_sol_intrares_path_distance_cutoff: true
EnergyMethodOptions::show: eval_intrares_elec_ST_only: false
EnergyMethodOptions::show: envsmooth_zero_negatives: false
EnergyMethodOptions::show: cst_max_seq_sep: 18446744073709551615
EnergyMethodOptions::show: pb_bound_tag: bound
EnergyMethodOptions::show: pb_unbound_tag: unbound
EnergyMethodOptions::show: arg_cation_pi_his_can_be_pi: 1
EnergyMethodOptions::show: ordered_wat_penalty: 1.221
EnergyMethodOptions::show: ordered_pt_wat_penalty: 2.709
EnergyMethodOptions::show: nmer_ref_seq_length_: 9
EnergyMethodOptions::show: nmer_svm_term_length_: 3
EnergyMethodOptions::show: nmer_svm_pssm_feat_: 1
EnergyMethodOptions::show: nmer_svm_scorecut_defined_: 0
EnergyMethodOptions::show: nmer_svm_scorecut_: 0
EnergyMethodOptions::show: nmer_svm_avg_rank_as_energy_: 0
EnergyMethodOptions::show: nmer_svm_aa_matrix_defined_: 0
EnergyMethodOptions::show: nmer_svm_aa_matrix_: 
EnergyMethodOptions::show: nmer_svm_list_defined_: 0
EnergyMethodOptions::show: nmer_svm_list_: 
EnergyMethodOptions::show: nmer_svm_defined_: 0
EnergyMethodOptions::show: nmer_svm_: 
EnergyMethodOptions::show: nmer_svm_rank_list_defined_: 0
EnergyMethodOptions::show: nmer_svm_rank_list_: 
EnergyMethodOptions::show: nmer_svm_rank_defined_: 0
EnergyMethodOptions::show: nmer_svm_rank_: 
EnergyMethodOptions::show: voids_penalty_energy_containing_cones_cutoff_:6
EnergyMethodOptions::show: voids_penalty_energy_cone_distance_cutoff_: 8
EnergyMethodOptions::show: voids_penalty_energy_cone_dotproduct_cutoff_: 0.1
EnergyMethodOptions::show: voids_penalty_energy_voxel_grid_padding_: 1
EnergyMethodOptions::show: voids_penalty_energy_voxel_size_: 0.5
EnergyMethodOptions::show: voids_penalty_energy_disabled_except_during_packing_: TRUE
EnergyMethodOptions::show: hbnet_bonus_ramping_function_: "quadratic"
EnergyMethodOptions::show: hbnet_max_network_size_: 0
EnergyMethodOptions::show: approximate_buried_unsat_penalty_hbond_energy_threshold_: -0.25
EnergyMethodOptions::show: approximate_buried_unsat_penalty_burial_atomic_depth_: 4.5
EnergyMethodOptions::show: approximate_buried_unsat_penalty_burial_probe_radius_: 2.3
EnergyMethodOptions::show: approximate_buried_unsat_penalty_burial_resolution_: 0.5
EnergyMethodOptions::show: approximate_buried_unsat_penalty_oversat_penalty_: 1
EnergyMethodOptions::show: approximate_buried_unsat_penalty_assume_const_backbone_:1
EnergyMethodOptions::show: approximate_buried_unsat_penalty_natural_corrections1_:0
EnergyMethodOptions::show: approximate_buried_unsat_penalty_hbond_bonus_cross_chain_:0
EnergyMethodOptions::show: approximate_buried_unsat_penalty_hbond_bonus_ser_to_helix_bb_:0
EnergyMethodOptions::show: target_clash_pdb_:
EnergyMethodOptions::show: dump_trajectory_prefix_: traj
EnergyMethodOptions::show: dump_trajectory_gz_: FALSE
EnergyMethodOptions::show: dump_trajectory_stride_: 1
EnergyMethodOptions::show: bond_angle_central_atoms_to_score:
EnergyMethodOptions::show: bond_angle_residue_type_param_set: none
HBondOptions::show: hb_max_energy: 0
HBondOptions::show: exclude_DNA_DNA: true
HBondOptions::show: exclude_intra_res_protein_: false
HBondOptions::show: exclude_intra_res_RNA_: false
HBondOptions::show: put_intra_into_total_: false
HBondOptions::show: exclude_self_hbonds: true
HBondOptions::show: use_hb_env_dep: false
HBondOptions::show: use_hb_env_dep_DNA: true
HBondOptions::show: smooth_hb_env_dep: true
HBondOptions::show: bb_donor_acceptor_check: true
HBondOptions::show: decompose_bb_hb_into_pair_energies: false
HBondOptions::show: params_database_tag_: ref2015_params
HBondOptions::show: use_sp2_chi_penalty_: true
HBondOptions::show: sp2_BAH180_rise_: 0.75
HBondOptions::show: sp2_outer_width_: 0.357
HBondOptions::show: measure_sp3acc_BAH_from_hvy_: true
HBondOptions::show: fade_energy_: 1
HBondOptions::show: exclude_ether_oxygens_: 0
HBondOptions::show: Mbhbond: false 
HbondOptions::show: mphbond: false
HBondOptions::show: hbond_energy_shift: 0
HBondOptions::show: water_hybrid_sf: false
RNA_EnergyMethodOptions::show: syn_G_potential_bonus: 0
RNA_EnergyMethodOptions::show: torsion_potential: ps_04282011
RNA_EnergyMethodOptions::show: suiteness_bonus: Richardson
RNA_EnergyMethodOptions::show: rna_base_pair_xy_filename: scoring/rna/rna_base_pair_xy.dat
FreeDOF_Options::show: free_suite_bonus: -1
FreeDOF_Options::show: free_2HOprime_bonus: -0.5
FreeDOF_Options::show: free_sugar_bonus: -1
FreeDOF_Options::show: pack_phosphate_penalty: 0.25
FreeDOF_Options::show: free_side_chain_bonus: -0.5
