# Supplementary material for: Single-chain dimers from de novo immunoglobulins as robust scaffolds for multiple binding loops
Source: Nat Commun. 2023 Sep 23;14:5939. doi: 10.1038/s41467-023-41717-5 (PMC10517939; doi:10.1038/s41467-023-41717-5)
Supplement: Supplementary file 3 — Supplementary Data 1 [file 41467_2023_41717_MOESM3_ESM.zip › design_models/scIg+EF/scIg12+EF2e+EF3a/ranked_1.pdb]

ATOM      1  N   GLY A   1       1.446   3.232 -15.387  1.00 92.61           N  
ATOM      2  H   GLY A   1       0.721   3.776 -15.833  1.00 92.61           H  
ATOM      3  H2  GLY A   1       1.770   3.788 -14.609  1.00 92.61           H  
ATOM      4  H3  GLY A   1       2.218   3.108 -16.026  1.00 92.61           H  
ATOM      5  CA  GLY A   1       0.921   1.936 -14.901  1.00 92.61           C  
ATOM      6  HA2 GLY A   1       0.650   1.315 -15.755  1.00 92.61           H  
ATOM      7  HA3 GLY A   1       1.696   1.439 -14.317  1.00 92.61           H  
ATOM      8  C   GLY A   1      -0.310   2.113 -14.022  1.00 92.61           C  
ATOM      9  O   GLY A   1      -0.749   3.239 -13.823  1.00 92.61           O  
ATOM     10  N   ARG A   2      -0.895   1.012 -13.523  1.00 95.42           N  
ATOM     11  H   ARG A   2      -0.499   0.104 -13.720  1.00 95.42           H  
ATOM     12  CA  ARG A   2      -2.090   1.030 -12.662  1.00 95.42           C  
ATOM     13  HA  ARG A   2      -2.180   2.017 -12.209  1.00 95.42           H  
ATOM     14  C   ARG A   2      -1.987   0.011 -11.529  1.00 95.42           C  
ATOM     15  CB  ARG A   2      -3.345   0.780 -13.519  1.00 95.42           C  
ATOM     16  HB2 ARG A   2      -3.471   1.613 -14.210  1.00 95.42           H  
ATOM     17  HB3 ARG A   2      -3.196  -0.126 -14.106  1.00 95.42           H  
ATOM     18  O   ARG A   2      -1.678  -1.151 -11.781  1.00 95.42           O  
ATOM     19  CG  ARG A   2      -4.624   0.621 -12.678  1.00 95.42           C  
ATOM     20  HG2 ARG A   2      -4.522  -0.240 -12.017  1.00 95.42           H  
ATOM     21  HG3 ARG A   2      -4.786   1.515 -12.076  1.00 95.42           H  
ATOM     22  CD  ARG A   2      -5.838   0.374 -13.571  1.00 95.42           C  
ATOM     23  HD2 ARG A   2      -6.047   1.287 -14.129  1.00 95.42           H  
ATOM     24  HD3 ARG A   2      -5.600  -0.424 -14.275  1.00 95.42           H  
ATOM     25  NE  ARG A   2      -7.005  -0.039 -12.771  1.00 95.42           N  
ATOM     26  HE  ARG A   2      -6.812  -0.442 -11.865  1.00 95.42           H  
ATOM     27  NH1 ARG A   2      -8.578   0.397 -14.353  1.00 95.42           N  
ATOM     28 HH11 ARG A   2      -7.875   0.974 -14.792  1.00 95.42           H  
ATOM     29 HH12 ARG A   2      -9.542   0.482 -14.642  1.00 95.42           H  
ATOM     30  NH2 ARG A   2      -9.214  -0.477 -12.388  1.00 95.42           N  
ATOM     31 HH21 ARG A   2     -10.167  -0.519 -12.719  1.00 95.42           H  
ATOM     32 HH22 ARG A   2      -9.008  -0.837 -11.467  1.00 95.42           H  
ATOM     33  CZ  ARG A   2      -8.258  -0.044 -13.170  1.00 95.42           C  
ATOM     34  N   VAL A   3      -2.347   0.426 -10.315  1.00 97.05           N  
ATOM     35  H   VAL A   3      -2.584   1.402 -10.210  1.00 97.05           H  
ATOM     36  CA  VAL A   3      -2.542  -0.453  -9.151  1.00 97.05           C  
ATOM     37  HA  VAL A   3      -2.516  -1.492  -9.479  1.00 97.05           H  
ATOM     38  C   VAL A   3      -3.902  -0.200  -8.532  1.00 97.05           C  
ATOM     39  CB  VAL A   3      -1.429  -0.268  -8.107  1.00 97.05           C  
ATOM     40  HB  VAL A   3      -1.270   0.801  -7.964  1.00 97.05           H  
ATOM     41  O   VAL A   3      -4.310   0.940  -8.322  1.00 97.05           O  
ATOM     42  CG1 VAL A   3      -1.721  -0.887  -6.730  1.00 97.05           C  
ATOM     43 HG11 VAL A   3      -1.974  -1.942  -6.838  1.00 97.05           H  
ATOM     44 HG12 VAL A   3      -2.546  -0.364  -6.247  1.00 97.05           H  
ATOM     45 HG13 VAL A   3      -0.842  -0.792  -6.093  1.00 97.05           H  
ATOM     46  CG2 VAL A   3      -0.133  -0.890  -8.627  1.00 97.05           C  
ATOM     47 HG21 VAL A   3       0.676  -0.206  -8.375  1.00 97.05           H  
ATOM     48 HG22 VAL A   3       0.046  -1.872  -8.188  1.00 97.05           H  
ATOM     49 HG23 VAL A   3      -0.145  -1.011  -9.710  1.00 97.05           H  
ATOM     50  N   GLU A   4      -4.596  -1.277  -8.204  1.00 97.83           N  
ATOM     51  H   GLU A   4      -4.192  -2.183  -8.396  1.00 97.83           H  
ATOM     52  CA  GLU A   4      -5.851  -1.239  -7.474  1.00 97.83           C  
ATOM     53  HA  GLU A   4      -6.193  -0.207  -7.397  1.00 97.83           H  
ATOM     54  C   GLU A   4      -5.661  -1.778  -6.054  1.00 97.83           C  
ATOM     55  CB  GLU A   4      -6.898  -2.010  -8.273  1.00 97.83           C  
ATOM     56  HB2 GLU A   4      -6.649  -3.071  -8.270  1.00 97.83           H  
ATOM     57  HB3 GLU A   4      -6.887  -1.652  -9.303  1.00 97.83           H  
ATOM     58  O   GLU A   4      -5.081  -2.843  -5.858  1.00 97.83           O  
ATOM     59  CG  GLU A   4      -8.302  -1.821  -7.714  1.00 97.83           C  
ATOM     60  HG2 GLU A   4      -8.541  -0.759  -7.665  1.00 97.83           H  
ATOM     61  HG3 GLU A   4      -8.361  -2.231  -6.706  1.00 97.83           H  
ATOM     62  CD  GLU A   4      -9.294  -2.530  -8.627  1.00 97.83           C  
ATOM     63  OE1 GLU A   4      -9.645  -3.687  -8.327  1.00 97.83           O  
ATOM     64  OE2 GLU A   4      -9.799  -1.907  -9.589  1.00 97.83           O  
ATOM     65  N   VAL A   5      -6.177  -1.040  -5.074  1.00 97.60           N  
ATOM     66  H   VAL A   5      -6.607  -0.163  -5.334  1.00 97.60           H  
ATOM     67  CA  VAL A   5      -6.223  -1.390  -3.655  1.00 97.60           C  
ATOM     68  HA  VAL A   5      -5.768  -2.369  -3.503  1.00 97.60           H  
ATOM     69  C   VAL A   5      -7.689  -1.451  -3.243  1.00 97.60           C  
ATOM     70  CB  VAL A   5      -5.461  -0.358  -2.795  1.00 97.60           C  
ATOM     71  HB  VAL A   5      -5.975   0.601  -2.849  1.00 97.60           H  
ATOM     72  O   VAL A   5      -8.369  -0.426  -3.188  1.00 97.60           O  
ATOM     73  CG1 VAL A   5      -5.423  -0.788  -1.324  1.00 97.60           C  
ATOM     74 HG11 VAL A   5      -4.911  -0.027  -0.735  1.00 97.60           H  
ATOM     75 HG12 VAL A   5      -6.433  -0.896  -0.929  1.00 97.60           H  
ATOM     76 HG13 VAL A   5      -4.890  -1.734  -1.227  1.00 97.60           H  
ATOM     77  CG2 VAL A   5      -4.022  -0.136  -3.280  1.00 97.60           C  
ATOM     78 HG21 VAL A   5      -3.495   0.528  -2.595  1.00 97.60           H  
ATOM     79 HG22 VAL A   5      -4.031   0.329  -4.266  1.00 97.60           H  
ATOM     80 HG23 VAL A   5      -3.494  -1.087  -3.343  1.00 97.60           H  
ATOM     81  N   ARG A   6      -8.199  -2.645  -2.948  1.00 96.76           N  
ATOM     82  H   ARG A   6      -7.589  -3.446  -3.029  1.00 96.76           H  
ATOM     83  CA  ARG A   6      -9.531  -2.837  -2.361  1.00 96.76           C  
ATOM     84  HA  ARG A   6     -10.104  -1.910  -2.410  1.00 96.76           H  
ATOM     85  C   ARG A   6      -9.378  -3.199  -0.901  1.00 96.76           C  
ATOM     86  CB  ARG A   6     -10.316  -3.931  -3.086  1.00 96.76           C  
ATOM     87  HB2 ARG A   6      -9.760  -4.866  -3.022  1.00 96.76           H  
ATOM     88  HB3 ARG A   6     -11.272  -4.064  -2.579  1.00 96.76           H  
ATOM     89  O   ARG A   6      -8.703  -4.173  -0.584  1.00 96.76           O  
ATOM     90  CG  ARG A   6     -10.576  -3.606  -4.555  1.00 96.76           C  
ATOM     91  HG2 ARG A   6     -11.129  -2.670  -4.629  1.00 96.76           H  
ATOM     92  HG3 ARG A   6      -9.627  -3.514  -5.084  1.00 96.76           H  
ATOM     93  CD  ARG A   6     -11.400  -4.730  -5.183  1.00 96.76           C  
ATOM     94  HD2 ARG A   6     -12.390  -4.745  -4.727  1.00 96.76           H  
ATOM     95  HD3 ARG A   6     -10.897  -5.678  -4.994  1.00 96.76           H  
ATOM     96  NE  ARG A   6     -11.511  -4.527  -6.627  1.00 96.76           N  
ATOM     97  HE  ARG A   6     -10.850  -3.886  -7.041  1.00 96.76           H  
ATOM     98  NH1 ARG A   6     -12.753  -6.362  -7.194  1.00 96.76           N  
ATOM     99 HH11 ARG A   6     -12.783  -6.598  -6.212  1.00 96.76           H  
ATOM    100 HH12 ARG A   6     -13.061  -7.010  -7.904  1.00 96.76           H  
ATOM    101  NH2 ARG A   6     -11.914  -5.028  -8.785  1.00 96.76           N  
ATOM    102 HH21 ARG A   6     -11.151  -4.388  -8.952  1.00 96.76           H  
ATOM    103 HH22 ARG A   6     -12.169  -5.688  -9.506  1.00 96.76           H  
ATOM    104  CZ  ARG A   6     -12.073  -5.302  -7.525  1.00 96.76           C  
ATOM    105  N   VAL A   7     -10.028  -2.443  -0.032  1.00 93.63           N  
ATOM    106  H   VAL A   7     -10.592  -1.675  -0.365  1.00 93.63           H  
ATOM    107  CA  VAL A   7     -10.051  -2.722   1.401  1.00 93.63           C  
ATOM    108  HA  VAL A   7      -9.300  -3.474   1.639  1.00 93.63           H  
ATOM    109  C   VAL A   7     -11.420  -3.283   1.747  1.00 93.63           C  
ATOM    110  CB  VAL A   7      -9.719  -1.468   2.221  1.00 93.63           C  
ATOM    111  HB  VAL A   7     -10.575  -0.795   2.192  1.00 93.63           H  
ATOM    112  O   VAL A   7     -12.426  -2.807   1.234  1.00 93.63           O  
ATOM    113  CG1 VAL A   7      -9.439  -1.824   3.682  1.00 93.63           C  
ATOM    114 HG11 VAL A   7      -9.152  -0.929   4.235  1.00 93.63           H  
ATOM    115 HG12 VAL A   7      -8.631  -2.553   3.744  1.00 93.63           H  
ATOM    116 HG13 VAL A   7     -10.333  -2.237   4.148  1.00 93.63           H  
ATOM    117  CG2 VAL A   7      -8.501  -0.717   1.665  1.00 93.63           C  
ATOM    118 HG21 VAL A   7      -8.303   0.153   2.291  1.00 93.63           H  
ATOM    119 HG22 VAL A   7      -8.701  -0.353   0.658  1.00 93.63           H  
ATOM    120 HG23 VAL A   7      -7.631  -1.374   1.648  1.00 93.63           H  
ATOM    121  N   GLU A   8     -11.468  -4.303   2.591  1.00 91.00           N  
ATOM    122  H   GLU A   8     -10.597  -4.705   2.906  1.00 91.00           H  
ATOM    123  CA  GLU A   8     -12.696  -4.849   3.155  1.00 91.00           C  
ATOM    124  HA  GLU A   8     -13.525  -4.169   2.956  1.00 91.00           H  
ATOM    125  C   GLU A   8     -12.540  -4.964   4.669  1.00 91.00           C  
ATOM    126  CB  GLU A   8     -13.031  -6.198   2.497  1.00 91.00           C  
ATOM    127  HB2 GLU A   8     -12.170  -6.863   2.569  1.00 91.00           H  
ATOM    128  HB3 GLU A   8     -13.249  -6.025   1.443  1.00 91.00           H  
ATOM    129  O   GLU A   8     -11.624  -5.635   5.147  1.00 91.00           O  
ATOM    130  CG  GLU A   8     -14.244  -6.875   3.152  1.00 91.00           C  
ATOM    131  HG2 GLU A   8     -15.050  -6.143   3.216  1.00 91.00           H  
ATOM    132  HG3 GLU A   8     -13.986  -7.182   4.166  1.00 91.00           H  
ATOM    133  CD  GLU A   8     -14.739  -8.102   2.375  1.00 91.00           C  
ATOM    134  OE1 GLU A   8     -15.983  -8.238   2.273  1.00 91.00           O  
ATOM    135  OE2 GLU A   8     -13.910  -8.883   1.851  1.00 91.00           O  
ATOM    136  N   PHE A   9     -13.446  -4.328   5.407  1.00 86.11           N  
ATOM    137  H   PHE A   9     -14.142  -3.763   4.941  1.00 86.11           H  
ATOM    138  CA  PHE A   9     -13.547  -4.452   6.858  1.00 86.11           C  
ATOM    139  HA  PHE A   9     -12.608  -4.841   7.252  1.00 86.11           H  
ATOM    140  C   PHE A   9     -14.660  -5.444   7.205  1.00 86.11           C  
ATOM    141  CB  PHE A   9     -13.768  -3.075   7.498  1.00 86.11           C  
ATOM    142  HB2 PHE A   9     -13.753  -3.187   8.582  1.00 86.11           H  
ATOM    143  HB3 PHE A   9     -14.759  -2.713   7.223  1.00 86.11           H  
ATOM    144  O   PHE A   9     -15.810  -5.279   6.792  1.00 86.11           O  
ATOM    145  CG  PHE A   9     -12.736  -2.035   7.103  1.00 86.11           C  
ATOM    146  CD1 PHE A   9     -11.498  -1.947   7.766  1.00 86.11           C  
ATOM    147  HD1 PHE A   9     -11.266  -2.617   8.581  1.00 86.11           H  
ATOM    148  CD2 PHE A   9     -13.015  -1.145   6.052  1.00 86.11           C  
ATOM    149  HD2 PHE A   9     -13.968  -1.192   5.546  1.00 86.11           H  
ATOM    150  CE1 PHE A   9     -10.567  -0.970   7.365  1.00 86.11           C  
ATOM    151  HE1 PHE A   9      -9.609  -0.875   7.855  1.00 86.11           H  
ATOM    152  CE2 PHE A   9     -12.091  -0.172   5.659  1.00 86.11           C  
ATOM    153  HE2 PHE A   9     -12.343   0.522   4.871  1.00 86.11           H  
ATOM    154  CZ  PHE A   9     -10.864  -0.084   6.320  1.00 86.11           C  
ATOM    155  HZ  PHE A   9     -10.156   0.677   6.028  1.00 86.11           H  
ATOM    156  N   GLU A  10     -14.319  -6.483   7.962  1.00 81.84           N  
ATOM    157  H   GLU A  10     -13.363  -6.545   8.281  1.00 81.84           H  
ATOM    158  CA  GLU A  10     -15.240  -7.530   8.404  1.00 81.84           C  
ATOM    159  HA  GLU A  10     -16.266  -7.172   8.319  1.00 81.84           H  
ATOM    160  C   GLU A  10     -14.962  -7.839   9.878  1.00 81.84           C  
ATOM    161  CB  GLU A  10     -15.098  -8.776   7.500  1.00 81.84           C  
ATOM    162  HB2 GLU A  10     -15.215  -8.473   6.460  1.00 81.84           H  
ATOM    163  HB3 GLU A  10     -14.103  -9.202   7.621  1.00 81.84           H  
ATOM    164  O   GLU A  10     -14.092  -8.648  10.196  1.00 81.84           O  
ATOM    165  CG  GLU A  10     -16.165  -9.841   7.817  1.00 81.84           C  
ATOM    166  HG2 GLU A  10     -17.145  -9.412   7.611  1.00 81.84           H  
ATOM    167  HG3 GLU A  10     -16.128 -10.077   8.880  1.00 81.84           H  
ATOM    168  CD  GLU A  10     -16.017 -11.160   7.027  1.00 81.84           C  
ATOM    169  OE1 GLU A  10     -16.873 -12.046   7.237  1.00 81.84           O  
ATOM    170  OE2 GLU A  10     -15.051 -11.347   6.236  1.00 81.84           O  
ATOM    171  N   GLY A  11     -15.685  -7.172  10.784  1.00 75.46           N  
ATOM    172  H   GLY A  11     -16.308  -6.444  10.465  1.00 75.46           H  
ATOM    173  CA  GLY A  11     -15.503  -7.343  12.227  1.00 75.46           C  
ATOM    174  HA2 GLY A  11     -15.791  -8.356  12.508  1.00 75.46           H  
ATOM    175  HA3 GLY A  11     -16.135  -6.638  12.767  1.00 75.46           H  
ATOM    176  C   GLY A  11     -14.053  -7.099  12.642  1.00 75.46           C  
ATOM    177  O   GLY A  11     -13.516  -6.018  12.434  1.00 75.46           O  
ATOM    178  N   ASP A  12     -13.411  -8.133  13.176  1.00 81.30           N  
ATOM    179  H   ASP A  12     -13.848  -9.042  13.128  1.00 81.30           H  
ATOM    180  CA  ASP A  12     -12.035  -8.140  13.678  1.00 81.30           C  
ATOM    181  HA  ASP A  12     -11.866  -7.220  14.237  1.00 81.30           H  
ATOM    182  C   ASP A  12     -10.959  -8.196  12.572  1.00 81.30           C  
ATOM    183  CB  ASP A  12     -11.916  -9.321  14.663  1.00 81.30           C  
ATOM    184  HB2 ASP A  12     -10.973  -9.254  15.206  1.00 81.30           H  
ATOM    185  HB3 ASP A  12     -12.717  -9.254  15.399  1.00 81.30           H  
ATOM    186  O   ASP A  12      -9.768  -8.357  12.859  1.00 81.30           O  
ATOM    187  CG  ASP A  12     -11.954 -10.710  14.011  1.00 81.30           C  
ATOM    188  OD1 ASP A  12     -12.721 -10.913  13.040  1.00 81.30           O  
ATOM    189  OD2 ASP A  12     -11.224 -11.609  14.482  1.00 81.30           O  
ATOM    190  N   LYS A  13     -11.349  -8.094  11.294  1.00 87.93           N  
ATOM    191  H   LYS A  13     -12.338  -7.995  11.116  1.00 87.93           H  
ATOM    192  CA  LYS A  13     -10.451  -8.267  10.146  1.00 87.93           C  
ATOM    193  HA  LYS A  13      -9.426  -8.315  10.514  1.00 87.93           H  
ATOM    194  C   LYS A  13     -10.507  -7.108   9.171  1.00 87.93           C  
ATOM    195  CB  LYS A  13     -10.762  -9.582   9.423  1.00 87.93           C  
ATOM    196  HB2 LYS A  13     -11.819  -9.605   9.159  1.00 87.93           H  
ATOM    197  HB3 LYS A  13     -10.172  -9.648   8.509  1.00 87.93           H  
ATOM    198  O   LYS A  13     -11.569  -6.587   8.840  1.00 87.93           O  
ATOM    199  CG  LYS A  13     -10.417 -10.772  10.320  1.00 87.93           C  
ATOM    200  HG2 LYS A  13     -10.885 -10.638  11.295  1.00 87.93           H  
ATOM    201  HG3 LYS A  13      -9.338 -10.817  10.462  1.00 87.93           H  
ATOM    202  CD  LYS A  13     -10.915 -12.087   9.732  1.00 87.93           C  
ATOM    203  HD2 LYS A  13     -11.967 -11.980   9.469  1.00 87.93           H  
ATOM    204  HD3 LYS A  13     -10.326 -12.352   8.854  1.00 87.93           H  
ATOM    205  CE  LYS A  13     -10.763 -13.126  10.840  1.00 87.93           C  
ATOM    206  HE2 LYS A  13      -9.707 -13.251  11.076  1.00 87.93           H  
ATOM    207  HE3 LYS A  13     -11.246 -12.728  11.733  1.00 87.93           H  
ATOM    208  NZ  LYS A  13     -11.391 -14.408  10.465  1.00 87.93           N  
ATOM    209  HZ1 LYS A  13     -12.368 -14.236  10.275  1.00 87.93           H  
ATOM    210  HZ2 LYS A  13     -11.339 -15.034  11.256  1.00 87.93           H  
ATOM    211  HZ3 LYS A  13     -10.936 -14.814   9.660  1.00 87.93           H  
ATOM    212  N   MET A  14      -9.338  -6.815   8.613  1.00 90.39           N  
ATOM    213  H   MET A  14      -8.522  -7.300   8.955  1.00 90.39           H  
ATOM    214  CA  MET A  14      -9.199  -6.004   7.413  1.00 90.39           C  
ATOM    215  HA  MET A  14     -10.187  -5.721   7.052  1.00 90.39           H  
ATOM    216  C   MET A  14      -8.500  -6.833   6.336  1.00 90.39           C  
ATOM    217  CB  MET A  14      -8.447  -4.712   7.742  1.00 90.39           C  
ATOM    218  HB2 MET A  14      -8.949  -4.203   8.565  1.00 90.39           H  
ATOM    219  HB3 MET A  14      -7.432  -4.959   8.053  1.00 90.39           H  
ATOM    220  O   MET A  14      -7.375  -7.299   6.535  1.00 90.39           O  
ATOM    221  CG  MET A  14      -8.424  -3.766   6.538  1.00 90.39           C  
ATOM    222  HG2 MET A  14      -8.211  -4.328   5.629  1.00 90.39           H  
ATOM    223  HG3 MET A  14      -9.416  -3.329   6.424  1.00 90.39           H  
ATOM    224  SD  MET A  14      -7.209  -2.433   6.651  1.00 90.39           S  
ATOM    225  CE  MET A  14      -5.728  -3.461   6.535  1.00 90.39           C  
ATOM    226  HE1 MET A  14      -5.444  -3.802   7.530  1.00 90.39           H  
ATOM    227  HE2 MET A  14      -5.943  -4.338   5.924  1.00 90.39           H  
ATOM    228  HE3 MET A  14      -4.919  -2.892   6.077  1.00 90.39           H  
ATOM    229  N   ARG A  15      -9.153  -7.013   5.187  1.00 93.87           N  
ATOM    230  H   ARG A  15     -10.065  -6.589   5.098  1.00 93.87           H  
ATOM    231  CA  ARG A  15      -8.549  -7.612   3.992  1.00 93.87           C  
ATOM    232  HA  ARG A  15      -7.627  -8.124   4.267  1.00 93.87           H  
ATOM    233  C   ARG A  15      -8.184  -6.516   3.005  1.00 93.87           C  
ATOM    234  CB  ARG A  15      -9.476  -8.644   3.336  1.00 93.87           C  
ATOM    235  HB2 ARG A  15      -8.966  -9.051   2.463  1.00 93.87           H  
ATOM    236  HB3 ARG A  15     -10.386  -8.150   2.995  1.00 93.87           H  
ATOM    237  O   ARG A  15      -8.991  -5.637   2.724  1.00 93.87           O  
ATOM    238  CG  ARG A  15      -9.859  -9.802   4.265  1.00 93.87           C  
ATOM    239  HG2 ARG A  15     -10.521  -9.432   5.048  1.00 93.87           H  
ATOM    240  HG3 ARG A  15      -8.963 -10.222   4.721  1.00 93.87           H  
ATOM    241  CD  ARG A  15     -10.578 -10.892   3.457  1.00 93.87           C  
ATOM    242  HD2 ARG A  15      -9.868 -11.338   2.761  1.00 93.87           H  
ATOM    243  HD3 ARG A  15     -11.374 -10.430   2.872  1.00 93.87           H  
ATOM    244  NE  ARG A  15     -11.114 -11.949   4.336  1.00 93.87           N  
ATOM    245  HE  ARG A  15     -10.423 -12.527   4.793  1.00 93.87           H  
ATOM    246  NH1 ARG A  15     -13.372 -11.586   3.985  1.00 93.87           N  
ATOM    247 HH11 ARG A  15     -14.235 -11.523   4.505  1.00 93.87           H  
ATOM    248 HH12 ARG A  15     -13.207 -10.883   3.279  1.00 93.87           H  
ATOM    249  NH2 ARG A  15     -12.752 -12.932   5.591  1.00 93.87           N  
ATOM    250 HH21 ARG A  15     -12.056 -13.339   6.200  1.00 93.87           H  
ATOM    251 HH22 ARG A  15     -13.692 -12.754   5.914  1.00 93.87           H  
ATOM    252  CZ  ARG A  15     -12.390 -12.162   4.610  1.00 93.87           C  
ATOM    253  N   VAL A  16      -6.979  -6.588   2.460  1.00 96.23           N  
ATOM    254  H   VAL A  16      -6.358  -7.316   2.782  1.00 96.23           H  
ATOM    255  CA  VAL A  16      -6.495  -5.702   1.403  1.00 96.23           C  
ATOM    256  HA  VAL A  16      -7.265  -4.973   1.155  1.00 96.23           H  
ATOM    257  C   VAL A  16      -6.212  -6.559   0.186  1.00 96.23           C  
ATOM    258  CB  VAL A  16      -5.241  -4.920   1.830  1.00 96.23           C  
ATOM    259  HB  VAL A  16      -4.407  -5.609   1.963  1.00 96.23           H  
ATOM    260  O   VAL A  16      -5.316  -7.399   0.224  1.00 96.23           O  
ATOM    261  CG1 VAL A  16      -4.859  -3.889   0.764  1.00 96.23           C  
ATOM    262 HG11 VAL A  16      -4.645  -4.386  -0.182  1.00 96.23           H  
ATOM    263 HG12 VAL A  16      -5.678  -3.183   0.620  1.00 96.23           H  
ATOM    264 HG13 VAL A  16      -3.967  -3.344   1.074  1.00 96.23           H  
ATOM    265  CG2 VAL A  16      -5.469  -4.191   3.155  1.00 96.23           C  
ATOM    266 HG21 VAL A  16      -4.577  -3.629   3.430  1.00 96.23           H  
ATOM    267 HG22 VAL A  16      -6.322  -3.517   3.078  1.00 96.23           H  
ATOM    268 HG23 VAL A  16      -5.654  -4.929   3.935  1.00 96.23           H  
ATOM    269  N   ARG A  17      -6.971  -6.362  -0.889  1.00 97.52           N  
ATOM    270  H   ARG A  17      -7.671  -5.636  -0.840  1.00 97.52           H  
ATOM    271  CA  ARG A  17      -6.694  -6.974  -2.188  1.00 97.52           C  
ATOM    272  HA  ARG A  17      -6.020  -7.821  -2.054  1.00 97.52           H  
ATOM    273  C   ARG A  17      -5.978  -5.975  -3.068  1.00 97.52           C  
ATOM    274  CB  ARG A  17      -7.959  -7.505  -2.858  1.00 97.52           C  
ATOM    275  HB2 ARG A  17      -7.703  -7.870  -3.853  1.00 97.52           H  
ATOM    276  HB3 ARG A  17      -8.694  -6.705  -2.955  1.00 97.52           H  
ATOM    277  O   ARG A  17      -6.444  -4.850  -3.243  1.00 97.52           O  
ATOM    278  CG  ARG A  17      -8.551  -8.652  -2.047  1.00 97.52           C  
ATOM    279  HG2 ARG A  17      -8.856  -8.297  -1.062  1.00 97.52           H  
ATOM    280  HG3 ARG A  17      -7.801  -9.435  -1.929  1.00 97.52           H  
ATOM    281  CD  ARG A  17      -9.761  -9.226  -2.771  1.00 97.52           C  
ATOM    282  HD2 ARG A  17      -9.452  -9.599  -3.747  1.00 97.52           H  
ATOM    283  HD3 ARG A  17     -10.508  -8.442  -2.894  1.00 97.52           H  
ATOM    284  NE  ARG A  17     -10.306 -10.325  -1.975  1.00 97.52           N  
ATOM    285  HE  ARG A  17      -9.693 -10.742  -1.289  1.00 97.52           H  
ATOM    286  NH1 ARG A  17     -12.330 -10.572  -3.014  1.00 97.52           N  
ATOM    287 HH11 ARG A  17     -11.968  -9.992  -3.757  1.00 97.52           H  
ATOM    288 HH12 ARG A  17     -13.200 -11.079  -3.090  1.00 97.52           H  
ATOM    289  NH2 ARG A  17     -11.769 -11.811  -1.208  1.00 97.52           N  
ATOM    290 HH21 ARG A  17     -11.019 -12.056  -0.578  1.00 97.52           H  
ATOM    291 HH22 ARG A  17     -12.677 -12.248  -1.149  1.00 97.52           H  
ATOM    292  CZ  ARG A  17     -11.480 -10.890  -2.075  1.00 97.52           C  
ATOM    293  N   LEU A  18      -4.852  -6.407  -3.601  1.00 97.97           N  
ATOM    294  H   LEU A  18      -4.571  -7.358  -3.408  1.00 97.97           H  
ATOM    295  CA  LEU A  18      -3.983  -5.637  -4.462  1.00 97.97           C  
ATOM    296  HA  LEU A  18      -4.337  -4.608  -4.530  1.00 97.97           H  
ATOM    297  C   LEU A  18      -4.003  -6.265  -5.843  1.00 97.97           C  
ATOM    298  CB  LEU A  18      -2.560  -5.638  -3.894  1.00 97.97           C  
ATOM    299  HB2 LEU A  18      -1.938  -5.029  -4.550  1.00 97.97           H  
ATOM    300  HB3 LEU A  18      -2.180  -6.660  -3.919  1.00 97.97           H  
ATOM    301  O   LEU A  18      -3.836  -7.475  -5.957  1.00 97.97           O  
ATOM    302  CG  LEU A  18      -2.430  -5.107  -2.459  1.00 97.97           C  
ATOM    303  HG  LEU A  18      -3.084  -5.662  -1.786  1.00 97.97           H  
ATOM    304  CD1 LEU A  18      -0.993  -5.307  -1.984  1.00 97.97           C  
ATOM    305 HD11 LEU A  18      -0.861  -4.888  -0.987  1.00 97.97           H  
ATOM    306 HD12 LEU A  18      -0.300  -4.822  -2.672  1.00 97.97           H  
ATOM    307 HD13 LEU A  18      -0.765  -6.373  -1.952  1.00 97.97           H  
ATOM    308  CD2 LEU A  18      -2.785  -3.623  -2.384  1.00 97.97           C  
ATOM    309 HD21 LEU A  18      -2.163  -3.059  -3.079  1.00 97.97           H  
ATOM    310 HD22 LEU A  18      -3.834  -3.486  -2.646  1.00 97.97           H  
ATOM    311 HD23 LEU A  18      -2.630  -3.258  -1.369  1.00 97.97           H  
ATOM    312  N   ARG A  19      -4.157  -5.450  -6.880  1.00 97.78           N  
ATOM    313  H   ARG A  19      -4.330  -4.472  -6.696  1.00 97.78           H  
ATOM    314  CA  ARG A  19      -4.017  -5.891  -8.266  1.00 97.78           C  
ATOM    315  HA  ARG A  19      -3.544  -6.873  -8.291  1.00 97.78           H  
ATOM    316  C   ARG A  19      -3.105  -4.933  -9.011  1.00 97.78           C  
ATOM    317  CB  ARG A  19      -5.406  -6.026  -8.893  1.00 97.78           C  
ATOM    318  HB2 ARG A  19      -5.967  -6.784  -8.346  1.00 97.78           H  
ATOM    319  HB3 ARG A  19      -5.934  -5.075  -8.817  1.00 97.78           H  
ATOM    320  O   ARG A  19      -3.335  -3.725  -8.981  1.00 97.78           O  
ATOM    321  CG  ARG A  19      -5.317  -6.430 -10.363  1.00 97.78           C  
ATOM    322  HG2 ARG A  19      -4.806  -5.647 -10.923  1.00 97.78           H  
ATOM    323  HG3 ARG A  19      -4.760  -7.362 -10.461  1.00 97.78           H  
ATOM    324  CD  ARG A  19      -6.717  -6.607 -10.935  1.00 97.78           C  
ATOM    325  HD2 ARG A  19      -7.333  -5.755 -10.647  1.00 97.78           H  
ATOM    326  HD3 ARG A  19      -7.148  -7.524 -10.534  1.00 97.78           H  
ATOM    327  NE  ARG A  19      -6.624  -6.657 -12.392  1.00 97.78           N  
ATOM    328  HE  ARG A  19      -5.823  -6.201 -12.806  1.00 97.78           H  
ATOM    329  NH1 ARG A  19      -8.660  -7.561 -12.892  1.00 97.78           N  
ATOM    330 HH11 ARG A  19      -9.271  -7.979 -13.579  1.00 97.78           H  
ATOM    331 HH12 ARG A  19      -8.781  -7.706 -11.900  1.00 97.78           H  
ATOM    332  NH2 ARG A  19      -7.176  -7.030 -14.511  1.00 97.78           N  
ATOM    333 HH21 ARG A  19      -6.291  -6.574 -14.683  1.00 97.78           H  
ATOM    334 HH22 ARG A  19      -7.777  -7.334 -15.263  1.00 97.78           H  
ATOM    335  CZ  ARG A  19      -7.501  -7.086 -13.257  1.00 97.78           C  
ATOM    336  N   ASN A  20      -2.087  -5.474  -9.670  1.00 97.30           N  
ATOM    337  H   ASN A  20      -1.977  -6.478  -9.656  1.00 97.30           H  
ATOM    338  CA  ASN A  20      -1.149  -4.692 -10.465  1.00 97.30           C  
ATOM    339  HA  ASN A  20      -1.287  -3.629 -10.266  1.00 97.30           H  
ATOM    340  C   ASN A  20      -1.407  -4.914 -11.960  1.00 97.30           C  
ATOM    341  CB  ASN A  20       0.279  -5.051 -10.037  1.00 97.30           C  
ATOM    342  HB2 ASN A  20       0.413  -4.832  -8.978  1.00 97.30           H  
ATOM    343  HB3 ASN A  20       0.445  -6.114 -10.212  1.00 97.30           H  
ATOM    344  O   ASN A  20      -1.095  -5.970 -12.503  1.00 97.30           O  
ATOM    345  CG  ASN A  20       1.322  -4.277 -10.809  1.00 97.30           C  
ATOM    346  ND2 ASN A  20       2.563  -4.674 -10.726  1.00 97.30           N  
ATOM    347 HD21 ASN A  20       2.813  -5.427 -10.100  1.00 97.30           H  
ATOM    348 HD22 ASN A  20       3.268  -4.189 -11.262  1.00 97.30           H  
ATOM    349  OD1 ASN A  20       1.032  -3.297 -11.475  1.00 97.30           O  
ATOM    350  N   ASP A  21      -1.954  -3.899 -12.624  1.00 95.34           N  
ATOM    351  H   ASP A  21      -2.101  -3.032 -12.127  1.00 95.34           H  
ATOM    352  CA  ASP A  21      -2.175  -3.877 -14.074  1.00 95.34           C  
ATOM    353  HA  ASP A  21      -2.105  -4.894 -14.460  1.00 95.34           H  
ATOM    354  C   ASP A  21      -1.080  -3.060 -14.803  1.00 95.34           C  
ATOM    355  CB  ASP A  21      -3.597  -3.369 -14.385  1.00 95.34           C  
ATOM    356  HB2 ASP A  21      -3.716  -3.285 -15.466  1.00 95.34           H  
ATOM    357  HB3 ASP A  21      -3.705  -2.369 -13.964  1.00 95.34           H  
ATOM    358  O   ASP A  21      -1.269  -2.624 -15.938  1.00 95.34           O  
ATOM    359  CG  ASP A  21      -4.745  -4.255 -13.873  1.00 95.34           C  
ATOM    360  OD1 ASP A  21      -4.783  -5.480 -14.149  1.00 95.34           O  
ATOM    361  OD2 ASP A  21      -5.685  -3.703 -13.259  1.00 95.34           O  
ATOM    362  N   SER A  22       0.062  -2.799 -14.154  1.00 92.99           N  
ATOM    363  H   SER A  22       0.174  -3.179 -13.225  1.00 92.99           H  
ATOM    364  CA  SER A  22       1.242  -2.194 -14.786  1.00 92.99           C  
ATOM    365  HA  SER A  22       0.900  -1.572 -15.614  1.00 92.99           H  
ATOM    366  C   SER A  22       2.183  -3.240 -15.400  1.00 92.99           C  
ATOM    367  CB  SER A  22       1.970  -1.257 -13.817  1.00 92.99           C  
ATOM    368  HB2 SER A  22       2.628  -0.603 -14.388  1.00 92.99           H  
ATOM    369  HB3 SER A  22       1.245  -0.641 -13.286  1.00 92.99           H  
ATOM    370  O   SER A  22       2.040  -4.442 -15.182  1.00 92.99           O  
ATOM    371  OG  SER A  22       2.754  -1.947 -12.887  1.00 92.99           O  
ATOM    372  HG  SER A  22       2.181  -2.482 -12.332  1.00 92.99           H  
ATOM    373  N   SER A  23       3.147  -2.771 -16.195  1.00 91.61           N  
ATOM    374  H   SER A  23       3.241  -1.776 -16.335  1.00 91.61           H  
ATOM    375  CA  SER A  23       4.185  -3.581 -16.846  1.00 91.61           C  
ATOM    376  HA  SER A  23       3.735  -4.481 -17.263  1.00 91.61           H  
ATOM    377  C   SER A  23       5.307  -4.025 -15.906  1.00 91.61           C  
ATOM    378  CB  SER A  23       4.813  -2.768 -17.990  1.00 91.61           C  
ATOM    379  HB2 SER A  23       5.770  -3.202 -18.281  1.00 91.61           H  
ATOM    380  HB3 SER A  23       4.144  -2.784 -18.850  1.00 91.61           H  
ATOM    381  O   SER A  23       6.063  -4.928 -16.262  1.00 91.61           O  
ATOM    382  OG  SER A  23       4.989  -1.421 -17.578  1.00 91.61           O  
ATOM    383  HG  SER A  23       5.870  -1.096 -17.779  1.00 91.61           H  
ATOM    384  N   THR A  24       5.432  -3.420 -14.722  1.00 92.22           N  
ATOM    385  H   THR A  24       4.773  -2.700 -14.462  1.00 92.22           H  
ATOM    386  CA  THR A  24       6.528  -3.674 -13.780  1.00 92.22           C  
ATOM    387  HA  THR A  24       7.119  -4.508 -14.160  1.00 92.22           H  
ATOM    388  C   THR A  24       6.007  -4.068 -12.396  1.00 92.22           C  
ATOM    389  CB  THR A  24       7.476  -2.469 -13.679  1.00 92.22           C  
ATOM    390  HB  THR A  24       8.274  -2.713 -12.978  1.00 92.22           H  
ATOM    391  O   THR A  24       4.853  -3.796 -12.061  1.00 92.22           O  
ATOM    392  CG2 THR A  24       8.112  -2.126 -15.025  1.00 92.22           C  
ATOM    393 HG21 THR A  24       8.912  -1.401 -14.877  1.00 92.22           H  
ATOM    394 HG22 THR A  24       7.372  -1.692 -15.697  1.00 92.22           H  
ATOM    395 HG23 THR A  24       8.534  -3.022 -15.480  1.00 92.22           H  
ATOM    396  OG1 THR A  24       6.811  -1.321 -13.217  1.00 92.22           O  
ATOM    397  HG1 THR A  24       7.503  -0.668 -13.093  1.00 92.22           H  
ATOM    398  N   PRO A  25       6.810  -4.757 -11.566  1.00 94.96           N  
ATOM    399  CA  PRO A  25       6.436  -5.016 -10.183  1.00 94.96           C  
ATOM    400  HA  PRO A  25       5.503  -5.581 -10.179  1.00 94.96           H  
ATOM    401  C   PRO A  25       6.250  -3.719  -9.392  1.00 94.96           C  
ATOM    402  CB  PRO A  25       7.548  -5.887  -9.593  1.00 94.96           C  
ATOM    403  HB2 PRO A  25       7.148  -6.642  -8.917  1.00 94.96           H  
ATOM    404  HB3 PRO A  25       8.285  -5.267  -9.082  1.00 94.96           H  
ATOM    405  O   PRO A  25       7.012  -2.763  -9.544  1.00 94.96           O  
ATOM    406  CG  PRO A  25       8.188  -6.525 -10.824  1.00 94.96           C  
ATOM    407  HG2 PRO A  25       9.230  -6.792 -10.646  1.00 94.96           H  
ATOM    408  HG3 PRO A  25       7.614  -7.402 -11.122  1.00 94.96           H  
ATOM    409  CD  PRO A  25       8.055  -5.436 -11.886  1.00 94.96           C  
ATOM    410  HD2 PRO A  25       8.032  -5.893 -12.875  1.00 94.96           H  
ATOM    411  HD3 PRO A  25       8.884  -4.734 -11.806  1.00 94.96           H  
ATOM    412  N   VAL A  26       5.264  -3.721  -8.501  1.00 96.67           N  
ATOM    413  H   VAL A  26       4.686  -4.546  -8.430  1.00 96.67           H  
ATOM    414  CA  VAL A  26       4.956  -2.597  -7.611  1.00 96.67           C  
ATOM    415  HA  VAL A  26       5.645  -1.772  -7.791  1.00 96.67           H  
ATOM    416  C   VAL A  26       5.132  -3.050  -6.170  1.00 96.67           C  
ATOM    417  CB  VAL A  26       3.532  -2.088  -7.873  1.00 96.67           C  
ATOM    418  HB  VAL A  26       2.840  -2.925  -7.779  1.00 96.67           H  
ATOM    419  O   VAL A  26       4.667  -4.126  -5.797  1.00 96.67           O  
ATOM    420  CG1 VAL A  26       3.109  -1.003  -6.876  1.00 96.67           C  
ATOM    421 HG11 VAL A  26       2.033  -0.850  -6.957  1.00 96.67           H  
ATOM    422 HG12 VAL A  26       3.636  -0.071  -7.078  1.00 96.67           H  
ATOM    423 HG13 VAL A  26       3.293  -1.306  -5.846  1.00 96.67           H  
ATOM    424  CG2 VAL A  26       3.421  -1.516  -9.294  1.00 96.67           C  
ATOM    425 HG21 VAL A  26       3.748  -2.246 -10.034  1.00 96.67           H  
ATOM    426 HG22 VAL A  26       2.383  -1.269  -9.517  1.00 96.67           H  
ATOM    427 HG23 VAL A  26       4.044  -0.627  -9.395  1.00 96.67           H  
ATOM    428  N   GLU A  27       5.775  -2.229  -5.350  1.00 97.31           N  
ATOM    429  H   GLU A  27       6.044  -1.320  -5.699  1.00 97.31           H  
ATOM    430  CA  GLU A  27       5.877  -2.437  -3.908  1.00 97.31           C  
ATOM    431  HA  GLU A  27       5.750  -3.497  -3.687  1.00 97.31           H  
ATOM    432  C   GLU A  27       4.739  -1.683  -3.208  1.00 97.31           C  
ATOM    433  CB  GLU A  27       7.274  -2.037  -3.392  1.00 97.31           C  
ATOM    434  HB2 GLU A  27       7.294  -2.161  -2.309  1.00 97.31           H  
ATOM    435  HB3 GLU A  27       7.466  -0.990  -3.628  1.00 97.31           H  
ATOM    436  O   GLU A  27       4.561  -0.480  -3.382  1.00 97.31           O  
ATOM    437  CG  GLU A  27       8.386  -2.904  -4.011  1.00 97.31           C  
ATOM    438  HG2 GLU A  27       8.151  -3.953  -3.829  1.00 97.31           H  
ATOM    439  HG3 GLU A  27       8.394  -2.760  -5.092  1.00 97.31           H  
ATOM    440  CD  GLU A  27       9.793  -2.595  -3.462  1.00 97.31           C  
ATOM    441  OE1 GLU A  27      10.149  -3.211  -2.431  1.00 97.31           O  
ATOM    442  OE2 GLU A  27      10.561  -1.847  -4.133  1.00 97.31           O  
ATOM    443  N   VAL A  28       3.933  -2.393  -2.423  1.00 97.00           N  
ATOM    444  H   VAL A  28       4.083  -3.391  -2.365  1.00 97.00           H  
ATOM    445  CA  VAL A  28       2.845  -1.816  -1.632  1.00 97.00           C  
ATOM    446  HA  VAL A  28       2.796  -0.746  -1.831  1.00 97.00           H  
ATOM    447  C   VAL A  28       3.157  -2.006  -0.156  1.00 97.00           C  
ATOM    448  CB  VAL A  28       1.471  -2.396  -2.008  1.00 97.00           C  
ATOM    449  HB  VAL A  28       1.437  -3.453  -1.743  1.00 97.00           H  
ATOM    450  O   VAL A  28       3.198  -3.129   0.351  1.00 97.00           O  
ATOM    451  CG1 VAL A  28       0.365  -1.652  -1.243  1.00 97.00           C  
ATOM    452 HG11 VAL A  28       0.418  -0.585  -1.458  1.00 97.00           H  
ATOM    453 HG12 VAL A  28       0.475  -1.809  -0.170  1.00 97.00           H  
ATOM    454 HG13 VAL A  28      -0.611  -2.028  -1.547  1.00 97.00           H  
ATOM    455  CG2 VAL A  28       1.188  -2.255  -3.511  1.00 97.00           C  
ATOM    456 HG21 VAL A  28       1.290  -1.213  -3.814  1.00 97.00           H  
ATOM    457 HG22 VAL A  28       0.181  -2.604  -3.741  1.00 97.00           H  
ATOM    458 HG23 VAL A  28       1.895  -2.858  -4.080  1.00 97.00           H  
ATOM    459  N   HIS A  29       3.346  -0.895   0.547  1.00 96.21           N  
ATOM    460  H   HIS A  29       3.336  -0.018   0.046  1.00 96.21           H  
ATOM    461  CA  HIS A  29       3.480  -0.863   1.995  1.00 96.21           C  
ATOM    462  HA  HIS A  29       3.810  -1.842   2.343  1.00 96.21           H  
ATOM    463  C   HIS A  29       2.125  -0.550   2.616  1.00 96.21           C  
ATOM    464  CB  HIS A  29       4.534   0.151   2.436  1.00 96.21           C  
ATOM    465  HB2 HIS A  29       4.158   1.161   2.272  1.00 96.21           H  
ATOM    466  HB3 HIS A  29       4.699   0.038   3.508  1.00 96.21           H  
ATOM    467  O   HIS A  29       1.554   0.518   2.401  1.00 96.21           O  
ATOM    468  CG  HIS A  29       5.849  -0.002   1.727  1.00 96.21           C  
ATOM    469  CD2 HIS A  29       6.218   0.584   0.545  1.00 96.21           C  
ATOM    470  HD2 HIS A  29       5.626   1.258  -0.057  1.00 96.21           H  
ATOM    471  ND1 HIS A  29       6.885  -0.812   2.127  1.00 96.21           N  
ATOM    472  HD1 HIS A  29       6.839  -1.523   2.843  1.00 96.21           H  
ATOM    473  CE1 HIS A  29       7.863  -0.707   1.212  1.00 96.21           C  
ATOM    474  HE1 HIS A  29       8.788  -1.265   1.205  1.00 96.21           H  
ATOM    475  NE2 HIS A  29       7.495   0.123   0.235  1.00 96.21           N  
ATOM    476  N   ILE A  30       1.620  -1.484   3.407  1.00 94.27           N  
ATOM    477  H   ILE A  30       2.152  -2.334   3.530  1.00 94.27           H  
ATOM    478  CA  ILE A  30       0.372  -1.361   4.144  1.00 94.27           C  
ATOM    479  HA  ILE A  30      -0.179  -0.493   3.781  1.00 94.27           H  
ATOM    480  C   ILE A  30       0.734  -1.148   5.605  1.00 94.27           C  
ATOM    481  CB  ILE A  30      -0.517  -2.603   3.953  1.00 94.27           C  
ATOM    482  HB  ILE A  30      -0.028  -3.446   4.440  1.00 94.27           H  
ATOM    483  O   ILE A  30       1.413  -1.978   6.210  1.00 94.27           O  
ATOM    484  CG1 ILE A  30      -0.709  -2.973   2.464  1.00 94.27           C  
ATOM    485 HG12 ILE A  30      -1.337  -2.230   1.973  1.00 94.27           H  
ATOM    486 HG13 ILE A  30       0.253  -2.994   1.951  1.00 94.27           H  
ATOM    487  CG2 ILE A  30      -1.866  -2.325   4.646  1.00 94.27           C  
ATOM    488 HG21 ILE A  30      -2.561  -3.152   4.497  1.00 94.27           H  
ATOM    489 HG22 ILE A  30      -2.314  -1.415   4.246  1.00 94.27           H  
ATOM    490 HG23 ILE A  30      -1.728  -2.205   5.720  1.00 94.27           H  
ATOM    491  CD1 ILE A  30      -1.322  -4.361   2.265  1.00 94.27           C  
ATOM    492 HD11 ILE A  30      -0.674  -5.109   2.724  1.00 94.27           H  
ATOM    493 HD12 ILE A  30      -2.316  -4.419   2.708  1.00 94.27           H  
ATOM    494 HD13 ILE A  30      -1.407  -4.571   1.199  1.00 94.27           H  
ATOM    495  N   LYS A  31       0.280  -0.038   6.173  1.00 89.60           N  
ATOM    496  H   LYS A  31      -0.274   0.583   5.600  1.00 89.60           H  
ATOM    497  CA  LYS A  31       0.408   0.281   7.592  1.00 89.60           C  
ATOM    498  HA  LYS A  31       0.934  -0.519   8.114  1.00 89.60           H  
ATOM    499  C   LYS A  31      -0.995   0.373   8.163  1.00 89.60           C  
ATOM    500  CB  LYS A  31       1.210   1.580   7.735  1.00 89.60           C  
ATOM    501  HB2 LYS A  31       0.707   2.359   7.162  1.00 89.60           H  
ATOM    502  HB3 LYS A  31       2.194   1.431   7.291  1.00 89.60           H  
ATOM    503  O   LYS A  31      -1.795   1.175   7.689  1.00 89.60           O  
ATOM    504  CG  LYS A  31       1.391   2.056   9.187  1.00 89.60           C  
ATOM    505  HG2 LYS A  31       2.066   1.376   9.707  1.00 89.60           H  
ATOM    506  HG3 LYS A  31       0.427   2.079   9.696  1.00 89.60           H  
ATOM    507  CD  LYS A  31       1.977   3.473   9.190  1.00 89.60           C  
ATOM    508  HD2 LYS A  31       2.895   3.483   8.602  1.00 89.60           H  
ATOM    509  HD3 LYS A  31       1.256   4.126   8.698  1.00 89.60           H  
ATOM    510  CE  LYS A  31       2.262   4.037  10.591  1.00 89.60           C  
ATOM    511  HE2 LYS A  31       3.062   3.465  11.061  1.00 89.60           H  
ATOM    512  HE3 LYS A  31       1.368   3.929  11.204  1.00 89.60           H  
ATOM    513  NZ  LYS A  31       2.636   5.477  10.483  1.00 89.60           N  
ATOM    514  HZ1 LYS A  31       2.960   5.902  11.340  1.00 89.60           H  
ATOM    515  HZ2 LYS A  31       1.856   6.032  10.161  1.00 89.60           H  
ATOM    516  HZ3 LYS A  31       3.380   5.650   9.823  1.00 89.60           H  
ATOM    517  N   VAL A  32      -1.282  -0.432   9.177  1.00 84.78           N  
ATOM    518  H   VAL A  32      -0.583  -1.083   9.506  1.00 84.78           H  
ATOM    519  CA  VAL A  32      -2.543  -0.358   9.913  1.00 84.78           C  
ATOM    520  HA  VAL A  32      -3.114   0.499   9.555  1.00 84.78           H  
ATOM    521  C   VAL A  32      -2.274  -0.117  11.377  1.00 84.78           C  
ATOM    522  CB  VAL A  32      -3.439  -1.579   9.706  1.00 84.78           C  
ATOM    523  HB  VAL A  32      -4.353  -1.405  10.275  1.00 84.78           H  
ATOM    524  O   VAL A  32      -1.451  -0.777  12.001  1.00 84.78           O  
ATOM    525  CG1 VAL A  32      -3.827  -1.687   8.230  1.00 84.78           C  
ATOM    526 HG11 VAL A  32      -3.442  -2.612   7.801  1.00 84.78           H  
ATOM    527 HG12 VAL A  32      -3.455  -0.851   7.639  1.00 84.78           H  
ATOM    528 HG13 VAL A  32      -4.915  -1.652   8.179  1.00 84.78           H  
ATOM    529  CG2 VAL A  32      -2.841  -2.900  10.189  1.00 84.78           C  
ATOM    530 HG21 VAL A  32      -2.689  -2.875  11.268  1.00 84.78           H  
ATOM    531 HG22 VAL A  32      -3.541  -3.708   9.973  1.00 84.78           H  
ATOM    532 HG23 VAL A  32      -1.889  -3.089   9.692  1.00 84.78           H  
ATOM    533  N   GLY A  33      -2.965   0.868  11.910  1.00 72.91           N  
ATOM    534  H   GLY A  33      -3.600   1.394  11.327  1.00 72.91           H  
ATOM    535  CA  GLY A  33      -2.949   1.237  13.308  1.00 72.91           C  
ATOM    536  HA2 GLY A  33      -3.121   0.355  13.925  1.00 72.91           H  
ATOM    537  HA3 GLY A  33      -2.000   1.699  13.579  1.00 72.91           H  
ATOM    538  C   GLY A  33      -4.077   2.230  13.505  1.00 72.91           C  
ATOM    539  O   GLY A  33      -4.389   3.016  12.611  1.00 72.91           O  
ATOM    540  N   GLY A  34      -4.724   2.176  14.650  1.00 65.93           N  
ATOM    541  H   GLY A  34      -4.496   1.475  15.340  1.00 65.93           H  
ATOM    542  CA  GLY A  34      -5.916   2.961  14.906  1.00 65.93           C  
ATOM    543  HA2 GLY A  34      -6.724   2.650  14.243  1.00 65.93           H  
ATOM    544  HA3 GLY A  34      -5.701   4.017  14.744  1.00 65.93           H  
ATOM    545  C   GLY A  34      -6.364   2.754  16.335  1.00 65.93           C  
ATOM    546  O   GLY A  34      -5.949   1.767  16.942  1.00 65.93           O  
ATOM    547  N   ASP A  35      -7.099   3.749  16.825  1.00 60.83           N  
ATOM    548  H   ASP A  35      -7.308   4.511  16.195  1.00 60.83           H  
ATOM    549  CA  ASP A  35      -7.927   3.787  18.037  1.00 60.83           C  
ATOM    550  HA  ASP A  35      -7.766   4.730  18.558  1.00 60.83           H  
ATOM    551  C   ASP A  35      -7.629   2.661  19.038  1.00 60.83           C  
ATOM    552  CB  ASP A  35      -9.375   3.806  17.553  1.00 60.83           C  
ATOM    553  HB2 ASP A  35      -9.564   2.885  17.002  1.00 60.83           H  
ATOM    554  HB3 ASP A  35      -9.511   4.641  16.866  1.00 60.83           H  
ATOM    555  O   ASP A  35      -8.006   1.500  18.850  1.00 60.83           O  
ATOM    556  CG  ASP A  35     -10.393   3.933  18.674  1.00 60.83           C  
ATOM    557  OD1 ASP A  35      -9.957   3.974  19.836  1.00 60.83           O  
ATOM    558  OD2 ASP A  35     -11.590   3.855  18.318  1.00 60.83           O  
ATOM    559  N   LYS A  36      -6.846   3.005  20.063  1.00 61.33           N  
ATOM    560  H   LYS A  36      -6.849   3.986  20.304  1.00 61.33           H  
ATOM    561  CA  LYS A  36      -6.386   2.022  21.048  1.00 61.33           C  
ATOM    562  HA  LYS A  36      -6.245   1.058  20.558  1.00 61.33           H  
ATOM    563  C   LYS A  36      -7.420   1.783  22.134  1.00 61.33           C  
ATOM    564  CB  LYS A  36      -5.090   2.481  21.714  1.00 61.33           C  
ATOM    565  HB2 LYS A  36      -4.956   1.893  22.623  1.00 61.33           H  
ATOM    566  HB3 LYS A  36      -5.186   3.527  22.005  1.00 61.33           H  
ATOM    567  O   LYS A  36      -7.336   0.737  22.784  1.00 61.33           O  
ATOM    568  CG  LYS A  36      -3.850   2.293  20.839  1.00 61.33           C  
ATOM    569  HG2 LYS A  36      -3.810   1.270  20.465  1.00 61.33           H  
ATOM    570  HG3 LYS A  36      -3.872   2.992  20.003  1.00 61.33           H  
ATOM    571  CD  LYS A  36      -2.635   2.567  21.728  1.00 61.33           C  
ATOM    572  HD2 LYS A  36      -2.671   1.904  22.593  1.00 61.33           H  
ATOM    573  HD3 LYS A  36      -2.674   3.600  22.071  1.00 61.33           H  
ATOM    574  CE  LYS A  36      -1.334   2.327  20.979  1.00 61.33           C  
ATOM    575  HE2 LYS A  36      -1.274   2.997  20.122  1.00 61.33           H  
ATOM    576  HE3 LYS A  36      -1.319   1.301  20.609  1.00 61.33           H  
ATOM    577  NZ  LYS A  36      -0.192   2.538  21.890  1.00 61.33           N  
ATOM    578  HZ1 LYS A  36      -0.304   1.980  22.725  1.00 61.33           H  
ATOM    579  HZ2 LYS A  36      -0.063   3.511  22.125  1.00 61.33           H  
ATOM    580  HZ3 LYS A  36       0.626   2.157  21.435  1.00 61.33           H  
ATOM    581  N   ASP A  37      -8.273   2.764  22.402  1.00 63.62           N  
ATOM    582  H   ASP A  37      -8.345   3.557  21.780  1.00 63.62           H  
ATOM    583  CA  ASP A  37      -9.278   2.679  23.456  1.00 63.62           C  
ATOM    584  HA  ASP A  37      -8.975   1.889  24.143  1.00 63.62           H  
ATOM    585  C   ASP A  37     -10.652   2.216  22.945  1.00 63.62           C  
ATOM    586  CB  ASP A  37      -9.276   3.963  24.298  1.00 63.62           C  
ATOM    587  HB2 ASP A  37      -9.947   3.818  25.145  1.00 63.62           H  
ATOM    588  HB3 ASP A  37      -8.273   4.098  24.704  1.00 63.62           H  
ATOM    589  O   ASP A  37     -11.508   1.854  23.757  1.00 63.62           O  
ATOM    590  CG  ASP A  37      -9.693   5.244  23.576  1.00 63.62           C  
ATOM    591  OD1 ASP A  37     -10.448   5.122  22.599  1.00 63.62           O  
ATOM    592  OD2 ASP A  37      -9.304   6.312  24.111  1.00 63.62           O  
ATOM    593  N   GLY A  38     -10.800   2.095  21.625  1.00 59.14           N  
ATOM    594  H   GLY A  38     -10.173   2.642  21.052  1.00 59.14           H  
ATOM    595  CA  GLY A  38     -11.971   1.561  20.947  1.00 59.14           C  
ATOM    596  HA2 GLY A  38     -11.724   1.425  19.894  1.00 59.14           H  
ATOM    597  HA3 GLY A  38     -12.241   0.597  21.378  1.00 59.14           H  
ATOM    598  C   GLY A  38     -13.170   2.501  21.029  1.00 59.14           C  
ATOM    599  O   GLY A  38     -14.308   2.035  20.923  1.00 59.14           O  
ATOM    600  N   ASP A  39     -12.954   3.796  21.282  1.00 62.66           N  
ATOM    601  H   ASP A  39     -12.005   4.138  21.331  1.00 62.66           H  
ATOM    602  CA  ASP A  39     -14.035   4.770  21.444  1.00 62.66           C  
ATOM    603  HA  ASP A  39     -14.837   4.250  21.967  1.00 62.66           H  
ATOM    604  C   ASP A  39     -14.656   5.225  20.107  1.00 62.66           C  
ATOM    605  CB  ASP A  39     -13.600   5.912  22.387  1.00 62.66           C  
ATOM    606  HB2 ASP A  39     -13.051   5.495  23.230  1.00 62.66           H  
ATOM    607  HB3 ASP A  39     -14.510   6.353  22.794  1.00 62.66           H  
ATOM    608  O   ASP A  39     -15.684   5.913  20.086  1.00 62.66           O  
ATOM    609  CG  ASP A  39     -12.785   7.051  21.756  1.00 62.66           C  
ATOM    610  OD1 ASP A  39     -12.416   6.936  20.571  1.00 62.66           O  
ATOM    611  OD2 ASP A  39     -12.747   8.138  22.388  1.00 62.66           O  
ATOM    612  N   GLY A  40     -14.089   4.775  18.985  1.00 52.88           N  
ATOM    613  H   GLY A  40     -13.201   4.308  19.093  1.00 52.88           H  
ATOM    614  CA  GLY A  40     -14.481   5.130  17.626  1.00 52.88           C  
ATOM    615  HA2 GLY A  40     -14.194   4.310  16.967  1.00 52.88           H  
ATOM    616  HA3 GLY A  40     -15.562   5.265  17.584  1.00 52.88           H  
ATOM    617  C   GLY A  40     -13.813   6.406  17.113  1.00 52.88           C  
ATOM    618  O   GLY A  40     -14.104   6.831  15.989  1.00 52.88           O  
ATOM    619  N   TYR A  41     -12.930   7.012  17.900  1.00 52.63           N  
ATOM    620  H   TYR A  41     -12.725   6.601  18.800  1.00 52.63           H  
ATOM    621  CA  TYR A  41     -12.186   8.223  17.605  1.00 52.63           C  
ATOM    622  HA  TYR A  41     -12.375   8.502  16.568  1.00 52.63           H  
ATOM    623  C   TYR A  41     -10.684   7.955  17.739  1.00 52.63           C  
ATOM    624  CB  TYR A  41     -12.661   9.386  18.500  1.00 52.63           C  
ATOM    625  HB2 TYR A  41     -12.399   9.183  19.538  1.00 52.63           H  
ATOM    626  HB3 TYR A  41     -12.123  10.290  18.214  1.00 52.63           H  
ATOM    627  O   TYR A  41     -10.219   6.942  18.234  1.00 52.63           O  
ATOM    628  CG  TYR A  41     -14.152   9.662  18.411  1.00 52.63           C  
ATOM    629  CD1 TYR A  41     -14.654  10.560  17.449  1.00 52.63           C  
ATOM    630  HD1 TYR A  41     -13.972  11.073  16.787  1.00 52.63           H  
ATOM    631  CD2 TYR A  41     -15.040   8.974  19.257  1.00 52.63           C  
ATOM    632  HD2 TYR A  41     -14.641   8.275  19.978  1.00 52.63           H  
ATOM    633  CE1 TYR A  41     -16.044  10.758  17.327  1.00 52.63           C  
ATOM    634  HE1 TYR A  41     -16.438  11.430  16.578  1.00 52.63           H  
ATOM    635  CE2 TYR A  41     -16.428   9.148  19.126  1.00 52.63           C  
ATOM    636  HE2 TYR A  41     -17.086   8.569  19.758  1.00 52.63           H  
ATOM    637  OH  TYR A  41     -18.275  10.203  18.024  1.00 52.63           O  
ATOM    638  HH  TYR A  41     -18.721   9.585  18.607  1.00 52.63           H  
ATOM    639  CZ  TYR A  41     -16.932  10.042  18.157  1.00 52.63           C  
ATOM    640  N   ILE A  42      -9.876   8.852  17.182  1.00 56.08           N  
ATOM    641  H   ILE A  42     -10.294   9.668  16.758  1.00 56.08           H  
ATOM    642  CA  ILE A  42      -8.432   8.838  17.408  1.00 56.08           C  
ATOM    643  HA  ILE A  42      -8.190   8.140  18.210  1.00 56.08           H  
ATOM    644  C   ILE A  42      -8.078  10.219  17.901  1.00 56.08           C  
ATOM    645  CB  ILE A  42      -7.653   8.396  16.155  1.00 56.08           C  
ATOM    646  HB  ILE A  42      -7.976   8.997  15.305  1.00 56.08           H  
ATOM    647  O   ILE A  42      -8.008  11.185  17.134  1.00 56.08           O  
ATOM    648  CG1 ILE A  42      -7.976   6.914  15.891  1.00 56.08           C  
ATOM    649 HG12 ILE A  42      -7.618   6.327  16.737  1.00 56.08           H  
ATOM    650 HG13 ILE A  42      -9.055   6.780  15.815  1.00 56.08           H  
ATOM    651  CG2 ILE A  42      -6.130   8.566  16.335  1.00 56.08           C  
ATOM    652 HG21 ILE A  42      -5.608   8.355  15.402  1.00 56.08           H  
ATOM    653 HG22 ILE A  42      -5.779   7.888  17.114  1.00 56.08           H  
ATOM    654 HG23 ILE A  42      -5.899   9.593  16.619  1.00 56.08           H  
ATOM    655  CD1 ILE A  42      -7.383   6.372  14.601  1.00 56.08           C  
ATOM    656 HD11 ILE A  42      -7.795   6.972  13.789  1.00 56.08           H  
ATOM    657 HD12 ILE A  42      -7.693   5.336  14.470  1.00 56.08           H  
ATOM    658 HD13 ILE A  42      -6.294   6.406  14.620  1.00 56.08           H  
ATOM    659  N   SER A  43      -7.849  10.318  19.200  1.00 57.09           N  
ATOM    660  H   SER A  43      -7.971   9.490  19.765  1.00 57.09           H  
ATOM    661  CA  SER A  43      -7.307  11.523  19.801  1.00 57.09           C  
ATOM    662  HA  SER A  43      -7.977  12.348  19.560  1.00 57.09           H  
ATOM    663  C   SER A  43      -5.917  11.835  19.226  1.00 57.09           C  
ATOM    664  CB  SER A  43      -7.278  11.359  21.321  1.00 57.09           C  
ATOM    665  HB2 SER A  43      -8.268  11.080  21.681  1.00 57.09           H  
ATOM    666  HB3 SER A  43      -6.986  12.302  21.783  1.00 57.09           H  
ATOM    667  O   SER A  43      -5.193  10.971  18.728  1.00 57.09           O  
ATOM    668  OG  SER A  43      -6.350  10.358  21.673  1.00 57.09           O  
ATOM    669  HG  SER A  43      -6.810   9.526  21.538  1.00 57.09           H  
ATOM    670  N   ALA A  44      -5.467  13.089  19.326  1.00 57.93           N  
ATOM    671  H   ALA A  44      -6.091  13.798  19.683  1.00 57.93           H  
ATOM    672  CA  ALA A  44      -4.112  13.457  18.899  1.00 57.93           C  
ATOM    673  HA  ALA A  44      -4.015  13.232  17.837  1.00 57.93           H  
ATOM    674  C   ALA A  44      -3.007  12.668  19.642  1.00 57.93           C  
ATOM    675  CB  ALA A  44      -3.939  14.967  19.099  1.00 57.93           C  
ATOM    676  HB1 ALA A  44      -4.698  15.503  18.530  1.00 57.93           H  
ATOM    677  HB2 ALA A  44      -2.954  15.271  18.744  1.00 57.93           H  
ATOM    678  HB3 ALA A  44      -4.035  15.218  20.156  1.00 57.93           H  
ATOM    679  O   ALA A  44      -1.892  12.532  19.129  1.00 57.93           O  
ATOM    680  N   ALA A  45      -3.304  12.159  20.845  1.00 59.92           N  
ATOM    681  H   ALA A  45      -4.262  12.219  21.159  1.00 59.92           H  
ATOM    682  CA  ALA A  45      -2.420  11.277  21.600  1.00 59.92           C  
ATOM    683  HA  ALA A  45      -1.413  11.695  21.610  1.00 59.92           H  
ATOM    684  C   ALA A  45      -2.338   9.895  20.941  1.00 59.92           C  
ATOM    685  CB  ALA A  45      -2.930  11.197  23.044  1.00 59.92           C  
ATOM    686  HB1 ALA A  45      -2.276  10.546  23.624  1.00 59.92           H  
ATOM    687  HB2 ALA A  45      -2.940  12.189  23.496  1.00 59.92           H  
ATOM    688  HB3 ALA A  45      -3.938  10.782  23.067  1.00 59.92           H  
ATOM    689  O   ALA A  45      -1.245   9.419  20.630  1.00 59.92           O  
ATOM    690  N   GLU A  46      -3.486   9.307  20.621  1.00 62.33           N  
ATOM    691  H   GLU A  46      -4.364   9.722  20.899  1.00 62.33           H  
ATOM    692  CA  GLU A  46      -3.551   8.027  19.924  1.00 62.33           C  
ATOM    693  HA  GLU A  46      -2.972   7.279  20.465  1.00 62.33           H  
ATOM    694  C   GLU A  46      -3.010   8.111  18.507  1.00 62.33           C  
ATOM    695  CB  GLU A  46      -4.985   7.560  19.849  1.00 62.33           C  
ATOM    696  HB2 GLU A  46      -5.044   6.677  19.212  1.00 62.33           H  
ATOM    697  HB3 GLU A  46      -5.580   8.356  19.400  1.00 62.33           H  
ATOM    698  O   GLU A  46      -2.382   7.171  18.055  1.00 62.33           O  
ATOM    699  CG  GLU A  46      -5.511   7.202  21.234  1.00 62.33           C  
ATOM    700  HG2 GLU A  46      -5.005   6.307  21.594  1.00 62.33           H  
ATOM    701  HG3 GLU A  46      -5.338   8.006  21.950  1.00 62.33           H  
ATOM    702  CD  GLU A  46      -6.987   6.972  21.039  1.00 62.33           C  
ATOM    703  OE1 GLU A  46      -7.292   5.766  20.946  1.00 62.33           O  
ATOM    704  OE2 GLU A  46      -7.628   8.028  20.797  1.00 62.33           O  
ATOM    705  N   ALA A  47      -3.143   9.240  17.812  1.00 59.40           N  
ATOM    706  H   ALA A  47      -3.766   9.946  18.179  1.00 59.40           H  
ATOM    707  CA  ALA A  47      -2.539   9.415  16.496  1.00 59.40           C  
ATOM    708  HA  ALA A  47      -2.940   8.648  15.835  1.00 59.40           H  
ATOM    709  C   ALA A  47      -1.008   9.243  16.532  1.00 59.40           C  
ATOM    710  CB  ALA A  47      -2.933  10.793  15.956  1.00 59.40           C  
ATOM    711  HB1 ALA A  47      -4.018  10.872  15.893  1.00 59.40           H  
ATOM    712  HB2 ALA A  47      -2.506  10.940  14.964  1.00 59.40           H  
ATOM    713  HB3 ALA A  47      -2.560  11.573  16.621  1.00 59.40           H  
ATOM    714  O   ALA A  47      -0.437   8.690  15.590  1.00 59.40           O  
ATOM    715  N   LYS A  48      -0.349   9.695  17.612  1.00 60.44           N  
ATOM    716  H   LYS A  48      -0.905  10.073  18.366  1.00 60.44           H  
ATOM    717  CA  LYS A  48       1.101   9.529  17.817  1.00 60.44           C  
ATOM    718  HA  LYS A  48       1.623   9.712  16.878  1.00 60.44           H  
ATOM    719  C   LYS A  48       1.471   8.108  18.230  1.00 60.44           C  
ATOM    720  CB  LYS A  48       1.606  10.507  18.887  1.00 60.44           C  
ATOM    721  HB2 LYS A  48       0.985  10.427  19.779  1.00 60.44           H  
ATOM    722  HB3 LYS A  48       2.623  10.223  19.159  1.00 60.44           H  
ATOM    723  O   LYS A  48       2.513   7.603  17.817  1.00 60.44           O  
ATOM    724  CG  LYS A  48       1.628  11.958  18.398  1.00 60.44           C  
ATOM    725  HG2 LYS A  48       2.263  12.031  17.515  1.00 60.44           H  
ATOM    726  HG3 LYS A  48       0.619  12.275  18.138  1.00 60.44           H  
ATOM    727  CD  LYS A  48       2.181  12.863  19.503  1.00 60.44           C  
ATOM    728  HD2 LYS A  48       1.537  12.781  20.378  1.00 60.44           H  
ATOM    729  HD3 LYS A  48       3.189  12.538  19.764  1.00 60.44           H  
ATOM    730  CE  LYS A  48       2.209  14.310  19.012  1.00 60.44           C  
ATOM    731  HE2 LYS A  48       1.196  14.586  18.718  1.00 60.44           H  
ATOM    732  HE3 LYS A  48       2.840  14.367  18.125  1.00 60.44           H  
ATOM    733  NZ  LYS A  48       2.704  15.224  20.068  1.00 60.44           N  
ATOM    734  HZ1 LYS A  48       2.106  15.158  20.879  1.00 60.44           H  
ATOM    735  HZ2 LYS A  48       3.646  14.975  20.335  1.00 60.44           H  
ATOM    736  HZ3 LYS A  48       2.692  16.178  19.737  1.00 60.44           H  
ATOM    737  N   ASP A  49       0.639   7.470  19.042  1.00 59.30           N  
ATOM    738  H   ASP A  49      -0.169   7.965  19.392  1.00 59.30           H  
ATOM    739  CA  ASP A  49       0.898   6.121  19.540  1.00 59.30           C  
ATOM    740  HA  ASP A  49       1.966   6.003  19.723  1.00 59.30           H  
ATOM    741  C   ASP A  49       0.527   5.029  18.525  1.00 59.30           C  
ATOM    742  CB  ASP A  49       0.163   5.945  20.869  1.00 59.30           C  
ATOM    743  HB2 ASP A  49      -0.849   6.341  20.790  1.00 59.30           H  
ATOM    744  HB3 ASP A  49       0.084   4.875  21.066  1.00 59.30           H  
ATOM    745  O   ASP A  49       1.243   4.036  18.401  1.00 59.30           O  
ATOM    746  CG  ASP A  49       0.886   6.575  22.066  1.00 59.30           C  
ATOM    747  OD1 ASP A  49       2.098   6.902  21.951  1.00 59.30           O  
ATOM    748  OD2 ASP A  49       0.244   6.618  23.132  1.00 59.30           O  
ATOM    749  N   ALA A  50      -0.525   5.240  17.736  1.00 57.47           N  
ATOM    750  H   ALA A  50      -1.089   6.059  17.911  1.00 57.47           H  
ATOM    751  CA  ALA A  50      -0.941   4.384  16.628  1.00 57.47           C  
ATOM    752  HA  ALA A  50      -1.157   3.386  17.008  1.00 57.47           H  
ATOM    753  C   ALA A  50       0.165   4.258  15.578  1.00 57.47           C  
ATOM    754  CB  ALA A  50      -2.214   4.961  15.993  1.00 57.47           C  
ATOM    755  HB1 ALA A  50      -2.032   5.975  15.634  1.00 57.47           H  
ATOM    756  HB2 ALA A  50      -3.020   4.974  16.727  1.00 57.47           H  
ATOM    757  HB3 ALA A  50      -2.523   4.335  15.155  1.00 57.47           H  
ATOM    758  O   ALA A  50       0.292   3.222  14.938  1.00 57.47           O  
ATOM    759  N   GLU A  51       1.010   5.278  15.419  1.00 61.42           N  
ATOM    760  H   GLU A  51       0.852   6.125  15.946  1.00 61.42           H  
ATOM    761  CA  GLU A  51       2.159   5.197  14.523  1.00 61.42           C  
ATOM    762  HA  GLU A  51       1.810   4.801  13.570  1.00 61.42           H  
ATOM    763  C   GLU A  51       3.247   4.228  15.018  1.00 61.42           C  
ATOM    764  CB  GLU A  51       2.691   6.616  14.284  1.00 61.42           C  
ATOM    765  HB2 GLU A  51       2.903   7.102  15.236  1.00 61.42           H  
ATOM    766  HB3 GLU A  51       1.912   7.180  13.773  1.00 61.42           H  
ATOM    767  O   GLU A  51       3.900   3.583  14.191  1.00 61.42           O  
ATOM    768  CG  GLU A  51       3.962   6.619  13.431  1.00 61.42           C  
ATOM    769  HG2 GLU A  51       4.834   6.524  14.079  1.00 61.42           H  
ATOM    770  HG3 GLU A  51       3.952   5.754  12.768  1.00 61.42           H  
ATOM    771  CD  GLU A  51       4.078   7.879  12.584  1.00 61.42           C  
ATOM    772  OE1 GLU A  51       4.154   7.667  11.350  1.00 61.42           O  
ATOM    773  OE2 GLU A  51       4.037   8.990  13.149  1.00 61.42           O  
ATOM    774  N   LYS A  52       3.425   4.097  16.339  1.00 64.17           N  
ATOM    775  H   LYS A  52       2.777   4.571  16.951  1.00 64.17           H  
ATOM    776  CA  LYS A  52       4.423   3.198  16.938  1.00 64.17           C  
ATOM    777  HA  LYS A  52       5.349   3.249  16.365  1.00 64.17           H  
ATOM    778  C   LYS A  52       3.991   1.738  16.898  1.00 64.17           C  
ATOM    779  CB  LYS A  52       4.708   3.599  18.388  1.00 64.17           C  
ATOM    780  HB2 LYS A  52       5.318   2.821  18.847  1.00 64.17           H  
ATOM    781  HB3 LYS A  52       3.769   3.655  18.939  1.00 64.17           H  
ATOM    782  O   LYS A  52       4.816   0.886  16.586  1.00 64.17           O  
ATOM    783  CG  LYS A  52       5.457   4.930  18.492  1.00 64.17           C  
ATOM    784  HG2 LYS A  52       4.872   5.724  18.029  1.00 64.17           H  
ATOM    785  HG3 LYS A  52       6.424   4.851  17.994  1.00 64.17           H  
ATOM    786  CD  LYS A  52       5.657   5.245  19.974  1.00 64.17           C  
ATOM    787  HD2 LYS A  52       4.674   5.282  20.445  1.00 64.17           H  
ATOM    788  HD3 LYS A  52       6.241   4.453  20.442  1.00 64.17           H  
ATOM    789  CE  LYS A  52       6.354   6.588  20.161  1.00 64.17           C  
ATOM    790  HE2 LYS A  52       7.399   6.497  19.862  1.00 64.17           H  
ATOM    791  HE3 LYS A  52       5.867   7.316  19.513  1.00 64.17           H  
ATOM    792  NZ  LYS A  52       6.225   7.009  21.575  1.00 64.17           N  
ATOM    793  HZ1 LYS A  52       5.244   7.073  21.804  1.00 64.17           H  
ATOM    794  HZ2 LYS A  52       6.627   6.317  22.192  1.00 64.17           H  
ATOM    795  HZ3 LYS A  52       6.648   7.912  21.735  1.00 64.17           H  
ATOM    796  N   ASP A  53       2.715   1.477  17.164  1.00 66.92           N  
ATOM    797  H   ASP A  53       2.124   2.244  17.449  1.00 66.92           H  
ATOM    798  CA  ASP A  53       2.177   0.114  17.264  1.00 66.92           C  
ATOM    799  HA  ASP A  53       2.997  -0.574  17.469  1.00 66.92           H  
ATOM    800  C   ASP A  53       1.535  -0.383  15.965  1.00 66.92           C  
ATOM    801  CB  ASP A  53       1.211   0.027  18.451  1.00 66.92           C  
ATOM    802  HB2 ASP A  53       0.412   0.756  18.316  1.00 66.92           H  
ATOM    803  HB3 ASP A  53       0.764  -0.967  18.485  1.00 66.92           H  
ATOM    804  O   ASP A  53       0.915  -1.446  15.944  1.00 66.92           O  
ATOM    805  CG  ASP A  53       1.905   0.266  19.793  1.00 66.92           C  
ATOM    806  OD1 ASP A  53       3.128   0.050  19.917  1.00 66.92           O  
ATOM    807  OD2 ASP A  53       1.195   0.696  20.725  1.00 66.92           O  
ATOM    808  N   ALA A  54       1.668   0.378  14.877  1.00 76.97           N  
ATOM    809  H   ALA A  54       2.137   1.269  14.958  1.00 76.97           H  
ATOM    810  CA  ALA A  54       1.099  -0.013  13.601  1.00 76.97           C  
ATOM    811  HA  ALA A  54       0.032  -0.166  13.761  1.00 76.97           H  
ATOM    812  C   ALA A  54       1.706  -1.332  13.099  1.00 76.97           C  
ATOM    813  CB  ALA A  54       1.283   1.104  12.571  1.00 76.97           C  
ATOM    814  HB1 ALA A  54       2.340   1.350  12.471  1.00 76.97           H  
ATOM    815  HB2 ALA A  54       0.888   0.749  11.619  1.00 76.97           H  
ATOM    816  HB3 ALA A  54       0.717   1.987  12.868  1.00 76.97           H  
ATOM    817  O   ALA A  54       2.927  -1.447  12.940  1.00 76.97           O  
ATOM    818  N   GLU A  55       0.848  -2.294  12.756  1.00 85.07           N  
ATOM    819  H   GLU A  55      -0.139  -2.086  12.819  1.00 85.07           H  
ATOM    820  CA  GLU A  55       1.261  -3.457  11.981  1.00 85.07           C  
ATOM    821  HA  GLU A  55       2.167  -3.854  12.439  1.00 85.07           H  
ATOM    822  C   GLU A  55       1.592  -2.991  10.560  1.00 85.07           C  
ATOM    823  CB  GLU A  55       0.204  -4.578  12.002  1.00 85.07           C  
ATOM    824  HB2 GLU A  55      -0.084  -4.767  13.036  1.00 85.07           H  
ATOM    825  HB3 GLU A  55      -0.676  -4.260  11.444  1.00 85.07           H  
ATOM    826  O   GLU A  55       0.839  -2.245   9.927  1.00 85.07           O  
ATOM    827  CG  GLU A  55       0.759  -5.884  11.392  1.00 85.07           C  
ATOM    828  HG2 GLU A  55       1.112  -5.679  10.382  1.00 85.07           H  
ATOM    829  HG3 GLU A  55       1.621  -6.201  11.980  1.00 85.07           H  
ATOM    830  CD  GLU A  55      -0.254  -7.045  11.326  1.00 85.07           C  
ATOM    831  OE1 GLU A  55      -0.065  -7.942  10.460  1.00 85.07           O  
ATOM    832  OE2 GLU A  55      -1.238  -7.034  12.092  1.00 85.07           O  
ATOM    833  N   LYS A  56       2.752  -3.417  10.059  1.00 90.12           N  
ATOM    834  H   LYS A  56       3.304  -4.057  10.612  1.00 90.12           H  
ATOM    835  CA  LYS A  56       3.244  -3.060   8.729  1.00 90.12           C  
ATOM    836  HA  LYS A  56       2.490  -2.460   8.219  1.00 90.12           H  
ATOM    837  C   LYS A  56       3.464  -4.317   7.915  1.00 90.12           C  
ATOM    838  CB  LYS A  56       4.532  -2.232   8.818  1.00 90.12           C  
ATOM    839  HB2 LYS A  56       4.908  -2.054   7.810  1.00 90.12           H  
ATOM    840  HB3 LYS A  56       5.279  -2.800   9.372  1.00 90.12           H  
ATOM    841  O   LYS A  56       4.087  -5.263   8.393  1.00 90.12           O  
ATOM    842  CG  LYS A  56       4.299  -0.881   9.504  1.00 90.12           C  
ATOM    843  HG2 LYS A  56       3.868  -1.044  10.492  1.00 90.12           H  
ATOM    844  HG3 LYS A  56       3.603  -0.288   8.910  1.00 90.12           H  
ATOM    845  CD  LYS A  56       5.617  -0.118   9.666  1.00 90.12           C  
ATOM    846  HD2 LYS A  56       5.991   0.179   8.686  1.00 90.12           H  
ATOM    847  HD3 LYS A  56       6.345  -0.767  10.152  1.00 90.12           H  
ATOM    848  CE  LYS A  56       5.367   1.112  10.543  1.00 90.12           C  
ATOM    849  HE2 LYS A  56       4.895   0.776  11.466  1.00 90.12           H  
ATOM    850  HE3 LYS A  56       4.663   1.769  10.032  1.00 90.12           H  
ATOM    851  NZ  LYS A  56       6.626   1.830  10.854  1.00 90.12           N  
ATOM    852  HZ1 LYS A  56       7.262   1.205  11.328  1.00 90.12           H  
ATOM    853  HZ2 LYS A  56       7.064   2.175  10.012  1.00 90.12           H  
ATOM    854  HZ3 LYS A  56       6.436   2.600  11.479  1.00 90.12           H  
ATOM    855  N   ARG A  57       3.011  -4.303   6.667  1.00 92.93           N  
ATOM    856  H   ARG A  57       2.496  -3.489   6.362  1.00 92.93           H  
ATOM    857  CA  ARG A  57       3.320  -5.338   5.680  1.00 92.93           C  
ATOM    858  HA  ARG A  57       4.149  -5.945   6.044  1.00 92.93           H  
ATOM    859  C   ARG A  57       3.773  -4.689   4.388  1.00 92.93           C  
ATOM    860  CB  ARG A  57       2.117  -6.261   5.463  1.00 92.93           C  
ATOM    861  HB2 ARG A  57       1.250  -5.676   5.153  1.00 92.93           H  
ATOM    862  HB3 ARG A  57       2.358  -6.969   4.670  1.00 92.93           H  
ATOM    863  O   ARG A  57       3.169  -3.723   3.942  1.00 92.93           O  
ATOM    864  CG  ARG A  57       1.801  -7.042   6.745  1.00 92.93           C  
ATOM    865  HG2 ARG A  57       1.462  -6.361   7.526  1.00 92.93           H  
ATOM    866  HG3 ARG A  57       2.696  -7.561   7.089  1.00 92.93           H  
ATOM    867  CD  ARG A  57       0.713  -8.066   6.471  1.00 92.93           C  
ATOM    868  HD2 ARG A  57      -0.160  -7.529   6.097  1.00 92.93           H  
ATOM    869  HD3 ARG A  57       1.066  -8.771   5.719  1.00 92.93           H  
ATOM    870  NE  ARG A  57       0.321  -8.772   7.694  1.00 92.93           N  
ATOM    871  HE  ARG A  57       0.498  -8.330   8.584  1.00 92.93           H  
ATOM    872  NH1 ARG A  57      -0.992 -10.368   6.697  1.00 92.93           N  
ATOM    873 HH11 ARG A  57      -1.860 -10.871   6.815  1.00 92.93           H  
ATOM    874 HH12 ARG A  57      -0.640 -10.093   5.792  1.00 92.93           H  
ATOM    875  NH2 ARG A  57      -1.027 -10.071   8.915  1.00 92.93           N  
ATOM    876 HH21 ARG A  57      -0.768  -9.462   9.679  1.00 92.93           H  
ATOM    877 HH22 ARG A  57      -1.881 -10.607   8.968  1.00 92.93           H  
ATOM    878  CZ  ARG A  57      -0.549  -9.749   7.757  1.00 92.93           C  
ATOM    879  N   THR A  58       4.821  -5.241   3.798  1.00 95.68           N  
ATOM    880  H   THR A  58       5.239  -6.061   4.214  1.00 95.68           H  
ATOM    881  CA  THR A  58       5.286  -4.868   2.463  1.00 95.68           C  
ATOM    882  HA  THR A  58       4.734  -4.003   2.094  1.00 95.68           H  
ATOM    883  C   THR A  58       5.028  -6.044   1.543  1.00 95.68           C  
ATOM    884  CB  THR A  58       6.774  -4.509   2.457  1.00 95.68           C  
ATOM    885  HB  THR A  58       7.354  -5.381   2.761  1.00 95.68           H  
ATOM    886  O   THR A  58       5.374  -7.175   1.886  1.00 95.68           O  
ATOM    887  CG2 THR A  58       7.246  -4.058   1.077  1.00 95.68           C  
ATOM    888 HG21 THR A  58       6.604  -3.264   0.693  1.00 95.68           H  
ATOM    889 HG22 THR A  58       7.221  -4.894   0.378  1.00 95.68           H  
ATOM    890 HG23 THR A  58       8.274  -3.700   1.125  1.00 95.68           H  
ATOM    891  OG1 THR A  58       7.043  -3.459   3.366  1.00 95.68           O  
ATOM    892  HG1 THR A  58       8.000  -3.411   3.419  1.00 95.68           H  
ATOM    893  N   VAL A  59       4.420  -5.779   0.395  1.00 96.00           N  
ATOM    894  H   VAL A  59       4.131  -4.831   0.202  1.00 96.00           H  
ATOM    895  CA  VAL A  59       4.121  -6.786  -0.620  1.00 96.00           C  
ATOM    896  HA  VAL A  59       4.653  -7.711  -0.400  1.00 96.00           H  
ATOM    897  C   VAL A  59       4.597  -6.278  -1.967  1.00 96.00           C  
ATOM    898  CB  VAL A  59       2.615  -7.090  -0.644  1.00 96.00           C  
ATOM    899  HB  VAL A  59       2.059  -6.167  -0.809  1.00 96.00           H  
ATOM    900  O   VAL A  59       4.270  -5.161  -2.353  1.00 96.00           O  
ATOM    901  CG1 VAL A  59       2.236  -8.079  -1.748  1.00 96.00           C  
ATOM    902 HG11 VAL A  59       1.153  -8.198  -1.752  1.00 96.00           H  
ATOM    903 HG12 VAL A  59       2.720  -9.043  -1.591  1.00 96.00           H  
ATOM    904 HG13 VAL A  59       2.513  -7.692  -2.728  1.00 96.00           H  
ATOM    905  CG2 VAL A  59       2.178  -7.695   0.696  1.00 96.00           C  
ATOM    906 HG21 VAL A  59       1.172  -8.103   0.594  1.00 96.00           H  
ATOM    907 HG22 VAL A  59       2.180  -6.928   1.471  1.00 96.00           H  
ATOM    908 HG23 VAL A  59       2.852  -8.503   0.978  1.00 96.00           H  
ATOM    909  N   THR A  60       5.338  -7.105  -2.694  1.00 97.25           N  
ATOM    910  H   THR A  60       5.581  -8.012  -2.321  1.00 97.25           H  
ATOM    911  CA  THR A  60       5.587  -6.883  -4.119  1.00 97.25           C  
ATOM    912  HA  THR A  60       5.573  -5.814  -4.330  1.00 97.25           H  
ATOM    913  C   THR A  60       4.476  -7.561  -4.909  1.00 97.25           C  
ATOM    914  CB  THR A  60       6.957  -7.424  -4.538  1.00 97.25           C  
ATOM    915  HB  THR A  60       6.967  -8.509  -4.426  1.00 97.25           H  
ATOM    916  O   THR A  60       4.228  -8.746  -4.708  1.00 97.25           O  
ATOM    917  CG2 THR A  60       7.298  -7.069  -5.983  1.00 97.25           C  
ATOM    918 HG21 THR A  60       8.316  -7.389  -6.205  1.00 97.25           H  
ATOM    919 HG22 THR A  60       7.215  -5.993  -6.139  1.00 97.25           H  
ATOM    920 HG23 THR A  60       6.620  -7.586  -6.661  1.00 97.25           H  
ATOM    921  OG1 THR A  60       7.965  -6.883  -3.713  1.00 97.25           O  
ATOM    922  HG1 THR A  60       8.019  -5.937  -3.869  1.00 97.25           H  
ATOM    923  N   VAL A  61       3.809  -6.817  -5.787  1.00 96.77           N  
ATOM    924  H   VAL A  61       4.061  -5.843  -5.872  1.00 96.77           H  
ATOM    925  CA  VAL A  61       2.744  -7.319  -6.663  1.00 96.77           C  
ATOM    926  HA  VAL A  61       2.491  -8.343  -6.388  1.00 96.77           H  
ATOM    927  C   VAL A  61       3.280  -7.321  -8.088  1.00 96.77           C  
ATOM    928  CB  VAL A  61       1.468  -6.463  -6.543  1.00 96.77           C  
ATOM    929  HB  VAL A  61       1.642  -5.488  -7.000  1.00 96.77           H  
ATOM    930  O   VAL A  61       3.584  -6.259  -8.639  1.00 96.77           O  
ATOM    931  CG1 VAL A  61       0.289  -7.142  -7.251  1.00 96.77           C  
ATOM    932 HG11 VAL A  61      -0.596  -6.506  -7.207  1.00 96.77           H  
ATOM    933 HG12 VAL A  61       0.062  -8.095  -6.774  1.00 96.77           H  
ATOM    934 HG13 VAL A  61       0.532  -7.337  -8.295  1.00 96.77           H  
ATOM    935  CG2 VAL A  61       1.052  -6.225  -5.085  1.00 96.77           C  
ATOM    936 HG21 VAL A  61       0.139  -5.630  -5.066  1.00 96.77           H  
ATOM    937 HG22 VAL A  61       0.879  -7.180  -4.588  1.00 96.77           H  
ATOM    938 HG23 VAL A  61       1.826  -5.672  -4.554  1.00 96.77           H  
ATOM    939  N   ASN A  62       3.443  -8.498  -8.685  1.00 97.02           N  
ATOM    940  H   ASN A  62       3.154  -9.339  -8.207  1.00 97.02           H  
ATOM    941  CA  ASN A  62       3.962  -8.630 -10.045  1.00 97.02           C  
ATOM    942  HA  ASN A  62       4.820  -7.964 -10.138  1.00 97.02           H  
ATOM    943  C   ASN A  62       2.915  -8.214 -11.096  1.00 97.02           C  
ATOM    944  CB  ASN A  62       4.457 -10.066 -10.263  1.00 97.02           C  
ATOM    945  HB2 ASN A  62       4.812 -10.196 -11.286  1.00 97.02           H  
ATOM    946  HB3 ASN A  62       3.635 -10.764 -10.107  1.00 97.02           H  
ATOM    947  O   ASN A  62       1.720  -8.181 -10.796  1.00 97.02           O  
ATOM    948  CG  ASN A  62       5.605 -10.405  -9.337  1.00 97.02           C  
ATOM    949  ND2 ASN A  62       5.389 -11.295  -8.402  1.00 97.02           N  
ATOM    950 HD21 ASN A  62       4.426 -11.487  -8.168  1.00 97.02           H  
ATOM    951 HD22 ASN A  62       6.115 -11.426  -7.711  1.00 97.02           H  
ATOM    952  OD1 ASN A  62       6.688  -9.850  -9.432  1.00 97.02           O  
ATOM    953  N   PRO A  63       3.330  -7.905 -12.337  1.00 96.13           N  
ATOM    954  CA  PRO A  63       2.406  -7.619 -13.434  1.00 96.13           C  
ATOM    955  HA  PRO A  63       1.929  -6.656 -13.248  1.00 96.13           H  
ATOM    956  C   PRO A  63       1.336  -8.706 -13.608  1.00 96.13           C  
ATOM    957  CB  PRO A  63       3.293  -7.507 -14.678  1.00 96.13           C  
ATOM    958  HB2 PRO A  63       2.871  -6.838 -15.428  1.00 96.13           H  
ATOM    959  HB3 PRO A  63       3.471  -8.492 -15.110  1.00 96.13           H  
ATOM    960  O   PRO A  63       1.656  -9.884 -13.765  1.00 96.13           O  
ATOM    961  CG  PRO A  63       4.599  -6.972 -14.101  1.00 96.13           C  
ATOM    962  HG2 PRO A  63       5.449  -7.170 -14.753  1.00 96.13           H  
ATOM    963  HG3 PRO A  63       4.490  -5.905 -13.907  1.00 96.13           H  
ATOM    964  CD  PRO A  63       4.706  -7.723 -12.779  1.00 96.13           C  
ATOM    965  HD2 PRO A  63       5.172  -8.694 -12.948  1.00 96.13           H  
ATOM    966  HD3 PRO A  63       5.288  -7.137 -12.067  1.00 96.13           H  
ATOM    967  N   GLY A  64       0.063  -8.308 -13.586  1.00 95.51           N  
ATOM    968  H   GLY A  64      -0.131  -7.340 -13.373  1.00 95.51           H  
ATOM    969  CA  GLY A  64      -1.091  -9.203 -13.707  1.00 95.51           C  
ATOM    970  HA2 GLY A  64      -1.969  -8.600 -13.939  1.00 95.51           H  
ATOM    971  HA3 GLY A  64      -0.918  -9.896 -14.530  1.00 95.51           H  
ATOM    972  C   GLY A  64      -1.411 -10.028 -12.455  1.00 95.51           C  
ATOM    973  O   GLY A  64      -2.349 -10.825 -12.488  1.00 95.51           O  
ATOM    974  N   GLU A  65      -0.662  -9.860 -11.364  1.00 96.64           N  
ATOM    975  H   GLU A  65       0.084  -9.179 -11.382  1.00 96.64           H  
ATOM    976  CA  GLU A  65      -0.886 -10.570 -10.107  1.00 96.64           C  
ATOM    977  HA  GLU A  65      -1.210 -11.583 -10.348  1.00 96.64           H  
ATOM    978  C   GLU A  65      -1.995  -9.909  -9.274  1.00 96.64           C  
ATOM    979  CB  GLU A  65       0.437 -10.682  -9.329  1.00 96.64           C  
ATOM    980  HB2 GLU A  65       0.703  -9.697  -8.944  1.00 96.64           H  
ATOM    981  HB3 GLU A  65       1.214 -11.012 -10.019  1.00 96.64           H  
ATOM    982  O   GLU A  65      -2.135  -8.680  -9.235  1.00 96.64           O  
ATOM    983  CG  GLU A  65       0.382 -11.674  -8.156  1.00 96.64           C  
ATOM    984  HG2 GLU A  65       0.073 -12.646  -8.541  1.00 96.64           H  
ATOM    985  HG3 GLU A  65      -0.372 -11.339  -7.442  1.00 96.64           H  
ATOM    986  CD  GLU A  65       1.726 -11.822  -7.420  1.00 96.64           C  
ATOM    987  OE1 GLU A  65       1.824 -12.736  -6.575  1.00 96.64           O  
ATOM    988  OE2 GLU A  65       2.673 -11.050  -7.713  1.00 96.64           O  
ATOM    989  N   GLU A  66      -2.761 -10.746  -8.569  1.00 96.47           N  
ATOM    990  H   GLU A  66      -2.557 -11.734  -8.620  1.00 96.47           H  
ATOM    991  CA  GLU A  66      -3.655 -10.335  -7.489  1.00 96.47           C  
ATOM    992  HA  GLU A  66      -3.619  -9.248  -7.413  1.00 96.47           H  
ATOM    993  C   GLU A  66      -3.152 -10.932  -6.168  1.00 96.47           C  
ATOM    994  CB  GLU A  66      -5.115 -10.716  -7.805  1.00 96.47           C  
ATOM    995  HB2 GLU A  66      -5.366 -10.310  -8.784  1.00 96.47           H  
ATOM    996  HB3 GLU A  66      -5.213 -11.801  -7.841  1.00 96.47           H  
ATOM    997  O   GLU A  66      -2.981 -12.147  -6.058  1.00 96.47           O  
ATOM    998  CG  GLU A  66      -6.101 -10.149  -6.765  1.00 96.47           C  
ATOM    999  HG2 GLU A  66      -5.883 -10.596  -5.795  1.00 96.47           H  
ATOM   1000  HG3 GLU A  66      -5.938  -9.075  -6.679  1.00 96.47           H  
ATOM   1001  CD  GLU A  66      -7.584 -10.379  -7.117  1.00 96.47           C  
ATOM   1002  OE1 GLU A  66      -8.366 -10.724  -6.196  1.00 96.47           O  
ATOM   1003  OE2 GLU A  66      -7.977 -10.118  -8.281  1.00 96.47           O  
ATOM   1004  N   VAL A  67      -2.918 -10.082  -5.164  1.00 97.32           N  
ATOM   1005  H   VAL A  67      -3.122  -9.106  -5.324  1.00 97.32           H  
ATOM   1006  CA  VAL A  67      -2.445 -10.484  -3.831  1.00 97.32           C  
ATOM   1007  HA  VAL A  67      -2.377 -11.572  -3.800  1.00 97.32           H  
ATOM   1008  C   VAL A  67      -3.451 -10.053  -2.769  1.00 97.32           C  
ATOM   1009  CB  VAL A  67      -1.038  -9.930  -3.514  1.00 97.32           C  
ATOM   1010  HB  VAL A  67      -1.069  -8.841  -3.492  1.00 97.32           H  
ATOM   1011  O   VAL A  67      -3.915  -8.915  -2.773  1.00 97.32           O  
ATOM   1012  CG1 VAL A  67      -0.565 -10.440  -2.144  1.00 97.32           C  
ATOM   1013 HG11 VAL A  67      -0.731 -11.515  -2.072  1.00 97.32           H  
ATOM   1014 HG12 VAL A  67      -1.102  -9.932  -1.343  1.00 97.32           H  
ATOM   1015 HG13 VAL A  67       0.504 -10.268  -2.022  1.00 97.32           H  
ATOM   1016  CG2 VAL A  67      -0.000 -10.362  -4.556  1.00 97.32           C  
ATOM   1017 HG21 VAL A  67       0.054 -11.449  -4.612  1.00 97.32           H  
ATOM   1018 HG22 VAL A  67      -0.276  -9.979  -5.539  1.00 97.32           H  
ATOM   1019 HG23 VAL A  67       0.985  -9.970  -4.304  1.00 97.32           H  
ATOM   1020  N   GLU A  68      -3.760 -10.937  -1.819  1.00 97.36           N  
ATOM   1021  H   GLU A  68      -3.333 -11.851  -1.855  1.00 97.36           H  
ATOM   1022  CA  GLU A  68      -4.579 -10.614  -0.647  1.00 97.36           C  
ATOM   1023  HA  GLU A  68      -5.012  -9.624  -0.788  1.00 97.36           H  
ATOM   1024  C   GLU A  68      -3.720 -10.564   0.623  1.00 97.36           C  
ATOM   1025  CB  GLU A  68      -5.765 -11.588  -0.515  1.00 97.36           C  
ATOM   1026  HB2 GLU A  68      -5.396 -12.586  -0.280  1.00 97.36           H  
ATOM   1027  HB3 GLU A  68      -6.295 -11.627  -1.467  1.00 97.36           H  
ATOM   1028  O   GLU A  68      -2.966 -11.486   0.933  1.00 97.36           O  
ATOM   1029  CG  GLU A  68      -6.753 -11.134   0.575  1.00 97.36           C  
ATOM   1030  HG2 GLU A  68      -7.087 -10.122   0.348  1.00 97.36           H  
ATOM   1031  HG3 GLU A  68      -6.239 -11.097   1.535  1.00 97.36           H  
ATOM   1032  CD  GLU A  68      -7.978 -12.055   0.696  1.00 97.36           C  
ATOM   1033  OE1 GLU A  68      -7.980 -12.891   1.626  1.00 97.36           O  
ATOM   1034  OE2 GLU A  68      -8.960 -11.862  -0.072  1.00 97.36           O  
ATOM   1035  N   VAL A  69      -3.871  -9.488   1.393  1.00 95.29           N  
ATOM   1036  H   VAL A  69      -4.469  -8.750   1.050  1.00 95.29           H  
ATOM   1037  CA  VAL A  69      -3.224  -9.288   2.689  1.00 95.29           C  
ATOM   1038  HA  VAL A  69      -2.607 -10.158   2.916  1.00 95.29           H  
ATOM   1039  C   VAL A  69      -4.299  -9.155   3.756  1.00 95.29           C  
ATOM   1040  CB  VAL A  69      -2.312  -8.051   2.677  1.00 95.29           C  
ATOM   1041  HB  VAL A  69      -2.914  -7.144   2.620  1.00 95.29           H  
ATOM   1042  O   VAL A  69      -5.097  -8.223   3.727  1.00 95.29           O  
ATOM   1043  CG1 VAL A  69      -1.482  -8.007   3.961  1.00 95.29           C  
ATOM   1044 HG11 VAL A  69      -2.133  -7.976   4.834  1.00 95.29           H  
ATOM   1045 HG12 VAL A  69      -0.867  -7.107   3.957  1.00 95.29           H  
ATOM   1046 HG13 VAL A  69      -0.834  -8.883   4.005  1.00 95.29           H  
ATOM   1047  CG2 VAL A  69      -1.343  -8.061   1.494  1.00 95.29           C  
ATOM   1048 HG21 VAL A  69      -1.893  -7.961   0.559  1.00 95.29           H  
ATOM   1049 HG22 VAL A  69      -0.660  -7.214   1.568  1.00 95.29           H  
ATOM   1050 HG23 VAL A  69      -0.782  -8.996   1.476  1.00 95.29           H  
ATOM   1051  N   THR A  70      -4.316 -10.074   4.720  1.00 92.82           N  
ATOM   1052  H   THR A  70      -3.668 -10.847   4.659  1.00 92.82           H  
ATOM   1053  CA  THR A  70      -5.275 -10.039   5.834  1.00 92.82           C  
ATOM   1054  HA  THR A  70      -6.066  -9.322   5.612  1.00 92.82           H  
ATOM   1055  C   THR A  70      -4.605  -9.601   7.127  1.00 92.82           C  
ATOM   1056  CB  THR A  70      -5.967 -11.393   6.024  1.00 92.82           C  
ATOM   1057  HB  THR A  70      -5.225 -12.172   6.197  1.00 92.82           H  
ATOM   1058  O   THR A  70      -3.630 -10.221   7.558  1.00 92.82           O  
ATOM   1059  CG2 THR A  70      -6.968 -11.378   7.182  1.00 92.82           C  
ATOM   1060 HG21 THR A  70      -7.533 -12.310   7.185  1.00 92.82           H  
ATOM   1061 HG22 THR A  70      -7.657 -10.540   7.070  1.00 92.82           H  
ATOM   1062 HG23 THR A  70      -6.447 -11.291   8.135  1.00 92.82           H  
ATOM   1063  OG1 THR A  70      -6.726 -11.712   4.884  1.00 92.82           O  
ATOM   1064  HG1 THR A  70      -6.161 -11.881   4.126  1.00 92.82           H  
ATOM   1065  N   PHE A  71      -5.175  -8.587   7.766  1.00 90.01           N  
ATOM   1066  H   PHE A  71      -5.979  -8.151   7.338  1.00 90.01           H  
ATOM   1067  CA  PHE A  71      -4.858  -8.151   9.118  1.00 90.01           C  
ATOM   1068  HA  PHE A  71      -3.920  -8.601   9.446  1.00 90.01           H  
ATOM   1069  C   PHE A  71      -5.966  -8.598  10.068  1.00 90.01           C  
ATOM   1070  CB  PHE A  71      -4.682  -6.634   9.147  1.00 90.01           C  
ATOM   1071  HB2 PHE A  71      -5.609  -6.156   8.829  1.00 90.01           H  
ATOM   1072  HB3 PHE A  71      -4.486  -6.341  10.178  1.00 90.01           H  
ATOM   1073  O   PHE A  71      -7.136  -8.676   9.684  1.00 90.01           O  
ATOM   1074  CG  PHE A  71      -3.545  -6.135   8.284  1.00 90.01           C  
ATOM   1075  CD1 PHE A  71      -2.307  -5.837   8.875  1.00 90.01           C  
ATOM   1076  HD1 PHE A  71      -2.182  -5.954   9.941  1.00 90.01           H  
ATOM   1077  CD2 PHE A  71      -3.715  -5.971   6.897  1.00 90.01           C  
ATOM   1078  HD2 PHE A  71      -4.659  -6.217   6.434  1.00 90.01           H  
ATOM   1079  CE1 PHE A  71      -1.252  -5.338   8.095  1.00 90.01           C  
ATOM   1080  HE1 PHE A  71      -0.319  -5.067   8.566  1.00 90.01           H  
ATOM   1081  CE2 PHE A  71      -2.657  -5.486   6.112  1.00 90.01           C  
ATOM   1082  HE2 PHE A  71      -2.794  -5.362   5.048  1.00 90.01           H  
ATOM   1083  CZ  PHE A  71      -1.430  -5.156   6.715  1.00 90.01           C  
ATOM   1084  HZ  PHE A  71      -0.622  -4.753   6.123  1.00 90.01           H  
ATOM   1085  N   SER A  72      -5.600  -8.911  11.307  1.00 85.13           N  
ATOM   1086  H   SER A  72      -4.643  -8.767  11.596  1.00 85.13           H  
ATOM   1087  CA  SER A  72      -6.549  -9.326  12.339  1.00 85.13           C  
ATOM   1088  HA  SER A  72      -7.560  -9.046  12.040  1.00 85.13           H  
ATOM   1089  C   SER A  72      -6.242  -8.597  13.632  1.00 85.13           C  
ATOM   1090  CB  SER A  72      -6.535 -10.841  12.549  1.00 85.13           C  
ATOM   1091  HB2 SER A  72      -5.553 -11.161  12.898  1.00 85.13           H  
ATOM   1092  HB3 SER A  72      -7.286 -11.107  13.293  1.00 85.13           H  
ATOM   1093  O   SER A  72      -5.089  -8.507  14.050  1.00 85.13           O  
ATOM   1094  OG  SER A  72      -6.839 -11.481  11.322  1.00 85.13           O  
ATOM   1095  HG  SER A  72      -7.306 -10.830  10.793  1.00 85.13           H  
ATOM   1096  N   ALA A  73      -7.281  -8.071  14.254  1.00 75.23           N  
ATOM   1097  H   ALA A  73      -8.204  -8.187  13.859  1.00 75.23           H  
ATOM   1098  CA  ALA A  73      -7.196  -7.274  15.453  1.00 75.23           C  
ATOM   1099  HA  ALA A  73      -6.249  -7.445  15.966  1.00 75.23           H  
ATOM   1100  C   ALA A  73      -8.345  -7.665  16.371  1.00 75.23           C  
ATOM   1101  CB  ALA A  73      -7.295  -5.804  15.041  1.00 75.23           C  
ATOM   1102  HB1 ALA A  73      -6.373  -5.474  14.563  1.00 75.23           H  
ATOM   1103  HB2 ALA A  73      -7.516  -5.198  15.919  1.00 75.23           H  
ATOM   1104  HB3 ALA A  73      -8.130  -5.667  14.353  1.00 75.23           H  
ATOM   1105  O   ALA A  73      -9.494  -7.600  15.967  1.00 75.23           O  
ATOM   1106  N   ASN A  74      -8.050  -7.987  17.633  1.00 69.95           N  
ATOM   1107  H   ASN A  74      -7.083  -8.144  17.879  1.00 69.95           H  
ATOM   1108  CA  ASN A  74      -9.091  -8.268  18.635  1.00 69.95           C  
ATOM   1109  HA  ASN A  74      -9.688  -9.116  18.298  1.00 69.95           H  
ATOM   1110  C   ASN A  74     -10.067  -7.095  18.847  1.00 69.95           C  
ATOM   1111  CB  ASN A  74      -8.421  -8.613  19.976  1.00 69.95           C  
ATOM   1112  HB2 ASN A  74      -9.199  -8.762  20.725  1.00 69.95           H  
ATOM   1113  HB3 ASN A  74      -7.806  -7.772  20.296  1.00 69.95           H  
ATOM   1114  O   ASN A  74     -11.096  -7.272  19.489  1.00 69.95           O  
ATOM   1115  CG  ASN A  74      -7.582  -9.873  19.944  1.00 69.95           C  
ATOM   1116  ND2 ASN A  74      -6.661 -10.011  20.867  1.00 69.95           N  
ATOM   1117 HD21 ASN A  74      -6.149 -10.882  20.834  1.00 69.95           H  
ATOM   1118 HD22 ASN A  74      -6.602  -9.352  21.630  1.00 69.95           H  
ATOM   1119  OD1 ASN A  74      -7.706 -10.742  19.104  1.00 69.95           O  
ATOM   1120  N   ASP A  75      -9.710  -5.915  18.343  1.00 67.34           N  
ATOM   1121  H   ASP A  75      -8.932  -5.894  17.699  1.00 67.34           H  
ATOM   1122  CA  ASP A  75     -10.527  -4.718  18.347  1.00 67.34           C  
ATOM   1123  HA  ASP A  75     -11.506  -4.957  18.763  1.00 67.34           H  
ATOM   1124  C   ASP A  75     -10.658  -4.198  16.897  1.00 67.34           C  
ATOM   1125  CB  ASP A  75      -9.881  -3.704  19.290  1.00 67.34           C  
ATOM   1126  HB2 ASP A  75      -9.778  -4.165  20.272  1.00 67.34           H  
ATOM   1127  HB3 ASP A  75      -8.879  -3.457  18.937  1.00 67.34           H  
ATOM   1128  O   ASP A  75      -9.633  -3.860  16.289  1.00 67.34           O  
ATOM   1129  CG  ASP A  75     -10.702  -2.428  19.437  1.00 67.34           C  
ATOM   1130  OD1 ASP A  75     -11.599  -2.206  18.593  1.00 67.34           O  
ATOM   1131  OD2 ASP A  75     -10.409  -1.722  20.414  1.00 67.34           O  
ATOM   1132  N   PRO A  76     -11.877  -4.152  16.324  1.00 60.86           N  
ATOM   1133  CA  PRO A  76     -12.121  -3.658  14.968  1.00 60.86           C  
ATOM   1134  HA  PRO A  76     -11.599  -4.281  14.242  1.00 60.86           H  
ATOM   1135  C   PRO A  76     -11.682  -2.199  14.761  1.00 60.86           C  
ATOM   1136  CB  PRO A  76     -13.635  -3.805  14.774  1.00 60.86           C  
ATOM   1137  HB2 PRO A  76     -13.862  -4.805  14.404  1.00 60.86           H  
ATOM   1138  HB3 PRO A  76     -14.051  -3.045  14.114  1.00 60.86           H  
ATOM   1139  O   PRO A  76     -11.319  -1.823  13.643  1.00 60.86           O  
ATOM   1140  CG  PRO A  76     -14.208  -3.725  16.180  1.00 60.86           C  
ATOM   1141  HG2 PRO A  76     -14.270  -2.685  16.500  1.00 60.86           H  
ATOM   1142  HG3 PRO A  76     -15.180  -4.213  16.256  1.00 60.86           H  
ATOM   1143  CD  PRO A  76     -13.143  -4.454  16.984  1.00 60.86           C  
ATOM   1144  HD2 PRO A  76     -13.177  -4.087  18.010  1.00 60.86           H  
ATOM   1145  HD3 PRO A  76     -13.321  -5.529  16.958  1.00 60.86           H  
ATOM   1146  N   HIS A  77     -11.649  -1.384  15.820  1.00 64.71           N  
ATOM   1147  H   HIS A  77     -11.888  -1.742  16.733  1.00 64.71           H  
ATOM   1148  CA  HIS A  77     -11.272   0.030  15.754  1.00 64.71           C  
ATOM   1149  HA  HIS A  77     -11.818   0.494  14.933  1.00 64.71           H  
ATOM   1150  C   HIS A  77      -9.776   0.239  15.453  1.00 64.71           C  
ATOM   1151  CB  HIS A  77     -11.726   0.711  17.050  1.00 64.71           C  
ATOM   1152  HB2 HIS A  77     -11.203   0.282  17.905  1.00 64.71           H  
ATOM   1153  HB3 HIS A  77     -11.462   1.767  16.987  1.00 64.71           H  
ATOM   1154  O   HIS A  77      -9.358   1.294  14.963  1.00 64.71           O  
ATOM   1155  CG  HIS A  77     -13.219   0.628  17.258  1.00 64.71           C  
ATOM   1156  CD2 HIS A  77     -13.896  -0.095  18.206  1.00 64.71           C  
ATOM   1157  HD2 HIS A  77     -13.446  -0.691  18.986  1.00 64.71           H  
ATOM   1158  ND1 HIS A  77     -14.163   1.268  16.491  1.00 64.71           N  
ATOM   1159  HD1 HIS A  77     -13.969   1.949  15.771  1.00 64.71           H  
ATOM   1160  CE1 HIS A  77     -15.375   0.942  16.965  1.00 64.71           C  
ATOM   1161  HE1 HIS A  77     -16.310   1.330  16.590  1.00 64.71           H  
ATOM   1162  NE2 HIS A  77     -15.272   0.073  17.979  1.00 64.71           N  
ATOM   1163  N   LYS A  78      -8.961  -0.821  15.563  1.00 69.16           N  
ATOM   1164  H   LYS A  78      -9.349  -1.664  15.960  1.00 69.16           H  
ATOM   1165  CA  LYS A  78      -7.546  -0.796  15.151  1.00 69.16           C  
ATOM   1166  HA  LYS A  78      -7.070   0.030  15.679  1.00 69.16           H  
ATOM   1167  C   LYS A  78      -7.329  -0.521  13.667  1.00 69.16           C  
ATOM   1168  CB  LYS A  78      -6.849  -2.097  15.545  1.00 69.16           C  
ATOM   1169  HB2 LYS A  78      -5.843  -2.100  15.125  1.00 69.16           H  
ATOM   1170  HB3 LYS A  78      -7.400  -2.949  15.146  1.00 69.16           H  
ATOM   1171  O   LYS A  78      -6.213  -0.177  13.270  1.00 69.16           O  
ATOM   1172  CG  LYS A  78      -6.745  -2.181  17.067  1.00 69.16           C  
ATOM   1173  HG2 LYS A  78      -7.738  -2.344  17.487  1.00 69.16           H  
ATOM   1174  HG3 LYS A  78      -6.360  -1.238  17.454  1.00 69.16           H  
ATOM   1175  CD  LYS A  78      -5.794  -3.297  17.496  1.00 69.16           C  
ATOM   1176  HD2 LYS A  78      -6.122  -4.258  17.100  1.00 69.16           H  
ATOM   1177  HD3 LYS A  78      -4.794  -3.074  17.124  1.00 69.16           H  
ATOM   1178  CE  LYS A  78      -5.790  -3.352  19.017  1.00 69.16           C  
ATOM   1179  HE2 LYS A  78      -5.488  -2.375  19.394  1.00 69.16           H  
ATOM   1180  HE3 LYS A  78      -6.809  -3.523  19.365  1.00 69.16           H  
ATOM   1181  NZ  LYS A  78      -4.877  -4.409  19.499  1.00 69.16           N  
ATOM   1182  HZ1 LYS A  78      -4.876  -4.400  20.509  1.00 69.16           H  
ATOM   1183  HZ2 LYS A  78      -3.943  -4.227  19.160  1.00 69.16           H  
ATOM   1184  HZ3 LYS A  78      -5.194  -5.308  19.164  1.00 69.16           H  
ATOM   1185  N   PHE A  79      -8.364  -0.649  12.840  1.00 77.27           N  
ATOM   1186  H   PHE A  79      -9.249  -0.948  13.226  1.00 77.27           H  
ATOM   1187  CA  PHE A  79      -8.290  -0.365  11.411  1.00 77.27           C  
ATOM   1188  HA  PHE A  79      -7.240  -0.349  11.121  1.00 77.27           H  
ATOM   1189  C   PHE A  79      -8.819   1.023  11.025  1.00 77.27           C  
ATOM   1190  CB  PHE A  79      -8.933  -1.502  10.616  1.00 77.27           C  
ATOM   1191  HB2 PHE A  79      -8.670  -1.344   9.570  1.00 77.27           H  
ATOM   1192  HB3 PHE A  79     -10.016  -1.453  10.725  1.00 77.27           H  
ATOM   1193  O   PHE A  79      -9.066   1.262   9.848  1.00 77.27           O  
ATOM   1194  CG  PHE A  79      -8.440  -2.889  10.958  1.00 77.27           C  
ATOM   1195  CD1 PHE A  79      -7.068  -3.187  10.859  1.00 77.27           C  
ATOM   1196  HD1 PHE A  79      -6.370  -2.420  10.561  1.00 77.27           H  
ATOM   1197  CD2 PHE A  79      -9.347  -3.884  11.358  1.00 77.27           C  
ATOM   1198  HD2 PHE A  79     -10.398  -3.656  11.459  1.00 77.27           H  
ATOM   1199  CE1 PHE A  79      -6.602  -4.472  11.175  1.00 77.27           C  
ATOM   1200  HE1 PHE A  79      -5.542  -4.677  11.151  1.00 77.27           H  
ATOM   1201  CE2 PHE A  79      -8.882  -5.176  11.648  1.00 77.27           C  
ATOM   1202  HE2 PHE A  79      -9.583  -5.927  11.981  1.00 77.27           H  
ATOM   1203  CZ  PHE A  79      -7.512  -5.474  11.551  1.00 77.27           C  
ATOM   1204  HZ  PHE A  79      -7.161  -6.463  11.805  1.00 77.27           H  
ATOM   1205  N   ASN A  80      -8.947   1.957  11.978  1.00 76.01           N  
ATOM   1206  H   ASN A  80      -8.868   1.665  12.941  1.00 76.01           H  
ATOM   1207  CA  ASN A  80      -9.482   3.302  11.727  1.00 76.01           C  
ATOM   1208  HA  ASN A  80     -10.414   3.182  11.174  1.00 76.01           H  
ATOM   1209  C   ASN A  80      -8.576   4.212  10.865  1.00 76.01           C  
ATOM   1210  CB  ASN A  80      -9.826   3.960  13.079  1.00 76.01           C  
ATOM   1211  HB2 ASN A  80      -9.915   5.039  12.949  1.00 76.01           H  
ATOM   1212  HB3 ASN A  80      -9.034   3.756  13.799  1.00 76.01           H  
ATOM   1213  O   ASN A  80      -9.057   5.206  10.313  1.00 76.01           O  
ATOM   1214  CG  ASN A  80     -11.139   3.488  13.686  1.00 76.01           C  
ATOM   1215  ND2 ASN A  80     -11.411   3.865  14.914  1.00 76.01           N  
ATOM   1216 HD21 ASN A  80     -12.254   3.532  15.360  1.00 76.01           H  
ATOM   1217 HD22 ASN A  80     -10.760   4.377  15.492  1.00 76.01           H  
ATOM   1218  OD1 ASN A  80     -11.929   2.795  13.063  1.00 76.01           O  
ATOM   1219  N   ARG A  81      -7.270   3.911  10.737  1.00 80.79           N  
ATOM   1220  H   ARG A  81      -6.922   3.112  11.247  1.00 80.79           H  
ATOM   1221  CA  ARG A  81      -6.330   4.683   9.895  1.00 80.79           C  
ATOM   1222  HA  ARG A  81      -6.931   5.251   9.184  1.00 80.79           H  
ATOM   1223  C   ARG A  81      -5.420   3.814   9.028  1.00 80.79           C  
ATOM   1224  CB  ARG A  81      -5.528   5.707  10.714  1.00 80.79           C  
ATOM   1225  HB2 ARG A  81      -5.007   5.203  11.528  1.00 80.79           H  
ATOM   1226  HB3 ARG A  81      -4.790   6.182  10.068  1.00 80.79           H  
ATOM   1227  O   ARG A  81      -4.201   3.801   9.227  1.00 80.79           O  
ATOM   1228  CG  ARG A  81      -6.433   6.799  11.282  1.00 80.79           C  
ATOM   1229  HG2 ARG A  81      -6.922   7.341  10.473  1.00 80.79           H  
ATOM   1230  HG3 ARG A  81      -7.214   6.323  11.874  1.00 80.79           H  
ATOM   1231  CD  ARG A  81      -5.659   7.767  12.179  1.00 80.79           C  
ATOM   1232  HD2 ARG A  81      -5.040   7.185  12.862  1.00 80.79           H  
ATOM   1233  HD3 ARG A  81      -6.381   8.337  12.764  1.00 80.79           H  
ATOM   1234  NE  ARG A  81      -4.851   8.725  11.411  1.00 80.79           N  
ATOM   1235  HE  ARG A  81      -5.265   9.106  10.572  1.00 80.79           H  
ATOM   1236  NH1 ARG A  81      -3.148   9.005  12.924  1.00 80.79           N  
ATOM   1237 HH11 ARG A  81      -2.264   9.418  13.185  1.00 80.79           H  
ATOM   1238 HH12 ARG A  81      -3.555   8.263  13.476  1.00 80.79           H  
ATOM   1239  NH2 ARG A  81      -3.264  10.276  11.079  1.00 80.79           N  
ATOM   1240 HH21 ARG A  81      -2.472  10.819  11.392  1.00 80.79           H  
ATOM   1241 HH22 ARG A  81      -3.904  10.646  10.391  1.00 80.79           H  
ATOM   1242  CZ  ARG A  81      -3.751   9.322  11.810  1.00 80.79           C  
ATOM   1243  N   PRO A  82      -5.974   3.061   8.066  1.00 89.24           N  
ATOM   1244  CA  PRO A  82      -5.146   2.309   7.154  1.00 89.24           C  
ATOM   1245  HA  PRO A  82      -4.410   1.729   7.710  1.00 89.24           H  
ATOM   1246  C   PRO A  82      -4.427   3.281   6.220  1.00 89.24           C  
ATOM   1247  CB  PRO A  82      -6.085   1.350   6.435  1.00 89.24           C  
ATOM   1248  HB2 PRO A  82      -6.228   0.459   7.046  1.00 89.24           H  
ATOM   1249  HB3 PRO A  82      -5.720   1.082   5.443  1.00 89.24           H  
ATOM   1250  O   PRO A  82      -4.984   4.262   5.714  1.00 89.24           O  
ATOM   1251  CG  PRO A  82      -7.389   2.137   6.376  1.00 89.24           C  
ATOM   1252  HG2 PRO A  82      -8.245   1.462   6.404  1.00 89.24           H  
ATOM   1253  HG3 PRO A  82      -7.402   2.733   5.464  1.00 89.24           H  
ATOM   1254  CD  PRO A  82      -7.357   3.035   7.620  1.00 89.24           C  
ATOM   1255  HD2 PRO A  82      -7.711   4.039   7.386  1.00 89.24           H  
ATOM   1256  HD3 PRO A  82      -7.988   2.612   8.401  1.00 89.24           H  
ATOM   1257  N   GLN A  83      -3.160   2.985   5.997  1.00 91.76           N  
ATOM   1258  H   GLN A  83      -2.758   2.202   6.494  1.00 91.76           H  
ATOM   1259  CA  GLN A  83      -2.292   3.722   5.108  1.00 91.76           C  
ATOM   1260  HA  GLN A  83      -2.879   4.464   4.566  1.00 91.76           H  
ATOM   1261  C   GLN A  83      -1.695   2.759   4.089  1.00 91.76           C  
ATOM   1262  CB  GLN A  83      -1.248   4.471   5.943  1.00 91.76           C  
ATOM   1263  HB2 GLN A  83      -1.745   5.279   6.480  1.00 91.76           H  
ATOM   1264  HB3 GLN A  83      -0.820   3.791   6.679  1.00 91.76           H  
ATOM   1265  O   GLN A  83      -1.186   1.693   4.437  1.00 91.76           O  
ATOM   1266  CG  GLN A  83      -0.121   5.050   5.082  1.00 91.76           C  
ATOM   1267  HG2 GLN A  83       0.362   4.246   4.527  1.00 91.76           H  
ATOM   1268  HG3 GLN A  83      -0.533   5.759   4.363  1.00 91.76           H  
ATOM   1269  CD  GLN A  83       0.961   5.746   5.892  1.00 91.76           C  
ATOM   1270  NE2 GLN A  83       2.131   5.871   5.316  1.00 91.76           N  
ATOM   1271 HE21 GLN A  83       2.520   6.792   5.460  1.00 91.76           H  
ATOM   1272 HE22 GLN A  83       2.246   5.495   4.385  1.00 91.76           H  
ATOM   1273  OE1 GLN A  83       0.794   6.178   7.026  1.00 91.76           O  
ATOM   1274  N   PHE A  84      -1.705   3.189   2.835  1.00 95.25           N  
ATOM   1275  H   PHE A  84      -2.151   4.074   2.640  1.00 95.25           H  
ATOM   1276  CA  PHE A  84      -1.111   2.487   1.710  1.00 95.25           C  
ATOM   1277  HA  PHE A  84      -0.639   1.569   2.060  1.00 95.25           H  
ATOM   1278  C   PHE A  84      -0.048   3.387   1.097  1.00 95.25           C  
ATOM   1279  CB  PHE A  84      -2.200   2.097   0.702  1.00 95.25           C  
ATOM   1280  HB2 PHE A  84      -2.526   2.985   0.160  1.00 95.25           H  
ATOM   1281  HB3 PHE A  84      -1.774   1.409  -0.028  1.00 95.25           H  
ATOM   1282  O   PHE A  84      -0.292   4.560   0.825  1.00 95.25           O  
ATOM   1283  CG  PHE A  84      -3.403   1.450   1.357  1.00 95.25           C  
ATOM   1284  CD1 PHE A  84      -3.343   0.099   1.731  1.00 95.25           C  
ATOM   1285  HD1 PHE A  84      -2.468  -0.482   1.482  1.00 95.25           H  
ATOM   1286  CD2 PHE A  84      -4.540   2.216   1.681  1.00 95.25           C  
ATOM   1287  HD2 PHE A  84      -4.584   3.262   1.416  1.00 95.25           H  
ATOM   1288  CE1 PHE A  84      -4.404  -0.484   2.443  1.00 95.25           C  
ATOM   1289  HE1 PHE A  84      -4.347  -1.519   2.746  1.00 95.25           H  
ATOM   1290  CE2 PHE A  84      -5.602   1.634   2.394  1.00 95.25           C  
ATOM   1291  HE2 PHE A  84      -6.460   2.230   2.666  1.00 95.25           H  
ATOM   1292  CZ  PHE A  84      -5.526   0.286   2.785  1.00 95.25           C  
ATOM   1293  HZ  PHE A  84      -6.320  -0.158   3.368  1.00 95.25           H  
ATOM   1294  N   THR A  85       1.148   2.861   0.890  1.00 96.34           N  
ATOM   1295  H   THR A  85       1.321   1.917   1.205  1.00 96.34           H  
ATOM   1296  CA  THR A  85       2.190   3.523   0.109  1.00 96.34           C  
ATOM   1297  HA  THR A  85       1.824   4.471  -0.285  1.00 96.34           H  
ATOM   1298  C   THR A  85       2.514   2.627  -1.068  1.00 96.34           C  
ATOM   1299  CB  THR A  85       3.420   3.830   0.963  1.00 96.34           C  
ATOM   1300  HB  THR A  85       3.852   2.901   1.335  1.00 96.34           H  
ATOM   1301  O   THR A  85       2.957   1.500  -0.873  1.00 96.34           O  
ATOM   1302  CG2 THR A  85       4.490   4.581   0.185  1.00 96.34           C  
ATOM   1303 HG21 THR A  85       4.753   4.037  -0.722  1.00 96.34           H  
ATOM   1304 HG22 THR A  85       4.136   5.576  -0.083  1.00 96.34           H  
ATOM   1305 HG23 THR A  85       5.387   4.640   0.801  1.00 96.34           H  
ATOM   1306  OG1 THR A  85       3.034   4.645   2.056  1.00 96.34           O  
ATOM   1307  HG1 THR A  85       2.172   4.991   1.816  1.00 96.34           H  
ATOM   1308  N   ILE A  86       2.230   3.117  -2.268  1.00 96.88           N  
ATOM   1309  H   ILE A  86       1.897   4.069  -2.328  1.00 96.88           H  
ATOM   1310  CA  ILE A  86       2.426   2.413  -3.527  1.00 96.88           C  
ATOM   1311  HA  ILE A  86       2.576   1.350  -3.342  1.00 96.88           H  
ATOM   1312  C   ILE A  86       3.691   2.981  -4.155  1.00 96.88           C  
ATOM   1313  CB  ILE A  86       1.195   2.584  -4.451  1.00 96.88           C  
ATOM   1314  HB  ILE A  86       1.075   3.637  -4.705  1.00 96.88           H  
ATOM   1315  O   ILE A  86       3.733   4.173  -4.454  1.00 96.88           O  
ATOM   1316  CG1 ILE A  86      -0.127   2.060  -3.837  1.00 96.88           C  
ATOM   1317 HG12 ILE A  86      -0.829   1.850  -4.644  1.00 96.88           H  
ATOM   1318 HG13 ILE A  86       0.057   1.122  -3.313  1.00 96.88           H  
ATOM   1319  CG2 ILE A  86       1.429   1.807  -5.754  1.00 96.88           C  
ATOM   1320 HG21 ILE A  86       0.595   1.957  -6.440  1.00 96.88           H  
ATOM   1321 HG22 ILE A  86       2.336   2.144  -6.256  1.00 96.88           H  
ATOM   1322 HG23 ILE A  86       1.518   0.746  -5.519  1.00 96.88           H  
ATOM   1323  CD1 ILE A  86      -0.841   3.040  -2.895  1.00 96.88           C  
ATOM   1324 HD11 ILE A  86      -0.315   3.126  -1.944  1.00 96.88           H  
ATOM   1325 HD12 ILE A  86      -1.846   2.672  -2.692  1.00 96.88           H  
ATOM   1326 HD13 ILE A  86      -0.914   4.023  -3.362  1.00 96.88           H  
ATOM   1327  N   GLU A  87       4.702   2.141  -4.340  1.00 96.68           N  
ATOM   1328  H   GLU A  87       4.597   1.181  -4.044  1.00 96.68           H  
ATOM   1329  CA  GLU A  87       5.982   2.486  -4.947  1.00 96.68           C  
ATOM   1330  HA  GLU A  87       5.971   3.542  -5.218  1.00 96.68           H  
ATOM   1331  C   GLU A  87       6.185   1.678  -6.227  1.00 96.68           C  
ATOM   1332  CB  GLU A  87       7.150   2.278  -3.966  1.00 96.68           C  
ATOM   1333  HB2 GLU A  87       7.219   1.226  -3.690  1.00 96.68           H  
ATOM   1334  HB3 GLU A  87       8.070   2.571  -4.472  1.00 96.68           H  
ATOM   1335  O   GLU A  87       6.015   0.458  -6.249  1.00 96.68           O  
ATOM   1336  CG  GLU A  87       6.979   3.123  -2.695  1.00 96.68           C  
ATOM   1337  HG2 GLU A  87       6.723   4.137  -3.003  1.00 96.68           H  
ATOM   1338  HG3 GLU A  87       6.143   2.729  -2.118  1.00 96.68           H  
ATOM   1339  CD  GLU A  87       8.214   3.202  -1.781  1.00 96.68           C  
ATOM   1340  OE1 GLU A  87       8.096   3.950  -0.773  1.00 96.68           O  
ATOM   1341  OE2 GLU A  87       9.272   2.621  -2.117  1.00 96.68           O  
ATOM   1342  N   TRP A  88       6.559   2.351  -7.308  1.00 94.64           N  
ATOM   1343  H   TRP A  88       6.702   3.348  -7.238  1.00 94.64           H  
ATOM   1344  CA  TRP A  88       6.822   1.710  -8.593  1.00 94.64           C  
ATOM   1345  HA  TRP A  88       6.922   0.635  -8.444  1.00 94.64           H  
ATOM   1346  C   TRP A  88       8.135   2.197  -9.193  1.00 94.64           C  
ATOM   1347  CB  TRP A  88       5.649   1.925  -9.553  1.00 94.64           C  
ATOM   1348  HB2 TRP A  88       5.803   1.318 -10.445  1.00 94.64           H  
ATOM   1349  HB3 TRP A  88       4.736   1.572  -9.074  1.00 94.64           H  
ATOM   1350  O   TRP A  88       8.663   3.259  -8.848  1.00 94.64           O  
ATOM   1351  CG  TRP A  88       5.437   3.342  -9.971  1.00 94.64           C  
ATOM   1352  CD1 TRP A  88       6.000   3.949 -11.040  1.00 94.64           C  
ATOM   1353  HD1 TRP A  88       6.678   3.480 -11.738  1.00 94.64           H  
ATOM   1354  CD2 TRP A  88       4.632   4.357  -9.304  1.00 94.64           C  
ATOM   1355  CE2 TRP A  88       4.706   5.554 -10.074  1.00 94.64           C  
ATOM   1356  CE3 TRP A  88       3.867   4.389  -8.119  1.00 94.64           C  
ATOM   1357  HE3 TRP A  88       3.806   3.500  -7.509  1.00 94.64           H  
ATOM   1358  NE1 TRP A  88       5.567   5.257 -11.106  1.00 94.64           N  
ATOM   1359  HE1 TRP A  88       5.839   5.894 -11.841  1.00 94.64           H  
ATOM   1360  CH2 TRP A  88       3.313   6.729  -8.503  1.00 94.64           C  
ATOM   1361  HH2 TRP A  88       2.840   7.651  -8.197  1.00 94.64           H  
ATOM   1362  CZ2 TRP A  88       4.038   6.725  -9.700  1.00 94.64           C  
ATOM   1363  HZ2 TRP A  88       4.109   7.616 -10.306  1.00 94.64           H  
ATOM   1364  CZ3 TRP A  88       3.216   5.569  -7.714  1.00 94.64           C  
ATOM   1365  HZ3 TRP A  88       2.649   5.579  -6.796  1.00 94.64           H  
ATOM   1366  N   LYS A  89       8.659   1.376 -10.100  1.00 91.98           N  
ATOM   1367  H   LYS A  89       8.142   0.539 -10.325  1.00 91.98           H  
ATOM   1368  CA  LYS A  89       9.860   1.625 -10.898  1.00 91.98           C  
ATOM   1369  HA  LYS A  89      10.124   2.682 -10.875  1.00 91.98           H  
ATOM   1370  C   LYS A  89       9.501   1.247 -12.330  1.00 91.98           C  
ATOM   1371  CB  LYS A  89      11.029   0.778 -10.357  1.00 91.98           C  
ATOM   1372  HB2 LYS A  89      10.753  -0.275 -10.419  1.00 91.98           H  
ATOM   1373  HB3 LYS A  89      11.904   0.933 -10.989  1.00 91.98           H  
ATOM   1374  O   LYS A  89       9.074   0.116 -12.554  1.00 91.98           O  
ATOM   1375  CG  LYS A  89      11.380   1.116  -8.896  1.00 91.98           C  
ATOM   1376  HG2 LYS A  89      10.474   1.063  -8.291  1.00 91.98           H  
ATOM   1377  HG3 LYS A  89      11.767   2.134  -8.840  1.00 91.98           H  
ATOM   1378  CD  LYS A  89      12.393   0.151  -8.267  1.00 91.98           C  
ATOM   1379  HD2 LYS A  89      13.363   0.249  -8.756  1.00 91.98           H  
ATOM   1380  HD3 LYS A  89      12.025  -0.866  -8.403  1.00 91.98           H  
ATOM   1381  CE  LYS A  89      12.506   0.474  -6.763  1.00 91.98           C  
ATOM   1382  HE2 LYS A  89      13.387   1.092  -6.586  1.00 91.98           H  
ATOM   1383  HE3 LYS A  89      11.633   1.063  -6.482  1.00 91.98           H  
ATOM   1384  NZ  LYS A  89      12.523  -0.735  -5.894  1.00 91.98           N  
ATOM   1385  HZ1 LYS A  89      12.470  -0.507  -4.912  1.00 91.98           H  
ATOM   1386  HZ2 LYS A  89      11.660  -1.255  -5.965  1.00 91.98           H  
ATOM   1387  HZ3 LYS A  89      13.291  -1.368  -6.068  1.00 91.98           H  
ATOM   1388  N   ASP A  90       9.604   2.182 -13.259  1.00 85.96           N  
ATOM   1389  H   ASP A  90       9.934   3.103 -13.010  1.00 85.96           H  
ATOM   1390  CA  ASP A  90       9.187   1.985 -14.649  1.00 85.96           C  
ATOM   1391  HA  ASP A  90       9.034   0.925 -14.853  1.00 85.96           H  
ATOM   1392  C   ASP A  90      10.293   2.484 -15.579  1.00 85.96           C  
ATOM   1393  CB  ASP A  90       7.845   2.708 -14.861  1.00 85.96           C  
ATOM   1394  HB2 ASP A  90       7.178   2.442 -14.041  1.00 85.96           H  
ATOM   1395  HB3 ASP A  90       7.994   3.787 -14.822  1.00 85.96           H  
ATOM   1396  O   ASP A  90      10.469   3.690 -15.700  1.00 85.96           O  
ATOM   1397  CG  ASP A  90       7.130   2.332 -16.163  1.00 85.96           C  
ATOM   1398  OD1 ASP A  90       7.436   1.258 -16.726  1.00 85.96           O  
ATOM   1399  OD2 ASP A  90       6.171   3.070 -16.495  1.00 85.96           O  
ATOM   1400  N   ASP A  91      11.060   1.556 -16.158  1.00 85.56           N  
ATOM   1401  H   ASP A  91      10.787   0.588 -16.070  1.00 85.56           H  
ATOM   1402  CA  ASP A  91      12.124   1.835 -17.138  1.00 85.56           C  
ATOM   1403  HA  ASP A  91      12.768   2.640 -16.784  1.00 85.56           H  
ATOM   1404  C   ASP A  91      11.472   2.277 -18.454  1.00 85.56           C  
ATOM   1405  CB  ASP A  91      12.980   0.565 -17.323  1.00 85.56           C  
ATOM   1406  HB2 ASP A  91      13.345   0.224 -16.354  1.00 85.56           H  
ATOM   1407  HB3 ASP A  91      12.354  -0.235 -17.719  1.00 85.56           H  
ATOM   1408  O   ASP A  91      11.079   1.449 -19.284  1.00 85.56           O  
ATOM   1409  CG  ASP A  91      14.188   0.747 -18.247  1.00 85.56           C  
ATOM   1410  OD1 ASP A  91      14.323   1.828 -18.842  1.00 85.56           O  
ATOM   1411  OD2 ASP A  91      14.943  -0.244 -18.394  1.00 85.56           O  
ATOM   1412  N   LYS A  92      11.239   3.584 -18.593  1.00 83.61           N  
ATOM   1413  H   LYS A  92      11.729   4.202 -17.962  1.00 83.61           H  
ATOM   1414  CA  LYS A  92      10.437   4.132 -19.692  1.00 83.61           C  
ATOM   1415  HA  LYS A  92       9.644   3.423 -19.933  1.00 83.61           H  
ATOM   1416  C   LYS A  92      11.249   4.290 -20.964  1.00 83.61           C  
ATOM   1417  CB  LYS A  92       9.813   5.475 -19.304  1.00 83.61           C  
ATOM   1418  HB2 LYS A  92      10.584   6.138 -18.911  1.00 83.61           H  
ATOM   1419  HB3 LYS A  92       9.386   5.927 -20.199  1.00 83.61           H  
ATOM   1420  O   LYS A  92      10.664   4.243 -22.049  1.00 83.61           O  
ATOM   1421  CG  LYS A  92       8.699   5.298 -18.272  1.00 83.61           C  
ATOM   1422  HG2 LYS A  92       9.135   5.004 -17.317  1.00 83.61           H  
ATOM   1423  HG3 LYS A  92       8.014   4.518 -18.604  1.00 83.61           H  
ATOM   1424  CD  LYS A  92       7.926   6.601 -18.091  1.00 83.61           C  
ATOM   1425  HD2 LYS A  92       7.423   6.853 -19.025  1.00 83.61           H  
ATOM   1426  HD3 LYS A  92       8.608   7.400 -17.802  1.00 83.61           H  
ATOM   1427  CE  LYS A  92       6.901   6.357 -16.990  1.00 83.61           C  
ATOM   1428  HE2 LYS A  92       6.351   5.445 -17.221  1.00 83.61           H  
ATOM   1429  HE3 LYS A  92       7.426   6.185 -16.051  1.00 83.61           H  
ATOM   1430  NZ  LYS A  92       5.958   7.481 -16.874  1.00 83.61           N  
ATOM   1431  HZ1 LYS A  92       5.244   7.230 -16.205  1.00 83.61           H  
ATOM   1432  HZ2 LYS A  92       5.385   7.525 -17.705  1.00 83.61           H  
ATOM   1433  HZ3 LYS A  92       6.395   8.363 -16.649  1.00 83.61           H  
ATOM   1434  N   ASP A  93      12.551   4.529 -20.845  1.00 88.11           N  
ATOM   1435  H   ASP A  93      12.976   4.489 -19.930  1.00 88.11           H  
ATOM   1436  CA  ASP A  93      13.440   4.679 -21.997  1.00 88.11           C  
ATOM   1437  HA  ASP A  93      12.832   4.980 -22.850  1.00 88.11           H  
ATOM   1438  C   ASP A  93      14.096   3.358 -22.436  1.00 88.11           C  
ATOM   1439  CB  ASP A  93      14.418   5.841 -21.769  1.00 88.11           C  
ATOM   1440  HB2 ASP A  93      14.954   6.022 -22.701  1.00 88.11           H  
ATOM   1441  HB3 ASP A  93      13.840   6.738 -21.551  1.00 88.11           H  
ATOM   1442  O   ASP A  93      14.572   3.263 -23.572  1.00 88.11           O  
ATOM   1443  CG  ASP A  93      15.449   5.632 -20.660  1.00 88.11           C  
ATOM   1444  OD1 ASP A  93      15.686   4.461 -20.314  1.00 88.11           O  
ATOM   1445  OD2 ASP A  93      16.029   6.673 -20.268  1.00 88.11           O  
ATOM   1446  N   GLY A  94      14.013   2.315 -21.605  1.00 86.80           N  
ATOM   1447  H   GLY A  94      13.832   2.508 -20.630  1.00 86.80           H  
ATOM   1448  CA  GLY A  94      14.500   0.975 -21.906  1.00 86.80           C  
ATOM   1449  HA2 GLY A  94      14.110   0.294 -21.150  1.00 86.80           H  
ATOM   1450  HA3 GLY A  94      14.145   0.668 -22.890  1.00 86.80           H  
ATOM   1451  C   GLY A  94      16.022   0.876 -21.879  1.00 86.80           C  
ATOM   1452  O   GLY A  94      16.577  -0.019 -22.528  1.00 86.80           O  
ATOM   1453  N   ASP A  95      16.708   1.797 -21.196  1.00 92.62           N  
ATOM   1454  H   ASP A  95      16.203   2.502 -20.680  1.00 92.62           H  
ATOM   1455  CA  ASP A  95      18.168   1.821 -21.112  1.00 92.62           C  
ATOM   1456  HA  ASP A  95      18.542   1.481 -22.078  1.00 92.62           H  
ATOM   1457  C   ASP A  95      18.736   0.823 -20.078  1.00 92.62           C  
ATOM   1458  CB  ASP A  95      18.667   3.274 -20.957  1.00 92.62           C  
ATOM   1459  HB2 ASP A  95      19.683   3.305 -21.350  1.00 92.62           H  
ATOM   1460  HB3 ASP A  95      18.069   3.934 -21.586  1.00 92.62           H  
ATOM   1461  O   ASP A  95      19.947   0.561 -20.057  1.00 92.62           O  
ATOM   1462  CG  ASP A  95      18.716   3.834 -19.527  1.00 92.62           C  
ATOM   1463  OD1 ASP A  95      18.260   3.139 -18.599  1.00 92.62           O  
ATOM   1464  OD2 ASP A  95      19.454   4.833 -19.336  1.00 92.62           O  
ATOM   1465  N   GLY A  96      17.861   0.203 -19.275  1.00 88.86           N  
ATOM   1466  H   GLY A  96      16.904   0.525 -19.307  1.00 88.86           H  
ATOM   1467  CA  GLY A  96      18.200  -0.765 -18.234  1.00 88.86           C  
ATOM   1468  HA2 GLY A  96      17.337  -1.416 -18.091  1.00 88.86           H  
ATOM   1469  HA3 GLY A  96      19.049  -1.365 -18.562  1.00 88.86           H  
ATOM   1470  C   GLY A  96      18.542  -0.143 -16.875  1.00 88.86           C  
ATOM   1471  O   GLY A  96      18.905  -0.877 -15.946  1.00 88.86           O  
ATOM   1472  N   TYR A  97      18.435   1.178 -16.726  1.00 90.51           N  
ATOM   1473  H   TYR A  97      18.131   1.726 -17.518  1.00 90.51           H  
ATOM   1474  CA  TYR A  97      18.654   1.934 -15.500  1.00 90.51           C  
ATOM   1475  HA  TYR A  97      18.954   1.245 -14.711  1.00 90.51           H  
ATOM   1476  C   TYR A  97      17.364   2.629 -15.064  1.00 90.51           C  
ATOM   1477  CB  TYR A  97      19.780   2.964 -15.681  1.00 90.51           C  
ATOM   1478  HB2 TYR A  97      19.493   3.680 -16.452  1.00 90.51           H  
ATOM   1479  HB3 TYR A  97      19.884   3.528 -14.754  1.00 90.51           H  
ATOM   1480  O   TYR A  97      16.640   3.211 -15.846  1.00 90.51           O  
ATOM   1481  CG  TYR A  97      21.129   2.368 -16.036  1.00 90.51           C  
ATOM   1482  CD1 TYR A  97      22.012   1.951 -15.020  1.00 90.51           C  
ATOM   1483  HD1 TYR A  97      21.722   2.062 -13.986  1.00 90.51           H  
ATOM   1484  CD2 TYR A  97      21.486   2.212 -17.387  1.00 90.51           C  
ATOM   1485  HD2 TYR A  97      20.790   2.517 -18.154  1.00 90.51           H  
ATOM   1486  CE1 TYR A  97      23.253   1.377 -15.358  1.00 90.51           C  
ATOM   1487  HE1 TYR A  97      23.936   1.043 -14.591  1.00 90.51           H  
ATOM   1488  CE2 TYR A  97      22.718   1.630 -17.732  1.00 90.51           C  
ATOM   1489  HE2 TYR A  97      22.952   1.493 -18.777  1.00 90.51           H  
ATOM   1490  OH  TYR A  97      24.790   0.643 -17.049  1.00 90.51           O  
ATOM   1491  HH  TYR A  97      24.829   0.562 -18.005  1.00 90.51           H  
ATOM   1492  CZ  TYR A  97      23.602   1.212 -16.715  1.00 90.51           C  
ATOM   1493  N   ILE A  98      17.090   2.623 -13.756  1.00 88.28           N  
ATOM   1494  H   ILE A  98      17.718   2.128 -13.139  1.00 88.28           H  
ATOM   1495  CA  ILE A  98      15.944   3.356 -13.203  1.00 88.28           C  
ATOM   1496  HA  ILE A  98      15.246   3.593 -14.006  1.00 88.28           H  
ATOM   1497  C   ILE A  98      16.428   4.685 -12.630  1.00 88.28           C  
ATOM   1498  CB  ILE A  98      15.167   2.515 -12.173  1.00 88.28           C  
ATOM   1499  HB  ILE A  98      15.815   2.349 -11.312  1.00 88.28           H  
ATOM   1500  O   ILE A  98      16.958   4.741 -11.506  1.00 88.28           O  
ATOM   1501  CG1 ILE A  98      14.746   1.126 -12.694  1.00 88.28           C  
ATOM   1502 HG12 ILE A  98      15.635   0.559 -12.973  1.00 88.28           H  
ATOM   1503 HG13 ILE A  98      14.263   0.581 -11.882  1.00 88.28           H  
ATOM   1504  CG2 ILE A  98      13.929   3.289 -11.689  1.00 88.28           C  
ATOM   1505 HG21 ILE A  98      13.388   2.716 -10.936  1.00 88.28           H  
ATOM   1506 HG22 ILE A  98      14.223   4.254 -11.277  1.00 88.28           H  
ATOM   1507 HG23 ILE A  98      13.263   3.493 -12.527  1.00 88.28           H  
ATOM   1508  CD1 ILE A  98      13.792   1.138 -13.891  1.00 88.28           C  
ATOM   1509 HD11 ILE A  98      13.585   0.106 -14.171  1.00 88.28           H  
ATOM   1510 HD12 ILE A  98      14.250   1.656 -14.735  1.00 88.28           H  
ATOM   1511 HD13 ILE A  98      12.845   1.615 -13.638  1.00 88.28           H  
ATOM   1512  N   SER A  99      16.208   5.760 -13.378  1.00 86.66           N  
ATOM   1513  H   SER A  99      15.781   5.620 -14.282  1.00 86.66           H  
ATOM   1514  CA  SER A  99      16.440   7.131 -12.933  1.00 86.66           C  
ATOM   1515  HA  SER A  99      17.454   7.187 -12.540  1.00 86.66           H  
ATOM   1516  C   SER A  99      15.466   7.545 -11.818  1.00 86.66           C  
ATOM   1517  CB  SER A  99      16.353   8.082 -14.132  1.00 86.66           C  
ATOM   1518  HB2 SER A  99      16.757   9.055 -13.854  1.00 86.66           H  
ATOM   1519  HB3 SER A  99      16.933   7.686 -14.966  1.00 86.66           H  
ATOM   1520  O   SER A  99      14.474   6.879 -11.520  1.00 86.66           O  
ATOM   1521  OG  SER A  99      15.009   8.233 -14.519  1.00 86.66           O  
ATOM   1522  HG  SER A  99      14.813   7.454 -15.045  1.00 86.66           H  
ATOM   1523  N   ALA A 100      15.727   8.678 -11.159  1.00 84.26           N  
ATOM   1524  H   ALA A 100      16.531   9.225 -11.431  1.00 84.26           H  
ATOM   1525  CA  ALA A 100      14.795   9.216 -10.164  1.00 84.26           C  
ATOM   1526  HA  ALA A 100      14.591   8.445  -9.421  1.00 84.26           H  
ATOM   1527  C   ALA A 100      13.438   9.614 -10.778  1.00 84.26           C  
ATOM   1528  CB  ALA A 100      15.457  10.406  -9.460  1.00 84.26           C  
ATOM   1529  HB1 ALA A 100      15.660  11.200 -10.179  1.00 84.26           H  
ATOM   1530  HB2 ALA A 100      16.389  10.091  -8.991  1.00 84.26           H  
ATOM   1531  HB3 ALA A 100      14.785  10.790  -8.692  1.00 84.26           H  
ATOM   1532  O   ALA A 100      12.432   9.591 -10.076  1.00 84.26           O  
ATOM   1533  N   ALA A 101      13.404   9.955 -12.072  1.00 84.56           N  
ATOM   1534  H   ALA A 101      14.236   9.840 -12.633  1.00 84.56           H  
ATOM   1535  CA  ALA A 101      12.177  10.318 -12.777  1.00 84.56           C  
ATOM   1536  HA  ALA A 101      11.610  11.008 -12.153  1.00 84.56           H  
ATOM   1537  C   ALA A 101      11.274   9.105 -13.058  1.00 84.56           C  
ATOM   1538  CB  ALA A 101      12.564  11.038 -14.073  1.00 84.56           C  
ATOM   1539  HB1 ALA A 101      11.663  11.354 -14.597  1.00 84.56           H  
ATOM   1540  HB2 ALA A 101      13.125  10.363 -14.720  1.00 84.56           H  
ATOM   1541  HB3 ALA A 101      13.172  11.915 -13.850  1.00 84.56           H  
ATOM   1542  O   ALA A 101      10.071   9.276 -13.231  1.00 84.56           O  
ATOM   1543  N   GLU A 102      11.848   7.906 -13.054  1.00 86.83           N  
ATOM   1544  H   GLU A 102      12.855   7.868 -12.984  1.00 86.83           H  
ATOM   1545  CA  GLU A 102      11.193   6.623 -13.339  1.00 86.83           C  
ATOM   1546  HA  GLU A 102      10.314   6.769 -13.967  1.00 86.83           H  
ATOM   1547  C   GLU A 102      10.735   5.886 -12.082  1.00 86.83           C  
ATOM   1548  CB  GLU A 102      12.207   5.785 -14.099  1.00 86.83           C  
ATOM   1549  HB2 GLU A 102      13.164   5.844 -13.582  1.00 86.83           H  
ATOM   1550  HB3 GLU A 102      11.912   4.735 -14.111  1.00 86.83           H  
ATOM   1551  O   GLU A 102      10.120   4.820 -12.146  1.00 86.83           O  
ATOM   1552  CG  GLU A 102      12.316   6.333 -15.524  1.00 86.83           C  
ATOM   1553  HG2 GLU A 102      12.479   7.411 -15.506  1.00 86.83           H  
ATOM   1554  HG3 GLU A 102      11.384   6.155 -16.060  1.00 86.83           H  
ATOM   1555  CD  GLU A 102      13.489   5.691 -16.227  1.00 86.83           C  
ATOM   1556  OE1 GLU A 102      13.239   5.158 -17.324  1.00 86.83           O  
ATOM   1557  OE2 GLU A 102      14.586   5.831 -15.626  1.00 86.83           O  
ATOM   1558  N   LYS A 103      11.023   6.465 -10.916  1.00 92.01           N  
ATOM   1559  H   LYS A 103      11.481   7.364 -10.954  1.00 92.01           H  
ATOM   1560  CA  LYS A 103      10.479   6.024  -9.638  1.00 92.01           C  
ATOM   1561  HA  LYS A 103      10.112   5.003  -9.745  1.00 92.01           H  
ATOM   1562  C   LYS A 103       9.295   6.896  -9.290  1.00 92.01           C  
ATOM   1563  CB  LYS A 103      11.539   6.042  -8.534  1.00 92.01           C  
ATOM   1564  HB2 LYS A 103      11.098   5.671  -7.609  1.00 92.01           H  
ATOM   1565  HB3 LYS A 103      11.889   7.063  -8.381  1.00 92.01           H  
ATOM   1566  O   LYS A 103       9.321   8.114  -9.470  1.00 92.01           O  
ATOM   1567  CG  LYS A 103      12.712   5.150  -8.936  1.00 92.01           C  
ATOM   1568  HG2 LYS A 103      12.341   4.156  -9.182  1.00 92.01           H  
ATOM   1569  HG3 LYS A 103      13.172   5.578  -9.827  1.00 92.01           H  
ATOM   1570  CD  LYS A 103      13.791   5.047  -7.863  1.00 92.01           C  
ATOM   1571  HD2 LYS A 103      13.397   4.537  -6.984  1.00 92.01           H  
ATOM   1572  HD3 LYS A 103      14.121   6.051  -7.597  1.00 92.01           H  
ATOM   1573  CE  LYS A 103      14.947   4.259  -8.486  1.00 92.01           C  
ATOM   1574  HE2 LYS A 103      14.621   3.237  -8.680  1.00 92.01           H  
ATOM   1575  HE3 LYS A 103      15.176   4.708  -9.453  1.00 92.01           H  
ATOM   1576  NZ  LYS A 103      16.160   4.284  -7.644  1.00 92.01           N  
ATOM   1577  HZ1 LYS A 103      16.904   3.807  -8.132  1.00 92.01           H  
ATOM   1578  HZ2 LYS A 103      16.449   5.243  -7.514  1.00 92.01           H  
ATOM   1579  HZ3 LYS A 103      15.991   3.851  -6.747  1.00 92.01           H  
ATOM   1580  N   GLY A 104       8.275   6.278  -8.726  1.00 93.54           N  
ATOM   1581  H   GLY A 104       8.294   5.274  -8.620  1.00 93.54           H  
ATOM   1582  CA  GLY A 104       7.163   7.022  -8.180  1.00 93.54           C  
ATOM   1583  HA2 GLY A 104       6.368   7.101  -8.922  1.00 93.54           H  
ATOM   1584  HA3 GLY A 104       7.491   8.032  -7.933  1.00 93.54           H  
ATOM   1585  C   GLY A 104       6.632   6.406  -6.911  1.00 93.54           C  
ATOM   1586  O   GLY A 104       6.843   5.227  -6.626  1.00 93.54           O  
ATOM   1587  N   ARG A 105       5.996   7.266  -6.122  1.00 95.27           N  
ATOM   1588  H   ARG A 105       5.880   8.217  -6.443  1.00 95.27           H  
ATOM   1589  CA  ARG A 105       5.447   6.935  -4.820  1.00 95.27           C  
ATOM   1590  HA  ARG A 105       5.226   5.868  -4.796  1.00 95.27           H  
ATOM   1591  C   ARG A 105       4.163   7.714  -4.607  1.00 95.27           C  
ATOM   1592  CB  ARG A 105       6.507   7.224  -3.753  1.00 95.27           C  
ATOM   1593  HB2 ARG A 105       6.850   8.253  -3.856  1.00 95.27           H  
ATOM   1594  HB3 ARG A 105       7.358   6.566  -3.933  1.00 95.27           H  
ATOM   1595  O   ARG A 105       4.156   8.939  -4.728  1.00 95.27           O  
ATOM   1596  CG  ARG A 105       6.003   6.994  -2.324  1.00 95.27           C  
ATOM   1597  HG2 ARG A 105       5.646   5.969  -2.224  1.00 95.27           H  
ATOM   1598  HG3 ARG A 105       5.190   7.682  -2.090  1.00 95.27           H  
ATOM   1599  CD  ARG A 105       7.161   7.242  -1.354  1.00 95.27           C  
ATOM   1600  HD2 ARG A 105       8.017   6.649  -1.677  1.00 95.27           H  
ATOM   1601  HD3 ARG A 105       7.443   8.294  -1.386  1.00 95.27           H  
ATOM   1602  NE  ARG A 105       6.818   6.823   0.009  1.00 95.27           N  
ATOM   1603  HE  ARG A 105       6.935   5.833   0.169  1.00 95.27           H  
ATOM   1604  NH1 ARG A 105       6.454   8.899   0.968  1.00 95.27           N  
ATOM   1605 HH11 ARG A 105       6.549   9.389   0.090  1.00 95.27           H  
ATOM   1606 HH12 ARG A 105       5.986   9.441   1.681  1.00 95.27           H  
ATOM   1607  NH2 ARG A 105       6.031   7.065   2.128  1.00 95.27           N  
ATOM   1608 HH21 ARG A 105       5.923   6.061   2.161  1.00 95.27           H  
ATOM   1609 HH22 ARG A 105       5.623   7.661   2.834  1.00 95.27           H  
ATOM   1610  CZ  ARG A 105       6.452   7.597   1.015  1.00 95.27           C  
ATOM   1611  N   VAL A 106       3.101   7.003  -4.253  1.00 96.35           N  
ATOM   1612  H   VAL A 106       3.202   5.999  -4.214  1.00 96.35           H  
ATOM   1613  CA  VAL A 106       1.829   7.592  -3.826  1.00 96.35           C  
ATOM   1614  HA  VAL A 106       1.952   8.671  -3.735  1.00 96.35           H  
ATOM   1615  C   VAL A 106       1.468   7.066  -2.460  1.00 96.35           C  
ATOM   1616  CB  VAL A 106       0.701   7.347  -4.839  1.00 96.35           C  
ATOM   1617  HB  VAL A 106       0.698   6.300  -5.141  1.00 96.35           H  
ATOM   1618  O   VAL A 106       1.466   5.861  -2.216  1.00 96.35           O  
ATOM   1619  CG1 VAL A 106      -0.695   7.723  -4.320  1.00 96.35           C  
ATOM   1620 HG11 VAL A 106      -0.992   7.046  -3.519  1.00 96.35           H  
ATOM   1621 HG12 VAL A 106      -0.696   8.747  -3.948  1.00 96.35           H  
ATOM   1622 HG13 VAL A 106      -1.423   7.634  -5.127  1.00 96.35           H  
ATOM   1623  CG2 VAL A 106       0.973   8.227  -6.050  1.00 96.35           C  
ATOM   1624 HG21 VAL A 106       0.871   9.275  -5.766  1.00 96.35           H  
ATOM   1625 HG22 VAL A 106       0.284   7.969  -6.854  1.00 96.35           H  
ATOM   1626 HG23 VAL A 106       1.998   8.081  -6.389  1.00 96.35           H  
ATOM   1627  N   GLU A 107       1.141   7.985  -1.568  1.00 96.07           N  
ATOM   1628  H   GLU A 107       1.154   8.954  -1.853  1.00 96.07           H  
ATOM   1629  CA  GLU A 107       0.641   7.681  -0.243  1.00 96.07           C  
ATOM   1630  HA  GLU A 107       0.801   6.624  -0.032  1.00 96.07           H  
ATOM   1631  C   GLU A 107      -0.864   7.955  -0.183  1.00 96.07           C  
ATOM   1632  CB  GLU A 107       1.458   8.478   0.776  1.00 96.07           C  
ATOM   1633  HB2 GLU A 107       2.516   8.281   0.606  1.00 96.07           H  
ATOM   1634  HB3 GLU A 107       1.270   9.542   0.637  1.00 96.07           H  
ATOM   1635  O   GLU A 107      -1.321   9.046  -0.517  1.00 96.07           O  
ATOM   1636  CG  GLU A 107       1.116   8.086   2.211  1.00 96.07           C  
ATOM   1637  HG2 GLU A 107       1.233   7.007   2.319  1.00 96.07           H  
ATOM   1638  HG3 GLU A 107       0.074   8.334   2.410  1.00 96.07           H  
ATOM   1639  CD  GLU A 107       2.008   8.790   3.239  1.00 96.07           C  
ATOM   1640  OE1 GLU A 107       1.982   8.372   4.415  1.00 96.07           O  
ATOM   1641  OE2 GLU A 107       2.729   9.764   2.951  1.00 96.07           O  
ATOM   1642  N   VAL A 108      -1.625   6.955   0.258  1.00 96.15           N  
ATOM   1643  H   VAL A 108      -1.166   6.080   0.472  1.00 96.15           H  
ATOM   1644  CA  VAL A 108      -3.062   7.019   0.524  1.00 96.15           C  
ATOM   1645  HA  VAL A 108      -3.442   8.008   0.263  1.00 96.15           H  
ATOM   1646  C   VAL A 108      -3.259   6.788   2.016  1.00 96.15           C  
ATOM   1647  CB  VAL A 108      -3.835   5.965  -0.297  1.00 96.15           C  
ATOM   1648  HB  VAL A 108      -3.529   4.970   0.025  1.00 96.15           H  
ATOM   1649  O   VAL A 108      -3.010   5.689   2.510  1.00 96.15           O  
ATOM   1650  CG1 VAL A 108      -5.348   6.088  -0.076  1.00 96.15           C  
ATOM   1651 HG11 VAL A 108      -5.594   5.954   0.978  1.00 96.15           H  
ATOM   1652 HG12 VAL A 108      -5.865   5.314  -0.643  1.00 96.15           H  
ATOM   1653 HG13 VAL A 108      -5.695   7.067  -0.407  1.00 96.15           H  
ATOM   1654  CG2 VAL A 108      -3.553   6.070  -1.801  1.00 96.15           C  
ATOM   1655 HG21 VAL A 108      -4.179   5.367  -2.350  1.00 96.15           H  
ATOM   1656 HG22 VAL A 108      -2.510   5.823  -1.999  1.00 96.15           H  
ATOM   1657 HG23 VAL A 108      -3.749   7.083  -2.152  1.00 96.15           H  
ATOM   1658  N   ARG A 109      -3.700   7.811   2.746  1.00 92.53           N  
ATOM   1659  H   ARG A 109      -3.859   8.690   2.274  1.00 92.53           H  
ATOM   1660  CA  ARG A 109      -4.074   7.709   4.162  1.00 92.53           C  
ATOM   1661  HA  ARG A 109      -3.796   6.732   4.560  1.00 92.53           H  
ATOM   1662  C   ARG A 109      -5.576   7.843   4.286  1.00 92.53           C  
ATOM   1663  CB  ARG A 109      -3.386   8.790   4.999  1.00 92.53           C  
ATOM   1664  HB2 ARG A 109      -3.746   8.717   6.025  1.00 92.53           H  
ATOM   1665  HB3 ARG A 109      -3.667   9.767   4.605  1.00 92.53           H  
ATOM   1666  O   ARG A 109      -6.136   8.842   3.843  1.00 92.53           O  
ATOM   1667  CG  ARG A 109      -1.860   8.680   5.002  1.00 92.53           C  
ATOM   1668  HG2 ARG A 109      -1.486   8.773   3.983  1.00 92.53           H  
ATOM   1669  HG3 ARG A 109      -1.558   7.718   5.418  1.00 92.53           H  
ATOM   1670  CD  ARG A 109      -1.283   9.811   5.854  1.00 92.53           C  
ATOM   1671  HD2 ARG A 109      -1.679  10.757   5.484  1.00 92.53           H  
ATOM   1672  HD3 ARG A 109      -1.597   9.674   6.889  1.00 92.53           H  
ATOM   1673  NE  ARG A 109       0.182   9.832   5.782  1.00 92.53           N  
ATOM   1674  HE  ARG A 109       0.645   9.027   5.383  1.00 92.53           H  
ATOM   1675  NH1 ARG A 109       0.569  11.958   6.537  1.00 92.53           N  
ATOM   1676 HH11 ARG A 109       1.184  12.758   6.580  1.00 92.53           H  
ATOM   1677 HH12 ARG A 109      -0.428  12.075   6.650  1.00 92.53           H  
ATOM   1678  NH2 ARG A 109       2.256  10.734   5.741  1.00 92.53           N  
ATOM   1679 HH21 ARG A 109       2.489   9.958   5.138  1.00 92.53           H  
ATOM   1680 HH22 ARG A 109       2.869  11.536   5.763  1.00 92.53           H  
ATOM   1681  CZ  ARG A 109       0.995  10.836   6.030  1.00 92.53           C  
ATOM   1682  N   VAL A 110      -6.213   6.859   4.899  1.00 90.51           N  
ATOM   1683  H   VAL A 110      -5.690   6.072   5.257  1.00 90.51           H  
ATOM   1684  CA  VAL A 110      -7.648   6.891   5.170  1.00 90.51           C  
ATOM   1685  HA  VAL A 110      -8.110   7.693   4.594  1.00 90.51           H  
ATOM   1686  C   VAL A 110      -7.849   7.187   6.649  1.00 90.51           C  
ATOM   1687  CB  VAL A 110      -8.320   5.579   4.744  1.00 90.51           C  
ATOM   1688  HB  VAL A 110      -8.000   4.789   5.422  1.00 90.51           H  
ATOM   1689  O   VAL A 110      -7.106   6.677   7.479  1.00 90.51           O  
ATOM   1690  CG1 VAL A 110      -9.844   5.688   4.811  1.00 90.51           C  
ATOM   1691 HG11 VAL A 110     -10.166   5.836   5.841  1.00 90.51           H  
ATOM   1692 HG12 VAL A 110     -10.186   6.524   4.202  1.00 90.51           H  
ATOM   1693 HG13 VAL A 110     -10.301   4.768   4.444  1.00 90.51           H  
ATOM   1694  CG2 VAL A 110      -7.931   5.167   3.317  1.00 90.51           C  
ATOM   1695 HG21 VAL A 110      -6.860   4.973   3.255  1.00 90.51           H  
ATOM   1696 HG22 VAL A 110      -8.201   5.953   2.611  1.00 90.51           H  
ATOM   1697 HG23 VAL A 110      -8.444   4.240   3.061  1.00 90.51           H  
ATOM   1698  N   GLU A 111      -8.825   8.022   6.980  1.00 85.32           N  
ATOM   1699  H   GLU A 111      -9.345   8.471   6.240  1.00 85.32           H  
ATOM   1700  CA  GLU A 111      -9.245   8.297   8.353  1.00 85.32           C  
ATOM   1701  HA  GLU A 111      -8.835   7.537   9.018  1.00 85.32           H  
ATOM   1702  C   GLU A 111     -10.770   8.199   8.414  1.00 85.32           C  
ATOM   1703  CB  GLU A 111      -8.744   9.680   8.833  1.00 85.32           C  
ATOM   1704  HB2 GLU A 111      -8.987   9.781   9.891  1.00 85.32           H  
ATOM   1705  HB3 GLU A 111      -9.267  10.463   8.285  1.00 85.32           H  
ATOM   1706  O   GLU A 111     -11.467   8.889   7.664  1.00 85.32           O  
ATOM   1707  CG  GLU A 111      -7.225   9.881   8.652  1.00 85.32           C  
ATOM   1708  HG2 GLU A 111      -6.702   9.026   9.079  1.00 85.32           H  
ATOM   1709  HG3 GLU A 111      -6.997   9.903   7.586  1.00 85.32           H  
ATOM   1710  CD  GLU A 111      -6.651  11.163   9.280  1.00 85.32           C  
ATOM   1711  OE1 GLU A 111      -5.434  11.131   9.613  1.00 85.32           O  
ATOM   1712  OE2 GLU A 111      -7.365  12.185   9.396  1.00 85.32           O  
ATOM   1713  N   PHE A 112     -11.287   7.336   9.285  1.00 80.13           N  
ATOM   1714  H   PHE A 112     -10.668   6.772   9.852  1.00 80.13           H  
ATOM   1715  CA  PHE A 112     -12.721   7.223   9.547  1.00 80.13           C  
ATOM   1716  HA  PHE A 112     -13.276   7.639   8.706  1.00 80.13           H  
ATOM   1717  C   PHE A 112     -13.079   8.042  10.791  1.00 80.13           C  
ATOM   1718  CB  PHE A 112     -13.127   5.747   9.665  1.00 80.13           C  
ATOM   1719  HB2 PHE A 112     -14.207   5.691   9.796  1.00 80.13           H  
ATOM   1720  HB3 PHE A 112     -12.670   5.326  10.560  1.00 80.13           H  
ATOM   1721  O   PHE A 112     -12.409   7.946  11.815  1.00 80.13           O  
ATOM   1722  CG  PHE A 112     -12.738   4.902   8.462  1.00 80.13           C  
ATOM   1723  CD1 PHE A 112     -13.501   4.923   7.280  1.00 80.13           C  
ATOM   1724  HD1 PHE A 112     -14.388   5.537   7.222  1.00 80.13           H  
ATOM   1725  CD2 PHE A 112     -11.588   4.099   8.519  1.00 80.13           C  
ATOM   1726  HD2 PHE A 112     -11.012   4.068   9.431  1.00 80.13           H  
ATOM   1727  CE1 PHE A 112     -13.095   4.150   6.175  1.00 80.13           C  
ATOM   1728  HE1 PHE A 112     -13.650   4.175   5.249  1.00 80.13           H  
ATOM   1729  CE2 PHE A 112     -11.192   3.317   7.425  1.00 80.13           C  
ATOM   1730  HE2 PHE A 112     -10.322   2.682   7.509  1.00 80.13           H  
ATOM   1731  CZ  PHE A 112     -11.951   3.343   6.247  1.00 80.13           C  
ATOM   1732  HZ  PHE A 112     -11.655   2.745   5.398  1.00 80.13           H  
ATOM   1733  N   GLU A 113     -14.120   8.866  10.694  1.00 77.78           N  
ATOM   1734  H   GLU A 113     -14.622   8.900   9.819  1.00 77.78           H  
ATOM   1735  CA  GLU A 113     -14.624   9.701  11.788  1.00 77.78           C  
ATOM   1736  HA  GLU A 113     -14.315   9.278  12.744  1.00 77.78           H  
ATOM   1737  C   GLU A 113     -16.157   9.695  11.732  1.00 77.78           C  
ATOM   1738  CB  GLU A 113     -14.033  11.125  11.680  1.00 77.78           C  
ATOM   1739  HB2 GLU A 113     -12.947  11.051  11.610  1.00 77.78           H  
ATOM   1740  HB3 GLU A 113     -14.396  11.597  10.767  1.00 77.78           H  
ATOM   1741  O   GLU A 113     -16.763  10.487  11.008  1.00 77.78           O  
ATOM   1742  CG  GLU A 113     -14.380  12.010  12.894  1.00 77.78           C  
ATOM   1743  HG2 GLU A 113     -15.459  11.990  13.048  1.00 77.78           H  
ATOM   1744  HG3 GLU A 113     -13.909  11.585  13.780  1.00 77.78           H  
ATOM   1745  CD  GLU A 113     -13.940  13.482  12.746  1.00 77.78           C  
ATOM   1746  OE1 GLU A 113     -14.357  14.318  13.574  1.00 77.78           O  
ATOM   1747  OE2 GLU A 113     -13.228  13.847  11.774  1.00 77.78           O  
ATOM   1748  N   GLY A 114     -16.786   8.764  12.456  1.00 77.78           N  
ATOM   1749  H   GLY A 114     -16.226   8.126  13.004  1.00 77.78           H  
ATOM   1750  CA  GLY A 114     -18.243   8.625  12.519  1.00 77.78           C  
ATOM   1751  HA2 GLY A 114     -18.663   9.512  12.994  1.00 77.78           H  
ATOM   1752  HA3 GLY A 114     -18.492   7.761  13.136  1.00 77.78           H  
ATOM   1753  C   GLY A 114     -18.899   8.432  11.146  1.00 77.78           C  
ATOM   1754  O   GLY A 114     -18.842   7.355  10.557  1.00 77.78           O  
ATOM   1755  N   ASP A 115     -19.543   9.486  10.645  1.00 84.84           N  
ATOM   1756  H   ASP A 115     -19.447  10.373  11.119  1.00 84.84           H  
ATOM   1757  CA  ASP A 115     -20.246   9.530   9.358  1.00 84.84           C  
ATOM   1758  HA  ASP A 115     -20.588   8.523   9.122  1.00 84.84           H  
ATOM   1759  C   ASP A 115     -19.357   9.979   8.185  1.00 84.84           C  
ATOM   1760  CB  ASP A 115     -21.496  10.415   9.503  1.00 84.84           C  
ATOM   1761  HB2 ASP A 115     -22.068  10.083  10.369  1.00 84.84           H  
ATOM   1762  HB3 ASP A 115     -22.124  10.273   8.624  1.00 84.84           H  
ATOM   1763  O   ASP A 115     -19.846  10.164   7.064  1.00 84.84           O  
ATOM   1764  CG  ASP A 115     -21.207  11.919   9.643  1.00 84.84           C  
ATOM   1765  OD1 ASP A 115     -20.115  12.302  10.125  1.00 84.84           O  
ATOM   1766  OD2 ASP A 115     -22.090  12.717   9.260  1.00 84.84           O  
ATOM   1767  N   LYS A 116     -18.049  10.149   8.415  1.00 88.39           N  
ATOM   1768  H   LYS A 116     -17.725  10.022   9.363  1.00 88.39           H  
ATOM   1769  CA  LYS A 116     -17.084  10.630   7.423  1.00 88.39           C  
ATOM   1770  HA  LYS A 116     -17.597  10.733   6.467  1.00 88.39           H  
ATOM   1771  C   LYS A 116     -15.935   9.661   7.206  1.00 88.39           C  
ATOM   1772  CB  LYS A 116     -16.548  12.007   7.835  1.00 88.39           C  
ATOM   1773  HB2 LYS A 116     -15.723  12.293   7.182  1.00 88.39           H  
ATOM   1774  HB3 LYS A 116     -16.174  11.948   8.857  1.00 88.39           H  
ATOM   1775  O   LYS A 116     -15.415   9.049   8.134  1.00 88.39           O  
ATOM   1776  CG  LYS A 116     -17.646  13.068   7.735  1.00 88.39           C  
ATOM   1777  HG2 LYS A 116     -17.860  13.266   6.684  1.00 88.39           H  
ATOM   1778  HG3 LYS A 116     -18.556  12.699   8.206  1.00 88.39           H  
ATOM   1779  CD  LYS A 116     -17.230  14.363   8.427  1.00 88.39           C  
ATOM   1780  HD2 LYS A 116     -16.462  14.870   7.842  1.00 88.39           H  
ATOM   1781  HD3 LYS A 116     -16.846  14.121   9.418  1.00 88.39           H  
ATOM   1782  CE  LYS A 116     -18.483  15.225   8.567  1.00 88.39           C  
ATOM   1783  HE2 LYS A 116     -18.836  15.521   7.580  1.00 88.39           H  
ATOM   1784  HE3 LYS A 116     -19.255  14.605   9.022  1.00 88.39           H  
ATOM   1785  NZ  LYS A 116     -18.222  16.397   9.429  1.00 88.39           N  
ATOM   1786  HZ1 LYS A 116     -17.532  17.010   9.018  1.00 88.39           H  
ATOM   1787  HZ2 LYS A 116     -19.088  16.889   9.592  1.00 88.39           H  
ATOM   1788  HZ3 LYS A 116     -17.894  16.060  10.323  1.00 88.39           H  
ATOM   1789  N   MET A 117     -15.471   9.632   5.963  1.00 89.76           N  
ATOM   1790  H   MET A 117     -15.974  10.167   5.270  1.00 89.76           H  
ATOM   1791  CA  MET A 117     -14.182   9.066   5.589  1.00 89.76           C  
ATOM   1792  HA  MET A 117     -13.648   8.744   6.483  1.00 89.76           H  
ATOM   1793  C   MET A 117     -13.363  10.150   4.892  1.00 89.76           C  
ATOM   1794  CB  MET A 117     -14.393   7.834   4.704  1.00 89.76           C  
ATOM   1795  HB2 MET A 117     -15.016   7.115   5.236  1.00 89.76           H  
ATOM   1796  HB3 MET A 117     -14.907   8.133   3.790  1.00 89.76           H  
ATOM   1797  O   MET A 117     -13.783  10.682   3.860  1.00 89.76           O  
ATOM   1798  CG  MET A 117     -13.066   7.154   4.355  1.00 89.76           C  
ATOM   1799  HG2 MET A 117     -12.345   7.901   4.021  1.00 89.76           H  
ATOM   1800  HG3 MET A 117     -12.666   6.701   5.262  1.00 89.76           H  
ATOM   1801  SD  MET A 117     -13.183   5.884   3.066  1.00 89.76           S  
ATOM   1802  CE  MET A 117     -13.416   6.986   1.664  1.00 89.76           C  
ATOM   1803  HE1 MET A 117     -12.750   7.843   1.761  1.00 89.76           H  
ATOM   1804  HE2 MET A 117     -14.443   7.351   1.671  1.00 89.76           H  
ATOM   1805  HE3 MET A 117     -13.184   6.459   0.738  1.00 89.76           H  
ATOM   1806  N   ARG A 118     -12.193  10.476   5.442  1.00 91.83           N  
ATOM   1807  H   ARG A 118     -11.912   9.982   6.277  1.00 91.83           H  
ATOM   1808  CA  ARG A 118     -11.209  11.358   4.806  1.00 91.83           C  
ATOM   1809  HA  ARG A 118     -11.692  11.939   4.020  1.00 91.83           H  
ATOM   1810  C   ARG A 118     -10.124  10.520   4.154  1.00 91.83           C  
ATOM   1811  CB  ARG A 118     -10.600  12.346   5.808  1.00 91.83           C  
ATOM   1812  HB2 ARG A 118     -10.076  11.796   6.590  1.00 91.83           H  
ATOM   1813  HB3 ARG A 118      -9.871  12.960   5.279  1.00 91.83           H  
ATOM   1814  O   ARG A 118      -9.611   9.583   4.754  1.00 91.83           O  
ATOM   1815  CG  ARG A 118     -11.644  13.266   6.452  1.00 91.83           C  
ATOM   1816  HG2 ARG A 118     -12.284  13.694   5.681  1.00 91.83           H  
ATOM   1817  HG3 ARG A 118     -12.255  12.688   7.145  1.00 91.83           H  
ATOM   1818  CD  ARG A 118     -10.937  14.397   7.211  1.00 91.83           C  
ATOM   1819  HD2 ARG A 118     -10.197  13.961   7.882  1.00 91.83           H  
ATOM   1820  HD3 ARG A 118     -10.404  15.022   6.494  1.00 91.83           H  
ATOM   1821  NE  ARG A 118     -11.898  15.238   7.949  1.00 91.83           N  
ATOM   1822  HE  ARG A 118     -12.478  15.840   7.381  1.00 91.83           H  
ATOM   1823  NH1 ARG A 118     -11.277  14.643  10.084  1.00 91.83           N  
ATOM   1824 HH11 ARG A 118     -11.707  14.372  10.956  1.00 91.83           H  
ATOM   1825 HH12 ARG A 118     -10.507  14.087   9.738  1.00 91.83           H  
ATOM   1826  NH2 ARG A 118     -13.103  15.817   9.806  1.00 91.83           N  
ATOM   1827 HH21 ARG A 118     -13.296  15.464  10.733  1.00 91.83           H  
ATOM   1828 HH22 ARG A 118     -13.826  16.234   9.238  1.00 91.83           H  
ATOM   1829  CZ  ARG A 118     -12.074  15.246   9.258  1.00 91.83           C  
ATOM   1830  N   VAL A 119      -9.764  10.876   2.930  1.00 94.35           N  
ATOM   1831  H   VAL A 119     -10.278  11.623   2.484  1.00 94.35           H  
ATOM   1832  CA  VAL A 119      -8.662  10.272   2.186  1.00 94.35           C  
ATOM   1833  HA  VAL A 119      -8.183   9.508   2.798  1.00 94.35           H  
ATOM   1834  C   VAL A 119      -7.662  11.368   1.891  1.00 94.35           C  
ATOM   1835  CB  VAL A 119      -9.136   9.596   0.890  1.00 94.35           C  
ATOM   1836  HB  VAL A 119      -9.524  10.348   0.203  1.00 94.35           H  
ATOM   1837  O   VAL A 119      -7.964  12.283   1.128  1.00 94.35           O  
ATOM   1838  CG1 VAL A 119      -7.977   8.859   0.212  1.00 94.35           C  
ATOM   1839 HG11 VAL A 119      -8.320   8.383  -0.707  1.00 94.35           H  
ATOM   1840 HG12 VAL A 119      -7.185   9.563  -0.044  1.00 94.35           H  
ATOM   1841 HG13 VAL A 119      -7.575   8.100   0.883  1.00 94.35           H  
ATOM   1842  CG2 VAL A 119     -10.255   8.592   1.171  1.00 94.35           C  
ATOM   1843 HG21 VAL A 119     -10.588   8.133   0.240  1.00 94.35           H  
ATOM   1844 HG22 VAL A 119     -11.102   9.121   1.609  1.00 94.35           H  
ATOM   1845 HG23 VAL A 119      -9.910   7.823   1.863  1.00 94.35           H  
ATOM   1846  N   ARG A 120      -6.479  11.283   2.493  1.00 95.48           N  
ATOM   1847  H   ARG A 120      -6.312  10.484   3.087  1.00 95.48           H  
ATOM   1848  CA  ARG A 120      -5.351  12.152   2.166  1.00 95.48           C  
ATOM   1849  HA  ARG A 120      -5.719  13.047   1.666  1.00 95.48           H  
ATOM   1850  C   ARG A 120      -4.441  11.441   1.188  1.00 95.48           C  
ATOM   1851  CB  ARG A 120      -4.599  12.609   3.414  1.00 95.48           C  
ATOM   1852  HB2 ARG A 120      -3.712  13.162   3.107  1.00 95.48           H  
ATOM   1853  HB3 ARG A 120      -4.290  11.746   4.004  1.00 95.48           H  
ATOM   1854  O   ARG A 120      -4.028  10.306   1.422  1.00 95.48           O  
ATOM   1855  CG  ARG A 120      -5.483  13.522   4.260  1.00 95.48           C  
ATOM   1856  HG2 ARG A 120      -6.347  12.968   4.628  1.00 95.48           H  
ATOM   1857  HG3 ARG A 120      -5.826  14.359   3.652  1.00 95.48           H  
ATOM   1858  CD  ARG A 120      -4.690  14.062   5.444  1.00 95.48           C  
ATOM   1859  HD2 ARG A 120      -4.333  13.222   6.039  1.00 95.48           H  
ATOM   1860  HD3 ARG A 120      -3.840  14.637   5.076  1.00 95.48           H  
ATOM   1861  NE  ARG A 120      -5.555  14.933   6.241  1.00 95.48           N  
ATOM   1862  HE  ARG A 120      -6.305  15.406   5.757  1.00 95.48           H  
ATOM   1863  NH1 ARG A 120      -4.640  14.586   8.316  1.00 95.48           N  
ATOM   1864 HH11 ARG A 120      -3.966  13.980   7.871  1.00 95.48           H  
ATOM   1865 HH12 ARG A 120      -4.873  14.467   9.292  1.00 95.48           H  
ATOM   1866  NH2 ARG A 120      -6.491  15.838   8.044  1.00 95.48           N  
ATOM   1867 HH21 ARG A 120      -7.177  16.176   7.385  1.00 95.48           H  
ATOM   1868 HH22 ARG A 120      -6.630  15.900   9.043  1.00 95.48           H  
ATOM   1869  CZ  ARG A 120      -5.540  15.117   7.537  1.00 95.48           C  
ATOM   1870  N   LEU A 121      -4.158  12.126   0.098  1.00 96.57           N  
ATOM   1871  H   LEU A 121      -4.536  13.059   0.013  1.00 96.57           H  
ATOM   1872  CA  LEU A 121      -3.337  11.656  -0.995  1.00 96.57           C  
ATOM   1873  HA  LEU A 121      -3.048  10.618  -0.831  1.00 96.57           H  
ATOM   1874  C   LEU A 121      -2.091  12.517  -1.064  1.00 96.57           C  
ATOM   1875  CB  LEU A 121      -4.117  11.758  -2.309  1.00 96.57           C  
ATOM   1876  HB2 LEU A 121      -4.317  12.811  -2.509  1.00 96.57           H  
ATOM   1877  HB3 LEU A 121      -3.479  11.377  -3.107  1.00 96.57           H  
ATOM   1878  O   LEU A 121      -2.195  13.740  -1.021  1.00 96.57           O  
ATOM   1879  CG  LEU A 121      -5.449  10.997  -2.338  1.00 96.57           C  
ATOM   1880  HG  LEU A 121      -6.093  11.319  -1.519  1.00 96.57           H  
ATOM   1881  CD1 LEU A 121      -6.159  11.323  -3.650  1.00 96.57           C  
ATOM   1882 HD11 LEU A 121      -5.504  11.105  -4.493  1.00 96.57           H  
ATOM   1883 HD12 LEU A 121      -7.072  10.735  -3.745  1.00 96.57           H  
ATOM   1884 HD13 LEU A 121      -6.416  12.382  -3.670  1.00 96.57           H  
ATOM   1885  CD2 LEU A 121      -5.228   9.489  -2.234  1.00 96.57           C  
ATOM   1886 HD21 LEU A 121      -4.799   9.250  -1.260  1.00 96.57           H  
ATOM   1887 HD22 LEU A 121      -6.182   8.970  -2.329  1.00 96.57           H  
ATOM   1888 HD23 LEU A 121      -4.546   9.161  -3.018  1.00 96.57           H  
ATOM   1889  N   ARG A 122      -0.935  11.887  -1.222  1.00 96.92           N  
ATOM   1890  H   ARG A 122      -0.932  10.877  -1.195  1.00 96.92           H  
ATOM   1891  CA  ARG A 122       0.321  12.586  -1.472  1.00 96.92           C  
ATOM   1892  HA  ARG A 122       0.109  13.604  -1.798  1.00 96.92           H  
ATOM   1893  C   ARG A 122       1.080  11.900  -2.594  1.00 96.92           C  
ATOM   1894  CB  ARG A 122       1.103  12.669  -0.160  1.00 96.92           C  
ATOM   1895  HB2 ARG A 122       0.525  13.250   0.558  1.00 96.92           H  
ATOM   1896  HB3 ARG A 122       1.250  11.666   0.242  1.00 96.92           H  
ATOM   1897  O   ARG A 122       1.252  10.682  -2.563  1.00 96.92           O  
ATOM   1898  CG  ARG A 122       2.465  13.328  -0.359  1.00 96.92           C  
ATOM   1899  HG2 ARG A 122       2.340  14.321  -0.792  1.00 96.92           H  
ATOM   1900  HG3 ARG A 122       3.075  12.718  -1.024  1.00 96.92           H  
ATOM   1901  CD  ARG A 122       3.166  13.440   0.987  1.00 96.92           C  
ATOM   1902  HD2 ARG A 122       3.145  12.470   1.485  1.00 96.92           H  
ATOM   1903  HD3 ARG A 122       2.638  14.173   1.596  1.00 96.92           H  
ATOM   1904  NE  ARG A 122       4.556  13.834   0.764  1.00 96.92           N  
ATOM   1905  HE  ARG A 122       4.966  13.550  -0.114  1.00 96.92           H  
ATOM   1906  NH1 ARG A 122       5.014  14.757   2.804  1.00 96.92           N  
ATOM   1907 HH11 ARG A 122       5.622  15.324   3.377  1.00 96.92           H  
ATOM   1908 HH12 ARG A 122       4.038  14.630   3.030  1.00 96.92           H  
ATOM   1909  NH2 ARG A 122       6.559  14.710   1.155  1.00 96.92           N  
ATOM   1910 HH21 ARG A 122       7.252  15.194   1.708  1.00 96.92           H  
ATOM   1911 HH22 ARG A 122       6.754  14.367   0.226  1.00 96.92           H  
ATOM   1912  CZ  ARG A 122       5.368  14.436   1.589  1.00 96.92           C  
ATOM   1913  N   ASN A 123       1.532  12.684  -3.566  1.00 96.38           N  
ATOM   1914  H   ASN A 123       1.358  13.677  -3.502  1.00 96.38           H  
ATOM   1915  CA  ASN A 123       2.320  12.201  -4.694  1.00 96.38           C  
ATOM   1916  HA  ASN A 123       2.332  11.111  -4.708  1.00 96.38           H  
ATOM   1917  C   ASN A 123       3.770  12.679  -4.564  1.00 96.38           C  
ATOM   1918  CB  ASN A 123       1.656  12.677  -5.992  1.00 96.38           C  
ATOM   1919  HB2 ASN A 123       0.646  12.272  -6.059  1.00 96.38           H  
ATOM   1920  HB3 ASN A 123       1.599  13.765  -5.980  1.00 96.38           H  
ATOM   1921  O   ASN A 123       4.052  13.864  -4.714  1.00 96.38           O  
ATOM   1922  CG  ASN A 123       2.422  12.264  -7.231  1.00 96.38           C  
ATOM   1923  ND2 ASN A 123       2.133  12.874  -8.349  1.00 96.38           N  
ATOM   1924 HD21 ASN A 123       1.347  13.509  -8.382  1.00 96.38           H  
ATOM   1925 HD22 ASN A 123       2.632  12.616  -9.188  1.00 96.38           H  
ATOM   1926  OD1 ASN A 123       3.271  11.386  -7.213  1.00 96.38           O  
ATOM   1927  N   ASP A 124       4.690  11.751  -4.311  1.00 93.72           N  
ATOM   1928  H   ASP A 124       4.396  10.786  -4.268  1.00 93.72           H  
ATOM   1929  CA  ASP A 124       6.131  12.023  -4.258  1.00 93.72           C  
ATOM   1930  HA  ASP A 124       6.292  13.097  -4.164  1.00 93.72           H  
ATOM   1931  C   ASP A 124       6.848  11.590  -5.560  1.00 93.72           C  
ATOM   1932  CB  ASP A 124       6.758  11.365  -3.014  1.00 93.72           C  
ATOM   1933  HB2 ASP A 124       6.586  10.290  -3.074  1.00 93.72           H  
ATOM   1934  HB3 ASP A 124       7.836  11.525  -3.038  1.00 93.72           H  
ATOM   1935  O   ASP A 124       8.075  11.508  -5.595  1.00 93.72           O  
ATOM   1936  CG  ASP A 124       6.264  11.863  -1.647  1.00 93.72           C  
ATOM   1937  OD1 ASP A 124       6.200  13.093  -1.386  1.00 93.72           O  
ATOM   1938  OD2 ASP A 124       6.049  10.988  -0.774  1.00 93.72           O  
ATOM   1939  N   SER A 125       6.108  11.274  -6.630  1.00 92.55           N  
ATOM   1940  H   SER A 125       5.106  11.380  -6.568  1.00 92.55           H  
ATOM   1941  CA  SER A 125       6.686  10.984  -7.949  1.00 92.55           C  
ATOM   1942  HA  SER A 125       7.633  10.465  -7.796  1.00 92.55           H  
ATOM   1943  C   SER A 125       7.005  12.255  -8.745  1.00 92.55           C  
ATOM   1944  CB  SER A 125       5.790  10.031  -8.746  1.00 92.55           C  
ATOM   1945  HB2 SER A 125       5.405   9.250  -8.090  1.00 92.55           H  
ATOM   1946  HB3 SER A 125       6.383   9.565  -9.534  1.00 92.55           H  
ATOM   1947  O   SER A 125       6.626  13.365  -8.378  1.00 92.55           O  
ATOM   1948  OG  SER A 125       4.716  10.703  -9.342  1.00 92.55           O  
ATOM   1949  HG  SER A 125       4.119  10.987  -8.646  1.00 92.55           H  
ATOM   1950  N   SER A 126       7.705  12.086  -9.866  1.00 90.93           N  
ATOM   1951  H   SER A 126       7.984  11.151 -10.126  1.00 90.93           H  
ATOM   1952  CA  SER A 126       8.078  13.162 -10.795  1.00 90.93           C  
ATOM   1953  HA  SER A 126       8.415  14.028 -10.225  1.00 90.93           H  
ATOM   1954  C   SER A 126       6.938  13.619 -11.718  1.00 90.93           C  
ATOM   1955  CB  SER A 126       9.238  12.648 -11.653  1.00 90.93           C  
ATOM   1956  HB2 SER A 126       9.591  13.434 -12.320  1.00 90.93           H  
ATOM   1957  HB3 SER A 126      10.054  12.321 -11.007  1.00 90.93           H  
ATOM   1958  O   SER A 126       7.074  14.635 -12.400  1.00 90.93           O  
ATOM   1959  OG  SER A 126       8.749  11.554 -12.410  1.00 90.93           O  
ATOM   1960  HG  SER A 126       9.419  10.902 -12.626  1.00 90.93           H  
ATOM   1961  N   THR A 127       5.823  12.882 -11.765  1.00 91.52           N  
ATOM   1962  H   THR A 127       5.707  12.145 -11.084  1.00 91.52           H  
ATOM   1963  CA  THR A 127       4.713  13.109 -12.702  1.00 91.52           C  
ATOM   1964  HA  THR A 127       4.850  14.086 -13.167  1.00 91.52           H  
ATOM   1965  C   THR A 127       3.369  13.125 -11.975  1.00 91.52           C  
ATOM   1966  CB  THR A 127       4.685  12.063 -13.830  1.00 91.52           C  
ATOM   1967  HB  THR A 127       3.791  12.218 -14.434  1.00 91.52           H  
ATOM   1968  O   THR A 127       3.260  12.583 -10.877  1.00 91.52           O  
ATOM   1969  CG2 THR A 127       5.900  12.169 -14.750  1.00 91.52           C  
ATOM   1970 HG21 THR A 127       5.975  13.180 -15.148  1.00 91.52           H  
ATOM   1971 HG22 THR A 127       5.786  11.469 -15.577  1.00 91.52           H  
ATOM   1972 HG23 THR A 127       6.814  11.931 -14.206  1.00 91.52           H  
ATOM   1973  OG1 THR A 127       4.664  10.750 -13.327  1.00 91.52           O  
ATOM   1974  HG1 THR A 127       5.402  10.662 -12.719  1.00 91.52           H  
ATOM   1975  N   PRO A 128       2.326  13.766 -12.529  1.00 95.47           N  
ATOM   1976  CA  PRO A 128       0.989  13.678 -11.957  1.00 95.47           C  
ATOM   1977  HA  PRO A 128       1.016  14.081 -10.944  1.00 95.47           H  
ATOM   1978  C   PRO A 128       0.479  12.235 -11.917  1.00 95.47           C  
ATOM   1979  CB  PRO A 128       0.097  14.568 -12.825  1.00 95.47           C  
ATOM   1980  HB2 PRO A 128      -0.385  13.977 -13.604  1.00 95.47           H  
ATOM   1981  HB3 PRO A 128      -0.648  15.092 -12.225  1.00 95.47           H  
ATOM   1982  O   PRO A 128       0.748  11.441 -12.818  1.00 95.47           O  
ATOM   1983  CG  PRO A 128       1.086  15.540 -13.464  1.00 95.47           C  
ATOM   1984  HG2 PRO A 128       1.303  16.351 -12.768  1.00 95.47           H  
ATOM   1985  HG3 PRO A 128       0.714  15.934 -14.409  1.00 95.47           H  
ATOM   1986  CD  PRO A 128       2.333  14.682 -13.657  1.00 95.47           C  
ATOM   1987  HD2 PRO A 128       3.217  15.320 -13.665  1.00 95.47           H  
ATOM   1988  HD3 PRO A 128       2.256  14.117 -14.586  1.00 95.47           H  
ATOM   1989  N   VAL A 129      -0.301  11.928 -10.886  1.00 96.45           N  
ATOM   1990  H   VAL A 129      -0.479  12.636 -10.187  1.00 96.45           H  
ATOM   1991  CA  VAL A 129      -0.990  10.641 -10.731  1.00 96.45           C  
ATOM   1992  HA  VAL A 129      -0.811  10.021 -11.609  1.00 96.45           H  
ATOM   1993  C   VAL A 129      -2.485  10.872 -10.636  1.00 96.45           C  
ATOM   1994  CB  VAL A 129      -0.489   9.861  -9.506  1.00 96.45           C  
ATOM   1995  HB  VAL A 129      -1.027   8.915  -9.451  1.00 96.45           H  
ATOM   1996  O   VAL A 129      -2.926  11.852 -10.036  1.00 96.45           O  
ATOM   1997  CG1 VAL A 129       1.001   9.545  -9.643  1.00 96.45           C  
ATOM   1998 HG11 VAL A 129       1.595  10.459  -9.650  1.00 96.45           H  
ATOM   1999 HG12 VAL A 129       1.178   9.004 -10.573  1.00 96.45           H  
ATOM   2000 HG13 VAL A 129       1.307   8.927  -8.799  1.00 96.45           H  
ATOM   2001  CG2 VAL A 129      -0.737  10.626  -8.200  1.00 96.45           C  
ATOM   2002 HG21 VAL A 129      -0.277  11.613  -8.249  1.00 96.45           H  
ATOM   2003 HG22 VAL A 129      -1.808  10.730  -8.021  1.00 96.45           H  
ATOM   2004 HG23 VAL A 129      -0.314  10.084  -7.354  1.00 96.45           H  
ATOM   2005  N   GLU A 130      -3.274   9.965 -11.191  1.00 97.92           N  
ATOM   2006  H   GLU A 130      -2.855   9.160 -11.634  1.00 97.92           H  
ATOM   2007  CA  GLU A 130      -4.720   9.955 -11.009  1.00 97.92           C  
ATOM   2008  HA  GLU A 130      -5.046  10.927 -10.640  1.00 97.92           H  
ATOM   2009  C   GLU A 130      -5.099   8.919  -9.955  1.00 97.92           C  
ATOM   2010  CB  GLU A 130      -5.456   9.723 -12.332  1.00 97.92           C  
ATOM   2011  HB2 GLU A 130      -6.522   9.651 -12.118  1.00 97.92           H  
ATOM   2012  HB3 GLU A 130      -5.126   8.787 -12.783  1.00 97.92           H  
ATOM   2013  O   GLU A 130      -4.696   7.758 -10.010  1.00 97.92           O  
ATOM   2014  CG  GLU A 130      -5.229  10.880 -13.315  1.00 97.92           C  
ATOM   2015  HG2 GLU A 130      -5.347  11.824 -12.782  1.00 97.92           H  
ATOM   2016  HG3 GLU A 130      -4.210  10.839 -13.700  1.00 97.92           H  
ATOM   2017  CD  GLU A 130      -6.227  10.821 -14.476  1.00 97.92           C  
ATOM   2018  OE1 GLU A 130      -6.959  11.823 -14.650  1.00 97.92           O  
ATOM   2019  OE2 GLU A 130      -6.287   9.777 -15.159  1.00 97.92           O  
ATOM   2020  N   VAL A 131      -5.894   9.342  -8.978  1.00 98.00           N  
ATOM   2021  H   VAL A 131      -6.145  10.320  -8.957  1.00 98.00           H  
ATOM   2022  CA  VAL A 131      -6.433   8.468  -7.942  1.00 98.00           C  
ATOM   2023  HA  VAL A 131      -6.049   7.460  -8.102  1.00 98.00           H  
ATOM   2024  C   VAL A 131      -7.945   8.422  -8.081  1.00 98.00           C  
ATOM   2025  CB  VAL A 131      -5.982   8.881  -6.533  1.00 98.00           C  
ATOM   2026  HB  VAL A 131      -6.424   9.843  -6.275  1.00 98.00           H  
ATOM   2027  O   VAL A 131      -8.641   9.421  -7.890  1.00 98.00           O  
ATOM   2028  CG1 VAL A 131      -6.445   7.824  -5.519  1.00 98.00           C  
ATOM   2029 HG11 VAL A 131      -6.085   8.085  -4.523  1.00 98.00           H  
ATOM   2030 HG12 VAL A 131      -7.533   7.778  -5.492  1.00 98.00           H  
ATOM   2031 HG13 VAL A 131      -6.048   6.846  -5.792  1.00 98.00           H  
ATOM   2032  CG2 VAL A 131      -4.453   8.994  -6.440  1.00 98.00           C  
ATOM   2033 HG21 VAL A 131      -3.987   8.067  -6.774  1.00 98.00           H  
ATOM   2034 HG22 VAL A 131      -4.101   9.811  -7.069  1.00 98.00           H  
ATOM   2035 HG23 VAL A 131      -4.149   9.202  -5.414  1.00 98.00           H  
ATOM   2036  N   HIS A 132      -8.466   7.239  -8.396  1.00 97.87           N  
ATOM   2037  H   HIS A 132      -7.820   6.482  -8.567  1.00 97.87           H  
ATOM   2038  CA  HIS A 132      -9.896   6.958  -8.407  1.00 97.87           C  
ATOM   2039  HA  HIS A 132     -10.440   7.897  -8.518  1.00 97.87           H  
ATOM   2040  C   HIS A 132     -10.286   6.319  -7.081  1.00 97.87           C  
ATOM   2041  CB  HIS A 132     -10.290   6.062  -9.585  1.00 97.87           C  
ATOM   2042  HB2 HIS A 132     -11.378   6.010  -9.617  1.00 97.87           H  
ATOM   2043  HB3 HIS A 132      -9.930   5.049  -9.406  1.00 97.87           H  
ATOM   2044  O   HIS A 132      -9.809   5.239  -6.741  1.00 97.87           O  
ATOM   2045  CG  HIS A 132      -9.795   6.522 -10.933  1.00 97.87           C  
ATOM   2046  CD2 HIS A 132      -8.547   6.303 -11.440  1.00 97.87           C  
ATOM   2047  HD2 HIS A 132      -7.725   5.794 -10.959  1.00 97.87           H  
ATOM   2048  ND1 HIS A 132     -10.571   7.197 -11.884  1.00 97.87           N  
ATOM   2049  CE1 HIS A 132      -9.735   7.405 -12.926  1.00 97.87           C  
ATOM   2050  HE1 HIS A 132      -9.990   7.910 -13.846  1.00 97.87           H  
ATOM   2051  NE2 HIS A 132      -8.532   6.858 -12.696  1.00 97.87           N  
ATOM   2052  HE2 HIS A 132      -7.787   6.773 -13.373  1.00 97.87           H  
ATOM   2053  N   ILE A 133     -11.176   6.971  -6.347  1.00 97.50           N  
ATOM   2054  H   ILE A 133     -11.532   7.846  -6.704  1.00 97.50           H  
ATOM   2055  CA  ILE A 133     -11.675   6.518  -5.053  1.00 97.50           C  
ATOM   2056  HA  ILE A 133     -11.102   5.649  -4.729  1.00 97.50           H  
ATOM   2057  C   ILE A 133     -13.134   6.115  -5.228  1.00 97.50           C  
ATOM   2058  CB  ILE A 133     -11.517   7.613  -3.979  1.00 97.50           C  
ATOM   2059  HB  ILE A 133     -12.213   8.418  -4.215  1.00 97.50           H  
ATOM   2060  O   ILE A 133     -13.943   6.915  -5.702  1.00 97.50           O  
ATOM   2061  CG1 ILE A 133     -10.100   8.229  -3.943  1.00 97.50           C  
ATOM   2062 HG12 ILE A 133      -9.382   7.492  -3.583  1.00 97.50           H  
ATOM   2063 HG13 ILE A 133      -9.797   8.532  -4.946  1.00 97.50           H  
ATOM   2064  CG2 ILE A 133     -11.897   6.997  -2.617  1.00 97.50           C  
ATOM   2065 HG21 ILE A 133     -12.945   6.697  -2.617  1.00 97.50           H  
ATOM   2066 HG22 ILE A 133     -11.279   6.123  -2.414  1.00 97.50           H  
ATOM   2067 HG23 ILE A 133     -11.765   7.715  -1.808  1.00 97.50           H  
ATOM   2068  CD1 ILE A 133     -10.017   9.488  -3.076  1.00 97.50           C  
ATOM   2069 HD11 ILE A 133      -9.008   9.897  -3.129  1.00 97.50           H  
ATOM   2070 HD12 ILE A 133     -10.238   9.263  -2.033  1.00 97.50           H  
ATOM   2071 HD13 ILE A 133     -10.722  10.233  -3.447  1.00 97.50           H  
ATOM   2072  N   LYS A 134     -13.481   4.890  -4.840  1.00 95.66           N  
ATOM   2073  H   LYS A 134     -12.754   4.297  -4.467  1.00 95.66           H  
ATOM   2074  CA  LYS A 134     -14.854   4.381  -4.838  1.00 95.66           C  
ATOM   2075  HA  LYS A 134     -15.529   5.181  -5.142  1.00 95.66           H  
ATOM   2076  C   LYS A 134     -15.261   3.963  -3.429  1.00 95.66           C  
ATOM   2077  CB  LYS A 134     -14.987   3.244  -5.858  1.00 95.66           C  
ATOM   2078  HB2 LYS A 134     -14.309   2.436  -5.585  1.00 95.66           H  
ATOM   2079  HB3 LYS A 134     -14.704   3.615  -6.843  1.00 95.66           H  
ATOM   2080  O   LYS A 134     -14.539   3.216  -2.772  1.00 95.66           O  
ATOM   2081  CG  LYS A 134     -16.424   2.713  -5.913  1.00 95.66           C  
ATOM   2082  HG2 LYS A 134     -17.087   3.509  -6.252  1.00 95.66           H  
ATOM   2083  HG3 LYS A 134     -16.740   2.393  -4.920  1.00 95.66           H  
ATOM   2084  CD  LYS A 134     -16.542   1.513  -6.852  1.00 95.66           C  
ATOM   2085  HD2 LYS A 134     -16.264   1.806  -7.864  1.00 95.66           H  
ATOM   2086  HD3 LYS A 134     -15.882   0.718  -6.503  1.00 95.66           H  
ATOM   2087  CE  LYS A 134     -17.999   1.046  -6.809  1.00 95.66           C  
ATOM   2088  HE2 LYS A 134     -18.641   1.850  -7.170  1.00 95.66           H  
ATOM   2089  HE3 LYS A 134     -18.276   0.874  -5.769  1.00 95.66           H  
ATOM   2090  NZ  LYS A 134     -18.203  -0.186  -7.601  1.00 95.66           N  
ATOM   2091  HZ1 LYS A 134     -19.166  -0.475  -7.512  1.00 95.66           H  
ATOM   2092  HZ2 LYS A 134     -17.991  -0.020  -8.574  1.00 95.66           H  
ATOM   2093  HZ3 LYS A 134     -17.606  -0.918  -7.243  1.00 95.66           H  
ATOM   2094  N   VAL A 135     -16.431   4.426  -2.998  1.00 92.02           N  
ATOM   2095  H   VAL A 135     -16.953   5.028  -3.619  1.00 92.02           H  
ATOM   2096  CA  VAL A 135     -17.012   4.178  -1.673  1.00 92.02           C  
ATOM   2097  HA  VAL A 135     -16.550   3.306  -1.211  1.00 92.02           H  
ATOM   2098  C   VAL A 135     -18.506   3.932  -1.846  1.00 92.02           C  
ATOM   2099  CB  VAL A 135     -16.798   5.391  -0.759  1.00 92.02           C  
ATOM   2100  HB  VAL A 135     -17.312   6.254  -1.183  1.00 92.02           H  
ATOM   2101  O   VAL A 135     -19.265   4.852  -2.150  1.00 92.02           O  
ATOM   2102  CG1 VAL A 135     -17.346   5.138   0.646  1.00 92.02           C  
ATOM   2103 HG11 VAL A 135     -18.411   4.905   0.612  1.00 92.02           H  
ATOM   2104 HG12 VAL A 135     -17.226   6.054   1.224  1.00 92.02           H  
ATOM   2105 HG13 VAL A 135     -16.812   4.317   1.123  1.00 92.02           H  
ATOM   2106  CG2 VAL A 135     -15.325   5.760  -0.625  1.00 92.02           C  
ATOM   2107 HG21 VAL A 135     -15.286   6.721  -0.112  1.00 92.02           H  
ATOM   2108 HG22 VAL A 135     -14.781   4.990  -0.078  1.00 92.02           H  
ATOM   2109 HG23 VAL A 135     -14.867   5.917  -1.602  1.00 92.02           H  
ATOM   2110  N   GLY A 136     -18.936   2.678  -1.700  1.00 87.96           N  
ATOM   2111  H   GLY A 136     -18.278   1.965  -1.419  1.00 87.96           H  
ATOM   2112  CA  GLY A 136     -20.291   2.281  -2.088  1.00 87.96           C  
ATOM   2113  HA2 GLY A 136     -21.012   2.789  -1.448  1.00 87.96           H  
ATOM   2114  HA3 GLY A 136     -20.413   1.205  -1.961  1.00 87.96           H  
ATOM   2115  C   GLY A 136     -20.568   2.631  -3.557  1.00 87.96           C  
ATOM   2116  O   GLY A 136     -19.860   2.161  -4.453  1.00 87.96           O  
ATOM   2117  N   ASP A 137     -21.571   3.482  -3.782  1.00 89.07           N  
ATOM   2118  H   ASP A 137     -22.111   3.803  -2.991  1.00 89.07           H  
ATOM   2119  CA  ASP A 137     -21.967   3.976  -5.108  1.00 89.07           C  
ATOM   2120  HA  ASP A 137     -21.696   3.234  -5.860  1.00 89.07           H  
ATOM   2121  C   ASP A 137     -21.280   5.295  -5.504  1.00 89.07           C  
ATOM   2122  CB  ASP A 137     -23.493   4.144  -5.154  1.00 89.07           C  
ATOM   2123  HB2 ASP A 137     -23.785   4.908  -4.433  1.00 89.07           H  
ATOM   2124  HB3 ASP A 137     -23.784   4.487  -6.147  1.00 89.07           H  
ATOM   2125  O   ASP A 137     -21.350   5.705  -6.663  1.00 89.07           O  
ATOM   2126  CG  ASP A 137     -24.241   2.843  -4.857  1.00 89.07           C  
ATOM   2127  OD1 ASP A 137     -23.819   1.790  -5.387  1.00 89.07           O  
ATOM   2128  OD2 ASP A 137     -25.217   2.921  -4.077  1.00 89.07           O  
ATOM   2129  N   GLU A 138     -20.606   5.974  -4.569  1.00 93.50           N  
ATOM   2130  H   GLU A 138     -20.455   5.548  -3.666  1.00 93.50           H  
ATOM   2131  CA  GLU A 138     -19.904   7.224  -4.855  1.00 93.50           C  
ATOM   2132  HA  GLU A 138     -20.487   7.766  -5.599  1.00 93.50           H  
ATOM   2133  C   GLU A 138     -18.523   6.933  -5.456  1.00 93.50           C  
ATOM   2134  CB  GLU A 138     -19.829   8.118  -3.603  1.00 93.50           C  
ATOM   2135  HB2 GLU A 138     -20.814   8.139  -3.136  1.00 93.50           H  
ATOM   2136  HB3 GLU A 138     -19.113   7.700  -2.895  1.00 93.50           H  
ATOM   2137  O   GLU A 138     -17.768   6.091  -4.960  1.00 93.50           O  
ATOM   2138  CG  GLU A 138     -19.425   9.561  -3.965  1.00 93.50           C  
ATOM   2139  HG2 GLU A 138     -20.134   9.944  -4.699  1.00 93.50           H  
ATOM   2140  HG3 GLU A 138     -18.443   9.543  -4.437  1.00 93.50           H  
ATOM   2141  CD  GLU A 138     -19.382  10.529  -2.768  1.00 93.50           C  
ATOM   2142  OE1 GLU A 138     -18.739  11.600  -2.913  1.00 93.50           O  
ATOM   2143  OE2 GLU A 138     -19.958  10.220  -1.706  1.00 93.50           O  
ATOM   2144  N   LYS A 139     -18.173   7.658  -6.524  1.00 95.12           N  
ATOM   2145  H   LYS A 139     -18.834   8.338  -6.871  1.00 95.12           H  
ATOM   2146  CA  LYS A 139     -16.840   7.643  -7.131  1.00 95.12           C  
ATOM   2147  HA  LYS A 139     -16.170   7.094  -6.469  1.00 95.12           H  
ATOM   2148  C   LYS A 139     -16.312   9.069  -7.246  1.00 95.12           C  
ATOM   2149  CB  LYS A 139     -16.868   6.922  -8.493  1.00 95.12           C  
ATOM   2150  HB2 LYS A 139     -17.296   5.929  -8.362  1.00 95.12           H  
ATOM   2151  HB3 LYS A 139     -17.494   7.486  -9.184  1.00 95.12           H  
ATOM   2152  O   LYS A 139     -17.028   9.955  -7.706  1.00 95.12           O  
ATOM   2153  CG  LYS A 139     -15.450   6.784  -9.078  1.00 95.12           C  
ATOM   2154  HG2 LYS A 139     -14.849   6.178  -8.400  1.00 95.12           H  
ATOM   2155  HG3 LYS A 139     -14.995   7.772  -9.146  1.00 95.12           H  
ATOM   2156  CD  LYS A 139     -15.400   6.165 -10.483  1.00 95.12           C  
ATOM   2157  HD2 LYS A 139     -15.768   5.139 -10.455  1.00 95.12           H  
ATOM   2158  HD3 LYS A 139     -16.008   6.763 -11.162  1.00 95.12           H  
ATOM   2159  CE  LYS A 139     -13.926   6.202 -10.921  1.00 95.12           C  
ATOM   2160  HE2 LYS A 139     -13.350   5.561 -10.254  1.00 95.12           H  
ATOM   2161  HE3 LYS A 139     -13.554   7.217 -10.777  1.00 95.12           H  
ATOM   2162  NZ  LYS A 139     -13.684   5.808 -12.330  1.00 95.12           N  
ATOM   2163  HZ1 LYS A 139     -14.182   6.419 -12.961  1.00 95.12           H  
ATOM   2164  HZ2 LYS A 139     -12.701   5.935 -12.525  1.00 95.12           H  
ATOM   2165  HZ3 LYS A 139     -13.924   4.842 -12.502  1.00 95.12           H  
ATOM   2166  N   ARG A 140     -15.042   9.269  -6.900  1.00 96.67           N  
ATOM   2167  H   ARG A 140     -14.531   8.482  -6.526  1.00 96.67           H  
ATOM   2168  CA  ARG A 140     -14.298  10.506  -7.165  1.00 96.67           C  
ATOM   2169  HA  ARG A 140     -14.874  11.131  -7.846  1.00 96.67           H  
ATOM   2170  C   ARG A 140     -12.984  10.191  -7.862  1.00 96.67           C  
ATOM   2171  CB  ARG A 140     -14.075  11.292  -5.868  1.00 96.67           C  
ATOM   2172  HB2 ARG A 140     -13.476  12.173  -6.094  1.00 96.67           H  
ATOM   2173  HB3 ARG A 140     -13.527  10.677  -5.153  1.00 96.67           H  
ATOM   2174  O   ARG A 140     -12.370   9.168  -7.579  1.00 96.67           O  
ATOM   2175  CG  ARG A 140     -15.410  11.741  -5.258  1.00 96.67           C  
ATOM   2176  HG2 ARG A 140     -15.970  10.875  -4.907  1.00 96.67           H  
ATOM   2177  HG3 ARG A 140     -16.000  12.267  -6.009  1.00 96.67           H  
ATOM   2178  CD  ARG A 140     -15.152  12.677  -4.085  1.00 96.67           C  
ATOM   2179  HD2 ARG A 140     -14.640  13.571  -4.442  1.00 96.67           H  
ATOM   2180  HD3 ARG A 140     -14.518  12.152  -3.371  1.00 96.67           H  
ATOM   2181  NE  ARG A 140     -16.401  13.040  -3.411  1.00 96.67           N  
ATOM   2182  HE  ARG A 140     -17.214  12.460  -3.562  1.00 96.67           H  
ATOM   2183  NH1 ARG A 140     -15.526  14.552  -1.926  1.00 96.67           N  
ATOM   2184 HH11 ARG A 140     -15.592  14.867  -0.969  1.00 96.67           H  
ATOM   2185 HH12 ARG A 140     -14.657  14.559  -2.442  1.00 96.67           H  
ATOM   2186  NH2 ARG A 140     -17.606  13.780  -1.673  1.00 96.67           N  
ATOM   2187 HH21 ARG A 140     -18.266  13.071  -1.959  1.00 96.67           H  
ATOM   2188 HH22 ARG A 140     -17.602  14.109  -0.718  1.00 96.67           H  
ATOM   2189  CZ  ARG A 140     -16.506  13.807  -2.354  1.00 96.67           C  
ATOM   2190  N   THR A 141     -12.562  11.078  -8.749  1.00 97.32           N  
ATOM   2191  H   THR A 141     -13.105  11.916  -8.903  1.00 97.32           H  
ATOM   2192  CA  THR A 141     -11.258  11.017  -9.413  1.00 97.32           C  
ATOM   2193  HA  THR A 141     -10.672  10.192  -9.008  1.00 97.32           H  
ATOM   2194  C   THR A 141     -10.523  12.310  -9.112  1.00 97.32           C  
ATOM   2195  CB  THR A 141     -11.400  10.783 -10.922  1.00 97.32           C  
ATOM   2196  HB  THR A 141     -11.990  11.588 -11.361  1.00 97.32           H  
ATOM   2197  O   THR A 141     -11.112  13.387  -9.207  1.00 97.32           O  
ATOM   2198  CG2 THR A 141     -10.049  10.700 -11.630  1.00 97.32           C  
ATOM   2199 HG21 THR A 141     -10.194  10.443 -12.680  1.00 97.32           H  
ATOM   2200 HG22 THR A 141      -9.543  11.665 -11.596  1.00 97.32           H  
ATOM   2201 HG23 THR A 141      -9.413   9.949 -11.161  1.00 97.32           H  
ATOM   2202  OG1 THR A 141     -12.060   9.551 -11.146  1.00 97.32           O  
ATOM   2203  HG1 THR A 141     -11.371   8.926 -11.383  1.00 97.32           H  
ATOM   2204  N   VAL A 142      -9.263  12.192  -8.709  1.00 97.34           N  
ATOM   2205  H   VAL A 142      -8.864  11.269  -8.617  1.00 97.34           H  
ATOM   2206  CA  VAL A 142      -8.409  13.319  -8.337  1.00 97.34           C  
ATOM   2207  HA  VAL A 142      -8.847  14.254  -8.684  1.00 97.34           H  
ATOM   2208  C   VAL A 142      -7.057  13.148  -9.004  1.00 97.34           C  
ATOM   2209  CB  VAL A 142      -8.250  13.390  -6.808  1.00 97.34           C  
ATOM   2210  HB  VAL A 142      -7.852  12.444  -6.441  1.00 97.34           H  
ATOM   2211  O   VAL A 142      -6.442  12.092  -8.880  1.00 97.34           O  
ATOM   2212  CG1 VAL A 142      -7.303  14.508  -6.366  1.00 97.34           C  
ATOM   2213 HG11 VAL A 142      -7.691  15.485  -6.654  1.00 97.34           H  
ATOM   2214 HG12 VAL A 142      -7.184  14.453  -5.284  1.00 97.34           H  
ATOM   2215 HG13 VAL A 142      -6.312  14.372  -6.799  1.00 97.34           H  
ATOM   2216  CG2 VAL A 142      -9.608  13.638  -6.139  1.00 97.34           C  
ATOM   2217 HG21 VAL A 142      -9.452  13.892  -5.091  1.00 97.34           H  
ATOM   2218 HG22 VAL A 142     -10.226  12.742  -6.204  1.00 97.34           H  
ATOM   2219 HG23 VAL A 142     -10.116  14.470  -6.627  1.00 97.34           H  
ATOM   2220  N   THR A 143      -6.580  14.191  -9.673  1.00 97.80           N  
ATOM   2221  H   THR A 143      -7.142  15.025  -9.766  1.00 97.80           H  
ATOM   2222  CA  THR A 143      -5.183  14.280 -10.102  1.00 97.80           C  
ATOM   2223  HA  THR A 143      -4.810  13.280 -10.320  1.00 97.80           H  
ATOM   2224  C   THR A 143      -4.365  14.891  -8.968  1.00 97.80           C  
ATOM   2225  CB  THR A 143      -5.045  15.120 -11.375  1.00 97.80           C  
ATOM   2226  HB  THR A 143      -5.270  16.160 -11.140  1.00 97.80           H  
ATOM   2227  O   THR A 143      -4.729  15.950  -8.465  1.00 97.80           O  
ATOM   2228  CG2 THR A 143      -3.637  15.044 -11.961  1.00 97.80           C  
ATOM   2229 HG21 THR A 143      -2.933  15.539 -11.294  1.00 97.80           H  
ATOM   2230 HG22 THR A 143      -3.617  15.551 -12.926  1.00 97.80           H  
ATOM   2231 HG23 THR A 143      -3.340  14.004 -12.096  1.00 97.80           H  
ATOM   2232  OG1 THR A 143      -5.962  14.692 -12.359  1.00 97.80           O  
ATOM   2233  HG1 THR A 143      -5.708  13.829 -12.694  1.00 97.80           H  
ATOM   2234  N   VAL A 144      -3.278  14.236  -8.562  1.00 97.30           N  
ATOM   2235  H   VAL A 144      -3.051  13.367  -9.023  1.00 97.30           H  
ATOM   2236  CA  VAL A 144      -2.367  14.712  -7.512  1.00 97.30           C  
ATOM   2237  HA  VAL A 144      -2.765  15.622  -7.063  1.00 97.30           H  
ATOM   2238  C   VAL A 144      -1.031  15.048  -8.165  1.00 97.30           C  
ATOM   2239  CB  VAL A 144      -2.201  13.667  -6.389  1.00 97.30           C  
ATOM   2240  HB  VAL A 144      -1.630  12.820  -6.770  1.00 97.30           H  
ATOM   2241  O   VAL A 144      -0.358  14.163  -8.703  1.00 97.30           O  
ATOM   2242  CG1 VAL A 144      -1.447  14.253  -5.189  1.00 97.30           C  
ATOM   2243 HG11 VAL A 144      -1.285  13.483  -4.435  1.00 97.30           H  
ATOM   2244 HG12 VAL A 144      -0.481  14.649  -5.501  1.00 97.30           H  
ATOM   2245 HG13 VAL A 144      -2.020  15.068  -4.746  1.00 97.30           H  
ATOM   2246  CG2 VAL A 144      -3.544  13.128  -5.879  1.00 97.30           C  
ATOM   2247 HG21 VAL A 144      -4.082  12.624  -6.682  1.00 97.30           H  
ATOM   2248 HG22 VAL A 144      -4.151  13.947  -5.493  1.00 97.30           H  
ATOM   2249 HG23 VAL A 144      -3.361  12.401  -5.087  1.00 97.30           H  
ATOM   2250  N   ASN A 145      -0.641  16.320  -8.164  1.00 97.13           N  
ATOM   2251  H   ASN A 145      -1.204  17.014  -7.694  1.00 97.13           H  
ATOM   2252  CA  ASN A 145       0.613  16.757  -8.775  1.00 97.13           C  
ATOM   2253  HA  ASN A 145       0.718  16.232  -9.725  1.00 97.13           H  
ATOM   2254  C   ASN A 145       1.828  16.402  -7.896  1.00 97.13           C  
ATOM   2255  CB  ASN A 145       0.541  18.259  -9.078  1.00 97.13           C  
ATOM   2256  HB2 ASN A 145       0.364  18.810  -8.155  1.00 97.13           H  
ATOM   2257  HB3 ASN A 145       1.486  18.607  -9.497  1.00 97.13           H  
ATOM   2258  O   ASN A 145       1.677  16.182  -6.693  1.00 97.13           O  
ATOM   2259  CG  ASN A 145      -0.547  18.569 -10.081  1.00 97.13           C  
ATOM   2260  ND2 ASN A 145      -1.606  19.207  -9.652  1.00 97.13           N  
ATOM   2261 HD21 ASN A 145      -2.384  19.296 -10.290  1.00 97.13           H  
ATOM   2262 HD22 ASN A 145      -1.760  19.236  -8.654  1.00 97.13           H  
ATOM   2263  OD1 ASN A 145      -0.460  18.213 -11.246  1.00 97.13           O  
ATOM   2264  N   PRO A 146       3.046  16.353  -8.464  1.00 96.21           N  
ATOM   2265  CA  PRO A 146       4.275  16.158  -7.695  1.00 96.21           C  
ATOM   2266  HA  PRO A 146       4.309  15.127  -7.342  1.00 96.21           H  
ATOM   2267  C   PRO A 146       4.398  17.118  -6.503  1.00 96.21           C  
ATOM   2268  CB  PRO A 146       5.404  16.380  -8.703  1.00 96.21           C  
ATOM   2269  HB2 PRO A 146       6.309  15.835  -8.435  1.00 96.21           H  
ATOM   2270  HB3 PRO A 146       5.626  17.443  -8.801  1.00 96.21           H  
ATOM   2271  O   PRO A 146       4.340  18.337  -6.666  1.00 96.21           O  
ATOM   2272  CG  PRO A 146       4.782  15.879 -10.002  1.00 96.21           C  
ATOM   2273  HG2 PRO A 146       5.290  16.276 -10.881  1.00 96.21           H  
ATOM   2274  HG3 PRO A 146       4.782  14.789 -10.005  1.00 96.21           H  
ATOM   2275  CD  PRO A 146       3.350  16.392  -9.889  1.00 96.21           C  
ATOM   2276  HD2 PRO A 146       3.300  17.420 -10.249  1.00 96.21           H  
ATOM   2277  HD3 PRO A 146       2.682  15.752 -10.464  1.00 96.21           H  
ATOM   2278  N   GLY A 147       4.585  16.566  -5.304  1.00 94.55           N  
ATOM   2279  H   GLY A 147       4.544  15.559  -5.239  1.00 94.55           H  
ATOM   2280  CA  GLY A 147       4.697  17.311  -4.048  1.00 94.55           C  
ATOM   2281  HA2 GLY A 147       5.132  16.654  -3.296  1.00 94.55           H  
ATOM   2282  HA3 GLY A 147       5.364  18.160  -4.197  1.00 94.55           H  
ATOM   2283  C   GLY A 147       3.373  17.847  -3.489  1.00 94.55           C  
ATOM   2284  O   GLY A 147       3.385  18.484  -2.436  1.00 94.55           O  
ATOM   2285  N   GLU A 148       2.246  17.602  -4.160  1.00 95.35           N  
ATOM   2286  H   GLU A 148       2.288  17.051  -5.005  1.00 95.35           H  
ATOM   2287  CA  GLU A 148       0.921  18.019  -3.705  1.00 95.35           C  
ATOM   2288  HA  GLU A 148       1.018  18.999  -3.238  1.00 95.35           H  
ATOM   2289  C   GLU A 148       0.360  17.048  -2.657  1.00 95.35           C  
ATOM   2290  CB  GLU A 148      -0.018  18.171  -4.915  1.00 95.35           C  
ATOM   2291  HB2 GLU A 148      -0.262  17.180  -5.298  1.00 95.35           H  
ATOM   2292  HB3 GLU A 148       0.507  18.730  -5.689  1.00 95.35           H  
ATOM   2293  O   GLU A 148       0.541  15.828  -2.744  1.00 95.35           O  
ATOM   2294  CG  GLU A 148      -1.327  18.908  -4.591  1.00 95.35           C  
ATOM   2295  HG2 GLU A 148      -1.873  18.346  -3.834  1.00 95.35           H  
ATOM   2296  HG3 GLU A 148      -1.079  19.883  -4.173  1.00 95.35           H  
ATOM   2297  CD  GLU A 148      -2.236  19.100  -5.820  1.00 95.35           C  
ATOM   2298  OE1 GLU A 148      -3.266  19.789  -5.671  1.00 95.35           O  
ATOM   2299  OE2 GLU A 148      -1.897  18.592  -6.919  1.00 95.35           O  
ATOM   2300  N   GLU A 149      -0.360  17.604  -1.681  1.00 95.04           N  
ATOM   2301  H   GLU A 149      -0.506  18.603  -1.704  1.00 95.04           H  
ATOM   2302  CA  GLU A 149      -1.223  16.856  -0.771  1.00 95.04           C  
ATOM   2303  HA  GLU A 149      -1.112  15.794  -0.987  1.00 95.04           H  
ATOM   2304  C   GLU A 149      -2.680  17.256  -1.032  1.00 95.04           C  
ATOM   2305  CB  GLU A 149      -0.796  17.069   0.694  1.00 95.04           C  
ATOM   2306  HB2 GLU A 149      -0.952  18.109   0.977  1.00 95.04           H  
ATOM   2307  HB3 GLU A 149       0.268  16.843   0.776  1.00 95.04           H  
ATOM   2308  O   GLU A 149      -3.020  18.439  -0.986  1.00 95.04           O  
ATOM   2309  CG  GLU A 149      -1.571  16.151   1.656  1.00 95.04           C  
ATOM   2310  HG2 GLU A 149      -1.479  15.122   1.310  1.00 95.04           H  
ATOM   2311  HG3 GLU A 149      -2.628  16.415   1.626  1.00 95.04           H  
ATOM   2312  CD  GLU A 149      -1.057  16.224   3.105  1.00 95.04           C  
ATOM   2313  OE1 GLU A 149      -1.868  16.547   4.005  1.00 95.04           O  
ATOM   2314  OE2 GLU A 149       0.126  15.873   3.340  1.00 95.04           O  
ATOM   2315  N   VAL A 150      -3.541  16.272  -1.303  1.00 96.34           N  
ATOM   2316  H   VAL A 150      -3.189  15.326  -1.291  1.00 96.34           H  
ATOM   2317  CA  VAL A 150      -4.972  16.479  -1.567  1.00 96.34           C  
ATOM   2318  HA  VAL A 150      -5.200  17.537  -1.442  1.00 96.34           H  
ATOM   2319  C   VAL A 150      -5.800  15.704  -0.551  1.00 96.34           C  
ATOM   2320  CB  VAL A 150      -5.366  16.094  -3.009  1.00 96.34           C  
ATOM   2321  HB  VAL A 150      -5.200  15.028  -3.164  1.00 96.34           H  
ATOM   2322  O   VAL A 150      -5.533  14.534  -0.287  1.00 96.34           O  
ATOM   2323  CG1 VAL A 150      -6.853  16.404  -3.247  1.00 96.34           C  
ATOM   2324 HG11 VAL A 150      -7.089  17.399  -2.870  1.00 96.34           H  
ATOM   2325 HG12 VAL A 150      -7.074  16.401  -4.314  1.00 96.34           H  
ATOM   2326 HG13 VAL A 150      -7.479  15.665  -2.748  1.00 96.34           H  
ATOM   2327  CG2 VAL A 150      -4.552  16.866  -4.052  1.00 96.34           C  
ATOM   2328 HG21 VAL A 150      -4.688  17.940  -3.924  1.00 96.34           H  
ATOM   2329 HG22 VAL A 150      -4.857  16.588  -5.061  1.00 96.34           H  
ATOM   2330 HG23 VAL A 150      -3.492  16.636  -3.945  1.00 96.34           H  
ATOM   2331  N   GLU A 151      -6.845  16.330  -0.011  1.00 96.64           N  
ATOM   2332  H   GLU A 151      -7.027  17.286  -0.280  1.00 96.64           H  
ATOM   2333  CA  GLU A 151      -7.817  15.673   0.864  1.00 96.64           C  
ATOM   2334  HA  GLU A 151      -7.445  14.679   1.114  1.00 96.64           H  
ATOM   2335  C   GLU A 151      -9.164  15.497   0.151  1.00 96.64           C  
ATOM   2336  CB  GLU A 151      -7.949  16.432   2.196  1.00 96.64           C  
ATOM   2337  HB2 GLU A 151      -6.953  16.596   2.608  1.00 96.64           H  
ATOM   2338  HB3 GLU A 151      -8.416  17.401   2.021  1.00 96.64           H  
ATOM   2339  O   GLU A 151      -9.727  16.438  -0.410  1.00 96.64           O  
ATOM   2340  CG  GLU A 151      -8.774  15.638   3.221  1.00 96.64           C  
ATOM   2341  HG2 GLU A 151      -9.776  15.471   2.826  1.00 96.64           H  
ATOM   2342  HG3 GLU A 151      -8.315  14.660   3.365  1.00 96.64           H  
ATOM   2343  CD  GLU A 151      -8.878  16.354   4.577  1.00 96.64           C  
ATOM   2344  OE1 GLU A 151      -9.944  16.961   4.822  1.00 96.64           O  
ATOM   2345  OE2 GLU A 151      -7.938  16.218   5.406  1.00 96.64           O  
ATOM   2346  N   VAL A 152      -9.712  14.284   0.207  1.00 96.07           N  
ATOM   2347  H   VAL A 152      -9.168  13.547   0.633  1.00 96.07           H  
ATOM   2348  CA  VAL A 152     -11.037  13.940  -0.311  1.00 96.07           C  
ATOM   2349  HA  VAL A 152     -11.499  14.836  -0.727  1.00 96.07           H  
ATOM   2350  C   VAL A 152     -11.897  13.432   0.836  1.00 96.07           C  
ATOM   2351  CB  VAL A 152     -10.954  12.890  -1.432  1.00 96.07           C  
ATOM   2352  HB  VAL A 152     -10.641  11.931  -1.021  1.00 96.07           H  
ATOM   2353  O   VAL A 152     -11.570  12.429   1.462  1.00 96.07           O  
ATOM   2354  CG1 VAL A 152     -12.327  12.716  -2.092  1.00 96.07           C  
ATOM   2355 HG11 VAL A 152     -13.064  12.395  -1.356  1.00 96.07           H  
ATOM   2356 HG12 VAL A 152     -12.259  11.951  -2.865  1.00 96.07           H  
ATOM   2357 HG13 VAL A 152     -12.636  13.658  -2.545  1.00 96.07           H  
ATOM   2358  CG2 VAL A 152      -9.962  13.292  -2.525  1.00 96.07           C  
ATOM   2359 HG21 VAL A 152     -10.204  14.285  -2.905  1.00 96.07           H  
ATOM   2360 HG22 VAL A 152      -9.987  12.562  -3.333  1.00 96.07           H  
ATOM   2361 HG23 VAL A 152      -8.949  13.306  -2.123  1.00 96.07           H  
ATOM   2362  N   THR A 153     -13.020  14.100   1.100  1.00 94.05           N  
ATOM   2363  H   THR A 153     -13.210  14.945   0.581  1.00 94.05           H  
ATOM   2364  CA  THR A 153     -13.962  13.689   2.154  1.00 94.05           C  
ATOM   2365  HA  THR A 153     -13.495  12.928   2.779  1.00 94.05           H  
ATOM   2366  C   THR A 153     -15.232  13.088   1.564  1.00 94.05           C  
ATOM   2367  CB  THR A 153     -14.303  14.855   3.088  1.00 94.05           C  
ATOM   2368  HB  THR A 153     -14.748  15.671   2.519  1.00 94.05           H  
ATOM   2369  O   THR A 153     -15.890  13.721   0.734  1.00 94.05           O  
ATOM   2370  CG2 THR A 153     -15.254  14.440   4.213  1.00 94.05           C  
ATOM   2371 HG21 THR A 153     -14.859  13.569   4.735  1.00 94.05           H  
ATOM   2372 HG22 THR A 153     -15.360  15.262   4.921  1.00 94.05           H  
ATOM   2373 HG23 THR A 153     -16.240  14.204   3.812  1.00 94.05           H  
ATOM   2374  OG1 THR A 153     -13.143  15.318   3.737  1.00 94.05           O  
ATOM   2375  HG1 THR A 153     -12.511  15.674   3.108  1.00 94.05           H  
ATOM   2376  N   PHE A 154     -15.597  11.903   2.043  1.00 92.98           N  
ATOM   2377  H   PHE A 154     -14.994  11.471   2.728  1.00 92.98           H  
ATOM   2378  CA  PHE A 154     -16.874  11.236   1.805  1.00 92.98           C  
ATOM   2379  HA  PHE A 154     -17.409  11.728   0.993  1.00 92.98           H  
ATOM   2380  C   PHE A 154     -17.733  11.312   3.067  1.00 92.98           C  
ATOM   2381  CB  PHE A 154     -16.632   9.778   1.402  1.00 92.98           C  
ATOM   2382  HB2 PHE A 154     -16.068   9.279   2.190  1.00 92.98           H  
ATOM   2383  HB3 PHE A 154     -17.596   9.279   1.314  1.00 92.98           H  
ATOM   2384  O   PHE A 154     -17.204  11.287   4.180  1.00 92.98           O  
ATOM   2385  CG  PHE A 154     -15.890   9.621   0.094  1.00 92.98           C  
ATOM   2386  CD1 PHE A 154     -16.607   9.358  -1.085  1.00 92.98           C  
ATOM   2387  HD1 PHE A 154     -17.681   9.249  -1.050  1.00 92.98           H  
ATOM   2388  CD2 PHE A 154     -14.488   9.748   0.050  1.00 92.98           C  
ATOM   2389  HD2 PHE A 154     -13.933   9.953   0.953  1.00 92.98           H  
ATOM   2390  CE1 PHE A 154     -15.929   9.224  -2.307  1.00 92.98           C  
ATOM   2391  HE1 PHE A 154     -16.484   9.005  -3.208  1.00 92.98           H  
ATOM   2392  CE2 PHE A 154     -13.811   9.623  -1.174  1.00 92.98           C  
ATOM   2393  HE2 PHE A 154     -12.737   9.735  -1.204  1.00 92.98           H  
ATOM   2394  CZ  PHE A 154     -14.533   9.362  -2.352  1.00 92.98           C  
ATOM   2395  HZ  PHE A 154     -14.018   9.257  -3.296  1.00 92.98           H  
ATOM   2396  N   SER A 155     -19.051  11.387   2.898  1.00 90.65           N  
ATOM   2397  H   SER A 155     -19.435  11.348   1.965  1.00 90.65           H  
ATOM   2398  CA  SER A 155     -20.003  11.412   4.011  1.00 90.65           C  
ATOM   2399  HA  SER A 155     -19.499  11.080   4.918  1.00 90.65           H  
ATOM   2400  C   SER A 155     -21.150  10.449   3.746  1.00 90.65           C  
ATOM   2401  CB  SER A 155     -20.534  12.823   4.274  1.00 90.65           C  
ATOM   2402  HB2 SER A 155     -21.067  13.190   3.397  1.00 90.65           H  
ATOM   2403  HB3 SER A 155     -21.217  12.796   5.123  1.00 90.65           H  
ATOM   2404  O   SER A 155     -21.682  10.397   2.637  1.00 90.65           O  
ATOM   2405  OG  SER A 155     -19.453  13.688   4.572  1.00 90.65           O  
ATOM   2406  HG  SER A 155     -18.854  13.188   5.131  1.00 90.65           H  
ATOM   2407  N   ALA A 156     -21.535   9.684   4.761  1.00 82.78           N  
ATOM   2408  H   ALA A 156     -21.069   9.777   5.652  1.00 82.78           H  
ATOM   2409  CA  ALA A 156     -22.575   8.678   4.653  1.00 82.78           C  
ATOM   2410  HA  ALA A 156     -23.239   8.926   3.825  1.00 82.78           H  
ATOM   2411  C   ALA A 156     -23.406   8.617   5.934  1.00 82.78           C  
ATOM   2412  CB  ALA A 156     -21.917   7.324   4.364  1.00 82.78           C  
ATOM   2413  HB1 ALA A 156     -21.421   7.342   3.394  1.00 82.78           H  
ATOM   2414  HB2 ALA A 156     -21.183   7.100   5.137  1.00 82.78           H  
ATOM   2415  HB3 ALA A 156     -22.674   6.540   4.390  1.00 82.78           H  
ATOM   2416  O   ALA A 156     -22.873   8.406   7.014  1.00 82.78           O  
ATOM   2417  N   ASN A 157     -24.734   8.687   5.789  1.00 79.20           N  
ATOM   2418  H   ASN A 157     -25.106   9.000   4.904  1.00 79.20           H  
ATOM   2419  CA  ASN A 157     -25.667   8.460   6.903  1.00 79.20           C  
ATOM   2420  HA  ASN A 157     -25.430   9.150   7.713  1.00 79.20           H  
ATOM   2421  C   ASN A 157     -25.578   7.034   7.479  1.00 79.20           C  
ATOM   2422  CB  ASN A 157     -27.105   8.711   6.416  1.00 79.20           C  
ATOM   2423  HB2 ASN A 157     -27.331   8.026   5.599  1.00 79.20           H  
ATOM   2424  HB3 ASN A 157     -27.790   8.494   7.235  1.00 79.20           H  
ATOM   2425  O   ASN A 157     -26.061   6.785   8.576  1.00 79.20           O  
ATOM   2426  CG  ASN A 157     -27.378  10.133   5.968  1.00 79.20           C  
ATOM   2427  ND2 ASN A 157     -28.405  10.336   5.177  1.00 79.20           N  
ATOM   2428 HD21 ASN A 157     -28.571  11.304   4.943  1.00 79.20           H  
ATOM   2429 HD22 ASN A 157     -29.053   9.588   4.974  1.00 79.20           H  
ATOM   2430  OD1 ASN A 157     -26.688  11.079   6.283  1.00 79.20           O  
ATOM   2431  N   ASP A 158     -25.013   6.102   6.709  1.00 78.90           N  
ATOM   2432  H   ASP A 158     -24.541   6.420   5.874  1.00 78.90           H  
ATOM   2433  CA  ASP A 158     -24.717   4.735   7.124  1.00 78.90           C  
ATOM   2434  HA  ASP A 158     -25.052   4.569   8.148  1.00 78.90           H  
ATOM   2435  C   ASP A 158     -23.195   4.516   7.034  1.00 78.90           C  
ATOM   2436  CB  ASP A 158     -25.504   3.751   6.246  1.00 78.90           C  
ATOM   2437  HB2 ASP A 158     -26.570   3.934   6.386  1.00 78.90           H  
ATOM   2438  HB3 ASP A 158     -25.269   3.932   5.197  1.00 78.90           H  
ATOM   2439  O   ASP A 158     -22.671   4.401   5.918  1.00 78.90           O  
ATOM   2440  CG  ASP A 158     -25.209   2.286   6.583  1.00 78.90           C  
ATOM   2441  OD1 ASP A 158     -24.462   2.033   7.555  1.00 78.90           O  
ATOM   2442  OD2 ASP A 158     -25.718   1.430   5.829  1.00 78.90           O  
ATOM   2443  N   PRO A 159     -22.479   4.459   8.173  1.00 72.54           N  
ATOM   2444  CA  PRO A 159     -21.039   4.218   8.209  1.00 72.54           C  
ATOM   2445  HA  PRO A 159     -20.536   5.046   7.709  1.00 72.54           H  
ATOM   2446  C   PRO A 159     -20.619   2.905   7.539  1.00 72.54           C  
ATOM   2447  CB  PRO A 159     -20.656   4.223   9.693  1.00 72.54           C  
ATOM   2448  HB2 PRO A 159     -19.661   4.640   9.850  1.00 72.54           H  
ATOM   2449  HB3 PRO A 159     -20.715   3.214  10.101  1.00 72.54           H  
ATOM   2450  O   PRO A 159     -19.496   2.811   7.047  1.00 72.54           O  
ATOM   2451  CG  PRO A 159     -21.737   5.087  10.337  1.00 72.54           C  
ATOM   2452  HG2 PRO A 159     -21.489   6.141  10.208  1.00 72.54           H  
ATOM   2453  HG3 PRO A 159     -21.874   4.849  11.392  1.00 72.54           H  
ATOM   2454  CD  PRO A 159     -22.973   4.747   9.512  1.00 72.54           C  
ATOM   2455  HD2 PRO A 159     -23.460   3.860   9.917  1.00 72.54           H  
ATOM   2456  HD3 PRO A 159     -23.659   5.594   9.517  1.00 72.54           H  
ATOM   2457  N   HIS A 160     -21.512   1.911   7.415  1.00 75.38           N  
ATOM   2458  H   HIS A 160     -22.451   2.033   7.766  1.00 75.38           H  
ATOM   2459  CA  HIS A 160     -21.203   0.665   6.707  1.00 75.38           C  
ATOM   2460  HA  HIS A 160     -20.300   0.245   7.149  1.00 75.38           H  
ATOM   2461  C   HIS A 160     -20.906   0.876   5.217  1.00 75.38           C  
ATOM   2462  CB  HIS A 160     -22.340  -0.346   6.882  1.00 75.38           C  
ATOM   2463  HB2 HIS A 160     -23.266   0.066   6.480  1.00 75.38           H  
ATOM   2464  HB3 HIS A 160     -22.104  -1.239   6.303  1.00 75.38           H  
ATOM   2465  O   HIS A 160     -20.279   0.019   4.587  1.00 75.38           O  
ATOM   2466  CG  HIS A 160     -22.549  -0.776   8.309  1.00 75.38           C  
ATOM   2467  CD2 HIS A 160     -23.715  -0.714   9.023  1.00 75.38           C  
ATOM   2468  HD2 HIS A 160     -24.654  -0.320   8.663  1.00 75.38           H  
ATOM   2469  ND1 HIS A 160     -21.592  -1.320   9.134  1.00 75.38           N  
ATOM   2470  HD1 HIS A 160     -20.595  -1.287   8.973  1.00 75.38           H  
ATOM   2471  CE1 HIS A 160     -22.175  -1.607  10.309  1.00 75.38           C  
ATOM   2472  HE1 HIS A 160     -21.663  -1.988  11.180  1.00 75.38           H  
ATOM   2473  NE2 HIS A 160     -23.471  -1.266  10.287  1.00 75.38           N  
ATOM   2474  N   LYS A 161     -21.268   2.032   4.639  1.00 76.95           N  
ATOM   2475  H   LYS A 161     -21.771   2.703   5.202  1.00 76.95           H  
ATOM   2476  CA  LYS A 161     -20.831   2.416   3.285  1.00 76.95           C  
ATOM   2477  HA  LYS A 161     -21.130   1.635   2.586  1.00 76.95           H  
ATOM   2478  C   LYS A 161     -19.310   2.528   3.161  1.00 76.95           C  
ATOM   2479  CB  LYS A 161     -21.477   3.741   2.867  1.00 76.95           C  
ATOM   2480  HB2 LYS A 161     -21.259   4.509   3.609  1.00 76.95           H  
ATOM   2481  HB3 LYS A 161     -21.035   4.049   1.920  1.00 76.95           H  
ATOM   2482  O   LYS A 161     -18.779   2.354   2.065  1.00 76.95           O  
ATOM   2483  CG  LYS A 161     -22.992   3.600   2.679  1.00 76.95           C  
ATOM   2484  HG2 LYS A 161     -23.203   2.711   2.085  1.00 76.95           H  
ATOM   2485  HG3 LYS A 161     -23.481   3.495   3.648  1.00 76.95           H  
ATOM   2486  CD  LYS A 161     -23.542   4.822   1.941  1.00 76.95           C  
ATOM   2487  HD2 LYS A 161     -23.120   4.841   0.937  1.00 76.95           H  
ATOM   2488  HD3 LYS A 161     -23.250   5.735   2.459  1.00 76.95           H  
ATOM   2489  CE  LYS A 161     -25.065   4.743   1.861  1.00 76.95           C  
ATOM   2490  HE2 LYS A 161     -25.340   3.782   1.426  1.00 76.95           H  
ATOM   2491  HE3 LYS A 161     -25.467   4.774   2.874  1.00 76.95           H  
ATOM   2492  NZ  LYS A 161     -25.600   5.854   1.040  1.00 76.95           N  
ATOM   2493  HZ1 LYS A 161     -25.309   6.744   1.419  1.00 76.95           H  
ATOM   2494  HZ2 LYS A 161     -26.608   5.811   1.005  1.00 76.95           H  
ATOM   2495  HZ3 LYS A 161     -25.246   5.781   0.097  1.00 76.95           H  
ATOM   2496  N   PHE A 162     -18.614   2.771   4.268  1.00 83.62           N  
ATOM   2497  H   PHE A 162     -19.113   2.900   5.137  1.00 83.62           H  
ATOM   2498  CA  PHE A 162     -17.160   2.841   4.334  1.00 83.62           C  
ATOM   2499  HA  PHE A 162     -16.783   3.233   3.390  1.00 83.62           H  
ATOM   2500  C   PHE A 162     -16.484   1.476   4.516  1.00 83.62           C  
ATOM   2501  CB  PHE A 162     -16.761   3.818   5.445  1.00 83.62           C  
ATOM   2502  HB2 PHE A 162     -17.053   3.398   6.408  1.00 83.62           H  
ATOM   2503  HB3 PHE A 162     -15.675   3.900   5.456  1.00 83.62           H  
ATOM   2504  O   PHE A 162     -15.261   1.422   4.520  1.00 83.62           O  
ATOM   2505  CG  PHE A 162     -17.323   5.219   5.311  1.00 83.62           C  
ATOM   2506  CD1 PHE A 162     -17.266   5.897   4.081  1.00 83.62           C  
ATOM   2507  HD1 PHE A 162     -16.770   5.428   3.244  1.00 83.62           H  
ATOM   2508  CD2 PHE A 162     -17.892   5.855   6.425  1.00 83.62           C  
ATOM   2509  HD2 PHE A 162     -17.930   5.351   7.380  1.00 83.62           H  
ATOM   2510  CE1 PHE A 162     -17.814   7.185   3.948  1.00 83.62           C  
ATOM   2511  HE1 PHE A 162     -17.779   7.694   2.997  1.00 83.62           H  
ATOM   2512  CE2 PHE A 162     -18.417   7.149   6.302  1.00 83.62           C  
ATOM   2513  HE2 PHE A 162     -18.859   7.618   7.169  1.00 83.62           H  
ATOM   2514  CZ  PHE A 162     -18.382   7.816   5.066  1.00 83.62           C  
ATOM   2515  HZ  PHE A 162     -18.787   8.814   4.985  1.00 83.62           H  
ATOM   2516  N   ASN A 163     -17.232   0.366   4.599  1.00 83.54           N  
ATOM   2517  H   ASN A 163     -18.236   0.464   4.654  1.00 83.54           H  
ATOM   2518  CA  ASN A 163     -16.657  -0.966   4.833  1.00 83.54           C  
ATOM   2519  HA  ASN A 163     -15.998  -0.902   5.699  1.00 83.54           H  
ATOM   2520  C   ASN A 163     -15.830  -1.508   3.655  1.00 83.54           C  
ATOM   2521  CB  ASN A 163     -17.769  -1.975   5.161  1.00 83.54           C  
ATOM   2522  HB2 ASN A 163     -18.568  -1.908   4.422  1.00 83.54           H  
ATOM   2523  HB3 ASN A 163     -17.352  -2.981   5.116  1.00 83.54           H  
ATOM   2524  O   ASN A 163     -15.097  -2.484   3.821  1.00 83.54           O  
ATOM   2525  CG  ASN A 163     -18.354  -1.828   6.550  1.00 83.54           C  
ATOM   2526  ND2 ASN A 163     -19.309  -2.663   6.884  1.00 83.54           N  
ATOM   2527 HD21 ASN A 163     -19.598  -3.381   6.236  1.00 83.54           H  
ATOM   2528 HD22 ASN A 163     -19.580  -2.670   7.857  1.00 83.54           H  
ATOM   2529  OD1 ASN A 163     -17.972  -1.004   7.358  1.00 83.54           O  
ATOM   2530  N   ARG A 164     -15.992  -0.948   2.449  1.00 89.73           N  
ATOM   2531  H   ARG A 164     -16.589  -0.135   2.394  1.00 89.73           H  
ATOM   2532  CA  ARG A 164     -15.345  -1.452   1.229  1.00 89.73           C  
ATOM   2533  HA  ARG A 164     -14.473  -2.029   1.539  1.00 89.73           H  
ATOM   2534  C   ARG A 164     -14.787  -0.345   0.326  1.00 89.73           C  
ATOM   2535  CB  ARG A 164     -16.277  -2.419   0.479  1.00 89.73           C  
ATOM   2536  HB2 ARG A 164     -17.219  -1.916   0.259  1.00 89.73           H  
ATOM   2537  HB3 ARG A 164     -15.803  -2.695  -0.463  1.00 89.73           H  
ATOM   2538  O   ARG A 164     -15.239  -0.226  -0.817  1.00 89.73           O  
ATOM   2539  CG  ARG A 164     -16.549  -3.710   1.261  1.00 89.73           C  
ATOM   2540  HG2 ARG A 164     -15.602  -4.201   1.486  1.00 89.73           H  
ATOM   2541  HG3 ARG A 164     -17.074  -3.493   2.191  1.00 89.73           H  
ATOM   2542  CD  ARG A 164     -17.417  -4.641   0.417  1.00 89.73           C  
ATOM   2543  HD2 ARG A 164     -18.374  -4.152   0.238  1.00 89.73           H  
ATOM   2544  HD3 ARG A 164     -16.920  -4.810  -0.539  1.00 89.73           H  
ATOM   2545  NE  ARG A 164     -17.620  -5.937   1.082  1.00 89.73           N  
ATOM   2546  HE  ARG A 164     -16.938  -6.237   1.764  1.00 89.73           H  
ATOM   2547  NH1 ARG A 164     -19.467  -6.629  -0.091  1.00 89.73           N  
ATOM   2548 HH11 ARG A 164     -19.452  -5.755  -0.597  1.00 89.73           H  
ATOM   2549 HH12 ARG A 164     -20.233  -7.283  -0.169  1.00 89.73           H  
ATOM   2550  NH2 ARG A 164     -18.551  -7.955   1.456  1.00 89.73           N  
ATOM   2551 HH21 ARG A 164     -17.705  -8.169   1.965  1.00 89.73           H  
ATOM   2552 HH22 ARG A 164     -19.196  -8.706   1.257  1.00 89.73           H  
ATOM   2553  CZ  ARG A 164     -18.549  -6.829   0.815  1.00 89.73           C  
ATOM   2554  N   PRO A 165     -13.863   0.507   0.804  1.00 93.15           N  
ATOM   2555  CA  PRO A 165     -13.282   1.530  -0.040  1.00 93.15           C  
ATOM   2556  HA  PRO A 165     -14.070   2.057  -0.578  1.00 93.15           H  
ATOM   2557  C   PRO A 165     -12.328   0.885  -1.049  1.00 93.15           C  
ATOM   2558  CB  PRO A 165     -12.599   2.511   0.910  1.00 93.15           C  
ATOM   2559  HB2 PRO A 165     -11.767   3.031   0.435  1.00 93.15           H  
ATOM   2560  HB3 PRO A 165     -13.333   3.227   1.281  1.00 93.15           H  
ATOM   2561  O   PRO A 165     -11.604  -0.072  -0.756  1.00 93.15           O  
ATOM   2562  CG  PRO A 165     -12.141   1.616   2.056  1.00 93.15           C  
ATOM   2563  HG2 PRO A 165     -11.154   1.221   1.813  1.00 93.15           H  
ATOM   2564  HG3 PRO A 165     -12.107   2.164   2.998  1.00 93.15           H  
ATOM   2565  CD  PRO A 165     -13.185   0.491   2.093  1.00 93.15           C  
ATOM   2566  HD2 PRO A 165     -13.909   0.697   2.882  1.00 93.15           H  
ATOM   2567  HD3 PRO A 165     -12.714  -0.473   2.282  1.00 93.15           H  
ATOM   2568  N   GLN A 166     -12.330   1.425  -2.260  1.00 96.71           N  
ATOM   2569  H   GLN A 166     -12.972   2.184  -2.438  1.00 96.71           H  
ATOM   2570  CA  GLN A 166     -11.445   1.014  -3.339  1.00 96.71           C  
ATOM   2571  HA  GLN A 166     -10.712   0.304  -2.957  1.00 96.71           H  
ATOM   2572  C   GLN A 166     -10.684   2.230  -3.855  1.00 96.71           C  
ATOM   2573  CB  GLN A 166     -12.267   0.298  -4.420  1.00 96.71           C  
ATOM   2574  HB2 GLN A 166     -12.624  -0.645  -4.007  1.00 96.71           H  
ATOM   2575  HB3 GLN A 166     -13.137   0.908  -4.661  1.00 96.71           H  
ATOM   2576  O   GLN A 166     -11.278   3.264  -4.157  1.00 96.71           O  
ATOM   2577  CG  GLN A 166     -11.492   0.012  -5.718  1.00 96.71           C  
ATOM   2578  HG2 GLN A 166     -10.617  -0.600  -5.500  1.00 96.71           H  
ATOM   2579  HG3 GLN A 166     -11.146   0.952  -6.148  1.00 96.71           H  
ATOM   2580  CD  GLN A 166     -12.347  -0.687  -6.775  1.00 96.71           C  
ATOM   2581  NE2 GLN A 166     -11.866  -0.817  -7.988  1.00 96.71           N  
ATOM   2582 HE21 GLN A 166     -12.393  -1.379  -8.642  1.00 96.71           H  
ATOM   2583 HE22 GLN A 166     -10.916  -0.578  -8.234  1.00 96.71           H  
ATOM   2584  OE1 GLN A 166     -13.473  -1.116  -6.559  1.00 96.71           O  
ATOM   2585  N   PHE A 167      -9.376   2.070  -4.002  1.00 97.65           N  
ATOM   2586  H   PHE A 167      -8.971   1.190  -3.718  1.00 97.65           H  
ATOM   2587  CA  PHE A 167      -8.461   3.062  -4.543  1.00 97.65           C  
ATOM   2588  HA  PHE A 167      -9.010   3.970  -4.796  1.00 97.65           H  
ATOM   2589  C   PHE A 167      -7.833   2.490  -5.806  1.00 97.65           C  
ATOM   2590  CB  PHE A 167      -7.402   3.430  -3.495  1.00 97.65           C  
ATOM   2591  HB2 PHE A 167      -6.700   2.603  -3.387  1.00 97.65           H  
ATOM   2592  HB3 PHE A 167      -6.836   4.289  -3.854  1.00 97.65           H  
ATOM   2593  O   PHE A 167      -7.352   1.363  -5.810  1.00 97.65           O  
ATOM   2594  CG  PHE A 167      -7.992   3.752  -2.137  1.00 97.65           C  
ATOM   2595  CD1 PHE A 167      -8.504   5.036  -1.891  1.00 97.65           C  
ATOM   2596  HD1 PHE A 167      -8.412   5.801  -2.647  1.00 97.65           H  
ATOM   2597  CD2 PHE A 167      -8.095   2.755  -1.148  1.00 97.65           C  
ATOM   2598  HD2 PHE A 167      -7.712   1.762  -1.334  1.00 97.65           H  
ATOM   2599  CE1 PHE A 167      -9.138   5.319  -0.671  1.00 97.65           C  
ATOM   2600  HE1 PHE A 167      -9.541   6.304  -0.487  1.00 97.65           H  
ATOM   2601  CE2 PHE A 167      -8.729   3.040   0.075  1.00 97.65           C  
ATOM   2602  HE2 PHE A 167      -8.822   2.271   0.827  1.00 97.65           H  
ATOM   2603  CZ  PHE A 167      -9.262   4.319   0.306  1.00 97.65           C  
ATOM   2604  HZ  PHE A 167      -9.777   4.534   1.230  1.00 97.65           H  
ATOM   2605  N   THR A 168      -7.849   3.239  -6.897  1.00 97.99           N  
ATOM   2606  H   THR A 168      -8.306   4.139  -6.856  1.00 97.99           H  
ATOM   2607  CA  THR A 168      -7.105   2.905  -8.112  1.00 97.99           C  
ATOM   2608  HA  THR A 168      -6.536   1.985  -7.973  1.00 97.99           H  
ATOM   2609  C   THR A 168      -6.130   4.031  -8.377  1.00 97.99           C  
ATOM   2610  CB  THR A 168      -8.036   2.700  -9.305  1.00 97.99           C  
ATOM   2611  HB  THR A 168      -8.496   3.652  -9.573  1.00 97.99           H  
ATOM   2612  O   THR A 168      -6.561   5.165  -8.561  1.00 97.99           O  
ATOM   2613  CG2 THR A 168      -7.297   2.166 -10.518  1.00 97.99           C  
ATOM   2614 HG21 THR A 168      -7.990   2.116 -11.358  1.00 97.99           H  
ATOM   2615 HG22 THR A 168      -6.888   1.181 -10.295  1.00 97.99           H  
ATOM   2616 HG23 THR A 168      -6.484   2.840 -10.790  1.00 97.99           H  
ATOM   2617  OG1 THR A 168      -9.041   1.771  -8.960  1.00 97.99           O  
ATOM   2618  HG1 THR A 168      -9.099   1.816  -8.002  1.00 97.99           H  
ATOM   2619  N   ILE A 169      -4.841   3.719  -8.350  1.00 97.39           N  
ATOM   2620  H   ILE A 169      -4.585   2.748  -8.239  1.00 97.39           H  
ATOM   2621  CA  ILE A 169      -3.754   4.656  -8.594  1.00 97.39           C  
ATOM   2622  HA  ILE A 169      -4.128   5.678  -8.532  1.00 97.39           H  
ATOM   2623  C   ILE A 169      -3.270   4.405 -10.018  1.00 97.39           C  
ATOM   2624  CB  ILE A 169      -2.622   4.496  -7.552  1.00 97.39           C  
ATOM   2625  HB  ILE A 169      -2.176   3.507  -7.656  1.00 97.39           H  
ATOM   2626  O   ILE A 169      -2.842   3.295 -10.339  1.00 97.39           O  
ATOM   2627  CG1 ILE A 169      -3.085   4.681  -6.084  1.00 97.39           C  
ATOM   2628 HG12 ILE A 169      -3.761   5.533  -6.016  1.00 97.39           H  
ATOM   2629 HG13 ILE A 169      -2.211   4.908  -5.473  1.00 97.39           H  
ATOM   2630  CG2 ILE A 169      -1.527   5.541  -7.833  1.00 97.39           C  
ATOM   2631 HG21 ILE A 169      -1.932   6.549  -7.743  1.00 97.39           H  
ATOM   2632 HG22 ILE A 169      -1.121   5.416  -8.837  1.00 97.39           H  
ATOM   2633 HG23 ILE A 169      -0.702   5.420  -7.131  1.00 97.39           H  
ATOM   2634  CD1 ILE A 169      -3.747   3.451  -5.441  1.00 97.39           C  
ATOM   2635 HD11 ILE A 169      -3.822   3.608  -4.365  1.00 97.39           H  
ATOM   2636 HD12 ILE A 169      -3.144   2.562  -5.625  1.00 97.39           H  
ATOM   2637 HD13 ILE A 169      -4.754   3.297  -5.828  1.00 97.39           H  
ATOM   2638  N   GLU A 170      -3.357   5.425 -10.861  1.00 96.36           N  
ATOM   2639  H   GLU A 170      -3.740   6.297 -10.525  1.00 96.36           H  
ATOM   2640  CA  GLU A 170      -2.933   5.411 -12.256  1.00 96.36           C  
ATOM   2641  HA  GLU A 170      -2.503   4.438 -12.495  1.00 96.36           H  
ATOM   2642  C   GLU A 170      -1.831   6.458 -12.452  1.00 96.36           C  
ATOM   2643  CB  GLU A 170      -4.140   5.627 -13.194  1.00 96.36           C  
ATOM   2644  HB2 GLU A 170      -4.648   6.551 -12.919  1.00 96.36           H  
ATOM   2645  HB3 GLU A 170      -3.779   5.713 -14.220  1.00 96.36           H  
ATOM   2646  O   GLU A 170      -1.940   7.601 -12.006  1.00 96.36           O  
ATOM   2647  CG  GLU A 170      -5.130   4.449 -13.112  1.00 96.36           C  
ATOM   2648  HG2 GLU A 170      -4.590   3.538 -13.368  1.00 96.36           H  
ATOM   2649  HG3 GLU A 170      -5.472   4.353 -12.081  1.00 96.36           H  
ATOM   2650  CD  GLU A 170      -6.378   4.550 -14.010  1.00 96.36           C  
ATOM   2651  OE1 GLU A 170      -7.065   3.505 -14.160  1.00 96.36           O  
ATOM   2652  OE2 GLU A 170      -6.712   5.659 -14.477  1.00 96.36           O  
ATOM   2653  N   TRP A 171      -0.743   6.056 -13.099  1.00 93.02           N  
ATOM   2654  H   TRP A 171      -0.718   5.106 -13.443  1.00 93.02           H  
ATOM   2655  CA  TRP A 171       0.369   6.926 -13.475  1.00 93.02           C  
ATOM   2656  HA  TRP A 171       0.073   7.966 -13.336  1.00 93.02           H  
ATOM   2657  C   TRP A 171       0.681   6.745 -14.959  1.00 93.02           C  
ATOM   2658  CB  TRP A 171       1.590   6.668 -12.576  1.00 93.02           C  
ATOM   2659  HB2 TRP A 171       1.300   6.867 -11.544  1.00 93.02           H  
ATOM   2660  HB3 TRP A 171       2.367   7.388 -12.834  1.00 93.02           H  
ATOM   2661  O   TRP A 171       0.413   5.681 -15.531  1.00 93.02           O  
ATOM   2662  CG  TRP A 171       2.184   5.292 -12.627  1.00 93.02           C  
ATOM   2663  CD1 TRP A 171       3.261   4.921 -13.354  1.00 93.02           C  
ATOM   2664  HD1 TRP A 171       3.835   5.584 -13.984  1.00 93.02           H  
ATOM   2665  CD2 TRP A 171       1.782   4.103 -11.884  1.00 93.02           C  
ATOM   2666  CE2 TRP A 171       2.667   3.036 -12.231  1.00 93.02           C  
ATOM   2667  CE3 TRP A 171       0.754   3.818 -10.961  1.00 93.02           C  
ATOM   2668  HE3 TRP A 171       0.074   4.606 -10.675  1.00 93.02           H  
ATOM   2669  NE1 TRP A 171       3.545   3.588 -13.138  1.00 93.02           N  
ATOM   2670  HE1 TRP A 171       4.375   3.143 -13.503  1.00 93.02           H  
ATOM   2671  CH2 TRP A 171       1.487   1.498 -10.799  1.00 93.02           C  
ATOM   2672  HH2 TRP A 171       1.377   0.505 -10.389  1.00 93.02           H  
ATOM   2673  CZ2 TRP A 171       2.530   1.748 -11.702  1.00 93.02           C  
ATOM   2674  HZ2 TRP A 171       3.226   0.966 -11.966  1.00 93.02           H  
ATOM   2675  CZ3 TRP A 171       0.605   2.527 -10.422  1.00 93.02           C  
ATOM   2676  HZ3 TRP A 171      -0.187   2.331  -9.715  1.00 93.02           H  
ATOM   2677  N   GLY A 172       1.226   7.787 -15.585  1.00 85.83           N  
ATOM   2678  H   GLY A 172       1.438   8.614 -15.045  1.00 85.83           H  
ATOM   2679  CA  GLY A 172       1.715   7.718 -16.966  1.00 85.83           C  
ATOM   2680  HA2 GLY A 172       0.997   7.190 -17.593  1.00 85.83           H  
ATOM   2681  HA3 GLY A 172       1.848   8.724 -17.364  1.00 85.83           H  
ATOM   2682  C   GLY A 172       3.043   7.000 -17.088  1.00 85.83           C  
ATOM   2683  O   GLY A 172       3.587   6.537 -16.062  1.00 85.83           O  
ATOM   2684  OXT GLY A 172       3.600   7.059 -18.198  1.00 85.83           O  
TER    2685      GLY A 172                                                       
END   
