# Supplementary material for: Single-chain dimers from de novo immunoglobulins as robust scaffolds for multiple binding loops
Source: Nat Commun. 2023 Sep 23;14:5939. doi: 10.1038/s41467-023-41717-5 (PMC10517939; doi:10.1038/s41467-023-41717-5)
Supplement: Supplementary file 3 — Supplementary Data 1 [file 41467_2023_41717_MOESM3_ESM.zip › design_models/scIg+EF/scIg12+EF2e+EF3a/ranked_4.pdb]

ATOM      1  N   GLY A   1     -13.537  -0.080   6.831  1.00 85.31           N  
ATOM      2  H   GLY A   1     -12.849  -0.813   6.737  1.00 85.31           H  
ATOM      3  H2  GLY A   1     -14.138  -0.162   6.023  1.00 85.31           H  
ATOM      4  H3  GLY A   1     -14.084  -0.292   7.654  1.00 85.31           H  
ATOM      5  CA  GLY A   1     -12.885   1.256   6.886  1.00 85.31           C  
ATOM      6  HA2 GLY A   1     -13.646   2.016   7.064  1.00 85.31           H  
ATOM      7  HA3 GLY A   1     -12.160   1.258   7.700  1.00 85.31           H  
ATOM      8  C   GLY A   1     -12.157   1.600   5.588  1.00 85.31           C  
ATOM      9  O   GLY A   1     -12.216   0.818   4.652  1.00 85.31           O  
ATOM     10  N   ARG A   2     -11.493   2.765   5.496  1.00 90.79           N  
ATOM     11  H   ARG A   2     -11.471   3.395   6.285  1.00 90.79           H  
ATOM     12  CA  ARG A   2     -10.726   3.179   4.303  1.00 90.79           C  
ATOM     13  HA  ARG A   2     -10.479   2.294   3.718  1.00 90.79           H  
ATOM     14  C   ARG A   2      -9.407   3.848   4.683  1.00 90.79           C  
ATOM     15  CB  ARG A   2     -11.592   4.098   3.419  1.00 90.79           C  
ATOM     16  HB2 ARG A   2     -12.034   4.875   4.042  1.00 90.79           H  
ATOM     17  HB3 ARG A   2     -12.400   3.506   2.988  1.00 90.79           H  
ATOM     18  O   ARG A   2      -9.402   4.766   5.502  1.00 90.79           O  
ATOM     19  CG  ARG A   2     -10.804   4.774   2.283  1.00 90.79           C  
ATOM     20  HG2 ARG A   2     -10.050   5.434   2.712  1.00 90.79           H  
ATOM     21  HG3 ARG A   2     -10.309   4.023   1.667  1.00 90.79           H  
ATOM     22  CD  ARG A   2     -11.733   5.623   1.419  1.00 90.79           C  
ATOM     23  HD2 ARG A   2     -12.359   6.235   2.069  1.00 90.79           H  
ATOM     24  HD3 ARG A   2     -12.383   4.956   0.853  1.00 90.79           H  
ATOM     25  NE  ARG A   2     -10.959   6.519   0.543  1.00 90.79           N  
ATOM     26  HE  ARG A   2     -10.203   7.024   0.981  1.00 90.79           H  
ATOM     27  NH1 ARG A   2     -12.320   6.383  -1.288  1.00 90.79           N  
ATOM     28 HH11 ARG A   2     -12.629   5.476  -0.971  1.00 90.79           H  
ATOM     29 HH12 ARG A   2     -12.504   6.575  -2.262  1.00 90.79           H  
ATOM     30  NH2 ARG A   2     -10.513   7.707  -1.338  1.00 90.79           N  
ATOM     31 HH21 ARG A   2      -9.680   8.070  -0.897  1.00 90.79           H  
ATOM     32 HH22 ARG A   2     -10.717   7.945  -2.298  1.00 90.79           H  
ATOM     33  CZ  ARG A   2     -11.273   6.869  -0.685  1.00 90.79           C  
ATOM     34  N   VAL A   3      -8.319   3.442   4.027  1.00 93.40           N  
ATOM     35  H   VAL A   3      -8.425   2.677   3.377  1.00 93.40           H  
ATOM     36  CA  VAL A   3      -7.015   4.119   4.079  1.00 93.40           C  
ATOM     37  HA  VAL A   3      -7.144   5.077   4.582  1.00 93.40           H  
ATOM     38  C   VAL A   3      -6.520   4.416   2.678  1.00 93.40           C  
ATOM     39  CB  VAL A   3      -5.973   3.321   4.880  1.00 93.40           C  
ATOM     40  HB  VAL A   3      -6.024   2.270   4.595  1.00 93.40           H  
ATOM     41  O   VAL A   3      -6.543   3.570   1.786  1.00 93.40           O  
ATOM     42  CG1 VAL A   3      -4.525   3.809   4.707  1.00 93.40           C  
ATOM     43 HG11 VAL A   3      -3.875   3.287   5.409  1.00 93.40           H  
ATOM     44 HG12 VAL A   3      -4.461   4.880   4.898  1.00 93.40           H  
ATOM     45 HG13 VAL A   3      -4.178   3.606   3.694  1.00 93.40           H  
ATOM     46  CG2 VAL A   3      -6.282   3.462   6.368  1.00 93.40           C  
ATOM     47 HG21 VAL A   3      -5.906   4.413   6.743  1.00 93.40           H  
ATOM     48 HG22 VAL A   3      -5.814   2.631   6.896  1.00 93.40           H  
ATOM     49 HG23 VAL A   3      -7.357   3.458   6.548  1.00 93.40           H  
ATOM     50  N   GLU A   4      -6.034   5.633   2.498  1.00 94.87           N  
ATOM     51  H   GLU A   4      -6.026   6.264   3.286  1.00 94.87           H  
ATOM     52  CA  GLU A   4      -5.356   6.064   1.289  1.00 94.87           C  
ATOM     53  HA  GLU A   4      -5.533   5.338   0.495  1.00 94.87           H  
ATOM     54  C   GLU A   4      -3.847   6.137   1.533  1.00 94.87           C  
ATOM     55  CB  GLU A   4      -5.958   7.395   0.841  1.00 94.87           C  
ATOM     56  HB2 GLU A   4      -5.715   8.168   1.569  1.00 94.87           H  
ATOM     57  HB3 GLU A   4      -7.042   7.283   0.791  1.00 94.87           H  
ATOM     58  O   GLU A   4      -3.394   6.717   2.519  1.00 94.87           O  
ATOM     59  CG  GLU A   4      -5.440   7.814  -0.535  1.00 94.87           C  
ATOM     60  HG2 GLU A   4      -5.680   7.033  -1.257  1.00 94.87           H  
ATOM     61  HG3 GLU A   4      -4.356   7.917  -0.496  1.00 94.87           H  
ATOM     62  CD  GLU A   4      -6.058   9.133  -1.004  1.00 94.87           C  
ATOM     63  OE1 GLU A   4      -5.351   9.843  -1.755  1.00 94.87           O  
ATOM     64  OE2 GLU A   4      -7.262   9.369  -0.755  1.00 94.87           O  
ATOM     65  N   VAL A   5      -3.078   5.558   0.613  1.00 94.35           N  
ATOM     66  H   VAL A   5      -3.541   5.092  -0.154  1.00 94.35           H  
ATOM     67  CA  VAL A   5      -1.620   5.628   0.545  1.00 94.35           C  
ATOM     68  HA  VAL A   5      -1.250   6.260   1.353  1.00 94.35           H  
ATOM     69  C   VAL A   5      -1.243   6.254  -0.785  1.00 94.35           C  
ATOM     70  CB  VAL A   5      -0.965   4.242   0.679  1.00 94.35           C  
ATOM     71  HB  VAL A   5      -1.252   3.618  -0.168  1.00 94.35           H  
ATOM     72  O   VAL A   5      -1.449   5.669  -1.846  1.00 94.35           O  
ATOM     73  CG1 VAL A   5       0.565   4.346   0.694  1.00 94.35           C  
ATOM     74 HG11 VAL A   5       1.001   3.350   0.781  1.00 94.35           H  
ATOM     75 HG12 VAL A   5       0.929   4.790  -0.233  1.00 94.35           H  
ATOM     76 HG13 VAL A   5       0.889   4.953   1.540  1.00 94.35           H  
ATOM     77  CG2 VAL A   5      -1.421   3.535   1.954  1.00 94.35           C  
ATOM     78 HG21 VAL A   5      -0.795   2.662   2.135  1.00 94.35           H  
ATOM     79 HG22 VAL A   5      -1.355   4.211   2.807  1.00 94.35           H  
ATOM     80 HG23 VAL A   5      -2.457   3.217   1.842  1.00 94.35           H  
ATOM     81  N   ARG A   6      -0.654   7.441  -0.746  1.00 93.16           N  
ATOM     82  H   ARG A   6      -0.530   7.875   0.158  1.00 93.16           H  
ATOM     83  CA  ARG A   6      -0.125   8.115  -1.928  1.00 93.16           C  
ATOM     84  HA  ARG A   6      -0.381   7.551  -2.825  1.00 93.16           H  
ATOM     85  C   ARG A   6       1.386   8.160  -1.844  1.00 93.16           C  
ATOM     86  CB  ARG A   6      -0.781   9.487  -2.038  1.00 93.16           C  
ATOM     87  HB2 ARG A   6      -0.605  10.048  -1.120  1.00 93.16           H  
ATOM     88  HB3 ARG A   6      -1.856   9.347  -2.150  1.00 93.16           H  
ATOM     89  O   ARG A   6       1.934   8.687  -0.881  1.00 93.16           O  
ATOM     90  CG  ARG A   6      -0.248  10.284  -3.231  1.00 93.16           C  
ATOM     91  HG2 ARG A   6      -0.343   9.701  -4.147  1.00 93.16           H  
ATOM     92  HG3 ARG A   6       0.799  10.538  -3.066  1.00 93.16           H  
ATOM     93  CD  ARG A   6      -1.072  11.562  -3.342  1.00 93.16           C  
ATOM     94  HD2 ARG A   6      -2.094  11.290  -3.605  1.00 93.16           H  
ATOM     95  HD3 ARG A   6      -1.079  12.061  -2.373  1.00 93.16           H  
ATOM     96  NE  ARG A   6      -0.512  12.474  -4.346  1.00 93.16           N  
ATOM     97  HE  ARG A   6       0.478  12.410  -4.539  1.00 93.16           H  
ATOM     98  NH1 ARG A   6      -2.284  13.917  -4.452  1.00 93.16           N  
ATOM     99 HH11 ARG A   6      -2.718  14.753  -4.817  1.00 93.16           H  
ATOM    100 HH12 ARG A   6      -2.769  13.326  -3.791  1.00 93.16           H  
ATOM    101  NH2 ARG A   6      -0.438  14.306  -5.651  1.00 93.16           N  
ATOM    102 HH21 ARG A   6       0.559  14.168  -5.576  1.00 93.16           H  
ATOM    103 HH22 ARG A   6      -0.797  15.214  -5.912  1.00 93.16           H  
ATOM    104  CZ  ARG A   6      -1.090  13.551  -4.823  1.00 93.16           C  
ATOM    105  N   VAL A   7       2.044   7.623  -2.860  1.00 89.63           N  
ATOM    106  H   VAL A   7       1.528   7.249  -3.643  1.00 89.63           H  
ATOM    107  CA  VAL A   7       3.501   7.590  -2.950  1.00 89.63           C  
ATOM    108  HA  VAL A   7       3.933   7.884  -1.994  1.00 89.63           H  
ATOM    109  C   VAL A   7       3.930   8.590  -4.009  1.00 89.63           C  
ATOM    110  CB  VAL A   7       4.010   6.180  -3.269  1.00 89.63           C  
ATOM    111  HB  VAL A   7       3.742   5.943  -4.299  1.00 89.63           H  
ATOM    112  O   VAL A   7       3.353   8.637  -5.092  1.00 89.63           O  
ATOM    113  CG1 VAL A   7       5.532   6.093  -3.133  1.00 89.63           C  
ATOM    114 HG11 VAL A   7       6.015   6.761  -3.847  1.00 89.63           H  
ATOM    115 HG12 VAL A   7       5.834   6.369  -2.123  1.00 89.63           H  
ATOM    116 HG13 VAL A   7       5.868   5.077  -3.342  1.00 89.63           H  
ATOM    117  CG2 VAL A   7       3.388   5.120  -2.351  1.00 89.63           C  
ATOM    118 HG21 VAL A   7       2.305   5.092  -2.472  1.00 89.63           H  
ATOM    119 HG22 VAL A   7       3.773   4.138  -2.628  1.00 89.63           H  
ATOM    120 HG23 VAL A   7       3.631   5.334  -1.310  1.00 89.63           H  
ATOM    121  N   GLU A   8       4.926   9.407  -3.700  1.00 86.35           N  
ATOM    122  H   GLU A   8       5.311   9.367  -2.767  1.00 86.35           H  
ATOM    123  CA  GLU A   8       5.515  10.360  -4.633  1.00 86.35           C  
ATOM    124  HA  GLU A   8       5.159  10.148  -5.642  1.00 86.35           H  
ATOM    125  C   GLU A   8       7.030  10.202  -4.634  1.00 86.35           C  
ATOM    126  CB  GLU A   8       5.114  11.805  -4.290  1.00 86.35           C  
ATOM    127  HB2 GLU A   8       5.493  12.067  -3.302  1.00 86.35           H  
ATOM    128  HB3 GLU A   8       5.570  12.467  -5.026  1.00 86.35           H  
ATOM    129  O   GLU A   8       7.663  10.291  -3.582  1.00 86.35           O  
ATOM    130  CG  GLU A   8       3.592  12.004  -4.319  1.00 86.35           C  
ATOM    131  HG2 GLU A   8       3.141  11.463  -3.487  1.00 86.35           H  
ATOM    132  HG3 GLU A   8       3.205  11.578  -5.244  1.00 86.35           H  
ATOM    133  CD  GLU A   8       3.151  13.471  -4.241  1.00 86.35           C  
ATOM    134  OE1 GLU A   8       1.994  13.724  -4.665  1.00 86.35           O  
ATOM    135  OE2 GLU A   8       3.924  14.350  -3.808  1.00 86.35           O  
ATOM    136  N   PHE A   9       7.601   9.993  -5.817  1.00 79.63           N  
ATOM    137  H   PHE A   9       7.012   9.898  -6.632  1.00 79.63           H  
ATOM    138  CA  PHE A   9       9.043   9.955  -6.027  1.00 79.63           C  
ATOM    139  HA  PHE A   9       9.544   9.819  -5.068  1.00 79.63           H  
ATOM    140  C   PHE A   9       9.497  11.289  -6.622  1.00 79.63           C  
ATOM    141  CB  PHE A   9       9.424   8.756  -6.903  1.00 79.63           C  
ATOM    142  HB2 PHE A   9      10.510   8.711  -6.979  1.00 79.63           H  
ATOM    143  HB3 PHE A   9       9.034   8.912  -7.909  1.00 79.63           H  
ATOM    144  O   PHE A   9       8.990  11.736  -7.654  1.00 79.63           O  
ATOM    145  CG  PHE A   9       8.916   7.424  -6.381  1.00 79.63           C  
ATOM    146  CD1 PHE A   9       9.637   6.702  -5.411  1.00 79.63           C  
ATOM    147  HD1 PHE A   9      10.569   7.086  -5.025  1.00 79.63           H  
ATOM    148  CD2 PHE A   9       7.700   6.908  -6.864  1.00 79.63           C  
ATOM    149  HD2 PHE A   9       7.136   7.452  -7.607  1.00 79.63           H  
ATOM    150  CE1 PHE A   9       9.133   5.470  -4.951  1.00 79.63           C  
ATOM    151  HE1 PHE A   9       9.649   4.899  -4.193  1.00 79.63           H  
ATOM    152  CE2 PHE A   9       7.213   5.673  -6.417  1.00 79.63           C  
ATOM    153  HE2 PHE A   9       6.297   5.274  -6.828  1.00 79.63           H  
ATOM    154  CZ  PHE A   9       7.937   4.951  -5.464  1.00 79.63           C  
ATOM    155  HZ  PHE A   9       7.571   3.991  -5.132  1.00 79.63           H  
ATOM    156  N   GLU A  10      10.447  11.940  -5.960  1.00 77.15           N  
ATOM    157  H   GLU A  10      10.821  11.513  -5.124  1.00 77.15           H  
ATOM    158  CA  GLU A  10      11.034  13.208  -6.382  1.00 77.15           C  
ATOM    159  HA  GLU A  10      10.826  13.377  -7.439  1.00 77.15           H  
ATOM    160  C   GLU A  10      12.549  13.133  -6.200  1.00 77.15           C  
ATOM    161  CB  GLU A  10      10.414  14.367  -5.586  1.00 77.15           C  
ATOM    162  HB2 GLU A  10       9.330  14.332  -5.695  1.00 77.15           H  
ATOM    163  HB3 GLU A  10      10.658  14.248  -4.531  1.00 77.15           H  
ATOM    164  O   GLU A  10      13.062  13.347  -5.103  1.00 77.15           O  
ATOM    165  CG  GLU A  10      10.912  15.734  -6.092  1.00 77.15           C  
ATOM    166  HG2 GLU A  10      12.002  15.751  -6.089  1.00 77.15           H  
ATOM    167  HG3 GLU A  10      10.579  15.863  -7.122  1.00 77.15           H  
ATOM    168  CD  GLU A  10      10.409  16.912  -5.241  1.00 77.15           C  
ATOM    169  OE1 GLU A  10      10.604  18.071  -5.668  1.00 77.15           O  
ATOM    170  OE2 GLU A  10       9.841  16.683  -4.143  1.00 77.15           O  
ATOM    171  N   GLY A  11      13.262  12.809  -7.281  1.00 72.24           N  
ATOM    172  H   GLY A  11      12.774  12.542  -8.124  1.00 72.24           H  
ATOM    173  CA  GLY A  11      14.714  12.656  -7.249  1.00 72.24           C  
ATOM    174  HA2 GLY A  11      15.072  12.321  -8.223  1.00 72.24           H  
ATOM    175  HA3 GLY A  11      15.174  13.617  -7.018  1.00 72.24           H  
ATOM    176  C   GLY A  11      15.142  11.626  -6.206  1.00 72.24           C  
ATOM    177  O   GLY A  11      14.825  10.448  -6.325  1.00 72.24           O  
ATOM    178  N   ASP A  12      15.837  12.096  -5.176  1.00 74.81           N  
ATOM    179  H   ASP A  12      15.918  13.096  -5.067  1.00 74.81           H  
ATOM    180  CA  ASP A  12      16.416  11.320  -4.079  1.00 74.81           C  
ATOM    181  HA  ASP A  12      16.700  10.338  -4.458  1.00 74.81           H  
ATOM    182  C   ASP A  12      15.448  11.083  -2.903  1.00 74.81           C  
ATOM    183  CB  ASP A  12      17.697  12.045  -3.640  1.00 74.81           C  
ATOM    184  HB2 ASP A  12      18.300  12.275  -4.518  1.00 74.81           H  
ATOM    185  HB3 ASP A  12      18.287  11.371  -3.018  1.00 74.81           H  
ATOM    186  O   ASP A  12      15.857  10.644  -1.819  1.00 74.81           O  
ATOM    187  CG  ASP A  12      17.443  13.340  -2.853  1.00 74.81           C  
ATOM    188  OD1 ASP A  12      16.494  14.083  -3.203  1.00 74.81           O  
ATOM    189  OD2 ASP A  12      18.202  13.629  -1.903  1.00 74.81           O  
ATOM    190  N   LYS A  13      14.153  11.365  -3.095  1.00 83.98           N  
ATOM    191  H   LYS A  13      13.889  11.762  -3.986  1.00 83.98           H  
ATOM    192  CA  LYS A  13      13.130  11.263  -2.049  1.00 83.98           C  
ATOM    193  HA  LYS A  13      13.561  10.741  -1.194  1.00 83.98           H  
ATOM    194  C   LYS A  13      11.922  10.457  -2.485  1.00 83.98           C  
ATOM    195  CB  LYS A  13      12.702  12.663  -1.594  1.00 83.98           C  
ATOM    196  HB2 LYS A  13      12.383  13.240  -2.462  1.00 83.98           H  
ATOM    197  HB3 LYS A  13      11.868  12.582  -0.897  1.00 83.98           H  
ATOM    198  O   LYS A  13      11.388  10.643  -3.576  1.00 83.98           O  
ATOM    199  CG  LYS A  13      13.866  13.365  -0.895  1.00 83.98           C  
ATOM    200  HG2 LYS A  13      14.102  12.837   0.030  1.00 83.98           H  
ATOM    201  HG3 LYS A  13      14.746  13.340  -1.538  1.00 83.98           H  
ATOM    202  CD  LYS A  13      13.552  14.823  -0.589  1.00 83.98           C  
ATOM    203  HD2 LYS A  13      12.781  14.890   0.179  1.00 83.98           H  
ATOM    204  HD3 LYS A  13      13.221  15.313  -1.505  1.00 83.98           H  
ATOM    205  CE  LYS A  13      14.863  15.447  -0.113  1.00 83.98           C  
ATOM    206  HE2 LYS A  13      15.629  15.218  -0.855  1.00 83.98           H  
ATOM    207  HE3 LYS A  13      15.166  14.974   0.821  1.00 83.98           H  
ATOM    208  NZ  LYS A  13      14.730  16.909   0.040  1.00 83.98           N  
ATOM    209  HZ1 LYS A  13      15.625  17.291   0.309  1.00 83.98           H  
ATOM    210  HZ2 LYS A  13      14.025  17.132   0.728  1.00 83.98           H  
ATOM    211  HZ3 LYS A  13      14.478  17.298  -0.858  1.00 83.98           H  
ATOM    212  N   MET A  14      11.417   9.664  -1.545  1.00 86.42           N  
ATOM    213  H   MET A  14      11.930   9.583  -0.679  1.00 86.42           H  
ATOM    214  CA  MET A  14      10.080   9.091  -1.604  1.00 86.42           C  
ATOM    215  HA  MET A  14       9.615   9.364  -2.551  1.00 86.42           H  
ATOM    216  C   MET A  14       9.242   9.662  -0.463  1.00 86.42           C  
ATOM    217  CB  MET A  14      10.151   7.564  -1.564  1.00 86.42           C  
ATOM    218  HB2 MET A  14      10.800   7.218  -2.368  1.00 86.42           H  
ATOM    219  HB3 MET A  14      10.567   7.247  -0.608  1.00 86.42           H  
ATOM    220  O   MET A  14       9.610   9.552   0.708  1.00 86.42           O  
ATOM    221  CG  MET A  14       8.765   6.943  -1.765  1.00 86.42           C  
ATOM    222  HG2 MET A  14       8.052   7.403  -1.080  1.00 86.42           H  
ATOM    223  HG3 MET A  14       8.435   7.161  -2.780  1.00 86.42           H  
ATOM    224  SD  MET A  14       8.690   5.153  -1.511  1.00 86.42           S  
ATOM    225  CE  MET A  14       8.955   5.125   0.268  1.00 86.42           C  
ATOM    226  HE1 MET A  14       8.570   4.186   0.664  1.00 86.42           H  
ATOM    227  HE2 MET A  14       8.418   5.950   0.736  1.00 86.42           H  
ATOM    228  HE3 MET A  14      10.021   5.231   0.471  1.00 86.42           H  
ATOM    229  N   ARG A  15       8.099  10.258  -0.797  1.00 90.46           N  
ATOM    230  H   ARG A  15       7.862  10.303  -1.778  1.00 90.46           H  
ATOM    231  CA  ARG A  15       7.109  10.728   0.175  1.00 90.46           C  
ATOM    232  HA  ARG A  15       7.532  10.681   1.179  1.00 90.46           H  
ATOM    233  C   ARG A  15       5.902   9.814   0.147  1.00 90.46           C  
ATOM    234  CB  ARG A  15       6.702  12.182  -0.084  1.00 90.46           C  
ATOM    235  HB2 ARG A  15       6.028  12.500   0.711  1.00 90.46           H  
ATOM    236  HB3 ARG A  15       6.171  12.245  -1.034  1.00 90.46           H  
ATOM    237  O   ARG A  15       5.371   9.515  -0.917  1.00 90.46           O  
ATOM    238  CG  ARG A  15       7.912  13.121  -0.123  1.00 90.46           C  
ATOM    239  HG2 ARG A  15       8.527  12.987   0.767  1.00 90.46           H  
ATOM    240  HG3 ARG A  15       8.507  12.893  -1.007  1.00 90.46           H  
ATOM    241  CD  ARG A  15       7.432  14.569  -0.197  1.00 90.46           C  
ATOM    242  HD2 ARG A  15       6.524  14.610  -0.798  1.00 90.46           H  
ATOM    243  HD3 ARG A  15       7.198  14.910   0.812  1.00 90.46           H  
ATOM    244  NE  ARG A  15       8.444  15.438  -0.824  1.00 90.46           N  
ATOM    245  HE  ARG A  15       9.197  14.995  -1.330  1.00 90.46           H  
ATOM    246  NH1 ARG A  15       7.350  17.396  -0.425  1.00 90.46           N  
ATOM    247 HH11 ARG A  15       6.741  16.878   0.192  1.00 90.46           H  
ATOM    248 HH12 ARG A  15       7.291  18.401  -0.505  1.00 90.46           H  
ATOM    249  NH2 ARG A  15       9.203  17.419  -1.658  1.00 90.46           N  
ATOM    250 HH21 ARG A  15       9.639  16.942  -2.434  1.00 90.46           H  
ATOM    251 HH22 ARG A  15       9.033  18.393  -1.864  1.00 90.46           H  
ATOM    252  CZ  ARG A  15       8.336  16.741  -0.968  1.00 90.46           C  
ATOM    253  N   VAL A  16       5.468   9.388   1.321  1.00 93.09           N  
ATOM    254  H   VAL A  16       5.991   9.651   2.145  1.00 93.09           H  
ATOM    255  CA  VAL A  16       4.284   8.558   1.511  1.00 93.09           C  
ATOM    256  HA  VAL A  16       3.840   8.326   0.543  1.00 93.09           H  
ATOM    257  C   VAL A  16       3.295   9.365   2.327  1.00 93.09           C  
ATOM    258  CB  VAL A  16       4.623   7.225   2.193  1.00 93.09           C  
ATOM    259  HB  VAL A  16       4.945   7.409   3.218  1.00 93.09           H  
ATOM    260  O   VAL A  16       3.541   9.645   3.498  1.00 93.09           O  
ATOM    261  CG1 VAL A  16       3.389   6.319   2.217  1.00 93.09           C  
ATOM    262 HG11 VAL A  16       3.629   5.369   2.695  1.00 93.09           H  
ATOM    263 HG12 VAL A  16       2.586   6.793   2.782  1.00 93.09           H  
ATOM    264 HG13 VAL A  16       3.046   6.128   1.200  1.00 93.09           H  
ATOM    265  CG2 VAL A  16       5.758   6.497   1.463  1.00 93.09           C  
ATOM    266 HG21 VAL A  16       5.464   6.263   0.440  1.00 93.09           H  
ATOM    267 HG22 VAL A  16       6.653   7.119   1.448  1.00 93.09           H  
ATOM    268 HG23 VAL A  16       6.010   5.581   1.999  1.00 93.09           H  
ATOM    269  N   ARG A  17       2.188   9.760   1.705  1.00 95.68           N  
ATOM    270  H   ARG A  17       2.059   9.466   0.748  1.00 95.68           H  
ATOM    271  CA  ARG A  17       1.063  10.392   2.391  1.00 95.68           C  
ATOM    272  HA  ARG A  17       1.401  10.812   3.338  1.00 95.68           H  
ATOM    273  C   ARG A  17       0.026   9.343   2.714  1.00 95.68           C  
ATOM    274  CB  ARG A  17       0.466  11.527   1.566  1.00 95.68           C  
ATOM    275  HB2 ARG A  17       0.212  11.169   0.568  1.00 95.68           H  
ATOM    276  HB3 ARG A  17      -0.439  11.885   2.057  1.00 95.68           H  
ATOM    277  O   ARG A  17      -0.375   8.574   1.843  1.00 95.68           O  
ATOM    278  CG  ARG A  17       1.462  12.677   1.464  1.00 95.68           C  
ATOM    279  HG2 ARG A  17       1.730  13.014   2.466  1.00 95.68           H  
ATOM    280  HG3 ARG A  17       2.360  12.348   0.941  1.00 95.68           H  
ATOM    281  CD  ARG A  17       0.830  13.833   0.703  1.00 95.68           C  
ATOM    282  HD2 ARG A  17       0.529  13.488  -0.286  1.00 95.68           H  
ATOM    283  HD3 ARG A  17      -0.041  14.190   1.252  1.00 95.68           H  
ATOM    284  NE  ARG A  17       1.817  14.902   0.586  1.00 95.68           N  
ATOM    285  HE  ARG A  17       2.612  14.857   1.207  1.00 95.68           H  
ATOM    286  NH1 ARG A  17       0.736  16.235  -0.922  1.00 95.68           N  
ATOM    287 HH11 ARG A  17       0.718  17.078  -1.478  1.00 95.68           H  
ATOM    288 HH12 ARG A  17      -0.079  15.657  -0.778  1.00 95.68           H  
ATOM    289  NH2 ARG A  17       2.791  16.759  -0.135  1.00 95.68           N  
ATOM    290 HH21 ARG A  17       3.483  16.513   0.559  1.00 95.68           H  
ATOM    291 HH22 ARG A  17       2.855  17.590  -0.706  1.00 95.68           H  
ATOM    292  CZ  ARG A  17       1.770  15.961  -0.175  1.00 95.68           C  
ATOM    293  N   LEU A  18      -0.377   9.325   3.970  1.00 96.17           N  
ATOM    294  H   LEU A  18       0.003  10.017   4.601  1.00 96.17           H  
ATOM    295  CA  LEU A  18      -1.333   8.394   4.528  1.00 96.17           C  
ATOM    296  HA  LEU A  18      -1.655   7.682   3.768  1.00 96.17           H  
ATOM    297  C   LEU A  18      -2.532   9.182   5.019  1.00 96.17           C  
ATOM    298  CB  LEU A  18      -0.694   7.628   5.692  1.00 96.17           C  
ATOM    299  HB2 LEU A  18      -0.471   8.339   6.488  1.00 96.17           H  
ATOM    300  HB3 LEU A  18      -1.430   6.917   6.068  1.00 96.17           H  
ATOM    301  O   LEU A  18      -2.362  10.161   5.740  1.00 96.17           O  
ATOM    302  CG  LEU A  18       0.594   6.868   5.348  1.00 96.17           C  
ATOM    303  HG  LEU A  18       1.327   7.542   4.904  1.00 96.17           H  
ATOM    304  CD1 LEU A  18       1.191   6.312   6.637  1.00 96.17           C  
ATOM    305 HD11 LEU A  18       0.455   5.701   7.159  1.00 96.17           H  
ATOM    306 HD12 LEU A  18       2.071   5.707   6.415  1.00 96.17           H  
ATOM    307 HD13 LEU A  18       1.485   7.138   7.285  1.00 96.17           H  
ATOM    308  CD2 LEU A  18       0.319   5.725   4.375  1.00 96.17           C  
ATOM    309 HD21 LEU A  18      -0.046   6.133   3.433  1.00 96.17           H  
ATOM    310 HD22 LEU A  18       1.240   5.174   4.182  1.00 96.17           H  
ATOM    311 HD23 LEU A  18      -0.431   5.054   4.794  1.00 96.17           H  
ATOM    312  N   ARG A  19      -3.731   8.730   4.674  1.00 96.48           N  
ATOM    313  H   ARG A  19      -3.782   7.941   4.045  1.00 96.48           H  
ATOM    314  CA  ARG A  19      -4.972   9.293   5.200  1.00 96.48           C  
ATOM    315  HA  ARG A  19      -4.751   9.908   6.072  1.00 96.48           H  
ATOM    316  C   ARG A  19      -5.891   8.175   5.656  1.00 96.48           C  
ATOM    317  CB  ARG A  19      -5.596  10.198   4.137  1.00 96.48           C  
ATOM    318  HB2 ARG A  19      -4.904  11.011   3.914  1.00 96.48           H  
ATOM    319  HB3 ARG A  19      -5.771   9.626   3.226  1.00 96.48           H  
ATOM    320  O   ARG A  19      -6.119   7.225   4.909  1.00 96.48           O  
ATOM    321  CG  ARG A  19      -6.919  10.786   4.621  1.00 96.48           C  
ATOM    322  HG2 ARG A  19      -7.635   9.980   4.784  1.00 96.48           H  
ATOM    323  HG3 ARG A  19      -6.769  11.327   5.555  1.00 96.48           H  
ATOM    324  CD  ARG A  19      -7.479  11.733   3.569  1.00 96.48           C  
ATOM    325  HD2 ARG A  19      -6.887  12.648   3.562  1.00 96.48           H  
ATOM    326  HD3 ARG A  19      -7.429  11.255   2.590  1.00 96.48           H  
ATOM    327  NE  ARG A  19      -8.875  12.015   3.889  1.00 96.48           N  
ATOM    328  HE  ARG A  19      -9.349  11.343   4.475  1.00 96.48           H  
ATOM    329  NH1 ARG A  19      -9.244  13.720   2.413  1.00 96.48           N  
ATOM    330 HH11 ARG A  19      -9.865  14.406   2.010  1.00 96.48           H  
ATOM    331 HH12 ARG A  19      -8.265  13.667   2.172  1.00 96.48           H  
ATOM    332  NH2 ARG A  19     -10.887  12.940   3.758  1.00 96.48           N  
ATOM    333 HH21 ARG A  19     -11.581  13.567   3.377  1.00 96.48           H  
ATOM    334 HH22 ARG A  19     -11.136  12.165   4.357  1.00 96.48           H  
ATOM    335  CZ  ARG A  19      -9.658  12.904   3.345  1.00 96.48           C  
ATOM    336  N   ASN A  20      -6.408   8.295   6.874  1.00 94.69           N  
ATOM    337  H   ASN A  20      -6.185   9.119   7.413  1.00 94.69           H  
ATOM    338  CA  ASN A  20      -7.321   7.319   7.457  1.00 94.69           C  
ATOM    339  HA  ASN A  20      -7.376   6.432   6.825  1.00 94.69           H  
ATOM    340  C   ASN A  20      -8.735   7.902   7.548  1.00 94.69           C  
ATOM    341  CB  ASN A  20      -6.767   6.883   8.820  1.00 94.69           C  
ATOM    342  HB2 ASN A  20      -6.687   7.761   9.461  1.00 94.69           H  
ATOM    343  HB3 ASN A  20      -5.773   6.454   8.690  1.00 94.69           H  
ATOM    344  O   ASN A  20      -9.019   8.733   8.407  1.00 94.69           O  
ATOM    345  CG  ASN A  20      -7.647   5.866   9.517  1.00 94.69           C  
ATOM    346  ND2 ASN A  20      -7.403   5.607  10.776  1.00 94.69           N  
ATOM    347 HD21 ASN A  20      -6.599   6.024  11.222  1.00 94.69           H  
ATOM    348 HD22 ASN A  20      -7.975   4.919  11.244  1.00 94.69           H  
ATOM    349  OD1 ASN A  20      -8.543   5.271   8.940  1.00 94.69           O  
ATOM    350  N   ASP A  21      -9.629   7.427   6.685  1.00 93.09           N  
ATOM    351  H   ASP A  21      -9.346   6.690   6.054  1.00 93.09           H  
ATOM    352  CA  ASP A  21     -11.049   7.793   6.692  1.00 93.09           C  
ATOM    353  HA  ASP A  21     -11.171   8.726   7.243  1.00 93.09           H  
ATOM    354  C   ASP A  21     -11.910   6.739   7.430  1.00 93.09           C  
ATOM    355  CB  ASP A  21     -11.534   8.055   5.254  1.00 93.09           C  
ATOM    356  HB2 ASP A  21     -11.383   7.149   4.667  1.00 93.09           H  
ATOM    357  HB3 ASP A  21     -12.604   8.260   5.275  1.00 93.09           H  
ATOM    358  O   ASP A  21     -13.133   6.723   7.302  1.00 93.09           O  
ATOM    359  CG  ASP A  21     -10.858   9.239   4.543  1.00 93.09           C  
ATOM    360  OD1 ASP A  21     -10.802  10.367   5.098  1.00 93.09           O  
ATOM    361  OD2 ASP A  21     -10.453   9.058   3.374  1.00 93.09           O  
ATOM    362  N   SER A  22     -11.295   5.824   8.191  1.00 89.96           N  
ATOM    363  H   SER A  22     -10.291   5.882   8.281  1.00 89.96           H  
ATOM    364  CA  SER A  22     -12.008   4.863   9.043  1.00 89.96           C  
ATOM    365  HA  SER A  22     -12.974   4.659   8.581  1.00 89.96           H  
ATOM    366  C   SER A  22     -12.300   5.418  10.443  1.00 89.96           C  
ATOM    367  CB  SER A  22     -11.261   3.526   9.105  1.00 89.96           C  
ATOM    368  HB2 SER A  22     -10.863   3.276   8.122  1.00 89.96           H  
ATOM    369  HB3 SER A  22     -11.961   2.747   9.408  1.00 89.96           H  
ATOM    370  O   SER A  22     -11.793   6.462  10.844  1.00 89.96           O  
ATOM    371  OG  SER A  22     -10.211   3.553  10.032  1.00 89.96           O  
ATOM    372  HG  SER A  22      -9.543   4.156   9.697  1.00 89.96           H  
ATOM    373  N   SER A  23     -13.123   4.700  11.211  1.00 86.68           N  
ATOM    374  H   SER A  23     -13.504   3.834  10.858  1.00 86.68           H  
ATOM    375  CA  SER A  23     -13.478   5.044  12.595  1.00 86.68           C  
ATOM    376  HA  SER A  23     -13.586   6.126  12.675  1.00 86.68           H  
ATOM    377  C   SER A  23     -12.433   4.618  13.632  1.00 86.68           C  
ATOM    378  CB  SER A  23     -14.823   4.400  12.938  1.00 86.68           C  
ATOM    379  HB2 SER A  23     -15.056   4.568  13.989  1.00 86.68           H  
ATOM    380  HB3 SER A  23     -15.604   4.850  12.324  1.00 86.68           H  
ATOM    381  O   SER A  23     -12.543   4.994  14.799  1.00 86.68           O  
ATOM    382  OG  SER A  23     -14.763   3.009  12.671  1.00 86.68           O  
ATOM    383  HG  SER A  23     -15.569   2.584  12.974  1.00 86.68           H  
ATOM    384  N   THR A  24     -11.420   3.847  13.234  1.00 85.93           N  
ATOM    385  H   THR A  24     -11.351   3.608  12.255  1.00 85.93           H  
ATOM    386  CA  THR A  24     -10.394   3.299  14.130  1.00 85.93           C  
ATOM    387  HA  THR A  24     -10.559   3.688  15.135  1.00 85.93           H  
ATOM    388  C   THR A  24      -8.996   3.699  13.670  1.00 85.93           C  
ATOM    389  CB  THR A  24     -10.470   1.769  14.210  1.00 85.93           C  
ATOM    390  HB  THR A  24      -9.633   1.408  14.808  1.00 85.93           H  
ATOM    391  O   THR A  24      -8.761   3.792  12.467  1.00 85.93           O  
ATOM    392  CG2 THR A  24     -11.769   1.297  14.861  1.00 85.93           C  
ATOM    393 HG21 THR A  24     -11.876   1.743  15.850  1.00 85.93           H  
ATOM    394 HG22 THR A  24     -12.623   1.576  14.244  1.00 85.93           H  
ATOM    395 HG23 THR A  24     -11.749   0.211  14.955  1.00 85.93           H  
ATOM    396  OG1 THR A  24     -10.390   1.195  12.926  1.00 85.93           O  
ATOM    397  HG1 THR A  24      -9.736   1.673  12.411  1.00 85.93           H  
ATOM    398  N   PRO A  25      -8.028   3.892  14.580  1.00 89.03           N  
ATOM    399  CA  PRO A  25      -6.637   4.063  14.180  1.00 89.03           C  
ATOM    400  HA  PRO A  25      -6.556   4.977  13.592  1.00 89.03           H  
ATOM    401  C   PRO A  25      -6.139   2.874  13.352  1.00 89.03           C  
ATOM    402  CB  PRO A  25      -5.840   4.222  15.478  1.00 89.03           C  
ATOM    403  HB2 PRO A  25      -5.033   4.946  15.366  1.00 89.03           H  
ATOM    404  HB3 PRO A  25      -5.446   3.259  15.801  1.00 89.03           H  
ATOM    405  O   PRO A  25      -6.480   1.724  13.643  1.00 89.03           O  
ATOM    406  CG  PRO A  25      -6.888   4.701  16.481  1.00 89.03           C  
ATOM    407  HG2 PRO A  25      -6.623   4.430  17.504  1.00 89.03           H  
ATOM    408  HG3 PRO A  25      -7.010   5.780  16.391  1.00 89.03           H  
ATOM    409  CD  PRO A  25      -8.163   4.000  16.022  1.00 89.03           C  
ATOM    410  HD2 PRO A  25      -8.221   3.003  16.458  1.00 89.03           H  
ATOM    411  HD3 PRO A  25      -9.031   4.597  16.304  1.00 89.03           H  
ATOM    412  N   VAL A  26      -5.308   3.161  12.355  1.00 91.29           N  
ATOM    413  H   VAL A  26      -5.075   4.129  12.187  1.00 91.29           H  
ATOM    414  CA  VAL A  26      -4.585   2.152  11.572  1.00 91.29           C  
ATOM    415  HA  VAL A  26      -4.888   1.155  11.894  1.00 91.29           H  
ATOM    416  C   VAL A  26      -3.092   2.260  11.826  1.00 91.29           C  
ATOM    417  CB  VAL A  26      -4.885   2.246  10.069  1.00 91.29           C  
ATOM    418  HB  VAL A  26      -4.325   1.455   9.571  1.00 91.29           H  
ATOM    419  O   VAL A  26      -2.581   3.343  12.102  1.00 91.29           O  
ATOM    420  CG1 VAL A  26      -6.374   2.000   9.801  1.00 91.29           C  
ATOM    421 HG11 VAL A  26      -6.475   1.558   8.809  1.00 91.29           H  
ATOM    422 HG12 VAL A  26      -6.778   1.293  10.526  1.00 91.29           H  
ATOM    423 HG13 VAL A  26      -6.943   2.928   9.856  1.00 91.29           H  
ATOM    424  CG2 VAL A  26      -4.440   3.587   9.469  1.00 91.29           C  
ATOM    425 HG21 VAL A  26      -3.388   3.772   9.683  1.00 91.29           H  
ATOM    426 HG22 VAL A  26      -4.538   3.563   8.383  1.00 91.29           H  
ATOM    427 HG23 VAL A  26      -5.040   4.401   9.876  1.00 91.29           H  
ATOM    428  N   GLU A  27      -2.385   1.148  11.711  1.00 92.40           N  
ATOM    429  H   GLU A  27      -2.858   0.305  11.417  1.00 92.40           H  
ATOM    430  CA  GLU A  27      -0.933   1.087  11.777  1.00 92.40           C  
ATOM    431  HA  GLU A  27      -0.535   2.057  12.076  1.00 92.40           H  
ATOM    432  C   GLU A  27      -0.390   0.765  10.384  1.00 92.40           C  
ATOM    433  CB  GLU A  27      -0.523   0.072  12.852  1.00 92.40           C  
ATOM    434  HB2 GLU A  27      -1.028   0.334  13.782  1.00 92.40           H  
ATOM    435  HB3 GLU A  27      -0.846  -0.928  12.559  1.00 92.40           H  
ATOM    436  O   GLU A  27      -0.721  -0.256   9.788  1.00 92.40           O  
ATOM    437  CG  GLU A  27       0.984   0.070  13.112  1.00 92.40           C  
ATOM    438  HG2 GLU A  27       1.300   1.091  13.331  1.00 92.40           H  
ATOM    439  HG3 GLU A  27       1.507  -0.254  12.213  1.00 92.40           H  
ATOM    440  CD  GLU A  27       1.332  -0.846  14.298  1.00 92.40           C  
ATOM    441  OE1 GLU A  27       1.240  -2.092  14.165  1.00 92.40           O  
ATOM    442  OE2 GLU A  27       1.669  -0.299  15.368  1.00 92.40           O  
ATOM    443  N   VAL A  28       0.431   1.656   9.838  1.00 92.67           N  
ATOM    444  H   VAL A  28       0.655   2.490  10.361  1.00 92.67           H  
ATOM    445  CA  VAL A  28       1.046   1.489   8.523  1.00 92.67           C  
ATOM    446  HA  VAL A  28       0.619   0.611   8.038  1.00 92.67           H  
ATOM    447  C   VAL A  28       2.534   1.243   8.709  1.00 92.67           C  
ATOM    448  CB  VAL A  28       0.765   2.684   7.598  1.00 92.67           C  
ATOM    449  HB  VAL A  28       1.244   3.578   8.000  1.00 92.67           H  
ATOM    450  O   VAL A  28       3.273   2.104   9.187  1.00 92.67           O  
ATOM    451  CG1 VAL A  28       1.325   2.403   6.197  1.00 92.67           C  
ATOM    452 HG11 VAL A  28       0.902   1.479   5.802  1.00 92.67           H  
ATOM    453 HG12 VAL A  28       2.410   2.306   6.240  1.00 92.67           H  
ATOM    454 HG13 VAL A  28       1.077   3.226   5.525  1.00 92.67           H  
ATOM    455  CG2 VAL A  28      -0.742   2.947   7.467  1.00 92.67           C  
ATOM    456 HG21 VAL A  28      -1.155   3.242   8.431  1.00 92.67           H  
ATOM    457 HG22 VAL A  28      -1.244   2.043   7.124  1.00 92.67           H  
ATOM    458 HG23 VAL A  28      -0.927   3.753   6.757  1.00 92.67           H  
ATOM    459  N   HIS A  29       2.977   0.060   8.302  1.00 92.20           N  
ATOM    460  H   HIS A  29       2.293  -0.586   7.935  1.00 92.20           H  
ATOM    461  CA  HIS A  29       4.375  -0.343   8.250  1.00 92.20           C  
ATOM    462  HA  HIS A  29       4.965   0.283   8.920  1.00 92.20           H  
ATOM    463  C   HIS A  29       4.884  -0.161   6.825  1.00 92.20           C  
ATOM    464  CB  HIS A  29       4.519  -1.793   8.716  1.00 92.20           C  
ATOM    465  HB2 HIS A  29       3.968  -2.442   8.035  1.00 92.20           H  
ATOM    466  HB3 HIS A  29       5.571  -2.076   8.677  1.00 92.20           H  
ATOM    467  O   HIS A  29       4.452  -0.844   5.897  1.00 92.20           O  
ATOM    468  CG  HIS A  29       4.001  -2.053  10.103  1.00 92.20           C  
ATOM    469  CD2 HIS A  29       2.722  -2.405  10.421  1.00 92.20           C  
ATOM    470  HD2 HIS A  29       1.889  -2.515   9.742  1.00 92.20           H  
ATOM    471  ND1 HIS A  29       4.773  -2.013  11.266  1.00 92.20           N  
ATOM    472  CE1 HIS A  29       3.933  -2.366  12.256  1.00 92.20           C  
ATOM    473  HE1 HIS A  29       4.195  -2.429  13.302  1.00 92.20           H  
ATOM    474  NE2 HIS A  29       2.704  -2.608  11.780  1.00 92.20           N  
ATOM    475  HE2 HIS A  29       1.908  -2.847  12.354  1.00 92.20           H  
ATOM    476  N   ILE A  30       5.811   0.768   6.646  1.00 90.86           N  
ATOM    477  H   ILE A  30       6.123   1.286   7.454  1.00 90.86           H  
ATOM    478  CA  ILE A  30       6.426   1.087   5.364  1.00 90.86           C  
ATOM    479  HA  ILE A  30       5.865   0.609   4.561  1.00 90.86           H  
ATOM    480  C   ILE A  30       7.842   0.524   5.379  1.00 90.86           C  
ATOM    481  CB  ILE A  30       6.419   2.607   5.105  1.00 90.86           C  
ATOM    482  HB  ILE A  30       7.109   3.070   5.811  1.00 90.86           H  
ATOM    483  O   ILE A  30       8.638   0.858   6.259  1.00 90.86           O  
ATOM    484  CG1 ILE A  30       5.030   3.245   5.332  1.00 90.86           C  
ATOM    485 HG12 ILE A  30       4.326   2.876   4.586  1.00 90.86           H  
ATOM    486 HG13 ILE A  30       4.655   2.970   6.318  1.00 90.86           H  
ATOM    487  CG2 ILE A  30       6.919   2.848   3.668  1.00 90.86           C  
ATOM    488 HG21 ILE A  30       7.930   2.459   3.549  1.00 90.86           H  
ATOM    489 HG22 ILE A  30       6.268   2.342   2.955  1.00 90.86           H  
ATOM    490 HG23 ILE A  30       6.949   3.912   3.433  1.00 90.86           H  
ATOM    491  CD1 ILE A  30       5.052   4.776   5.305  1.00 90.86           C  
ATOM    492 HD11 ILE A  30       4.053   5.155   5.518  1.00 90.86           H  
ATOM    493 HD12 ILE A  30       5.742   5.144   6.065  1.00 90.86           H  
ATOM    494 HD13 ILE A  30       5.359   5.145   4.327  1.00 90.86           H  
ATOM    495  N   LYS A  31       8.158  -0.320   4.402  1.00 86.81           N  
ATOM    496  H   LYS A  31       7.449  -0.523   3.712  1.00 86.81           H  
ATOM    497  CA  LYS A  31       9.494  -0.860   4.167  1.00 86.81           C  
ATOM    498  HA  LYS A  31      10.189  -0.431   4.889  1.00 86.81           H  
ATOM    499  C   LYS A  31       9.953  -0.438   2.781  1.00 86.81           C  
ATOM    500  CB  LYS A  31       9.479  -2.382   4.359  1.00 86.81           C  
ATOM    501  HB2 LYS A  31       8.760  -2.822   3.668  1.00 86.81           H  
ATOM    502  HB3 LYS A  31       9.154  -2.604   5.375  1.00 86.81           H  
ATOM    503  O   LYS A  31       9.249  -0.639   1.797  1.00 86.81           O  
ATOM    504  CG  LYS A  31      10.862  -3.008   4.124  1.00 86.81           C  
ATOM    505  HG2 LYS A  31      11.195  -2.777   3.112  1.00 86.81           H  
ATOM    506  HG3 LYS A  31      11.575  -2.595   4.838  1.00 86.81           H  
ATOM    507  CD  LYS A  31      10.812  -4.533   4.270  1.00 86.81           C  
ATOM    508  HD2 LYS A  31      10.071  -4.913   3.567  1.00 86.81           H  
ATOM    509  HD3 LYS A  31      10.508  -4.800   5.281  1.00 86.81           H  
ATOM    510  CE  LYS A  31      12.173  -5.158   3.940  1.00 86.81           C  
ATOM    511  HE2 LYS A  31      12.541  -4.709   3.018  1.00 86.81           H  
ATOM    512  HE3 LYS A  31      12.890  -4.912   4.724  1.00 86.81           H  
ATOM    513  NZ  LYS A  31      12.087  -6.631   3.759  1.00 86.81           N  
ATOM    514  HZ1 LYS A  31      13.008  -7.027   3.634  1.00 86.81           H  
ATOM    515  HZ2 LYS A  31      11.636  -7.103   4.530  1.00 86.81           H  
ATOM    516  HZ3 LYS A  31      11.565  -6.855   2.924  1.00 86.81           H  
ATOM    517  N   VAL A  32      11.144   0.132   2.714  1.00 79.87           N  
ATOM    518  H   VAL A  32      11.641   0.308   3.575  1.00 79.87           H  
ATOM    519  CA  VAL A  32      11.699   0.712   1.494  1.00 79.87           C  
ATOM    520  HA  VAL A  32      11.094   0.439   0.629  1.00 79.87           H  
ATOM    521  C   VAL A  32      13.089   0.137   1.308  1.00 79.87           C  
ATOM    522  CB  VAL A  32      11.712   2.239   1.599  1.00 79.87           C  
ATOM    523  HB  VAL A  32      12.448   2.555   2.338  1.00 79.87           H  
ATOM    524  O   VAL A  32      14.047   0.585   1.934  1.00 79.87           O  
ATOM    525  CG1 VAL A  32      12.057   2.866   0.258  1.00 79.87           C  
ATOM    526 HG11 VAL A  32      11.289   2.649  -0.484  1.00 79.87           H  
ATOM    527 HG12 VAL A  32      12.129   3.939   0.432  1.00 79.87           H  
ATOM    528 HG13 VAL A  32      13.022   2.504  -0.099  1.00 79.87           H  
ATOM    529  CG2 VAL A  32      10.350   2.776   2.045  1.00 79.87           C  
ATOM    530 HG21 VAL A  32      10.139   2.448   3.063  1.00 79.87           H  
ATOM    531 HG22 VAL A  32       9.567   2.423   1.373  1.00 79.87           H  
ATOM    532 HG23 VAL A  32      10.390   3.865   2.084  1.00 79.87           H  
ATOM    533  N   GLY A  33      13.152  -0.946   0.538  1.00 71.67           N  
ATOM    534  H   GLY A  33      12.321  -1.190   0.018  1.00 71.67           H  
ATOM    535  CA  GLY A  33      14.396  -1.522   0.036  1.00 71.67           C  
ATOM    536  HA2 GLY A  33      14.314  -2.608  -0.007  1.00 71.67           H  
ATOM    537  HA3 GLY A  33      15.236  -1.258   0.678  1.00 71.67           H  
ATOM    538  C   GLY A  33      14.668  -1.001  -1.365  1.00 71.67           C  
ATOM    539  O   GLY A  33      13.782  -0.399  -1.966  1.00 71.67           O  
ATOM    540  N   GLY A  34      15.884  -1.223  -1.853  1.00 65.02           N  
ATOM    541  H   GLY A  34      16.551  -1.779  -1.337  1.00 65.02           H  
ATOM    542  CA  GLY A  34      16.347  -0.581  -3.067  1.00 65.02           C  
ATOM    543  HA2 GLY A  34      16.862   0.326  -2.753  1.00 65.02           H  
ATOM    544  HA3 GLY A  34      15.506  -0.316  -3.708  1.00 65.02           H  
ATOM    545  C   GLY A  34      17.343  -1.386  -3.870  1.00 65.02           C  
ATOM    546  O   GLY A  34      18.030  -2.261  -3.338  1.00 65.02           O  
ATOM    547  N   ASP A  35      17.417  -1.017  -5.140  1.00 60.32           N  
ATOM    548  H   ASP A  35      16.843  -0.244  -5.447  1.00 60.32           H  
ATOM    549  CA  ASP A  35      18.497  -1.360  -6.046  1.00 60.32           C  
ATOM    550  HA  ASP A  35      18.641  -2.439  -6.088  1.00 60.32           H  
ATOM    551  C   ASP A  35      19.790  -0.721  -5.515  1.00 60.32           C  
ATOM    552  CB  ASP A  35      18.071  -0.867  -7.435  1.00 60.32           C  
ATOM    553  HB2 ASP A  35      17.217  -1.445  -7.787  1.00 60.32           H  
ATOM    554  HB3 ASP A  35      17.750   0.172  -7.353  1.00 60.32           H  
ATOM    555  O   ASP A  35      19.820   0.462  -5.165  1.00 60.32           O  
ATOM    556  CG  ASP A  35      19.178  -0.931  -8.469  1.00 60.32           C  
ATOM    557  OD1 ASP A  35      20.230  -1.510  -8.122  1.00 60.32           O  
ATOM    558  OD2 ASP A  35      18.970  -0.236  -9.487  1.00 60.32           O  
ATOM    559  N   LYS A  36      20.825  -1.548  -5.337  1.00 58.68           N  
ATOM    560  H   LYS A  36      20.785  -2.411  -5.859  1.00 58.68           H  
ATOM    561  CA  LYS A  36      22.104  -1.122  -4.760  1.00 58.68           C  
ATOM    562  HA  LYS A  36      21.939  -0.270  -4.101  1.00 58.68           H  
ATOM    563  C   LYS A  36      23.090  -0.630  -5.807  1.00 58.68           C  
ATOM    564  CB  LYS A  36      22.754  -2.271  -3.982  1.00 58.68           C  
ATOM    565  HB2 LYS A  36      22.715  -3.181  -4.580  1.00 58.68           H  
ATOM    566  HB3 LYS A  36      23.802  -2.024  -3.813  1.00 58.68           H  
ATOM    567  O   LYS A  36      24.016   0.081  -5.415  1.00 58.68           O  
ATOM    568  CG  LYS A  36      22.097  -2.506  -2.623  1.00 58.68           C  
ATOM    569  HG2 LYS A  36      21.069  -2.842  -2.760  1.00 58.68           H  
ATOM    570  HG3 LYS A  36      22.101  -1.577  -2.052  1.00 58.68           H  
ATOM    571  CD  LYS A  36      22.901  -3.571  -1.876  1.00 58.68           C  
ATOM    572  HD2 LYS A  36      22.867  -4.503  -2.441  1.00 58.68           H  
ATOM    573  HD3 LYS A  36      23.937  -3.246  -1.777  1.00 58.68           H  
ATOM    574  CE  LYS A  36      22.291  -3.780  -0.497  1.00 58.68           C  
ATOM    575  HE2 LYS A  36      22.337  -2.844   0.060  1.00 58.68           H  
ATOM    576  HE3 LYS A  36      21.240  -4.047  -0.607  1.00 58.68           H  
ATOM    577  NZ  LYS A  36      23.004  -4.834   0.249  1.00 58.68           N  
ATOM    578  HZ1 LYS A  36      23.995  -4.637   0.282  1.00 58.68           H  
ATOM    579  HZ2 LYS A  36      22.838  -5.748  -0.147  1.00 58.68           H  
ATOM    580  HZ3 LYS A  36      22.665  -4.792   1.199  1.00 58.68           H  
ATOM    581  N   ASP A  37      22.963  -1.067  -7.055  1.00 61.09           N  
ATOM    582  H   ASP A  37      22.117  -1.531  -7.352  1.00 61.09           H  
ATOM    583  CA  ASP A  37      23.891  -0.693  -8.120  1.00 61.09           C  
ATOM    584  HA  ASP A  37      24.789  -0.280  -7.660  1.00 61.09           H  
ATOM    585  C   ASP A  37      23.348   0.446  -8.996  1.00 61.09           C  
ATOM    586  CB  ASP A  37      24.365  -1.944  -8.877  1.00 61.09           C  
ATOM    587  HB2 ASP A  37      25.265  -1.672  -9.427  1.00 61.09           H  
ATOM    588  HB3 ASP A  37      24.652  -2.704  -8.151  1.00 61.09           H  
ATOM    589  O   ASP A  37      24.127   1.120  -9.675  1.00 61.09           O  
ATOM    590  CG  ASP A  37      23.379  -2.555  -9.875  1.00 61.09           C  
ATOM    591  OD1 ASP A  37      22.306  -1.959 -10.076  1.00 61.09           O  
ATOM    592  OD2 ASP A  37      23.806  -3.556 -10.492  1.00 61.09           O  
ATOM    593  N   GLY A  38      22.050   0.732  -8.870  1.00 57.14           N  
ATOM    594  H   GLY A  38      21.461  -0.016  -8.532  1.00 57.14           H  
ATOM    595  CA  GLY A  38      21.393   1.877  -9.477  1.00 57.14           C  
ATOM    596  HA2 GLY A  38      20.433   1.998  -8.975  1.00 57.14           H  
ATOM    597  HA3 GLY A  38      21.995   2.775  -9.339  1.00 57.14           H  
ATOM    598  C   GLY A  38      21.103   1.687 -10.960  1.00 57.14           C  
ATOM    599  O   GLY A  38      20.893   2.672 -11.672  1.00 57.14           O  
ATOM    600  N   ASP A  39      21.108   0.447 -11.453  1.00 58.72           N  
ATOM    601  H   ASP A  39      21.255  -0.332 -10.828  1.00 58.72           H  
ATOM    602  CA  ASP A  39      20.793   0.138 -12.844  1.00 58.72           C  
ATOM    603  HA  ASP A  39      21.265   0.912 -13.449  1.00 58.72           H  
ATOM    604  C   ASP A  39      19.283   0.227 -13.165  1.00 58.72           C  
ATOM    605  CB  ASP A  39      21.474  -1.185 -13.247  1.00 58.72           C  
ATOM    606  HB2 ASP A  39      22.478  -1.221 -12.822  1.00 58.72           H  
ATOM    607  HB3 ASP A  39      21.592  -1.165 -14.331  1.00 58.72           H  
ATOM    608  O   ASP A  39      18.884   0.214 -14.335  1.00 58.72           O  
ATOM    609  CG  ASP A  39      20.725  -2.476 -12.889  1.00 58.72           C  
ATOM    610  OD1 ASP A  39      19.704  -2.398 -12.177  1.00 58.72           O  
ATOM    611  OD2 ASP A  39      21.034  -3.504 -13.540  1.00 58.72           O  
ATOM    612  N   GLY A  40      18.442   0.413 -12.141  1.00 52.33           N  
ATOM    613  H   GLY A  40      18.844   0.262 -11.226  1.00 52.33           H  
ATOM    614  CA  GLY A  40      16.986   0.491 -12.241  1.00 52.33           C  
ATOM    615  HA2 GLY A  40      16.618   1.106 -11.420  1.00 52.33           H  
ATOM    616  HA3 GLY A  40      16.711   0.952 -13.190  1.00 52.33           H  
ATOM    617  C   GLY A  40      16.290  -0.867 -12.149  1.00 52.33           C  
ATOM    618  O   GLY A  40      15.061  -0.932 -12.258  1.00 52.33           O  
ATOM    619  N   TYR A  41      17.038  -1.937 -11.908  1.00 55.94           N  
ATOM    620  H   TYR A  41      18.036  -1.817 -11.807  1.00 55.94           H  
ATOM    621  CA  TYR A  41      16.574  -3.305 -11.771  1.00 55.94           C  
ATOM    622  HA  TYR A  41      15.484  -3.309 -11.771  1.00 55.94           H  
ATOM    623  C   TYR A  41      17.037  -3.873 -10.423  1.00 55.94           C  
ATOM    624  CB  TYR A  41      17.043  -4.144 -12.975  1.00 55.94           C  
ATOM    625  HB2 TYR A  41      18.129  -4.228 -12.955  1.00 55.94           H  
ATOM    626  HB3 TYR A  41      16.645  -5.154 -12.874  1.00 55.94           H  
ATOM    627  O   TYR A  41      17.922  -3.373  -9.750  1.00 55.94           O  
ATOM    628  CG  TYR A  41      16.612  -3.583 -14.323  1.00 55.94           C  
ATOM    629  CD1 TYR A  41      15.362  -3.927 -14.876  1.00 55.94           C  
ATOM    630  HD1 TYR A  41      14.721  -4.622 -14.354  1.00 55.94           H  
ATOM    631  CD2 TYR A  41      17.447  -2.673 -14.998  1.00 55.94           C  
ATOM    632  HD2 TYR A  41      18.395  -2.404 -14.557  1.00 55.94           H  
ATOM    633  CE1 TYR A  41      14.945  -3.354 -16.095  1.00 55.94           C  
ATOM    634  HE1 TYR A  41      13.988  -3.611 -16.525  1.00 55.94           H  
ATOM    635  CE2 TYR A  41      17.029  -2.081 -16.204  1.00 55.94           C  
ATOM    636  HE2 TYR A  41      17.673  -1.353 -16.675  1.00 55.94           H  
ATOM    637  OH  TYR A  41      15.363  -1.838 -17.910  1.00 55.94           O  
ATOM    638  HH  TYR A  41      16.015  -1.190 -18.183  1.00 55.94           H  
ATOM    639  CZ  TYR A  41      15.775  -2.421 -16.752  1.00 55.94           C  
ATOM    640  N   ILE A  42      16.350  -4.910  -9.952  1.00 55.11           N  
ATOM    641  H   ILE A  42      15.605  -5.282 -10.524  1.00 55.11           H  
ATOM    642  CA  ILE A  42      16.800  -5.683  -8.793  1.00 55.11           C  
ATOM    643  HA  ILE A  42      17.841  -5.447  -8.569  1.00 55.11           H  
ATOM    644  C   ILE A  42      16.736  -7.137  -9.215  1.00 55.11           C  
ATOM    645  CB  ILE A  42      15.956  -5.390  -7.531  1.00 55.11           C  
ATOM    646  HB  ILE A  42      14.907  -5.568  -7.767  1.00 55.11           H  
ATOM    647  O   ILE A  42      15.646  -7.725  -9.294  1.00 55.11           O  
ATOM    648  CG1 ILE A  42      16.103  -3.928  -7.080  1.00 55.11           C  
ATOM    649 HG12 ILE A  42      17.162  -3.717  -6.932  1.00 55.11           H  
ATOM    650 HG13 ILE A  42      15.731  -3.281  -7.874  1.00 55.11           H  
ATOM    651  CG2 ILE A  42      16.358  -6.312  -6.368  1.00 55.11           C  
ATOM    652 HG21 ILE A  42      15.678  -6.179  -5.526  1.00 55.11           H  
ATOM    653 HG22 ILE A  42      17.371  -6.065  -6.050  1.00 55.11           H  
ATOM    654 HG23 ILE A  42      16.307  -7.357  -6.672  1.00 55.11           H  
ATOM    655  CD1 ILE A  42      15.337  -3.586  -5.797  1.00 55.11           C  
ATOM    656 HD11 ILE A  42      15.322  -2.505  -5.658  1.00 55.11           H  
ATOM    657 HD12 ILE A  42      15.822  -4.028  -4.926  1.00 55.11           H  
ATOM    658 HD13 ILE A  42      14.309  -3.938  -5.875  1.00 55.11           H  
ATOM    659  N   SER A  43      17.894  -7.736  -9.471  1.00 57.33           N  
ATOM    660  H   SER A  43      18.746  -7.202  -9.378  1.00 57.33           H  
ATOM    661  CA  SER A  43      17.987  -9.172  -9.707  1.00 57.33           C  
ATOM    662  HA  SER A  43      17.364  -9.408 -10.570  1.00 57.33           H  
ATOM    663  C   SER A  43      17.458  -9.957  -8.498  1.00 57.33           C  
ATOM    664  CB  SER A  43      19.428  -9.569 -10.039  1.00 57.33           C  
ATOM    665  HB2 SER A  43      19.824  -8.910 -10.812  1.00 57.33           H  
ATOM    666  HB3 SER A  43      19.444 -10.595 -10.408  1.00 57.33           H  
ATOM    667  O   SER A  43      17.383  -9.468  -7.370  1.00 57.33           O  
ATOM    668  OG  SER A  43      20.230  -9.481  -8.885  1.00 57.33           O  
ATOM    669  HG  SER A  43      20.438  -8.545  -8.829  1.00 57.33           H  
ATOM    670  N   ALA A  44      17.096 -11.229  -8.686  1.00 60.37           N  
ATOM    671  H   ALA A  44      17.121 -11.608  -9.622  1.00 60.37           H  
ATOM    672  CA  ALA A  44      16.635 -12.069  -7.575  1.00 60.37           C  
ATOM    673  HA  ALA A  44      15.747 -11.610  -7.141  1.00 60.37           H  
ATOM    674  C   ALA A  44      17.678 -12.210  -6.441  1.00 60.37           C  
ATOM    675  CB  ALA A  44      16.248 -13.441  -8.137  1.00 60.37           C  
ATOM    676  HB1 ALA A  44      15.844 -14.060  -7.336  1.00 60.37           H  
ATOM    677  HB2 ALA A  44      17.123 -13.931  -8.563  1.00 60.37           H  
ATOM    678  HB3 ALA A  44      15.487 -13.322  -8.908  1.00 60.37           H  
ATOM    679  O   ALA A  44      17.307 -12.458  -5.292  1.00 60.37           O  
ATOM    680  N   ALA A  45      18.971 -12.059  -6.755  1.00 58.79           N  
ATOM    681  H   ALA A  45      19.205 -11.751  -7.688  1.00 58.79           H  
ATOM    682  CA  ALA A  45      20.044 -12.049  -5.765  1.00 58.79           C  
ATOM    683  HA  ALA A  45      19.903 -12.879  -5.074  1.00 58.79           H  
ATOM    684  C   ALA A  45      20.013 -10.754  -4.940  1.00 58.79           C  
ATOM    685  CB  ALA A  45      21.381 -12.242  -6.491  1.00 58.79           C  
ATOM    686  HB1 ALA A  45      22.194 -12.242  -5.764  1.00 58.79           H  
ATOM    687  HB2 ALA A  45      21.382 -13.190  -7.029  1.00 58.79           H  
ATOM    688  HB3 ALA A  45      21.547 -11.429  -7.197  1.00 58.79           H  
ATOM    689  O   ALA A  45      19.979 -10.813  -3.710  1.00 58.79           O  
ATOM    690  N   GLU A  46      19.911  -9.607  -5.611  1.00 60.03           N  
ATOM    691  H   GLU A  46      19.944  -9.614  -6.620  1.00 60.03           H  
ATOM    692  CA  GLU A  46      19.812  -8.295  -4.964  1.00 60.03           C  
ATOM    693  HA  GLU A  46      20.637  -8.169  -4.263  1.00 60.03           H  
ATOM    694  C   GLU A  46      18.516  -8.138  -4.182  1.00 60.03           C  
ATOM    695  CB  GLU A  46      19.899  -7.198  -6.020  1.00 60.03           C  
ATOM    696  HB2 GLU A  46      19.651  -6.233  -5.577  1.00 60.03           H  
ATOM    697  HB3 GLU A  46      19.170  -7.425  -6.798  1.00 60.03           H  
ATOM    698  O   GLU A  46      18.510  -7.464  -3.164  1.00 60.03           O  
ATOM    699  CG  GLU A  46      21.326  -7.124  -6.567  1.00 60.03           C  
ATOM    700  HG2 GLU A  46      21.921  -6.513  -5.888  1.00 60.03           H  
ATOM    701  HG3 GLU A  46      21.774  -8.118  -6.583  1.00 60.03           H  
ATOM    702  CD  GLU A  46      21.393  -6.577  -7.984  1.00 60.03           C  
ATOM    703  OE1 GLU A  46      22.477  -6.058  -8.283  1.00 60.03           O  
ATOM    704  OE2 GLU A  46      20.461  -6.906  -8.760  1.00 60.03           O  
ATOM    705  N   ALA A  47      17.437  -8.819  -4.575  1.00 59.95           N  
ATOM    706  H   ALA A  47      17.490  -9.270  -5.478  1.00 59.95           H  
ATOM    707  CA  ALA A  47      16.156  -8.786  -3.874  1.00 59.95           C  
ATOM    708  HA  ALA A  47      15.742  -7.780  -3.944  1.00 59.95           H  
ATOM    709  C   ALA A  47      16.291  -9.133  -2.383  1.00 59.95           C  
ATOM    710  CB  ALA A  47      15.214  -9.779  -4.564  1.00 59.95           C  
ATOM    711  HB1 ALA A  47      15.215  -9.606  -5.640  1.00 59.95           H  
ATOM    712  HB2 ALA A  47      14.209  -9.674  -4.156  1.00 59.95           H  
ATOM    713  HB3 ALA A  47      15.553 -10.798  -4.382  1.00 59.95           H  
ATOM    714  O   ALA A  47      15.717  -8.461  -1.526  1.00 59.95           O  
ATOM    715  N   LYS A  48      17.079 -10.169  -2.067  1.00 61.38           N  
ATOM    716  H   LYS A  48      17.600 -10.603  -2.816  1.00 61.38           H  
ATOM    717  CA  LYS A  48      17.317 -10.594  -0.679  1.00 61.38           C  
ATOM    718  HA  LYS A  48      16.362 -10.695  -0.163  1.00 61.38           H  
ATOM    719  C   LYS A  48      18.110  -9.555   0.107  1.00 61.38           C  
ATOM    720  CB  LYS A  48      18.065 -11.931  -0.660  1.00 61.38           C  
ATOM    721  HB2 LYS A  48      18.407 -12.116   0.358  1.00 61.38           H  
ATOM    722  HB3 LYS A  48      18.940 -11.871  -1.307  1.00 61.38           H  
ATOM    723  O   LYS A  48      17.844  -9.341   1.288  1.00 61.38           O  
ATOM    724  CG  LYS A  48      17.170 -13.096  -1.093  1.00 61.38           C  
ATOM    725  HG2 LYS A  48      16.279 -13.119  -0.465  1.00 61.38           H  
ATOM    726  HG3 LYS A  48      16.873 -12.965  -2.133  1.00 61.38           H  
ATOM    727  CD  LYS A  48      17.936 -14.412  -0.939  1.00 61.38           C  
ATOM    728  HD2 LYS A  48      18.257 -14.523   0.096  1.00 61.38           H  
ATOM    729  HD3 LYS A  48      18.811 -14.385  -1.588  1.00 61.38           H  
ATOM    730  CE  LYS A  48      17.031 -15.580  -1.331  1.00 61.38           C  
ATOM    731  HE2 LYS A  48      16.161 -15.583  -0.674  1.00 61.38           H  
ATOM    732  HE3 LYS A  48      16.679 -15.410  -2.348  1.00 61.38           H  
ATOM    733  NZ  LYS A  48      17.761 -16.866  -1.245  1.00 61.38           N  
ATOM    734  HZ1 LYS A  48      18.558 -16.843  -1.864  1.00 61.38           H  
ATOM    735  HZ2 LYS A  48      18.086 -17.019  -0.301  1.00 61.38           H  
ATOM    736  HZ3 LYS A  48      17.158 -17.629  -1.520  1.00 61.38           H  
ATOM    737  N   ASP A  49      19.066  -8.913  -0.550  1.00 61.19           N  
ATOM    738  H   ASP A  49      19.202  -9.119  -1.529  1.00 61.19           H  
ATOM    739  CA  ASP A  49      19.921  -7.901   0.058  1.00 61.19           C  
ATOM    740  HA  ASP A  49      20.207  -8.224   1.059  1.00 61.19           H  
ATOM    741  C   ASP A  49      19.194  -6.558   0.225  1.00 61.19           C  
ATOM    742  CB  ASP A  49      21.188  -7.772  -0.797  1.00 61.19           C  
ATOM    743  HB2 ASP A  49      21.671  -6.828  -0.547  1.00 61.19           H  
ATOM    744  HB3 ASP A  49      20.918  -7.729  -1.852  1.00 61.19           H  
ATOM    745  O   ASP A  49      19.311  -5.920   1.273  1.00 61.19           O  
ATOM    746  CG  ASP A  49      22.209  -8.893  -0.569  1.00 61.19           C  
ATOM    747  OD1 ASP A  49      22.120  -9.591   0.471  1.00 61.19           O  
ATOM    748  OD2 ASP A  49      23.148  -8.966  -1.384  1.00 61.19           O  
ATOM    749  N   ALA A  50      18.379  -6.169  -0.757  1.00 61.35           N  
ATOM    750  H   ALA A  50      18.370  -6.719  -1.604  1.00 61.35           H  
ATOM    751  CA  ALA A  50      17.496  -5.008  -0.727  1.00 61.35           C  
ATOM    752  HA  ALA A  50      18.091  -4.103  -0.607  1.00 61.35           H  
ATOM    753  C   ALA A  50      16.507  -5.100   0.440  1.00 61.35           C  
ATOM    754  CB  ALA A  50      16.751  -4.939  -2.067  1.00 61.35           C  
ATOM    755  HB1 ALA A  50      17.467  -4.853  -2.884  1.00 61.35           H  
ATOM    756  HB2 ALA A  50      16.150  -5.836  -2.217  1.00 61.35           H  
ATOM    757  HB3 ALA A  50      16.098  -4.066  -2.085  1.00 61.35           H  
ATOM    758  O   ALA A  50      16.246  -4.113   1.125  1.00 61.35           O  
ATOM    759  N   GLU A  51      15.994  -6.299   0.729  1.00 65.65           N  
ATOM    760  H   GLU A  51      16.178  -7.063   0.094  1.00 65.65           H  
ATOM    761  CA  GLU A  51      15.118  -6.520   1.875  1.00 65.65           C  
ATOM    762  HA  GLU A  51      14.317  -5.783   1.837  1.00 65.65           H  
ATOM    763  C   GLU A  51      15.811  -6.355   3.234  1.00 65.65           C  
ATOM    764  CB  GLU A  51      14.519  -7.928   1.815  1.00 65.65           C  
ATOM    765  HB2 GLU A  51      15.268  -8.650   1.490  1.00 65.65           H  
ATOM    766  HB3 GLU A  51      14.227  -8.189   2.833  1.00 65.65           H  
ATOM    767  O   GLU A  51      15.134  -6.006   4.211  1.00 65.65           O  
ATOM    768  CG  GLU A  51      13.281  -8.016   0.910  1.00 65.65           C  
ATOM    769  HG2 GLU A  51      13.582  -7.929  -0.134  1.00 65.65           H  
ATOM    770  HG3 GLU A  51      12.623  -7.177   1.137  1.00 65.65           H  
ATOM    771  CD  GLU A  51      12.495  -9.316   1.137  1.00 65.65           C  
ATOM    772  OE1 GLU A  51      11.725  -9.707   0.237  1.00 65.65           O  
ATOM    773  OE2 GLU A  51      12.570  -9.839   2.274  1.00 65.65           O  
ATOM    774  N   LYS A  52      17.115  -6.639   3.311  1.00 67.12           N  
ATOM    775  H   LYS A  52      17.590  -6.888   2.455  1.00 67.12           H  
ATOM    776  CA  LYS A  52      17.903  -6.582   4.548  1.00 67.12           C  
ATOM    777  HA  LYS A  52      17.301  -6.973   5.368  1.00 67.12           H  
ATOM    778  C   LYS A  52      18.273  -5.150   4.922  1.00 67.12           C  
ATOM    779  CB  LYS A  52      19.146  -7.464   4.378  1.00 67.12           C  
ATOM    780  HB2 LYS A  52      18.833  -8.461   4.070  1.00 67.12           H  
ATOM    781  HB3 LYS A  52      19.778  -7.045   3.594  1.00 67.12           H  
ATOM    782  O   LYS A  52      18.174  -4.799   6.095  1.00 67.12           O  
ATOM    783  CG  LYS A  52      19.960  -7.570   5.674  1.00 67.12           C  
ATOM    784  HG2 LYS A  52      19.345  -8.007   6.460  1.00 67.12           H  
ATOM    785  HG3 LYS A  52      20.290  -6.578   5.983  1.00 67.12           H  
ATOM    786  CD  LYS A  52      21.189  -8.444   5.431  1.00 67.12           C  
ATOM    787  HD2 LYS A  52      20.872  -9.458   5.188  1.00 67.12           H  
ATOM    788  HD3 LYS A  52      21.745  -8.033   4.588  1.00 67.12           H  
ATOM    789  CE  LYS A  52      22.079  -8.446   6.673  1.00 67.12           C  
ATOM    790  HE2 LYS A  52      22.304  -7.410   6.926  1.00 67.12           H  
ATOM    791  HE3 LYS A  52      21.531  -8.891   7.504  1.00 67.12           H  
ATOM    792  NZ  LYS A  52      23.331  -9.188   6.399  1.00 67.12           N  
ATOM    793  HZ1 LYS A  52      23.944  -9.172   7.201  1.00 67.12           H  
ATOM    794  HZ2 LYS A  52      23.126 -10.141   6.133  1.00 67.12           H  
ATOM    795  HZ3 LYS A  52      23.805  -8.750   5.622  1.00 67.12           H  
ATOM    796  N   ASP A  53      18.634  -4.341   3.930  1.00 68.05           N  
ATOM    797  H   ASP A  53      18.717  -4.736   3.004  1.00 68.05           H  
ATOM    798  CA  ASP A  53      19.058  -2.948   4.124  1.00 68.05           C  
ATOM    799  HA  ASP A  53      19.428  -2.836   5.143  1.00 68.05           H  
ATOM    800  C   ASP A  53      17.905  -1.941   3.986  1.00 68.05           C  
ATOM    801  CB  ASP A  53      20.230  -2.636   3.183  1.00 68.05           C  
ATOM    802  HB2 ASP A  53      19.911  -2.793   2.153  1.00 68.05           H  
ATOM    803  HB3 ASP A  53      20.514  -1.589   3.296  1.00 68.05           H  
ATOM    804  O   ASP A  53      18.124  -0.731   4.001  1.00 68.05           O  
ATOM    805  CG  ASP A  53      21.467  -3.492   3.476  1.00 68.05           C  
ATOM    806  OD1 ASP A  53      21.687  -3.896   4.640  1.00 68.05           O  
ATOM    807  OD2 ASP A  53      22.224  -3.759   2.517  1.00 68.05           O  
ATOM    808  N   ALA A  54      16.673  -2.438   3.861  1.00 76.64           N  
ATOM    809  H   ALA A  54      16.570  -3.439   3.784  1.00 76.64           H  
ATOM    810  CA  ALA A  54      15.493  -1.604   3.726  1.00 76.64           C  
ATOM    811  HA  ALA A  54      15.641  -0.968   2.854  1.00 76.64           H  
ATOM    812  C   ALA A  54      15.277  -0.704   4.952  1.00 76.64           C  
ATOM    813  CB  ALA A  54      14.275  -2.500   3.490  1.00 76.64           C  
ATOM    814  HB1 ALA A  54      14.143  -3.158   4.349  1.00 76.64           H  
ATOM    815  HB2 ALA A  54      14.415  -3.091   2.585  1.00 76.64           H  
ATOM    816  HB3 ALA A  54      13.396  -1.867   3.370  1.00 76.64           H  
ATOM    817  O   ALA A  54      15.230  -1.185   6.091  1.00 76.64           O  
ATOM    818  N   GLU A  55      15.043   0.587   4.711  1.00 82.22           N  
ATOM    819  H   GLU A  55      15.012   0.894   3.750  1.00 82.22           H  
ATOM    820  CA  GLU A  55      14.560   1.491   5.751  1.00 82.22           C  
ATOM    821  HA  GLU A  55      15.189   1.348   6.630  1.00 82.22           H  
ATOM    822  C   GLU A  55      13.121   1.104   6.113  1.00 82.22           C  
ATOM    823  CB  GLU A  55      14.682   2.967   5.326  1.00 82.22           C  
ATOM    824  HB2 GLU A  55      13.964   3.176   4.533  1.00 82.22           H  
ATOM    825  HB3 GLU A  55      15.689   3.136   4.944  1.00 82.22           H  
ATOM    826  O   GLU A  55      12.296   0.815   5.241  1.00 82.22           O  
ATOM    827  CG  GLU A  55      14.438   3.917   6.519  1.00 82.22           C  
ATOM    828  HG2 GLU A  55      13.446   3.720   6.927  1.00 82.22           H  
ATOM    829  HG3 GLU A  55      15.163   3.686   7.300  1.00 82.22           H  
ATOM    830  CD  GLU A  55      14.533   5.417   6.179  1.00 82.22           C  
ATOM    831  OE1 GLU A  55      13.931   6.226   6.934  1.00 82.22           O  
ATOM    832  OE2 GLU A  55      15.158   5.775   5.161  1.00 82.22           O  
ATOM    833  N   LYS A  56      12.816   1.071   7.412  1.00 87.80           N  
ATOM    834  H   LYS A  56      13.518   1.369   8.074  1.00 87.80           H  
ATOM    835  CA  LYS A  56      11.495   0.710   7.931  1.00 87.80           C  
ATOM    836  HA  LYS A  56      10.809   0.563   7.096  1.00 87.80           H  
ATOM    837  C   LYS A  56      10.952   1.838   8.784  1.00 87.80           C  
ATOM    838  CB  LYS A  56      11.550  -0.588   8.743  1.00 87.80           C  
ATOM    839  HB2 LYS A  56      12.248  -0.458   9.570  1.00 87.80           H  
ATOM    840  HB3 LYS A  56      10.560  -0.787   9.155  1.00 87.80           H  
ATOM    841  O   LYS A  56      11.663   2.348   9.648  1.00 87.80           O  
ATOM    842  CG  LYS A  56      11.981  -1.788   7.894  1.00 87.80           C  
ATOM    843  HG2 LYS A  56      11.255  -1.949   7.097  1.00 87.80           H  
ATOM    844  HG3 LYS A  56      12.959  -1.592   7.453  1.00 87.80           H  
ATOM    845  CD  LYS A  56      12.077  -3.040   8.767  1.00 87.80           C  
ATOM    846  HD2 LYS A  56      12.719  -2.825   9.621  1.00 87.80           H  
ATOM    847  HD3 LYS A  56      11.083  -3.315   9.120  1.00 87.80           H  
ATOM    848  CE  LYS A  56      12.689  -4.174   7.945  1.00 87.80           C  
ATOM    849  HE2 LYS A  56      13.624  -3.815   7.517  1.00 87.80           H  
ATOM    850  HE3 LYS A  56      12.014  -4.412   7.122  1.00 87.80           H  
ATOM    851  NZ  LYS A  56      12.940  -5.367   8.788  1.00 87.80           N  
ATOM    852  HZ1 LYS A  56      13.536  -5.110   9.561  1.00 87.80           H  
ATOM    853  HZ2 LYS A  56      13.415  -6.079   8.253  1.00 87.80           H  
ATOM    854  HZ3 LYS A  56      12.073  -5.733   9.155  1.00 87.80           H  
ATOM    855  N   ARG A  57       9.684   2.183   8.586  1.00 89.45           N  
ATOM    856  H   ARG A  57       9.178   1.720   7.845  1.00 89.45           H  
ATOM    857  CA  ARG A  57       8.952   3.102   9.459  1.00 89.45           C  
ATOM    858  HA  ARG A  57       9.474   3.175  10.413  1.00 89.45           H  
ATOM    859  C   ARG A  57       7.570   2.556   9.750  1.00 89.45           C  
ATOM    860  CB  ARG A  57       8.880   4.504   8.843  1.00 89.45           C  
ATOM    861  HB2 ARG A  57       8.273   5.136   9.491  1.00 89.45           H  
ATOM    862  HB3 ARG A  57       8.403   4.457   7.864  1.00 89.45           H  
ATOM    863  O   ARG A  57       6.894   2.077   8.848  1.00 89.45           O  
ATOM    864  CG  ARG A  57      10.281   5.118   8.721  1.00 89.45           C  
ATOM    865  HG2 ARG A  57      10.856   4.587   7.963  1.00 89.45           H  
ATOM    866  HG3 ARG A  57      10.799   5.046   9.677  1.00 89.45           H  
ATOM    867  CD  ARG A  57      10.172   6.583   8.332  1.00 89.45           C  
ATOM    868  HD2 ARG A  57       9.630   6.634   7.388  1.00 89.45           H  
ATOM    869  HD3 ARG A  57       9.625   7.122   9.106  1.00 89.45           H  
ATOM    870  NE  ARG A  57      11.493   7.184   8.125  1.00 89.45           N  
ATOM    871  HE  ARG A  57      12.270   6.575   7.914  1.00 89.45           H  
ATOM    872  NH1 ARG A  57      10.793   9.360   7.908  1.00 89.45           N  
ATOM    873 HH11 ARG A  57       9.883   9.105   8.266  1.00 89.45           H  
ATOM    874 HH12 ARG A  57      10.961  10.222   7.408  1.00 89.45           H  
ATOM    875  NH2 ARG A  57      12.868   8.756   7.327  1.00 89.45           N  
ATOM    876 HH21 ARG A  57      13.482   7.977   7.138  1.00 89.45           H  
ATOM    877 HH22 ARG A  57      12.955   9.596   6.773  1.00 89.45           H  
ATOM    878  CZ  ARG A  57      11.710   8.437   7.809  1.00 89.45           C  
ATOM    879  N   THR A  58       7.159   2.674  11.002  1.00 92.89           N  
ATOM    880  H   THR A  58       7.774   3.091  11.686  1.00 92.89           H  
ATOM    881  CA  THR A  58       5.804   2.353  11.445  1.00 92.89           C  
ATOM    882  HA  THR A  58       5.233   1.927  10.620  1.00 92.89           H  
ATOM    883  C   THR A  58       5.138   3.642  11.884  1.00 92.89           C  
ATOM    884  CB  THR A  58       5.811   1.322  12.577  1.00 92.89           C  
ATOM    885  HB  THR A  58       6.334   1.736  13.439  1.00 92.89           H  
ATOM    886  O   THR A  58       5.733   4.422  12.628  1.00 92.89           O  
ATOM    887  CG2 THR A  58       4.397   0.927  12.991  1.00 92.89           C  
ATOM    888 HG21 THR A  58       4.434   0.103  13.704  1.00 92.89           H  
ATOM    889 HG22 THR A  58       3.820   0.625  12.117  1.00 92.89           H  
ATOM    890 HG23 THR A  58       3.896   1.764  13.477  1.00 92.89           H  
ATOM    891  OG1 THR A  58       6.488   0.162  12.148  1.00 92.89           O  
ATOM    892  HG1 THR A  58       5.829  -0.491  11.900  1.00 92.89           H  
ATOM    893  N   VAL A  59       3.924   3.878  11.400  1.00 92.88           N  
ATOM    894  H   VAL A  59       3.517   3.210  10.761  1.00 92.88           H  
ATOM    895  CA  VAL A  59       3.150   5.081  11.697  1.00 92.88           C  
ATOM    896  HA  VAL A  59       3.578   5.592  12.560  1.00 92.88           H  
ATOM    897  C   VAL A  59       1.729   4.686  12.046  1.00 92.88           C  
ATOM    898  CB  VAL A  59       3.183   6.050  10.504  1.00 92.88           C  
ATOM    899  HB  VAL A  59       2.809   5.546   9.612  1.00 92.88           H  
ATOM    900  O   VAL A  59       1.081   3.960  11.297  1.00 92.88           O  
ATOM    901  CG1 VAL A  59       2.332   7.299  10.739  1.00 92.88           C  
ATOM    902 HG11 VAL A  59       2.702   7.868  11.592  1.00 92.88           H  
ATOM    903 HG12 VAL A  59       1.289   7.031  10.907  1.00 92.88           H  
ATOM    904 HG13 VAL A  59       2.362   7.910   9.837  1.00 92.88           H  
ATOM    905  CG2 VAL A  59       4.623   6.512  10.243  1.00 92.88           C  
ATOM    906 HG21 VAL A  59       4.615   7.368   9.568  1.00 92.88           H  
ATOM    907 HG22 VAL A  59       5.091   6.818  11.178  1.00 92.88           H  
ATOM    908 HG23 VAL A  59       5.198   5.703   9.794  1.00 92.88           H  
ATOM    909  N   THR A  60       1.231   5.187  13.171  1.00 93.82           N  
ATOM    910  H   THR A  60       1.815   5.765  13.758  1.00 93.82           H  
ATOM    911  CA  THR A  60      -0.197   5.138  13.485  1.00 93.82           C  
ATOM    912  HA  THR A  60      -0.622   4.230  13.058  1.00 93.82           H  
ATOM    913  C   THR A  60      -0.882   6.349  12.861  1.00 93.82           C  
ATOM    914  CB  THR A  60      -0.439   5.102  14.997  1.00 93.82           C  
ATOM    915  HB  THR A  60      -0.119   6.048  15.434  1.00 93.82           H  
ATOM    916  O   THR A  60      -0.408   7.467  13.037  1.00 93.82           O  
ATOM    917  CG2 THR A  60      -1.908   4.870  15.350  1.00 93.82           C  
ATOM    918 HG21 THR A  60      -2.013   4.802  16.433  1.00 93.82           H  
ATOM    919 HG22 THR A  60      -2.513   5.707  15.002  1.00 93.82           H  
ATOM    920 HG23 THR A  60      -2.270   3.949  14.893  1.00 93.82           H  
ATOM    921  OG1 THR A  60       0.312   4.063  15.588  1.00 93.82           O  
ATOM    922  HG1 THR A  60       0.095   3.235  15.154  1.00 93.82           H  
ATOM    923  N   VAL A  61      -1.989   6.131  12.151  1.00 93.44           N  
ATOM    924  H   VAL A  61      -2.305   5.177  12.049  1.00 93.44           H  
ATOM    925  CA  VAL A  61      -2.810   7.192  11.552  1.00 93.44           C  
ATOM    926  HA  VAL A  61      -2.371   8.164  11.775  1.00 93.44           H  
ATOM    927  C   VAL A  61      -4.194   7.141  12.189  1.00 93.44           C  
ATOM    928  CB  VAL A  61      -2.892   7.058  10.018  1.00 93.44           C  
ATOM    929  HB  VAL A  61      -3.513   6.198   9.763  1.00 93.44           H  
ATOM    930  O   VAL A  61      -4.918   6.150  12.048  1.00 93.44           O  
ATOM    931  CG1 VAL A  61      -3.522   8.307   9.390  1.00 93.44           C  
ATOM    932 HG11 VAL A  61      -3.619   8.181   8.312  1.00 93.44           H  
ATOM    933 HG12 VAL A  61      -2.902   9.181   9.589  1.00 93.44           H  
ATOM    934 HG13 VAL A  61      -4.510   8.490   9.811  1.00 93.44           H  
ATOM    935  CG2 VAL A  61      -1.517   6.846   9.370  1.00 93.44           C  
ATOM    936 HG21 VAL A  61      -0.855   7.673   9.628  1.00 93.44           H  
ATOM    937 HG22 VAL A  61      -1.077   5.907   9.707  1.00 93.44           H  
ATOM    938 HG23 VAL A  61      -1.634   6.797   8.288  1.00 93.44           H  
ATOM    939  N   ASN A  62      -4.563   8.184  12.926  1.00 93.93           N  
ATOM    940  H   ASN A  62      -3.949   8.983  12.988  1.00 93.93           H  
ATOM    941  CA  ASN A  62      -5.850   8.264  13.614  1.00 93.93           C  
ATOM    942  HA  ASN A  62      -6.053   7.286  14.052  1.00 93.93           H  
ATOM    943  C   ASN A  62      -7.000   8.605  12.647  1.00 93.93           C  
ATOM    944  CB  ASN A  62      -5.746   9.277  14.762  1.00 93.93           C  
ATOM    945  HB2 ASN A  62      -6.706   9.386  15.266  1.00 93.93           H  
ATOM    946  HB3 ASN A  62      -5.474  10.254  14.362  1.00 93.93           H  
ATOM    947  O   ASN A  62      -6.756   9.091  11.543  1.00 93.93           O  
ATOM    948  CG  ASN A  62      -4.733   8.842  15.798  1.00 93.93           C  
ATOM    949  ND2 ASN A  62      -3.633   9.543  15.901  1.00 93.93           N  
ATOM    950 HD21 ASN A  62      -3.402  10.152  15.129  1.00 93.93           H  
ATOM    951 HD22 ASN A  62      -2.903   9.192  16.505  1.00 93.93           H  
ATOM    952  OD1 ASN A  62      -4.918   7.855  16.495  1.00 93.93           O  
ATOM    953  N   PRO A  63      -8.266   8.369  13.039  1.00 92.71           N  
ATOM    954  CA  PRO A  63      -9.431   8.765  12.247  1.00 92.71           C  
ATOM    955  HA  PRO A  63      -9.481   8.140  11.356  1.00 92.71           H  
ATOM    956  C   PRO A  63      -9.409  10.245  11.842  1.00 92.71           C  
ATOM    957  CB  PRO A  63     -10.635   8.459  13.144  1.00 92.71           C  
ATOM    958  HB2 PRO A  63     -10.823   9.286  13.829  1.00 92.71           H  
ATOM    959  HB3 PRO A  63     -11.535   8.241  12.570  1.00 92.71           H  
ATOM    960  O   PRO A  63      -9.305  11.126  12.696  1.00 92.71           O  
ATOM    961  CG  PRO A  63     -10.145   7.255  13.941  1.00 92.71           C  
ATOM    962  HG2 PRO A  63     -10.712   7.115  14.862  1.00 92.71           H  
ATOM    963  HG3 PRO A  63     -10.183   6.366  13.313  1.00 92.71           H  
ATOM    964  CD  PRO A  63      -8.692   7.625  14.216  1.00 92.71           C  
ATOM    965  HD2 PRO A  63      -8.637   8.263  15.098  1.00 92.71           H  
ATOM    966  HD3 PRO A  63      -8.101   6.720  14.358  1.00 92.71           H  
ATOM    967  N   GLY A  64      -9.525  10.514  10.540  1.00 92.89           N  
ATOM    968  H   GLY A  64      -9.526   9.739   9.892  1.00 92.89           H  
ATOM    969  CA  GLY A  64      -9.498  11.860   9.963  1.00 92.89           C  
ATOM    970  HA2 GLY A  64      -9.876  11.806   8.942  1.00 92.89           H  
ATOM    971  HA3 GLY A  64     -10.151  12.511  10.544  1.00 92.89           H  
ATOM    972  C   GLY A  64      -8.112  12.512   9.908  1.00 92.89           C  
ATOM    973  O   GLY A  64      -8.006  13.665   9.492  1.00 92.89           O  
ATOM    974  N   GLU A  65      -7.059  11.805  10.321  1.00 95.78           N  
ATOM    975  H   GLU A  65      -7.200  10.854  10.630  1.00 95.78           H  
ATOM    976  CA  GLU A  65      -5.682  12.292  10.281  1.00 95.78           C  
ATOM    977  HA  GLU A  65      -5.699  13.367  10.464  1.00 95.78           H  
ATOM    978  C   GLU A  65      -5.046  12.061   8.902  1.00 95.78           C  
ATOM    979  CB  GLU A  65      -4.869  11.641  11.413  1.00 95.78           C  
ATOM    980  HB2 GLU A  65      -4.714  10.589  11.173  1.00 95.78           H  
ATOM    981  HB3 GLU A  65      -5.445  11.711  12.335  1.00 95.78           H  
ATOM    982  O   GLU A  65      -5.300  11.055   8.228  1.00 95.78           O  
ATOM    983  CG  GLU A  65      -3.499  12.295  11.650  1.00 95.78           C  
ATOM    984  HG2 GLU A  65      -2.891  12.188  10.752  1.00 95.78           H  
ATOM    985  HG3 GLU A  65      -3.651  13.359  11.831  1.00 95.78           H  
ATOM    986  CD  GLU A  65      -2.736  11.680  12.837  1.00 95.78           C  
ATOM    987  OE1 GLU A  65      -1.757  12.311  13.288  1.00 95.78           O  
ATOM    988  OE2 GLU A  65      -3.139  10.596  13.331  1.00 95.78           O  
ATOM    989  N   GLU A  66      -4.177  12.993   8.512  1.00 96.23           N  
ATOM    990  H   GLU A  66      -3.990  13.765   9.137  1.00 96.23           H  
ATOM    991  CA  GLU A  66      -3.259  12.853   7.387  1.00 96.23           C  
ATOM    992  HA  GLU A  66      -3.418  11.876   6.929  1.00 96.23           H  
ATOM    993  C   GLU A  66      -1.819  12.917   7.908  1.00 96.23           C  
ATOM    994  CB  GLU A  66      -3.552  13.918   6.315  1.00 96.23           C  
ATOM    995  HB2 GLU A  66      -4.608  13.855   6.055  1.00 96.23           H  
ATOM    996  HB3 GLU A  66      -3.351  14.910   6.720  1.00 96.23           H  
ATOM    997  O   GLU A  66      -1.452  13.854   8.619  1.00 96.23           O  
ATOM    998  CG  GLU A  66      -2.712  13.707   5.041  1.00 96.23           C  
ATOM    999  HG2 GLU A  66      -1.656  13.790   5.297  1.00 96.23           H  
ATOM   1000  HG3 GLU A  66      -2.886  12.696   4.671  1.00 96.23           H  
ATOM   1001  CD  GLU A  66      -3.041  14.702   3.912  1.00 96.23           C  
ATOM   1002  OE1 GLU A  66      -2.097  15.092   3.180  1.00 96.23           O  
ATOM   1003  OE2 GLU A  66      -4.238  15.029   3.725  1.00 96.23           O  
ATOM   1004  N   VAL A  67      -1.001  11.925   7.553  1.00 96.31           N  
ATOM   1005  H   VAL A  67      -1.368  11.212   6.939  1.00 96.31           H  
ATOM   1006  CA  VAL A  67       0.411  11.839   7.950  1.00 96.31           C  
ATOM   1007  HA  VAL A  67       0.682  12.761   8.465  1.00 96.31           H  
ATOM   1008  C   VAL A  67       1.294  11.727   6.712  1.00 96.31           C  
ATOM   1009  CB  VAL A  67       0.670  10.674   8.930  1.00 96.31           C  
ATOM   1010  HB  VAL A  67       0.460   9.725   8.436  1.00 96.31           H  
ATOM   1011  O   VAL A  67       0.995  10.967   5.794  1.00 96.31           O  
ATOM   1012  CG1 VAL A  67       2.139  10.684   9.382  1.00 96.31           C  
ATOM   1013 HG11 VAL A  67       2.268  10.054  10.262  1.00 96.31           H  
ATOM   1014 HG12 VAL A  67       2.436  11.696   9.659  1.00 96.31           H  
ATOM   1015 HG13 VAL A  67       2.783  10.318   8.582  1.00 96.31           H  
ATOM   1016  CG2 VAL A  67      -0.203  10.770  10.187  1.00 96.31           C  
ATOM   1017 HG21 VAL A  67      -1.257  10.720   9.914  1.00 96.31           H  
ATOM   1018 HG22 VAL A  67       0.008   9.943  10.865  1.00 96.31           H  
ATOM   1019 HG23 VAL A  67      -0.025  11.712  10.705  1.00 96.31           H  
ATOM   1020  N   GLU A  68       2.415  12.450   6.693  1.00 95.77           N  
ATOM   1021  H   GLU A  68       2.619  13.042   7.485  1.00 95.77           H  
ATOM   1022  CA  GLU A  68       3.441  12.333   5.652  1.00 95.77           C  
ATOM   1023  HA  GLU A  68       3.063  11.683   4.863  1.00 95.77           H  
ATOM   1024  C   GLU A  68       4.708  11.680   6.217  1.00 95.77           C  
ATOM   1025  CB  GLU A  68       3.721  13.700   4.993  1.00 95.77           C  
ATOM   1026  HB2 GLU A  68       2.774  14.140   4.682  1.00 95.77           H  
ATOM   1027  HB3 GLU A  68       4.191  14.365   5.718  1.00 95.77           H  
ATOM   1028  O   GLU A  68       5.257  12.101   7.236  1.00 95.77           O  
ATOM   1029  CG  GLU A  68       4.628  13.570   3.754  1.00 95.77           C  
ATOM   1030  HG2 GLU A  68       4.172  12.868   3.056  1.00 95.77           H  
ATOM   1031  HG3 GLU A  68       5.585  13.145   4.057  1.00 95.77           H  
ATOM   1032  CD  GLU A  68       4.881  14.909   3.029  1.00 95.77           C  
ATOM   1033  OE1 GLU A  68       5.959  15.503   3.248  1.00 95.77           O  
ATOM   1034  OE2 GLU A  68       4.059  15.306   2.160  1.00 95.77           O  
ATOM   1035  N   VAL A  69       5.203  10.661   5.519  1.00 92.96           N  
ATOM   1036  H   VAL A  69       4.669  10.333   4.727  1.00 92.96           H  
ATOM   1037  CA  VAL A  69       6.456   9.973   5.821  1.00 92.96           C  
ATOM   1038  HA  VAL A  69       6.895  10.408   6.719  1.00 92.96           H  
ATOM   1039  C   VAL A  69       7.411  10.179   4.658  1.00 92.96           C  
ATOM   1040  CB  VAL A  69       6.232   8.475   6.082  1.00 92.96           C  
ATOM   1041  HB  VAL A  69       5.959   7.971   5.155  1.00 92.96           H  
ATOM   1042  O   VAL A  69       7.136   9.754   3.540  1.00 92.96           O  
ATOM   1043  CG1 VAL A  69       7.517   7.844   6.625  1.00 92.96           C  
ATOM   1044 HG11 VAL A  69       8.330   7.968   5.910  1.00 92.96           H  
ATOM   1045 HG12 VAL A  69       7.355   6.777   6.778  1.00 92.96           H  
ATOM   1046 HG13 VAL A  69       7.781   8.307   7.575  1.00 92.96           H  
ATOM   1047  CG2 VAL A  69       5.120   8.237   7.104  1.00 92.96           C  
ATOM   1048 HG21 VAL A  69       5.054   7.175   7.339  1.00 92.96           H  
ATOM   1049 HG22 VAL A  69       4.160   8.544   6.689  1.00 92.96           H  
ATOM   1050 HG23 VAL A  69       5.315   8.817   8.006  1.00 92.96           H  
ATOM   1051  N   THR A  70       8.549  10.818   4.916  1.00 90.65           N  
ATOM   1052  H   THR A  70       8.702  11.175   5.848  1.00 90.65           H  
ATOM   1053  CA  THR A  70       9.582  11.036   3.895  1.00 90.65           C  
ATOM   1054  HA  THR A  70       9.175  10.812   2.909  1.00 90.65           H  
ATOM   1055  C   THR A  70      10.772  10.120   4.127  1.00 90.65           C  
ATOM   1056  CB  THR A  70      10.029  12.500   3.848  1.00 90.65           C  
ATOM   1057  HB  THR A  70      10.406  12.808   4.823  1.00 90.65           H  
ATOM   1058  O   THR A  70      11.365  10.133   5.208  1.00 90.65           O  
ATOM   1059  CG2 THR A  70      11.103  12.746   2.786  1.00 90.65           C  
ATOM   1060 HG21 THR A  70      10.778  12.346   1.825  1.00 90.65           H  
ATOM   1061 HG22 THR A  70      11.277  13.818   2.687  1.00 90.65           H  
ATOM   1062 HG23 THR A  70      12.039  12.271   3.077  1.00 90.65           H  
ATOM   1063  OG1 THR A  70       8.946  13.320   3.483  1.00 90.65           O  
ATOM   1064  HG1 THR A  70       8.261  13.304   4.155  1.00 90.65           H  
ATOM   1065  N   PHE A  71      11.144   9.388   3.085  1.00 85.62           N  
ATOM   1066  H   PHE A  71      10.599   9.458   2.238  1.00 85.62           H  
ATOM   1067  CA  PHE A  71      12.385   8.636   2.979  1.00 85.62           C  
ATOM   1068  HA  PHE A  71      12.845   8.531   3.961  1.00 85.62           H  
ATOM   1069  C   PHE A  71      13.341   9.403   2.066  1.00 85.62           C  
ATOM   1070  CB  PHE A  71      12.095   7.235   2.442  1.00 85.62           C  
ATOM   1071  HB2 PHE A  71      13.049   6.715   2.353  1.00 85.62           H  
ATOM   1072  HB3 PHE A  71      11.648   7.318   1.451  1.00 85.62           H  
ATOM   1073  O   PHE A  71      12.924   9.993   1.066  1.00 85.62           O  
ATOM   1074  CG  PHE A  71      11.187   6.405   3.321  1.00 85.62           C  
ATOM   1075  CD1 PHE A  71      11.748   5.448   4.181  1.00 85.62           C  
ATOM   1076  HD1 PHE A  71      12.817   5.292   4.181  1.00 85.62           H  
ATOM   1077  CD2 PHE A  71       9.792   6.586   3.285  1.00 85.62           C  
ATOM   1078  HD2 PHE A  71       9.355   7.314   2.618  1.00 85.62           H  
ATOM   1079  CE1 PHE A  71      10.924   4.679   5.017  1.00 85.62           C  
ATOM   1080  HE1 PHE A  71      11.359   3.925   5.657  1.00 85.62           H  
ATOM   1081  CE2 PHE A  71       8.965   5.823   4.126  1.00 85.62           C  
ATOM   1082  HE2 PHE A  71       7.895   5.967   4.102  1.00 85.62           H  
ATOM   1083  CZ  PHE A  71       9.534   4.873   4.993  1.00 85.62           C  
ATOM   1084  HZ  PHE A  71       8.903   4.271   5.631  1.00 85.62           H  
ATOM   1085  N   SER A  72      14.621   9.422   2.418  1.00 79.01           N  
ATOM   1086  H   SER A  72      14.925   8.857   3.198  1.00 79.01           H  
ATOM   1087  CA  SER A  72      15.666  10.064   1.621  1.00 79.01           C  
ATOM   1088  HA  SER A  72      15.283  10.319   0.633  1.00 79.01           H  
ATOM   1089  C   SER A  72      16.797   9.079   1.432  1.00 79.01           C  
ATOM   1090  CB  SER A  72      16.178  11.353   2.266  1.00 79.01           C  
ATOM   1091  HB2 SER A  72      16.925  11.809   1.616  1.00 79.01           H  
ATOM   1092  HB3 SER A  72      16.632  11.132   3.232  1.00 79.01           H  
ATOM   1093  O   SER A  72      17.226   8.425   2.381  1.00 79.01           O  
ATOM   1094  OG  SER A  72      15.094  12.248   2.436  1.00 79.01           O  
ATOM   1095  HG  SER A  72      14.430  11.979   1.797  1.00 79.01           H  
ATOM   1096  N   ALA A  73      17.273   8.975   0.206  1.00 68.91           N  
ATOM   1097  H   ALA A  73      16.909   9.564  -0.529  1.00 68.91           H  
ATOM   1098  CA  ALA A  73      18.344   8.076  -0.142  1.00 68.91           C  
ATOM   1099  HA  ALA A  73      18.744   7.586   0.745  1.00 68.91           H  
ATOM   1100  C   ALA A  73      19.459   8.876  -0.797  1.00 68.91           C  
ATOM   1101  CB  ALA A  73      17.773   7.010  -1.067  1.00 68.91           C  
ATOM   1102  HB1 ALA A  73      17.274   7.478  -1.916  1.00 68.91           H  
ATOM   1103  HB2 ALA A  73      17.061   6.383  -0.531  1.00 68.91           H  
ATOM   1104  HB3 ALA A  73      18.597   6.408  -1.451  1.00 68.91           H  
ATOM   1105  O   ALA A  73      19.201   9.686  -1.670  1.00 68.91           O  
ATOM   1106  N   ASN A  74      20.715   8.604  -0.442  1.00 61.51           N  
ATOM   1107  H   ASN A  74      20.886   8.024   0.367  1.00 61.51           H  
ATOM   1108  CA  ASN A  74      21.846   9.178  -1.185  1.00 61.51           C  
ATOM   1109  HA  ASN A  74      21.743  10.263  -1.203  1.00 61.51           H  
ATOM   1110  C   ASN A  74      21.880   8.714  -2.655  1.00 61.51           C  
ATOM   1111  CB  ASN A  74      23.162   8.805  -0.486  1.00 61.51           C  
ATOM   1112  HB2 ASN A  74      23.245   7.720  -0.429  1.00 61.51           H  
ATOM   1113  HB3 ASN A  74      23.992   9.173  -1.090  1.00 61.51           H  
ATOM   1114  O   ASN A  74      22.622   9.279  -3.450  1.00 61.51           O  
ATOM   1115  CG  ASN A  74      23.316   9.405   0.898  1.00 61.51           C  
ATOM   1116  ND2 ASN A  74      24.154   8.820   1.720  1.00 61.51           N  
ATOM   1117 HD21 ASN A  74      24.257   9.277   2.616  1.00 61.51           H  
ATOM   1118 HD22 ASN A  74      24.763   8.085   1.391  1.00 61.51           H  
ATOM   1119  OD1 ASN A  74      22.702  10.381   1.281  1.00 61.51           O  
ATOM   1120  N   ASP A  75      21.113   7.673  -2.983  1.00 57.40           N  
ATOM   1121  H   ASP A  75      20.429   7.357  -2.311  1.00 57.40           H  
ATOM   1122  CA  ASP A  75      20.952   7.130  -4.323  1.00 57.40           C  
ATOM   1123  HA  ASP A  75      21.423   7.803  -5.039  1.00 57.40           H  
ATOM   1124  C   ASP A  75      19.442   6.992  -4.626  1.00 57.40           C  
ATOM   1125  CB  ASP A  75      21.715   5.805  -4.395  1.00 57.40           C  
ATOM   1126  HB2 ASP A  75      22.766   6.015  -4.193  1.00 57.40           H  
ATOM   1127  HB3 ASP A  75      21.371   5.131  -3.610  1.00 57.40           H  
ATOM   1128  O   ASP A  75      18.746   6.273  -3.902  1.00 57.40           O  
ATOM   1129  CG  ASP A  75      21.616   5.105  -5.749  1.00 57.40           C  
ATOM   1130  OD1 ASP A  75      20.700   5.445  -6.533  1.00 57.40           O  
ATOM   1131  OD2 ASP A  75      22.490   4.247  -5.953  1.00 57.40           O  
ATOM   1132  N   PRO A  76      18.911   7.688  -5.648  1.00 52.96           N  
ATOM   1133  CA  PRO A  76      17.487   7.685  -5.984  1.00 52.96           C  
ATOM   1134  HA  PRO A  76      16.907   8.025  -5.126  1.00 52.96           H  
ATOM   1135  C   PRO A  76      16.946   6.304  -6.395  1.00 52.96           C  
ATOM   1136  CB  PRO A  76      17.358   8.711  -7.116  1.00 52.96           C  
ATOM   1137  HB2 PRO A  76      17.187   9.697  -6.683  1.00 52.96           H  
ATOM   1138  HB3 PRO A  76      16.566   8.459  -7.821  1.00 52.96           H  
ATOM   1139  O   PRO A  76      15.754   6.045  -6.226  1.00 52.96           O  
ATOM   1140  CG  PRO A  76      18.730   8.725  -7.775  1.00 52.96           C  
ATOM   1141  HG2 PRO A  76      18.813   7.889  -8.470  1.00 52.96           H  
ATOM   1142  HG3 PRO A  76      18.933   9.669  -8.280  1.00 52.96           H  
ATOM   1143  CD  PRO A  76      19.660   8.503  -6.593  1.00 52.96           C  
ATOM   1144  HD2 PRO A  76      20.561   7.999  -6.941  1.00 52.96           H  
ATOM   1145  HD3 PRO A  76      19.910   9.458  -6.130  1.00 52.96           H  
ATOM   1146  N   HIS A  77      17.798   5.385  -6.860  1.00 56.71           N  
ATOM   1147  H   HIS A  77      18.783   5.598  -6.918  1.00 56.71           H  
ATOM   1148  CA  HIS A  77      17.395   4.020  -7.221  1.00 56.71           C  
ATOM   1149  HA  HIS A  77      16.467   4.071  -7.790  1.00 56.71           H  
ATOM   1150  C   HIS A  77      17.110   3.142  -5.992  1.00 56.71           C  
ATOM   1151  CB  HIS A  77      18.461   3.413  -8.133  1.00 56.71           C  
ATOM   1152  HB2 HIS A  77      18.193   2.380  -8.359  1.00 56.71           H  
ATOM   1153  HB3 HIS A  77      19.419   3.407  -7.614  1.00 56.71           H  
ATOM   1154  O   HIS A  77      16.466   2.092  -6.095  1.00 56.71           O  
ATOM   1155  CG  HIS A  77      18.590   4.168  -9.432  1.00 56.71           C  
ATOM   1156  CD2 HIS A  77      19.428   5.216  -9.698  1.00 56.71           C  
ATOM   1157  HD2 HIS A  77      20.151   5.632  -9.011  1.00 56.71           H  
ATOM   1158  ND1 HIS A  77      17.853   3.939 -10.568  1.00 56.71           N  
ATOM   1159  HD1 HIS A  77      17.356   3.082 -10.762  1.00 56.71           H  
ATOM   1160  CE1 HIS A  77      18.234   4.835 -11.492  1.00 56.71           C  
ATOM   1161  HE1 HIS A  77      17.903   4.835 -12.520  1.00 56.71           H  
ATOM   1162  NE2 HIS A  77      19.160   5.671 -10.997  1.00 56.71           N  
ATOM   1163  N   LYS A  78      17.449   3.624  -4.784  1.00 61.99           N  
ATOM   1164  H   LYS A  78      17.979   4.482  -4.749  1.00 61.99           H  
ATOM   1165  CA  LYS A  78      17.106   2.932  -3.534  1.00 61.99           C  
ATOM   1166  HA  LYS A  78      17.497   1.921  -3.643  1.00 61.99           H  
ATOM   1167  C   LYS A  78      15.610   2.828  -3.259  1.00 61.99           C  
ATOM   1168  CB  LYS A  78      17.747   3.582  -2.314  1.00 61.99           C  
ATOM   1169  HB2 LYS A  78      17.494   4.642  -2.301  1.00 61.99           H  
ATOM   1170  HB3 LYS A  78      17.339   3.124  -1.413  1.00 61.99           H  
ATOM   1171  O   LYS A  78      15.223   2.120  -2.338  1.00 61.99           O  
ATOM   1172  CG  LYS A  78      19.255   3.380  -2.299  1.00 61.99           C  
ATOM   1173  HG2 LYS A  78      19.493   2.340  -2.523  1.00 61.99           H  
ATOM   1174  HG3 LYS A  78      19.699   4.013  -3.066  1.00 61.99           H  
ATOM   1175  CD  LYS A  78      19.800   3.719  -0.913  1.00 61.99           C  
ATOM   1176  HD2 LYS A  78      19.469   2.947  -0.217  1.00 61.99           H  
ATOM   1177  HD3 LYS A  78      19.422   4.683  -0.571  1.00 61.99           H  
ATOM   1178  CE  LYS A  78      21.321   3.752  -0.972  1.00 61.99           C  
ATOM   1179  HE2 LYS A  78      21.628   4.564  -1.631  1.00 61.99           H  
ATOM   1180  HE3 LYS A  78      21.669   2.821  -1.420  1.00 61.99           H  
ATOM   1181  NZ  LYS A  78      21.884   3.927   0.384  1.00 61.99           N  
ATOM   1182  HZ1 LYS A  78      21.540   4.785   0.791  1.00 61.99           H  
ATOM   1183  HZ2 LYS A  78      21.598   3.149   0.961  1.00 61.99           H  
ATOM   1184  HZ3 LYS A  78      22.893   3.942   0.329  1.00 61.99           H  
ATOM   1185  N   PHE A  79      14.770   3.537  -4.004  1.00 66.43           N  
ATOM   1186  H   PHE A  79      15.152   4.141  -4.718  1.00 66.43           H  
ATOM   1187  CA  PHE A  79      13.321   3.433  -3.864  1.00 66.43           C  
ATOM   1188  HA  PHE A  79      13.094   3.125  -2.843  1.00 66.43           H  
ATOM   1189  C   PHE A  79      12.696   2.345  -4.738  1.00 66.43           C  
ATOM   1190  CB  PHE A  79      12.698   4.809  -4.074  1.00 66.43           C  
ATOM   1191  HB2 PHE A  79      12.892   5.151  -5.091  1.00 66.43           H  
ATOM   1192  HB3 PHE A  79      11.621   4.709  -3.938  1.00 66.43           H  
ATOM   1193  O   PHE A  79      11.472   2.285  -4.863  1.00 66.43           O  
ATOM   1194  CG  PHE A  79      13.176   5.826  -3.073  1.00 66.43           C  
ATOM   1195  CD1 PHE A  79      12.947   5.600  -1.711  1.00 66.43           C  
ATOM   1196  HD1 PHE A  79      12.362   4.735  -1.436  1.00 66.43           H  
ATOM   1197  CD2 PHE A  79      13.908   6.945  -3.480  1.00 66.43           C  
ATOM   1198  HD2 PHE A  79      14.111   7.116  -4.527  1.00 66.43           H  
ATOM   1199  CE1 PHE A  79      13.481   6.459  -0.741  1.00 66.43           C  
ATOM   1200  HE1 PHE A  79      13.360   6.224   0.306  1.00 66.43           H  
ATOM   1201  CE2 PHE A  79      14.428   7.813  -2.515  1.00 66.43           C  
ATOM   1202  HE2 PHE A  79      15.058   8.624  -2.850  1.00 66.43           H  
ATOM   1203  CZ  PHE A  79      14.214   7.585  -1.145  1.00 66.43           C  
ATOM   1204  HZ  PHE A  79      14.648   8.250  -0.414  1.00 66.43           H  
ATOM   1205  N   ASN A  80      13.509   1.476  -5.340  1.00 67.05           N  
ATOM   1206  H   ASN A  80      14.509   1.589  -5.259  1.00 67.05           H  
ATOM   1207  CA  ASN A  80      13.005   0.373  -6.135  1.00 67.05           C  
ATOM   1208  HA  ASN A  80      12.175   0.757  -6.726  1.00 67.05           H  
ATOM   1209  C   ASN A  80      12.461  -0.751  -5.229  1.00 67.05           C  
ATOM   1210  CB  ASN A  80      14.095  -0.068  -7.128  1.00 67.05           C  
ATOM   1211  HB2 ASN A  80      14.549   0.812  -7.584  1.00 67.05           H  
ATOM   1212  HB3 ASN A  80      14.885  -0.619  -6.617  1.00 67.05           H  
ATOM   1213  O   ASN A  80      13.211  -1.404  -4.512  1.00 67.05           O  
ATOM   1214  CG  ASN A  80      13.527  -0.906  -8.257  1.00 67.05           C  
ATOM   1215  ND2 ASN A  80      14.356  -1.349  -9.171  1.00 67.05           N  
ATOM   1216 HD21 ASN A  80      15.345  -1.150  -9.125  1.00 67.05           H  
ATOM   1217 HD22 ASN A  80      13.960  -1.742 -10.014  1.00 67.05           H  
ATOM   1218  OD1 ASN A  80      12.326  -1.136  -8.333  1.00 67.05           O  
ATOM   1219  N   ARG A  81      11.148  -0.998  -5.309  1.00 68.45           N  
ATOM   1220  H   ARG A  81      10.650  -0.413  -5.965  1.00 68.45           H  
ATOM   1221  CA  ARG A  81      10.346  -1.948  -4.509  1.00 68.45           C  
ATOM   1222  HA  ARG A  81       9.424  -2.042  -5.083  1.00 68.45           H  
ATOM   1223  C   ARG A  81       9.876  -1.493  -3.116  1.00 68.45           C  
ATOM   1224  CB  ARG A  81      10.953  -3.361  -4.448  1.00 68.45           C  
ATOM   1225  HB2 ARG A  81      10.219  -4.013  -3.974  1.00 68.45           H  
ATOM   1226  HB3 ARG A  81      11.839  -3.353  -3.813  1.00 68.45           H  
ATOM   1227  O   ARG A  81      10.158  -2.162  -2.113  1.00 68.45           O  
ATOM   1228  CG  ARG A  81      11.309  -3.967  -5.803  1.00 68.45           C  
ATOM   1229  HG2 ARG A  81      10.415  -4.015  -6.425  1.00 68.45           H  
ATOM   1230  HG3 ARG A  81      12.075  -3.378  -6.309  1.00 68.45           H  
ATOM   1231  CD  ARG A  81      11.815  -5.384  -5.559  1.00 68.45           C  
ATOM   1232  HD2 ARG A  81      12.750  -5.323  -5.003  1.00 68.45           H  
ATOM   1233  HD3 ARG A  81      11.082  -5.921  -4.958  1.00 68.45           H  
ATOM   1234  NE  ARG A  81      12.015  -6.119  -6.818  1.00 68.45           N  
ATOM   1235  HE  ARG A  81      11.641  -5.734  -7.674  1.00 68.45           H  
ATOM   1236  NH1 ARG A  81      13.248  -7.804  -5.923  1.00 68.45           N  
ATOM   1237 HH11 ARG A  81      13.816  -8.622  -6.091  1.00 68.45           H  
ATOM   1238 HH12 ARG A  81      13.126  -7.386  -5.012  1.00 68.45           H  
ATOM   1239  NH2 ARG A  81      12.936  -7.750  -8.111  1.00 68.45           N  
ATOM   1240 HH21 ARG A  81      12.246  -7.568  -8.826  1.00 68.45           H  
ATOM   1241 HH22 ARG A  81      13.857  -8.055  -8.391  1.00 68.45           H  
ATOM   1242  CZ  ARG A  81      12.723  -7.217  -6.952  1.00 68.45           C  
ATOM   1243  N   PRO A  82       9.101  -0.402  -3.005  1.00 77.07           N  
ATOM   1244  CA  PRO A  82       8.478  -0.065  -1.738  1.00 77.07           C  
ATOM   1245  HA  PRO A  82       9.229  -0.058  -0.948  1.00 77.07           H  
ATOM   1246  C   PRO A  82       7.389  -1.087  -1.382  1.00 77.07           C  
ATOM   1247  CB  PRO A  82       7.940   1.347  -1.914  1.00 77.07           C  
ATOM   1248  HB2 PRO A  82       8.742   2.063  -1.733  1.00 77.07           H  
ATOM   1249  HB3 PRO A  82       7.094   1.546  -1.257  1.00 77.07           H  
ATOM   1250  O   PRO A  82       6.619  -1.565  -2.220  1.00 77.07           O  
ATOM   1251  CG  PRO A  82       7.558   1.371  -3.389  1.00 77.07           C  
ATOM   1252  HG2 PRO A  82       6.560   0.948  -3.508  1.00 77.07           H  
ATOM   1253  HG3 PRO A  82       7.586   2.389  -3.778  1.00 77.07           H  
ATOM   1254  CD  PRO A  82       8.611   0.479  -4.055  1.00 77.07           C  
ATOM   1255  HD2 PRO A  82       9.432   1.097  -4.420  1.00 77.07           H  
ATOM   1256  HD3 PRO A  82       8.174  -0.085  -4.878  1.00 77.07           H  
ATOM   1257  N   GLN A  83       7.319  -1.396  -0.097  1.00 81.39           N  
ATOM   1258  H   GLN A  83       7.996  -0.979   0.527  1.00 81.39           H  
ATOM   1259  CA  GLN A  83       6.363  -2.310   0.498  1.00 81.39           C  
ATOM   1260  HA  GLN A  83       5.646  -2.637  -0.255  1.00 81.39           H  
ATOM   1261  C   GLN A  83       5.600  -1.576   1.596  1.00 81.39           C  
ATOM   1262  CB  GLN A  83       7.127  -3.539   1.001  1.00 81.39           C  
ATOM   1263  HB2 GLN A  83       7.524  -4.070   0.136  1.00 81.39           H  
ATOM   1264  HB3 GLN A  83       7.972  -3.198   1.598  1.00 81.39           H  
ATOM   1265  O   GLN A  83       6.183  -0.968   2.494  1.00 81.39           O  
ATOM   1266  CG  GLN A  83       6.301  -4.521   1.847  1.00 81.39           C  
ATOM   1267  HG2 GLN A  83       5.450  -4.895   1.279  1.00 81.39           H  
ATOM   1268  HG3 GLN A  83       5.915  -4.005   2.727  1.00 81.39           H  
ATOM   1269  CD  GLN A  83       7.159  -5.687   2.336  1.00 81.39           C  
ATOM   1270  NE2 GLN A  83       6.643  -6.597   3.113  1.00 81.39           N  
ATOM   1271 HE21 GLN A  83       5.644  -6.751   3.108  1.00 81.39           H  
ATOM   1272 HE22 GLN A  83       7.242  -7.388   3.299  1.00 81.39           H  
ATOM   1273  OE1 GLN A  83       8.345  -5.812   2.086  1.00 81.39           O  
ATOM   1274  N   PHE A  84       4.282  -1.680   1.541  1.00 83.73           N  
ATOM   1275  H   PHE A  84       3.874  -2.193   0.773  1.00 83.73           H  
ATOM   1276  CA  PHE A  84       3.361  -1.100   2.501  1.00 83.73           C  
ATOM   1277  HA  PHE A  84       3.916  -0.586   3.286  1.00 83.73           H  
ATOM   1278  C   PHE A  84       2.568  -2.237   3.125  1.00 83.73           C  
ATOM   1279  CB  PHE A  84       2.456  -0.072   1.809  1.00 83.73           C  
ATOM   1280  HB2 PHE A  84       1.740  -0.593   1.173  1.00 83.73           H  
ATOM   1281  HB3 PHE A  84       1.884   0.461   2.569  1.00 83.73           H  
ATOM   1282  O   PHE A  84       1.981  -3.063   2.437  1.00 83.73           O  
ATOM   1283  CG  PHE A  84       3.217   0.926   0.961  1.00 83.73           C  
ATOM   1284  CD1 PHE A  84       3.745   2.084   1.553  1.00 83.73           C  
ATOM   1285  HD1 PHE A  84       3.557   2.288   2.597  1.00 83.73           H  
ATOM   1286  CD2 PHE A  84       3.453   0.666  -0.403  1.00 83.73           C  
ATOM   1287  HD2 PHE A  84       3.056  -0.228  -0.861  1.00 83.73           H  
ATOM   1288  CE1 PHE A  84       4.527   2.967   0.792  1.00 83.73           C  
ATOM   1289  HE1 PHE A  84       4.946   3.849   1.253  1.00 83.73           H  
ATOM   1290  CE2 PHE A  84       4.234   1.552  -1.164  1.00 83.73           C  
ATOM   1291  HE2 PHE A  84       4.428   1.340  -2.205  1.00 83.73           H  
ATOM   1292  CZ  PHE A  84       4.782   2.698  -0.562  1.00 83.73           C  
ATOM   1293  HZ  PHE A  84       5.405   3.368  -1.135  1.00 83.73           H  
ATOM   1294  N   THR A  85       2.563  -2.312   4.442  1.00 86.87           N  
ATOM   1295  H   THR A  85       3.099  -1.635   4.966  1.00 86.87           H  
ATOM   1296  CA  THR A  85       1.694  -3.202   5.198  1.00 86.87           C  
ATOM   1297  HA  THR A  85       1.074  -3.807   4.536  1.00 86.87           H  
ATOM   1298  C   THR A  85       0.766  -2.318   6.012  1.00 86.87           C  
ATOM   1299  CB  THR A  85       2.545  -4.151   6.045  1.00 86.87           C  
ATOM   1300  HB  THR A  85       3.398  -3.608   6.454  1.00 86.87           H  
ATOM   1301  O   THR A  85       1.232  -1.544   6.843  1.00 86.87           O  
ATOM   1302  CG2 THR A  85       1.765  -4.782   7.185  1.00 86.87           C  
ATOM   1303 HG21 THR A  85       2.357  -5.564   7.660  1.00 86.87           H  
ATOM   1304 HG22 THR A  85       1.575  -4.028   7.949  1.00 86.87           H  
ATOM   1305 HG23 THR A  85       0.807  -5.152   6.820  1.00 86.87           H  
ATOM   1306  OG1 THR A  85       3.045  -5.193   5.231  1.00 86.87           O  
ATOM   1307  HG1 THR A  85       3.327  -4.772   4.415  1.00 86.87           H  
ATOM   1308  N   ILE A  86      -0.531  -2.405   5.744  1.00 82.04           N  
ATOM   1309  H   ILE A  86      -0.848  -3.090   5.072  1.00 82.04           H  
ATOM   1310  CA  ILE A  86      -1.565  -1.667   6.467  1.00 82.04           C  
ATOM   1311  HA  ILE A  86      -1.102  -0.891   7.077  1.00 82.04           H  
ATOM   1312  C   ILE A  86      -2.254  -2.649   7.394  1.00 82.04           C  
ATOM   1313  CB  ILE A  86      -2.557  -0.978   5.510  1.00 82.04           C  
ATOM   1314  HB  ILE A  86      -3.122  -1.740   4.974  1.00 82.04           H  
ATOM   1315  O   ILE A  86      -2.816  -3.645   6.940  1.00 82.04           O  
ATOM   1316  CG1 ILE A  86      -1.761  -0.155   4.476  1.00 82.04           C  
ATOM   1317 HG12 ILE A  86      -0.991   0.428   4.981  1.00 82.04           H  
ATOM   1318 HG13 ILE A  86      -1.269  -0.845   3.790  1.00 82.04           H  
ATOM   1319  CG2 ILE A  86      -3.556  -0.123   6.319  1.00 82.04           C  
ATOM   1320 HG21 ILE A  86      -4.317   0.303   5.665  1.00 82.04           H  
ATOM   1321 HG22 ILE A  86      -4.074  -0.736   7.055  1.00 82.04           H  
ATOM   1322 HG23 ILE A  86      -3.037   0.682   6.840  1.00 82.04           H  
ATOM   1323  CD1 ILE A  86      -2.602   0.796   3.636  1.00 82.04           C  
ATOM   1324 HD11 ILE A  86      -3.604   0.396   3.483  1.00 82.04           H  
ATOM   1325 HD12 ILE A  86      -2.107   0.945   2.677  1.00 82.04           H  
ATOM   1326 HD13 ILE A  86      -2.678   1.753   4.152  1.00 82.04           H  
ATOM   1327  N   GLU A  87      -2.185  -2.362   8.685  1.00 85.82           N  
ATOM   1328  H   GLU A  87      -1.692  -1.529   8.974  1.00 85.82           H  
ATOM   1329  CA  GLU A  87      -2.814  -3.127   9.748  1.00 85.82           C  
ATOM   1330  HA  GLU A  87      -3.275  -4.018   9.323  1.00 85.82           H  
ATOM   1331  C   GLU A  87      -3.910  -2.285  10.401  1.00 85.82           C  
ATOM   1332  CB  GLU A  87      -1.776  -3.585  10.786  1.00 85.82           C  
ATOM   1333  HB2 GLU A  87      -2.298  -4.132  11.571  1.00 85.82           H  
ATOM   1334  HB3 GLU A  87      -1.299  -2.710  11.229  1.00 85.82           H  
ATOM   1335  O   GLU A  87      -3.727  -1.105  10.704  1.00 85.82           O  
ATOM   1336  CG  GLU A  87      -0.692  -4.493  10.186  1.00 85.82           C  
ATOM   1337  HG2 GLU A  87      -0.136  -3.930   9.436  1.00 85.82           H  
ATOM   1338  HG3 GLU A  87      -1.183  -5.328   9.686  1.00 85.82           H  
ATOM   1339  CD  GLU A  87       0.299  -5.050  11.223  1.00 85.82           C  
ATOM   1340  OE1 GLU A  87       1.169  -5.843  10.794  1.00 85.82           O  
ATOM   1341  OE2 GLU A  87       0.182  -4.735  12.437  1.00 85.82           O  
ATOM   1342  N   TRP A  88      -5.061  -2.892  10.649  1.00 80.43           N  
ATOM   1343  H   TRP A  88      -5.172  -3.856  10.366  1.00 80.43           H  
ATOM   1344  CA  TRP A  88      -6.159  -2.289  11.398  1.00 80.43           C  
ATOM   1345  HA  TRP A  88      -5.783  -1.444  11.974  1.00 80.43           H  
ATOM   1346  C   TRP A  88      -6.717  -3.303  12.390  1.00 80.43           C  
ATOM   1347  CB  TRP A  88      -7.240  -1.767  10.441  1.00 80.43           C  
ATOM   1348  HB2 TRP A  88      -8.002  -1.240  11.015  1.00 80.43           H  
ATOM   1349  HB3 TRP A  88      -6.786  -1.043   9.764  1.00 80.43           H  
ATOM   1350  O   TRP A  88      -6.415  -4.494  12.330  1.00 80.43           O  
ATOM   1351  CG  TRP A  88      -7.908  -2.819   9.614  1.00 80.43           C  
ATOM   1352  CD1 TRP A  88      -9.068  -3.449   9.900  1.00 80.43           C  
ATOM   1353  HD1 TRP A  88      -9.689  -3.255  10.762  1.00 80.43           H  
ATOM   1354  CD2 TRP A  88      -7.452  -3.390   8.355  1.00 80.43           C  
ATOM   1355  CE2 TRP A  88      -8.395  -4.377   7.940  1.00 80.43           C  
ATOM   1356  CE3 TRP A  88      -6.331  -3.169   7.528  1.00 80.43           C  
ATOM   1357  HE3 TRP A  88      -5.601  -2.428   7.817  1.00 80.43           H  
ATOM   1358  NE1 TRP A  88      -9.352  -4.385   8.928  1.00 80.43           N  
ATOM   1359  HE1 TRP A  88     -10.165  -4.984   8.955  1.00 80.43           H  
ATOM   1360  CH2 TRP A  88      -7.102  -4.874   5.968  1.00 80.43           C  
ATOM   1361  HH2 TRP A  88      -6.963  -5.441   5.060  1.00 80.43           H  
ATOM   1362  CZ2 TRP A  88      -8.234  -5.112   6.762  1.00 80.43           C  
ATOM   1363  HZ2 TRP A  88      -8.977  -5.839   6.468  1.00 80.43           H  
ATOM   1364  CZ3 TRP A  88      -6.158  -3.903   6.343  1.00 80.43           C  
ATOM   1365  HZ3 TRP A  88      -5.297  -3.712   5.720  1.00 80.43           H  
ATOM   1366  N   LYS A  89      -7.529  -2.821  13.327  1.00 74.79           N  
ATOM   1367  H   LYS A  89      -7.781  -1.845  13.269  1.00 74.79           H  
ATOM   1368  CA  LYS A  89      -8.302  -3.670  14.234  1.00 74.79           C  
ATOM   1369  HA  LYS A  89      -7.680  -4.469  14.640  1.00 74.79           H  
ATOM   1370  C   LYS A  89      -9.436  -4.335  13.459  1.00 74.79           C  
ATOM   1371  CB  LYS A  89      -8.832  -2.791  15.368  1.00 74.79           C  
ATOM   1372  HB2 LYS A  89      -9.676  -3.281  15.854  1.00 74.79           H  
ATOM   1373  HB3 LYS A  89      -9.203  -1.849  14.965  1.00 74.79           H  
ATOM   1374  O   LYS A  89     -10.287  -3.626  12.932  1.00 74.79           O  
ATOM   1375  CG  LYS A  89      -7.737  -2.524  16.401  1.00 74.79           C  
ATOM   1376  HG2 LYS A  89      -6.977  -1.869  15.976  1.00 74.79           H  
ATOM   1377  HG3 LYS A  89      -7.278  -3.466  16.702  1.00 74.79           H  
ATOM   1378  CD  LYS A  89      -8.372  -1.867  17.624  1.00 74.79           C  
ATOM   1379  HD2 LYS A  89      -9.118  -2.549  18.033  1.00 74.79           H  
ATOM   1380  HD3 LYS A  89      -8.860  -0.939  17.327  1.00 74.79           H  
ATOM   1381  CE  LYS A  89      -7.303  -1.586  18.674  1.00 74.79           C  
ATOM   1382  HE2 LYS A  89      -6.624  -0.823  18.294  1.00 74.79           H  
ATOM   1383  HE3 LYS A  89      -6.735  -2.503  18.833  1.00 74.79           H  
ATOM   1384  NZ  LYS A  89      -7.941  -1.158  19.939  1.00 74.79           N  
ATOM   1385  HZ1 LYS A  89      -8.501  -0.331  19.788  1.00 74.79           H  
ATOM   1386  HZ2 LYS A  89      -7.247  -0.982  20.651  1.00 74.79           H  
ATOM   1387  HZ3 LYS A  89      -8.554  -1.895  20.260  1.00 74.79           H  
ATOM   1388  N   ASP A  90      -9.420  -5.656  13.383  1.00 70.02           N  
ATOM   1389  H   ASP A  90      -8.781  -6.170  13.973  1.00 70.02           H  
ATOM   1390  CA  ASP A  90     -10.391  -6.473  12.646  1.00 70.02           C  
ATOM   1391  HA  ASP A  90     -11.184  -5.857  12.223  1.00 70.02           H  
ATOM   1392  C   ASP A  90     -10.997  -7.463  13.629  1.00 70.02           C  
ATOM   1393  CB  ASP A  90      -9.647  -7.193  11.515  1.00 70.02           C  
ATOM   1394  HB2 ASP A  90      -8.927  -7.882  11.956  1.00 70.02           H  
ATOM   1395  HB3 ASP A  90      -9.123  -6.423  10.949  1.00 70.02           H  
ATOM   1396  O   ASP A  90     -10.244  -8.042  14.396  1.00 70.02           O  
ATOM   1397  CG  ASP A  90     -10.511  -7.963  10.519  1.00 70.02           C  
ATOM   1398  OD1 ASP A  90     -11.606  -7.463  10.207  1.00 70.02           O  
ATOM   1399  OD2 ASP A  90     -10.013  -8.974   9.955  1.00 70.02           O  
ATOM   1400  N   ASP A  91     -12.313  -7.634  13.638  1.00 66.93           N  
ATOM   1401  H   ASP A  91     -12.865  -7.218  12.901  1.00 66.93           H  
ATOM   1402  CA  ASP A  91     -12.982  -8.645  14.465  1.00 66.93           C  
ATOM   1403  HA  ASP A  91     -12.477  -8.765  15.424  1.00 66.93           H  
ATOM   1404  C   ASP A  91     -12.909  -9.979  13.713  1.00 66.93           C  
ATOM   1405  CB  ASP A  91     -14.425  -8.180  14.732  1.00 66.93           C  
ATOM   1406  HB2 ASP A  91     -14.410  -7.189  15.187  1.00 66.93           H  
ATOM   1407  HB3 ASP A  91     -14.954  -8.088  13.784  1.00 66.93           H  
ATOM   1408  O   ASP A  91     -13.715 -10.238  12.816  1.00 66.93           O  
ATOM   1409  CG  ASP A  91     -15.214  -9.116  15.647  1.00 66.93           C  
ATOM   1410  OD1 ASP A  91     -14.692 -10.190  15.982  1.00 66.93           O  
ATOM   1411  OD2 ASP A  91     -16.367  -8.749  15.973  1.00 66.93           O  
ATOM   1412  N   LYS A  92     -11.854 -10.765  13.963  1.00 68.71           N  
ATOM   1413  H   LYS A  92     -11.385 -10.638  14.848  1.00 68.71           H  
ATOM   1414  CA  LYS A  92     -11.536 -11.917  13.106  1.00 68.71           C  
ATOM   1415  HA  LYS A  92     -11.768 -11.641  12.077  1.00 68.71           H  
ATOM   1416  C   LYS A  92     -12.424 -13.115  13.393  1.00 68.71           C  
ATOM   1417  CB  LYS A  92     -10.062 -12.325  13.221  1.00 68.71           C  
ATOM   1418  HB2 LYS A  92      -9.743 -12.284  14.263  1.00 68.71           H  
ATOM   1419  HB3 LYS A  92      -9.968 -13.355  12.877  1.00 68.71           H  
ATOM   1420  O   LYS A  92     -12.618 -13.933  12.490  1.00 68.71           O  
ATOM   1421  CG  LYS A  92      -9.163 -11.447  12.348  1.00 68.71           C  
ATOM   1422  HG2 LYS A  92      -9.606 -11.374  11.355  1.00 68.71           H  
ATOM   1423  HG3 LYS A  92      -9.101 -10.445  12.772  1.00 68.71           H  
ATOM   1424  CD  LYS A  92      -7.757 -12.046  12.222  1.00 68.71           C  
ATOM   1425  HD2 LYS A  92      -7.194 -11.841  13.132  1.00 68.71           H  
ATOM   1426  HD3 LYS A  92      -7.822 -13.122  12.056  1.00 68.71           H  
ATOM   1427  CE  LYS A  92      -7.114 -11.393  11.002  1.00 68.71           C  
ATOM   1428  HE2 LYS A  92      -7.278 -10.317  11.058  1.00 68.71           H  
ATOM   1429  HE3 LYS A  92      -7.640 -11.746  10.115  1.00 68.71           H  
ATOM   1430  NZ  LYS A  92      -5.670 -11.680  10.882  1.00 68.71           N  
ATOM   1431  HZ1 LYS A  92      -5.437 -11.684   9.899  1.00 68.71           H  
ATOM   1432  HZ2 LYS A  92      -5.168 -10.912  11.303  1.00 68.71           H  
ATOM   1433  HZ3 LYS A  92      -5.433 -12.570  11.296  1.00 68.71           H  
ATOM   1434  N   ASP A  93     -12.889 -13.256  14.628  1.00 73.75           N  
ATOM   1435  H   ASP A  93     -12.713 -12.533  15.311  1.00 73.75           H  
ATOM   1436  CA  ASP A  93     -13.774 -14.345  15.030  1.00 73.75           C  
ATOM   1437  HA  ASP A  93     -13.698 -15.138  14.286  1.00 73.75           H  
ATOM   1438  C   ASP A  93     -15.262 -13.955  15.024  1.00 73.75           C  
ATOM   1439  CB  ASP A  93     -13.275 -14.966  16.342  1.00 73.75           C  
ATOM   1440  HB2 ASP A  93     -13.881 -15.847  16.557  1.00 73.75           H  
ATOM   1441  HB3 ASP A  93     -12.251 -15.306  16.191  1.00 73.75           H  
ATOM   1442  O   ASP A  93     -16.121 -14.843  15.044  1.00 73.75           O  
ATOM   1443  CG  ASP A  93     -13.318 -14.044  17.560  1.00 73.75           C  
ATOM   1444  OD1 ASP A  93     -14.106 -13.083  17.513  1.00 73.75           O  
ATOM   1445  OD2 ASP A  93     -12.615 -14.414  18.531  1.00 73.75           O  
ATOM   1446  N   GLY A  94     -15.569 -12.663  14.869  1.00 69.08           N  
ATOM   1447  H   GLY A  94     -14.858 -11.984  15.096  1.00 69.08           H  
ATOM   1448  CA  GLY A  94     -16.926 -12.149  14.736  1.00 69.08           C  
ATOM   1449  HA2 GLY A  94     -17.469 -12.731  13.990  1.00 69.08           H  
ATOM   1450  HA3 GLY A  94     -16.867 -11.110  14.412  1.00 69.08           H  
ATOM   1451  C   GLY A  94     -17.702 -12.183  16.049  1.00 69.08           C  
ATOM   1452  O   GLY A  94     -18.937 -12.242  16.019  1.00 69.08           O  
ATOM   1453  N   ASP A  95     -17.012 -12.205  17.192  1.00 78.64           N  
ATOM   1454  H   ASP A  95     -16.004 -12.149  17.156  1.00 78.64           H  
ATOM   1455  CA  ASP A  95     -17.630 -12.264  18.516  1.00 78.64           C  
ATOM   1456  HA  ASP A  95     -18.529 -12.872  18.416  1.00 78.64           H  
ATOM   1457  C   ASP A  95     -18.114 -10.889  19.029  1.00 78.64           C  
ATOM   1458  CB  ASP A  95     -16.710 -13.025  19.492  1.00 78.64           C  
ATOM   1459  HB2 ASP A  95     -16.264 -13.880  18.983  1.00 78.64           H  
ATOM   1460  HB3 ASP A  95     -17.345 -13.429  20.281  1.00 78.64           H  
ATOM   1461  O   ASP A  95     -18.846 -10.812  20.025  1.00 78.64           O  
ATOM   1462  CG  ASP A  95     -15.609 -12.194  20.166  1.00 78.64           C  
ATOM   1463  OD1 ASP A  95     -15.416 -11.028  19.766  1.00 78.64           O  
ATOM   1464  OD2 ASP A  95     -15.144 -12.646  21.243  1.00 78.64           O  
ATOM   1465  N   GLY A  96     -17.778  -9.808  18.314  1.00 70.41           N  
ATOM   1466  H   GLY A  96     -17.134  -9.946  17.549  1.00 70.41           H  
ATOM   1467  CA  GLY A  96     -18.107  -8.426  18.656  1.00 70.41           C  
ATOM   1468  HA2 GLY A  96     -18.180  -7.861  17.726  1.00 70.41           H  
ATOM   1469  HA3 GLY A  96     -19.070  -8.397  19.164  1.00 70.41           H  
ATOM   1470  C   GLY A  96     -17.074  -7.726  19.548  1.00 70.41           C  
ATOM   1471  O   GLY A  96     -17.296  -6.571  19.934  1.00 70.41           O  
ATOM   1472  N   TYR A  97     -15.959  -8.379  19.885  1.00 71.81           N  
ATOM   1473  H   TYR A  97     -15.845  -9.326  19.553  1.00 71.81           H  
ATOM   1474  CA  TYR A  97     -14.894  -7.895  20.760  1.00 71.81           C  
ATOM   1475  HA  TYR A  97     -15.101  -6.862  21.042  1.00 71.81           H  
ATOM   1476  C   TYR A  97     -13.529  -7.933  20.070  1.00 71.81           C  
ATOM   1477  CB  TYR A  97     -14.823  -8.730  22.048  1.00 71.81           C  
ATOM   1478  HB2 TYR A  97     -14.634  -9.774  21.798  1.00 71.81           H  
ATOM   1479  HB3 TYR A  97     -13.964  -8.394  22.629  1.00 71.81           H  
ATOM   1480  O   TYR A  97     -12.786  -8.894  20.171  1.00 71.81           O  
ATOM   1481  CG  TYR A  97     -16.039  -8.654  22.936  1.00 71.81           C  
ATOM   1482  CD1 TYR A  97     -16.194  -7.569  23.817  1.00 71.81           C  
ATOM   1483  HD1 TYR A  97     -15.451  -6.785  23.825  1.00 71.81           H  
ATOM   1484  CD2 TYR A  97     -16.999  -9.679  22.892  1.00 71.81           C  
ATOM   1485  HD2 TYR A  97     -16.871 -10.492  22.192  1.00 71.81           H  
ATOM   1486  CE1 TYR A  97     -17.315  -7.508  24.664  1.00 71.81           C  
ATOM   1487  HE1 TYR A  97     -17.439  -6.670  25.333  1.00 71.81           H  
ATOM   1488  CE2 TYR A  97     -18.121  -9.627  23.738  1.00 71.81           C  
ATOM   1489  HE2 TYR A  97     -18.866 -10.407  23.685  1.00 71.81           H  
ATOM   1490  OH  TYR A  97     -19.359  -8.475  25.447  1.00 71.81           O  
ATOM   1491  HH  TYR A  97     -19.354  -7.648  25.935  1.00 71.81           H  
ATOM   1492  CZ  TYR A  97     -18.278  -8.542  24.623  1.00 71.81           C  
ATOM   1493  N   ILE A  98     -13.093  -6.798  19.517  1.00 65.43           N  
ATOM   1494  H   ILE A  98     -13.761  -6.055  19.370  1.00 65.43           H  
ATOM   1495  CA  ILE A  98     -11.761  -6.727  18.903  1.00 65.43           C  
ATOM   1496  HA  ILE A  98     -11.633  -7.645  18.329  1.00 65.43           H  
ATOM   1497  C   ILE A  98     -10.658  -6.695  19.970  1.00 65.43           C  
ATOM   1498  CB  ILE A  98     -11.634  -5.556  17.911  1.00 65.43           C  
ATOM   1499  HB  ILE A  98     -11.670  -4.613  18.458  1.00 65.43           H  
ATOM   1500  O   ILE A  98     -10.370  -5.653  20.583  1.00 65.43           O  
ATOM   1501  CG1 ILE A  98     -12.767  -5.558  16.864  1.00 65.43           C  
ATOM   1502 HG12 ILE A  98     -12.588  -6.379  16.170  1.00 65.43           H  
ATOM   1503 HG13 ILE A  98     -13.732  -5.725  17.341  1.00 65.43           H  
ATOM   1504  CG2 ILE A  98     -10.265  -5.698  17.215  1.00 65.43           C  
ATOM   1505 HG21 ILE A  98     -10.064  -6.749  17.013  1.00 65.43           H  
ATOM   1506 HG22 ILE A  98      -9.462  -5.307  17.840  1.00 65.43           H  
ATOM   1507 HG23 ILE A  98     -10.267  -5.223  16.234  1.00 65.43           H  
ATOM   1508  CD1 ILE A  98     -12.887  -4.248  16.075  1.00 65.43           C  
ATOM   1509 HD11 ILE A  98     -12.000  -4.078  15.466  1.00 65.43           H  
ATOM   1510 HD12 ILE A  98     -13.750  -4.312  15.412  1.00 65.43           H  
ATOM   1511 HD13 ILE A  98     -13.029  -3.412  16.760  1.00 65.43           H  
ATOM   1512  N   SER A  99     -10.001  -7.831  20.172  1.00 64.77           N  
ATOM   1513  H   SER A  99     -10.344  -8.646  19.683  1.00 64.77           H  
ATOM   1514  CA  SER A  99      -8.812  -7.961  21.006  1.00 64.77           C  
ATOM   1515  HA  SER A  99      -8.986  -7.391  21.918  1.00 64.77           H  
ATOM   1516  C   SER A  99      -7.567  -7.386  20.313  1.00 64.77           C  
ATOM   1517  CB  SER A  99      -8.620  -9.426  21.410  1.00 64.77           C  
ATOM   1518  HB2 SER A  99      -7.900  -9.486  22.226  1.00 64.77           H  
ATOM   1519  HB3 SER A  99      -9.569  -9.844  21.746  1.00 64.77           H  
ATOM   1520  O   SER A  99      -7.529  -7.133  19.111  1.00 64.77           O  
ATOM   1521  OG  SER A  99      -8.138 -10.167  20.317  1.00 64.77           O  
ATOM   1522  HG  SER A  99      -8.900 -10.299  19.749  1.00 64.77           H  
ATOM   1523  N   ALA A 100      -6.481  -7.180  21.066  1.00 65.29           N  
ATOM   1524  H   ALA A 100      -6.520  -7.417  22.047  1.00 65.29           H  
ATOM   1525  CA  ALA A 100      -5.213  -6.721  20.483  1.00 65.29           C  
ATOM   1526  HA  ALA A 100      -5.405  -5.810  19.917  1.00 65.29           H  
ATOM   1527  C   ALA A 100      -4.589  -7.733  19.495  1.00 65.29           C  
ATOM   1528  CB  ALA A 100      -4.244  -6.395  21.626  1.00 65.29           C  
ATOM   1529  HB1 ALA A 100      -4.027  -7.297  22.199  1.00 65.29           H  
ATOM   1530  HB2 ALA A 100      -4.683  -5.643  22.282  1.00 65.29           H  
ATOM   1531  HB3 ALA A 100      -3.314  -6.006  21.212  1.00 65.29           H  
ATOM   1532  O   ALA A 100      -3.699  -7.359  18.729  1.00 65.29           O  
ATOM   1533  N   ALA A 101      -5.022  -8.998  19.537  1.00 66.58           N  
ATOM   1534  H   ALA A 101      -5.830  -9.215  20.104  1.00 66.58           H  
ATOM   1535  CA  ALA A 101      -4.538 -10.060  18.662  1.00 66.58           C  
ATOM   1536  HA  ALA A 101      -3.474  -9.914  18.474  1.00 66.58           H  
ATOM   1537  C   ALA A 101      -5.241 -10.067  17.296  1.00 66.58           C  
ATOM   1538  CB  ALA A 101      -4.723 -11.394  19.393  1.00 66.58           C  
ATOM   1539  HB1 ALA A 101      -4.328 -12.204  18.779  1.00 66.58           H  
ATOM   1540  HB2 ALA A 101      -4.197 -11.377  20.347  1.00 66.58           H  
ATOM   1541  HB3 ALA A 101      -5.784 -11.577  19.567  1.00 66.58           H  
ATOM   1542  O   ALA A 101      -4.712 -10.630  16.335  1.00 66.58           O  
ATOM   1543  N   GLU A 102      -6.405  -9.429  17.187  1.00 71.50           N  
ATOM   1544  H   GLU A 102      -6.815  -8.969  17.987  1.00 71.50           H  
ATOM   1545  CA  GLU A 102      -7.212  -9.470  15.979  1.00 71.50           C  
ATOM   1546  HA  GLU A 102      -6.937 -10.348  15.394  1.00 71.50           H  
ATOM   1547  C   GLU A 102      -6.935  -8.240  15.122  1.00 71.50           C  
ATOM   1548  CB  GLU A 102      -8.670  -9.675  16.312  1.00 71.50           C  
ATOM   1549  HB2 GLU A 102      -9.042  -8.800  16.846  1.00 71.50           H  
ATOM   1550  HB3 GLU A 102      -9.196  -9.825  15.370  1.00 71.50           H  
ATOM   1551  O   GLU A 102      -7.462  -7.134  15.281  1.00 71.50           O  
ATOM   1552  CG  GLU A 102      -8.924 -10.948  17.105  1.00 71.50           C  
ATOM   1553  HG2 GLU A 102      -8.829 -11.816  16.452  1.00 71.50           H  
ATOM   1554  HG3 GLU A 102      -8.215 -11.065  17.924  1.00 71.50           H  
ATOM   1555  CD  GLU A 102     -10.325 -10.796  17.640  1.00 71.50           C  
ATOM   1556  OE1 GLU A 102     -11.224 -11.194  16.876  1.00 71.50           O  
ATOM   1557  OE2 GLU A 102     -10.377 -10.161  18.722  1.00 71.50           O  
ATOM   1558  N   LYS A 103      -5.970  -8.448  14.230  1.00 79.57           N  
ATOM   1559  H   LYS A 103      -5.516  -9.350  14.249  1.00 79.57           H  
ATOM   1560  CA  LYS A 103      -5.529  -7.459  13.261  1.00 79.57           C  
ATOM   1561  HA  LYS A 103      -6.058  -6.523  13.443  1.00 79.57           H  
ATOM   1562  C   LYS A 103      -5.872  -7.920  11.860  1.00 79.57           C  
ATOM   1563  CB  LYS A 103      -4.030  -7.193  13.403  1.00 79.57           C  
ATOM   1564  HB2 LYS A 103      -3.718  -6.600  12.543  1.00 79.57           H  
ATOM   1565  HB3 LYS A 103      -3.490  -8.140  13.376  1.00 79.57           H  
ATOM   1566  O   LYS A 103      -5.420  -8.987  11.433  1.00 79.57           O  
ATOM   1567  CG  LYS A 103      -3.657  -6.424  14.681  1.00 79.57           C  
ATOM   1568  HG2 LYS A 103      -4.173  -5.464  14.681  1.00 79.57           H  
ATOM   1569  HG3 LYS A 103      -3.939  -6.989  15.570  1.00 79.57           H  
ATOM   1570  CD  LYS A 103      -2.138  -6.198  14.663  1.00 79.57           C  
ATOM   1571  HD2 LYS A 103      -1.628  -7.130  14.907  1.00 79.57           H  
ATOM   1572  HD3 LYS A 103      -1.854  -5.918  13.649  1.00 79.57           H  
ATOM   1573  CE  LYS A 103      -1.657  -5.083  15.597  1.00 79.57           C  
ATOM   1574  HE2 LYS A 103      -2.359  -4.255  15.509  1.00 79.57           H  
ATOM   1575  HE3 LYS A 103      -1.657  -5.433  16.630  1.00 79.57           H  
ATOM   1576  NZ  LYS A 103      -0.306  -4.615  15.166  1.00 79.57           N  
ATOM   1577  HZ1 LYS A 103       0.435  -5.264  15.390  1.00 79.57           H  
ATOM   1578  HZ2 LYS A 103      -0.255  -4.531  14.161  1.00 79.57           H  
ATOM   1579  HZ3 LYS A 103      -0.056  -3.686  15.474  1.00 79.57           H  
ATOM   1580  N   GLY A 104      -6.616  -7.098  11.141  1.00 84.51           N  
ATOM   1581  H   GLY A 104      -6.898  -6.230  11.574  1.00 84.51           H  
ATOM   1582  CA  GLY A 104      -6.769  -7.199   9.700  1.00 84.51           C  
ATOM   1583  HA2 GLY A 104      -6.885  -8.243   9.409  1.00 84.51           H  
ATOM   1584  HA3 GLY A 104      -7.639  -6.637   9.361  1.00 84.51           H  
ATOM   1585  C   GLY A 104      -5.529  -6.606   9.063  1.00 84.51           C  
ATOM   1586  O   GLY A 104      -4.999  -5.605   9.548  1.00 84.51           O  
ATOM   1587  N   ARG A 105      -5.017  -7.259   8.023  1.00 88.93           N  
ATOM   1588  H   ARG A 105      -5.504  -8.063   7.653  1.00 88.93           H  
ATOM   1589  CA  ARG A 105      -3.789  -6.831   7.366  1.00 88.93           C  
ATOM   1590  HA  ARG A 105      -3.619  -5.778   7.594  1.00 88.93           H  
ATOM   1591  C   ARG A 105      -3.931  -6.953   5.863  1.00 88.93           C  
ATOM   1592  CB  ARG A 105      -2.602  -7.635   7.916  1.00 88.93           C  
ATOM   1593  HB2 ARG A 105      -2.509  -7.447   8.985  1.00 88.93           H  
ATOM   1594  HB3 ARG A 105      -2.793  -8.698   7.768  1.00 88.93           H  
ATOM   1595  O   ARG A 105      -4.235  -8.031   5.360  1.00 88.93           O  
ATOM   1596  CG  ARG A 105      -1.290  -7.252   7.224  1.00 88.93           C  
ATOM   1597  HG2 ARG A 105      -1.378  -7.402   6.148  1.00 88.93           H  
ATOM   1598  HG3 ARG A 105      -1.084  -6.199   7.420  1.00 88.93           H  
ATOM   1599  CD  ARG A 105      -0.131  -8.113   7.723  1.00 88.93           C  
ATOM   1600  HD2 ARG A 105      -0.390  -9.160   7.568  1.00 88.93           H  
ATOM   1601  HD3 ARG A 105       0.022  -7.928   8.786  1.00 88.93           H  
ATOM   1602  NE  ARG A 105       1.095  -7.780   6.982  1.00 88.93           N  
ATOM   1603  HE  ARG A 105       1.128  -6.859   6.570  1.00 88.93           H  
ATOM   1604  NH1 ARG A 105       2.240  -9.729   7.295  1.00 88.93           N  
ATOM   1605 HH11 ARG A 105       3.024 -10.322   7.065  1.00 88.93           H  
ATOM   1606 HH12 ARG A 105       1.380 -10.121   7.650  1.00 88.93           H  
ATOM   1607  NH2 ARG A 105       3.172  -8.044   6.136  1.00 88.93           N  
ATOM   1608 HH21 ARG A 105       3.893  -8.663   5.794  1.00 88.93           H  
ATOM   1609 HH22 ARG A 105       3.108  -7.103   5.776  1.00 88.93           H  
ATOM   1610  CZ  ARG A 105       2.166  -8.520   6.816  1.00 88.93           C  
ATOM   1611  N   VAL A 106      -3.604  -5.871   5.168  1.00 91.70           N  
ATOM   1612  H   VAL A 106      -3.372  -5.036   5.687  1.00 91.70           H  
ATOM   1613  CA  VAL A 106      -3.324  -5.884   3.734  1.00 91.70           C  
ATOM   1614  HA  VAL A 106      -3.442  -6.903   3.364  1.00 91.70           H  
ATOM   1615  C   VAL A 106      -1.881  -5.500   3.506  1.00 91.70           C  
ATOM   1616  CB  VAL A 106      -4.297  -5.001   2.941  1.00 91.70           C  
ATOM   1617  HB  VAL A 106      -4.562  -4.125   3.533  1.00 91.70           H  
ATOM   1618  O   VAL A 106      -1.375  -4.504   4.023  1.00 91.70           O  
ATOM   1619  CG1 VAL A 106      -3.769  -4.525   1.580  1.00 91.70           C  
ATOM   1620 HG11 VAL A 106      -4.561  -4.003   1.042  1.00 91.70           H  
ATOM   1621 HG12 VAL A 106      -2.939  -3.833   1.724  1.00 91.70           H  
ATOM   1622 HG13 VAL A 106      -3.435  -5.374   0.984  1.00 91.70           H  
ATOM   1623  CG2 VAL A 106      -5.546  -5.822   2.651  1.00 91.70           C  
ATOM   1624 HG21 VAL A 106      -5.864  -6.378   3.533  1.00 91.70           H  
ATOM   1625 HG22 VAL A 106      -6.343  -5.151   2.332  1.00 91.70           H  
ATOM   1626 HG23 VAL A 106      -5.333  -6.549   1.867  1.00 91.70           H  
ATOM   1627  N   GLU A 107      -1.217  -6.302   2.696  1.00 92.84           N  
ATOM   1628  H   GLU A 107      -1.703  -7.100   2.313  1.00 92.84           H  
ATOM   1629  CA  GLU A 107       0.122  -6.039   2.218  1.00 92.84           C  
ATOM   1630  HA  GLU A 107       0.563  -5.218   2.782  1.00 92.84           H  
ATOM   1631  C   GLU A 107       0.071  -5.618   0.747  1.00 92.84           C  
ATOM   1632  CB  GLU A 107       0.962  -7.285   2.496  1.00 92.84           C  
ATOM   1633  HB2 GLU A 107       1.049  -7.411   3.575  1.00 92.84           H  
ATOM   1634  HB3 GLU A 107       0.470  -8.163   2.078  1.00 92.84           H  
ATOM   1635  O   GLU A 107      -0.502  -6.313  -0.086  1.00 92.84           O  
ATOM   1636  CG  GLU A 107       2.352  -7.156   1.896  1.00 92.84           C  
ATOM   1637  HG2 GLU A 107       2.764  -6.183   2.163  1.00 92.84           H  
ATOM   1638  HG3 GLU A 107       2.287  -7.213   0.809  1.00 92.84           H  
ATOM   1639  CD  GLU A 107       3.287  -8.249   2.396  1.00 92.84           C  
ATOM   1640  OE1 GLU A 107       4.471  -7.923   2.583  1.00 92.84           O  
ATOM   1641  OE2 GLU A 107       2.952  -9.437   2.546  1.00 92.84           O  
ATOM   1642  N   VAL A 108       0.693  -4.480   0.440  1.00 92.40           N  
ATOM   1643  H   VAL A 108       1.117  -3.963   1.197  1.00 92.40           H  
ATOM   1644  CA  VAL A 108       0.907  -3.945  -0.906  1.00 92.40           C  
ATOM   1645  HA  VAL A 108       0.427  -4.594  -1.637  1.00 92.40           H  
ATOM   1646  C   VAL A 108       2.405  -3.921  -1.165  1.00 92.40           C  
ATOM   1647  CB  VAL A 108       0.326  -2.526  -1.062  1.00 92.40           C  
ATOM   1648  HB  VAL A 108       0.860  -1.840  -0.405  1.00 92.40           H  
ATOM   1649  O   VAL A 108       3.141  -3.136  -0.566  1.00 92.40           O  
ATOM   1650  CG1 VAL A 108       0.467  -2.013  -2.500  1.00 92.40           C  
ATOM   1651 HG11 VAL A 108       0.070  -1.000  -2.571  1.00 92.40           H  
ATOM   1652 HG12 VAL A 108       1.516  -1.986  -2.797  1.00 92.40           H  
ATOM   1653 HG13 VAL A 108      -0.088  -2.662  -3.177  1.00 92.40           H  
ATOM   1654  CG2 VAL A 108      -1.151  -2.475  -0.681  1.00 92.40           C  
ATOM   1655 HG21 VAL A 108      -1.712  -3.237  -1.222  1.00 92.40           H  
ATOM   1656 HG22 VAL A 108      -1.252  -2.656   0.390  1.00 92.40           H  
ATOM   1657 HG23 VAL A 108      -1.556  -1.489  -0.910  1.00 92.40           H  
ATOM   1658  N   ARG A 109       2.874  -4.772  -2.070  1.00 89.39           N  
ATOM   1659  H   ARG A 109       2.214  -5.393  -2.517  1.00 89.39           H  
ATOM   1660  CA  ARG A 109       4.254  -4.755  -2.561  1.00 89.39           C  
ATOM   1661  HA  ARG A 109       4.873  -4.104  -1.944  1.00 89.39           H  
ATOM   1662  C   ARG A 109       4.263  -4.190  -3.962  1.00 89.39           C  
ATOM   1663  CB  ARG A 109       4.856  -6.161  -2.539  1.00 89.39           C  
ATOM   1664  HB2 ARG A 109       5.823  -6.142  -3.041  1.00 89.39           H  
ATOM   1665  HB3 ARG A 109       4.195  -6.841  -3.076  1.00 89.39           H  
ATOM   1666  O   ARG A 109       3.590  -4.722  -4.839  1.00 89.39           O  
ATOM   1667  CG  ARG A 109       5.049  -6.666  -1.111  1.00 89.39           C  
ATOM   1668  HG2 ARG A 109       4.092  -6.675  -0.590  1.00 89.39           H  
ATOM   1669  HG3 ARG A 109       5.747  -6.007  -0.594  1.00 89.39           H  
ATOM   1670  CD  ARG A 109       5.632  -8.076  -1.131  1.00 89.39           C  
ATOM   1671  HD2 ARG A 109       5.019  -8.703  -1.778  1.00 89.39           H  
ATOM   1672  HD3 ARG A 109       6.647  -8.034  -1.528  1.00 89.39           H  
ATOM   1673  NE  ARG A 109       5.641  -8.646   0.220  1.00 89.39           N  
ATOM   1674  HE  ARG A 109       5.186  -8.127   0.956  1.00 89.39           H  
ATOM   1675  NH1 ARG A 109       6.688 -10.631  -0.222  1.00 89.39           N  
ATOM   1676 HH11 ARG A 109       7.007 -11.537   0.090  1.00 89.39           H  
ATOM   1677 HH12 ARG A 109       6.950 -10.267  -1.127  1.00 89.39           H  
ATOM   1678  NH2 ARG A 109       5.718 -10.281   1.766  1.00 89.39           N  
ATOM   1679 HH21 ARG A 109       5.033  -9.725   2.257  1.00 89.39           H  
ATOM   1680 HH22 ARG A 109       5.819 -11.258   2.002  1.00 89.39           H  
ATOM   1681  CZ  ARG A 109       6.023  -9.849   0.580  1.00 89.39           C  
ATOM   1682  N   VAL A 110       5.026  -3.130  -4.165  1.00 86.48           N  
ATOM   1683  H   VAL A 110       5.578  -2.759  -3.405  1.00 86.48           H  
ATOM   1684  CA  VAL A 110       5.240  -2.554  -5.487  1.00 86.48           C  
ATOM   1685  HA  VAL A 110       4.469  -2.907  -6.171  1.00 86.48           H  
ATOM   1686  C   VAL A 110       6.589  -3.034  -5.994  1.00 86.48           C  
ATOM   1687  CB  VAL A 110       5.147  -1.024  -5.439  1.00 86.48           C  
ATOM   1688  HB  VAL A 110       5.982  -0.645  -4.850  1.00 86.48           H  
ATOM   1689  O   VAL A 110       7.532  -3.150  -5.222  1.00 86.48           O  
ATOM   1690  CG1 VAL A 110       5.219  -0.411  -6.839  1.00 86.48           C  
ATOM   1691 HG11 VAL A 110       6.192  -0.605  -7.290  1.00 86.48           H  
ATOM   1692 HG12 VAL A 110       5.085   0.669  -6.782  1.00 86.48           H  
ATOM   1693 HG13 VAL A 110       4.439  -0.839  -7.469  1.00 86.48           H  
ATOM   1694  CG2 VAL A 110       3.836  -0.558  -4.788  1.00 86.48           C  
ATOM   1695 HG21 VAL A 110       2.981  -0.941  -5.345  1.00 86.48           H  
ATOM   1696 HG22 VAL A 110       3.781  -0.901  -3.755  1.00 86.48           H  
ATOM   1697 HG23 VAL A 110       3.813   0.532  -4.772  1.00 86.48           H  
ATOM   1698  N   GLU A 111       6.689  -3.318  -7.282  1.00 81.64           N  
ATOM   1699  H   GLU A 111       5.851  -3.304  -7.844  1.00 81.64           H  
ATOM   1700  CA  GLU A 111       7.936  -3.639  -7.963  1.00 81.64           C  
ATOM   1701  HA  GLU A 111       8.771  -3.271  -7.367  1.00 81.64           H  
ATOM   1702  C   GLU A 111       7.984  -2.906  -9.298  1.00 81.64           C  
ATOM   1703  CB  GLU A 111       8.057  -5.165  -8.117  1.00 81.64           C  
ATOM   1704  HB2 GLU A 111       7.140  -5.549  -8.563  1.00 81.64           H  
ATOM   1705  HB3 GLU A 111       8.169  -5.604  -7.126  1.00 81.64           H  
ATOM   1706  O   GLU A 111       7.020  -2.957 -10.061  1.00 81.64           O  
ATOM   1707  CG  GLU A 111       9.247  -5.587  -8.988  1.00 81.64           C  
ATOM   1708  HG2 GLU A 111       9.099  -5.214 -10.002  1.00 81.64           H  
ATOM   1709  HG3 GLU A 111      10.151  -5.126  -8.590  1.00 81.64           H  
ATOM   1710  CD  GLU A 111       9.436  -7.108  -9.063  1.00 81.64           C  
ATOM   1711  OE1 GLU A 111      10.589  -7.511  -9.325  1.00 81.64           O  
ATOM   1712  OE2 GLU A 111       8.466  -7.877  -8.861  1.00 81.64           O  
ATOM   1713  N   PHE A 112       9.101  -2.235  -9.578  1.00 77.76           N  
ATOM   1714  H   PHE A 112       9.885  -2.259  -8.941  1.00 77.76           H  
ATOM   1715  CA  PHE A 112       9.348  -1.594 -10.862  1.00 77.76           C  
ATOM   1716  HA  PHE A 112       8.418  -1.540 -11.428  1.00 77.76           H  
ATOM   1717  C   PHE A 112      10.336  -2.448 -11.661  1.00 77.76           C  
ATOM   1718  CB  PHE A 112       9.827  -0.152 -10.652  1.00 77.76           C  
ATOM   1719  HB2 PHE A 112      10.812  -0.164 -10.186  1.00 77.76           H  
ATOM   1720  HB3 PHE A 112       9.940   0.320 -11.627  1.00 77.76           H  
ATOM   1721  O   PHE A 112      11.396  -2.820 -11.161  1.00 77.76           O  
ATOM   1722  CG  PHE A 112       8.883   0.691  -9.810  1.00 77.76           C  
ATOM   1723  CD1 PHE A 112       7.722   1.238 -10.385  1.00 77.76           C  
ATOM   1724  HD1 PHE A 112       7.506   1.064 -11.429  1.00 77.76           H  
ATOM   1725  CD2 PHE A 112       9.157   0.916  -8.447  1.00 77.76           C  
ATOM   1726  HD2 PHE A 112      10.058   0.509  -8.012  1.00 77.76           H  
ATOM   1727  CE1 PHE A 112       6.843   2.002  -9.598  1.00 77.76           C  
ATOM   1728  HE1 PHE A 112       5.936   2.401 -10.028  1.00 77.76           H  
ATOM   1729  CE2 PHE A 112       8.286   1.698  -7.667  1.00 77.76           C  
ATOM   1730  HE2 PHE A 112       8.527   1.906  -6.635  1.00 77.76           H  
ATOM   1731  CZ  PHE A 112       7.128   2.244  -8.245  1.00 77.76           C  
ATOM   1732  HZ  PHE A 112       6.462   2.855  -7.654  1.00 77.76           H  
ATOM   1733  N   GLU A 113       9.971  -2.787 -12.893  1.00 75.25           N  
ATOM   1734  H   GLU A 113       9.087  -2.442 -13.240  1.00 75.25           H  
ATOM   1735  CA  GLU A 113      10.803  -3.554 -13.821  1.00 75.25           C  
ATOM   1736  HA  GLU A 113      11.842  -3.516 -13.495  1.00 75.25           H  
ATOM   1737  C   GLU A 113      10.710  -2.896 -15.201  1.00 75.25           C  
ATOM   1738  CB  GLU A 113      10.363  -5.032 -13.839  1.00 75.25           C  
ATOM   1739  HB2 GLU A 113      10.340  -5.408 -12.816  1.00 75.25           H  
ATOM   1740  HB3 GLU A 113       9.357  -5.107 -14.252  1.00 75.25           H  
ATOM   1741  O   GLU A 113       9.755  -3.124 -15.948  1.00 75.25           O  
ATOM   1742  CG  GLU A 113      11.328  -5.911 -14.659  1.00 75.25           C  
ATOM   1743  HG2 GLU A 113      12.299  -5.916 -14.163  1.00 75.25           H  
ATOM   1744  HG3 GLU A 113      11.462  -5.464 -15.644  1.00 75.25           H  
ATOM   1745  CD  GLU A 113      10.847  -7.363 -14.849  1.00 75.25           C  
ATOM   1746  OE1 GLU A 113      11.432  -8.085 -15.683  1.00 75.25           O  
ATOM   1747  OE2 GLU A 113       9.840  -7.786 -14.231  1.00 75.25           O  
ATOM   1748  N   GLY A 114      11.682  -2.040 -15.524  1.00 73.32           N  
ATOM   1749  H   GLY A 114      12.414  -1.858 -14.852  1.00 73.32           H  
ATOM   1750  CA  GLY A 114      11.713  -1.299 -16.785  1.00 73.32           C  
ATOM   1751  HA2 GLY A 114      12.591  -0.654 -16.800  1.00 73.32           H  
ATOM   1752  HA3 GLY A 114      11.796  -2.004 -17.612  1.00 73.32           H  
ATOM   1753  C   GLY A 114      10.470  -0.425 -16.985  1.00 73.32           C  
ATOM   1754  O   GLY A 114      10.266   0.564 -16.287  1.00 73.32           O  
ATOM   1755  N   ASP A 115       9.633  -0.796 -17.953  1.00 79.52           N  
ATOM   1756  H   ASP A 115       9.796  -1.677 -18.420  1.00 79.52           H  
ATOM   1757  CA  ASP A 115       8.399  -0.096 -18.329  1.00 79.52           C  
ATOM   1758  HA  ASP A 115       8.523   0.962 -18.100  1.00 79.52           H  
ATOM   1759  C   ASP A 115       7.158  -0.577 -17.554  1.00 79.52           C  
ATOM   1760  CB  ASP A 115       8.215  -0.217 -19.851  1.00 79.52           C  
ATOM   1761  HB2 ASP A 115       7.453   0.495 -20.168  1.00 79.52           H  
ATOM   1762  HB3 ASP A 115       9.144   0.058 -20.350  1.00 79.52           H  
ATOM   1763  O   ASP A 115       6.026  -0.187 -17.870  1.00 79.52           O  
ATOM   1764  CG  ASP A 115       7.784  -1.613 -20.327  1.00 79.52           C  
ATOM   1765  OD1 ASP A 115       8.230  -2.628 -19.741  1.00 79.52           O  
ATOM   1766  OD2 ASP A 115       6.989  -1.687 -21.290  1.00 79.52           O  
ATOM   1767  N   LYS A 116       7.347  -1.436 -16.544  1.00 85.10           N  
ATOM   1768  H   LYS A 116       8.293  -1.735 -16.359  1.00 85.10           H  
ATOM   1769  CA  LYS A 116       6.267  -2.062 -15.778  1.00 85.10           C  
ATOM   1770  HA  LYS A 116       5.318  -1.667 -16.141  1.00 85.10           H  
ATOM   1771  C   LYS A 116       6.342  -1.742 -14.297  1.00 85.10           C  
ATOM   1772  CB  LYS A 116       6.269  -3.579 -15.999  1.00 85.10           C  
ATOM   1773  HB2 LYS A 116       5.561  -4.052 -15.319  1.00 85.10           H  
ATOM   1774  HB3 LYS A 116       7.265  -3.967 -15.785  1.00 85.10           H  
ATOM   1775  O   LYS A 116       7.407  -1.753 -13.690  1.00 85.10           O  
ATOM   1776  CG  LYS A 116       5.868  -3.911 -17.438  1.00 85.10           C  
ATOM   1777  HG2 LYS A 116       4.806  -3.703 -17.567  1.00 85.10           H  
ATOM   1778  HG3 LYS A 116       6.430  -3.283 -18.129  1.00 85.10           H  
ATOM   1779  CD  LYS A 116       6.149  -5.372 -17.772  1.00 85.10           C  
ATOM   1780  HD2 LYS A 116       5.453  -6.018 -17.237  1.00 85.10           H  
ATOM   1781  HD3 LYS A 116       7.173  -5.606 -17.483  1.00 85.10           H  
ATOM   1782  CE  LYS A 116       6.001  -5.530 -19.284  1.00 85.10           C  
ATOM   1783  HE2 LYS A 116       6.615  -4.762 -19.755  1.00 85.10           H  
ATOM   1784  HE3 LYS A 116       4.965  -5.345 -19.570  1.00 85.10           H  
ATOM   1785  NZ  LYS A 116       6.452  -6.868 -19.721  1.00 85.10           N  
ATOM   1786  HZ1 LYS A 116       6.433  -6.914 -20.730  1.00 85.10           H  
ATOM   1787  HZ2 LYS A 116       5.879  -7.595 -19.319  1.00 85.10           H  
ATOM   1788  HZ3 LYS A 116       7.411  -6.987 -19.428  1.00 85.10           H  
ATOM   1789  N   MET A 117       5.165  -1.575 -13.704  1.00 85.86           N  
ATOM   1790  H   MET A 117       4.346  -1.587 -14.295  1.00 85.86           H  
ATOM   1791  CA  MET A 117       4.967  -1.602 -12.261  1.00 85.86           C  
ATOM   1792  HA  MET A 117       5.929  -1.744 -11.769  1.00 85.86           H  
ATOM   1793  C   MET A 117       4.053  -2.775 -11.913  1.00 85.86           C  
ATOM   1794  CB  MET A 117       4.404  -0.263 -11.783  1.00 85.86           C  
ATOM   1795  HB2 MET A 117       3.427  -0.101 -12.238  1.00 85.86           H  
ATOM   1796  HB3 MET A 117       5.077   0.535 -12.096  1.00 85.86           H  
ATOM   1797  O   MET A 117       2.902  -2.818 -12.355  1.00 85.86           O  
ATOM   1798  CG  MET A 117       4.280  -0.214 -10.257  1.00 85.86           C  
ATOM   1799  HG2 MET A 117       5.284  -0.225  -9.831  1.00 85.86           H  
ATOM   1800  HG3 MET A 117       3.766  -1.107  -9.900  1.00 85.86           H  
ATOM   1801  SD  MET A 117       3.395   1.234  -9.619  1.00 85.86           S  
ATOM   1802  CE  MET A 117       1.738   0.730 -10.098  1.00 85.86           C  
ATOM   1803  HE1 MET A 117       1.010   1.320  -9.541  1.00 85.86           H  
ATOM   1804  HE2 MET A 117       1.627   0.862 -11.175  1.00 85.86           H  
ATOM   1805  HE3 MET A 117       1.593  -0.324  -9.862  1.00 85.86           H  
ATOM   1806  N   ARG A 118       4.550  -3.715 -11.112  1.00 88.89           N  
ATOM   1807  H   ARG A 118       5.491  -3.586 -10.769  1.00 88.89           H  
ATOM   1808  CA  ARG A 118       3.752  -4.793 -10.523  1.00 88.89           C  
ATOM   1809  HA  ARG A 118       2.840  -4.931 -11.103  1.00 88.89           H  
ATOM   1810  C   ARG A 118       3.346  -4.412  -9.111  1.00 88.89           C  
ATOM   1811  CB  ARG A 118       4.512  -6.124 -10.522  1.00 88.89           C  
ATOM   1812  HB2 ARG A 118       5.432  -6.019  -9.948  1.00 88.89           H  
ATOM   1813  HB3 ARG A 118       3.888  -6.872 -10.032  1.00 88.89           H  
ATOM   1814  O   ARG A 118       4.157  -3.921  -8.335  1.00 88.89           O  
ATOM   1815  CG  ARG A 118       4.852  -6.614 -11.932  1.00 88.89           C  
ATOM   1816  HG2 ARG A 118       5.621  -5.975 -12.365  1.00 88.89           H  
ATOM   1817  HG3 ARG A 118       3.962  -6.586 -12.560  1.00 88.89           H  
ATOM   1818  CD  ARG A 118       5.366  -8.053 -11.846  1.00 88.89           C  
ATOM   1819  HD2 ARG A 118       6.170  -8.092 -11.110  1.00 88.89           H  
ATOM   1820  HD3 ARG A 118       4.562  -8.695 -11.489  1.00 88.89           H  
ATOM   1821  NE  ARG A 118       5.816  -8.542 -13.160  1.00 88.89           N  
ATOM   1822  HE  ARG A 118       5.096  -8.650 -13.861  1.00 88.89           H  
ATOM   1823  NH1 ARG A 118       8.019  -8.912 -12.608  1.00 88.89           N  
ATOM   1824 HH11 ARG A 118       7.851  -8.685 -11.638  1.00 88.89           H  
ATOM   1825 HH12 ARG A 118       8.941  -8.723 -12.974  1.00 88.89           H  
ATOM   1826  NH2 ARG A 118       7.423  -8.992 -14.719  1.00 88.89           N  
ATOM   1827 HH21 ARG A 118       8.413  -8.844 -14.848  1.00 88.89           H  
ATOM   1828 HH22 ARG A 118       6.768  -8.825 -15.470  1.00 88.89           H  
ATOM   1829  CZ  ARG A 118       7.062  -8.831 -13.482  1.00 88.89           C  
ATOM   1830  N   VAL A 119       2.089  -4.656  -8.779  1.00 91.79           N  
ATOM   1831  H   VAL A 119       1.474  -5.016  -9.494  1.00 91.79           H  
ATOM   1832  CA  VAL A 119       1.537  -4.476  -7.441  1.00 91.79           C  
ATOM   1833  HA  VAL A 119       2.325  -4.149  -6.763  1.00 91.79           H  
ATOM   1834  C   VAL A 119       1.020  -5.824  -6.987  1.00 91.79           C  
ATOM   1835  CB  VAL A 119       0.429  -3.412  -7.407  1.00 91.79           C  
ATOM   1836  HB  VAL A 119      -0.441  -3.763  -7.963  1.00 91.79           H  
ATOM   1837  O   VAL A 119       0.026  -6.313  -7.521  1.00 91.79           O  
ATOM   1838  CG1 VAL A 119       0.018  -3.133  -5.959  1.00 91.79           C  
ATOM   1839 HG11 VAL A 119       0.882  -2.787  -5.391  1.00 91.79           H  
ATOM   1840 HG12 VAL A 119      -0.369  -4.042  -5.499  1.00 91.79           H  
ATOM   1841 HG13 VAL A 119      -0.760  -2.371  -5.924  1.00 91.79           H  
ATOM   1842  CG2 VAL A 119       0.900  -2.101  -8.040  1.00 91.79           C  
ATOM   1843 HG21 VAL A 119       1.801  -1.743  -7.542  1.00 91.79           H  
ATOM   1844 HG22 VAL A 119       1.111  -2.271  -9.096  1.00 91.79           H  
ATOM   1845 HG23 VAL A 119       0.113  -1.350  -7.968  1.00 91.79           H  
ATOM   1846  N   ARG A 120       1.703  -6.432  -6.022  1.00 93.80           N  
ATOM   1847  H   ARG A 120       2.493  -5.944  -5.626  1.00 93.80           H  
ATOM   1848  CA  ARG A 120       1.230  -7.640  -5.350  1.00 93.80           C  
ATOM   1849  HA  ARG A 120       0.528  -8.163  -6.000  1.00 93.80           H  
ATOM   1850  C   ARG A 120       0.475  -7.253  -4.099  1.00 93.80           C  
ATOM   1851  CB  ARG A 120       2.369  -8.609  -5.040  1.00 93.80           C  
ATOM   1852  HB2 ARG A 120       1.979  -9.430  -4.439  1.00 93.80           H  
ATOM   1853  HB3 ARG A 120       3.152  -8.100  -4.479  1.00 93.80           H  
ATOM   1854  O   ARG A 120       0.969  -6.481  -3.278  1.00 93.80           O  
ATOM   1855  CG  ARG A 120       2.949  -9.177  -6.332  1.00 93.80           C  
ATOM   1856  HG2 ARG A 120       2.151  -9.637  -6.916  1.00 93.80           H  
ATOM   1857  HG3 ARG A 120       3.406  -8.378  -6.915  1.00 93.80           H  
ATOM   1858  CD  ARG A 120       3.997 -10.234  -6.009  1.00 93.80           C  
ATOM   1859  HD2 ARG A 120       4.766  -9.789  -5.378  1.00 93.80           H  
ATOM   1860  HD3 ARG A 120       3.524 -11.061  -5.479  1.00 93.80           H  
ATOM   1861  NE  ARG A 120       4.580 -10.715  -7.260  1.00 93.80           N  
ATOM   1862  HE  ARG A 120       4.030 -10.588  -8.098  1.00 93.80           H  
ATOM   1863  NH1 ARG A 120       6.555 -11.548  -6.464  1.00 93.80           N  
ATOM   1864 HH11 ARG A 120       7.483 -11.899  -6.650  1.00 93.80           H  
ATOM   1865 HH12 ARG A 120       6.165 -11.482  -5.534  1.00 93.80           H  
ATOM   1866  NH2 ARG A 120       6.144 -11.416  -8.680  1.00 93.80           N  
ATOM   1867 HH21 ARG A 120       5.463 -11.161  -9.381  1.00 93.80           H  
ATOM   1868 HH22 ARG A 120       7.108 -11.598  -8.920  1.00 93.80           H  
ATOM   1869  CZ  ARG A 120       5.766 -11.229  -7.454  1.00 93.80           C  
ATOM   1870  N   LEU A 121      -0.724  -7.790  -3.988  1.00 94.71           N  
ATOM   1871  H   LEU A 121      -1.022  -8.429  -4.710  1.00 94.71           H  
ATOM   1872  CA  LEU A 121      -1.651  -7.566  -2.903  1.00 94.71           C  
ATOM   1873  HA  LEU A 121      -1.252  -6.821  -2.215  1.00 94.71           H  
ATOM   1874  C   LEU A 121      -1.849  -8.881  -2.174  1.00 94.71           C  
ATOM   1875  CB  LEU A 121      -2.987  -7.063  -3.458  1.00 94.71           C  
ATOM   1876  HB2 LEU A 121      -3.640  -6.858  -2.609  1.00 94.71           H  
ATOM   1877  HB3 LEU A 121      -3.434  -7.862  -4.049  1.00 94.71           H  
ATOM   1878  O   LEU A 121      -2.117  -9.893  -2.814  1.00 94.71           O  
ATOM   1879  CG  LEU A 121      -2.906  -5.804  -4.332  1.00 94.71           C  
ATOM   1880  HG  LEU A 121      -2.207  -5.952  -5.155  1.00 94.71           H  
ATOM   1881  CD1 LEU A 121      -4.287  -5.546  -4.931  1.00 94.71           C  
ATOM   1882 HD11 LEU A 121      -5.034  -5.494  -4.139  1.00 94.71           H  
ATOM   1883 HD12 LEU A 121      -4.291  -4.613  -5.494  1.00 94.71           H  
ATOM   1884 HD13 LEU A 121      -4.547  -6.364  -5.602  1.00 94.71           H  
ATOM   1885  CD2 LEU A 121      -2.460  -4.593  -3.516  1.00 94.71           C  
ATOM   1886 HD21 LEU A 121      -2.475  -3.700  -4.142  1.00 94.71           H  
ATOM   1887 HD22 LEU A 121      -1.442  -4.752  -3.160  1.00 94.71           H  
ATOM   1888 HD23 LEU A 121      -3.123  -4.459  -2.662  1.00 94.71           H  
ATOM   1889  N   ARG A 122      -1.763  -8.860  -0.851  1.00 95.18           N  
ATOM   1890  H   ARG A 122      -1.499  -7.994  -0.403  1.00 95.18           H  
ATOM   1891  CA  ARG A 122      -2.092 -10.012  -0.014  1.00 95.18           C  
ATOM   1892  HA  ARG A 122      -2.638 -10.748  -0.603  1.00 95.18           H  
ATOM   1893  C   ARG A 122      -3.006  -9.575   1.115  1.00 95.18           C  
ATOM   1894  CB  ARG A 122      -0.794 -10.666   0.464  1.00 95.18           C  
ATOM   1895  HB2 ARG A 122      -0.167  -9.921   0.954  1.00 95.18           H  
ATOM   1896  HB3 ARG A 122      -0.258 -11.055  -0.401  1.00 95.18           H  
ATOM   1897  O   ARG A 122      -2.719  -8.579   1.779  1.00 95.18           O  
ATOM   1898  CG  ARG A 122      -1.068 -11.808   1.439  1.00 95.18           C  
ATOM   1899  HG2 ARG A 122      -1.558 -11.420   2.333  1.00 95.18           H  
ATOM   1900  HG3 ARG A 122      -1.711 -12.554   0.971  1.00 95.18           H  
ATOM   1901  CD  ARG A 122       0.249 -12.450   1.849  1.00 95.18           C  
ATOM   1902  HD2 ARG A 122       0.670 -12.962   0.984  1.00 95.18           H  
ATOM   1903  HD3 ARG A 122       0.937 -11.675   2.186  1.00 95.18           H  
ATOM   1904  NE  ARG A 122      -0.002 -13.381   2.947  1.00 95.18           N  
ATOM   1905  HE  ARG A 122      -0.780 -13.165   3.555  1.00 95.18           H  
ATOM   1906  NH1 ARG A 122       1.801 -14.758   2.676  1.00 95.18           N  
ATOM   1907 HH11 ARG A 122       2.018 -14.226   1.845  1.00 95.18           H  
ATOM   1908 HH12 ARG A 122       2.242 -15.647   2.865  1.00 95.18           H  
ATOM   1909  NH2 ARG A 122       0.237 -15.156   4.259  1.00 95.18           N  
ATOM   1910 HH21 ARG A 122      -0.601 -14.792   4.688  1.00 95.18           H  
ATOM   1911 HH22 ARG A 122       0.665 -16.022   4.555  1.00 95.18           H  
ATOM   1912  CZ  ARG A 122       0.694 -14.431   3.285  1.00 95.18           C  
ATOM   1913  N   ASN A 123      -4.084 -10.323   1.324  1.00 93.40           N  
ATOM   1914  H   ASN A 123      -4.238 -11.130   0.737  1.00 93.40           H  
ATOM   1915  CA  ASN A 123      -5.044 -10.060   2.387  1.00 93.40           C  
ATOM   1916  HA  ASN A 123      -4.811  -9.111   2.871  1.00 93.40           H  
ATOM   1917  C   ASN A 123      -4.975 -11.152   3.465  1.00 93.40           C  
ATOM   1918  CB  ASN A 123      -6.442  -9.924   1.767  1.00 93.40           C  
ATOM   1919  HB2 ASN A 123      -6.714 -10.867   1.292  1.00 93.40           H  
ATOM   1920  HB3 ASN A 123      -6.443  -9.134   1.016  1.00 93.40           H  
ATOM   1921  O   ASN A 123      -5.342 -12.298   3.221  1.00 93.40           O  
ATOM   1922  CG  ASN A 123      -7.482  -9.590   2.813  1.00 93.40           C  
ATOM   1923  ND2 ASN A 123      -8.742  -9.738   2.495  1.00 93.40           N  
ATOM   1924 HD21 ASN A 123      -9.427  -9.538   3.210  1.00 93.40           H  
ATOM   1925 HD22 ASN A 123      -9.004  -9.950   1.543  1.00 93.40           H  
ATOM   1926  OD1 ASN A 123      -7.151  -9.170   3.909  1.00 93.40           O  
ATOM   1927  N   ASP A 124      -4.528 -10.785   4.665  1.00 90.07           N  
ATOM   1928  H   ASP A 124      -4.311  -9.808   4.802  1.00 90.07           H  
ATOM   1929  CA  ASP A 124      -4.506 -11.655   5.847  1.00 90.07           C  
ATOM   1930  HA  ASP A 124      -4.743 -12.673   5.538  1.00 90.07           H  
ATOM   1931  C   ASP A 124      -5.597 -11.251   6.879  1.00 90.07           C  
ATOM   1932  CB  ASP A 124      -3.094 -11.691   6.474  1.00 90.07           C  
ATOM   1933  HB2 ASP A 124      -2.861 -10.690   6.835  1.00 90.07           H  
ATOM   1934  HB3 ASP A 124      -3.121 -12.347   7.344  1.00 90.07           H  
ATOM   1935  O   ASP A 124      -5.505 -11.613   8.061  1.00 90.07           O  
ATOM   1936  CG  ASP A 124      -1.929 -12.174   5.585  1.00 90.07           C  
ATOM   1937  OD1 ASP A 124      -1.960 -13.302   5.029  1.00 90.07           O  
ATOM   1938  OD2 ASP A 124      -0.893 -11.471   5.559  1.00 90.07           O  
ATOM   1939  N   SER A 125      -6.607 -10.462   6.480  1.00 88.49           N  
ATOM   1940  H   SER A 125      -6.651 -10.185   5.509  1.00 88.49           H  
ATOM   1941  CA  SER A 125      -7.795 -10.148   7.294  1.00 88.49           C  
ATOM   1942  HA  SER A 125      -7.495 -10.080   8.339  1.00 88.49           H  
ATOM   1943  C   SER A 125      -8.865 -11.250   7.213  1.00 88.49           C  
ATOM   1944  CB  SER A 125      -8.378  -8.778   6.909  1.00 88.49           C  
ATOM   1945  HB2 SER A 125      -7.575  -8.088   6.649  1.00 88.49           H  
ATOM   1946  HB3 SER A 125      -8.934  -8.370   7.753  1.00 88.49           H  
ATOM   1947  O   SER A 125      -8.718 -12.231   6.482  1.00 88.49           O  
ATOM   1948  OG  SER A 125      -9.258  -8.920   5.825  1.00 88.49           O  
ATOM   1949  HG  SER A 125      -9.666  -8.086   5.581  1.00 88.49           H  
ATOM   1950  N   SER A 126      -9.936 -11.107   7.996  1.00 84.99           N  
ATOM   1951  H   SER A 126     -10.002 -10.293   8.590  1.00 84.99           H  
ATOM   1952  CA  SER A 126     -11.104 -12.002   7.966  1.00 84.99           C  
ATOM   1953  HA  SER A 126     -10.771 -13.028   7.816  1.00 84.99           H  
ATOM   1954  C   SER A 126     -12.113 -11.682   6.855  1.00 84.99           C  
ATOM   1955  CB  SER A 126     -11.821 -11.928   9.313  1.00 84.99           C  
ATOM   1956  HB2 SER A 126     -11.143 -12.239  10.108  1.00 84.99           H  
ATOM   1957  HB3 SER A 126     -12.676 -12.604   9.306  1.00 84.99           H  
ATOM   1958  O   SER A 126     -12.958 -12.516   6.529  1.00 84.99           O  
ATOM   1959  OG  SER A 126     -12.277 -10.608   9.534  1.00 84.99           O  
ATOM   1960  HG  SER A 126     -11.585 -10.032   9.867  1.00 84.99           H  
ATOM   1961  N   THR A 127     -12.025 -10.497   6.245  1.00 86.61           N  
ATOM   1962  H   THR A 127     -11.263  -9.885   6.500  1.00 86.61           H  
ATOM   1963  CA  THR A 127     -13.001  -9.987   5.274  1.00 86.61           C  
ATOM   1964  HA  THR A 127     -13.740 -10.768   5.091  1.00 86.61           H  
ATOM   1965  C   THR A 127     -12.345  -9.635   3.938  1.00 86.61           C  
ATOM   1966  CB  THR A 127     -13.763  -8.770   5.820  1.00 86.61           C  
ATOM   1967  HB  THR A 127     -14.372  -8.350   5.019  1.00 86.61           H  
ATOM   1968  O   THR A 127     -11.167  -9.281   3.891  1.00 86.61           O  
ATOM   1969  CG2 THR A 127     -14.686  -9.144   6.977  1.00 86.61           C  
ATOM   1970 HG21 THR A 127     -14.109  -9.526   7.820  1.00 86.61           H  
ATOM   1971 HG22 THR A 127     -15.392  -9.910   6.656  1.00 86.61           H  
ATOM   1972 HG23 THR A 127     -15.242  -8.264   7.301  1.00 86.61           H  
ATOM   1973  OG1 THR A 127     -12.885  -7.775   6.291  1.00 86.61           O  
ATOM   1974  HG1 THR A 127     -12.818  -7.890   7.241  1.00 86.61           H  
ATOM   1975  N   PRO A 128     -13.068  -9.719   2.809  1.00 92.49           N  
ATOM   1976  CA  PRO A 128     -12.552  -9.211   1.546  1.00 92.49           C  
ATOM   1977  HA  PRO A 128     -11.658  -9.777   1.283  1.00 92.49           H  
ATOM   1978  C   PRO A 128     -12.205  -7.724   1.643  1.00 92.49           C  
ATOM   1979  CB  PRO A 128     -13.640  -9.475   0.503  1.00 92.49           C  
ATOM   1980  HB2 PRO A 128     -13.213  -9.757  -0.459  1.00 92.49           H  
ATOM   1981  HB3 PRO A 128     -14.282  -8.601   0.397  1.00 92.49           H  
ATOM   1982  O   PRO A 128     -12.917  -6.942   2.275  1.00 92.49           O  
ATOM   1983  CG  PRO A 128     -14.442 -10.620   1.118  1.00 92.49           C  
ATOM   1984  HG2 PRO A 128     -13.947 -11.567   0.904  1.00 92.49           H  
ATOM   1985  HG3 PRO A 128     -15.470 -10.634   0.757  1.00 92.49           H  
ATOM   1986  CD  PRO A 128     -14.370 -10.331   2.616  1.00 92.49           C  
ATOM   1987  HD2 PRO A 128     -14.472 -11.262   3.174  1.00 92.49           H  
ATOM   1988  HD3 PRO A 128     -15.150  -9.624   2.899  1.00 92.49           H  
ATOM   1989  N   VAL A 129     -11.126  -7.341   0.973  1.00 93.75           N  
ATOM   1990  H   VAL A 129     -10.587  -8.043   0.486  1.00 93.75           H  
ATOM   1991  CA  VAL A 129     -10.676  -5.949   0.874  1.00 93.75           C  
ATOM   1992  HA  VAL A 129     -11.370  -5.304   1.414  1.00 93.75           H  
ATOM   1993  C   VAL A 129     -10.697  -5.512  -0.578  1.00 93.75           C  
ATOM   1994  CB  VAL A 129      -9.290  -5.748   1.504  1.00 93.75           C  
ATOM   1995  HB  VAL A 129      -9.020  -4.694   1.429  1.00 93.75           H  
ATOM   1996  O   VAL A 129     -10.305  -6.265  -1.469  1.00 93.75           O  
ATOM   1997  CG1 VAL A 129      -9.332  -6.107   2.993  1.00 93.75           C  
ATOM   1998 HG11 VAL A 129      -9.460  -7.181   3.126  1.00 93.75           H  
ATOM   1999 HG12 VAL A 129     -10.169  -5.598   3.471  1.00 93.75           H  
ATOM   2000 HG13 VAL A 129      -8.403  -5.795   3.471  1.00 93.75           H  
ATOM   2001  CG2 VAL A 129      -8.210  -6.574   0.792  1.00 93.75           C  
ATOM   2002 HG21 VAL A 129      -8.660  -7.422   0.275  1.00 93.75           H  
ATOM   2003 HG22 VAL A 129      -7.509  -6.992   1.514  1.00 93.75           H  
ATOM   2004 HG23 VAL A 129      -7.688  -5.955   0.063  1.00 93.75           H  
ATOM   2005  N   GLU A 130     -11.152  -4.295  -0.828  1.00 96.27           N  
ATOM   2006  H   GLU A 130     -11.400  -3.702  -0.049  1.00 96.27           H  
ATOM   2007  CA  GLU A 130     -11.099  -3.684  -2.147  1.00 96.27           C  
ATOM   2008  HA  GLU A 130     -10.953  -4.466  -2.893  1.00 96.27           H  
ATOM   2009  C   GLU A 130      -9.894  -2.749  -2.220  1.00 96.27           C  
ATOM   2010  CB  GLU A 130     -12.437  -3.013  -2.483  1.00 96.27           C  
ATOM   2011  HB2 GLU A 130     -12.625  -2.179  -1.807  1.00 96.27           H  
ATOM   2012  HB3 GLU A 130     -13.229  -3.751  -2.359  1.00 96.27           H  
ATOM   2013  O   GLU A 130      -9.706  -1.866  -1.384  1.00 96.27           O  
ATOM   2014  CG  GLU A 130     -12.447  -2.519  -3.934  1.00 96.27           C  
ATOM   2015  HG2 GLU A 130     -11.840  -1.617  -4.012  1.00 96.27           H  
ATOM   2016  HG3 GLU A 130     -11.980  -3.274  -4.568  1.00 96.27           H  
ATOM   2017  CD  GLU A 130     -13.868  -2.257  -4.451  1.00 96.27           C  
ATOM   2018  OE1 GLU A 130     -14.341  -1.105  -4.380  1.00 96.27           O  
ATOM   2019  OE2 GLU A 130     -14.446  -3.203  -5.030  1.00 96.27           O  
ATOM   2020  N   VAL A 131      -9.043  -2.960  -3.221  1.00 95.92           N  
ATOM   2021  H   VAL A 131      -9.217  -3.742  -3.837  1.00 95.92           H  
ATOM   2022  CA  VAL A 131      -7.862  -2.138  -3.465  1.00 95.92           C  
ATOM   2023  HA  VAL A 131      -7.782  -1.403  -2.664  1.00 95.92           H  
ATOM   2024  C   VAL A 131      -8.042  -1.392  -4.775  1.00 95.92           C  
ATOM   2025  CB  VAL A 131      -6.560  -2.955  -3.435  1.00 95.92           C  
ATOM   2026  HB  VAL A 131      -6.513  -3.602  -4.311  1.00 95.92           H  
ATOM   2027  O   VAL A 131      -8.071  -1.981  -5.860  1.00 95.92           O  
ATOM   2028  CG1 VAL A 131      -5.359  -1.997  -3.460  1.00 95.92           C  
ATOM   2029 HG11 VAL A 131      -4.431  -2.569  -3.421  1.00 95.92           H  
ATOM   2030 HG12 VAL A 131      -5.400  -1.327  -2.601  1.00 95.92           H  
ATOM   2031 HG13 VAL A 131      -5.364  -1.406  -4.376  1.00 95.92           H  
ATOM   2032  CG2 VAL A 131      -6.466  -3.826  -2.175  1.00 95.92           C  
ATOM   2033 HG21 VAL A 131      -5.471  -4.261  -2.079  1.00 95.92           H  
ATOM   2034 HG22 VAL A 131      -7.189  -4.640  -2.238  1.00 95.92           H  
ATOM   2035 HG23 VAL A 131      -6.693  -3.233  -1.289  1.00 95.92           H  
ATOM   2036  N   HIS A 132      -8.122  -0.070  -4.687  1.00 95.91           N  
ATOM   2037  H   HIS A 132      -8.119   0.336  -3.762  1.00 95.91           H  
ATOM   2038  CA  HIS A 132      -8.072   0.814  -5.840  1.00 95.91           C  
ATOM   2039  HA  HIS A 132      -8.395   0.260  -6.721  1.00 95.91           H  
ATOM   2040  C   HIS A 132      -6.643   1.292  -6.052  1.00 95.91           C  
ATOM   2041  CB  HIS A 132      -9.012   2.004  -5.679  1.00 95.91           C  
ATOM   2042  HB2 HIS A 132      -8.596   2.689  -4.941  1.00 95.91           H  
ATOM   2043  HB3 HIS A 132      -9.061   2.538  -6.629  1.00 95.91           H  
ATOM   2044  O   HIS A 132      -6.054   1.929  -5.184  1.00 95.91           O  
ATOM   2045  CG  HIS A 132     -10.402   1.636  -5.258  1.00 95.91           C  
ATOM   2046  CD2 HIS A 132     -10.882   1.689  -3.978  1.00 95.91           C  
ATOM   2047  HD2 HIS A 132     -10.341   1.975  -3.088  1.00 95.91           H  
ATOM   2048  ND1 HIS A 132     -11.430   1.205  -6.072  1.00 95.91           N  
ATOM   2049  HD1 HIS A 132     -11.350   0.784  -6.987  1.00 95.91           H  
ATOM   2050  CE1 HIS A 132     -12.505   1.012  -5.292  1.00 95.91           C  
ATOM   2051  HE1 HIS A 132     -13.456   0.610  -5.611  1.00 95.91           H  
ATOM   2052  NE2 HIS A 132     -12.217   1.330  -4.030  1.00 95.91           N  
ATOM   2053  N   ILE A 133      -6.099   1.028  -7.232  1.00 95.11           N  
ATOM   2054  H   ILE A 133      -6.651   0.524  -7.911  1.00 95.11           H  
ATOM   2055  CA  ILE A 133      -4.746   1.428  -7.603  1.00 95.11           C  
ATOM   2056  HA  ILE A 133      -4.258   1.912  -6.757  1.00 95.11           H  
ATOM   2057  C   ILE A 133      -4.858   2.434  -8.740  1.00 95.11           C  
ATOM   2058  CB  ILE A 133      -3.893   0.208  -8.000  1.00 95.11           C  
ATOM   2059  HB  ILE A 133      -4.282  -0.184  -8.940  1.00 95.11           H  
ATOM   2060  O   ILE A 133      -5.478   2.137  -9.763  1.00 95.11           O  
ATOM   2061  CG1 ILE A 133      -3.965  -0.940  -6.967  1.00 95.11           C  
ATOM   2062 HG12 ILE A 133      -3.481  -0.638  -6.038  1.00 95.11           H  
ATOM   2063 HG13 ILE A 133      -5.005  -1.177  -6.742  1.00 95.11           H  
ATOM   2064  CG2 ILE A 133      -2.447   0.696  -8.212  1.00 95.11           C  
ATOM   2065 HG21 ILE A 133      -1.787  -0.128  -8.485  1.00 95.11           H  
ATOM   2066 HG22 ILE A 133      -2.071   1.162  -7.302  1.00 95.11           H  
ATOM   2067 HG23 ILE A 133      -2.404   1.426  -9.021  1.00 95.11           H  
ATOM   2068  CD1 ILE A 133      -3.339  -2.242  -7.472  1.00 95.11           C  
ATOM   2069 HD11 ILE A 133      -3.403  -3.000  -6.691  1.00 95.11           H  
ATOM   2070 HD12 ILE A 133      -2.287  -2.102  -7.723  1.00 95.11           H  
ATOM   2071 HD13 ILE A 133      -3.876  -2.590  -8.354  1.00 95.11           H  
ATOM   2072  N   LYS A 134      -4.266   3.614  -8.577  1.00 93.24           N  
ATOM   2073  H   LYS A 134      -3.779   3.777  -7.707  1.00 93.24           H  
ATOM   2074  CA  LYS A 134      -4.198   4.655  -9.602  1.00 93.24           C  
ATOM   2075  HA  LYS A 134      -4.644   4.270 -10.519  1.00 93.24           H  
ATOM   2076  C   LYS A 134      -2.745   4.994  -9.918  1.00 93.24           C  
ATOM   2077  CB  LYS A 134      -5.014   5.874  -9.162  1.00 93.24           C  
ATOM   2078  HB2 LYS A 134      -4.594   6.280  -8.242  1.00 93.24           H  
ATOM   2079  HB3 LYS A 134      -6.041   5.564  -8.967  1.00 93.24           H  
ATOM   2080  O   LYS A 134      -1.947   5.229  -9.015  1.00 93.24           O  
ATOM   2081  CG  LYS A 134      -5.013   6.956 -10.248  1.00 93.24           C  
ATOM   2082  HG2 LYS A 134      -3.988   7.255 -10.467  1.00 93.24           H  
ATOM   2083  HG3 LYS A 134      -5.465   6.557 -11.156  1.00 93.24           H  
ATOM   2084  CD  LYS A 134      -5.781   8.199  -9.801  1.00 93.24           C  
ATOM   2085  HD2 LYS A 134      -6.824   7.942  -9.614  1.00 93.24           H  
ATOM   2086  HD3 LYS A 134      -5.329   8.591  -8.890  1.00 93.24           H  
ATOM   2087  CE  LYS A 134      -5.675   9.229 -10.926  1.00 93.24           C  
ATOM   2088  HE2 LYS A 134      -4.619   9.390 -11.141  1.00 93.24           H  
ATOM   2089  HE3 LYS A 134      -6.119   8.818 -11.833  1.00 93.24           H  
ATOM   2090  NZ  LYS A 134      -6.314  10.512 -10.561  1.00 93.24           N  
ATOM   2091  HZ1 LYS A 134      -6.177  11.172 -11.314  1.00 93.24           H  
ATOM   2092  HZ2 LYS A 134      -5.883  10.874  -9.722  1.00 93.24           H  
ATOM   2093  HZ3 LYS A 134      -7.303  10.383 -10.405  1.00 93.24           H  
ATOM   2094  N   VAL A 135      -2.422   5.039 -11.207  1.00 89.39           N  
ATOM   2095  H   VAL A 135      -3.151   4.840 -11.878  1.00 89.39           H  
ATOM   2096  CA  VAL A 135      -1.069   5.268 -11.728  1.00 89.39           C  
ATOM   2097  HA  VAL A 135      -0.458   5.752 -10.966  1.00 89.39           H  
ATOM   2098  C   VAL A 135      -1.168   6.183 -12.943  1.00 89.39           C  
ATOM   2099  CB  VAL A 135      -0.400   3.941 -12.115  1.00 89.39           C  
ATOM   2100  HB  VAL A 135      -0.877   3.538 -13.009  1.00 89.39           H  
ATOM   2101  O   VAL A 135      -1.559   5.756 -14.035  1.00 89.39           O  
ATOM   2102  CG1 VAL A 135       1.087   4.146 -12.403  1.00 89.39           C  
ATOM   2103 HG11 VAL A 135       1.609   4.469 -11.502  1.00 89.39           H  
ATOM   2104 HG12 VAL A 135       1.225   4.897 -13.182  1.00 89.39           H  
ATOM   2105 HG13 VAL A 135       1.507   3.202 -12.749  1.00 89.39           H  
ATOM   2106  CG2 VAL A 135      -0.522   2.885 -11.020  1.00 89.39           C  
ATOM   2107 HG21 VAL A 135      -1.569   2.679 -10.794  1.00 89.39           H  
ATOM   2108 HG22 VAL A 135      -0.003   3.205 -10.117  1.00 89.39           H  
ATOM   2109 HG23 VAL A 135      -0.121   1.951 -11.412  1.00 89.39           H  
ATOM   2110  N   GLY A 136      -0.874   7.469 -12.746  1.00 86.13           N  
ATOM   2111  H   GLY A 136      -0.542   7.756 -11.836  1.00 86.13           H  
ATOM   2112  CA  GLY A 136      -1.225   8.502 -13.721  1.00 86.13           C  
ATOM   2113  HA2 GLY A 136      -0.926   9.482 -13.350  1.00 86.13           H  
ATOM   2114  HA3 GLY A 136      -0.702   8.312 -14.658  1.00 86.13           H  
ATOM   2115  C   GLY A 136      -2.738   8.515 -13.968  1.00 86.13           C  
ATOM   2116  O   GLY A 136      -3.521   8.663 -13.025  1.00 86.13           O  
ATOM   2117  N   ASP A 137      -3.143   8.313 -15.221  1.00 86.56           N  
ATOM   2118  H   ASP A 137      -2.449   8.293 -15.955  1.00 86.56           H  
ATOM   2119  CA  ASP A 137      -4.554   8.273 -15.631  1.00 86.56           C  
ATOM   2120  HA  ASP A 137      -5.135   8.907 -14.962  1.00 86.56           H  
ATOM   2121  C   ASP A 137      -5.180   6.871 -15.568  1.00 86.56           C  
ATOM   2122  CB  ASP A 137      -4.681   8.858 -17.043  1.00 86.56           C  
ATOM   2123  HB2 ASP A 137      -5.727   8.834 -17.349  1.00 86.56           H  
ATOM   2124  HB3 ASP A 137      -4.109   8.241 -17.736  1.00 86.56           H  
ATOM   2125  O   ASP A 137      -6.396   6.723 -15.691  1.00 86.56           O  
ATOM   2126  CG  ASP A 137      -4.192  10.305 -17.108  1.00 86.56           C  
ATOM   2127  OD1 ASP A 137      -4.492  11.065 -16.157  1.00 86.56           O  
ATOM   2128  OD2 ASP A 137      -3.495  10.620 -18.095  1.00 86.56           O  
ATOM   2129  N   GLU A 138      -4.375   5.824 -15.364  1.00 91.40           N  
ATOM   2130  H   GLU A 138      -3.407   5.995 -15.130  1.00 91.40           H  
ATOM   2131  CA  GLU A 138      -4.881   4.455 -15.286  1.00 91.40           C  
ATOM   2132  HA  GLU A 138      -5.736   4.376 -15.956  1.00 91.40           H  
ATOM   2133  C   GLU A 138      -5.358   4.137 -13.867  1.00 91.40           C  
ATOM   2134  CB  GLU A 138      -3.821   3.465 -15.786  1.00 91.40           C  
ATOM   2135  HB2 GLU A 138      -3.012   3.391 -15.059  1.00 91.40           H  
ATOM   2136  HB3 GLU A 138      -3.415   3.851 -16.721  1.00 91.40           H  
ATOM   2137  O   GLU A 138      -4.657   4.404 -12.890  1.00 91.40           O  
ATOM   2138  CG  GLU A 138      -4.418   2.069 -16.050  1.00 91.40           C  
ATOM   2139  HG2 GLU A 138      -4.792   1.658 -15.112  1.00 91.40           H  
ATOM   2140  HG3 GLU A 138      -5.267   2.178 -16.725  1.00 91.40           H  
ATOM   2141  CD  GLU A 138      -3.415   1.085 -16.674  1.00 91.40           C  
ATOM   2142  OE1 GLU A 138      -3.778  -0.122 -16.743  1.00 91.40           O  
ATOM   2143  OE2 GLU A 138      -2.313   1.554 -17.071  1.00 91.40           O  
ATOM   2144  N   LYS A 139      -6.545   3.531 -13.752  1.00 93.54           N  
ATOM   2145  H   LYS A 139      -7.061   3.336 -14.598  1.00 93.54           H  
ATOM   2146  CA  LYS A 139      -7.102   3.033 -12.491  1.00 93.54           C  
ATOM   2147  HA  LYS A 139      -6.337   3.126 -11.720  1.00 93.54           H  
ATOM   2148  C   LYS A 139      -7.449   1.553 -12.624  1.00 93.54           C  
ATOM   2149  CB  LYS A 139      -8.309   3.891 -12.062  1.00 93.54           C  
ATOM   2150  HB2 LYS A 139      -8.003   4.936 -12.027  1.00 93.54           H  
ATOM   2151  HB3 LYS A 139      -9.103   3.787 -12.802  1.00 93.54           H  
ATOM   2152  O   LYS A 139      -8.082   1.145 -13.596  1.00 93.54           O  
ATOM   2153  CG  LYS A 139      -8.846   3.484 -10.676  1.00 93.54           C  
ATOM   2154  HG2 LYS A 139      -8.053   3.611  -9.939  1.00 93.54           H  
ATOM   2155  HG3 LYS A 139      -9.132   2.433 -10.697  1.00 93.54           H  
ATOM   2156  CD  LYS A 139     -10.076   4.297 -10.236  1.00 93.54           C  
ATOM   2157  HD2 LYS A 139      -9.807   5.350 -10.149  1.00 93.54           H  
ATOM   2158  HD3 LYS A 139     -10.866   4.182 -10.978  1.00 93.54           H  
ATOM   2159  CE  LYS A 139     -10.555   3.757  -8.877  1.00 93.54           C  
ATOM   2160  HE2 LYS A 139     -10.718   2.683  -8.972  1.00 93.54           H  
ATOM   2161  HE3 LYS A 139      -9.755   3.895  -8.150  1.00 93.54           H  
ATOM   2162  NZ  LYS A 139     -11.801   4.395  -8.375  1.00 93.54           N  
ATOM   2163  HZ1 LYS A 139     -11.680   5.387  -8.232  1.00 93.54           H  
ATOM   2164  HZ2 LYS A 139     -12.572   4.225  -9.005  1.00 93.54           H  
ATOM   2165  HZ3 LYS A 139     -12.052   3.983  -7.488  1.00 93.54           H  
ATOM   2166  N   ARG A 140      -7.090   0.762 -11.617  1.00 95.43           N  
ATOM   2167  H   ARG A 140      -6.562   1.187 -10.869  1.00 95.43           H  
ATOM   2168  CA  ARG A 140      -7.535  -0.623 -11.428  1.00 95.43           C  
ATOM   2169  HA  ARG A 140      -8.277  -0.872 -12.187  1.00 95.43           H  
ATOM   2170  C   ARG A 140      -8.231  -0.746 -10.082  1.00 95.43           C  
ATOM   2171  CB  ARG A 140      -6.351  -1.596 -11.551  1.00 95.43           C  
ATOM   2172  HB2 ARG A 140      -6.693  -2.609 -11.341  1.00 95.43           H  
ATOM   2173  HB3 ARG A 140      -5.611  -1.342 -10.791  1.00 95.43           H  
ATOM   2174  O   ARG A 140      -7.954   0.008  -9.153  1.00 95.43           O  
ATOM   2175  CG  ARG A 140      -5.674  -1.580 -12.932  1.00 95.43           C  
ATOM   2176  HG2 ARG A 140      -4.757  -2.166 -12.872  1.00 95.43           H  
ATOM   2177  HG3 ARG A 140      -5.402  -0.561 -13.206  1.00 95.43           H  
ATOM   2178  CD  ARG A 140      -6.556  -2.179 -14.028  1.00 95.43           C  
ATOM   2179  HD2 ARG A 140      -7.461  -1.580 -14.133  1.00 95.43           H  
ATOM   2180  HD3 ARG A 140      -6.828  -3.194 -13.736  1.00 95.43           H  
ATOM   2181  NE  ARG A 140      -5.838  -2.190 -15.312  1.00 95.43           N  
ATOM   2182  HE  ARG A 140      -5.143  -1.473 -15.464  1.00 95.43           H  
ATOM   2183  NH1 ARG A 140      -6.848  -4.021 -16.279  1.00 95.43           N  
ATOM   2184 HH11 ARG A 140      -6.900  -4.674 -17.048  1.00 95.43           H  
ATOM   2185 HH12 ARG A 140      -7.413  -4.143 -15.450  1.00 95.43           H  
ATOM   2186  NH2 ARG A 140      -5.227  -2.877 -17.350  1.00 95.43           N  
ATOM   2187 HH21 ARG A 140      -5.241  -3.515 -18.132  1.00 95.43           H  
ATOM   2188 HH22 ARG A 140      -4.587  -2.095 -17.339  1.00 95.43           H  
ATOM   2189  CZ  ARG A 140      -5.983  -3.039 -16.305  1.00 95.43           C  
ATOM   2190  N   THR A 141      -9.181  -1.658  -9.985  1.00 96.15           N  
ATOM   2191  H   THR A 141      -9.361  -2.275 -10.764  1.00 96.15           H  
ATOM   2192  CA  THR A 141      -9.860  -1.994  -8.732  1.00 96.15           C  
ATOM   2193  HA  THR A 141      -9.285  -1.628  -7.882  1.00 96.15           H  
ATOM   2194  C   THR A 141      -9.900  -3.501  -8.639  1.00 96.15           C  
ATOM   2195  CB  THR A 141     -11.254  -1.365  -8.661  1.00 96.15           C  
ATOM   2196  HB  THR A 141     -11.847  -1.669  -9.524  1.00 96.15           H  
ATOM   2197  O   THR A 141     -10.238  -4.157  -9.624  1.00 96.15           O  
ATOM   2198  CG2 THR A 141     -11.990  -1.734  -7.378  1.00 96.15           C  
ATOM   2199 HG21 THR A 141     -12.918  -1.168  -7.301  1.00 96.15           H  
ATOM   2200 HG22 THR A 141     -11.368  -1.533  -6.506  1.00 96.15           H  
ATOM   2201 HG23 THR A 141     -12.252  -2.792  -7.381  1.00 96.15           H  
ATOM   2202  OG1 THR A 141     -11.044   0.038  -8.697  1.00 96.15           O  
ATOM   2203  HG1 THR A 141     -10.092   0.129  -8.781  1.00 96.15           H  
ATOM   2204  N   VAL A 142      -9.465  -4.025  -7.499  1.00 96.08           N  
ATOM   2205  H   VAL A 142      -9.176  -3.416  -6.747  1.00 96.08           H  
ATOM   2206  CA  VAL A 142      -9.326  -5.459  -7.274  1.00 96.08           C  
ATOM   2207  HA  VAL A 142      -9.946  -5.998  -7.991  1.00 96.08           H  
ATOM   2208  C   VAL A 142      -9.816  -5.790  -5.880  1.00 96.08           C  
ATOM   2209  CB  VAL A 142      -7.869  -5.923  -7.447  1.00 96.08           C  
ATOM   2210  HB  VAL A 142      -7.241  -5.479  -6.675  1.00 96.08           H  
ATOM   2211  O   VAL A 142      -9.389  -5.167  -4.913  1.00 96.08           O  
ATOM   2212  CG1 VAL A 142      -7.778  -7.450  -7.341  1.00 96.08           C  
ATOM   2213 HG11 VAL A 142      -7.360  -7.729  -6.373  1.00 96.08           H  
ATOM   2214 HG12 VAL A 142      -7.143  -7.844  -8.135  1.00 96.08           H  
ATOM   2215 HG13 VAL A 142      -8.754  -7.924  -7.445  1.00 96.08           H  
ATOM   2216  CG2 VAL A 142      -7.313  -5.488  -8.812  1.00 96.08           C  
ATOM   2217 HG21 VAL A 142      -7.152  -4.410  -8.823  1.00 96.08           H  
ATOM   2218 HG22 VAL A 142      -6.359  -5.987  -8.984  1.00 96.08           H  
ATOM   2219 HG23 VAL A 142      -8.005  -5.775  -9.603  1.00 96.08           H  
ATOM   2220  N   THR A 143     -10.692  -6.779  -5.784  1.00 96.40           N  
ATOM   2221  H   THR A 143     -11.033  -7.228  -6.622  1.00 96.40           H  
ATOM   2222  CA  THR A 143     -11.054  -7.397  -4.511  1.00 96.40           C  
ATOM   2223  HA  THR A 143     -11.018  -6.646  -3.722  1.00 96.40           H  
ATOM   2224  C   THR A 143     -10.048  -8.501  -4.201  1.00 96.40           C  
ATOM   2225  CB  THR A 143     -12.476  -7.961  -4.566  1.00 96.40           C  
ATOM   2226  HB  THR A 143     -12.495  -8.808  -5.252  1.00 96.40           H  
ATOM   2227  O   THR A 143      -9.773  -9.328  -5.067  1.00 96.40           O  
ATOM   2228  CG2 THR A 143     -12.967  -8.426  -3.198  1.00 96.40           C  
ATOM   2229 HG21 THR A 143     -12.370  -9.273  -2.858  1.00 96.40           H  
ATOM   2230 HG22 THR A 143     -14.006  -8.746  -3.275  1.00 96.40           H  
ATOM   2231 HG23 THR A 143     -12.890  -7.616  -2.473  1.00 96.40           H  
ATOM   2232  OG1 THR A 143     -13.376  -6.989  -5.056  1.00 96.40           O  
ATOM   2233  HG1 THR A 143     -13.428  -6.252  -4.442  1.00 96.40           H  
ATOM   2234  N   VAL A 144      -9.506  -8.515  -2.985  1.00 95.78           N  
ATOM   2235  H   VAL A 144      -9.766  -7.783  -2.341  1.00 95.78           H  
ATOM   2236  CA  VAL A 144      -8.573  -9.542  -2.502  1.00 95.78           C  
ATOM   2237  HA  VAL A 144      -8.388 -10.268  -3.294  1.00 95.78           H  
ATOM   2238  C   VAL A 144      -9.237 -10.272  -1.339  1.00 95.78           C  
ATOM   2239  CB  VAL A 144      -7.214  -8.932  -2.101  1.00 95.78           C  
ATOM   2240  HB  VAL A 144      -7.326  -8.357  -1.182  1.00 95.78           H  
ATOM   2241  O   VAL A 144      -9.511  -9.680  -0.291  1.00 95.78           O  
ATOM   2242  CG1 VAL A 144      -6.166 -10.023  -1.852  1.00 95.78           C  
ATOM   2243 HG11 VAL A 144      -5.225  -9.577  -1.532  1.00 95.78           H  
ATOM   2244 HG12 VAL A 144      -5.995 -10.597  -2.763  1.00 95.78           H  
ATOM   2245 HG13 VAL A 144      -6.509 -10.708  -1.076  1.00 95.78           H  
ATOM   2246  CG2 VAL A 144      -6.663  -7.982  -3.173  1.00 95.78           C  
ATOM   2247 HG21 VAL A 144      -5.691  -7.608  -2.852  1.00 95.78           H  
ATOM   2248 HG22 VAL A 144      -7.328  -7.128  -3.303  1.00 95.78           H  
ATOM   2249 HG23 VAL A 144      -6.559  -8.512  -4.120  1.00 95.78           H  
ATOM   2250  N   ASN A 145      -9.552 -11.550  -1.522  1.00 95.42           N  
ATOM   2251  H   ASN A 145      -9.286 -12.007  -2.382  1.00 95.42           H  
ATOM   2252  CA  ASN A 145     -10.223 -12.350  -0.501  1.00 95.42           C  
ATOM   2253  HA  ASN A 145     -11.008 -11.737  -0.058  1.00 95.42           H  
ATOM   2254  C   ASN A 145      -9.253 -12.769   0.621  1.00 95.42           C  
ATOM   2255  CB  ASN A 145     -10.895 -13.559  -1.165  1.00 95.42           C  
ATOM   2256  HB2 ASN A 145     -10.143 -14.164  -1.670  1.00 95.42           H  
ATOM   2257  HB3 ASN A 145     -11.375 -14.184  -0.411  1.00 95.42           H  
ATOM   2258  O   ASN A 145      -8.038 -12.765   0.415  1.00 95.42           O  
ATOM   2259  CG  ASN A 145     -11.959 -13.128  -2.151  1.00 95.42           C  
ATOM   2260  ND2 ASN A 145     -11.719 -13.310  -3.425  1.00 95.42           N  
ATOM   2261 HD21 ASN A 145     -10.761 -13.476  -3.696  1.00 95.42           H  
ATOM   2262 HD22 ASN A 145     -12.374 -12.910  -4.082  1.00 95.42           H  
ATOM   2263  OD1 ASN A 145     -12.996 -12.599  -1.784  1.00 95.42           O  
ATOM   2264  N   PRO A 146      -9.756 -13.149   1.808  1.00 92.50           N  
ATOM   2265  CA  PRO A 146      -8.923 -13.681   2.885  1.00 92.50           C  
ATOM   2266  HA  PRO A 146      -8.315 -12.872   3.288  1.00 92.50           H  
ATOM   2267  C   PRO A 146      -8.016 -14.833   2.427  1.00 92.50           C  
ATOM   2268  CB  PRO A 146      -9.914 -14.141   3.958  1.00 92.50           C  
ATOM   2269  HB2 PRO A 146     -10.264 -15.152   3.747  1.00 92.50           H  
ATOM   2270  HB3 PRO A 146      -9.487 -14.094   4.959  1.00 92.50           H  
ATOM   2271  O   PRO A 146      -8.485 -15.822   1.864  1.00 92.50           O  
ATOM   2272  CG  PRO A 146     -11.072 -13.165   3.776  1.00 92.50           C  
ATOM   2273  HG2 PRO A 146     -12.004 -13.556   4.184  1.00 92.50           H  
ATOM   2274  HG3 PRO A 146     -10.815 -12.208   4.231  1.00 92.50           H  
ATOM   2275  CD  PRO A 146     -11.135 -13.016   2.260  1.00 92.50           C  
ATOM   2276  HD2 PRO A 146     -11.741 -13.817   1.837  1.00 92.50           H  
ATOM   2277  HD3 PRO A 146     -11.553 -12.042   2.004  1.00 92.50           H  
ATOM   2278  N   GLY A 147      -6.712 -14.705   2.677  1.00 91.69           N  
ATOM   2279  H   GLY A 147      -6.389 -13.830   3.064  1.00 91.69           H  
ATOM   2280  CA  GLY A 147      -5.688 -15.674   2.277  1.00 91.69           C  
ATOM   2281  HA2 GLY A 147      -4.783 -15.475   2.851  1.00 91.69           H  
ATOM   2282  HA3 GLY A 147      -6.038 -16.679   2.513  1.00 91.69           H  
ATOM   2283  C   GLY A 147      -5.310 -15.642   0.792  1.00 91.69           C  
ATOM   2284  O   GLY A 147      -4.472 -16.439   0.370  1.00 91.69           O  
ATOM   2285  N   GLU A 148      -5.902 -14.745   0.001  1.00 95.05           N  
ATOM   2286  H   GLU A 148      -6.570 -14.104   0.404  1.00 95.05           H  
ATOM   2287  CA  GLU A 148      -5.604 -14.583  -1.420  1.00 95.05           C  
ATOM   2288  HA  GLU A 148      -5.353 -15.564  -1.824  1.00 95.05           H  
ATOM   2289  C   GLU A 148      -4.396 -13.662  -1.640  1.00 95.05           C  
ATOM   2290  CB  GLU A 148      -6.856 -14.085  -2.164  1.00 95.05           C  
ATOM   2291  HB2 GLU A 148      -7.713 -14.667  -1.826  1.00 95.05           H  
ATOM   2292  HB3 GLU A 148      -7.019 -13.036  -1.914  1.00 95.05           H  
ATOM   2293  O   GLU A 148      -4.174 -12.686  -0.913  1.00 95.05           O  
ATOM   2294  CG  GLU A 148      -6.761 -14.214  -3.692  1.00 95.05           C  
ATOM   2295  HG2 GLU A 148      -5.933 -13.603  -4.052  1.00 95.05           H  
ATOM   2296  HG3 GLU A 148      -6.543 -15.253  -3.937  1.00 95.05           H  
ATOM   2297  CD  GLU A 148      -8.048 -13.780  -4.417  1.00 95.05           C  
ATOM   2298  OE1 GLU A 148      -8.166 -14.089  -5.622  1.00 95.05           O  
ATOM   2299  OE2 GLU A 148      -8.937 -13.166  -3.775  1.00 95.05           O  
ATOM   2300  N   GLU A 149      -3.633 -13.965  -2.690  1.00 95.41           N  
ATOM   2301  H   GLU A 149      -3.904 -14.747  -3.269  1.00 95.41           H  
ATOM   2302  CA  GLU A 149      -2.605 -13.091  -3.243  1.00 95.41           C  
ATOM   2303  HA  GLU A 149      -2.595 -12.165  -2.668  1.00 95.41           H  
ATOM   2304  C   GLU A 149      -2.966 -12.758  -4.694  1.00 95.41           C  
ATOM   2305  CB  GLU A 149      -1.215 -13.736  -3.101  1.00 95.41           C  
ATOM   2306  HB2 GLU A 149      -1.075 -14.005  -2.054  1.00 95.41           H  
ATOM   2307  HB3 GLU A 149      -1.168 -14.642  -3.704  1.00 95.41           H  
ATOM   2308  O   GLU A 149      -3.227 -13.653  -5.498  1.00 95.41           O  
ATOM   2309  CG  GLU A 149      -0.083 -12.779  -3.523  1.00 95.41           C  
ATOM   2310  HG2 GLU A 149      -0.192 -11.847  -2.969  1.00 95.41           H  
ATOM   2311  HG3 GLU A 149      -0.192 -12.551  -4.583  1.00 95.41           H  
ATOM   2312  CD  GLU A 149       1.335 -13.328  -3.267  1.00 95.41           C  
ATOM   2313  OE1 GLU A 149       2.283 -12.802  -3.902  1.00 95.41           O  
ATOM   2314  OE2 GLU A 149       1.503 -14.217  -2.398  1.00 95.41           O  
ATOM   2315  N   VAL A 150      -2.981 -11.468  -5.030  1.00 96.74           N  
ATOM   2316  H   VAL A 150      -2.724 -10.795  -4.322  1.00 96.74           H  
ATOM   2317  CA  VAL A 150      -3.323 -10.970  -6.366  1.00 96.74           C  
ATOM   2318  HA  VAL A 150      -3.405 -11.820  -7.044  1.00 96.74           H  
ATOM   2319  C   VAL A 150      -2.212 -10.069  -6.888  1.00 96.74           C  
ATOM   2320  CB  VAL A 150      -4.679 -10.238  -6.379  1.00 96.74           C  
ATOM   2321  HB  VAL A 150      -4.629  -9.356  -5.740  1.00 96.74           H  
ATOM   2322  O   VAL A 150      -1.688  -9.232  -6.159  1.00 96.74           O  
ATOM   2323  CG1 VAL A 150      -5.017  -9.797  -7.809  1.00 96.74           C  
ATOM   2324 HG11 VAL A 150      -4.776 -10.592  -8.515  1.00 96.74           H  
ATOM   2325 HG12 VAL A 150      -6.089  -9.615  -7.888  1.00 96.74           H  
ATOM   2326 HG13 VAL A 150      -4.468  -8.892  -8.068  1.00 96.74           H  
ATOM   2327  CG2 VAL A 150      -5.823 -11.131  -5.883  1.00 96.74           C  
ATOM   2328 HG21 VAL A 150      -5.903 -12.027  -6.498  1.00 96.74           H  
ATOM   2329 HG22 VAL A 150      -6.771 -10.594  -5.910  1.00 96.74           H  
ATOM   2330 HG23 VAL A 150      -5.640 -11.434  -4.853  1.00 96.74           H  
ATOM   2331  N   GLU A 151      -1.875 -10.196  -8.169  1.00 95.42           N  
ATOM   2332  H   GLU A 151      -2.356 -10.885  -8.730  1.00 95.42           H  
ATOM   2333  CA  GLU A 151      -0.919  -9.319  -8.845  1.00 95.42           C  
ATOM   2334  HA  GLU A 151      -0.468  -8.654  -8.108  1.00 95.42           H  
ATOM   2335  C   GLU A 151      -1.625  -8.441  -9.886  1.00 95.42           C  
ATOM   2336  CB  GLU A 151       0.229 -10.147  -9.447  1.00 95.42           C  
ATOM   2337  HB2 GLU A 151       0.630 -10.807  -8.678  1.00 95.42           H  
ATOM   2338  HB3 GLU A 151      -0.154 -10.759 -10.264  1.00 95.42           H  
ATOM   2339  O   GLU A 151      -2.390  -8.922 -10.723  1.00 95.42           O  
ATOM   2340  CG  GLU A 151       1.366  -9.254  -9.964  1.00 95.42           C  
ATOM   2341  HG2 GLU A 151       0.982  -8.588 -10.737  1.00 95.42           H  
ATOM   2342  HG3 GLU A 151       1.731  -8.629  -9.148  1.00 95.42           H  
ATOM   2343  CD  GLU A 151       2.530 -10.074 -10.541  1.00 95.42           C  
ATOM   2344  OE1 GLU A 151       2.567 -10.227 -11.782  1.00 95.42           O  
ATOM   2345  OE2 GLU A 151       3.436 -10.471  -9.762  1.00 95.42           O  
ATOM   2346  N   VAL A 152      -1.334  -7.141  -9.861  1.00 94.97           N  
ATOM   2347  H   VAL A 152      -0.746  -6.810  -9.109  1.00 94.97           H  
ATOM   2348  CA  VAL A 152      -1.791  -6.162 -10.850  1.00 94.97           C  
ATOM   2349  HA  VAL A 152      -2.398  -6.667 -11.601  1.00 94.97           H  
ATOM   2350  C   VAL A 152      -0.575  -5.556 -11.529  1.00 94.97           C  
ATOM   2351  CB  VAL A 152      -2.648  -5.058 -10.209  1.00 94.97           C  
ATOM   2352  HB  VAL A 152      -2.028  -4.439  -9.561  1.00 94.97           H  
ATOM   2353  O   VAL A 152       0.299  -5.014 -10.862  1.00 94.97           O  
ATOM   2354  CG1 VAL A 152      -3.278  -4.160 -11.285  1.00 94.97           C  
ATOM   2355 HG11 VAL A 152      -3.919  -4.752 -11.938  1.00 94.97           H  
ATOM   2356 HG12 VAL A 152      -3.870  -3.382 -10.804  1.00 94.97           H  
ATOM   2357 HG13 VAL A 152      -2.501  -3.680 -11.880  1.00 94.97           H  
ATOM   2358  CG2 VAL A 152      -3.778  -5.649  -9.367  1.00 94.97           C  
ATOM   2359 HG21 VAL A 152      -3.368  -6.180  -8.509  1.00 94.97           H  
ATOM   2360 HG22 VAL A 152      -4.360  -6.347  -9.969  1.00 94.97           H  
ATOM   2361 HG23 VAL A 152      -4.414  -4.848  -8.989  1.00 94.97           H  
ATOM   2362  N   THR A 153      -0.520  -5.614 -12.857  1.00 92.66           N  
ATOM   2363  H   THR A 153      -1.285  -6.040 -13.360  1.00 92.66           H  
ATOM   2364  CA  THR A 153       0.568  -5.001 -13.630  1.00 92.66           C  
ATOM   2365  HA  THR A 153       1.360  -4.682 -12.952  1.00 92.66           H  
ATOM   2366  C   THR A 153       0.071  -3.767 -14.372  1.00 92.66           C  
ATOM   2367  CB  THR A 153       1.211  -6.006 -14.592  1.00 92.66           C  
ATOM   2368  HB  THR A 153       0.466  -6.372 -15.298  1.00 92.66           H  
ATOM   2369  O   THR A 153      -0.966  -3.806 -15.034  1.00 92.66           O  
ATOM   2370  CG2 THR A 153       2.392  -5.410 -15.361  1.00 92.66           C  
ATOM   2371 HG21 THR A 153       2.043  -4.654 -16.064  1.00 92.66           H  
ATOM   2372 HG22 THR A 153       2.895  -6.197 -15.923  1.00 92.66           H  
ATOM   2373 HG23 THR A 153       3.101  -4.959 -14.666  1.00 92.66           H  
ATOM   2374  OG1 THR A 153       1.749  -7.095 -13.879  1.00 92.66           O  
ATOM   2375  HG1 THR A 153       1.072  -7.510 -13.339  1.00 92.66           H  
ATOM   2376  N   PHE A 154       0.846  -2.691 -14.293  1.00 91.14           N  
ATOM   2377  H   PHE A 154       1.666  -2.748 -13.706  1.00 91.14           H  
ATOM   2378  CA  PHE A 154       0.703  -1.478 -15.089  1.00 91.14           C  
ATOM   2379  HA  PHE A 154      -0.213  -1.520 -15.679  1.00 91.14           H  
ATOM   2380  C   PHE A 154       1.894  -1.365 -16.033  1.00 91.14           C  
ATOM   2381  CB  PHE A 154       0.638  -0.257 -14.168  1.00 91.14           C  
ATOM   2382  HB2 PHE A 154       1.525  -0.244 -13.534  1.00 91.14           H  
ATOM   2383  HB3 PHE A 154       0.658   0.644 -14.781  1.00 91.14           H  
ATOM   2384  O   PHE A 154       3.022  -1.649 -15.634  1.00 91.14           O  
ATOM   2385  CG  PHE A 154      -0.588  -0.217 -13.286  1.00 91.14           C  
ATOM   2386  CD1 PHE A 154      -1.688   0.576 -13.659  1.00 91.14           C  
ATOM   2387  HD1 PHE A 154      -1.649   1.155 -14.570  1.00 91.14           H  
ATOM   2388  CD2 PHE A 154      -0.631  -0.964 -12.095  1.00 91.14           C  
ATOM   2389  HD2 PHE A 154       0.210  -1.577 -11.807  1.00 91.14           H  
ATOM   2390  CE1 PHE A 154      -2.825   0.631 -12.839  1.00 91.14           C  
ATOM   2391  HE1 PHE A 154      -3.657   1.266 -13.108  1.00 91.14           H  
ATOM   2392  CE2 PHE A 154      -1.776  -0.924 -11.284  1.00 91.14           C  
ATOM   2393  HE2 PHE A 154      -1.811  -1.509 -10.376  1.00 91.14           H  
ATOM   2394  CZ  PHE A 154      -2.868  -0.121 -11.655  1.00 91.14           C  
ATOM   2395  HZ  PHE A 154      -3.743  -0.064 -11.024  1.00 91.14           H  
ATOM   2396  N   SER A 155       1.655  -0.907 -17.259  1.00 87.79           N  
ATOM   2397  H   SER A 155       0.705  -0.676 -17.515  1.00 87.79           H  
ATOM   2398  CA  SER A 155       2.711  -0.602 -18.227  1.00 87.79           C  
ATOM   2399  HA  SER A 155       3.683  -0.785 -17.768  1.00 87.79           H  
ATOM   2400  C   SER A 155       2.670   0.873 -18.606  1.00 87.79           C  
ATOM   2401  CB  SER A 155       2.628  -1.503 -19.462  1.00 87.79           C  
ATOM   2402  HB2 SER A 155       3.402  -1.215 -20.173  1.00 87.79           H  
ATOM   2403  HB3 SER A 155       1.651  -1.394 -19.934  1.00 87.79           H  
ATOM   2404  O   SER A 155       1.602   1.501 -18.652  1.00 87.79           O  
ATOM   2405  OG  SER A 155       2.827  -2.850 -19.081  1.00 87.79           O  
ATOM   2406  HG  SER A 155       3.710  -2.890 -18.705  1.00 87.79           H  
ATOM   2407  N   ALA A 156       3.842   1.439 -18.861  1.00 78.17           N  
ATOM   2408  H   ALA A 156       4.689   0.901 -18.750  1.00 78.17           H  
ATOM   2409  CA  ALA A 156       3.986   2.825 -19.252  1.00 78.17           C  
ATOM   2410  HA  ALA A 156       3.045   3.191 -19.663  1.00 78.17           H  
ATOM   2411  C   ALA A 156       5.069   2.967 -20.316  1.00 78.17           C  
ATOM   2412  CB  ALA A 156       4.333   3.650 -18.012  1.00 78.17           C  
ATOM   2413  HB1 ALA A 156       4.220   4.709 -18.246  1.00 78.17           H  
ATOM   2414  HB2 ALA A 156       3.691   3.377 -17.175  1.00 78.17           H  
ATOM   2415  HB3 ALA A 156       5.366   3.466 -17.717  1.00 78.17           H  
ATOM   2416  O   ALA A 156       6.210   2.593 -20.093  1.00 78.17           O  
ATOM   2417  N   ASN A 157       4.733   3.601 -21.440  1.00 75.45           N  
ATOM   2418  H   ASN A 157       3.766   3.836 -21.613  1.00 75.45           H  
ATOM   2419  CA  ASN A 157       5.756   4.039 -22.395  1.00 75.45           C  
ATOM   2420  HA  ASN A 157       6.442   3.215 -22.590  1.00 75.45           H  
ATOM   2421  C   ASN A 157       6.594   5.205 -21.835  1.00 75.45           C  
ATOM   2422  CB  ASN A 157       5.074   4.448 -23.709  1.00 75.45           C  
ATOM   2423  HB2 ASN A 157       4.380   5.265 -23.513  1.00 75.45           H  
ATOM   2424  HB3 ASN A 157       5.836   4.811 -24.398  1.00 75.45           H  
ATOM   2425  O   ASN A 157       7.672   5.485 -22.348  1.00 75.45           O  
ATOM   2426  CG  ASN A 157       4.339   3.314 -24.401  1.00 75.45           C  
ATOM   2427  ND2 ASN A 157       3.339   3.627 -25.191  1.00 75.45           N  
ATOM   2428 HD21 ASN A 157       2.899   2.844 -25.652  1.00 75.45           H  
ATOM   2429 HD22 ASN A 157       3.110   4.594 -25.372  1.00 75.45           H  
ATOM   2430  OD1 ASN A 157       4.619   2.141 -24.254  1.00 75.45           O  
ATOM   2431  N   ASP A 158       6.075   5.897 -20.813  1.00 71.35           N  
ATOM   2432  H   ASP A 158       5.216   5.560 -20.404  1.00 71.35           H  
ATOM   2433  CA  ASP A 158       6.745   6.978 -20.094  1.00 71.35           C  
ATOM   2434  HA  ASP A 158       7.677   7.222 -20.604  1.00 71.35           H  
ATOM   2435  C   ASP A 158       7.027   6.538 -18.642  1.00 71.35           C  
ATOM   2436  CB  ASP A 158       5.876   8.245 -20.141  1.00 71.35           C  
ATOM   2437  HB2 ASP A 158       5.730   8.530 -21.183  1.00 71.35           H  
ATOM   2438  HB3 ASP A 158       4.899   8.026 -19.711  1.00 71.35           H  
ATOM   2439  O   ASP A 158       6.073   6.383 -17.869  1.00 71.35           O  
ATOM   2440  CG  ASP A 158       6.495   9.432 -19.388  1.00 71.35           C  
ATOM   2441  OD1 ASP A 158       7.618   9.290 -18.854  1.00 71.35           O  
ATOM   2442  OD2 ASP A 158       5.817  10.479 -19.326  1.00 71.35           O  
ATOM   2443  N   PRO A 159       8.299   6.356 -18.239  1.00 64.26           N  
ATOM   2444  CA  PRO A 159       8.652   5.953 -16.879  1.00 64.26           C  
ATOM   2445  HA  PRO A 159       8.180   4.997 -16.652  1.00 64.26           H  
ATOM   2446  C   PRO A 159       8.194   6.964 -15.815  1.00 64.26           C  
ATOM   2447  CB  PRO A 159      10.174   5.760 -16.892  1.00 64.26           C  
ATOM   2448  HB2 PRO A 159      10.399   4.713 -17.097  1.00 64.26           H  
ATOM   2449  HB3 PRO A 159      10.637   6.063 -15.953  1.00 64.26           H  
ATOM   2450  O   PRO A 159       7.921   6.570 -14.681  1.00 64.26           O  
ATOM   2451  CG  PRO A 159      10.655   6.616 -18.062  1.00 64.26           C  
ATOM   2452  HG2 PRO A 159      11.575   6.227 -18.499  1.00 64.26           H  
ATOM   2453  HG3 PRO A 159      10.794   7.644 -17.727  1.00 64.26           H  
ATOM   2454  CD  PRO A 159       9.494   6.559 -19.045  1.00 64.26           C  
ATOM   2455  HD2 PRO A 159       9.457   7.496 -19.601  1.00 64.26           H  
ATOM   2456  HD3 PRO A 159       9.620   5.716 -19.724  1.00 64.26           H  
ATOM   2457  N   HIS A 160       7.992   8.243 -16.164  1.00 67.68           N  
ATOM   2458  H   HIS A 160       8.140   8.527 -17.121  1.00 67.68           H  
ATOM   2459  CA  HIS A 160       7.467   9.242 -15.227  1.00 67.68           C  
ATOM   2460  HA  HIS A 160       8.080   9.213 -14.326  1.00 67.68           H  
ATOM   2461  C   HIS A 160       6.023   8.961 -14.786  1.00 67.68           C  
ATOM   2462  CB  HIS A 160       7.567  10.645 -15.838  1.00 67.68           C  
ATOM   2463  HB2 HIS A 160       7.116  11.360 -15.150  1.00 67.68           H  
ATOM   2464  HB3 HIS A 160       6.999  10.683 -16.767  1.00 67.68           H  
ATOM   2465  O   HIS A 160       5.600   9.459 -13.737  1.00 67.68           O  
ATOM   2466  CG  HIS A 160       8.983  11.086 -16.093  1.00 67.68           C  
ATOM   2467  CD2 HIS A 160       9.561  11.353 -17.305  1.00 67.68           C  
ATOM   2468  HD2 HIS A 160       9.077  11.276 -18.267  1.00 67.68           H  
ATOM   2469  ND1 HIS A 160       9.940  11.291 -15.129  1.00 67.68           N  
ATOM   2470  HD1 HIS A 160       9.831  11.079 -14.147  1.00 67.68           H  
ATOM   2471  CE1 HIS A 160      11.072  11.674 -15.741  1.00 67.68           C  
ATOM   2472  HE1 HIS A 160      12.012  11.872 -15.247  1.00 67.68           H  
ATOM   2473  NE2 HIS A 160      10.887  11.743 -17.067  1.00 67.68           N  
ATOM   2474  N   LYS A 161       5.268   8.124 -15.519  1.00 69.85           N  
ATOM   2475  H   LYS A 161       5.677   7.733 -16.355  1.00 69.85           H  
ATOM   2476  CA  LYS A 161       3.917   7.683 -15.119  1.00 69.85           C  
ATOM   2477  HA  LYS A 161       3.288   8.566 -15.011  1.00 69.85           H  
ATOM   2478  C   LYS A 161       3.933   6.976 -13.755  1.00 69.85           C  
ATOM   2479  CB  LYS A 161       3.330   6.780 -16.224  1.00 69.85           C  
ATOM   2480  HB2 LYS A 161       3.429   7.289 -17.183  1.00 69.85           H  
ATOM   2481  HB3 LYS A 161       3.919   5.863 -16.257  1.00 69.85           H  
ATOM   2482  O   LYS A 161       2.949   7.052 -13.019  1.00 69.85           O  
ATOM   2483  CG  LYS A 161       1.845   6.414 -16.013  1.00 69.85           C  
ATOM   2484  HG2 LYS A 161       1.752   5.874 -15.070  1.00 69.85           H  
ATOM   2485  HG3 LYS A 161       1.250   7.325 -15.950  1.00 69.85           H  
ATOM   2486  CD  LYS A 161       1.280   5.513 -17.131  1.00 69.85           C  
ATOM   2487  HD2 LYS A 161       1.187   6.088 -18.052  1.00 69.85           H  
ATOM   2488  HD3 LYS A 161       1.985   4.699 -17.300  1.00 69.85           H  
ATOM   2489  CE  LYS A 161      -0.076   4.880 -16.757  1.00 69.85           C  
ATOM   2490  HE2 LYS A 161      -0.850   5.647 -16.761  1.00 69.85           H  
ATOM   2491  HE3 LYS A 161      -0.000   4.510 -15.734  1.00 69.85           H  
ATOM   2492  NZ  LYS A 161      -0.450   3.742 -17.654  1.00 69.85           N  
ATOM   2493  HZ1 LYS A 161      -0.716   4.055 -18.576  1.00 69.85           H  
ATOM   2494  HZ2 LYS A 161       0.307   3.081 -17.759  1.00 69.85           H  
ATOM   2495  HZ3 LYS A 161      -1.210   3.187 -17.287  1.00 69.85           H  
ATOM   2496  N   PHE A 162       5.046   6.337 -13.394  1.00 75.33           N  
ATOM   2497  H   PHE A 162       5.827   6.333 -14.033  1.00 75.33           H  
ATOM   2498  CA  PHE A 162       5.216   5.620 -12.130  1.00 75.33           C  
ATOM   2499  HA  PHE A 162       4.250   5.221 -11.822  1.00 75.33           H  
ATOM   2500  C   PHE A 162       5.680   6.497 -10.961  1.00 75.33           C  
ATOM   2501  CB  PHE A 162       6.163   4.440 -12.362  1.00 75.33           C  
ATOM   2502  HB2 PHE A 162       7.129   4.830 -12.682  1.00 75.33           H  
ATOM   2503  HB3 PHE A 162       6.332   3.931 -11.413  1.00 75.33           H  
ATOM   2504  O   PHE A 162       5.786   6.000  -9.845  1.00 75.33           O  
ATOM   2505  CG  PHE A 162       5.669   3.423 -13.373  1.00 75.33           C  
ATOM   2506  CD1 PHE A 162       4.356   2.917 -13.306  1.00 75.33           C  
ATOM   2507  HD1 PHE A 162       3.711   3.215 -12.492  1.00 75.33           H  
ATOM   2508  CD2 PHE A 162       6.530   2.978 -14.389  1.00 75.33           C  
ATOM   2509  HD2 PHE A 162       7.544   3.346 -14.445  1.00 75.33           H  
ATOM   2510  CE1 PHE A 162       3.896   1.999 -14.267  1.00 75.33           C  
ATOM   2511  HE1 PHE A 162       2.892   1.607 -14.207  1.00 75.33           H  
ATOM   2512  CE2 PHE A 162       6.081   2.042 -15.332  1.00 75.33           C  
ATOM   2513  HE2 PHE A 162       6.756   1.702 -16.103  1.00 75.33           H  
ATOM   2514  CZ  PHE A 162       4.765   1.552 -15.275  1.00 75.33           C  
ATOM   2515  HZ  PHE A 162       4.436   0.821 -15.999  1.00 75.33           H  
ATOM   2516  N   ASN A 163       5.887   7.804 -11.162  1.00 74.00           N  
ATOM   2517  H   ASN A 163       5.837   8.165 -12.104  1.00 74.00           H  
ATOM   2518  CA  ASN A 163       6.381   8.688 -10.100  1.00 74.00           C  
ATOM   2519  HA  ASN A 163       7.202   8.178  -9.597  1.00 74.00           H  
ATOM   2520  C   ASN A 163       5.339   9.005  -9.014  1.00 74.00           C  
ATOM   2521  CB  ASN A 163       6.945   9.982 -10.717  1.00 74.00           C  
ATOM   2522  HB2 ASN A 163       6.238  10.403 -11.433  1.00 74.00           H  
ATOM   2523  HB3 ASN A 163       7.105  10.711  -9.923  1.00 74.00           H  
ATOM   2524  O   ASN A 163       5.693   9.581  -7.985  1.00 74.00           O  
ATOM   2525  CG  ASN A 163       8.291   9.774 -11.386  1.00 74.00           C  
ATOM   2526  ND2 ASN A 163       8.877  10.800 -11.955  1.00 74.00           N  
ATOM   2527 HD21 ASN A 163       9.856  10.626 -12.129  1.00 74.00           H  
ATOM   2528 HD22 ASN A 163       8.471  11.721 -11.876  1.00 74.00           H  
ATOM   2529  OD1 ASN A 163       8.880   8.715 -11.372  1.00 74.00           O  
ATOM   2530  N   ARG A 164       4.053   8.702  -9.244  1.00 81.37           N  
ATOM   2531  H   ARG A 164       3.842   8.202 -10.096  1.00 81.37           H  
ATOM   2532  CA  ARG A 164       2.955   9.064  -8.330  1.00 81.37           C  
ATOM   2533  HA  ARG A 164       3.367   9.163  -7.326  1.00 81.37           H  
ATOM   2534  C   ARG A 164       1.865   7.988  -8.208  1.00 81.37           C  
ATOM   2535  CB  ARG A 164       2.365  10.431  -8.722  1.00 81.37           C  
ATOM   2536  HB2 ARG A 164       1.974  10.380  -9.738  1.00 81.37           H  
ATOM   2537  HB3 ARG A 164       1.544  10.659  -8.043  1.00 81.37           H  
ATOM   2538  O   ARG A 164       0.711   8.274  -8.545  1.00 81.37           O  
ATOM   2539  CG  ARG A 164       3.387  11.568  -8.625  1.00 81.37           C  
ATOM   2540  HG2 ARG A 164       4.181  11.422  -9.357  1.00 81.37           H  
ATOM   2541  HG3 ARG A 164       3.816  11.586  -7.623  1.00 81.37           H  
ATOM   2542  CD  ARG A 164       2.714  12.905  -8.912  1.00 81.37           C  
ATOM   2543  HD2 ARG A 164       2.317  12.886  -9.927  1.00 81.37           H  
ATOM   2544  HD3 ARG A 164       1.897  13.044  -8.204  1.00 81.37           H  
ATOM   2545  NE  ARG A 164       3.681  14.002  -8.766  1.00 81.37           N  
ATOM   2546  HE  ARG A 164       4.581  13.756  -8.379  1.00 81.37           H  
ATOM   2547  NH1 ARG A 164       2.316  15.695  -9.481  1.00 81.37           N  
ATOM   2548 HH11 ARG A 164       2.185  16.670  -9.712  1.00 81.37           H  
ATOM   2549 HH12 ARG A 164       1.608  15.003  -9.680  1.00 81.37           H  
ATOM   2550  NH2 ARG A 164       4.403  16.153  -8.816  1.00 81.37           N  
ATOM   2551 HH21 ARG A 164       4.252  17.135  -8.995  1.00 81.37           H  
ATOM   2552 HH22 ARG A 164       5.280  15.853  -8.416  1.00 81.37           H  
ATOM   2553  CZ  ARG A 164       3.463  15.276  -9.020  1.00 81.37           C  
ATOM   2554  N   PRO A 165       2.183   6.748  -7.797  1.00 86.56           N  
ATOM   2555  CA  PRO A 165       1.156   5.747  -7.594  1.00 86.56           C  
ATOM   2556  HA  PRO A 165       0.477   5.740  -8.447  1.00 86.56           H  
ATOM   2557  C   PRO A 165       0.354   6.065  -6.326  1.00 86.56           C  
ATOM   2558  CB  PRO A 165       1.885   4.407  -7.553  1.00 86.56           C  
ATOM   2559  HB2 PRO A 165       1.354   3.672  -6.949  1.00 86.56           H  
ATOM   2560  HB3 PRO A 165       2.017   4.038  -8.570  1.00 86.56           H  
ATOM   2561  O   PRO A 165       0.878   6.522  -5.307  1.00 86.56           O  
ATOM   2562  CG  PRO A 165       3.248   4.763  -6.967  1.00 86.56           C  
ATOM   2563  HG2 PRO A 165       3.186   4.698  -5.881  1.00 86.56           H  
ATOM   2564  HG3 PRO A 165       4.029   4.098  -7.336  1.00 86.56           H  
ATOM   2565  CD  PRO A 165       3.482   6.211  -7.416  1.00 86.56           C  
ATOM   2566  HD2 PRO A 165       3.944   6.790  -6.616  1.00 86.56           H  
ATOM   2567  HD3 PRO A 165       4.129   6.210  -8.294  1.00 86.56           H  
ATOM   2568  N   GLN A 166      -0.945   5.816  -6.401  1.00 91.28           N  
ATOM   2569  H   GLN A 166      -1.309   5.458  -7.272  1.00 91.28           H  
ATOM   2570  CA  GLN A 166      -1.891   5.992  -5.310  1.00 91.28           C  
ATOM   2571  HA  GLN A 166      -1.357   6.229  -4.389  1.00 91.28           H  
ATOM   2572  C   GLN A 166      -2.640   4.679  -5.104  1.00 91.28           C  
ATOM   2573  CB  GLN A 166      -2.820   7.164  -5.651  1.00 91.28           C  
ATOM   2574  HB2 GLN A 166      -3.347   6.914  -6.571  1.00 91.28           H  
ATOM   2575  HB3 GLN A 166      -2.212   8.049  -5.842  1.00 91.28           H  
ATOM   2576  O   GLN A 166      -3.125   4.069  -6.057  1.00 91.28           O  
ATOM   2577  CG  GLN A 166      -3.853   7.514  -4.566  1.00 91.28           C  
ATOM   2578  HG2 GLN A 166      -3.343   7.909  -3.688  1.00 91.28           H  
ATOM   2579  HG3 GLN A 166      -4.399   6.618  -4.269  1.00 91.28           H  
ATOM   2580  CD  GLN A 166      -4.877   8.540  -5.060  1.00 91.28           C  
ATOM   2581  NE2 GLN A 166      -5.809   8.957  -4.246  1.00 91.28           N  
ATOM   2582 HE21 GLN A 166      -6.424   9.685  -4.580  1.00 91.28           H  
ATOM   2583 HE22 GLN A 166      -5.652   8.925  -3.248  1.00 91.28           H  
ATOM   2584  OE1 GLN A 166      -4.884   8.994  -6.199  1.00 91.28           O  
ATOM   2585  N   PHE A 167      -2.749   4.269  -3.851  1.00 91.91           N  
ATOM   2586  H   PHE A 167      -2.321   4.826  -3.125  1.00 91.91           H  
ATOM   2587  CA  PHE A 167      -3.452   3.079  -3.410  1.00 91.91           C  
ATOM   2588  HA  PHE A 167      -3.911   2.586  -4.267  1.00 91.91           H  
ATOM   2589  C   PHE A 167      -4.542   3.514  -2.438  1.00 91.91           C  
ATOM   2590  CB  PHE A 167      -2.468   2.089  -2.767  1.00 91.91           C  
ATOM   2591  HB2 PHE A 167      -2.975   1.135  -2.623  1.00 91.91           H  
ATOM   2592  HB3 PHE A 167      -2.190   2.456  -1.779  1.00 91.91           H  
ATOM   2593  O   PHE A 167      -4.302   4.304  -1.529  1.00 91.91           O  
ATOM   2594  CG  PHE A 167      -1.201   1.867  -3.572  1.00 91.91           C  
ATOM   2595  CD1 PHE A 167      -1.177   0.902  -4.591  1.00 91.91           C  
ATOM   2596  HD1 PHE A 167      -2.045   0.280  -4.754  1.00 91.91           H  
ATOM   2597  CD2 PHE A 167      -0.059   2.658  -3.335  1.00 91.91           C  
ATOM   2598  HD2 PHE A 167      -0.070   3.402  -2.553  1.00 91.91           H  
ATOM   2599  CE1 PHE A 167      -0.032   0.742  -5.389  1.00 91.91           C  
ATOM   2600  HE1 PHE A 167      -0.017  -0.001  -6.172  1.00 91.91           H  
ATOM   2601  CE2 PHE A 167       1.087   2.499  -4.133  1.00 91.91           C  
ATOM   2602  HE2 PHE A 167       1.956   3.115  -3.960  1.00 91.91           H  
ATOM   2603  CZ  PHE A 167       1.096   1.548  -5.167  1.00 91.91           C  
ATOM   2604  HZ  PHE A 167       1.968   1.436  -5.794  1.00 91.91           H  
ATOM   2605  N   THR A 168      -5.748   3.008  -2.610  1.00 93.89           N  
ATOM   2606  H   THR A 168      -5.913   2.407  -3.405  1.00 93.89           H  
ATOM   2607  CA  THR A 168      -6.819   3.141  -1.627  1.00 93.89           C  
ATOM   2608  HA  THR A 168      -6.455   3.635  -0.726  1.00 93.89           H  
ATOM   2609  C   THR A 168      -7.247   1.741  -1.254  1.00 93.89           C  
ATOM   2610  CB  THR A 168      -7.997   3.950  -2.171  1.00 93.89           C  
ATOM   2611  HB  THR A 168      -8.466   3.402  -2.988  1.00 93.89           H  
ATOM   2612  O   THR A 168      -7.595   0.962  -2.136  1.00 93.89           O  
ATOM   2613  CG2 THR A 168      -9.047   4.211  -1.100  1.00 93.89           C  
ATOM   2614 HG21 THR A 168      -9.396   3.272  -0.671  1.00 93.89           H  
ATOM   2615 HG22 THR A 168      -8.637   4.838  -0.309  1.00 93.89           H  
ATOM   2616 HG23 THR A 168      -9.905   4.698  -1.564  1.00 93.89           H  
ATOM   2617  OG1 THR A 168      -7.562   5.206  -2.652  1.00 93.89           O  
ATOM   2618  HG1 THR A 168      -6.902   5.533  -2.036  1.00 93.89           H  
ATOM   2619  N   ILE A 169      -7.176   1.423   0.031  1.00 92.16           N  
ATOM   2620  H   ILE A 169      -6.913   2.136   0.697  1.00 92.16           H  
ATOM   2621  CA  ILE A 169      -7.586   0.135   0.576  1.00 92.16           C  
ATOM   2622  HA  ILE A 169      -7.825  -0.554  -0.235  1.00 92.16           H  
ATOM   2623  C   ILE A 169      -8.856   0.371   1.374  1.00 92.16           C  
ATOM   2624  CB  ILE A 169      -6.449  -0.494   1.401  1.00 92.16           C  
ATOM   2625  HB  ILE A 169      -6.112   0.226   2.147  1.00 92.16           H  
ATOM   2626  O   ILE A 169      -8.873   1.172   2.310  1.00 92.16           O  
ATOM   2627  CG1 ILE A 169      -5.279  -0.854   0.462  1.00 92.16           C  
ATOM   2628 HG12 ILE A 169      -5.153  -0.105  -0.320  1.00 92.16           H  
ATOM   2629 HG13 ILE A 169      -5.498  -1.801  -0.032  1.00 92.16           H  
ATOM   2630  CG2 ILE A 169      -6.924  -1.776   2.112  1.00 92.16           C  
ATOM   2631 HG21 ILE A 169      -7.683  -1.535   2.856  1.00 92.16           H  
ATOM   2632 HG22 ILE A 169      -6.099  -2.261   2.633  1.00 92.16           H  
ATOM   2633 HG23 ILE A 169      -7.351  -2.475   1.392  1.00 92.16           H  
ATOM   2634  CD1 ILE A 169      -3.943  -0.977   1.180  1.00 92.16           C  
ATOM   2635 HD11 ILE A 169      -3.287  -1.604   0.575  1.00 92.16           H  
ATOM   2636 HD12 ILE A 169      -3.504   0.018   1.250  1.00 92.16           H  
ATOM   2637 HD13 ILE A 169      -4.053  -1.436   2.162  1.00 92.16           H  
ATOM   2638  N   GLU A 170      -9.913  -0.316   0.971  1.00 91.92           N  
ATOM   2639  H   GLU A 170      -9.815  -0.938   0.181  1.00 91.92           H  
ATOM   2640  CA  GLU A 170     -11.234  -0.270   1.576  1.00 91.92           C  
ATOM   2641  HA  GLU A 170     -11.215   0.419   2.421  1.00 91.92           H  
ATOM   2642  C   GLU A 170     -11.573  -1.663   2.122  1.00 91.92           C  
ATOM   2643  CB  GLU A 170     -12.280   0.271   0.575  1.00 91.92           C  
ATOM   2644  HB2 GLU A 170     -13.223   0.382   1.110  1.00 91.92           H  
ATOM   2645  HB3 GLU A 170     -12.416  -0.446  -0.235  1.00 91.92           H  
ATOM   2646  O   GLU A 170     -11.300  -2.685   1.494  1.00 91.92           O  
ATOM   2647  CG  GLU A 170     -11.862   1.635  -0.020  1.00 91.92           C  
ATOM   2648  HG2 GLU A 170     -11.501   2.257   0.799  1.00 91.92           H  
ATOM   2649  HG3 GLU A 170     -11.027   1.480  -0.703  1.00 91.92           H  
ATOM   2650  CD  GLU A 170     -12.961   2.424  -0.761  1.00 91.92           C  
ATOM   2651  OE1 GLU A 170     -12.659   3.590  -1.152  1.00 91.92           O  
ATOM   2652  OE2 GLU A 170     -14.117   1.960  -0.824  1.00 91.92           O  
ATOM   2653  N   TRP A 171     -12.130  -1.711   3.326  1.00 86.63           N  
ATOM   2654  H   TRP A 171     -12.350  -0.836   3.780  1.00 86.63           H  
ATOM   2655  CA  TRP A 171     -12.559  -2.935   4.002  1.00 86.63           C  
ATOM   2656  HA  TRP A 171     -12.703  -3.722   3.262  1.00 86.63           H  
ATOM   2657  C   TRP A 171     -13.914  -2.713   4.679  1.00 86.63           C  
ATOM   2658  CB  TRP A 171     -11.473  -3.410   4.982  1.00 86.63           C  
ATOM   2659  HB2 TRP A 171     -11.765  -4.381   5.380  1.00 86.63           H  
ATOM   2660  HB3 TRP A 171     -10.553  -3.562   4.418  1.00 86.63           H  
ATOM   2661  O   TRP A 171     -14.359  -1.565   4.804  1.00 86.63           O  
ATOM   2662  CG  TRP A 171     -11.148  -2.505   6.132  1.00 86.63           C  
ATOM   2663  CD1 TRP A 171     -11.625  -2.628   7.390  1.00 86.63           C  
ATOM   2664  HD1 TRP A 171     -12.306  -3.401   7.712  1.00 86.63           H  
ATOM   2665  CD2 TRP A 171     -10.211  -1.392   6.175  1.00 86.63           C  
ATOM   2666  CE2 TRP A 171     -10.184  -0.875   7.505  1.00 86.63           C  
ATOM   2667  CE3 TRP A 171      -9.377  -0.775   5.222  1.00 86.63           C  
ATOM   2668  HE3 TRP A 171      -9.389  -1.142   4.206  1.00 86.63           H  
ATOM   2669  NE1 TRP A 171     -11.084  -1.651   8.199  1.00 86.63           N  
ATOM   2670  HE1 TRP A 171     -11.203  -1.666   9.202  1.00 86.63           H  
ATOM   2671  CH2 TRP A 171      -8.536   0.768   6.904  1.00 86.63           C  
ATOM   2672  HH2 TRP A 171      -7.874   1.571   7.193  1.00 86.63           H  
ATOM   2673  CZ2 TRP A 171      -9.366   0.196   7.876  1.00 86.63           C  
ATOM   2674  HZ2 TRP A 171      -9.345   0.546   8.897  1.00 86.63           H  
ATOM   2675  CZ3 TRP A 171      -8.537   0.292   5.582  1.00 86.63           C  
ATOM   2676  HZ3 TRP A 171      -7.885   0.732   4.841  1.00 86.63           H  
ATOM   2677  N   GLY A 172     -14.559  -3.804   5.098  1.00 71.06           N  
ATOM   2678  H   GLY A 172     -14.106  -4.698   4.976  1.00 71.06           H  
ATOM   2679  CA  GLY A 172     -15.801  -3.781   5.883  1.00 71.06           C  
ATOM   2680  HA2 GLY A 172     -16.094  -4.798   6.142  1.00 71.06           H  
ATOM   2681  HA3 GLY A 172     -16.599  -3.323   5.298  1.00 71.06           H  
ATOM   2682  C   GLY A 172     -15.695  -3.007   7.190  1.00 71.06           C  
ATOM   2683  O   GLY A 172     -14.563  -2.791   7.680  1.00 71.06           O  
ATOM   2684  OXT GLY A 172     -16.759  -2.536   7.629  1.00 71.06           O  
TER    2685      GLY A 172                                                       
END   
