# Supplementary material for: Single-chain dimers from de novo immunoglobulins as robust scaffolds for multiple binding loops
Source: Nat Commun. 2023 Sep 23;14:5939. doi: 10.1038/s41467-023-41717-5 (PMC10517939; doi:10.1038/s41467-023-41717-5)
Supplement: Supplementary file 3 — Supplementary Data 1 [file 41467_2023_41717_MOESM3_ESM.zip › design_models/scIg+EF/scIg12+EF2e+EF3a/ranked_5.pdb]

ATOM      1  N   GLY A   1     -10.919  -4.535   9.482  1.00 79.74           N  
ATOM      2  H   GLY A   1     -10.385  -4.649  10.332  1.00 79.74           H  
ATOM      3  H2  GLY A   1     -10.651  -3.634   9.110  1.00 79.74           H  
ATOM      4  H3  GLY A   1     -11.906  -4.506   9.696  1.00 79.74           H  
ATOM      5  CA  GLY A   1     -10.602  -5.593   8.500  1.00 79.74           C  
ATOM      6  HA2 GLY A   1     -11.115  -5.368   7.565  1.00 79.74           H  
ATOM      7  HA3 GLY A   1     -10.938  -6.556   8.885  1.00 79.74           H  
ATOM      8  C   GLY A   1      -9.109  -5.671   8.222  1.00 79.74           C  
ATOM      9  O   GLY A   1      -8.354  -4.852   8.732  1.00 79.74           O  
ATOM     10  N   ARG A   2      -8.672  -6.665   7.440  1.00 86.07           N  
ATOM     11  H   ARG A   2      -9.332  -7.314   7.036  1.00 86.07           H  
ATOM     12  CA  ARG A   2      -7.261  -6.861   7.081  1.00 86.07           C  
ATOM     13  HA  ARG A   2      -6.702  -5.952   7.300  1.00 86.07           H  
ATOM     14  C   ARG A   2      -7.109  -7.140   5.591  1.00 86.07           C  
ATOM     15  CB  ARG A   2      -6.673  -7.996   7.937  1.00 86.07           C  
ATOM     16  HB2 ARG A   2      -7.332  -8.862   7.876  1.00 86.07           H  
ATOM     17  HB3 ARG A   2      -6.636  -7.664   8.974  1.00 86.07           H  
ATOM     18  O   ARG A   2      -7.791  -8.014   5.058  1.00 86.07           O  
ATOM     19  CG  ARG A   2      -5.265  -8.423   7.494  1.00 86.07           C  
ATOM     20  HG2 ARG A   2      -5.309  -8.838   6.487  1.00 86.07           H  
ATOM     21  HG3 ARG A   2      -4.590  -7.567   7.500  1.00 86.07           H  
ATOM     22  CD  ARG A   2      -4.745  -9.506   8.435  1.00 86.07           C  
ATOM     23  HD2 ARG A   2      -5.519 -10.262   8.565  1.00 86.07           H  
ATOM     24  HD3 ARG A   2      -4.549  -9.051   9.406  1.00 86.07           H  
ATOM     25  NE  ARG A   2      -3.549 -10.164   7.881  1.00 86.07           N  
ATOM     26  HE  ARG A   2      -3.595 -10.417   6.905  1.00 86.07           H  
ATOM     27  NH1 ARG A   2      -2.417 -10.407   9.857  1.00 86.07           N  
ATOM     28 HH11 ARG A   2      -2.902  -9.596  10.213  1.00 86.07           H  
ATOM     29 HH12 ARG A   2      -1.570 -10.622  10.362  1.00 86.07           H  
ATOM     30  NH2 ARG A   2      -1.568 -11.264   7.974  1.00 86.07           N  
ATOM     31 HH21 ARG A   2      -1.631 -11.423   6.979  1.00 86.07           H  
ATOM     32 HH22 ARG A   2      -0.768 -11.585   8.501  1.00 86.07           H  
ATOM     33  CZ  ARG A   2      -2.525 -10.612   8.576  1.00 86.07           C  
ATOM     34  N   VAL A   3      -6.163  -6.453   4.955  1.00 87.57           N  
ATOM     35  H   VAL A   3      -5.666  -5.744   5.475  1.00 87.57           H  
ATOM     36  CA  VAL A   3      -5.705  -6.755   3.594  1.00 87.57           C  
ATOM     37  HA  VAL A   3      -6.140  -7.705   3.284  1.00 87.57           H  
ATOM     38  C   VAL A   3      -4.202  -6.930   3.568  1.00 87.57           C  
ATOM     39  CB  VAL A   3      -6.162  -5.694   2.584  1.00 87.57           C  
ATOM     40  HB  VAL A   3      -6.029  -4.700   3.013  1.00 87.57           H  
ATOM     41  O   VAL A   3      -3.443  -6.114   4.090  1.00 87.57           O  
ATOM     42  CG1 VAL A   3      -5.447  -5.741   1.226  1.00 87.57           C  
ATOM     43 HG11 VAL A   3      -5.914  -5.037   0.537  1.00 87.57           H  
ATOM     44 HG12 VAL A   3      -5.504  -6.744   0.803  1.00 87.57           H  
ATOM     45 HG13 VAL A   3      -4.400  -5.463   1.346  1.00 87.57           H  
ATOM     46  CG2 VAL A   3      -7.636  -5.931   2.286  1.00 87.57           C  
ATOM     47 HG21 VAL A   3      -7.760  -6.786   1.621  1.00 87.57           H  
ATOM     48 HG22 VAL A   3      -8.200  -6.127   3.197  1.00 87.57           H  
ATOM     49 HG23 VAL A   3      -8.020  -5.035   1.798  1.00 87.57           H  
ATOM     50  N   GLU A   4      -3.770  -7.998   2.916  1.00 90.16           N  
ATOM     51  H   GLU A   4      -4.456  -8.599   2.481  1.00 90.16           H  
ATOM     52  CA  GLU A   4      -2.372  -8.246   2.616  1.00 90.16           C  
ATOM     53  HA  GLU A   4      -1.751  -7.621   3.258  1.00 90.16           H  
ATOM     54  C   GLU A   4      -2.080  -7.863   1.164  1.00 90.16           C  
ATOM     55  CB  GLU A   4      -2.040  -9.705   2.952  1.00 90.16           C  
ATOM     56  HB2 GLU A   4      -2.605 -10.368   2.297  1.00 90.16           H  
ATOM     57  HB3 GLU A   4      -2.345  -9.887   3.982  1.00 90.16           H  
ATOM     58  O   GLU A   4      -2.777  -8.283   0.242  1.00 90.16           O  
ATOM     59  CG  GLU A   4      -0.544 -10.017   2.815  1.00 90.16           C  
ATOM     60  HG2 GLU A   4       0.021  -9.302   3.412  1.00 90.16           H  
ATOM     61  HG3 GLU A   4      -0.248  -9.893   1.773  1.00 90.16           H  
ATOM     62  CD  GLU A   4      -0.184 -11.438   3.281  1.00 90.16           C  
ATOM     63  OE1 GLU A   4       0.859 -11.958   2.812  1.00 90.16           O  
ATOM     64  OE2 GLU A   4      -0.832 -11.959   4.215  1.00 90.16           O  
ATOM     65  N   VAL A   5      -1.030  -7.068   0.972  1.00 89.29           N  
ATOM     66  H   VAL A   5      -0.525  -6.755   1.788  1.00 89.29           H  
ATOM     67  CA  VAL A   5      -0.460  -6.710  -0.325  1.00 89.29           C  
ATOM     68  HA  VAL A   5      -1.015  -7.217  -1.115  1.00 89.29           H  
ATOM     69  C   VAL A   5       0.981  -7.183  -0.351  1.00 89.29           C  
ATOM     70  CB  VAL A   5      -0.532  -5.198  -0.598  1.00 89.29           C  
ATOM     71  HB  VAL A   5       0.066  -4.658   0.137  1.00 89.29           H  
ATOM     72  O   VAL A   5       1.838  -6.647   0.349  1.00 89.29           O  
ATOM     73  CG1 VAL A   5       0.011  -4.863  -1.993  1.00 89.29           C  
ATOM     74 HG11 VAL A   5      -0.552  -5.407  -2.751  1.00 89.29           H  
ATOM     75 HG12 VAL A   5       1.067  -5.126  -2.064  1.00 89.29           H  
ATOM     76 HG13 VAL A   5      -0.080  -3.793  -2.180  1.00 89.29           H  
ATOM     77  CG2 VAL A   5      -1.969  -4.697  -0.487  1.00 89.29           C  
ATOM     78 HG21 VAL A   5      -2.051  -3.701  -0.922  1.00 89.29           H  
ATOM     79 HG22 VAL A   5      -2.253  -4.657   0.564  1.00 89.29           H  
ATOM     80 HG23 VAL A   5      -2.650  -5.375  -1.002  1.00 89.29           H  
ATOM     81  N   ARG A   6       1.285  -8.172  -1.182  1.00 88.88           N  
ATOM     82  H   ARG A   6       0.538  -8.571  -1.733  1.00 88.88           H  
ATOM     83  CA  ARG A   6       2.664  -8.564  -1.463  1.00 88.88           C  
ATOM     84  HA  ARG A   6       3.334  -8.102  -0.738  1.00 88.88           H  
ATOM     85  C   ARG A   6       3.067  -8.039  -2.828  1.00 88.88           C  
ATOM     86  CB  ARG A   6       2.817 -10.079  -1.331  1.00 88.88           C  
ATOM     87  HB2 ARG A   6       2.175 -10.580  -2.055  1.00 88.88           H  
ATOM     88  HB3 ARG A   6       2.527 -10.385  -0.326  1.00 88.88           H  
ATOM     89  O   ARG A   6       2.396  -8.331  -3.812  1.00 88.88           O  
ATOM     90  CG  ARG A   6       4.279 -10.459  -1.591  1.00 88.88           C  
ATOM     91  HG2 ARG A   6       4.929  -9.961  -0.871  1.00 88.88           H  
ATOM     92  HG3 ARG A   6       4.567 -10.135  -2.590  1.00 88.88           H  
ATOM     93  CD  ARG A   6       4.504 -11.961  -1.529  1.00 88.88           C  
ATOM     94  HD2 ARG A   6       5.493 -12.145  -1.949  1.00 88.88           H  
ATOM     95  HD3 ARG A   6       3.759 -12.467  -2.142  1.00 88.88           H  
ATOM     96  NE  ARG A   6       4.494 -12.469  -0.151  1.00 88.88           N  
ATOM     97  HE  ARG A   6       4.268 -11.819   0.588  1.00 88.88           H  
ATOM     98  NH1 ARG A   6       4.932 -14.634  -0.729  1.00 88.88           N  
ATOM     99 HH11 ARG A   6       5.043 -15.609  -0.490  1.00 88.88           H  
ATOM    100 HH12 ARG A   6       5.014 -14.318  -1.685  1.00 88.88           H  
ATOM    101  NH2 ARG A   6       4.721 -14.045   1.442  1.00 88.88           N  
ATOM    102 HH21 ARG A   6       4.676 -15.017   1.714  1.00 88.88           H  
ATOM    103 HH22 ARG A   6       4.497 -13.319   2.107  1.00 88.88           H  
ATOM    104  CZ  ARG A   6       4.714 -13.719   0.181  1.00 88.88           C  
ATOM    105  N   VAL A   7       4.186  -7.328  -2.885  1.00 84.71           N  
ATOM    106  H   VAL A   7       4.723  -7.183  -2.042  1.00 84.71           H  
ATOM    107  CA  VAL A   7       4.791  -6.890  -4.142  1.00 84.71           C  
ATOM    108  HA  VAL A   7       4.102  -7.094  -4.962  1.00 84.71           H  
ATOM    109  C   VAL A   7       6.054  -7.712  -4.367  1.00 84.71           C  
ATOM    110  CB  VAL A   7       5.056  -5.376  -4.152  1.00 84.71           C  
ATOM    111  HB  VAL A   7       5.864  -5.146  -3.458  1.00 84.71           H  
ATOM    112  O   VAL A   7       6.901  -7.813  -3.485  1.00 84.71           O  
ATOM    113  CG1 VAL A   7       5.478  -4.914  -5.548  1.00 84.71           C  
ATOM    114 HG11 VAL A   7       4.700  -5.152  -6.274  1.00 84.71           H  
ATOM    115 HG12 VAL A   7       6.403  -5.407  -5.845  1.00 84.71           H  
ATOM    116 HG13 VAL A   7       5.648  -3.838  -5.550  1.00 84.71           H  
ATOM    117  CG2 VAL A   7       3.818  -4.568  -3.732  1.00 84.71           C  
ATOM    118 HG21 VAL A   7       2.968  -4.827  -4.363  1.00 84.71           H  
ATOM    119 HG22 VAL A   7       4.022  -3.502  -3.826  1.00 84.71           H  
ATOM    120 HG23 VAL A   7       3.569  -4.772  -2.690  1.00 84.71           H  
ATOM    121  N   GLU A   8       6.168  -8.339  -5.529  1.00 82.77           N  
ATOM    122  H   GLU A   8       5.413  -8.254  -6.195  1.00 82.77           H  
ATOM    123  CA  GLU A   8       7.339  -9.112  -5.936  1.00 82.77           C  
ATOM    124  HA  GLU A   8       8.113  -9.033  -5.172  1.00 82.77           H  
ATOM    125  C   GLU A   8       7.901  -8.528  -7.231  1.00 82.77           C  
ATOM    126  CB  GLU A   8       6.999 -10.606  -6.108  1.00 82.77           C  
ATOM    127  HB2 GLU A   8       6.269 -10.718  -6.910  1.00 82.77           H  
ATOM    128  HB3 GLU A   8       7.913 -11.123  -6.400  1.00 82.77           H  
ATOM    129  O   GLU A   8       7.169  -8.384  -8.210  1.00 82.77           O  
ATOM    130  CG  GLU A   8       6.445 -11.276  -4.833  1.00 82.77           C  
ATOM    131  HG2 GLU A   8       5.489 -10.816  -4.586  1.00 82.77           H  
ATOM    132  HG3 GLU A   8       7.134 -11.084  -4.011  1.00 82.77           H  
ATOM    133  CD  GLU A   8       6.230 -12.800  -4.955  1.00 82.77           C  
ATOM    134  OE1 GLU A   8       5.901 -13.426  -3.911  1.00 82.77           O  
ATOM    135  OE2 GLU A   8       6.423 -13.364  -6.057  1.00 82.77           O  
ATOM    136  N   PHE A   9       9.197  -8.227  -7.243  1.00 76.89           N  
ATOM    137  H   PHE A   9       9.730  -8.357  -6.396  1.00 76.89           H  
ATOM    138  CA  PHE A   9       9.935  -7.791  -8.425  1.00 76.89           C  
ATOM    139  HA  PHE A   9       9.232  -7.506  -9.208  1.00 76.89           H  
ATOM    140  C   PHE A   9      10.781  -8.961  -8.934  1.00 76.89           C  
ATOM    141  CB  PHE A   9      10.782  -6.550  -8.102  1.00 76.89           C  
ATOM    142  HB2 PHE A   9      11.588  -6.836  -7.427  1.00 76.89           H  
ATOM    143  HB3 PHE A   9      11.241  -6.191  -9.024  1.00 76.89           H  
ATOM    144  O   PHE A   9      11.604  -9.521  -8.204  1.00 76.89           O  
ATOM    145  CG  PHE A   9       9.995  -5.416  -7.472  1.00 76.89           C  
ATOM    146  CD1 PHE A   9       9.311  -4.479  -8.269  1.00 76.89           C  
ATOM    147  HD1 PHE A   9       9.360  -4.542  -9.346  1.00 76.89           H  
ATOM    148  CD2 PHE A   9       9.924  -5.322  -6.070  1.00 76.89           C  
ATOM    149  HD2 PHE A   9      10.455  -6.030  -5.451  1.00 76.89           H  
ATOM    150  CE1 PHE A   9       8.559  -3.460  -7.654  1.00 76.89           C  
ATOM    151  HE1 PHE A   9       8.019  -2.739  -8.251  1.00 76.89           H  
ATOM    152  CE2 PHE A   9       9.170  -4.311  -5.463  1.00 76.89           C  
ATOM    153  HE2 PHE A   9       9.128  -4.247  -4.385  1.00 76.89           H  
ATOM    154  CZ  PHE A   9       8.490  -3.378  -6.254  1.00 76.89           C  
ATOM    155  HZ  PHE A   9       7.914  -2.605  -5.767  1.00 76.89           H  
ATOM    156  N   GLU A  10      10.559  -9.361 -10.182  1.00 73.65           N  
ATOM    157  H   GLU A  10       9.880  -8.851 -10.728  1.00 73.65           H  
ATOM    158  CA  GLU A  10      11.259 -10.460 -10.843  1.00 73.65           C  
ATOM    159  HA  GLU A  10      12.176 -10.685 -10.299  1.00 73.65           H  
ATOM    160  C   GLU A  10      11.645 -10.025 -12.259  1.00 73.65           C  
ATOM    161  CB  GLU A  10      10.381 -11.728 -10.831  1.00 73.65           C  
ATOM    162  HB2 GLU A  10       9.481 -11.554 -11.420  1.00 73.65           H  
ATOM    163  HB3 GLU A  10      10.084 -11.941  -9.804  1.00 73.65           H  
ATOM    164  O   GLU A  10      10.847 -10.123 -13.189  1.00 73.65           O  
ATOM    165  CG  GLU A  10      11.140 -12.950 -11.382  1.00 73.65           C  
ATOM    166  HG2 GLU A  10      12.021 -13.112 -10.761  1.00 73.65           H  
ATOM    167  HG3 GLU A  10      11.481 -12.737 -12.395  1.00 73.65           H  
ATOM    168  CD  GLU A  10      10.304 -14.243 -11.415  1.00 73.65           C  
ATOM    169  OE1 GLU A  10      10.905 -15.321 -11.599  1.00 73.65           O  
ATOM    170  OE2 GLU A  10       9.053 -14.199 -11.272  1.00 73.65           O  
ATOM    171  N   GLY A  11      12.876  -9.530 -12.412  1.00 69.74           N  
ATOM    172  H   GLY A  11      13.441  -9.373 -11.589  1.00 69.74           H  
ATOM    173  CA  GLY A  11      13.388  -9.049 -13.694  1.00 69.74           C  
ATOM    174  HA2 GLY A  11      13.385  -9.866 -14.415  1.00 69.74           H  
ATOM    175  HA3 GLY A  11      14.412  -8.696 -13.573  1.00 69.74           H  
ATOM    176  C   GLY A  11      12.552  -7.893 -14.241  1.00 69.74           C  
ATOM    177  O   GLY A  11      12.537  -6.807 -13.672  1.00 69.74           O  
ATOM    178  N   ASP A  12      11.852  -8.151 -15.339  1.00 71.46           N  
ATOM    179  H   ASP A  12      11.824  -9.100 -15.686  1.00 71.46           H  
ATOM    180  CA  ASP A  12      10.994  -7.216 -16.070  1.00 71.46           C  
ATOM    181  HA  ASP A  12      11.378  -6.206 -15.930  1.00 71.46           H  
ATOM    182  C   ASP A  12       9.531  -7.221 -15.584  1.00 71.46           C  
ATOM    183  CB  ASP A  12      11.111  -7.565 -17.562  1.00 71.46           C  
ATOM    184  HB2 ASP A  12      10.669  -6.759 -18.147  1.00 71.46           H  
ATOM    185  HB3 ASP A  12      12.165  -7.618 -17.836  1.00 71.46           H  
ATOM    186  O   ASP A  12       8.645  -6.625 -16.211  1.00 71.46           O  
ATOM    187  CG  ASP A  12      10.429  -8.887 -17.950  1.00 71.46           C  
ATOM    188  OD1 ASP A  12      10.516  -9.863 -17.165  1.00 71.46           O  
ATOM    189  OD2 ASP A  12       9.822  -8.959 -19.041  1.00 71.46           O  
ATOM    190  N   LYS A  13       9.248  -7.909 -14.470  1.00 79.46           N  
ATOM    191  H   LYS A  13      10.004  -8.412 -14.028  1.00 79.46           H  
ATOM    192  CA  LYS A  13       7.895  -8.076 -13.933  1.00 79.46           C  
ATOM    193  HA  LYS A  13       7.213  -7.462 -14.522  1.00 79.46           H  
ATOM    194  C   LYS A  13       7.780  -7.598 -12.501  1.00 79.46           C  
ATOM    195  CB  LYS A  13       7.442  -9.536 -14.050  1.00 79.46           C  
ATOM    196  HB2 LYS A  13       6.463  -9.649 -13.584  1.00 79.46           H  
ATOM    197  HB3 LYS A  13       8.154 -10.181 -13.536  1.00 79.46           H  
ATOM    198  O   LYS A  13       8.618  -7.897 -11.654  1.00 79.46           O  
ATOM    199  CG  LYS A  13       7.343  -9.933 -15.522  1.00 79.46           C  
ATOM    200  HG2 LYS A  13       6.619  -9.289 -16.021  1.00 79.46           H  
ATOM    201  HG3 LYS A  13       8.315  -9.793 -15.996  1.00 79.46           H  
ATOM    202  CD  LYS A  13       6.937 -11.392 -15.697  1.00 79.46           C  
ATOM    203  HD2 LYS A  13       7.624 -12.024 -15.134  1.00 79.46           H  
ATOM    204  HD3 LYS A  13       5.914 -11.539 -15.351  1.00 79.46           H  
ATOM    205  CE  LYS A  13       7.059 -11.685 -17.192  1.00 79.46           C  
ATOM    206  HE2 LYS A  13       8.064 -11.405 -17.507  1.00 79.46           H  
ATOM    207  HE3 LYS A  13       6.365 -11.045 -17.737  1.00 79.46           H  
ATOM    208  NZ  LYS A  13       6.810 -13.113 -17.481  1.00 79.46           N  
ATOM    209  HZ1 LYS A  13       7.487 -13.667 -16.976  1.00 79.46           H  
ATOM    210  HZ2 LYS A  13       5.872 -13.369 -17.208  1.00 79.46           H  
ATOM    211  HZ3 LYS A  13       6.942 -13.270 -18.470  1.00 79.46           H  
ATOM    212  N   MET A  14       6.647  -6.966 -12.224  1.00 82.40           N  
ATOM    213  H   MET A  14       6.016  -6.775 -12.989  1.00 82.40           H  
ATOM    214  CA  MET A  14       6.166  -6.740 -10.871  1.00 82.40           C  
ATOM    215  HA  MET A  14       6.894  -7.135 -10.164  1.00 82.40           H  
ATOM    216  C   MET A  14       4.843  -7.476 -10.686  1.00 82.40           C  
ATOM    217  CB  MET A  14       6.047  -5.243 -10.600  1.00 82.40           C  
ATOM    218  HB2 MET A  14       5.290  -4.821 -11.261  1.00 82.40           H  
ATOM    219  HB3 MET A  14       7.008  -4.772 -10.806  1.00 82.40           H  
ATOM    220  O   MET A  14       3.886  -7.252 -11.430  1.00 82.40           O  
ATOM    221  CG  MET A  14       5.682  -4.964  -9.142  1.00 82.40           C  
ATOM    222  HG2 MET A  14       6.540  -5.216  -8.518  1.00 82.40           H  
ATOM    223  HG3 MET A  14       4.854  -5.604  -8.836  1.00 82.40           H  
ATOM    224  SD  MET A  14       5.205  -3.251  -8.816  1.00 82.40           S  
ATOM    225  CE  MET A  14       3.625  -3.268  -9.675  1.00 82.40           C  
ATOM    226  HE1 MET A  14       3.141  -4.233  -9.528  1.00 82.40           H  
ATOM    227  HE2 MET A  14       2.983  -2.490  -9.261  1.00 82.40           H  
ATOM    228  HE3 MET A  14       3.798  -3.120 -10.741  1.00 82.40           H  
ATOM    229  N   ARG A  15       4.773  -8.348  -9.683  1.00 87.24           N  
ATOM    230  H   ARG A  15       5.592  -8.458  -9.102  1.00 87.24           H  
ATOM    231  CA  ARG A  15       3.541  -9.031  -9.281  1.00 87.24           C  
ATOM    232  HA  ARG A  15       2.770  -8.874 -10.035  1.00 87.24           H  
ATOM    233  C   ARG A  15       3.037  -8.430  -7.984  1.00 87.24           C  
ATOM    234  CB  ARG A  15       3.753 -10.545  -9.144  1.00 87.24           C  
ATOM    235  HB2 ARG A  15       4.456 -10.746  -8.335  1.00 87.24           H  
ATOM    236  HB3 ARG A  15       2.797 -10.999  -8.885  1.00 87.24           H  
ATOM    237  O   ARG A  15       3.787  -8.327  -7.020  1.00 87.24           O  
ATOM    238  CG  ARG A  15       4.276 -11.189 -10.434  1.00 87.24           C  
ATOM    239  HG2 ARG A  15       3.670 -10.866 -11.281  1.00 87.24           H  
ATOM    240  HG3 ARG A  15       5.308 -10.879 -10.597  1.00 87.24           H  
ATOM    241  CD  ARG A  15       4.215 -12.715 -10.321  1.00 87.24           C  
ATOM    242  HD2 ARG A  15       3.170 -13.026 -10.313  1.00 87.24           H  
ATOM    243  HD3 ARG A  15       4.659 -13.015  -9.372  1.00 87.24           H  
ATOM    244  NE  ARG A  15       4.900 -13.361 -11.457  1.00 87.24           N  
ATOM    245  HE  ARG A  15       4.545 -13.153 -12.379  1.00 87.24           H  
ATOM    246  NH1 ARG A  15       6.512 -14.529 -10.293  1.00 87.24           N  
ATOM    247 HH11 ARG A  15       6.147 -14.177  -9.420  1.00 87.24           H  
ATOM    248 HH12 ARG A  15       7.505 -14.702 -10.358  1.00 87.24           H  
ATOM    249  NH2 ARG A  15       6.595 -14.496 -12.475  1.00 87.24           N  
ATOM    250 HH21 ARG A  15       6.559 -15.497 -12.600  1.00 87.24           H  
ATOM    251 HH22 ARG A  15       7.575 -14.288 -12.346  1.00 87.24           H  
ATOM    252  CZ  ARG A  15       5.970 -14.128 -11.400  1.00 87.24           C  
ATOM    253  N   VAL A  16       1.765  -8.062  -7.957  1.00 90.30           N  
ATOM    254  H   VAL A  16       1.226  -8.146  -8.807  1.00 90.30           H  
ATOM    255  CA  VAL A  16       1.067  -7.618  -6.754  1.00 90.30           C  
ATOM    256  HA  VAL A  16       1.779  -7.526  -5.934  1.00 90.30           H  
ATOM    257  C   VAL A  16       0.042  -8.680  -6.398  1.00 90.30           C  
ATOM    258  CB  VAL A  16       0.417  -6.239  -6.937  1.00 90.30           C  
ATOM    259  HB  VAL A  16      -0.377  -6.303  -7.682  1.00 90.30           H  
ATOM    260  O   VAL A  16      -0.915  -8.885  -7.141  1.00 90.30           O  
ATOM    261  CG1 VAL A  16      -0.180  -5.753  -5.614  1.00 90.30           C  
ATOM    262 HG11 VAL A  16      -0.954  -6.442  -5.277  1.00 90.30           H  
ATOM    263 HG12 VAL A  16       0.600  -5.692  -4.856  1.00 90.30           H  
ATOM    264 HG13 VAL A  16      -0.628  -4.768  -5.744  1.00 90.30           H  
ATOM    265  CG2 VAL A  16       1.443  -5.205  -7.410  1.00 90.30           C  
ATOM    266 HG21 VAL A  16       0.989  -4.215  -7.443  1.00 90.30           H  
ATOM    267 HG22 VAL A  16       1.782  -5.469  -8.411  1.00 90.30           H  
ATOM    268 HG23 VAL A  16       2.295  -5.184  -6.731  1.00 90.30           H  
ATOM    269  N   ARG A  17       0.247  -9.370  -5.280  1.00 93.25           N  
ATOM    270  H   ARG A  17       1.042  -9.113  -4.712  1.00 93.25           H  
ATOM    271  CA  ARG A  17      -0.725 -10.311  -4.721  1.00 93.25           C  
ATOM    272  HA  ARG A  17      -1.437 -10.605  -5.491  1.00 93.25           H  
ATOM    273  C   ARG A  17      -1.509  -9.626  -3.627  1.00 93.25           C  
ATOM    274  CB  ARG A  17      -0.053 -11.578  -4.199  1.00 93.25           C  
ATOM    275  HB2 ARG A  17       0.728 -11.320  -3.484  1.00 93.25           H  
ATOM    276  HB3 ARG A  17      -0.801 -12.193  -3.698  1.00 93.25           H  
ATOM    277  O   ARG A  17      -0.923  -9.034  -2.724  1.00 93.25           O  
ATOM    278  CG  ARG A  17       0.542 -12.371  -5.358  1.00 93.25           C  
ATOM    279  HG2 ARG A  17      -0.248 -12.610  -6.069  1.00 93.25           H  
ATOM    280  HG3 ARG A  17       1.314 -11.786  -5.857  1.00 93.25           H  
ATOM    281  CD  ARG A  17       1.150 -13.667  -4.839  1.00 93.25           C  
ATOM    282  HD2 ARG A  17       1.954 -13.431  -4.142  1.00 93.25           H  
ATOM    283  HD3 ARG A  17       0.379 -14.248  -4.334  1.00 93.25           H  
ATOM    284  NE  ARG A  17       1.670 -14.423  -5.976  1.00 93.25           N  
ATOM    285  HE  ARG A  17       1.346 -14.151  -6.893  1.00 93.25           H  
ATOM    286  NH1 ARG A  17       2.844 -16.032  -4.857  1.00 93.25           N  
ATOM    287 HH11 ARG A  17       3.465 -16.828  -4.882  1.00 93.25           H  
ATOM    288 HH12 ARG A  17       2.451 -15.662  -4.003  1.00 93.25           H  
ATOM    289  NH2 ARG A  17       2.780 -15.970  -7.116  1.00 93.25           N  
ATOM    290 HH21 ARG A  17       2.334 -15.527  -7.907  1.00 93.25           H  
ATOM    291 HH22 ARG A  17       3.346 -16.801  -7.211  1.00 93.25           H  
ATOM    292  CZ  ARG A  17       2.443 -15.475  -5.966  1.00 93.25           C  
ATOM    293  N   LEU A  18      -2.820  -9.714  -3.737  1.00 93.44           N  
ATOM    294  H   LEU A  18      -3.198 -10.252  -4.503  1.00 93.44           H  
ATOM    295  CA  LEU A  18      -3.778  -9.108  -2.837  1.00 93.44           C  
ATOM    296  HA  LEU A  18      -3.266  -8.523  -2.073  1.00 93.44           H  
ATOM    297  C   LEU A  18      -4.565 -10.222  -2.174  1.00 93.44           C  
ATOM    298  CB  LEU A  18      -4.720  -8.192  -3.628  1.00 93.44           C  
ATOM    299  HB2 LEU A  18      -5.389  -7.709  -2.916  1.00 93.44           H  
ATOM    300  HB3 LEU A  18      -5.321  -8.811  -4.294  1.00 93.44           H  
ATOM    301  O   LEU A  18      -5.062 -11.106  -2.866  1.00 93.44           O  
ATOM    302  CG  LEU A  18      -4.030  -7.110  -4.470  1.00 93.44           C  
ATOM    303  HG  LEU A  18      -3.313  -7.560  -5.156  1.00 93.44           H  
ATOM    304  CD1 LEU A  18      -5.080  -6.383  -5.305  1.00 93.44           C  
ATOM    305 HD11 LEU A  18      -5.869  -5.994  -4.661  1.00 93.44           H  
ATOM    306 HD12 LEU A  18      -4.622  -5.563  -5.857  1.00 93.44           H  
ATOM    307 HD13 LEU A  18      -5.523  -7.081  -6.015  1.00 93.44           H  
ATOM    308  CD2 LEU A  18      -3.298  -6.108  -3.582  1.00 93.44           C  
ATOM    309 HD21 LEU A  18      -2.503  -6.620  -3.041  1.00 93.44           H  
ATOM    310 HD22 LEU A  18      -2.855  -5.324  -4.196  1.00 93.44           H  
ATOM    311 HD23 LEU A  18      -3.994  -5.666  -2.869  1.00 93.44           H  
ATOM    312  N   ARG A  19      -4.720 -10.154  -0.859  1.00 94.26           N  
ATOM    313  H   ARG A  19      -4.234  -9.426  -0.355  1.00 94.26           H  
ATOM    314  CA  ARG A  19      -5.597 -11.052  -0.116  1.00 94.26           C  
ATOM    315  HA  ARG A  19      -6.270 -11.558  -0.809  1.00 94.26           H  
ATOM    316  C   ARG A  19      -6.452 -10.247   0.843  1.00 94.26           C  
ATOM    317  CB  ARG A  19      -4.747 -12.120   0.572  1.00 94.26           C  
ATOM    318  HB2 ARG A  19      -4.211 -12.690  -0.187  1.00 94.26           H  
ATOM    319  HB3 ARG A  19      -4.022 -11.641   1.230  1.00 94.26           H  
ATOM    320  O   ARG A  19      -5.927  -9.425   1.594  1.00 94.26           O  
ATOM    321  CG  ARG A  19      -5.616 -13.068   1.392  1.00 94.26           C  
ATOM    322  HG2 ARG A  19      -6.099 -12.514   2.197  1.00 94.26           H  
ATOM    323  HG3 ARG A  19      -6.377 -13.525   0.759  1.00 94.26           H  
ATOM    324  CD  ARG A  19      -4.738 -14.155   1.999  1.00 94.26           C  
ATOM    325  HD2 ARG A  19      -4.433 -14.843   1.211  1.00 94.26           H  
ATOM    326  HD3 ARG A  19      -3.859 -13.697   2.452  1.00 94.26           H  
ATOM    327  NE  ARG A  19      -5.502 -14.844   3.036  1.00 94.26           N  
ATOM    328  HE  ARG A  19      -6.233 -14.307   3.480  1.00 94.26           H  
ATOM    329  NH1 ARG A  19      -4.207 -16.712   3.264  1.00 94.26           N  
ATOM    330 HH11 ARG A  19      -4.066 -17.630   3.660  1.00 94.26           H  
ATOM    331 HH12 ARG A  19      -3.657 -16.364   2.492  1.00 94.26           H  
ATOM    332  NH2 ARG A  19      -6.064 -16.402   4.513  1.00 94.26           N  
ATOM    333 HH21 ARG A  19      -5.937 -17.262   5.027  1.00 94.26           H  
ATOM    334 HH22 ARG A  19      -6.755 -15.714   4.777  1.00 94.26           H  
ATOM    335  CZ  ARG A  19      -5.245 -15.994   3.595  1.00 94.26           C  
ATOM    336  N   ASN A  20      -7.758 -10.484   0.806  1.00 92.39           N  
ATOM    337  H   ASN A  20      -8.104 -11.192   0.173  1.00 92.39           H  
ATOM    338  CA  ASN A  20      -8.714  -9.803   1.666  1.00 92.39           C  
ATOM    339  HA  ASN A  20      -8.232  -8.964   2.169  1.00 92.39           H  
ATOM    340  C   ASN A  20      -9.218 -10.753   2.756  1.00 92.39           C  
ATOM    341  CB  ASN A  20      -9.833  -9.231   0.789  1.00 92.39           C  
ATOM    342  HB2 ASN A  20      -9.413  -8.549   0.051  1.00 92.39           H  
ATOM    343  HB3 ASN A  20     -10.329 -10.053   0.272  1.00 92.39           H  
ATOM    344  O   ASN A  20     -10.053 -11.616   2.502  1.00 92.39           O  
ATOM    345  CG  ASN A  20     -10.871  -8.477   1.589  1.00 92.39           C  
ATOM    346  ND2 ASN A  20     -11.960  -8.111   0.969  1.00 92.39           N  
ATOM    347 HD21 ASN A  20     -12.055  -8.266  -0.024  1.00 92.39           H  
ATOM    348 HD22 ASN A  20     -12.657  -7.606   1.497  1.00 92.39           H  
ATOM    349  OD1 ASN A  20     -10.701  -8.182   2.762  1.00 92.39           O  
ATOM    350  N   ASP A  21      -8.727 -10.566   3.978  1.00 90.32           N  
ATOM    351  H   ASP A  21      -8.100  -9.790   4.135  1.00 90.32           H  
ATOM    352  CA  ASP A  21      -9.177 -11.307   5.161  1.00 90.32           C  
ATOM    353  HA  ASP A  21      -9.666 -12.227   4.839  1.00 90.32           H  
ATOM    354  C   ASP A  21     -10.235 -10.513   5.963  1.00 90.32           C  
ATOM    355  CB  ASP A  21      -7.967 -11.719   6.021  1.00 90.32           C  
ATOM    356  HB2 ASP A  21      -7.441 -10.818   6.336  1.00 90.32           H  
ATOM    357  HB3 ASP A  21      -8.329 -12.221   6.919  1.00 90.32           H  
ATOM    358  O   ASP A  21     -10.501 -10.813   7.127  1.00 90.32           O  
ATOM    359  CG  ASP A  21      -6.975 -12.675   5.336  1.00 90.32           C  
ATOM    360  OD1 ASP A  21      -7.377 -13.748   4.813  1.00 90.32           O  
ATOM    361  OD2 ASP A  21      -5.759 -12.388   5.404  1.00 90.32           O  
ATOM    362  N   SER A  22     -10.831  -9.468   5.374  1.00 86.70           N  
ATOM    363  H   SER A  22     -10.597  -9.268   4.412  1.00 86.70           H  
ATOM    364  CA  SER A  22     -11.949  -8.725   5.966  1.00 86.70           C  
ATOM    365  HA  SER A  22     -11.886  -8.821   7.050  1.00 86.70           H  
ATOM    366  C   SER A  22     -13.314  -9.295   5.559  1.00 86.70           C  
ATOM    367  CB  SER A  22     -11.833  -7.230   5.653  1.00 86.70           C  
ATOM    368  HB2 SER A  22     -10.791  -6.916   5.713  1.00 86.70           H  
ATOM    369  HB3 SER A  22     -12.413  -6.673   6.389  1.00 86.70           H  
ATOM    370  O   SER A  22     -13.418 -10.143   4.675  1.00 86.70           O  
ATOM    371  OG  SER A  22     -12.339  -6.911   4.388  1.00 86.70           O  
ATOM    372  HG  SER A  22     -11.795  -7.339   3.723  1.00 86.70           H  
ATOM    373  N   SER A  23     -14.376  -8.825   6.214  1.00 84.97           N  
ATOM    374  H   SER A  23     -14.255  -8.121   6.928  1.00 84.97           H  
ATOM    375  CA  SER A  23     -15.767  -9.193   5.924  1.00 84.97           C  
ATOM    376  HA  SER A  23     -15.813 -10.255   5.681  1.00 84.97           H  
ATOM    377  C   SER A  23     -16.376  -8.439   4.742  1.00 84.97           C  
ATOM    378  CB  SER A  23     -16.625  -8.949   7.171  1.00 84.97           C  
ATOM    379  HB2 SER A  23     -17.685  -9.010   6.925  1.00 84.97           H  
ATOM    380  HB3 SER A  23     -16.395  -9.720   7.906  1.00 84.97           H  
ATOM    381  O   SER A  23     -17.465  -8.802   4.299  1.00 84.97           O  
ATOM    382  OG  SER A  23     -16.322  -7.687   7.740  1.00 84.97           O  
ATOM    383  HG  SER A  23     -17.005  -7.044   7.533  1.00 84.97           H  
ATOM    384  N   THR A  24     -15.705  -7.409   4.223  1.00 84.21           N  
ATOM    385  H   THR A  24     -14.796  -7.166   4.590  1.00 84.21           H  
ATOM    386  CA  THR A  24     -16.228  -6.540   3.165  1.00 84.21           C  
ATOM    387  HA  THR A  24     -17.196  -6.931   2.851  1.00 84.21           H  
ATOM    388  C   THR A  24     -15.307  -6.517   1.947  1.00 84.21           C  
ATOM    389  CB  THR A  24     -16.479  -5.116   3.676  1.00 84.21           C  
ATOM    390  HB  THR A  24     -16.780  -4.489   2.837  1.00 84.21           H  
ATOM    391  O   THR A  24     -14.103  -6.740   2.069  1.00 84.21           O  
ATOM    392  CG2 THR A  24     -17.589  -5.096   4.726  1.00 84.21           C  
ATOM    393 HG21 THR A  24     -18.477  -5.600   4.343  1.00 84.21           H  
ATOM    394 HG22 THR A  24     -17.855  -4.066   4.961  1.00 84.21           H  
ATOM    395 HG23 THR A  24     -17.259  -5.587   5.641  1.00 84.21           H  
ATOM    396  OG1 THR A  24     -15.327  -4.579   4.277  1.00 84.21           O  
ATOM    397  HG1 THR A  24     -15.618  -3.784   4.729  1.00 84.21           H  
ATOM    398  N   PRO A  25     -15.835  -6.292   0.732  1.00 86.88           N  
ATOM    399  CA  PRO A  25     -14.996  -6.136  -0.448  1.00 86.88           C  
ATOM    400  HA  PRO A  25     -14.407  -7.044  -0.574  1.00 86.88           H  
ATOM    401  C   PRO A  25     -14.058  -4.933  -0.329  1.00 86.88           C  
ATOM    402  CB  PRO A  25     -15.949  -5.992  -1.635  1.00 86.88           C  
ATOM    403  HB2 PRO A  25     -16.134  -4.938  -1.846  1.00 86.88           H  
ATOM    404  HB3 PRO A  25     -15.566  -6.497  -2.521  1.00 86.88           H  
ATOM    405  O   PRO A  25     -14.436  -3.867   0.165  1.00 86.88           O  
ATOM    406  CG  PRO A  25     -17.239  -6.637  -1.133  1.00 86.88           C  
ATOM    407  HG2 PRO A  25     -17.180  -7.718  -1.261  1.00 86.88           H  
ATOM    408  HG3 PRO A  25     -18.117  -6.238  -1.639  1.00 86.88           H  
ATOM    409  CD  PRO A  25     -17.239  -6.296   0.355  1.00 86.88           C  
ATOM    410  HD2 PRO A  25     -17.662  -5.304   0.514  1.00 86.88           H  
ATOM    411  HD3 PRO A  25     -17.812  -7.049   0.896  1.00 86.88           H  
ATOM    412  N   VAL A  26     -12.848  -5.094  -0.856  1.00 89.34           N  
ATOM    413  H   VAL A  26     -12.610  -5.992  -1.252  1.00 89.34           H  
ATOM    414  CA  VAL A  26     -11.827  -4.043  -0.894  1.00 89.34           C  
ATOM    415  HA  VAL A  26     -12.221  -3.127  -0.453  1.00 89.34           H  
ATOM    416  C   VAL A  26     -11.485  -3.748  -2.343  1.00 89.34           C  
ATOM    417  CB  VAL A  26     -10.590  -4.451  -0.083  1.00 89.34           C  
ATOM    418  HB  VAL A  26     -10.190  -5.384  -0.479  1.00 89.34           H  
ATOM    419  O   VAL A  26     -11.310  -4.661  -3.145  1.00 89.34           O  
ATOM    420  CG1 VAL A  26      -9.507  -3.369  -0.170  1.00 89.34           C  
ATOM    421 HG11 VAL A  26      -9.893  -2.420   0.204  1.00 89.34           H  
ATOM    422 HG12 VAL A  26      -9.170  -3.239  -1.198  1.00 89.34           H  
ATOM    423 HG13 VAL A  26      -8.638  -3.649   0.425  1.00 89.34           H  
ATOM    424  CG2 VAL A  26     -10.981  -4.664   1.387  1.00 89.34           C  
ATOM    425 HG21 VAL A  26     -10.158  -5.111   1.944  1.00 89.34           H  
ATOM    426 HG22 VAL A  26     -11.269  -3.718   1.846  1.00 89.34           H  
ATOM    427 HG23 VAL A  26     -11.820  -5.354   1.476  1.00 89.34           H  
ATOM    428  N   GLU A  27     -11.380  -2.474  -2.684  1.00 90.14           N  
ATOM    429  H   GLU A  27     -11.439  -1.774  -1.959  1.00 90.14           H  
ATOM    430  CA  GLU A  27     -10.903  -2.006  -3.975  1.00 90.14           C  
ATOM    431  HA  GLU A  27     -10.947  -2.823  -4.695  1.00 90.14           H  
ATOM    432  C   GLU A  27      -9.443  -1.562  -3.849  1.00 90.14           C  
ATOM    433  CB  GLU A  27     -11.836  -0.899  -4.478  1.00 90.14           C  
ATOM    434  HB2 GLU A  27     -11.753  -0.021  -3.839  1.00 90.14           H  
ATOM    435  HB3 GLU A  27     -12.861  -1.267  -4.426  1.00 90.14           H  
ATOM    436  O   GLU A  27      -9.084  -0.743  -3.009  1.00 90.14           O  
ATOM    437  CG  GLU A  27     -11.538  -0.514  -5.929  1.00 90.14           C  
ATOM    438  HG2 GLU A  27     -11.491  -1.420  -6.533  1.00 90.14           H  
ATOM    439  HG3 GLU A  27     -10.565  -0.025  -5.982  1.00 90.14           H  
ATOM    440  CD  GLU A  27     -12.639   0.407  -6.469  1.00 90.14           C  
ATOM    441  OE1 GLU A  27     -12.558   1.636  -6.256  1.00 90.14           O  
ATOM    442  OE2 GLU A  27     -13.595  -0.124  -7.077  1.00 90.14           O  
ATOM    443  N   VAL A  28      -8.569  -2.118  -4.678  1.00 88.92           N  
ATOM    444  H   VAL A  28      -8.901  -2.809  -5.335  1.00 88.92           H  
ATOM    445  CA  VAL A  28      -7.151  -1.766  -4.706  1.00 88.92           C  
ATOM    446  HA  VAL A  28      -6.949  -1.029  -3.929  1.00 88.92           H  
ATOM    447  C   VAL A  28      -6.835  -1.121  -6.044  1.00 88.92           C  
ATOM    448  CB  VAL A  28      -6.249  -2.974  -4.410  1.00 88.92           C  
ATOM    449  HB  VAL A  28      -6.328  -3.696  -5.223  1.00 88.92           H  
ATOM    450  O   VAL A  28      -6.978  -1.737  -7.102  1.00 88.92           O  
ATOM    451  CG1 VAL A  28      -4.789  -2.517  -4.286  1.00 88.92           C  
ATOM    452 HG11 VAL A  28      -4.697  -1.776  -3.492  1.00 88.92           H  
ATOM    453 HG12 VAL A  28      -4.150  -3.370  -4.058  1.00 88.92           H  
ATOM    454 HG13 VAL A  28      -4.453  -2.069  -5.221  1.00 88.92           H  
ATOM    455  CG2 VAL A  28      -6.648  -3.656  -3.094  1.00 88.92           C  
ATOM    456 HG21 VAL A  28      -7.624  -4.127  -3.200  1.00 88.92           H  
ATOM    457 HG22 VAL A  28      -5.924  -4.426  -2.827  1.00 88.92           H  
ATOM    458 HG23 VAL A  28      -6.695  -2.915  -2.295  1.00 88.92           H  
ATOM    459  N   HIS A  29      -6.374   0.123  -5.987  1.00 88.43           N  
ATOM    460  H   HIS A  29      -6.295   0.546  -5.073  1.00 88.43           H  
ATOM    461  CA  HIS A  29      -5.895   0.891  -7.128  1.00 88.43           C  
ATOM    462  HA  HIS A  29      -6.281   0.458  -8.051  1.00 88.43           H  
ATOM    463  C   HIS A  29      -4.376   0.841  -7.150  1.00 88.43           C  
ATOM    464  CB  HIS A  29      -6.390   2.335  -7.045  1.00 88.43           C  
ATOM    465  HB2 HIS A  29      -5.937   2.828  -6.185  1.00 88.43           H  
ATOM    466  HB3 HIS A  29      -6.073   2.868  -7.941  1.00 88.43           H  
ATOM    467  O   HIS A  29      -3.705   1.432  -6.309  1.00 88.43           O  
ATOM    468  CG  HIS A  29      -7.879   2.459  -6.921  1.00 88.43           C  
ATOM    469  CD2 HIS A  29      -8.569   2.538  -5.748  1.00 88.43           C  
ATOM    470  HD2 HIS A  29      -8.163   2.510  -4.747  1.00 88.43           H  
ATOM    471  ND1 HIS A  29      -8.765   2.546  -7.998  1.00 88.43           N  
ATOM    472  CE1 HIS A  29      -9.979   2.695  -7.432  1.00 88.43           C  
ATOM    473  HE1 HIS A  29     -10.915   2.781  -7.964  1.00 88.43           H  
ATOM    474  NE2 HIS A  29      -9.889   2.702  -6.093  1.00 88.43           N  
ATOM    475  HE2 HIS A  29     -10.675   2.829  -5.472  1.00 88.43           H  
ATOM    476  N   ILE A  30      -3.816   0.138  -8.119  1.00 87.46           N  
ATOM    477  H   ILE A  30      -4.422  -0.311  -8.791  1.00 87.46           H  
ATOM    478  CA  ILE A  30      -2.377  -0.018  -8.284  1.00 87.46           C  
ATOM    479  HA  ILE A  30      -1.871   0.292  -7.369  1.00 87.46           H  
ATOM    480  C   ILE A  30      -1.933   0.900  -9.414  1.00 87.46           C  
ATOM    481  CB  ILE A  30      -2.004  -1.486  -8.541  1.00 87.46           C  
ATOM    482  HB  ILE A  30      -2.410  -1.767  -9.513  1.00 87.46           H  
ATOM    483  O   ILE A  30      -2.494   0.872 -10.511  1.00 87.46           O  
ATOM    484  CG1 ILE A  30      -2.601  -2.441  -7.484  1.00 87.46           C  
ATOM    485 HG12 ILE A  30      -3.656  -2.218  -7.328  1.00 87.46           H  
ATOM    486 HG13 ILE A  30      -2.081  -2.317  -6.534  1.00 87.46           H  
ATOM    487  CG2 ILE A  30      -0.467  -1.598  -8.563  1.00 87.46           C  
ATOM    488 HG21 ILE A  30      -0.154  -2.629  -8.725  1.00 87.46           H  
ATOM    489 HG22 ILE A  30      -0.050  -1.253  -7.617  1.00 87.46           H  
ATOM    490 HG23 ILE A  30      -0.052  -0.997  -9.372  1.00 87.46           H  
ATOM    491  CD1 ILE A  30      -2.548  -3.909  -7.913  1.00 87.46           C  
ATOM    492 HD11 ILE A  30      -3.114  -4.037  -8.836  1.00 87.46           H  
ATOM    493 HD12 ILE A  30      -2.992  -4.529  -7.135  1.00 87.46           H  
ATOM    494 HD13 ILE A  30      -1.519  -4.233  -8.069  1.00 87.46           H  
ATOM    495  N   LYS A  31      -0.915   1.707  -9.143  1.00 82.33           N  
ATOM    496  H   LYS A  31      -0.493   1.635  -8.228  1.00 82.33           H  
ATOM    497  CA  LYS A  31      -0.310   2.654 -10.069  1.00 82.33           C  
ATOM    498  HA  LYS A  31      -0.714   2.498 -11.069  1.00 82.33           H  
ATOM    499  C   LYS A  31       1.190   2.421 -10.109  1.00 82.33           C  
ATOM    500  CB  LYS A  31      -0.654   4.067  -9.605  1.00 82.33           C  
ATOM    501  HB2 LYS A  31      -0.278   4.213  -8.592  1.00 82.33           H  
ATOM    502  HB3 LYS A  31      -1.739   4.172  -9.586  1.00 82.33           H  
ATOM    503  O   LYS A  31       1.877   2.520  -9.098  1.00 82.33           O  
ATOM    504  CG  LYS A  31      -0.057   5.128 -10.533  1.00 82.33           C  
ATOM    505  HG2 LYS A  31      -0.484   5.012 -11.529  1.00 82.33           H  
ATOM    506  HG3 LYS A  31       1.028   5.037 -10.573  1.00 82.33           H  
ATOM    507  CD  LYS A  31      -0.416   6.501  -9.980  1.00 82.33           C  
ATOM    508  HD2 LYS A  31       0.053   6.630  -9.004  1.00 82.33           H  
ATOM    509  HD3 LYS A  31      -1.497   6.555  -9.854  1.00 82.33           H  
ATOM    510  CE  LYS A  31       0.041   7.620 -10.907  1.00 82.33           C  
ATOM    511  HE2 LYS A  31       1.130   7.669 -10.909  1.00 82.33           H  
ATOM    512  HE3 LYS A  31      -0.283   7.409 -11.926  1.00 82.33           H  
ATOM    513  NZ  LYS A  31      -0.543   8.900 -10.436  1.00 82.33           N  
ATOM    514  HZ1 LYS A  31      -1.524   8.842 -10.204  1.00 82.33           H  
ATOM    515  HZ2 LYS A  31      -0.083   9.246  -9.606  1.00 82.33           H  
ATOM    516  HZ3 LYS A  31      -0.384   9.635 -11.110  1.00 82.33           H  
ATOM    517  N   VAL A  32       1.709   2.155 -11.295  1.00 76.73           N  
ATOM    518  H   VAL A  32       1.087   2.054 -12.084  1.00 76.73           H  
ATOM    519  CA  VAL A  32       3.107   1.769 -11.464  1.00 76.73           C  
ATOM    520  HA  VAL A  32       3.643   1.865 -10.520  1.00 76.73           H  
ATOM    521  C   VAL A  32       3.753   2.705 -12.462  1.00 76.73           C  
ATOM    522  CB  VAL A  32       3.210   0.307 -11.892  1.00 76.73           C  
ATOM    523  HB  VAL A  32       2.864   0.190 -12.919  1.00 76.73           H  
ATOM    524  O   VAL A  32       3.518   2.602 -13.666  1.00 76.73           O  
ATOM    525  CG1 VAL A  32       4.657  -0.151 -11.791  1.00 76.73           C  
ATOM    526 HG11 VAL A  32       5.295   0.423 -12.463  1.00 76.73           H  
ATOM    527 HG12 VAL A  32       4.680  -1.198 -12.092  1.00 76.73           H  
ATOM    528 HG13 VAL A  32       5.024  -0.055 -10.769  1.00 76.73           H  
ATOM    529  CG2 VAL A  32       2.350  -0.587 -10.998  1.00 76.73           C  
ATOM    530 HG21 VAL A  32       2.644  -0.473  -9.954  1.00 76.73           H  
ATOM    531 HG22 VAL A  32       1.296  -0.335 -11.114  1.00 76.73           H  
ATOM    532 HG23 VAL A  32       2.445  -1.619 -11.336  1.00 76.73           H  
ATOM    533  N   GLY A  33       4.511   3.656 -11.926  1.00 70.72           N  
ATOM    534  H   GLY A  33       4.682   3.621 -10.931  1.00 70.72           H  
ATOM    535  CA  GLY A  33       5.340   4.585 -12.680  1.00 70.72           C  
ATOM    536  HA2 GLY A  33       5.190   5.597 -12.304  1.00 70.72           H  
ATOM    537  HA3 GLY A  33       5.072   4.568 -13.736  1.00 70.72           H  
ATOM    538  C   GLY A  33       6.814   4.227 -12.533  1.00 70.72           C  
ATOM    539  O   GLY A  33       7.208   3.572 -11.565  1.00 70.72           O  
ATOM    540  N   GLY A  34       7.610   4.679 -13.496  1.00 64.80           N  
ATOM    541  H   GLY A  34       7.248   5.298 -14.207  1.00 64.80           H  
ATOM    542  CA  GLY A  34       8.978   4.227 -13.661  1.00 64.80           C  
ATOM    543  HA2 GLY A  34       8.956   3.467 -14.442  1.00 64.80           H  
ATOM    544  HA3 GLY A  34       9.357   3.783 -12.741  1.00 64.80           H  
ATOM    545  C   GLY A  34       9.948   5.289 -14.131  1.00 64.80           C  
ATOM    546  O   GLY A  34       9.538   6.334 -14.635  1.00 64.80           O  
ATOM    547  N   ASP A  35      11.220   4.959 -13.943  1.00 59.56           N  
ATOM    548  H   ASP A  35      11.422   4.047 -13.558  1.00 59.56           H  
ATOM    549  CA  ASP A  35      12.370   5.576 -14.593  1.00 59.56           C  
ATOM    550  HA  ASP A  35      12.452   6.638 -14.359  1.00 59.56           H  
ATOM    551  C   ASP A  35      12.195   5.438 -16.112  1.00 59.56           C  
ATOM    552  CB  ASP A  35      13.593   4.846 -14.018  1.00 59.56           C  
ATOM    553  HB2 ASP A  35      13.692   5.089 -12.960  1.00 59.56           H  
ATOM    554  HB3 ASP A  35      13.419   3.772 -14.095  1.00 59.56           H  
ATOM    555  O   ASP A  35      11.841   4.359 -16.603  1.00 59.56           O  
ATOM    556  CG  ASP A  35      14.909   5.140 -14.713  1.00 59.56           C  
ATOM    557  OD1 ASP A  35      14.884   5.943 -15.662  1.00 59.56           O  
ATOM    558  OD2 ASP A  35      15.858   4.413 -14.353  1.00 59.56           O  
ATOM    559  N   LYS A  36      12.285   6.565 -16.825  1.00 60.96           N  
ATOM    560  H   LYS A  36      12.800   7.324 -16.400  1.00 60.96           H  
ATOM    561  CA  LYS A  36      12.017   6.613 -18.267  1.00 60.96           C  
ATOM    562  HA  LYS A  36      11.371   5.783 -18.554  1.00 60.96           H  
ATOM    563  C   LYS A  36      13.282   6.445 -19.088  1.00 60.96           C  
ATOM    564  CB  LYS A  36      11.373   7.947 -18.655  1.00 60.96           C  
ATOM    565  HB2 LYS A  36      11.883   8.758 -18.135  1.00 60.96           H  
ATOM    566  HB3 LYS A  36      11.522   8.095 -19.725  1.00 60.96           H  
ATOM    567  O   LYS A  36      13.167   6.026 -20.242  1.00 60.96           O  
ATOM    568  CG  LYS A  36       9.870   8.009 -18.379  1.00 60.96           C  
ATOM    569  HG2 LYS A  36       9.687   7.998 -17.304  1.00 60.96           H  
ATOM    570  HG3 LYS A  36       9.376   7.156 -18.844  1.00 60.96           H  
ATOM    571  CD  LYS A  36       9.340   9.308 -18.996  1.00 60.96           C  
ATOM    572  HD2 LYS A  36       9.585   9.329 -20.058  1.00 60.96           H  
ATOM    573  HD3 LYS A  36       9.816  10.155 -18.503  1.00 60.96           H  
ATOM    574  CE  LYS A  36       7.829   9.405 -18.831  1.00 60.96           C  
ATOM    575  HE2 LYS A  36       7.579   9.376 -17.771  1.00 60.96           H  
ATOM    576  HE3 LYS A  36       7.367   8.538 -19.302  1.00 60.96           H  
ATOM    577  NZ  LYS A  36       7.299  10.641 -19.456  1.00 60.96           N  
ATOM    578  HZ1 LYS A  36       7.591  10.697 -20.422  1.00 60.96           H  
ATOM    579  HZ2 LYS A  36       6.294  10.540 -19.473  1.00 60.96           H  
ATOM    580  HZ3 LYS A  36       7.577  11.488 -18.982  1.00 60.96           H  
ATOM    581  N   ASP A  37      14.424   6.871 -18.561  1.00 62.60           N  
ATOM    582  H   ASP A  37      14.473   7.109 -17.581  1.00 62.60           H  
ATOM    583  CA  ASP A  37      15.693   6.800 -19.280  1.00 62.60           C  
ATOM    584  HA  ASP A  37      15.472   6.713 -20.344  1.00 62.60           H  
ATOM    585  C   ASP A  37      16.489   5.527 -18.955  1.00 62.60           C  
ATOM    586  CB  ASP A  37      16.462   8.121 -19.138  1.00 62.60           C  
ATOM    587  HB2 ASP A  37      15.810   8.932 -19.464  1.00 62.60           H  
ATOM    588  HB3 ASP A  37      17.306   8.094 -19.827  1.00 62.60           H  
ATOM    589  O   ASP A  37      17.403   5.175 -19.709  1.00 62.60           O  
ATOM    590  CG  ASP A  37      17.001   8.450 -17.745  1.00 62.60           C  
ATOM    591  OD1 ASP A  37      17.190   7.502 -16.963  1.00 62.60           O  
ATOM    592  OD2 ASP A  37      17.322   9.653 -17.573  1.00 62.60           O  
ATOM    593  N   GLY A  38      16.054   4.787 -17.932  1.00 56.84           N  
ATOM    594  H   GLY A  38      15.473   5.258 -17.253  1.00 56.84           H  
ATOM    595  CA  GLY A  38      16.584   3.488 -17.549  1.00 56.84           C  
ATOM    596  HA2 GLY A  38      16.691   2.858 -18.432  1.00 56.84           H  
ATOM    597  HA3 GLY A  38      15.879   3.019 -16.862  1.00 56.84           H  
ATOM    598  C   GLY A  38      17.933   3.591 -16.841  1.00 56.84           C  
ATOM    599  O   GLY A  38      18.682   2.609 -16.831  1.00 56.84           O  
ATOM    600  N   ASP A  39      18.287   4.761 -16.293  1.00 59.59           N  
ATOM    601  H   ASP A  39      17.640   5.535 -16.325  1.00 59.59           H  
ATOM    602  CA  ASP A  39      19.558   4.975 -15.595  1.00 59.59           C  
ATOM    603  HA  ASP A  39      20.312   4.429 -16.162  1.00 59.59           H  
ATOM    604  C   ASP A  39      19.601   4.369 -14.174  1.00 59.59           C  
ATOM    605  CB  ASP A  39      19.973   6.459 -15.670  1.00 59.59           C  
ATOM    606  HB2 ASP A  39      21.057   6.488 -15.557  1.00 59.59           H  
ATOM    607  HB3 ASP A  39      19.758   6.846 -16.666  1.00 59.59           H  
ATOM    608  O   ASP A  39      20.667   4.292 -13.548  1.00 59.59           O  
ATOM    609  CG  ASP A  39      19.385   7.408 -14.609  1.00 59.59           C  
ATOM    610  OD1 ASP A  39      18.582   6.956 -13.766  1.00 59.59           O  
ATOM    611  OD2 ASP A  39      19.941   8.531 -14.491  1.00 59.59           O  
ATOM    612  N   GLY A  40      18.464   3.864 -13.691  1.00 50.59           N  
ATOM    613  H   GLY A  40      17.631   4.077 -14.221  1.00 50.59           H  
ATOM    614  CA  GLY A  40      18.279   3.264 -12.375  1.00 50.59           C  
ATOM    615  HA2 GLY A  40      17.548   2.461 -12.473  1.00 50.59           H  
ATOM    616  HA3 GLY A  40      19.226   2.849 -12.029  1.00 50.59           H  
ATOM    617  C   GLY A  40      17.762   4.239 -11.315  1.00 50.59           C  
ATOM    618  O   GLY A  40      17.539   3.829 -10.168  1.00 50.59           O  
ATOM    619  N   TYR A  41      17.530   5.501 -11.665  1.00 54.20           N  
ATOM    620  H   TYR A  41      17.720   5.783 -12.616  1.00 54.20           H  
ATOM    621  CA  TYR A  41      17.079   6.559 -10.773  1.00 54.20           C  
ATOM    622  HA  TYR A  41      16.757   6.114  -9.832  1.00 54.20           H  
ATOM    623  C   TYR A  41      15.875   7.288 -11.381  1.00 54.20           C  
ATOM    624  CB  TYR A  41      18.249   7.510 -10.464  1.00 54.20           C  
ATOM    625  HB2 TYR A  41      17.897   8.284  -9.782  1.00 54.20           H  
ATOM    626  HB3 TYR A  41      18.555   8.007 -11.384  1.00 54.20           H  
ATOM    627  O   TYR A  41      15.724   7.423 -12.578  1.00 54.20           O  
ATOM    628  CG  TYR A  41      19.458   6.822  -9.846  1.00 54.20           C  
ATOM    629  CD1 TYR A  41      19.544   6.649  -8.450  1.00 54.20           C  
ATOM    630  HD1 TYR A  41      18.753   7.025  -7.818  1.00 54.20           H  
ATOM    631  CD2 TYR A  41      20.475   6.315 -10.678  1.00 54.20           C  
ATOM    632  HD2 TYR A  41      20.385   6.421 -11.748  1.00 54.20           H  
ATOM    633  CE1 TYR A  41      20.644   5.972  -7.886  1.00 54.20           C  
ATOM    634  HE1 TYR A  41      20.700   5.838  -6.816  1.00 54.20           H  
ATOM    635  CE2 TYR A  41      21.575   5.633 -10.121  1.00 54.20           C  
ATOM    636  HE2 TYR A  41      22.332   5.221 -10.772  1.00 54.20           H  
ATOM    637  OH  TYR A  41      22.718   4.804  -8.174  1.00 54.20           O  
ATOM    638  HH  TYR A  41      22.610   4.723  -7.223  1.00 54.20           H  
ATOM    639  CZ  TYR A  41      21.661   5.461  -8.725  1.00 54.20           C  
ATOM    640  N   ILE A  42      14.959   7.764 -10.533  1.00 56.43           N  
ATOM    641  H   ILE A  42      15.113   7.619  -9.545  1.00 56.43           H  
ATOM    642  CA  ILE A  42      13.887   8.668 -10.976  1.00 56.43           C  
ATOM    643  HA  ILE A  42      13.861   8.711 -12.064  1.00 56.43           H  
ATOM    644  C   ILE A  42      14.236  10.063 -10.486  1.00 56.43           C  
ATOM    645  CB  ILE A  42      12.497   8.188 -10.510  1.00 56.43           C  
ATOM    646  HB  ILE A  42      12.539   8.020  -9.434  1.00 56.43           H  
ATOM    647  O   ILE A  42      14.071  10.369  -9.293  1.00 56.43           O  
ATOM    648  CG1 ILE A  42      12.142   6.862 -11.202  1.00 56.43           C  
ATOM    649 HG12 ILE A  42      12.825   6.090 -10.848  1.00 56.43           H  
ATOM    650 HG13 ILE A  42      12.304   6.990 -12.272  1.00 56.43           H  
ATOM    651  CG2 ILE A  42      11.403   9.229 -10.803  1.00 56.43           C  
ATOM    652 HG21 ILE A  42      11.277   9.320 -11.882  1.00 56.43           H  
ATOM    653 HG22 ILE A  42      11.667  10.199 -10.383  1.00 56.43           H  
ATOM    654 HG23 ILE A  42      10.453   8.928 -10.361  1.00 56.43           H  
ATOM    655  CD1 ILE A  42      10.699   6.384 -10.998  1.00 56.43           C  
ATOM    656 HD11 ILE A  42      10.010   7.000 -11.576  1.00 56.43           H  
ATOM    657 HD12 ILE A  42      10.435   6.439  -9.942  1.00 56.43           H  
ATOM    658 HD13 ILE A  42      10.590   5.354 -11.339  1.00 56.43           H  
ATOM    659  N   SER A  43      14.673  10.917 -11.405  1.00 60.87           N  
ATOM    660  H   SER A  43      14.811  10.565 -12.342  1.00 60.87           H  
ATOM    661  CA  SER A  43      14.846  12.347 -11.164  1.00 60.87           C  
ATOM    662  HA  SER A  43      15.546  12.464 -10.337  1.00 60.87           H  
ATOM    663  C   SER A  43      13.516  13.015 -10.783  1.00 60.87           C  
ATOM    664  CB  SER A  43      15.459  13.009 -12.403  1.00 60.87           C  
ATOM    665  HB2 SER A  43      15.730  14.038 -12.169  1.00 60.87           H  
ATOM    666  HB3 SER A  43      16.354  12.466 -12.707  1.00 60.87           H  
ATOM    667  O   SER A  43      12.426  12.504 -11.032  1.00 60.87           O  
ATOM    668  OG  SER A  43      14.525  13.011 -13.458  1.00 60.87           O  
ATOM    669  HG  SER A  43      14.604  12.134 -13.841  1.00 60.87           H  
ATOM    670  N   ALA A  44      13.556  14.214 -10.194  1.00 63.15           N  
ATOM    671  H   ALA A  44      14.455  14.613  -9.964  1.00 63.15           H  
ATOM    672  CA  ALA A  44      12.325  14.947  -9.869  1.00 63.15           C  
ATOM    673  HA  ALA A  44      11.717  14.324  -9.214  1.00 63.15           H  
ATOM    674  C   ALA A  44      11.468  15.277 -11.113  1.00 63.15           C  
ATOM    675  CB  ALA A  44      12.707  16.225  -9.114  1.00 63.15           C  
ATOM    676  HB1 ALA A  44      13.266  15.968  -8.214  1.00 63.15           H  
ATOM    677  HB2 ALA A  44      11.803  16.761  -8.825  1.00 63.15           H  
ATOM    678  HB3 ALA A  44      13.318  16.867  -9.749  1.00 63.15           H  
ATOM    679  O   ALA A  44      10.248  15.427 -10.999  1.00 63.15           O  
ATOM    680  N   ALA A  45      12.100  15.404 -12.286  1.00 63.63           N  
ATOM    681  H   ALA A  45      13.080  15.165 -12.328  1.00 63.63           H  
ATOM    682  CA  ALA A  45      11.410  15.593 -13.559  1.00 63.63           C  
ATOM    683  HA  ALA A  45      10.664  16.380 -13.453  1.00 63.63           H  
ATOM    684  C   ALA A  45      10.672  14.313 -13.965  1.00 63.63           C  
ATOM    685  CB  ALA A  45      12.432  16.025 -14.617  1.00 63.63           C  
ATOM    686  HB1 ALA A  45      11.931  16.155 -15.576  1.00 63.63           H  
ATOM    687  HB2 ALA A  45      12.899  16.966 -14.325  1.00 63.63           H  
ATOM    688  HB3 ALA A  45      13.202  15.263 -14.729  1.00 63.63           H  
ATOM    689  O   ALA A  45       9.473  14.358 -14.243  1.00 63.63           O  
ATOM    690  N   GLU A  46      11.354  13.173 -13.894  1.00 62.60           N  
ATOM    691  H   GLU A  46      12.341  13.183 -13.679  1.00 62.60           H  
ATOM    692  CA  GLU A  46      10.752  11.875 -14.170  1.00 62.60           C  
ATOM    693  HA  GLU A  46      10.276  11.890 -15.151  1.00 62.60           H  
ATOM    694  C   GLU A  46       9.701  11.502 -13.142  1.00 62.60           C  
ATOM    695  CB  GLU A  46      11.814  10.798 -14.183  1.00 62.60           C  
ATOM    696  HB2 GLU A  46      11.340   9.819 -14.256  1.00 62.60           H  
ATOM    697  HB3 GLU A  46      12.364  10.855 -13.244  1.00 62.60           H  
ATOM    698  O   GLU A  46       8.702  10.931 -13.524  1.00 62.60           O  
ATOM    699  CG  GLU A  46      12.745  10.980 -15.377  1.00 62.60           C  
ATOM    700  HG2 GLU A  46      13.097  12.009 -15.452  1.00 62.60           H  
ATOM    701  HG3 GLU A  46      12.209  10.734 -16.294  1.00 62.60           H  
ATOM    702  CD  GLU A  46      13.910  10.051 -15.139  1.00 62.60           C  
ATOM    703  OE1 GLU A  46      13.913   9.040 -15.863  1.00 62.60           O  
ATOM    704  OE2 GLU A  46      14.618  10.385 -14.151  1.00 62.60           O  
ATOM    705  N   ALA A  47       9.817  11.884 -11.870  1.00 61.34           N  
ATOM    706  H   ALA A  47      10.705  12.263 -11.574  1.00 61.34           H  
ATOM    707  CA  ALA A  47       8.794  11.573 -10.870  1.00 61.34           C  
ATOM    708  HA  ALA A  47       8.685  10.490 -10.813  1.00 61.34           H  
ATOM    709  C   ALA A  47       7.418  12.153 -11.251  1.00 61.34           C  
ATOM    710  CB  ALA A  47       9.263  12.091  -9.506  1.00 61.34           C  
ATOM    711  HB1 ALA A  47      10.226  11.650  -9.250  1.00 61.34           H  
ATOM    712  HB2 ALA A  47       9.363  13.176  -9.533  1.00 61.34           H  
ATOM    713  HB3 ALA A  47       8.535  11.814  -8.743  1.00 61.34           H  
ATOM    714  O   ALA A  47       6.393  11.489 -11.090  1.00 61.34           O  
ATOM    715  N   LYS A  48       7.388  13.373 -11.808  1.00 63.31           N  
ATOM    716  H   LYS A  48       8.275  13.825 -11.981  1.00 63.31           H  
ATOM    717  CA  LYS A  48       6.150  14.001 -12.309  1.00 63.31           C  
ATOM    718  HA  LYS A  48       5.371  13.925 -11.550  1.00 63.31           H  
ATOM    719  C   LYS A  48       5.595  13.308 -13.552  1.00 63.31           C  
ATOM    720  CB  LYS A  48       6.411  15.473 -12.652  1.00 63.31           C  
ATOM    721  HB2 LYS A  48       7.286  15.549 -13.297  1.00 63.31           H  
ATOM    722  HB3 LYS A  48       5.550  15.856 -13.200  1.00 63.31           H  
ATOM    723  O   LYS A  48       4.395  13.358 -13.807  1.00 63.31           O  
ATOM    724  CG  LYS A  48       6.606  16.335 -11.403  1.00 63.31           C  
ATOM    725  HG2 LYS A  48       5.733  16.240 -10.758  1.00 63.31           H  
ATOM    726  HG3 LYS A  48       7.491  16.002 -10.860  1.00 63.31           H  
ATOM    727  CD  LYS A  48       6.778  17.799 -11.817  1.00 63.31           C  
ATOM    728  HD2 LYS A  48       7.664  17.884 -12.447  1.00 63.31           H  
ATOM    729  HD3 LYS A  48       5.900  18.123 -12.375  1.00 63.31           H  
ATOM    730  CE  LYS A  48       6.945  18.661 -10.564  1.00 63.31           C  
ATOM    731  HE2 LYS A  48       7.796  18.278 -10.001  1.00 63.31           H  
ATOM    732  HE3 LYS A  48       6.057  18.547  -9.942  1.00 63.31           H  
ATOM    733  NZ  LYS A  48       7.159  20.085 -10.917  1.00 63.31           N  
ATOM    734  HZ1 LYS A  48       7.286  20.634 -10.079  1.00 63.31           H  
ATOM    735  HZ2 LYS A  48       6.366  20.442 -11.431  1.00 63.31           H  
ATOM    736  HZ3 LYS A  48       7.988  20.172 -11.488  1.00 63.31           H  
ATOM    737  N   ASP A  49       6.473  12.710 -14.337  1.00 61.64           N  
ATOM    738  H   ASP A  49       7.440  12.706 -14.045  1.00 61.64           H  
ATOM    739  CA  ASP A  49       6.171  12.113 -15.629  1.00 61.64           C  
ATOM    740  HA  ASP A  49       5.300  12.600 -16.068  1.00 61.64           H  
ATOM    741  C   ASP A  49       5.820  10.623 -15.513  1.00 61.64           C  
ATOM    742  CB  ASP A  49       7.390  12.374 -16.514  1.00 61.64           C  
ATOM    743  HB2 ASP A  49       7.609  11.464 -17.073  1.00 61.64           H  
ATOM    744  HB3 ASP A  49       8.274  12.570 -15.907  1.00 61.64           H  
ATOM    745  O   ASP A  49       4.850  10.170 -16.115  1.00 61.64           O  
ATOM    746  CG  ASP A  49       7.197  13.537 -17.488  1.00 61.64           C  
ATOM    747  OD1 ASP A  49       6.331  14.432 -17.266  1.00 61.64           O  
ATOM    748  OD2 ASP A  49       7.870  13.440 -18.534  1.00 61.64           O  
ATOM    749  N   ALA A  50       6.523   9.894 -14.651  1.00 61.42           N  
ATOM    750  H   ALA A  50       7.337  10.331 -14.242  1.00 61.42           H  
ATOM    751  CA  ALA A  50       6.206   8.568 -14.143  1.00 61.42           C  
ATOM    752  HA  ALA A  50       6.300   7.835 -14.944  1.00 61.42           H  
ATOM    753  C   ALA A  50       4.779   8.539 -13.604  1.00 61.42           C  
ATOM    754  CB  ALA A  50       7.199   8.236 -13.018  1.00 61.42           C  
ATOM    755  HB1 ALA A  50       8.215   8.233 -13.412  1.00 61.42           H  
ATOM    756  HB2 ALA A  50       6.981   7.251 -12.603  1.00 61.42           H  
ATOM    757  HB3 ALA A  50       7.132   8.977 -12.221  1.00 61.42           H  
ATOM    758  O   ALA A  50       4.068   7.558 -13.784  1.00 61.42           O  
ATOM    759  N   GLU A  51       4.328   9.638 -12.995  1.00 63.69           N  
ATOM    760  H   GLU A  51       4.983  10.382 -12.803  1.00 63.69           H  
ATOM    761  CA  GLU A  51       2.960   9.761 -12.527  1.00 63.69           C  
ATOM    762  HA  GLU A  51       2.758   8.865 -11.941  1.00 63.69           H  
ATOM    763  C   GLU A  51       1.919   9.796 -13.667  1.00 63.69           C  
ATOM    764  CB  GLU A  51       2.854  10.998 -11.610  1.00 63.69           C  
ATOM    765  HB2 GLU A  51       2.799  11.916 -12.194  1.00 63.69           H  
ATOM    766  HB3 GLU A  51       3.701  11.033 -10.924  1.00 63.69           H  
ATOM    767  O   GLU A  51       0.817   9.247 -13.515  1.00 63.69           O  
ATOM    768  CG  GLU A  51       1.582  10.787 -10.816  1.00 63.69           C  
ATOM    769  HG2 GLU A  51       0.751  10.774 -11.522  1.00 63.69           H  
ATOM    770  HG3 GLU A  51       1.704   9.817 -10.335  1.00 63.69           H  
ATOM    771  CD  GLU A  51       1.186  11.746  -9.712  1.00 63.69           C  
ATOM    772  OE1 GLU A  51       0.116  11.402  -9.153  1.00 63.69           O  
ATOM    773  OE2 GLU A  51       1.896  12.736  -9.447  1.00 63.69           O  
ATOM    774  N   LYS A  52       2.259  10.433 -14.795  1.00 67.07           N  
ATOM    775  H   LYS A  52       3.212  10.755 -14.875  1.00 67.07           H  
ATOM    776  CA  LYS A  52       1.388  10.565 -15.975  1.00 67.07           C  
ATOM    777  HA  LYS A  52       0.368  10.780 -15.657  1.00 67.07           H  
ATOM    778  C   LYS A  52       1.324   9.279 -16.788  1.00 67.07           C  
ATOM    779  CB  LYS A  52       1.883  11.693 -16.885  1.00 67.07           C  
ATOM    780  HB2 LYS A  52       2.930  11.518 -17.129  1.00 67.07           H  
ATOM    781  HB3 LYS A  52       1.320  11.658 -17.818  1.00 67.07           H  
ATOM    782  O   LYS A  52       0.230   8.879 -17.177  1.00 67.07           O  
ATOM    783  CG  LYS A  52       1.715  13.088 -16.274  1.00 67.07           C  
ATOM    784  HG2 LYS A  52       2.207  13.131 -15.303  1.00 67.07           H  
ATOM    785  HG3 LYS A  52       0.657  13.323 -16.159  1.00 67.07           H  
ATOM    786  CD  LYS A  52       2.379  14.080 -17.229  1.00 67.07           C  
ATOM    787  HD2 LYS A  52       1.854  14.083 -18.185  1.00 67.07           H  
ATOM    788  HD3 LYS A  52       3.402  13.743 -17.397  1.00 67.07           H  
ATOM    789  CE  LYS A  52       2.421  15.490 -16.651  1.00 67.07           C  
ATOM    790  HE2 LYS A  52       2.686  15.414 -15.597  1.00 67.07           H  
ATOM    791  HE3 LYS A  52       1.437  15.952 -16.740  1.00 67.07           H  
ATOM    792  NZ  LYS A  52       3.463  16.255 -17.376  1.00 67.07           N  
ATOM    793  HZ1 LYS A  52       4.344  15.768 -17.286  1.00 67.07           H  
ATOM    794  HZ2 LYS A  52       3.581  17.186 -17.004  1.00 67.07           H  
ATOM    795  HZ3 LYS A  52       3.268  16.286 -18.367  1.00 67.07           H  
ATOM    796  N   ASP A  53       2.469   8.632 -16.981  1.00 67.02           N  
ATOM    797  H   ASP A  53       3.317   9.071 -16.652  1.00 67.02           H  
ATOM    798  CA  ASP A  53       2.605   7.440 -17.827  1.00 67.02           C  
ATOM    799  HA  ASP A  53       1.788   7.432 -18.549  1.00 67.02           H  
ATOM    800  C   ASP A  53       2.486   6.129 -17.037  1.00 67.02           C  
ATOM    801  CB  ASP A  53       3.912   7.529 -18.627  1.00 67.02           C  
ATOM    802  HB2 ASP A  53       4.752   7.568 -17.933  1.00 67.02           H  
ATOM    803  HB3 ASP A  53       4.020   6.637 -19.244  1.00 67.02           H  
ATOM    804  O   ASP A  53       2.729   5.041 -17.568  1.00 67.02           O  
ATOM    805  CG  ASP A  53       3.948   8.752 -19.550  1.00 67.02           C  
ATOM    806  OD1 ASP A  53       2.880   9.187 -20.031  1.00 67.02           O  
ATOM    807  OD2 ASP A  53       5.060   9.279 -19.770  1.00 67.02           O  
ATOM    808  N   ALA A  54       2.112   6.223 -15.757  1.00 75.19           N  
ATOM    809  H   ALA A  54       2.011   7.144 -15.355  1.00 75.19           H  
ATOM    810  CA  ALA A  54       1.932   5.062 -14.909  1.00 75.19           C  
ATOM    811  HA  ALA A  54       2.885   4.534 -14.882  1.00 75.19           H  
ATOM    812  C   ALA A  54       0.864   4.120 -15.472  1.00 75.19           C  
ATOM    813  CB  ALA A  54       1.562   5.486 -13.486  1.00 75.19           C  
ATOM    814  HB1 ALA A  54       1.367   4.584 -12.906  1.00 75.19           H  
ATOM    815  HB2 ALA A  54       2.385   6.021 -13.013  1.00 75.19           H  
ATOM    816  HB3 ALA A  54       0.671   6.113 -13.510  1.00 75.19           H  
ATOM    817  O   ALA A  54      -0.258   4.537 -15.780  1.00 75.19           O  
ATOM    818  N   GLU A  55       1.179   2.825 -15.509  1.00 79.44           N  
ATOM    819  H   GLU A  55       2.077   2.546 -15.140  1.00 79.44           H  
ATOM    820  CA  GLU A  55       0.157   1.806 -15.726  1.00 79.44           C  
ATOM    821  HA  GLU A  55      -0.448   2.111 -16.580  1.00 79.44           H  
ATOM    822  C   GLU A  55      -0.738   1.751 -14.486  1.00 79.44           C  
ATOM    823  CB  GLU A  55       0.783   0.443 -16.056  1.00 79.44           C  
ATOM    824  HB2 GLU A  55       1.506   0.583 -16.859  1.00 79.44           H  
ATOM    825  HB3 GLU A  55       1.302   0.058 -15.178  1.00 79.44           H  
ATOM    826  O   GLU A  55      -0.248   1.716 -13.354  1.00 79.44           O  
ATOM    827  CG  GLU A  55      -0.288  -0.569 -16.516  1.00 79.44           C  
ATOM    828  HG2 GLU A  55      -0.807  -0.159 -17.382  1.00 79.44           H  
ATOM    829  HG3 GLU A  55      -1.021  -0.695 -15.719  1.00 79.44           H  
ATOM    830  CD  GLU A  55       0.283  -1.950 -16.885  1.00 79.44           C  
ATOM    831  OE1 GLU A  55      -0.493  -2.942 -16.825  1.00 79.44           O  
ATOM    832  OE2 GLU A  55       1.493  -2.026 -17.191  1.00 79.44           O  
ATOM    833  N   LYS A  56      -2.055   1.770 -14.699  1.00 85.18           N  
ATOM    834  H   LYS A  56      -2.389   1.753 -15.652  1.00 85.18           H  
ATOM    835  CA  LYS A  56      -3.049   1.754 -13.626  1.00 85.18           C  
ATOM    836  HA  LYS A  56      -2.536   1.709 -12.666  1.00 85.18           H  
ATOM    837  C   LYS A  56      -3.917   0.517 -13.746  1.00 85.18           C  
ATOM    838  CB  LYS A  56      -3.912   3.019 -13.641  1.00 85.18           C  
ATOM    839  HB2 LYS A  56      -4.413   3.094 -14.607  1.00 85.18           H  
ATOM    840  HB3 LYS A  56      -4.672   2.937 -12.864  1.00 85.18           H  
ATOM    841  O   LYS A  56      -4.397   0.207 -14.836  1.00 85.18           O  
ATOM    842  CG  LYS A  56      -3.085   4.285 -13.392  1.00 85.18           C  
ATOM    843  HG2 LYS A  56      -2.628   4.236 -12.404  1.00 85.18           H  
ATOM    844  HG3 LYS A  56      -2.299   4.360 -14.144  1.00 85.18           H  
ATOM    845  CD  LYS A  56      -3.976   5.525 -13.489  1.00 85.18           C  
ATOM    846  HD2 LYS A  56      -4.538   5.483 -14.422  1.00 85.18           H  
ATOM    847  HD3 LYS A  56      -4.671   5.543 -12.649  1.00 85.18           H  
ATOM    848  CE  LYS A  56      -3.095   6.777 -13.485  1.00 85.18           C  
ATOM    849  HE2 LYS A  56      -2.587   6.846 -12.523  1.00 85.18           H  
ATOM    850  HE3 LYS A  56      -2.335   6.657 -14.257  1.00 85.18           H  
ATOM    851  NZ  LYS A  56      -3.896   7.996 -13.754  1.00 85.18           N  
ATOM    852  HZ1 LYS A  56      -4.359   7.900 -14.647  1.00 85.18           H  
ATOM    853  HZ2 LYS A  56      -3.293   8.804 -13.810  1.00 85.18           H  
ATOM    854  HZ3 LYS A  56      -4.596   8.133 -13.039  1.00 85.18           H  
ATOM    855  N   ARG A  57      -4.159  -0.151 -12.624  1.00 88.53           N  
ATOM    856  H   ARG A  57      -3.714   0.171 -11.776  1.00 88.53           H  
ATOM    857  CA  ARG A  57      -5.134  -1.238 -12.521  1.00 88.53           C  
ATOM    858  HA  ARG A  57      -5.828  -1.178 -13.360  1.00 88.53           H  
ATOM    859  C   ARG A  57      -5.945  -1.079 -11.253  1.00 88.53           C  
ATOM    860  CB  ARG A  57      -4.439  -2.603 -12.565  1.00 88.53           C  
ATOM    861  HB2 ARG A  57      -5.187  -3.379 -12.400  1.00 88.53           H  
ATOM    862  HB3 ARG A  57      -3.696  -2.666 -11.769  1.00 88.53           H  
ATOM    863  O   ARG A  57      -5.383  -0.832 -10.194  1.00 88.53           O  
ATOM    864  CG  ARG A  57      -3.775  -2.833 -13.929  1.00 88.53           C  
ATOM    865  HG2 ARG A  57      -2.952  -2.132 -14.067  1.00 88.53           H  
ATOM    866  HG3 ARG A  57      -4.506  -2.690 -14.725  1.00 88.53           H  
ATOM    867  CD  ARG A  57      -3.235  -4.250 -14.000  1.00 88.53           C  
ATOM    868  HD2 ARG A  57      -4.059  -4.955 -13.891  1.00 88.53           H  
ATOM    869  HD3 ARG A  57      -2.525  -4.369 -13.181  1.00 88.53           H  
ATOM    870  NE  ARG A  57      -2.514  -4.492 -15.253  1.00 88.53           N  
ATOM    871  HE  ARG A  57      -2.127  -3.700 -15.746  1.00 88.53           H  
ATOM    872  NH1 ARG A  57      -2.291  -6.764 -15.008  1.00 88.53           N  
ATOM    873 HH11 ARG A  57      -1.652  -7.531 -15.161  1.00 88.53           H  
ATOM    874 HH12 ARG A  57      -2.965  -6.755 -14.257  1.00 88.53           H  
ATOM    875  NH2 ARG A  57      -1.110  -5.654 -16.551  1.00 88.53           N  
ATOM    876 HH21 ARG A  57      -0.796  -4.747 -16.866  1.00 88.53           H  
ATOM    877 HH22 ARG A  57      -0.482  -6.442 -16.623  1.00 88.53           H  
ATOM    878  CZ  ARG A  57      -1.995  -5.643 -15.608  1.00 88.53           C  
ATOM    879  N   THR A  58      -7.247  -1.262 -11.379  1.00 90.90           N  
ATOM    880  H   THR A  58      -7.630  -1.481 -12.287  1.00 90.90           H  
ATOM    881  CA  THR A  58      -8.169  -1.309 -10.248  1.00 90.90           C  
ATOM    882  HA  THR A  58      -7.642  -1.065  -9.325  1.00 90.90           H  
ATOM    883  C   THR A  58      -8.700  -2.725 -10.144  1.00 90.90           C  
ATOM    884  CB  THR A  58      -9.300  -0.289 -10.405  1.00 90.90           C  
ATOM    885  HB  THR A  58      -9.862  -0.507 -11.313  1.00 90.90           H  
ATOM    886  O   THR A  58      -9.109  -3.308 -11.150  1.00 90.90           O  
ATOM    887  CG2 THR A  58     -10.250  -0.293  -9.212  1.00 90.90           C  
ATOM    888 HG21 THR A  58     -10.969   0.521  -9.309  1.00 90.90           H  
ATOM    889 HG22 THR A  58      -9.690  -0.169  -8.285  1.00 90.90           H  
ATOM    890 HG23 THR A  58     -10.805  -1.230  -9.172  1.00 90.90           H  
ATOM    891  OG1 THR A  58      -8.744   1.003 -10.514  1.00 90.90           O  
ATOM    892  HG1 THR A  58      -8.818   1.422  -9.654  1.00 90.90           H  
ATOM    893  N   VAL A  59      -8.652  -3.287  -8.942  1.00 91.67           N  
ATOM    894  H   VAL A  59      -8.267  -2.757  -8.174  1.00 91.67           H  
ATOM    895  CA  VAL A  59      -9.102  -4.650  -8.658  1.00 91.67           C  
ATOM    896  HA  VAL A  59      -9.710  -5.019  -9.484  1.00 91.67           H  
ATOM    897  C   VAL A  59      -9.966  -4.633  -7.413  1.00 91.67           C  
ATOM    898  CB  VAL A  59      -7.899  -5.591  -8.483  1.00 91.67           C  
ATOM    899  HB  VAL A  59      -7.235  -5.195  -7.714  1.00 91.67           H  
ATOM    900  O   VAL A  59      -9.571  -4.075  -6.395  1.00 91.67           O  
ATOM    901  CG1 VAL A  59      -8.313  -7.006  -8.072  1.00 91.67           C  
ATOM    902 HG11 VAL A  59      -8.854  -6.994  -7.126  1.00 91.67           H  
ATOM    903 HG12 VAL A  59      -8.936  -7.468  -8.838  1.00 91.67           H  
ATOM    904 HG13 VAL A  59      -7.411  -7.597  -7.913  1.00 91.67           H  
ATOM    905  CG2 VAL A  59      -7.122  -5.694  -9.801  1.00 91.67           C  
ATOM    906 HG21 VAL A  59      -6.572  -4.770  -9.982  1.00 91.67           H  
ATOM    907 HG22 VAL A  59      -7.812  -5.875 -10.626  1.00 91.67           H  
ATOM    908 HG23 VAL A  59      -6.424  -6.529  -9.749  1.00 91.67           H  
ATOM    909  N   THR A  60     -11.125  -5.275  -7.481  1.00 92.22           N  
ATOM    910  H   THR A  60     -11.395  -5.718  -8.347  1.00 92.22           H  
ATOM    911  CA  THR A  60     -11.926  -5.581  -6.296  1.00 92.22           C  
ATOM    912  HA  THR A  60     -11.703  -4.858  -5.512  1.00 92.22           H  
ATOM    913  C   THR A  60     -11.556  -6.974  -5.797  1.00 92.22           C  
ATOM    914  CB  THR A  60     -13.425  -5.491  -6.597  1.00 92.22           C  
ATOM    915  HB  THR A  60     -13.704  -6.295  -7.278  1.00 92.22           H  
ATOM    916  O   THR A  60     -11.522  -7.912  -6.588  1.00 92.22           O  
ATOM    917  CG2 THR A  60     -14.272  -5.598  -5.331  1.00 92.22           C  
ATOM    918 HG21 THR A  60     -15.322  -5.447  -5.582  1.00 92.22           H  
ATOM    919 HG22 THR A  60     -14.163  -6.591  -4.892  1.00 92.22           H  
ATOM    920 HG23 THR A  60     -13.961  -4.848  -4.604  1.00 92.22           H  
ATOM    921  OG1 THR A  60     -13.736  -4.260  -7.216  1.00 92.22           O  
ATOM    922  HG1 THR A  60     -13.432  -3.538  -6.661  1.00 92.22           H  
ATOM    923  N   VAL A  61     -11.283  -7.100  -4.501  1.00 91.57           N  
ATOM    924  H   VAL A  61     -11.311  -6.267  -3.930  1.00 91.57           H  
ATOM    925  CA  VAL A  61     -10.944  -8.357  -3.824  1.00 91.57           C  
ATOM    926  HA  VAL A  61     -10.913  -9.168  -4.552  1.00 91.57           H  
ATOM    927  C   VAL A  61     -12.045  -8.657  -2.812  1.00 91.57           C  
ATOM    928  CB  VAL A  61      -9.564  -8.271  -3.140  1.00 91.57           C  
ATOM    929  HB  VAL A  61      -9.629  -7.611  -2.275  1.00 91.57           H  
ATOM    930  O   VAL A  61     -12.244  -7.899  -1.855  1.00 91.57           O  
ATOM    931  CG1 VAL A  61      -9.101  -9.655  -2.671  1.00 91.57           C  
ATOM    932 HG11 VAL A  61      -8.977 -10.322  -3.524  1.00 91.57           H  
ATOM    933 HG12 VAL A  61      -8.152  -9.577  -2.142  1.00 91.57           H  
ATOM    934 HG13 VAL A  61      -9.838 -10.097  -2.000  1.00 91.57           H  
ATOM    935  CG2 VAL A  61      -8.482  -7.713  -4.074  1.00 91.57           C  
ATOM    936 HG21 VAL A  61      -7.523  -7.719  -3.555  1.00 91.57           H  
ATOM    937 HG22 VAL A  61      -8.711  -6.683  -4.350  1.00 91.57           H  
ATOM    938 HG23 VAL A  61      -8.415  -8.325  -4.973  1.00 91.57           H  
ATOM    939  N   ASN A  62     -12.795  -9.734  -3.028  1.00 92.32           N  
ATOM    940  H   ASN A  62     -12.575 -10.340  -3.805  1.00 92.32           H  
ATOM    941  CA  ASN A  62     -13.886 -10.135  -2.140  1.00 92.32           C  
ATOM    942  HA  ASN A  62     -14.440  -9.237  -1.866  1.00 92.32           H  
ATOM    943  C   ASN A  62     -13.359 -10.787  -0.848  1.00 92.32           C  
ATOM    944  CB  ASN A  62     -14.840 -11.065  -2.901  1.00 92.32           C  
ATOM    945  HB2 ASN A  62     -15.641 -11.407  -2.245  1.00 92.32           H  
ATOM    946  HB3 ASN A  62     -14.295 -11.946  -3.241  1.00 92.32           H  
ATOM    947  O   ASN A  62     -12.211 -11.233  -0.808  1.00 92.32           O  
ATOM    948  CG  ASN A  62     -15.480 -10.363  -4.079  1.00 92.32           C  
ATOM    949  ND2 ASN A  62     -15.133 -10.757  -5.279  1.00 92.32           N  
ATOM    950 HD21 ASN A  62     -14.287 -11.302  -5.355  1.00 92.32           H  
ATOM    951 HD22 ASN A  62     -15.465 -10.213  -6.063  1.00 92.32           H  
ATOM    952  OD1 ASN A  62     -16.267  -9.440  -3.926  1.00 92.32           O  
ATOM    953  N   PRO A  63     -14.178 -10.872   0.215  1.00 90.76           N  
ATOM    954  CA  PRO A  63     -13.819 -11.583   1.442  1.00 90.76           C  
ATOM    955  HA  PRO A  63     -13.055 -11.011   1.968  1.00 90.76           H  
ATOM    956  C   PRO A  63     -13.313 -13.010   1.185  1.00 90.76           C  
ATOM    957  CB  PRO A  63     -15.103 -11.593   2.276  1.00 90.76           C  
ATOM    958  HB2 PRO A  63     -15.747 -12.419   1.977  1.00 90.76           H  
ATOM    959  HB3 PRO A  63     -14.903 -11.646   3.346  1.00 90.76           H  
ATOM    960  O   PRO A  63     -13.990 -13.814   0.542  1.00 90.76           O  
ATOM    961  CG  PRO A  63     -15.758 -10.277   1.871  1.00 90.76           C  
ATOM    962  HG2 PRO A  63     -16.828 -10.270   2.081  1.00 90.76           H  
ATOM    963  HG3 PRO A  63     -15.249  -9.451   2.368  1.00 90.76           H  
ATOM    964  CD  PRO A  63     -15.472 -10.221   0.375  1.00 90.76           C  
ATOM    965  HD2 PRO A  63     -16.238 -10.780  -0.163  1.00 90.76           H  
ATOM    966  HD3 PRO A  63     -15.449  -9.183   0.045  1.00 90.76           H  
ATOM    967  N   GLY A  64     -12.124 -13.325   1.700  1.00 91.04           N  
ATOM    968  H   GLY A  64     -11.594 -12.594   2.152  1.00 91.04           H  
ATOM    969  CA  GLY A  64     -11.455 -14.619   1.538  1.00 91.04           C  
ATOM    970  HA2 GLY A  64     -12.177 -15.417   1.713  1.00 91.04           H  
ATOM    971  HA3 GLY A  64     -10.665 -14.693   2.285  1.00 91.04           H  
ATOM    972  C   GLY A  64     -10.816 -14.855   0.165  1.00 91.04           C  
ATOM    973  O   GLY A  64     -10.266 -15.932  -0.063  1.00 91.04           O  
ATOM    974  N   GLU A  65     -10.881 -13.884  -0.748  1.00 94.53           N  
ATOM    975  H   GLU A  65     -11.329 -13.013  -0.504  1.00 94.53           H  
ATOM    976  CA  GLU A  65     -10.304 -13.984  -2.087  1.00 94.53           C  
ATOM    977  HA  GLU A  65     -10.379 -15.022  -2.409  1.00 94.53           H  
ATOM    978  C   GLU A  65      -8.817 -13.598  -2.094  1.00 94.53           C  
ATOM    979  CB  GLU A  65     -11.134 -13.137  -3.069  1.00 94.53           C  
ATOM    980  HB2 GLU A  65     -12.189 -13.354  -2.904  1.00 94.53           H  
ATOM    981  HB3 GLU A  65     -10.955 -12.081  -2.863  1.00 94.53           H  
ATOM    982  O   GLU A  65      -8.371 -12.712  -1.356  1.00 94.53           O  
ATOM    983  CG  GLU A  65     -10.815 -13.405  -4.547  1.00 94.53           C  
ATOM    984  HG2 GLU A  65      -9.779 -13.128  -4.743  1.00 94.53           H  
ATOM    985  HG3 GLU A  65     -10.922 -14.473  -4.735  1.00 94.53           H  
ATOM    986  CD  GLU A  65     -11.726 -12.624  -5.513  1.00 94.53           C  
ATOM    987  OE1 GLU A  65     -11.722 -12.970  -6.713  1.00 94.53           O  
ATOM    988  OE2 GLU A  65     -12.452 -11.701  -5.063  1.00 94.53           O  
ATOM    989  N   GLU A  66      -8.057 -14.252  -2.975  1.00 94.86           N  
ATOM    990  H   GLU A  66      -8.502 -14.929  -3.578  1.00 94.86           H  
ATOM    991  CA  GLU A  66      -6.697 -13.871  -3.345  1.00 94.86           C  
ATOM    992  HA  GLU A  66      -6.427 -12.977  -2.782  1.00 94.86           H  
ATOM    993  C   GLU A  66      -6.657 -13.535  -4.841  1.00 94.86           C  
ATOM    994  CB  GLU A  66      -5.696 -14.977  -2.962  1.00 94.86           C  
ATOM    995  HB2 GLU A  66      -5.907 -15.877  -3.539  1.00 94.86           H  
ATOM    996  HB3 GLU A  66      -5.828 -15.205  -1.904  1.00 94.86           H  
ATOM    997  O   GLU A  66      -7.106 -14.325  -5.672  1.00 94.86           O  
ATOM    998  CG  GLU A  66      -4.235 -14.550  -3.199  1.00 94.86           C  
ATOM    999  HG2 GLU A  66      -4.043 -13.633  -2.643  1.00 94.86           H  
ATOM   1000  HG3 GLU A  66      -4.096 -14.333  -4.258  1.00 94.86           H  
ATOM   1001  CD  GLU A  66      -3.208 -15.610  -2.758  1.00 94.86           C  
ATOM   1002  OE1 GLU A  66      -2.229 -15.830  -3.514  1.00 94.86           O  
ATOM   1003  OE2 GLU A  66      -3.352 -16.156  -1.638  1.00 94.86           O  
ATOM   1004  N   VAL A  67      -6.108 -12.369  -5.188  1.00 95.08           N  
ATOM   1005  H   VAL A  67      -5.728 -11.794  -4.450  1.00 95.08           H  
ATOM   1006  CA  VAL A  67      -5.970 -11.899  -6.572  1.00 95.08           C  
ATOM   1007  HA  VAL A  67      -6.251 -12.711  -7.243  1.00 95.08           H  
ATOM   1008  C   VAL A  67      -4.517 -11.544  -6.859  1.00 95.08           C  
ATOM   1009  CB  VAL A  67      -6.905 -10.709  -6.878  1.00 95.08           C  
ATOM   1010  HB  VAL A  67      -6.633  -9.858  -6.252  1.00 95.08           H  
ATOM   1011  O   VAL A  67      -3.858 -10.879  -6.063  1.00 95.08           O  
ATOM   1012  CG1 VAL A  67      -6.773 -10.300  -8.353  1.00 95.08           C  
ATOM   1013 HG11 VAL A  67      -6.808 -11.184  -8.989  1.00 95.08           H  
ATOM   1014 HG12 VAL A  67      -5.836  -9.767  -8.516  1.00 95.08           H  
ATOM   1015 HG13 VAL A  67      -7.604  -9.657  -8.644  1.00 95.08           H  
ATOM   1016  CG2 VAL A  67      -8.376 -11.052  -6.617  1.00 95.08           C  
ATOM   1017 HG21 VAL A  67      -8.523 -11.294  -5.565  1.00 95.08           H  
ATOM   1018 HG22 VAL A  67      -9.017 -10.204  -6.859  1.00 95.08           H  
ATOM   1019 HG23 VAL A  67      -8.680 -11.911  -7.215  1.00 95.08           H  
ATOM   1020  N   GLU A  68      -4.014 -11.940  -8.028  1.00 94.32           N  
ATOM   1021  H   GLU A  68      -4.607 -12.467  -8.653  1.00 94.32           H  
ATOM   1022  CA  GLU A  68      -2.695 -11.538  -8.519  1.00 94.32           C  
ATOM   1023  HA  GLU A  68      -2.164 -11.022  -7.718  1.00 94.32           H  
ATOM   1024  C   GLU A  68      -2.826 -10.558  -9.689  1.00 94.32           C  
ATOM   1025  CB  GLU A  68      -1.846 -12.769  -8.883  1.00 94.32           C  
ATOM   1026  HB2 GLU A  68      -1.834 -13.455  -8.036  1.00 94.32           H  
ATOM   1027  HB3 GLU A  68      -2.290 -13.278  -9.738  1.00 94.32           H  
ATOM   1028  O   GLU A  68      -3.527 -10.805 -10.671  1.00 94.32           O  
ATOM   1029  CG  GLU A  68      -0.395 -12.378  -9.216  1.00 94.32           C  
ATOM   1030  HG2 GLU A  68       0.041 -11.863  -8.360  1.00 94.32           H  
ATOM   1031  HG3 GLU A  68      -0.392 -11.676 -10.050  1.00 94.32           H  
ATOM   1032  CD  GLU A  68       0.478 -13.587  -9.584  1.00 94.32           C  
ATOM   1033  OE1 GLU A  68       0.658 -13.819 -10.799  1.00 94.32           O  
ATOM   1034  OE2 GLU A  68       1.055 -14.225  -8.663  1.00 94.32           O  
ATOM   1035  N   VAL A  69      -2.094  -9.451  -9.605  1.00 90.50           N  
ATOM   1036  H   VAL A  69      -1.588  -9.288  -8.746  1.00 90.50           H  
ATOM   1037  CA  VAL A  69      -1.985  -8.440 -10.652  1.00 90.50           C  
ATOM   1038  HA  VAL A  69      -2.616  -8.731 -11.493  1.00 90.50           H  
ATOM   1039  C   VAL A  69      -0.540  -8.377 -11.119  1.00 90.50           C  
ATOM   1040  CB  VAL A  69      -2.468  -7.068 -10.157  1.00 90.50           C  
ATOM   1041  HB  VAL A  69      -1.760  -6.656  -9.437  1.00 90.50           H  
ATOM   1042  O   VAL A  69       0.344  -7.959 -10.377  1.00 90.50           O  
ATOM   1043  CG1 VAL A  69      -2.579  -6.112 -11.344  1.00 90.50           C  
ATOM   1044 HG11 VAL A  69      -3.334  -6.481 -12.039  1.00 90.50           H  
ATOM   1045 HG12 VAL A  69      -2.875  -5.127 -10.982  1.00 90.50           H  
ATOM   1046 HG13 VAL A  69      -1.616  -6.022 -11.846  1.00 90.50           H  
ATOM   1047  CG2 VAL A  69      -3.841  -7.152  -9.491  1.00 90.50           C  
ATOM   1048 HG21 VAL A  69      -3.766  -7.697  -8.550  1.00 90.50           H  
ATOM   1049 HG22 VAL A  69      -4.209  -6.151  -9.264  1.00 90.50           H  
ATOM   1050 HG23 VAL A  69      -4.539  -7.676 -10.144  1.00 90.50           H  
ATOM   1051  N   THR A  70      -0.290  -8.777 -12.363  1.00 88.73           N  
ATOM   1052  H   THR A  70      -1.046  -9.177 -12.900  1.00 88.73           H  
ATOM   1053  CA  THR A  70       1.055  -8.725 -12.952  1.00 88.73           C  
ATOM   1054  HA  THR A  70       1.794  -8.619 -12.157  1.00 88.73           H  
ATOM   1055  C   THR A  70       1.204  -7.529 -13.880  1.00 88.73           C  
ATOM   1056  CB  THR A  70       1.403 -10.028 -13.680  1.00 88.73           C  
ATOM   1057  HB  THR A  70       0.653 -10.250 -14.438  1.00 88.73           H  
ATOM   1058  O   THR A  70       0.448  -7.393 -14.845  1.00 88.73           O  
ATOM   1059  CG2 THR A  70       2.788  -9.974 -14.330  1.00 88.73           C  
ATOM   1060 HG21 THR A  70       3.532  -9.652 -13.601  1.00 88.73           H  
ATOM   1061 HG22 THR A  70       2.784  -9.282 -15.172  1.00 88.73           H  
ATOM   1062 HG23 THR A  70       3.053 -10.964 -14.701  1.00 88.73           H  
ATOM   1063  OG1 THR A  70       1.475 -11.090 -12.759  1.00 88.73           O  
ATOM   1064  HG1 THR A  70       0.605 -11.368 -12.466  1.00 88.73           H  
ATOM   1065  N   PHE A  71       2.221  -6.718 -13.622  1.00 82.26           N  
ATOM   1066  H   PHE A  71       2.793  -6.926 -12.816  1.00 82.26           H  
ATOM   1067  CA  PHE A  71       2.721  -5.666 -14.494  1.00 82.26           C  
ATOM   1068  HA  PHE A  71       1.980  -5.428 -15.258  1.00 82.26           H  
ATOM   1069  C   PHE A  71       3.993  -6.164 -15.174  1.00 82.26           C  
ATOM   1070  CB  PHE A  71       2.988  -4.401 -13.679  1.00 82.26           C  
ATOM   1071  HB2 PHE A  71       3.735  -4.624 -12.917  1.00 82.26           H  
ATOM   1072  HB3 PHE A  71       3.398  -3.642 -14.345  1.00 82.26           H  
ATOM   1073  O   PHE A  71       4.828  -6.824 -14.552  1.00 82.26           O  
ATOM   1074  CG  PHE A  71       1.755  -3.846 -13.003  1.00 82.26           C  
ATOM   1075  CD1 PHE A  71       1.044  -2.794 -13.603  1.00 82.26           C  
ATOM   1076  HD1 PHE A  71       1.402  -2.367 -14.528  1.00 82.26           H  
ATOM   1077  CD2 PHE A  71       1.306  -4.394 -11.787  1.00 82.26           C  
ATOM   1078  HD2 PHE A  71       1.846  -5.207 -11.324  1.00 82.26           H  
ATOM   1079  CE1 PHE A  71      -0.115  -2.288 -12.993  1.00 82.26           C  
ATOM   1080  HE1 PHE A  71      -0.645  -1.462 -13.444  1.00 82.26           H  
ATOM   1081  CE2 PHE A  71       0.142  -3.897 -11.182  1.00 82.26           C  
ATOM   1082  HE2 PHE A  71      -0.207  -4.333 -10.257  1.00 82.26           H  
ATOM   1083  CZ  PHE A  71      -0.567  -2.844 -11.786  1.00 82.26           C  
ATOM   1084  HZ  PHE A  71      -1.457  -2.449 -11.320  1.00 82.26           H  
ATOM   1085  N   SER A  72       4.141  -5.858 -16.455  1.00 75.42           N  
ATOM   1086  H   SER A  72       3.462  -5.260 -16.904  1.00 75.42           H  
ATOM   1087  CA  SER A  72       5.343  -6.180 -17.219  1.00 75.42           C  
ATOM   1088  HA  SER A  72       6.135  -6.520 -16.552  1.00 75.42           H  
ATOM   1089  C   SER A  72       5.826  -4.913 -17.888  1.00 75.42           C  
ATOM   1090  CB  SER A  72       5.092  -7.290 -18.243  1.00 75.42           C  
ATOM   1091  HB2 SER A  72       4.356  -6.963 -18.978  1.00 75.42           H  
ATOM   1092  HB3 SER A  72       6.028  -7.527 -18.751  1.00 75.42           H  
ATOM   1093  O   SER A  72       5.036  -4.161 -18.461  1.00 75.42           O  
ATOM   1094  OG  SER A  72       4.616  -8.441 -17.566  1.00 75.42           O  
ATOM   1095  HG  SER A  72       4.966  -8.382 -16.674  1.00 75.42           H  
ATOM   1096  N   ALA A  73       7.118  -4.664 -17.787  1.00 64.42           N  
ATOM   1097  H   ALA A  73       7.729  -5.331 -17.337  1.00 64.42           H  
ATOM   1098  CA  ALA A  73       7.740  -3.516 -18.397  1.00 64.42           C  
ATOM   1099  HA  ALA A  73       7.006  -2.923 -18.943  1.00 64.42           H  
ATOM   1100  C   ALA A  73       8.788  -4.008 -19.382  1.00 64.42           C  
ATOM   1101  CB  ALA A  73       8.322  -2.653 -17.287  1.00 64.42           C  
ATOM   1102  HB1 ALA A  73       9.089  -3.214 -16.752  1.00 64.42           H  
ATOM   1103  HB2 ALA A  73       7.540  -2.373 -16.581  1.00 64.42           H  
ATOM   1104  HB3 ALA A  73       8.769  -1.762 -17.728  1.00 64.42           H  
ATOM   1105  O   ALA A  73       9.588  -4.866 -19.050  1.00 64.42           O  
ATOM   1106  N   ASN A  74       8.820  -3.433 -20.583  1.00 60.25           N  
ATOM   1107  H   ASN A  74       8.106  -2.769 -20.846  1.00 60.25           H  
ATOM   1108  CA  ASN A  74       9.944  -3.682 -21.492  1.00 60.25           C  
ATOM   1109  HA  ASN A  74      10.058  -4.756 -21.637  1.00 60.25           H  
ATOM   1110  C   ASN A  74      11.270  -3.169 -20.898  1.00 60.25           C  
ATOM   1111  CB  ASN A  74       9.657  -3.014 -22.843  1.00 60.25           C  
ATOM   1112  HB2 ASN A  74      10.524  -3.151 -23.489  1.00 60.25           H  
ATOM   1113  HB3 ASN A  74       9.519  -1.943 -22.691  1.00 60.25           H  
ATOM   1114  O   ASN A  74      12.336  -3.575 -21.348  1.00 60.25           O  
ATOM   1115  CG  ASN A  74       8.453  -3.588 -23.564  1.00 60.25           C  
ATOM   1116  ND2 ASN A  74       7.822  -2.805 -24.407  1.00 60.25           N  
ATOM   1117 HD21 ASN A  74       7.041  -3.224 -24.891  1.00 60.25           H  
ATOM   1118 HD22 ASN A  74       8.176  -1.879 -24.600  1.00 60.25           H  
ATOM   1119  OD1 ASN A  74       8.043  -4.721 -23.399  1.00 60.25           O  
ATOM   1120  N   ASP A  75      11.177  -2.281 -19.904  1.00 56.50           N  
ATOM   1121  H   ASP A  75      10.257  -2.047 -19.559  1.00 56.50           H  
ATOM   1122  CA  ASP A  75      12.283  -1.742 -19.131  1.00 56.50           C  
ATOM   1123  HA  ASP A  75      13.222  -2.080 -19.570  1.00 56.50           H  
ATOM   1124  C   ASP A  75      12.169  -2.196 -17.659  1.00 56.50           C  
ATOM   1125  CB  ASP A  75      12.261  -0.215 -19.253  1.00 56.50           C  
ATOM   1126  HB2 ASP A  75      12.200   0.050 -20.309  1.00 56.50           H  
ATOM   1127  HB3 ASP A  75      11.381   0.189 -18.753  1.00 56.50           H  
ATOM   1128  O   ASP A  75      11.209  -1.809 -16.982  1.00 56.50           O  
ATOM   1129  CG  ASP A  75      13.521   0.414 -18.662  1.00 56.50           C  
ATOM   1130  OD1 ASP A  75      14.122  -0.216 -17.760  1.00 56.50           O  
ATOM   1131  OD2 ASP A  75      13.870   1.497 -19.158  1.00 56.50           O  
ATOM   1132  N   PRO A  76      13.110  -3.000 -17.132  1.00 52.31           N  
ATOM   1133  CA  PRO A  76      13.088  -3.454 -15.739  1.00 52.31           C  
ATOM   1134  HA  PRO A  76      12.169  -4.010 -15.552  1.00 52.31           H  
ATOM   1135  C   PRO A  76      13.152  -2.305 -14.714  1.00 52.31           C  
ATOM   1136  CB  PRO A  76      14.284  -4.406 -15.617  1.00 52.31           C  
ATOM   1137  HB2 PRO A  76      13.957  -5.421 -15.843  1.00 52.31           H  
ATOM   1138  HB3 PRO A  76      14.741  -4.370 -14.628  1.00 52.31           H  
ATOM   1139  O   PRO A  76      12.683  -2.472 -13.586  1.00 52.31           O  
ATOM   1140  CG  PRO A  76      15.248  -3.933 -16.704  1.00 52.31           C  
ATOM   1141  HG2 PRO A  76      15.903  -4.734 -17.045  1.00 52.31           H  
ATOM   1142  HG3 PRO A  76      15.832  -3.090 -16.333  1.00 52.31           H  
ATOM   1143  CD  PRO A  76      14.314  -3.457 -17.808  1.00 52.31           C  
ATOM   1144  HD2 PRO A  76      14.066  -4.283 -18.474  1.00 52.31           H  
ATOM   1145  HD3 PRO A  76      14.803  -2.654 -18.360  1.00 52.31           H  
ATOM   1146  N   HIS A  77      13.652  -1.123 -15.090  1.00 56.22           N  
ATOM   1147  H   HIS A  77      13.983  -1.000 -16.036  1.00 56.22           H  
ATOM   1148  CA  HIS A  77      13.730   0.058 -14.219  1.00 56.22           C  
ATOM   1149  HA  HIS A  77      14.009  -0.275 -13.219  1.00 56.22           H  
ATOM   1150  C   HIS A  77      12.387   0.789 -14.078  1.00 56.22           C  
ATOM   1151  CB  HIS A  77      14.850   0.978 -14.722  1.00 56.22           C  
ATOM   1152  HB2 HIS A  77      14.606   1.354 -15.716  1.00 56.22           H  
ATOM   1153  HB3 HIS A  77      14.942   1.834 -14.054  1.00 56.22           H  
ATOM   1154  O   HIS A  77      12.203   1.623 -13.183  1.00 56.22           O  
ATOM   1155  CG  HIS A  77      16.174   0.259 -14.760  1.00 56.22           C  
ATOM   1156  CD2 HIS A  77      16.830  -0.208 -15.867  1.00 56.22           C  
ATOM   1157  HD2 HIS A  77      16.513  -0.075 -16.891  1.00 56.22           H  
ATOM   1158  ND1 HIS A  77      16.900  -0.130 -13.660  1.00 56.22           N  
ATOM   1159  HD1 HIS A  77      16.737   0.185 -12.714  1.00 56.22           H  
ATOM   1160  CE1 HIS A  77      17.971  -0.811 -14.094  1.00 56.22           C  
ATOM   1161  HE1 HIS A  77      18.758  -1.194 -13.461  1.00 56.22           H  
ATOM   1162  NE2 HIS A  77      17.956  -0.925 -15.429  1.00 56.22           N  
ATOM   1163  N   LYS A  78      11.371   0.395 -14.862  1.00 60.42           N  
ATOM   1164  H   LYS A  78      11.575  -0.284 -15.582  1.00 60.42           H  
ATOM   1165  CA  LYS A  78      10.027   0.982 -14.794  1.00 60.42           C  
ATOM   1166  HA  LYS A  78      10.185   2.049 -14.950  1.00 60.42           H  
ATOM   1167  C   LYS A  78       9.331   0.776 -13.436  1.00 60.42           C  
ATOM   1168  CB  LYS A  78       9.175   0.442 -15.948  1.00 60.42           C  
ATOM   1169  HB2 LYS A  78       9.782   0.426 -16.853  1.00 60.42           H  
ATOM   1170  HB3 LYS A  78       8.876  -0.575 -15.698  1.00 60.42           H  
ATOM   1171  O   LYS A  78       8.298   1.382 -13.177  1.00 60.42           O  
ATOM   1172  CG  LYS A  78       7.927   1.295 -16.232  1.00 60.42           C  
ATOM   1173  HG2 LYS A  78       7.278   1.319 -15.357  1.00 60.42           H  
ATOM   1174  HG3 LYS A  78       8.238   2.313 -16.468  1.00 60.42           H  
ATOM   1175  CD  LYS A  78       7.104   0.737 -17.394  1.00 60.42           C  
ATOM   1176  HD2 LYS A  78       6.792  -0.279 -17.152  1.00 60.42           H  
ATOM   1177  HD3 LYS A  78       7.707   0.735 -18.302  1.00 60.42           H  
ATOM   1178  CE  LYS A  78       5.861   1.614 -17.579  1.00 60.42           C  
ATOM   1179  HE2 LYS A  78       6.182   2.612 -17.879  1.00 60.42           H  
ATOM   1180  HE3 LYS A  78       5.361   1.706 -16.615  1.00 60.42           H  
ATOM   1181  NZ  LYS A  78       4.927   1.043 -18.579  1.00 60.42           N  
ATOM   1182  HZ1 LYS A  78       4.123   1.647 -18.672  1.00 60.42           H  
ATOM   1183  HZ2 LYS A  78       5.382   0.954 -19.476  1.00 60.42           H  
ATOM   1184  HZ3 LYS A  78       4.602   0.137 -18.274  1.00 60.42           H  
ATOM   1185  N   PHE A  79       9.864  -0.067 -12.555  1.00 64.01           N  
ATOM   1186  H   PHE A  79      10.709  -0.550 -12.825  1.00 64.01           H  
ATOM   1187  CA  PHE A  79       9.273  -0.365 -11.249  1.00 64.01           C  
ATOM   1188  HA  PHE A  79       8.228  -0.056 -11.263  1.00 64.01           H  
ATOM   1189  C   PHE A  79       9.891   0.413 -10.078  1.00 64.01           C  
ATOM   1190  CB  PHE A  79       9.282  -1.881 -11.038  1.00 64.01           C  
ATOM   1191  HB2 PHE A  79       8.836  -2.100 -10.068  1.00 64.01           H  
ATOM   1192  HB3 PHE A  79      10.313  -2.235 -11.019  1.00 64.01           H  
ATOM   1193  O   PHE A  79       9.672   0.040  -8.931  1.00 64.01           O  
ATOM   1194  CG  PHE A  79       8.494  -2.637 -12.082  1.00 64.01           C  
ATOM   1195  CD1 PHE A  79       7.107  -2.449 -12.177  1.00 64.01           C  
ATOM   1196  HD1 PHE A  79       6.627  -1.813 -11.449  1.00 64.01           H  
ATOM   1197  CD2 PHE A  79       9.143  -3.493 -12.983  1.00 64.01           C  
ATOM   1198  HD2 PHE A  79      10.214  -3.628 -12.934  1.00 64.01           H  
ATOM   1199  CE1 PHE A  79       6.367  -3.094 -13.185  1.00 64.01           C  
ATOM   1200  HE1 PHE A  79       5.303  -2.930 -13.269  1.00 64.01           H  
ATOM   1201  CE2 PHE A  79       8.402  -4.152 -13.975  1.00 64.01           C  
ATOM   1202  HE2 PHE A  79       8.926  -4.776 -14.684  1.00 64.01           H  
ATOM   1203  CZ  PHE A  79       7.015  -3.958 -14.081  1.00 64.01           C  
ATOM   1204  HZ  PHE A  79       6.461  -4.459 -14.861  1.00 64.01           H  
ATOM   1205  N   ASN A  80      10.637   1.496 -10.329  1.00 63.95           N  
ATOM   1206  H   ASN A  80      10.857   1.709 -11.291  1.00 63.95           H  
ATOM   1207  CA  ASN A  80      11.380   2.215  -9.283  1.00 63.95           C  
ATOM   1208  HA  ASN A  80      11.934   1.464  -8.720  1.00 63.95           H  
ATOM   1209  C   ASN A  80      10.485   2.963  -8.255  1.00 63.95           C  
ATOM   1210  CB  ASN A  80      12.403   3.140  -9.981  1.00 63.95           C  
ATOM   1211  HB2 ASN A  80      11.946   4.115 -10.153  1.00 63.95           H  
ATOM   1212  HB3 ASN A  80      12.690   2.723 -10.946  1.00 63.95           H  
ATOM   1213  O   ASN A  80      10.952   3.331  -7.175  1.00 63.95           O  
ATOM   1214  CG  ASN A  80      13.698   3.348  -9.218  1.00 63.95           C  
ATOM   1215  ND2 ASN A  80      14.607   4.127  -9.755  1.00 63.95           N  
ATOM   1216 HD21 ASN A  80      14.504   4.452 -10.706  1.00 63.95           H  
ATOM   1217 HD22 ASN A  80      15.539   4.055  -9.373  1.00 63.95           H  
ATOM   1218  OD1 ASN A  80      13.923   2.778  -8.172  1.00 63.95           O  
ATOM   1219  N   ARG A  81       9.191   3.189  -8.552  1.00 63.50           N  
ATOM   1220  H   ARG A  81       8.861   2.885  -9.457  1.00 63.50           H  
ATOM   1221  CA  ARG A  81       8.234   3.847  -7.633  1.00 63.50           C  
ATOM   1222  HA  ARG A  81       8.572   3.658  -6.614  1.00 63.50           H  
ATOM   1223  C   ARG A  81       6.803   3.293  -7.717  1.00 63.50           C  
ATOM   1224  CB  ARG A  81       8.230   5.367  -7.849  1.00 63.50           C  
ATOM   1225  HB2 ARG A  81       8.042   5.579  -8.902  1.00 63.50           H  
ATOM   1226  HB3 ARG A  81       7.421   5.801  -7.261  1.00 63.50           H  
ATOM   1227  O   ARG A  81       5.894   3.997  -8.174  1.00 63.50           O  
ATOM   1228  CG  ARG A  81       9.523   6.053  -7.406  1.00 63.50           C  
ATOM   1229  HG2 ARG A  81      10.371   5.676  -7.977  1.00 63.50           H  
ATOM   1230  HG3 ARG A  81       9.709   5.857  -6.350  1.00 63.50           H  
ATOM   1231  CD  ARG A  81       9.378   7.558  -7.628  1.00 63.50           C  
ATOM   1232  HD2 ARG A  81       8.665   7.948  -6.902  1.00 63.50           H  
ATOM   1233  HD3 ARG A  81       8.974   7.736  -8.625  1.00 63.50           H  
ATOM   1234  NE  ARG A  81      10.678   8.235  -7.525  1.00 63.50           N  
ATOM   1235  HE  ARG A  81      11.436   7.829  -8.054  1.00 63.50           H  
ATOM   1236  NH1 ARG A  81      10.127   9.868  -6.000  1.00 63.50           N  
ATOM   1237 HH11 ARG A  81       9.313   9.343  -5.714  1.00 63.50           H  
ATOM   1238 HH12 ARG A  81      10.505  10.406  -5.233  1.00 63.50           H  
ATOM   1239  NH2 ARG A  81      12.145   9.859  -6.924  1.00 63.50           N  
ATOM   1240 HH21 ARG A  81      12.797   9.561  -7.636  1.00 63.50           H  
ATOM   1241 HH22 ARG A  81      12.389  10.659  -6.358  1.00 63.50           H  
ATOM   1242  CZ  ARG A  81      10.970   9.308  -6.819  1.00 63.50           C  
ATOM   1243  N   PRO A  82       6.551   2.038  -7.314  1.00 73.10           N  
ATOM   1244  CA  PRO A  82       5.200   1.518  -7.321  1.00 73.10           C  
ATOM   1245  HA  PRO A  82       4.735   1.720  -8.286  1.00 73.10           H  
ATOM   1246  C   PRO A  82       4.376   2.191  -6.224  1.00 73.10           C  
ATOM   1247  CB  PRO A  82       5.320   0.011  -7.150  1.00 73.10           C  
ATOM   1248  HB2 PRO A  82       4.499  -0.407  -6.567  1.00 73.10           H  
ATOM   1249  HB3 PRO A  82       5.351  -0.446  -8.139  1.00 73.10           H  
ATOM   1250  O   PRO A  82       4.798   2.349  -5.076  1.00 73.10           O  
ATOM   1251  CG  PRO A  82       6.668  -0.187  -6.464  1.00 73.10           C  
ATOM   1252  HG2 PRO A  82       7.194  -1.011  -6.948  1.00 73.10           H  
ATOM   1253  HG3 PRO A  82       6.525  -0.384  -5.402  1.00 73.10           H  
ATOM   1254  CD  PRO A  82       7.457   1.104  -6.672  1.00 73.10           C  
ATOM   1255  HD2 PRO A  82       7.795   1.487  -5.710  1.00 73.10           H  
ATOM   1256  HD3 PRO A  82       8.326   0.922  -7.305  1.00 73.10           H  
ATOM   1257  N   GLN A  83       3.163   2.566  -6.593  1.00 74.17           N  
ATOM   1258  H   GLN A  83       2.878   2.415  -7.550  1.00 74.17           H  
ATOM   1259  CA  GLN A  83       2.162   3.117  -5.704  1.00 74.17           C  
ATOM   1260  HA  GLN A  83       2.547   3.152  -4.685  1.00 74.17           H  
ATOM   1261  C   GLN A  83       0.949   2.193  -5.712  1.00 74.17           C  
ATOM   1262  CB  GLN A  83       1.846   4.554  -6.146  1.00 74.17           C  
ATOM   1263  HB2 GLN A  83       1.598   4.567  -7.207  1.00 74.17           H  
ATOM   1264  HB3 GLN A  83       2.735   5.165  -5.991  1.00 74.17           H  
ATOM   1265  O   GLN A  83       0.499   1.726  -6.758  1.00 74.17           O  
ATOM   1266  CG  GLN A  83       0.676   5.150  -5.354  1.00 74.17           C  
ATOM   1267  HG2 GLN A  83      -0.230   4.586  -5.574  1.00 74.17           H  
ATOM   1268  HG3 GLN A  83       0.879   5.062  -4.287  1.00 74.17           H  
ATOM   1269  CD  GLN A  83       0.399   6.617  -5.660  1.00 74.17           C  
ATOM   1270  NE2 GLN A  83      -0.779   7.074  -5.312  1.00 74.17           N  
ATOM   1271 HE21 GLN A  83      -0.746   7.991  -4.891  1.00 74.17           H  
ATOM   1272 HE22 GLN A  83      -1.430   6.437  -4.876  1.00 74.17           H  
ATOM   1273  OE1 GLN A  83       1.221   7.371  -6.169  1.00 74.17           O  
ATOM   1274  N   PHE A  84       0.370   1.956  -4.548  1.00 78.88           N  
ATOM   1275  H   PHE A  84       0.775   2.321  -3.698  1.00 78.88           H  
ATOM   1276  CA  PHE A  84      -0.939   1.337  -4.458  1.00 78.88           C  
ATOM   1277  HA  PHE A  84      -1.454   1.480  -5.409  1.00 78.88           H  
ATOM   1278  C   PHE A  84      -1.777   2.056  -3.413  1.00 78.88           C  
ATOM   1279  CB  PHE A  84      -0.824  -0.177  -4.244  1.00 78.88           C  
ATOM   1280  HB2 PHE A  84      -0.401  -0.619  -5.146  1.00 78.88           H  
ATOM   1281  HB3 PHE A  84      -1.825  -0.590  -4.126  1.00 78.88           H  
ATOM   1282  O   PHE A  84      -1.304   2.479  -2.362  1.00 78.88           O  
ATOM   1283  CG  PHE A  84       0.031  -0.593  -3.066  1.00 78.88           C  
ATOM   1284  CD1 PHE A  84       1.426  -0.719  -3.217  1.00 78.88           C  
ATOM   1285  HD1 PHE A  84       1.891  -0.504  -4.168  1.00 78.88           H  
ATOM   1286  CD2 PHE A  84      -0.570  -0.863  -1.823  1.00 78.88           C  
ATOM   1287  HD2 PHE A  84      -1.638  -0.759  -1.701  1.00 78.88           H  
ATOM   1288  CE1 PHE A  84       2.220  -1.105  -2.124  1.00 78.88           C  
ATOM   1289  HE1 PHE A  84       3.292  -1.183  -2.229  1.00 78.88           H  
ATOM   1290  CE2 PHE A  84       0.220  -1.274  -0.738  1.00 78.88           C  
ATOM   1291  HE2 PHE A  84      -0.240  -1.483   0.217  1.00 78.88           H  
ATOM   1292  CZ  PHE A  84       1.612  -1.386  -0.890  1.00 78.88           C  
ATOM   1293  HZ  PHE A  84       2.221  -1.667  -0.043  1.00 78.88           H  
ATOM   1294  N   THR A  85      -3.045   2.230  -3.735  1.00 82.29           N  
ATOM   1295  H   THR A  85      -3.364   1.875  -4.625  1.00 82.29           H  
ATOM   1296  CA  THR A  85      -4.055   2.790  -2.854  1.00 82.29           C  
ATOM   1297  HA  THR A  85      -3.608   3.109  -1.913  1.00 82.29           H  
ATOM   1298  C   THR A  85      -5.047   1.683  -2.560  1.00 82.29           C  
ATOM   1299  CB  THR A  85      -4.730   3.999  -3.508  1.00 82.29           C  
ATOM   1300  HB  THR A  85      -5.215   3.685  -4.432  1.00 82.29           H  
ATOM   1301  O   THR A  85      -5.611   1.094  -3.480  1.00 82.29           O  
ATOM   1302  CG2 THR A  85      -5.771   4.634  -2.600  1.00 82.29           C  
ATOM   1303 HG21 THR A  85      -6.438   3.877  -2.188  1.00 82.29           H  
ATOM   1304 HG22 THR A  85      -6.379   5.310  -3.201  1.00 82.29           H  
ATOM   1305 HG23 THR A  85      -5.293   5.166  -1.777  1.00 82.29           H  
ATOM   1306  OG1 THR A  85      -3.781   5.009  -3.801  1.00 82.29           O  
ATOM   1307  HG1 THR A  85      -3.267   5.143  -3.002  1.00 82.29           H  
ATOM   1308  N   ILE A  86      -5.243   1.393  -1.281  1.00 79.57           N  
ATOM   1309  H   ILE A  86      -4.769   1.944  -0.580  1.00 79.57           H  
ATOM   1310  CA  ILE A  86      -6.266   0.468  -0.810  1.00 79.57           C  
ATOM   1311  HA  ILE A  86      -6.596  -0.165  -1.633  1.00 79.57           H  
ATOM   1312  C   ILE A  86      -7.447   1.303  -0.346  1.00 79.57           C  
ATOM   1313  CB  ILE A  86      -5.729  -0.453   0.302  1.00 79.57           C  
ATOM   1314  HB  ILE A  86      -5.497   0.146   1.183  1.00 79.57           H  
ATOM   1315  O   ILE A  86      -7.317   2.130   0.556  1.00 79.57           O  
ATOM   1316  CG1 ILE A  86      -4.431  -1.140  -0.177  1.00 79.57           C  
ATOM   1317 HG12 ILE A  86      -3.639  -0.392  -0.200  1.00 79.57           H  
ATOM   1318 HG13 ILE A  86      -4.567  -1.520  -1.189  1.00 79.57           H  
ATOM   1319  CG2 ILE A  86      -6.817  -1.471   0.684  1.00 79.57           C  
ATOM   1320 HG21 ILE A  86      -7.001  -2.137  -0.159  1.00 79.57           H  
ATOM   1321 HG22 ILE A  86      -7.746  -0.968   0.950  1.00 79.57           H  
ATOM   1322 HG23 ILE A  86      -6.515  -2.060   1.550  1.00 79.57           H  
ATOM   1323  CD1 ILE A  86      -3.947  -2.293   0.701  1.00 79.57           C  
ATOM   1324 HD11 ILE A  86      -4.345  -3.229   0.308  1.00 79.57           H  
ATOM   1325 HD12 ILE A  86      -4.286  -2.183   1.732  1.00 79.57           H  
ATOM   1326 HD13 ILE A  86      -2.858  -2.321   0.692  1.00 79.57           H  
ATOM   1327  N   GLU A  87      -8.587   1.079  -0.977  1.00 84.55           N  
ATOM   1328  H   GLU A  87      -8.615   0.384  -1.709  1.00 84.55           H  
ATOM   1329  CA  GLU A  87      -9.867   1.670  -0.630  1.00 84.55           C  
ATOM   1330  HA  GLU A  87      -9.739   2.382   0.185  1.00 84.55           H  
ATOM   1331  C   GLU A  87     -10.790   0.557  -0.158  1.00 84.55           C  
ATOM   1332  CB  GLU A  87     -10.461   2.424  -1.828  1.00 84.55           C  
ATOM   1333  HB2 GLU A  87     -10.547   1.755  -2.685  1.00 84.55           H  
ATOM   1334  HB3 GLU A  87     -11.453   2.782  -1.554  1.00 84.55           H  
ATOM   1335  O   GLU A  87     -11.073  -0.398  -0.877  1.00 84.55           O  
ATOM   1336  CG  GLU A  87      -9.576   3.622  -2.195  1.00 84.55           C  
ATOM   1337  HG2 GLU A  87      -8.597   3.257  -2.506  1.00 84.55           H  
ATOM   1338  HG3 GLU A  87      -9.444   4.231  -1.302  1.00 84.55           H  
ATOM   1339  CD  GLU A  87     -10.131   4.513  -3.311  1.00 84.55           C  
ATOM   1340  OE1 GLU A  87      -9.428   5.510  -3.614  1.00 84.55           O  
ATOM   1341  OE2 GLU A  87     -11.229   4.224  -3.838  1.00 84.55           O  
ATOM   1342  N   TRP A  88     -11.279   0.662   1.065  1.00 79.72           N  
ATOM   1343  H   TRP A  88     -11.062   1.478   1.619  1.00 79.72           H  
ATOM   1344  CA  TRP A  88     -12.239  -0.289   1.597  1.00 79.72           C  
ATOM   1345  HA  TRP A  88     -12.510  -1.014   0.830  1.00 79.72           H  
ATOM   1346  C   TRP A  88     -13.517   0.430   1.983  1.00 79.72           C  
ATOM   1347  CB  TRP A  88     -11.628  -1.087   2.744  1.00 79.72           C  
ATOM   1348  HB2 TRP A  88     -10.693  -1.535   2.405  1.00 79.72           H  
ATOM   1349  HB3 TRP A  88     -12.308  -1.897   3.007  1.00 79.72           H  
ATOM   1350  O   TRP A  88     -13.547   1.635   2.260  1.00 79.72           O  
ATOM   1351  CG  TRP A  88     -11.345  -0.295   3.969  1.00 79.72           C  
ATOM   1352  CD1 TRP A  88     -12.192  -0.142   5.007  1.00 79.72           C  
ATOM   1353  HD1 TRP A  88     -13.179  -0.578   5.065  1.00 79.72           H  
ATOM   1354  CD2 TRP A  88     -10.161   0.488   4.291  1.00 79.72           C  
ATOM   1355  CE2 TRP A  88     -10.336   1.025   5.600  1.00 79.72           C  
ATOM   1356  CE3 TRP A  88      -8.967   0.809   3.611  1.00 79.72           C  
ATOM   1357  HE3 TRP A  88      -8.805   0.422   2.616  1.00 79.72           H  
ATOM   1358  NE1 TRP A  88     -11.598   0.629   5.980  1.00 79.72           N  
ATOM   1359  HE1 TRP A  88     -12.038   0.838   6.864  1.00 79.72           H  
ATOM   1360  CH2 TRP A  88      -8.214   2.155   5.504  1.00 79.72           C  
ATOM   1361  HH2 TRP A  88      -7.489   2.793   5.987  1.00 79.72           H  
ATOM   1362  CZ2 TRP A  88      -9.375   1.833   6.213  1.00 79.72           C  
ATOM   1363  HZ2 TRP A  88      -9.541   2.224   7.206  1.00 79.72           H  
ATOM   1364  CZ3 TRP A  88      -8.003   1.640   4.209  1.00 79.72           C  
ATOM   1365  HZ3 TRP A  88      -7.094   1.867   3.672  1.00 79.72           H  
ATOM   1366  N   LYS A  89     -14.599  -0.336   1.962  1.00 74.69           N  
ATOM   1367  H   LYS A  89     -14.490  -1.320   1.762  1.00 74.69           H  
ATOM   1368  CA  LYS A  89     -15.921   0.125   2.347  1.00 74.69           C  
ATOM   1369  HA  LYS A  89     -15.882   1.140   2.743  1.00 74.69           H  
ATOM   1370  C   LYS A  89     -16.391  -0.792   3.459  1.00 74.69           C  
ATOM   1371  CB  LYS A  89     -16.840   0.083   1.127  1.00 74.69           C  
ATOM   1372  HB2 LYS A  89     -16.948  -0.947   0.786  1.00 74.69           H  
ATOM   1373  HB3 LYS A  89     -17.814   0.455   1.445  1.00 74.69           H  
ATOM   1374  O   LYS A  89     -16.620  -1.972   3.208  1.00 74.69           O  
ATOM   1375  CG  LYS A  89     -16.381   0.959  -0.041  1.00 74.69           C  
ATOM   1376  HG2 LYS A  89     -15.432   0.584  -0.423  1.00 74.69           H  
ATOM   1377  HG3 LYS A  89     -16.250   1.987   0.295  1.00 74.69           H  
ATOM   1378  CD  LYS A  89     -17.426   0.905  -1.161  1.00 74.69           C  
ATOM   1379  HD2 LYS A  89     -17.608  -0.140  -1.413  1.00 74.69           H  
ATOM   1380  HD3 LYS A  89     -18.356   1.363  -0.824  1.00 74.69           H  
ATOM   1381  CE  LYS A  89     -16.877   1.642  -2.385  1.00 74.69           C  
ATOM   1382  HE2 LYS A  89     -15.837   1.342  -2.517  1.00 74.69           H  
ATOM   1383  HE3 LYS A  89     -16.883   2.716  -2.196  1.00 74.69           H  
ATOM   1384  NZ  LYS A  89     -17.634   1.303  -3.615  1.00 74.69           N  
ATOM   1385  HZ1 LYS A  89     -17.193   1.728  -4.418  1.00 74.69           H  
ATOM   1386  HZ2 LYS A  89     -18.604   1.575  -3.549  1.00 74.69           H  
ATOM   1387  HZ3 LYS A  89     -17.583   0.305  -3.764  1.00 74.69           H  
ATOM   1388  N   ASP A  90     -16.464  -0.271   4.672  1.00 69.51           N  
ATOM   1389  H   ASP A  90     -16.264   0.706   4.829  1.00 69.51           H  
ATOM   1390  CA  ASP A  90     -16.855  -1.055   5.838  1.00 69.51           C  
ATOM   1391  HA  ASP A  90     -17.139  -2.063   5.536  1.00 69.51           H  
ATOM   1392  C   ASP A  90     -18.077  -0.405   6.474  1.00 69.51           C  
ATOM   1393  CB  ASP A  90     -15.651  -1.168   6.787  1.00 69.51           C  
ATOM   1394  HB2 ASP A  90     -15.505  -0.237   7.335  1.00 69.51           H  
ATOM   1395  HB3 ASP A  90     -14.762  -1.337   6.179  1.00 69.51           H  
ATOM   1396  O   ASP A  90     -17.946   0.663   7.057  1.00 69.51           O  
ATOM   1397  CG  ASP A  90     -15.721  -2.344   7.757  1.00 69.51           C  
ATOM   1398  OD1 ASP A  90     -16.695  -3.122   7.680  1.00 69.51           O  
ATOM   1399  OD2 ASP A  90     -14.692  -2.539   8.450  1.00 69.51           O  
ATOM   1400  N   ASP A  91     -19.249  -1.017   6.286  1.00 68.21           N  
ATOM   1401  H   ASP A  91     -19.242  -1.939   5.874  1.00 68.21           H  
ATOM   1402  CA  ASP A  91     -20.498  -0.625   6.952  1.00 68.21           C  
ATOM   1403  HA  ASP A  91     -20.649   0.452   6.880  1.00 68.21           H  
ATOM   1404  C   ASP A  91     -20.375  -1.001   8.435  1.00 68.21           C  
ATOM   1405  CB  ASP A  91     -21.675  -1.323   6.245  1.00 68.21           C  
ATOM   1406  HB2 ASP A  91     -21.677  -1.035   5.194  1.00 68.21           H  
ATOM   1407  HB3 ASP A  91     -21.525  -2.402   6.284  1.00 68.21           H  
ATOM   1408  O   ASP A  91     -20.674  -2.129   8.843  1.00 68.21           O  
ATOM   1409  CG  ASP A  91     -23.050  -0.997   6.836  1.00 68.21           C  
ATOM   1410  OD1 ASP A  91     -23.114  -0.269   7.837  1.00 68.21           O  
ATOM   1411  OD2 ASP A  91     -24.039  -1.537   6.287  1.00 68.21           O  
ATOM   1412  N   LYS A  92     -19.781  -0.096   9.215  1.00 69.96           N  
ATOM   1413  H   LYS A  92     -19.741   0.845   8.849  1.00 69.96           H  
ATOM   1414  CA  LYS A  92     -19.346  -0.376  10.587  1.00 69.96           C  
ATOM   1415  HA  LYS A  92     -18.925  -1.380  10.624  1.00 69.96           H  
ATOM   1416  C   LYS A  92     -20.518  -0.380  11.552  1.00 69.96           C  
ATOM   1417  CB  LYS A  92     -18.297   0.645  11.046  1.00 69.96           C  
ATOM   1418  HB2 LYS A  92     -18.606   1.648  10.752  1.00 69.96           H  
ATOM   1419  HB3 LYS A  92     -18.237   0.610  12.134  1.00 69.96           H  
ATOM   1420  O   LYS A  92     -20.439  -1.063  12.576  1.00 69.96           O  
ATOM   1421  CG  LYS A  92     -16.907   0.335  10.485  1.00 69.96           C  
ATOM   1422  HG2 LYS A  92     -16.651  -0.700  10.715  1.00 69.96           H  
ATOM   1423  HG3 LYS A  92     -16.909   0.466   9.403  1.00 69.96           H  
ATOM   1424  CD  LYS A  92     -15.860   1.262  11.110  1.00 69.96           C  
ATOM   1425  HD2 LYS A  92     -16.067   2.293  10.822  1.00 69.96           H  
ATOM   1426  HD3 LYS A  92     -15.895   1.164  12.195  1.00 69.96           H  
ATOM   1427  CE  LYS A  92     -14.486   0.834  10.601  1.00 69.96           C  
ATOM   1428  HE2 LYS A  92     -14.454   0.926   9.516  1.00 69.96           H  
ATOM   1429  HE3 LYS A  92     -14.354  -0.221  10.841  1.00 69.96           H  
ATOM   1430  NZ  LYS A  92     -13.393   1.602  11.234  1.00 69.96           N  
ATOM   1431  HZ1 LYS A  92     -13.524   1.609  12.236  1.00 69.96           H  
ATOM   1432  HZ2 LYS A  92     -13.269   2.529  10.852  1.00 69.96           H  
ATOM   1433  HZ3 LYS A  92     -12.554   1.054  11.113  1.00 69.96           H  
ATOM   1434  N   ASP A  93     -21.557   0.401  11.271  1.00 77.23           N  
ATOM   1435  H   ASP A  93     -21.589   0.880  10.383  1.00 77.23           H  
ATOM   1436  CA  ASP A  93     -22.753   0.449  12.110  1.00 77.23           C  
ATOM   1437  HA  ASP A  93     -22.472   0.118  13.110  1.00 77.23           H  
ATOM   1438  C   ASP A  93     -23.841  -0.546  11.671  1.00 77.23           C  
ATOM   1439  CB  ASP A  93     -23.225   1.898  12.289  1.00 77.23           C  
ATOM   1440  HB2 ASP A  93     -24.013   1.908  13.042  1.00 77.23           H  
ATOM   1441  HB3 ASP A  93     -22.394   2.483  12.684  1.00 77.23           H  
ATOM   1442  O   ASP A  93     -24.734  -0.861  12.467  1.00 77.23           O  
ATOM   1443  CG  ASP A  93     -23.760   2.585  11.033  1.00 77.23           C  
ATOM   1444  OD1 ASP A  93     -24.158   1.853  10.108  1.00 77.23           O  
ATOM   1445  OD2 ASP A  93     -23.836   3.835  11.099  1.00 77.23           O  
ATOM   1446  N   GLY A  94     -23.702  -1.136  10.480  1.00 71.80           N  
ATOM   1447  H   GLY A  94     -23.113  -0.679   9.799  1.00 71.80           H  
ATOM   1448  CA  GLY A  94     -24.582  -2.178   9.967  1.00 71.80           C  
ATOM   1449  HA2 GLY A  94     -24.702  -2.959  10.718  1.00 71.80           H  
ATOM   1450  HA3 GLY A  94     -24.123  -2.599   9.072  1.00 71.80           H  
ATOM   1451  C   GLY A  94     -25.960  -1.649   9.578  1.00 71.80           C  
ATOM   1452  O   GLY A  94     -26.924  -2.426   9.569  1.00 71.80           O  
ATOM   1453  N   ASP A  95     -26.085  -0.348   9.309  1.00 82.79           N  
ATOM   1454  H   ASP A  95     -25.261   0.236   9.318  1.00 82.79           H  
ATOM   1455  CA  ASP A  95     -27.351   0.283   8.937  1.00 82.79           C  
ATOM   1456  HA  ASP A  95     -28.126  -0.197   9.535  1.00 82.79           H  
ATOM   1457  C   ASP A  95     -27.743   0.036   7.463  1.00 82.79           C  
ATOM   1458  CB  ASP A  95     -27.345   1.766   9.361  1.00 82.79           C  
ATOM   1459  HB2 ASP A  95     -26.877   1.865  10.341  1.00 82.79           H  
ATOM   1460  HB3 ASP A  95     -28.386   2.063   9.484  1.00 82.79           H  
ATOM   1461  O   ASP A  95     -28.888   0.296   7.065  1.00 82.79           O  
ATOM   1462  CG  ASP A  95     -26.699   2.754   8.377  1.00 82.79           C  
ATOM   1463  OD1 ASP A  95     -26.117   2.302   7.370  1.00 82.79           O  
ATOM   1464  OD2 ASP A  95     -27.025   3.961   8.504  1.00 82.79           O  
ATOM   1465  N   GLY A  96     -26.826  -0.538   6.673  1.00 75.60           N  
ATOM   1466  H   GLY A  96     -25.898  -0.644   7.058  1.00 75.60           H  
ATOM   1467  CA  GLY A  96     -26.983  -0.838   5.254  1.00 75.60           C  
ATOM   1468  HA2 GLY A  96     -28.036  -1.014   5.034  1.00 75.60           H  
ATOM   1469  HA3 GLY A  96     -26.417  -1.744   5.040  1.00 75.60           H  
ATOM   1470  C   GLY A  96     -26.472   0.260   4.312  1.00 75.60           C  
ATOM   1471  O   GLY A  96     -26.622   0.115   3.091  1.00 75.60           O  
ATOM   1472  N   TYR A  97     -25.882   1.343   4.830  1.00 77.68           N  
ATOM   1473  H   TYR A  97     -25.812   1.418   5.835  1.00 77.68           H  
ATOM   1474  CA  TYR A  97     -25.434   2.513   4.078  1.00 77.68           C  
ATOM   1475  HA  TYR A  97     -25.513   2.300   3.012  1.00 77.68           H  
ATOM   1476  C   TYR A  97     -23.983   2.883   4.385  1.00 77.68           C  
ATOM   1477  CB  TYR A  97     -26.321   3.729   4.377  1.00 77.68           C  
ATOM   1478  HB2 TYR A  97     -26.256   3.974   5.437  1.00 77.68           H  
ATOM   1479  HB3 TYR A  97     -25.926   4.587   3.832  1.00 77.68           H  
ATOM   1480  O   TYR A  97     -23.663   3.492   5.389  1.00 77.68           O  
ATOM   1481  CG  TYR A  97     -27.773   3.559   4.005  1.00 77.68           C  
ATOM   1482  CD1 TYR A  97     -28.209   3.841   2.697  1.00 77.68           C  
ATOM   1483  HD1 TYR A  97     -27.494   4.167   1.957  1.00 77.68           H  
ATOM   1484  CD2 TYR A  97     -28.682   3.114   4.979  1.00 77.68           C  
ATOM   1485  HD2 TYR A  97     -28.323   2.882   5.971  1.00 77.68           H  
ATOM   1486  CE1 TYR A  97     -29.569   3.686   2.365  1.00 77.68           C  
ATOM   1487  HE1 TYR A  97     -29.920   3.892   1.365  1.00 77.68           H  
ATOM   1488  CE2 TYR A  97     -30.038   2.947   4.652  1.00 77.68           C  
ATOM   1489  HE2 TYR A  97     -30.713   2.580   5.411  1.00 77.68           H  
ATOM   1490  OH  TYR A  97     -31.793   3.079   3.031  1.00 77.68           O  
ATOM   1491  HH  TYR A  97     -32.247   2.720   3.797  1.00 77.68           H  
ATOM   1492  CZ  TYR A  97     -30.480   3.237   3.344  1.00 77.68           C  
ATOM   1493  N   ILE A  98     -23.106   2.693   3.399  1.00 72.73           N  
ATOM   1494  H   ILE A  98     -23.402   2.135   2.611  1.00 72.73           H  
ATOM   1495  CA  ILE A  98     -21.700   3.095   3.525  1.00 72.73           C  
ATOM   1496  HA  ILE A  98     -21.380   2.857   4.540  1.00 72.73           H  
ATOM   1497  C   ILE A  98     -21.563   4.612   3.342  1.00 72.73           C  
ATOM   1498  CB  ILE A  98     -20.802   2.294   2.566  1.00 72.73           C  
ATOM   1499  HB  ILE A  98     -21.068   2.556   1.542  1.00 72.73           H  
ATOM   1500  O   ILE A  98     -21.516   5.134   2.215  1.00 72.73           O  
ATOM   1501  CG1 ILE A  98     -21.063   0.783   2.771  1.00 72.73           C  
ATOM   1502 HG12 ILE A  98     -22.117   0.568   2.593  1.00 72.73           H  
ATOM   1503 HG13 ILE A  98     -20.846   0.525   3.807  1.00 72.73           H  
ATOM   1504  CG2 ILE A  98     -19.323   2.662   2.799  1.00 72.73           C  
ATOM   1505 HG21 ILE A  98     -19.186   3.742   2.852  1.00 72.73           H  
ATOM   1506 HG22 ILE A  98     -18.705   2.287   1.983  1.00 72.73           H  
ATOM   1507 HG23 ILE A  98     -18.987   2.234   3.744  1.00 72.73           H  
ATOM   1508  CD1 ILE A  98     -20.293  -0.170   1.860  1.00 72.73           C  
ATOM   1509 HD11 ILE A  98     -20.056   0.308   0.910  1.00 72.73           H  
ATOM   1510 HD12 ILE A  98     -19.398  -0.506   2.384  1.00 72.73           H  
ATOM   1511 HD13 ILE A  98     -20.904  -1.052   1.669  1.00 72.73           H  
ATOM   1512  N   SER A  99     -21.448   5.317   4.458  1.00 73.74           N  
ATOM   1513  H   SER A  99     -21.555   4.809   5.324  1.00 73.74           H  
ATOM   1514  CA  SER A  99     -21.170   6.746   4.529  1.00 73.74           C  
ATOM   1515  HA  SER A  99     -21.859   7.253   3.853  1.00 73.74           H  
ATOM   1516  C   SER A  99     -19.733   7.084   4.102  1.00 73.74           C  
ATOM   1517  CB  SER A  99     -21.467   7.240   5.950  1.00 73.74           C  
ATOM   1518  HB2 SER A  99     -22.443   6.877   6.273  1.00 73.74           H  
ATOM   1519  HB3 SER A  99     -21.469   8.330   5.965  1.00 73.74           H  
ATOM   1520  O   SER A  99     -18.858   6.232   3.948  1.00 73.74           O  
ATOM   1521  OG  SER A  99     -20.472   6.774   6.828  1.00 73.74           O  
ATOM   1522  HG  SER A  99     -20.714   5.864   7.017  1.00 73.74           H  
ATOM   1523  N   ALA A 100     -19.443   8.374   3.901  1.00 72.61           N  
ATOM   1524  H   ALA A 100     -20.166   9.063   4.057  1.00 72.61           H  
ATOM   1525  CA  ALA A 100     -18.072   8.818   3.636  1.00 72.61           C  
ATOM   1526  HA  ALA A 100     -17.676   8.246   2.796  1.00 72.61           H  
ATOM   1527  C   ALA A 100     -17.125   8.567   4.825  1.00 72.61           C  
ATOM   1528  CB  ALA A 100     -18.097  10.299   3.245  1.00 72.61           C  
ATOM   1529  HB1 ALA A 100     -18.739  10.446   2.377  1.00 72.61           H  
ATOM   1530  HB2 ALA A 100     -17.086  10.625   3.001  1.00 72.61           H  
ATOM   1531  HB3 ALA A 100     -18.467  10.897   4.079  1.00 72.61           H  
ATOM   1532  O   ALA A 100     -15.924   8.446   4.611  1.00 72.61           O  
ATOM   1533  N   ALA A 101     -17.655   8.473   6.051  1.00 69.70           N  
ATOM   1534  H   ALA A 101     -18.660   8.466   6.152  1.00 69.70           H  
ATOM   1535  CA  ALA A 101     -16.875   8.191   7.256  1.00 69.70           C  
ATOM   1536  HA  ALA A 101     -15.962   8.785   7.235  1.00 69.70           H  
ATOM   1537  C   ALA A 101     -16.454   6.713   7.360  1.00 69.70           C  
ATOM   1538  CB  ALA A 101     -17.712   8.618   8.467  1.00 69.70           C  
ATOM   1539  HB1 ALA A 101     -17.958   9.678   8.400  1.00 69.70           H  
ATOM   1540  HB2 ALA A 101     -18.631   8.034   8.511  1.00 69.70           H  
ATOM   1541  HB3 ALA A 101     -17.145   8.442   9.381  1.00 69.70           H  
ATOM   1542  O   ALA A 101     -15.478   6.402   8.038  1.00 69.70           O  
ATOM   1543  N   GLU A 102     -17.172   5.829   6.674  1.00 73.18           N  
ATOM   1544  H   GLU A 102     -18.022   6.155   6.236  1.00 73.18           H  
ATOM   1545  CA  GLU A 102     -16.965   4.375   6.634  1.00 73.18           C  
ATOM   1546  HA  GLU A 102     -16.499   4.015   7.551  1.00 73.18           H  
ATOM   1547  C   GLU A 102     -16.105   3.912   5.463  1.00 73.18           C  
ATOM   1548  CB  GLU A 102     -18.349   3.773   6.499  1.00 73.18           C  
ATOM   1549  HB2 GLU A 102     -18.917   4.358   5.776  1.00 73.18           H  
ATOM   1550  HB3 GLU A 102     -18.297   2.759   6.101  1.00 73.18           H  
ATOM   1551  O   GLU A 102     -15.591   2.790   5.431  1.00 73.18           O  
ATOM   1552  CG  GLU A 102     -19.017   3.795   7.871  1.00 73.18           C  
ATOM   1553  HG2 GLU A 102     -18.966   4.795   8.304  1.00 73.18           H  
ATOM   1554  HG3 GLU A 102     -18.493   3.112   8.540  1.00 73.18           H  
ATOM   1555  CD  GLU A 102     -20.464   3.403   7.710  1.00 73.18           C  
ATOM   1556  OE1 GLU A 102     -20.832   2.419   8.375  1.00 73.18           O  
ATOM   1557  OE2 GLU A 102     -21.103   4.126   6.907  1.00 73.18           O  
ATOM   1558  N   LYS A 103     -15.915   4.804   4.490  1.00 77.36           N  
ATOM   1559  H   LYS A 103     -16.349   5.708   4.605  1.00 77.36           H  
ATOM   1560  CA  LYS A 103     -14.893   4.629   3.470  1.00 77.36           C  
ATOM   1561  HA  LYS A 103     -14.906   3.595   3.126  1.00 77.36           H  
ATOM   1562  C   LYS A 103     -13.545   4.892   4.105  1.00 77.36           C  
ATOM   1563  CB  LYS A 103     -15.136   5.555   2.284  1.00 77.36           C  
ATOM   1564  HB2 LYS A 103     -15.227   6.584   2.632  1.00 77.36           H  
ATOM   1565  HB3 LYS A 103     -14.288   5.487   1.602  1.00 77.36           H  
ATOM   1566  O   LYS A 103     -13.279   5.985   4.603  1.00 77.36           O  
ATOM   1567  CG  LYS A 103     -16.407   5.127   1.553  1.00 77.36           C  
ATOM   1568  HG2 LYS A 103     -16.302   4.097   1.212  1.00 77.36           H  
ATOM   1569  HG3 LYS A 103     -17.261   5.191   2.228  1.00 77.36           H  
ATOM   1570  CD  LYS A 103     -16.650   6.037   0.356  1.00 77.36           C  
ATOM   1571  HD2 LYS A 103     -15.845   5.910  -0.368  1.00 77.36           H  
ATOM   1572  HD3 LYS A 103     -16.679   7.072   0.697  1.00 77.36           H  
ATOM   1573  CE  LYS A 103     -17.994   5.654  -0.258  1.00 77.36           C  
ATOM   1574  HE2 LYS A 103     -17.949   4.613  -0.580  1.00 77.36           H  
ATOM   1575  HE3 LYS A 103     -18.756   5.725   0.518  1.00 77.36           H  
ATOM   1576  NZ  LYS A 103     -18.322   6.550  -1.389  1.00 77.36           N  
ATOM   1577  HZ1 LYS A 103     -19.228   6.310  -1.767  1.00 77.36           H  
ATOM   1578  HZ2 LYS A 103     -17.612   6.492  -2.104  1.00 77.36           H  
ATOM   1579  HZ3 LYS A 103     -18.364   7.501  -1.051  1.00 77.36           H  
ATOM   1580  N   GLY A 104     -12.684   3.892   4.045  1.00 81.96           N  
ATOM   1581  H   GLY A 104     -12.965   3.027   3.606  1.00 81.96           H  
ATOM   1582  CA  GLY A 104     -11.297   4.067   4.405  1.00 81.96           C  
ATOM   1583  HA2 GLY A 104     -11.157   5.047   4.861  1.00 81.96           H  
ATOM   1584  HA3 GLY A 104     -11.011   3.315   5.141  1.00 81.96           H  
ATOM   1585  C   GLY A 104     -10.404   3.991   3.186  1.00 81.96           C  
ATOM   1586  O   GLY A 104     -10.642   3.215   2.262  1.00 81.96           O  
ATOM   1587  N   ARG A 105      -9.389   4.850   3.177  1.00 86.08           N  
ATOM   1588  H   ARG A 105      -9.273   5.470   3.966  1.00 86.08           H  
ATOM   1589  CA  ARG A 105      -8.393   4.917   2.118  1.00 86.08           C  
ATOM   1590  HA  ARG A 105      -8.440   4.005   1.524  1.00 86.08           H  
ATOM   1591  C   ARG A 105      -7.015   5.001   2.747  1.00 86.08           C  
ATOM   1592  CB  ARG A 105      -8.715   6.101   1.196  1.00 86.08           C  
ATOM   1593  HB2 ARG A 105      -9.693   5.931   0.747  1.00 86.08           H  
ATOM   1594  HB3 ARG A 105      -8.768   7.015   1.788  1.00 86.08           H  
ATOM   1595  O   ARG A 105      -6.742   5.922   3.517  1.00 86.08           O  
ATOM   1596  CG  ARG A 105      -7.681   6.278   0.075  1.00 86.08           C  
ATOM   1597  HG2 ARG A 105      -7.613   5.353  -0.497  1.00 86.08           H  
ATOM   1598  HG3 ARG A 105      -6.704   6.504   0.501  1.00 86.08           H  
ATOM   1599  CD  ARG A 105      -8.094   7.430  -0.853  1.00 86.08           C  
ATOM   1600  HD2 ARG A 105      -8.084   8.365  -0.293  1.00 86.08           H  
ATOM   1601  HD3 ARG A 105      -9.111   7.249  -1.201  1.00 86.08           H  
ATOM   1602  NE  ARG A 105      -7.214   7.513  -2.032  1.00 86.08           N  
ATOM   1603  HE  ARG A 105      -7.444   6.860  -2.768  1.00 86.08           H  
ATOM   1604  NH1 ARG A 105      -5.907   9.331  -1.440  1.00 86.08           N  
ATOM   1605 HH11 ARG A 105      -6.328   9.427  -0.527  1.00 86.08           H  
ATOM   1606 HH12 ARG A 105      -4.992   9.752  -1.514  1.00 86.08           H  
ATOM   1607  NH2 ARG A 105      -5.299   8.097  -3.146  1.00 86.08           N  
ATOM   1608 HH21 ARG A 105      -5.379   7.252  -3.693  1.00 86.08           H  
ATOM   1609 HH22 ARG A 105      -4.386   8.513  -3.028  1.00 86.08           H  
ATOM   1610  CZ  ARG A 105      -6.176   8.317  -2.206  1.00 86.08           C  
ATOM   1611  N   VAL A 106      -6.153   4.058   2.384  1.00 87.91           N  
ATOM   1612  H   VAL A 106      -6.480   3.336   1.757  1.00 87.91           H  
ATOM   1613  CA  VAL A 106      -4.725   4.099   2.702  1.00 87.91           C  
ATOM   1614  HA  VAL A 106      -4.510   5.045   3.198  1.00 87.91           H  
ATOM   1615  C   VAL A 106      -3.938   4.070   1.416  1.00 87.91           C  
ATOM   1616  CB  VAL A 106      -4.283   2.988   3.662  1.00 87.91           C  
ATOM   1617  HB  VAL A 106      -4.647   2.022   3.311  1.00 87.91           H  
ATOM   1618  O   VAL A 106      -4.087   3.179   0.580  1.00 87.91           O  
ATOM   1619  CG1 VAL A 106      -2.759   2.926   3.845  1.00 87.91           C  
ATOM   1620 HG11 VAL A 106      -2.511   2.246   4.660  1.00 87.91           H  
ATOM   1621 HG12 VAL A 106      -2.368   3.915   4.082  1.00 87.91           H  
ATOM   1622 HG13 VAL A 106      -2.286   2.565   2.932  1.00 87.91           H  
ATOM   1623  CG2 VAL A 106      -4.861   3.291   5.036  1.00 87.91           C  
ATOM   1624 HG21 VAL A 106      -5.912   3.567   4.949  1.00 87.91           H  
ATOM   1625 HG22 VAL A 106      -4.343   4.143   5.476  1.00 87.91           H  
ATOM   1626 HG23 VAL A 106      -4.751   2.408   5.666  1.00 87.91           H  
ATOM   1627  N   GLU A 107      -3.085   5.066   1.262  1.00 88.76           N  
ATOM   1628  H   GLU A 107      -2.996   5.737   2.011  1.00 88.76           H  
ATOM   1629  CA  GLU A 107      -2.130   5.135   0.176  1.00 88.76           C  
ATOM   1630  HA  GLU A 107      -2.447   4.471  -0.629  1.00 88.76           H  
ATOM   1631  C   GLU A 107      -0.773   4.649   0.669  1.00 88.76           C  
ATOM   1632  CB  GLU A 107      -2.121   6.560  -0.381  1.00 88.76           C  
ATOM   1633  HB2 GLU A 107      -1.776   7.253   0.386  1.00 88.76           H  
ATOM   1634  HB3 GLU A 107      -3.148   6.813  -0.645  1.00 88.76           H  
ATOM   1635  O   GLU A 107      -0.273   5.104   1.698  1.00 88.76           O  
ATOM   1636  CG  GLU A 107      -1.237   6.705  -1.625  1.00 88.76           C  
ATOM   1637  HG2 GLU A 107      -0.196   6.545  -1.345  1.00 88.76           H  
ATOM   1638  HG3 GLU A 107      -1.515   5.934  -2.343  1.00 88.76           H  
ATOM   1639  CD  GLU A 107      -1.389   8.081  -2.297  1.00 88.76           C  
ATOM   1640  OE1 GLU A 107      -0.438   8.483  -3.009  1.00 88.76           O  
ATOM   1641  OE2 GLU A 107      -2.501   8.664  -2.244  1.00 88.76           O  
ATOM   1642  N   VAL A 108      -0.183   3.724  -0.084  1.00 88.74           N  
ATOM   1643  H   VAL A 108      -0.672   3.363  -0.890  1.00 88.74           H  
ATOM   1644  CA  VAL A 108       1.181   3.251   0.109  1.00 88.74           C  
ATOM   1645  HA  VAL A 108       1.625   3.774   0.956  1.00 88.74           H  
ATOM   1646  C   VAL A 108       1.975   3.577  -1.145  1.00 88.74           C  
ATOM   1647  CB  VAL A 108       1.234   1.748   0.412  1.00 88.74           C  
ATOM   1648  HB  VAL A 108       0.885   1.215  -0.472  1.00 88.74           H  
ATOM   1649  O   VAL A 108       1.651   3.138  -2.252  1.00 88.74           O  
ATOM   1650  CG1 VAL A 108       2.678   1.322   0.713  1.00 88.74           C  
ATOM   1651 HG11 VAL A 108       3.273   1.354  -0.199  1.00 88.74           H  
ATOM   1652 HG12 VAL A 108       2.701   0.304   1.102  1.00 88.74           H  
ATOM   1653 HG13 VAL A 108       3.117   1.990   1.455  1.00 88.74           H  
ATOM   1654  CG2 VAL A 108       0.332   1.370   1.593  1.00 88.74           C  
ATOM   1655 HG21 VAL A 108       0.513   2.037   2.436  1.00 88.74           H  
ATOM   1656 HG22 VAL A 108       0.512   0.338   1.895  1.00 88.74           H  
ATOM   1657 HG23 VAL A 108      -0.713   1.463   1.296  1.00 88.74           H  
ATOM   1658  N   ARG A 109       3.044   4.346  -0.972  1.00 85.42           N  
ATOM   1659  H   ARG A 109       3.223   4.697  -0.042  1.00 85.42           H  
ATOM   1660  CA  ARG A 109       4.016   4.626  -2.023  1.00 85.42           C  
ATOM   1661  HA  ARG A 109       3.706   4.146  -2.951  1.00 85.42           H  
ATOM   1662  C   ARG A 109       5.351   4.030  -1.628  1.00 85.42           C  
ATOM   1663  CB  ARG A 109       4.084   6.135  -2.267  1.00 85.42           C  
ATOM   1664  HB2 ARG A 109       3.087   6.493  -2.523  1.00 85.42           H  
ATOM   1665  HB3 ARG A 109       4.410   6.636  -1.356  1.00 85.42           H  
ATOM   1666  O   ARG A 109       5.870   4.341  -0.560  1.00 85.42           O  
ATOM   1667  CG  ARG A 109       5.059   6.462  -3.406  1.00 85.42           C  
ATOM   1668  HG2 ARG A 109       4.739   5.967  -4.323  1.00 85.42           H  
ATOM   1669  HG3 ARG A 109       6.056   6.104  -3.150  1.00 85.42           H  
ATOM   1670  CD  ARG A 109       5.152   7.968  -3.644  1.00 85.42           C  
ATOM   1671  HD2 ARG A 109       5.411   8.463  -2.708  1.00 85.42           H  
ATOM   1672  HD3 ARG A 109       5.957   8.137  -4.359  1.00 85.42           H  
ATOM   1673  NE  ARG A 109       3.896   8.518  -4.186  1.00 85.42           N  
ATOM   1674  HE  ARG A 109       3.093   7.906  -4.225  1.00 85.42           H  
ATOM   1675  NH1 ARG A 109       4.699  10.605  -4.651  1.00 85.42           N  
ATOM   1676 HH11 ARG A 109       5.602  10.290  -4.328  1.00 85.42           H  
ATOM   1677 HH12 ARG A 109       4.567  11.516  -5.068  1.00 85.42           H  
ATOM   1678  NH2 ARG A 109       2.584  10.065  -5.187  1.00 85.42           N  
ATOM   1679 HH21 ARG A 109       1.855   9.367  -5.235  1.00 85.42           H  
ATOM   1680 HH22 ARG A 109       2.418  10.980  -5.579  1.00 85.42           H  
ATOM   1681  CZ  ARG A 109       3.728   9.732  -4.665  1.00 85.42           C  
ATOM   1682  N   VAL A 110       5.902   3.203  -2.500  1.00 82.10           N  
ATOM   1683  H   VAL A 110       5.430   3.018  -3.374  1.00 82.10           H  
ATOM   1684  CA  VAL A 110       7.240   2.645  -2.345  1.00 82.10           C  
ATOM   1685  HA  VAL A 110       7.595   2.819  -1.329  1.00 82.10           H  
ATOM   1686  C   VAL A 110       8.158   3.379  -3.310  1.00 82.10           C  
ATOM   1687  CB  VAL A 110       7.234   1.128  -2.580  1.00 82.10           C  
ATOM   1688  HB  VAL A 110       6.983   0.926  -3.621  1.00 82.10           H  
ATOM   1689  O   VAL A 110       7.806   3.567  -4.469  1.00 82.10           O  
ATOM   1690  CG1 VAL A 110       8.605   0.522  -2.273  1.00 82.10           C  
ATOM   1691 HG11 VAL A 110       8.886   0.746  -1.244  1.00 82.10           H  
ATOM   1692 HG12 VAL A 110       9.358   0.929  -2.947  1.00 82.10           H  
ATOM   1693 HG13 VAL A 110       8.576  -0.558  -2.412  1.00 82.10           H  
ATOM   1694  CG2 VAL A 110       6.198   0.426  -1.691  1.00 82.10           C  
ATOM   1695 HG21 VAL A 110       6.391   0.646  -0.641  1.00 82.10           H  
ATOM   1696 HG22 VAL A 110       6.247  -0.650  -1.861  1.00 82.10           H  
ATOM   1697 HG23 VAL A 110       5.192   0.756  -1.949  1.00 82.10           H  
ATOM   1698  N   GLU A 111       9.313   3.822  -2.837  1.00 78.18           N  
ATOM   1699  H   GLU A 111       9.510   3.703  -1.854  1.00 78.18           H  
ATOM   1700  CA  GLU A 111      10.352   4.439  -3.658  1.00 78.18           C  
ATOM   1701  HA  GLU A 111      10.124   4.289  -4.713  1.00 78.18           H  
ATOM   1702  C   GLU A 111      11.677   3.742  -3.368  1.00 78.18           C  
ATOM   1703  CB  GLU A 111      10.459   5.957  -3.392  1.00 78.18           C  
ATOM   1704  HB2 GLU A 111      11.149   6.375  -4.125  1.00 78.18           H  
ATOM   1705  HB3 GLU A 111      10.875   6.123  -2.399  1.00 78.18           H  
ATOM   1706  O   GLU A 111      12.047   3.591  -2.199  1.00 78.18           O  
ATOM   1707  CG  GLU A 111       9.118   6.708  -3.492  1.00 78.18           C  
ATOM   1708  HG2 GLU A 111       8.606   6.395  -4.402  1.00 78.18           H  
ATOM   1709  HG3 GLU A 111       8.489   6.429  -2.646  1.00 78.18           H  
ATOM   1710  CD  GLU A 111       9.255   8.241  -3.511  1.00 78.18           C  
ATOM   1711  OE1 GLU A 111       8.348   8.897  -4.087  1.00 78.18           O  
ATOM   1712  OE2 GLU A 111      10.270   8.802  -3.041  1.00 78.18           O  
ATOM   1713  N   PHE A 112      12.396   3.331  -4.410  1.00 75.28           N  
ATOM   1714  H   PHE A 112      12.049   3.453  -5.350  1.00 75.28           H  
ATOM   1715  CA  PHE A 112      13.752   2.812  -4.265  1.00 75.28           C  
ATOM   1716  HA  PHE A 112      13.927   2.569  -3.217  1.00 75.28           H  
ATOM   1717  C   PHE A 112      14.759   3.903  -4.648  1.00 75.28           C  
ATOM   1718  CB  PHE A 112      13.927   1.495  -5.033  1.00 75.28           C  
ATOM   1719  HB2 PHE A 112      13.936   1.695  -6.104  1.00 75.28           H  
ATOM   1720  HB3 PHE A 112      14.901   1.075  -4.781  1.00 75.28           H  
ATOM   1721  O   PHE A 112      14.587   4.631  -5.624  1.00 75.28           O  
ATOM   1722  CG  PHE A 112      12.856   0.457  -4.753  1.00 75.28           C  
ATOM   1723  CD1 PHE A 112      12.971  -0.392  -3.639  1.00 75.28           C  
ATOM   1724  HD1 PHE A 112      13.829  -0.316  -2.989  1.00 75.28           H  
ATOM   1725  CD2 PHE A 112      11.732   0.355  -5.594  1.00 75.28           C  
ATOM   1726  HD2 PHE A 112      11.654   0.994  -6.460  1.00 75.28           H  
ATOM   1727  CE1 PHE A 112      11.949  -1.318  -3.363  1.00 75.28           C  
ATOM   1728  HE1 PHE A 112      11.994  -1.936  -2.479  1.00 75.28           H  
ATOM   1729  CE2 PHE A 112      10.725  -0.587  -5.328  1.00 75.28           C  
ATOM   1730  HE2 PHE A 112       9.882  -0.672  -5.998  1.00 75.28           H  
ATOM   1731  CZ  PHE A 112      10.834  -1.422  -4.206  1.00 75.28           C  
ATOM   1732  HZ  PHE A 112      10.057  -2.139  -3.985  1.00 75.28           H  
ATOM   1733  N   GLU A 113      15.797   4.064  -3.835  1.00 72.96           N  
ATOM   1734  H   GLU A 113      15.866   3.460  -3.028  1.00 72.96           H  
ATOM   1735  CA  GLU A 113      16.881   5.017  -4.067  1.00 72.96           C  
ATOM   1736  HA  GLU A 113      16.948   5.232  -5.133  1.00 72.96           H  
ATOM   1737  C   GLU A 113      18.194   4.370  -3.621  1.00 72.96           C  
ATOM   1738  CB  GLU A 113      16.599   6.340  -3.330  1.00 72.96           C  
ATOM   1739  HB2 GLU A 113      15.606   6.694  -3.607  1.00 72.96           H  
ATOM   1740  HB3 GLU A 113      16.611   6.166  -2.254  1.00 72.96           H  
ATOM   1741  O   GLU A 113      18.532   4.365  -2.436  1.00 72.96           O  
ATOM   1742  CG  GLU A 113      17.624   7.433  -3.692  1.00 72.96           C  
ATOM   1743  HG2 GLU A 113      17.532   7.661  -4.754  1.00 72.96           H  
ATOM   1744  HG3 GLU A 113      18.630   7.051  -3.516  1.00 72.96           H  
ATOM   1745  CD  GLU A 113      17.447   8.728  -2.877  1.00 72.96           C  
ATOM   1746  OE1 GLU A 113      18.315   9.620  -2.959  1.00 72.96           O  
ATOM   1747  OE2 GLU A 113      16.476   8.851  -2.089  1.00 72.96           O  
ATOM   1748  N   GLY A 114      18.922   3.790  -4.578  1.00 71.09           N  
ATOM   1749  H   GLY A 114      18.548   3.753  -5.515  1.00 71.09           H  
ATOM   1750  CA  GLY A 114      20.169   3.078  -4.307  1.00 71.09           C  
ATOM   1751  HA2 GLY A 114      20.576   2.692  -5.242  1.00 71.09           H  
ATOM   1752  HA3 GLY A 114      20.891   3.769  -3.873  1.00 71.09           H  
ATOM   1753  C   GLY A 114      19.966   1.896  -3.355  1.00 71.09           C  
ATOM   1754  O   GLY A 114      19.321   0.910  -3.700  1.00 71.09           O  
ATOM   1755  N   ASP A 115      20.529   1.999  -2.153  1.00 75.55           N  
ATOM   1756  H   ASP A 115      20.959   2.874  -1.888  1.00 75.55           H  
ATOM   1757  CA  ASP A 115      20.469   0.986  -1.094  1.00 75.55           C  
ATOM   1758  HA  ASP A 115      20.341   0.009  -1.560  1.00 75.55           H  
ATOM   1759  C   ASP A 115      19.284   1.175  -0.131  1.00 75.55           C  
ATOM   1760  CB  ASP A 115      21.815   0.966  -0.351  1.00 75.55           C  
ATOM   1761  HB2 ASP A 115      21.848   0.083   0.287  1.00 75.55           H  
ATOM   1762  HB3 ASP A 115      22.622   0.873  -1.078  1.00 75.55           H  
ATOM   1763  O   ASP A 115      19.205   0.497   0.900  1.00 75.55           O  
ATOM   1764  CG  ASP A 115      22.071   2.204   0.523  1.00 75.55           C  
ATOM   1765  OD1 ASP A 115      21.637   3.319   0.147  1.00 75.55           O  
ATOM   1766  OD2 ASP A 115      22.726   2.049   1.578  1.00 75.55           O  
ATOM   1767  N   LYS A 116      18.355   2.086  -0.450  1.00 80.58           N  
ATOM   1768  H   LYS A 116      18.496   2.623  -1.293  1.00 80.58           H  
ATOM   1769  CA  LYS A 116      17.204   2.418   0.393  1.00 80.58           C  
ATOM   1770  HA  LYS A 116      17.238   1.794   1.286  1.00 80.58           H  
ATOM   1771  C   LYS A 116      15.883   2.136  -0.301  1.00 80.58           C  
ATOM   1772  CB  LYS A 116      17.272   3.882   0.841  1.00 80.58           C  
ATOM   1773  HB2 LYS A 116      16.373   4.126   1.407  1.00 80.58           H  
ATOM   1774  HB3 LYS A 116      17.316   4.525  -0.038  1.00 80.58           H  
ATOM   1775  O   LYS A 116      15.698   2.455  -1.471  1.00 80.58           O  
ATOM   1776  CG  LYS A 116      18.496   4.122   1.726  1.00 80.58           C  
ATOM   1777  HG2 LYS A 116      18.410   3.528   2.636  1.00 80.58           H  
ATOM   1778  HG3 LYS A 116      19.396   3.818   1.191  1.00 80.58           H  
ATOM   1779  CD  LYS A 116      18.626   5.599   2.083  1.00 80.58           C  
ATOM   1780  HD2 LYS A 116      18.611   6.185   1.164  1.00 80.58           H  
ATOM   1781  HD3 LYS A 116      17.800   5.897   2.729  1.00 80.58           H  
ATOM   1782  CE  LYS A 116      19.967   5.783   2.790  1.00 80.58           C  
ATOM   1783  HE2 LYS A 116      19.955   5.218   3.723  1.00 80.58           H  
ATOM   1784  HE3 LYS A 116      20.740   5.352   2.154  1.00 80.58           H  
ATOM   1785  NZ  LYS A 116      20.237   7.217   3.030  1.00 80.58           N  
ATOM   1786  HZ1 LYS A 116      20.246   7.692   2.139  1.00 80.58           H  
ATOM   1787  HZ2 LYS A 116      21.145   7.325   3.458  1.00 80.58           H  
ATOM   1788  HZ3 LYS A 116      19.517   7.619   3.615  1.00 80.58           H  
ATOM   1789  N   MET A 117      14.930   1.645   0.481  1.00 81.95           N  
ATOM   1790  H   MET A 117      15.188   1.411   1.429  1.00 81.95           H  
ATOM   1791  CA  MET A 117      13.515   1.627   0.138  1.00 81.95           C  
ATOM   1792  HA  MET A 117      13.379   2.010  -0.873  1.00 81.95           H  
ATOM   1793  C   MET A 117      12.764   2.530   1.114  1.00 81.95           C  
ATOM   1794  CB  MET A 117      12.989   0.191   0.163  1.00 81.95           C  
ATOM   1795  HB2 MET A 117      13.083  -0.208   1.173  1.00 81.95           H  
ATOM   1796  HB3 MET A 117      13.586  -0.421  -0.513  1.00 81.95           H  
ATOM   1797  O   MET A 117      12.779   2.295   2.325  1.00 81.95           O  
ATOM   1798  CG  MET A 117      11.526   0.127  -0.286  1.00 81.95           C  
ATOM   1799  HG2 MET A 117      11.480   0.382  -1.345  1.00 81.95           H  
ATOM   1800  HG3 MET A 117      10.943   0.877   0.250  1.00 81.95           H  
ATOM   1801  SD  MET A 117      10.727  -1.479  -0.031  1.00 81.95           S  
ATOM   1802  CE  MET A 117      10.591  -1.387   1.756  1.00 81.95           C  
ATOM   1803  HE1 MET A 117      11.549  -1.664   2.197  1.00 81.95           H  
ATOM   1804  HE2 MET A 117      10.354  -0.366   2.053  1.00 81.95           H  
ATOM   1805  HE3 MET A 117       9.788  -2.044   2.090  1.00 81.95           H  
ATOM   1806  N   ARG A 118      12.090   3.553   0.593  1.00 85.51           N  
ATOM   1807  H   ARG A 118      12.102   3.658  -0.412  1.00 85.51           H  
ATOM   1808  CA  ARG A 118      11.203   4.429   1.360  1.00 85.51           C  
ATOM   1809  HA  ARG A 118      11.406   4.315   2.425  1.00 85.51           H  
ATOM   1810  C   ARG A 118       9.762   4.021   1.120  1.00 85.51           C  
ATOM   1811  CB  ARG A 118      11.427   5.900   0.995  1.00 85.51           C  
ATOM   1812  HB2 ARG A 118      11.225   6.048  -0.065  1.00 85.51           H  
ATOM   1813  HB3 ARG A 118      10.727   6.508   1.568  1.00 85.51           H  
ATOM   1814  O   ARG A 118       9.330   3.893  -0.019  1.00 85.51           O  
ATOM   1815  CG  ARG A 118      12.854   6.358   1.311  1.00 85.51           C  
ATOM   1816  HG2 ARG A 118      13.097   6.125   2.348  1.00 85.51           H  
ATOM   1817  HG3 ARG A 118      13.556   5.844   0.654  1.00 85.51           H  
ATOM   1818  CD  ARG A 118      12.969   7.867   1.092  1.00 85.51           C  
ATOM   1819  HD2 ARG A 118      12.343   8.383   1.820  1.00 85.51           H  
ATOM   1820  HD3 ARG A 118      12.595   8.092   0.094  1.00 85.51           H  
ATOM   1821  NE  ARG A 118      14.365   8.315   1.242  1.00 85.51           N  
ATOM   1822  HE  ARG A 118      14.895   7.922   2.007  1.00 85.51           H  
ATOM   1823  NH1 ARG A 118      14.438   9.790  -0.521  1.00 85.51           N  
ATOM   1824 HH11 ARG A 118      13.464   9.587  -0.691  1.00 85.51           H  
ATOM   1825 HH12 ARG A 118      15.041   9.866  -1.327  1.00 85.51           H  
ATOM   1826  NH2 ARG A 118      16.287   9.316   0.545  1.00 85.51           N  
ATOM   1827 HH21 ARG A 118      16.676   8.867  -0.272  1.00 85.51           H  
ATOM   1828 HH22 ARG A 118      16.552  10.278   0.389  1.00 85.51           H  
ATOM   1829  CZ  ARG A 118      15.005   9.151   0.454  1.00 85.51           C  
ATOM   1830  N   VAL A 119       9.020   3.834   2.199  1.00 88.55           N  
ATOM   1831  H   VAL A 119       9.465   3.935   3.100  1.00 88.55           H  
ATOM   1832  CA  VAL A 119       7.588   3.559   2.183  1.00 88.55           C  
ATOM   1833  HA  VAL A 119       7.250   3.431   1.154  1.00 88.55           H  
ATOM   1834  C   VAL A 119       6.892   4.758   2.793  1.00 88.55           C  
ATOM   1835  CB  VAL A 119       7.236   2.276   2.949  1.00 88.55           C  
ATOM   1836  HB  VAL A 119       7.456   2.407   4.008  1.00 88.55           H  
ATOM   1837  O   VAL A 119       7.058   5.023   3.981  1.00 88.55           O  
ATOM   1838  CG1 VAL A 119       5.745   1.960   2.790  1.00 88.55           C  
ATOM   1839 HG11 VAL A 119       5.479   1.091   3.392  1.00 88.55           H  
ATOM   1840 HG12 VAL A 119       5.141   2.799   3.137  1.00 88.55           H  
ATOM   1841 HG13 VAL A 119       5.515   1.765   1.743  1.00 88.55           H  
ATOM   1842  CG2 VAL A 119       8.055   1.086   2.438  1.00 88.55           C  
ATOM   1843 HG21 VAL A 119       9.111   1.272   2.632  1.00 88.55           H  
ATOM   1844 HG22 VAL A 119       7.768   0.179   2.969  1.00 88.55           H  
ATOM   1845 HG23 VAL A 119       7.900   0.952   1.367  1.00 88.55           H  
ATOM   1846  N   ARG A 120       6.117   5.480   1.992  1.00 90.58           N  
ATOM   1847  H   ARG A 120       6.023   5.182   1.031  1.00 90.58           H  
ATOM   1848  CA  ARG A 120       5.231   6.535   2.479  1.00 90.58           C  
ATOM   1849  HA  ARG A 120       5.549   6.845   3.474  1.00 90.58           H  
ATOM   1850  C   ARG A 120       3.828   5.990   2.611  1.00 90.58           C  
ATOM   1851  CB  ARG A 120       5.271   7.770   1.584  1.00 90.58           C  
ATOM   1852  HB2 ARG A 120       5.031   7.499   0.556  1.00 90.58           H  
ATOM   1853  HB3 ARG A 120       4.533   8.488   1.943  1.00 90.58           H  
ATOM   1854  O   ARG A 120       3.307   5.378   1.680  1.00 90.58           O  
ATOM   1855  CG  ARG A 120       6.655   8.408   1.648  1.00 90.58           C  
ATOM   1856  HG2 ARG A 120       6.905   8.624   2.687  1.00 90.58           H  
ATOM   1857  HG3 ARG A 120       7.400   7.731   1.229  1.00 90.58           H  
ATOM   1858  CD  ARG A 120       6.658   9.710   0.859  1.00 90.58           C  
ATOM   1859  HD2 ARG A 120       5.927  10.393   1.291  1.00 90.58           H  
ATOM   1860  HD3 ARG A 120       6.398   9.499  -0.179  1.00 90.58           H  
ATOM   1861  NE  ARG A 120       7.991  10.304   0.941  1.00 90.58           N  
ATOM   1862  HE  ARG A 120       8.581  10.005   1.704  1.00 90.58           H  
ATOM   1863  NH1 ARG A 120       7.830  11.796  -0.781  1.00 90.58           N  
ATOM   1864 HH11 ARG A 120       6.854  11.544  -0.847  1.00 90.58           H  
ATOM   1865 HH12 ARG A 120       8.261  12.490  -1.374  1.00 90.58           H  
ATOM   1866  NH2 ARG A 120       9.725  11.599   0.439  1.00 90.58           N  
ATOM   1867 HH21 ARG A 120      10.214  12.298  -0.102  1.00 90.58           H  
ATOM   1868 HH22 ARG A 120      10.131  11.159   1.252  1.00 90.58           H  
ATOM   1869  CZ  ARG A 120       8.506  11.234   0.183  1.00 90.58           C  
ATOM   1870  N   LEU A 121       3.251   6.215   3.775  1.00 92.71           N  
ATOM   1871  H   LEU A 121       3.769   6.740   4.465  1.00 92.71           H  
ATOM   1872  CA  LEU A 121       1.914   5.801   4.142  1.00 92.71           C  
ATOM   1873  HA  LEU A 121       1.461   5.220   3.339  1.00 92.71           H  
ATOM   1874  C   LEU A 121       1.089   7.051   4.388  1.00 92.71           C  
ATOM   1875  CB  LEU A 121       1.966   4.949   5.415  1.00 92.71           C  
ATOM   1876  HB2 LEU A 121       0.951   4.611   5.623  1.00 92.71           H  
ATOM   1877  HB3 LEU A 121       2.290   5.585   6.239  1.00 92.71           H  
ATOM   1878  O   LEU A 121       1.528   7.929   5.126  1.00 92.71           O  
ATOM   1879  CG  LEU A 121       2.890   3.725   5.364  1.00 92.71           C  
ATOM   1880  HG  LEU A 121       3.907   4.023   5.109  1.00 92.71           H  
ATOM   1881  CD1 LEU A 121       2.918   3.081   6.747  1.00 92.71           C  
ATOM   1882 HD11 LEU A 121       1.902   2.871   7.083  1.00 92.71           H  
ATOM   1883 HD12 LEU A 121       3.486   2.151   6.723  1.00 92.71           H  
ATOM   1884 HD13 LEU A 121       3.386   3.765   7.455  1.00 92.71           H  
ATOM   1885  CD2 LEU A 121       2.400   2.706   4.340  1.00 92.71           C  
ATOM   1886 HD21 LEU A 121       2.431   3.152   3.346  1.00 92.71           H  
ATOM   1887 HD22 LEU A 121       3.047   1.828   4.350  1.00 92.71           H  
ATOM   1888 HD23 LEU A 121       1.377   2.411   4.573  1.00 92.71           H  
ATOM   1889  N   ARG A 122      -0.110   7.111   3.821  1.00 92.67           N  
ATOM   1890  H   ARG A 122      -0.376   6.371   3.187  1.00 92.67           H  
ATOM   1891  CA  ARG A 122      -1.069   8.178   4.096  1.00 92.67           C  
ATOM   1892  HA  ARG A 122      -0.758   8.724   4.987  1.00 92.67           H  
ATOM   1893  C   ARG A 122      -2.435   7.583   4.384  1.00 92.67           C  
ATOM   1894  CB  ARG A 122      -1.066   9.159   2.923  1.00 92.67           C  
ATOM   1895  HB2 ARG A 122      -0.074   9.601   2.837  1.00 92.67           H  
ATOM   1896  HB3 ARG A 122      -1.291   8.624   2.000  1.00 92.67           H  
ATOM   1897  O   ARG A 122      -2.912   6.750   3.615  1.00 92.67           O  
ATOM   1898  CG  ARG A 122      -2.095  10.269   3.120  1.00 92.67           C  
ATOM   1899  HG2 ARG A 122      -1.908  10.791   4.059  1.00 92.67           H  
ATOM   1900  HG3 ARG A 122      -3.098   9.843   3.135  1.00 92.67           H  
ATOM   1901  CD  ARG A 122      -1.994  11.253   1.962  1.00 92.67           C  
ATOM   1902  HD2 ARG A 122      -1.054  11.798   2.049  1.00 92.67           H  
ATOM   1903  HD3 ARG A 122      -2.012  10.704   1.020  1.00 92.67           H  
ATOM   1904  NE  ARG A 122      -3.137  12.164   2.008  1.00 92.67           N  
ATOM   1905  HE  ARG A 122      -3.971  11.818   2.460  1.00 92.67           H  
ATOM   1906  NH1 ARG A 122      -2.301  13.820   0.671  1.00 92.67           N  
ATOM   1907 HH11 ARG A 122      -2.374  14.751   0.286  1.00 92.67           H  
ATOM   1908 HH12 ARG A 122      -1.440  13.294   0.629  1.00 92.67           H  
ATOM   1909  NH2 ARG A 122      -4.343  13.993   1.618  1.00 92.67           N  
ATOM   1910 HH21 ARG A 122      -4.512  14.902   1.210  1.00 92.67           H  
ATOM   1911 HH22 ARG A 122      -5.050  13.493   2.137  1.00 92.67           H  
ATOM   1912  CZ  ARG A 122      -3.246  13.329   1.427  1.00 92.67           C  
ATOM   1913  N   ASN A 123      -3.050   8.018   5.478  1.00 91.70           N  
ATOM   1914  H   ASN A 123      -2.593   8.723   6.038  1.00 91.70           H  
ATOM   1915  CA  ASN A 123      -4.374   7.569   5.890  1.00 91.70           C  
ATOM   1916  HA  ASN A 123      -4.692   6.722   5.282  1.00 91.70           H  
ATOM   1917  C   ASN A 123      -5.397   8.692   5.695  1.00 91.70           C  
ATOM   1918  CB  ASN A 123      -4.294   7.095   7.347  1.00 91.70           C  
ATOM   1919  HB2 ASN A 123      -3.948   7.923   7.967  1.00 91.70           H  
ATOM   1920  HB3 ASN A 123      -3.586   6.271   7.429  1.00 91.70           H  
ATOM   1921  O   ASN A 123      -5.412   9.660   6.452  1.00 91.70           O  
ATOM   1922  CG  ASN A 123      -5.631   6.630   7.882  1.00 91.70           C  
ATOM   1923  ND2 ASN A 123      -5.746   6.453   9.173  1.00 91.70           N  
ATOM   1924 HD21 ASN A 123      -6.619   6.093   9.532  1.00 91.70           H  
ATOM   1925 HD22 ASN A 123      -4.924   6.524   9.755  1.00 91.70           H  
ATOM   1926  OD1 ASN A 123      -6.570   6.372   7.145  1.00 91.70           O  
ATOM   1927  N   ASP A 124      -6.276   8.544   4.707  1.00 88.39           N  
ATOM   1928  H   ASP A 124      -6.249   7.695   4.160  1.00 88.39           H  
ATOM   1929  CA  ASP A 124      -7.393   9.468   4.477  1.00 88.39           C  
ATOM   1930  HA  ASP A 124      -7.191  10.407   4.993  1.00 88.39           H  
ATOM   1931  C   ASP A 124      -8.720   8.931   5.068  1.00 88.39           C  
ATOM   1932  CB  ASP A 124      -7.521   9.803   2.980  1.00 88.39           C  
ATOM   1933  HB2 ASP A 124      -7.742   8.881   2.443  1.00 88.39           H  
ATOM   1934  HB3 ASP A 124      -8.371  10.472   2.844  1.00 88.39           H  
ATOM   1935  O   ASP A 124      -9.788   9.467   4.776  1.00 88.39           O  
ATOM   1936  CG  ASP A 124      -6.306  10.477   2.324  1.00 88.39           C  
ATOM   1937  OD1 ASP A 124      -5.767  11.493   2.837  1.00 88.39           O  
ATOM   1938  OD2 ASP A 124      -5.961  10.035   1.203  1.00 88.39           O  
ATOM   1939  N   SER A 125      -8.679   7.862   5.874  1.00 85.99           N  
ATOM   1940  H   SER A 125      -7.775   7.482   6.115  1.00 85.99           H  
ATOM   1941  CA  SER A 125      -9.853   7.337   6.584  1.00 85.99           C  
ATOM   1942  HA  SER A 125     -10.723   7.467   5.940  1.00 85.99           H  
ATOM   1943  C   SER A 125     -10.142   8.094   7.886  1.00 85.99           C  
ATOM   1944  CB  SER A 125      -9.717   5.831   6.840  1.00 85.99           C  
ATOM   1945  HB2 SER A 125     -10.709   5.412   7.010  1.00 85.99           H  
ATOM   1946  HB3 SER A 125      -9.273   5.349   5.969  1.00 85.99           H  
ATOM   1947  O   SER A 125      -9.338   8.897   8.358  1.00 85.99           O  
ATOM   1948  OG  SER A 125      -8.935   5.547   7.966  1.00 85.99           O  
ATOM   1949  HG  SER A 125      -8.036   5.817   7.765  1.00 85.99           H  
ATOM   1950  N   SER A 126     -11.298   7.817   8.491  1.00 83.77           N  
ATOM   1951  H   SER A 126     -11.919   7.142   8.068  1.00 83.77           H  
ATOM   1952  CA  SER A 126     -11.723   8.398   9.771  1.00 83.77           C  
ATOM   1953  HA  SER A 126     -11.435   9.449   9.796  1.00 83.77           H  
ATOM   1954  C   SER A 126     -11.103   7.725  11.003  1.00 83.77           C  
ATOM   1955  CB  SER A 126     -13.249   8.318   9.858  1.00 83.77           C  
ATOM   1956  HB2 SER A 126     -13.692   8.818   8.997  1.00 83.77           H  
ATOM   1957  HB3 SER A 126     -13.593   8.802  10.771  1.00 83.77           H  
ATOM   1958  O   SER A 126     -11.202   8.263  12.107  1.00 83.77           O  
ATOM   1959  OG  SER A 126     -13.635   6.957   9.872  1.00 83.77           O  
ATOM   1960  HG  SER A 126     -14.343   6.802   9.243  1.00 83.77           H  
ATOM   1961  N   THR A 127     -10.452   6.569  10.839  1.00 83.83           N  
ATOM   1962  H   THR A 127     -10.351   6.203   9.903  1.00 83.83           H  
ATOM   1963  CA  THR A 127      -9.883   5.777  11.938  1.00 83.83           C  
ATOM   1964  HA  THR A 127      -9.994   6.346  12.862  1.00 83.83           H  
ATOM   1965  C   THR A 127      -8.396   5.508  11.730  1.00 83.83           C  
ATOM   1966  CB  THR A 127     -10.624   4.446  12.137  1.00 83.83           C  
ATOM   1967  HB  THR A 127     -10.098   3.861  12.891  1.00 83.83           H  
ATOM   1968  O   THR A 127      -7.949   5.409  10.590  1.00 83.83           O  
ATOM   1969  CG2 THR A 127     -12.055   4.680  12.621  1.00 83.83           C  
ATOM   1970 HG21 THR A 127     -12.048   5.336  13.492  1.00 83.83           H  
ATOM   1971 HG22 THR A 127     -12.504   3.728  12.905  1.00 83.83           H  
ATOM   1972 HG23 THR A 127     -12.647   5.144  11.833  1.00 83.83           H  
ATOM   1973  OG1 THR A 127     -10.706   3.690  10.947  1.00 83.83           O  
ATOM   1974  HG1 THR A 127      -9.832   3.667  10.551  1.00 83.83           H  
ATOM   1975  N   PRO A 128      -7.600   5.350  12.797  1.00 89.66           N  
ATOM   1976  CA  PRO A 128      -6.223   4.898  12.651  1.00 89.66           C  
ATOM   1977  HA  PRO A 128      -5.668   5.650  12.091  1.00 89.66           H  
ATOM   1978  C   PRO A 128      -6.145   3.553  11.919  1.00 89.66           C  
ATOM   1979  CB  PRO A 128      -5.655   4.811  14.070  1.00 89.66           C  
ATOM   1980  HB2 PRO A 128      -5.766   3.799  14.459  1.00 89.66           H  
ATOM   1981  HB3 PRO A 128      -4.611   5.121  14.104  1.00 89.66           H  
ATOM   1982  O   PRO A 128      -6.989   2.677  12.118  1.00 89.66           O  
ATOM   1983  CG  PRO A 128      -6.549   5.759  14.870  1.00 89.66           C  
ATOM   1984  HG2 PRO A 128      -6.193   6.782  14.751  1.00 89.66           H  
ATOM   1985  HG3 PRO A 128      -6.587   5.486  15.924  1.00 89.66           H  
ATOM   1986  CD  PRO A 128      -7.909   5.605  14.194  1.00 89.66           C  
ATOM   1987  HD2 PRO A 128      -8.439   4.750  14.613  1.00 89.66           H  
ATOM   1988  HD3 PRO A 128      -8.487   6.520  14.325  1.00 89.66           H  
ATOM   1989  N   VAL A 129      -5.113   3.397  11.097  1.00 90.28           N  
ATOM   1990  H   VAL A 129      -4.474   4.171  10.980  1.00 90.28           H  
ATOM   1991  CA  VAL A 129      -4.735   2.121  10.475  1.00 90.28           C  
ATOM   1992  HA  VAL A 129      -5.437   1.346  10.781  1.00 90.28           H  
ATOM   1993  C   VAL A 129      -3.375   1.686  10.965  1.00 90.28           C  
ATOM   1994  CB  VAL A 129      -4.695   2.156   8.938  1.00 90.28           C  
ATOM   1995  HB  VAL A 129      -3.963   1.423   8.597  1.00 90.28           H  
ATOM   1996  O   VAL A 129      -2.471   2.506  11.118  1.00 90.28           O  
ATOM   1997  CG1 VAL A 129      -6.037   1.703   8.385  1.00 90.28           C  
ATOM   1998 HG11 VAL A 129      -6.832   2.378   8.701  1.00 90.28           H  
ATOM   1999 HG12 VAL A 129      -6.217   0.701   8.774  1.00 90.28           H  
ATOM   2000 HG13 VAL A 129      -6.001   1.639   7.297  1.00 90.28           H  
ATOM   2001  CG2 VAL A 129      -4.289   3.507   8.351  1.00 90.28           C  
ATOM   2002 HG21 VAL A 129      -3.679   4.067   9.060  1.00 90.28           H  
ATOM   2003 HG22 VAL A 129      -3.675   3.339   7.467  1.00 90.28           H  
ATOM   2004 HG23 VAL A 129      -5.182   4.073   8.087  1.00 90.28           H  
ATOM   2005  N   GLU A 130      -3.217   0.388  11.157  1.00 93.19           N  
ATOM   2006  H   GLU A 130      -3.984  -0.235  10.943  1.00 93.19           H  
ATOM   2007  CA  GLU A 130      -1.931  -0.232  11.409  1.00 93.19           C  
ATOM   2008  HA  GLU A 130      -1.222   0.537  11.716  1.00 93.19           H  
ATOM   2009  C   GLU A 130      -1.404  -0.859  10.116  1.00 93.19           C  
ATOM   2010  CB  GLU A 130      -2.056  -1.211  12.582  1.00 93.19           C  
ATOM   2011  HB2 GLU A 130      -2.702  -2.047  12.314  1.00 93.19           H  
ATOM   2012  HB3 GLU A 130      -2.503  -0.678  13.421  1.00 93.19           H  
ATOM   2013  O   GLU A 130      -2.100  -1.590   9.414  1.00 93.19           O  
ATOM   2014  CG  GLU A 130      -0.680  -1.726  13.005  1.00 93.19           C  
ATOM   2015  HG2 GLU A 130      -0.344  -2.480  12.293  1.00 93.19           H  
ATOM   2016  HG3 GLU A 130       0.033  -0.903  12.962  1.00 93.19           H  
ATOM   2017  CD  GLU A 130      -0.692  -2.284  14.434  1.00 93.19           C  
ATOM   2018  OE1 GLU A 130      -0.788  -3.515  14.611  1.00 93.19           O  
ATOM   2019  OE2 GLU A 130      -0.491  -1.467  15.360  1.00 93.19           O  
ATOM   2020  N   VAL A 131      -0.162  -0.539   9.769  1.00 92.60           N  
ATOM   2021  H   VAL A 131       0.340   0.114  10.355  1.00 92.60           H  
ATOM   2022  CA  VAL A 131       0.521  -1.071   8.595  1.00 92.60           C  
ATOM   2023  HA  VAL A 131      -0.149  -1.758   8.079  1.00 92.60           H  
ATOM   2024  C   VAL A 131       1.736  -1.855   9.057  1.00 92.60           C  
ATOM   2025  CB  VAL A 131       0.895   0.030   7.588  1.00 92.60           C  
ATOM   2026  HB  VAL A 131       1.637   0.692   8.032  1.00 92.60           H  
ATOM   2027  O   VAL A 131       2.688  -1.303   9.616  1.00 92.60           O  
ATOM   2028  CG1 VAL A 131       1.484  -0.602   6.317  1.00 92.60           C  
ATOM   2029 HG11 VAL A 131       2.406  -1.133   6.555  1.00 92.60           H  
ATOM   2030 HG12 VAL A 131       0.771  -1.302   5.884  1.00 92.60           H  
ATOM   2031 HG13 VAL A 131       1.711   0.176   5.588  1.00 92.60           H  
ATOM   2032  CG2 VAL A 131      -0.328   0.862   7.177  1.00 92.60           C  
ATOM   2033 HG21 VAL A 131      -0.710   1.413   8.037  1.00 92.60           H  
ATOM   2034 HG22 VAL A 131      -0.057   1.581   6.403  1.00 92.60           H  
ATOM   2035 HG23 VAL A 131      -1.112   0.205   6.801  1.00 92.60           H  
ATOM   2036  N   HIS A 132       1.725  -3.152   8.780  1.00 93.23           N  
ATOM   2037  H   HIS A 132       0.887  -3.534   8.364  1.00 93.23           H  
ATOM   2038  CA  HIS A 132       2.869  -4.030   8.960  1.00 93.23           C  
ATOM   2039  HA  HIS A 132       3.531  -3.595   9.708  1.00 93.23           H  
ATOM   2040  C   HIS A 132       3.614  -4.161   7.640  1.00 93.23           C  
ATOM   2041  CB  HIS A 132       2.447  -5.401   9.477  1.00 93.23           C  
ATOM   2042  HB2 HIS A 132       1.966  -5.960   8.674  1.00 93.23           H  
ATOM   2043  HB3 HIS A 132       3.338  -5.953   9.775  1.00 93.23           H  
ATOM   2044  O   HIS A 132       3.078  -4.647   6.648  1.00 93.23           O  
ATOM   2045  CG  HIS A 132       1.509  -5.334  10.641  1.00 93.23           C  
ATOM   2046  CD2 HIS A 132       0.144  -5.381  10.579  1.00 93.23           C  
ATOM   2047  HD2 HIS A 132      -0.463  -5.468   9.690  1.00 93.23           H  
ATOM   2048  ND1 HIS A 132       1.865  -5.200  11.963  1.00 93.23           N  
ATOM   2049  HD1 HIS A 132       2.779  -4.963  12.321  1.00 93.23           H  
ATOM   2050  CE1 HIS A 132       0.731  -5.198  12.686  1.00 93.23           C  
ATOM   2051  HE1 HIS A 132       0.663  -5.084  13.758  1.00 93.23           H  
ATOM   2052  NE2 HIS A 132      -0.328  -5.316  11.880  1.00 93.23           N  
ATOM   2053  N   ILE A 133       4.873  -3.756   7.635  1.00 91.99           N  
ATOM   2054  H   ILE A 133       5.240  -3.368   8.493  1.00 91.99           H  
ATOM   2055  CA  ILE A 133       5.755  -3.802   6.479  1.00 91.99           C  
ATOM   2056  HA  ILE A 133       5.187  -4.102   5.599  1.00 91.99           H  
ATOM   2057  C   ILE A 133       6.831  -4.846   6.759  1.00 91.99           C  
ATOM   2058  CB  ILE A 133       6.372  -2.419   6.203  1.00 91.99           C  
ATOM   2059  HB  ILE A 133       7.085  -2.213   7.002  1.00 91.99           H  
ATOM   2060  O   ILE A 133       7.509  -4.784   7.785  1.00 91.99           O  
ATOM   2061  CG1 ILE A 133       5.345  -1.264   6.210  1.00 91.99           C  
ATOM   2062 HG12 ILE A 133       4.730  -1.314   7.109  1.00 91.99           H  
ATOM   2063 HG13 ILE A 133       4.687  -1.344   5.344  1.00 91.99           H  
ATOM   2064  CG2 ILE A 133       7.122  -2.498   4.860  1.00 91.99           C  
ATOM   2065 HG21 ILE A 133       7.933  -3.224   4.921  1.00 91.99           H  
ATOM   2066 HG22 ILE A 133       6.439  -2.803   4.067  1.00 91.99           H  
ATOM   2067 HG23 ILE A 133       7.563  -1.537   4.597  1.00 91.99           H  
ATOM   2068  CD1 ILE A 133       6.005   0.117   6.229  1.00 91.99           C  
ATOM   2069 HD11 ILE A 133       6.591   0.286   5.326  1.00 91.99           H  
ATOM   2070 HD12 ILE A 133       5.235   0.887   6.286  1.00 91.99           H  
ATOM   2071 HD13 ILE A 133       6.654   0.203   7.101  1.00 91.99           H  
ATOM   2072  N   LYS A 134       7.013  -5.795   5.847  1.00 89.81           N  
ATOM   2073  H   LYS A 134       6.402  -5.783   5.043  1.00 89.81           H  
ATOM   2074  CA  LYS A 134       8.070  -6.804   5.887  1.00 89.81           C  
ATOM   2075  HA  LYS A 134       8.717  -6.601   6.741  1.00 89.81           H  
ATOM   2076  C   LYS A 134       8.924  -6.709   4.630  1.00 89.81           C  
ATOM   2077  CB  LYS A 134       7.448  -8.191   6.074  1.00 89.81           C  
ATOM   2078  HB2 LYS A 134       6.878  -8.205   7.003  1.00 89.81           H  
ATOM   2079  HB3 LYS A 134       6.766  -8.391   5.248  1.00 89.81           H  
ATOM   2080  O   LYS A 134       8.396  -6.738   3.523  1.00 89.81           O  
ATOM   2081  CG  LYS A 134       8.531  -9.277   6.125  1.00 89.81           C  
ATOM   2082  HG2 LYS A 134       9.140  -9.231   5.222  1.00 89.81           H  
ATOM   2083  HG3 LYS A 134       9.176  -9.109   6.987  1.00 89.81           H  
ATOM   2084  CD  LYS A 134       7.920 -10.675   6.202  1.00 89.81           C  
ATOM   2085  HD2 LYS A 134       7.286 -10.830   5.329  1.00 89.81           H  
ATOM   2086  HD3 LYS A 134       7.326 -10.778   7.110  1.00 89.81           H  
ATOM   2087  CE  LYS A 134       9.082 -11.672   6.192  1.00 89.81           C  
ATOM   2088  HE2 LYS A 134       9.747 -11.403   5.372  1.00 89.81           H  
ATOM   2089  HE3 LYS A 134       9.666 -11.563   7.106  1.00 89.81           H  
ATOM   2090  NZ  LYS A 134       8.617 -13.066   6.008  1.00 89.81           N  
ATOM   2091  HZ1 LYS A 134       9.420 -13.677   5.978  1.00 89.81           H  
ATOM   2092  HZ2 LYS A 134       7.988 -13.350   6.745  1.00 89.81           H  
ATOM   2093  HZ3 LYS A 134       8.139 -13.136   5.121  1.00 89.81           H  
ATOM   2094  N   VAL A 135      10.240  -6.657   4.808  1.00 84.36           N  
ATOM   2095  H   VAL A 135      10.586  -6.661   5.757  1.00 84.36           H  
ATOM   2096  CA  VAL A 135      11.229  -6.515   3.732  1.00 84.36           C  
ATOM   2097  HA  VAL A 135      10.783  -6.777   2.773  1.00 84.36           H  
ATOM   2098  C   VAL A 135      12.382  -7.463   4.027  1.00 84.36           C  
ATOM   2099  CB  VAL A 135      11.740  -5.071   3.654  1.00 84.36           C  
ATOM   2100  HB  VAL A 135      12.301  -4.836   4.558  1.00 84.36           H  
ATOM   2101  O   VAL A 135      13.177  -7.230   4.937  1.00 84.36           O  
ATOM   2102  CG1 VAL A 135      12.651  -4.871   2.443  1.00 84.36           C  
ATOM   2103 HG11 VAL A 135      13.018  -3.845   2.464  1.00 84.36           H  
ATOM   2104 HG12 VAL A 135      12.104  -5.048   1.517  1.00 84.36           H  
ATOM   2105 HG13 VAL A 135      13.511  -5.539   2.493  1.00 84.36           H  
ATOM   2106  CG2 VAL A 135      10.589  -4.073   3.558  1.00 84.36           C  
ATOM   2107 HG21 VAL A 135      11.011  -3.072   3.652  1.00 84.36           H  
ATOM   2108 HG22 VAL A 135      10.044  -4.200   2.623  1.00 84.36           H  
ATOM   2109 HG23 VAL A 135       9.909  -4.178   4.403  1.00 84.36           H  
ATOM   2110  N   GLY A 136      12.433  -8.588   3.312  1.00 82.57           N  
ATOM   2111  H   GLY A 136      11.772  -8.720   2.560  1.00 82.57           H  
ATOM   2112  CA  GLY A 136      13.304  -9.700   3.696  1.00 82.57           C  
ATOM   2113  HA2 GLY A 136      14.344  -9.383   3.622  1.00 82.57           H  
ATOM   2114  HA3 GLY A 136      13.150 -10.543   3.023  1.00 82.57           H  
ATOM   2115  C   GLY A 136      13.005 -10.158   5.131  1.00 82.57           C  
ATOM   2116  O   GLY A 136      11.889 -10.596   5.427  1.00 82.57           O  
ATOM   2117  N   ASP A 137      13.995 -10.022   6.015  1.00 82.55           N  
ATOM   2118  H   ASP A 137      14.878  -9.654   5.692  1.00 82.55           H  
ATOM   2119  CA  ASP A 137      13.887 -10.368   7.438  1.00 82.55           C  
ATOM   2120  HA  ASP A 137      13.126 -11.139   7.559  1.00 82.55           H  
ATOM   2121  C   ASP A 137      13.469  -9.185   8.330  1.00 82.55           C  
ATOM   2122  CB  ASP A 137      15.219 -10.960   7.922  1.00 82.55           C  
ATOM   2123  HB2 ASP A 137      15.133 -11.213   8.979  1.00 82.55           H  
ATOM   2124  HB3 ASP A 137      16.000 -10.208   7.817  1.00 82.55           H  
ATOM   2125  O   ASP A 137      13.076  -9.395   9.480  1.00 82.55           O  
ATOM   2126  CG  ASP A 137      15.611 -12.225   7.156  1.00 82.55           C  
ATOM   2127  OD1 ASP A 137      14.709 -13.058   6.901  1.00 82.55           O  
ATOM   2128  OD2 ASP A 137      16.812 -12.331   6.819  1.00 82.55           O  
ATOM   2129  N   GLU A 138      13.518  -7.946   7.823  1.00 87.82           N  
ATOM   2130  H   GLU A 138      13.709  -7.820   6.839  1.00 87.82           H  
ATOM   2131  CA  GLU A 138      13.115  -6.768   8.594  1.00 87.82           C  
ATOM   2132  HA  GLU A 138      13.448  -6.928   9.620  1.00 87.82           H  
ATOM   2133  C   GLU A 138      11.589  -6.637   8.618  1.00 87.82           C  
ATOM   2134  CB  GLU A 138      13.811  -5.484   8.099  1.00 87.82           C  
ATOM   2135  HB2 GLU A 138      13.401  -5.190   7.132  1.00 87.82           H  
ATOM   2136  HB3 GLU A 138      14.875  -5.691   7.986  1.00 87.82           H  
ATOM   2137  O   GLU A 138      10.906  -6.859   7.614  1.00 87.82           O  
ATOM   2138  CG  GLU A 138      13.631  -4.337   9.119  1.00 87.82           C  
ATOM   2139  HG2 GLU A 138      13.945  -4.698  10.098  1.00 87.82           H  
ATOM   2140  HG3 GLU A 138      12.570  -4.094   9.190  1.00 87.82           H  
ATOM   2141  CD  GLU A 138      14.403  -3.040   8.813  1.00 87.82           C  
ATOM   2142  OE1 GLU A 138      14.151  -2.044   9.548  1.00 87.82           O  
ATOM   2143  OE2 GLU A 138      15.235  -3.045   7.881  1.00 87.82           O  
ATOM   2144  N   LYS A 139      11.049  -6.263   9.782  1.00 90.89           N  
ATOM   2145  H   LYS A 139      11.674  -6.056  10.547  1.00 90.89           H  
ATOM   2146  CA  LYS A 139       9.630  -5.970   9.981  1.00 90.89           C  
ATOM   2147  HA  LYS A 139       9.146  -5.896   9.007  1.00 90.89           H  
ATOM   2148  C   LYS A 139       9.467  -4.632  10.687  1.00 90.89           C  
ATOM   2149  CB  LYS A 139       8.941  -7.076  10.786  1.00 90.89           C  
ATOM   2150  HB2 LYS A 139       7.910  -6.774  10.973  1.00 90.89           H  
ATOM   2151  HB3 LYS A 139       9.445  -7.178  11.747  1.00 90.89           H  
ATOM   2152  O   LYS A 139      10.180  -4.350  11.650  1.00 90.89           O  
ATOM   2153  CG  LYS A 139       8.932  -8.430  10.066  1.00 90.89           C  
ATOM   2154  HG2 LYS A 139       9.955  -8.761   9.884  1.00 90.89           H  
ATOM   2155  HG3 LYS A 139       8.407  -8.333   9.116  1.00 90.89           H  
ATOM   2156  CD  LYS A 139       8.217  -9.457  10.947  1.00 90.89           C  
ATOM   2157  HD2 LYS A 139       8.701  -9.478  11.924  1.00 90.89           H  
ATOM   2158  HD3 LYS A 139       7.177  -9.153  11.073  1.00 90.89           H  
ATOM   2159  CE  LYS A 139       8.281 -10.850  10.322  1.00 90.89           C  
ATOM   2160  HE2 LYS A 139       9.330 -11.108  10.173  1.00 90.89           H  
ATOM   2161  HE3 LYS A 139       7.790 -10.813   9.350  1.00 90.89           H  
ATOM   2162  NZ  LYS A 139       7.621 -11.840  11.210  1.00 90.89           N  
ATOM   2163  HZ1 LYS A 139       7.675 -12.775  10.831  1.00 90.89           H  
ATOM   2164  HZ2 LYS A 139       8.069 -11.837  12.115  1.00 90.89           H  
ATOM   2165  HZ3 LYS A 139       6.652 -11.592  11.349  1.00 90.89           H  
ATOM   2166  N   ARG A 140       8.493  -3.841  10.250  1.00 93.53           N  
ATOM   2167  H   ARG A 140       7.970  -4.149   9.442  1.00 93.53           H  
ATOM   2168  CA  ARG A 140       8.071  -2.592  10.888  1.00 93.53           C  
ATOM   2169  HA  ARG A 140       8.488  -2.531  11.893  1.00 93.53           H  
ATOM   2170  C   ARG A 140       6.560  -2.592  11.027  1.00 93.53           C  
ATOM   2171  CB  ARG A 140       8.539  -1.385  10.057  1.00 93.53           C  
ATOM   2172  HB2 ARG A 140       8.132  -1.472   9.050  1.00 93.53           H  
ATOM   2173  HB3 ARG A 140       8.135  -0.471  10.493  1.00 93.53           H  
ATOM   2174  O   ARG A 140       5.870  -2.960  10.087  1.00 93.53           O  
ATOM   2175  CG  ARG A 140      10.066  -1.251   9.963  1.00 93.53           C  
ATOM   2176  HG2 ARG A 140      10.302  -0.448   9.264  1.00 93.53           H  
ATOM   2177  HG3 ARG A 140      10.504  -2.173   9.579  1.00 93.53           H  
ATOM   2178  CD  ARG A 140      10.689  -0.916  11.319  1.00 93.53           C  
ATOM   2179  HD2 ARG A 140      10.225  -0.004  11.694  1.00 93.53           H  
ATOM   2180  HD3 ARG A 140      10.505  -1.731  12.019  1.00 93.53           H  
ATOM   2181  NE  ARG A 140      12.139  -0.734  11.179  1.00 93.53           N  
ATOM   2182  HE  ARG A 140      12.614  -1.262  10.461  1.00 93.53           H  
ATOM   2183  NH1 ARG A 140      12.483   0.789  12.871  1.00 93.53           N  
ATOM   2184 HH11 ARG A 140      11.495   0.770  13.080  1.00 93.53           H  
ATOM   2185 HH12 ARG A 140      13.117   1.405  13.360  1.00 93.53           H  
ATOM   2186  NH2 ARG A 140      14.177   0.072  11.559  1.00 93.53           N  
ATOM   2187 HH21 ARG A 140      14.850   0.690  11.989  1.00 93.53           H  
ATOM   2188 HH22 ARG A 140      14.441  -0.534  10.795  1.00 93.53           H  
ATOM   2189  CZ  ARG A 140      12.921   0.050  11.881  1.00 93.53           C  
ATOM   2190  N   THR A 141       6.071  -2.163  12.178  1.00 94.22           N  
ATOM   2191  H   THR A 141       6.707  -1.840  12.893  1.00 94.22           H  
ATOM   2192  CA  THR A 141       4.653  -1.873  12.393  1.00 94.22           C  
ATOM   2193  HA  THR A 141       4.066  -2.155  11.520  1.00 94.22           H  
ATOM   2194  C   THR A 141       4.527  -0.376  12.604  1.00 94.22           C  
ATOM   2195  CB  THR A 141       4.093  -2.635  13.599  1.00 94.22           C  
ATOM   2196  HB  THR A 141       4.633  -2.342  14.499  1.00 94.22           H  
ATOM   2197  O   THR A 141       5.299   0.194  13.379  1.00 94.22           O  
ATOM   2198  CG2 THR A 141       2.609  -2.366  13.801  1.00 94.22           C  
ATOM   2199 HG21 THR A 141       2.204  -3.010  14.581  1.00 94.22           H  
ATOM   2200 HG22 THR A 141       2.446  -1.334  14.111  1.00 94.22           H  
ATOM   2201 HG23 THR A 141       2.065  -2.543  12.873  1.00 94.22           H  
ATOM   2202  OG1 THR A 141       4.225  -4.031  13.424  1.00 94.22           O  
ATOM   2203  HG1 THR A 141       3.768  -4.409  14.179  1.00 94.22           H  
ATOM   2204  N   VAL A 142       3.594   0.252  11.897  1.00 94.00           N  
ATOM   2205  H   VAL A 142       3.032  -0.280  11.248  1.00 94.00           H  
ATOM   2206  CA  VAL A 142       3.347   1.691  11.964  1.00 94.00           C  
ATOM   2207  HA  VAL A 142       3.816   2.107  12.856  1.00 94.00           H  
ATOM   2208  C   VAL A 142       1.855   1.937  12.059  1.00 94.00           C  
ATOM   2209  CB  VAL A 142       3.928   2.403  10.731  1.00 94.00           C  
ATOM   2210  HB  VAL A 142       3.487   1.990   9.824  1.00 94.00           H  
ATOM   2211  O   VAL A 142       1.101   1.476  11.210  1.00 94.00           O  
ATOM   2212  CG1 VAL A 142       3.661   3.909  10.757  1.00 94.00           C  
ATOM   2213 HG11 VAL A 142       2.590   4.112  10.767  1.00 94.00           H  
ATOM   2214 HG12 VAL A 142       4.120   4.368  11.633  1.00 94.00           H  
ATOM   2215 HG13 VAL A 142       4.064   4.355   9.847  1.00 94.00           H  
ATOM   2216  CG2 VAL A 142       5.445   2.194  10.677  1.00 94.00           C  
ATOM   2217 HG21 VAL A 142       5.670   1.187  10.325  1.00 94.00           H  
ATOM   2218 HG22 VAL A 142       5.879   2.345  11.666  1.00 94.00           H  
ATOM   2219 HG23 VAL A 142       5.883   2.928  10.000  1.00 94.00           H  
ATOM   2220  N   THR A 143       1.435   2.699  13.060  1.00 94.76           N  
ATOM   2221  H   THR A 143       2.096   3.028  13.750  1.00 94.76           H  
ATOM   2222  CA  THR A 143       0.083   3.252  13.113  1.00 94.76           C  
ATOM   2223  HA  THR A 143      -0.605   2.568  12.616  1.00 94.76           H  
ATOM   2224  C   THR A 143       0.070   4.594  12.384  1.00 94.76           C  
ATOM   2225  CB  THR A 143      -0.390   3.420  14.560  1.00 94.76           C  
ATOM   2226  HB  THR A 143       0.162   4.240  15.019  1.00 94.76           H  
ATOM   2227  O   THR A 143       0.908   5.445  12.670  1.00 94.76           O  
ATOM   2228  CG2 THR A 143      -1.882   3.732  14.641  1.00 94.76           C  
ATOM   2229 HG21 THR A 143      -2.456   2.961  14.127  1.00 94.76           H  
ATOM   2230 HG22 THR A 143      -2.085   4.700  14.183  1.00 94.76           H  
ATOM   2231 HG23 THR A 143      -2.187   3.771  15.687  1.00 94.76           H  
ATOM   2232  OG1 THR A 143      -0.136   2.254  15.317  1.00 94.76           O  
ATOM   2233  HG1 THR A 143      -0.611   1.504  14.952  1.00 94.76           H  
ATOM   2234  N   VAL A 144      -0.867   4.784  11.455  1.00 93.28           N  
ATOM   2235  H   VAL A 144      -1.504   4.023  11.268  1.00 93.28           H  
ATOM   2236  CA  VAL A 144      -1.056   6.029  10.697  1.00 93.28           C  
ATOM   2237  HA  VAL A 144      -0.286   6.747  10.979  1.00 93.28           H  
ATOM   2238  C   VAL A 144      -2.414   6.612  11.076  1.00 93.28           C  
ATOM   2239  CB  VAL A 144      -0.946   5.792   9.176  1.00 93.28           C  
ATOM   2240  HB  VAL A 144      -1.821   5.244   8.829  1.00 93.28           H  
ATOM   2241  O   VAL A 144      -3.458   6.009  10.803  1.00 93.28           O  
ATOM   2242  CG1 VAL A 144      -0.875   7.121   8.415  1.00 93.28           C  
ATOM   2243 HG11 VAL A 144       0.020   7.673   8.702  1.00 93.28           H  
ATOM   2244 HG12 VAL A 144      -1.743   7.740   8.644  1.00 93.28           H  
ATOM   2245 HG13 VAL A 144      -0.848   6.939   7.340  1.00 93.28           H  
ATOM   2246  CG2 VAL A 144       0.291   4.969   8.798  1.00 93.28           C  
ATOM   2247 HG21 VAL A 144       1.193   5.474   9.141  1.00 93.28           H  
ATOM   2248 HG22 VAL A 144       0.323   4.852   7.715  1.00 93.28           H  
ATOM   2249 HG23 VAL A 144       0.238   3.975   9.243  1.00 93.28           H  
ATOM   2250  N   ASN A 145      -2.423   7.764  11.741  1.00 94.06           N  
ATOM   2251  H   ASN A 145      -1.550   8.241  11.919  1.00 94.06           H  
ATOM   2252  CA  ASN A 145      -3.659   8.414  12.175  1.00 94.06           C  
ATOM   2253  HA  ASN A 145      -4.314   7.642  12.579  1.00 94.06           H  
ATOM   2254  C   ASN A 145      -4.387   9.094  10.999  1.00 94.06           C  
ATOM   2255  CB  ASN A 145      -3.348   9.403  13.306  1.00 94.06           C  
ATOM   2256  HB2 ASN A 145      -2.639  10.151  12.952  1.00 94.06           H  
ATOM   2257  HB3 ASN A 145      -4.254   9.925  13.612  1.00 94.06           H  
ATOM   2258  O   ASN A 145      -3.770   9.374   9.971  1.00 94.06           O  
ATOM   2259  CG  ASN A 145      -2.793   8.694  14.523  1.00 94.06           C  
ATOM   2260  ND2 ASN A 145      -1.534   8.892  14.819  1.00 94.06           N  
ATOM   2261 HD21 ASN A 145      -1.135   8.320  15.550  1.00 94.06           H  
ATOM   2262 HD22 ASN A 145      -0.946   9.285  14.098  1.00 94.06           H  
ATOM   2263  OD1 ASN A 145      -3.484   7.939  15.191  1.00 94.06           O  
ATOM   2264  N   PRO A 146      -5.693   9.383  11.127  1.00 91.21           N  
ATOM   2265  CA  PRO A 146      -6.439  10.147  10.129  1.00 91.21           C  
ATOM   2266  HA  PRO A 146      -6.583   9.526   9.244  1.00 91.21           H  
ATOM   2267  C   PRO A 146      -5.746  11.459   9.737  1.00 91.21           C  
ATOM   2268  CB  PRO A 146      -7.797  10.414  10.782  1.00 91.21           C  
ATOM   2269  HB2 PRO A 146      -7.743  11.288  11.431  1.00 91.21           H  
ATOM   2270  HB3 PRO A 146      -8.593  10.547  10.049  1.00 91.21           H  
ATOM   2271  O   PRO A 146      -5.437  12.288  10.594  1.00 91.21           O  
ATOM   2272  CG  PRO A 146      -7.991   9.169  11.640  1.00 91.21           C  
ATOM   2273  HG2 PRO A 146      -8.278   8.332  11.004  1.00 91.21           H  
ATOM   2274  HG3 PRO A 146      -8.717   9.330  12.438  1.00 91.21           H  
ATOM   2275  CD  PRO A 146      -6.587   8.940  12.188  1.00 91.21           C  
ATOM   2276  HD2 PRO A 146      -6.449   7.884  12.421  1.00 91.21           H  
ATOM   2277  HD3 PRO A 146      -6.438   9.552  13.078  1.00 91.21           H  
ATOM   2278  N   GLY A 147      -5.517  11.654   8.438  1.00 90.09           N  
ATOM   2279  H   GLY A 147      -5.725  10.897   7.802  1.00 90.09           H  
ATOM   2280  CA  GLY A 147      -4.840  12.826   7.875  1.00 90.09           C  
ATOM   2281  HA2 GLY A 147      -5.052  12.865   6.807  1.00 90.09           H  
ATOM   2282  HA3 GLY A 147      -5.238  13.726   8.344  1.00 90.09           H  
ATOM   2283  C   GLY A 147      -3.317  12.840   8.046  1.00 90.09           C  
ATOM   2284  O   GLY A 147      -2.678  13.806   7.631  1.00 90.09           O  
ATOM   2285  N   GLU A 148      -2.730  11.802   8.644  1.00 94.19           N  
ATOM   2286  H   GLU A 148      -3.301  11.027   8.950  1.00 94.19           H  
ATOM   2287  CA  GLU A 148      -1.288  11.681   8.842  1.00 94.19           C  
ATOM   2288  HA  GLU A 148      -0.884  12.682   8.994  1.00 94.19           H  
ATOM   2289  C   GLU A 148      -0.597  11.079   7.610  1.00 94.19           C  
ATOM   2290  CB  GLU A 148      -1.007  10.873  10.120  1.00 94.19           C  
ATOM   2291  HB2 GLU A 148      -1.253   9.827   9.938  1.00 94.19           H  
ATOM   2292  HB3 GLU A 148      -1.647  11.254  10.916  1.00 94.19           H  
ATOM   2293  O   GLU A 148      -1.143  10.216   6.912  1.00 94.19           O  
ATOM   2294  CG  GLU A 148       0.451  10.954  10.597  1.00 94.19           C  
ATOM   2295  HG2 GLU A 148       1.100  10.516   9.838  1.00 94.19           H  
ATOM   2296  HG3 GLU A 148       0.720  12.004  10.709  1.00 94.19           H  
ATOM   2297  CD  GLU A 148       0.691  10.223  11.931  1.00 94.19           C  
ATOM   2298  OE1 GLU A 148       1.767  10.448  12.525  1.00 94.19           O  
ATOM   2299  OE2 GLU A 148      -0.204   9.465  12.386  1.00 94.19           O  
ATOM   2300  N   GLU A 149       0.638  11.522   7.377  1.00 94.01           N  
ATOM   2301  H   GLU A 149       1.035  12.193   8.019  1.00 94.01           H  
ATOM   2302  CA  GLU A 149       1.580  10.901   6.451  1.00 94.01           C  
ATOM   2303  HA  GLU A 149       1.102  10.027   6.009  1.00 94.01           H  
ATOM   2304  C   GLU A 149       2.815  10.441   7.235  1.00 94.01           C  
ATOM   2305  CB  GLU A 149       1.930  11.866   5.305  1.00 94.01           C  
ATOM   2306  HB2 GLU A 149       2.455  12.734   5.703  1.00 94.01           H  
ATOM   2307  HB3 GLU A 149       0.998  12.203   4.850  1.00 94.01           H  
ATOM   2308  O   GLU A 149       3.420  11.227   7.966  1.00 94.01           O  
ATOM   2309  CG  GLU A 149       2.797  11.197   4.223  1.00 94.01           C  
ATOM   2310  HG2 GLU A 149       3.739  10.879   4.670  1.00 94.01           H  
ATOM   2311  HG3 GLU A 149       2.282  10.306   3.863  1.00 94.01           H  
ATOM   2312  CD  GLU A 149       3.088  12.112   3.019  1.00 94.01           C  
ATOM   2313  OE1 GLU A 149       4.228  12.050   2.496  1.00 94.01           O  
ATOM   2314  OE2 GLU A 149       2.160  12.829   2.571  1.00 94.01           O  
ATOM   2315  N   VAL A 150       3.194   9.172   7.080  1.00 95.21           N  
ATOM   2316  H   VAL A 150       2.664   8.600   6.438  1.00 95.21           H  
ATOM   2317  CA  VAL A 150       4.358   8.573   7.744  1.00 95.21           C  
ATOM   2318  HA  VAL A 150       4.890   9.354   8.287  1.00 95.21           H  
ATOM   2319  C   VAL A 150       5.308   8.004   6.700  1.00 95.21           C  
ATOM   2320  CB  VAL A 150       3.953   7.495   8.771  1.00 95.21           C  
ATOM   2321  HB  VAL A 150       3.454   6.671   8.261  1.00 95.21           H  
ATOM   2322  O   VAL A 150       4.887   7.301   5.784  1.00 95.21           O  
ATOM   2323  CG1 VAL A 150       5.200   6.951   9.486  1.00 95.21           C  
ATOM   2324 HG11 VAL A 150       5.778   6.318   8.813  1.00 95.21           H  
ATOM   2325 HG12 VAL A 150       4.909   6.366  10.359  1.00 95.21           H  
ATOM   2326 HG13 VAL A 150       5.820   7.777   9.833  1.00 95.21           H  
ATOM   2327  CG2 VAL A 150       3.006   8.048   9.842  1.00 95.21           C  
ATOM   2328 HG21 VAL A 150       2.085   8.404   9.380  1.00 95.21           H  
ATOM   2329 HG22 VAL A 150       3.471   8.880  10.371  1.00 95.21           H  
ATOM   2330 HG23 VAL A 150       2.744   7.271  10.560  1.00 95.21           H  
ATOM   2331  N   GLU A 151       6.606   8.260   6.857  1.00 93.85           N  
ATOM   2332  H   GLU A 151       6.893   8.825   7.644  1.00 93.85           H  
ATOM   2333  CA  GLU A 151       7.658   7.660   6.035  1.00 93.85           C  
ATOM   2334  HA  GLU A 151       7.194   7.146   5.194  1.00 93.85           H  
ATOM   2335  C   GLU A 151       8.447   6.620   6.842  1.00 93.85           C  
ATOM   2336  CB  GLU A 151       8.564   8.751   5.434  1.00 93.85           C  
ATOM   2337  HB2 GLU A 151       9.126   9.239   6.231  1.00 93.85           H  
ATOM   2338  HB3 GLU A 151       7.940   9.498   4.944  1.00 93.85           H  
ATOM   2339  O   GLU A 151       8.917   6.885   7.949  1.00 93.85           O  
ATOM   2340  CG  GLU A 151       9.543   8.177   4.396  1.00 93.85           C  
ATOM   2341  HG2 GLU A 151       8.975   7.681   3.608  1.00 93.85           H  
ATOM   2342  HG3 GLU A 151      10.170   7.421   4.869  1.00 93.85           H  
ATOM   2343  CD  GLU A 151      10.442   9.256   3.770  1.00 93.85           C  
ATOM   2344  OE1 GLU A 151      11.612   9.357   4.199  1.00 93.85           O  
ATOM   2345  OE2 GLU A 151      10.002   9.928   2.800  1.00 93.85           O  
ATOM   2346  N   VAL A 152       8.627   5.435   6.263  1.00 92.28           N  
ATOM   2347  H   VAL A 152       8.171   5.275   5.376  1.00 92.28           H  
ATOM   2348  CA  VAL A 152       9.445   4.350   6.807  1.00 92.28           C  
ATOM   2349  HA  VAL A 152       9.886   4.674   7.750  1.00 92.28           H  
ATOM   2350  C   VAL A 152      10.559   4.045   5.823  1.00 92.28           C  
ATOM   2351  CB  VAL A 152       8.617   3.083   7.079  1.00 92.28           C  
ATOM   2352  HB  VAL A 152       8.316   2.626   6.137  1.00 92.28           H  
ATOM   2353  O   VAL A 152      10.299   3.742   4.663  1.00 92.28           O  
ATOM   2354  CG1 VAL A 152       9.445   2.063   7.875  1.00 92.28           C  
ATOM   2355 HG11 VAL A 152       9.770   2.504   8.817  1.00 92.28           H  
ATOM   2356 HG12 VAL A 152       8.836   1.183   8.083  1.00 92.28           H  
ATOM   2357 HG13 VAL A 152      10.317   1.751   7.300  1.00 92.28           H  
ATOM   2358  CG2 VAL A 152       7.353   3.393   7.880  1.00 92.28           C  
ATOM   2359 HG21 VAL A 152       6.689   4.037   7.304  1.00 92.28           H  
ATOM   2360 HG22 VAL A 152       6.819   2.464   8.081  1.00 92.28           H  
ATOM   2361 HG23 VAL A 152       7.614   3.897   8.811  1.00 92.28           H  
ATOM   2362  N   THR A 153      11.807   4.105   6.277  1.00 90.12           N  
ATOM   2363  H   THR A 153      11.963   4.317   7.252  1.00 90.12           H  
ATOM   2364  CA  THR A 153      12.967   3.781   5.439  1.00 90.12           C  
ATOM   2365  HA  THR A 153      12.654   3.694   4.399  1.00 90.12           H  
ATOM   2366  C   THR A 153      13.567   2.445   5.855  1.00 90.12           C  
ATOM   2367  CB  THR A 153      14.017   4.895   5.479  1.00 90.12           C  
ATOM   2368  HB  THR A 153      14.365   5.038   6.502  1.00 90.12           H  
ATOM   2369  O   THR A 153      13.847   2.226   7.033  1.00 90.12           O  
ATOM   2370  CG2 THR A 153      15.211   4.609   4.567  1.00 90.12           C  
ATOM   2371 HG21 THR A 153      15.784   3.763   4.947  1.00 90.12           H  
ATOM   2372 HG22 THR A 153      14.864   4.382   3.559  1.00 90.12           H  
ATOM   2373 HG23 THR A 153      15.862   5.483   4.536  1.00 90.12           H  
ATOM   2374  OG1 THR A 153      13.469   6.101   5.001  1.00 90.12           O  
ATOM   2375  HG1 THR A 153      12.675   6.322   5.493  1.00 90.12           H  
ATOM   2376  N   PHE A 154      13.803   1.588   4.868  1.00 86.63           N  
ATOM   2377  H   PHE A 154      13.526   1.857   3.935  1.00 86.63           H  
ATOM   2378  CA  PHE A 154      14.576   0.358   4.978  1.00 86.63           C  
ATOM   2379  HA  PHE A 154      14.794   0.140   6.023  1.00 86.63           H  
ATOM   2380  C   PHE A 154      15.887   0.543   4.221  1.00 86.63           C  
ATOM   2381  CB  PHE A 154      13.780  -0.810   4.391  1.00 86.63           C  
ATOM   2382  HB2 PHE A 154      13.554  -0.597   3.346  1.00 86.63           H  
ATOM   2383  HB3 PHE A 154      14.404  -1.703   4.422  1.00 86.63           H  
ATOM   2384  O   PHE A 154      15.886   1.107   3.127  1.00 86.63           O  
ATOM   2385  CG  PHE A 154      12.486  -1.098   5.116  1.00 86.63           C  
ATOM   2386  CD1 PHE A 154      12.440  -2.127   6.071  1.00 86.63           C  
ATOM   2387  HD1 PHE A 154      13.326  -2.712   6.272  1.00 86.63           H  
ATOM   2388  CD2 PHE A 154      11.333  -0.338   4.844  1.00 86.63           C  
ATOM   2389  HD2 PHE A 154      11.368   0.460   4.116  1.00 86.63           H  
ATOM   2390  CE1 PHE A 154      11.245  -2.399   6.755  1.00 86.63           C  
ATOM   2391  HE1 PHE A 154      11.209  -3.201   7.478  1.00 86.63           H  
ATOM   2392  CE2 PHE A 154      10.140  -0.602   5.534  1.00 86.63           C  
ATOM   2393  HE2 PHE A 154       9.262  -0.006   5.335  1.00 86.63           H  
ATOM   2394  CZ  PHE A 154      10.100  -1.632   6.489  1.00 86.63           C  
ATOM   2395  HZ  PHE A 154       9.185  -1.840   7.024  1.00 86.63           H  
ATOM   2396  N   SER A 155      16.984   0.041   4.777  1.00 83.99           N  
ATOM   2397  H   SER A 155      16.905  -0.458   5.652  1.00 83.99           H  
ATOM   2398  CA  SER A 155      18.292   0.055   4.120  1.00 83.99           C  
ATOM   2399  HA  SER A 155      18.205   0.495   3.127  1.00 83.99           H  
ATOM   2400  C   SER A 155      18.802  -1.368   3.971  1.00 83.99           C  
ATOM   2401  CB  SER A 155      19.320   0.883   4.890  1.00 83.99           C  
ATOM   2402  HB2 SER A 155      19.481   0.441   5.873  1.00 83.99           H  
ATOM   2403  HB3 SER A 155      20.260   0.862   4.340  1.00 83.99           H  
ATOM   2404  O   SER A 155      18.741  -2.158   4.916  1.00 83.99           O  
ATOM   2405  OG  SER A 155      18.912   2.230   5.043  1.00 83.99           O  
ATOM   2406  HG  SER A 155      19.715   2.755   5.073  1.00 83.99           H  
ATOM   2407  N   ALA A 156      19.343  -1.697   2.805  1.00 69.93           N  
ATOM   2408  H   ALA A 156      19.384  -1.010   2.066  1.00 69.93           H  
ATOM   2409  CA  ALA A 156      19.905  -3.008   2.547  1.00 69.93           C  
ATOM   2410  HA  ALA A 156      20.108  -3.511   3.492  1.00 69.93           H  
ATOM   2411  C   ALA A 156      21.223  -2.886   1.788  1.00 69.93           C  
ATOM   2412  CB  ALA A 156      18.882  -3.848   1.779  1.00 69.93           C  
ATOM   2413  HB1 ALA A 156      19.307  -4.833   1.586  1.00 69.93           H  
ATOM   2414  HB2 ALA A 156      17.961  -3.943   2.353  1.00 69.93           H  
ATOM   2415  HB3 ALA A 156      18.663  -3.380   0.819  1.00 69.93           H  
ATOM   2416  O   ALA A 156      21.266  -2.371   0.680  1.00 69.93           O  
ATOM   2417  N   ASN A 157      22.285  -3.470   2.350  1.00 64.89           N  
ATOM   2418  H   ASN A 157      22.231  -3.734   3.323  1.00 64.89           H  
ATOM   2419  CA  ASN A 157      23.569  -3.607   1.649  1.00 64.89           C  
ATOM   2420  HA  ASN A 157      23.918  -2.620   1.346  1.00 64.89           H  
ATOM   2421  C   ASN A 157      23.457  -4.469   0.379  1.00 64.89           C  
ATOM   2422  CB  ASN A 157      24.597  -4.255   2.594  1.00 64.89           C  
ATOM   2423  HB2 ASN A 157      25.535  -4.372   2.052  1.00 64.89           H  
ATOM   2424  HB3 ASN A 157      24.245  -5.248   2.876  1.00 64.89           H  
ATOM   2425  O   ASN A 157      24.341  -4.435  -0.469  1.00 64.89           O  
ATOM   2426  CG  ASN A 157      24.895  -3.458   3.846  1.00 64.89           C  
ATOM   2427  ND2 ASN A 157      25.463  -4.088   4.847  1.00 64.89           N  
ATOM   2428 HD21 ASN A 157      25.682  -3.504   5.641  1.00 64.89           H  
ATOM   2429 HD22 ASN A 157      25.795  -5.035   4.736  1.00 64.89           H  
ATOM   2430  OD1 ASN A 157      24.616  -2.286   3.980  1.00 64.89           O  
ATOM   2431  N   ASP A 158      22.405  -5.286   0.295  1.00 65.55           N  
ATOM   2432  H   ASP A 158      21.669  -5.155   0.974  1.00 65.55           H  
ATOM   2433  CA  ASP A 158      22.064  -6.091  -0.868  1.00 65.55           C  
ATOM   2434  HA  ASP A 158      22.846  -5.994  -1.622  1.00 65.55           H  
ATOM   2435  C   ASP A 158      20.719  -5.590  -1.422  1.00 65.55           C  
ATOM   2436  CB  ASP A 158      22.029  -7.571  -0.467  1.00 65.55           C  
ATOM   2437  HB2 ASP A 158      23.028  -7.869  -0.149  1.00 65.55           H  
ATOM   2438  HB3 ASP A 158      21.361  -7.698   0.385  1.00 65.55           H  
ATOM   2439  O   ASP A 158      19.689  -5.815  -0.774  1.00 65.55           O  
ATOM   2440  CG  ASP A 158      21.583  -8.499  -1.604  1.00 65.55           C  
ATOM   2441  OD1 ASP A 158      21.366  -8.010  -2.735  1.00 65.55           O  
ATOM   2442  OD2 ASP A 158      21.435  -9.702  -1.303  1.00 65.55           O  
ATOM   2443  N   PRO A 159      20.699  -4.923  -2.591  1.00 60.25           N  
ATOM   2444  CA  PRO A 159      19.474  -4.390  -3.180  1.00 60.25           C  
ATOM   2445  HA  PRO A 159      19.014  -3.685  -2.487  1.00 60.25           H  
ATOM   2446  C   PRO A 159      18.445  -5.488  -3.489  1.00 60.25           C  
ATOM   2447  CB  PRO A 159      19.920  -3.633  -4.438  1.00 60.25           C  
ATOM   2448  HB2 PRO A 159      19.195  -3.710  -5.248  1.00 60.25           H  
ATOM   2449  HB3 PRO A 159      20.085  -2.586  -4.184  1.00 60.25           H  
ATOM   2450  O   PRO A 159      17.246  -5.215  -3.482  1.00 60.25           O  
ATOM   2451  CG  PRO A 159      21.254  -4.277  -4.809  1.00 60.25           C  
ATOM   2452  HG2 PRO A 159      21.904  -3.585  -5.345  1.00 60.25           H  
ATOM   2453  HG3 PRO A 159      21.074  -5.172  -5.404  1.00 60.25           H  
ATOM   2454  CD  PRO A 159      21.839  -4.672  -3.460  1.00 60.25           C  
ATOM   2455  HD2 PRO A 159      22.433  -3.853  -3.054  1.00 60.25           H  
ATOM   2456  HD3 PRO A 159      22.454  -5.562  -3.592  1.00 60.25           H  
ATOM   2457  N   HIS A 160      18.861  -6.753  -3.650  1.00 61.87           N  
ATOM   2458  H   HIS A 160      19.843  -6.973  -3.565  1.00 61.87           H  
ATOM   2459  CA  HIS A 160      17.926  -7.865  -3.841  1.00 61.87           C  
ATOM   2460  HA  HIS A 160      17.250  -7.599  -4.653  1.00 61.87           H  
ATOM   2461  C   HIS A 160      17.052  -8.142  -2.611  1.00 61.87           C  
ATOM   2462  CB  HIS A 160      18.687  -9.132  -4.238  1.00 61.87           C  
ATOM   2463  HB2 HIS A 160      19.366  -9.419  -3.435  1.00 61.87           H  
ATOM   2464  HB3 HIS A 160      17.972  -9.944  -4.364  1.00 61.87           H  
ATOM   2465  O   HIS A 160      15.999  -8.775  -2.738  1.00 61.87           O  
ATOM   2466  CG  HIS A 160      19.457  -8.997  -5.524  1.00 61.87           C  
ATOM   2467  CD2 HIS A 160      20.788  -9.257  -5.707  1.00 61.87           C  
ATOM   2468  HD2 HIS A 160      21.480  -9.573  -4.941  1.00 61.87           H  
ATOM   2469  ND1 HIS A 160      18.948  -8.589  -6.736  1.00 61.87           N  
ATOM   2470  HD1 HIS A 160      18.068  -8.114  -6.877  1.00 61.87           H  
ATOM   2471  CE1 HIS A 160      19.944  -8.633  -7.636  1.00 61.87           C  
ATOM   2472  HE1 HIS A 160      19.867  -8.311  -8.664  1.00 61.87           H  
ATOM   2473  NE2 HIS A 160      21.082  -9.044  -7.059  1.00 61.87           N  
ATOM   2474  N   LYS A 161      17.416  -7.635  -1.423  1.00 62.20           N  
ATOM   2475  H   LYS A 161      18.275  -7.105  -1.373  1.00 62.20           H  
ATOM   2476  CA  LYS A 161      16.548  -7.710  -0.233  1.00 62.20           C  
ATOM   2477  HA  LYS A 161      16.266  -8.751  -0.073  1.00 62.20           H  
ATOM   2478  C   LYS A 161      15.237  -6.946  -0.412  1.00 62.20           C  
ATOM   2479  CB  LYS A 161      17.280  -7.194   1.008  1.00 62.20           C  
ATOM   2480  HB2 LYS A 161      16.560  -7.118   1.824  1.00 62.20           H  
ATOM   2481  HB3 LYS A 161      17.674  -6.198   0.808  1.00 62.20           H  
ATOM   2482  O   LYS A 161      14.254  -7.275   0.252  1.00 62.20           O  
ATOM   2483  CG  LYS A 161      18.402  -8.146   1.435  1.00 62.20           C  
ATOM   2484  HG2 LYS A 161      17.993  -9.152   1.530  1.00 62.20           H  
ATOM   2485  HG3 LYS A 161      19.186  -8.157   0.679  1.00 62.20           H  
ATOM   2486  CD  LYS A 161      18.978  -7.718   2.787  1.00 62.20           C  
ATOM   2487  HD2 LYS A 161      18.167  -7.658   3.513  1.00 62.20           H  
ATOM   2488  HD3 LYS A 161      19.451  -6.741   2.692  1.00 62.20           H  
ATOM   2489  CE  LYS A 161      20.011  -8.744   3.255  1.00 62.20           C  
ATOM   2490  HE2 LYS A 161      19.571  -9.738   3.172  1.00 62.20           H  
ATOM   2491  HE3 LYS A 161      20.868  -8.705   2.583  1.00 62.20           H  
ATOM   2492  NZ  LYS A 161      20.414  -8.484   4.658  1.00 62.20           N  
ATOM   2493  HZ1 LYS A 161      20.803  -7.556   4.744  1.00 62.20           H  
ATOM   2494  HZ2 LYS A 161      19.609  -8.555   5.263  1.00 62.20           H  
ATOM   2495  HZ3 LYS A 161      21.096  -9.168   4.955  1.00 62.20           H  
ATOM   2496  N   PHE A 162      15.198  -5.985  -1.332  1.00 67.09           N  
ATOM   2497  H   PHE A 162      16.042  -5.762  -1.840  1.00 67.09           H  
ATOM   2498  CA  PHE A 162      14.000  -5.232  -1.677  1.00 67.09           C  
ATOM   2499  HA  PHE A 162      13.380  -5.125  -0.787  1.00 67.09           H  
ATOM   2500  C   PHE A 162      13.112  -5.918  -2.720  1.00 67.09           C  
ATOM   2501  CB  PHE A 162      14.417  -3.836  -2.137  1.00 67.09           C  
ATOM   2502  HB2 PHE A 162      15.020  -3.927  -3.040  1.00 67.09           H  
ATOM   2503  HB3 PHE A 162      13.518  -3.287  -2.417  1.00 67.09           H  
ATOM   2504  O   PHE A 162      12.061  -5.386  -3.053  1.00 67.09           O  
ATOM   2505  CG  PHE A 162      15.163  -3.015  -1.106  1.00 67.09           C  
ATOM   2506  CD1 PHE A 162      14.680  -2.909   0.211  1.00 67.09           C  
ATOM   2507  HD1 PHE A 162      13.748  -3.387   0.475  1.00 67.09           H  
ATOM   2508  CD2 PHE A 162      16.337  -2.338  -1.472  1.00 67.09           C  
ATOM   2509  HD2 PHE A 162      16.710  -2.401  -2.483  1.00 67.09           H  
ATOM   2510  CE1 PHE A 162      15.379  -2.154   1.167  1.00 67.09           C  
ATOM   2511  HE1 PHE A 162      15.009  -2.077   2.179  1.00 67.09           H  
ATOM   2512  CE2 PHE A 162      17.021  -1.560  -0.526  1.00 67.09           C  
ATOM   2513  HE2 PHE A 162      17.918  -1.036  -0.821  1.00 67.09           H  
ATOM   2514  CZ  PHE A 162      16.542  -1.465   0.791  1.00 67.09           C  
ATOM   2515  HZ  PHE A 162      17.063  -0.848   1.509  1.00 67.09           H  
ATOM   2516  N   ASN A 163      13.462  -7.112  -3.212  1.00 67.03           N  
ATOM   2517  H   ASN A 163      14.365  -7.494  -2.966  1.00 67.03           H  
ATOM   2518  CA  ASN A 163      12.707  -7.751  -4.295  1.00 67.03           C  
ATOM   2519  HA  ASN A 163      12.548  -7.013  -5.081  1.00 67.03           H  
ATOM   2520  C   ASN A 163      11.310  -8.249  -3.884  1.00 67.03           C  
ATOM   2521  CB  ASN A 163      13.534  -8.906  -4.886  1.00 67.03           C  
ATOM   2522  HB2 ASN A 163      13.886  -9.559  -4.087  1.00 67.03           H  
ATOM   2523  HB3 ASN A 163      12.898  -9.489  -5.551  1.00 67.03           H  
ATOM   2524  O   ASN A 163      10.533  -8.636  -4.754  1.00 67.03           O  
ATOM   2525  CG  ASN A 163      14.713  -8.449  -5.723  1.00 67.03           C  
ATOM   2526  ND2 ASN A 163      15.549  -9.370  -6.138  1.00 67.03           N  
ATOM   2527 HD21 ASN A 163      16.246  -9.068  -6.804  1.00 67.03           H  
ATOM   2528 HD22 ASN A 163      15.412 -10.338  -5.883  1.00 67.03           H  
ATOM   2529  OD1 ASN A 163      14.902  -7.293  -6.041  1.00 67.03           O  
ATOM   2530  N   ARG A 164      10.987  -8.325  -2.584  1.00 71.07           N  
ATOM   2531  H   ARG A 164      11.647  -7.945  -1.921  1.00 71.07           H  
ATOM   2532  CA  ARG A 164       9.722  -8.916  -2.100  1.00 71.07           C  
ATOM   2533  HA  ARG A 164       8.965  -8.786  -2.874  1.00 71.07           H  
ATOM   2534  C   ARG A 164       9.139  -8.219  -0.864  1.00 71.07           C  
ATOM   2535  CB  ARG A 164       9.890 -10.429  -1.865  1.00 71.07           C  
ATOM   2536  HB2 ARG A 164       8.939 -10.829  -1.514  1.00 71.07           H  
ATOM   2537  HB3 ARG A 164      10.644 -10.594  -1.094  1.00 71.07           H  
ATOM   2538  O   ARG A 164       8.997  -8.876   0.174  1.00 71.07           O  
ATOM   2539  CG  ARG A 164      10.287 -11.195  -3.129  1.00 71.07           C  
ATOM   2540  HG2 ARG A 164       9.574 -10.978  -3.924  1.00 71.07           H  
ATOM   2541  HG3 ARG A 164      11.287 -10.897  -3.446  1.00 71.07           H  
ATOM   2542  CD  ARG A 164      10.301 -12.694  -2.864  1.00 71.07           C  
ATOM   2543  HD2 ARG A 164       9.300 -13.005  -2.566  1.00 71.07           H  
ATOM   2544  HD3 ARG A 164      11.005 -12.903  -2.059  1.00 71.07           H  
ATOM   2545  NE  ARG A 164      10.698 -13.416  -4.082  1.00 71.07           N  
ATOM   2546  HE  ARG A 164      10.757 -12.865  -4.926  1.00 71.07           H  
ATOM   2547  NH1 ARG A 164      10.763 -15.515  -3.174  1.00 71.07           N  
ATOM   2548 HH11 ARG A 164      10.897 -16.510  -3.285  1.00 71.07           H  
ATOM   2549 HH12 ARG A 164      10.471 -15.112  -2.295  1.00 71.07           H  
ATOM   2550  NH2 ARG A 164      11.215 -15.228  -5.345  1.00 71.07           N  
ATOM   2551 HH21 ARG A 164      11.253 -14.633  -6.160  1.00 71.07           H  
ATOM   2552 HH22 ARG A 164      11.334 -16.224  -5.460  1.00 71.07           H  
ATOM   2553  CZ  ARG A 164      10.890 -14.713  -4.195  1.00 71.07           C  
ATOM   2554  N   PRO A 165       8.847  -6.909  -0.904  1.00 80.71           N  
ATOM   2555  CA  PRO A 165       8.189  -6.263   0.212  1.00 80.71           C  
ATOM   2556  HA  PRO A 165       8.741  -6.476   1.128  1.00 80.71           H  
ATOM   2557  C   PRO A 165       6.754  -6.786   0.355  1.00 80.71           C  
ATOM   2558  CB  PRO A 165       8.274  -4.764  -0.063  1.00 80.71           C  
ATOM   2559  HB2 PRO A 165       9.230  -4.380   0.292  1.00 80.71           H  
ATOM   2560  HB3 PRO A 165       7.450  -4.217   0.396  1.00 80.71           H  
ATOM   2561  O   PRO A 165       6.022  -7.005  -0.613  1.00 80.71           O  
ATOM   2562  CG  PRO A 165       8.240  -4.707  -1.584  1.00 80.71           C  
ATOM   2563  HG2 PRO A 165       8.693  -3.792  -1.967  1.00 80.71           H  
ATOM   2564  HG3 PRO A 165       7.205  -4.798  -1.914  1.00 80.71           H  
ATOM   2565  CD  PRO A 165       9.038  -5.949  -1.979  1.00 80.71           C  
ATOM   2566  HD2 PRO A 165       8.731  -6.327  -2.955  1.00 80.71           H  
ATOM   2567  HD3 PRO A 165      10.093  -5.675  -1.991  1.00 80.71           H  
ATOM   2568  N   GLN A 166       6.350  -6.991   1.598  1.00 84.91           N  
ATOM   2569  H   GLN A 166       7.001  -6.789   2.343  1.00 84.91           H  
ATOM   2570  CA  GLN A 166       5.008  -7.399   1.971  1.00 84.91           C  
ATOM   2571  HA  GLN A 166       4.370  -7.424   1.088  1.00 84.91           H  
ATOM   2572  C   GLN A 166       4.432  -6.354   2.918  1.00 84.91           C  
ATOM   2573  CB  GLN A 166       5.057  -8.816   2.558  1.00 84.91           C  
ATOM   2574  HB2 GLN A 166       5.341  -9.502   1.760  1.00 84.91           H  
ATOM   2575  HB3 GLN A 166       5.819  -8.864   3.336  1.00 84.91           H  
ATOM   2576  O   GLN A 166       5.065  -5.973   3.898  1.00 84.91           O  
ATOM   2577  CG  GLN A 166       3.713  -9.262   3.149  1.00 84.91           C  
ATOM   2578  HG2 GLN A 166       3.461  -8.621   3.994  1.00 84.91           H  
ATOM   2579  HG3 GLN A 166       2.931  -9.153   2.399  1.00 84.91           H  
ATOM   2580  CD  GLN A 166       3.712 -10.710   3.634  1.00 84.91           C  
ATOM   2581  NE2 GLN A 166       2.760 -11.051   4.467  1.00 84.91           N  
ATOM   2582 HE21 GLN A 166       2.131 -10.320   4.766  1.00 84.91           H  
ATOM   2583 HE22 GLN A 166       2.241 -11.858   4.152  1.00 84.91           H  
ATOM   2584  OE1 GLN A 166       4.539 -11.547   3.268  1.00 84.91           O  
ATOM   2585  N   PHE A 167       3.217  -5.926   2.625  1.00 87.48           N  
ATOM   2586  H   PHE A 167       2.761  -6.289   1.801  1.00 87.48           H  
ATOM   2587  CA  PHE A 167       2.458  -4.957   3.388  1.00 87.48           C  
ATOM   2588  HA  PHE A 167       3.044  -4.616   4.241  1.00 87.48           H  
ATOM   2589  C   PHE A 167       1.198  -5.649   3.888  1.00 87.48           C  
ATOM   2590  CB  PHE A 167       2.146  -3.737   2.513  1.00 87.48           C  
ATOM   2591  HB2 PHE A 167       1.429  -4.024   1.745  1.00 87.48           H  
ATOM   2592  HB3 PHE A 167       1.675  -2.972   3.130  1.00 87.48           H  
ATOM   2593  O   PHE A 167       0.524  -6.365   3.153  1.00 87.48           O  
ATOM   2594  CG  PHE A 167       3.371  -3.153   1.836  1.00 87.48           C  
ATOM   2595  CD1 PHE A 167       4.104  -2.136   2.468  1.00 87.48           C  
ATOM   2596  HD1 PHE A 167       3.768  -1.743   3.416  1.00 87.48           H  
ATOM   2597  CD2 PHE A 167       3.792  -3.642   0.583  1.00 87.48           C  
ATOM   2598  HD2 PHE A 167       3.224  -4.415   0.087  1.00 87.48           H  
ATOM   2599  CE1 PHE A 167       5.266  -1.628   1.864  1.00 87.48           C  
ATOM   2600  HE1 PHE A 167       5.838  -0.856   2.356  1.00 87.48           H  
ATOM   2601  CE2 PHE A 167       4.944  -3.122  -0.028  1.00 87.48           C  
ATOM   2602  HE2 PHE A 167       5.260  -3.498  -0.990  1.00 87.48           H  
ATOM   2603  CZ  PHE A 167       5.691  -2.124   0.621  1.00 87.48           C  
ATOM   2604  HZ  PHE A 167       6.592  -1.739   0.168  1.00 87.48           H  
ATOM   2605  N   THR A 168       0.873  -5.471   5.153  1.00 87.54           N  
ATOM   2606  H   THR A 168       1.497  -4.941   5.744  1.00 87.54           H  
ATOM   2607  CA  THR A 168      -0.399  -5.897   5.723  1.00 87.54           C  
ATOM   2608  HA  THR A 168      -1.073  -6.252   4.944  1.00 87.54           H  
ATOM   2609  C   THR A 168      -1.018  -4.670   6.348  1.00 87.54           C  
ATOM   2610  CB  THR A 168      -0.204  -7.027   6.733  1.00 87.54           C  
ATOM   2611  HB  THR A 168       0.401  -6.676   7.568  1.00 87.54           H  
ATOM   2612  O   THR A 168      -0.410  -4.061   7.222  1.00 87.54           O  
ATOM   2613  CG2 THR A 168      -1.531  -7.537   7.275  1.00 87.54           C  
ATOM   2614 HG21 THR A 168      -1.326  -8.268   8.056  1.00 87.54           H  
ATOM   2615 HG22 THR A 168      -2.120  -7.987   6.476  1.00 87.54           H  
ATOM   2616 HG23 THR A 168      -2.097  -6.722   7.726  1.00 87.54           H  
ATOM   2617  OG1 THR A 168       0.455  -8.104   6.092  1.00 87.54           O  
ATOM   2618  HG1 THR A 168       0.355  -7.941   5.151  1.00 87.54           H  
ATOM   2619  N   ILE A 169      -2.182  -4.283   5.845  1.00 85.62           N  
ATOM   2620  H   ILE A 169      -2.637  -4.870   5.160  1.00 85.62           H  
ATOM   2621  CA  ILE A 169      -2.932  -3.131   6.326  1.00 85.62           C  
ATOM   2622  HA  ILE A 169      -2.298  -2.533   6.981  1.00 85.62           H  
ATOM   2623  C   ILE A 169      -4.088  -3.670   7.152  1.00 85.62           C  
ATOM   2624  CB  ILE A 169      -3.391  -2.218   5.168  1.00 85.62           C  
ATOM   2625  HB  ILE A 169      -4.144  -2.743   4.579  1.00 85.62           H  
ATOM   2626  O   ILE A 169      -4.928  -4.419   6.648  1.00 85.62           O  
ATOM   2627  CG1 ILE A 169      -2.187  -1.914   4.242  1.00 85.62           C  
ATOM   2628 HG12 ILE A 169      -1.981  -2.807   3.652  1.00 85.62           H  
ATOM   2629 HG13 ILE A 169      -1.307  -1.707   4.851  1.00 85.62           H  
ATOM   2630  CG2 ILE A 169      -4.041  -0.949   5.752  1.00 85.62           C  
ATOM   2631 HG21 ILE A 169      -3.311  -0.375   6.321  1.00 85.62           H  
ATOM   2632 HG22 ILE A 169      -4.864  -1.214   6.416  1.00 85.62           H  
ATOM   2633 HG23 ILE A 169      -4.454  -0.327   4.958  1.00 85.62           H  
ATOM   2634  CD1 ILE A 169      -2.358  -0.751   3.264  1.00 85.62           C  
ATOM   2635 HD11 ILE A 169      -2.088   0.175   3.773  1.00 85.62           H  
ATOM   2636 HD12 ILE A 169      -1.691  -0.884   2.412  1.00 85.62           H  
ATOM   2637 HD13 ILE A 169      -3.389  -0.665   2.920  1.00 85.62           H  
ATOM   2638  N   GLU A 170      -4.099  -3.300   8.422  1.00 85.15           N  
ATOM   2639  H   GLU A 170      -3.364  -2.695   8.761  1.00 85.15           H  
ATOM   2640  CA  GLU A 170      -5.127  -3.649   9.385  1.00 85.15           C  
ATOM   2641  HA  GLU A 170      -5.860  -4.303   8.912  1.00 85.15           H  
ATOM   2642  C   GLU A 170      -5.853  -2.366   9.801  1.00 85.15           C  
ATOM   2643  CB  GLU A 170      -4.527  -4.432  10.573  1.00 85.15           C  
ATOM   2644  HB2 GLU A 170      -3.833  -3.798  11.125  1.00 85.15           H  
ATOM   2645  HB3 GLU A 170      -5.349  -4.714  11.232  1.00 85.15           H  
ATOM   2646  O   GLU A 170      -5.242  -1.371  10.194  1.00 85.15           O  
ATOM   2647  CG  GLU A 170      -3.791  -5.706  10.099  1.00 85.15           C  
ATOM   2648  HG2 GLU A 170      -2.873  -5.413   9.590  1.00 85.15           H  
ATOM   2649  HG3 GLU A 170      -4.428  -6.202   9.367  1.00 85.15           H  
ATOM   2650  CD  GLU A 170      -3.447  -6.739  11.190  1.00 85.15           C  
ATOM   2651  OE1 GLU A 170      -2.929  -7.824  10.797  1.00 85.15           O  
ATOM   2652  OE2 GLU A 170      -3.819  -6.539  12.365  1.00 85.15           O  
ATOM   2653  N   TRP A 171      -7.176  -2.374   9.682  1.00 78.79           N  
ATOM   2654  H   TRP A 171      -7.620  -3.217   9.348  1.00 78.79           H  
ATOM   2655  CA  TRP A 171      -8.047  -1.322  10.198  1.00 78.79           C  
ATOM   2656  HA  TRP A 171      -7.443  -0.568  10.703  1.00 78.79           H  
ATOM   2657  C   TRP A 171      -8.994  -1.908  11.238  1.00 78.79           C  
ATOM   2658  CB  TRP A 171      -8.806  -0.612   9.068  1.00 78.79           C  
ATOM   2659  HB2 TRP A 171      -9.434   0.163   9.507  1.00 78.79           H  
ATOM   2660  HB3 TRP A 171      -8.096  -0.113   8.409  1.00 78.79           H  
ATOM   2661  O   TRP A 171      -9.440  -3.054  11.112  1.00 78.79           O  
ATOM   2662  CG  TRP A 171      -9.649  -1.464   8.182  1.00 78.79           C  
ATOM   2663  CD1 TRP A 171     -10.984  -1.638   8.294  1.00 78.79           C  
ATOM   2664  HD1 TRP A 171     -11.604  -1.193   9.059  1.00 78.79           H  
ATOM   2665  CD2 TRP A 171      -9.236  -2.205   6.998  1.00 78.79           C  
ATOM   2666  CE2 TRP A 171     -10.400  -2.798   6.421  1.00 78.79           C  
ATOM   2667  CE3 TRP A 171      -7.998  -2.428   6.357  1.00 78.79           C  
ATOM   2668  HE3 TRP A 171      -7.104  -1.992   6.777  1.00 78.79           H  
ATOM   2669  NE1 TRP A 171     -11.437  -2.435   7.261  1.00 78.79           N  
ATOM   2670  HE1 TRP A 171     -12.422  -2.595   7.104  1.00 78.79           H  
ATOM   2671  CH2 TRP A 171      -9.098  -3.720   4.614  1.00 78.79           C  
ATOM   2672  HH2 TRP A 171      -9.059  -4.237   3.667  1.00 78.79           H  
ATOM   2673  CZ2 TRP A 171     -10.339  -3.554   5.245  1.00 78.79           C  
ATOM   2674  HZ2 TRP A 171     -11.239  -3.960   4.807  1.00 78.79           H  
ATOM   2675  CZ3 TRP A 171      -7.927  -3.182   5.174  1.00 78.79           C  
ATOM   2676  HZ3 TRP A 171      -6.975  -3.316   4.682  1.00 78.79           H  
ATOM   2677  N   GLY A 172      -9.296  -1.114  12.264  1.00 62.03           N  
ATOM   2678  H   GLY A 172      -8.894  -0.188  12.280  1.00 62.03           H  
ATOM   2679  CA  GLY A 172     -10.412  -1.385  13.172  1.00 62.03           C  
ATOM   2680  HA2 GLY A 172     -10.326  -0.774  14.070  1.00 62.03           H  
ATOM   2681  HA3 GLY A 172     -10.420  -2.436  13.462  1.00 62.03           H  
ATOM   2682  C   GLY A 172     -11.756  -1.081  12.537  1.00 62.03           C  
ATOM   2683  O   GLY A 172     -11.777  -0.491  11.431  1.00 62.03           O  
ATOM   2684  OXT GLY A 172     -12.753  -1.363  13.218  1.00 62.03           O  
TER    2685      GLY A 172                                                       
END   
