# Supplementary material for: Single-chain dimers from de novo immunoglobulins as robust scaffolds for multiple binding loops
Source: Nat Commun. 2023 Sep 23;14:5939. doi: 10.1038/s41467-023-41717-5 (PMC10517939; doi:10.1038/s41467-023-41717-5)
Supplement: Supplementary file 3 — Supplementary Data 1 [file 41467_2023_41717_MOESM3_ESM.zip › design_models/scIg+EF/scIg12+EF2a/ranked_2.pdb]

ATOM      1  N   GLY A   1       8.702   3.668 -11.114  1.00 94.71           N  
ATOM      2  H   GLY A   1       8.841   4.611 -10.778  1.00 94.71           H  
ATOM      3  H2  GLY A   1       9.317   3.511 -11.899  1.00 94.71           H  
ATOM      4  H3  GLY A   1       9.029   3.068 -10.370  1.00 94.71           H  
ATOM      5  CA  GLY A   1       7.275   3.398 -11.410  1.00 94.71           C  
ATOM      6  HA2 GLY A   1       7.158   2.342 -11.654  1.00 94.71           H  
ATOM      7  HA3 GLY A   1       6.957   4.016 -12.250  1.00 94.71           H  
ATOM      8  C   GLY A   1       6.393   3.717 -10.211  1.00 94.71           C  
ATOM      9  O   GLY A   1       6.924   4.060  -9.165  1.00 94.71           O  
ATOM     10  N   ARG A   2       5.062   3.634 -10.352  1.00 97.09           N  
ATOM     11  H   ARG A   2       4.665   3.351 -11.236  1.00 97.09           H  
ATOM     12  CA  ARG A   2       4.100   3.969  -9.288  1.00 97.09           C  
ATOM     13  HA  ARG A   2       4.603   3.928  -8.322  1.00 97.09           H  
ATOM     14  C   ARG A   2       2.939   2.977  -9.246  1.00 97.09           C  
ATOM     15  CB  ARG A   2       3.611   5.412  -9.509  1.00 97.09           C  
ATOM     16  HB2 ARG A   2       3.298   5.514 -10.548  1.00 97.09           H  
ATOM     17  HB3 ARG A   2       4.450   6.088  -9.345  1.00 97.09           H  
ATOM     18  O   ARG A   2       2.348   2.691 -10.286  1.00 97.09           O  
ATOM     19  CG  ARG A   2       2.444   5.845  -8.605  1.00 97.09           C  
ATOM     20  HG2 ARG A   2       1.579   5.205  -8.781  1.00 97.09           H  
ATOM     21  HG3 ARG A   2       2.734   5.782  -7.556  1.00 97.09           H  
ATOM     22  CD  ARG A   2       2.065   7.283  -8.958  1.00 97.09           C  
ATOM     23  HD2 ARG A   2       1.921   7.353 -10.037  1.00 97.09           H  
ATOM     24  HD3 ARG A   2       2.899   7.932  -8.692  1.00 97.09           H  
ATOM     25  NE  ARG A   2       0.812   7.697  -8.303  1.00 97.09           N  
ATOM     26  HE  ARG A   2       0.015   7.100  -8.473  1.00 97.09           H  
ATOM     27  NH1 ARG A   2       1.542   9.742  -7.570  1.00 97.09           N  
ATOM     28 HH11 ARG A   2       1.422  10.565  -6.996  1.00 97.09           H  
ATOM     29 HH12 ARG A   2       2.493   9.401  -7.591  1.00 97.09           H  
ATOM     30  NH2 ARG A   2      -0.577   9.137  -7.230  1.00 97.09           N  
ATOM     31 HH21 ARG A   2      -1.308   8.445  -7.317  1.00 97.09           H  
ATOM     32 HH22 ARG A   2      -0.717  10.011  -6.745  1.00 97.09           H  
ATOM     33  CZ  ARG A   2       0.602   8.855  -7.712  1.00 97.09           C  
ATOM     34  N   VAL A   3       2.566   2.526  -8.050  1.00 97.67           N  
ATOM     35  H   VAL A   3       3.118   2.800  -7.250  1.00 97.67           H  
ATOM     36  CA  VAL A   3       1.292   1.835  -7.807  1.00 97.67           C  
ATOM     37  HA  VAL A   3       0.690   1.933  -8.710  1.00 97.67           H  
ATOM     38  C   VAL A   3       0.523   2.524  -6.686  1.00 97.67           C  
ATOM     39  CB  VAL A   3       1.472   0.322  -7.566  1.00 97.67           C  
ATOM     40  HB  VAL A   3       2.193  -0.057  -8.291  1.00 97.67           H  
ATOM     41  O   VAL A   3       1.091   2.927  -5.671  1.00 97.67           O  
ATOM     42  CG1 VAL A   3       1.980  -0.015  -6.167  1.00 97.67           C  
ATOM     43 HG11 VAL A   3       1.287   0.336  -5.403  1.00 97.67           H  
ATOM     44 HG12 VAL A   3       2.060  -1.098  -6.073  1.00 97.67           H  
ATOM     45 HG13 VAL A   3       2.960   0.440  -6.021  1.00 97.67           H  
ATOM     46  CG2 VAL A   3       0.171  -0.462  -7.776  1.00 97.67           C  
ATOM     47 HG21 VAL A   3      -0.185  -0.311  -8.795  1.00 97.67           H  
ATOM     48 HG22 VAL A   3       0.350  -1.528  -7.636  1.00 97.67           H  
ATOM     49 HG23 VAL A   3      -0.595  -0.136  -7.073  1.00 97.67           H  
ATOM     50  N   GLU A   4      -0.784   2.652  -6.862  1.00 98.39           N  
ATOM     51  H   GLU A   4      -1.180   2.318  -7.730  1.00 98.39           H  
ATOM     52  CA  GLU A   4      -1.704   3.138  -5.843  1.00 98.39           C  
ATOM     53  HA  GLU A   4      -1.139   3.523  -4.995  1.00 98.39           H  
ATOM     54  C   GLU A   4      -2.578   1.983  -5.345  1.00 98.39           C  
ATOM     55  CB  GLU A   4      -2.515   4.304  -6.421  1.00 98.39           C  
ATOM     56  HB2 GLU A   4      -3.125   3.937  -7.246  1.00 98.39           H  
ATOM     57  HB3 GLU A   4      -1.824   5.056  -6.802  1.00 98.39           H  
ATOM     58  O   GLU A   4      -3.179   1.263  -6.139  1.00 98.39           O  
ATOM     59  CG  GLU A   4      -3.423   4.959  -5.378  1.00 98.39           C  
ATOM     60  HG2 GLU A   4      -4.132   4.220  -5.006  1.00 98.39           H  
ATOM     61  HG3 GLU A   4      -2.813   5.291  -4.538  1.00 98.39           H  
ATOM     62  CD  GLU A   4      -4.204   6.157  -5.934  1.00 98.39           C  
ATOM     63  OE1 GLU A   4      -4.788   6.910  -5.125  1.00 98.39           O  
ATOM     64  OE2 GLU A   4      -4.316   6.380  -7.155  1.00 98.39           O  
ATOM     65  N   VAL A   5      -2.656   1.826  -4.026  1.00 98.07           N  
ATOM     66  H   VAL A   5      -2.097   2.442  -3.453  1.00 98.07           H  
ATOM     67  CA  VAL A   5      -3.510   0.873  -3.314  1.00 98.07           C  
ATOM     68  HA  VAL A   5      -4.068   0.273  -4.033  1.00 98.07           H  
ATOM     69  C   VAL A   5      -4.487   1.679  -2.467  1.00 98.07           C  
ATOM     70  CB  VAL A   5      -2.678  -0.078  -2.427  1.00 98.07           C  
ATOM     71  HB  VAL A   5      -2.208   0.500  -1.630  1.00 98.07           H  
ATOM     72  O   VAL A   5      -4.090   2.312  -1.489  1.00 98.07           O  
ATOM     73  CG1 VAL A   5      -3.567  -1.144  -1.773  1.00 98.07           C  
ATOM     74 HG11 VAL A   5      -2.961  -1.787  -1.136  1.00 98.07           H  
ATOM     75 HG12 VAL A   5      -4.046  -1.752  -2.540  1.00 98.07           H  
ATOM     76 HG13 VAL A   5      -4.330  -0.675  -1.151  1.00 98.07           H  
ATOM     77  CG2 VAL A   5      -1.556  -0.780  -3.203  1.00 98.07           C  
ATOM     78 HG21 VAL A   5      -1.051  -1.502  -2.561  1.00 98.07           H  
ATOM     79 HG22 VAL A   5      -1.962  -1.291  -4.077  1.00 98.07           H  
ATOM     80 HG23 VAL A   5      -0.819  -0.049  -3.535  1.00 98.07           H  
ATOM     81  N   ARG A   6      -5.770   1.671  -2.824  1.00 97.82           N  
ATOM     82  H   ARG A   6      -6.021   1.141  -3.647  1.00 97.82           H  
ATOM     83  CA  ARG A   6      -6.846   2.265  -2.019  1.00 97.82           C  
ATOM     84  HA  ARG A   6      -6.428   2.869  -1.214  1.00 97.82           H  
ATOM     85  C   ARG A   6      -7.653   1.152  -1.389  1.00 97.82           C  
ATOM     86  CB  ARG A   6      -7.761   3.151  -2.868  1.00 97.82           C  
ATOM     87  HB2 ARG A   6      -8.559   3.536  -2.233  1.00 97.82           H  
ATOM     88  HB3 ARG A   6      -8.216   2.538  -3.647  1.00 97.82           H  
ATOM     89  O   ARG A   6      -8.191   0.312  -2.105  1.00 97.82           O  
ATOM     90  CG  ARG A   6      -7.041   4.330  -3.522  1.00 97.82           C  
ATOM     91  HG2 ARG A   6      -6.227   3.963  -4.148  1.00 97.82           H  
ATOM     92  HG3 ARG A   6      -6.640   4.988  -2.751  1.00 97.82           H  
ATOM     93  CD  ARG A   6      -8.035   5.097  -4.396  1.00 97.82           C  
ATOM     94  HD2 ARG A   6      -8.852   5.464  -3.774  1.00 97.82           H  
ATOM     95  HD3 ARG A   6      -8.432   4.412  -5.145  1.00 97.82           H  
ATOM     96  NE  ARG A   6      -7.376   6.228  -5.057  1.00 97.82           N  
ATOM     97  HE  ARG A   6      -6.451   6.473  -4.733  1.00 97.82           H  
ATOM     98  NH1 ARG A   6      -8.840   6.592  -6.780  1.00 97.82           N  
ATOM     99 HH11 ARG A   6      -9.373   5.797  -6.456  1.00 97.82           H  
ATOM    100 HH12 ARG A   6      -8.986   6.938  -7.718  1.00 97.82           H  
ATOM    101  NH2 ARG A   6      -6.895   7.689  -6.707  1.00 97.82           N  
ATOM    102 HH21 ARG A   6      -5.946   7.583  -6.379  1.00 97.82           H  
ATOM    103 HH22 ARG A   6      -7.011   7.977  -7.668  1.00 97.82           H  
ATOM    104  CZ  ARG A   6      -7.716   6.840  -6.170  1.00 97.82           C  
ATOM    105  N   VAL A   7      -7.756   1.160  -0.072  1.00 95.27           N  
ATOM    106  H   VAL A   7      -7.315   1.897   0.460  1.00 95.27           H  
ATOM    107  CA  VAL A   7      -8.574   0.198   0.662  1.00 95.27           C  
ATOM    108  HA  VAL A   7      -8.861  -0.615  -0.006  1.00 95.27           H  
ATOM    109  C   VAL A   7      -9.840   0.902   1.125  1.00 95.27           C  
ATOM    110  CB  VAL A   7      -7.791  -0.431   1.823  1.00 95.27           C  
ATOM    111  HB  VAL A   7      -7.668   0.317   2.607  1.00 95.27           H  
ATOM    112  O   VAL A   7      -9.799   2.075   1.477  1.00 95.27           O  
ATOM    113  CG1 VAL A   7      -8.538  -1.628   2.414  1.00 95.27           C  
ATOM    114 HG11 VAL A   7      -9.468  -1.301   2.877  1.00 95.27           H  
ATOM    115 HG12 VAL A   7      -8.762  -2.357   1.634  1.00 95.27           H  
ATOM    116 HG13 VAL A   7      -7.929  -2.106   3.181  1.00 95.27           H  
ATOM    117  CG2 VAL A   7      -6.393  -0.900   1.393  1.00 95.27           C  
ATOM    118 HG21 VAL A   7      -5.890  -1.356   2.246  1.00 95.27           H  
ATOM    119 HG22 VAL A   7      -5.788  -0.052   1.074  1.00 95.27           H  
ATOM    120 HG23 VAL A   7      -6.472  -1.618   0.577  1.00 95.27           H  
ATOM    121  N   GLU A   8     -10.966   0.205   1.105  1.00 93.10           N  
ATOM    122  H   GLU A   8     -10.946  -0.724   0.710  1.00 93.10           H  
ATOM    123  CA  GLU A   8     -12.232   0.663   1.664  1.00 93.10           C  
ATOM    124  HA  GLU A   8     -12.048   1.500   2.337  1.00 93.10           H  
ATOM    125  C   GLU A   8     -12.864  -0.471   2.470  1.00 93.10           C  
ATOM    126  CB  GLU A   8     -13.149   1.168   0.541  1.00 93.10           C  
ATOM    127  HB2 GLU A   8     -12.680   2.035   0.076  1.00 93.10           H  
ATOM    128  HB3 GLU A   8     -13.264   0.391  -0.214  1.00 93.10           H  
ATOM    129  O   GLU A   8     -13.118  -1.548   1.929  1.00 93.10           O  
ATOM    130  CG  GLU A   8     -14.534   1.575   1.063  1.00 93.10           C  
ATOM    131  HG2 GLU A   8     -15.066   0.690   1.412  1.00 93.10           H  
ATOM    132  HG3 GLU A   8     -14.398   2.246   1.911  1.00 93.10           H  
ATOM    133  CD  GLU A   8     -15.382   2.276  -0.004  1.00 93.10           C  
ATOM    134  OE1 GLU A   8     -16.026   3.288   0.368  1.00 93.10           O  
ATOM    135  OE2 GLU A   8     -15.359   1.854  -1.185  1.00 93.10           O  
ATOM    136  N   PHE A   9     -13.128  -0.219   3.750  1.00 88.41           N  
ATOM    137  H   PHE A   9     -12.851   0.674   4.133  1.00 88.41           H  
ATOM    138  CA  PHE A   9     -13.877  -1.120   4.622  1.00 88.41           C  
ATOM    139  HA  PHE A   9     -13.887  -2.118   4.184  1.00 88.41           H  
ATOM    140  C   PHE A   9     -15.324  -0.629   4.731  1.00 88.41           C  
ATOM    141  CB  PHE A   9     -13.194  -1.239   5.992  1.00 88.41           C  
ATOM    142  HB2 PHE A   9     -13.284  -0.288   6.517  1.00 88.41           H  
ATOM    143  HB3 PHE A   9     -13.725  -1.986   6.582  1.00 88.41           H  
ATOM    144  O   PHE A   9     -15.581   0.498   5.160  1.00 88.41           O  
ATOM    145  CG  PHE A   9     -11.728  -1.623   5.922  1.00 88.41           C  
ATOM    146  CD1 PHE A   9     -11.325  -2.969   5.834  1.00 88.41           C  
ATOM    147  HD1 PHE A   9     -12.063  -3.758   5.830  1.00 88.41           H  
ATOM    148  CD2 PHE A   9     -10.752  -0.613   5.924  1.00 88.41           C  
ATOM    149  HD2 PHE A   9     -11.048   0.424   5.986  1.00 88.41           H  
ATOM    150  CE1 PHE A   9      -9.953  -3.276   5.746  1.00 88.41           C  
ATOM    151  HE1 PHE A   9      -9.613  -4.297   5.649  1.00 88.41           H  
ATOM    152  CE2 PHE A   9      -9.392  -0.920   5.856  1.00 88.41           C  
ATOM    153  HE2 PHE A   9      -8.660  -0.126   5.886  1.00 88.41           H  
ATOM    154  CZ  PHE A   9      -8.993  -2.254   5.768  1.00 88.41           C  
ATOM    155  HZ  PHE A   9      -7.938  -2.476   5.707  1.00 88.41           H  
ATOM    156  N   GLU A  10     -16.270  -1.473   4.329  1.00 85.50           N  
ATOM    157  H   GLU A  10     -15.983  -2.388   4.013  1.00 85.50           H  
ATOM    158  CA  GLU A  10     -17.705  -1.191   4.337  1.00 85.50           C  
ATOM    159  HA  GLU A  10     -17.902  -0.321   4.963  1.00 85.50           H  
ATOM    160  C   GLU A  10     -18.436  -2.393   4.941  1.00 85.50           C  
ATOM    161  CB  GLU A  10     -18.186  -0.862   2.908  1.00 85.50           C  
ATOM    162  HB2 GLU A  10     -18.066  -1.740   2.274  1.00 85.50           H  
ATOM    163  HB3 GLU A  10     -17.569  -0.061   2.503  1.00 85.50           H  
ATOM    164  O   GLU A  10     -18.711  -3.377   4.254  1.00 85.50           O  
ATOM    165  CG  GLU A  10     -19.656  -0.403   2.890  1.00 85.50           C  
ATOM    166  HG2 GLU A  10     -20.269  -1.158   3.382  1.00 85.50           H  
ATOM    167  HG3 GLU A  10     -19.734   0.515   3.471  1.00 85.50           H  
ATOM    168  CD  GLU A  10     -20.236  -0.161   1.479  1.00 85.50           C  
ATOM    169  OE1 GLU A  10     -21.414   0.256   1.419  1.00 85.50           O  
ATOM    170  OE2 GLU A  10     -19.561  -0.423   0.446  1.00 85.50           O  
ATOM    171  N   GLY A  11     -18.728  -2.326   6.243  1.00 78.57           N  
ATOM    172  H   GLY A  11     -18.392  -1.535   6.773  1.00 78.57           H  
ATOM    173  CA  GLY A  11     -19.393  -3.411   6.963  1.00 78.57           C  
ATOM    174  HA2 GLY A  11     -20.401  -3.539   6.570  1.00 78.57           H  
ATOM    175  HA3 GLY A  11     -19.462  -3.159   8.022  1.00 78.57           H  
ATOM    176  C   GLY A  11     -18.630  -4.729   6.835  1.00 78.57           C  
ATOM    177  O   GLY A  11     -17.515  -4.862   7.326  1.00 78.57           O  
ATOM    178  N   ASP A  12     -19.237  -5.698   6.159  1.00 79.74           N  
ATOM    179  H   ASP A  12     -20.077  -5.474   5.646  1.00 79.74           H  
ATOM    180  CA  ASP A  12     -18.726  -7.054   5.957  1.00 79.74           C  
ATOM    181  HA  ASP A  12     -18.144  -7.337   6.834  1.00 79.74           H  
ATOM    182  C   ASP A  12     -17.789  -7.184   4.736  1.00 79.74           C  
ATOM    183  CB  ASP A  12     -19.949  -7.987   5.889  1.00 79.74           C  
ATOM    184  HB2 ASP A  12     -20.617  -7.759   6.720  1.00 79.74           H  
ATOM    185  HB3 ASP A  12     -19.636  -9.024   6.014  1.00 79.74           H  
ATOM    186  O   ASP A  12     -17.409  -8.293   4.347  1.00 79.74           O  
ATOM    187  CG  ASP A  12     -20.744  -7.919   4.583  1.00 79.74           C  
ATOM    188  OD1 ASP A  12     -20.806  -6.835   3.957  1.00 79.74           O  
ATOM    189  OD2 ASP A  12     -21.325  -8.959   4.201  1.00 79.74           O  
ATOM    190  N   LYS A  13     -17.405  -6.064   4.108  1.00 87.98           N  
ATOM    191  H   LYS A  13     -17.778  -5.189   4.448  1.00 87.98           H  
ATOM    192  CA  LYS A  13     -16.594  -6.034   2.884  1.00 87.98           C  
ATOM    193  HA  LYS A  13     -16.266  -7.049   2.661  1.00 87.98           H  
ATOM    194  C   LYS A  13     -15.338  -5.191   3.029  1.00 87.98           C  
ATOM    195  CB  LYS A  13     -17.439  -5.526   1.709  1.00 87.98           C  
ATOM    196  HB2 LYS A  13     -16.798  -5.344   0.846  1.00 87.98           H  
ATOM    197  HB3 LYS A  13     -17.914  -4.587   1.991  1.00 87.98           H  
ATOM    198  O   LYS A  13     -15.359  -4.097   3.584  1.00 87.98           O  
ATOM    199  CG  LYS A  13     -18.498  -6.560   1.324  1.00 87.98           C  
ATOM    200  HG2 LYS A  13     -18.007  -7.416   0.861  1.00 87.98           H  
ATOM    201  HG3 LYS A  13     -19.015  -6.906   2.220  1.00 87.98           H  
ATOM    202  CD  LYS A  13     -19.528  -5.978   0.361  1.00 87.98           C  
ATOM    203  HD2 LYS A  13     -19.072  -5.800  -0.613  1.00 87.98           H  
ATOM    204  HD3 LYS A  13     -19.907  -5.043   0.775  1.00 87.98           H  
ATOM    205  CE  LYS A  13     -20.667  -6.991   0.265  1.00 87.98           C  
ATOM    206  HE2 LYS A  13     -20.987  -7.218   1.282  1.00 87.98           H  
ATOM    207  HE3 LYS A  13     -20.294  -7.915  -0.176  1.00 87.98           H  
ATOM    208  NZ  LYS A  13     -21.802  -6.441  -0.505  1.00 87.98           N  
ATOM    209  HZ1 LYS A  13     -22.569  -7.098  -0.475  1.00 87.98           H  
ATOM    210  HZ2 LYS A  13     -22.106  -5.592  -0.049  1.00 87.98           H  
ATOM    211  HZ3 LYS A  13     -21.533  -6.247  -1.458  1.00 87.98           H  
ATOM    212  N   MET A  14     -14.271  -5.669   2.395  1.00 90.71           N  
ATOM    213  H   MET A  14     -14.361  -6.576   1.959  1.00 90.71           H  
ATOM    214  CA  MET A  14     -13.079  -4.883   2.094  1.00 90.71           C  
ATOM    215  HA  MET A  14     -13.203  -3.874   2.486  1.00 90.71           H  
ATOM    216  C   MET A  14     -12.907  -4.807   0.577  1.00 90.71           C  
ATOM    217  CB  MET A  14     -11.854  -5.493   2.785  1.00 90.71           C  
ATOM    218  HB2 MET A  14     -11.694  -6.502   2.405  1.00 90.71           H  
ATOM    219  HB3 MET A  14     -12.040  -5.549   3.857  1.00 90.71           H  
ATOM    220  O   MET A  14     -12.744  -5.835  -0.085  1.00 90.71           O  
ATOM    221  CG  MET A  14     -10.592  -4.651   2.554  1.00 90.71           C  
ATOM    222  HG2 MET A  14     -10.706  -3.712   3.096  1.00 90.71           H  
ATOM    223  HG3 MET A  14     -10.500  -4.407   1.495  1.00 90.71           H  
ATOM    224  SD  MET A  14      -9.040  -5.437   3.070  1.00 90.71           S  
ATOM    225  CE  MET A  14      -8.909  -6.683   1.772  1.00 90.71           C  
ATOM    226  HE1 MET A  14      -9.154  -6.237   0.808  1.00 90.71           H  
ATOM    227  HE2 MET A  14      -7.892  -7.072   1.730  1.00 90.71           H  
ATOM    228  HE3 MET A  14      -9.619  -7.486   1.972  1.00 90.71           H  
ATOM    229  N   ARG A  15     -12.915  -3.597   0.020  1.00 94.38           N  
ATOM    230  H   ARG A  15     -13.039  -2.804   0.633  1.00 94.38           H  
ATOM    231  CA  ARG A  15     -12.556  -3.334  -1.378  1.00 94.38           C  
ATOM    232  HA  ARG A  15     -12.597  -4.261  -1.950  1.00 94.38           H  
ATOM    233  C   ARG A  15     -11.129  -2.814  -1.450  1.00 94.38           C  
ATOM    234  CB  ARG A  15     -13.523  -2.335  -2.022  1.00 94.38           C  
ATOM    235  HB2 ARG A  15     -13.517  -1.405  -1.452  1.00 94.38           H  
ATOM    236  HB3 ARG A  15     -13.164  -2.117  -3.027  1.00 94.38           H  
ATOM    237  O   ARG A  15     -10.744  -1.945  -0.678  1.00 94.38           O  
ATOM    238  CG  ARG A  15     -14.963  -2.851  -2.120  1.00 94.38           C  
ATOM    239  HG2 ARG A  15     -15.395  -2.951  -1.124  1.00 94.38           H  
ATOM    240  HG3 ARG A  15     -14.968  -3.821  -2.618  1.00 94.38           H  
ATOM    241  CD  ARG A  15     -15.783  -1.850  -2.941  1.00 94.38           C  
ATOM    242  HD2 ARG A  15     -15.306  -1.719  -3.912  1.00 94.38           H  
ATOM    243  HD3 ARG A  15     -15.766  -0.884  -2.435  1.00 94.38           H  
ATOM    244  NE  ARG A  15     -17.162  -2.322  -3.169  1.00 94.38           N  
ATOM    245  HE  ARG A  15     -17.248  -3.117  -3.786  1.00 94.38           H  
ATOM    246  NH1 ARG A  15     -18.265  -0.653  -2.028  1.00 94.38           N  
ATOM    247 HH11 ARG A  15     -17.390  -0.176  -1.864  1.00 94.38           H  
ATOM    248 HH12 ARG A  15     -18.946  -0.502  -1.298  1.00 94.38           H  
ATOM    249  NH2 ARG A  15     -19.428  -2.311  -2.921  1.00 94.38           N  
ATOM    250 HH21 ARG A  15     -20.220  -1.830  -2.519  1.00 94.38           H  
ATOM    251 HH22 ARG A  15     -19.508  -3.109  -3.535  1.00 94.38           H  
ATOM    252  CZ  ARG A  15     -18.266  -1.762  -2.708  1.00 94.38           C  
ATOM    253  N   VAL A  16     -10.354  -3.327  -2.394  1.00 96.53           N  
ATOM    254  H   VAL A  16     -10.724  -4.085  -2.950  1.00 96.53           H  
ATOM    255  CA  VAL A  16      -8.997  -2.868  -2.696  1.00 96.53           C  
ATOM    256  HA  VAL A  16      -8.750  -2.011  -2.069  1.00 96.53           H  
ATOM    257  C   VAL A  16      -8.972  -2.441  -4.151  1.00 96.53           C  
ATOM    258  CB  VAL A  16      -7.947  -3.960  -2.426  1.00 96.53           C  
ATOM    259  HB  VAL A  16      -8.121  -4.805  -3.092  1.00 96.53           H  
ATOM    260  O   VAL A  16      -9.136  -3.277  -5.035  1.00 96.53           O  
ATOM    261  CG1 VAL A  16      -6.530  -3.428  -2.666  1.00 96.53           C  
ATOM    262 HG11 VAL A  16      -5.801  -4.223  -2.507  1.00 96.53           H  
ATOM    263 HG12 VAL A  16      -6.321  -2.602  -1.986  1.00 96.53           H  
ATOM    264 HG13 VAL A  16      -6.425  -3.078  -3.693  1.00 96.53           H  
ATOM    265  CG2 VAL A  16      -8.033  -4.469  -0.984  1.00 96.53           C  
ATOM    266 HG21 VAL A  16      -7.844  -3.654  -0.285  1.00 96.53           H  
ATOM    267 HG22 VAL A  16      -7.307  -5.266  -0.826  1.00 96.53           H  
ATOM    268 HG23 VAL A  16      -9.029  -4.872  -0.802  1.00 96.53           H  
ATOM    269  N   ARG A  17      -8.772  -1.152  -4.410  1.00 98.11           N  
ATOM    270  H   ARG A  17      -8.626  -0.534  -3.624  1.00 98.11           H  
ATOM    271  CA  ARG A  17      -8.527  -0.628  -5.755  1.00 98.11           C  
ATOM    272  HA  ARG A  17      -8.877  -1.347  -6.496  1.00 98.11           H  
ATOM    273  C   ARG A  17      -7.037  -0.462  -5.960  1.00 98.11           C  
ATOM    274  CB  ARG A  17      -9.267   0.684  -6.005  1.00 98.11           C  
ATOM    275  HB2 ARG A  17      -8.961   1.430  -5.272  1.00 98.11           H  
ATOM    276  HB3 ARG A  17      -9.007   1.049  -6.999  1.00 98.11           H  
ATOM    277  O   ARG A  17      -6.365   0.174  -5.150  1.00 98.11           O  
ATOM    278  CG  ARG A  17     -10.776   0.479  -5.933  1.00 98.11           C  
ATOM    279  HG2 ARG A  17     -11.062   0.126  -4.942  1.00 98.11           H  
ATOM    280  HG3 ARG A  17     -11.071  -0.261  -6.677  1.00 98.11           H  
ATOM    281  CD  ARG A  17     -11.491   1.793  -6.222  1.00 98.11           C  
ATOM    282  HD2 ARG A  17     -11.212   2.529  -5.468  1.00 98.11           H  
ATOM    283  HD3 ARG A  17     -11.200   2.143  -7.212  1.00 98.11           H  
ATOM    284  NE  ARG A  17     -12.932   1.553  -6.183  1.00 98.11           N  
ATOM    285  HE  ARG A  17     -13.227   0.588  -6.162  1.00 98.11           H  
ATOM    286  NH1 ARG A  17     -13.692   3.673  -6.571  1.00 98.11           N  
ATOM    287 HH11 ARG A  17     -12.741   3.924  -6.799  1.00 98.11           H  
ATOM    288 HH12 ARG A  17     -14.471   4.289  -6.757  1.00 98.11           H  
ATOM    289  NH2 ARG A  17     -15.119   1.948  -6.258  1.00 98.11           N  
ATOM    290 HH21 ARG A  17     -15.188   0.942  -6.217  1.00 98.11           H  
ATOM    291 HH22 ARG A  17     -15.939   2.533  -6.326  1.00 98.11           H  
ATOM    292  CZ  ARG A  17     -13.908   2.409  -6.328  1.00 98.11           C  
ATOM    293  N   LEU A  18      -6.548  -1.046  -7.037  1.00 98.12           N  
ATOM    294  H   LEU A  18      -7.192  -1.527  -7.648  1.00 98.12           H  
ATOM    295  CA  LEU A  18      -5.161  -1.018  -7.450  1.00 98.12           C  
ATOM    296  HA  LEU A  18      -4.547  -0.535  -6.689  1.00 98.12           H  
ATOM    297  C   LEU A  18      -5.072  -0.234  -8.747  1.00 98.12           C  
ATOM    298  CB  LEU A  18      -4.659  -2.452  -7.663  1.00 98.12           C  
ATOM    299  HB2 LEU A  18      -5.232  -2.898  -8.476  1.00 98.12           H  
ATOM    300  HB3 LEU A  18      -3.616  -2.403  -7.974  1.00 98.12           H  
ATOM    301  O   LEU A  18      -5.813  -0.533  -9.677  1.00 98.12           O  
ATOM    302  CG  LEU A  18      -4.767  -3.370  -6.437  1.00 98.12           C  
ATOM    303  HG  LEU A  18      -5.790  -3.385  -6.062  1.00 98.12           H  
ATOM    304  CD1 LEU A  18      -4.401  -4.793  -6.853  1.00 98.12           C  
ATOM    305 HD11 LEU A  18      -5.135  -5.161  -7.569  1.00 98.12           H  
ATOM    306 HD12 LEU A  18      -3.417  -4.803  -7.322  1.00 98.12           H  
ATOM    307 HD13 LEU A  18      -4.391  -5.450  -5.983  1.00 98.12           H  
ATOM    308  CD2 LEU A  18      -3.835  -2.917  -5.315  1.00 98.12           C  
ATOM    309 HD21 LEU A  18      -4.137  -1.928  -4.972  1.00 98.12           H  
ATOM    310 HD22 LEU A  18      -3.900  -3.611  -4.477  1.00 98.12           H  
ATOM    311 HD23 LEU A  18      -2.808  -2.875  -5.679  1.00 98.12           H  
ATOM    312  N   ARG A  19      -4.153   0.721  -8.833  1.00 98.20           N  
ATOM    313  H   ARG A  19      -3.614   0.938  -8.007  1.00 98.20           H  
ATOM    314  CA  ARG A  19      -3.859   1.436 -10.076  1.00 98.20           C  
ATOM    315  HA  ARG A  19      -4.342   0.932 -10.914  1.00 98.20           H  
ATOM    316  C   ARG A  19      -2.364   1.409 -10.340  1.00 98.20           C  
ATOM    317  CB  ARG A  19      -4.439   2.850  -9.988  1.00 98.20           C  
ATOM    318  HB2 ARG A  19      -5.525   2.782  -9.927  1.00 98.20           H  
ATOM    319  HB3 ARG A  19      -4.070   3.341  -9.088  1.00 98.20           H  
ATOM    320  O   ARG A  19      -1.587   1.801  -9.472  1.00 98.20           O  
ATOM    321  CG  ARG A  19      -4.052   3.690 -11.203  1.00 98.20           C  
ATOM    322  HG2 ARG A  19      -2.969   3.811 -11.232  1.00 98.20           H  
ATOM    323  HG3 ARG A  19      -4.384   3.198 -12.117  1.00 98.20           H  
ATOM    324  CD  ARG A  19      -4.693   5.067 -11.103  1.00 98.20           C  
ATOM    325  HD2 ARG A  19      -5.768   4.968 -11.259  1.00 98.20           H  
ATOM    326  HD3 ARG A  19      -4.498   5.484 -10.115  1.00 98.20           H  
ATOM    327  NE  ARG A  19      -4.091   5.933 -12.116  1.00 98.20           N  
ATOM    328  HE  ARG A  19      -3.155   5.691 -12.407  1.00 98.20           H  
ATOM    329  NH1 ARG A  19      -5.660   7.588 -12.207  1.00 98.20           N  
ATOM    330 HH11 ARG A  19      -6.028   8.399 -12.684  1.00 98.20           H  
ATOM    331 HH12 ARG A  19      -6.222   7.013 -11.597  1.00 98.20           H  
ATOM    332  NH2 ARG A  19      -3.811   7.645 -13.504  1.00 98.20           N  
ATOM    333 HH21 ARG A  19      -4.053   8.526 -13.935  1.00 98.20           H  
ATOM    334 HH22 ARG A  19      -2.933   7.181 -13.686  1.00 98.20           H  
ATOM    335  CZ  ARG A  19      -4.534   7.060 -12.601  1.00 98.20           C  
ATOM    336  N   ASN A  20      -1.970   0.956 -11.527  1.00 97.73           N  
ATOM    337  H   ASN A  20      -2.676   0.686 -12.197  1.00 97.73           H  
ATOM    338  CA  ASN A  20      -0.571   0.893 -11.936  1.00 97.73           C  
ATOM    339  HA  ASN A  20       0.078   1.011 -11.068  1.00 97.73           H  
ATOM    340  C   ASN A  20      -0.246   2.035 -12.909  1.00 97.73           C  
ATOM    341  CB  ASN A  20      -0.293  -0.496 -12.528  1.00 97.73           C  
ATOM    342  HB2 ASN A  20      -0.951  -0.647 -13.384  1.00 97.73           H  
ATOM    343  HB3 ASN A  20      -0.498  -1.262 -11.781  1.00 97.73           H  
ATOM    344  O   ASN A  20      -0.599   1.981 -14.084  1.00 97.73           O  
ATOM    345  CG  ASN A  20       1.137  -0.665 -12.998  1.00 97.73           C  
ATOM    346  ND2 ASN A  20       1.428  -1.724 -13.705  1.00 97.73           N  
ATOM    347 HD21 ASN A  20       0.725  -2.433 -13.858  1.00 97.73           H  
ATOM    348 HD22 ASN A  20       2.379  -1.841 -14.027  1.00 97.73           H  
ATOM    349  OD1 ASN A  20       2.017   0.133 -12.719  1.00 97.73           O  
ATOM    350  N   ASP A  21       0.475   3.044 -12.427  1.00 97.29           N  
ATOM    351  H   ASP A  21       0.809   2.976 -11.476  1.00 97.29           H  
ATOM    352  CA  ASP A  21       0.990   4.159 -13.231  1.00 97.29           C  
ATOM    353  HA  ASP A  21       0.444   4.197 -14.173  1.00 97.29           H  
ATOM    354  C   ASP A  21       2.480   3.949 -13.603  1.00 97.29           C  
ATOM    355  CB  ASP A  21       0.735   5.498 -12.511  1.00 97.29           C  
ATOM    356  HB2 ASP A  21       1.194   6.302 -13.086  1.00 97.29           H  
ATOM    357  HB3 ASP A  21       1.226   5.465 -11.538  1.00 97.29           H  
ATOM    358  O   ASP A  21       3.220   4.904 -13.840  1.00 97.29           O  
ATOM    359  CG  ASP A  21      -0.742   5.872 -12.313  1.00 97.29           C  
ATOM    360  OD1 ASP A  21      -1.539   5.868 -13.284  1.00 97.29           O  
ATOM    361  OD2 ASP A  21      -1.099   6.269 -11.182  1.00 97.29           O  
ATOM    362  N   SER A  22       2.965   2.702 -13.623  1.00 95.48           N  
ATOM    363  H   SER A  22       2.333   1.948 -13.395  1.00 95.48           H  
ATOM    364  CA  SER A  22       4.303   2.343 -14.113  1.00 95.48           C  
ATOM    365  HA  SER A  22       4.924   3.238 -14.095  1.00 95.48           H  
ATOM    366  C   SER A  22       4.285   1.859 -15.569  1.00 95.48           C  
ATOM    367  CB  SER A  22       4.973   1.333 -13.173  1.00 95.48           C  
ATOM    368  HB2 SER A  22       6.052   1.378 -13.321  1.00 95.48           H  
ATOM    369  HB3 SER A  22       4.750   1.585 -12.137  1.00 95.48           H  
ATOM    370  O   SER A  22       3.234   1.613 -16.154  1.00 95.48           O  
ATOM    371  OG  SER A  22       4.561   0.021 -13.431  1.00 95.48           O  
ATOM    372  HG  SER A  22       3.636  -0.045 -13.182  1.00 95.48           H  
ATOM    373  N   SER A  23       5.467   1.716 -16.174  1.00 94.69           N  
ATOM    374  H   SER A  23       6.315   1.909 -15.660  1.00 94.69           H  
ATOM    375  CA  SER A  23       5.638   1.227 -17.550  1.00 94.69           C  
ATOM    376  HA  SER A  23       4.806   1.583 -18.157  1.00 94.69           H  
ATOM    377  C   SER A  23       5.654  -0.302 -17.673  1.00 94.69           C  
ATOM    378  CB  SER A  23       6.929   1.806 -18.132  1.00 94.69           C  
ATOM    379  HB2 SER A  23       7.106   1.390 -19.124  1.00 94.69           H  
ATOM    380  HB3 SER A  23       6.829   2.888 -18.218  1.00 94.69           H  
ATOM    381  O   SER A  23       5.708  -0.823 -18.786  1.00 94.69           O  
ATOM    382  OG  SER A  23       8.021   1.504 -17.280  1.00 94.69           O  
ATOM    383  HG  SER A  23       8.837   1.770 -17.710  1.00 94.69           H  
ATOM    384  N   THR A  24       5.605  -1.029 -16.555  1.00 95.00           N  
ATOM    385  H   THR A  24       5.498  -0.549 -15.673  1.00 95.00           H  
ATOM    386  CA  THR A  24       5.641  -2.497 -16.510  1.00 95.00           C  
ATOM    387  HA  THR A  24       5.595  -2.885 -17.527  1.00 95.00           H  
ATOM    388  C   THR A  24       4.450  -3.045 -15.728  1.00 95.00           C  
ATOM    389  CB  THR A  24       6.938  -3.016 -15.870  1.00 95.00           C  
ATOM    390  HB  THR A  24       6.884  -4.102 -15.801  1.00 95.00           H  
ATOM    391  O   THR A  24       3.953  -2.365 -14.832  1.00 95.00           O  
ATOM    392  CG2 THR A  24       8.171  -2.646 -16.695  1.00 95.00           C  
ATOM    393 HG21 THR A  24       8.059  -3.012 -17.716  1.00 95.00           H  
ATOM    394 HG22 THR A  24       9.053  -3.103 -16.244  1.00 95.00           H  
ATOM    395 HG23 THR A  24       8.303  -1.564 -16.709  1.00 95.00           H  
ATOM    396  OG1 THR A  24       7.121  -2.491 -14.573  1.00 95.00           O  
ATOM    397  HG1 THR A  24       6.284  -2.540 -14.105  1.00 95.00           H  
ATOM    398  N   PRO A  25       3.991  -4.277 -15.995  1.00 97.13           N  
ATOM    399  CA  PRO A  25       3.028  -4.934 -15.119  1.00 97.13           C  
ATOM    400  HA  PRO A  25       2.093  -4.375 -15.155  1.00 97.13           H  
ATOM    401  C   PRO A  25       3.525  -5.004 -13.668  1.00 97.13           C  
ATOM    402  CB  PRO A  25       2.801  -6.325 -15.716  1.00 97.13           C  
ATOM    403  HB2 PRO A  25       3.482  -7.046 -15.265  1.00 97.13           H  
ATOM    404  HB3 PRO A  25       1.767  -6.649 -15.596  1.00 97.13           H  
ATOM    405  O   PRO A  25       4.723  -5.162 -13.420  1.00 97.13           O  
ATOM    406  CG  PRO A  25       3.163  -6.138 -17.190  1.00 97.13           C  
ATOM    407  HG2 PRO A  25       3.479  -7.074 -17.650  1.00 97.13           H  
ATOM    408  HG3 PRO A  25       2.312  -5.716 -17.724  1.00 97.13           H  
ATOM    409  CD  PRO A  25       4.299  -5.118 -17.140  1.00 97.13           C  
ATOM    410  HD2 PRO A  25       4.323  -4.547 -18.068  1.00 97.13           H  
ATOM    411  HD3 PRO A  25       5.249  -5.627 -16.976  1.00 97.13           H  
ATOM    412  N   VAL A  26       2.590  -4.893 -12.728  1.00 97.70           N  
ATOM    413  H   VAL A  26       1.634  -4.750 -13.023  1.00 97.70           H  
ATOM    414  CA  VAL A  26       2.823  -5.024 -11.284  1.00 97.70           C  
ATOM    415  HA  VAL A  26       3.873  -5.240 -11.090  1.00 97.70           H  
ATOM    416  C   VAL A  26       1.992  -6.194 -10.780  1.00 97.70           C  
ATOM    417  CB  VAL A  26       2.457  -3.717 -10.555  1.00 97.70           C  
ATOM    418  HB  VAL A  26       1.440  -3.433 -10.828  1.00 97.70           H  
ATOM    419  O   VAL A  26       0.795  -6.263 -11.057  1.00 97.70           O  
ATOM    420  CG1 VAL A  26       2.526  -3.843  -9.030  1.00 97.70           C  
ATOM    421 HG11 VAL A  26       2.292  -2.882  -8.574  1.00 97.70           H  
ATOM    422 HG12 VAL A  26       3.527  -4.151  -8.727  1.00 97.70           H  
ATOM    423 HG13 VAL A  26       1.807  -4.581  -8.675  1.00 97.70           H  
ATOM    424  CG2 VAL A  26       3.401  -2.575 -10.952  1.00 97.70           C  
ATOM    425 HG21 VAL A  26       3.026  -1.636 -10.545  1.00 97.70           H  
ATOM    426 HG22 VAL A  26       4.404  -2.767 -10.572  1.00 97.70           H  
ATOM    427 HG23 VAL A  26       3.454  -2.479 -12.037  1.00 97.70           H  
ATOM    428  N   GLU A  27       2.603  -7.113 -10.043  1.00 98.10           N  
ATOM    429  H   GLU A  27       3.566  -6.955  -9.781  1.00 98.10           H  
ATOM    430  CA  GLU A  27       1.898  -8.185  -9.348  1.00 98.10           C  
ATOM    431  HA  GLU A  27       0.932  -8.340  -9.829  1.00 98.10           H  
ATOM    432  C   GLU A  27       1.629  -7.766  -7.900  1.00 98.10           C  
ATOM    433  CB  GLU A  27       2.666  -9.510  -9.476  1.00 98.10           C  
ATOM    434  HB2 GLU A  27       3.637  -9.434  -8.987  1.00 98.10           H  
ATOM    435  HB3 GLU A  27       2.826  -9.704 -10.537  1.00 98.10           H  
ATOM    436  O   GLU A  27       2.520  -7.313  -7.187  1.00 98.10           O  
ATOM    437  CG  GLU A  27       1.869 -10.675  -8.870  1.00 98.10           C  
ATOM    438  HG2 GLU A  27       0.820 -10.561  -9.143  1.00 98.10           H  
ATOM    439  HG3 GLU A  27       1.927 -10.623  -7.783  1.00 98.10           H  
ATOM    440  CD  GLU A  27       2.347 -12.046  -9.372  1.00 98.10           C  
ATOM    441  OE1 GLU A  27       2.818 -12.857  -8.549  1.00 98.10           O  
ATOM    442  OE2 GLU A  27       2.097 -12.337 -10.563  1.00 98.10           O  
ATOM    443  N   VAL A  28       0.379  -7.887  -7.458  1.00 97.45           N  
ATOM    444  H   VAL A  28      -0.322  -8.216  -8.107  1.00 97.45           H  
ATOM    445  CA  VAL A  28      -0.041  -7.555  -6.098  1.00 97.45           C  
ATOM    446  HA  VAL A  28       0.837  -7.257  -5.524  1.00 97.45           H  
ATOM    447  C   VAL A  28      -0.633  -8.793  -5.444  1.00 97.45           C  
ATOM    448  CB  VAL A  28      -1.017  -6.364  -6.060  1.00 97.45           C  
ATOM    449  HB  VAL A  28      -1.954  -6.644  -6.541  1.00 97.45           H  
ATOM    450  O   VAL A  28      -1.678  -9.301  -5.858  1.00 97.45           O  
ATOM    451  CG1 VAL A  28      -1.307  -5.961  -4.606  1.00 97.45           C  
ATOM    452 HG11 VAL A  28      -0.376  -5.708  -4.098  1.00 97.45           H  
ATOM    453 HG12 VAL A  28      -1.970  -5.097  -4.586  1.00 97.45           H  
ATOM    454 HG13 VAL A  28      -1.791  -6.781  -4.076  1.00 97.45           H  
ATOM    455  CG2 VAL A  28      -0.443  -5.137  -6.783  1.00 97.45           C  
ATOM    456 HG21 VAL A  28       0.544  -4.899  -6.387  1.00 97.45           H  
ATOM    457 HG22 VAL A  28      -0.357  -5.345  -7.849  1.00 97.45           H  
ATOM    458 HG23 VAL A  28      -1.101  -4.277  -6.656  1.00 97.45           H  
ATOM    459  N   HIS A  29       0.011  -9.259  -4.379  1.00 96.67           N  
ATOM    460  H   HIS A  29       0.885  -8.817  -4.133  1.00 96.67           H  
ATOM    461  CA  HIS A  29      -0.545 -10.258  -3.479  1.00 96.67           C  
ATOM    462  HA  HIS A  29      -1.270 -10.860  -4.027  1.00 96.67           H  
ATOM    463  C   HIS A  29      -1.243  -9.569  -2.315  1.00 96.67           C  
ATOM    464  CB  HIS A  29       0.529 -11.204  -2.954  1.00 96.67           C  
ATOM    465  HB2 HIS A  29       0.039 -12.007  -2.403  1.00 96.67           H  
ATOM    466  HB3 HIS A  29       1.163 -10.670  -2.247  1.00 96.67           H  
ATOM    467  O   HIS A  29      -0.610  -8.893  -1.507  1.00 96.67           O  
ATOM    468  CG  HIS A  29       1.393 -11.807  -4.018  1.00 96.67           C  
ATOM    469  CD2 HIS A  29       2.693 -11.471  -4.280  1.00 96.67           C  
ATOM    470  HD2 HIS A  29       3.284 -10.713  -3.789  1.00 96.67           H  
ATOM    471  ND1 HIS A  29       1.031 -12.802  -4.899  1.00 96.67           N  
ATOM    472  HD1 HIS A  29       0.087 -13.050  -5.161  1.00 96.67           H  
ATOM    473  CE1 HIS A  29       2.102 -13.064  -5.670  1.00 96.67           C  
ATOM    474  HE1 HIS A  29       2.128 -13.728  -6.521  1.00 96.67           H  
ATOM    475  NE2 HIS A  29       3.138 -12.322  -5.277  1.00 96.67           N  
ATOM    476  N   ILE A  30      -2.543  -9.785  -2.197  1.00 94.46           N  
ATOM    477  H   ILE A  30      -2.990 -10.364  -2.894  1.00 94.46           H  
ATOM    478  CA  ILE A  30      -3.361  -9.276  -1.105  1.00 94.46           C  
ATOM    479  HA  ILE A  30      -2.814  -8.501  -0.568  1.00 94.46           H  
ATOM    480  C   ILE A  30      -3.630 -10.441  -0.166  1.00 94.46           C  
ATOM    481  CB  ILE A  30      -4.667  -8.654  -1.632  1.00 94.46           C  
ATOM    482  HB  ILE A  30      -5.278  -9.454  -2.051  1.00 94.46           H  
ATOM    483  O   ILE A  30      -4.218 -11.441  -0.577  1.00 94.46           O  
ATOM    484  CG1 ILE A  30      -4.420  -7.625  -2.759  1.00 94.46           C  
ATOM    485 HG12 ILE A  30      -3.750  -8.039  -3.512  1.00 94.46           H  
ATOM    486 HG13 ILE A  30      -3.955  -6.729  -2.348  1.00 94.46           H  
ATOM    487  CG2 ILE A  30      -5.405  -8.019  -0.436  1.00 94.46           C  
ATOM    488 HG21 ILE A  30      -6.308  -7.501  -0.760  1.00 94.46           H  
ATOM    489 HG22 ILE A  30      -5.701  -8.783   0.282  1.00 94.46           H  
ATOM    490 HG23 ILE A  30      -4.755  -7.301   0.065  1.00 94.46           H  
ATOM    491  CD1 ILE A  30      -5.696  -7.231  -3.504  1.00 94.46           C  
ATOM    492 HD11 ILE A  30      -5.449  -6.530  -4.301  1.00 94.46           H  
ATOM    493 HD12 ILE A  30      -6.145  -8.122  -3.944  1.00 94.46           H  
ATOM    494 HD13 ILE A  30      -6.409  -6.751  -2.834  1.00 94.46           H  
ATOM    495  N   LYS A  31      -3.203 -10.319   1.086  1.00 91.54           N  
ATOM    496  H   LYS A  31      -2.737  -9.458   1.334  1.00 91.54           H  
ATOM    497  CA  LYS A  31      -3.504 -11.256   2.163  1.00 91.54           C  
ATOM    498  HA  LYS A  31      -4.137 -12.057   1.781  1.00 91.54           H  
ATOM    499  C   LYS A  31      -4.279 -10.515   3.239  1.00 91.54           C  
ATOM    500  CB  LYS A  31      -2.201 -11.874   2.681  1.00 91.54           C  
ATOM    501  HB2 LYS A  31      -1.714 -12.400   1.860  1.00 91.54           H  
ATOM    502  HB3 LYS A  31      -1.536 -11.077   3.013  1.00 91.54           H  
ATOM    503  O   LYS A  31      -3.821  -9.497   3.734  1.00 91.54           O  
ATOM    504  CG  LYS A  31      -2.438 -12.859   3.836  1.00 91.54           C  
ATOM    505  HG2 LYS A  31      -3.044 -13.695   3.487  1.00 91.54           H  
ATOM    506  HG3 LYS A  31      -2.959 -12.356   4.651  1.00 91.54           H  
ATOM    507  CD  LYS A  31      -1.094 -13.371   4.360  1.00 91.54           C  
ATOM    508  HD2 LYS A  31      -0.574 -13.912   3.570  1.00 91.54           H  
ATOM    509  HD3 LYS A  31      -0.492 -12.513   4.660  1.00 91.54           H  
ATOM    510  CE  LYS A  31      -1.312 -14.283   5.567  1.00 91.54           C  
ATOM    511  HE2 LYS A  31      -1.960 -13.755   6.266  1.00 91.54           H  
ATOM    512  HE3 LYS A  31      -1.823 -15.191   5.248  1.00 91.54           H  
ATOM    513  NZ  LYS A  31      -0.021 -14.599   6.225  1.00 91.54           N  
ATOM    514  HZ1 LYS A  31      -0.169 -15.148   7.060  1.00 91.54           H  
ATOM    515  HZ2 LYS A  31       0.590 -15.102   5.597  1.00 91.54           H  
ATOM    516  HZ3 LYS A  31       0.438 -13.739   6.486  1.00 91.54           H  
ATOM    517  N   VAL A  32      -5.429 -11.034   3.630  1.00 86.55           N  
ATOM    518  H   VAL A  32      -5.764 -11.868   3.170  1.00 86.55           H  
ATOM    519  CA  VAL A  32      -6.209 -10.492   4.746  1.00 86.55           C  
ATOM    520  HA  VAL A  32      -5.830  -9.519   5.059  1.00 86.55           H  
ATOM    521  C   VAL A  32      -6.098 -11.453   5.906  1.00 86.55           C  
ATOM    522  CB  VAL A  32      -7.675 -10.330   4.345  1.00 86.55           C  
ATOM    523  HB  VAL A  32      -8.080 -11.303   4.069  1.00 86.55           H  
ATOM    524  O   VAL A  32      -6.309 -12.640   5.699  1.00 86.55           O  
ATOM    525  CG1 VAL A  32      -8.502  -9.768   5.499  1.00 86.55           C  
ATOM    526 HG11 VAL A  32      -8.268  -8.717   5.669  1.00 86.55           H  
ATOM    527 HG12 VAL A  32      -8.343 -10.323   6.423  1.00 86.55           H  
ATOM    528 HG13 VAL A  32      -9.556  -9.908   5.256  1.00 86.55           H  
ATOM    529  CG2 VAL A  32      -7.807  -9.393   3.147  1.00 86.55           C  
ATOM    530 HG21 VAL A  32      -7.362  -8.428   3.390  1.00 86.55           H  
ATOM    531 HG22 VAL A  32      -8.866  -9.274   2.919  1.00 86.55           H  
ATOM    532 HG23 VAL A  32      -7.319  -9.816   2.268  1.00 86.55           H  
ATOM    533  N   LEU A  33      -5.779 -10.966   7.102  1.00 76.66           N  
ATOM    534  H   LEU A  33      -5.551  -9.986   7.185  1.00 76.66           H  
ATOM    535  CA  LEU A  33      -5.852 -11.738   8.338  1.00 76.66           C  
ATOM    536  HA  LEU A  33      -6.117 -12.772   8.117  1.00 76.66           H  
ATOM    537  C   LEU A  33      -6.961 -11.175   9.227  1.00 76.66           C  
ATOM    538  CB  LEU A  33      -4.482 -11.705   9.032  1.00 76.66           C  
ATOM    539  HB2 LEU A  33      -4.586 -12.064  10.056  1.00 76.66           H  
ATOM    540  HB3 LEU A  33      -4.158 -10.664   9.062  1.00 76.66           H  
ATOM    541  O   LEU A  33      -6.934  -9.995   9.578  1.00 76.66           O  
ATOM    542  CG  LEU A  33      -3.383 -12.501   8.318  1.00 76.66           C  
ATOM    543  HG  LEU A  33      -3.371 -12.262   7.254  1.00 76.66           H  
ATOM    544  CD1 LEU A  33      -2.018 -12.146   8.910  1.00 76.66           C  
ATOM    545 HD11 LEU A  33      -1.999 -12.367   9.977  1.00 76.66           H  
ATOM    546 HD12 LEU A  33      -1.831 -11.082   8.767  1.00 76.66           H  
ATOM    547 HD13 LEU A  33      -1.228 -12.704   8.408  1.00 76.66           H  
ATOM    548  CD2 LEU A  33      -3.600 -14.002   8.493  1.00 76.66           C  
ATOM    549 HD21 LEU A  33      -2.832 -14.574   7.972  1.00 76.66           H  
ATOM    550 HD22 LEU A  33      -4.584 -14.272   8.109  1.00 76.66           H  
ATOM    551 HD23 LEU A  33      -3.572 -14.256   9.553  1.00 76.66           H  
ATOM    552  N   GLY A  34      -7.909 -12.038   9.584  1.00 67.13           N  
ATOM    553  H   GLY A  34      -7.880 -12.976   9.210  1.00 67.13           H  
ATOM    554  CA  GLY A  34      -8.999 -11.702  10.490  1.00 67.13           C  
ATOM    555  HA2 GLY A  34      -9.890 -12.259  10.201  1.00 67.13           H  
ATOM    556  HA3 GLY A  34      -9.212 -10.636  10.416  1.00 67.13           H  
ATOM    557  C   GLY A  34      -8.701 -12.003  11.949  1.00 67.13           C  
ATOM    558  O   GLY A  34      -7.931 -12.919  12.255  1.00 67.13           O  
ATOM    559  N   ASP A  35      -9.348 -11.230  12.816  1.00 62.35           N  
ATOM    560  H   ASP A  35      -9.979 -10.518  12.479  1.00 62.35           H  
ATOM    561  CA  ASP A  35      -9.411 -11.459  14.252  1.00 62.35           C  
ATOM    562  HA  ASP A  35      -8.499 -11.963  14.573  1.00 62.35           H  
ATOM    563  C   ASP A  35     -10.588 -12.375  14.604  1.00 62.35           C  
ATOM    564  CB  ASP A  35      -9.505 -10.097  14.935  1.00 62.35           C  
ATOM    565  HB2 ASP A  35      -8.740  -9.446  14.512  1.00 62.35           H  
ATOM    566  HB3 ASP A  35     -10.485  -9.665  14.733  1.00 62.35           H  
ATOM    567  O   ASP A  35     -11.628 -12.340  13.943  1.00 62.35           O  
ATOM    568  CG  ASP A  35      -9.282 -10.162  16.433  1.00 62.35           C  
ATOM    569  OD1 ASP A  35      -8.916 -11.276  16.870  1.00 62.35           O  
ATOM    570  OD2 ASP A  35      -9.452  -9.073  17.019  1.00 62.35           O  
ATOM    571  N   LYS A  36     -10.396 -13.273  15.572  1.00 54.06           N  
ATOM    572  H   LYS A  36      -9.646 -13.067  16.216  1.00 54.06           H  
ATOM    573  CA  LYS A  36     -11.355 -14.348  15.871  1.00 54.06           C  
ATOM    574  HA  LYS A  36     -11.905 -14.584  14.960  1.00 54.06           H  
ATOM    575  C   LYS A  36     -12.412 -13.917  16.886  1.00 54.06           C  
ATOM    576  CB  LYS A  36     -10.584 -15.591  16.340  1.00 54.06           C  
ATOM    577  HB2 LYS A  36     -10.012 -15.329  17.230  1.00 54.06           H  
ATOM    578  HB3 LYS A  36      -9.885 -15.893  15.560  1.00 54.06           H  
ATOM    579  O   LYS A  36     -13.523 -14.448  16.834  1.00 54.06           O  
ATOM    580  CG  LYS A  36     -11.522 -16.763  16.672  1.00 54.06           C  
ATOM    581  HG2 LYS A  36     -12.101 -17.028  15.787  1.00 54.06           H  
ATOM    582  HG3 LYS A  36     -12.201 -16.464  17.471  1.00 54.06           H  
ATOM    583  CD  LYS A  36     -10.748 -17.983  17.176  1.00 54.06           C  
ATOM    584  HD2 LYS A  36     -10.006 -17.646  17.900  1.00 54.06           H  
ATOM    585  HD3 LYS A  36     -10.225 -18.462  16.348  1.00 54.06           H  
ATOM    586  CE  LYS A  36     -11.685 -18.965  17.889  1.00 54.06           C  
ATOM    587  HE2 LYS A  36     -12.126 -18.436  18.734  1.00 54.06           H  
ATOM    588  HE3 LYS A  36     -11.092 -19.786  18.292  1.00 54.06           H  
ATOM    589  NZ  LYS A  36     -12.751 -19.463  16.991  1.00 54.06           N  
ATOM    590  HZ1 LYS A  36     -12.362 -19.913  16.175  1.00 54.06           H  
ATOM    591  HZ2 LYS A  36     -13.289 -18.663  16.690  1.00 54.06           H  
ATOM    592  HZ3 LYS A  36     -13.376 -20.076  17.494  1.00 54.06           H  
ATOM    593  N   ASP A  37     -12.055 -13.053  17.822  1.00 54.99           N  
ATOM    594  H   ASP A  37     -11.126 -12.657  17.822  1.00 54.99           H  
ATOM    595  CA  ASP A  37     -12.905 -12.615  18.935  1.00 54.99           C  
ATOM    596  HA  ASP A  37     -13.818 -13.212  18.955  1.00 54.99           H  
ATOM    597  C   ASP A  37     -13.369 -11.158  18.794  1.00 54.99           C  
ATOM    598  CB  ASP A  37     -12.168 -12.867  20.258  1.00 54.99           C  
ATOM    599  HB2 ASP A  37     -12.741 -12.446  21.084  1.00 54.99           H  
ATOM    600  HB3 ASP A  37     -12.105 -13.945  20.411  1.00 54.99           H  
ATOM    601  O   ASP A  37     -14.269 -10.740  19.523  1.00 54.99           O  
ATOM    602  CG  ASP A  37     -10.760 -12.279  20.263  1.00 54.99           C  
ATOM    603  OD1 ASP A  37     -10.571 -11.322  19.485  1.00 54.99           O  
ATOM    604  OD2 ASP A  37      -9.927 -12.910  20.942  1.00 54.99           O  
ATOM    605  N   GLY A  38     -12.825 -10.427  17.813  1.00 54.70           N  
ATOM    606  H   GLY A  38     -11.945 -10.763  17.450  1.00 54.70           H  
ATOM    607  CA  GLY A  38     -13.200  -9.047  17.523  1.00 54.70           C  
ATOM    608  HA2 GLY A  38     -14.282  -8.969  17.423  1.00 54.70           H  
ATOM    609  HA3 GLY A  38     -12.726  -8.751  16.587  1.00 54.70           H  
ATOM    610  C   GLY A  38     -12.737  -8.067  18.597  1.00 54.70           C  
ATOM    611  O   GLY A  38     -13.264  -6.954  18.661  1.00 54.70           O  
ATOM    612  N   ASP A  39     -11.779  -8.468  19.437  1.00 54.94           N  
ATOM    613  H   ASP A  39     -11.337  -9.367  19.307  1.00 54.94           H  
ATOM    614  CA  ASP A  39     -11.253  -7.642  20.520  1.00 54.94           C  
ATOM    615  HA  ASP A  39     -12.063  -6.996  20.859  1.00 54.94           H  
ATOM    616  C   ASP A  39     -10.129  -6.690  20.061  1.00 54.94           C  
ATOM    617  CB  ASP A  39     -10.896  -8.538  21.721  1.00 54.94           C  
ATOM    618  HB2 ASP A  39     -11.697  -9.260  21.878  1.00 54.94           H  
ATOM    619  HB3 ASP A  39     -10.861  -7.901  22.604  1.00 54.94           H  
ATOM    620  O   ASP A  39      -9.739  -5.782  20.802  1.00 54.94           O  
ATOM    621  CG  ASP A  39      -9.560  -9.282  21.632  1.00 54.94           C  
ATOM    622  OD1 ASP A  39      -8.865  -9.119  20.610  1.00 54.94           O  
ATOM    623  OD2 ASP A  39      -9.191  -9.863  22.679  1.00 54.94           O  
ATOM    624  N   GLY A  40      -9.671  -6.834  18.811  1.00 48.24           N  
ATOM    625  H   GLY A  40      -9.890  -7.708  18.354  1.00 48.24           H  
ATOM    626  CA  GLY A  40      -8.622  -6.013  18.212  1.00 48.24           C  
ATOM    627  HA2 GLY A  40      -8.675  -5.003  18.616  1.00 48.24           H  
ATOM    628  HA3 GLY A  40      -8.784  -5.974  17.135  1.00 48.24           H  
ATOM    629  C   GLY A  40      -7.208  -6.549  18.455  1.00 48.24           C  
ATOM    630  O   GLY A  40      -6.246  -5.907  18.026  1.00 48.24           O  
ATOM    631  N   TYR A  41      -7.060  -7.713  19.092  1.00 45.83           N  
ATOM    632  H   TYR A  41      -7.886  -8.190  19.425  1.00 45.83           H  
ATOM    633  CA  TYR A  41      -5.793  -8.353  19.423  1.00 45.83           C  
ATOM    634  HA  TYR A  41      -4.973  -7.711  19.102  1.00 45.83           H  
ATOM    635  C   TYR A  41      -5.643  -9.690  18.714  1.00 45.83           C  
ATOM    636  CB  TYR A  41      -5.658  -8.552  20.940  1.00 45.83           C  
ATOM    637  HB2 TYR A  41      -4.787  -9.179  21.131  1.00 45.83           H  
ATOM    638  HB3 TYR A  41      -6.519  -9.090  21.335  1.00 45.83           H  
ATOM    639  O   TYR A  41      -5.934 -10.755  19.244  1.00 45.83           O  
ATOM    640  CG  TYR A  41      -5.468  -7.265  21.697  1.00 45.83           C  
ATOM    641  CD1 TYR A  41      -4.200  -6.660  21.700  1.00 45.83           C  
ATOM    642  HD1 TYR A  41      -3.382  -7.126  21.170  1.00 45.83           H  
ATOM    643  CD2 TYR A  41      -6.556  -6.654  22.347  1.00 45.83           C  
ATOM    644  HD2 TYR A  41      -7.529  -7.121  22.307  1.00 45.83           H  
ATOM    645  CE1 TYR A  41      -4.020  -5.419  22.328  1.00 45.83           C  
ATOM    646  HE1 TYR A  41      -3.066  -4.914  22.276  1.00 45.83           H  
ATOM    647  CE2 TYR A  41      -6.373  -5.421  23.003  1.00 45.83           C  
ATOM    648  HE2 TYR A  41      -7.212  -4.924  23.468  1.00 45.83           H  
ATOM    649  OH  TYR A  41      -4.921  -3.555  23.493  1.00 45.83           O  
ATOM    650  HH  TYR A  41      -4.170  -3.156  23.048  1.00 45.83           H  
ATOM    651  CZ  TYR A  41      -5.108  -4.794  22.971  1.00 45.83           C  
ATOM    652  N   ILE A  42      -5.000  -9.686  17.546  1.00 50.54           N  
ATOM    653  H   ILE A  42      -4.784  -8.800  17.110  1.00 50.54           H  
ATOM    654  CA  ILE A  42      -4.661 -10.962  16.921  1.00 50.54           C  
ATOM    655  HA  ILE A  42      -5.421 -11.682  17.224  1.00 50.54           H  
ATOM    656  C   ILE A  42      -3.316 -11.472  17.445  1.00 50.54           C  
ATOM    657  CB  ILE A  42      -4.731 -10.921  15.399  1.00 50.54           C  
ATOM    658  HB  ILE A  42      -3.861 -10.357  15.061  1.00 50.54           H  
ATOM    659  O   ILE A  42      -2.253 -11.205  16.859  1.00 50.54           O  
ATOM    660  CG1 ILE A  42      -5.946 -10.202  14.805  1.00 50.54           C  
ATOM    661 HG12 ILE A  42      -6.821 -10.826  14.984  1.00 50.54           H  
ATOM    662 HG13 ILE A  42      -6.111  -9.246  15.302  1.00 50.54           H  
ATOM    663  CG2 ILE A  42      -4.726 -12.403  14.949  1.00 50.54           C  
ATOM    664 HG21 ILE A  42      -3.803 -12.905  15.239  1.00 50.54           H  
ATOM    665 HG22 ILE A  42      -4.920 -12.515  13.883  1.00 50.54           H  
ATOM    666 HG23 ILE A  42      -5.546 -12.921  15.446  1.00 50.54           H  
ATOM    667  CD1 ILE A  42      -5.807  -9.913  13.305  1.00 50.54           C  
ATOM    668 HD11 ILE A  42      -5.115  -9.081  13.176  1.00 50.54           H  
ATOM    669 HD12 ILE A  42      -5.466 -10.783  12.745  1.00 50.54           H  
ATOM    670 HD13 ILE A  42      -6.781  -9.625  12.908  1.00 50.54           H  
ATOM    671  N   SER A  43      -3.354 -12.283  18.502  1.00 49.81           N  
ATOM    672  H   SER A  43      -4.239 -12.421  18.969  1.00 49.81           H  
ATOM    673  CA  SER A  43      -2.182 -13.051  18.918  1.00 49.81           C  
ATOM    674  HA  SER A  43      -1.377 -12.338  19.096  1.00 49.81           H  
ATOM    675  C   SER A  43      -1.737 -14.005  17.793  1.00 49.81           C  
ATOM    676  CB  SER A  43      -2.438 -13.777  20.245  1.00 49.81           C  
ATOM    677  HB2 SER A  43      -1.481 -13.977  20.726  1.00 49.81           H  
ATOM    678  HB3 SER A  43      -3.037 -13.152  20.907  1.00 49.81           H  
ATOM    679  O   SER A  43      -2.531 -14.464  16.963  1.00 49.81           O  
ATOM    680  OG  SER A  43      -3.086 -15.009  20.031  1.00 49.81           O  
ATOM    681  HG  SER A  43      -4.012 -14.865  20.240  1.00 49.81           H  
ATOM    682  N   ALA A  44      -0.442 -14.335  17.728  1.00 44.50           N  
ATOM    683  H   ALA A  44       0.191 -13.931  18.404  1.00 44.50           H  
ATOM    684  CA  ALA A  44       0.090 -15.259  16.716  1.00 44.50           C  
ATOM    685  HA  ALA A  44      -0.111 -14.837  15.732  1.00 44.50           H  
ATOM    686  C   ALA A  44      -0.578 -16.656  16.750  1.00 44.50           C  
ATOM    687  CB  ALA A  44       1.610 -15.356  16.899  1.00 44.50           C  
ATOM    688  HB1 ALA A  44       2.059 -14.366  16.815  1.00 44.50           H  
ATOM    689  HB2 ALA A  44       2.029 -16.001  16.127  1.00 44.50           H  
ATOM    690  HB3 ALA A  44       1.842 -15.778  17.878  1.00 44.50           H  
ATOM    691  O   ALA A  44      -0.483 -17.400  15.775  1.00 44.50           O  
ATOM    692  N   ALA A  45      -1.270 -16.999  17.844  1.00 43.87           N  
ATOM    693  H   ALA A  45      -1.385 -16.308  18.571  1.00 43.87           H  
ATOM    694  CA  ALA A  45      -2.007 -18.248  18.017  1.00 43.87           C  
ATOM    695  HA  ALA A  45      -1.478 -19.044  17.492  1.00 43.87           H  
ATOM    696  C   ALA A  45      -3.445 -18.212  17.448  1.00 43.87           C  
ATOM    697  CB  ALA A  45      -1.997 -18.574  19.516  1.00 43.87           C  
ATOM    698  HB1 ALA A  45      -0.972 -18.634  19.881  1.00 43.87           H  
ATOM    699  HB2 ALA A  45      -2.532 -17.801  20.067  1.00 43.87           H  
ATOM    700  HB3 ALA A  45      -2.494 -19.529  19.685  1.00 43.87           H  
ATOM    701  O   ALA A  45      -4.044 -19.271  17.243  1.00 43.87           O  
ATOM    702  N   GLU A  46      -3.995 -17.027  17.162  1.00 49.59           N  
ATOM    703  H   GLU A  46      -3.471 -16.194  17.390  1.00 49.59           H  
ATOM    704  CA  GLU A  46      -5.431 -16.828  16.884  1.00 49.59           C  
ATOM    705  HA  GLU A  46      -5.958 -17.771  17.030  1.00 49.59           H  
ATOM    706  C   GLU A  46      -5.753 -16.422  15.440  1.00 49.59           C  
ATOM    707  CB  GLU A  46      -5.999 -15.841  17.912  1.00 49.59           C  
ATOM    708  HB2 GLU A  46      -6.967 -15.464  17.581  1.00 49.59           H  
ATOM    709  HB3 GLU A  46      -5.308 -15.005  18.020  1.00 49.59           H  
ATOM    710  O   GLU A  46      -6.909 -16.489  15.016  1.00 49.59           O  
ATOM    711  CG  GLU A  46      -6.189 -16.605  19.232  1.00 49.59           C  
ATOM    712  HG2 GLU A  46      -5.342 -17.270  19.399  1.00 49.59           H  
ATOM    713  HG3 GLU A  46      -7.070 -17.239  19.129  1.00 49.59           H  
ATOM    714  CD  GLU A  46      -6.317 -15.723  20.469  1.00 49.59           C  
ATOM    715  OE1 GLU A  46      -6.938 -16.245  21.422  1.00 49.59           O  
ATOM    716  OE2 GLU A  46      -5.596 -14.702  20.505  1.00 49.59           O  
ATOM    717  N   ALA A  47      -4.733 -16.124  14.632  1.00 52.09           N  
ATOM    718  H   ALA A  47      -3.815 -16.090  15.050  1.00 52.09           H  
ATOM    719  CA  ALA A  47      -4.872 -15.846  13.204  1.00 52.09           C  
ATOM    720  HA  ALA A  47      -5.622 -15.065  13.076  1.00 52.09           H  
ATOM    721  C   ALA A  47      -5.334 -17.097  12.424  1.00 52.09           C  
ATOM    722  CB  ALA A  47      -3.523 -15.315  12.704  1.00 52.09           C  
ATOM    723  HB1 ALA A  47      -2.760 -16.088  12.798  1.00 52.09           H  
ATOM    724  HB2 ALA A  47      -3.610 -15.020  11.659  1.00 52.09           H  
ATOM    725  HB3 ALA A  47      -3.223 -14.457  13.306  1.00 52.09           H  
ATOM    726  O   ALA A  47      -4.512 -17.878  11.943  1.00 52.09           O  
ATOM    727  N   LYS A  48      -6.651 -17.320  12.298  1.00 55.28           N  
ATOM    728  H   LYS A  48      -7.252 -16.725  12.851  1.00 55.28           H  
ATOM    729  CA  LYS A  48      -7.199 -18.555  11.693  1.00 55.28           C  
ATOM    730  HA  LYS A  48      -6.358 -19.190  11.417  1.00 55.28           H  
ATOM    731  C   LYS A  48      -7.914 -18.409  10.354  1.00 55.28           C  
ATOM    732  CB  LYS A  48      -8.037 -19.339  12.719  1.00 55.28           C  
ATOM    733  HB2 LYS A  48      -8.872 -19.823  12.211  1.00 55.28           H  
ATOM    734  HB3 LYS A  48      -8.445 -18.667  13.475  1.00 55.28           H  
ATOM    735  O   LYS A  48      -8.170 -19.433   9.724  1.00 55.28           O  
ATOM    736  CG  LYS A  48      -7.179 -20.425  13.383  1.00 55.28           C  
ATOM    737  HG2 LYS A  48      -6.648 -20.985  12.613  1.00 55.28           H  
ATOM    738  HG3 LYS A  48      -6.448 -19.954  14.041  1.00 55.28           H  
ATOM    739  CD  LYS A  48      -8.036 -21.414  14.180  1.00 55.28           C  
ATOM    740  HD2 LYS A  48      -8.529 -20.882  14.993  1.00 55.28           H  
ATOM    741  HD3 LYS A  48      -8.782 -21.858  13.521  1.00 55.28           H  
ATOM    742  CE  LYS A  48      -7.121 -22.506  14.742  1.00 55.28           C  
ATOM    743  HE2 LYS A  48      -6.378 -22.031  15.383  1.00 55.28           H  
ATOM    744  HE3 LYS A  48      -6.585 -22.970  13.913  1.00 55.28           H  
ATOM    745  NZ  LYS A  48      -7.876 -23.530  15.504  1.00 55.28           N  
ATOM    746  HZ1 LYS A  48      -8.328 -23.102  16.299  1.00 55.28           H  
ATOM    747  HZ2 LYS A  48      -7.236 -24.228  15.857  1.00 55.28           H  
ATOM    748  HZ3 LYS A  48      -8.563 -23.982  14.918  1.00 55.28           H  
ATOM    749  N   GLN A  49      -8.199 -17.202   9.872  1.00 60.16           N  
ATOM    750  H   GLN A  49      -7.972 -16.383  10.417  1.00 60.16           H  
ATOM    751  CA  GLN A  49      -8.702 -17.021   8.506  1.00 60.16           C  
ATOM    752  HA  GLN A  49      -8.614 -17.960   7.961  1.00 60.16           H  
ATOM    753  C   GLN A  49      -7.817 -16.041   7.756  1.00 60.16           C  
ATOM    754  CB  GLN A  49     -10.197 -16.657   8.488  1.00 60.16           C  
ATOM    755  HB2 GLN A  49     -10.464 -16.305   7.492  1.00 60.16           H  
ATOM    756  HB3 GLN A  49     -10.408 -15.868   9.210  1.00 60.16           H  
ATOM    757  O   GLN A  49      -7.774 -14.852   8.068  1.00 60.16           O  
ATOM    758  CG  GLN A  49     -11.026 -17.913   8.806  1.00 60.16           C  
ATOM    759  HG2 GLN A  49     -10.809 -18.235   9.825  1.00 60.16           H  
ATOM    760  HG3 GLN A  49     -10.724 -18.714   8.130  1.00 60.16           H  
ATOM    761  CD  GLN A  49     -12.538 -17.753   8.682  1.00 60.16           C  
ATOM    762  NE2 GLN A  49     -13.263 -18.846   8.787  1.00 60.16           N  
ATOM    763 HE21 GLN A  49     -12.810 -19.744   8.874  1.00 60.16           H  
ATOM    764 HE22 GLN A  49     -14.255 -18.742   8.630  1.00 60.16           H  
ATOM    765  OE1 GLN A  49     -13.117 -16.691   8.513  1.00 60.16           O  
ATOM    766  N   SER A  50      -7.084 -16.589   6.785  1.00 71.07           N  
ATOM    767  H   SER A  50      -7.159 -17.583   6.620  1.00 71.07           H  
ATOM    768  CA  SER A  50      -6.379 -15.804   5.791  1.00 71.07           C  
ATOM    769  HA  SER A  50      -6.552 -14.759   6.047  1.00 71.07           H  
ATOM    770  C   SER A  50      -6.967 -16.052   4.415  1.00 71.07           C  
ATOM    771  CB  SER A  50      -4.865 -16.035   5.819  1.00 71.07           C  
ATOM    772  HB2 SER A  50      -4.385 -15.258   5.224  1.00 71.07           H  
ATOM    773  HB3 SER A  50      -4.507 -15.973   6.847  1.00 71.07           H  
ATOM    774  O   SER A  50      -6.908 -17.182   3.932  1.00 71.07           O  
ATOM    775  OG  SER A  50      -4.502 -17.298   5.303  1.00 71.07           O  
ATOM    776  HG  SER A  50      -5.199 -17.569   4.702  1.00 71.07           H  
ATOM    777  N   GLU A  51      -7.471 -15.012   3.764  1.00 80.05           N  
ATOM    778  H   GLU A  51      -7.485 -14.112   4.222  1.00 80.05           H  
ATOM    779  CA  GLU A  51      -7.742 -15.055   2.328  1.00 80.05           C  
ATOM    780  HA  GLU A  51      -7.817 -16.092   1.999  1.00 80.05           H  
ATOM    781  C   GLU A  51      -6.573 -14.423   1.584  1.00 80.05           C  
ATOM    782  CB  GLU A  51      -9.066 -14.376   1.970  1.00 80.05           C  
ATOM    783  HB2 GLU A  51      -9.133 -13.401   2.453  1.00 80.05           H  
ATOM    784  HB3 GLU A  51      -9.079 -14.236   0.889  1.00 80.05           H  
ATOM    785  O   GLU A  51      -6.072 -13.371   1.984  1.00 80.05           O  
ATOM    786  CG  GLU A  51     -10.258 -15.255   2.374  1.00 80.05           C  
ATOM    787  HG2 GLU A  51     -10.291 -15.322   3.461  1.00 80.05           H  
ATOM    788  HG3 GLU A  51     -10.102 -16.259   1.979  1.00 80.05           H  
ATOM    789  CD  GLU A  51     -11.597 -14.725   1.839  1.00 80.05           C  
ATOM    790  OE1 GLU A  51     -12.615 -15.020   2.497  1.00 80.05           O  
ATOM    791  OE2 GLU A  51     -11.599 -14.077   0.760  1.00 80.05           O  
ATOM    792  N   LYS A  52      -6.130 -15.073   0.503  1.00 88.16           N  
ATOM    793  H   LYS A  52      -6.619 -15.907   0.213  1.00 88.16           H  
ATOM    794  CA  LYS A  52      -5.086 -14.558  -0.382  1.00 88.16           C  
ATOM    795  HA  LYS A  52      -4.804 -13.568  -0.025  1.00 88.16           H  
ATOM    796  C   LYS A  52      -5.640 -14.403  -1.792  1.00 88.16           C  
ATOM    797  CB  LYS A  52      -3.825 -15.440  -0.334  1.00 88.16           C  
ATOM    798  HB2 LYS A  52      -4.058 -16.425  -0.739  1.00 88.16           H  
ATOM    799  HB3 LYS A  52      -3.511 -15.553   0.704  1.00 88.16           H  
ATOM    800  O   LYS A  52      -6.269 -15.322  -2.310  1.00 88.16           O  
ATOM    801  CG  LYS A  52      -2.672 -14.810  -1.139  1.00 88.16           C  
ATOM    802  HG2 LYS A  52      -2.988 -14.678  -2.174  1.00 88.16           H  
ATOM    803  HG3 LYS A  52      -2.445 -13.829  -0.721  1.00 88.16           H  
ATOM    804  CD  LYS A  52      -1.392 -15.660  -1.145  1.00 88.16           C  
ATOM    805  HD2 LYS A  52      -1.615 -16.644  -1.557  1.00 88.16           H  
ATOM    806  HD3 LYS A  52      -1.016 -15.763  -0.127  1.00 88.16           H  
ATOM    807  CE  LYS A  52      -0.353 -14.946  -2.027  1.00 88.16           C  
ATOM    808  HE2 LYS A  52      -0.794 -14.776  -3.009  1.00 88.16           H  
ATOM    809  HE3 LYS A  52      -0.152 -13.965  -1.597  1.00 88.16           H  
ATOM    810  NZ  LYS A  52       0.922 -15.695  -2.180  1.00 88.16           N  
ATOM    811  HZ1 LYS A  52       1.546 -15.168  -2.774  1.00 88.16           H  
ATOM    812  HZ2 LYS A  52       1.382 -15.827  -1.290  1.00 88.16           H  
ATOM    813  HZ3 LYS A  52       0.766 -16.588  -2.625  1.00 88.16           H  
ATOM    814  N   ARG A  53      -5.349 -13.274  -2.433  1.00 92.42           N  
ATOM    815  H   ARG A  53      -4.849 -12.563  -1.918  1.00 92.42           H  
ATOM    816  CA  ARG A  53      -5.554 -13.062  -3.869  1.00 92.42           C  
ATOM    817  HA  ARG A  53      -5.766 -14.018  -4.347  1.00 92.42           H  
ATOM    818  C   ARG A  53      -4.279 -12.530  -4.497  1.00 92.42           C  
ATOM    819  CB  ARG A  53      -6.742 -12.125  -4.116  1.00 92.42           C  
ATOM    820  HB2 ARG A  53      -6.586 -11.182  -3.592  1.00 92.42           H  
ATOM    821  HB3 ARG A  53      -6.813 -11.921  -5.184  1.00 92.42           H  
ATOM    822  O   ARG A  53      -3.551 -11.779  -3.860  1.00 92.42           O  
ATOM    823  CG  ARG A  53      -8.046 -12.784  -3.647  1.00 92.42           C  
ATOM    824  HG2 ARG A  53      -8.156 -13.757  -4.125  1.00 92.42           H  
ATOM    825  HG3 ARG A  53      -8.027 -12.919  -2.566  1.00 92.42           H  
ATOM    826  CD  ARG A  53      -9.235 -11.911  -4.017  1.00 92.42           C  
ATOM    827  HD2 ARG A  53      -9.095 -10.937  -3.550  1.00 92.42           H  
ATOM    828  HD3 ARG A  53      -9.273 -11.800  -5.101  1.00 92.42           H  
ATOM    829  NE  ARG A  53     -10.491 -12.486  -3.521  1.00 92.42           N  
ATOM    830  HE  ARG A  53     -10.428 -13.202  -2.810  1.00 92.42           H  
ATOM    831  NH1 ARG A  53     -11.882 -11.023  -4.596  1.00 92.42           N  
ATOM    832 HH11 ARG A  53     -12.747 -10.510  -4.502  1.00 92.42           H  
ATOM    833 HH12 ARG A  53     -11.109 -10.681  -5.148  1.00 92.42           H  
ATOM    834  NH2 ARG A  53     -12.701 -12.388  -3.034  1.00 92.42           N  
ATOM    835 HH21 ARG A  53     -13.527 -11.807  -3.034  1.00 92.42           H  
ATOM    836 HH22 ARG A  53     -12.569 -13.047  -2.281  1.00 92.42           H  
ATOM    837  CZ  ARG A  53     -11.683 -11.976  -3.730  1.00 92.42           C  
ATOM    838  N   THR A  54      -4.024 -12.927  -5.734  1.00 95.84           N  
ATOM    839  H   THR A  54      -4.698 -13.510  -6.210  1.00 95.84           H  
ATOM    840  CA  THR A  54      -2.945 -12.380  -6.558  1.00 95.84           C  
ATOM    841  HA  THR A  54      -2.392 -11.620  -6.006  1.00 95.84           H  
ATOM    842  C   THR A  54      -3.581 -11.733  -7.774  1.00 95.84           C  
ATOM    843  CB  THR A  54      -1.950 -13.462  -6.994  1.00 95.84           C  
ATOM    844  HB  THR A  54      -2.466 -14.200  -7.608  1.00 95.84           H  
ATOM    845  O   THR A  54      -4.459 -12.336  -8.391  1.00 95.84           O  
ATOM    846  CG2 THR A  54      -0.787 -12.881  -7.794  1.00 95.84           C  
ATOM    847 HG21 THR A  54      -0.030 -13.641  -7.985  1.00 95.84           H  
ATOM    848 HG22 THR A  54      -0.330 -12.048  -7.260  1.00 95.84           H  
ATOM    849 HG23 THR A  54      -1.136 -12.521  -8.762  1.00 95.84           H  
ATOM    850  OG1 THR A  54      -1.377 -14.127  -5.883  1.00 95.84           O  
ATOM    851  HG1 THR A  54      -0.805 -14.781  -6.292  1.00 95.84           H  
ATOM    852  N   VAL A  55      -3.157 -10.517  -8.095  1.00 96.67           N  
ATOM    853  H   VAL A  55      -2.459 -10.074  -7.515  1.00 96.67           H  
ATOM    854  CA  VAL A  55      -3.615  -9.768  -9.264  1.00 96.67           C  
ATOM    855  HA  VAL A  55      -4.122 -10.434  -9.963  1.00 96.67           H  
ATOM    856  C   VAL A  55      -2.405  -9.190  -9.975  1.00 96.67           C  
ATOM    857  CB  VAL A  55      -4.598  -8.659  -8.842  1.00 96.67           C  
ATOM    858  HB  VAL A  55      -4.204  -8.141  -7.968  1.00 96.67           H  
ATOM    859  O   VAL A  55      -1.565  -8.560  -9.342  1.00 96.67           O  
ATOM    860  CG1 VAL A  55      -4.847  -7.613  -9.931  1.00 96.67           C  
ATOM    861 HG11 VAL A  55      -5.523  -6.846  -9.550  1.00 96.67           H  
ATOM    862 HG12 VAL A  55      -3.917  -7.112 -10.200  1.00 96.67           H  
ATOM    863 HG13 VAL A  55      -5.274  -8.073 -10.822  1.00 96.67           H  
ATOM    864  CG2 VAL A  55      -5.952  -9.282  -8.479  1.00 96.67           C  
ATOM    865 HG21 VAL A  55      -6.680  -8.490  -8.300  1.00 96.67           H  
ATOM    866 HG22 VAL A  55      -5.854  -9.891  -7.581  1.00 96.67           H  
ATOM    867 HG23 VAL A  55      -6.309  -9.902  -9.301  1.00 96.67           H  
ATOM    868  N   THR A  56      -2.348  -9.359 -11.289  1.00 97.79           N  
ATOM    869  H   THR A  56      -3.061  -9.905 -11.751  1.00 97.79           H  
ATOM    870  CA  THR A  56      -1.448  -8.591 -12.150  1.00 97.79           C  
ATOM    871  HA  THR A  56      -0.577  -8.268 -11.581  1.00 97.79           H  
ATOM    872  C   THR A  56      -2.201  -7.363 -12.651  1.00 97.79           C  
ATOM    873  CB  THR A  56      -0.957  -9.437 -13.330  1.00 97.79           C  
ATOM    874  HB  THR A  56      -1.797  -9.638 -13.994  1.00 97.79           H  
ATOM    875  O   THR A  56      -3.296  -7.500 -13.188  1.00 97.79           O  
ATOM    876  CG2 THR A  56       0.138  -8.733 -14.126  1.00 97.79           C  
ATOM    877 HG21 THR A  56       0.963  -8.457 -13.469  1.00 97.79           H  
ATOM    878 HG22 THR A  56      -0.264  -7.838 -14.600  1.00 97.79           H  
ATOM    879 HG23 THR A  56       0.505  -9.402 -14.905  1.00 97.79           H  
ATOM    880  OG1 THR A  56      -0.454 -10.680 -12.885  1.00 97.79           O  
ATOM    881  HG1 THR A  56       0.342 -10.554 -12.364  1.00 97.79           H  
ATOM    882  N   VAL A  57      -1.625  -6.177 -12.470  1.00 97.71           N  
ATOM    883  H   VAL A  57      -0.738  -6.152 -11.988  1.00 97.71           H  
ATOM    884  CA  VAL A  57      -2.170  -4.897 -12.939  1.00 97.71           C  
ATOM    885  HA  VAL A  57      -3.168  -5.051 -13.351  1.00 97.71           H  
ATOM    886  C   VAL A  57      -1.261  -4.384 -14.050  1.00 97.71           C  
ATOM    887  CB  VAL A  57      -2.278  -3.875 -11.789  1.00 97.71           C  
ATOM    888  HB  VAL A  57      -1.278  -3.560 -11.490  1.00 97.71           H  
ATOM    889  O   VAL A  57      -0.082  -4.098 -13.814  1.00 97.71           O  
ATOM    890  CG1 VAL A  57      -3.074  -2.642 -12.227  1.00 97.71           C  
ATOM    891 HG11 VAL A  57      -2.608  -2.178 -13.096  1.00 97.71           H  
ATOM    892 HG12 VAL A  57      -3.115  -1.909 -11.421  1.00 97.71           H  
ATOM    893 HG13 VAL A  57      -4.091  -2.926 -12.498  1.00 97.71           H  
ATOM    894  CG2 VAL A  57      -2.975  -4.447 -10.548  1.00 97.71           C  
ATOM    895 HG21 VAL A  57      -3.064  -3.668  -9.792  1.00 97.71           H  
ATOM    896 HG22 VAL A  57      -2.385  -5.261 -10.127  1.00 97.71           H  
ATOM    897 HG23 VAL A  57      -3.968  -4.806 -10.817  1.00 97.71           H  
ATOM    898  N   ASN A  58      -1.773  -4.292 -15.274  1.00 97.99           N  
ATOM    899  H   ASN A  58      -2.751  -4.502 -15.412  1.00 97.99           H  
ATOM    900  CA  ASN A  58      -1.008  -3.819 -16.425  1.00 97.99           C  
ATOM    901  HA  ASN A  58      -0.032  -4.303 -16.395  1.00 97.99           H  
ATOM    902  C   ASN A  58      -0.787  -2.295 -16.374  1.00 97.99           C  
ATOM    903  CB  ASN A  58      -1.712  -4.255 -17.718  1.00 97.99           C  
ATOM    904  HB2 ASN A  58      -1.190  -3.864 -18.591  1.00 97.99           H  
ATOM    905  HB3 ASN A  58      -2.726  -3.854 -17.736  1.00 97.99           H  
ATOM    906  O   ASN A  58      -1.491  -1.590 -15.649  1.00 97.99           O  
ATOM    907  CG  ASN A  58      -1.745  -5.762 -17.844  1.00 97.99           C  
ATOM    908  ND2 ASN A  58      -2.908  -6.353 -17.740  1.00 97.99           N  
ATOM    909 HD21 ASN A  58      -2.914  -7.362 -17.696  1.00 97.99           H  
ATOM    910 HD22 ASN A  58      -3.659  -5.819 -17.327  1.00 97.99           H  
ATOM    911  OD1 ASN A  58      -0.720  -6.409 -18.002  1.00 97.99           O  
ATOM    912  N   PRO A  59       0.183  -1.757 -17.133  1.00 97.86           N  
ATOM    913  CA  PRO A  59       0.395  -0.313 -17.241  1.00 97.86           C  
ATOM    914  HA  PRO A  59       0.794   0.055 -16.296  1.00 97.86           H  
ATOM    915  C   PRO A  59      -0.888   0.451 -17.597  1.00 97.86           C  
ATOM    916  CB  PRO A  59       1.455  -0.154 -18.335  1.00 97.86           C  
ATOM    917  HB2 PRO A  59       2.057   0.744 -18.201  1.00 97.86           H  
ATOM    918  HB3 PRO A  59       0.989  -0.147 -19.320  1.00 97.86           H  
ATOM    919  O   PRO A  59      -1.541   0.145 -18.595  1.00 97.86           O  
ATOM    920  CG  PRO A  59       2.277  -1.429 -18.182  1.00 97.86           C  
ATOM    921  HG2 PRO A  59       2.841  -1.665 -19.085  1.00 97.86           H  
ATOM    922  HG3 PRO A  59       2.935  -1.328 -17.320  1.00 97.86           H  
ATOM    923  CD  PRO A  59       1.204  -2.471 -17.889  1.00 97.86           C  
ATOM    924  HD2 PRO A  59       1.632  -3.294 -17.317  1.00 97.86           H  
ATOM    925  HD3 PRO A  59       0.783  -2.834 -18.827  1.00 97.86           H  
ATOM    926  N   GLY A  60      -1.237   1.455 -16.790  1.00 97.01           N  
ATOM    927  H   GLY A  60      -0.707   1.598 -15.942  1.00 97.01           H  
ATOM    928  CA  GLY A  60      -2.438   2.277 -16.959  1.00 97.01           C  
ATOM    929  HA2 GLY A  60      -2.525   2.574 -18.004  1.00 97.01           H  
ATOM    930  HA3 GLY A  60      -2.329   3.174 -16.349  1.00 97.01           H  
ATOM    931  C   GLY A  60      -3.753   1.600 -16.552  1.00 97.01           C  
ATOM    932  O   GLY A  60      -4.810   2.211 -16.699  1.00 97.01           O  
ATOM    933  N   GLU A  61      -3.711   0.362 -16.053  1.00 97.53           N  
ATOM    934  H   GLU A  61      -2.814  -0.087 -15.937  1.00 97.53           H  
ATOM    935  CA  GLU A  61      -4.889  -0.383 -15.608  1.00 97.53           C  
ATOM    936  HA  GLU A  61      -5.722  -0.116 -16.258  1.00 97.53           H  
ATOM    937  C   GLU A  61      -5.281  -0.014 -14.167  1.00 97.53           C  
ATOM    938  CB  GLU A  61      -4.635  -1.893 -15.781  1.00 97.53           C  
ATOM    939  HB2 GLU A  61      -3.901  -2.214 -15.041  1.00 97.53           H  
ATOM    940  HB3 GLU A  61      -4.226  -2.062 -16.776  1.00 97.53           H  
ATOM    941  O   GLU A  61      -4.430   0.244 -13.308  1.00 97.53           O  
ATOM    942  CG  GLU A  61      -5.892  -2.763 -15.626  1.00 97.53           C  
ATOM    943  HG2 GLU A  61      -6.637  -2.422 -16.345  1.00 97.53           H  
ATOM    944  HG3 GLU A  61      -6.301  -2.621 -14.625  1.00 97.53           H  
ATOM    945  CD  GLU A  61      -5.627  -4.266 -15.841  1.00 97.53           C  
ATOM    946  OE1 GLU A  61      -6.617  -5.027 -15.872  1.00 97.53           O  
ATOM    947  OE2 GLU A  61      -4.449  -4.669 -16.005  1.00 97.53           O  
ATOM    948  N   GLU A  62      -6.589  -0.032 -13.901  1.00 97.58           N  
ATOM    949  H   GLU A  62      -7.224  -0.289 -14.643  1.00 97.58           H  
ATOM    950  CA  GLU A  62      -7.164   0.001 -12.557  1.00 97.58           C  
ATOM    951  HA  GLU A  62      -6.342   0.024 -11.842  1.00 97.58           H  
ATOM    952  C   GLU A  62      -7.969  -1.286 -12.324  1.00 97.58           C  
ATOM    953  CB  GLU A  62      -7.992   1.285 -12.342  1.00 97.58           C  
ATOM    954  HB2 GLU A  62      -7.350   2.136 -12.568  1.00 97.58           H  
ATOM    955  HB3 GLU A  62      -8.836   1.295 -13.031  1.00 97.58           H  
ATOM    956  O   GLU A  62      -8.846  -1.628 -13.118  1.00 97.58           O  
ATOM    957  CG  GLU A  62      -8.512   1.430 -10.895  1.00 97.58           C  
ATOM    958  HG2 GLU A  62      -7.670   1.313 -10.214  1.00 97.58           H  
ATOM    959  HG3 GLU A  62      -9.217   0.624 -10.693  1.00 97.58           H  
ATOM    960  CD  GLU A  62      -9.192   2.782 -10.581  1.00 97.58           C  
ATOM    961  OE1 GLU A  62      -9.802   2.894  -9.486  1.00 97.58           O  
ATOM    962  OE2 GLU A  62      -9.064   3.742 -11.378  1.00 97.58           O  
ATOM    963  N   VAL A  63      -7.673  -2.001 -11.237  1.00 97.24           N  
ATOM    964  H   VAL A  63      -6.968  -1.631 -10.616  1.00 97.24           H  
ATOM    965  CA  VAL A  63      -8.329  -3.262 -10.860  1.00 97.24           C  
ATOM    966  HA  VAL A  63      -9.137  -3.463 -11.563  1.00 97.24           H  
ATOM    967  C   VAL A  63      -8.939  -3.128  -9.469  1.00 97.24           C  
ATOM    968  CB  VAL A  63      -7.354  -4.459 -10.920  1.00 97.24           C  
ATOM    969  HB  VAL A  63      -6.526  -4.289 -10.233  1.00 97.24           H  
ATOM    970  O   VAL A  63      -8.286  -2.658  -8.540  1.00 97.24           O  
ATOM    971  CG1 VAL A  63      -8.061  -5.764 -10.519  1.00 97.24           C  
ATOM    972 HG11 VAL A  63      -8.985  -5.873 -11.087  1.00 97.24           H  
ATOM    973 HG12 VAL A  63      -8.285  -5.762  -9.452  1.00 97.24           H  
ATOM    974 HG13 VAL A  63      -7.426  -6.621 -10.742  1.00 97.24           H  
ATOM    975  CG2 VAL A  63      -6.782  -4.655 -12.328  1.00 97.24           C  
ATOM    976 HG21 VAL A  63      -6.216  -3.773 -12.625  1.00 97.24           H  
ATOM    977 HG22 VAL A  63      -7.584  -4.811 -13.050  1.00 97.24           H  
ATOM    978 HG23 VAL A  63      -6.109  -5.512 -12.354  1.00 97.24           H  
ATOM    979  N   GLU A  64     -10.178  -3.589  -9.295  1.00 97.35           N  
ATOM    980  H   GLU A  64     -10.660  -3.985 -10.090  1.00 97.35           H  
ATOM    981  CA  GLU A  64     -10.831  -3.682  -7.986  1.00 97.35           C  
ATOM    982  HA  GLU A  64     -10.234  -3.130  -7.260  1.00 97.35           H  
ATOM    983  C   GLU A  64     -10.899  -5.141  -7.509  1.00 97.35           C  
ATOM    984  CB  GLU A  64     -12.213  -2.999  -8.014  1.00 97.35           C  
ATOM    985  HB2 GLU A  64     -12.888  -3.565  -8.657  1.00 97.35           H  
ATOM    986  HB3 GLU A  64     -12.101  -1.996  -8.425  1.00 97.35           H  
ATOM    987  O   GLU A  64     -11.356  -6.034  -8.222  1.00 97.35           O  
ATOM    988  CG  GLU A  64     -12.822  -2.885  -6.605  1.00 97.35           C  
ATOM    989  HG2 GLU A  64     -12.961  -3.885  -6.194  1.00 97.35           H  
ATOM    990  HG3 GLU A  64     -12.116  -2.366  -5.956  1.00 97.35           H  
ATOM    991  CD  GLU A  64     -14.168  -2.138  -6.586  1.00 97.35           C  
ATOM    992  OE1 GLU A  64     -15.212  -2.824  -6.532  1.00 97.35           O  
ATOM    993  OE2 GLU A  64     -14.163  -0.881  -6.522  1.00 97.35           O  
ATOM    994  N   VAL A  65     -10.474  -5.384  -6.269  1.00 94.84           N  
ATOM    995  H   VAL A  65     -10.066  -4.613  -5.760  1.00 94.84           H  
ATOM    996  CA  VAL A  65     -10.525  -6.684  -5.597  1.00 94.84           C  
ATOM    997  HA  VAL A  65     -10.972  -7.413  -6.274  1.00 94.84           H  
ATOM    998  C   VAL A  65     -11.398  -6.568  -4.354  1.00 94.84           C  
ATOM    999  CB  VAL A  65      -9.116  -7.185  -5.228  1.00 94.84           C  
ATOM   1000  HB  VAL A  65      -8.694  -6.563  -4.439  1.00 94.84           H  
ATOM   1001  O   VAL A  65     -11.084  -5.815  -3.440  1.00 94.84           O  
ATOM   1002  CG1 VAL A  65      -9.198  -8.630  -4.726  1.00 94.84           C  
ATOM   1003 HG11 VAL A  65      -9.834  -8.686  -3.843  1.00 94.84           H  
ATOM   1004 HG12 VAL A  65      -8.200  -8.974  -4.454  1.00 94.84           H  
ATOM   1005 HG13 VAL A  65      -9.590  -9.267  -5.518  1.00 94.84           H  
ATOM   1006  CG2 VAL A  65      -8.162  -7.162  -6.425  1.00 94.84           C  
ATOM   1007 HG21 VAL A  65      -8.605  -7.695  -7.266  1.00 94.84           H  
ATOM   1008 HG22 VAL A  65      -7.968  -6.132  -6.725  1.00 94.84           H  
ATOM   1009 HG23 VAL A  65      -7.207  -7.614  -6.156  1.00 94.84           H  
ATOM   1010  N   THR A  66     -12.487  -7.337  -4.295  1.00 92.63           N  
ATOM   1011  H   THR A  66     -12.728  -7.885  -5.107  1.00 92.63           H  
ATOM   1012  CA  THR A  66     -13.413  -7.324  -3.147  1.00 92.63           C  
ATOM   1013  HA  THR A  66     -13.174  -6.486  -2.492  1.00 92.63           H  
ATOM   1014  C   THR A  66     -13.314  -8.601  -2.325  1.00 92.63           C  
ATOM   1015  CB  THR A  66     -14.862  -7.118  -3.603  1.00 92.63           C  
ATOM   1016  HB  THR A  66     -15.149  -7.909  -4.296  1.00 92.63           H  
ATOM   1017  O   THR A  66     -13.517  -9.691  -2.862  1.00 92.63           O  
ATOM   1018  CG2 THR A  66     -15.844  -7.092  -2.429  1.00 92.63           C  
ATOM   1019 HG21 THR A  66     -16.831  -6.801  -2.788  1.00 92.63           H  
ATOM   1020 HG22 THR A  66     -15.512  -6.374  -1.680  1.00 92.63           H  
ATOM   1021 HG23 THR A  66     -15.924  -8.080  -1.975  1.00 92.63           H  
ATOM   1022  OG1 THR A  66     -15.002  -5.872  -4.240  1.00 92.63           O  
ATOM   1023  HG1 THR A  66     -14.486  -5.839  -5.049  1.00 92.63           H  
ATOM   1024  N   PHE A  67     -13.085  -8.462  -1.026  1.00 88.56           N  
ATOM   1025  H   PHE A  67     -12.967  -7.525  -0.668  1.00 88.56           H  
ATOM   1026  CA  PHE A  67     -13.200  -9.518  -0.025  1.00 88.56           C  
ATOM   1027  HA  PHE A  67     -13.223 -10.493  -0.511  1.00 88.56           H  
ATOM   1028  C   PHE A  67     -14.507  -9.337   0.750  1.00 88.56           C  
ATOM   1029  CB  PHE A  67     -11.989  -9.487   0.908  1.00 88.56           C  
ATOM   1030  HB2 PHE A  67     -11.961  -8.526   1.421  1.00 88.56           H  
ATOM   1031  HB3 PHE A  67     -12.127 -10.268   1.656  1.00 88.56           H  
ATOM   1032  O   PHE A  67     -14.959  -8.212   0.965  1.00 88.56           O  
ATOM   1033  CG  PHE A  67     -10.658  -9.714   0.222  1.00 88.56           C  
ATOM   1034  CD1 PHE A  67     -10.029 -10.968   0.314  1.00 88.56           C  
ATOM   1035  HD1 PHE A  67     -10.493 -11.768   0.872  1.00 88.56           H  
ATOM   1036  CD2 PHE A  67     -10.044  -8.675  -0.505  1.00 88.56           C  
ATOM   1037  HD2 PHE A  67     -10.520  -7.708  -0.575  1.00 88.56           H  
ATOM   1038  CE1 PHE A  67      -8.784 -11.178  -0.301  1.00 88.56           C  
ATOM   1039  HE1 PHE A  67      -8.290 -12.133  -0.198  1.00 88.56           H  
ATOM   1040  CE2 PHE A  67      -8.808  -8.889  -1.134  1.00 88.56           C  
ATOM   1041  HE2 PHE A  67      -8.344  -8.088  -1.689  1.00 88.56           H  
ATOM   1042  CZ  PHE A  67      -8.175 -10.140  -1.024  1.00 88.56           C  
ATOM   1043  HZ  PHE A  67      -7.212 -10.306  -1.483  1.00 88.56           H  
ATOM   1044  N   SER A  68     -15.127 -10.440   1.156  1.00 84.76           N  
ATOM   1045  H   SER A  68     -14.684 -11.339   1.030  1.00 84.76           H  
ATOM   1046  CA  SER A  68     -16.373 -10.430   1.925  1.00 84.76           C  
ATOM   1047  HA  SER A  68     -16.535  -9.443   2.359  1.00 84.76           H  
ATOM   1048  C   SER A  68     -16.255 -11.424   3.059  1.00 84.76           C  
ATOM   1049  CB  SER A  68     -17.585 -10.771   1.056  1.00 84.76           C  
ATOM   1050  HB2 SER A  68     -18.490 -10.703   1.660  1.00 84.76           H  
ATOM   1051  HB3 SER A  68     -17.490 -11.783   0.664  1.00 84.76           H  
ATOM   1052  O   SER A  68     -15.779 -12.539   2.860  1.00 84.76           O  
ATOM   1053  OG  SER A  68     -17.665  -9.851  -0.017  1.00 84.76           O  
ATOM   1054  HG  SER A  68     -17.228  -9.051   0.285  1.00 84.76           H  
ATOM   1055  N   ALA A  69     -16.669 -11.017   4.245  1.00 73.72           N  
ATOM   1056  H   ALA A  69     -17.055 -10.090   4.350  1.00 73.72           H  
ATOM   1057  CA  ALA A  69     -16.459 -11.782   5.449  1.00 73.72           C  
ATOM   1058  HA  ALA A  69     -16.337 -12.838   5.207  1.00 73.72           H  
ATOM   1059  C   ALA A  69     -17.673 -11.609   6.352  1.00 73.72           C  
ATOM   1060  CB  ALA A  69     -15.164 -11.257   6.074  1.00 73.72           C  
ATOM   1061  HB1 ALA A  69     -15.314 -10.261   6.490  1.00 73.72           H  
ATOM   1062  HB2 ALA A  69     -14.824 -11.943   6.851  1.00 73.72           H  
ATOM   1063  HB3 ALA A  69     -14.375 -11.216   5.322  1.00 73.72           H  
ATOM   1064  O   ALA A  69     -18.005 -10.490   6.698  1.00 73.72           O  
ATOM   1065  N   ASN A  70     -18.301 -12.705   6.791  1.00 65.58           N  
ATOM   1066  H   ASN A  70     -18.088 -13.568   6.311  1.00 65.58           H  
ATOM   1067  CA  ASN A  70     -19.522 -12.665   7.624  1.00 65.58           C  
ATOM   1068  HA  ASN A  70     -20.275 -12.092   7.083  1.00 65.58           H  
ATOM   1069  C   ASN A  70     -19.357 -11.963   8.998  1.00 65.58           C  
ATOM   1070  CB  ASN A  70     -20.045 -14.106   7.819  1.00 65.58           C  
ATOM   1071  HB2 ASN A  70     -20.959 -14.068   8.412  1.00 65.58           H  
ATOM   1072  HB3 ASN A  70     -19.310 -14.684   8.379  1.00 65.58           H  
ATOM   1073  O   ASN A  70     -20.267 -12.013   9.817  1.00 65.58           O  
ATOM   1074  CG  ASN A  70     -20.386 -14.833   6.532  1.00 65.58           C  
ATOM   1075  ND2 ASN A  70     -20.358 -16.145   6.540  1.00 65.58           N  
ATOM   1076 HD21 ASN A  70     -20.281 -16.653   7.409  1.00 65.58           H  
ATOM   1077 HD22 ASN A  70     -20.627 -16.575   5.666  1.00 65.58           H  
ATOM   1078  OD1 ASN A  70     -20.647 -14.263   5.495  1.00 65.58           O  
ATOM   1079  N   ASP A  71     -18.184 -11.389   9.266  1.00 63.91           N  
ATOM   1080  H   ASP A  71     -17.592 -11.207   8.468  1.00 63.91           H  
ATOM   1081  CA  ASP A  71     -17.840 -10.587  10.432  1.00 63.91           C  
ATOM   1082  HA  ASP A  71     -18.744 -10.152  10.859  1.00 63.91           H  
ATOM   1083  C   ASP A  71     -16.844  -9.485   9.986  1.00 63.91           C  
ATOM   1084  CB  ASP A  71     -17.242 -11.511  11.495  1.00 63.91           C  
ATOM   1085  HB2 ASP A  71     -17.977 -12.276  11.748  1.00 63.91           H  
ATOM   1086  HB3 ASP A  71     -16.368 -12.012  11.079  1.00 63.91           H  
ATOM   1087  O   ASP A  71     -15.773  -9.826   9.474  1.00 63.91           O  
ATOM   1088  CG  ASP A  71     -16.818 -10.801  12.776  1.00 63.91           C  
ATOM   1089  OD1 ASP A  71     -16.791  -9.552  12.780  1.00 63.91           O  
ATOM   1090  OD2 ASP A  71     -16.514 -11.554  13.719  1.00 63.91           O  
ATOM   1091  N   PRO A  72     -17.171  -8.189  10.142  1.00 57.10           N  
ATOM   1092  CA  PRO A  72     -16.295  -7.053   9.829  1.00 57.10           C  
ATOM   1093  HA  PRO A  72     -16.163  -6.991   8.748  1.00 57.10           H  
ATOM   1094  C   PRO A  72     -14.917  -7.092  10.507  1.00 57.10           C  
ATOM   1095  CB  PRO A  72     -17.064  -5.823  10.322  1.00 57.10           C  
ATOM   1096  HB2 PRO A  72     -16.844  -4.934   9.732  1.00 57.10           H  
ATOM   1097  HB3 PRO A  72     -16.825  -5.631  11.368  1.00 57.10           H  
ATOM   1098  O   PRO A  72     -13.935  -6.626   9.925  1.00 57.10           O  
ATOM   1099  CG  PRO A  72     -18.526  -6.245  10.229  1.00 57.10           C  
ATOM   1100  HG2 PRO A  72     -18.885  -6.150   9.204  1.00 57.10           H  
ATOM   1101  HG3 PRO A  72     -19.156  -5.678  10.914  1.00 57.10           H  
ATOM   1102  CD  PRO A  72     -18.465  -7.716  10.605  1.00 57.10           C  
ATOM   1103  HD2 PRO A  72     -19.286  -8.246  10.123  1.00 57.10           H  
ATOM   1104  HD3 PRO A  72     -18.524  -7.823  11.688  1.00 57.10           H  
ATOM   1105  N   HIS A  73     -14.809  -7.696  11.697  1.00 60.02           N  
ATOM   1106  H   HIS A  73     -15.630  -8.111  12.115  1.00 60.02           H  
ATOM   1107  CA  HIS A  73     -13.547  -7.836  12.440  1.00 60.02           C  
ATOM   1108  HA  HIS A  73     -13.055  -6.864  12.465  1.00 60.02           H  
ATOM   1109  C   HIS A  73     -12.558  -8.808  11.759  1.00 60.02           C  
ATOM   1110  CB  HIS A  73     -13.865  -8.237  13.888  1.00 60.02           C  
ATOM   1111  HB2 HIS A  73     -14.355  -9.210  13.902  1.00 60.02           H  
ATOM   1112  HB3 HIS A  73     -12.925  -8.330  14.432  1.00 60.02           H  
ATOM   1113  O   HIS A  73     -11.393  -8.945  12.144  1.00 60.02           O  
ATOM   1114  CG  HIS A  73     -14.735  -7.226  14.602  1.00 60.02           C  
ATOM   1115  CD2 HIS A  73     -16.058  -7.356  14.938  1.00 60.02           C  
ATOM   1116  HD2 HIS A  73     -16.673  -8.227  14.766  1.00 60.02           H  
ATOM   1117  ND1 HIS A  73     -14.336  -5.980  15.029  1.00 60.02           N  
ATOM   1118  HD1 HIS A  73     -13.391  -5.624  15.022  1.00 60.02           H  
ATOM   1119  CE1 HIS A  73     -15.388  -5.380  15.608  1.00 60.02           C  
ATOM   1120  HE1 HIS A  73     -15.361  -4.410  16.083  1.00 60.02           H  
ATOM   1121  NE2 HIS A  73     -16.473  -6.167  15.554  1.00 60.02           N  
ATOM   1122  N   LYS A  74     -12.978  -9.444  10.658  1.00 65.31           N  
ATOM   1123  H   LYS A  74     -13.944  -9.316  10.393  1.00 65.31           H  
ATOM   1124  CA  LYS A  74     -12.132 -10.306   9.825  1.00 65.31           C  
ATOM   1125  HA  LYS A  74     -11.528 -10.905  10.506  1.00 65.31           H  
ATOM   1126  C   LYS A  74     -11.151  -9.552   8.924  1.00 65.31           C  
ATOM   1127  CB  LYS A  74     -13.007 -11.254   9.010  1.00 65.31           C  
ATOM   1128  HB2 LYS A  74     -13.736 -10.668   8.450  1.00 65.31           H  
ATOM   1129  HB3 LYS A  74     -12.391 -11.797   8.293  1.00 65.31           H  
ATOM   1130  O   LYS A  74     -10.352 -10.201   8.251  1.00 65.31           O  
ATOM   1131  CG  LYS A  74     -13.690 -12.274   9.929  1.00 65.31           C  
ATOM   1132  HG2 LYS A  74     -14.198 -11.772  10.752  1.00 65.31           H  
ATOM   1133  HG3 LYS A  74     -12.928 -12.934  10.345  1.00 65.31           H  
ATOM   1134  CD  LYS A  74     -14.692 -13.098   9.130  1.00 65.31           C  
ATOM   1135  HD2 LYS A  74     -14.187 -13.519   8.260  1.00 65.31           H  
ATOM   1136  HD3 LYS A  74     -15.509 -12.443   8.826  1.00 65.31           H  
ATOM   1137  CE  LYS A  74     -15.258 -14.235   9.963  1.00 65.31           C  
ATOM   1138  HE2 LYS A  74     -14.431 -14.872  10.276  1.00 65.31           H  
ATOM   1139  HE3 LYS A  74     -15.728 -13.830  10.859  1.00 65.31           H  
ATOM   1140  NZ  LYS A  74     -16.224 -14.995   9.148  1.00 65.31           N  
ATOM   1141  HZ1 LYS A  74     -16.967 -14.370   8.870  1.00 65.31           H  
ATOM   1142  HZ2 LYS A  74     -15.741 -15.354   8.338  1.00 65.31           H  
ATOM   1143  HZ3 LYS A  74     -16.600 -15.754   9.698  1.00 65.31           H  
ATOM   1144  N   PHE A  75     -11.163  -8.218   8.922  1.00 73.86           N  
ATOM   1145  H   PHE A  75     -11.878  -7.749   9.459  1.00 73.86           H  
ATOM   1146  CA  PHE A  75     -10.245  -7.396   8.126  1.00 73.86           C  
ATOM   1147  HA  PHE A  75      -9.666  -8.056   7.480  1.00 73.86           H  
ATOM   1148  C   PHE A  75      -9.187  -6.643   8.952  1.00 73.86           C  
ATOM   1149  CB  PHE A  75     -11.041  -6.477   7.194  1.00 73.86           C  
ATOM   1150  HB2 PHE A  75     -10.319  -5.944   6.576  1.00 73.86           H  
ATOM   1151  HB3 PHE A  75     -11.592  -5.747   7.789  1.00 73.86           H  
ATOM   1152  O   PHE A  75      -8.617  -5.669   8.469  1.00 73.86           O  
ATOM   1153  CG  PHE A  75     -11.979  -7.187   6.244  1.00 73.86           C  
ATOM   1154  CD1 PHE A  75     -11.452  -7.994   5.226  1.00 73.86           C  
ATOM   1155  HD1 PHE A  75     -10.383  -8.011   5.079  1.00 73.86           H  
ATOM   1156  CD2 PHE A  75     -13.369  -7.044   6.366  1.00 73.86           C  
ATOM   1157  HD2 PHE A  75     -13.787  -6.421   7.143  1.00 73.86           H  
ATOM   1158  CE1 PHE A  75     -12.301  -8.737   4.391  1.00 73.86           C  
ATOM   1159  HE1 PHE A  75     -11.876  -9.406   3.657  1.00 73.86           H  
ATOM   1160  CE2 PHE A  75     -14.221  -7.733   5.489  1.00 73.86           C  
ATOM   1161  HE2 PHE A  75     -15.289  -7.632   5.608  1.00 73.86           H  
ATOM   1162  CZ  PHE A  75     -13.692  -8.591   4.509  1.00 73.86           C  
ATOM   1163  HZ  PHE A  75     -14.360  -9.142   3.864  1.00 73.86           H  
ATOM   1164  N   ASN A  76      -8.884  -7.099  10.173  1.00 77.98           N  
ATOM   1165  H   ASN A  76      -9.445  -7.849  10.550  1.00 77.98           H  
ATOM   1166  CA  ASN A  76      -8.014  -6.374  11.109  1.00 77.98           C  
ATOM   1167  HA  ASN A  76      -8.370  -5.345  11.161  1.00 77.98           H  
ATOM   1168  C   ASN A  76      -6.534  -6.279  10.685  1.00 77.98           C  
ATOM   1169  CB  ASN A  76      -8.178  -6.989  12.514  1.00 77.98           C  
ATOM   1170  HB2 ASN A  76      -8.194  -8.077  12.445  1.00 77.98           H  
ATOM   1171  HB3 ASN A  76      -7.345  -6.684  13.146  1.00 77.98           H  
ATOM   1172  O   ASN A  76      -5.823  -5.386  11.150  1.00 77.98           O  
ATOM   1173  CG  ASN A  76      -9.454  -6.543  13.214  1.00 77.98           C  
ATOM   1174  ND2 ASN A  76      -9.705  -7.001  14.417  1.00 77.98           N  
ATOM   1175 HD21 ASN A  76      -9.088  -7.622  14.920  1.00 77.98           H  
ATOM   1176 HD22 ASN A  76     -10.550  -6.687  14.873  1.00 77.98           H  
ATOM   1177  OD1 ASN A  76     -10.243  -5.776  12.689  1.00 77.98           O  
ATOM   1178  N   ARG A  77      -6.050  -7.167   9.803  1.00 85.29           N  
ATOM   1179  H   ARG A  77      -6.654  -7.930   9.532  1.00 85.29           H  
ATOM   1180  CA  ARG A  77      -4.665  -7.129   9.301  1.00 85.29           C  
ATOM   1181  HA  ARG A  77      -4.292  -6.116   9.448  1.00 85.29           H  
ATOM   1182  C   ARG A  77      -4.542  -7.389   7.798  1.00 85.29           C  
ATOM   1183  CB  ARG A  77      -3.781  -8.064  10.136  1.00 85.29           C  
ATOM   1184  HB2 ARG A  77      -2.846  -8.249   9.607  1.00 85.29           H  
ATOM   1185  HB3 ARG A  77      -4.320  -9.000  10.288  1.00 85.29           H  
ATOM   1186  O   ARG A  77      -4.173  -8.498   7.392  1.00 85.29           O  
ATOM   1187  CG  ARG A  77      -3.444  -7.476  11.509  1.00 85.29           C  
ATOM   1188  HG2 ARG A  77      -4.350  -7.373  12.106  1.00 85.29           H  
ATOM   1189  HG3 ARG A  77      -3.021  -6.480  11.372  1.00 85.29           H  
ATOM   1190  CD  ARG A  77      -2.415  -8.308  12.276  1.00 85.29           C  
ATOM   1191  HD2 ARG A  77      -2.384  -7.920  13.295  1.00 85.29           H  
ATOM   1192  HD3 ARG A  77      -1.436  -8.144  11.826  1.00 85.29           H  
ATOM   1193  NE  ARG A  77      -2.714  -9.753  12.275  1.00 85.29           N  
ATOM   1194  HE  ARG A  77      -3.351 -10.082  11.563  1.00 85.29           H  
ATOM   1195  NH1 ARG A  77      -1.595 -10.235  14.220  1.00 85.29           N  
ATOM   1196 HH11 ARG A  77      -1.605 -10.777  15.072  1.00 85.29           H  
ATOM   1197 HH12 ARG A  77      -1.440  -9.246  14.356  1.00 85.29           H  
ATOM   1198  NH2 ARG A  77      -2.605 -11.864  13.070  1.00 85.29           N  
ATOM   1199 HH21 ARG A  77      -2.399 -12.442  13.873  1.00 85.29           H  
ATOM   1200 HH22 ARG A  77      -3.333 -12.132  12.423  1.00 85.29           H  
ATOM   1201  CZ  ARG A  77      -2.295 -10.608  13.184  1.00 85.29           C  
ATOM   1202  N   PRO A  78      -4.860  -6.404   6.942  1.00 91.09           N  
ATOM   1203  CA  PRO A  78      -4.575  -6.500   5.524  1.00 91.09           C  
ATOM   1204  HA  PRO A  78      -4.889  -7.475   5.152  1.00 91.09           H  
ATOM   1205  C   PRO A  78      -3.079  -6.332   5.263  1.00 91.09           C  
ATOM   1206  CB  PRO A  78      -5.420  -5.433   4.839  1.00 91.09           C  
ATOM   1207  HB2 PRO A  78      -4.906  -4.985   3.989  1.00 91.09           H  
ATOM   1208  HB3 PRO A  78      -6.361  -5.880   4.516  1.00 91.09           H  
ATOM   1209  O   PRO A  78      -2.389  -5.498   5.848  1.00 91.09           O  
ATOM   1210  CG  PRO A  78      -5.703  -4.409   5.934  1.00 91.09           C  
ATOM   1211  HG2 PRO A  78      -6.756  -4.132   5.890  1.00 91.09           H  
ATOM   1212  HG3 PRO A  78      -5.070  -3.531   5.802  1.00 91.09           H  
ATOM   1213  CD  PRO A  78      -5.428  -5.108   7.267  1.00 91.09           C  
ATOM   1214  HD2 PRO A  78      -6.364  -5.238   7.811  1.00 91.09           H  
ATOM   1215  HD3 PRO A  78      -4.741  -4.525   7.879  1.00 91.09           H  
ATOM   1216  N   GLN A  79      -2.585  -7.143   4.346  1.00 94.28           N  
ATOM   1217  H   GLN A  79      -3.205  -7.829   3.942  1.00 94.28           H  
ATOM   1218  CA  GLN A  79      -1.208  -7.183   3.906  1.00 94.28           C  
ATOM   1219  HA  GLN A  79      -0.688  -6.302   4.281  1.00 94.28           H  
ATOM   1220  C   GLN A  79      -1.186  -7.151   2.380  1.00 94.28           C  
ATOM   1221  CB  GLN A  79      -0.535  -8.429   4.500  1.00 94.28           C  
ATOM   1222  HB2 GLN A  79      -1.158  -9.300   4.299  1.00 94.28           H  
ATOM   1223  HB3 GLN A  79      -0.466  -8.305   5.581  1.00 94.28           H  
ATOM   1224  O   GLN A  79      -1.890  -7.912   1.715  1.00 94.28           O  
ATOM   1225  CG  GLN A  79       0.866  -8.686   3.932  1.00 94.28           C  
ATOM   1226  HG2 GLN A  79       1.523  -7.848   4.165  1.00 94.28           H  
ATOM   1227  HG3 GLN A  79       0.806  -8.770   2.847  1.00 94.28           H  
ATOM   1228  CD  GLN A  79       1.491  -9.975   4.453  1.00 94.28           C  
ATOM   1229  NE2 GLN A  79       2.418 -10.532   3.714  1.00 94.28           N  
ATOM   1230 HE21 GLN A  79       3.129 -10.993   4.264  1.00 94.28           H  
ATOM   1231 HE22 GLN A  79       2.770  -9.984   2.942  1.00 94.28           H  
ATOM   1232  OE1 GLN A  79       1.150 -10.537   5.488  1.00 94.28           O  
ATOM   1233  N   PHE A  80      -0.327  -6.303   1.835  1.00 96.85           N  
ATOM   1234  H   PHE A  80       0.206  -5.707   2.452  1.00 96.85           H  
ATOM   1235  CA  PHE A  80      -0.087  -6.156   0.410  1.00 96.85           C  
ATOM   1236  HA  PHE A  80      -0.702  -6.865  -0.143  1.00 96.85           H  
ATOM   1237  C   PHE A  80       1.382  -6.457   0.142  1.00 96.85           C  
ATOM   1238  CB  PHE A  80      -0.480  -4.741  -0.041  1.00 96.85           C  
ATOM   1239  HB2 PHE A  80       0.252  -4.027   0.335  1.00 96.85           H  
ATOM   1240  HB3 PHE A  80      -0.444  -4.698  -1.129  1.00 96.85           H  
ATOM   1241  O   PHE A  80       2.261  -5.887   0.782  1.00 96.85           O  
ATOM   1242  CG  PHE A  80      -1.860  -4.324   0.429  1.00 96.85           C  
ATOM   1243  CD1 PHE A  80      -2.990  -4.741  -0.291  1.00 96.85           C  
ATOM   1244  HD1 PHE A  80      -2.857  -5.294  -1.209  1.00 96.85           H  
ATOM   1245  CD2 PHE A  80      -2.021  -3.592   1.621  1.00 96.85           C  
ATOM   1246  HD2 PHE A  80      -1.157  -3.281   2.190  1.00 96.85           H  
ATOM   1247  CE1 PHE A  80      -4.278  -4.452   0.189  1.00 96.85           C  
ATOM   1248  HE1 PHE A  80      -5.146  -4.792  -0.356  1.00 96.85           H  
ATOM   1249  CE2 PHE A  80      -3.310  -3.295   2.098  1.00 96.85           C  
ATOM   1250  HE2 PHE A  80      -3.429  -2.750   3.023  1.00 96.85           H  
ATOM   1251  CZ  PHE A  80      -4.438  -3.740   1.388  1.00 96.85           C  
ATOM   1252  HZ  PHE A  80      -5.430  -3.549   1.770  1.00 96.85           H  
ATOM   1253  N   THR A  81       1.662  -7.349  -0.795  1.00 97.55           N  
ATOM   1254  H   THR A  81       0.896  -7.832  -1.244  1.00 97.55           H  
ATOM   1255  CA  THR A  81       3.002  -7.530  -1.354  1.00 97.55           C  
ATOM   1256  HA  THR A  81       3.715  -6.881  -0.845  1.00 97.55           H  
ATOM   1257  C   THR A  81       2.940  -7.104  -2.805  1.00 97.55           C  
ATOM   1258  CB  THR A  81       3.498  -8.971  -1.205  1.00 97.55           C  
ATOM   1259  HB  THR A  81       2.864  -9.640  -1.786  1.00 97.55           H  
ATOM   1260  O   THR A  81       2.209  -7.707  -3.584  1.00 97.55           O  
ATOM   1261  CG2 THR A  81       4.937  -9.136  -1.679  1.00 97.55           C  
ATOM   1262 HG21 THR A  81       5.245 -10.173  -1.546  1.00 97.55           H  
ATOM   1263 HG22 THR A  81       5.601  -8.478  -1.119  1.00 97.55           H  
ATOM   1264 HG23 THR A  81       5.014  -8.897  -2.740  1.00 97.55           H  
ATOM   1265  OG1 THR A  81       3.453  -9.356   0.156  1.00 97.55           O  
ATOM   1266  HG1 THR A  81       3.808  -8.612   0.649  1.00 97.55           H  
ATOM   1267  N   ILE A  82       3.653  -6.035  -3.130  1.00 97.77           N  
ATOM   1268  H   ILE A  82       4.254  -5.628  -2.427  1.00 97.77           H  
ATOM   1269  CA  ILE A  82       3.713  -5.431  -4.453  1.00 97.77           C  
ATOM   1270  HA  ILE A  82       2.905  -5.810  -5.079  1.00 97.77           H  
ATOM   1271  C   ILE A  82       5.045  -5.833  -5.068  1.00 97.77           C  
ATOM   1272  CB  ILE A  82       3.589  -3.894  -4.354  1.00 97.77           C  
ATOM   1273  HB  ILE A  82       4.430  -3.510  -3.777  1.00 97.77           H  
ATOM   1274  O   ILE A  82       6.090  -5.545  -4.487  1.00 97.77           O  
ATOM   1275  CG1 ILE A  82       2.271  -3.415  -3.694  1.00 97.77           C  
ATOM   1276 HG12 ILE A  82       1.453  -4.076  -3.982  1.00 97.77           H  
ATOM   1277 HG13 ILE A  82       2.033  -2.418  -4.064  1.00 97.77           H  
ATOM   1278  CG2 ILE A  82       3.671  -3.278  -5.758  1.00 97.77           C  
ATOM   1279 HG21 ILE A  82       2.741  -3.459  -6.297  1.00 97.77           H  
ATOM   1280 HG22 ILE A  82       3.861  -2.208  -5.668  1.00 97.77           H  
ATOM   1281 HG23 ILE A  82       4.498  -3.691  -6.335  1.00 97.77           H  
ATOM   1282  CD1 ILE A  82       2.325  -3.300  -2.164  1.00 97.77           C  
ATOM   1283 HD11 ILE A  82       3.170  -2.677  -1.870  1.00 97.77           H  
ATOM   1284 HD12 ILE A  82       1.407  -2.834  -1.808  1.00 97.77           H  
ATOM   1285 HD13 ILE A  82       2.419  -4.280  -1.697  1.00 97.77           H  
ATOM   1286  N   GLU A  83       5.003  -6.462  -6.234  1.00 97.57           N  
ATOM   1287  H   GLU A  83       4.103  -6.686  -6.633  1.00 97.57           H  
ATOM   1288  CA  GLU A  83       6.168  -6.905  -6.991  1.00 97.57           C  
ATOM   1289  HA  GLU A  83       7.067  -6.542  -6.492  1.00 97.57           H  
ATOM   1290  C   GLU A  83       6.144  -6.309  -8.402  1.00 97.57           C  
ATOM   1291  CB  GLU A  83       6.251  -8.441  -7.027  1.00 97.57           C  
ATOM   1292  HB2 GLU A  83       7.162  -8.717  -7.559  1.00 97.57           H  
ATOM   1293  HB3 GLU A  83       5.393  -8.840  -7.568  1.00 97.57           H  
ATOM   1294  O   GLU A  83       5.099  -6.236  -9.050  1.00 97.57           O  
ATOM   1295  CG  GLU A  83       6.290  -9.052  -5.615  1.00 97.57           C  
ATOM   1296  HG2 GLU A  83       7.040  -8.514  -5.036  1.00 97.57           H  
ATOM   1297  HG3 GLU A  83       5.324  -8.901  -5.132  1.00 97.57           H  
ATOM   1298  CD  GLU A  83       6.628 -10.551  -5.573  1.00 97.57           C  
ATOM   1299  OE1 GLU A  83       6.967 -11.021  -4.454  1.00 97.57           O  
ATOM   1300  OE2 GLU A  83       6.610 -11.220  -6.625  1.00 97.57           O  
ATOM   1301  N   TRP A  84       7.297  -5.868  -8.894  1.00 95.20           N  
ATOM   1302  H   TRP A  84       8.127  -5.957  -8.325  1.00 95.20           H  
ATOM   1303  CA  TRP A  84       7.447  -5.320 -10.242  1.00 95.20           C  
ATOM   1304  HA  TRP A  84       6.619  -5.670 -10.859  1.00 95.20           H  
ATOM   1305  C   TRP A  84       8.730  -5.820 -10.911  1.00 95.20           C  
ATOM   1306  CB  TRP A  84       7.369  -3.787 -10.199  1.00 95.20           C  
ATOM   1307  HB2 TRP A  84       6.413  -3.509  -9.756  1.00 95.20           H  
ATOM   1308  HB3 TRP A  84       7.373  -3.399 -11.218  1.00 95.20           H  
ATOM   1309  O   TRP A  84       9.592  -6.455 -10.295  1.00 95.20           O  
ATOM   1310  CG  TRP A  84       8.448  -3.105  -9.421  1.00 95.20           C  
ATOM   1311  CD1 TRP A  84       9.640  -2.690  -9.904  1.00 95.20           C  
ATOM   1312  HD1 TRP A  84       9.967  -2.803 -10.927  1.00 95.20           H  
ATOM   1313  CD2 TRP A  84       8.447  -2.758  -8.006  1.00 95.20           C  
ATOM   1314  CE2 TRP A  84       9.670  -2.089  -7.707  1.00 95.20           C  
ATOM   1315  CE3 TRP A  84       7.538  -2.952  -6.945  1.00 95.20           C  
ATOM   1316  HE3 TRP A  84       6.611  -3.470  -7.140  1.00 95.20           H  
ATOM   1317  NE1 TRP A  84      10.366  -2.090  -8.895  1.00 95.20           N  
ATOM   1318  HE1 TRP A  84      11.280  -1.683  -9.031  1.00 95.20           H  
ATOM   1319  CH2 TRP A  84       9.039  -1.816  -5.400  1.00 95.20           C  
ATOM   1320  HH2 TRP A  84       9.250  -1.422  -4.417  1.00 95.20           H  
ATOM   1321  CZ2 TRP A  84       9.979  -1.628  -6.423  1.00 95.20           C  
ATOM   1322  HZ2 TRP A  84      10.911  -1.119  -6.228  1.00 95.20           H  
ATOM   1323  CZ3 TRP A  84       7.829  -2.485  -5.651  1.00 95.20           C  
ATOM   1324  HZ3 TRP A  84       7.116  -2.635  -4.854  1.00 95.20           H  
ATOM   1325  N   GLY A  85       8.853  -5.548 -12.213  1.00 90.93           N  
ATOM   1326  H   GLY A  85       8.119  -5.014 -12.656  1.00 90.93           H  
ATOM   1327  CA  GLY A  85      10.001  -5.969 -13.015  1.00 90.93           C  
ATOM   1328  HA2 GLY A  85       9.988  -7.057 -13.090  1.00 90.93           H  
ATOM   1329  HA3 GLY A  85       9.914  -5.554 -14.019  1.00 90.93           H  
ATOM   1330  C   GLY A  85      11.347  -5.528 -12.426  1.00 90.93           C  
ATOM   1331  O   GLY A  85      11.456  -4.486 -11.787  1.00 90.93           O  
ATOM   1332  N   GLY A  86      12.394  -6.325 -12.648  1.00 85.26           N  
ATOM   1333  H   GLY A  86      12.257  -7.169 -13.186  1.00 85.26           H  
ATOM   1334  CA  GLY A  86      13.726  -6.054 -12.089  1.00 85.26           C  
ATOM   1335  HA2 GLY A  86      13.925  -4.983 -12.119  1.00 85.26           H  
ATOM   1336  HA3 GLY A  86      14.475  -6.554 -12.703  1.00 85.26           H  
ATOM   1337  C   GLY A  86      13.919  -6.525 -10.642  1.00 85.26           C  
ATOM   1338  O   GLY A  86      14.933  -6.192 -10.038  1.00 85.26           O  
ATOM   1339  N   GLY A  87      12.983  -7.316 -10.100  1.00 89.11           N  
ATOM   1340  H   GLY A  87      12.126  -7.469 -10.611  1.00 89.11           H  
ATOM   1341  CA  GLY A  87      13.083  -7.894  -8.754  1.00 89.11           C  
ATOM   1342  HA2 GLY A  87      14.106  -8.221  -8.567  1.00 89.11           H  
ATOM   1343  HA3 GLY A  87      12.423  -8.759  -8.693  1.00 89.11           H  
ATOM   1344  C   GLY A  87      12.684  -6.928  -7.640  1.00 89.11           C  
ATOM   1345  O   GLY A  87      13.089  -7.110  -6.495  1.00 89.11           O  
ATOM   1346  N   GLY A  88      11.928  -5.881  -7.970  1.00 94.50           N  
ATOM   1347  H   GLY A  88      11.546  -5.824  -8.904  1.00 94.50           H  
ATOM   1348  CA  GLY A  88      11.444  -4.942  -6.976  1.00 94.50           C  
ATOM   1349  HA2 GLY A  88      11.146  -4.017  -7.469  1.00 94.50           H  
ATOM   1350  HA3 GLY A  88      12.256  -4.720  -6.285  1.00 94.50           H  
ATOM   1351  C   GLY A  88      10.263  -5.508  -6.202  1.00 94.50           C  
ATOM   1352  O   GLY A  88       9.335  -6.050  -6.799  1.00 94.50           O  
ATOM   1353  N   ARG A  89      10.317  -5.405  -4.872  1.00 97.48           N  
ATOM   1354  H   ARG A  89      11.134  -4.984  -4.453  1.00 97.48           H  
ATOM   1355  CA  ARG A  89       9.300  -5.932  -3.967  1.00 97.48           C  
ATOM   1356  HA  ARG A  89       8.348  -5.952  -4.497  1.00 97.48           H  
ATOM   1357  C   ARG A  89       9.152  -5.049  -2.735  1.00 97.48           C  
ATOM   1358  CB  ARG A  89       9.668  -7.375  -3.604  1.00 97.48           C  
ATOM   1359  HB2 ARG A  89       9.633  -7.978  -4.511  1.00 97.48           H  
ATOM   1360  HB3 ARG A  89      10.688  -7.398  -3.219  1.00 97.48           H  
ATOM   1361  O   ARG A  89      10.134  -4.777  -2.045  1.00 97.48           O  
ATOM   1362  CG  ARG A  89       8.727  -7.987  -2.560  1.00 97.48           C  
ATOM   1363  HG2 ARG A  89       8.831  -7.455  -1.615  1.00 97.48           H  
ATOM   1364  HG3 ARG A  89       7.693  -7.925  -2.898  1.00 97.48           H  
ATOM   1365  CD  ARG A  89       9.118  -9.447  -2.351  1.00 97.48           C  
ATOM   1366  HD2 ARG A  89      10.191  -9.500  -2.164  1.00 97.48           H  
ATOM   1367  HD3 ARG A  89       8.907  -9.995  -3.269  1.00 97.48           H  
ATOM   1368  NE  ARG A  89       8.418 -10.025  -1.194  1.00 97.48           N  
ATOM   1369  HE  ARG A  89       8.492  -9.491  -0.340  1.00 97.48           H  
ATOM   1370  NH1 ARG A  89       7.869 -12.048  -2.144  1.00 97.48           N  
ATOM   1371 HH11 ARG A  89       7.381 -12.932  -2.115  1.00 97.48           H  
ATOM   1372 HH12 ARG A  89       7.863 -11.611  -3.054  1.00 97.48           H  
ATOM   1373  NH2 ARG A  89       7.401 -11.660  -0.004  1.00 97.48           N  
ATOM   1374 HH21 ARG A  89       7.445 -11.043   0.794  1.00 97.48           H  
ATOM   1375 HH22 ARG A  89       7.034 -12.599   0.054  1.00 97.48           H  
ATOM   1376  CZ  ARG A  89       7.904 -11.237  -1.129  1.00 97.48           C  
ATOM   1377  N   VAL A  90       7.917  -4.663  -2.432  1.00 97.83           N  
ATOM   1378  H   VAL A  90       7.177  -4.934  -3.064  1.00 97.83           H  
ATOM   1379  CA  VAL A  90       7.549  -3.943  -1.206  1.00 97.83           C  
ATOM   1380  HA  VAL A  90       8.396  -3.962  -0.520  1.00 97.83           H  
ATOM   1381  C   VAL A  90       6.398  -4.646  -0.519  1.00 97.83           C  
ATOM   1382  CB  VAL A  90       7.215  -2.468  -1.487  1.00 97.83           C  
ATOM   1383  HB  VAL A  90       6.557  -2.405  -2.354  1.00 97.83           H  
ATOM   1384  O   VAL A  90       5.417  -5.044  -1.147  1.00 97.83           O  
ATOM   1385  CG1 VAL A  90       6.551  -1.731  -0.313  1.00 97.83           C  
ATOM   1386 HG11 VAL A  90       5.555  -2.134  -0.129  1.00 97.83           H  
ATOM   1387 HG12 VAL A  90       7.155  -1.837   0.589  1.00 97.83           H  
ATOM   1388 HG13 VAL A  90       6.450  -0.673  -0.550  1.00 97.83           H  
ATOM   1389  CG2 VAL A  90       8.513  -1.727  -1.784  1.00 97.83           C  
ATOM   1390 HG21 VAL A  90       9.106  -1.642  -0.873  1.00 97.83           H  
ATOM   1391 HG22 VAL A  90       8.276  -0.738  -2.177  1.00 97.83           H  
ATOM   1392 HG23 VAL A  90       9.111  -2.276  -2.511  1.00 97.83           H  
ATOM   1393  N   GLU A  91       6.508  -4.776   0.793  1.00 98.05           N  
ATOM   1394  H   GLU A  91       7.341  -4.422   1.241  1.00 98.05           H  
ATOM   1395  CA  GLU A  91       5.448  -5.283   1.645  1.00 98.05           C  
ATOM   1396  HA  GLU A  91       4.654  -5.689   1.018  1.00 98.05           H  
ATOM   1397  C   GLU A  91       4.855  -4.150   2.486  1.00 98.05           C  
ATOM   1398  CB  GLU A  91       5.999  -6.434   2.488  1.00 98.05           C  
ATOM   1399  HB2 GLU A  91       6.684  -6.035   3.236  1.00 98.05           H  
ATOM   1400  HB3 GLU A  91       6.539  -7.122   1.838  1.00 98.05           H  
ATOM   1401  O   GLU A  91       5.582  -3.400   3.133  1.00 98.05           O  
ATOM   1402  CG  GLU A  91       4.880  -7.204   3.184  1.00 98.05           C  
ATOM   1403  HG2 GLU A  91       4.328  -6.528   3.838  1.00 98.05           H  
ATOM   1404  HG3 GLU A  91       4.191  -7.582   2.429  1.00 98.05           H  
ATOM   1405  CD  GLU A  91       5.403  -8.381   4.010  1.00 98.05           C  
ATOM   1406  OE1 GLU A  91       4.565  -9.135   4.545  1.00 98.05           O  
ATOM   1407  OE2 GLU A  91       6.616  -8.595   4.190  1.00 98.05           O  
ATOM   1408  N   VAL A  92       3.527  -4.053   2.488  1.00 97.76           N  
ATOM   1409  H   VAL A  92       3.013  -4.692   1.899  1.00 97.76           H  
ATOM   1410  CA  VAL A  92       2.738  -3.155   3.335  1.00 97.76           C  
ATOM   1411  HA  VAL A  92       3.403  -2.556   3.957  1.00 97.76           H  
ATOM   1412  C   VAL A  92       1.867  -4.024   4.231  1.00 97.76           C  
ATOM   1413  CB  VAL A  92       1.869  -2.200   2.491  1.00 97.76           C  
ATOM   1414  HB  VAL A  92       1.127  -2.782   1.945  1.00 97.76           H  
ATOM   1415  O   VAL A  92       0.972  -4.711   3.742  1.00 97.76           O  
ATOM   1416  CG1 VAL A  92       1.120  -1.199   3.381  1.00 97.76           C  
ATOM   1417 HG11 VAL A  92       0.500  -0.550   2.763  1.00 97.76           H  
ATOM   1418 HG12 VAL A  92       0.468  -1.722   4.081  1.00 97.76           H  
ATOM   1419 HG13 VAL A  92       1.831  -0.589   3.937  1.00 97.76           H  
ATOM   1420  CG2 VAL A  92       2.688  -1.419   1.456  1.00 97.76           C  
ATOM   1421 HG21 VAL A  92       3.510  -0.895   1.944  1.00 97.76           H  
ATOM   1422 HG22 VAL A  92       3.099  -2.103   0.714  1.00 97.76           H  
ATOM   1423 HG23 VAL A  92       2.053  -0.698   0.942  1.00 97.76           H  
ATOM   1424  N   ARG A  93       2.113  -4.015   5.540  1.00 95.84           N  
ATOM   1425  H   ARG A  93       2.875  -3.439   5.869  1.00 95.84           H  
ATOM   1426  CA  ARG A  93       1.266  -4.681   6.539  1.00 95.84           C  
ATOM   1427  HA  ARG A  93       0.514  -5.300   6.049  1.00 95.84           H  
ATOM   1428  C   ARG A  93       0.540  -3.622   7.343  1.00 95.84           C  
ATOM   1429  CB  ARG A  93       2.094  -5.564   7.478  1.00 95.84           C  
ATOM   1430  HB2 ARG A  93       1.425  -6.014   8.212  1.00 95.84           H  
ATOM   1431  HB3 ARG A  93       2.801  -4.929   8.012  1.00 95.84           H  
ATOM   1432  O   ARG A  93       1.182  -2.735   7.895  1.00 95.84           O  
ATOM   1433  CG  ARG A  93       2.866  -6.678   6.769  1.00 95.84           C  
ATOM   1434  HG2 ARG A  93       2.161  -7.380   6.324  1.00 95.84           H  
ATOM   1435  HG3 ARG A  93       3.503  -6.253   5.994  1.00 95.84           H  
ATOM   1436  CD  ARG A  93       3.747  -7.408   7.786  1.00 95.84           C  
ATOM   1437  HD2 ARG A  93       3.116  -7.845   8.561  1.00 95.84           H  
ATOM   1438  HD3 ARG A  93       4.420  -6.681   8.240  1.00 95.84           H  
ATOM   1439  NE  ARG A  93       4.528  -8.465   7.134  1.00 95.84           N  
ATOM   1440  HE  ARG A  93       4.252  -8.727   6.198  1.00 95.84           H  
ATOM   1441  NH1 ARG A  93       6.220  -8.707   8.658  1.00 95.84           N  
ATOM   1442 HH11 ARG A  93       5.799  -7.968   9.202  1.00 95.84           H  
ATOM   1443 HH12 ARG A  93       7.187  -8.942   8.830  1.00 95.84           H  
ATOM   1444  NH2 ARG A  93       6.321  -9.767   6.695  1.00 95.84           N  
ATOM   1445 HH21 ARG A  93       7.291  -9.984   6.876  1.00 95.84           H  
ATOM   1446 HH22 ARG A  93       6.064  -9.659   5.724  1.00 95.84           H  
ATOM   1447  CZ  ARG A  93       5.678  -8.984   7.505  1.00 95.84           C  
ATOM   1448  N   VAL A  94      -0.774  -3.733   7.422  1.00 93.12           N  
ATOM   1449  H   VAL A  94      -1.237  -4.495   6.948  1.00 93.12           H  
ATOM   1450  CA  VAL A  94      -1.616  -2.840   8.213  1.00 93.12           C  
ATOM   1451  HA  VAL A  94      -1.020  -2.005   8.582  1.00 93.12           H  
ATOM   1452  C   VAL A  94      -2.146  -3.616   9.409  1.00 93.12           C  
ATOM   1453  CB  VAL A  94      -2.748  -2.256   7.359  1.00 93.12           C  
ATOM   1454  HB  VAL A  94      -3.416  -3.070   7.076  1.00 93.12           H  
ATOM   1455  O   VAL A  94      -2.474  -4.793   9.283  1.00 93.12           O  
ATOM   1456  CG1 VAL A  94      -3.552  -1.200   8.123  1.00 93.12           C  
ATOM   1457 HG11 VAL A  94      -2.890  -0.413   8.482  1.00 93.12           H  
ATOM   1458 HG12 VAL A  94      -4.311  -0.762   7.474  1.00 93.12           H  
ATOM   1459 HG13 VAL A  94      -4.062  -1.652   8.973  1.00 93.12           H  
ATOM   1460  CG2 VAL A  94      -2.224  -1.617   6.066  1.00 93.12           C  
ATOM   1461 HG21 VAL A  94      -1.740  -2.367   5.440  1.00 93.12           H  
ATOM   1462 HG22 VAL A  94      -3.063  -1.209   5.502  1.00 93.12           H  
ATOM   1463 HG23 VAL A  94      -1.512  -0.826   6.301  1.00 93.12           H  
ATOM   1464  N   GLU A  95      -2.213  -2.967  10.561  1.00 89.54           N  
ATOM   1465  H   GLU A  95      -1.835  -2.032  10.611  1.00 89.54           H  
ATOM   1466  CA  GLU A  95      -2.787  -3.505  11.790  1.00 89.54           C  
ATOM   1467  HA  GLU A  95      -3.443  -4.343  11.554  1.00 89.54           H  
ATOM   1468  C   GLU A  95      -3.638  -2.428  12.459  1.00 89.54           C  
ATOM   1469  CB  GLU A  95      -1.644  -4.011  12.686  1.00 89.54           C  
ATOM   1470  HB2 GLU A  95      -1.103  -4.779  12.133  1.00 89.54           H  
ATOM   1471  HB3 GLU A  95      -0.956  -3.190  12.887  1.00 89.54           H  
ATOM   1472  O   GLU A  95      -3.174  -1.302  12.656  1.00 89.54           O  
ATOM   1473  CG  GLU A  95      -2.105  -4.616  14.020  1.00 89.54           C  
ATOM   1474  HG2 GLU A  95      -2.466  -3.821  14.671  1.00 89.54           H  
ATOM   1475  HG3 GLU A  95      -2.928  -5.302  13.822  1.00 89.54           H  
ATOM   1476  CD  GLU A  95      -0.956  -5.375  14.710  1.00 89.54           C  
ATOM   1477  OE1 GLU A  95      -1.195  -6.528  15.140  1.00 89.54           O  
ATOM   1478  OE2 GLU A  95       0.192  -4.866  14.711  1.00 89.54           O  
ATOM   1479  N   PHE A  96      -4.886  -2.768  12.776  1.00 84.75           N  
ATOM   1480  H   PHE A  96      -5.208  -3.703  12.573  1.00 84.75           H  
ATOM   1481  CA  PHE A  96      -5.808  -1.896  13.499  1.00 84.75           C  
ATOM   1482  HA  PHE A  96      -5.431  -0.874  13.490  1.00 84.75           H  
ATOM   1483  C   PHE A  96      -5.906  -2.353  14.957  1.00 84.75           C  
ATOM   1484  CB  PHE A  96      -7.178  -1.891  12.804  1.00 84.75           C  
ATOM   1485  HB2 PHE A  96      -7.828  -1.186  13.323  1.00 84.75           H  
ATOM   1486  HB3 PHE A  96      -7.627  -2.879  12.905  1.00 84.75           H  
ATOM   1487  O   PHE A  96      -6.193  -3.518  15.215  1.00 84.75           O  
ATOM   1488  CG  PHE A  96      -7.136  -1.516  11.332  1.00 84.75           C  
ATOM   1489  CD1 PHE A  96      -6.949  -0.180  10.936  1.00 84.75           C  
ATOM   1490  HD1 PHE A  96      -6.840   0.593  11.682  1.00 84.75           H  
ATOM   1491  CD2 PHE A  96      -7.273  -2.512  10.348  1.00 84.75           C  
ATOM   1492  HD2 PHE A  96      -7.436  -3.537  10.646  1.00 84.75           H  
ATOM   1493  CE1 PHE A  96      -6.885   0.138   9.566  1.00 84.75           C  
ATOM   1494  HE1 PHE A  96      -6.704   1.153   9.244  1.00 84.75           H  
ATOM   1495  CE2 PHE A  96      -7.229  -2.189   8.983  1.00 84.75           C  
ATOM   1496  HE2 PHE A  96      -7.372  -2.966   8.246  1.00 84.75           H  
ATOM   1497  CZ  PHE A  96      -7.034  -0.858   8.591  1.00 84.75           C  
ATOM   1498  HZ  PHE A  96      -6.997  -0.598   7.544  1.00 84.75           H  
ATOM   1499  N   GLU A  97      -5.682  -1.436  15.897  1.00 82.94           N  
ATOM   1500  H   GLU A  97      -5.471  -0.493  15.602  1.00 82.94           H  
ATOM   1501  CA  GLU A  97      -5.761  -1.675  17.343  1.00 82.94           C  
ATOM   1502  HA  GLU A  97      -6.312  -2.595  17.537  1.00 82.94           H  
ATOM   1503  C   GLU A  97      -6.518  -0.501  17.981  1.00 82.94           C  
ATOM   1504  CB  GLU A  97      -4.341  -1.843  17.929  1.00 82.94           C  
ATOM   1505  HB2 GLU A  97      -3.815  -2.617  17.372  1.00 82.94           H  
ATOM   1506  HB3 GLU A  97      -3.795  -0.908  17.803  1.00 82.94           H  
ATOM   1507  O   GLU A  97      -5.935   0.547  18.269  1.00 82.94           O  
ATOM   1508  CG  GLU A  97      -4.352  -2.239  19.421  1.00 82.94           C  
ATOM   1509  HG2 GLU A  97      -4.759  -3.247  19.509  1.00 82.94           H  
ATOM   1510  HG3 GLU A  97      -5.019  -1.567  19.961  1.00 82.94           H  
ATOM   1511  CD  GLU A  97      -2.968  -2.186  20.107  1.00 82.94           C  
ATOM   1512  OE1 GLU A  97      -2.905  -2.472  21.329  1.00 82.94           O  
ATOM   1513  OE2 GLU A  97      -1.955  -1.770  19.477  1.00 82.94           O  
ATOM   1514  N   GLY A  98      -7.835  -0.647  18.155  1.00 81.73           N  
ATOM   1515  H   GLY A  98      -8.260  -1.518  17.873  1.00 81.73           H  
ATOM   1516  CA  GLY A  98      -8.692   0.388  18.740  1.00 81.73           C  
ATOM   1517  HA2 GLY A  98      -9.725   0.041  18.741  1.00 81.73           H  
ATOM   1518  HA3 GLY A  98      -8.389   0.555  19.774  1.00 81.73           H  
ATOM   1519  C   GLY A  98      -8.640   1.720  17.981  1.00 81.73           C  
ATOM   1520  O   GLY A  98      -9.161   1.840  16.873  1.00 81.73           O  
ATOM   1521  N   ASP A  99      -8.024   2.731  18.596  1.00 87.98           N  
ATOM   1522  H   ASP A  99      -7.518   2.535  19.448  1.00 87.98           H  
ATOM   1523  CA  ASP A  99      -7.856   4.088  18.061  1.00 87.98           C  
ATOM   1524  HA  ASP A  99      -8.679   4.288  17.375  1.00 87.98           H  
ATOM   1525  C   ASP A  99      -6.561   4.277  17.251  1.00 87.98           C  
ATOM   1526  CB  ASP A  99      -7.974   5.101  19.214  1.00 87.98           C  
ATOM   1527  HB2 ASP A  99      -8.077   6.100  18.790  1.00 87.98           H  
ATOM   1528  HB3 ASP A  99      -8.881   4.893  19.781  1.00 87.98           H  
ATOM   1529  O   ASP A  99      -6.248   5.398  16.832  1.00 87.98           O  
ATOM   1530  CG  ASP A  99      -6.778   5.123  20.177  1.00 87.98           C  
ATOM   1531  OD1 ASP A  99      -6.073   4.096  20.310  1.00 87.98           O  
ATOM   1532  OD2 ASP A  99      -6.560   6.185  20.803  1.00 87.98           O  
ATOM   1533  N   LYS A 100      -5.813   3.195  16.996  1.00 91.00           N  
ATOM   1534  H   LYS A 100      -6.110   2.318  17.398  1.00 91.00           H  
ATOM   1535  CA  LYS A 100      -4.544   3.209  16.259  1.00 91.00           C  
ATOM   1536  HA  LYS A 100      -4.339   4.234  15.949  1.00 91.00           H  
ATOM   1537  C   LYS A 100      -4.582   2.356  14.999  1.00 91.00           C  
ATOM   1538  CB  LYS A 100      -3.400   2.750  17.169  1.00 91.00           C  
ATOM   1539  HB2 LYS A 100      -2.487   2.649  16.581  1.00 91.00           H  
ATOM   1540  HB3 LYS A 100      -3.650   1.775  17.586  1.00 91.00           H  
ATOM   1541  O   LYS A 100      -5.147   1.266  14.971  1.00 91.00           O  
ATOM   1542  CG  LYS A 100      -3.147   3.755  18.295  1.00 91.00           C  
ATOM   1543  HG2 LYS A 100      -4.083   3.971  18.809  1.00 91.00           H  
ATOM   1544  HG3 LYS A 100      -2.755   4.682  17.875  1.00 91.00           H  
ATOM   1545  CD  LYS A 100      -2.156   3.180  19.303  1.00 91.00           C  
ATOM   1546  HD2 LYS A 100      -1.167   3.105  18.851  1.00 91.00           H  
ATOM   1547  HD3 LYS A 100      -2.501   2.191  19.602  1.00 91.00           H  
ATOM   1548  CE  LYS A 100      -2.131   4.098  20.522  1.00 91.00           C  
ATOM   1549  HE2 LYS A 100      -3.164   4.264  20.829  1.00 91.00           H  
ATOM   1550  HE3 LYS A 100      -1.704   5.060  20.238  1.00 91.00           H  
ATOM   1551  NZ  LYS A 100      -1.371   3.467  21.622  1.00 91.00           N  
ATOM   1552  HZ1 LYS A 100      -1.414   4.045  22.449  1.00 91.00           H  
ATOM   1553  HZ2 LYS A 100      -0.414   3.296  21.348  1.00 91.00           H  
ATOM   1554  HZ3 LYS A 100      -1.810   2.583  21.838  1.00 91.00           H  
ATOM   1555  N   MET A 101      -3.863   2.826  13.985  1.00 92.30           N  
ATOM   1556  H   MET A 101      -3.441   3.736  14.106  1.00 92.30           H  
ATOM   1557  CA  MET A 101      -3.482   2.045  12.814  1.00 92.30           C  
ATOM   1558  HA  MET A 101      -3.827   1.018  12.939  1.00 92.30           H  
ATOM   1559  C   MET A 101      -1.959   2.040  12.693  1.00 92.30           C  
ATOM   1560  CB  MET A 101      -4.155   2.613  11.559  1.00 92.30           C  
ATOM   1561  HB2 MET A 101      -5.234   2.633  11.708  1.00 92.30           H  
ATOM   1562  HB3 MET A 101      -3.806   3.633  11.397  1.00 92.30           H  
ATOM   1563  O   MET A 101      -1.337   3.102  12.600  1.00 92.30           O  
ATOM   1564  CG  MET A 101      -3.850   1.758  10.322  1.00 92.30           C  
ATOM   1565  HG2 MET A 101      -2.778   1.569  10.260  1.00 92.30           H  
ATOM   1566  HG3 MET A 101      -4.341   0.792  10.445  1.00 92.30           H  
ATOM   1567  SD  MET A 101      -4.369   2.480   8.741  1.00 92.30           S  
ATOM   1568  CE  MET A 101      -3.154   3.802   8.651  1.00 92.30           C  
ATOM   1569  HE1 MET A 101      -3.038   4.114   7.614  1.00 92.30           H  
ATOM   1570  HE2 MET A 101      -2.193   3.445   9.022  1.00 92.30           H  
ATOM   1571  HE3 MET A 101      -3.483   4.629   9.280  1.00 92.30           H  
ATOM   1572  N   ARG A 102      -1.356   0.852  12.661  1.00 94.83           N  
ATOM   1573  H   ARG A 102      -1.938   0.029  12.723  1.00 94.83           H  
ATOM   1574  CA  ARG A 102       0.076   0.661  12.405  1.00 94.83           C  
ATOM   1575  HA  ARG A 102       0.591   1.618  12.492  1.00 94.83           H  
ATOM   1576  C   ARG A 102       0.278   0.163  10.982  1.00 94.83           C  
ATOM   1577  CB  ARG A 102       0.702  -0.296  13.429  1.00 94.83           C  
ATOM   1578  HB2 ARG A 102       1.764  -0.400  13.207  1.00 94.83           H  
ATOM   1579  HB3 ARG A 102       0.235  -1.277  13.342  1.00 94.83           H  
ATOM   1580  O   ARG A 102      -0.402  -0.755  10.536  1.00 94.83           O  
ATOM   1581  CG  ARG A 102       0.542   0.209  14.868  1.00 94.83           C  
ATOM   1582  HG2 ARG A 102       0.936   1.222  14.953  1.00 94.83           H  
ATOM   1583  HG3 ARG A 102      -0.516   0.213  15.131  1.00 94.83           H  
ATOM   1584  CD  ARG A 102       1.291  -0.707  15.836  1.00 94.83           C  
ATOM   1585  HD2 ARG A 102       2.363  -0.561  15.706  1.00 94.83           H  
ATOM   1586  HD3 ARG A 102       1.044  -1.741  15.594  1.00 94.83           H  
ATOM   1587  NE  ARG A 102       0.902  -0.436  17.232  1.00 94.83           N  
ATOM   1588  HE  ARG A 102       0.163   0.235  17.385  1.00 94.83           H  
ATOM   1589  NH1 ARG A 102       2.161  -2.083  18.193  1.00 94.83           N  
ATOM   1590 HH11 ARG A 102       2.557  -2.239  17.277  1.00 94.83           H  
ATOM   1591 HH12 ARG A 102       2.241  -2.773  18.927  1.00 94.83           H  
ATOM   1592  NH2 ARG A 102       0.667  -0.984  19.424  1.00 94.83           N  
ATOM   1593 HH21 ARG A 102       0.939  -1.587  20.187  1.00 94.83           H  
ATOM   1594 HH22 ARG A 102      -0.341  -0.947  19.364  1.00 94.83           H  
ATOM   1595  CZ  ARG A 102       1.257  -1.152  18.279  1.00 94.83           C  
ATOM   1596  N   VAL A 103       1.220   0.771  10.274  1.00 96.74           N  
ATOM   1597  H   VAL A 103       1.706   1.543  10.707  1.00 96.74           H  
ATOM   1598  CA  VAL A 103       1.623   0.399   8.917  1.00 96.74           C  
ATOM   1599  HA  VAL A 103       1.040  -0.462   8.588  1.00 96.74           H  
ATOM   1600  C   VAL A 103       3.092   0.019   8.960  1.00 96.74           C  
ATOM   1601  CB  VAL A 103       1.381   1.536   7.908  1.00 96.74           C  
ATOM   1602  HB  VAL A 103       2.015   2.387   8.157  1.00 96.74           H  
ATOM   1603  O   VAL A 103       3.941   0.879   9.176  1.00 96.74           O  
ATOM   1604  CG1 VAL A 103       1.716   1.075   6.483  1.00 96.74           C  
ATOM   1605 HG11 VAL A 103       2.762   0.777   6.420  1.00 96.74           H  
ATOM   1606 HG12 VAL A 103       1.555   1.890   5.778  1.00 96.74           H  
ATOM   1607 HG13 VAL A 103       1.086   0.228   6.208  1.00 96.74           H  
ATOM   1608  CG2 VAL A 103      -0.076   2.009   7.935  1.00 96.74           C  
ATOM   1609 HG21 VAL A 103      -0.747   1.184   7.697  1.00 96.74           H  
ATOM   1610 HG22 VAL A 103      -0.313   2.388   8.930  1.00 96.74           H  
ATOM   1611 HG23 VAL A 103      -0.217   2.822   7.222  1.00 96.74           H  
ATOM   1612  N   ARG A 104       3.400  -1.259   8.750  1.00 97.79           N  
ATOM   1613  H   ARG A 104       2.641  -1.896   8.553  1.00 97.79           H  
ATOM   1614  CA  ARG A 104       4.775  -1.736   8.576  1.00 97.79           C  
ATOM   1615  HA  ARG A 104       5.465  -1.006   9.000  1.00 97.79           H  
ATOM   1616  C   ARG A 104       5.089  -1.844   7.099  1.00 97.79           C  
ATOM   1617  CB  ARG A 104       5.024  -3.062   9.293  1.00 97.79           C  
ATOM   1618  HB2 ARG A 104       6.045  -3.383   9.090  1.00 97.79           H  
ATOM   1619  HB3 ARG A 104       4.340  -3.823   8.917  1.00 97.79           H  
ATOM   1620  O   ARG A 104       4.361  -2.494   6.349  1.00 97.79           O  
ATOM   1621  CG  ARG A 104       4.848  -2.913  10.801  1.00 97.79           C  
ATOM   1622  HG2 ARG A 104       5.538  -2.153  11.167  1.00 97.79           H  
ATOM   1623  HG3 ARG A 104       3.826  -2.611  11.032  1.00 97.79           H  
ATOM   1624  CD  ARG A 104       5.147  -4.239  11.491  1.00 97.79           C  
ATOM   1625  HD2 ARG A 104       6.168  -4.542  11.261  1.00 97.79           H  
ATOM   1626  HD3 ARG A 104       4.444  -4.994  11.139  1.00 97.79           H  
ATOM   1627  NE  ARG A 104       4.999  -4.054  12.932  1.00 97.79           N  
ATOM   1628  HE  ARG A 104       4.926  -3.101  13.258  1.00 97.79           H  
ATOM   1629  NH1 ARG A 104       5.220  -6.217  13.643  1.00 97.79           N  
ATOM   1630 HH11 ARG A 104       5.182  -6.884  14.401  1.00 97.79           H  
ATOM   1631 HH12 ARG A 104       5.578  -6.445  12.726  1.00 97.79           H  
ATOM   1632  NH2 ARG A 104       4.743  -4.546  15.083  1.00 97.79           N  
ATOM   1633 HH21 ARG A 104       4.596  -5.178  15.857  1.00 97.79           H  
ATOM   1634 HH22 ARG A 104       4.673  -3.543  15.181  1.00 97.79           H  
ATOM   1635  CZ  ARG A 104       4.982  -4.956  13.878  1.00 97.79           C  
ATOM   1636  N   LEU A 105       6.176  -1.207   6.706  1.00 98.22           N  
ATOM   1637  H   LEU A 105       6.715  -0.720   7.408  1.00 98.22           H  
ATOM   1638  CA  LEU A 105       6.697  -1.180   5.355  1.00 98.22           C  
ATOM   1639  HA  LEU A 105       5.998  -1.657   4.669  1.00 98.22           H  
ATOM   1640  C   LEU A 105       8.013  -1.935   5.337  1.00 98.22           C  
ATOM   1641  CB  LEU A 105       6.920   0.274   4.920  1.00 98.22           C  
ATOM   1642  HB2 LEU A 105       7.677   0.714   5.569  1.00 98.22           H  
ATOM   1643  HB3 LEU A 105       7.311   0.265   3.903  1.00 98.22           H  
ATOM   1644  O   LEU A 105       8.874  -1.663   6.167  1.00 98.22           O  
ATOM   1645  CG  LEU A 105       5.671   1.166   4.962  1.00 98.22           C  
ATOM   1646  HG  LEU A 105       5.236   1.164   5.962  1.00 98.22           H  
ATOM   1647  CD1 LEU A 105       6.089   2.596   4.631  1.00 98.22           C  
ATOM   1648 HD11 LEU A 105       6.740   2.975   5.419  1.00 98.22           H  
ATOM   1649 HD12 LEU A 105       6.633   2.619   3.687  1.00 98.22           H  
ATOM   1650 HD13 LEU A 105       5.213   3.240   4.555  1.00 98.22           H  
ATOM   1651  CD2 LEU A 105       4.616   0.697   3.962  1.00 98.22           C  
ATOM   1652 HD21 LEU A 105       5.043   0.667   2.960  1.00 98.22           H  
ATOM   1653 HD22 LEU A 105       3.764   1.378   3.982  1.00 98.22           H  
ATOM   1654 HD23 LEU A 105       4.268  -0.298   4.239  1.00 98.22           H  
ATOM   1655  N   ARG A 106       8.190  -2.837   4.379  1.00 98.22           N  
ATOM   1656  H   ARG A 106       7.417  -3.028   3.757  1.00 98.22           H  
ATOM   1657  CA  ARG A 106       9.462  -3.523   4.152  1.00 98.22           C  
ATOM   1658  HA  ARG A 106      10.255  -3.017   4.703  1.00 98.22           H  
ATOM   1659  C   ARG A 106       9.822  -3.453   2.680  1.00 98.22           C  
ATOM   1660  CB  ARG A 106       9.359  -4.951   4.690  1.00 98.22           C  
ATOM   1661  HB2 ARG A 106       9.226  -4.910   5.772  1.00 98.22           H  
ATOM   1662  HB3 ARG A 106       8.488  -5.440   4.253  1.00 98.22           H  
ATOM   1663  O   ARG A 106       9.000  -3.801   1.832  1.00 98.22           O  
ATOM   1664  CG  ARG A 106      10.600  -5.781   4.367  1.00 98.22           C  
ATOM   1665  HG2 ARG A 106      10.703  -5.880   3.287  1.00 98.22           H  
ATOM   1666  HG3 ARG A 106      11.489  -5.300   4.774  1.00 98.22           H  
ATOM   1667  CD  ARG A 106      10.439  -7.168   4.977  1.00 98.22           C  
ATOM   1668  HD2 ARG A 106      10.505  -7.080   6.061  1.00 98.22           H  
ATOM   1669  HD3 ARG A 106       9.464  -7.570   4.703  1.00 98.22           H  
ATOM   1670  NE  ARG A 106      11.480  -8.046   4.443  1.00 98.22           N  
ATOM   1671  HE  ARG A 106      11.748  -7.883   3.483  1.00 98.22           H  
ATOM   1672  NH1 ARG A 106      11.823  -9.400   6.251  1.00 98.22           N  
ATOM   1673 HH11 ARG A 106      12.428 -10.055   6.726  1.00 98.22           H  
ATOM   1674 HH12 ARG A 106      11.216  -8.780   6.767  1.00 98.22           H  
ATOM   1675  NH2 ARG A 106      13.057  -9.610   4.366  1.00 98.22           N  
ATOM   1676 HH21 ARG A 106      13.654 -10.326   4.753  1.00 98.22           H  
ATOM   1677 HH22 ARG A 106      13.211  -9.217   3.448  1.00 98.22           H  
ATOM   1678  CZ  ARG A 106      12.110  -9.025   5.033  1.00 98.22           C  
ATOM   1679  N   ASN A 107      11.040  -3.013   2.387  1.00 97.76           N  
ATOM   1680  H   ASN A 107      11.662  -2.766   3.144  1.00 97.76           H  
ATOM   1681  CA  ASN A 107      11.550  -2.928   1.024  1.00 97.76           C  
ATOM   1682  HA  ASN A 107      10.737  -3.063   0.310  1.00 97.76           H  
ATOM   1683  C   ASN A 107      12.574  -4.041   0.773  1.00 97.76           C  
ATOM   1684  CB  ASN A 107      12.123  -1.524   0.806  1.00 97.76           C  
ATOM   1685  HB2 ASN A 107      12.930  -1.361   1.520  1.00 97.76           H  
ATOM   1686  HB3 ASN A 107      11.346  -0.778   0.971  1.00 97.76           H  
ATOM   1687  O   ASN A 107      13.707  -3.968   1.237  1.00 97.76           O  
ATOM   1688  CG  ASN A 107      12.676  -1.337  -0.590  1.00 97.76           C  
ATOM   1689  ND2 ASN A 107      13.425  -0.289  -0.814  1.00 97.76           N  
ATOM   1690 HD21 ASN A 107      13.804  -0.159  -1.741  1.00 97.76           H  
ATOM   1691 HD22 ASN A 107      13.536   0.408  -0.092  1.00 97.76           H  
ATOM   1692  OD1 ASN A 107      12.424  -2.115  -1.496  1.00 97.76           O  
ATOM   1693  N   ASP A 108      12.178  -5.058   0.011  1.00 97.22           N  
ATOM   1694  H   ASP A 108      11.264  -5.012  -0.416  1.00 97.22           H  
ATOM   1695  CA  ASP A 108      13.060  -6.154  -0.411  1.00 97.22           C  
ATOM   1696  HA  ASP A 108      13.902  -6.220   0.279  1.00 97.22           H  
ATOM   1697  C   ASP A 108      13.670  -5.901  -1.810  1.00 97.22           C  
ATOM   1698  CB  ASP A 108      12.307  -7.496  -0.336  1.00 97.22           C  
ATOM   1699  HB2 ASP A 108      12.932  -8.278  -0.768  1.00 97.22           H  
ATOM   1700  HB3 ASP A 108      11.406  -7.425  -0.945  1.00 97.22           H  
ATOM   1701  O   ASP A 108      14.288  -6.794  -2.387  1.00 97.22           O  
ATOM   1702  CG  ASP A 108      11.928  -7.955   1.080  1.00 97.22           C  
ATOM   1703  OD1 ASP A 108      12.794  -7.999   1.990  1.00 97.22           O  
ATOM   1704  OD2 ASP A 108      10.763  -8.375   1.268  1.00 97.22           O  
ATOM   1705  N   SER A 109      13.499  -4.700  -2.380  1.00 95.26           N  
ATOM   1706  H   SER A 109      13.008  -3.990  -1.857  1.00 95.26           H  
ATOM   1707  CA  SER A 109      14.130  -4.312  -3.647  1.00 95.26           C  
ATOM   1708  HA  SER A 109      14.175  -5.197  -4.281  1.00 95.26           H  
ATOM   1709  C   SER A 109      15.570  -3.818  -3.462  1.00 95.26           C  
ATOM   1710  CB  SER A 109      13.280  -3.280  -4.395  1.00 95.26           C  
ATOM   1711  HB2 SER A 109      13.584  -3.270  -5.442  1.00 95.26           H  
ATOM   1712  HB3 SER A 109      12.227  -3.551  -4.332  1.00 95.26           H  
ATOM   1713  O   SER A 109      16.031  -3.550  -2.353  1.00 95.26           O  
ATOM   1714  OG  SER A 109      13.449  -1.982  -3.899  1.00 95.26           O  
ATOM   1715  HG  SER A 109      13.082  -1.960  -3.012  1.00 95.26           H  
ATOM   1716  N   SER A 110      16.296  -3.667  -4.571  1.00 95.32           N  
ATOM   1717  H   SER A 110      15.875  -3.880  -5.465  1.00 95.32           H  
ATOM   1718  CA  SER A 110      17.674  -3.160  -4.592  1.00 95.32           C  
ATOM   1719  HA  SER A 110      18.195  -3.529  -3.708  1.00 95.32           H  
ATOM   1720  C   SER A 110      17.785  -1.630  -4.562  1.00 95.32           C  
ATOM   1721  CB  SER A 110      18.390  -3.713  -5.825  1.00 95.32           C  
ATOM   1722  HB2 SER A 110      18.436  -4.800  -5.751  1.00 95.32           H  
ATOM   1723  HB3 SER A 110      19.405  -3.319  -5.871  1.00 95.32           H  
ATOM   1724  O   SER A 110      18.896  -1.104  -4.479  1.00 95.32           O  
ATOM   1725  OG  SER A 110      17.680  -3.355  -6.997  1.00 95.32           O  
ATOM   1726  HG  SER A 110      18.067  -3.801  -7.753  1.00 95.32           H  
ATOM   1727  N   THR A 111      16.665  -0.905  -4.620  1.00 95.43           N  
ATOM   1728  H   THR A 111      15.778  -1.388  -4.626  1.00 95.43           H  
ATOM   1729  CA  THR A 111      16.621   0.565  -4.641  1.00 95.43           C  
ATOM   1730  HA  THR A 111      17.625   0.950  -4.464  1.00 95.43           H  
ATOM   1731  C   THR A 111      15.697   1.107  -3.554  1.00 95.43           C  
ATOM   1732  CB  THR A 111      16.149   1.100  -6.000  1.00 95.43           C  
ATOM   1733  HB  THR A 111      16.067   2.185  -5.941  1.00 95.43           H  
ATOM   1734  O   THR A 111      14.739   0.431  -3.188  1.00 95.43           O  
ATOM   1735  CG2 THR A 111      17.131   0.749  -7.117  1.00 95.43           C  
ATOM   1736 HG21 THR A 111      16.817   1.241  -8.038  1.00 95.43           H  
ATOM   1737 HG22 THR A 111      18.132   1.087  -6.851  1.00 95.43           H  
ATOM   1738 HG23 THR A 111      17.144  -0.329  -7.278  1.00 95.43           H  
ATOM   1739  OG1 THR A 111      14.891   0.567  -6.352  1.00 95.43           O  
ATOM   1740  HG1 THR A 111      14.314   0.626  -5.587  1.00 95.43           H  
ATOM   1741  N   PRO A 112      15.916   2.328  -3.041  1.00 97.22           N  
ATOM   1742  CA  PRO A 112      14.946   2.967  -2.161  1.00 97.22           C  
ATOM   1743  HA  PRO A 112      14.863   2.376  -1.249  1.00 97.22           H  
ATOM   1744  C   PRO A 112      13.566   3.086  -2.818  1.00 97.22           C  
ATOM   1745  CB  PRO A 112      15.528   4.340  -1.818  1.00 97.22           C  
ATOM   1746  HB2 PRO A 112      15.307   4.622  -0.788  1.00 97.22           H  
ATOM   1747  HB3 PRO A 112      15.150   5.094  -2.509  1.00 97.22           H  
ATOM   1748  O   PRO A 112      13.460   3.263  -4.034  1.00 97.22           O  
ATOM   1749  CG  PRO A 112      17.028   4.155  -2.042  1.00 97.22           C  
ATOM   1750  HG2 PRO A 112      17.520   5.097  -2.281  1.00 97.22           H  
ATOM   1751  HG3 PRO A 112      17.475   3.702  -1.158  1.00 97.22           H  
ATOM   1752  CD  PRO A 112      17.086   3.173  -3.210  1.00 97.22           C  
ATOM   1753  HD2 PRO A 112      17.012   3.712  -4.155  1.00 97.22           H  
ATOM   1754  HD3 PRO A 112      18.012   2.601  -3.164  1.00 97.22           H  
ATOM   1755  N   VAL A 113      12.522   3.013  -1.998  1.00 98.00           N  
ATOM   1756  H   VAL A 113      12.692   2.853  -1.015  1.00 98.00           H  
ATOM   1757  CA  VAL A 113      11.129   3.235  -2.406  1.00 98.00           C  
ATOM   1758  HA  VAL A 113      11.102   3.553  -3.449  1.00 98.00           H  
ATOM   1759  C   VAL A 113      10.538   4.361  -1.577  1.00 98.00           C  
ATOM   1760  CB  VAL A 113      10.278   1.957  -2.295  1.00 98.00           C  
ATOM   1761  HB  VAL A 113       9.268   2.182  -2.640  1.00 98.00           H  
ATOM   1762  O   VAL A 113      10.847   4.485  -0.391  1.00 98.00           O  
ATOM   1763  CG1 VAL A 113      10.851   0.860  -3.198  1.00 98.00           C  
ATOM   1764 HG11 VAL A 113      10.251  -0.046  -3.109  1.00 98.00           H  
ATOM   1765 HG12 VAL A 113      10.845   1.200  -4.234  1.00 98.00           H  
ATOM   1766 HG13 VAL A 113      11.875   0.617  -2.915  1.00 98.00           H  
ATOM   1767  CG2 VAL A 113      10.179   1.442  -0.853  1.00 98.00           C  
ATOM   1768 HG21 VAL A 113      11.175   1.223  -0.467  1.00 98.00           H  
ATOM   1769 HG22 VAL A 113       9.573   0.537  -0.813  1.00 98.00           H  
ATOM   1770 HG23 VAL A 113       9.699   2.186  -0.218  1.00 98.00           H  
ATOM   1771  N   GLU A 114       9.684   5.175  -2.180  1.00 98.39           N  
ATOM   1772  H   GLU A 114       9.434   4.991  -3.141  1.00 98.39           H  
ATOM   1773  CA  GLU A 114       8.913   6.194  -1.476  1.00 98.39           C  
ATOM   1774  HA  GLU A 114       9.332   6.336  -0.480  1.00 98.39           H  
ATOM   1775  C   GLU A 114       7.474   5.706  -1.301  1.00 98.39           C  
ATOM   1776  CB  GLU A 114       9.028   7.547  -2.196  1.00 98.39           C  
ATOM   1777  HB2 GLU A 114      10.086   7.790  -2.293  1.00 98.39           H  
ATOM   1778  HB3 GLU A 114       8.591   7.483  -3.192  1.00 98.39           H  
ATOM   1779  O   GLU A 114       6.827   5.261  -2.247  1.00 98.39           O  
ATOM   1780  CG  GLU A 114       8.339   8.657  -1.395  1.00 98.39           C  
ATOM   1781  HG2 GLU A 114       8.582   8.528  -0.340  1.00 98.39           H  
ATOM   1782  HG3 GLU A 114       7.258   8.552  -1.491  1.00 98.39           H  
ATOM   1783  CD  GLU A 114       8.784  10.059  -1.833  1.00 98.39           C  
ATOM   1784  OE1 GLU A 114       8.095  10.688  -2.661  1.00 98.39           O  
ATOM   1785  OE2 GLU A 114       9.777  10.548  -1.249  1.00 98.39           O  
ATOM   1786  N   VAL A 115       6.973   5.749  -0.068  1.00 98.42           N  
ATOM   1787  H   VAL A 115       7.572   6.073   0.678  1.00 98.42           H  
ATOM   1788  CA  VAL A 115       5.610   5.345   0.269  1.00 98.42           C  
ATOM   1789  HA  VAL A 115       5.108   5.025  -0.644  1.00 98.42           H  
ATOM   1790  C   VAL A 115       4.858   6.542   0.826  1.00 98.42           C  
ATOM   1791  CB  VAL A 115       5.575   4.144   1.231  1.00 98.42           C  
ATOM   1792  HB  VAL A 115       5.993   4.436   2.195  1.00 98.42           H  
ATOM   1793  O   VAL A 115       5.186   7.061   1.895  1.00 98.42           O  
ATOM   1794  CG1 VAL A 115       4.125   3.680   1.436  1.00 98.42           C  
ATOM   1795 HG11 VAL A 115       4.106   2.798   2.076  1.00 98.42           H  
ATOM   1796 HG12 VAL A 115       3.673   3.434   0.475  1.00 98.42           H  
ATOM   1797 HG13 VAL A 115       3.542   4.466   1.917  1.00 98.42           H  
ATOM   1798  CG2 VAL A 115       6.381   2.957   0.684  1.00 98.42           C  
ATOM   1799 HG21 VAL A 115       6.263   2.086   1.329  1.00 98.42           H  
ATOM   1800 HG22 VAL A 115       7.440   3.215   0.649  1.00 98.42           H  
ATOM   1801 HG23 VAL A 115       6.045   2.712  -0.324  1.00 98.42           H  
ATOM   1802  N   HIS A 116       3.806   6.954   0.123  1.00 98.34           N  
ATOM   1803  H   HIS A 116       3.639   6.508  -0.768  1.00 98.34           H  
ATOM   1804  CA  HIS A 116       2.843   7.933   0.610  1.00 98.34           C  
ATOM   1805  HA  HIS A 116       3.324   8.546   1.373  1.00 98.34           H  
ATOM   1806  C   HIS A 116       1.646   7.220   1.224  1.00 98.34           C  
ATOM   1807  CB  HIS A 116       2.381   8.879  -0.496  1.00 98.34           C  
ATOM   1808  HB2 HIS A 116       1.710   8.351  -1.173  1.00 98.34           H  
ATOM   1809  HB3 HIS A 116       1.811   9.691  -0.043  1.00 98.34           H  
ATOM   1810  O   HIS A 116       0.932   6.478   0.548  1.00 98.34           O  
ATOM   1811  CG  HIS A 116       3.504   9.471  -1.288  1.00 98.34           C  
ATOM   1812  CD2 HIS A 116       3.938   9.042  -2.512  1.00 98.34           C  
ATOM   1813  HD2 HIS A 116       3.554   8.213  -3.087  1.00 98.34           H  
ATOM   1814  ND1 HIS A 116       4.295  10.534  -0.913  1.00 98.34           N  
ATOM   1815  HD1 HIS A 116       4.350  10.950   0.005  1.00 98.34           H  
ATOM   1816  CE1 HIS A 116       5.176  10.751  -1.906  1.00 98.34           C  
ATOM   1817  HE1 HIS A 116       5.978  11.474  -1.902  1.00 98.34           H  
ATOM   1818  NE2 HIS A 116       4.964   9.885  -2.902  1.00 98.34           N  
ATOM   1819  N   ILE A 117       1.400   7.483   2.499  1.00 98.15           N  
ATOM   1820  H   ILE A 117       2.028   8.115   2.976  1.00 98.15           H  
ATOM   1821  CA  ILE A 117       0.287   6.932   3.259  1.00 98.15           C  
ATOM   1822  HA  ILE A 117      -0.202   6.157   2.669  1.00 98.15           H  
ATOM   1823  C   ILE A 117      -0.704   8.061   3.520  1.00 98.15           C  
ATOM   1824  CB  ILE A 117       0.775   6.285   4.571  1.00 98.15           C  
ATOM   1825  HB  ILE A 117       1.100   7.083   5.239  1.00 98.15           H  
ATOM   1826  O   ILE A 117      -0.333   9.097   4.077  1.00 98.15           O  
ATOM   1827  CG1 ILE A 117       1.977   5.333   4.367  1.00 98.15           C  
ATOM   1828 HG12 ILE A 117       2.770   5.846   3.822  1.00 98.15           H  
ATOM   1829 HG13 ILE A 117       1.672   4.464   3.784  1.00 98.15           H  
ATOM   1830  CG2 ILE A 117      -0.419   5.551   5.207  1.00 98.15           C  
ATOM   1831 HG21 ILE A 117      -1.211   6.260   5.450  1.00 98.15           H  
ATOM   1832 HG22 ILE A 117      -0.130   5.056   6.134  1.00 98.15           H  
ATOM   1833 HG23 ILE A 117      -0.814   4.807   4.516  1.00 98.15           H  
ATOM   1834  CD1 ILE A 117       2.602   4.870   5.685  1.00 98.15           C  
ATOM   1835 HD11 ILE A 117       3.498   4.286   5.478  1.00 98.15           H  
ATOM   1836 HD12 ILE A 117       2.878   5.739   6.283  1.00 98.15           H  
ATOM   1837 HD13 ILE A 117       1.910   4.245   6.249  1.00 98.15           H  
ATOM   1838  N   LYS A 118      -1.964   7.868   3.133  1.00 97.25           N  
ATOM   1839  H   LYS A 118      -2.182   6.991   2.684  1.00 97.25           H  
ATOM   1840  CA  LYS A 118      -3.064   8.794   3.416  1.00 97.25           C  
ATOM   1841  HA  LYS A 118      -2.688   9.614   4.028  1.00 97.25           H  
ATOM   1842  C   LYS A 118      -4.144   8.088   4.227  1.00 97.25           C  
ATOM   1843  CB  LYS A 118      -3.599   9.388   2.109  1.00 97.25           C  
ATOM   1844  HB2 LYS A 118      -3.936   8.577   1.463  1.00 97.25           H  
ATOM   1845  HB3 LYS A 118      -2.794   9.918   1.601  1.00 97.25           H  
ATOM   1846  O   LYS A 118      -4.594   7.007   3.853  1.00 97.25           O  
ATOM   1847  CG  LYS A 118      -4.763  10.356   2.365  1.00 97.25           C  
ATOM   1848  HG2 LYS A 118      -5.533   9.861   2.956  1.00 97.25           H  
ATOM   1849  HG3 LYS A 118      -4.402  11.222   2.919  1.00 97.25           H  
ATOM   1850  CD  LYS A 118      -5.410  10.807   1.056  1.00 97.25           C  
ATOM   1851  HD2 LYS A 118      -5.747   9.926   0.511  1.00 97.25           H  
ATOM   1852  HD3 LYS A 118      -4.690  11.357   0.450  1.00 97.25           H  
ATOM   1853  CE  LYS A 118      -6.608  11.691   1.415  1.00 97.25           C  
ATOM   1854  HE2 LYS A 118      -7.184  11.185   2.190  1.00 97.25           H  
ATOM   1855  HE3 LYS A 118      -6.258  12.625   1.854  1.00 97.25           H  
ATOM   1856  NZ  LYS A 118      -7.472  11.935   0.238  1.00 97.25           N  
ATOM   1857  HZ1 LYS A 118      -7.807  11.049  -0.112  1.00 97.25           H  
ATOM   1858  HZ2 LYS A 118      -8.273  12.482   0.520  1.00 97.25           H  
ATOM   1859  HZ3 LYS A 118      -6.971  12.405  -0.503  1.00 97.25           H  
ATOM   1860  N   VAL A 119      -4.576   8.737   5.304  1.00 94.25           N  
ATOM   1861  H   VAL A 119      -4.148   9.624   5.525  1.00 94.25           H  
ATOM   1862  CA  VAL A 119      -5.554   8.215   6.264  1.00 94.25           C  
ATOM   1863  HA  VAL A 119      -6.148   7.423   5.808  1.00 94.25           H  
ATOM   1864  C   VAL A 119      -6.469   9.358   6.685  1.00 94.25           C  
ATOM   1865  CB  VAL A 119      -4.832   7.648   7.492  1.00 94.25           C  
ATOM   1866  HB  VAL A 119      -4.329   8.455   8.026  1.00 94.25           H  
ATOM   1867  O   VAL A 119      -6.048  10.269   7.396  1.00 94.25           O  
ATOM   1868  CG1 VAL A 119      -5.824   6.979   8.433  1.00 94.25           C  
ATOM   1869 HG11 VAL A 119      -6.571   7.692   8.783  1.00 94.25           H  
ATOM   1870 HG12 VAL A 119      -6.318   6.147   7.933  1.00 94.25           H  
ATOM   1871 HG13 VAL A 119      -5.265   6.622   9.298  1.00 94.25           H  
ATOM   1872  CG2 VAL A 119      -3.769   6.618   7.118  1.00 94.25           C  
ATOM   1873 HG21 VAL A 119      -4.224   5.756   6.629  1.00 94.25           H  
ATOM   1874 HG22 VAL A 119      -3.239   6.334   8.027  1.00 94.25           H  
ATOM   1875 HG23 VAL A 119      -3.018   7.065   6.467  1.00 94.25           H  
ATOM   1876  N   GLY A 120      -7.711   9.361   6.194  1.00 90.88           N  
ATOM   1877  H   GLY A 120      -8.026   8.567   5.655  1.00 90.88           H  
ATOM   1878  CA  GLY A 120      -8.574  10.540   6.298  1.00 90.88           C  
ATOM   1879  HA2 GLY A 120      -9.504  10.368   5.756  1.00 90.88           H  
ATOM   1880  HA3 GLY A 120      -8.812  10.721   7.346  1.00 90.88           H  
ATOM   1881  C   GLY A 120      -7.886  11.780   5.704  1.00 90.88           C  
ATOM   1882  O   GLY A 120      -7.564  11.804   4.511  1.00 90.88           O  
ATOM   1883  N   ASP A 121      -7.631  12.779   6.553  1.00 91.36           N  
ATOM   1884  H   ASP A 121      -7.935  12.678   7.511  1.00 91.36           H  
ATOM   1885  CA  ASP A 121      -6.944  14.029   6.196  1.00 91.36           C  
ATOM   1886  HA  ASP A 121      -7.099  14.229   5.136  1.00 91.36           H  
ATOM   1887  C   ASP A 121      -5.424  13.992   6.433  1.00 91.36           C  
ATOM   1888  CB  ASP A 121      -7.567  15.191   6.983  1.00 91.36           C  
ATOM   1889  HB2 ASP A 121      -7.054  16.116   6.719  1.00 91.36           H  
ATOM   1890  HB3 ASP A 121      -7.423  15.016   8.049  1.00 91.36           H  
ATOM   1891  O   ASP A 121      -4.695  14.844   5.919  1.00 91.36           O  
ATOM   1892  CG  ASP A 121      -9.056  15.364   6.682  1.00 91.36           C  
ATOM   1893  OD1 ASP A 121      -9.416  15.304   5.483  1.00 91.36           O  
ATOM   1894  OD2 ASP A 121      -9.814  15.531   7.663  1.00 91.36           O  
ATOM   1895  N   GLU A 122      -4.923  13.012   7.190  1.00 95.70           N  
ATOM   1896  H   GLU A 122      -5.524  12.250   7.472  1.00 95.70           H  
ATOM   1897  CA  GLU A 122      -3.498  12.897   7.495  1.00 95.70           C  
ATOM   1898  HA  GLU A 122      -3.114  13.908   7.628  1.00 95.70           H  
ATOM   1899  C   GLU A 122      -2.736  12.257   6.328  1.00 95.70           C  
ATOM   1900  CB  GLU A 122      -3.276  12.155   8.825  1.00 95.70           C  
ATOM   1901  HB2 GLU A 122      -3.937  12.593   9.573  1.00 95.70           H  
ATOM   1902  HB3 GLU A 122      -3.521  11.100   8.707  1.00 95.70           H  
ATOM   1903  O   GLU A 122      -3.204  11.308   5.690  1.00 95.70           O  
ATOM   1904  CG  GLU A 122      -1.818  12.301   9.300  1.00 95.70           C  
ATOM   1905  HG2 GLU A 122      -1.562  13.360   9.318  1.00 95.70           H  
ATOM   1906  HG3 GLU A 122      -1.160  11.818   8.578  1.00 95.70           H  
ATOM   1907  CD  GLU A 122      -1.539  11.706  10.688  1.00 95.70           C  
ATOM   1908  OE1 GLU A 122      -0.332  11.536  10.993  1.00 95.70           O  
ATOM   1909  OE2 GLU A 122      -2.498  11.462  11.448  1.00 95.70           O  
ATOM   1910  N   LYS A 123      -1.536  12.781   6.051  1.00 97.10           N  
ATOM   1911  H   LYS A 123      -1.201  13.528   6.642  1.00 97.10           H  
ATOM   1912  CA  LYS A 123      -0.609  12.253   5.047  1.00 97.10           C  
ATOM   1913  HA  LYS A 123      -0.954  11.268   4.733  1.00 97.10           H  
ATOM   1914  C   LYS A 123       0.784  12.091   5.644  1.00 97.10           C  
ATOM   1915  CB  LYS A 123      -0.550  13.165   3.814  1.00 97.10           C  
ATOM   1916  HB2 LYS A 123      -0.234  14.160   4.128  1.00 97.10           H  
ATOM   1917  HB3 LYS A 123       0.200  12.770   3.129  1.00 97.10           H  
ATOM   1918  O   LYS A 123       1.277  12.997   6.316  1.00 97.10           O  
ATOM   1919  CG  LYS A 123      -1.889  13.265   3.071  1.00 97.10           C  
ATOM   1920  HG2 LYS A 123      -2.194  12.273   2.736  1.00 97.10           H  
ATOM   1921  HG3 LYS A 123      -2.651  13.672   3.735  1.00 97.10           H  
ATOM   1922  CD  LYS A 123      -1.728  14.191   1.863  1.00 97.10           C  
ATOM   1923  HD2 LYS A 123      -1.342  15.151   2.207  1.00 97.10           H  
ATOM   1924  HD3 LYS A 123      -1.015  13.749   1.166  1.00 97.10           H  
ATOM   1925  CE  LYS A 123      -3.073  14.407   1.168  1.00 97.10           C  
ATOM   1926  HE2 LYS A 123      -3.779  14.786   1.907  1.00 97.10           H  
ATOM   1927  HE3 LYS A 123      -3.435  13.443   0.809  1.00 97.10           H  
ATOM   1928  NZ  LYS A 123      -2.928  15.369   0.047  1.00 97.10           N  
ATOM   1929  HZ1 LYS A 123      -2.573  16.247   0.398  1.00 97.10           H  
ATOM   1930  HZ2 LYS A 123      -3.814  15.544  -0.405  1.00 97.10           H  
ATOM   1931  HZ3 LYS A 123      -2.268  15.019  -0.633  1.00 97.10           H  
ATOM   1932  N   ARG A 124       1.437  10.970   5.347  1.00 97.70           N  
ATOM   1933  H   ARG A 124       0.946  10.277   4.800  1.00 97.70           H  
ATOM   1934  CA  ARG A 124       2.842  10.699   5.679  1.00 97.70           C  
ATOM   1935  HA  ARG A 124       3.325  11.621   6.002  1.00 97.70           H  
ATOM   1936  C   ARG A 124       3.570  10.224   4.428  1.00 97.70           C  
ATOM   1937  CB  ARG A 124       2.936   9.650   6.805  1.00 97.70           C  
ATOM   1938  HB2 ARG A 124       2.458   8.731   6.464  1.00 97.70           H  
ATOM   1939  HB3 ARG A 124       3.985   9.419   6.991  1.00 97.70           H  
ATOM   1940  O   ARG A 124       3.012   9.444   3.665  1.00 97.70           O  
ATOM   1941  CG  ARG A 124       2.282  10.071   8.132  1.00 97.70           C  
ATOM   1942  HG2 ARG A 124       1.244  10.354   7.959  1.00 97.70           H  
ATOM   1943  HG3 ARG A 124       2.288   9.215   8.806  1.00 97.70           H  
ATOM   1944  CD  ARG A 124       3.017  11.228   8.812  1.00 97.70           C  
ATOM   1945  HD2 ARG A 124       4.035  10.914   9.042  1.00 97.70           H  
ATOM   1946  HD3 ARG A 124       3.044  12.081   8.134  1.00 97.70           H  
ATOM   1947  NE  ARG A 124       2.330  11.627  10.049  1.00 97.70           N  
ATOM   1948  HE  ARG A 124       1.462  11.165  10.283  1.00 97.70           H  
ATOM   1949  NH1 ARG A 124       3.615  13.447  10.595  1.00 97.70           N  
ATOM   1950 HH11 ARG A 124       3.824  14.195  11.241  1.00 97.70           H  
ATOM   1951 HH12 ARG A 124       4.179  13.269   9.776  1.00 97.70           H  
ATOM   1952  NH2 ARG A 124       1.879  12.845  11.878  1.00 97.70           N  
ATOM   1953 HH21 ARG A 124       2.018  13.615  12.518  1.00 97.70           H  
ATOM   1954 HH22 ARG A 124       1.028  12.302  11.903  1.00 97.70           H  
ATOM   1955  CZ  ARG A 124       2.621  12.637  10.837  1.00 97.70           C  
ATOM   1956  N   THR A 125       4.802  10.678   4.245  1.00 98.11           N  
ATOM   1957  H   THR A 125       5.209  11.287   4.941  1.00 98.11           H  
ATOM   1958  CA  THR A 125       5.715  10.171   3.214  1.00 98.11           C  
ATOM   1959  HA  THR A 125       5.220   9.410   2.611  1.00 98.11           H  
ATOM   1960  C   THR A 125       6.901   9.539   3.918  1.00 98.11           C  
ATOM   1961  CB  THR A 125       6.193  11.277   2.265  1.00 98.11           C  
ATOM   1962  HB  THR A 125       6.735  12.034   2.832  1.00 98.11           H  
ATOM   1963  O   THR A 125       7.447  10.140   4.845  1.00 98.11           O  
ATOM   1964  CG2 THR A 125       7.099  10.739   1.162  1.00 98.11           C  
ATOM   1965 HG21 THR A 125       6.623   9.900   0.654  1.00 98.11           H  
ATOM   1966 HG22 THR A 125       7.322  11.518   0.434  1.00 98.11           H  
ATOM   1967 HG23 THR A 125       8.048  10.399   1.579  1.00 98.11           H  
ATOM   1968  OG1 THR A 125       5.101  11.896   1.615  1.00 98.11           O  
ATOM   1969  HG1 THR A 125       5.503  12.535   1.022  1.00 98.11           H  
ATOM   1970  N   VAL A 126       7.275   8.334   3.500  1.00 97.93           N  
ATOM   1971  H   VAL A 126       6.749   7.890   2.761  1.00 97.93           H  
ATOM   1972  CA  VAL A 126       8.395   7.583   4.066  1.00 97.93           C  
ATOM   1973  HA  VAL A 126       9.025   8.245   4.660  1.00 97.93           H  
ATOM   1974  C   VAL A 126       9.234   7.019   2.933  1.00 97.93           C  
ATOM   1975  CB  VAL A 126       7.888   6.452   4.980  1.00 97.93           C  
ATOM   1976  HB  VAL A 126       7.257   5.774   4.405  1.00 97.93           H  
ATOM   1977  O   VAL A 126       8.708   6.341   2.056  1.00 97.93           O  
ATOM   1978  CG1 VAL A 126       9.036   5.643   5.588  1.00 97.93           C  
ATOM   1979 HG11 VAL A 126       9.667   6.275   6.213  1.00 97.93           H  
ATOM   1980 HG12 VAL A 126       9.645   5.191   4.806  1.00 97.93           H  
ATOM   1981 HG13 VAL A 126       8.621   4.829   6.184  1.00 97.93           H  
ATOM   1982  CG2 VAL A 126       7.060   7.024   6.137  1.00 97.93           C  
ATOM   1983 HG21 VAL A 126       7.598   7.846   6.610  1.00 97.93           H  
ATOM   1984 HG22 VAL A 126       6.896   6.244   6.880  1.00 97.93           H  
ATOM   1985 HG23 VAL A 126       6.096   7.378   5.770  1.00 97.93           H  
ATOM   1986  N   THR A 127      10.538   7.266   2.970  1.00 98.19           N  
ATOM   1987  H   THR A 127      10.913   7.849   3.704  1.00 98.19           H  
ATOM   1988  CA  THR A 127      11.499   6.543   2.136  1.00 98.19           C  
ATOM   1989  HA  THR A 127      11.017   6.252   1.202  1.00 98.19           H  
ATOM   1990  C   THR A 127      11.944   5.291   2.884  1.00 98.19           C  
ATOM   1991  CB  THR A 127      12.711   7.412   1.789  1.00 98.19           C  
ATOM   1992  HB  THR A 127      13.291   7.592   2.695  1.00 98.19           H  
ATOM   1993  O   THR A 127      12.350   5.392   4.039  1.00 98.19           O  
ATOM   1994  CG2 THR A 127      13.616   6.751   0.751  1.00 98.19           C  
ATOM   1995 HG21 THR A 127      14.070   5.854   1.171  1.00 98.19           H  
ATOM   1996 HG22 THR A 127      13.040   6.484  -0.135  1.00 98.19           H  
ATOM   1997 HG23 THR A 127      14.411   7.442   0.470  1.00 98.19           H  
ATOM   1998  OG1 THR A 127      12.303   8.664   1.280  1.00 98.19           O  
ATOM   1999  HG1 THR A 127      11.794   8.542   0.475  1.00 98.19           H  
ATOM   2000  N   VAL A 128      11.871   4.128   2.240  1.00 98.18           N  
ATOM   2001  H   VAL A 128      11.513   4.131   1.296  1.00 98.18           H  
ATOM   2002  CA  VAL A 128      12.308   2.844   2.806  1.00 98.18           C  
ATOM   2003  HA  VAL A 128      12.655   2.995   3.828  1.00 98.18           H  
ATOM   2004  C   VAL A 128      13.483   2.335   1.977  1.00 98.18           C  
ATOM   2005  CB  VAL A 128      11.156   1.821   2.853  1.00 98.18           C  
ATOM   2006  HB  VAL A 128      10.903   1.513   1.838  1.00 98.18           H  
ATOM   2007  O   VAL A 128      13.343   2.066   0.780  1.00 98.18           O  
ATOM   2008  CG1 VAL A 128      11.556   0.575   3.650  1.00 98.18           C  
ATOM   2009 HG11 VAL A 128      12.440   0.111   3.213  1.00 98.18           H  
ATOM   2010 HG12 VAL A 128      10.745  -0.153   3.649  1.00 98.18           H  
ATOM   2011 HG13 VAL A 128      11.787   0.846   4.680  1.00 98.18           H  
ATOM   2012  CG2 VAL A 128       9.886   2.396   3.496  1.00 98.18           C  
ATOM   2013 HG21 VAL A 128       9.121   1.621   3.545  1.00 98.18           H  
ATOM   2014 HG22 VAL A 128      10.110   2.748   4.502  1.00 98.18           H  
ATOM   2015 HG23 VAL A 128       9.499   3.221   2.898  1.00 98.18           H  
ATOM   2016  N   ASN A 129      14.659   2.233   2.587  1.00 98.07           N  
ATOM   2017  H   ASN A 129      14.717   2.432   3.575  1.00 98.07           H  
ATOM   2018  CA  ASN A 129      15.875   1.784   1.913  1.00 98.07           C  
ATOM   2019  HA  ASN A 129      15.924   2.287   0.947  1.00 98.07           H  
ATOM   2020  C   ASN A 129      15.865   0.264   1.664  1.00 98.07           C  
ATOM   2021  CB  ASN A 129      17.096   2.219   2.734  1.00 98.07           C  
ATOM   2022  HB2 ASN A 129      18.014   1.843   2.282  1.00 98.07           H  
ATOM   2023  HB3 ASN A 129      17.031   1.800   3.739  1.00 98.07           H  
ATOM   2024  O   ASN A 129      15.096  -0.462   2.295  1.00 98.07           O  
ATOM   2025  CG  ASN A 129      17.209   3.725   2.804  1.00 98.07           C  
ATOM   2026  ND2 ASN A 129      17.006   4.296   3.964  1.00 98.07           N  
ATOM   2027 HD21 ASN A 129      16.528   3.747   4.665  1.00 98.07           H  
ATOM   2028 HD22 ASN A 129      16.956   5.304   3.989  1.00 98.07           H  
ATOM   2029  OD1 ASN A 129      17.455   4.390   1.809  1.00 98.07           O  
ATOM   2030  N   PRO A 130      16.720  -0.244   0.759  1.00 97.91           N  
ATOM   2031  CA  PRO A 130      16.883  -1.681   0.543  1.00 97.91           C  
ATOM   2032  HA  PRO A 130      15.985  -2.067   0.059  1.00 97.91           H  
ATOM   2033  C   PRO A 130      17.147  -2.451   1.842  1.00 97.91           C  
ATOM   2034  CB  PRO A 130      18.067  -1.801  -0.421  1.00 97.91           C  
ATOM   2035  HB2 PRO A 130      19.010  -1.787   0.126  1.00 97.91           H  
ATOM   2036  HB3 PRO A 130      18.009  -2.696  -1.041  1.00 97.91           H  
ATOM   2037  O   PRO A 130      18.081  -2.135   2.580  1.00 97.91           O  
ATOM   2038  CG  PRO A 130      17.947  -0.522  -1.239  1.00 97.91           C  
ATOM   2039  HG2 PRO A 130      18.882  -0.256  -1.732  1.00 97.91           H  
ATOM   2040  HG3 PRO A 130      17.136  -0.638  -1.959  1.00 97.91           H  
ATOM   2041  CD  PRO A 130      17.544   0.500  -0.183  1.00 97.91           C  
ATOM   2042  HD2 PRO A 130      18.436   0.876   0.318  1.00 97.91           H  
ATOM   2043  HD3 PRO A 130      16.993   1.317  -0.648  1.00 97.91           H  
ATOM   2044  N   GLY A 131      16.333  -3.472   2.111  1.00 97.43           N  
ATOM   2045  H   GLY A 131      15.538  -3.621   1.506  1.00 97.43           H  
ATOM   2046  CA  GLY A 131      16.409  -4.306   3.313  1.00 97.43           C  
ATOM   2047  HA2 GLY A 131      17.446  -4.596   3.481  1.00 97.43           H  
ATOM   2048  HA3 GLY A 131      15.817  -5.205   3.144  1.00 97.43           H  
ATOM   2049  C   GLY A 131      15.891  -3.646   4.597  1.00 97.43           C  
ATOM   2050  O   GLY A 131      15.953  -4.273   5.655  1.00 97.43           O  
ATOM   2051  N   GLU A 132      15.393  -2.410   4.531  1.00 97.86           N  
ATOM   2052  H   GLU A 132      15.339  -1.952   3.632  1.00 97.86           H  
ATOM   2053  CA  GLU A 132      14.852  -1.683   5.680  1.00 97.86           C  
ATOM   2054  HA  GLU A 132      15.442  -1.951   6.556  1.00 97.86           H  
ATOM   2055  C   GLU A 132      13.393  -2.079   5.959  1.00 97.86           C  
ATOM   2056  CB  GLU A 132      15.017  -0.169   5.458  1.00 97.86           C  
ATOM   2057  HB2 GLU A 132      14.332   0.147   4.671  1.00 97.86           H  
ATOM   2058  HB3 GLU A 132      16.039   0.021   5.132  1.00 97.86           H  
ATOM   2059  O   GLU A 132      12.602  -2.334   5.044  1.00 97.86           O  
ATOM   2060  CG  GLU A 132      14.746   0.679   6.711  1.00 97.86           C  
ATOM   2061  HG2 GLU A 132      13.718   0.517   7.035  1.00 97.86           H  
ATOM   2062  HG3 GLU A 132      15.407   0.337   7.507  1.00 97.86           H  
ATOM   2063  CD  GLU A 132      14.963   2.187   6.484  1.00 97.86           C  
ATOM   2064  OE1 GLU A 132      14.954   2.929   7.488  1.00 97.86           O  
ATOM   2065  OE2 GLU A 132      15.174   2.610   5.320  1.00 97.86           O  
ATOM   2066  N   GLU A 133      13.036  -2.094   7.245  1.00 97.94           N  
ATOM   2067  H   GLU A 133      13.724  -1.829   7.936  1.00 97.94           H  
ATOM   2068  CA  GLU A 133      11.658  -2.177   7.723  1.00 97.94           C  
ATOM   2069  HA  GLU A 133      11.002  -2.193   6.853  1.00 97.94           H  
ATOM   2070  C   GLU A 133      11.338  -0.919   8.544  1.00 97.94           C  
ATOM   2071  CB  GLU A 133      11.425  -3.493   8.495  1.00 97.94           C  
ATOM   2072  HB2 GLU A 133      11.737  -4.315   7.852  1.00 97.94           H  
ATOM   2073  HB3 GLU A 133      12.040  -3.507   9.395  1.00 97.94           H  
ATOM   2074  O   GLU A 133      12.060  -0.589   9.485  1.00 97.94           O  
ATOM   2075  CG  GLU A 133       9.946  -3.703   8.885  1.00 97.94           C  
ATOM   2076  HG2 GLU A 133       9.664  -2.941   9.611  1.00 97.94           H  
ATOM   2077  HG3 GLU A 133       9.330  -3.559   7.997  1.00 97.94           H  
ATOM   2078  CD  GLU A 133       9.625  -5.103   9.455  1.00 97.94           C  
ATOM   2079  OE1 GLU A 133       8.673  -5.206  10.270  1.00 97.94           O  
ATOM   2080  OE2 GLU A 133      10.237  -6.107   9.011  1.00 97.94           O  
ATOM   2081  N   VAL A 134      10.261  -0.217   8.187  1.00 97.98           N  
ATOM   2082  H   VAL A 134       9.700  -0.577   7.428  1.00 97.98           H  
ATOM   2083  CA  VAL A 134       9.811   1.019   8.844  1.00 97.98           C  
ATOM   2084  HA  VAL A 134      10.439   1.202   9.716  1.00 97.98           H  
ATOM   2085  C   VAL A 134       8.375   0.849   9.326  1.00 97.98           C  
ATOM   2086  CB  VAL A 134       9.935   2.249   7.916  1.00 97.98           C  
ATOM   2087  HB  VAL A 134       9.296   2.111   7.043  1.00 97.98           H  
ATOM   2088  O   VAL A 134       7.520   0.367   8.588  1.00 97.98           O  
ATOM   2089  CG1 VAL A 134       9.497   3.528   8.647  1.00 97.98           C  
ATOM   2090 HG11 VAL A 134       9.775   4.408   8.067  1.00 97.98           H  
ATOM   2091 HG12 VAL A 134       9.996   3.592   9.614  1.00 97.98           H  
ATOM   2092 HG13 VAL A 134       8.417   3.531   8.792  1.00 97.98           H  
ATOM   2093  CG2 VAL A 134      11.373   2.458   7.433  1.00 97.98           C  
ATOM   2094 HG21 VAL A 134      11.440   3.342   6.799  1.00 97.98           H  
ATOM   2095 HG22 VAL A 134      11.696   1.598   6.846  1.00 97.98           H  
ATOM   2096 HG23 VAL A 134      12.050   2.575   8.279  1.00 97.98           H  
ATOM   2097  N   GLU A 135       8.085   1.283  10.551  1.00 98.02           N  
ATOM   2098  H   GLU A 135       8.821   1.702  11.102  1.00 98.02           H  
ATOM   2099  CA  GLU A 135       6.727   1.325  11.099  1.00 98.02           C  
ATOM   2100  HA  GLU A 135       6.062   0.777  10.431  1.00 98.02           H  
ATOM   2101  C   GLU A 135       6.218   2.773  11.170  1.00 98.02           C  
ATOM   2102  CB  GLU A 135       6.676   0.602  12.459  1.00 98.02           C  
ATOM   2103  HB2 GLU A 135       7.246   1.170  13.194  1.00 98.02           H  
ATOM   2104  HB3 GLU A 135       7.135  -0.380  12.350  1.00 98.02           H  
ATOM   2105  O   GLU A 135       6.894   3.662  11.687  1.00 98.02           O  
ATOM   2106  CG  GLU A 135       5.238   0.405  12.968  1.00 98.02           C  
ATOM   2107  HG2 GLU A 135       4.771   1.379  13.113  1.00 98.02           H  
ATOM   2108  HG3 GLU A 135       4.661  -0.120  12.207  1.00 98.02           H  
ATOM   2109  CD  GLU A 135       5.185  -0.388  14.289  1.00 98.02           C  
ATOM   2110  OE1 GLU A 135       5.261   0.252  15.359  1.00 98.02           O  
ATOM   2111  OE2 GLU A 135       5.005  -1.634  14.244  1.00 98.02           O  
ATOM   2112  N   VAL A 136       5.005   3.008  10.668  1.00 97.55           N  
ATOM   2113  H   VAL A 136       4.530   2.238  10.218  1.00 97.55           H  
ATOM   2114  CA  VAL A 136       4.289   4.286  10.749  1.00 97.55           C  
ATOM   2115  HA  VAL A 136       4.913   5.012  11.271  1.00 97.55           H  
ATOM   2116  C   VAL A 136       3.011   4.074  11.544  1.00 97.55           C  
ATOM   2117  CB  VAL A 136       3.959   4.856   9.357  1.00 97.55           C  
ATOM   2118  HB  VAL A 136       3.218   4.223   8.868  1.00 97.55           H  
ATOM   2119  O   VAL A 136       2.213   3.200  11.215  1.00 97.55           O  
ATOM   2120  CG1 VAL A 136       3.387   6.277   9.470  1.00 97.55           C  
ATOM   2121 HG11 VAL A 136       2.467   6.272  10.054  1.00 97.55           H  
ATOM   2122 HG12 VAL A 136       3.158   6.664   8.477  1.00 97.55           H  
ATOM   2123 HG13 VAL A 136       4.112   6.934   9.950  1.00 97.55           H  
ATOM   2124  CG2 VAL A 136       5.198   4.916   8.462  1.00 97.55           C  
ATOM   2125 HG21 VAL A 136       5.984   5.491   8.952  1.00 97.55           H  
ATOM   2126 HG22 VAL A 136       5.565   3.910   8.262  1.00 97.55           H  
ATOM   2127 HG23 VAL A 136       4.936   5.374   7.508  1.00 97.55           H  
ATOM   2128  N   THR A 137       2.794   4.883  12.578  1.00 96.27           N  
ATOM   2129  H   THR A 137       3.458   5.621  12.768  1.00 96.27           H  
ATOM   2130  CA  THR A 137       1.586   4.812  13.409  1.00 96.27           C  
ATOM   2131  HA  THR A 137       0.996   3.942  13.123  1.00 96.27           H  
ATOM   2132  C   THR A 137       0.718   6.045  13.202  1.00 96.27           C  
ATOM   2133  CB  THR A 137       1.939   4.626  14.890  1.00 96.27           C  
ATOM   2134  HB  THR A 137       2.557   5.457  15.230  1.00 96.27           H  
ATOM   2135  O   THR A 137       1.217   7.170  13.215  1.00 96.27           O  
ATOM   2136  CG2 THR A 137       0.704   4.511  15.786  1.00 96.27           C  
ATOM   2137 HG21 THR A 137       0.037   3.738  15.405  1.00 96.27           H  
ATOM   2138 HG22 THR A 137       1.014   4.250  16.798  1.00 96.27           H  
ATOM   2139 HG23 THR A 137       0.172   5.462  15.822  1.00 96.27           H  
ATOM   2140  OG1 THR A 137       2.643   3.419  15.065  1.00 96.27           O  
ATOM   2141  HG1 THR A 137       3.458   3.441  14.558  1.00 96.27           H  
ATOM   2142  N   PHE A 138      -0.583   5.817  13.059  1.00 95.22           N  
ATOM   2143  H   PHE A 138      -0.895   4.857  13.050  1.00 95.22           H  
ATOM   2144  CA  PHE A 138      -1.629   6.832  13.044  1.00 95.22           C  
ATOM   2145  HA  PHE A 138      -1.188   7.828  13.102  1.00 95.22           H  
ATOM   2146  C   PHE A 138      -2.540   6.624  14.250  1.00 95.22           C  
ATOM   2147  CB  PHE A 138      -2.438   6.730  11.747  1.00 95.22           C  
ATOM   2148  HB2 PHE A 138      -3.252   7.454  11.792  1.00 95.22           H  
ATOM   2149  HB3 PHE A 138      -2.883   5.737  11.682  1.00 95.22           H  
ATOM   2150  O   PHE A 138      -2.834   5.482  14.603  1.00 95.22           O  
ATOM   2151  CG  PHE A 138      -1.634   6.987  10.492  1.00 95.22           C  
ATOM   2152  CD1 PHE A 138      -1.667   8.256   9.890  1.00 95.22           C  
ATOM   2153  HD1 PHE A 138      -2.266   9.043  10.325  1.00 95.22           H  
ATOM   2154  CD2 PHE A 138      -0.847   5.963   9.931  1.00 95.22           C  
ATOM   2155  HD2 PHE A 138      -0.811   4.991  10.400  1.00 95.22           H  
ATOM   2156  CE1 PHE A 138      -0.922   8.501   8.725  1.00 95.22           C  
ATOM   2157  HE1 PHE A 138      -0.963   9.475   8.259  1.00 95.22           H  
ATOM   2158  CE2 PHE A 138      -0.090   6.212   8.776  1.00 95.22           C  
ATOM   2159  HE2 PHE A 138       0.530   5.429   8.364  1.00 95.22           H  
ATOM   2160  CZ  PHE A 138      -0.129   7.481   8.173  1.00 95.22           C  
ATOM   2161  HZ  PHE A 138       0.451   7.676   7.283  1.00 95.22           H  
ATOM   2162  N   SER A 139      -3.025   7.718  14.834  1.00 93.55           N  
ATOM   2163  H   SER A 139      -2.777   8.623  14.459  1.00 93.55           H  
ATOM   2164  CA  SER A 139      -4.005   7.689  15.922  1.00 93.55           C  
ATOM   2165  HA  SER A 139      -4.357   6.667  16.067  1.00 93.55           H  
ATOM   2166  C   SER A 139      -5.199   8.567  15.571  1.00 93.55           C  
ATOM   2167  CB  SER A 139      -3.408   8.158  17.249  1.00 93.55           C  
ATOM   2168  HB2 SER A 139      -4.174   8.073  18.021  1.00 93.55           H  
ATOM   2169  HB3 SER A 139      -3.112   9.203  17.166  1.00 93.55           H  
ATOM   2170  O   SER A 139      -5.029   9.680  15.069  1.00 93.55           O  
ATOM   2171  OG  SER A 139      -2.286   7.386  17.634  1.00 93.55           O  
ATOM   2172  HG  SER A 139      -2.276   7.370  18.594  1.00 93.55           H  
ATOM   2173  N   ALA A 140      -6.407   8.097  15.858  1.00 89.27           N  
ATOM   2174  H   ALA A 140      -6.491   7.179  16.270  1.00 89.27           H  
ATOM   2175  CA  ALA A 140      -7.633   8.830  15.588  1.00 89.27           C  
ATOM   2176  HA  ALA A 140      -7.415   9.896  15.535  1.00 89.27           H  
ATOM   2177  C   ALA A 140      -8.664   8.609  16.695  1.00 89.27           C  
ATOM   2178  CB  ALA A 140      -8.185   8.378  14.230  1.00 89.27           C  
ATOM   2179  HB1 ALA A 140      -8.315   7.296  14.228  1.00 89.27           H  
ATOM   2180  HB2 ALA A 140      -9.161   8.832  14.061  1.00 89.27           H  
ATOM   2181  HB3 ALA A 140      -7.496   8.655  13.432  1.00 89.27           H  
ATOM   2182  O   ALA A 140      -9.049   7.483  16.972  1.00 89.27           O  
ATOM   2183  N   ASN A 141      -9.213   9.703  17.234  1.00 85.96           N  
ATOM   2184  H   ASN A 141      -8.763  10.593  17.073  1.00 85.96           H  
ATOM   2185  CA  ASN A 141     -10.332   9.645  18.187  1.00 85.96           C  
ATOM   2186  HA  ASN A 141     -10.035   9.042  19.045  1.00 85.96           H  
ATOM   2187  C   ASN A 141     -11.602   8.998  17.595  1.00 85.96           C  
ATOM   2188  CB  ASN A 141     -10.671  11.074  18.653  1.00 85.96           C  
ATOM   2189  HB2 ASN A 141     -10.968  11.669  17.790  1.00 85.96           H  
ATOM   2190  HB3 ASN A 141     -11.521  11.022  19.334  1.00 85.96           H  
ATOM   2191  O   ASN A 141     -12.507   8.636  18.336  1.00 85.96           O  
ATOM   2192  CG  ASN A 141      -9.550  11.781  19.388  1.00 85.96           C  
ATOM   2193  ND2 ASN A 141      -9.594  13.091  19.453  1.00 85.96           N  
ATOM   2194 HD21 ASN A 141      -8.852  13.511  19.993  1.00 85.96           H  
ATOM   2195 HD22 ASN A 141     -10.409  13.594  19.132  1.00 85.96           H  
ATOM   2196  OD1 ASN A 141      -8.611  11.205  19.893  1.00 85.96           O  
ATOM   2197  N   ASP A 142     -11.680   8.908  16.265  1.00 85.01           N  
ATOM   2198  H   ASP A 142     -10.840   9.118  15.746  1.00 85.01           H  
ATOM   2199  CA  ASP A 142     -12.722   8.203  15.527  1.00 85.01           C  
ATOM   2200  HA  ASP A 142     -13.415   7.722  16.217  1.00 85.01           H  
ATOM   2201  C   ASP A 142     -12.060   7.136  14.634  1.00 85.01           C  
ATOM   2202  CB  ASP A 142     -13.549   9.209  14.713  1.00 85.01           C  
ATOM   2203  HB2 ASP A 142     -12.884   9.786  14.071  1.00 85.01           H  
ATOM   2204  HB3 ASP A 142     -14.038   9.901  15.400  1.00 85.01           H  
ATOM   2205  O   ASP A 142     -11.463   7.494  13.608  1.00 85.01           O  
ATOM   2206  CG  ASP A 142     -14.619   8.534  13.849  1.00 85.01           C  
ATOM   2207  OD1 ASP A 142     -14.816   7.306  13.990  1.00 85.01           O  
ATOM   2208  OD2 ASP A 142     -15.203   9.261  13.017  1.00 85.01           O  
ATOM   2209  N   PRO A 143     -12.153   5.842  14.995  1.00 79.49           N  
ATOM   2210  CA  PRO A 143     -11.602   4.741  14.208  1.00 79.49           C  
ATOM   2211  HA  PRO A 143     -10.519   4.859  14.162  1.00 79.49           H  
ATOM   2212  C   PRO A 143     -12.147   4.661  12.775  1.00 79.49           C  
ATOM   2213  CB  PRO A 143     -11.926   3.469  15.000  1.00 79.49           C  
ATOM   2214  HB2 PRO A 143     -12.890   3.067  14.687  1.00 79.49           H  
ATOM   2215  HB3 PRO A 143     -11.145   2.718  14.888  1.00 79.49           H  
ATOM   2216  O   PRO A 143     -11.462   4.130  11.902  1.00 79.49           O  
ATOM   2217  CG  PRO A 143     -12.030   3.963  16.440  1.00 79.49           C  
ATOM   2218  HG2 PRO A 143     -12.651   3.309  17.052  1.00 79.49           H  
ATOM   2219  HG3 PRO A 143     -11.032   4.061  16.869  1.00 79.49           H  
ATOM   2220  CD  PRO A 143     -12.652   5.345  16.271  1.00 79.49           C  
ATOM   2221  HD2 PRO A 143     -13.738   5.262  16.227  1.00 79.49           H  
ATOM   2222  HD3 PRO A 143     -12.351   5.984  17.101  1.00 79.49           H  
ATOM   2223  N   HIS A 144     -13.313   5.252  12.467  1.00 83.04           N  
ATOM   2224  H   HIS A 144     -13.836   5.732  13.185  1.00 83.04           H  
ATOM   2225  CA  HIS A 144     -13.829   5.303  11.092  1.00 83.04           C  
ATOM   2226  HA  HIS A 144     -13.889   4.282  10.716  1.00 83.04           H  
ATOM   2227  C   HIS A 144     -12.911   6.074  10.132  1.00 83.04           C  
ATOM   2228  CB  HIS A 144     -15.235   5.914  11.067  1.00 83.04           C  
ATOM   2229  HB2 HIS A 144     -15.547   6.029  10.029  1.00 83.04           H  
ATOM   2230  HB3 HIS A 144     -15.216   6.910  11.510  1.00 83.04           H  
ATOM   2231  O   HIS A 144     -12.981   5.872   8.917  1.00 83.04           O  
ATOM   2232  CG  HIS A 144     -16.271   5.067  11.754  1.00 83.04           C  
ATOM   2233  CD2 HIS A 144     -17.066   5.420  12.811  1.00 83.04           C  
ATOM   2234  HD2 HIS A 144     -17.051   6.370  13.325  1.00 83.04           H  
ATOM   2235  ND1 HIS A 144     -16.603   3.780  11.406  1.00 83.04           N  
ATOM   2236  HD1 HIS A 144     -16.087   3.202  10.757  1.00 83.04           H  
ATOM   2237  CE1 HIS A 144     -17.584   3.367  12.225  1.00 83.04           C  
ATOM   2238  HE1 HIS A 144     -18.020   2.379  12.226  1.00 83.04           H  
ATOM   2239  NE2 HIS A 144     -17.910   4.337  13.091  1.00 83.04           N  
ATOM   2240  N   LYS A 145     -11.990   6.906  10.642  1.00 85.49           N  
ATOM   2241  H   LYS A 145     -11.971   7.028  11.645  1.00 85.49           H  
ATOM   2242  CA  LYS A 145     -10.939   7.539   9.824  1.00 85.49           C  
ATOM   2243  HA  LYS A 145     -11.413   8.080   9.005  1.00 85.49           H  
ATOM   2244  C   LYS A 145      -9.997   6.524   9.172  1.00 85.49           C  
ATOM   2245  CB  LYS A 145     -10.131   8.522  10.677  1.00 85.49           C  
ATOM   2246  HB2 LYS A 145      -9.296   8.888  10.079  1.00 85.49           H  
ATOM   2247  HB3 LYS A 145      -9.728   8.012  11.551  1.00 85.49           H  
ATOM   2248  O   LYS A 145      -9.396   6.830   8.142  1.00 85.49           O  
ATOM   2249  CG  LYS A 145     -10.986   9.718  11.113  1.00 85.49           C  
ATOM   2250  HG2 LYS A 145     -11.736   9.398  11.836  1.00 85.49           H  
ATOM   2251  HG3 LYS A 145     -11.494  10.136  10.244  1.00 85.49           H  
ATOM   2252  CD  LYS A 145     -10.097  10.797  11.731  1.00 85.49           C  
ATOM   2253  HD2 LYS A 145      -9.529  10.377  12.560  1.00 85.49           H  
ATOM   2254  HD3 LYS A 145      -9.403  11.159  10.972  1.00 85.49           H  
ATOM   2255  CE  LYS A 145     -10.964  11.949  12.233  1.00 85.49           C  
ATOM   2256  HE2 LYS A 145     -11.611  11.574  13.026  1.00 85.49           H  
ATOM   2257  HE3 LYS A 145     -11.603  12.285  11.416  1.00 85.49           H  
ATOM   2258  NZ  LYS A 145     -10.120  13.066  12.720  1.00 85.49           N  
ATOM   2259  HZ1 LYS A 145     -10.702  13.811  13.075  1.00 85.49           H  
ATOM   2260  HZ2 LYS A 145      -9.500  12.743  13.450  1.00 85.49           H  
ATOM   2261  HZ3 LYS A 145      -9.563  13.429  11.960  1.00 85.49           H  
ATOM   2262  N   PHE A 146      -9.905   5.321   9.732  1.00 88.46           N  
ATOM   2263  H   PHE A 146     -10.423   5.139  10.580  1.00 88.46           H  
ATOM   2264  CA  PHE A 146      -9.129   4.212   9.193  1.00 88.46           C  
ATOM   2265  HA  PHE A 146      -8.255   4.609   8.677  1.00 88.46           H  
ATOM   2266  C   PHE A 146      -9.882   3.386   8.144  1.00 88.46           C  
ATOM   2267  CB  PHE A 146      -8.641   3.339  10.355  1.00 88.46           C  
ATOM   2268  HB2 PHE A 146      -8.025   2.541   9.940  1.00 88.46           H  
ATOM   2269  HB3 PHE A 146      -9.501   2.862  10.824  1.00 88.46           H  
ATOM   2270  O   PHE A 146      -9.290   2.479   7.574  1.00 88.46           O  
ATOM   2271  CG  PHE A 146      -7.812   4.042  11.413  1.00 88.46           C  
ATOM   2272  CD1 PHE A 146      -6.855   5.004  11.051  1.00 88.46           C  
ATOM   2273  HD1 PHE A 146      -6.698   5.207  10.002  1.00 88.46           H  
ATOM   2274  CD2 PHE A 146      -7.976   3.714  12.767  1.00 88.46           C  
ATOM   2275  HD2 PHE A 146      -8.697   2.967  13.064  1.00 88.46           H  
ATOM   2276  CE1 PHE A 146      -6.094   5.671  12.026  1.00 88.46           C  
ATOM   2277  HE1 PHE A 146      -5.369   6.419  11.739  1.00 88.46           H  
ATOM   2278  CE2 PHE A 146      -7.203   4.361  13.743  1.00 88.46           C  
ATOM   2279  HE2 PHE A 146      -7.349   4.099  14.780  1.00 88.46           H  
ATOM   2280  CZ  PHE A 146      -6.264   5.340  13.379  1.00 88.46           C  
ATOM   2281  HZ  PHE A 146      -5.674   5.825  14.143  1.00 88.46           H  
ATOM   2282  N   ASN A 147     -11.143   3.713   7.818  1.00 89.29           N  
ATOM   2283  H   ASN A 147     -11.616   4.422   8.360  1.00 89.29           H  
ATOM   2284  CA  ASN A 147     -11.936   2.939   6.854  1.00 89.29           C  
ATOM   2285  HA  ASN A 147     -11.857   1.888   7.133  1.00 89.29           H  
ATOM   2286  C   ASN A 147     -11.455   3.070   5.403  1.00 89.29           C  
ATOM   2287  CB  ASN A 147     -13.422   3.330   6.937  1.00 89.29           C  
ATOM   2288  HB2 ASN A 147     -13.535   4.414   6.931  1.00 89.29           H  
ATOM   2289  HB3 ASN A 147     -13.937   2.934   6.062  1.00 89.29           H  
ATOM   2290  O   ASN A 147     -11.867   2.281   4.554  1.00 89.29           O  
ATOM   2291  CG  ASN A 147     -14.132   2.744   8.139  1.00 89.29           C  
ATOM   2292  ND2 ASN A 147     -15.417   2.974   8.259  1.00 89.29           N  
ATOM   2293 HD21 ASN A 147     -15.900   3.482   7.533  1.00 89.29           H  
ATOM   2294 HD22 ASN A 147     -15.895   2.350   8.894  1.00 89.29           H  
ATOM   2295  OD1 ASN A 147     -13.584   2.038   8.961  1.00 89.29           O  
ATOM   2296  N   ARG A 148     -10.642   4.087   5.089  1.00 93.74           N  
ATOM   2297  H   ARG A 148     -10.330   4.677   5.847  1.00 93.74           H  
ATOM   2298  CA  ARG A 148     -10.178   4.367   3.722  1.00 93.74           C  
ATOM   2299  HA  ARG A 148     -10.296   3.450   3.145  1.00 93.74           H  
ATOM   2300  C   ARG A 148      -8.681   4.695   3.643  1.00 93.74           C  
ATOM   2301  CB  ARG A 148     -11.062   5.436   3.060  1.00 93.74           C  
ATOM   2302  HB2 ARG A 148     -11.071   6.331   3.680  1.00 93.74           H  
ATOM   2303  HB3 ARG A 148     -10.632   5.689   2.091  1.00 93.74           H  
ATOM   2304  O   ARG A 148      -8.336   5.806   3.229  1.00 93.74           O  
ATOM   2305  CG  ARG A 148     -12.501   4.955   2.820  1.00 93.74           C  
ATOM   2306  HG2 ARG A 148     -12.985   4.712   3.766  1.00 93.74           H  
ATOM   2307  HG3 ARG A 148     -12.483   4.070   2.186  1.00 93.74           H  
ATOM   2308  CD  ARG A 148     -13.293   6.066   2.132  1.00 93.74           C  
ATOM   2309  HD2 ARG A 148     -12.751   6.381   1.240  1.00 93.74           H  
ATOM   2310  HD3 ARG A 148     -13.372   6.909   2.819  1.00 93.74           H  
ATOM   2311  NE  ARG A 148     -14.638   5.617   1.736  1.00 93.74           N  
ATOM   2312  HE  ARG A 148     -14.827   4.625   1.714  1.00 93.74           H  
ATOM   2313  NH1 ARG A 148     -15.478   7.656   1.109  1.00 93.74           N  
ATOM   2314 HH11 ARG A 148     -16.264   8.199   0.780  1.00 93.74           H  
ATOM   2315 HH12 ARG A 148     -14.613   8.081   1.409  1.00 93.74           H  
ATOM   2316  NH2 ARG A 148     -16.735   5.821   0.920  1.00 93.74           N  
ATOM   2317 HH21 ARG A 148     -17.513   6.335   0.533  1.00 93.74           H  
ATOM   2318 HH22 ARG A 148     -16.717   4.816   0.819  1.00 93.74           H  
ATOM   2319  CZ  ARG A 148     -15.611   6.367   1.264  1.00 93.74           C  
ATOM   2320  N   PRO A 149      -7.779   3.796   4.076  1.00 95.47           N  
ATOM   2321  CA  PRO A 149      -6.358   4.040   3.961  1.00 95.47           C  
ATOM   2322  HA  PRO A 149      -6.123   5.045   4.310  1.00 95.47           H  
ATOM   2323  C   PRO A 149      -5.938   3.901   2.496  1.00 95.47           C  
ATOM   2324  CB  PRO A 149      -5.686   3.028   4.886  1.00 95.47           C  
ATOM   2325  HB2 PRO A 149      -4.673   2.785   4.566  1.00 95.47           H  
ATOM   2326  HB3 PRO A 149      -5.682   3.417   5.904  1.00 95.47           H  
ATOM   2327  O   PRO A 149      -6.425   3.050   1.745  1.00 95.47           O  
ATOM   2328  CG  PRO A 149      -6.618   1.823   4.809  1.00 95.47           C  
ATOM   2329  HG2 PRO A 149      -6.296   1.188   3.983  1.00 95.47           H  
ATOM   2330  HG3 PRO A 149      -6.612   1.259   5.741  1.00 95.47           H  
ATOM   2331  CD  PRO A 149      -8.002   2.429   4.527  1.00 95.47           C  
ATOM   2332  HD2 PRO A 149      -8.593   2.435   5.443  1.00 95.47           H  
ATOM   2333  HD3 PRO A 149      -8.536   1.854   3.770  1.00 95.47           H  
ATOM   2334  N   GLN A 150      -5.014   4.757   2.091  1.00 97.83           N  
ATOM   2335  H   GLN A 150      -4.682   5.448   2.748  1.00 97.83           H  
ATOM   2336  CA  GLN A 150      -4.432   4.749   0.761  1.00 97.83           C  
ATOM   2337  HA  GLN A 150      -4.752   3.852   0.232  1.00 97.83           H  
ATOM   2338  C   GLN A 150      -2.913   4.704   0.876  1.00 97.83           C  
ATOM   2339  CB  GLN A 150      -4.954   5.963  -0.019  1.00 97.83           C  
ATOM   2340  HB2 GLN A 150      -4.862   6.852   0.604  1.00 97.83           H  
ATOM   2341  HB3 GLN A 150      -6.012   5.811  -0.234  1.00 97.83           H  
ATOM   2342  O   GLN A 150      -2.317   5.481   1.622  1.00 97.83           O  
ATOM   2343  CG  GLN A 150      -4.199   6.200  -1.333  1.00 97.83           C  
ATOM   2344  HG2 GLN A 150      -4.330   5.344  -1.995  1.00 97.83           H  
ATOM   2345  HG3 GLN A 150      -3.135   6.310  -1.128  1.00 97.83           H  
ATOM   2346  CD  GLN A 150      -4.647   7.459  -2.061  1.00 97.83           C  
ATOM   2347  NE2 GLN A 150      -3.789   7.996  -2.896  1.00 97.83           N  
ATOM   2348 HE21 GLN A 150      -4.249   8.277  -3.751  1.00 97.83           H  
ATOM   2349 HE22 GLN A 150      -2.905   7.528  -3.038  1.00 97.83           H  
ATOM   2350  OE1 GLN A 150      -5.745   7.980  -1.899  1.00 97.83           O  
ATOM   2351  N   PHE A 151      -2.300   3.843   0.073  1.00 98.25           N  
ATOM   2352  H   PHE A 151      -2.872   3.245  -0.506  1.00 98.25           H  
ATOM   2353  CA  PHE A 151      -0.858   3.699  -0.061  1.00 98.25           C  
ATOM   2354  HA  PHE A 151      -0.357   4.413   0.593  1.00 98.25           H  
ATOM   2355  C   PHE A 151      -0.481   3.995  -1.508  1.00 98.25           C  
ATOM   2356  CB  PHE A 151      -0.427   2.291   0.369  1.00 98.25           C  
ATOM   2357  HB2 PHE A 151      -0.712   1.572  -0.400  1.00 98.25           H  
ATOM   2358  HB3 PHE A 151       0.660   2.265   0.447  1.00 98.25           H  
ATOM   2359  O   PHE A 151      -1.079   3.455  -2.432  1.00 98.25           O  
ATOM   2360  CG  PHE A 151      -1.031   1.860   1.691  1.00 98.25           C  
ATOM   2361  CD1 PHE A 151      -0.465   2.315   2.893  1.00 98.25           C  
ATOM   2362  HD1 PHE A 151       0.433   2.915   2.868  1.00 98.25           H  
ATOM   2363  CD2 PHE A 151      -2.200   1.075   1.720  1.00 98.25           C  
ATOM   2364  HD2 PHE A 151      -2.648   0.734   0.799  1.00 98.25           H  
ATOM   2365  CE1 PHE A 151      -1.073   2.003   4.119  1.00 98.25           C  
ATOM   2366  HE1 PHE A 151      -0.645   2.364   5.043  1.00 98.25           H  
ATOM   2367  CE2 PHE A 151      -2.807   0.761   2.949  1.00 98.25           C  
ATOM   2368  HE2 PHE A 151      -3.713   0.173   2.969  1.00 98.25           H  
ATOM   2369  CZ  PHE A 151      -2.248   1.237   4.148  1.00 98.25           C  
ATOM   2370  HZ  PHE A 151      -2.727   1.026   5.093  1.00 98.25           H  
ATOM   2371  N   THR A 152       0.488   4.872  -1.726  1.00 98.34           N  
ATOM   2372  H   THR A 152       0.926   5.312  -0.930  1.00 98.34           H  
ATOM   2373  CA  THR A 152       1.098   5.085  -3.043  1.00 98.34           C  
ATOM   2374  HA  THR A 152       0.638   4.438  -3.790  1.00 98.34           H  
ATOM   2375  C   THR A 152       2.559   4.711  -2.918  1.00 98.34           C  
ATOM   2376  CB  THR A 152       0.933   6.532  -3.512  1.00 98.34           C  
ATOM   2377  HB  THR A 152       1.525   7.185  -2.871  1.00 98.34           H  
ATOM   2378  O   THR A 152       3.254   5.312  -2.106  1.00 98.34           O  
ATOM   2379  CG2 THR A 152       1.375   6.737  -4.955  1.00 98.34           C  
ATOM   2380 HG21 THR A 152       1.275   7.792  -5.210  1.00 98.34           H  
ATOM   2381 HG22 THR A 152       0.765   6.130  -5.625  1.00 98.34           H  
ATOM   2382 HG23 THR A 152       2.423   6.460  -5.069  1.00 98.34           H  
ATOM   2383  OG1 THR A 152      -0.431   6.886  -3.392  1.00 98.34           O  
ATOM   2384  HG1 THR A 152      -0.702   6.446  -2.583  1.00 98.34           H  
ATOM   2385  N   ILE A 153       2.989   3.696  -3.658  1.00 98.05           N  
ATOM   2386  H   ILE A 153       2.361   3.294  -4.340  1.00 98.05           H  
ATOM   2387  CA  ILE A 153       4.364   3.207  -3.649  1.00 98.05           C  
ATOM   2388  HA  ILE A 153       4.908   3.663  -2.822  1.00 98.05           H  
ATOM   2389  C   ILE A 153       5.006   3.669  -4.949  1.00 98.05           C  
ATOM   2390  CB  ILE A 153       4.442   1.673  -3.467  1.00 98.05           C  
ATOM   2391  HB  ILE A 153       3.982   1.189  -4.328  1.00 98.05           H  
ATOM   2392  O   ILE A 153       4.515   3.345  -6.032  1.00 98.05           O  
ATOM   2393  CG1 ILE A 153       3.742   1.160  -2.184  1.00 98.05           C  
ATOM   2394 HG12 ILE A 153       3.918   1.860  -1.368  1.00 98.05           H  
ATOM   2395 HG13 ILE A 153       4.186   0.207  -1.897  1.00 98.05           H  
ATOM   2396  CG2 ILE A 153       5.915   1.229  -3.424  1.00 98.05           C  
ATOM   2397 HG21 ILE A 153       6.425   1.689  -2.577  1.00 98.05           H  
ATOM   2398 HG22 ILE A 153       5.980   0.144  -3.339  1.00 98.05           H  
ATOM   2399 HG23 ILE A 153       6.433   1.519  -4.338  1.00 98.05           H  
ATOM   2400  CD1 ILE A 153       2.232   0.905  -2.321  1.00 98.05           C  
ATOM   2401 HD11 ILE A 153       2.047   0.217  -3.146  1.00 98.05           H  
ATOM   2402 HD12 ILE A 153       1.683   1.832  -2.488  1.00 98.05           H  
ATOM   2403 HD13 ILE A 153       1.863   0.452  -1.401  1.00 98.05           H  
ATOM   2404  N   GLU A 154       6.091   4.420  -4.826  1.00 97.52           N  
ATOM   2405  H   GLU A 154       6.407   4.667  -3.899  1.00 97.52           H  
ATOM   2406  CA  GLU A 154       6.885   4.936  -5.930  1.00 97.52           C  
ATOM   2407  HA  GLU A 154       6.449   4.581  -6.864  1.00 97.52           H  
ATOM   2408  C   GLU A 154       8.309   4.373  -5.850  1.00 97.52           C  
ATOM   2409  CB  GLU A 154       6.844   6.477  -5.980  1.00 97.52           C  
ATOM   2410  HB2 GLU A 154       7.405   6.794  -6.860  1.00 97.52           H  
ATOM   2411  HB3 GLU A 154       7.321   6.889  -5.091  1.00 97.52           H  
ATOM   2412  O   GLU A 154       8.915   4.260  -4.783  1.00 97.52           O  
ATOM   2413  CG  GLU A 154       5.396   7.007  -6.080  1.00 97.52           C  
ATOM   2414  HG2 GLU A 154       4.896   6.856  -5.123  1.00 97.52           H  
ATOM   2415  HG3 GLU A 154       4.872   6.403  -6.820  1.00 97.52           H  
ATOM   2416  CD  GLU A 154       5.248   8.486  -6.489  1.00 97.52           C  
ATOM   2417  OE1 GLU A 154       4.079   8.883  -6.767  1.00 97.52           O  
ATOM   2418  OE2 GLU A 154       6.270   9.184  -6.645  1.00 97.52           O  
ATOM   2419  N   TRP A 155       8.837   3.980  -7.000  1.00 94.94           N  
ATOM   2420  H   TRP A 155       8.288   4.126  -7.835  1.00 94.94           H  
ATOM   2421  CA  TRP A 155      10.197   3.476  -7.180  1.00 94.94           C  
ATOM   2422  HA  TRP A 155      10.811   3.777  -6.332  1.00 94.94           H  
ATOM   2423  C   TRP A 155      10.810   4.101  -8.435  1.00 94.94           C  
ATOM   2424  CB  TRP A 155      10.172   1.940  -7.240  1.00 94.94           C  
ATOM   2425  HB2 TRP A 155      11.197   1.572  -7.288  1.00 94.94           H  
ATOM   2426  HB3 TRP A 155       9.749   1.573  -6.305  1.00 94.94           H  
ATOM   2427  O   TRP A 155      10.112   4.797  -9.178  1.00 94.94           O  
ATOM   2428  CG  TRP A 155       9.391   1.330  -8.365  1.00 94.94           C  
ATOM   2429  CD1 TRP A 155       9.882   0.969  -9.571  1.00 94.94           C  
ATOM   2430  HD1 TRP A 155      10.912   1.087  -9.873  1.00 94.94           H  
ATOM   2431  CD2 TRP A 155       7.979   0.966  -8.391  1.00 94.94           C  
ATOM   2432  CE2 TRP A 155       7.684   0.367  -9.653  1.00 94.94           C  
ATOM   2433  CE3 TRP A 155       6.918   1.092  -7.476  1.00 94.94           C  
ATOM   2434  HE3 TRP A 155       7.107   1.551  -6.516  1.00 94.94           H  
ATOM   2435  NE1 TRP A 155       8.880   0.404 -10.337  1.00 94.94           N  
ATOM   2436  HE1 TRP A 155       9.062  -0.059 -11.216  1.00 94.94           H  
ATOM   2437  CH2 TRP A 155       5.370   0.040  -9.044  1.00 94.94           C  
ATOM   2438  HH2 TRP A 155       4.376  -0.317  -9.272  1.00 94.94           H  
ATOM   2439  CZ2 TRP A 155       6.404  -0.099  -9.984  1.00 94.94           C  
ATOM   2440  HZ2 TRP A 155       6.219  -0.574 -10.937  1.00 94.94           H  
ATOM   2441  CZ3 TRP A 155       5.628   0.638  -7.799  1.00 94.94           C  
ATOM   2442  HZ3 TRP A 155       4.835   0.750  -7.074  1.00 94.94           H  
ATOM   2443  N   GLY A 156      12.095   3.834  -8.681  1.00 86.22           N  
ATOM   2444  H   GLY A 156      12.592   3.255  -8.018  1.00 86.22           H  
ATOM   2445  CA  GLY A 156      12.812   4.261  -9.893  1.00 86.22           C  
ATOM   2446  HA2 GLY A 156      13.778   3.759  -9.952  1.00 86.22           H  
ATOM   2447  HA3 GLY A 156      12.980   5.337  -9.850  1.00 86.22           H  
ATOM   2448  C   GLY A 156      12.076   3.979 -11.201  1.00 86.22           C  
ATOM   2449  O   GLY A 156      11.343   2.965 -11.295  1.00 86.22           O  
ATOM   2450  OXT GLY A 156      12.220   4.823 -12.102  1.00 86.22           O  
TER    2451      GLY A 156                                                       
END   
