# Supplementary material for: Single-chain dimers from de novo immunoglobulins as robust scaffolds for multiple binding loops
Source: Nat Commun. 2023 Sep 23;14:5939. doi: 10.1038/s41467-023-41717-5 (PMC10517939; doi:10.1038/s41467-023-41717-5)
Supplement: Supplementary file 3 — Supplementary Data 1 [file 41467_2023_41717_MOESM3_ESM.zip › design_models/scIg+EF/scIg12+EF2a/ranked_3.pdb]

ATOM      1  N   GLY A   1      -8.812  -2.598  13.324  1.00 91.76           N  
ATOM      2  H   GLY A   1      -9.620  -2.808  13.893  1.00 91.76           H  
ATOM      3  H2  GLY A   1      -9.109  -2.015  12.555  1.00 91.76           H  
ATOM      4  H3  GLY A   1      -8.180  -2.026  13.865  1.00 91.76           H  
ATOM      5  CA  GLY A   1      -8.135  -3.814  12.811  1.00 91.76           C  
ATOM      6  HA2 GLY A   1      -8.799  -4.323  12.113  1.00 91.76           H  
ATOM      7  HA3 GLY A   1      -7.894  -4.471  13.647  1.00 91.76           H  
ATOM      8  C   GLY A   1      -6.843  -3.471  12.082  1.00 91.76           C  
ATOM      9  O   GLY A   1      -6.558  -2.295  11.912  1.00 91.76           O  
ATOM     10  N   ARG A   2      -6.048  -4.475  11.682  1.00 95.25           N  
ATOM     11  H   ARG A   2      -6.319  -5.433  11.852  1.00 95.25           H  
ATOM     12  CA  ARG A   2      -4.753  -4.281  11.007  1.00 95.25           C  
ATOM     13  HA  ARG A   2      -4.726  -3.284  10.567  1.00 95.25           H  
ATOM     14  C   ARG A   2      -4.552  -5.289   9.877  1.00 95.25           C  
ATOM     15  CB  ARG A   2      -3.625  -4.369  12.050  1.00 95.25           C  
ATOM     16  HB2 ARG A   2      -3.757  -5.277  12.639  1.00 95.25           H  
ATOM     17  HB3 ARG A   2      -3.708  -3.517  12.724  1.00 95.25           H  
ATOM     18  O   ARG A   2      -4.752  -6.483  10.086  1.00 95.25           O  
ATOM     19  CG  ARG A   2      -2.217  -4.379  11.433  1.00 95.25           C  
ATOM     20  HG2 ARG A   2      -2.098  -5.251  10.790  1.00 95.25           H  
ATOM     21  HG3 ARG A   2      -2.066  -3.476  10.841  1.00 95.25           H  
ATOM     22  CD  ARG A   2      -1.163  -4.458  12.533  1.00 95.25           C  
ATOM     23  HD2 ARG A   2      -1.346  -5.350  13.133  1.00 95.25           H  
ATOM     24  HD3 ARG A   2      -1.260  -3.578  13.169  1.00 95.25           H  
ATOM     25  NE  ARG A   2       0.189  -4.533  11.959  1.00 95.25           N  
ATOM     26  HE  ARG A   2       0.246  -4.708  10.965  1.00 95.25           H  
ATOM     27  NH1 ARG A   2       1.316  -4.181  13.909  1.00 95.25           N  
ATOM     28 HH11 ARG A   2       2.162  -3.904  14.385  1.00 95.25           H  
ATOM     29 HH12 ARG A   2       0.425  -3.880  14.279  1.00 95.25           H  
ATOM     30  NH2 ARG A   2       2.458  -4.466  12.005  1.00 95.25           N  
ATOM     31 HH21 ARG A   2       2.451  -4.590  11.003  1.00 95.25           H  
ATOM     32 HH22 ARG A   2       3.318  -4.335  12.518  1.00 95.25           H  
ATOM     33  CZ  ARG A   2       1.313  -4.398  12.626  1.00 95.25           C  
ATOM     34  N   VAL A   3      -4.092  -4.818   8.720  1.00 96.87           N  
ATOM     35  H   VAL A   3      -3.977  -3.818   8.635  1.00 96.87           H  
ATOM     36  CA  VAL A   3      -3.636  -5.660   7.603  1.00 96.87           C  
ATOM     37  HA  VAL A   3      -3.563  -6.690   7.950  1.00 96.87           H  
ATOM     38  C   VAL A   3      -2.247  -5.240   7.164  1.00 96.87           C  
ATOM     39  CB  VAL A   3      -4.625  -5.640   6.424  1.00 96.87           C  
ATOM     40  HB  VAL A   3      -4.943  -4.615   6.235  1.00 96.87           H  
ATOM     41  O   VAL A   3      -1.954  -4.056   7.011  1.00 96.87           O  
ATOM     42  CG1 VAL A   3      -4.067  -6.230   5.119  1.00 96.87           C  
ATOM     43 HG11 VAL A   3      -3.670  -7.230   5.294  1.00 96.87           H  
ATOM     44 HG12 VAL A   3      -3.276  -5.592   4.724  1.00 96.87           H  
ATOM     45 HG13 VAL A   3      -4.858  -6.289   4.371  1.00 96.87           H  
ATOM     46  CG2 VAL A   3      -5.838  -6.488   6.793  1.00 96.87           C  
ATOM     47 HG21 VAL A   3      -6.618  -6.333   6.048  1.00 96.87           H  
ATOM     48 HG22 VAL A   3      -5.556  -7.540   6.823  1.00 96.87           H  
ATOM     49 HG23 VAL A   3      -6.212  -6.219   7.780  1.00 96.87           H  
ATOM     50  N   GLU A   4      -1.395  -6.227   6.930  1.00 97.81           N  
ATOM     51  H   GLU A   4      -1.717  -7.174   7.069  1.00 97.81           H  
ATOM     52  CA  GLU A   4      -0.070  -6.045   6.366  1.00 97.81           C  
ATOM     53  HA  GLU A   4       0.169  -4.982   6.331  1.00 97.81           H  
ATOM     54  C   GLU A   4      -0.022  -6.586   4.933  1.00 97.81           C  
ATOM     55  CB  GLU A   4       0.946  -6.713   7.294  1.00 97.81           C  
ATOM     56  HB2 GLU A   4       0.876  -6.257   8.281  1.00 97.81           H  
ATOM     57  HB3 GLU A   4       0.715  -7.776   7.375  1.00 97.81           H  
ATOM     58  O   GLU A   4      -0.419  -7.720   4.673  1.00 97.81           O  
ATOM     59  CG  GLU A   4       2.367  -6.546   6.771  1.00 97.81           C  
ATOM     60  HG2 GLU A   4       2.465  -7.055   5.812  1.00 97.81           H  
ATOM     61  HG3 GLU A   4       2.562  -5.485   6.611  1.00 97.81           H  
ATOM     62  CD  GLU A   4       3.416  -7.107   7.725  1.00 97.81           C  
ATOM     63  OE1 GLU A   4       4.578  -6.677   7.592  1.00 97.81           O  
ATOM     64  OE2 GLU A   4       3.189  -8.014   8.547  1.00 97.81           O  
ATOM     65  N   VAL A   5       0.505  -5.776   4.016  1.00 97.54           N  
ATOM     66  H   VAL A   5       0.772  -4.849   4.314  1.00 97.54           H  
ATOM     67  CA  VAL A   5       0.785  -6.124   2.623  1.00 97.54           C  
ATOM     68  HA  VAL A   5       0.503  -7.162   2.446  1.00 97.54           H  
ATOM     69  C   VAL A   5       2.282  -5.966   2.389  1.00 97.54           C  
ATOM     70  CB  VAL A   5      -0.013  -5.238   1.644  1.00 97.54           C  
ATOM     71  HB  VAL A   5       0.337  -4.209   1.724  1.00 97.54           H  
ATOM     72  O   VAL A   5       2.814  -4.858   2.450  1.00 97.54           O  
ATOM     73  CG1 VAL A   5       0.193  -5.695   0.194  1.00 97.54           C  
ATOM     74 HG11 VAL A   5       1.246  -5.632  -0.081  1.00 97.54           H  
ATOM     75 HG12 VAL A   5      -0.153  -6.721   0.073  1.00 97.54           H  
ATOM     76 HG13 VAL A   5      -0.369  -5.048  -0.480  1.00 97.54           H  
ATOM     77  CG2 VAL A   5      -1.513  -5.246   1.953  1.00 97.54           C  
ATOM     78 HG21 VAL A   5      -1.878  -6.269   2.046  1.00 97.54           H  
ATOM     79 HG22 VAL A   5      -1.700  -4.720   2.889  1.00 97.54           H  
ATOM     80 HG23 VAL A   5      -2.056  -4.737   1.156  1.00 97.54           H  
ATOM     81  N   ARG A   6       2.980  -7.065   2.109  1.00 97.12           N  
ATOM     82  H   ARG A   6       2.477  -7.941   2.091  1.00 97.12           H  
ATOM     83  CA  ARG A   6       4.387  -7.059   1.686  1.00 97.12           C  
ATOM     84  HA  ARG A   6       4.806  -6.057   1.782  1.00 97.12           H  
ATOM     85  C   ARG A   6       4.455  -7.449   0.225  1.00 97.12           C  
ATOM     86  CB  ARG A   6       5.227  -8.025   2.524  1.00 97.12           C  
ATOM     87  HB2 ARG A   6       4.811  -9.027   2.421  1.00 97.12           H  
ATOM     88  HB3 ARG A   6       6.244  -8.036   2.132  1.00 97.12           H  
ATOM     89  O   ARG A   6       4.004  -8.532  -0.137  1.00 97.12           O  
ATOM     90  CG  ARG A   6       5.275  -7.657   4.007  1.00 97.12           C  
ATOM     91  HG2 ARG A   6       5.784  -6.701   4.129  1.00 97.12           H  
ATOM     92  HG3 ARG A   6       4.263  -7.589   4.406  1.00 97.12           H  
ATOM     93  CD  ARG A   6       6.038  -8.741   4.771  1.00 97.12           C  
ATOM     94  HD2 ARG A   6       7.068  -8.777   4.415  1.00 97.12           H  
ATOM     95  HD3 ARG A   6       5.557  -9.700   4.579  1.00 97.12           H  
ATOM     96  NE  ARG A   6       6.021  -8.467   6.212  1.00 97.12           N  
ATOM     97  HE  ARG A   6       5.605  -7.596   6.509  1.00 97.12           H  
ATOM     98  NH1 ARG A   6       6.638 -10.524   7.007  1.00 97.12           N  
ATOM     99 HH11 ARG A   6       6.676 -10.847   6.051  1.00 97.12           H  
ATOM    100 HH12 ARG A   6       6.584 -11.196   7.759  1.00 97.12           H  
ATOM    101  NH2 ARG A   6       5.929  -8.942   8.415  1.00 97.12           N  
ATOM    102 HH21 ARG A   6       5.822  -9.634   9.143  1.00 97.12           H  
ATOM    103 HH22 ARG A   6       5.308  -8.147   8.465  1.00 97.12           H  
ATOM    104  CZ  ARG A   6       6.211  -9.309   7.204  1.00 97.12           C  
ATOM    105  N   VAL A   7       5.041  -6.590  -0.592  1.00 93.86           N  
ATOM    106  H   VAL A   7       5.414  -5.726  -0.226  1.00 93.86           H  
ATOM    107  CA  VAL A   7       5.267  -6.873  -2.007  1.00 93.86           C  
ATOM    108  HA  VAL A   7       4.687  -7.750  -2.296  1.00 93.86           H  
ATOM    109  C   VAL A   7       6.744  -7.187  -2.200  1.00 93.86           C  
ATOM    110  CB  VAL A   7       4.797  -5.713  -2.893  1.00 93.86           C  
ATOM    111  HB  VAL A   7       5.486  -4.879  -2.755  1.00 93.86           H  
ATOM    112  O   VAL A   7       7.596  -6.564  -1.575  1.00 93.86           O  
ATOM    113  CG1 VAL A   7       4.799  -6.101  -4.374  1.00 93.86           C  
ATOM    114 HG11 VAL A   7       5.814  -6.317  -4.707  1.00 93.86           H  
ATOM    115 HG12 VAL A   7       4.419  -5.275  -4.976  1.00 93.86           H  
ATOM    116 HG13 VAL A   7       4.172  -6.978  -4.536  1.00 93.86           H  
ATOM    117  CG2 VAL A   7       3.385  -5.234  -2.523  1.00 93.86           C  
ATOM    118 HG21 VAL A   7       2.670  -6.050  -2.627  1.00 93.86           H  
ATOM    119 HG22 VAL A   7       3.364  -4.857  -1.500  1.00 93.86           H  
ATOM    120 HG23 VAL A   7       3.104  -4.408  -3.177  1.00 93.86           H  
ATOM    121  N   GLU A   8       7.051  -8.160  -3.044  1.00 92.10           N  
ATOM    122  H   GLU A   8       6.297  -8.692  -3.453  1.00 92.10           H  
ATOM    123  CA  GLU A   8       8.407  -8.493  -3.465  1.00 92.10           C  
ATOM    124  HA  GLU A   8       9.085  -7.686  -3.185  1.00 92.10           H  
ATOM    125  C   GLU A   8       8.431  -8.639  -4.986  1.00 92.10           C  
ATOM    126  CB  GLU A   8       8.879  -9.766  -2.744  1.00 92.10           C  
ATOM    127  HB2 GLU A   8       8.850  -9.586  -1.670  1.00 92.10           H  
ATOM    128  HB3 GLU A   8       8.187 -10.577  -2.975  1.00 92.10           H  
ATOM    129  O   GLU A   8       7.737  -9.494  -5.538  1.00 92.10           O  
ATOM    130  CG  GLU A   8      10.305 -10.197  -3.129  1.00 92.10           C  
ATOM    131  HG2 GLU A   8      10.982  -9.366  -2.931  1.00 92.10           H  
ATOM    132  HG3 GLU A   8      10.342 -10.419  -4.195  1.00 92.10           H  
ATOM    133  CD  GLU A   8      10.774 -11.438  -2.346  1.00 92.10           C  
ATOM    134  OE1 GLU A   8      11.980 -11.496  -2.000  1.00 92.10           O  
ATOM    135  OE2 GLU A   8       9.943 -12.311  -2.015  1.00 92.10           O  
ATOM    136  N   PHE A   9       9.236  -7.813  -5.650  1.00 86.65           N  
ATOM    137  H   PHE A   9       9.738  -7.110  -5.126  1.00 86.65           H  
ATOM    138  CA  PHE A   9       9.550  -7.934  -7.069  1.00 86.65           C  
ATOM    139  HA  PHE A   9       8.772  -8.511  -7.569  1.00 86.65           H  
ATOM    140  C   PHE A   9      10.878  -8.688  -7.208  1.00 86.65           C  
ATOM    141  CB  PHE A   9       9.586  -6.544  -7.723  1.00 86.65           C  
ATOM    142  HB2 PHE A   9       9.764  -6.668  -8.791  1.00 86.65           H  
ATOM    143  HB3 PHE A   9      10.427  -5.981  -7.319  1.00 86.65           H  
ATOM    144  O   PHE A   9      11.926  -8.215  -6.758  1.00 86.65           O  
ATOM    145  CG  PHE A   9       8.317  -5.729  -7.535  1.00 86.65           C  
ATOM    146  CD1 PHE A   9       7.216  -5.903  -8.394  1.00 86.65           C  
ATOM    147  HD1 PHE A   9       7.267  -6.617  -9.203  1.00 86.65           H  
ATOM    148  CD2 PHE A   9       8.233  -4.788  -6.491  1.00 86.65           C  
ATOM    149  HD2 PHE A   9       9.065  -4.644  -5.818  1.00 86.65           H  
ATOM    150  CE1 PHE A   9       6.052  -5.135  -8.200  1.00 86.65           C  
ATOM    151  HE1 PHE A   9       5.197  -5.267  -8.848  1.00 86.65           H  
ATOM    152  CE2 PHE A   9       7.081  -4.012  -6.311  1.00 86.65           C  
ATOM    153  HE2 PHE A   9       7.049  -3.271  -5.526  1.00 86.65           H  
ATOM    154  CZ  PHE A   9       5.988  -4.188  -7.166  1.00 86.65           C  
ATOM    155  HZ  PHE A   9       5.104  -3.585  -7.020  1.00 86.65           H  
ATOM    156  N   GLU A  10      10.836  -9.880  -7.800  1.00 83.23           N  
ATOM    157  H   GLU A  10       9.952 -10.195  -8.173  1.00 83.23           H  
ATOM    158  CA  GLU A  10      11.997 -10.747  -8.010  1.00 83.23           C  
ATOM    159  HA  GLU A  10      12.911 -10.168  -7.876  1.00 83.23           H  
ATOM    160  C   GLU A  10      11.973 -11.284  -9.438  1.00 83.23           C  
ATOM    161  CB  GLU A  10      12.017 -11.899  -6.987  1.00 83.23           C  
ATOM    162  HB2 GLU A  10      11.986 -11.485  -5.980  1.00 83.23           H  
ATOM    163  HB3 GLU A  10      11.136 -12.525  -7.131  1.00 83.23           H  
ATOM    164  O   GLU A  10      11.194 -12.182  -9.764  1.00 83.23           O  
ATOM    165  CG  GLU A  10      13.296 -12.747  -7.136  1.00 83.23           C  
ATOM    166  HG2 GLU A  10      13.408 -13.058  -8.175  1.00 83.23           H  
ATOM    167  HG3 GLU A  10      14.152 -12.119  -6.888  1.00 83.23           H  
ATOM    168  CD  GLU A  10      13.330 -14.018  -6.266  1.00 83.23           C  
ATOM    169  OE1 GLU A  10      14.410 -14.645  -6.222  1.00 83.23           O  
ATOM    170  OE2 GLU A  10      12.290 -14.417  -5.680  1.00 83.23           O  
ATOM    171  N   GLY A  11      12.844 -10.742 -10.290  1.00 76.65           N  
ATOM    172  H   GLY A  11      13.408  -9.960  -9.987  1.00 76.65           H  
ATOM    173  CA  GLY A  11      12.872 -11.120 -11.695  1.00 76.65           C  
ATOM    174  HA2 GLY A  11      13.570 -10.481 -12.235  1.00 76.65           H  
ATOM    175  HA3 GLY A  11      13.203 -12.155 -11.782  1.00 76.65           H  
ATOM    176  C   GLY A  11      11.479 -10.982 -12.308  1.00 76.65           C  
ATOM    177  O   GLY A  11      10.811  -9.973 -12.153  1.00 76.65           O  
ATOM    178  N   ASP A  12      11.008 -12.038 -12.945  1.00 77.59           N  
ATOM    179  H   ASP A  12      11.506 -12.913 -12.868  1.00 77.59           H  
ATOM    180  CA  ASP A  12       9.748 -12.096 -13.678  1.00 77.59           C  
ATOM    181  HA  ASP A  12       9.627 -11.161 -14.225  1.00 77.59           H  
ATOM    182  C   ASP A  12       8.499 -12.246 -12.771  1.00 77.59           C  
ATOM    183  CB  ASP A  12       9.961 -13.221 -14.707  1.00 77.59           C  
ATOM    184  HB2 ASP A  12      10.967 -13.137 -15.118  1.00 77.59           H  
ATOM    185  HB3 ASP A  12       9.309 -13.094 -15.571  1.00 77.59           H  
ATOM    186  O   ASP A  12       7.382 -12.460 -13.254  1.00 77.59           O  
ATOM    187  CG  ASP A  12       9.799 -14.635 -14.144  1.00 77.59           C  
ATOM    188  OD1 ASP A  12      10.269 -14.888 -13.008  1.00 77.59           O  
ATOM    189  OD2 ASP A  12       9.265 -15.504 -14.865  1.00 77.59           O  
ATOM    190  N   LYS A  13       8.662 -12.133 -11.442  1.00 85.67           N  
ATOM    191  H   LYS A  13       9.592 -11.933 -11.104  1.00 85.67           H  
ATOM    192  CA  LYS A  13       7.615 -12.389 -10.443  1.00 85.67           C  
ATOM    193  HA  LYS A  13       6.678 -12.573 -10.969  1.00 85.67           H  
ATOM    194  C   LYS A  13       7.370 -11.212  -9.511  1.00 85.67           C  
ATOM    195  CB  LYS A  13       7.962 -13.639  -9.624  1.00 85.67           C  
ATOM    196  HB2 LYS A  13       8.974 -13.539  -9.231  1.00 85.67           H  
ATOM    197  HB3 LYS A  13       7.272 -13.735  -8.786  1.00 85.67           H  
ATOM    198  O   LYS A  13       8.295 -10.572  -9.021  1.00 85.67           O  
ATOM    199  CG  LYS A  13       7.854 -14.891 -10.495  1.00 85.67           C  
ATOM    200  HG2 LYS A  13       6.804 -15.075 -10.721  1.00 85.67           H  
ATOM    201  HG3 LYS A  13       8.381 -14.725 -11.435  1.00 85.67           H  
ATOM    202  CD  LYS A  13       8.450 -16.117  -9.812  1.00 85.67           C  
ATOM    203  HD2 LYS A  13       7.812 -16.430  -8.985  1.00 85.67           H  
ATOM    204  HD3 LYS A  13       9.448 -15.873  -9.448  1.00 85.67           H  
ATOM    205  CE  LYS A  13       8.545 -17.203 -10.883  1.00 85.67           C  
ATOM    206  HE2 LYS A  13       9.119 -16.793 -11.714  1.00 85.67           H  
ATOM    207  HE3 LYS A  13       7.547 -17.424 -11.260  1.00 85.67           H  
ATOM    208  NZ  LYS A  13       9.206 -18.419 -10.365  1.00 85.67           N  
ATOM    209  HZ1 LYS A  13       9.314 -19.076 -11.124  1.00 85.67           H  
ATOM    210  HZ2 LYS A  13       8.664 -18.831  -9.618  1.00 85.67           H  
ATOM    211  HZ3 LYS A  13      10.128 -18.166 -10.040  1.00 85.67           H  
ATOM    212  N   MET A  14       6.096 -11.028  -9.177  1.00 89.07           N  
ATOM    213  H   MET A  14       5.408 -11.609  -9.636  1.00 89.07           H  
ATOM    214  CA  MET A  14       5.657 -10.215  -8.048  1.00 89.07           C  
ATOM    215  HA  MET A  14       6.526  -9.756  -7.577  1.00 89.07           H  
ATOM    216  C   MET A  14       4.962 -11.121  -7.030  1.00 89.07           C  
ATOM    217  CB  MET A  14       4.751  -9.079  -8.535  1.00 89.07           C  
ATOM    218  HB2 MET A  14       3.847  -9.504  -8.972  1.00 89.07           H  
ATOM    219  HB3 MET A  14       5.268  -8.504  -9.302  1.00 89.07           H  
ATOM    220  O   MET A  14       3.934 -11.731  -7.337  1.00 89.07           O  
ATOM    221  CG  MET A  14       4.381  -8.133  -7.385  1.00 89.07           C  
ATOM    222  HG2 MET A  14       4.064  -8.713  -6.519  1.00 89.07           H  
ATOM    223  HG3 MET A  14       5.274  -7.579  -7.097  1.00 89.07           H  
ATOM    224  SD  MET A  14       3.062  -6.949  -7.764  1.00 89.07           S  
ATOM    225  CE  MET A  14       1.694  -8.116  -7.839  1.00 89.07           C  
ATOM    226  HE1 MET A  14       0.753  -7.589  -7.682  1.00 89.07           H  
ATOM    227  HE2 MET A  14       1.810  -8.863  -7.054  1.00 89.07           H  
ATOM    228  HE3 MET A  14       1.710  -8.619  -8.806  1.00 89.07           H  
ATOM    229  N   ARG A  15       5.502 -11.202  -5.813  1.00 92.79           N  
ATOM    230  H   ARG A  15       6.337 -10.662  -5.636  1.00 92.79           H  
ATOM    231  CA  ARG A  15       4.862 -11.875  -4.675  1.00 92.79           C  
ATOM    232  HA  ARG A  15       4.078 -12.540  -5.039  1.00 92.79           H  
ATOM    233  C   ARG A  15       4.208 -10.846  -3.770  1.00 92.79           C  
ATOM    234  CB  ARG A  15       5.861 -12.722  -3.878  1.00 92.79           C  
ATOM    235  HB2 ARG A  15       6.641 -12.078  -3.472  1.00 92.79           H  
ATOM    236  HB3 ARG A  15       5.328 -13.172  -3.041  1.00 92.79           H  
ATOM    237  O   ARG A  15       4.816  -9.837  -3.435  1.00 92.79           O  
ATOM    238  CG  ARG A  15       6.513 -13.840  -4.698  1.00 92.79           C  
ATOM    239  HG2 ARG A  15       5.744 -14.423  -5.206  1.00 92.79           H  
ATOM    240  HG3 ARG A  15       7.187 -13.408  -5.438  1.00 92.79           H  
ATOM    241  CD  ARG A  15       7.302 -14.749  -3.749  1.00 92.79           C  
ATOM    242  HD2 ARG A  15       6.607 -15.205  -3.044  1.00 92.79           H  
ATOM    243  HD3 ARG A  15       7.998 -14.138  -3.174  1.00 92.79           H  
ATOM    244  NE  ARG A  15       8.006 -15.822  -4.475  1.00 92.79           N  
ATOM    245  HE  ARG A  15       7.419 -16.558  -4.840  1.00 92.79           H  
ATOM    246  NH1 ARG A  15      10.157 -15.081  -4.108  1.00 92.79           N  
ATOM    247 HH11 ARG A  15       9.840 -14.328  -3.513  1.00 92.79           H  
ATOM    248 HH12 ARG A  15      11.057 -14.936  -4.542  1.00 92.79           H  
ATOM    249  NH2 ARG A  15       9.831 -16.828  -5.413  1.00 92.79           N  
ATOM    250 HH21 ARG A  15       9.254 -17.550  -5.820  1.00 92.79           H  
ATOM    251 HH22 ARG A  15      10.824 -16.739  -5.575  1.00 92.79           H  
ATOM    252  CZ  ARG A  15       9.314 -15.904  -4.654  1.00 92.79           C  
ATOM    253  N   VAL A  16       2.982 -11.120  -3.351  1.00 95.74           N  
ATOM    254  H   VAL A  16       2.532 -11.947  -3.717  1.00 95.74           H  
ATOM    255  CA  VAL A  16       2.226 -10.310  -2.397  1.00 95.74           C  
ATOM    256  HA  VAL A  16       2.835  -9.470  -2.061  1.00 95.74           H  
ATOM    257  C   VAL A  16       1.902 -11.193  -1.206  1.00 95.74           C  
ATOM    258  CB  VAL A  16       0.942  -9.738  -3.022  1.00 95.74           C  
ATOM    259  HB  VAL A  16       0.254 -10.551  -3.254  1.00 95.74           H  
ATOM    260  O   VAL A  16       1.136 -12.143  -1.340  1.00 95.74           O  
ATOM    261  CG1 VAL A  16       0.253  -8.777  -2.046  1.00 95.74           C  
ATOM    262 HG11 VAL A  16      -0.009  -9.298  -1.126  1.00 95.74           H  
ATOM    263 HG12 VAL A  16      -0.664  -8.387  -2.488  1.00 95.74           H  
ATOM    264 HG13 VAL A  16       0.918  -7.946  -1.810  1.00 95.74           H  
ATOM    265  CG2 VAL A  16       1.235  -8.985  -4.324  1.00 95.74           C  
ATOM    266 HG21 VAL A  16       1.686  -9.667  -5.045  1.00 95.74           H  
ATOM    267 HG22 VAL A  16       1.916  -8.155  -4.138  1.00 95.74           H  
ATOM    268 HG23 VAL A  16       0.305  -8.615  -4.756  1.00 95.74           H  
ATOM    269  N   ARG A  17       2.485 -10.894  -0.047  1.00 97.76           N  
ATOM    270  H   ARG A  17       3.090 -10.086  -0.022  1.00 97.76           H  
ATOM    271  CA  ARG A  17       2.133 -11.533   1.224  1.00 97.76           C  
ATOM    272  HA  ARG A  17       1.613 -12.471   1.027  1.00 97.76           H  
ATOM    273  C   ARG A  17       1.175 -10.642   1.984  1.00 97.76           C  
ATOM    274  CB  ARG A  17       3.365 -11.859   2.065  1.00 97.76           C  
ATOM    275  HB2 ARG A  17       3.933 -10.950   2.260  1.00 97.76           H  
ATOM    276  HB3 ARG A  17       3.038 -12.277   3.017  1.00 97.76           H  
ATOM    277  O   ARG A  17       1.447  -9.458   2.174  1.00 97.76           O  
ATOM    278  CG  ARG A  17       4.250 -12.879   1.356  1.00 97.76           C  
ATOM    279  HG2 ARG A  17       3.670 -13.779   1.157  1.00 97.76           H  
ATOM    280  HG3 ARG A  17       4.615 -12.469   0.414  1.00 97.76           H  
ATOM    281  CD  ARG A  17       5.438 -13.237   2.241  1.00 97.76           C  
ATOM    282  HD2 ARG A  17       6.025 -12.339   2.436  1.00 97.76           H  
ATOM    283  HD3 ARG A  17       5.070 -13.650   3.180  1.00 97.76           H  
ATOM    284  NE  ARG A  17       6.253 -14.232   1.546  1.00 97.76           N  
ATOM    285  HE  ARG A  17       5.823 -14.688   0.754  1.00 97.76           H  
ATOM    286  NH1 ARG A  17       8.018 -14.379   2.991  1.00 97.76           N  
ATOM    287 HH11 ARG A  17       7.462 -13.854   3.651  1.00 97.76           H  
ATOM    288 HH12 ARG A  17       8.882 -14.832   3.250  1.00 97.76           H  
ATOM    289  NH2 ARG A  17       7.959 -15.581   1.080  1.00 97.76           N  
ATOM    290 HH21 ARG A  17       8.875 -15.980   1.231  1.00 97.76           H  
ATOM    291 HH22 ARG A  17       7.371 -15.883   0.317  1.00 97.76           H  
ATOM    292  CZ  ARG A  17       7.420 -14.716   1.881  1.00 97.76           C  
ATOM    293  N   LEU A  18       0.068 -11.230   2.397  1.00 97.97           N  
ATOM    294  H   LEU A  18      -0.041 -12.216   2.208  1.00 97.97           H  
ATOM    295  CA  LEU A  18      -1.019 -10.586   3.106  1.00 97.97           C  
ATOM    296  HA  LEU A  18      -0.829  -9.518   3.209  1.00 97.97           H  
ATOM    297  C   LEU A  18      -1.124 -11.219   4.481  1.00 97.97           C  
ATOM    298  CB  LEU A  18      -2.328 -10.799   2.334  1.00 97.97           C  
ATOM    299  HB2 LEU A  18      -2.546 -11.867   2.317  1.00 97.97           H  
ATOM    300  HB3 LEU A  18      -3.129 -10.302   2.881  1.00 97.97           H  
ATOM    301  O   LEU A  18      -1.193 -12.439   4.573  1.00 97.97           O  
ATOM    302  CG  LEU A  18      -2.326 -10.288   0.887  1.00 97.97           C  
ATOM    303  HG  LEU A  18      -1.495 -10.722   0.330  1.00 97.97           H  
ATOM    304  CD1 LEU A  18      -3.622 -10.727   0.210  1.00 97.97           C  
ATOM    305 HD11 LEU A  18      -3.643 -11.814   0.135  1.00 97.97           H  
ATOM    306 HD12 LEU A  18      -3.689 -10.301  -0.791  1.00 97.97           H  
ATOM    307 HD13 LEU A  18      -4.480 -10.401   0.798  1.00 97.97           H  
ATOM    308  CD2 LEU A  18      -2.213  -8.766   0.839  1.00 97.97           C  
ATOM    309 HD21 LEU A  18      -2.263  -8.423  -0.195  1.00 97.97           H  
ATOM    310 HD22 LEU A  18      -3.021  -8.315   1.414  1.00 97.97           H  
ATOM    311 HD23 LEU A  18      -1.255  -8.462   1.261  1.00 97.97           H  
ATOM    312  N   ARG A  19      -1.189 -10.409   5.531  1.00 98.17           N  
ATOM    313  H   ARG A  19      -1.089  -9.416   5.375  1.00 98.17           H  
ATOM    314  CA  ARG A  19      -1.463 -10.883   6.887  1.00 98.17           C  
ATOM    315  HA  ARG A  19      -1.813 -11.915   6.847  1.00 98.17           H  
ATOM    316  C   ARG A  19      -2.579 -10.058   7.506  1.00 98.17           C  
ATOM    317  CB  ARG A  19      -0.164 -10.868   7.696  1.00 98.17           C  
ATOM    318  HB2 ARG A  19       0.544 -11.561   7.241  1.00 98.17           H  
ATOM    319  HB3 ARG A  19       0.267  -9.867   7.675  1.00 98.17           H  
ATOM    320  O   ARG A  19      -2.530  -8.830   7.462  1.00 98.17           O  
ATOM    321  CG  ARG A  19      -0.402 -11.275   9.148  1.00 98.17           C  
ATOM    322  HG2 ARG A  19      -0.856 -12.265   9.191  1.00 98.17           H  
ATOM    323  HG3 ARG A  19      -1.067 -10.553   9.623  1.00 98.17           H  
ATOM    324  CD  ARG A  19       0.920 -11.286   9.905  1.00 98.17           C  
ATOM    325  HD2 ARG A  19       1.459 -10.361   9.700  1.00 98.17           H  
ATOM    326  HD3 ARG A  19       1.510 -12.140   9.574  1.00 98.17           H  
ATOM    327  NE  ARG A  19       0.638 -11.366  11.338  1.00 98.17           N  
ATOM    328  HE  ARG A  19      -0.270 -11.034  11.632  1.00 98.17           H  
ATOM    329  NH1 ARG A  19       2.723 -11.871  12.116  1.00 98.17           N  
ATOM    330 HH11 ARG A  19       3.315 -12.144  12.887  1.00 98.17           H  
ATOM    331 HH12 ARG A  19       3.001 -11.957  11.149  1.00 98.17           H  
ATOM    332  NH2 ARG A  19       0.984 -11.583  13.523  1.00 98.17           N  
ATOM    333 HH21 ARG A  19       1.546 -11.719  14.351  1.00 98.17           H  
ATOM    334 HH22 ARG A  19       0.035 -11.242  13.572  1.00 98.17           H  
ATOM    335  CZ  ARG A  19       1.462 -11.610  12.319  1.00 98.17           C  
ATOM    336  N   ASN A  20      -3.569 -10.735   8.080  1.00 97.33           N  
ATOM    337  H   ASN A  20      -3.520 -11.744   8.086  1.00 97.33           H  
ATOM    338  CA  ASN A  20      -4.697 -10.098   8.749  1.00 97.33           C  
ATOM    339  HA  ASN A  20      -4.712  -9.032   8.524  1.00 97.33           H  
ATOM    340  C   ASN A  20      -4.571 -10.244  10.271  1.00 97.33           C  
ATOM    341  CB  ASN A  20      -5.994 -10.705   8.199  1.00 97.33           C  
ATOM    342  HB2 ASN A  20      -6.050 -10.535   7.124  1.00 97.33           H  
ATOM    343  HB3 ASN A  20      -5.980 -11.779   8.385  1.00 97.33           H  
ATOM    344  O   ASN A  20      -4.813 -11.313  10.825  1.00 97.33           O  
ATOM    345  CG  ASN A  20      -7.239 -10.127   8.843  1.00 97.33           C  
ATOM    346  ND2 ASN A  20      -8.372 -10.748   8.644  1.00 97.33           N  
ATOM    347 HD21 ASN A  20      -8.403 -11.516   7.989  1.00 97.33           H  
ATOM    348 HD22 ASN A  20      -9.214 -10.356   9.041  1.00 97.33           H  
ATOM    349  OD1 ASN A  20      -7.218  -9.105   9.511  1.00 97.33           O  
ATOM    350  N   ASP A  21      -4.244  -9.146  10.948  1.00 96.49           N  
ATOM    351  H   ASP A  21      -4.138  -8.284  10.432  1.00 96.49           H  
ATOM    352  CA  ASP A  21      -4.197  -9.047  12.410  1.00 96.49           C  
ATOM    353  HA  ASP A  21      -4.171 -10.052  12.832  1.00 96.49           H  
ATOM    354  C   ASP A  21      -5.472  -8.373  12.975  1.00 96.49           C  
ATOM    355  CB  ASP A  21      -2.901  -8.339  12.847  1.00 96.49           C  
ATOM    356  HB2 ASP A  21      -2.866  -7.357  12.375  1.00 96.49           H  
ATOM    357  HB3 ASP A  21      -2.923  -8.189  13.927  1.00 96.49           H  
ATOM    358  O   ASP A  21      -5.464  -7.805  14.068  1.00 96.49           O  
ATOM    359  CG  ASP A  21      -1.604  -9.095  12.523  1.00 96.49           C  
ATOM    360  OD1 ASP A  21      -1.485 -10.310  12.819  1.00 96.49           O  
ATOM    361  OD2 ASP A  21      -0.651  -8.440  12.048  1.00 96.49           O  
ATOM    362  N   SER A  22      -6.584  -8.385  12.232  1.00 93.60           N  
ATOM    363  H   SER A  22      -6.543  -8.845  11.333  1.00 93.60           H  
ATOM    364  CA  SER A  22      -7.901  -7.940  12.707  1.00 93.60           C  
ATOM    365  HA  SER A  22      -7.748  -7.275  13.557  1.00 93.60           H  
ATOM    366  C   SER A  22      -8.765  -9.102  13.217  1.00 93.60           C  
ATOM    367  CB  SER A  22      -8.618  -7.115  11.632  1.00 93.60           C  
ATOM    368  HB2 SER A  22      -7.907  -6.466  11.122  1.00 93.60           H  
ATOM    369  HB3 SER A  22      -9.374  -6.495  12.115  1.00 93.60           H  
ATOM    370  O   SER A  22      -8.431 -10.273  13.060  1.00 93.60           O  
ATOM    371  OG  SER A  22      -9.269  -7.924  10.693  1.00 93.60           O  
ATOM    372  HG  SER A  22      -8.593  -8.379  10.185  1.00 93.60           H  
ATOM    373  N   SER A  23      -9.898  -8.779  13.844  1.00 92.81           N  
ATOM    374  H   SER A  23     -10.152  -7.806  13.944  1.00 92.81           H  
ATOM    375  CA  SER A  23     -10.862  -9.757  14.367  1.00 92.81           C  
ATOM    376  HA  SER A  23     -10.319 -10.630  14.730  1.00 92.81           H  
ATOM    377  C   SER A  23     -11.871 -10.263  13.331  1.00 92.81           C  
ATOM    378  CB  SER A  23     -11.611  -9.140  15.550  1.00 92.81           C  
ATOM    379  HB2 SER A  23     -12.389  -9.823  15.890  1.00 92.81           H  
ATOM    380  HB3 SER A  23     -10.911  -8.970  16.368  1.00 92.81           H  
ATOM    381  O   SER A  23     -12.654 -11.161  13.635  1.00 92.81           O  
ATOM    382  OG  SER A  23     -12.187  -7.903  15.165  1.00 92.81           O  
ATOM    383  HG  SER A  23     -12.781  -7.604  15.857  1.00 92.81           H  
ATOM    384  N   THR A  24     -11.874  -9.708  12.118  1.00 92.55           N  
ATOM    385  H   THR A  24     -11.172  -9.015  11.899  1.00 92.55           H  
ATOM    386  CA  THR A  24     -12.802 -10.078  11.041  1.00 92.55           C  
ATOM    387  HA  THR A  24     -13.405 -10.925  11.367  1.00 92.55           H  
ATOM    388  C   THR A  24     -12.035 -10.484   9.788  1.00 92.55           C  
ATOM    389  CB  THR A  24     -13.762  -8.931  10.693  1.00 92.55           C  
ATOM    390  HB  THR A  24     -14.377  -9.233   9.845  1.00 92.55           H  
ATOM    391  O   THR A  24     -10.944  -9.964   9.558  1.00 92.55           O  
ATOM    392  CG2 THR A  24     -14.688  -8.589  11.861  1.00 92.55           C  
ATOM    393 HG21 THR A  24     -15.375  -7.800  11.555  1.00 92.55           H  
ATOM    394 HG22 THR A  24     -15.261  -9.470  12.150  1.00 92.55           H  
ATOM    395 HG23 THR A  24     -14.105  -8.238  12.712  1.00 92.55           H  
ATOM    396  OG1 THR A  24     -13.057  -7.759  10.348  1.00 92.55           O  
ATOM    397  HG1 THR A  24     -12.349  -8.000   9.747  1.00 92.55           H  
ATOM    398  N   PRO A  25     -12.580 -11.368   8.937  1.00 95.17           N  
ATOM    399  CA  PRO A  25     -12.010 -11.597   7.616  1.00 95.17           C  
ATOM    400  HA  PRO A  25     -11.026 -12.053   7.732  1.00 95.17           H  
ATOM    401  C   PRO A  25     -11.878 -10.286   6.831  1.00 95.17           C  
ATOM    402  CB  PRO A  25     -12.946 -12.587   6.918  1.00 95.17           C  
ATOM    403  HB2 PRO A  25     -13.686 -12.052   6.322  1.00 95.17           H  
ATOM    404  HB3 PRO A  25     -12.393 -13.291   6.297  1.00 95.17           H  
ATOM    405  O   PRO A  25     -12.719  -9.391   6.958  1.00 95.17           O  
ATOM    406  CG  PRO A  25     -13.648 -13.292   8.078  1.00 95.17           C  
ATOM    407  HG2 PRO A  25     -13.016 -14.099   8.450  1.00 95.17           H  
ATOM    408  HG3 PRO A  25     -14.627 -13.674   7.788  1.00 95.17           H  
ATOM    409  CD  PRO A  25     -13.758 -12.196   9.136  1.00 95.17           C  
ATOM    410  HD2 PRO A  25     -13.776 -12.643  10.130  1.00 95.17           H  
ATOM    411  HD3 PRO A  25     -14.654 -11.601   8.963  1.00 95.17           H  
ATOM    412  N   VAL A  26     -10.826 -10.193   6.025  1.00 96.00           N  
ATOM    413  H   VAL A  26     -10.176 -10.964   5.984  1.00 96.00           H  
ATOM    414  CA  VAL A  26     -10.600  -9.083   5.092  1.00 96.00           C  
ATOM    415  HA  VAL A  26     -11.440  -8.391   5.144  1.00 96.00           H  
ATOM    416  C   VAL A  26     -10.567  -9.634   3.677  1.00 96.00           C  
ATOM    417  CB  VAL A  26      -9.331  -8.277   5.427  1.00 96.00           C  
ATOM    418  HB  VAL A  26      -9.259  -7.443   4.729  1.00 96.00           H  
ATOM    419  O   VAL A  26     -10.008 -10.704   3.439  1.00 96.00           O  
ATOM    420  CG1 VAL A  26      -9.428  -7.703   6.845  1.00 96.00           C  
ATOM    421 HG11 VAL A  26      -8.579  -7.049   7.046  1.00 96.00           H  
ATOM    422 HG12 VAL A  26     -10.352  -7.134   6.947  1.00 96.00           H  
ATOM    423 HG13 VAL A  26      -9.437  -8.503   7.585  1.00 96.00           H  
ATOM    424  CG2 VAL A  26      -8.049  -9.108   5.313  1.00 96.00           C  
ATOM    425 HG21 VAL A  26      -8.101  -9.960   5.991  1.00 96.00           H  
ATOM    426 HG22 VAL A  26      -7.181  -8.499   5.566  1.00 96.00           H  
ATOM    427 HG23 VAL A  26      -7.920  -9.461   4.290  1.00 96.00           H  
ATOM    428  N   GLU A  27     -11.167  -8.922   2.738  1.00 96.86           N  
ATOM    429  H   GLU A  27     -11.543  -8.017   2.983  1.00 96.86           H  
ATOM    430  CA  GLU A  27     -11.069  -9.223   1.318  1.00 96.86           C  
ATOM    431  HA  GLU A  27     -10.714 -10.245   1.191  1.00 96.86           H  
ATOM    432  C   GLU A  27     -10.034  -8.291   0.689  1.00 96.86           C  
ATOM    433  CB  GLU A  27     -12.455  -9.152   0.661  1.00 96.86           C  
ATOM    434  HB2 GLU A  27     -12.848  -8.137   0.714  1.00 96.86           H  
ATOM    435  HB3 GLU A  27     -13.124  -9.817   1.207  1.00 96.86           H  
ATOM    436  O   GLU A  27     -10.066  -7.077   0.868  1.00 96.86           O  
ATOM    437  CG  GLU A  27     -12.389  -9.611  -0.799  1.00 96.86           C  
ATOM    438  HG2 GLU A  27     -11.919  -8.833  -1.401  1.00 96.86           H  
ATOM    439  HG3 GLU A  27     -11.753 -10.494  -0.859  1.00 96.86           H  
ATOM    440  CD  GLU A  27     -13.776  -9.962  -1.356  1.00 96.86           C  
ATOM    441  OE1 GLU A  27     -14.489  -9.060  -1.837  1.00 96.86           O  
ATOM    442  OE2 GLU A  27     -14.094 -11.172  -1.357  1.00 96.86           O  
ATOM    443  N   VAL A  28      -9.068  -8.863  -0.023  1.00 96.58           N  
ATOM    444  H   VAL A  28      -9.058  -9.870  -0.093  1.00 96.58           H  
ATOM    445  CA  VAL A  28      -8.019  -8.112  -0.707  1.00 96.58           C  
ATOM    446  HA  VAL A  28      -8.172  -7.047  -0.529  1.00 96.58           H  
ATOM    447  C   VAL A  28      -8.141  -8.358  -2.200  1.00 96.58           C  
ATOM    448  CB  VAL A  28      -6.616  -8.453  -0.176  1.00 96.58           C  
ATOM    449  HB  VAL A  28      -6.373  -9.486  -0.422  1.00 96.58           H  
ATOM    450  O   VAL A  28      -7.944  -9.476  -2.680  1.00 96.58           O  
ATOM    451  CG1 VAL A  28      -5.572  -7.529  -0.821  1.00 96.58           C  
ATOM    452 HG11 VAL A  28      -5.550  -7.681  -1.900  1.00 96.58           H  
ATOM    453 HG12 VAL A  28      -4.583  -7.751  -0.420  1.00 96.58           H  
ATOM    454 HG13 VAL A  28      -5.818  -6.488  -0.613  1.00 96.58           H  
ATOM    455  CG2 VAL A  28      -6.532  -8.278   1.348  1.00 96.58           C  
ATOM    456 HG21 VAL A  28      -7.158  -9.023   1.840  1.00 96.58           H  
ATOM    457 HG22 VAL A  28      -5.506  -8.410   1.693  1.00 96.58           H  
ATOM    458 HG23 VAL A  28      -6.883  -7.285   1.627  1.00 96.58           H  
ATOM    459  N   HIS A  29      -8.422  -7.296  -2.947  1.00 95.65           N  
ATOM    460  H   HIS A  29      -8.591  -6.422  -2.470  1.00 95.65           H  
ATOM    461  CA  HIS A  29      -8.365  -7.284  -4.400  1.00 95.65           C  
ATOM    462  HA  HIS A  29      -8.479  -8.305  -4.764  1.00 95.65           H  
ATOM    463  C   HIS A  29      -7.014  -6.742  -4.846  1.00 95.65           C  
ATOM    464  CB  HIS A  29      -9.500  -6.460  -5.005  1.00 95.65           C  
ATOM    465  HB2 HIS A  29      -9.300  -5.400  -4.849  1.00 95.65           H  
ATOM    466  HB3 HIS A  29      -9.526  -6.636  -6.081  1.00 95.65           H  
ATOM    467  O   HIS A  29      -6.649  -5.602  -4.564  1.00 95.65           O  
ATOM    468  CG  HIS A  29     -10.849  -6.779  -4.435  1.00 95.65           C  
ATOM    469  CD2 HIS A  29     -11.494  -6.060  -3.468  1.00 95.65           C  
ATOM    470  HD2 HIS A  29     -11.138  -5.169  -2.973  1.00 95.65           H  
ATOM    471  ND1 HIS A  29     -11.656  -7.847  -4.768  1.00 95.65           N  
ATOM    472  HD1 HIS A  29     -11.406  -8.659  -5.313  1.00 95.65           H  
ATOM    473  CE1 HIS A  29     -12.769  -7.761  -4.019  1.00 95.65           C  
ATOM    474  HE1 HIS A  29     -13.577  -8.477  -3.993  1.00 95.65           H  
ATOM    475  NE2 HIS A  29     -12.712  -6.679  -3.237  1.00 95.65           N  
ATOM    476  N   ILE A  30      -6.279  -7.553  -5.589  1.00 93.68           N  
ATOM    477  H   ILE A  30      -6.643  -8.476  -5.779  1.00 93.68           H  
ATOM    478  CA  ILE A  30      -4.993  -7.195  -6.165  1.00 93.68           C  
ATOM    479  HA  ILE A  30      -4.668  -6.232  -5.771  1.00 93.68           H  
ATOM    480  C   ILE A  30      -5.201  -7.071  -7.664  1.00 93.68           C  
ATOM    481  CB  ILE A  30      -3.914  -8.237  -5.816  1.00 93.68           C  
ATOM    482  HB  ILE A  30      -4.142  -9.156  -6.355  1.00 93.68           H  
ATOM    483  O   ILE A  30      -5.607  -8.032  -8.320  1.00 93.68           O  
ATOM    484  CG1 ILE A  30      -3.884  -8.579  -4.308  1.00 93.68           C  
ATOM    485 HG12 ILE A  30      -4.885  -8.836  -3.960  1.00 93.68           H  
ATOM    486 HG13 ILE A  30      -3.539  -7.718  -3.736  1.00 93.68           H  
ATOM    487  CG2 ILE A  30      -2.556  -7.689  -6.298  1.00 93.68           C  
ATOM    488 HG21 ILE A  30      -1.746  -8.378  -6.060  1.00 93.68           H  
ATOM    489 HG22 ILE A  30      -2.350  -6.729  -5.826  1.00 93.68           H  
ATOM    490 HG23 ILE A  30      -2.564  -7.550  -7.380  1.00 93.68           H  
ATOM    491  CD1 ILE A  30      -3.008  -9.792  -3.988  1.00 93.68           C  
ATOM    492 HD11 ILE A  30      -1.963  -9.593  -4.228  1.00 93.68           H  
ATOM    493 HD12 ILE A  30      -3.078 -10.020  -2.925  1.00 93.68           H  
ATOM    494 HD13 ILE A  30      -3.355 -10.654  -4.559  1.00 93.68           H  
ATOM    495  N   LYS A  31      -4.922  -5.896  -8.214  1.00 91.06           N  
ATOM    496  H   LYS A  31      -4.577  -5.168  -7.604  1.00 91.06           H  
ATOM    497  CA  LYS A  31      -4.871  -5.653  -9.650  1.00 91.06           C  
ATOM    498  HA  LYS A  31      -5.102  -6.576 -10.181  1.00 91.06           H  
ATOM    499  C   LYS A  31      -3.456  -5.249 -10.015  1.00 91.06           C  
ATOM    500  CB  LYS A  31      -5.900  -4.591 -10.045  1.00 91.06           C  
ATOM    501  HB2 LYS A  31      -5.675  -3.666  -9.515  1.00 91.06           H  
ATOM    502  HB3 LYS A  31      -6.893  -4.925  -9.742  1.00 91.06           H  
ATOM    503  O   LYS A  31      -2.881  -4.357  -9.408  1.00 91.06           O  
ATOM    504  CG  LYS A  31      -5.887  -4.337 -11.562  1.00 91.06           C  
ATOM    505  HG2 LYS A  31      -4.876  -4.095 -11.890  1.00 91.06           H  
ATOM    506  HG3 LYS A  31      -6.222  -5.226 -12.097  1.00 91.06           H  
ATOM    507  CD  LYS A  31      -6.781  -3.150 -11.904  1.00 91.06           C  
ATOM    508  HD2 LYS A  31      -7.809  -3.338 -11.595  1.00 91.06           H  
ATOM    509  HD3 LYS A  31      -6.398  -2.291 -11.353  1.00 91.06           H  
ATOM    510  CE  LYS A  31      -6.704  -2.840 -13.400  1.00 91.06           C  
ATOM    511  HE2 LYS A  31      -5.658  -2.905 -13.700  1.00 91.06           H  
ATOM    512  HE3 LYS A  31      -7.251  -3.591 -13.969  1.00 91.06           H  
ATOM    513  NZ  LYS A  31      -7.201  -1.471 -13.674  1.00 91.06           N  
ATOM    514  HZ1 LYS A  31      -6.659  -0.816 -13.129  1.00 91.06           H  
ATOM    515  HZ2 LYS A  31      -7.072  -1.239 -14.648  1.00 91.06           H  
ATOM    516  HZ3 LYS A  31      -8.169  -1.358 -13.408  1.00 91.06           H  
ATOM    517  N   VAL A  32      -2.920  -5.870 -11.047  1.00 86.97           N  
ATOM    518  H   VAL A  32      -3.437  -6.615 -11.491  1.00 86.97           H  
ATOM    519  CA  VAL A  32      -1.571  -5.592 -11.525  1.00 86.97           C  
ATOM    520  HA  VAL A  32      -1.133  -4.755 -10.981  1.00 86.97           H  
ATOM    521  C   VAL A  32      -1.667  -5.220 -12.983  1.00 86.97           C  
ATOM    522  CB  VAL A  32      -0.678  -6.815 -11.324  1.00 86.97           C  
ATOM    523  HB  VAL A  32      -1.014  -7.627 -11.968  1.00 86.97           H  
ATOM    524  O   VAL A  32      -2.301  -5.942 -13.751  1.00 86.97           O  
ATOM    525  CG1 VAL A  32       0.767  -6.476 -11.657  1.00 86.97           C  
ATOM    526 HG11 VAL A  32       0.867  -6.251 -12.719  1.00 86.97           H  
ATOM    527 HG12 VAL A  32       1.113  -5.628 -11.066  1.00 86.97           H  
ATOM    528 HG13 VAL A  32       1.378  -7.347 -11.417  1.00 86.97           H  
ATOM    529  CG2 VAL A  32      -0.726  -7.299  -9.877  1.00 86.97           C  
ATOM    530 HG21 VAL A  32      -0.104  -8.190  -9.794  1.00 86.97           H  
ATOM    531 HG22 VAL A  32      -1.736  -7.605  -9.603  1.00 86.97           H  
ATOM    532 HG23 VAL A  32      -0.384  -6.510  -9.207  1.00 86.97           H  
ATOM    533  N   LEU A  33      -1.085  -4.087 -13.358  1.00 80.71           N  
ATOM    534  H   LEU A  33      -0.604  -3.521 -12.673  1.00 80.71           H  
ATOM    535  CA  LEU A  33      -0.975  -3.693 -14.753  1.00 80.71           C  
ATOM    536  HA  LEU A  33      -1.642  -4.304 -15.361  1.00 80.71           H  
ATOM    537  C   LEU A  33       0.452  -3.959 -15.236  1.00 80.71           C  
ATOM    538  CB  LEU A  33      -1.393  -2.234 -14.959  1.00 80.71           C  
ATOM    539  HB2 LEU A  33      -0.717  -1.600 -14.384  1.00 80.71           H  
ATOM    540  HB3 LEU A  33      -1.233  -2.024 -16.017  1.00 80.71           H  
ATOM    541  O   LEU A  33       1.412  -3.564 -14.572  1.00 80.71           O  
ATOM    542  CG  LEU A  33      -2.852  -1.868 -14.631  1.00 80.71           C  
ATOM    543  HG  LEU A  33      -3.516  -2.642 -15.017  1.00 80.71           H  
ATOM    544  CD1 LEU A  33      -3.146  -1.654 -13.143  1.00 80.71           C  
ATOM    545 HD11 LEU A  33      -2.457  -0.912 -12.738  1.00 80.71           H  
ATOM    546 HD12 LEU A  33      -3.012  -2.579 -12.582  1.00 80.71           H  
ATOM    547 HD13 LEU A  33      -4.165  -1.296 -12.990  1.00 80.71           H  
ATOM    548  CD2 LEU A  33      -3.210  -0.547 -15.315  1.00 80.71           C  
ATOM    549 HD21 LEU A  33      -3.019  -0.619 -16.385  1.00 80.71           H  
ATOM    550 HD22 LEU A  33      -4.261  -0.304 -15.158  1.00 80.71           H  
ATOM    551 HD23 LEU A  33      -2.587   0.253 -14.914  1.00 80.71           H  
ATOM    552  N   GLY A  34       0.531  -4.640 -16.381  1.00 69.81           N  
ATOM    553  H   GLY A  34      -0.329  -4.908 -16.836  1.00 69.81           H  
ATOM    554  CA  GLY A  34       1.755  -4.893 -17.128  1.00 69.81           C  
ATOM    555  HA2 GLY A  34       2.531  -5.256 -16.453  1.00 69.81           H  
ATOM    556  HA3 GLY A  34       1.566  -5.690 -17.847  1.00 69.81           H  
ATOM    557  C   GLY A  34       2.207  -3.667 -17.927  1.00 69.81           C  
ATOM    558  O   GLY A  34       1.381  -3.065 -18.604  1.00 69.81           O  
ATOM    559  N   ASP A  35       3.496  -3.352 -17.892  1.00 67.59           N  
ATOM    560  H   ASP A  35       4.062  -3.807 -17.190  1.00 67.59           H  
ATOM    561  CA  ASP A  35       4.214  -2.440 -18.792  1.00 67.59           C  
ATOM    562  HA  ASP A  35       3.524  -1.821 -19.367  1.00 67.59           H  
ATOM    563  C   ASP A  35       5.045  -3.285 -19.772  1.00 67.59           C  
ATOM    564  CB  ASP A  35       5.068  -1.520 -17.914  1.00 67.59           C  
ATOM    565  HB2 ASP A  35       5.704  -2.124 -17.267  1.00 67.59           H  
ATOM    566  HB3 ASP A  35       4.394  -0.944 -17.280  1.00 67.59           H  
ATOM    567  O   ASP A  35       6.062  -3.870 -19.405  1.00 67.59           O  
ATOM    568  CG  ASP A  35       5.944  -0.548 -18.689  1.00 67.59           C  
ATOM    569  OD1 ASP A  35       6.092  -0.763 -19.902  1.00 67.59           O  
ATOM    570  OD2 ASP A  35       6.455   0.369 -18.005  1.00 67.59           O  
ATOM    571  N   LYS A  36       4.545  -3.503 -20.991  1.00 62.98           N  
ATOM    572  H   LYS A  36       3.949  -2.792 -21.390  1.00 62.98           H  
ATOM    573  CA  LYS A  36       5.066  -4.564 -21.860  1.00 62.98           C  
ATOM    574  HA  LYS A  36       5.141  -5.468 -21.255  1.00 62.98           H  
ATOM    575  C   LYS A  36       6.477  -4.266 -22.352  1.00 62.98           C  
ATOM    576  CB  LYS A  36       4.099  -4.808 -23.025  1.00 62.98           C  
ATOM    577  HB2 LYS A  36       4.009  -3.898 -23.618  1.00 62.98           H  
ATOM    578  HB3 LYS A  36       3.120  -5.071 -22.624  1.00 62.98           H  
ATOM    579  O   LYS A  36       7.212  -5.240 -22.561  1.00 62.98           O  
ATOM    580  CG  LYS A  36       4.595  -5.913 -23.960  1.00 62.98           C  
ATOM    581  HG2 LYS A  36       5.514  -5.586 -24.448  1.00 62.98           H  
ATOM    582  HG3 LYS A  36       4.793  -6.820 -23.389  1.00 62.98           H  
ATOM    583  CD  LYS A  36       3.565  -6.206 -25.045  1.00 62.98           C  
ATOM    584  HD2 LYS A  36       3.269  -5.276 -25.530  1.00 62.98           H  
ATOM    585  HD3 LYS A  36       2.696  -6.675 -24.585  1.00 62.98           H  
ATOM    586  CE  LYS A  36       4.227  -7.138 -26.060  1.00 62.98           C  
ATOM    587  HE2 LYS A  36       4.779  -7.905 -25.517  1.00 62.98           H  
ATOM    588  HE3 LYS A  36       4.949  -6.555 -26.632  1.00 62.98           H  
ATOM    589  NZ  LYS A  36       3.222  -7.761 -26.947  1.00 62.98           N  
ATOM    590  HZ1 LYS A  36       3.683  -8.329 -27.643  1.00 62.98           H  
ATOM    591  HZ2 LYS A  36       2.588  -8.330 -26.406  1.00 62.98           H  
ATOM    592  HZ3 LYS A  36       2.702  -7.032 -27.415  1.00 62.98           H  
ATOM    593  N   ASP A  37       6.805  -3.003 -22.595  1.00 64.82           N  
ATOM    594  H   ASP A  37       6.172  -2.265 -22.321  1.00 64.82           H  
ATOM    595  CA  ASP A  37       8.127  -2.573 -23.053  1.00 64.82           C  
ATOM    596  HA  ASP A  37       8.627  -3.433 -23.499  1.00 64.82           H  
ATOM    597  C   ASP A  37       9.057  -2.142 -21.906  1.00 64.82           C  
ATOM    598  CB  ASP A  37       7.990  -1.537 -24.181  1.00 64.82           C  
ATOM    599  HB2 ASP A  37       7.439  -2.000 -25.000  1.00 64.82           H  
ATOM    600  HB3 ASP A  37       8.985  -1.296 -24.554  1.00 64.82           H  
ATOM    601  O   ASP A  37      10.268  -2.069 -22.118  1.00 64.82           O  
ATOM    602  CG  ASP A  37       7.290  -0.238 -23.788  1.00 64.82           C  
ATOM    603  OD1 ASP A  37       7.254   0.033 -22.577  1.00 64.82           O  
ATOM    604  OD2 ASP A  37       6.821   0.431 -24.739  1.00 64.82           O  
ATOM    605  N   GLY A  38       8.522  -1.997 -20.689  1.00 60.51           N  
ATOM    606  H   GLY A  38       7.533  -1.799 -20.643  1.00 60.51           H  
ATOM    607  CA  GLY A  38       9.287  -1.749 -19.473  1.00 60.51           C  
ATOM    608  HA2 GLY A  38      10.135  -2.433 -19.434  1.00 60.51           H  
ATOM    609  HA3 GLY A  38       8.638  -1.924 -18.615  1.00 60.51           H  
ATOM    610  C   GLY A  38       9.814  -0.320 -19.378  1.00 60.51           C  
ATOM    611  O   GLY A  38      10.782  -0.081 -18.651  1.00 60.51           O  
ATOM    612  N   ASP A  39       9.234   0.615 -20.133  1.00 64.60           N  
ATOM    613  H   ASP A  39       8.407   0.378 -20.661  1.00 64.60           H  
ATOM    614  CA  ASP A  39       9.726   1.987 -20.250  1.00 64.60           C  
ATOM    615  HA  ASP A  39      10.813   1.942 -20.188  1.00 64.60           H  
ATOM    616  C   ASP A  39       9.277   2.910 -19.098  1.00 64.60           C  
ATOM    617  CB  ASP A  39       9.393   2.533 -21.652  1.00 64.60           C  
ATOM    618  HB2 ASP A  39      10.055   3.378 -21.840  1.00 64.60           H  
ATOM    619  HB3 ASP A  39       9.622   1.773 -22.400  1.00 64.60           H  
ATOM    620  O   ASP A  39       9.755   4.044 -18.982  1.00 64.60           O  
ATOM    621  CG  ASP A  39       7.949   3.014 -21.844  1.00 64.60           C  
ATOM    622  OD1 ASP A  39       7.123   2.763 -20.946  1.00 64.60           O  
ATOM    623  OD2 ASP A  39       7.735   3.819 -22.785  1.00 64.60           O  
ATOM    624  N   GLY A  40       8.406   2.428 -18.209  1.00 58.90           N  
ATOM    625  H   GLY A  40       7.974   1.540 -18.423  1.00 58.90           H  
ATOM    626  CA  GLY A  40       7.817   3.225 -17.140  1.00 58.90           C  
ATOM    627  HA2 GLY A  40       8.464   4.073 -16.915  1.00 58.90           H  
ATOM    628  HA3 GLY A  40       7.759   2.605 -16.245  1.00 58.90           H  
ATOM    629  C   GLY A  40       6.427   3.778 -17.483  1.00 58.90           C  
ATOM    630  O   GLY A  40       5.798   4.407 -16.623  1.00 58.90           O  
ATOM    631  N   TYR A  41       5.890   3.508 -18.670  1.00 59.60           N  
ATOM    632  H   TYR A  41       6.429   2.971 -19.333  1.00 59.60           H  
ATOM    633  CA  TYR A  41       4.618   4.013 -19.165  1.00 59.60           C  
ATOM    634  HA  TYR A  41       4.137   4.582 -18.369  1.00 59.60           H  
ATOM    635  C   TYR A  41       3.683   2.874 -19.564  1.00 59.60           C  
ATOM    636  CB  TYR A  41       4.836   4.981 -20.336  1.00 59.60           C  
ATOM    637  HB2 TYR A  41       3.862   5.312 -20.695  1.00 59.60           H  
ATOM    638  HB3 TYR A  41       5.312   4.457 -21.165  1.00 59.60           H  
ATOM    639  O   TYR A  41       3.913   2.101 -20.477  1.00 59.60           O  
ATOM    640  CG  TYR A  41       5.659   6.201 -19.976  1.00 59.60           C  
ATOM    641  CD1 TYR A  41       5.027   7.363 -19.493  1.00 59.60           C  
ATOM    642  HD1 TYR A  41       3.952   7.385 -19.392  1.00 59.60           H  
ATOM    643  CD2 TYR A  41       7.059   6.162 -20.097  1.00 59.60           C  
ATOM    644  HD2 TYR A  41       7.535   5.262 -20.458  1.00 59.60           H  
ATOM    645  CE1 TYR A  41       5.798   8.487 -19.139  1.00 59.60           C  
ATOM    646  HE1 TYR A  41       5.333   9.384 -18.759  1.00 59.60           H  
ATOM    647  CE2 TYR A  41       7.837   7.273 -19.732  1.00 59.60           C  
ATOM    648  HE2 TYR A  41       8.912   7.210 -19.815  1.00 59.60           H  
ATOM    649  OH  TYR A  41       7.946   9.523 -18.913  1.00 59.60           O  
ATOM    650  HH  TYR A  41       8.880   9.303 -18.950  1.00 59.60           H  
ATOM    651  CZ  TYR A  41       7.203   8.440 -19.257  1.00 59.60           C  
ATOM    652  N   ILE A  42       2.510   2.836 -18.929  1.00 62.53           N  
ATOM    653  H   ILE A  42       2.338   3.516 -18.203  1.00 62.53           H  
ATOM    654  CA  ILE A  42       1.443   1.927 -19.351  1.00 62.53           C  
ATOM    655  HA  ILE A  42       1.887   1.068 -19.855  1.00 62.53           H  
ATOM    656  C   ILE A  42       0.572   2.653 -20.371  1.00 62.53           C  
ATOM    657  CB  ILE A  42       0.665   1.373 -18.142  1.00 62.53           C  
ATOM    658  HB  ILE A  42       0.160   2.194 -17.634  1.00 62.53           H  
ATOM    659  O   ILE A  42      -0.219   3.535 -20.016  1.00 62.53           O  
ATOM    660  CG1 ILE A  42       1.662   0.723 -17.156  1.00 62.53           C  
ATOM    661 HG12 ILE A  42       2.367   0.109 -17.717  1.00 62.53           H  
ATOM    662 HG13 ILE A  42       2.229   1.507 -16.654  1.00 62.53           H  
ATOM    663  CG2 ILE A  42      -0.400   0.369 -18.616  1.00 62.53           C  
ATOM    664 HG21 ILE A  42      -1.027   0.054 -17.781  1.00 62.53           H  
ATOM    665 HG22 ILE A  42      -1.039   0.830 -19.369  1.00 62.53           H  
ATOM    666 HG23 ILE A  42       0.095  -0.503 -19.042  1.00 62.53           H  
ATOM    667  CD1 ILE A  42       1.031  -0.160 -16.083  1.00 62.53           C  
ATOM    668 HD11 ILE A  42       1.759  -0.366 -15.299  1.00 62.53           H  
ATOM    669 HD12 ILE A  42       0.751  -1.113 -16.534  1.00 62.53           H  
ATOM    670 HD13 ILE A  42       0.149   0.321 -15.660  1.00 62.53           H  
ATOM    671  N   SER A  43       0.669   2.268 -21.641  1.00 64.82           N  
ATOM    672  H   SER A  43       1.377   1.590 -21.883  1.00 64.82           H  
ATOM    673  CA  SER A  43      -0.264   2.726 -22.667  1.00 64.82           C  
ATOM    674  HA  SER A  43      -0.256   3.816 -22.657  1.00 64.82           H  
ATOM    675  C   SER A  43      -1.691   2.245 -22.372  1.00 64.82           C  
ATOM    676  CB  SER A  43       0.193   2.268 -24.056  1.00 64.82           C  
ATOM    677  HB2 SER A  43       1.244   2.518 -24.201  1.00 64.82           H  
ATOM    678  HB3 SER A  43      -0.400   2.775 -24.818  1.00 64.82           H  
ATOM    679  O   SER A  43      -1.929   1.241 -21.696  1.00 64.82           O  
ATOM    680  OG  SER A  43       0.009   0.876 -24.188  1.00 64.82           O  
ATOM    681  HG  SER A  43       0.768   0.520 -23.721  1.00 64.82           H  
ATOM    682  N   ALA A  44      -2.698   2.907 -22.948  1.00 59.88           N  
ATOM    683  H   ALA A  44      -2.490   3.752 -23.460  1.00 59.88           H  
ATOM    684  CA  ALA A  44      -4.090   2.463 -22.815  1.00 59.88           C  
ATOM    685  HA  ALA A  44      -4.351   2.467 -21.757  1.00 59.88           H  
ATOM    686  C   ALA A  44      -4.326   1.027 -23.341  1.00 59.88           C  
ATOM    687  CB  ALA A  44      -4.989   3.468 -23.546  1.00 59.88           C  
ATOM    688  HB1 ALA A  44      -4.737   3.495 -24.606  1.00 59.88           H  
ATOM    689  HB2 ALA A  44      -6.032   3.176 -23.430  1.00 59.88           H  
ATOM    690  HB3 ALA A  44      -4.853   4.461 -23.117  1.00 59.88           H  
ATOM    691  O   ALA A  44      -5.283   0.368 -22.929  1.00 59.88           O  
ATOM    692  N   ALA A  45      -3.479   0.539 -24.256  1.00 59.77           N  
ATOM    693  H   ALA A  45      -2.658   1.082 -24.481  1.00 59.77           H  
ATOM    694  CA  ALA A  45      -3.531  -0.832 -24.755  1.00 59.77           C  
ATOM    695  HA  ALA A  45      -4.569  -1.100 -24.950  1.00 59.77           H  
ATOM    696  C   ALA A  45      -2.986  -1.837 -23.726  1.00 59.77           C  
ATOM    697  CB  ALA A  45      -2.759  -0.897 -26.077  1.00 59.77           C  
ATOM    698  HB1 ALA A  45      -2.808  -1.909 -26.481  1.00 59.77           H  
ATOM    699  HB2 ALA A  45      -1.714  -0.638 -25.912  1.00 59.77           H  
ATOM    700  HB3 ALA A  45      -3.189  -0.202 -26.798  1.00 59.77           H  
ATOM    701  O   ALA A  45      -3.574  -2.903 -23.546  1.00 59.77           O  
ATOM    702  N   GLU A  46      -1.917  -1.484 -23.016  1.00 62.25           N  
ATOM    703  H   GLU A  46      -1.461  -0.604 -23.210  1.00 62.25           H  
ATOM    704  CA  GLU A  46      -1.314  -2.310 -21.962  1.00 62.25           C  
ATOM    705  HA  GLU A  46      -1.229  -3.345 -22.294  1.00 62.25           H  
ATOM    706  C   GLU A  46      -2.137  -2.304 -20.681  1.00 62.25           C  
ATOM    707  CB  GLU A  46       0.079  -1.787 -21.661  1.00 62.25           C  
ATOM    708  HB2 GLU A  46       0.007  -0.719 -21.456  1.00 62.25           H  
ATOM    709  HB3 GLU A  46       0.475  -2.290 -20.780  1.00 62.25           H  
ATOM    710  O   GLU A  46      -2.289  -3.342 -20.044  1.00 62.25           O  
ATOM    711  CG  GLU A  46       1.008  -2.072 -22.838  1.00 62.25           C  
ATOM    712  HG2 GLU A  46       0.510  -1.872 -23.786  1.00 62.25           H  
ATOM    713  HG3 GLU A  46       1.280  -3.127 -22.827  1.00 62.25           H  
ATOM    714  CD  GLU A  46       2.231  -1.184 -22.741  1.00 62.25           C  
ATOM    715  OE1 GLU A  46       3.322  -1.771 -22.780  1.00 62.25           O  
ATOM    716  OE2 GLU A  46       1.988   0.043 -22.707  1.00 62.25           O  
ATOM    717  N   ALA A  47      -2.804  -1.191 -20.367  1.00 60.11           N  
ATOM    718  H   ALA A  47      -2.567  -0.345 -20.866  1.00 60.11           H  
ATOM    719  CA  ALA A  47      -3.719  -1.116 -19.233  1.00 60.11           C  
ATOM    720  HA  ALA A  47      -3.146  -1.371 -18.341  1.00 60.11           H  
ATOM    721  C   ALA A  47      -4.884  -2.124 -19.325  1.00 60.11           C  
ATOM    722  CB  ALA A  47      -4.231   0.324 -19.113  1.00 60.11           C  
ATOM    723  HB1 ALA A  47      -3.391   1.010 -19.006  1.00 60.11           H  
ATOM    724  HB2 ALA A  47      -4.797   0.593 -20.005  1.00 60.11           H  
ATOM    725  HB3 ALA A  47      -4.872   0.414 -18.236  1.00 60.11           H  
ATOM    726  O   ALA A  47      -5.495  -2.458 -18.306  1.00 60.11           O  
ATOM    727  N   LYS A  48      -5.189  -2.633 -20.531  1.00 59.87           N  
ATOM    728  H   LYS A  48      -4.623  -2.326 -21.310  1.00 59.87           H  
ATOM    729  CA  LYS A  48      -6.162  -3.718 -20.750  1.00 59.87           C  
ATOM    730  HA  LYS A  48      -7.025  -3.548 -20.106  1.00 59.87           H  
ATOM    731  C   LYS A  48      -5.624  -5.097 -20.359  1.00 59.87           C  
ATOM    732  CB  LYS A  48      -6.635  -3.737 -22.212  1.00 59.87           C  
ATOM    733  HB2 LYS A  48      -5.775  -3.857 -22.871  1.00 59.87           H  
ATOM    734  HB3 LYS A  48      -7.285  -4.600 -22.354  1.00 59.87           H  
ATOM    735  O   LYS A  48      -6.423  -6.000 -20.135  1.00 59.87           O  
ATOM    736  CG  LYS A  48      -7.420  -2.477 -22.594  1.00 59.87           C  
ATOM    737  HG2 LYS A  48      -6.798  -1.595 -22.440  1.00 59.87           H  
ATOM    738  HG3 LYS A  48      -8.302  -2.399 -21.960  1.00 59.87           H  
ATOM    739  CD  LYS A  48      -7.852  -2.538 -24.063  1.00 59.87           C  
ATOM    740  HD2 LYS A  48      -8.477  -3.418 -24.217  1.00 59.87           H  
ATOM    741  HD3 LYS A  48      -6.964  -2.611 -24.690  1.00 59.87           H  
ATOM    742  CE  LYS A  48      -8.634  -1.270 -24.418  1.00 59.87           C  
ATOM    743  HE2 LYS A  48      -7.984  -0.413 -24.247  1.00 59.87           H  
ATOM    744  HE3 LYS A  48      -9.482  -1.183 -23.738  1.00 59.87           H  
ATOM    745  NZ  LYS A  48      -9.101  -1.296 -25.826  1.00 59.87           N  
ATOM    746  HZ1 LYS A  48      -9.603  -0.447 -26.044  1.00 59.87           H  
ATOM    747  HZ2 LYS A  48      -9.707  -2.088 -25.985  1.00 59.87           H  
ATOM    748  HZ3 LYS A  48      -8.308  -1.363 -26.448  1.00 59.87           H  
ATOM    749  N   GLN A  49      -4.308  -5.266 -20.247  1.00 65.70           N  
ATOM    750  H   GLN A  49      -3.710  -4.461 -20.371  1.00 65.70           H  
ATOM    751  CA  GLN A  49      -3.642  -6.497 -19.812  1.00 65.70           C  
ATOM    752  HA  GLN A  49      -4.297  -7.343 -20.023  1.00 65.70           H  
ATOM    753  C   GLN A  49      -3.416  -6.496 -18.297  1.00 65.70           C  
ATOM    754  CB  GLN A  49      -2.335  -6.725 -20.592  1.00 65.70           C  
ATOM    755  HB2 GLN A  49      -1.625  -5.928 -20.372  1.00 65.70           H  
ATOM    756  HB3 GLN A  49      -1.904  -7.670 -20.260  1.00 65.70           H  
ATOM    757  O   GLN A  49      -2.310  -6.727 -17.816  1.00 65.70           O  
ATOM    758  CG  GLN A  49      -2.561  -6.796 -22.105  1.00 65.70           C  
ATOM    759  HG2 GLN A  49      -2.855  -5.811 -22.468  1.00 65.70           H  
ATOM    760  HG3 GLN A  49      -3.369  -7.497 -22.317  1.00 65.70           H  
ATOM    761  CD  GLN A  49      -1.328  -7.248 -22.880  1.00 65.70           C  
ATOM    762  NE2 GLN A  49      -1.343  -7.098 -24.185  1.00 65.70           N  
ATOM    763 HE21 GLN A  49      -2.105  -6.602 -24.624  1.00 65.70           H  
ATOM    764 HE22 GLN A  49      -0.487  -7.361 -24.653  1.00 65.70           H  
ATOM    765  OE1 GLN A  49      -0.346  -7.766 -22.378  1.00 65.70           O  
ATOM    766  N   SER A  50      -4.467  -6.201 -17.528  1.00 78.48           N  
ATOM    767  H   SER A  50      -5.360  -6.037 -17.968  1.00 78.48           H  
ATOM    768  CA  SER A  50      -4.391  -6.302 -16.073  1.00 78.48           C  
ATOM    769  HA  SER A  50      -3.361  -6.094 -15.783  1.00 78.48           H  
ATOM    770  C   SER A  50      -4.743  -7.709 -15.601  1.00 78.48           C  
ATOM    771  CB  SER A  50      -5.268  -5.255 -15.383  1.00 78.48           C  
ATOM    772  HB2 SER A  50      -5.038  -4.269 -15.787  1.00 78.48           H  
ATOM    773  HB3 SER A  50      -5.033  -5.260 -14.319  1.00 78.48           H  
ATOM    774  O   SER A  50      -5.811  -8.209 -15.962  1.00 78.48           O  
ATOM    775  OG  SER A  50      -6.652  -5.528 -15.554  1.00 78.48           O  
ATOM    776  HG  SER A  50      -6.694  -6.447 -15.827  1.00 78.48           H  
ATOM    777  N   GLU A  51      -3.929  -8.300 -14.731  1.00 84.09           N  
ATOM    778  H   GLU A  51      -3.091  -7.811 -14.449  1.00 84.09           H  
ATOM    779  CA  GLU A  51      -4.328  -9.481 -13.961  1.00 84.09           C  
ATOM    780  HA  GLU A  51      -5.066 -10.034 -14.541  1.00 84.09           H  
ATOM    781  C   GLU A  51      -4.990  -9.026 -12.657  1.00 84.09           C  
ATOM    782  CB  GLU A  51      -3.146 -10.438 -13.730  1.00 84.09           C  
ATOM    783  HB2 GLU A  51      -2.623 -10.573 -14.677  1.00 84.09           H  
ATOM    784  HB3 GLU A  51      -2.459  -9.995 -13.009  1.00 84.09           H  
ATOM    785  O   GLU A  51      -4.568  -8.048 -12.034  1.00 84.09           O  
ATOM    786  CG  GLU A  51      -3.625 -11.817 -13.228  1.00 84.09           C  
ATOM    787  HG2 GLU A  51      -4.327 -12.227 -13.954  1.00 84.09           H  
ATOM    788  HG3 GLU A  51      -4.165 -11.682 -12.291  1.00 84.09           H  
ATOM    789  CD  GLU A  51      -2.493 -12.837 -12.999  1.00 84.09           C  
ATOM    790  OE1 GLU A  51      -2.707 -13.777 -12.187  1.00 84.09           O  
ATOM    791  OE2 GLU A  51      -1.407 -12.670 -13.586  1.00 84.09           O  
ATOM    792  N   LYS A  52      -6.059  -9.716 -12.254  1.00 89.96           N  
ATOM    793  H   LYS A  52      -6.314 -10.548 -12.768  1.00 89.96           H  
ATOM    794  CA  LYS A  52      -6.775  -9.451 -11.007  1.00 89.96           C  
ATOM    795  HA  LYS A  52      -6.209  -8.728 -10.419  1.00 89.96           H  
ATOM    796  C   LYS A  52      -6.888 -10.725 -10.193  1.00 89.96           C  
ATOM    797  CB  LYS A  52      -8.171  -8.878 -11.270  1.00 89.96           C  
ATOM    798  HB2 LYS A  52      -8.717  -9.557 -11.925  1.00 89.96           H  
ATOM    799  HB3 LYS A  52      -8.703  -8.819 -10.320  1.00 89.96           H  
ATOM    800  O   LYS A  52      -7.237 -11.768 -10.740  1.00 89.96           O  
ATOM    801  CG  LYS A  52      -8.131  -7.480 -11.892  1.00 89.96           C  
ATOM    802  HG2 LYS A  52      -7.603  -6.807 -11.216  1.00 89.96           H  
ATOM    803  HG3 LYS A  52      -7.619  -7.513 -12.854  1.00 89.96           H  
ATOM    804  CD  LYS A  52      -9.564  -6.983 -12.090  1.00 89.96           C  
ATOM    805  HD2 LYS A  52     -10.108  -7.707 -12.698  1.00 89.96           H  
ATOM    806  HD3 LYS A  52     -10.048  -6.906 -11.116  1.00 89.96           H  
ATOM    807  CE  LYS A  52      -9.581  -5.623 -12.786  1.00 89.96           C  
ATOM    808  HE2 LYS A  52      -9.012  -4.923 -12.174  1.00 89.96           H  
ATOM    809  HE3 LYS A  52      -9.085  -5.722 -13.752  1.00 89.96           H  
ATOM    810  NZ  LYS A  52     -10.979  -5.153 -12.955  1.00 89.96           N  
ATOM    811  HZ1 LYS A  52     -11.426  -5.063 -12.054  1.00 89.96           H  
ATOM    812  HZ2 LYS A  52     -11.506  -5.828 -13.490  1.00 89.96           H  
ATOM    813  HZ3 LYS A  52     -11.018  -4.263 -13.430  1.00 89.96           H  
ATOM    814  N   ARG A  53      -6.667 -10.624  -8.887  1.00 92.47           N  
ATOM    815  H   ARG A  53      -6.378  -9.727  -8.526  1.00 92.47           H  
ATOM    816  CA  ARG A  53      -6.935 -11.695  -7.924  1.00 92.47           C  
ATOM    817  HA  ARG A  53      -7.600 -12.428  -8.381  1.00 92.47           H  
ATOM    818  C   ARG A  53      -7.659 -11.129  -6.719  1.00 92.47           C  
ATOM    819  CB  ARG A  53      -5.635 -12.408  -7.531  1.00 92.47           C  
ATOM    820  HB2 ARG A  53      -5.859 -13.144  -6.759  1.00 92.47           H  
ATOM    821  HB3 ARG A  53      -4.923 -11.689  -7.129  1.00 92.47           H  
ATOM    822  O   ARG A  53      -7.385 -10.007  -6.312  1.00 92.47           O  
ATOM    823  CG  ARG A  53      -5.034 -13.128  -8.747  1.00 92.47           C  
ATOM    824  HG2 ARG A  53      -4.705 -12.398  -9.488  1.00 92.47           H  
ATOM    825  HG3 ARG A  53      -5.783 -13.779  -9.196  1.00 92.47           H  
ATOM    826  CD  ARG A  53      -3.838 -13.968  -8.328  1.00 92.47           C  
ATOM    827  HD2 ARG A  53      -3.100 -13.299  -7.885  1.00 92.47           H  
ATOM    828  HD3 ARG A  53      -4.158 -14.710  -7.597  1.00 92.47           H  
ATOM    829  NE  ARG A  53      -3.218 -14.620  -9.485  1.00 92.47           N  
ATOM    830  HE  ARG A  53      -3.339 -14.201 -10.395  1.00 92.47           H  
ATOM    831  NH1 ARG A  53      -1.882 -16.093  -8.334  1.00 92.47           N  
ATOM    832 HH11 ARG A  53      -0.994 -16.574  -8.341  1.00 92.47           H  
ATOM    833 HH12 ARG A  53      -2.390 -15.896  -7.484  1.00 92.47           H  
ATOM    834  NH2 ARG A  53      -1.595 -15.741 -10.531  1.00 92.47           N  
ATOM    835 HH21 ARG A  53      -0.672 -16.149 -10.484  1.00 92.47           H  
ATOM    836 HH22 ARG A  53      -1.843 -15.165 -11.322  1.00 92.47           H  
ATOM    837  CZ  ARG A  53      -2.244 -15.497  -9.438  1.00 92.47           C  
ATOM    838  N   THR A  54      -8.579 -11.911  -6.175  1.00 95.41           N  
ATOM    839  H   THR A  54      -8.682 -12.856  -6.517  1.00 95.41           H  
ATOM    840  CA  THR A  54      -9.288 -11.592  -4.934  1.00 95.41           C  
ATOM    841  HA  THR A  54      -8.917 -10.654  -4.521  1.00 95.41           H  
ATOM    842  C   THR A  54      -9.001 -12.701  -3.943  1.00 95.41           C  
ATOM    843  CB  THR A  54     -10.794 -11.428  -5.158  1.00 95.41           C  
ATOM    844  HB  THR A  54     -11.213 -12.359  -5.540  1.00 95.41           H  
ATOM    845  O   THR A  54      -9.042 -13.874  -4.317  1.00 95.41           O  
ATOM    846  CG2 THR A  54     -11.528 -11.045  -3.879  1.00 95.41           C  
ATOM    847 HG21 THR A  54     -11.043 -10.193  -3.402  1.00 95.41           H  
ATOM    848 HG22 THR A  54     -12.564 -10.791  -4.103  1.00 95.41           H  
ATOM    849 HG23 THR A  54     -11.538 -11.882  -3.180  1.00 95.41           H  
ATOM    850  OG1 THR A  54     -11.004 -10.407  -6.116  1.00 95.41           O  
ATOM    851  HG1 THR A  54     -10.995 -10.837  -6.974  1.00 95.41           H  
ATOM    852  N   VAL A  55      -8.668 -12.329  -2.714  1.00 96.32           N  
ATOM    853  H   VAL A  55      -8.622 -11.344  -2.499  1.00 96.32           H  
ATOM    854  CA  VAL A  55      -8.324 -13.262  -1.643  1.00 96.32           C  
ATOM    855  HA  VAL A  55      -8.685 -14.261  -1.890  1.00 96.32           H  
ATOM    856  C   VAL A  55      -9.005 -12.813  -0.364  1.00 96.32           C  
ATOM    857  CB  VAL A  55      -6.799 -13.327  -1.451  1.00 96.32           C  
ATOM    858  HB  VAL A  55      -6.417 -12.326  -1.252  1.00 96.32           H  
ATOM    859  O   VAL A  55      -8.868 -11.661   0.036  1.00 96.32           O  
ATOM    860  CG1 VAL A  55      -6.395 -14.231  -0.286  1.00 96.32           C  
ATOM    861 HG11 VAL A  55      -6.834 -13.881   0.648  1.00 96.32           H  
ATOM    862 HG12 VAL A  55      -6.703 -15.261  -0.465  1.00 96.32           H  
ATOM    863 HG13 VAL A  55      -5.313 -14.175  -0.163  1.00 96.32           H  
ATOM    864  CG2 VAL A  55      -6.116 -13.867  -2.714  1.00 96.32           C  
ATOM    865 HG21 VAL A  55      -6.161 -13.123  -3.509  1.00 96.32           H  
ATOM    866 HG22 VAL A  55      -5.074 -14.093  -2.491  1.00 96.32           H  
ATOM    867 HG23 VAL A  55      -6.610 -14.783  -3.040  1.00 96.32           H  
ATOM    868  N   THR A  56      -9.694 -13.733   0.299  1.00 97.03           N  
ATOM    869  H   THR A  56      -9.794 -14.659  -0.092  1.00 97.03           H  
ATOM    870  CA  THR A  56     -10.126 -13.543   1.682  1.00 97.03           C  
ATOM    871  HA  THR A  56     -10.331 -12.486   1.855  1.00 97.03           H  
ATOM    872  C   THR A  56      -9.004 -13.995   2.611  1.00 97.03           C  
ATOM    873  CB  THR A  56     -11.407 -14.326   1.979  1.00 97.03           C  
ATOM    874  HB  THR A  56     -11.186 -15.393   1.960  1.00 97.03           H  
ATOM    875  O   THR A  56      -8.508 -15.109   2.465  1.00 97.03           O  
ATOM    876  CG2 THR A  56     -11.992 -13.973   3.345  1.00 97.03           C  
ATOM    877 HG21 THR A  56     -12.944 -14.488   3.475  1.00 97.03           H  
ATOM    878 HG22 THR A  56     -12.151 -12.897   3.419  1.00 97.03           H  
ATOM    879 HG23 THR A  56     -11.314 -14.295   4.135  1.00 97.03           H  
ATOM    880  OG1 THR A  56     -12.391 -14.069   1.001  1.00 97.03           O  
ATOM    881  HG1 THR A  56     -12.569 -13.127   0.951  1.00 97.03           H  
ATOM    882  N   VAL A  57      -8.612 -13.145   3.558  1.00 97.66           N  
ATOM    883  H   VAL A  57      -9.056 -12.238   3.590  1.00 97.66           H  
ATOM    884  CA  VAL A  57      -7.615 -13.451   4.590  1.00 97.66           C  
ATOM    885  HA  VAL A  57      -7.211 -14.449   4.421  1.00 97.66           H  
ATOM    886  C   VAL A  57      -8.328 -13.450   5.940  1.00 97.66           C  
ATOM    887  CB  VAL A  57      -6.436 -12.457   4.555  1.00 97.66           C  
ATOM    888  HB  VAL A  57      -6.773 -11.484   4.915  1.00 97.66           H  
ATOM    889  O   VAL A  57      -8.825 -12.418   6.398  1.00 97.66           O  
ATOM    890  CG1 VAL A  57      -5.290 -12.927   5.456  1.00 97.66           C  
ATOM    891 HG11 VAL A  57      -4.484 -12.194   5.456  1.00 97.66           H  
ATOM    892 HG12 VAL A  57      -5.641 -13.059   6.479  1.00 97.66           H  
ATOM    893 HG13 VAL A  57      -4.900 -13.882   5.103  1.00 97.66           H  
ATOM    894  CG2 VAL A  57      -5.872 -12.258   3.142  1.00 97.66           C  
ATOM    895 HG21 VAL A  57      -6.624 -11.810   2.493  1.00 97.66           H  
ATOM    896 HG22 VAL A  57      -5.014 -11.587   3.183  1.00 97.66           H  
ATOM    897 HG23 VAL A  57      -5.564 -13.219   2.730  1.00 97.66           H  
ATOM    898  N   ASN A  58      -8.433 -14.613   6.572  1.00 97.02           N  
ATOM    899  H   ASN A  58      -7.986 -15.423   6.167  1.00 97.02           H  
ATOM    900  CA  ASN A  58      -9.103 -14.781   7.859  1.00 97.02           C  
ATOM    901  HA  ASN A  58     -10.052 -14.246   7.811  1.00 97.02           H  
ATOM    902  C   ASN A  58      -8.276 -14.188   9.016  1.00 97.02           C  
ATOM    903  CB  ASN A  58      -9.409 -16.270   8.075  1.00 97.02           C  
ATOM    904  HB2 ASN A  58      -9.855 -16.431   9.056  1.00 97.02           H  
ATOM    905  HB3 ASN A  58      -8.483 -16.845   8.036  1.00 97.02           H  
ATOM    906  O   ASN A  58      -7.077 -13.956   8.862  1.00 97.02           O  
ATOM    907  CG  ASN A  58     -10.384 -16.790   7.040  1.00 97.02           C  
ATOM    908  ND2 ASN A  58      -9.935 -17.632   6.145  1.00 97.02           N  
ATOM    909 HD21 ASN A  58      -8.934 -17.682   6.021  1.00 97.02           H  
ATOM    910 HD22 ASN A  58     -10.551 -17.885   5.385  1.00 97.02           H  
ATOM    911  OD1 ASN A  58     -11.546 -16.416   7.021  1.00 97.02           O  
ATOM    912  N   PRO A  59      -8.885 -13.936  10.189  1.00 97.19           N  
ATOM    913  CA  PRO A  59      -8.158 -13.481  11.373  1.00 97.19           C  
ATOM    914  HA  PRO A  59      -7.815 -12.460  11.205  1.00 97.19           H  
ATOM    915  C   PRO A  59      -6.962 -14.380  11.716  1.00 97.19           C  
ATOM    916  CB  PRO A  59      -9.197 -13.485  12.499  1.00 97.19           C  
ATOM    917  HB2 PRO A  59      -8.978 -12.740  13.265  1.00 97.19           H  
ATOM    918  HB3 PRO A  59      -9.269 -14.474  12.950  1.00 97.19           H  
ATOM    919  O   PRO A  59      -7.117 -15.589  11.887  1.00 97.19           O  
ATOM    920  CG  PRO A  59     -10.491 -13.182  11.753  1.00 97.19           C  
ATOM    921  HG2 PRO A  59     -10.530 -12.117  11.520  1.00 97.19           H  
ATOM    922  HG3 PRO A  59     -11.372 -13.495  12.312  1.00 97.19           H  
ATOM    923  CD  PRO A  59     -10.315 -13.981  10.466  1.00 97.19           C  
ATOM    924  HD2 PRO A  59     -10.898 -13.529   9.664  1.00 97.19           H  
ATOM    925  HD3 PRO A  59     -10.626 -15.013  10.632  1.00 97.19           H  
ATOM    926  N   GLY A  60      -5.773 -13.786  11.830  1.00 96.78           N  
ATOM    927  H   GLY A  60      -5.699 -12.806  11.596  1.00 96.78           H  
ATOM    928  CA  GLY A  60      -4.519 -14.489  12.113  1.00 96.78           C  
ATOM    929  HA2 GLY A  60      -3.775 -13.754  12.420  1.00 96.78           H  
ATOM    930  HA3 GLY A  60      -4.678 -15.188  12.934  1.00 96.78           H  
ATOM    931  C   GLY A  60      -3.933 -15.274  10.934  1.00 96.78           C  
ATOM    932  O   GLY A  60      -2.902 -15.923  11.102  1.00 96.78           O  
ATOM    933  N   GLU A  61      -4.563 -15.233   9.757  1.00 97.84           N  
ATOM    934  H   GLU A  61      -5.393 -14.665   9.667  1.00 97.84           H  
ATOM    935  CA  GLU A  61      -4.085 -15.906   8.551  1.00 97.84           C  
ATOM    936  HA  GLU A  61      -3.618 -16.844   8.852  1.00 97.84           H  
ATOM    937  C   GLU A  61      -3.023 -15.069   7.821  1.00 97.84           C  
ATOM    938  CB  GLU A  61      -5.279 -16.257   7.644  1.00 97.84           C  
ATOM    939  HB2 GLU A  61      -5.688 -15.336   7.228  1.00 97.84           H  
ATOM    940  HB3 GLU A  61      -6.044 -16.738   8.254  1.00 97.84           H  
ATOM    941  O   GLU A  61      -3.066 -13.833   7.803  1.00 97.84           O  
ATOM    942  CG  GLU A  61      -4.925 -17.200   6.482  1.00 97.84           C  
ATOM    943  HG2 GLU A  61      -4.446 -18.088   6.894  1.00 97.84           H  
ATOM    944  HG3 GLU A  61      -4.211 -16.702   5.826  1.00 97.84           H  
ATOM    945  CD  GLU A  61      -6.149 -17.621   5.648  1.00 97.84           C  
ATOM    946  OE1 GLU A  61      -6.032 -18.615   4.903  1.00 97.84           O  
ATOM    947  OE2 GLU A  61      -7.221 -16.981   5.771  1.00 97.84           O  
ATOM    948  N   GLU A  62      -2.082 -15.767   7.183  1.00 97.96           N  
ATOM    949  H   GLU A  62      -2.136 -16.775   7.208  1.00 97.96           H  
ATOM    950  CA  GLU A  62      -1.154 -15.209   6.203  1.00 97.96           C  
ATOM    951  HA  GLU A  62      -1.397 -14.154   6.074  1.00 97.96           H  
ATOM    952  C   GLU A  62      -1.357 -15.922   4.859  1.00 97.96           C  
ATOM    953  CB  GLU A  62       0.297 -15.288   6.719  1.00 97.96           C  
ATOM    954  HB2 GLU A  62       0.332 -14.801   7.694  1.00 97.96           H  
ATOM    955  HB3 GLU A  62       0.583 -16.332   6.843  1.00 97.96           H  
ATOM    956  O   GLU A  62      -1.357 -17.152   4.798  1.00 97.96           O  
ATOM    957  CG  GLU A  62       1.311 -14.589   5.788  1.00 97.96           C  
ATOM    958  HG2 GLU A  62       1.336 -15.116   4.835  1.00 97.96           H  
ATOM    959  HG3 GLU A  62       0.961 -13.574   5.598  1.00 97.96           H  
ATOM    960  CD  GLU A  62       2.748 -14.498   6.349  1.00 97.96           C  
ATOM    961  OE1 GLU A  62       3.629 -13.964   5.624  1.00 97.96           O  
ATOM    962  OE2 GLU A  62       2.989 -14.905   7.509  1.00 97.96           O  
ATOM    963  N   VAL A  63      -1.526 -15.155   3.780  1.00 97.68           N  
ATOM    964  H   VAL A  63      -1.479 -14.154   3.907  1.00 97.68           H  
ATOM    965  CA  VAL A  63      -1.713 -15.670   2.416  1.00 97.68           C  
ATOM    966  HA  VAL A  63      -1.551 -16.748   2.428  1.00 97.68           H  
ATOM    967  C   VAL A  63      -0.674 -15.058   1.482  1.00 97.68           C  
ATOM    968  CB  VAL A  63      -3.144 -15.427   1.888  1.00 97.68           C  
ATOM    969  HB  VAL A  63      -3.336 -14.356   1.830  1.00 97.68           H  
ATOM    970  O   VAL A  63      -0.404 -13.861   1.538  1.00 97.68           O  
ATOM    971  CG1 VAL A  63      -3.303 -16.034   0.484  1.00 97.68           C  
ATOM    972 HG11 VAL A  63      -4.357 -16.105   0.217  1.00 97.68           H  
ATOM    973 HG12 VAL A  63      -2.790 -15.420  -0.255  1.00 97.68           H  
ATOM    974 HG13 VAL A  63      -2.896 -17.045   0.469  1.00 97.68           H  
ATOM    975  CG2 VAL A  63      -4.205 -16.062   2.793  1.00 97.68           C  
ATOM    976 HG21 VAL A  63      -5.204 -15.901   2.387  1.00 97.68           H  
ATOM    977 HG22 VAL A  63      -4.168 -15.609   3.784  1.00 97.68           H  
ATOM    978 HG23 VAL A  63      -4.030 -17.133   2.895  1.00 97.68           H  
ATOM    979  N   GLU A  64      -0.114 -15.866   0.581  1.00 97.51           N  
ATOM    980  H   GLU A  64      -0.396 -16.836   0.565  1.00 97.51           H  
ATOM    981  CA  GLU A  64       0.778 -15.402  -0.484  1.00 97.51           C  
ATOM    982  HA  GLU A  64       1.006 -14.350  -0.312  1.00 97.51           H  
ATOM    983  C   GLU A  64       0.096 -15.507  -1.856  1.00 97.51           C  
ATOM    984  CB  GLU A  64       2.122 -16.153  -0.435  1.00 97.51           C  
ATOM    985  HB2 GLU A  64       1.963 -17.203  -0.681  1.00 97.51           H  
ATOM    986  HB3 GLU A  64       2.522 -16.090   0.577  1.00 97.51           H  
ATOM    987  O   GLU A  64      -0.476 -16.536  -2.217  1.00 97.51           O  
ATOM    988  CG  GLU A  64       3.150 -15.549  -1.406  1.00 97.51           C  
ATOM    989  HG2 GLU A  64       3.271 -14.490  -1.181  1.00 97.51           H  
ATOM    990  HG3 GLU A  64       2.768 -15.621  -2.425  1.00 97.51           H  
ATOM    991  CD  GLU A  64       4.524 -16.239  -1.337  1.00 97.51           C  
ATOM    992  OE1 GLU A  64       4.830 -17.018  -2.266  1.00 97.51           O  
ATOM    993  OE2 GLU A  64       5.321 -15.916  -0.417  1.00 97.51           O  
ATOM    994  N   VAL A  65       0.197 -14.443  -2.651  1.00 95.26           N  
ATOM    995  H   VAL A  65       0.636 -13.617  -2.269  1.00 95.26           H  
ATOM    996  CA  VAL A  65      -0.293 -14.372  -4.029  1.00 95.26           C  
ATOM    997  HA  VAL A  65      -0.704 -15.342  -4.309  1.00 95.26           H  
ATOM    998  C   VAL A  65       0.872 -14.045  -4.952  1.00 95.26           C  
ATOM    999  CB  VAL A  65      -1.409 -13.323  -4.172  1.00 95.26           C  
ATOM   1000  HB  VAL A  65      -0.999 -12.322  -4.035  1.00 95.26           H  
ATOM   1001  O   VAL A  65       1.525 -13.019  -4.790  1.00 95.26           O  
ATOM   1002  CG1 VAL A  65      -2.032 -13.413  -5.567  1.00 95.26           C  
ATOM   1003 HG11 VAL A  65      -2.468 -14.402  -5.708  1.00 95.26           H  
ATOM   1004 HG12 VAL A  65      -1.279 -13.223  -6.332  1.00 95.26           H  
ATOM   1005 HG13 VAL A  65      -2.814 -12.659  -5.661  1.00 95.26           H  
ATOM   1006  CG2 VAL A  65      -2.529 -13.531  -3.151  1.00 95.26           C  
ATOM   1007 HG21 VAL A  65      -2.155 -13.347  -2.144  1.00 95.26           H  
ATOM   1008 HG22 VAL A  65      -3.338 -12.825  -3.338  1.00 95.26           H  
ATOM   1009 HG23 VAL A  65      -2.902 -14.554  -3.207  1.00 95.26           H  
ATOM   1010  N   THR A  66       1.126 -14.897  -5.945  1.00 92.48           N  
ATOM   1011  H   THR A  66       0.569 -15.736  -6.015  1.00 92.48           H  
ATOM   1012  CA  THR A  66       2.200 -14.682  -6.929  1.00 92.48           C  
ATOM   1013  HA  THR A  66       2.813 -13.836  -6.618  1.00 92.48           H  
ATOM   1014  C   THR A  66       1.635 -14.362  -8.307  1.00 92.48           C  
ATOM   1015  CB  THR A  66       3.144 -15.888  -7.005  1.00 92.48           C  
ATOM   1016  HB  THR A  66       2.582 -16.781  -7.277  1.00 92.48           H  
ATOM   1017  O   THR A  66       0.813 -15.117  -8.832  1.00 92.48           O  
ATOM   1018  CG2 THR A  66       4.283 -15.683  -8.006  1.00 92.48           C  
ATOM   1019 HG21 THR A  66       4.993 -16.506  -7.923  1.00 92.48           H  
ATOM   1020 HG22 THR A  66       4.797 -14.744  -7.799  1.00 92.48           H  
ATOM   1021 HG23 THR A  66       3.896 -15.665  -9.025  1.00 92.48           H  
ATOM   1022  OG1 THR A  66       3.775 -16.097  -5.764  1.00 92.48           O  
ATOM   1023  HG1 THR A  66       3.127 -16.273  -5.078  1.00 92.48           H  
ATOM   1024  N   PHE A  67       2.136 -13.284  -8.904  1.00 88.26           N  
ATOM   1025  H   PHE A  67       2.813 -12.739  -8.389  1.00 88.26           H  
ATOM   1026  CA  PHE A  67       1.947 -12.906 -10.301  1.00 88.26           C  
ATOM   1027  HA  PHE A  67       1.152 -13.506 -10.745  1.00 88.26           H  
ATOM   1028  C   PHE A  67       3.243 -13.169 -11.067  1.00 88.26           C  
ATOM   1029  CB  PHE A  67       1.540 -11.432 -10.391  1.00 88.26           C  
ATOM   1030  HB2 PHE A  67       2.324 -10.817  -9.949  1.00 88.26           H  
ATOM   1031  HB3 PHE A  67       1.464 -11.154 -11.442  1.00 88.26           H  
ATOM   1032  O   PHE A  67       4.336 -13.010 -10.519  1.00 88.26           O  
ATOM   1033  CG  PHE A  67       0.225 -11.119  -9.705  1.00 88.26           C  
ATOM   1034  CD1 PHE A  67      -0.951 -11.013 -10.466  1.00 88.26           C  
ATOM   1035  HD1 PHE A  67      -0.908 -11.144 -11.537  1.00 88.26           H  
ATOM   1036  CD2 PHE A  67       0.172 -10.949  -8.309  1.00 88.26           C  
ATOM   1037  HD2 PHE A  67       1.071 -11.038  -7.718  1.00 88.26           H  
ATOM   1038  CE1 PHE A  67      -2.175 -10.727  -9.838  1.00 88.26           C  
ATOM   1039  HE1 PHE A  67      -3.073 -10.628 -10.429  1.00 88.26           H  
ATOM   1040  CE2 PHE A  67      -1.052 -10.668  -7.678  1.00 88.26           C  
ATOM   1041  HE2 PHE A  67      -1.086 -10.544  -6.606  1.00 88.26           H  
ATOM   1042  CZ  PHE A  67      -2.224 -10.553  -8.445  1.00 88.26           C  
ATOM   1043  HZ  PHE A  67      -3.166 -10.324  -7.969  1.00 88.26           H  
ATOM   1044  N   SER A  68       3.129 -13.569 -12.330  1.00 84.13           N  
ATOM   1045  H   SER A  68       2.212 -13.629 -12.750  1.00 84.13           H  
ATOM   1046  CA  SER A  68       4.278 -13.801 -13.207  1.00 84.13           C  
ATOM   1047  HA  SER A  68       5.175 -13.373 -12.758  1.00 84.13           H  
ATOM   1048  C   SER A  68       4.050 -13.095 -14.533  1.00 84.13           C  
ATOM   1049  CB  SER A  68       4.540 -15.295 -13.424  1.00 84.13           C  
ATOM   1050  HB2 SER A  68       5.420 -15.416 -14.054  1.00 84.13           H  
ATOM   1051  HB3 SER A  68       3.683 -15.757 -13.914  1.00 84.13           H  
ATOM   1052  O   SER A  68       2.990 -13.225 -15.140  1.00 84.13           O  
ATOM   1053  OG  SER A  68       4.767 -15.920 -12.173  1.00 84.13           O  
ATOM   1054  HG  SER A  68       5.251 -15.280 -11.645  1.00 84.13           H  
ATOM   1055  N   ALA A  69       5.047 -12.346 -14.975  1.00 72.66           N  
ATOM   1056  H   ALA A  69       5.909 -12.330 -14.449  1.00 72.66           H  
ATOM   1057  CA  ALA A  69       5.076 -11.701 -16.274  1.00 72.66           C  
ATOM   1058  HA  ALA A  69       4.189 -11.965 -16.850  1.00 72.66           H  
ATOM   1059  C   ALA A  69       6.310 -12.209 -17.009  1.00 72.66           C  
ATOM   1060  CB  ALA A  69       5.104 -10.185 -16.063  1.00 72.66           C  
ATOM   1061  HB1 ALA A  69       5.118  -9.676 -17.027  1.00 72.66           H  
ATOM   1062  HB2 ALA A  69       5.991  -9.903 -15.495  1.00 72.66           H  
ATOM   1063  HB3 ALA A  69       4.218  -9.870 -15.512  1.00 72.66           H  
ATOM   1064  O   ALA A  69       7.304 -12.490 -16.373  1.00 72.66           O  
ATOM   1065  N   ASN A  70       6.319 -12.272 -18.341  1.00 67.31           N  
ATOM   1066  H   ASN A  70       5.458 -12.104 -18.841  1.00 67.31           H  
ATOM   1067  CA  ASN A  70       7.530 -12.693 -19.070  1.00 67.31           C  
ATOM   1068  HA  ASN A  70       7.902 -13.606 -18.604  1.00 67.31           H  
ATOM   1069  C   ASN A  70       8.702 -11.675 -18.971  1.00 67.31           C  
ATOM   1070  CB  ASN A  70       7.153 -13.023 -20.531  1.00 67.31           C  
ATOM   1071  HB2 ASN A  70       6.716 -12.142 -21.000  1.00 67.31           H  
ATOM   1072  HB3 ASN A  70       8.059 -13.287 -21.077  1.00 67.31           H  
ATOM   1073  O   ASN A  70       9.662 -11.801 -19.721  1.00 67.31           O  
ATOM   1074  CG  ASN A  70       6.205 -14.203 -20.667  1.00 67.31           C  
ATOM   1075  ND2 ASN A  70       5.276 -14.151 -21.594  1.00 67.31           N  
ATOM   1076 HD21 ASN A  70       5.225 -13.386 -22.251  1.00 67.31           H  
ATOM   1077 HD22 ASN A  70       4.685 -14.969 -21.635  1.00 67.31           H  
ATOM   1078  OD1 ASN A  70       6.265 -15.189 -19.964  1.00 67.31           O  
ATOM   1079  N   ASP A  71       8.586 -10.623 -18.148  1.00 58.67           N  
ATOM   1080  H   ASP A  71       7.859 -10.669 -17.448  1.00 58.67           H  
ATOM   1081  CA  ASP A  71       9.603  -9.590 -17.895  1.00 58.67           C  
ATOM   1082  HA  ASP A  71      10.585 -10.063 -17.923  1.00 58.67           H  
ATOM   1083  C   ASP A  71       9.353  -8.900 -16.524  1.00 58.67           C  
ATOM   1084  CB  ASP A  71       9.548  -8.540 -19.015  1.00 58.67           C  
ATOM   1085  HB2 ASP A  71       8.639  -7.947 -18.908  1.00 58.67           H  
ATOM   1086  HB3 ASP A  71       9.521  -9.054 -19.975  1.00 58.67           H  
ATOM   1087  O   ASP A  71       8.216  -8.486 -16.289  1.00 58.67           O  
ATOM   1088  CG  ASP A  71      10.713  -7.558 -19.025  1.00 58.67           C  
ATOM   1089  OD1 ASP A  71      11.139  -7.135 -17.930  1.00 58.67           O  
ATOM   1090  OD2 ASP A  71      11.141  -7.259 -20.154  1.00 58.67           O  
ATOM   1091  N   PRO A  72      10.362  -8.752 -15.640  1.00 55.24           N  
ATOM   1092  CA  PRO A  72      10.301  -7.973 -14.392  1.00 55.24           C  
ATOM   1093  HA  PRO A  72       9.694  -8.505 -13.660  1.00 55.24           H  
ATOM   1094  C   PRO A  72       9.767  -6.550 -14.525  1.00 55.24           C  
ATOM   1095  CB  PRO A  72      11.757  -7.834 -13.914  1.00 55.24           C  
ATOM   1096  HB2 PRO A  72      11.869  -7.976 -12.839  1.00 55.24           H  
ATOM   1097  HB3 PRO A  72      12.142  -6.838 -14.134  1.00 55.24           H  
ATOM   1098  O   PRO A  72       8.981  -6.096 -13.690  1.00 55.24           O  
ATOM   1099  CG  PRO A  72      12.584  -8.821 -14.728  1.00 55.24           C  
ATOM   1100  HG2 PRO A  72      13.427  -8.304 -15.186  1.00 55.24           H  
ATOM   1101  HG3 PRO A  72      12.957  -9.637 -14.109  1.00 55.24           H  
ATOM   1102  CD  PRO A  72      11.666  -9.367 -15.808  1.00 55.24           C  
ATOM   1103  HD2 PRO A  72      12.093  -9.126 -16.782  1.00 55.24           H  
ATOM   1104  HD3 PRO A  72      11.580 -10.448 -15.698  1.00 55.24           H  
ATOM   1105  N   HIS A  73      10.206  -5.842 -15.570  1.00 56.98           N  
ATOM   1106  H   HIS A  73      10.775  -6.300 -16.267  1.00 56.98           H  
ATOM   1107  CA  HIS A  73       9.898  -4.430 -15.788  1.00 56.98           C  
ATOM   1108  HA  HIS A  73      10.102  -3.886 -14.865  1.00 56.98           H  
ATOM   1109  C   HIS A  73       8.411  -4.215 -16.097  1.00 56.98           C  
ATOM   1110  CB  HIS A  73      10.827  -3.872 -16.877  1.00 56.98           C  
ATOM   1111  HB2 HIS A  73      10.708  -4.447 -17.795  1.00 56.98           H  
ATOM   1112  HB3 HIS A  73      10.537  -2.842 -17.086  1.00 56.98           H  
ATOM   1113  O   HIS A  73       7.925  -3.090 -16.055  1.00 56.98           O  
ATOM   1114  CG  HIS A  73      12.279  -3.870 -16.462  1.00 56.98           C  
ATOM   1115  CD2 HIS A  73      13.239  -4.794 -16.780  1.00 56.98           C  
ATOM   1116  HD2 HIS A  73      13.093  -5.664 -17.403  1.00 56.98           H  
ATOM   1117  ND1 HIS A  73      12.877  -2.923 -15.665  1.00 56.98           N  
ATOM   1118  HD1 HIS A  73      12.443  -2.064 -15.359  1.00 56.98           H  
ATOM   1119  CE1 HIS A  73      14.164  -3.269 -15.501  1.00 56.98           C  
ATOM   1120  HE1 HIS A  73      14.892  -2.694 -14.947  1.00 56.98           H  
ATOM   1121  NE2 HIS A  73      14.435  -4.412 -16.150  1.00 56.98           N  
ATOM   1122  N   LYS A  74       7.651  -5.304 -16.289  1.00 66.58           N  
ATOM   1123  H   LYS A  74       8.115  -6.201 -16.284  1.00 66.58           H  
ATOM   1124  CA  LYS A  74       6.204  -5.259 -16.491  1.00 66.58           C  
ATOM   1125  HA  LYS A  74       6.010  -4.461 -17.209  1.00 66.58           H  
ATOM   1126  C   LYS A  74       5.422  -4.843 -15.264  1.00 66.58           C  
ATOM   1127  CB  LYS A  74       5.689  -6.592 -17.058  1.00 66.58           C  
ATOM   1128  HB2 LYS A  74       4.603  -6.635 -16.971  1.00 66.58           H  
ATOM   1129  HB3 LYS A  74       6.099  -7.424 -16.485  1.00 66.58           H  
ATOM   1130  O   LYS A  74       4.303  -4.379 -15.427  1.00 66.58           O  
ATOM   1131  CG  LYS A  74       6.050  -6.681 -18.540  1.00 66.58           C  
ATOM   1132  HG2 LYS A  74       5.316  -6.076 -19.072  1.00 66.58           H  
ATOM   1133  HG3 LYS A  74       7.046  -6.264 -18.690  1.00 66.58           H  
ATOM   1134  CD  LYS A  74       5.990  -8.057 -19.188  1.00 66.58           C  
ATOM   1135  HD2 LYS A  74       6.615  -8.746 -18.620  1.00 66.58           H  
ATOM   1136  HD3 LYS A  74       4.963  -8.420 -19.220  1.00 66.58           H  
ATOM   1137  CE  LYS A  74       6.540  -7.833 -20.603  1.00 66.58           C  
ATOM   1138  HE2 LYS A  74       5.762  -7.410 -21.238  1.00 66.58           H  
ATOM   1139  HE3 LYS A  74       7.328  -7.082 -20.545  1.00 66.58           H  
ATOM   1140  NZ  LYS A  74       7.111  -9.059 -21.184  1.00 66.58           N  
ATOM   1141  HZ1 LYS A  74       7.579  -8.814 -22.045  1.00 66.58           H  
ATOM   1142  HZ2 LYS A  74       7.844  -9.379 -20.567  1.00 66.58           H  
ATOM   1143  HZ3 LYS A  74       6.413  -9.778 -21.311  1.00 66.58           H  
ATOM   1144  N   PHE A  75       5.924  -4.986 -14.044  1.00 72.33           N  
ATOM   1145  H   PHE A  75       6.872  -5.317 -13.931  1.00 72.33           H  
ATOM   1146  CA  PHE A  75       5.110  -4.671 -12.869  1.00 72.33           C  
ATOM   1147  HA  PHE A  75       4.062  -4.836 -13.119  1.00 72.33           H  
ATOM   1148  C   PHE A  75       5.183  -3.195 -12.474  1.00 72.33           C  
ATOM   1149  CB  PHE A  75       5.427  -5.635 -11.735  1.00 72.33           C  
ATOM   1150  HB2 PHE A  75       4.780  -5.370 -10.899  1.00 72.33           H  
ATOM   1151  HB3 PHE A  75       6.465  -5.505 -11.429  1.00 72.33           H  
ATOM   1152  O   PHE A  75       5.682  -2.848 -11.409  1.00 72.33           O  
ATOM   1153  CG  PHE A  75       5.158  -7.087 -12.062  1.00 72.33           C  
ATOM   1154  CD1 PHE A  75       3.867  -7.491 -12.437  1.00 72.33           C  
ATOM   1155  HD1 PHE A  75       3.109  -6.735 -12.580  1.00 72.33           H  
ATOM   1156  CD2 PHE A  75       6.188  -8.038 -11.990  1.00 72.33           C  
ATOM   1157  HD2 PHE A  75       7.197  -7.733 -11.753  1.00 72.33           H  
ATOM   1158  CE1 PHE A  75       3.572  -8.847 -12.655  1.00 72.33           C  
ATOM   1159  HE1 PHE A  75       2.574  -9.151 -12.937  1.00 72.33           H  
ATOM   1160  CE2 PHE A  75       5.906  -9.392 -12.238  1.00 72.33           C  
ATOM   1161  HE2 PHE A  75       6.706 -10.116 -12.201  1.00 72.33           H  
ATOM   1162  CZ  PHE A  75       4.595  -9.801 -12.540  1.00 72.33           C  
ATOM   1163  HZ  PHE A  75       4.388 -10.846 -12.718  1.00 72.33           H  
ATOM   1164  N   ASN A  76       4.653  -2.319 -13.327  1.00 72.30           N  
ATOM   1165  H   ASN A  76       4.317  -2.668 -14.213  1.00 72.30           H  
ATOM   1166  CA  ASN A  76       4.812  -0.878 -13.154  1.00 72.30           C  
ATOM   1167  HA  ASN A  76       5.725  -0.704 -12.584  1.00 72.30           H  
ATOM   1168  C   ASN A  76       3.653  -0.202 -12.381  1.00 72.30           C  
ATOM   1169  CB  ASN A  76       5.062  -0.298 -14.545  1.00 72.30           C  
ATOM   1170  HB2 ASN A  76       5.843  -0.866 -15.051  1.00 72.30           H  
ATOM   1171  HB3 ASN A  76       4.147  -0.354 -15.135  1.00 72.30           H  
ATOM   1172  O   ASN A  76       3.819   0.854 -11.770  1.00 72.30           O  
ATOM   1173  CG  ASN A  76       5.522   1.136 -14.499  1.00 72.30           C  
ATOM   1174  ND2 ASN A  76       5.485   1.781 -15.625  1.00 72.30           N  
ATOM   1175 HD21 ASN A  76       5.612   1.267 -16.485  1.00 72.30           H  
ATOM   1176 HD22 ASN A  76       5.765   2.751 -15.588  1.00 72.30           H  
ATOM   1177  OD1 ASN A  76       5.850   1.694 -13.471  1.00 72.30           O  
ATOM   1178  N   ARG A  77       2.456  -0.808 -12.351  1.00 76.59           N  
ATOM   1179  H   ARG A  77       2.348  -1.662 -12.879  1.00 76.59           H  
ATOM   1180  CA  ARG A  77       1.321  -0.262 -11.576  1.00 76.59           C  
ATOM   1181  HA  ARG A  77       1.722   0.407 -10.815  1.00 76.59           H  
ATOM   1182  C   ARG A  77       0.551  -1.327 -10.795  1.00 76.59           C  
ATOM   1183  CB  ARG A  77       0.400   0.598 -12.454  1.00 76.59           C  
ATOM   1184  HB2 ARG A  77      -0.045  -0.021 -13.234  1.00 76.59           H  
ATOM   1185  HB3 ARG A  77      -0.402   0.983 -11.825  1.00 76.59           H  
ATOM   1186  O   ARG A  77      -0.526  -1.748 -11.234  1.00 76.59           O  
ATOM   1187  CG  ARG A  77       1.106   1.785 -13.116  1.00 76.59           C  
ATOM   1188  HG2 ARG A  77       1.589   2.396 -12.353  1.00 76.59           H  
ATOM   1189  HG3 ARG A  77       1.867   1.432 -13.812  1.00 76.59           H  
ATOM   1190  CD  ARG A  77       0.084   2.636 -13.871  1.00 76.59           C  
ATOM   1191  HD2 ARG A  77      -0.608   3.057 -13.142  1.00 76.59           H  
ATOM   1192  HD3 ARG A  77      -0.488   2.012 -14.559  1.00 76.59           H  
ATOM   1193  NE  ARG A  77       0.760   3.696 -14.631  1.00 76.59           N  
ATOM   1194  HE  ARG A  77       1.596   3.426 -15.130  1.00 76.59           H  
ATOM   1195  NH1 ARG A  77      -0.480   5.500 -13.894  1.00 76.59           N  
ATOM   1196 HH11 ARG A  77      -0.334   6.434 -13.539  1.00 76.59           H  
ATOM   1197 HH12 ARG A  77      -0.921   4.941 -13.177  1.00 76.59           H  
ATOM   1198  NH2 ARG A  77       1.281   5.827 -15.197  1.00 76.59           N  
ATOM   1199 HH21 ARG A  77       2.151   5.502 -15.594  1.00 76.59           H  
ATOM   1200 HH22 ARG A  77       1.143   6.819 -15.067  1.00 76.59           H  
ATOM   1201  CZ  ARG A  77       0.504   4.989 -14.576  1.00 76.59           C  
ATOM   1202  N   PRO A  78       1.072  -1.804  -9.652  1.00 82.65           N  
ATOM   1203  CA  PRO A  78       0.282  -2.608  -8.738  1.00 82.65           C  
ATOM   1204  HA  PRO A  78      -0.260  -3.370  -9.299  1.00 82.65           H  
ATOM   1205  C   PRO A  78      -0.734  -1.745  -7.982  1.00 82.65           C  
ATOM   1206  CB  PRO A  78       1.267  -3.312  -7.811  1.00 82.65           C  
ATOM   1207  HB2 PRO A  78       1.403  -4.339  -8.148  1.00 82.65           H  
ATOM   1208  HB3 PRO A  78       0.922  -3.304  -6.777  1.00 82.65           H  
ATOM   1209  O   PRO A  78      -0.451  -0.646  -7.508  1.00 82.65           O  
ATOM   1210  CG  PRO A  78       2.585  -2.552  -7.961  1.00 82.65           C  
ATOM   1211  HG2 PRO A  78       3.374  -3.265  -8.201  1.00 82.65           H  
ATOM   1212  HG3 PRO A  78       2.829  -2.012  -7.047  1.00 82.65           H  
ATOM   1213  CD  PRO A  78       2.418  -1.592  -9.138  1.00 82.65           C  
ATOM   1214  HD2 PRO A  78       2.547  -0.563  -8.802  1.00 82.65           H  
ATOM   1215  HD3 PRO A  78       3.159  -1.823  -9.903  1.00 82.65           H  
ATOM   1216  N   GLN A  79      -1.937  -2.279  -7.847  1.00 85.34           N  
ATOM   1217  H   GLN A  79      -2.108  -3.175  -8.279  1.00 85.34           H  
ATOM   1218  CA  GLN A  79      -3.053  -1.690  -7.130  1.00 85.34           C  
ATOM   1219  HA  GLN A  79      -2.709  -0.834  -6.550  1.00 85.34           H  
ATOM   1220  C   GLN A  79      -3.611  -2.734  -6.167  1.00 85.34           C  
ATOM   1221  CB  GLN A  79      -4.087  -1.202  -8.155  1.00 85.34           C  
ATOM   1222  HB2 GLN A  79      -4.289  -2.015  -8.852  1.00 85.34           H  
ATOM   1223  HB3 GLN A  79      -3.647  -0.380  -8.720  1.00 85.34           H  
ATOM   1224  O   GLN A  79      -3.909  -3.866  -6.549  1.00 85.34           O  
ATOM   1225  CG  GLN A  79      -5.422  -0.729  -7.556  1.00 85.34           C  
ATOM   1226  HG2 GLN A  79      -5.871  -1.538  -6.979  1.00 85.34           H  
ATOM   1227  HG3 GLN A  79      -5.258   0.109  -6.880  1.00 85.34           H  
ATOM   1228  CD  GLN A  79      -6.425  -0.334  -8.643  1.00 85.34           C  
ATOM   1229  NE2 GLN A  79      -7.603   0.103  -8.303  1.00 85.34           N  
ATOM   1230 HE21 GLN A  79      -8.187   0.469  -9.041  1.00 85.34           H  
ATOM   1231 HE22 GLN A  79      -7.731   0.482  -7.375  1.00 85.34           H  
ATOM   1232  OE1 GLN A  79      -6.222  -0.447  -9.844  1.00 85.34           O  
ATOM   1233  N   PHE A  80      -3.791  -2.323  -4.923  1.00 87.90           N  
ATOM   1234  H   PHE A  80      -3.526  -1.378  -4.687  1.00 87.90           H  
ATOM   1235  CA  PHE A  80      -4.382  -3.116  -3.860  1.00 87.90           C  
ATOM   1236  HA  PHE A  80      -4.656  -4.100  -4.242  1.00 87.90           H  
ATOM   1237  C   PHE A  80      -5.645  -2.405  -3.386  1.00 87.90           C  
ATOM   1238  CB  PHE A  80      -3.367  -3.316  -2.725  1.00 87.90           C  
ATOM   1239  HB2 PHE A  80      -3.764  -4.051  -2.025  1.00 87.90           H  
ATOM   1240  HB3 PHE A  80      -3.256  -2.379  -2.180  1.00 87.90           H  
ATOM   1241  O   PHE A  80      -5.657  -1.194  -3.183  1.00 87.90           O  
ATOM   1242  CG  PHE A  80      -1.997  -3.767  -3.200  1.00 87.90           C  
ATOM   1243  CD1 PHE A  80      -1.739  -5.134  -3.400  1.00 87.90           C  
ATOM   1244  HD1 PHE A  80      -2.500  -5.862  -3.162  1.00 87.90           H  
ATOM   1245  CD2 PHE A  80      -1.000  -2.818  -3.497  1.00 87.90           C  
ATOM   1246  HD2 PHE A  80      -1.194  -1.765  -3.353  1.00 87.90           H  
ATOM   1247  CE1 PHE A  80      -0.501  -5.548  -3.920  1.00 87.90           C  
ATOM   1248  HE1 PHE A  80      -0.311  -6.597  -4.087  1.00 87.90           H  
ATOM   1249  CE2 PHE A  80       0.240  -3.233  -4.014  1.00 87.90           C  
ATOM   1250  HE2 PHE A  80       0.995  -2.499  -4.256  1.00 87.90           H  
ATOM   1251  CZ  PHE A  80       0.483  -4.599  -4.240  1.00 87.90           C  
ATOM   1252  HZ  PHE A  80       1.421  -4.920  -4.667  1.00 87.90           H  
ATOM   1253  N   THR A  81      -6.726  -3.144  -3.212  1.00 92.83           N  
ATOM   1254  H   THR A  81      -6.688  -4.123  -3.457  1.00 92.83           H  
ATOM   1255  CA  THR A  81      -7.921  -2.681  -2.509  1.00 92.83           C  
ATOM   1256  HA  THR A  81      -7.755  -1.695  -2.077  1.00 92.83           H  
ATOM   1257  C   THR A  81      -8.166  -3.653  -1.375  1.00 92.83           C  
ATOM   1258  CB  THR A  81      -9.126  -2.589  -3.448  1.00 92.83           C  
ATOM   1259  HB  THR A  81      -9.355  -3.577  -3.848  1.00 92.83           H  
ATOM   1260  O   THR A  81      -8.255  -4.853  -1.610  1.00 92.83           O  
ATOM   1261  CG2 THR A  81     -10.365  -2.043  -2.749  1.00 92.83           C  
ATOM   1262 HG21 THR A  81     -11.194  -2.022  -3.456  1.00 92.83           H  
ATOM   1263 HG22 THR A  81     -10.173  -1.039  -2.370  1.00 92.83           H  
ATOM   1264 HG23 THR A  81     -10.650  -2.691  -1.921  1.00 92.83           H  
ATOM   1265  OG1 THR A  81      -8.814  -1.716  -4.515  1.00 92.83           O  
ATOM   1266  HG1 THR A  81      -7.936  -1.376  -4.330  1.00 92.83           H  
ATOM   1267  N   ILE A  82      -8.216  -3.137  -0.155  1.00 87.94           N  
ATOM   1268  H   ILE A  82      -8.166  -2.133  -0.050  1.00 87.94           H  
ATOM   1269  CA  ILE A  82      -8.459  -3.908   1.059  1.00 87.94           C  
ATOM   1270  HA  ILE A  82      -8.467  -4.974   0.834  1.00 87.94           H  
ATOM   1271  C   ILE A  82      -9.838  -3.508   1.559  1.00 87.94           C  
ATOM   1272  CB  ILE A  82      -7.363  -3.641   2.112  1.00 87.94           C  
ATOM   1273  HB  ILE A  82      -7.389  -2.582   2.366  1.00 87.94           H  
ATOM   1274  O   ILE A  82     -10.080  -2.331   1.827  1.00 87.94           O  
ATOM   1275  CG1 ILE A  82      -5.959  -3.978   1.556  1.00 87.94           C  
ATOM   1276 HG12 ILE A  82      -5.850  -5.057   1.452  1.00 87.94           H  
ATOM   1277 HG13 ILE A  82      -5.827  -3.529   0.571  1.00 87.94           H  
ATOM   1278  CG2 ILE A  82      -7.641  -4.457   3.390  1.00 87.94           C  
ATOM   1279 HG21 ILE A  82      -7.619  -5.524   3.171  1.00 87.94           H  
ATOM   1280 HG22 ILE A  82      -8.621  -4.208   3.796  1.00 87.94           H  
ATOM   1281 HG23 ILE A  82      -6.904  -4.228   4.160  1.00 87.94           H  
ATOM   1282  CD1 ILE A  82      -4.833  -3.434   2.435  1.00 87.94           C  
ATOM   1283 HD11 ILE A  82      -3.880  -3.570   1.923  1.00 87.94           H  
ATOM   1284 HD12 ILE A  82      -4.801  -3.958   3.390  1.00 87.94           H  
ATOM   1285 HD13 ILE A  82      -4.988  -2.369   2.607  1.00 87.94           H  
ATOM   1286  N   GLU A  83     -10.723  -4.486   1.675  1.00 91.79           N  
ATOM   1287  H   GLU A  83     -10.447  -5.421   1.413  1.00 91.79           H  
ATOM   1288  CA  GLU A  83     -12.089  -4.344   2.160  1.00 91.79           C  
ATOM   1289  HA  GLU A  83     -12.270  -3.301   2.420  1.00 91.79           H  
ATOM   1290  C   GLU A  83     -12.260  -5.182   3.436  1.00 91.79           C  
ATOM   1291  CB  GLU A  83     -13.104  -4.726   1.060  1.00 91.79           C  
ATOM   1292  HB2 GLU A  83     -14.099  -4.483   1.433  1.00 91.79           H  
ATOM   1293  HB3 GLU A  83     -13.054  -5.798   0.871  1.00 91.79           H  
ATOM   1294  O   GLU A  83     -11.741  -6.295   3.547  1.00 91.79           O  
ATOM   1295  CG  GLU A  83     -12.853  -3.967  -0.261  1.00 91.79           C  
ATOM   1296  HG2 GLU A  83     -12.675  -2.921  -0.012  1.00 91.79           H  
ATOM   1297  HG3 GLU A  83     -11.945  -4.354  -0.724  1.00 91.79           H  
ATOM   1298  CD  GLU A  83     -13.996  -4.016  -1.294  1.00 91.79           C  
ATOM   1299  OE1 GLU A  83     -13.879  -3.262  -2.301  1.00 91.79           O  
ATOM   1300  OE2 GLU A  83     -15.035  -4.656  -1.035  1.00 91.79           O  
ATOM   1301  N   TRP A  84     -12.962  -4.653   4.435  1.00 86.97           N  
ATOM   1302  H   TRP A  84     -13.348  -3.727   4.318  1.00 86.97           H  
ATOM   1303  CA  TRP A  84     -13.231  -5.351   5.694  1.00 86.97           C  
ATOM   1304  HA  TRP A  84     -13.105  -6.421   5.530  1.00 86.97           H  
ATOM   1305  C   TRP A  84     -14.675  -5.157   6.160  1.00 86.97           C  
ATOM   1306  CB  TRP A  84     -12.211  -4.933   6.764  1.00 86.97           C  
ATOM   1307  HB2 TRP A  84     -11.215  -5.151   6.380  1.00 86.97           H  
ATOM   1308  HB3 TRP A  84     -12.357  -5.547   7.654  1.00 86.97           H  
ATOM   1309  O   TRP A  84     -15.411  -4.282   5.693  1.00 86.97           O  
ATOM   1310  CG  TRP A  84     -12.224  -3.495   7.168  1.00 86.97           C  
ATOM   1311  CD1 TRP A  84     -12.939  -2.952   8.178  1.00 86.97           C  
ATOM   1312  HD1 TRP A  84     -13.609  -3.499   8.825  1.00 86.97           H  
ATOM   1313  CD2 TRP A  84     -11.472  -2.398   6.574  1.00 86.97           C  
ATOM   1314  CE2 TRP A  84     -11.769  -1.208   7.300  1.00 86.97           C  
ATOM   1315  CE3 TRP A  84     -10.579  -2.291   5.488  1.00 86.97           C  
ATOM   1316  HE3 TRP A  84     -10.351  -3.172   4.906  1.00 86.97           H  
ATOM   1317  NE1 TRP A  84     -12.674  -1.600   8.261  1.00 86.97           N  
ATOM   1318  HE1 TRP A  84     -13.078  -0.992   8.959  1.00 86.97           H  
ATOM   1319  CH2 TRP A  84     -10.325   0.099   5.887  1.00 86.97           C  
ATOM   1320  HH2 TRP A  84      -9.875   1.050   5.643  1.00 86.97           H  
ATOM   1321  CZ2 TRP A  84     -11.214   0.032   6.967  1.00 86.97           C  
ATOM   1322  HZ2 TRP A  84     -11.454   0.915   7.540  1.00 86.97           H  
ATOM   1323  CZ3 TRP A  84     -10.007  -1.053   5.146  1.00 86.97           C  
ATOM   1324  HZ3 TRP A  84      -9.324  -0.990   4.311  1.00 86.97           H  
ATOM   1325  N   GLY A  85     -15.095  -6.010   7.099  1.00 76.00           N  
ATOM   1326  H   GLY A  85     -14.441  -6.701   7.438  1.00 76.00           H  
ATOM   1327  CA  GLY A  85     -16.435  -5.967   7.681  1.00 76.00           C  
ATOM   1328  HA2 GLY A  85     -16.499  -6.684   8.501  1.00 76.00           H  
ATOM   1329  HA3 GLY A  85     -17.155  -6.253   6.914  1.00 76.00           H  
ATOM   1330  C   GLY A  85     -16.804  -4.580   8.223  1.00 76.00           C  
ATOM   1331  O   GLY A  85     -15.963  -3.861   8.753  1.00 76.00           O  
ATOM   1332  N   GLY A  86     -18.076  -4.198   8.089  1.00 73.07           N  
ATOM   1333  H   GLY A  86     -18.727  -4.834   7.650  1.00 73.07           H  
ATOM   1334  CA  GLY A  86     -18.546  -2.851   8.444  1.00 73.07           C  
ATOM   1335  HA2 GLY A  86     -19.591  -2.911   8.748  1.00 73.07           H  
ATOM   1336  HA3 GLY A  86     -17.972  -2.469   9.287  1.00 73.07           H  
ATOM   1337  C   GLY A  86     -18.450  -1.824   7.308  1.00 73.07           C  
ATOM   1338  O   GLY A  86     -18.742  -0.656   7.536  1.00 73.07           O  
ATOM   1339  N   GLY A  87     -18.090  -2.252   6.090  1.00 76.74           N  
ATOM   1340  H   GLY A  87     -17.751  -3.198   5.992  1.00 76.74           H  
ATOM   1341  CA  GLY A  87     -18.058  -1.396   4.898  1.00 76.74           C  
ATOM   1342  HA2 GLY A  87     -18.128  -2.025   4.010  1.00 76.74           H  
ATOM   1343  HA3 GLY A  87     -18.909  -0.714   4.910  1.00 76.74           H  
ATOM   1344  C   GLY A  87     -16.785  -0.560   4.770  1.00 76.74           C  
ATOM   1345  O   GLY A  87     -16.772   0.427   4.039  1.00 76.74           O  
ATOM   1346  N   GLY A  88     -15.726  -0.922   5.495  1.00 89.40           N  
ATOM   1347  H   GLY A  88     -15.751  -1.798   5.998  1.00 89.40           H  
ATOM   1348  CA  GLY A  88     -14.459  -0.221   5.402  1.00 89.40           C  
ATOM   1349  HA2 GLY A  88     -13.882  -0.378   6.313  1.00 89.40           H  
ATOM   1350  HA3 GLY A  88     -14.670   0.845   5.306  1.00 89.40           H  
ATOM   1351  C   GLY A  88     -13.655  -0.673   4.190  1.00 89.40           C  
ATOM   1352  O   GLY A  88     -13.527  -1.869   3.932  1.00 89.40           O  
ATOM   1353  N   ARG A  89     -13.137   0.296   3.434  1.00 94.38           N  
ATOM   1354  H   ARG A  89     -13.327   1.256   3.683  1.00 94.38           H  
ATOM   1355  CA  ARG A  89     -12.364   0.065   2.217  1.00 94.38           C  
ATOM   1356  HA  ARG A  89     -11.923  -0.931   2.266  1.00 94.38           H  
ATOM   1357  C   ARG A  89     -11.237   1.079   2.100  1.00 94.38           C  
ATOM   1358  CB  ARG A  89     -13.318   0.111   1.018  1.00 94.38           C  
ATOM   1359  HB2 ARG A  89     -13.913   1.023   1.071  1.00 94.38           H  
ATOM   1360  HB3 ARG A  89     -13.995  -0.742   1.081  1.00 94.38           H  
ATOM   1361  O   ARG A  89     -11.474   2.284   2.170  1.00 94.38           O  
ATOM   1362  CG  ARG A  89     -12.587   0.075  -0.328  1.00 94.38           C  
ATOM   1363  HG2 ARG A  89     -11.982   0.975  -0.441  1.00 94.38           H  
ATOM   1364  HG3 ARG A  89     -11.942  -0.801  -0.388  1.00 94.38           H  
ATOM   1365  CD  ARG A  89     -13.622   0.041  -1.448  1.00 94.38           C  
ATOM   1366  HD2 ARG A  89     -14.348   0.836  -1.282  1.00 94.38           H  
ATOM   1367  HD3 ARG A  89     -14.142  -0.916  -1.406  1.00 94.38           H  
ATOM   1368  NE  ARG A  89     -12.988   0.259  -2.757  1.00 94.38           N  
ATOM   1369  HE  ARG A  89     -12.281   0.980  -2.789  1.00 94.38           H  
ATOM   1370  NH1 ARG A  89     -14.359  -1.125  -3.958  1.00 94.38           N  
ATOM   1371 HH11 ARG A  89     -14.434  -1.714  -3.141  1.00 94.38           H  
ATOM   1372 HH12 ARG A  89     -14.596  -1.607  -4.814  1.00 94.38           H  
ATOM   1373  NH2 ARG A  89     -12.810   0.080  -5.010  1.00 94.38           N  
ATOM   1374 HH21 ARG A  89     -12.050   0.743  -4.965  1.00 94.38           H  
ATOM   1375 HH22 ARG A  89     -13.075  -0.383  -5.868  1.00 94.38           H  
ATOM   1376  CZ  ARG A  89     -13.394  -0.259  -3.896  1.00 94.38           C  
ATOM   1377  N   VAL A  90     -10.027   0.586   1.857  1.00 96.31           N  
ATOM   1378  H   VAL A  90      -9.934  -0.419   1.812  1.00 96.31           H  
ATOM   1379  CA  VAL A  90      -8.852   1.402   1.530  1.00 96.31           C  
ATOM   1380  HA  VAL A  90      -9.176   2.427   1.350  1.00 96.31           H  
ATOM   1381  C   VAL A  90      -8.222   0.901   0.250  1.00 96.31           C  
ATOM   1382  CB  VAL A  90      -7.834   1.438   2.679  1.00 96.31           C  
ATOM   1383  HB  VAL A  90      -7.692   0.428   3.065  1.00 96.31           H  
ATOM   1384  O   VAL A  90      -8.044  -0.297   0.034  1.00 96.31           O  
ATOM   1385  CG1 VAL A  90      -6.459   2.014   2.300  1.00 96.31           C  
ATOM   1386 HG11 VAL A  90      -6.573   2.998   1.844  1.00 96.31           H  
ATOM   1387 HG12 VAL A  90      -5.951   1.350   1.601  1.00 96.31           H  
ATOM   1388 HG13 VAL A  90      -5.839   2.104   3.191  1.00 96.31           H  
ATOM   1389  CG2 VAL A  90      -8.381   2.330   3.787  1.00 96.31           C  
ATOM   1390 HG21 VAL A  90      -7.827   2.117   4.702  1.00 96.31           H  
ATOM   1391 HG22 VAL A  90      -9.444   2.149   3.946  1.00 96.31           H  
ATOM   1392 HG23 VAL A  90      -8.275   3.378   3.510  1.00 96.31           H  
ATOM   1393  N   GLU A  91      -7.857   1.845  -0.599  1.00 97.11           N  
ATOM   1394  H   GLU A  91      -8.030   2.808  -0.348  1.00 97.11           H  
ATOM   1395  CA  GLU A  91      -7.153   1.593  -1.838  1.00 97.11           C  
ATOM   1396  HA  GLU A  91      -7.113   0.520  -2.022  1.00 97.11           H  
ATOM   1397  C   GLU A  91      -5.716   2.111  -1.750  1.00 97.11           C  
ATOM   1398  CB  GLU A  91      -7.958   2.226  -2.969  1.00 97.11           C  
ATOM   1399  HB2 GLU A  91      -8.010   3.305  -2.819  1.00 97.11           H  
ATOM   1400  HB3 GLU A  91      -8.967   1.814  -2.961  1.00 97.11           H  
ATOM   1401  O   GLU A  91      -5.478   3.247  -1.345  1.00 97.11           O  
ATOM   1402  CG  GLU A  91      -7.315   1.930  -4.315  1.00 97.11           C  
ATOM   1403  HG2 GLU A  91      -6.326   2.385  -4.355  1.00 97.11           H  
ATOM   1404  HG3 GLU A  91      -7.201   0.852  -4.423  1.00 97.11           H  
ATOM   1405  CD  GLU A  91      -8.140   2.459  -5.478  1.00 97.11           C  
ATOM   1406  OE1 GLU A  91      -7.837   2.042  -6.609  1.00 97.11           O  
ATOM   1407  OE2 GLU A  91      -9.031   3.321  -5.367  1.00 97.11           O  
ATOM   1408  N   VAL A  92      -4.765   1.274  -2.167  1.00 96.92           N  
ATOM   1409  H   VAL A  92      -5.056   0.361  -2.484  1.00 96.92           H  
ATOM   1410  CA  VAL A  92      -3.348   1.605  -2.327  1.00 96.92           C  
ATOM   1411  HA  VAL A  92      -3.184   2.648  -2.055  1.00 96.92           H  
ATOM   1412  C   VAL A  92      -2.989   1.412  -3.797  1.00 96.92           C  
ATOM   1413  CB  VAL A  92      -2.454   0.727  -1.426  1.00 96.92           C  
ATOM   1414  HB  VAL A  92      -2.528  -0.311  -1.751  1.00 96.92           H  
ATOM   1415  O   VAL A  92      -3.020   0.293  -4.306  1.00 96.92           O  
ATOM   1416  CG1 VAL A  92      -0.983   1.150  -1.530  1.00 96.92           C  
ATOM   1417 HG11 VAL A  92      -0.371   0.505  -0.899  1.00 96.92           H  
ATOM   1418 HG12 VAL A  92      -0.628   1.055  -2.556  1.00 96.92           H  
ATOM   1419 HG13 VAL A  92      -0.869   2.183  -1.201  1.00 96.92           H  
ATOM   1420  CG2 VAL A  92      -2.875   0.782   0.048  1.00 96.92           C  
ATOM   1421 HG21 VAL A  92      -3.861   0.333   0.170  1.00 96.92           H  
ATOM   1422 HG22 VAL A  92      -2.167   0.225   0.662  1.00 96.92           H  
ATOM   1423 HG23 VAL A  92      -2.917   1.816   0.389  1.00 96.92           H  
ATOM   1424  N   ARG A  93      -2.630   2.487  -4.496  1.00 94.49           N  
ATOM   1425  H   ARG A  93      -2.635   3.377  -4.019  1.00 94.49           H  
ATOM   1426  CA  ARG A  93      -2.082   2.427  -5.860  1.00 94.49           C  
ATOM   1427  HA  ARG A  93      -2.168   1.416  -6.257  1.00 94.49           H  
ATOM   1428  C   ARG A  93      -0.608   2.771  -5.815  1.00 94.49           C  
ATOM   1429  CB  ARG A  93      -2.815   3.382  -6.807  1.00 94.49           C  
ATOM   1430  HB2 ARG A  93      -2.342   3.333  -7.787  1.00 94.49           H  
ATOM   1431  HB3 ARG A  93      -2.707   4.400  -6.431  1.00 94.49           H  
ATOM   1432  O   ARG A  93      -0.244   3.804  -5.260  1.00 94.49           O  
ATOM   1433  CG  ARG A  93      -4.302   3.060  -6.962  1.00 94.49           C  
ATOM   1434  HG2 ARG A  93      -4.788   3.081  -5.987  1.00 94.49           H  
ATOM   1435  HG3 ARG A  93      -4.409   2.070  -7.407  1.00 94.49           H  
ATOM   1436  CD  ARG A  93      -4.966   4.094  -7.874  1.00 94.49           C  
ATOM   1437  HD2 ARG A  93      -4.765   5.086  -7.468  1.00 94.49           H  
ATOM   1438  HD3 ARG A  93      -4.535   4.024  -8.873  1.00 94.49           H  
ATOM   1439  NE  ARG A  93      -6.416   3.870  -7.938  1.00 94.49           N  
ATOM   1440  HE  ARG A  93      -6.759   3.000  -7.558  1.00 94.49           H  
ATOM   1441  NH1 ARG A  93      -7.107   5.962  -8.551  1.00 94.49           N  
ATOM   1442 HH11 ARG A  93      -6.134   6.225  -8.616  1.00 94.49           H  
ATOM   1443 HH12 ARG A  93      -7.811   6.680  -8.462  1.00 94.49           H  
ATOM   1444  NH2 ARG A  93      -8.604   4.444  -7.897  1.00 94.49           N  
ATOM   1445 HH21 ARG A  93      -9.295   5.176  -7.812  1.00 94.49           H  
ATOM   1446 HH22 ARG A  93      -8.724   3.665  -7.264  1.00 94.49           H  
ATOM   1447  CZ  ARG A  93      -7.369   4.754  -8.142  1.00 94.49           C  
ATOM   1448  N   VAL A  94       0.216   1.926  -6.413  1.00 91.26           N  
ATOM   1449  H   VAL A  94      -0.159   1.108  -6.870  1.00 91.26           H  
ATOM   1450  CA  VAL A  94       1.652   2.149  -6.550  1.00 91.26           C  
ATOM   1451  HA  VAL A  94       1.941   3.042  -5.995  1.00 91.26           H  
ATOM   1452  C   VAL A  94       1.952   2.380  -8.023  1.00 91.26           C  
ATOM   1453  CB  VAL A  94       2.451   0.969  -5.979  1.00 91.26           C  
ATOM   1454  HB  VAL A  94       2.238   0.077  -6.569  1.00 91.26           H  
ATOM   1455  O   VAL A  94       1.459   1.648  -8.877  1.00 91.26           O  
ATOM   1456  CG1 VAL A  94       3.956   1.247  -6.022  1.00 91.26           C  
ATOM   1457 HG11 VAL A  94       4.293   1.355  -7.053  1.00 91.26           H  
ATOM   1458 HG12 VAL A  94       4.180   2.163  -5.477  1.00 91.26           H  
ATOM   1459 HG13 VAL A  94       4.506   0.418  -5.577  1.00 91.26           H  
ATOM   1460  CG2 VAL A  94       2.066   0.679  -4.521  1.00 91.26           C  
ATOM   1461 HG21 VAL A  94       2.224   1.566  -3.907  1.00 91.26           H  
ATOM   1462 HG22 VAL A  94       1.020   0.378  -4.459  1.00 91.26           H  
ATOM   1463 HG23 VAL A  94       2.673  -0.145  -4.146  1.00 91.26           H  
ATOM   1464  N   GLU A  95       2.736   3.407  -8.318  1.00 88.15           N  
ATOM   1465  H   GLU A  95       3.054   4.006  -7.570  1.00 88.15           H  
ATOM   1466  CA  GLU A  95       3.202   3.726  -9.667  1.00 88.15           C  
ATOM   1467  HA  GLU A  95       3.042   2.872 -10.325  1.00 88.15           H  
ATOM   1468  C   GLU A  95       4.704   4.004  -9.619  1.00 88.15           C  
ATOM   1469  CB  GLU A  95       2.440   4.939 -10.243  1.00 88.15           C  
ATOM   1470  HB2 GLU A  95       2.761   5.079 -11.275  1.00 88.15           H  
ATOM   1471  HB3 GLU A  95       2.700   5.833  -9.676  1.00 88.15           H  
ATOM   1472  O   GLU A  95       5.160   4.731  -8.730  1.00 88.15           O  
ATOM   1473  CG  GLU A  95       0.911   4.765 -10.216  1.00 88.15           C  
ATOM   1474  HG2 GLU A  95       0.666   3.801 -10.662  1.00 88.15           H  
ATOM   1475  HG3 GLU A  95       0.569   4.750  -9.181  1.00 88.15           H  
ATOM   1476  CD  GLU A  95       0.123   5.852 -10.964  1.00 88.15           C  
ATOM   1477  OE1 GLU A  95      -1.087   5.616 -11.203  1.00 88.15           O  
ATOM   1478  OE2 GLU A  95       0.691   6.868 -11.428  1.00 88.15           O  
ATOM   1479  N   PHE A  96       5.463   3.453 -10.566  1.00 82.96           N  
ATOM   1480  H   PHE A  96       5.056   2.850 -11.266  1.00 82.96           H  
ATOM   1481  CA  PHE A  96       6.885   3.756 -10.715  1.00 82.96           C  
ATOM   1482  HA  PHE A  96       7.225   4.286  -9.825  1.00 82.96           H  
ATOM   1483  C   PHE A  96       7.105   4.700 -11.904  1.00 82.96           C  
ATOM   1484  CB  PHE A  96       7.719   2.468 -10.784  1.00 82.96           C  
ATOM   1485  HB2 PHE A  96       7.554   1.971 -11.740  1.00 82.96           H  
ATOM   1486  HB3 PHE A  96       8.773   2.741 -10.750  1.00 82.96           H  
ATOM   1487  O   PHE A  96       6.459   4.591 -12.943  1.00 82.96           O  
ATOM   1488  CG  PHE A  96       7.436   1.488  -9.659  1.00 82.96           C  
ATOM   1489  CD1 PHE A  96       8.036   1.658  -8.401  1.00 82.96           C  
ATOM   1490  HD1 PHE A  96       8.709   2.486  -8.232  1.00 82.96           H  
ATOM   1491  CD2 PHE A  96       6.544   0.419  -9.857  1.00 82.96           C  
ATOM   1492  HD2 PHE A  96       6.084   0.296 -10.826  1.00 82.96           H  
ATOM   1493  CE1 PHE A  96       7.728   0.767  -7.357  1.00 82.96           C  
ATOM   1494  HE1 PHE A  96       8.132   0.932  -6.369  1.00 82.96           H  
ATOM   1495  CE2 PHE A  96       6.266  -0.492  -8.824  1.00 82.96           C  
ATOM   1496  HE2 PHE A  96       5.613  -1.332  -9.011  1.00 82.96           H  
ATOM   1497  CZ  PHE A  96       6.864  -0.318  -7.567  1.00 82.96           C  
ATOM   1498  HZ  PHE A  96       6.656  -1.010  -6.765  1.00 82.96           H  
ATOM   1499  N   GLU A  97       7.997   5.672 -11.737  1.00 80.49           N  
ATOM   1500  H   GLU A  97       8.474   5.730 -10.848  1.00 80.49           H  
ATOM   1501  CA  GLU A  97       8.390   6.616 -12.785  1.00 80.49           C  
ATOM   1502  HA  GLU A  97       8.252   6.149 -13.761  1.00 80.49           H  
ATOM   1503  C   GLU A  97       9.875   6.945 -12.604  1.00 80.49           C  
ATOM   1504  CB  GLU A  97       7.502   7.878 -12.732  1.00 80.49           C  
ATOM   1505  HB2 GLU A  97       6.455   7.575 -12.722  1.00 80.49           H  
ATOM   1506  HB3 GLU A  97       7.701   8.423 -11.809  1.00 80.49           H  
ATOM   1507  O   GLU A  97      10.243   7.771 -11.766  1.00 80.49           O  
ATOM   1508  CG  GLU A  97       7.726   8.808 -13.940  1.00 80.49           C  
ATOM   1509  HG2 GLU A  97       7.381   8.302 -14.841  1.00 80.49           H  
ATOM   1510  HG3 GLU A  97       8.795   8.993 -14.048  1.00 80.49           H  
ATOM   1511  CD  GLU A  97       7.007  10.167 -13.812  1.00 80.49           C  
ATOM   1512  OE1 GLU A  97       7.465  11.152 -14.428  1.00 80.49           O  
ATOM   1513  OE2 GLU A  97       6.021  10.300 -13.041  1.00 80.49           O  
ATOM   1514  N   GLY A  98      10.742   6.267 -13.360  1.00 78.59           N  
ATOM   1515  H   GLY A  98      10.387   5.561 -13.989  1.00 78.59           H  
ATOM   1516  CA  GLY A  98      12.192   6.433 -13.253  1.00 78.59           C  
ATOM   1517  HA2 GLY A  98      12.685   5.769 -13.963  1.00 78.59           H  
ATOM   1518  HA3 GLY A  98      12.454   7.461 -13.504  1.00 78.59           H  
ATOM   1519  C   GLY A  98      12.719   6.105 -11.852  1.00 78.59           C  
ATOM   1520  O   GLY A  98      12.645   4.967 -11.397  1.00 78.59           O  
ATOM   1521  N   ASP A  99      13.258   7.111 -11.165  1.00 85.78           N  
ATOM   1522  H   ASP A  99      13.195   8.047 -11.541  1.00 85.78           H  
ATOM   1523  CA  ASP A  99      13.814   7.015  -9.812  1.00 85.78           C  
ATOM   1524  HA  ASP A  99      14.195   6.004  -9.670  1.00 85.78           H  
ATOM   1525  C   ASP A  99      12.770   7.246  -8.703  1.00 85.78           C  
ATOM   1526  CB  ASP A  99      15.014   7.973  -9.697  1.00 85.78           C  
ATOM   1527  HB2 ASP A  99      15.705   7.776 -10.517  1.00 85.78           H  
ATOM   1528  HB3 ASP A  99      15.544   7.760  -8.769  1.00 85.78           H  
ATOM   1529  O   ASP A  99      13.131   7.385  -7.530  1.00 85.78           O  
ATOM   1530  CG  ASP A  99      14.649   9.466  -9.705  1.00 85.78           C  
ATOM   1531  OD1 ASP A  99      13.632   9.850 -10.330  1.00 85.78           O  
ATOM   1532  OD2 ASP A  99      15.404  10.253  -9.092  1.00 85.78           O  
ATOM   1533  N   LYS A 100      11.476   7.291  -9.053  1.00 90.28           N  
ATOM   1534  H   LYS A 100      11.254   7.195 -10.034  1.00 90.28           H  
ATOM   1535  CA  LYS A 100      10.377   7.595  -8.128  1.00 90.28           C  
ATOM   1536  HA  LYS A 100      10.802   7.736  -7.134  1.00 90.28           H  
ATOM   1537  C   LYS A 100       9.365   6.467  -8.027  1.00 90.28           C  
ATOM   1538  CB  LYS A 100       9.672   8.899  -8.525  1.00 90.28           C  
ATOM   1539  HB2 LYS A 100       9.256   8.794  -9.527  1.00 90.28           H  
ATOM   1540  HB3 LYS A 100       8.857   9.091  -7.828  1.00 90.28           H  
ATOM   1541  O   LYS A 100       8.994   5.847  -9.019  1.00 90.28           O  
ATOM   1542  CG  LYS A 100      10.645  10.076  -8.488  1.00 90.28           C  
ATOM   1543  HG2 LYS A 100      11.033  10.196  -7.476  1.00 90.28           H  
ATOM   1544  HG3 LYS A 100      11.475   9.866  -9.163  1.00 90.28           H  
ATOM   1545  CD  LYS A 100       9.984  11.371  -8.947  1.00 90.28           C  
ATOM   1546  HD2 LYS A 100       9.233  11.685  -8.222  1.00 90.28           H  
ATOM   1547  HD3 LYS A 100       9.524  11.202  -9.920  1.00 90.28           H  
ATOM   1548  CE  LYS A 100      11.098  12.410  -9.070  1.00 90.28           C  
ATOM   1549  HE2 LYS A 100      11.911  11.955  -9.635  1.00 90.28           H  
ATOM   1550  HE3 LYS A 100      11.483  12.640  -8.076  1.00 90.28           H  
ATOM   1551  NZ  LYS A 100      10.622  13.626  -9.764  1.00 90.28           N  
ATOM   1552  HZ1 LYS A 100      11.397  14.260  -9.896  1.00 90.28           H  
ATOM   1553  HZ2 LYS A 100       9.882  14.073  -9.241  1.00 90.28           H  
ATOM   1554  HZ3 LYS A 100      10.285  13.358 -10.678  1.00 90.28           H  
ATOM   1555  N   MET A 101       8.833   6.301  -6.821  1.00 91.25           N  
ATOM   1556  H   MET A 101       9.216   6.860  -6.071  1.00 91.25           H  
ATOM   1557  CA  MET A 101       7.636   5.518  -6.545  1.00 91.25           C  
ATOM   1558  HA  MET A 101       7.252   5.101  -7.476  1.00 91.25           H  
ATOM   1559  C   MET A 101       6.571   6.434  -5.937  1.00 91.25           C  
ATOM   1560  CB  MET A 101       7.988   4.348  -5.619  1.00 91.25           C  
ATOM   1561  HB2 MET A 101       8.794   3.765  -6.064  1.00 91.25           H  
ATOM   1562  HB3 MET A 101       8.329   4.737  -4.660  1.00 91.25           H  
ATOM   1563  O   MET A 101       6.787   7.022  -4.875  1.00 91.25           O  
ATOM   1564  CG  MET A 101       6.777   3.433  -5.412  1.00 91.25           C  
ATOM   1565  HG2 MET A 101       6.532   2.965  -6.366  1.00 91.25           H  
ATOM   1566  HG3 MET A 101       5.914   4.029  -5.117  1.00 91.25           H  
ATOM   1567  SD  MET A 101       7.006   2.135  -4.168  1.00 91.25           S  
ATOM   1568  CE  MET A 101       6.994   3.195  -2.721  1.00 91.25           C  
ATOM   1569  HE1 MET A 101       6.294   4.016  -2.870  1.00 91.25           H  
ATOM   1570  HE2 MET A 101       7.992   3.610  -2.578  1.00 91.25           H  
ATOM   1571  HE3 MET A 101       6.672   2.609  -1.859  1.00 91.25           H  
ATOM   1572  N   ARG A 102       5.412   6.544  -6.590  1.00 93.82           N  
ATOM   1573  H   ARG A 102       5.299   5.996  -7.431  1.00 93.82           H  
ATOM   1574  CA  ARG A 102       4.234   7.244  -6.066  1.00 93.82           C  
ATOM   1575  HA  ARG A 102       4.539   7.923  -5.270  1.00 93.82           H  
ATOM   1576  C   ARG A 102       3.266   6.236  -5.462  1.00 93.82           C  
ATOM   1577  CB  ARG A 102       3.544   8.079  -7.155  1.00 93.82           C  
ATOM   1578  HB2 ARG A 102       3.236   7.426  -7.973  1.00 93.82           H  
ATOM   1579  HB3 ARG A 102       2.650   8.526  -6.722  1.00 93.82           H  
ATOM   1580  O   ARG A 102       2.891   5.266  -6.112  1.00 93.82           O  
ATOM   1581  CG  ARG A 102       4.432   9.201  -7.712  1.00 93.82           C  
ATOM   1582  HG2 ARG A 102       5.239   8.769  -8.303  1.00 93.82           H  
ATOM   1583  HG3 ARG A 102       4.858   9.774  -6.888  1.00 93.82           H  
ATOM   1584  CD  ARG A 102       3.591  10.135  -8.592  1.00 93.82           C  
ATOM   1585  HD2 ARG A 102       3.080   9.532  -9.342  1.00 93.82           H  
ATOM   1586  HD3 ARG A 102       2.830  10.610  -7.973  1.00 93.82           H  
ATOM   1587  NE  ARG A 102       4.419  11.186  -9.217  1.00 93.82           N  
ATOM   1588  HE  ARG A 102       4.902  11.801  -8.578  1.00 93.82           H  
ATOM   1589  NH1 ARG A 102       3.911  10.736 -11.412  1.00 93.82           N  
ATOM   1590 HH11 ARG A 102       4.416  10.596 -12.275  1.00 93.82           H  
ATOM   1591 HH12 ARG A 102       3.262  10.017 -11.124  1.00 93.82           H  
ATOM   1592  NH2 ARG A 102       5.534  12.142 -10.975  1.00 93.82           N  
ATOM   1593 HH21 ARG A 102       5.809  11.906 -11.917  1.00 93.82           H  
ATOM   1594 HH22 ARG A 102       6.183  12.595 -10.347  1.00 93.82           H  
ATOM   1595  CZ  ARG A 102       4.598  11.367 -10.513  1.00 93.82           C  
ATOM   1596  N   VAL A 103       2.847   6.485  -4.229  1.00 95.97           N  
ATOM   1597  H   VAL A 103       3.226   7.295  -3.759  1.00 95.97           H  
ATOM   1598  CA  VAL A 103       1.823   5.719  -3.516  1.00 95.97           C  
ATOM   1599  HA  VAL A 103       1.536   4.854  -4.113  1.00 95.97           H  
ATOM   1600  C   VAL A 103       0.615   6.622  -3.327  1.00 95.97           C  
ATOM   1601  CB  VAL A 103       2.328   5.197  -2.158  1.00 95.97           C  
ATOM   1602  HB  VAL A 103       2.541   6.037  -1.497  1.00 95.97           H  
ATOM   1603  O   VAL A 103       0.692   7.600  -2.588  1.00 95.97           O  
ATOM   1604  CG1 VAL A 103       1.267   4.310  -1.496  1.00 95.97           C  
ATOM   1605 HG11 VAL A 103       1.617   3.971  -0.521  1.00 95.97           H  
ATOM   1606 HG12 VAL A 103       0.346   4.872  -1.342  1.00 95.97           H  
ATOM   1607 HG13 VAL A 103       1.057   3.446  -2.128  1.00 95.97           H  
ATOM   1608  CG2 VAL A 103       3.615   4.382  -2.317  1.00 95.97           C  
ATOM   1609 HG21 VAL A 103       4.405   5.036  -2.687  1.00 95.97           H  
ATOM   1610 HG22 VAL A 103       3.927   3.982  -1.352  1.00 95.97           H  
ATOM   1611 HG23 VAL A 103       3.462   3.566  -3.023  1.00 95.97           H  
ATOM   1612  N   ARG A 104      -0.502   6.301  -3.976  1.00 97.17           N  
ATOM   1613  H   ARG A 104      -0.487   5.465  -4.543  1.00 97.17           H  
ATOM   1614  CA  ARG A 104      -1.789   6.964  -3.740  1.00 97.17           C  
ATOM   1615  HA  ARG A 104      -1.620   7.917  -3.240  1.00 97.17           H  
ATOM   1616  C   ARG A 104      -2.632   6.117  -2.811  1.00 97.17           C  
ATOM   1617  CB  ARG A 104      -2.534   7.255  -5.042  1.00 97.17           C  
ATOM   1618  HB2 ARG A 104      -2.690   6.329  -5.595  1.00 97.17           H  
ATOM   1619  HB3 ARG A 104      -3.507   7.683  -4.801  1.00 97.17           H  
ATOM   1620  O   ARG A 104      -2.821   4.926  -3.054  1.00 97.17           O  
ATOM   1621  CG  ARG A 104      -1.763   8.248  -5.906  1.00 97.17           C  
ATOM   1622  HG2 ARG A 104      -1.634   9.177  -5.351  1.00 97.17           H  
ATOM   1623  HG3 ARG A 104      -0.784   7.843  -6.162  1.00 97.17           H  
ATOM   1624  CD  ARG A 104      -2.535   8.535  -7.190  1.00 97.17           C  
ATOM   1625  HD2 ARG A 104      -2.626   7.615  -7.769  1.00 97.17           H  
ATOM   1626  HD3 ARG A 104      -3.523   8.918  -6.938  1.00 97.17           H  
ATOM   1627  NE  ARG A 104      -1.801   9.540  -7.953  1.00 97.17           N  
ATOM   1628  HE  ARG A 104      -1.076  10.037  -7.455  1.00 97.17           H  
ATOM   1629  NH1 ARG A 104      -2.941   9.490  -9.937  1.00 97.17           N  
ATOM   1630 HH11 ARG A 104      -3.006   9.784 -10.901  1.00 97.17           H  
ATOM   1631 HH12 ARG A 104      -3.544   8.786  -9.536  1.00 97.17           H  
ATOM   1632  NH2 ARG A 104      -1.183  10.871  -9.618  1.00 97.17           N  
ATOM   1633 HH21 ARG A 104      -0.525  11.221  -8.937  1.00 97.17           H  
ATOM   1634 HH22 ARG A 104      -1.238  11.251 -10.552  1.00 97.17           H  
ATOM   1635  CZ  ARG A 104      -1.988   9.955  -9.178  1.00 97.17           C  
ATOM   1636  N   LEU A 105      -3.134   6.750  -1.767  1.00 97.91           N  
ATOM   1637  H   LEU A 105      -2.929   7.734  -1.668  1.00 97.91           H  
ATOM   1638  CA  LEU A 105      -3.978   6.161  -0.747  1.00 97.91           C  
ATOM   1639  HA  LEU A 105      -4.078   5.088  -0.909  1.00 97.91           H  
ATOM   1640  C   LEU A 105      -5.346   6.815  -0.827  1.00 97.91           C  
ATOM   1641  CB  LEU A 105      -3.364   6.409   0.635  1.00 97.91           C  
ATOM   1642  HB2 LEU A 105      -3.370   7.482   0.828  1.00 97.91           H  
ATOM   1643  HB3 LEU A 105      -4.006   5.929   1.374  1.00 97.91           H  
ATOM   1644  O   LEU A 105      -5.424   8.038  -0.807  1.00 97.91           O  
ATOM   1645  CG  LEU A 105      -1.929   5.899   0.825  1.00 97.91           C  
ATOM   1646  HG  LEU A 105      -1.265   6.338   0.081  1.00 97.91           H  
ATOM   1647  CD1 LEU A 105      -1.451   6.335   2.207  1.00 97.91           C  
ATOM   1648 HD11 LEU A 105      -2.175   6.037   2.966  1.00 97.91           H  
ATOM   1649 HD12 LEU A 105      -0.489   5.878   2.440  1.00 97.91           H  
ATOM   1650 HD13 LEU A 105      -1.348   7.419   2.230  1.00 97.91           H  
ATOM   1651  CD2 LEU A 105      -1.859   4.377   0.714  1.00 97.91           C  
ATOM   1652 HD21 LEU A 105      -2.542   3.924   1.433  1.00 97.91           H  
ATOM   1653 HD22 LEU A 105      -0.841   4.040   0.909  1.00 97.91           H  
ATOM   1654 HD23 LEU A 105      -2.140   4.072  -0.294  1.00 97.91           H  
ATOM   1655  N   ARG A 106      -6.411   6.024  -0.868  1.00 97.85           N  
ATOM   1656  H   ARG A 106      -6.263   5.025  -0.903  1.00 97.85           H  
ATOM   1657  CA  ARG A 106      -7.783   6.530  -0.801  1.00 97.85           C  
ATOM   1658  HA  ARG A 106      -7.772   7.572  -0.483  1.00 97.85           H  
ATOM   1659  C   ARG A 106      -8.566   5.753   0.242  1.00 97.85           C  
ATOM   1660  CB  ARG A 106      -8.406   6.477  -2.198  1.00 97.85           C  
ATOM   1661  HB2 ARG A 106      -8.334   5.462  -2.590  1.00 97.85           H  
ATOM   1662  HB3 ARG A 106      -7.850   7.143  -2.857  1.00 97.85           H  
ATOM   1663  O   ARG A 106      -8.536   4.522   0.241  1.00 97.85           O  
ATOM   1664  CG  ARG A 106      -9.873   6.900  -2.182  1.00 97.85           C  
ATOM   1665  HG2 ARG A 106      -9.972   7.905  -1.772  1.00 97.85           H  
ATOM   1666  HG3 ARG A 106     -10.450   6.202  -1.574  1.00 97.85           H  
ATOM   1667  CD  ARG A 106     -10.413   6.867  -3.605  1.00 97.85           C  
ATOM   1668  HD2 ARG A 106     -10.153   5.914  -4.066  1.00 97.85           H  
ATOM   1669  HD3 ARG A 106      -9.954   7.680  -4.168  1.00 97.85           H  
ATOM   1670  NE  ARG A 106     -11.871   6.988  -3.564  1.00 97.85           N  
ATOM   1671  HE  ARG A 106     -12.333   6.519  -2.799  1.00 97.85           H  
ATOM   1672  NH1 ARG A 106     -12.211   8.172  -5.488  1.00 97.85           N  
ATOM   1673 HH11 ARG A 106     -11.206   8.242  -5.559  1.00 97.85           H  
ATOM   1674 HH12 ARG A 106     -12.822   8.754  -6.043  1.00 97.85           H  
ATOM   1675  NH2 ARG A 106     -13.925   7.627  -4.115  1.00 97.85           N  
ATOM   1676 HH21 ARG A 106     -14.158   7.157  -3.252  1.00 97.85           H  
ATOM   1677 HH22 ARG A 106     -14.613   8.128  -4.658  1.00 97.85           H  
ATOM   1678  CZ  ARG A 106     -12.661   7.599  -4.404  1.00 97.85           C  
ATOM   1679  N   ASN A 107      -9.258   6.471   1.118  1.00 97.14           N  
ATOM   1680  H   ASN A 107      -9.239   7.478   1.039  1.00 97.14           H  
ATOM   1681  CA  ASN A 107     -10.077   5.879   2.168  1.00 97.14           C  
ATOM   1682  HA  ASN A 107      -9.891   4.807   2.231  1.00 97.14           H  
ATOM   1683  C   ASN A 107     -11.565   6.068   1.851  1.00 97.14           C  
ATOM   1684  CB  ASN A 107      -9.662   6.497   3.510  1.00 97.14           C  
ATOM   1685  HB2 ASN A 107      -8.605   6.306   3.692  1.00 97.14           H  
ATOM   1686  HB3 ASN A 107      -9.826   7.574   3.465  1.00 97.14           H  
ATOM   1687  O   ASN A 107     -12.106   7.159   2.008  1.00 97.14           O  
ATOM   1688  CG  ASN A 107     -10.451   5.940   4.674  1.00 97.14           C  
ATOM   1689  ND2 ASN A 107     -10.340   6.538   5.832  1.00 97.14           N  
ATOM   1690 HD21 ASN A 107      -9.673   7.288   5.945  1.00 97.14           H  
ATOM   1691 HD22 ASN A 107     -10.848   6.158   6.618  1.00 97.14           H  
ATOM   1692  OD1 ASN A 107     -11.149   4.945   4.567  1.00 97.14           O  
ATOM   1693  N   ASP A 108     -12.229   4.991   1.437  1.00 95.95           N  
ATOM   1694  H   ASP A 108     -11.745   4.106   1.412  1.00 95.95           H  
ATOM   1695  CA  ASP A 108     -13.677   4.964   1.198  1.00 95.95           C  
ATOM   1696  HA  ASP A 108     -14.031   5.984   1.049  1.00 95.95           H  
ATOM   1697  C   ASP A 108     -14.453   4.417   2.421  1.00 95.95           C  
ATOM   1698  CB  ASP A 108     -13.985   4.189  -0.098  1.00 95.95           C  
ATOM   1699  HB2 ASP A 108     -15.066   4.100  -0.208  1.00 95.95           H  
ATOM   1700  HB3 ASP A 108     -13.581   3.181  -0.005  1.00 95.95           H  
ATOM   1701  O   ASP A 108     -15.647   4.136   2.325  1.00 95.95           O  
ATOM   1702  CG  ASP A 108     -13.450   4.833  -1.390  1.00 95.95           C  
ATOM   1703  OD1 ASP A 108     -13.693   6.039  -1.654  1.00 95.95           O  
ATOM   1704  OD2 ASP A 108     -12.847   4.097  -2.202  1.00 95.95           O  
ATOM   1705  N   SER A 109     -13.799   4.252   3.578  1.00 93.46           N  
ATOM   1706  H   SER A 109     -12.826   4.519   3.613  1.00 93.46           H  
ATOM   1707  CA  SER A 109     -14.453   3.881   4.840  1.00 93.46           C  
ATOM   1708  HA  SER A 109     -15.287   3.220   4.603  1.00 93.46           H  
ATOM   1709  C   SER A 109     -15.033   5.092   5.582  1.00 93.46           C  
ATOM   1710  CB  SER A 109     -13.501   3.090   5.745  1.00 93.46           C  
ATOM   1711  HB2 SER A 109     -12.920   2.383   5.152  1.00 93.46           H  
ATOM   1712  HB3 SER A 109     -14.091   2.537   6.476  1.00 93.46           H  
ATOM   1713  O   SER A 109     -14.747   6.247   5.270  1.00 93.46           O  
ATOM   1714  OG  SER A 109     -12.629   3.919   6.460  1.00 93.46           O  
ATOM   1715  HG  SER A 109     -12.035   4.323   5.823  1.00 93.46           H  
ATOM   1716  N   SER A 110     -15.834   4.830   6.617  1.00 92.46           N  
ATOM   1717  H   SER A 110     -16.061   3.869   6.829  1.00 92.46           H  
ATOM   1718  CA  SER A 110     -16.417   5.863   7.483  1.00 92.46           C  
ATOM   1719  HA  SER A 110     -16.654   6.735   6.874  1.00 92.46           H  
ATOM   1720  C   SER A 110     -15.495   6.345   8.608  1.00 92.46           C  
ATOM   1721  CB  SER A 110     -17.724   5.336   8.077  1.00 92.46           C  
ATOM   1722  HB2 SER A 110     -18.417   5.114   7.266  1.00 92.46           H  
ATOM   1723  HB3 SER A 110     -18.174   6.094   8.718  1.00 92.46           H  
ATOM   1724  O   SER A 110     -15.877   7.238   9.362  1.00 92.46           O  
ATOM   1725  OG  SER A 110     -17.493   4.153   8.820  1.00 92.46           O  
ATOM   1726  HG  SER A 110     -17.005   4.368   9.618  1.00 92.46           H  
ATOM   1727  N   THR A 111     -14.311   5.753   8.771  1.00 92.05           N  
ATOM   1728  H   THR A 111     -14.014   5.063   8.095  1.00 92.05           H  
ATOM   1729  CA  THR A 111     -13.365   6.077   9.849  1.00 92.05           C  
ATOM   1730  HA  THR A 111     -13.737   6.940  10.402  1.00 92.05           H  
ATOM   1731  C   THR A 111     -11.993   6.422   9.282  1.00 92.05           C  
ATOM   1732  CB  THR A 111     -13.213   4.920  10.846  1.00 92.05           C  
ATOM   1733  HB  THR A 111     -12.404   5.150  11.540  1.00 92.05           H  
ATOM   1734  O   THR A 111     -11.608   5.856   8.261  1.00 92.05           O  
ATOM   1735  CG2 THR A 111     -14.495   4.699  11.648  1.00 92.05           C  
ATOM   1736 HG21 THR A 111     -15.304   4.390  10.985  1.00 92.05           H  
ATOM   1737 HG22 THR A 111     -14.773   5.617  12.164  1.00 92.05           H  
ATOM   1738 HG23 THR A 111     -14.323   3.913  12.383  1.00 92.05           H  
ATOM   1739  OG1 THR A 111     -12.918   3.717  10.175  1.00 92.05           O  
ATOM   1740  HG1 THR A 111     -12.190   3.878   9.571  1.00 92.05           H  
ATOM   1741  N   PRO A 112     -11.216   7.312   9.919  1.00 95.53           N  
ATOM   1742  CA  PRO A 112      -9.824   7.508   9.537  1.00 95.53           C  
ATOM   1743  HA  PRO A 112      -9.791   7.916   8.527  1.00 95.53           H  
ATOM   1744  C   PRO A 112      -9.044   6.191   9.582  1.00 95.53           C  
ATOM   1745  CB  PRO A 112      -9.254   8.535  10.518  1.00 95.53           C  
ATOM   1746  HB2 PRO A 112      -8.770   8.030  11.354  1.00 95.53           H  
ATOM   1747  HB3 PRO A 112      -8.555   9.213  10.028  1.00 95.53           H  
ATOM   1748  O   PRO A 112      -9.294   5.343  10.443  1.00 95.53           O  
ATOM   1749  CG  PRO A 112     -10.494   9.271  11.023  1.00 95.53           C  
ATOM   1750  HG2 PRO A 112     -10.339   9.689  12.017  1.00 95.53           H  
ATOM   1751  HG3 PRO A 112     -10.764  10.057  10.317  1.00 95.53           H  
ATOM   1752  CD  PRO A 112     -11.568   8.186  11.025  1.00 95.53           C  
ATOM   1753  HD2 PRO A 112     -11.529   7.625  11.958  1.00 95.53           H  
ATOM   1754  HD3 PRO A 112     -12.550   8.641  10.888  1.00 95.53           H  
ATOM   1755  N   VAL A 113      -8.095   6.044   8.664  1.00 96.75           N  
ATOM   1756  H   VAL A 113      -7.955   6.780   7.987  1.00 96.75           H  
ATOM   1757  CA  VAL A 113      -7.149   4.924   8.644  1.00 96.75           C  
ATOM   1758  HA  VAL A 113      -7.321   4.290   9.514  1.00 96.75           H  
ATOM   1759  C   VAL A 113      -5.730   5.450   8.760  1.00 96.75           C  
ATOM   1760  CB  VAL A 113      -7.314   4.037   7.399  1.00 96.75           C  
ATOM   1761  HB  VAL A 113      -6.613   3.206   7.480  1.00 96.75           H  
ATOM   1762  O   VAL A 113      -5.422   6.531   8.257  1.00 96.75           O  
ATOM   1763  CG1 VAL A 113      -8.732   3.457   7.359  1.00 96.75           C  
ATOM   1764 HG11 VAL A 113      -8.983   3.035   8.332  1.00 96.75           H  
ATOM   1765 HG12 VAL A 113      -8.784   2.665   6.611  1.00 96.75           H  
ATOM   1766 HG13 VAL A 113      -9.460   4.230   7.116  1.00 96.75           H  
ATOM   1767  CG2 VAL A 113      -7.012   4.789   6.096  1.00 96.75           C  
ATOM   1768 HG21 VAL A 113      -7.044   4.103   5.250  1.00 96.75           H  
ATOM   1769 HG22 VAL A 113      -6.008   5.213   6.124  1.00 96.75           H  
ATOM   1770 HG23 VAL A 113      -7.737   5.589   5.947  1.00 96.75           H  
ATOM   1771  N   GLU A 114      -4.860   4.682   9.398  1.00 97.75           N  
ATOM   1772  H   GLU A 114      -5.173   3.792   9.759  1.00 97.75           H  
ATOM   1773  CA  GLU A 114      -3.427   4.942   9.425  1.00 97.75           C  
ATOM   1774  HA  GLU A 114      -3.240   5.949   9.053  1.00 97.75           H  
ATOM   1775  C   GLU A 114      -2.721   3.965   8.484  1.00 97.75           C  
ATOM   1776  CB  GLU A 114      -2.910   4.903  10.870  1.00 97.75           C  
ATOM   1777  HB2 GLU A 114      -3.024   3.902  11.287  1.00 97.75           H  
ATOM   1778  HB3 GLU A 114      -3.507   5.598  11.462  1.00 97.75           H  
ATOM   1779  O   GLU A 114      -2.942   2.756   8.534  1.00 97.75           O  
ATOM   1780  CG  GLU A 114      -1.441   5.332  10.941  1.00 97.75           C  
ATOM   1781  HG2 GLU A 114      -0.810   4.516  10.589  1.00 97.75           H  
ATOM   1782  HG3 GLU A 114      -1.288   6.173  10.265  1.00 97.75           H  
ATOM   1783  CD  GLU A 114      -1.030   5.765  12.356  1.00 97.75           C  
ATOM   1784  OE1 GLU A 114      -0.383   4.977  13.073  1.00 97.75           O  
ATOM   1785  OE2 GLU A 114      -1.275   6.949  12.681  1.00 97.75           O  
ATOM   1786  N   VAL A 115      -1.892   4.492   7.585  1.00 98.05           N  
ATOM   1787  H   VAL A 115      -1.796   5.497   7.559  1.00 98.05           H  
ATOM   1788  CA  VAL A 115      -1.111   3.701   6.637  1.00 98.05           C  
ATOM   1789  HA  VAL A 115      -1.332   2.646   6.800  1.00 98.05           H  
ATOM   1790  C   VAL A 115       0.369   3.921   6.910  1.00 98.05           C  
ATOM   1791  CB  VAL A 115      -1.476   4.004   5.173  1.00 98.05           C  
ATOM   1792  HB  VAL A 115      -1.173   5.021   4.924  1.00 98.05           H  
ATOM   1793  O   VAL A 115       0.901   5.017   6.718  1.00 98.05           O  
ATOM   1794  CG1 VAL A 115      -0.747   3.024   4.240  1.00 98.05           C  
ATOM   1795 HG11 VAL A 115      -1.033   3.216   3.206  1.00 98.05           H  
ATOM   1796 HG12 VAL A 115      -1.011   1.998   4.499  1.00 98.05           H  
ATOM   1797 HG13 VAL A 115       0.331   3.150   4.329  1.00 98.05           H  
ATOM   1798  CG2 VAL A 115      -2.985   3.868   4.920  1.00 98.05           C  
ATOM   1799 HG21 VAL A 115      -3.206   3.988   3.859  1.00 98.05           H  
ATOM   1800 HG22 VAL A 115      -3.523   4.639   5.471  1.00 98.05           H  
ATOM   1801 HG23 VAL A 115      -3.332   2.890   5.254  1.00 98.05           H  
ATOM   1802  N   HIS A 116       1.054   2.857   7.318  1.00 98.13           N  
ATOM   1803  H   HIS A 116       0.533   2.012   7.503  1.00 98.13           H  
ATOM   1804  CA  HIS A 116       2.506   2.817   7.420  1.00 98.13           C  
ATOM   1805  HA  HIS A 116       2.878   3.830   7.568  1.00 98.13           H  
ATOM   1806  C   HIS A 116       3.092   2.251   6.135  1.00 98.13           C  
ATOM   1807  CB  HIS A 116       2.963   1.984   8.613  1.00 98.13           C  
ATOM   1808  HB2 HIS A 116       4.037   2.119   8.743  1.00 98.13           H  
ATOM   1809  HB3 HIS A 116       2.787   0.928   8.408  1.00 98.13           H  
ATOM   1810  O   HIS A 116       2.836   1.103   5.771  1.00 98.13           O  
ATOM   1811  CG  HIS A 116       2.277   2.349   9.891  1.00 98.13           C  
ATOM   1812  CD2 HIS A 116       1.239   1.674  10.470  1.00 98.13           C  
ATOM   1813  HD2 HIS A 116       0.747   0.789  10.095  1.00 98.13           H  
ATOM   1814  ND1 HIS A 116       2.571   3.431  10.689  1.00 98.13           N  
ATOM   1815  HD1 HIS A 116       3.171   4.209  10.455  1.00 98.13           H  
ATOM   1816  CE1 HIS A 116       1.739   3.390  11.744  1.00 98.13           C  
ATOM   1817  HE1 HIS A 116       1.692   4.116  12.543  1.00 98.13           H  
ATOM   1818  NE2 HIS A 116       0.936   2.325  11.655  1.00 98.13           N  
ATOM   1819  N   ILE A 117       3.916   3.046   5.469  1.00 97.99           N  
ATOM   1820  H   ILE A 117       4.083   3.968   5.847  1.00 97.99           H  
ATOM   1821  CA  ILE A 117       4.593   2.691   4.231  1.00 97.99           C  
ATOM   1822  HA  ILE A 117       4.207   1.739   3.869  1.00 97.99           H  
ATOM   1823  C   ILE A 117       6.080   2.546   4.537  1.00 97.99           C  
ATOM   1824  CB  ILE A 117       4.346   3.750   3.138  1.00 97.99           C  
ATOM   1825  HB  ILE A 117       4.911   4.644   3.404  1.00 97.99           H  
ATOM   1826  O   ILE A 117       6.695   3.457   5.095  1.00 97.99           O  
ATOM   1827  CG1 ILE A 117       2.862   4.161   2.998  1.00 97.99           C  
ATOM   1828 HG12 ILE A 117       2.456   4.437   3.971  1.00 97.99           H  
ATOM   1829 HG13 ILE A 117       2.278   3.328   2.607  1.00 97.99           H  
ATOM   1830  CG2 ILE A 117       4.889   3.194   1.810  1.00 97.99           C  
ATOM   1831 HG21 ILE A 117       4.755   3.908   0.997  1.00 97.99           H  
ATOM   1832 HG22 ILE A 117       5.957   2.992   1.897  1.00 97.99           H  
ATOM   1833 HG23 ILE A 117       4.379   2.264   1.557  1.00 97.99           H  
ATOM   1834  CD1 ILE A 117       2.679   5.385   2.096  1.00 97.99           C  
ATOM   1835 HD11 ILE A 117       1.635   5.698   2.112  1.00 97.99           H  
ATOM   1836 HD12 ILE A 117       2.951   5.159   1.065  1.00 97.99           H  
ATOM   1837 HD13 ILE A 117       3.295   6.207   2.461  1.00 97.99           H  
ATOM   1838  N   LYS A 118       6.673   1.419   4.148  1.00 97.15           N  
ATOM   1839  H   LYS A 118       6.095   0.712   3.717  1.00 97.15           H  
ATOM   1840  CA  LYS A 118       8.119   1.199   4.200  1.00 97.15           C  
ATOM   1841  HA  LYS A 118       8.605   2.123   4.513  1.00 97.15           H  
ATOM   1842  C   LYS A 118       8.646   0.863   2.812  1.00 97.15           C  
ATOM   1843  CB  LYS A 118       8.446   0.123   5.239  1.00 97.15           C  
ATOM   1844  HB2 LYS A 118       8.081   0.443   6.215  1.00 97.15           H  
ATOM   1845  HB3 LYS A 118       7.934  -0.800   4.967  1.00 97.15           H  
ATOM   1846  O   LYS A 118       8.109  -0.015   2.139  1.00 97.15           O  
ATOM   1847  CG  LYS A 118       9.957  -0.134   5.322  1.00 97.15           C  
ATOM   1848  HG2 LYS A 118      10.458   0.746   5.725  1.00 97.15           H  
ATOM   1849  HG3 LYS A 118      10.355  -0.338   4.328  1.00 97.15           H  
ATOM   1850  CD  LYS A 118      10.259  -1.351   6.192  1.00 97.15           C  
ATOM   1851  HD2 LYS A 118       9.933  -1.176   7.217  1.00 97.15           H  
ATOM   1852  HD3 LYS A 118       9.728  -2.210   5.781  1.00 97.15           H  
ATOM   1853  CE  LYS A 118      11.767  -1.604   6.131  1.00 97.15           C  
ATOM   1854  HE2 LYS A 118      12.077  -1.544   5.088  1.00 97.15           H  
ATOM   1855  HE3 LYS A 118      12.296  -0.809   6.657  1.00 97.15           H  
ATOM   1856  NZ  LYS A 118      12.111  -2.938   6.671  1.00 97.15           N  
ATOM   1857  HZ1 LYS A 118      11.621  -3.639   6.134  1.00 97.15           H  
ATOM   1858  HZ2 LYS A 118      11.843  -3.028   7.641  1.00 97.15           H  
ATOM   1859  HZ3 LYS A 118      13.102  -3.096   6.562  1.00 97.15           H  
ATOM   1860  N   VAL A 119       9.718   1.544   2.419  1.00 94.08           N  
ATOM   1861  H   VAL A 119      10.092   2.238   3.051  1.00 94.08           H  
ATOM   1862  CA  VAL A 119      10.350   1.439   1.100  1.00 94.08           C  
ATOM   1863  HA  VAL A 119      10.077   0.496   0.627  1.00 94.08           H  
ATOM   1864  C   VAL A 119      11.859   1.493   1.288  1.00 94.08           C  
ATOM   1865  CB  VAL A 119       9.901   2.594   0.195  1.00 94.08           C  
ATOM   1866  HB  VAL A 119      10.285   3.536   0.584  1.00 94.08           H  
ATOM   1867  O   VAL A 119      12.408   2.532   1.655  1.00 94.08           O  
ATOM   1868  CG1 VAL A 119      10.429   2.395  -1.222  1.00 94.08           C  
ATOM   1869 HG11 VAL A 119      10.045   1.465  -1.641  1.00 94.08           H  
ATOM   1870 HG12 VAL A 119      10.103   3.235  -1.835  1.00 94.08           H  
ATOM   1871 HG13 VAL A 119      11.519   2.378  -1.226  1.00 94.08           H  
ATOM   1872  CG2 VAL A 119       8.380   2.702   0.143  1.00 94.08           C  
ATOM   1873 HG21 VAL A 119       7.986   2.893   1.141  1.00 94.08           H  
ATOM   1874 HG22 VAL A 119       8.117   3.584  -0.442  1.00 94.08           H  
ATOM   1875 HG23 VAL A 119       7.942   1.792  -0.266  1.00 94.08           H  
ATOM   1876  N   GLY A 120      12.537   0.360   1.102  1.00 91.08           N  
ATOM   1877  H   GLY A 120      12.052  -0.449   0.741  1.00 91.08           H  
ATOM   1878  CA  GLY A 120      13.928   0.215   1.531  1.00 91.08           C  
ATOM   1879  HA2 GLY A 120      14.255  -0.814   1.386  1.00 91.08           H  
ATOM   1880  HA3 GLY A 120      14.560   0.867   0.928  1.00 91.08           H  
ATOM   1881  C   GLY A 120      14.083   0.573   3.017  1.00 91.08           C  
ATOM   1882  O   GLY A 120      13.477  -0.067   3.884  1.00 91.08           O  
ATOM   1883  N   ASP A 121      14.860   1.621   3.290  1.00 91.40           N  
ATOM   1884  H   ASP A 121      15.317   2.089   2.520  1.00 91.40           H  
ATOM   1885  CA  ASP A 121      15.111   2.144   4.639  1.00 91.40           C  
ATOM   1886  HA  ASP A 121      14.974   1.339   5.362  1.00 91.40           H  
ATOM   1887  C   ASP A 121      14.164   3.286   5.045  1.00 91.40           C  
ATOM   1888  CB  ASP A 121      16.572   2.605   4.737  1.00 91.40           C  
ATOM   1889  HB2 ASP A 121      16.727   3.436   4.049  1.00 91.40           H  
ATOM   1890  HB3 ASP A 121      16.768   2.961   5.748  1.00 91.40           H  
ATOM   1891  O   ASP A 121      14.093   3.640   6.224  1.00 91.40           O  
ATOM   1892  CG  ASP A 121      17.555   1.479   4.418  1.00 91.40           C  
ATOM   1893  OD1 ASP A 121      17.371   0.374   4.978  1.00 91.40           O  
ATOM   1894  OD2 ASP A 121      18.459   1.738   3.589  1.00 91.40           O  
ATOM   1895  N   GLU A 122      13.419   3.866   4.099  1.00 95.66           N  
ATOM   1896  H   GLU A 122      13.393   3.459   3.174  1.00 95.66           H  
ATOM   1897  CA  GLU A 122      12.498   4.966   4.378  1.00 95.66           C  
ATOM   1898  HA  GLU A 122      12.961   5.584   5.148  1.00 95.66           H  
ATOM   1899  C   GLU A 122      11.172   4.439   4.939  1.00 95.66           C  
ATOM   1900  CB  GLU A 122      12.307   5.866   3.143  1.00 95.66           C  
ATOM   1901  HB2 GLU A 122      11.714   5.343   2.393  1.00 95.66           H  
ATOM   1902  HB3 GLU A 122      13.290   6.087   2.727  1.00 95.66           H  
ATOM   1903  O   GLU A 122      10.635   3.420   4.494  1.00 95.66           O  
ATOM   1904  CG  GLU A 122      11.620   7.194   3.525  1.00 95.66           C  
ATOM   1905  HG2 GLU A 122      12.171   7.641   4.353  1.00 95.66           H  
ATOM   1906  HG3 GLU A 122      10.613   6.980   3.885  1.00 95.66           H  
ATOM   1907  CD  GLU A 122      11.526   8.229   2.390  1.00 95.66           C  
ATOM   1908  OE1 GLU A 122      10.802   9.238   2.604  1.00 95.66           O  
ATOM   1909  OE2 GLU A 122      12.176   8.038   1.343  1.00 95.66           O  
ATOM   1910  N   LYS A 123      10.634   5.155   5.931  1.00 97.08           N  
ATOM   1911  H   LYS A 123      11.109   6.001   6.211  1.00 97.08           H  
ATOM   1912  CA  LYS A 123       9.325   4.893   6.532  1.00 97.08           C  
ATOM   1913  HA  LYS A 123       8.798   4.153   5.929  1.00 97.08           H  
ATOM   1914  C   LYS A 123       8.498   6.171   6.536  1.00 97.08           C  
ATOM   1915  CB  LYS A 123       9.472   4.347   7.958  1.00 97.08           C  
ATOM   1916  HB2 LYS A 123       8.476   4.226   8.384  1.00 97.08           H  
ATOM   1917  HB3 LYS A 123      10.014   5.077   8.560  1.00 97.08           H  
ATOM   1918  O   LYS A 123       9.000   7.230   6.911  1.00 97.08           O  
ATOM   1919  CG  LYS A 123      10.200   2.998   8.015  1.00 97.08           C  
ATOM   1920  HG2 LYS A 123      11.203   3.100   7.599  1.00 97.08           H  
ATOM   1921  HG3 LYS A 123       9.643   2.260   7.438  1.00 97.08           H  
ATOM   1922  CD  LYS A 123      10.307   2.540   9.472  1.00 97.08           C  
ATOM   1923  HD2 LYS A 123       9.305   2.372   9.867  1.00 97.08           H  
ATOM   1924  HD3 LYS A 123      10.791   3.326  10.051  1.00 97.08           H  
ATOM   1925  CE  LYS A 123      11.131   1.256   9.572  1.00 97.08           C  
ATOM   1926  HE2 LYS A 123      12.101   1.439   9.110  1.00 97.08           H  
ATOM   1927  HE3 LYS A 123      10.624   0.474   9.006  1.00 97.08           H  
ATOM   1928  NZ  LYS A 123      11.300   0.856  10.992  1.00 97.08           N  
ATOM   1929  HZ1 LYS A 123      10.400   0.692  11.419  1.00 97.08           H  
ATOM   1930  HZ2 LYS A 123      11.867   0.024  11.073  1.00 97.08           H  
ATOM   1931  HZ3 LYS A 123      11.754   1.601  11.502  1.00 97.08           H  
ATOM   1932  N   ARG A 124       7.224   6.063   6.172  1.00 97.83           N  
ATOM   1933  H   ARG A 124       6.900   5.154   5.873  1.00 97.83           H  
ATOM   1934  CA  ARG A 124       6.230   7.140   6.254  1.00 97.83           C  
ATOM   1935  HA  ARG A 124       6.615   7.950   6.875  1.00 97.83           H  
ATOM   1936  C   ARG A 124       4.975   6.605   6.927  1.00 97.83           C  
ATOM   1937  CB  ARG A 124       5.909   7.680   4.848  1.00 97.83           C  
ATOM   1938  HB2 ARG A 124       5.098   8.405   4.920  1.00 97.83           H  
ATOM   1939  HB3 ARG A 124       5.550   6.854   4.234  1.00 97.83           H  
ATOM   1940  O   ARG A 124       4.558   5.491   6.633  1.00 97.83           O  
ATOM   1941  CG  ARG A 124       7.095   8.339   4.124  1.00 97.83           C  
ATOM   1942  HG2 ARG A 124       7.953   7.667   4.117  1.00 97.83           H  
ATOM   1943  HG3 ARG A 124       6.805   8.521   3.089  1.00 97.83           H  
ATOM   1944  CD  ARG A 124       7.495   9.677   4.750  1.00 97.83           C  
ATOM   1945  HD2 ARG A 124       6.629  10.339   4.741  1.00 97.83           H  
ATOM   1946  HD3 ARG A 124       7.815   9.513   5.779  1.00 97.83           H  
ATOM   1947  NE  ARG A 124       8.602  10.282   3.996  1.00 97.83           N  
ATOM   1948  HE  ARG A 124       9.200   9.666   3.464  1.00 97.83           H  
ATOM   1949  NH1 ARG A 124       8.342  12.484   4.602  1.00 97.83           N  
ATOM   1950 HH11 ARG A 124       7.535  12.226   5.152  1.00 97.83           H  
ATOM   1951 HH12 ARG A 124       8.637  13.446   4.507  1.00 97.83           H  
ATOM   1952  NH2 ARG A 124       9.985  11.843   3.202  1.00 97.83           N  
ATOM   1953 HH21 ARG A 124      10.439  11.057   2.759  1.00 97.83           H  
ATOM   1954 HH22 ARG A 124      10.321  12.785   3.063  1.00 97.83           H  
ATOM   1955  CZ  ARG A 124       8.963  11.543   3.942  1.00 97.83           C  
ATOM   1956  N   THR A 125       4.376   7.405   7.797  1.00 98.02           N  
ATOM   1957  H   THR A 125       4.759   8.324   7.963  1.00 98.02           H  
ATOM   1958  CA  THR A 125       3.044   7.147   8.352  1.00 98.02           C  
ATOM   1959  HA  THR A 125       2.663   6.188   8.001  1.00 98.02           H  
ATOM   1960  C   THR A 125       2.123   8.247   7.857  1.00 98.02           C  
ATOM   1961  CB  THR A 125       3.057   7.108   9.885  1.00 98.02           C  
ATOM   1962  HB  THR A 125       3.396   8.069  10.271  1.00 98.02           H  
ATOM   1963  O   THR A 125       2.497   9.420   7.906  1.00 98.02           O  
ATOM   1964  CG2 THR A 125       1.682   6.798  10.465  1.00 98.02           C  
ATOM   1965 HG21 THR A 125       1.743   6.657  11.544  1.00 98.02           H  
ATOM   1966 HG22 THR A 125       1.275   5.894  10.011  1.00 98.02           H  
ATOM   1967 HG23 THR A 125       0.995   7.624  10.281  1.00 98.02           H  
ATOM   1968  OG1 THR A 125       3.924   6.098  10.360  1.00 98.02           O  
ATOM   1969  HG1 THR A 125       3.828   6.125  11.315  1.00 98.02           H  
ATOM   1970  N   VAL A 126       0.949   7.871   7.360  1.00 97.64           N  
ATOM   1971  H   VAL A 126       0.732   6.886   7.314  1.00 97.64           H  
ATOM   1972  CA  VAL A 126      -0.057   8.799   6.843  1.00 97.64           C  
ATOM   1973  HA  VAL A 126       0.181   9.816   7.155  1.00 97.64           H  
ATOM   1974  C   VAL A 126      -1.413   8.432   7.419  1.00 97.64           C  
ATOM   1975  CB  VAL A 126      -0.095   8.764   5.305  1.00 97.64           C  
ATOM   1976  HB  VAL A 126      -0.334   7.755   4.969  1.00 97.64           H  
ATOM   1977  O   VAL A 126      -1.841   7.287   7.305  1.00 97.64           O  
ATOM   1978  CG1 VAL A 126      -1.141   9.723   4.732  1.00 97.64           C  
ATOM   1979 HG11 VAL A 126      -2.138   9.459   5.084  1.00 97.64           H  
ATOM   1980 HG12 VAL A 126      -1.151   9.629   3.646  1.00 97.64           H  
ATOM   1981 HG13 VAL A 126      -0.920  10.752   5.016  1.00 97.64           H  
ATOM   1982  CG2 VAL A 126       1.266   9.160   4.721  1.00 97.64           C  
ATOM   1983 HG21 VAL A 126       1.150   9.346   3.653  1.00 97.64           H  
ATOM   1984 HG22 VAL A 126       1.986   8.356   4.872  1.00 97.64           H  
ATOM   1985 HG23 VAL A 126       1.624  10.073   5.197  1.00 97.64           H  
ATOM   1986  N   THR A 127      -2.103   9.408   7.997  1.00 97.96           N  
ATOM   1987  H   THR A 127      -1.690  10.325   8.088  1.00 97.96           H  
ATOM   1988  CA  THR A 127      -3.528   9.287   8.308  1.00 97.96           C  
ATOM   1989  HA  THR A 127      -3.758   8.252   8.561  1.00 97.96           H  
ATOM   1990  C   THR A 127      -4.329   9.699   7.077  1.00 97.96           C  
ATOM   1991  CB  THR A 127      -3.916  10.164   9.504  1.00 97.96           C  
ATOM   1992  HB  THR A 127      -3.883  11.211   9.201  1.00 97.96           H  
ATOM   1993  O   THR A 127      -4.074  10.764   6.521  1.00 97.96           O  
ATOM   1994  CG2 THR A 127      -5.318   9.849  10.022  1.00 97.96           C  
ATOM   1995 HG21 THR A 127      -5.367   8.812  10.356  1.00 97.96           H  
ATOM   1996 HG22 THR A 127      -6.059  10.013   9.240  1.00 97.96           H  
ATOM   1997 HG23 THR A 127      -5.548  10.506  10.860  1.00 97.96           H  
ATOM   1998  OG1 THR A 127      -3.012   9.985  10.574  1.00 97.96           O  
ATOM   1999  HG1 THR A 127      -3.049   9.076  10.881  1.00 97.96           H  
ATOM   2000  N   VAL A 128      -5.285   8.874   6.654  1.00 98.07           N  
ATOM   2001  H   VAL A 128      -5.421   8.008   7.155  1.00 98.07           H  
ATOM   2002  CA  VAL A 128      -6.191   9.168   5.534  1.00 98.07           C  
ATOM   2003  HA  VAL A 128      -5.950  10.148   5.121  1.00 98.07           H  
ATOM   2004  C   VAL A 128      -7.613   9.223   6.078  1.00 98.07           C  
ATOM   2005  CB  VAL A 128      -6.054   8.138   4.396  1.00 98.07           C  
ATOM   2006  HB  VAL A 128      -6.476   7.185   4.717  1.00 98.07           H  
ATOM   2007  O   VAL A 128      -8.152   8.218   6.552  1.00 98.07           O  
ATOM   2008  CG1 VAL A 128      -6.805   8.604   3.144  1.00 98.07           C  
ATOM   2009 HG11 VAL A 128      -6.378   9.537   2.774  1.00 98.07           H  
ATOM   2010 HG12 VAL A 128      -7.857   8.779   3.372  1.00 98.07           H  
ATOM   2011 HG13 VAL A 128      -6.739   7.850   2.360  1.00 98.07           H  
ATOM   2012  CG2 VAL A 128      -4.594   7.893   3.995  1.00 98.07           C  
ATOM   2013 HG21 VAL A 128      -4.129   8.833   3.700  1.00 98.07           H  
ATOM   2014 HG22 VAL A 128      -4.563   7.193   3.160  1.00 98.07           H  
ATOM   2015 HG23 VAL A 128      -4.040   7.456   4.826  1.00 98.07           H  
ATOM   2016  N   ASN A 129      -8.225  10.403   6.055  1.00 97.41           N  
ATOM   2017  H   ASN A 129      -7.756  11.185   5.622  1.00 97.41           H  
ATOM   2018  CA  ASN A 129      -9.578  10.614   6.562  1.00 97.41           C  
ATOM   2019  HA  ASN A 129      -9.658  10.103   7.521  1.00 97.41           H  
ATOM   2020  C   ASN A 129     -10.640  10.026   5.612  1.00 97.41           C  
ATOM   2021  CB  ASN A 129      -9.793  12.115   6.804  1.00 97.41           C  
ATOM   2022  HB2 ASN A 129     -10.817  12.307   7.126  1.00 97.41           H  
ATOM   2023  HB3 ASN A 129      -9.631  12.662   5.875  1.00 97.41           H  
ATOM   2024  O   ASN A 129     -10.349   9.774   4.443  1.00 97.41           O  
ATOM   2025  CG  ASN A 129      -8.869  12.645   7.879  1.00 97.41           C  
ATOM   2026  ND2 ASN A 129      -7.908  13.454   7.512  1.00 97.41           N  
ATOM   2027 HD21 ASN A 129      -7.668  13.470   6.531  1.00 97.41           H  
ATOM   2028 HD22 ASN A 129      -7.228  13.727   8.208  1.00 97.41           H  
ATOM   2029  OD1 ASN A 129      -8.999  12.315   9.048  1.00 97.41           O  
ATOM   2030  N   PRO A 130     -11.883   9.809   6.080  1.00 96.82           N  
ATOM   2031  CA  PRO A 130     -12.986   9.374   5.223  1.00 96.82           C  
ATOM   2032  HA  PRO A 130     -12.811   8.342   4.918  1.00 96.82           H  
ATOM   2033  C   PRO A 130     -13.156  10.261   3.982  1.00 96.82           C  
ATOM   2034  CB  PRO A 130     -14.229   9.431   6.118  1.00 96.82           C  
ATOM   2035  HB2 PRO A 130     -14.654  10.435   6.119  1.00 96.82           H  
ATOM   2036  HB3 PRO A 130     -14.986   8.705   5.822  1.00 96.82           H  
ATOM   2037  O   PRO A 130     -13.295  11.479   4.099  1.00 96.82           O  
ATOM   2038  CG  PRO A 130     -13.651   9.132   7.496  1.00 96.82           C  
ATOM   2039  HG2 PRO A 130     -13.452   8.063   7.573  1.00 96.82           H  
ATOM   2040  HG3 PRO A 130     -14.302   9.474   8.300  1.00 96.82           H  
ATOM   2041  CD  PRO A 130     -12.330   9.893   7.464  1.00 96.82           C  
ATOM   2042  HD2 PRO A 130     -11.617   9.430   8.147  1.00 96.82           H  
ATOM   2043  HD3 PRO A 130     -12.501  10.935   7.734  1.00 96.82           H  
ATOM   2044  N   GLY A 131     -13.156   9.651   2.797  1.00 96.56           N  
ATOM   2045  H   GLY A 131     -12.958   8.661   2.768  1.00 96.56           H  
ATOM   2046  CA  GLY A 131     -13.274  10.334   1.506  1.00 96.56           C  
ATOM   2047  HA2 GLY A 131     -14.082  11.064   1.562  1.00 96.56           H  
ATOM   2048  HA3 GLY A 131     -13.525   9.593   0.747  1.00 96.56           H  
ATOM   2049  C   GLY A 131     -12.011  11.066   1.037  1.00 96.56           C  
ATOM   2050  O   GLY A 131     -12.037  11.681  -0.028  1.00 96.56           O  
ATOM   2051  N   GLU A 132     -10.919  11.017   1.802  1.00 97.74           N  
ATOM   2052  H   GLU A 132     -10.941  10.472   2.652  1.00 97.74           H  
ATOM   2053  CA  GLU A 132      -9.649  11.648   1.449  1.00 97.74           C  
ATOM   2054  HA  GLU A 132      -9.870  12.580   0.929  1.00 97.74           H  
ATOM   2055  C   GLU A 132      -8.827  10.766   0.497  1.00 97.74           C  
ATOM   2056  CB  GLU A 132      -8.876  12.010   2.730  1.00 97.74           C  
ATOM   2057  HB2 GLU A 132      -8.533  11.091   3.206  1.00 97.74           H  
ATOM   2058  HB3 GLU A 132      -9.557  12.524   3.408  1.00 97.74           H  
ATOM   2059  O   GLU A 132      -8.851   9.532   0.567  1.00 97.74           O  
ATOM   2060  CG  GLU A 132      -7.660  12.918   2.489  1.00 97.74           C  
ATOM   2061  HG2 GLU A 132      -6.939  12.389   1.866  1.00 97.74           H  
ATOM   2062  HG3 GLU A 132      -7.994  13.802   1.944  1.00 97.74           H  
ATOM   2063  CD  GLU A 132      -6.964  13.354   3.791  1.00 97.74           C  
ATOM   2064  OE1 GLU A 132      -6.184  14.327   3.733  1.00 97.74           O  
ATOM   2065  OE2 GLU A 132      -7.231  12.749   4.859  1.00 97.74           O  
ATOM   2066  N   GLU A 133      -8.068  11.424  -0.381  1.00 97.84           N  
ATOM   2067  H   GLU A 133      -8.062  12.433  -0.346  1.00 97.84           H  
ATOM   2068  CA  GLU A 133      -7.009  10.814  -1.179  1.00 97.84           C  
ATOM   2069  HA  GLU A 133      -6.926   9.768  -0.884  1.00 97.84           H  
ATOM   2070  C   GLU A 133      -5.680  11.516  -0.860  1.00 97.84           C  
ATOM   2071  CB  GLU A 133      -7.371  10.844  -2.677  1.00 97.84           C  
ATOM   2072  HB2 GLU A 133      -8.361  10.405  -2.799  1.00 97.84           H  
ATOM   2073  HB3 GLU A 133      -7.409  11.876  -3.026  1.00 97.84           H  
ATOM   2074  O   GLU A 133      -5.593  12.742  -0.919  1.00 97.84           O  
ATOM   2075  CG  GLU A 133      -6.379  10.049  -3.544  1.00 97.84           C  
ATOM   2076  HG2 GLU A 133      -6.278   9.044  -3.134  1.00 97.84           H  
ATOM   2077  HG3 GLU A 133      -5.400  10.525  -3.496  1.00 97.84           H  
ATOM   2078  CD  GLU A 133      -6.831   9.931  -5.013  1.00 97.84           C  
ATOM   2079  OE1 GLU A 133      -6.203  10.577  -5.885  1.00 97.84           O  
ATOM   2080  OE2 GLU A 133      -7.765   9.137  -5.297  1.00 97.84           O  
ATOM   2081  N   VAL A 134      -4.648  10.742  -0.519  1.00 97.95           N  
ATOM   2082  H   VAL A 134      -4.792   9.743  -0.524  1.00 97.95           H  
ATOM   2083  CA  VAL A 134      -3.305  11.239  -0.187  1.00 97.95           C  
ATOM   2084  HA  VAL A 134      -3.276  12.314  -0.370  1.00 97.95           H  
ATOM   2085  C   VAL A 134      -2.275  10.583  -1.098  1.00 97.95           C  
ATOM   2086  CB  VAL A 134      -2.948  11.014   1.298  1.00 97.95           C  
ATOM   2087  HB  VAL A 134      -2.925   9.945   1.510  1.00 97.95           H  
ATOM   2088  O   VAL A 134      -2.287   9.369  -1.287  1.00 97.95           O  
ATOM   2089  CG1 VAL A 134      -1.565  11.607   1.611  1.00 97.95           C  
ATOM   2090 HG11 VAL A 134      -0.780  11.003   1.157  1.00 97.95           H  
ATOM   2091 HG12 VAL A 134      -1.403  11.641   2.688  1.00 97.95           H  
ATOM   2092 HG13 VAL A 134      -1.505  12.628   1.233  1.00 97.95           H  
ATOM   2093  CG2 VAL A 134      -3.963  11.672   2.240  1.00 97.95           C  
ATOM   2094 HG21 VAL A 134      -4.036  12.740   2.038  1.00 97.95           H  
ATOM   2095 HG22 VAL A 134      -3.673  11.523   3.280  1.00 97.95           H  
ATOM   2096 HG23 VAL A 134      -4.946  11.222   2.098  1.00 97.95           H  
ATOM   2097  N   GLU A 135      -1.344  11.370  -1.635  1.00 97.81           N  
ATOM   2098  H   GLU A 135      -1.365  12.357  -1.421  1.00 97.81           H  
ATOM   2099  CA  GLU A 135      -0.205  10.871  -2.408  1.00 97.81           C  
ATOM   2100  HA  GLU A 135      -0.357   9.811  -2.612  1.00 97.81           H  
ATOM   2101  C   GLU A 135       1.096  11.004  -1.604  1.00 97.81           C  
ATOM   2102  CB  GLU A 135      -0.135  11.573  -3.777  1.00 97.81           C  
ATOM   2103  HB2 GLU A 135       0.112  12.626  -3.634  1.00 97.81           H  
ATOM   2104  HB3 GLU A 135      -1.113  11.510  -4.255  1.00 97.81           H  
ATOM   2105  O   GLU A 135       1.405  12.061  -1.054  1.00 97.81           O  
ATOM   2106  CG  GLU A 135       0.903  10.926  -4.710  1.00 97.81           C  
ATOM   2107  HG2 GLU A 135       1.888  10.990  -4.249  1.00 97.81           H  
ATOM   2108  HG3 GLU A 135       0.666   9.868  -4.824  1.00 97.81           H  
ATOM   2109  CD  GLU A 135       0.950  11.591  -6.097  1.00 97.81           C  
ATOM   2110  OE1 GLU A 135       1.850  12.430  -6.311  1.00 97.81           O  
ATOM   2111  OE2 GLU A 135       0.147  11.203  -6.985  1.00 97.81           O  
ATOM   2112  N   VAL A 136       1.885   9.931  -1.564  1.00 97.37           N  
ATOM   2113  H   VAL A 136       1.547   9.088  -2.007  1.00 97.37           H  
ATOM   2114  CA  VAL A 136       3.224   9.884  -0.969  1.00 97.37           C  
ATOM   2115  HA  VAL A 136       3.480  10.871  -0.584  1.00 97.37           H  
ATOM   2116  C   VAL A 136       4.216   9.504  -2.055  1.00 97.37           C  
ATOM   2117  CB  VAL A 136       3.301   8.880   0.195  1.00 97.37           C  
ATOM   2118  HB  VAL A 136       3.200   7.865  -0.191  1.00 97.37           H  
ATOM   2119  O   VAL A 136       4.047   8.487  -2.721  1.00 97.37           O  
ATOM   2120  CG1 VAL A 136       4.646   8.989   0.929  1.00 97.37           C  
ATOM   2121 HG11 VAL A 136       5.471   8.780   0.248  1.00 97.37           H  
ATOM   2122 HG12 VAL A 136       4.681   8.258   1.737  1.00 97.37           H  
ATOM   2123 HG13 VAL A 136       4.767   9.990   1.343  1.00 97.37           H  
ATOM   2124  CG2 VAL A 136       2.193   9.109   1.222  1.00 97.37           C  
ATOM   2125 HG21 VAL A 136       1.218   8.925   0.772  1.00 97.37           H  
ATOM   2126 HG22 VAL A 136       2.319   8.405   2.045  1.00 97.37           H  
ATOM   2127 HG23 VAL A 136       2.227  10.133   1.593  1.00 97.37           H  
ATOM   2128  N   THR A 137       5.268  10.298  -2.233  1.00 96.32           N  
ATOM   2129  H   THR A 137       5.391  11.092  -1.621  1.00 96.32           H  
ATOM   2130  CA  THR A 137       6.332  10.000  -3.201  1.00 96.32           C  
ATOM   2131  HA  THR A 137       6.038   9.154  -3.821  1.00 96.32           H  
ATOM   2132  C   THR A 137       7.615   9.617  -2.477  1.00 96.32           C  
ATOM   2133  CB  THR A 137       6.570  11.175  -4.156  1.00 96.32           C  
ATOM   2134  HB  THR A 137       6.856  12.060  -3.588  1.00 96.32           H  
ATOM   2135  O   THR A 137       8.037  10.308  -1.551  1.00 96.32           O  
ATOM   2136  CG2 THR A 137       7.642  10.877  -5.206  1.00 96.32           C  
ATOM   2137 HG21 THR A 137       7.675  11.689  -5.933  1.00 96.32           H  
ATOM   2138 HG22 THR A 137       7.411   9.944  -5.720  1.00 96.32           H  
ATOM   2139 HG23 THR A 137       8.622  10.795  -4.735  1.00 96.32           H  
ATOM   2140  OG1 THR A 137       5.399  11.452  -4.889  1.00 96.32           O  
ATOM   2141  HG1 THR A 137       4.668  11.606  -4.285  1.00 96.32           H  
ATOM   2142  N   PHE A 138       8.244   8.544  -2.943  1.00 94.85           N  
ATOM   2143  H   PHE A 138       7.814   8.039  -3.704  1.00 94.85           H  
ATOM   2144  CA  PHE A 138       9.583   8.113  -2.560  1.00 94.85           C  
ATOM   2145  HA  PHE A 138       9.954   8.723  -1.736  1.00 94.85           H  
ATOM   2146  C   PHE A 138      10.513   8.282  -3.757  1.00 94.85           C  
ATOM   2147  CB  PHE A 138       9.547   6.650  -2.104  1.00 94.85           C  
ATOM   2148  HB2 PHE A 138       9.175   6.030  -2.920  1.00 94.85           H  
ATOM   2149  HB3 PHE A 138      10.566   6.330  -1.887  1.00 94.85           H  
ATOM   2150  O   PHE A 138      10.105   8.008  -4.886  1.00 94.85           O  
ATOM   2151  CG  PHE A 138       8.691   6.413  -0.879  1.00 94.85           C  
ATOM   2152  CD1 PHE A 138       9.290   6.346   0.390  1.00 94.85           C  
ATOM   2153  HD1 PHE A 138      10.360   6.458   0.485  1.00 94.85           H  
ATOM   2154  CD2 PHE A 138       7.295   6.273  -1.004  1.00 94.85           C  
ATOM   2155  HD2 PHE A 138       6.830   6.335  -1.977  1.00 94.85           H  
ATOM   2156  CE1 PHE A 138       8.501   6.130   1.532  1.00 94.85           C  
ATOM   2157  HE1 PHE A 138       8.968   6.063   2.503  1.00 94.85           H  
ATOM   2158  CE2 PHE A 138       6.504   6.072   0.139  1.00 94.85           C  
ATOM   2159  HE2 PHE A 138       5.432   5.984   0.038  1.00 94.85           H  
ATOM   2160  CZ  PHE A 138       7.108   5.998   1.406  1.00 94.85           C  
ATOM   2161  HZ  PHE A 138       6.501   5.835   2.285  1.00 94.85           H  
ATOM   2162  N   SER A 139      11.757   8.684  -3.508  1.00 93.68           N  
ATOM   2163  H   SER A 139      12.036   8.848  -2.552  1.00 93.68           H  
ATOM   2164  CA  SER A 139      12.795   8.768  -4.538  1.00 93.68           C  
ATOM   2165  HA  SER A 139      12.414   8.357  -5.473  1.00 93.68           H  
ATOM   2166  C   SER A 139      14.013   7.958  -4.118  1.00 93.68           C  
ATOM   2167  CB  SER A 139      13.225  10.208  -4.820  1.00 93.68           C  
ATOM   2168  HB2 SER A 139      13.962  10.195  -5.623  1.00 93.68           H  
ATOM   2169  HB3 SER A 139      13.689  10.629  -3.928  1.00 93.68           H  
ATOM   2170  O   SER A 139      14.444   8.024  -2.966  1.00 93.68           O  
ATOM   2171  OG  SER A 139      12.142  11.031  -5.211  1.00 93.68           O  
ATOM   2172  HG  SER A 139      12.518  11.736  -5.743  1.00 93.68           H  
ATOM   2173  N   ALA A 140      14.595   7.216  -5.051  1.00 87.42           N  
ATOM   2174  H   ALA A 140      14.206   7.207  -5.983  1.00 87.42           H  
ATOM   2175  CA  ALA A 140      15.782   6.417  -4.809  1.00 87.42           C  
ATOM   2176  HA  ALA A 140      16.338   6.838  -3.971  1.00 87.42           H  
ATOM   2177  C   ALA A 140      16.694   6.418  -6.036  1.00 87.42           C  
ATOM   2178  CB  ALA A 140      15.353   4.992  -4.443  1.00 87.42           C  
ATOM   2179  HB1 ALA A 140      14.720   4.585  -5.231  1.00 87.42           H  
ATOM   2180  HB2 ALA A 140      16.233   4.354  -4.364  1.00 87.42           H  
ATOM   2181  HB3 ALA A 140      14.799   4.993  -3.504  1.00 87.42           H  
ATOM   2182  O   ALA A 140      16.282   6.022  -7.117  1.00 87.42           O  
ATOM   2183  N   ASN A 141      17.973   6.752  -5.834  1.00 86.10           N  
ATOM   2184  H   ASN A 141      18.223   7.198  -4.963  1.00 86.10           H  
ATOM   2185  CA  ASN A 141      18.996   6.631  -6.883  1.00 86.10           C  
ATOM   2186  HA  ASN A 141      18.694   7.220  -7.749  1.00 86.10           H  
ATOM   2187  C   ASN A 141      19.195   5.180  -7.361  1.00 86.10           C  
ATOM   2188  CB  ASN A 141      20.339   7.156  -6.342  1.00 86.10           C  
ATOM   2189  HB2 ASN A 141      21.100   7.011  -7.108  1.00 86.10           H  
ATOM   2190  HB3 ASN A 141      20.625   6.570  -5.468  1.00 86.10           H  
ATOM   2191  O   ASN A 141      19.740   4.956  -8.435  1.00 86.10           O  
ATOM   2192  CG  ASN A 141      20.337   8.628  -5.985  1.00 86.10           C  
ATOM   2193  ND2 ASN A 141      21.218   9.044  -5.107  1.00 86.10           N  
ATOM   2194 HD21 ASN A 141      21.202  10.040  -4.937  1.00 86.10           H  
ATOM   2195 HD22 ASN A 141      21.941   8.425  -4.768  1.00 86.10           H  
ATOM   2196  OD1 ASN A 141      19.558   9.429  -6.453  1.00 86.10           O  
ATOM   2197  N   ASP A 142      18.806   4.210  -6.531  1.00 84.26           N  
ATOM   2198  H   ASP A 142      18.262   4.484  -5.726  1.00 84.26           H  
ATOM   2199  CA  ASP A 142      18.817   2.786  -6.847  1.00 84.26           C  
ATOM   2200  HA  ASP A 142      19.297   2.615  -7.810  1.00 84.26           H  
ATOM   2201  C   ASP A 142      17.365   2.276  -6.895  1.00 84.26           C  
ATOM   2202  CB  ASP A 142      19.665   2.040  -5.808  1.00 84.26           C  
ATOM   2203  HB2 ASP A 142      20.694   2.394  -5.875  1.00 84.26           H  
ATOM   2204  HB3 ASP A 142      19.296   2.270  -4.808  1.00 84.26           H  
ATOM   2205  O   ASP A 142      16.745   2.129  -5.831  1.00 84.26           O  
ATOM   2206  CG  ASP A 142      19.653   0.521  -6.011  1.00 84.26           C  
ATOM   2207  OD1 ASP A 142      19.131   0.060  -7.051  1.00 84.26           O  
ATOM   2208  OD2 ASP A 142      20.141  -0.166  -5.089  1.00 84.26           O  
ATOM   2209  N   PRO A 143      16.817   1.991  -8.092  1.00 76.37           N  
ATOM   2210  CA  PRO A 143      15.465   1.463  -8.256  1.00 76.37           C  
ATOM   2211  HA  PRO A 143      14.755   2.207  -7.895  1.00 76.37           H  
ATOM   2212  C   PRO A 143      15.224   0.145  -7.511  1.00 76.37           C  
ATOM   2213  CB  PRO A 143      15.275   1.278  -9.766  1.00 76.37           C  
ATOM   2214  HB2 PRO A 143      15.572   0.273 -10.064  1.00 76.37           H  
ATOM   2215  HB3 PRO A 143      14.245   1.473 -10.068  1.00 76.37           H  
ATOM   2216  O   PRO A 143      14.091  -0.133  -7.126  1.00 76.37           O  
ATOM   2217  CG  PRO A 143      16.242   2.289 -10.376  1.00 76.37           C  
ATOM   2218  HG2 PRO A 143      15.784   3.278 -10.381  1.00 76.37           H  
ATOM   2219  HG3 PRO A 143      16.551   2.001 -11.381  1.00 76.37           H  
ATOM   2220  CD  PRO A 143      17.407   2.267  -9.394  1.00 76.37           C  
ATOM   2221  HD2 PRO A 143      17.915   3.231  -9.414  1.00 76.37           H  
ATOM   2222  HD3 PRO A 143      18.100   1.467  -9.654  1.00 76.37           H  
ATOM   2223  N   HIS A 144      16.265  -0.645  -7.213  1.00 81.50           N  
ATOM   2224  H   HIS A 144      17.200  -0.364  -7.472  1.00 81.50           H  
ATOM   2225  CA  HIS A 144      16.113  -1.883  -6.443  1.00 81.50           C  
ATOM   2226  HA  HIS A 144      15.361  -2.496  -6.940  1.00 81.50           H  
ATOM   2227  C   HIS A 144      15.610  -1.641  -5.014  1.00 81.50           C  
ATOM   2228  CB  HIS A 144      17.433  -2.660  -6.417  1.00 81.50           C  
ATOM   2229  HB2 HIS A 144      18.213  -2.048  -5.962  1.00 81.50           H  
ATOM   2230  HB3 HIS A 144      17.304  -3.543  -5.792  1.00 81.50           H  
ATOM   2231  O   HIS A 144      15.057  -2.554  -4.394  1.00 81.50           O  
ATOM   2232  CG  HIS A 144      17.878  -3.125  -7.777  1.00 81.50           C  
ATOM   2233  CD2 HIS A 144      19.047  -2.813  -8.417  1.00 81.50           C  
ATOM   2234  HD2 HIS A 144      19.824  -2.168  -8.033  1.00 81.50           H  
ATOM   2235  ND1 HIS A 144      17.166  -3.955  -8.609  1.00 81.50           N  
ATOM   2236  HD1 HIS A 144      16.209  -4.245  -8.464  1.00 81.50           H  
ATOM   2237  CE1 HIS A 144      17.892  -4.150  -9.722  1.00 81.50           C  
ATOM   2238  HE1 HIS A 144      17.575  -4.722 -10.581  1.00 81.50           H  
ATOM   2239  NE2 HIS A 144      19.054  -3.486  -9.646  1.00 81.50           N  
ATOM   2240  N   LYS A 145      15.714  -0.410  -4.487  1.00 86.25           N  
ATOM   2241  H   LYS A 145      16.161   0.304  -5.044  1.00 86.25           H  
ATOM   2242  CA  LYS A 145      15.090  -0.034  -3.206  1.00 86.25           C  
ATOM   2243  HA  LYS A 145      15.426  -0.729  -2.437  1.00 86.25           H  
ATOM   2244  C   LYS A 145      13.565  -0.143  -3.235  1.00 86.25           C  
ATOM   2245  CB  LYS A 145      15.499   1.388  -2.811  1.00 86.25           C  
ATOM   2246  HB2 LYS A 145      15.253   2.084  -3.614  1.00 86.25           H  
ATOM   2247  HB3 LYS A 145      14.931   1.673  -1.926  1.00 86.25           H  
ATOM   2248  O   LYS A 145      12.948  -0.325  -2.185  1.00 86.25           O  
ATOM   2249  CG  LYS A 145      16.995   1.463  -2.484  1.00 86.25           C  
ATOM   2250  HG2 LYS A 145      17.252   0.656  -1.798  1.00 86.25           H  
ATOM   2251  HG3 LYS A 145      17.582   1.349  -3.395  1.00 86.25           H  
ATOM   2252  CD  LYS A 145      17.324   2.798  -1.815  1.00 86.25           C  
ATOM   2253  HD2 LYS A 145      17.079   3.621  -2.486  1.00 86.25           H  
ATOM   2254  HD3 LYS A 145      16.733   2.891  -0.904  1.00 86.25           H  
ATOM   2255  CE  LYS A 145      18.812   2.841  -1.472  1.00 86.25           C  
ATOM   2256  HE2 LYS A 145      19.070   1.924  -0.942  1.00 86.25           H  
ATOM   2257  HE3 LYS A 145      19.383   2.856  -2.400  1.00 86.25           H  
ATOM   2258  NZ  LYS A 145      19.124   4.019  -0.628  1.00 86.25           N  
ATOM   2259  HZ1 LYS A 145      18.634   3.941   0.252  1.00 86.25           H  
ATOM   2260  HZ2 LYS A 145      18.839   4.871  -1.089  1.00 86.25           H  
ATOM   2261  HZ3 LYS A 145      20.114   4.049  -0.429  1.00 86.25           H  
ATOM   2262  N   PHE A 146      12.967  -0.084  -4.421  1.00 87.92           N  
ATOM   2263  H   PHE A 146      13.534   0.067  -5.244  1.00 87.92           H  
ATOM   2264  CA  PHE A 146      11.538  -0.251  -4.635  1.00 87.92           C  
ATOM   2265  HA  PHE A 146      11.001   0.122  -3.763  1.00 87.92           H  
ATOM   2266  C   PHE A 146      11.103  -1.713  -4.784  1.00 87.92           C  
ATOM   2267  CB  PHE A 146      11.120   0.586  -5.846  1.00 87.92           C  
ATOM   2268  HB2 PHE A 146      10.044   0.460  -5.967  1.00 87.92           H  
ATOM   2269  HB3 PHE A 146      11.584   0.170  -6.741  1.00 87.92           H  
ATOM   2270  O   PHE A 146       9.909  -1.969  -4.883  1.00 87.92           O  
ATOM   2271  CG  PHE A 146      11.415   2.075  -5.769  1.00 87.92           C  
ATOM   2272  CD1 PHE A 146      11.260   2.778  -4.562  1.00 87.92           C  
ATOM   2273  HD1 PHE A 146      10.923   2.248  -3.683  1.00 87.92           H  
ATOM   2274  CD2 PHE A 146      11.822   2.770  -6.920  1.00 87.92           C  
ATOM   2275  HD2 PHE A 146      11.936   2.248  -7.859  1.00 87.92           H  
ATOM   2276  CE1 PHE A 146      11.522   4.157  -4.489  1.00 87.92           C  
ATOM   2277  HE1 PHE A 146      11.403   4.689  -3.557  1.00 87.92           H  
ATOM   2278  CE2 PHE A 146      12.074   4.152  -6.857  1.00 87.92           C  
ATOM   2279  HE2 PHE A 146      12.381   4.677  -7.749  1.00 87.92           H  
ATOM   2280  CZ  PHE A 146      11.921   4.846  -5.645  1.00 87.92           C  
ATOM   2281  HZ  PHE A 146      12.104   5.910  -5.611  1.00 87.92           H  
ATOM   2282  N   ASN A 147      12.021  -2.689  -4.728  1.00 88.48           N  
ATOM   2283  H   ASN A 147      12.998  -2.434  -4.710  1.00 88.48           H  
ATOM   2284  CA  ASN A 147      11.677  -4.102  -4.927  1.00 88.48           C  
ATOM   2285  HA  ASN A 147      11.056  -4.167  -5.820  1.00 88.48           H  
ATOM   2286  C   ASN A 147      10.876  -4.718  -3.770  1.00 88.48           C  
ATOM   2287  CB  ASN A 147      12.946  -4.933  -5.186  1.00 88.48           C  
ATOM   2288  HB2 ASN A 147      13.715  -4.701  -4.450  1.00 88.48           H  
ATOM   2289  HB3 ASN A 147      12.695  -5.990  -5.092  1.00 88.48           H  
ATOM   2290  O   ASN A 147      10.341  -5.813  -3.924  1.00 88.48           O  
ATOM   2291  CG  ASN A 147      13.502  -4.754  -6.584  1.00 88.48           C  
ATOM   2292  ND2 ASN A 147      14.510  -5.509  -6.945  1.00 88.48           N  
ATOM   2293 HD21 ASN A 147      14.820  -6.245  -6.327  1.00 88.48           H  
ATOM   2294 HD22 ASN A 147      14.648  -5.550  -7.945  1.00 88.48           H  
ATOM   2295  OD1 ASN A 147      13.036  -3.978  -7.392  1.00 88.48           O  
ATOM   2296  N   ARG A 148      10.836  -4.076  -2.596  1.00 92.84           N  
ATOM   2297  H   ARG A 148      11.269  -3.164  -2.554  1.00 92.84           H  
ATOM   2298  CA  ARG A 148      10.210  -4.635  -1.386  1.00 92.84           C  
ATOM   2299  HA  ARG A 148       9.518  -5.417  -1.697  1.00 92.84           H  
ATOM   2300  C   ARG A 148       9.351  -3.619  -0.618  1.00 92.84           C  
ATOM   2301  CB  ARG A 148      11.273  -5.298  -0.490  1.00 92.84           C  
ATOM   2302  HB2 ARG A 148      10.783  -5.672   0.409  1.00 92.84           H  
ATOM   2303  HB3 ARG A 148      12.000  -4.541  -0.194  1.00 92.84           H  
ATOM   2304  O   ARG A 148       9.650  -3.360   0.553  1.00 92.84           O  
ATOM   2305  CG  ARG A 148      12.011  -6.475  -1.145  1.00 92.84           C  
ATOM   2306  HG2 ARG A 148      11.299  -7.262  -1.393  1.00 92.84           H  
ATOM   2307  HG3 ARG A 148      12.510  -6.142  -2.055  1.00 92.84           H  
ATOM   2308  CD  ARG A 148      13.072  -7.010  -0.175  1.00 92.84           C  
ATOM   2309  HD2 ARG A 148      12.587  -7.363   0.736  1.00 92.84           H  
ATOM   2310  HD3 ARG A 148      13.734  -6.189   0.099  1.00 92.84           H  
ATOM   2311  NE  ARG A 148      13.884  -8.078  -0.788  1.00 92.84           N  
ATOM   2312  HE  ARG A 148      14.601  -7.788  -1.438  1.00 92.84           H  
ATOM   2313  NH1 ARG A 148      12.763  -9.894   0.066  1.00 92.84           N  
ATOM   2314 HH11 ARG A 148      12.124  -9.277   0.546  1.00 92.84           H  
ATOM   2315 HH12 ARG A 148      12.422 -10.782  -0.273  1.00 92.84           H  
ATOM   2316  NH2 ARG A 148      14.304 -10.209  -1.475  1.00 92.84           N  
ATOM   2317 HH21 ARG A 148      13.764 -11.037  -1.685  1.00 92.84           H  
ATOM   2318 HH22 ARG A 148      14.941  -9.888  -2.190  1.00 92.84           H  
ATOM   2319  CZ  ARG A 148      13.667  -9.377  -0.711  1.00 92.84           C  
ATOM   2320  N   PRO A 149       8.335  -2.986  -1.234  1.00 94.30           N  
ATOM   2321  CA  PRO A 149       7.487  -2.059  -0.513  1.00 94.30           C  
ATOM   2322  HA  PRO A 149       8.104  -1.376   0.071  1.00 94.30           H  
ATOM   2323  C   PRO A 149       6.564  -2.834   0.435  1.00 94.30           C  
ATOM   2324  CB  PRO A 149       6.747  -1.253  -1.577  1.00 94.30           C  
ATOM   2325  HB2 PRO A 149       5.783  -0.889  -1.221  1.00 94.30           H  
ATOM   2326  HB3 PRO A 149       7.372  -0.421  -1.900  1.00 94.30           H  
ATOM   2327  O   PRO A 149       6.083  -3.931   0.137  1.00 94.30           O  
ATOM   2328  CG  PRO A 149       6.599  -2.249  -2.722  1.00 94.30           C  
ATOM   2329  HG2 PRO A 149       6.593  -1.740  -3.687  1.00 94.30           H  
ATOM   2330  HG3 PRO A 149       5.667  -2.797  -2.582  1.00 94.30           H  
ATOM   2331  CD  PRO A 149       7.816  -3.176  -2.582  1.00 94.30           C  
ATOM   2332  HD2 PRO A 149       8.577  -2.882  -3.306  1.00 94.30           H  
ATOM   2333  HD3 PRO A 149       7.540  -4.216  -2.755  1.00 94.30           H  
ATOM   2334  N   GLN A 150       6.326  -2.248   1.599  1.00 97.26           N  
ATOM   2335  H   GLN A 150       6.770  -1.360   1.782  1.00 97.26           H  
ATOM   2336  CA  GLN A 150       5.473  -2.805   2.638  1.00 97.26           C  
ATOM   2337  HA  GLN A 150       4.920  -3.655   2.239  1.00 97.26           H  
ATOM   2338  C   GLN A 150       4.468  -1.746   3.075  1.00 97.26           C  
ATOM   2339  CB  GLN A 150       6.363  -3.306   3.782  1.00 97.26           C  
ATOM   2340  HB2 GLN A 150       7.031  -2.492   4.065  1.00 97.26           H  
ATOM   2341  HB3 GLN A 150       6.979  -4.124   3.407  1.00 97.26           H  
ATOM   2342  O   GLN A 150       4.837  -0.603   3.346  1.00 97.26           O  
ATOM   2343  CG  GLN A 150       5.618  -3.789   5.037  1.00 97.26           C  
ATOM   2344  HG2 GLN A 150       4.945  -3.007   5.390  1.00 97.26           H  
ATOM   2345  HG3 GLN A 150       5.018  -4.668   4.801  1.00 97.26           H  
ATOM   2346  CD  GLN A 150       6.583  -4.107   6.181  1.00 97.26           C  
ATOM   2347  NE2 GLN A 150       6.118  -4.587   7.299  1.00 97.26           N  
ATOM   2348 HE21 GLN A 150       6.793  -4.826   8.012  1.00 97.26           H  
ATOM   2349 HE22 GLN A 150       5.211  -5.032   7.333  1.00 97.26           H  
ATOM   2350  OE1 GLN A 150       7.790  -3.906   6.133  1.00 97.26           O  
ATOM   2351  N   PHE A 151       3.211  -2.156   3.182  1.00 97.86           N  
ATOM   2352  H   PHE A 151       2.998  -3.113   2.940  1.00 97.86           H  
ATOM   2353  CA  PHE A 151       2.096  -1.331   3.620  1.00 97.86           C  
ATOM   2354  HA  PHE A 151       2.461  -0.343   3.902  1.00 97.86           H  
ATOM   2355  C   PHE A 151       1.463  -1.998   4.836  1.00 97.86           C  
ATOM   2356  CB  PHE A 151       1.092  -1.145   2.473  1.00 97.86           C  
ATOM   2357  HB2 PHE A 151       0.359  -0.394   2.769  1.00 97.86           H  
ATOM   2358  HB3 PHE A 151       0.551  -2.077   2.313  1.00 97.86           H  
ATOM   2359  O   PHE A 151       1.159  -3.187   4.807  1.00 97.86           O  
ATOM   2360  CG  PHE A 151       1.735  -0.723   1.166  1.00 97.86           C  
ATOM   2361  CD1 PHE A 151       1.994   0.636   0.919  1.00 97.86           C  
ATOM   2362  HD1 PHE A 151       1.690   1.381   1.639  1.00 97.86           H  
ATOM   2363  CD2 PHE A 151       2.130  -1.693   0.223  1.00 97.86           C  
ATOM   2364  HD2 PHE A 151       1.943  -2.739   0.412  1.00 97.86           H  
ATOM   2365  CE1 PHE A 151       2.657   1.023  -0.259  1.00 97.86           C  
ATOM   2366  HE1 PHE A 151       2.868   2.066  -0.444  1.00 97.86           H  
ATOM   2367  CE2 PHE A 151       2.793  -1.305  -0.954  1.00 97.86           C  
ATOM   2368  HE2 PHE A 151       3.104  -2.051  -1.670  1.00 97.86           H  
ATOM   2369  CZ  PHE A 151       3.063   0.054  -1.190  1.00 97.86           C  
ATOM   2370  HZ  PHE A 151       3.592   0.356  -2.082  1.00 97.86           H  
ATOM   2371  N   THR A 152       1.280  -1.260   5.921  1.00 97.77           N  
ATOM   2372  H   THR A 152       1.587  -0.298   5.904  1.00 97.77           H  
ATOM   2373  CA  THR A 152       0.456  -1.691   7.055  1.00 97.77           C  
ATOM   2374  HA  THR A 152       0.041  -2.682   6.867  1.00 97.77           H  
ATOM   2375  C   THR A 152      -0.692  -0.712   7.182  1.00 97.77           C  
ATOM   2376  CB  THR A 152       1.267  -1.769   8.351  1.00 97.77           C  
ATOM   2377  HB  THR A 152       1.639  -0.777   8.608  1.00 97.77           H  
ATOM   2378  O   THR A 152      -0.445   0.478   7.344  1.00 97.77           O  
ATOM   2379  CG2 THR A 152       0.451  -2.307   9.518  1.00 97.77           C  
ATOM   2380 HG21 THR A 152      -0.393  -1.648   9.721  1.00 97.77           H  
ATOM   2381 HG22 THR A 152       0.078  -3.304   9.284  1.00 97.77           H  
ATOM   2382 HG23 THR A 152       1.074  -2.331  10.412  1.00 97.77           H  
ATOM   2383  OG1 THR A 152       2.362  -2.640   8.160  1.00 97.77           O  
ATOM   2384  HG1 THR A 152       2.640  -2.502   7.252  1.00 97.77           H  
ATOM   2385  N   ILE A 153      -1.920  -1.204   7.057  1.00 96.83           N  
ATOM   2386  H   ILE A 153      -2.029  -2.205   6.969  1.00 96.83           H  
ATOM   2387  CA  ILE A 153      -3.141  -0.412   7.158  1.00 96.83           C  
ATOM   2388  HA  ILE A 153      -2.889   0.648   7.155  1.00 96.83           H  
ATOM   2389  C   ILE A 153      -3.783  -0.751   8.497  1.00 96.83           C  
ATOM   2390  CB  ILE A 153      -4.105  -0.673   5.975  1.00 96.83           C  
ATOM   2391  HB  ILE A 153      -4.445  -1.707   6.014  1.00 96.83           H  
ATOM   2392  O   ILE A 153      -4.078  -1.918   8.760  1.00 96.83           O  
ATOM   2393  CG1 ILE A 153      -3.495  -0.408   4.577  1.00 96.83           C  
ATOM   2394 HG12 ILE A 153      -4.310  -0.338   3.856  1.00 96.83           H  
ATOM   2395 HG13 ILE A 153      -2.978   0.551   4.577  1.00 96.83           H  
ATOM   2396  CG2 ILE A 153      -5.340   0.239   6.113  1.00 96.83           C  
ATOM   2397 HG21 ILE A 153      -6.048   0.041   5.308  1.00 96.83           H  
ATOM   2398 HG22 ILE A 153      -5.041   1.287   6.082  1.00 96.83           H  
ATOM   2399 HG23 ILE A 153      -5.853   0.054   7.057  1.00 96.83           H  
ATOM   2400  CD1 ILE A 153      -2.547  -1.496   4.052  1.00 96.83           C  
ATOM   2401 HD11 ILE A 153      -2.934  -2.486   4.291  1.00 96.83           H  
ATOM   2402 HD12 ILE A 153      -2.451  -1.398   2.970  1.00 96.83           H  
ATOM   2403 HD13 ILE A 153      -1.555  -1.381   4.487  1.00 96.83           H  
ATOM   2404  N   GLU A 154      -3.998   0.262   9.325  1.00 96.04           N  
ATOM   2405  H   GLU A 154      -3.695   1.185   9.047  1.00 96.04           H  
ATOM   2406  CA  GLU A 154      -4.638   0.159  10.631  1.00 96.04           C  
ATOM   2407  HA  GLU A 154      -4.942  -0.876  10.788  1.00 96.04           H  
ATOM   2408  C   GLU A 154      -5.910   1.018  10.664  1.00 96.04           C  
ATOM   2409  CB  GLU A 154      -3.655   0.511  11.766  1.00 96.04           C  
ATOM   2410  HB2 GLU A 154      -4.174   0.359  12.713  1.00 96.04           H  
ATOM   2411  HB3 GLU A 154      -3.365   1.559  11.689  1.00 96.04           H  
ATOM   2412  O   GLU A 154      -5.960   2.130  10.137  1.00 96.04           O  
ATOM   2413  CG  GLU A 154      -2.391  -0.374  11.735  1.00 96.04           C  
ATOM   2414  HG2 GLU A 154      -2.713  -1.405  11.588  1.00 96.04           H  
ATOM   2415  HG3 GLU A 154      -1.782  -0.092  10.876  1.00 96.04           H  
ATOM   2416  CD  GLU A 154      -1.517  -0.322  13.003  1.00 96.04           C  
ATOM   2417  OE1 GLU A 154      -0.638  -1.220  13.119  1.00 96.04           O  
ATOM   2418  OE2 GLU A 154      -1.780   0.511  13.894  1.00 96.04           O  
ATOM   2419  N   TRP A 155      -6.962   0.483  11.273  1.00 92.40           N  
ATOM   2420  H   TRP A 155      -6.842  -0.430  11.688  1.00 92.40           H  
ATOM   2421  CA  TRP A 155      -8.243   1.154  11.503  1.00 92.40           C  
ATOM   2422  HA  TRP A 155      -8.104   2.232  11.411  1.00 92.40           H  
ATOM   2423  C   TRP A 155      -8.730   0.879  12.928  1.00 92.40           C  
ATOM   2424  CB  TRP A 155      -9.269   0.714  10.447  1.00 92.40           C  
ATOM   2425  HB2 TRP A 155     -10.200   1.254  10.617  1.00 92.40           H  
ATOM   2426  HB3 TRP A 155      -8.898   1.022   9.470  1.00 92.40           H  
ATOM   2427  O   TRP A 155      -8.242  -0.054  13.571  1.00 92.40           O  
ATOM   2428  CG  TRP A 155      -9.575  -0.753  10.367  1.00 92.40           C  
ATOM   2429  CD1 TRP A 155     -10.616  -1.383  10.959  1.00 92.40           C  
ATOM   2430  HD1 TRP A 155     -11.356  -0.893  11.573  1.00 92.40           H  
ATOM   2431  CD2 TRP A 155      -8.896  -1.768   9.570  1.00 92.40           C  
ATOM   2432  CE2 TRP A 155      -9.601  -3.000   9.712  1.00 92.40           C  
ATOM   2433  CE3 TRP A 155      -7.770  -1.760   8.723  1.00 92.40           C  
ATOM   2434  HE3 TRP A 155      -7.215  -0.841   8.604  1.00 92.40           H  
ATOM   2435  NE1 TRP A 155     -10.628  -2.715  10.587  1.00 92.40           N  
ATOM   2436  HE1 TRP A 155     -11.424  -3.315  10.748  1.00 92.40           H  
ATOM   2437  CH2 TRP A 155      -8.138  -4.096   8.142  1.00 92.40           C  
ATOM   2438  HH2 TRP A 155      -7.899  -4.951   7.527  1.00 92.40           H  
ATOM   2439  CZ2 TRP A 155      -9.232  -4.158   9.017  1.00 92.40           C  
ATOM   2440  HZ2 TRP A 155      -9.818  -5.062   9.099  1.00 92.40           H  
ATOM   2441  CZ3 TRP A 155      -7.391  -2.912   8.014  1.00 92.40           C  
ATOM   2442  HZ3 TRP A 155      -6.546  -2.874   7.342  1.00 92.40           H  
ATOM   2443  N   GLY A 156      -9.693   1.667  13.412  1.00 81.35           N  
ATOM   2444  H   GLY A 156     -10.065   2.387  12.808  1.00 81.35           H  
ATOM   2445  CA  GLY A 156     -10.395   1.409  14.679  1.00 81.35           C  
ATOM   2446  HA2 GLY A 156      -9.678   1.367  15.500  1.00 81.35           H  
ATOM   2447  HA3 GLY A 156     -11.125   2.194  14.873  1.00 81.35           H  
ATOM   2448  C   GLY A 156     -11.143   0.085  14.648  1.00 81.35           C  
ATOM   2449  O   GLY A 156     -11.963  -0.091  13.724  1.00 81.35           O  
ATOM   2450  OXT GLY A 156     -10.820  -0.773  15.494  1.00 81.35           O  
TER    2451      GLY A 156                                                       
END   
