# Supplementary material for: Single-chain dimers from de novo immunoglobulins as robust scaffolds for multiple binding loops
Source: Nat Commun. 2023 Sep 23;14:5939. doi: 10.1038/s41467-023-41717-5 (PMC10517939; doi:10.1038/s41467-023-41717-5)
Supplement: Supplementary file 3 — Supplementary Data 1 [file 41467_2023_41717_MOESM3_ESM.zip › design_models/scIg+EF/scIg12+EF2a/ranked_1.pdb]

ATOM      1  N   GLY A   1      10.400  -2.040 -11.427  1.00 93.53           N  
ATOM      2  H   GLY A   1      10.215  -2.830 -10.827  1.00 93.53           H  
ATOM      3  H2  GLY A   1      11.041  -1.454 -10.911  1.00 93.53           H  
ATOM      4  H3  GLY A   1      10.867  -2.382 -12.255  1.00 93.53           H  
ATOM      5  CA  GLY A   1       9.137  -1.317 -11.732  1.00 93.53           C  
ATOM      6  HA2 GLY A   1       8.416  -2.019 -12.151  1.00 93.53           H  
ATOM      7  HA3 GLY A   1       9.341  -0.517 -12.444  1.00 93.53           H  
ATOM      8  C   GLY A   1       8.541  -0.702 -10.473  1.00 93.53           C  
ATOM      9  O   GLY A   1       9.108  -0.898  -9.409  1.00 93.53           O  
ATOM     10  N   ARG A   2       7.438   0.056 -10.572  1.00 96.22           N  
ATOM     11  H   ARG A   2       6.998   0.196 -11.470  1.00 96.22           H  
ATOM     12  CA  ARG A   2       6.817   0.749  -9.427  1.00 96.22           C  
ATOM     13  HA  ARG A   2       7.158   0.289  -8.500  1.00 96.22           H  
ATOM     14  C   ARG A   2       5.295   0.642  -9.452  1.00 96.22           C  
ATOM     15  CB  ARG A   2       7.277   2.216  -9.422  1.00 96.22           C  
ATOM     16  HB2 ARG A   2       8.343   2.241  -9.192  1.00 96.22           H  
ATOM     17  HB3 ARG A   2       7.140   2.629 -10.421  1.00 96.22           H  
ATOM     18  O   ARG A   2       4.683   0.915 -10.483  1.00 96.22           O  
ATOM     19  CG  ARG A   2       6.529   3.109  -8.416  1.00 96.22           C  
ATOM     20  HG2 ARG A   2       6.655   2.724  -7.404  1.00 96.22           H  
ATOM     21  HG3 ARG A   2       5.467   3.140  -8.661  1.00 96.22           H  
ATOM     22  CD  ARG A   2       7.084   4.528  -8.510  1.00 96.22           C  
ATOM     23  HD2 ARG A   2       7.023   4.862  -9.546  1.00 96.22           H  
ATOM     24  HD3 ARG A   2       8.134   4.495  -8.217  1.00 96.22           H  
ATOM     25  NE  ARG A   2       6.320   5.467  -7.670  1.00 96.22           N  
ATOM     26  HE  ARG A   2       5.314   5.405  -7.734  1.00 96.22           H  
ATOM     27  NH1 ARG A   2       8.113   6.635  -6.851  1.00 96.22           N  
ATOM     28 HH11 ARG A   2       8.590   6.386  -7.706  1.00 96.22           H  
ATOM     29 HH12 ARG A   2       8.596   6.036  -6.196  1.00 96.22           H  
ATOM     30  NH2 ARG A   2       6.093   7.113  -6.109  1.00 96.22           N  
ATOM     31 HH21 ARG A   2       5.089   6.996  -6.120  1.00 96.22           H  
ATOM     32 HH22 ARG A   2       6.574   7.815  -5.565  1.00 96.22           H  
ATOM     33  CZ  ARG A   2       6.840   6.387  -6.886  1.00 96.22           C  
ATOM     34  N   VAL A   3       4.695   0.323  -8.306  1.00 97.84           N  
ATOM     35  H   VAL A   3       5.284   0.102  -7.516  1.00 97.84           H  
ATOM     36  CA  VAL A   3       3.242   0.368  -8.079  1.00 97.84           C  
ATOM     37  HA  VAL A   3       2.767   0.873  -8.920  1.00 97.84           H  
ATOM     38  C   VAL A   3       2.940   1.171  -6.829  1.00 97.84           C  
ATOM     39  CB  VAL A   3       2.638  -1.042  -7.978  1.00 97.84           C  
ATOM     40  HB  VAL A   3       3.261  -1.644  -7.317  1.00 97.84           H  
ATOM     41  O   VAL A   3       3.581   1.000  -5.795  1.00 97.84           O  
ATOM     42  CG1 VAL A   3       1.193  -1.085  -7.453  1.00 97.84           C  
ATOM     43 HG11 VAL A   3       0.807  -2.102  -7.519  1.00 97.84           H  
ATOM     44 HG12 VAL A   3       0.558  -0.422  -8.041  1.00 97.84           H  
ATOM     45 HG13 VAL A   3       1.163  -0.780  -6.407  1.00 97.84           H  
ATOM     46  CG2 VAL A   3       2.621  -1.682  -9.362  1.00 97.84           C  
ATOM     47 HG21 VAL A   3       2.603  -2.764  -9.237  1.00 97.84           H  
ATOM     48 HG22 VAL A   3       3.514  -1.414  -9.927  1.00 97.84           H  
ATOM     49 HG23 VAL A   3       1.753  -1.349  -9.931  1.00 97.84           H  
ATOM     50  N   GLU A   4       1.937   2.031  -6.912  1.00 98.24           N  
ATOM     51  H   GLU A   4       1.453   2.115  -7.795  1.00 98.24           H  
ATOM     52  CA  GLU A   4       1.420   2.791  -5.783  1.00 98.24           C  
ATOM     53  HA  GLU A   4       2.056   2.632  -4.913  1.00 98.24           H  
ATOM     54  C   GLU A   4       0.008   2.316  -5.427  1.00 98.24           C  
ATOM     55  CB  GLU A   4       1.483   4.280  -6.132  1.00 98.24           C  
ATOM     56  HB2 GLU A   4       0.809   4.476  -6.966  1.00 98.24           H  
ATOM     57  HB3 GLU A   4       2.500   4.526  -6.436  1.00 98.24           H  
ATOM     58  O   GLU A   4      -0.860   2.217  -6.292  1.00 98.24           O  
ATOM     59  CG  GLU A   4       1.099   5.177  -4.955  1.00 98.24           C  
ATOM     60  HG2 GLU A   4       0.076   4.954  -4.652  1.00 98.24           H  
ATOM     61  HG3 GLU A   4       1.756   4.958  -4.114  1.00 98.24           H  
ATOM     62  CD  GLU A   4       1.202   6.667  -5.300  1.00 98.24           C  
ATOM     63  OE1 GLU A   4       1.148   7.500  -4.371  1.00 98.24           O  
ATOM     64  OE2 GLU A   4       1.291   7.083  -6.470  1.00 98.24           O  
ATOM     65  N   VAL A   5      -0.217   2.051  -4.142  1.00 98.21           N  
ATOM     66  H   VAL A   5       0.570   2.118  -3.512  1.00 98.21           H  
ATOM     67  CA  VAL A   5      -1.508   1.722  -3.535  1.00 98.21           C  
ATOM     68  HA  VAL A   5      -2.278   1.693  -4.306  1.00 98.21           H  
ATOM     69  C   VAL A   5      -1.840   2.826  -2.537  1.00 98.21           C  
ATOM     70  CB  VAL A   5      -1.468   0.347  -2.836  1.00 98.21           C  
ATOM     71  HB  VAL A   5      -0.768   0.391  -2.001  1.00 98.21           H  
ATOM     72  O   VAL A   5      -1.185   2.954  -1.503  1.00 98.21           O  
ATOM     73  CG1 VAL A   5      -2.847  -0.032  -2.281  1.00 98.21           C  
ATOM     74 HG11 VAL A   5      -3.571  -0.102  -3.093  1.00 98.21           H  
ATOM     75 HG12 VAL A   5      -3.184   0.708  -1.555  1.00 98.21           H  
ATOM     76 HG13 VAL A   5      -2.785  -0.995  -1.774  1.00 98.21           H  
ATOM     77  CG2 VAL A   5      -0.997  -0.773  -3.773  1.00 98.21           C  
ATOM     78 HG21 VAL A   5      -1.066  -1.737  -3.269  1.00 98.21           H  
ATOM     79 HG22 VAL A   5       0.044  -0.609  -4.051  1.00 98.21           H  
ATOM     80 HG23 VAL A   5      -1.605  -0.789  -4.677  1.00 98.21           H  
ATOM     81  N   ARG A   6      -2.856   3.639  -2.827  1.00 97.48           N  
ATOM     82  H   ARG A   6      -3.341   3.483  -3.700  1.00 97.48           H  
ATOM     83  CA  ARG A   6      -3.396   4.640  -1.897  1.00 97.48           C  
ATOM     84  HA  ARG A   6      -2.733   4.754  -1.038  1.00 97.48           H  
ATOM     85  C   ARG A   6      -4.735   4.160  -1.383  1.00 97.48           C  
ATOM     86  CB  ARG A   6      -3.561   6.006  -2.569  1.00 97.48           C  
ATOM     87  HB2 ARG A   6      -4.255   5.904  -3.402  1.00 97.48           H  
ATOM     88  HB3 ARG A   6      -3.998   6.695  -1.847  1.00 97.48           H  
ATOM     89  O   ARG A   6      -5.638   3.917  -2.177  1.00 97.48           O  
ATOM     90  CG  ARG A   6      -2.250   6.601  -3.084  1.00 97.48           C  
ATOM     91  HG2 ARG A   6      -1.561   6.749  -2.252  1.00 97.48           H  
ATOM     92  HG3 ARG A   6      -1.803   5.926  -3.814  1.00 97.48           H  
ATOM     93  CD  ARG A   6      -2.542   7.944  -3.758  1.00 97.48           C  
ATOM     94  HD2 ARG A   6      -3.275   7.780  -4.548  1.00 97.48           H  
ATOM     95  HD3 ARG A   6      -2.955   8.633  -3.022  1.00 97.48           H  
ATOM     96  NE  ARG A   6      -1.317   8.511  -4.332  1.00 97.48           N  
ATOM     97  HE  ARG A   6      -0.443   8.099  -4.039  1.00 97.48           H  
ATOM     98  NH1 ARG A   6      -2.210   9.922  -5.894  1.00 97.48           N  
ATOM     99 HH11 ARG A   6      -2.098  10.388  -6.783  1.00 97.48           H  
ATOM    100 HH12 ARG A   6      -3.129   9.623  -5.598  1.00 97.48           H  
ATOM    101  NH2 ARG A   6      -0.011   9.540  -5.862  1.00 97.48           N  
ATOM    102 HH21 ARG A   6       0.668   8.833  -5.622  1.00 97.48           H  
ATOM    103 HH22 ARG A   6       0.087   9.965  -6.773  1.00 97.48           H  
ATOM    104  CZ  ARG A   6      -1.186   9.332  -5.351  1.00 97.48           C  
ATOM    105  N   VAL A   7      -4.873   4.060  -0.072  1.00 94.50           N  
ATOM    106  H   VAL A   7      -4.100   4.303   0.531  1.00 94.50           H  
ATOM    107  CA  VAL A   7      -6.136   3.709   0.572  1.00 94.50           C  
ATOM    108  HA  VAL A   7      -6.834   3.330  -0.175  1.00 94.50           H  
ATOM    109  C   VAL A   7      -6.725   4.971   1.186  1.00 94.50           C  
ATOM    110  CB  VAL A   7      -5.937   2.599   1.612  1.00 94.50           C  
ATOM    111  HB  VAL A   7      -5.399   3.023   2.460  1.00 94.50           H  
ATOM    112  O   VAL A   7      -5.994   5.793   1.730  1.00 94.50           O  
ATOM    113  CG1 VAL A   7      -7.275   2.052   2.114  1.00 94.50           C  
ATOM    114 HG11 VAL A   7      -7.867   1.684   1.276  1.00 94.50           H  
ATOM    115 HG12 VAL A   7      -7.105   1.237   2.818  1.00 94.50           H  
ATOM    116 HG13 VAL A   7      -7.831   2.831   2.635  1.00 94.50           H  
ATOM    117  CG2 VAL A   7      -5.113   1.426   1.062  1.00 94.50           C  
ATOM    118 HG21 VAL A   7      -5.595   1.012   0.177  1.00 94.50           H  
ATOM    119 HG22 VAL A   7      -5.022   0.660   1.832  1.00 94.50           H  
ATOM    120 HG23 VAL A   7      -4.105   1.755   0.807  1.00 94.50           H  
ATOM    121  N   GLU A   8      -8.034   5.143   1.088  1.00 92.15           N  
ATOM    122  H   GLU A   8      -8.560   4.478   0.540  1.00 92.15           H  
ATOM    123  CA  GLU A   8      -8.786   6.214   1.732  1.00 92.15           C  
ATOM    124  HA  GLU A   8      -8.174   6.677   2.505  1.00 92.15           H  
ATOM    125  C   GLU A   8     -10.026   5.619   2.395  1.00 92.15           C  
ATOM    126  CB  GLU A   8      -9.131   7.297   0.698  1.00 92.15           C  
ATOM    127  HB2 GLU A   8      -9.648   6.837  -0.143  1.00 92.15           H  
ATOM    128  HB3 GLU A   8      -8.197   7.724   0.334  1.00 92.15           H  
ATOM    129  O   GLU A   8     -10.887   5.057   1.717  1.00 92.15           O  
ATOM    130  CG  GLU A   8     -10.004   8.431   1.263  1.00 92.15           C  
ATOM    131  HG2 GLU A   8     -10.970   8.029   1.568  1.00 92.15           H  
ATOM    132  HG3 GLU A   8      -9.509   8.841   2.143  1.00 92.15           H  
ATOM    133  CD  GLU A   8     -10.236   9.564   0.248  1.00 92.15           C  
ATOM    134  OE1 GLU A   8     -10.646  10.669   0.672  1.00 92.15           O  
ATOM    135  OE2 GLU A   8      -9.858   9.441  -0.936  1.00 92.15           O  
ATOM    136  N   PHE A   9     -10.112   5.754   3.715  1.00 86.18           N  
ATOM    137  H   PHE A   9      -9.348   6.197   4.205  1.00 86.18           H  
ATOM    138  CA  PHE A   9     -11.296   5.420   4.497  1.00 86.18           C  
ATOM    139  HA  PHE A   9     -11.887   4.675   3.965  1.00 86.18           H  
ATOM    140  C   PHE A   9     -12.146   6.684   4.664  1.00 86.18           C  
ATOM    141  CB  PHE A   9     -10.876   4.805   5.838  1.00 86.18           C  
ATOM    142  HB2 PHE A   9     -10.355   5.558   6.428  1.00 86.18           H  
ATOM    143  HB3 PHE A   9     -11.773   4.524   6.389  1.00 86.18           H  
ATOM    144  O   PHE A   9     -11.692   7.679   5.233  1.00 86.18           O  
ATOM    145  CG  PHE A   9      -9.988   3.581   5.702  1.00 86.18           C  
ATOM    146  CD1 PHE A   9     -10.550   2.320   5.437  1.00 86.18           C  
ATOM    147  HD1 PHE A   9     -11.620   2.213   5.333  1.00 86.18           H  
ATOM    148  CD2 PHE A   9      -8.592   3.701   5.828  1.00 86.18           C  
ATOM    149  HD2 PHE A   9      -8.144   4.664   6.024  1.00 86.18           H  
ATOM    150  CE1 PHE A   9      -9.711   1.199   5.312  1.00 86.18           C  
ATOM    151  HE1 PHE A   9     -10.131   0.230   5.088  1.00 86.18           H  
ATOM    152  CE2 PHE A   9      -7.760   2.579   5.727  1.00 86.18           C  
ATOM    153  HE2 PHE A   9      -6.695   2.684   5.870  1.00 86.18           H  
ATOM    154  CZ  PHE A   9      -8.324   1.324   5.473  1.00 86.18           C  
ATOM    155  HZ  PHE A   9      -7.682   0.458   5.411  1.00 86.18           H  
ATOM    156  N   GLU A  10     -13.370   6.662   4.143  1.00 83.90           N  
ATOM    157  H   GLU A  10     -13.685   5.807   3.708  1.00 83.90           H  
ATOM    158  CA  GLU A  10     -14.324   7.771   4.200  1.00 83.90           C  
ATOM    159  HA  GLU A  10     -14.001   8.490   4.952  1.00 83.90           H  
ATOM    160  C   GLU A  10     -15.693   7.230   4.610  1.00 83.90           C  
ATOM    161  CB  GLU A  10     -14.387   8.504   2.845  1.00 83.90           C  
ATOM    162  HB2 GLU A  10     -13.382   8.811   2.557  1.00 83.90           H  
ATOM    163  HB3 GLU A  10     -14.771   7.824   2.085  1.00 83.90           H  
ATOM    164  O   GLU A  10     -16.435   6.690   3.787  1.00 83.90           O  
ATOM    165  CG  GLU A  10     -15.282   9.757   2.932  1.00 83.90           C  
ATOM    166  HG2 GLU A  10     -16.253   9.479   3.340  1.00 83.90           H  
ATOM    167  HG3 GLU A  10     -14.823  10.456   3.632  1.00 83.90           H  
ATOM    168  CD  GLU A  10     -15.524  10.470   1.587  1.00 83.90           C  
ATOM    169  OE1 GLU A  10     -16.140  11.556   1.617  1.00 83.90           O  
ATOM    170  OE2 GLU A  10     -15.157   9.943   0.504  1.00 83.90           O  
ATOM    171  N   GLY A  11     -16.029   7.369   5.894  1.00 77.46           N  
ATOM    172  H   GLY A  11     -15.348   7.743   6.539  1.00 77.46           H  
ATOM    173  CA  GLY A  11     -17.277   6.835   6.425  1.00 77.46           C  
ATOM    174  HA2 GLY A  11     -17.312   6.979   7.505  1.00 77.46           H  
ATOM    175  HA3 GLY A  11     -18.115   7.364   5.972  1.00 77.46           H  
ATOM    176  C   GLY A  11     -17.403   5.341   6.126  1.00 77.46           C  
ATOM    177  O   GLY A  11     -16.515   4.557   6.427  1.00 77.46           O  
ATOM    178  N   ASP A  12     -18.494   4.947   5.488  1.00 78.64           N  
ATOM    179  H   ASP A  12     -19.099   5.647   5.083  1.00 78.64           H  
ATOM    180  CA  ASP A  12     -18.832   3.562   5.160  1.00 78.64           C  
ATOM    181  HA  ASP A  12     -18.579   2.937   6.016  1.00 78.64           H  
ATOM    182  C   ASP A  12     -18.050   2.989   3.954  1.00 78.64           C  
ATOM    183  CB  ASP A  12     -20.362   3.526   4.991  1.00 78.64           C  
ATOM    184  HB2 ASP A  12     -20.824   3.986   5.865  1.00 78.64           H  
ATOM    185  HB3 ASP A  12     -20.714   2.495   4.965  1.00 78.64           H  
ATOM    186  O   ASP A  12     -18.337   1.886   3.476  1.00 78.64           O  
ATOM    187  CG  ASP A  12     -20.897   4.220   3.734  1.00 78.64           C  
ATOM    188  OD1 ASP A  12     -20.292   5.220   3.277  1.00 78.64           O  
ATOM    189  OD2 ASP A  12     -21.951   3.782   3.226  1.00 78.64           O  
ATOM    190  N   LYS A  13     -17.055   3.723   3.435  1.00 86.70           N  
ATOM    191  H   LYS A  13     -16.859   4.615   3.867  1.00 86.70           H  
ATOM    192  CA  LYS A  13     -16.322   3.379   2.209  1.00 86.70           C  
ATOM    193  HA  LYS A  13     -16.644   2.392   1.879  1.00 86.70           H  
ATOM    194  C   LYS A  13     -14.819   3.300   2.421  1.00 86.70           C  
ATOM    195  CB  LYS A  13     -16.652   4.385   1.098  1.00 86.70           C  
ATOM    196  HB2 LYS A  13     -16.027   4.188   0.227  1.00 86.70           H  
ATOM    197  HB3 LYS A  13     -16.444   5.394   1.456  1.00 86.70           H  
ATOM    198  O   LYS A  13     -14.218   4.137   3.086  1.00 86.70           O  
ATOM    199  CG  LYS A  13     -18.121   4.265   0.690  1.00 86.70           C  
ATOM    200  HG2 LYS A  13     -18.747   4.302   1.582  1.00 86.70           H  
ATOM    201  HG3 LYS A  13     -18.281   3.303   0.202  1.00 86.70           H  
ATOM    202  CD  LYS A  13     -18.552   5.391  -0.243  1.00 86.70           C  
ATOM    203  HD2 LYS A  13     -18.248   6.346   0.186  1.00 86.70           H  
ATOM    204  HD3 LYS A  13     -18.100   5.254  -1.225  1.00 86.70           H  
ATOM    205  CE  LYS A  13     -20.077   5.323  -0.318  1.00 86.70           C  
ATOM    206  HE2 LYS A  13     -20.374   4.359  -0.729  1.00 86.70           H  
ATOM    207  HE3 LYS A  13     -20.458   5.368   0.702  1.00 86.70           H  
ATOM    208  NZ  LYS A  13     -20.629   6.441  -1.111  1.00 86.70           N  
ATOM    209  HZ1 LYS A  13     -20.333   7.308  -0.687  1.00 86.70           H  
ATOM    210  HZ2 LYS A  13     -21.637   6.400  -1.065  1.00 86.70           H  
ATOM    211  HZ3 LYS A  13     -20.318   6.387  -2.071  1.00 86.70           H  
ATOM    212  N   MET A  14     -14.210   2.335   1.739  1.00 90.52           N  
ATOM    213  H   MET A  14     -14.792   1.696   1.217  1.00 90.52           H  
ATOM    214  CA  MET A  14     -12.770   2.281   1.515  1.00 90.52           C  
ATOM    215  HA  MET A  14     -12.290   3.118   2.021  1.00 90.52           H  
ATOM    216  C   MET A  14     -12.510   2.401   0.013  1.00 90.52           C  
ATOM    217  CB  MET A  14     -12.186   0.994   2.111  1.00 90.52           C  
ATOM    218  HB2 MET A  14     -12.627   0.131   1.613  1.00 90.52           H  
ATOM    219  HB3 MET A  14     -12.432   0.943   3.172  1.00 90.52           H  
ATOM    220  O   MET A  14     -12.911   1.529  -0.762  1.00 90.52           O  
ATOM    221  CG  MET A  14     -10.661   0.958   1.966  1.00 90.52           C  
ATOM    222  HG2 MET A  14     -10.240   1.732   2.609  1.00 90.52           H  
ATOM    223  HG3 MET A  14     -10.384   1.198   0.940  1.00 90.52           H  
ATOM    224  SD  MET A  14      -9.885  -0.626   2.386  1.00 90.52           S  
ATOM    225  CE  MET A  14     -10.491  -1.593   0.996  1.00 90.52           C  
ATOM    226  HE1 MET A  14     -11.517  -1.903   1.195  1.00 90.52           H  
ATOM    227  HE2 MET A  14     -10.472  -0.986   0.091  1.00 90.52           H  
ATOM    228  HE3 MET A  14      -9.841  -2.457   0.850  1.00 90.52           H  
ATOM    229  N   ARG A  15     -11.831   3.469  -0.406  1.00 93.21           N  
ATOM    230  H   ARG A  15     -11.522   4.127   0.295  1.00 93.21           H  
ATOM    231  CA  ARG A  15     -11.334   3.639  -1.775  1.00 93.21           C  
ATOM    232  HA  ARG A  15     -11.898   2.998  -2.453  1.00 93.21           H  
ATOM    233  C   ARG A  15      -9.878   3.210  -1.843  1.00 93.21           C  
ATOM    234  CB  ARG A  15     -11.492   5.087  -2.252  1.00 93.21           C  
ATOM    235  HB2 ARG A  15     -11.033   5.174  -3.237  1.00 93.21           H  
ATOM    236  HB3 ARG A  15     -10.962   5.753  -1.571  1.00 93.21           H  
ATOM    237  O   ARG A  15      -9.073   3.614  -1.013  1.00 93.21           O  
ATOM    238  CG  ARG A  15     -12.954   5.537  -2.354  1.00 93.21           C  
ATOM    239  HG2 ARG A  15     -13.512   4.834  -2.973  1.00 93.21           H  
ATOM    240  HG3 ARG A  15     -13.397   5.578  -1.359  1.00 93.21           H  
ATOM    241  CD  ARG A  15     -12.998   6.926  -2.999  1.00 93.21           C  
ATOM    242  HD2 ARG A  15     -12.604   6.855  -4.013  1.00 93.21           H  
ATOM    243  HD3 ARG A  15     -12.343   7.588  -2.433  1.00 93.21           H  
ATOM    244  NE  ARG A  15     -14.373   7.454  -3.063  1.00 93.21           N  
ATOM    245  HE  ARG A  15     -15.019   6.912  -3.619  1.00 93.21           H  
ATOM    246  NH1 ARG A  15     -14.024   9.394  -1.881  1.00 93.21           N  
ATOM    247 HH11 ARG A  15     -13.035   9.195  -1.830  1.00 93.21           H  
ATOM    248 HH12 ARG A  15     -14.407   9.874  -1.079  1.00 93.21           H  
ATOM    249  NH2 ARG A  15     -16.076   8.849  -2.436  1.00 93.21           N  
ATOM    250 HH21 ARG A  15     -16.759   8.254  -2.883  1.00 93.21           H  
ATOM    251 HH22 ARG A  15     -16.316   9.598  -1.803  1.00 93.21           H  
ATOM    252  CZ  ARG A  15     -14.811   8.554  -2.477  1.00 93.21           C  
ATOM    253  N   VAL A  16      -9.536   2.414  -2.844  1.00 96.37           N  
ATOM    254  H   VAL A  16     -10.267   2.094  -3.463  1.00 96.37           H  
ATOM    255  CA  VAL A  16      -8.169   1.985  -3.141  1.00 96.37           C  
ATOM    256  HA  VAL A  16      -7.481   2.426  -2.420  1.00 96.37           H  
ATOM    257  C   VAL A  16      -7.821   2.491  -4.531  1.00 96.37           C  
ATOM    258  CB  VAL A  16      -8.016   0.457  -3.054  1.00 96.37           C  
ATOM    259  HB  VAL A  16      -8.630  -0.017  -3.820  1.00 96.37           H  
ATOM    260  O   VAL A  16      -8.393   2.023  -5.512  1.00 96.37           O  
ATOM    261  CG1 VAL A  16      -6.553   0.055  -3.278  1.00 96.37           C  
ATOM    262 HG11 VAL A  16      -5.923   0.492  -2.503  1.00 96.37           H  
ATOM    263 HG12 VAL A  16      -6.211   0.402  -4.253  1.00 96.37           H  
ATOM    264 HG13 VAL A  16      -6.454  -1.030  -3.258  1.00 96.37           H  
ATOM    265  CG2 VAL A  16      -8.465  -0.079  -1.689  1.00 96.37           C  
ATOM    266 HG21 VAL A  16      -8.353  -1.163  -1.659  1.00 96.37           H  
ATOM    267 HG22 VAL A  16      -7.874   0.374  -0.893  1.00 96.37           H  
ATOM    268 HG23 VAL A  16      -9.517   0.157  -1.532  1.00 96.37           H  
ATOM    269  N   ARG A  17      -6.889   3.438  -4.628  1.00 98.05           N  
ATOM    270  H   ARG A  17      -6.447   3.746  -3.773  1.00 98.05           H  
ATOM    271  CA  ARG A  17      -6.319   3.883  -5.903  1.00 98.05           C  
ATOM    272  HA  ARG A  17      -7.000   3.619  -6.713  1.00 98.05           H  
ATOM    273  C   ARG A  17      -5.017   3.154  -6.159  1.00 98.05           C  
ATOM    274  CB  ARG A  17      -6.120   5.398  -5.956  1.00 98.05           C  
ATOM    275  HB2 ARG A  17      -5.441   5.712  -5.162  1.00 98.05           H  
ATOM    276  HB3 ARG A  17      -5.671   5.656  -6.915  1.00 98.05           H  
ATOM    277  O   ARG A  17      -4.136   3.133  -5.300  1.00 98.05           O  
ATOM    278  CG  ARG A  17      -7.448   6.138  -5.819  1.00 98.05           C  
ATOM    279  HG2 ARG A  17      -8.135   5.794  -6.592  1.00 98.05           H  
ATOM    280  HG3 ARG A  17      -7.883   5.940  -4.839  1.00 98.05           H  
ATOM    281  CD  ARG A  17      -7.226   7.637  -5.979  1.00 98.05           C  
ATOM    282  HD2 ARG A  17      -6.482   7.968  -5.254  1.00 98.05           H  
ATOM    283  HD3 ARG A  17      -6.866   7.838  -6.989  1.00 98.05           H  
ATOM    284  NE  ARG A  17      -8.494   8.334  -5.752  1.00 98.05           N  
ATOM    285  HE  ARG A  17      -9.330   7.772  -5.828  1.00 98.05           H  
ATOM    286  NH1 ARG A  17      -7.731  10.484  -5.680  1.00 98.05           N  
ATOM    287 HH11 ARG A  17      -7.937  11.469  -5.597  1.00 98.05           H  
ATOM    288 HH12 ARG A  17      -6.880  10.144  -6.105  1.00 98.05           H  
ATOM    289  NH2 ARG A  17      -9.891  10.005  -5.248  1.00 98.05           N  
ATOM    290 HH21 ARG A  17     -10.603   9.290  -5.272  1.00 98.05           H  
ATOM    291 HH22 ARG A  17     -10.102  10.953  -4.971  1.00 98.05           H  
ATOM    292  CZ  ARG A  17      -8.692   9.611  -5.552  1.00 98.05           C  
ATOM    293  N   LEU A  18      -4.916   2.569  -7.339  1.00 98.41           N  
ATOM    294  H   LEU A  18      -5.691   2.668  -7.980  1.00 98.41           H  
ATOM    295  CA  LEU A  18      -3.782   1.798  -7.811  1.00 98.41           C  
ATOM    296  HA  LEU A  18      -3.037   1.694  -7.023  1.00 98.41           H  
ATOM    297  C   LEU A  18      -3.173   2.529  -8.998  1.00 98.41           C  
ATOM    298  CB  LEU A  18      -4.256   0.405  -8.247  1.00 98.41           C  
ATOM    299  HB2 LEU A  18      -4.912   0.522  -9.109  1.00 98.41           H  
ATOM    300  HB3 LEU A  18      -3.382  -0.164  -8.565  1.00 98.41           H  
ATOM    301  O   LEU A  18      -3.895   2.840  -9.939  1.00 98.41           O  
ATOM    302  CG  LEU A  18      -5.012  -0.405  -7.184  1.00 98.41           C  
ATOM    303  HG  LEU A  18      -5.871   0.157  -6.815  1.00 98.41           H  
ATOM    304  CD1 LEU A  18      -5.530  -1.685  -7.836  1.00 98.41           C  
ATOM    305 HD11 LEU A  18      -4.710  -2.220  -8.315  1.00 98.41           H  
ATOM    306 HD12 LEU A  18      -5.993  -2.332  -7.091  1.00 98.41           H  
ATOM    307 HD13 LEU A  18      -6.272  -1.430  -8.593  1.00 98.41           H  
ATOM    308  CD2 LEU A  18      -4.109  -0.760  -6.004  1.00 98.41           C  
ATOM    309 HD21 LEU A  18      -3.791   0.154  -5.502  1.00 98.41           H  
ATOM    310 HD22 LEU A  18      -3.232  -1.301  -6.360  1.00 98.41           H  
ATOM    311 HD23 LEU A  18      -4.657  -1.378  -5.293  1.00 98.41           H  
ATOM    312  N   ARG A  19      -1.865   2.761  -8.985  1.00 98.50           N  
ATOM    313  H   ARG A  19      -1.346   2.502  -8.158  1.00 98.50           H  
ATOM    314  CA  ARG A  19      -1.140   3.337 -10.121  1.00 98.50           C  
ATOM    315  HA  ARG A  19      -1.787   3.358 -10.998  1.00 98.50           H  
ATOM    316  C   ARG A  19       0.054   2.465 -10.466  1.00 98.50           C  
ATOM    317  CB  ARG A  19      -0.765   4.782  -9.785  1.00 98.50           C  
ATOM    318  HB2 ARG A  19      -0.194   4.800  -8.857  1.00 98.50           H  
ATOM    319  HB3 ARG A  19      -1.679   5.358  -9.642  1.00 98.50           H  
ATOM    320  O   ARG A  19       0.855   2.152  -9.586  1.00 98.50           O  
ATOM    321  CG  ARG A  19       0.070   5.432 -10.888  1.00 98.50           C  
ATOM    322  HG2 ARG A  19       1.013   4.897 -10.999  1.00 98.50           H  
ATOM    323  HG3 ARG A  19      -0.474   5.407 -11.832  1.00 98.50           H  
ATOM    324  CD  ARG A  19       0.364   6.877 -10.502  1.00 98.50           C  
ATOM    325  HD2 ARG A  19       0.766   6.901  -9.489  1.00 98.50           H  
ATOM    326  HD3 ARG A  19      -0.568   7.442 -10.533  1.00 98.50           H  
ATOM    327  NE  ARG A  19       1.364   7.425 -11.419  1.00 98.50           N  
ATOM    328  HE  ARG A  19       2.120   6.803 -11.666  1.00 98.50           H  
ATOM    329  NH1 ARG A  19       0.557   9.553 -11.661  1.00 98.50           N  
ATOM    330 HH11 ARG A  19      -0.254   9.258 -11.137  1.00 98.50           H  
ATOM    331 HH12 ARG A  19       0.541  10.407 -12.200  1.00 98.50           H  
ATOM    332  NH2 ARG A  19       2.358   8.833 -12.822  1.00 98.50           N  
ATOM    333 HH21 ARG A  19       2.439   9.691 -13.348  1.00 98.50           H  
ATOM    334 HH22 ARG A  19       2.937   8.027 -13.013  1.00 98.50           H  
ATOM    335  CZ  ARG A  19       1.417   8.615 -11.955  1.00 98.50           C  
ATOM    336  N   ASN A  20       0.172   2.082 -11.734  1.00 98.24           N  
ATOM    337  H   ASN A  20      -0.520   2.399 -12.398  1.00 98.24           H  
ATOM    338  CA  ASN A  20       1.278   1.269 -12.231  1.00 98.24           C  
ATOM    339  HA  ASN A  20       1.845   0.857 -11.396  1.00 98.24           H  
ATOM    340  C   ASN A  20       2.242   2.132 -13.058  1.00 98.24           C  
ATOM    341  CB  ASN A  20       0.700   0.086 -13.021  1.00 98.24           C  
ATOM    342  HB2 ASN A  20       0.105   0.475 -13.847  1.00 98.24           H  
ATOM    343  HB3 ASN A  20       0.055  -0.510 -12.374  1.00 98.24           H  
ATOM    344  O   ASN A  20       1.989   2.416 -14.224  1.00 98.24           O  
ATOM    345  CG  ASN A  20       1.767  -0.824 -13.593  1.00 98.24           C  
ATOM    346  ND2 ASN A  20       1.397  -1.725 -14.466  1.00 98.24           N  
ATOM    347 HD21 ASN A  20       2.097  -2.349 -14.840  1.00 98.24           H  
ATOM    348 HD22 ASN A  20       0.415  -1.845 -14.666  1.00 98.24           H  
ATOM    349  OD1 ASN A  20       2.938  -0.762 -13.250  1.00 98.24           O  
ATOM    350  N   ASP A  21       3.374   2.509 -12.466  1.00 97.72           N  
ATOM    351  H   ASP A  21       3.556   2.174 -11.531  1.00 97.72           H  
ATOM    352  CA  ASP A  21       4.470   3.215 -13.143  1.00 97.72           C  
ATOM    353  HA  ASP A  21       4.076   3.705 -14.033  1.00 97.72           H  
ATOM    354  C   ASP A  21       5.563   2.231 -13.635  1.00 97.72           C  
ATOM    355  CB  ASP A  21       5.037   4.324 -12.234  1.00 97.72           C  
ATOM    356  HB2 ASP A  21       5.409   3.864 -11.319  1.00 97.72           H  
ATOM    357  HB3 ASP A  21       5.883   4.794 -12.735  1.00 97.72           H  
ATOM    358  O   ASP A  21       6.715   2.613 -13.848  1.00 97.72           O  
ATOM    359  CG  ASP A  21       4.048   5.443 -11.865  1.00 97.72           C  
ATOM    360  OD1 ASP A  21       3.508   6.143 -12.759  1.00 97.72           O  
ATOM    361  OD2 ASP A  21       3.873   5.692 -10.653  1.00 97.72           O  
ATOM    362  N   SER A  22       5.245   0.939 -13.786  1.00 95.08           N  
ATOM    363  H   SER A  22       4.293   0.663 -13.591  1.00 95.08           H  
ATOM    364  CA  SER A  22       6.136  -0.061 -14.391  1.00 95.08           C  
ATOM    365  HA  SER A  22       7.163   0.284 -14.269  1.00 95.08           H  
ATOM    366  C   SER A  22       5.906  -0.212 -15.902  1.00 95.08           C  
ATOM    367  CB  SER A  22       6.035  -1.398 -13.648  1.00 95.08           C  
ATOM    368  HB2 SER A  22       5.898  -1.224 -12.581  1.00 95.08           H  
ATOM    369  HB3 SER A  22       6.963  -1.951 -13.796  1.00 95.08           H  
ATOM    370  O   SER A  22       4.962   0.332 -16.468  1.00 95.08           O  
ATOM    371  OG  SER A  22       4.984  -2.191 -14.131  1.00 95.08           O  
ATOM    372  HG  SER A  22       4.164  -1.774 -13.856  1.00 95.08           H  
ATOM    373  N   SER A  23       6.778  -0.967 -16.575  1.00 94.23           N  
ATOM    374  H   SER A  23       7.532  -1.418 -16.078  1.00 94.23           H  
ATOM    375  CA  SER A  23       6.693  -1.252 -18.016  1.00 94.23           C  
ATOM    376  HA  SER A  23       6.248  -0.393 -18.519  1.00 94.23           H  
ATOM    377  C   SER A  23       5.824  -2.467 -18.366  1.00 94.23           C  
ATOM    378  CB  SER A  23       8.107  -1.439 -18.573  1.00 94.23           C  
ATOM    379  HB2 SER A  23       8.649  -0.496 -18.500  1.00 94.23           H  
ATOM    380  HB3 SER A  23       8.056  -1.732 -19.622  1.00 94.23           H  
ATOM    381  O   SER A  23       5.664  -2.782 -19.544  1.00 94.23           O  
ATOM    382  OG  SER A  23       8.794  -2.429 -17.826  1.00 94.23           O  
ATOM    383  HG  SER A  23       9.601  -2.666 -18.291  1.00 94.23           H  
ATOM    384  N   THR A  24       5.260  -3.158 -17.371  1.00 94.59           N  
ATOM    385  H   THR A  24       5.365  -2.812 -16.428  1.00 94.59           H  
ATOM    386  CA  THR A  24       4.445  -4.370 -17.551  1.00 94.59           C  
ATOM    387  HA  THR A  24       4.225  -4.492 -18.612  1.00 94.59           H  
ATOM    388  C   THR A  24       3.124  -4.263 -16.795  1.00 94.59           C  
ATOM    389  CB  THR A  24       5.185  -5.629 -17.078  1.00 94.59           C  
ATOM    390  HB  THR A  24       4.508  -6.481 -17.144  1.00 94.59           H  
ATOM    391  O   THR A  24       3.081  -3.586 -15.769  1.00 94.59           O  
ATOM    392  CG2 THR A  24       6.412  -5.918 -17.943  1.00 94.59           C  
ATOM    393 HG21 THR A  24       7.146  -5.120 -17.828  1.00 94.59           H  
ATOM    394 HG22 THR A  24       6.861  -6.860 -17.630  1.00 94.59           H  
ATOM    395 HG23 THR A  24       6.117  -5.988 -18.990  1.00 94.59           H  
ATOM    396  OG1 THR A  24       5.624  -5.497 -15.744  1.00 94.59           O  
ATOM    397  HG1 THR A  24       4.946  -5.036 -15.245  1.00 94.59           H  
ATOM    398  N   PRO A  25       2.043  -4.927 -17.237  1.00 96.70           N  
ATOM    399  CA  PRO A  25       0.821  -5.009 -16.445  1.00 96.70           C  
ATOM    400  HA  PRO A  25       0.412  -4.004 -16.333  1.00 96.70           H  
ATOM    401  C   PRO A  25       1.080  -5.607 -15.058  1.00 96.70           C  
ATOM    402  CB  PRO A  25      -0.160  -5.858 -17.259  1.00 96.70           C  
ATOM    403  HB2 PRO A  25      -0.098  -6.903 -16.954  1.00 96.70           H  
ATOM    404  HB3 PRO A  25      -1.182  -5.493 -17.162  1.00 96.70           H  
ATOM    405  O   PRO A  25       1.937  -6.480 -14.895  1.00 96.70           O  
ATOM    406  CG  PRO A  25       0.355  -5.718 -18.690  1.00 96.70           C  
ATOM    407  HG2 PRO A  25      -0.027  -4.795 -19.127  1.00 96.70           H  
ATOM    408  HG3 PRO A  25       0.079  -6.575 -19.305  1.00 96.70           H  
ATOM    409  CD  PRO A  25       1.868  -5.614 -18.507  1.00 96.70           C  
ATOM    410  HD2 PRO A  25       2.303  -6.611 -18.444  1.00 96.70           H  
ATOM    411  HD3 PRO A  25       2.302  -5.056 -19.337  1.00 96.70           H  
ATOM    412  N   VAL A  26       0.324  -5.125 -14.076  1.00 97.78           N  
ATOM    413  H   VAL A  26      -0.343  -4.400 -14.297  1.00 97.78           H  
ATOM    414  CA  VAL A  26       0.353  -5.588 -12.686  1.00 97.78           C  
ATOM    415  HA  VAL A  26       1.055  -6.415 -12.573  1.00 97.78           H  
ATOM    416  C   VAL A  26      -1.039  -6.088 -12.329  1.00 97.78           C  
ATOM    417  CB  VAL A  26       0.792  -4.445 -11.756  1.00 97.78           C  
ATOM    418  HB  VAL A  26       0.164  -3.576 -11.954  1.00 97.78           H  
ATOM    419  O   VAL A  26      -2.022  -5.398 -12.588  1.00 97.78           O  
ATOM    420  CG1 VAL A  26       0.653  -4.805 -10.273  1.00 97.78           C  
ATOM    421 HG11 VAL A  26      -0.362  -5.127 -10.040  1.00 97.78           H  
ATOM    422 HG12 VAL A  26       0.853  -3.922  -9.666  1.00 97.78           H  
ATOM    423 HG13 VAL A  26       1.345  -5.606 -10.012  1.00 97.78           H  
ATOM    424  CG2 VAL A  26       2.254  -4.061 -12.031  1.00 97.78           C  
ATOM    425 HG21 VAL A  26       2.490  -3.117 -11.540  1.00 97.78           H  
ATOM    426 HG22 VAL A  26       2.923  -4.841 -11.668  1.00 97.78           H  
ATOM    427 HG23 VAL A  26       2.426  -3.924 -13.098  1.00 97.78           H  
ATOM    428  N   GLU A  27      -1.134  -7.264 -11.724  1.00 98.02           N  
ATOM    429  H   GLU A  27      -0.282  -7.738 -11.463  1.00 98.02           H  
ATOM    430  CA  GLU A  27      -2.369  -7.776 -11.140  1.00 98.02           C  
ATOM    431  HA  GLU A  27      -3.216  -7.249 -11.580  1.00 98.02           H  
ATOM    432  C   GLU A  27      -2.380  -7.493  -9.634  1.00 98.02           C  
ATOM    433  CB  GLU A  27      -2.544  -9.261 -11.491  1.00 98.02           C  
ATOM    434  HB2 GLU A  27      -1.745  -9.852 -11.043  1.00 98.02           H  
ATOM    435  HB3 GLU A  27      -2.485  -9.361 -12.575  1.00 98.02           H  
ATOM    436  O   GLU A  27      -1.430  -7.797  -8.916  1.00 98.02           O  
ATOM    437  CG  GLU A  27      -3.905  -9.792 -11.023  1.00 98.02           C  
ATOM    438  HG2 GLU A  27      -4.667  -9.042 -11.234  1.00 98.02           H  
ATOM    439  HG3 GLU A  27      -3.886  -9.936  -9.943  1.00 98.02           H  
ATOM    440  CD  GLU A  27      -4.288 -11.096 -11.738  1.00 98.02           C  
ATOM    441  OE1 GLU A  27      -4.044 -12.190 -11.191  1.00 98.02           O  
ATOM    442  OE2 GLU A  27      -4.904 -10.984 -12.822  1.00 98.02           O  
ATOM    443  N   VAL A  28      -3.449  -6.868  -9.147  1.00 98.07           N  
ATOM    444  H   VAL A  28      -4.170  -6.589  -9.796  1.00 98.07           H  
ATOM    445  CA  VAL A  28      -3.633  -6.543  -7.732  1.00 98.07           C  
ATOM    446  HA  VAL A  28      -2.763  -6.893  -7.177  1.00 98.07           H  
ATOM    447  C   VAL A  28      -4.855  -7.280  -7.207  1.00 98.07           C  
ATOM    448  CB  VAL A  28      -3.732  -5.025  -7.489  1.00 98.07           C  
ATOM    449  HB  VAL A  28      -4.643  -4.641  -7.948  1.00 98.07           H  
ATOM    450  O   VAL A  28      -5.991  -6.993  -7.598  1.00 98.07           O  
ATOM    451  CG1 VAL A  28      -3.776  -4.734  -5.981  1.00 98.07           C  
ATOM    452 HG11 VAL A  28      -3.809  -3.658  -5.812  1.00 98.07           H  
ATOM    453 HG12 VAL A  28      -2.891  -5.147  -5.497  1.00 98.07           H  
ATOM    454 HG13 VAL A  28      -4.666  -5.181  -5.538  1.00 98.07           H  
ATOM    455  CG2 VAL A  28      -2.532  -4.273  -8.081  1.00 98.07           C  
ATOM    456 HG21 VAL A  28      -1.602  -4.710  -7.717  1.00 98.07           H  
ATOM    457 HG22 VAL A  28      -2.568  -3.219  -7.804  1.00 98.07           H  
ATOM    458 HG23 VAL A  28      -2.556  -4.340  -9.168  1.00 98.07           H  
ATOM    459  N   HIS A  29      -4.638  -8.199  -6.270  1.00 97.29           N  
ATOM    460  H   HIS A  29      -3.679  -8.405  -6.031  1.00 97.29           H  
ATOM    461  CA  HIS A  29      -5.703  -8.818  -5.491  1.00 97.29           C  
ATOM    462  HA  HIS A  29      -6.627  -8.775  -6.067  1.00 97.29           H  
ATOM    463  C   HIS A  29      -5.893  -8.043  -4.192  1.00 97.29           C  
ATOM    464  CB  HIS A  29      -5.426 -10.295  -5.211  1.00 97.29           C  
ATOM    465  HB2 HIS A  29      -6.327 -10.749  -4.799  1.00 97.29           H  
ATOM    466  HB3 HIS A  29      -4.645 -10.379  -4.455  1.00 97.29           H  
ATOM    467  O   HIS A  29      -5.006  -7.993  -3.340  1.00 97.29           O  
ATOM    468  CG  HIS A  29      -5.007 -11.075  -6.422  1.00 97.29           C  
ATOM    469  CD2 HIS A  29      -3.719 -11.393  -6.755  1.00 97.29           C  
ATOM    470  HD2 HIS A  29      -2.823 -11.129  -6.214  1.00 97.29           H  
ATOM    471  ND1 HIS A  29      -5.829 -11.594  -7.402  1.00 97.29           N  
ATOM    472  HD1 HIS A  29      -6.813 -11.415  -7.547  1.00 97.29           H  
ATOM    473  CE1 HIS A  29      -5.045 -12.214  -8.301  1.00 97.29           C  
ATOM    474  HE1 HIS A  29      -5.371 -12.669  -9.225  1.00 97.29           H  
ATOM    475  NE2 HIS A  29      -3.767 -12.136  -7.922  1.00 97.29           N  
ATOM    476  N   ILE A  30      -7.072  -7.460  -4.026  1.00 95.13           N  
ATOM    477  H   ILE A  30      -7.759  -7.567  -4.759  1.00 95.13           H  
ATOM    478  CA  ILE A  30      -7.457  -6.732  -2.825  1.00 95.13           C  
ATOM    479  HA  ILE A  30      -6.574  -6.550  -2.212  1.00 95.13           H  
ATOM    480  C   ILE A  30      -8.424  -7.615  -2.052  1.00 95.13           C  
ATOM    481  CB  ILE A  30      -8.082  -5.365  -3.161  1.00 95.13           C  
ATOM    482  HB  ILE A  30      -9.052  -5.547  -3.623  1.00 95.13           H  
ATOM    483  O   ILE A  30      -9.488  -7.971  -2.562  1.00 95.13           O  
ATOM    484  CG1 ILE A  30      -7.244  -4.555  -4.174  1.00 95.13           C  
ATOM    485 HG12 ILE A  30      -7.032  -5.163  -5.053  1.00 95.13           H  
ATOM    486 HG13 ILE A  30      -6.294  -4.264  -3.726  1.00 95.13           H  
ATOM    487  CG2 ILE A  30      -8.280  -4.600  -1.837  1.00 95.13           C  
ATOM    488 HG21 ILE A  30      -7.326  -4.490  -1.322  1.00 95.13           H  
ATOM    489 HG22 ILE A  30      -8.968  -5.136  -1.184  1.00 95.13           H  
ATOM    490 HG23 ILE A  30      -8.699  -3.609  -2.011  1.00 95.13           H  
ATOM    491  CD1 ILE A  30      -7.970  -3.309  -4.686  1.00 95.13           C  
ATOM    492 HD11 ILE A  30      -8.152  -2.601  -3.877  1.00 95.13           H  
ATOM    493 HD12 ILE A  30      -7.356  -2.815  -5.439  1.00 95.13           H  
ATOM    494 HD13 ILE A  30      -8.919  -3.599  -5.136  1.00 95.13           H  
ATOM    495  N   LYS A  31      -8.070  -7.966  -0.821  1.00 92.43           N  
ATOM    496  H   LYS A  31      -7.188  -7.615  -0.476  1.00 92.43           H  
ATOM    497  CA  LYS A  31      -8.948  -8.652   0.123  1.00 92.43           C  
ATOM    498  HA  LYS A  31      -9.913  -8.837  -0.347  1.00 92.43           H  
ATOM    499  C   LYS A  31      -9.182  -7.738   1.310  1.00 92.43           C  
ATOM    500  CB  LYS A  31      -8.335  -9.996   0.526  1.00 92.43           C  
ATOM    501  HB2 LYS A  31      -7.355  -9.818   0.968  1.00 92.43           H  
ATOM    502  HB3 LYS A  31      -8.200 -10.606  -0.367  1.00 92.43           H  
ATOM    503  O   LYS A  31      -8.243  -7.184   1.864  1.00 92.43           O  
ATOM    504  CG  LYS A  31      -9.222 -10.750   1.528  1.00 92.43           C  
ATOM    505  HG2 LYS A  31     -10.173 -11.009   1.062  1.00 92.43           H  
ATOM    506  HG3 LYS A  31      -9.413 -10.122   2.398  1.00 92.43           H  
ATOM    507  CD  LYS A  31      -8.515 -12.016   2.006  1.00 92.43           C  
ATOM    508  HD2 LYS A  31      -8.374 -12.710   1.178  1.00 92.43           H  
ATOM    509  HD3 LYS A  31      -7.537 -11.723   2.389  1.00 92.43           H  
ATOM    510  CE  LYS A  31      -9.315 -12.667   3.135  1.00 92.43           C  
ATOM    511  HE2 LYS A  31     -10.191 -13.173   2.728  1.00 92.43           H  
ATOM    512  HE3 LYS A  31      -9.668 -11.871   3.790  1.00 92.43           H  
ATOM    513  NZ  LYS A  31      -8.460 -13.591   3.917  1.00 92.43           N  
ATOM    514  HZ1 LYS A  31      -8.967 -13.961   4.709  1.00 92.43           H  
ATOM    515  HZ2 LYS A  31      -8.101 -14.346   3.349  1.00 92.43           H  
ATOM    516  HZ3 LYS A  31      -7.667 -13.075   4.272  1.00 92.43           H  
ATOM    517  N   VAL A  32     -10.432  -7.625   1.725  1.00 88.27           N  
ATOM    518  H   VAL A  32     -11.166  -8.070   1.193  1.00 88.27           H  
ATOM    519  CA  VAL A  32     -10.816  -6.770   2.842  1.00 88.27           C  
ATOM    520  HA  VAL A  32      -9.928  -6.409   3.360  1.00 88.27           H  
ATOM    521  C   VAL A  32     -11.624  -7.603   3.810  1.00 88.27           C  
ATOM    522  CB  VAL A  32     -11.604  -5.555   2.349  1.00 88.27           C  
ATOM    523  HB  VAL A  32     -12.602  -5.860   2.032  1.00 88.27           H  
ATOM    524  O   VAL A  32     -12.608  -8.227   3.414  1.00 88.27           O  
ATOM    525  CG1 VAL A  32     -11.718  -4.533   3.471  1.00 88.27           C  
ATOM    526 HG11 VAL A  32     -10.732  -4.259   3.848  1.00 88.27           H  
ATOM    527 HG12 VAL A  32     -12.321  -4.937   4.283  1.00 88.27           H  
ATOM    528 HG13 VAL A  32     -12.192  -3.640   3.064  1.00 88.27           H  
ATOM    529  CG2 VAL A  32     -10.913  -4.877   1.165  1.00 88.27           C  
ATOM    530 HG21 VAL A  32     -11.521  -4.032   0.842  1.00 88.27           H  
ATOM    531 HG22 VAL A  32      -9.910  -4.557   1.447  1.00 88.27           H  
ATOM    532 HG23 VAL A  32     -10.856  -5.552   0.311  1.00 88.27           H  
ATOM    533  N   LEU A  33     -11.168  -7.671   5.055  1.00 80.95           N  
ATOM    534  H   LEU A  33     -10.347  -7.138   5.305  1.00 80.95           H  
ATOM    535  CA  LEU A  33     -11.876  -8.362   6.125  1.00 80.95           C  
ATOM    536  HA  LEU A  33     -12.576  -9.085   5.706  1.00 80.95           H  
ATOM    537  C   LEU A  33     -12.682  -7.346   6.931  1.00 80.95           C  
ATOM    538  CB  LEU A  33     -10.870  -9.111   7.001  1.00 80.95           C  
ATOM    539  HB2 LEU A  33     -11.385  -9.496   7.882  1.00 80.95           H  
ATOM    540  HB3 LEU A  33     -10.138  -8.376   7.336  1.00 80.95           H  
ATOM    541  O   LEU A  33     -12.123  -6.337   7.362  1.00 80.95           O  
ATOM    542  CG  LEU A  33     -10.162 -10.269   6.277  1.00 80.95           C  
ATOM    543  HG  LEU A  33      -9.955 -10.008   5.239  1.00 80.95           H  
ATOM    544  CD1 LEU A  33      -8.837 -10.626   6.952  1.00 80.95           C  
ATOM    545 HD11 LEU A  33      -8.144  -9.793   6.830  1.00 80.95           H  
ATOM    546 HD12 LEU A  33      -8.397 -11.510   6.492  1.00 80.95           H  
ATOM    547 HD13 LEU A  33      -8.997 -10.805   8.016  1.00 80.95           H  
ATOM    548  CD2 LEU A  33     -11.035 -11.519   6.305  1.00 80.95           C  
ATOM    549 HD21 LEU A  33     -12.053 -11.281   5.994  1.00 80.95           H  
ATOM    550 HD22 LEU A  33     -10.625 -12.300   5.664  1.00 80.95           H  
ATOM    551 HD23 LEU A  33     -11.064 -11.891   7.329  1.00 80.95           H  
ATOM    552  N   GLY A  34     -13.970  -7.660   7.087  1.00 69.03           N  
ATOM    553  H   GLY A  34     -14.297  -8.525   6.681  1.00 69.03           H  
ATOM    554  CA  GLY A  34     -14.933  -6.944   7.913  1.00 69.03           C  
ATOM    555  HA2 GLY A  34     -15.931  -7.296   7.655  1.00 69.03           H  
ATOM    556  HA3 GLY A  34     -14.921  -5.879   7.678  1.00 69.03           H  
ATOM    557  C   GLY A  34     -14.745  -7.227   9.404  1.00 69.03           C  
ATOM    558  O   GLY A  34     -14.655  -8.394   9.759  1.00 69.03           O  
ATOM    559  N   ASP A  35     -14.769  -6.205  10.250  1.00 68.11           N  
ATOM    560  H   ASP A  35     -14.670  -5.280   9.856  1.00 68.11           H  
ATOM    561  CA  ASP A  35     -14.954  -6.260  11.710  1.00 68.11           C  
ATOM    562  HA  ASP A  35     -14.894  -7.282  12.085  1.00 68.11           H  
ATOM    563  C   ASP A  35     -16.352  -5.702  12.043  1.00 68.11           C  
ATOM    564  CB  ASP A  35     -13.810  -5.459  12.340  1.00 68.11           C  
ATOM    565  HB2 ASP A  35     -12.878  -5.984  12.134  1.00 68.11           H  
ATOM    566  HB3 ASP A  35     -13.759  -4.481  11.861  1.00 68.11           H  
ATOM    567  O   ASP A  35     -16.598  -4.501  11.954  1.00 68.11           O  
ATOM    568  CG  ASP A  35     -13.927  -5.250  13.843  1.00 68.11           C  
ATOM    569  OD1 ASP A  35     -14.997  -5.578  14.383  1.00 68.11           O  
ATOM    570  OD2 ASP A  35     -12.931  -4.708  14.372  1.00 68.11           O  
ATOM    571  N   LYS A  36     -17.340  -6.571  12.272  1.00 61.68           N  
ATOM    572  H   LYS A  36     -17.094  -7.465  12.674  1.00 61.68           H  
ATOM    573  CA  LYS A  36     -18.746  -6.146  12.294  1.00 61.68           C  
ATOM    574  HA  LYS A  36     -18.918  -5.488  11.443  1.00 61.68           H  
ATOM    575  C   LYS A  36     -19.117  -5.338  13.516  1.00 61.68           C  
ATOM    576  CB  LYS A  36     -19.715  -7.318  12.262  1.00 61.68           C  
ATOM    577  HB2 LYS A  36     -20.715  -6.937  12.467  1.00 61.68           H  
ATOM    578  HB3 LYS A  36     -19.475  -8.014  13.066  1.00 61.68           H  
ATOM    579  O   LYS A  36     -20.051  -4.544  13.376  1.00 61.68           O  
ATOM    580  CG  LYS A  36     -19.759  -8.029  10.921  1.00 61.68           C  
ATOM    581  HG2 LYS A  36     -20.129  -7.352  10.151  1.00 61.68           H  
ATOM    582  HG3 LYS A  36     -18.771  -8.400  10.649  1.00 61.68           H  
ATOM    583  CD  LYS A  36     -20.729  -9.183  11.133  1.00 61.68           C  
ATOM    584  HD2 LYS A  36     -21.700  -8.807  11.459  1.00 61.68           H  
ATOM    585  HD3 LYS A  36     -20.320  -9.841  11.898  1.00 61.68           H  
ATOM    586  CE  LYS A  36     -20.878  -9.934   9.835  1.00 61.68           C  
ATOM    587  HE2 LYS A  36     -19.880 -10.124   9.440  1.00 61.68           H  
ATOM    588  HE3 LYS A  36     -21.408  -9.320   9.107  1.00 61.68           H  
ATOM    589  NZ  LYS A  36     -21.575 -11.207  10.085  1.00 61.68           N  
ATOM    590  HZ1 LYS A  36     -21.082 -11.706  10.811  1.00 61.68           H  
ATOM    591  HZ2 LYS A  36     -22.521 -11.032  10.390  1.00 61.68           H  
ATOM    592  HZ3 LYS A  36     -21.561 -11.756   9.237  1.00 61.68           H  
ATOM    593  N   ASP A  37     -18.516  -5.622  14.664  1.00 65.06           N  
ATOM    594  H   ASP A  37     -17.709  -6.229  14.669  1.00 65.06           H  
ATOM    595  CA  ASP A  37     -18.786  -4.882  15.893  1.00 65.06           C  
ATOM    596  HA  ASP A  37     -19.804  -4.495  15.843  1.00 65.06           H  
ATOM    597  C   ASP A  37     -17.901  -3.635  16.019  1.00 65.06           C  
ATOM    598  CB  ASP A  37     -18.758  -5.820  17.111  1.00 65.06           C  
ATOM    599  HB2 ASP A  37     -19.047  -5.248  17.993  1.00 65.06           H  
ATOM    600  HB3 ASP A  37     -19.513  -6.591  16.963  1.00 65.06           H  
ATOM    601  O   ASP A  37     -18.260  -2.718  16.760  1.00 65.06           O  
ATOM    602  CG  ASP A  37     -17.414  -6.488  17.389  1.00 65.06           C  
ATOM    603  OD1 ASP A  37     -16.406  -5.907  16.959  1.00 65.06           O  
ATOM    604  OD2 ASP A  37     -17.465  -7.556  18.043  1.00 65.06           O  
ATOM    605  N   GLY A  38     -16.840  -3.551  15.210  1.00 63.26           N  
ATOM    606  H   GLY A  38     -16.467  -4.418  14.851  1.00 63.26           H  
ATOM    607  CA  GLY A  38     -15.968  -2.392  15.122  1.00 63.26           C  
ATOM    608  HA2 GLY A  38     -15.330  -2.513  14.246  1.00 63.26           H  
ATOM    609  HA3 GLY A  38     -16.569  -1.489  15.021  1.00 63.26           H  
ATOM    610  C   GLY A  38     -15.066  -2.247  16.341  1.00 63.26           C  
ATOM    611  O   GLY A  38     -14.579  -1.143  16.601  1.00 63.26           O  
ATOM    612  N   ASP A  39     -14.869  -3.321  17.110  1.00 65.39           N  
ATOM    613  H   ASP A  39     -15.256  -4.210  16.828  1.00 65.39           H  
ATOM    614  CA  ASP A  39     -14.088  -3.303  18.345  1.00 65.39           C  
ATOM    615  HA  ASP A  39     -14.262  -2.335  18.815  1.00 65.39           H  
ATOM    616  C   ASP A  39     -12.567  -3.382  18.108  1.00 65.39           C  
ATOM    617  CB  ASP A  39     -14.638  -4.359  19.325  1.00 65.39           C  
ATOM    618  HB2 ASP A  39     -15.727  -4.325  19.319  1.00 65.39           H  
ATOM    619  HB3 ASP A  39     -14.316  -4.070  20.326  1.00 65.39           H  
ATOM    620  O   ASP A  39     -11.773  -3.214  19.040  1.00 65.39           O  
ATOM    621  CG  ASP A  39     -14.177  -5.803  19.087  1.00 65.39           C  
ATOM    622  OD1 ASP A  39     -13.521  -6.057  18.058  1.00 65.39           O  
ATOM    623  OD2 ASP A  39     -14.305  -6.604  20.046  1.00 65.39           O  
ATOM    624  N   GLY A  40     -12.147  -3.568  16.854  1.00 61.53           N  
ATOM    625  H   GLY A  40     -12.847  -3.820  16.170  1.00 61.53           H  
ATOM    626  CA  GLY A  40     -10.755  -3.744  16.461  1.00 61.53           C  
ATOM    627  HA2 GLY A  40     -10.101  -3.238  17.171  1.00 61.53           H  
ATOM    628  HA3 GLY A  40     -10.618  -3.299  15.476  1.00 61.53           H  
ATOM    629  C   GLY A  40     -10.333  -5.212  16.381  1.00 61.53           C  
ATOM    630  O   GLY A  40      -9.180  -5.489  16.036  1.00 61.53           O  
ATOM    631  N   TYR A  41     -11.232  -6.166  16.611  1.00 61.66           N  
ATOM    632  H   TYR A  41     -12.168  -5.899  16.878  1.00 61.66           H  
ATOM    633  CA  TYR A  41     -10.989  -7.597  16.512  1.00 61.66           C  
ATOM    634  HA  TYR A  41      -9.944  -7.749  16.243  1.00 61.66           H  
ATOM    635  C   TYR A  41     -11.841  -8.231  15.412  1.00 61.66           C  
ATOM    636  CB  TYR A  41     -11.197  -8.284  17.870  1.00 61.66           C  
ATOM    637  HB2 TYR A  41     -11.049  -9.356  17.741  1.00 61.66           H  
ATOM    638  HB3 TYR A  41     -12.226  -8.151  18.201  1.00 61.66           H  
ATOM    639  O   TYR A  41     -13.022  -7.988  15.242  1.00 61.66           O  
ATOM    640  CG  TYR A  41     -10.250  -7.796  18.950  1.00 61.66           C  
ATOM    641  CD1 TYR A  41      -9.007  -8.431  19.140  1.00 61.66           C  
ATOM    642  HD1 TYR A  41      -8.733  -9.269  18.516  1.00 61.66           H  
ATOM    643  CD2 TYR A  41     -10.595  -6.685  19.741  1.00 61.66           C  
ATOM    644  HD2 TYR A  41     -11.543  -6.193  19.579  1.00 61.66           H  
ATOM    645  CE1 TYR A  41      -8.118  -7.960  20.125  1.00 61.66           C  
ATOM    646  HE1 TYR A  41      -7.153  -8.422  20.272  1.00 61.66           H  
ATOM    647  CE2 TYR A  41      -9.707  -6.199  20.716  1.00 61.66           C  
ATOM    648  HE2 TYR A  41      -9.988  -5.332  21.294  1.00 61.66           H  
ATOM    649  OH  TYR A  41      -7.610  -6.388  21.861  1.00 61.66           O  
ATOM    650  HH  TYR A  41      -7.931  -5.556  22.216  1.00 61.66           H  
ATOM    651  CZ  TYR A  41      -8.468  -6.843  20.911  1.00 61.66           C  
ATOM    652  N   ILE A  42     -11.226  -9.137  14.651  1.00 62.35           N  
ATOM    653  H   ILE A  42     -10.262  -9.350  14.862  1.00 62.35           H  
ATOM    654  CA  ILE A  42     -11.954  -9.971  13.691  1.00 62.35           C  
ATOM    655  HA  ILE A  42     -12.956  -9.572  13.535  1.00 62.35           H  
ATOM    656  C   ILE A  42     -12.117 -11.348  14.318  1.00 62.35           C  
ATOM    657  CB  ILE A  42     -11.254  -9.969  12.318  1.00 62.35           C  
ATOM    658  HB  ILE A  42     -10.194 -10.178  12.463  1.00 62.35           H  
ATOM    659  O   ILE A  42     -11.156 -12.119  14.421  1.00 62.35           O  
ATOM    660  CG1 ILE A  42     -11.425  -8.580  11.665  1.00 62.35           C  
ATOM    661 HG12 ILE A  42     -12.451  -8.476  11.312  1.00 62.35           H  
ATOM    662 HG13 ILE A  42     -11.259  -7.794  12.401  1.00 62.35           H  
ATOM    663  CG2 ILE A  42     -11.849 -11.031  11.374  1.00 62.35           C  
ATOM    664 HG21 ILE A  42     -12.903 -10.809  11.203  1.00 62.35           H  
ATOM    665 HG22 ILE A  42     -11.753 -12.022  11.819  1.00 62.35           H  
ATOM    666 HG23 ILE A  42     -11.330 -11.042  10.416  1.00 62.35           H  
ATOM    667  CD1 ILE A  42     -10.469  -8.324  10.503  1.00 62.35           C  
ATOM    668 HD11 ILE A  42      -9.528  -7.980  10.933  1.00 62.35           H  
ATOM    669 HD12 ILE A  42     -10.298  -9.220   9.905  1.00 62.35           H  
ATOM    670 HD13 ILE A  42     -10.872  -7.540   9.861  1.00 62.35           H  
ATOM    671  N   SER A  43     -13.341 -11.691  14.704  1.00 63.88           N  
ATOM    672  H   SER A  43     -14.068 -10.992  14.651  1.00 63.88           H  
ATOM    673  CA  SER A  43     -13.688 -13.052  15.094  1.00 63.88           C  
ATOM    674  HA  SER A  43     -13.011 -13.347  15.897  1.00 63.88           H  
ATOM    675  C   SER A  43     -13.505 -14.021  13.920  1.00 63.88           C  
ATOM    676  CB  SER A  43     -15.120 -13.118  15.638  1.00 63.88           C  
ATOM    677  HB2 SER A  43     -15.261 -12.344  16.393  1.00 63.88           H  
ATOM    678  HB3 SER A  43     -15.288 -14.092  16.097  1.00 63.88           H  
ATOM    679  O   SER A  43     -13.561 -13.664  12.741  1.00 63.88           O  
ATOM    680  OG  SER A  43     -16.044 -12.930  14.587  1.00 63.88           O  
ATOM    681  HG  SER A  43     -16.032 -11.978  14.466  1.00 63.88           H  
ATOM    682  N   ALA A  44     -13.366 -15.316  14.210  1.00 57.88           N  
ATOM    683  H   ALA A  44     -13.270 -15.585  15.179  1.00 57.88           H  
ATOM    684  CA  ALA A  44     -13.298 -16.338  13.162  1.00 57.88           C  
ATOM    685  HA  ALA A  44     -12.433 -16.126  12.533  1.00 57.88           H  
ATOM    686  C   ALA A  44     -14.544 -16.353  12.245  1.00 57.88           C  
ATOM    687  CB  ALA A  44     -13.096 -17.700  13.835  1.00 57.88           C  
ATOM    688  HB1 ALA A  44     -12.187 -17.681  14.436  1.00 57.88           H  
ATOM    689  HB2 ALA A  44     -12.997 -18.473  13.073  1.00 57.88           H  
ATOM    690  HB3 ALA A  44     -13.947 -17.931  14.475  1.00 57.88           H  
ATOM    691  O   ALA A  44     -14.464 -16.787  11.093  1.00 57.88           O  
ATOM    692  N   ALA A  45     -15.700 -15.894  12.741  1.00 58.77           N  
ATOM    693  H   ALA A  45     -15.685 -15.462  13.654  1.00 58.77           H  
ATOM    694  CA  ALA A  45     -16.923 -15.763  11.953  1.00 58.77           C  
ATOM    695  HA  ALA A  45     -17.068 -16.669  11.365  1.00 58.77           H  
ATOM    696  C   ALA A  45     -16.848 -14.584  10.971  1.00 58.77           C  
ATOM    697  CB  ALA A  45     -18.105 -15.614  12.918  1.00 58.77           C  
ATOM    698  HB1 ALA A  45     -17.987 -14.710  13.516  1.00 58.77           H  
ATOM    699  HB2 ALA A  45     -18.156 -16.475  13.584  1.00 58.77           H  
ATOM    700  HB3 ALA A  45     -19.035 -15.542  12.354  1.00 58.77           H  
ATOM    701  O   ALA A  45     -17.300 -14.694   9.831  1.00 58.77           O  
ATOM    702  N   GLU A  46     -16.242 -13.481  11.391  1.00 63.40           N  
ATOM    703  H   GLU A  46     -15.901 -13.437  12.341  1.00 63.40           H  
ATOM    704  CA  GLU A  46     -16.012 -12.288  10.575  1.00 63.40           C  
ATOM    705  HA  GLU A  46     -16.911 -12.021  10.019  1.00 63.40           H  
ATOM    706  C   GLU A  46     -14.894 -12.483   9.562  1.00 63.40           C  
ATOM    707  CB  GLU A  46     -15.665 -11.151  11.513  1.00 63.40           C  
ATOM    708  HB2 GLU A  46     -15.255 -10.315  10.947  1.00 63.40           H  
ATOM    709  HB3 GLU A  46     -14.906 -11.500  12.213  1.00 63.40           H  
ATOM    710  O   GLU A  46     -15.020 -12.047   8.422  1.00 63.40           O  
ATOM    711  CG  GLU A  46     -16.931 -10.690  12.226  1.00 63.40           C  
ATOM    712  HG2 GLU A  46     -17.536 -10.114  11.526  1.00 63.40           H  
ATOM    713  HG3 GLU A  46     -17.530 -11.546  12.539  1.00 63.40           H  
ATOM    714  CD  GLU A  46     -16.591  -9.879  13.458  1.00 63.40           C  
ATOM    715  OE1 GLU A  46     -17.345  -8.920  13.671  1.00 63.40           O  
ATOM    716  OE2 GLU A  46     -15.700 -10.358  14.190  1.00 63.40           O  
ATOM    717  N   ALA A  47     -13.875 -13.277   9.901  1.00 59.48           N  
ATOM    718  H   ALA A  47     -13.772 -13.515  10.877  1.00 59.48           H  
ATOM    719  CA  ALA A  47     -12.818 -13.646   8.967  1.00 59.48           C  
ATOM    720  HA  ALA A  47     -12.344 -12.716   8.654  1.00 59.48           H  
ATOM    721  C   ALA A  47     -13.347 -14.365   7.705  1.00 59.48           C  
ATOM    722  CB  ALA A  47     -11.783 -14.503   9.704  1.00 59.48           C  
ATOM    723  HB1 ALA A  47     -11.407 -13.966  10.575  1.00 59.48           H  
ATOM    724  HB2 ALA A  47     -12.239 -15.437  10.032  1.00 59.48           H  
ATOM    725  HB3 ALA A  47     -10.948 -14.723   9.039  1.00 59.48           H  
ATOM    726  O   ALA A  47     -12.691 -14.365   6.659  1.00 59.48           O  
ATOM    727  N   LYS A  48     -14.543 -14.970   7.784  1.00 61.07           N  
ATOM    728  H   LYS A  48     -15.020 -14.910   8.672  1.00 61.07           H  
ATOM    729  CA  LYS A  48     -15.247 -15.580   6.641  1.00 61.07           C  
ATOM    730  HA  LYS A  48     -14.515 -16.068   5.997  1.00 61.07           H  
ATOM    731  C   LYS A  48     -15.959 -14.558   5.755  1.00 61.07           C  
ATOM    732  CB  LYS A  48     -16.254 -16.630   7.133  1.00 61.07           C  
ATOM    733  HB2 LYS A  48     -16.819 -16.997   6.276  1.00 61.07           H  
ATOM    734  HB3 LYS A  48     -16.956 -16.168   7.826  1.00 61.07           H  
ATOM    735  O   LYS A  48     -16.296 -14.880   4.619  1.00 61.07           O  
ATOM    736  CG  LYS A  48     -15.568 -17.825   7.804  1.00 61.07           C  
ATOM    737  HG2 LYS A  48     -14.989 -17.485   8.662  1.00 61.07           H  
ATOM    738  HG3 LYS A  48     -14.894 -18.298   7.090  1.00 61.07           H  
ATOM    739  CD  LYS A  48     -16.610 -18.845   8.272  1.00 61.07           C  
ATOM    740  HD2 LYS A  48     -17.275 -18.369   8.993  1.00 61.07           H  
ATOM    741  HD3 LYS A  48     -17.190 -19.188   7.414  1.00 61.07           H  
ATOM    742  CE  LYS A  48     -15.897 -20.030   8.928  1.00 61.07           C  
ATOM    743  HE2 LYS A  48     -15.196 -20.455   8.210  1.00 61.07           H  
ATOM    744  HE3 LYS A  48     -15.319 -19.653   9.772  1.00 61.07           H  
ATOM    745  NZ  LYS A  48     -16.860 -21.064   9.383  1.00 61.07           N  
ATOM    746  HZ1 LYS A  48     -17.396 -21.419   8.604  1.00 61.07           H  
ATOM    747  HZ2 LYS A  48     -17.493 -20.670  10.063  1.00 61.07           H  
ATOM    748  HZ3 LYS A  48     -16.368 -21.831   9.818  1.00 61.07           H  
ATOM    749  N   GLN A  49     -16.190 -13.346   6.247  1.00 68.27           N  
ATOM    750  H   GLN A  49     -15.809 -13.115   7.154  1.00 68.27           H  
ATOM    751  CA  GLN A  49     -16.822 -12.252   5.517  1.00 68.27           C  
ATOM    752  HA  GLN A  49     -17.373 -12.660   4.669  1.00 68.27           H  
ATOM    753  C   GLN A  49     -15.754 -11.334   4.931  1.00 68.27           C  
ATOM    754  CB  GLN A  49     -17.840 -11.523   6.403  1.00 68.27           C  
ATOM    755  HB2 GLN A  49     -18.332 -10.773   5.785  1.00 68.27           H  
ATOM    756  HB3 GLN A  49     -17.339 -11.019   7.230  1.00 68.27           H  
ATOM    757  O   GLN A  49     -15.607 -10.177   5.315  1.00 68.27           O  
ATOM    758  CG  GLN A  49     -18.880 -12.508   6.958  1.00 68.27           C  
ATOM    759  HG2 GLN A  49     -19.050 -13.300   6.229  1.00 68.27           H  
ATOM    760  HG3 GLN A  49     -18.494 -12.964   7.870  1.00 68.27           H  
ATOM    761  CD  GLN A  49     -20.228 -11.873   7.250  1.00 68.27           C  
ATOM    762  NE2 GLN A  49     -21.227 -12.663   7.586  1.00 68.27           N  
ATOM    763 HE21 GLN A  49     -22.128 -12.283   7.336  1.00 68.27           H  
ATOM    764 HE22 GLN A  49     -21.065 -13.659   7.538  1.00 68.27           H  
ATOM    765  OE1 GLN A  49     -20.461 -10.684   7.177  1.00 68.27           O  
ATOM    766  N   SER A  50     -14.973 -11.889   4.002  1.00 77.66           N  
ATOM    767  H   SER A  50     -15.148 -12.849   3.741  1.00 77.66           H  
ATOM    768  CA  SER A  50     -14.039 -11.102   3.205  1.00 77.66           C  
ATOM    769  HA  SER A  50     -13.814 -10.186   3.751  1.00 77.66           H  
ATOM    770  C   SER A  50     -14.661 -10.724   1.871  1.00 77.66           C  
ATOM    771  CB  SER A  50     -12.713 -11.834   2.988  1.00 77.66           C  
ATOM    772  HB2 SER A  50     -12.004 -11.129   2.554  1.00 77.66           H  
ATOM    773  HB3 SER A  50     -12.326 -12.176   3.948  1.00 77.66           H  
ATOM    774  O   SER A  50     -15.144 -11.610   1.161  1.00 77.66           O  
ATOM    775  OG  SER A  50     -12.852 -12.948   2.118  1.00 77.66           O  
ATOM    776  HG  SER A  50     -13.678 -12.804   1.651  1.00 77.66           H  
ATOM    777  N   GLU A  51     -14.547  -9.464   1.478  1.00 85.82           N  
ATOM    778  H   GLU A  51     -14.113  -8.797   2.100  1.00 85.82           H  
ATOM    779  CA  GLU A  51     -14.751  -9.067   0.088  1.00 85.82           C  
ATOM    780  HA  GLU A  51     -15.434  -9.776  -0.379  1.00 85.82           H  
ATOM    781  C   GLU A  51     -13.416  -9.133  -0.658  1.00 85.82           C  
ATOM    782  CB  GLU A  51     -15.423  -7.694   0.010  1.00 85.82           C  
ATOM    783  HB2 GLU A  51     -14.709  -6.919   0.289  1.00 85.82           H  
ATOM    784  HB3 GLU A  51     -16.256  -7.681   0.714  1.00 85.82           H  
ATOM    785  O   GLU A  51     -12.358  -8.838  -0.095  1.00 85.82           O  
ATOM    786  CG  GLU A  51     -15.965  -7.433  -1.405  1.00 85.82           C  
ATOM    787  HG2 GLU A  51     -16.622  -8.256  -1.689  1.00 85.82           H  
ATOM    788  HG3 GLU A  51     -15.131  -7.417  -2.105  1.00 85.82           H  
ATOM    789  CD  GLU A  51     -16.739  -6.115  -1.528  1.00 85.82           C  
ATOM    790  OE1 GLU A  51     -16.929  -5.683  -2.689  1.00 85.82           O  
ATOM    791  OE2 GLU A  51     -17.125  -5.542  -0.493  1.00 85.82           O  
ATOM    792  N   LYS A  52     -13.450  -9.569  -1.919  1.00 90.76           N  
ATOM    793  H   LYS A  52     -14.350  -9.733  -2.348  1.00 90.76           H  
ATOM    794  CA  LYS A  52     -12.263  -9.675  -2.769  1.00 90.76           C  
ATOM    795  HA  LYS A  52     -11.439  -9.158  -2.279  1.00 90.76           H  
ATOM    796  C   LYS A  52     -12.500  -8.987  -4.103  1.00 90.76           C  
ATOM    797  CB  LYS A  52     -11.848 -11.135  -2.986  1.00 90.76           C  
ATOM    798  HB2 LYS A  52     -12.679 -11.675  -3.438  1.00 90.76           H  
ATOM    799  HB3 LYS A  52     -11.009 -11.153  -3.681  1.00 90.76           H  
ATOM    800  O   LYS A  52     -13.549  -9.169  -4.720  1.00 90.76           O  
ATOM    801  CG  LYS A  52     -11.424 -11.838  -1.690  1.00 90.76           C  
ATOM    802  HG2 LYS A  52     -12.259 -11.859  -0.989  1.00 90.76           H  
ATOM    803  HG3 LYS A  52     -10.589 -11.298  -1.242  1.00 90.76           H  
ATOM    804  CD  LYS A  52     -10.995 -13.273  -2.008  1.00 90.76           C  
ATOM    805  HD2 LYS A  52     -10.112 -13.245  -2.646  1.00 90.76           H  
ATOM    806  HD3 LYS A  52     -11.803 -13.770  -2.546  1.00 90.76           H  
ATOM    807  CE  LYS A  52     -10.688 -14.048  -0.727  1.00 90.76           C  
ATOM    808  HE2 LYS A  52      -9.879 -13.539  -0.203  1.00 90.76           H  
ATOM    809  HE3 LYS A  52     -11.572 -14.028  -0.089  1.00 90.76           H  
ATOM    810  NZ  LYS A  52     -10.307 -15.446  -1.050  1.00 90.76           N  
ATOM    811  HZ1 LYS A  52     -10.127 -15.982  -0.213  1.00 90.76           H  
ATOM    812  HZ2 LYS A  52     -11.051 -15.895  -1.565  1.00 90.76           H  
ATOM    813  HZ3 LYS A  52      -9.482 -15.456  -1.633  1.00 90.76           H  
ATOM    814  N   ARG A  53     -11.494  -8.259  -4.573  1.00 94.31           N  
ATOM    815  H   ARG A  53     -10.678  -8.165  -3.986  1.00 94.31           H  
ATOM    816  CA  ARG A  53     -11.416  -7.703  -5.927  1.00 94.31           C  
ATOM    817  HA  ARG A  53     -12.191  -8.151  -6.548  1.00 94.31           H  
ATOM    818  C   ARG A  53     -10.080  -8.099  -6.540  1.00 94.31           C  
ATOM    819  CB  ARG A  53     -11.620  -6.176  -5.895  1.00 94.31           C  
ATOM    820  HB2 ARG A  53     -11.533  -5.781  -6.907  1.00 94.31           H  
ATOM    821  HB3 ARG A  53     -10.822  -5.729  -5.301  1.00 94.31           H  
ATOM    822  O   ARG A  53      -9.091  -8.250  -5.832  1.00 94.31           O  
ATOM    823  CG  ARG A  53     -12.974  -5.734  -5.305  1.00 94.31           C  
ATOM    824  HG2 ARG A  53     -13.100  -6.161  -4.311  1.00 94.31           H  
ATOM    825  HG3 ARG A  53     -12.977  -4.648  -5.203  1.00 94.31           H  
ATOM    826  CD  ARG A  53     -14.168  -6.140  -6.171  1.00 94.31           C  
ATOM    827  HD2 ARG A  53     -14.147  -7.220  -6.314  1.00 94.31           H  
ATOM    828  HD3 ARG A  53     -14.086  -5.649  -7.140  1.00 94.31           H  
ATOM    829  NE  ARG A  53     -15.443  -5.760  -5.534  1.00 94.31           N  
ATOM    830  HE  ARG A  53     -15.419  -5.109  -4.763  1.00 94.31           H  
ATOM    831  NH1 ARG A  53     -16.811  -7.170  -6.716  1.00 94.31           N  
ATOM    832 HH11 ARG A  53     -15.993  -7.549  -7.172  1.00 94.31           H  
ATOM    833 HH12 ARG A  53     -17.742  -7.504  -6.922  1.00 94.31           H  
ATOM    834  NH2 ARG A  53     -17.688  -5.783  -5.218  1.00 94.31           N  
ATOM    835 HH21 ARG A  53     -18.611  -6.152  -5.393  1.00 94.31           H  
ATOM    836 HH22 ARG A  53     -17.516  -5.394  -4.302  1.00 94.31           H  
ATOM    837  CZ  ARG A  53     -16.638  -6.234  -5.827  1.00 94.31           C  
ATOM    838  N   THR A  54     -10.064  -8.323  -7.845  1.00 97.23           N  
ATOM    839  H   THR A  54     -10.899  -8.146  -8.384  1.00 97.23           H  
ATOM    840  CA  THR A  54      -8.840  -8.535  -8.626  1.00 97.23           C  
ATOM    841  HA  THR A  54      -7.959  -8.328  -8.019  1.00 97.23           H  
ATOM    842  C   THR A  54      -8.868  -7.540  -9.768  1.00 97.23           C  
ATOM    843  CB  THR A  54      -8.726  -9.978  -9.132  1.00 97.23           C  
ATOM    844  HB  THR A  54      -9.613 -10.235  -9.712  1.00 97.23           H  
ATOM    845  O   THR A  54      -9.900  -7.407 -10.426  1.00 97.23           O  
ATOM    846  CG2 THR A  54      -7.479 -10.208  -9.981  1.00 97.23           C  
ATOM    847 HG21 THR A  54      -7.364 -11.271 -10.195  1.00 97.23           H  
ATOM    848 HG22 THR A  54      -6.590  -9.851  -9.462  1.00 97.23           H  
ATOM    849 HG23 THR A  54      -7.564  -9.685 -10.933  1.00 97.23           H  
ATOM    850  OG1 THR A  54      -8.655 -10.815  -7.993  1.00 97.23           O  
ATOM    851  HG1 THR A  54      -9.013 -10.303  -7.265  1.00 97.23           H  
ATOM    852  N   VAL A  55      -7.779  -6.800  -9.935  1.00 97.34           N  
ATOM    853  H   VAL A  55      -6.985  -6.952  -9.329  1.00 97.34           H  
ATOM    854  CA  VAL A  55      -7.671  -5.711 -10.905  1.00 97.34           C  
ATOM    855  HA  VAL A  55      -8.465  -5.793 -11.646  1.00 97.34           H  
ATOM    856  C   VAL A  55      -6.340  -5.819 -11.620  1.00 97.34           C  
ATOM    857  CB  VAL A  55      -7.793  -4.344 -10.208  1.00 97.34           C  
ATOM    858  HB  VAL A  55      -7.017  -4.247  -9.449  1.00 97.34           H  
ATOM    859  O   VAL A  55      -5.297  -5.846 -10.976  1.00 97.34           O  
ATOM    860  CG1 VAL A  55      -7.653  -3.179 -11.192  1.00 97.34           C  
ATOM    861 HG11 VAL A  55      -6.680  -3.203 -11.682  1.00 97.34           H  
ATOM    862 HG12 VAL A  55      -8.435  -3.218 -11.950  1.00 97.34           H  
ATOM    863 HG13 VAL A  55      -7.714  -2.238 -10.645  1.00 97.34           H  
ATOM    864  CG2 VAL A  55      -9.161  -4.221  -9.529  1.00 97.34           C  
ATOM    865 HG21 VAL A  55      -9.182  -4.821  -8.619  1.00 97.34           H  
ATOM    866 HG22 VAL A  55      -9.339  -3.175  -9.281  1.00 97.34           H  
ATOM    867 HG23 VAL A  55      -9.946  -4.549 -10.209  1.00 97.34           H  
ATOM    868  N   THR A  56      -6.373  -5.830 -12.946  1.00 98.01           N  
ATOM    869  H   THR A  56      -7.264  -5.834 -13.422  1.00 98.01           H  
ATOM    870  CA  THR A  56      -5.180  -5.620 -13.765  1.00 98.01           C  
ATOM    871  HA  THR A  56      -4.304  -5.996 -13.236  1.00 98.01           H  
ATOM    872  C   THR A  56      -5.013  -4.123 -14.008  1.00 98.01           C  
ATOM    873  CB  THR A  56      -5.284  -6.370 -15.097  1.00 98.01           C  
ATOM    874  HB  THR A  56      -6.058  -5.905 -15.707  1.00 98.01           H  
ATOM    875  O   THR A  56      -5.953  -3.471 -14.454  1.00 98.01           O  
ATOM    876  CG2 THR A  56      -3.970  -6.346 -15.875  1.00 98.01           C  
ATOM    877 HG21 THR A  56      -4.072  -6.954 -16.774  1.00 98.01           H  
ATOM    878 HG22 THR A  56      -3.163  -6.744 -15.260  1.00 98.01           H  
ATOM    879 HG23 THR A  56      -3.731  -5.325 -16.172  1.00 98.01           H  
ATOM    880  OG1 THR A  56      -5.649  -7.719 -14.890  1.00 98.01           O  
ATOM    881  HG1 THR A  56      -4.990  -8.168 -14.356  1.00 98.01           H  
ATOM    882  N   VAL A  57      -3.829  -3.585 -13.719  1.00 98.26           N  
ATOM    883  H   VAL A  57      -3.126  -4.189 -13.318  1.00 98.26           H  
ATOM    884  CA  VAL A  57      -3.457  -2.184 -13.953  1.00 98.26           C  
ATOM    885  HA  VAL A  57      -4.316  -1.639 -14.343  1.00 98.26           H  
ATOM    886  C   VAL A  57      -2.356  -2.164 -15.008  1.00 98.26           C  
ATOM    887  CB  VAL A  57      -3.006  -1.495 -12.649  1.00 98.26           C  
ATOM    888  HB  VAL A  57      -2.041  -1.897 -12.342  1.00 98.26           H  
ATOM    889  O   VAL A  57      -1.249  -2.661 -14.777  1.00 98.26           O  
ATOM    890  CG1 VAL A  57      -2.868   0.018 -12.851  1.00 98.26           C  
ATOM    891 HG11 VAL A  57      -2.508   0.491 -11.937  1.00 98.26           H  
ATOM    892 HG12 VAL A  57      -2.163   0.232 -13.655  1.00 98.26           H  
ATOM    893 HG13 VAL A  57      -3.831   0.453 -13.119  1.00 98.26           H  
ATOM    894  CG2 VAL A  57      -3.993  -1.714 -11.494  1.00 98.26           C  
ATOM    895 HG21 VAL A  57      -4.984  -1.361 -11.782  1.00 98.26           H  
ATOM    896 HG22 VAL A  57      -3.653  -1.164 -10.617  1.00 98.26           H  
ATOM    897 HG23 VAL A  57      -4.044  -2.771 -11.234  1.00 98.26           H  
ATOM    898  N   ASN A  58      -2.654  -1.635 -16.191  1.00 98.06           N  
ATOM    899  H   ASN A  58      -3.561  -1.210 -16.318  1.00 98.06           H  
ATOM    900  CA  ASN A  58      -1.706  -1.565 -17.301  1.00 98.06           C  
ATOM    901  HA  ASN A  58      -1.230  -2.542 -17.389  1.00 98.06           H  
ATOM    902  C   ASN A  58      -0.607  -0.514 -17.047  1.00 98.06           C  
ATOM    903  CB  ASN A  58      -2.470  -1.295 -18.605  1.00 98.06           C  
ATOM    904  HB2 ASN A  58      -1.777  -1.177 -19.438  1.00 98.06           H  
ATOM    905  HB3 ASN A  58      -3.034  -0.367 -18.514  1.00 98.06           H  
ATOM    906  O   ASN A  58      -0.775   0.363 -16.200  1.00 98.06           O  
ATOM    907  CG  ASN A  58      -3.401  -2.437 -18.945  1.00 98.06           C  
ATOM    908  ND2 ASN A  58      -4.688  -2.213 -18.871  1.00 98.06           N  
ATOM    909 HD21 ASN A  58      -4.984  -1.404 -18.344  1.00 98.06           H  
ATOM    910 HD22 ASN A  58      -5.310  -3.001 -18.979  1.00 98.06           H  
ATOM    911  OD1 ASN A  58      -2.969  -3.540 -19.249  1.00 98.06           O  
ATOM    912  N   PRO A  59       0.527  -0.573 -17.768  1.00 97.88           N  
ATOM    913  CA  PRO A  59       1.567   0.454 -17.690  1.00 97.88           C  
ATOM    914  HA  PRO A  59       2.065   0.382 -16.723  1.00 97.88           H  
ATOM    915  C   PRO A  59       1.015   1.874 -17.883  1.00 97.88           C  
ATOM    916  CB  PRO A  59       2.560   0.092 -18.800  1.00 97.88           C  
ATOM    917  HB2 PRO A  59       3.575   0.416 -18.572  1.00 97.88           H  
ATOM    918  HB3 PRO A  59       2.237   0.515 -19.752  1.00 97.88           H  
ATOM    919  O   PRO A  59       0.366   2.159 -18.889  1.00 97.88           O  
ATOM    920  CG  PRO A  59       2.440  -1.426 -18.862  1.00 97.88           C  
ATOM    921  HG2 PRO A  59       2.796  -1.833 -19.809  1.00 97.88           H  
ATOM    922  HG3 PRO A  59       2.980  -1.856 -18.019  1.00 97.88           H  
ATOM    923  CD  PRO A  59       0.943  -1.641 -18.667  1.00 97.88           C  
ATOM    924  HD2 PRO A  59       0.433  -1.540 -19.625  1.00 97.88           H  
ATOM    925  HD3 PRO A  59       0.761  -2.625 -18.236  1.00 97.88           H  
ATOM    926  N   GLY A  60       1.285   2.765 -16.927  1.00 97.97           N  
ATOM    927  H   GLY A  60       1.751   2.444 -16.090  1.00 97.97           H  
ATOM    928  CA  GLY A  60       0.819   4.155 -16.925  1.00 97.97           C  
ATOM    929  HA2 GLY A  60       0.967   4.581 -17.917  1.00 97.97           H  
ATOM    930  HA3 GLY A  60       1.421   4.716 -16.210  1.00 97.97           H  
ATOM    931  C   GLY A  60      -0.653   4.351 -16.545  1.00 97.97           C  
ATOM    932  O   GLY A  60      -1.125   5.488 -16.552  1.00 97.97           O  
ATOM    933  N   GLU A  61      -1.382   3.280 -16.222  1.00 98.42           N  
ATOM    934  H   GLU A  61      -0.937   2.374 -16.212  1.00 98.42           H  
ATOM    935  CA  GLU A  61      -2.789   3.333 -15.828  1.00 98.42           C  
ATOM    936  HA  GLU A  61      -3.264   4.144 -16.382  1.00 98.42           H  
ATOM    937  C   GLU A  61      -2.947   3.638 -14.329  1.00 98.42           C  
ATOM    938  CB  GLU A  61      -3.488   2.025 -16.241  1.00 98.42           C  
ATOM    939  HB2 GLU A  61      -3.228   1.810 -17.278  1.00 98.42           H  
ATOM    940  HB3 GLU A  61      -3.118   1.215 -15.613  1.00 98.42           H  
ATOM    941  O   GLU A  61      -2.133   3.234 -13.490  1.00 98.42           O  
ATOM    942  CG  GLU A  61      -5.020   2.066 -16.129  1.00 98.42           C  
ATOM    943  HG2 GLU A  61      -5.297   2.212 -15.085  1.00 98.42           H  
ATOM    944  HG3 GLU A  61      -5.383   2.922 -16.699  1.00 98.42           H  
ATOM    945  CD  GLU A  61      -5.698   0.783 -16.647  1.00 98.42           C  
ATOM    946  OE1 GLU A  61      -6.920   0.835 -16.899  1.00 98.42           O  
ATOM    947  OE2 GLU A  61      -5.003  -0.248 -16.830  1.00 98.42           O  
ATOM    948  N   GLU A  62      -4.036   4.333 -13.998  1.00 98.39           N  
ATOM    949  H   GLU A  62      -4.681   4.590 -14.731  1.00 98.39           H  
ATOM    950  CA  GLU A  62      -4.533   4.501 -12.634  1.00 98.39           C  
ATOM    951  HA  GLU A  62      -3.897   3.915 -11.970  1.00 98.39           H  
ATOM    952  C   GLU A  62      -5.961   3.943 -12.553  1.00 98.39           C  
ATOM    953  CB  GLU A  62      -4.424   5.976 -12.196  1.00 98.39           C  
ATOM    954  HB2 GLU A  62      -3.392   6.292 -12.348  1.00 98.39           H  
ATOM    955  HB3 GLU A  62      -5.070   6.591 -12.822  1.00 98.39           H  
ATOM    956  O   GLU A  62      -6.816   4.299 -13.364  1.00 98.39           O  
ATOM    957  CG  GLU A  62      -4.793   6.195 -10.714  1.00 98.39           C  
ATOM    958  HG2 GLU A  62      -4.208   5.504 -10.107  1.00 98.39           H  
ATOM    959  HG3 GLU A  62      -5.846   5.948 -10.575  1.00 98.39           H  
ATOM    960  CD  GLU A  62      -4.534   7.626 -10.190  1.00 98.39           C  
ATOM    961  OE1 GLU A  62      -5.104   7.974  -9.124  1.00 98.39           O  
ATOM    962  OE2 GLU A  62      -3.710   8.364 -10.784  1.00 98.39           O  
ATOM    963  N   VAL A  63      -6.222   3.069 -11.578  1.00 98.11           N  
ATOM    964  H   VAL A  63      -5.475   2.852 -10.934  1.00 98.11           H  
ATOM    965  CA  VAL A  63      -7.532   2.438 -11.347  1.00 98.11           C  
ATOM    966  HA  VAL A  63      -8.264   2.896 -12.011  1.00 98.11           H  
ATOM    967  C   VAL A  63      -7.980   2.692  -9.911  1.00 98.11           C  
ATOM    968  CB  VAL A  63      -7.508   0.924 -11.656  1.00 98.11           C  
ATOM    969  HB  VAL A  63      -6.795   0.430 -10.996  1.00 98.11           H  
ATOM    970  O   VAL A  63      -7.196   2.549  -8.976  1.00 98.11           O  
ATOM    971  CG1 VAL A  63      -8.894   0.297 -11.432  1.00 98.11           C  
ATOM    972 HG11 VAL A  63      -9.128   0.260 -10.368  1.00 98.11           H  
ATOM    973 HG12 VAL A  63      -9.653   0.881 -11.953  1.00 98.11           H  
ATOM    974 HG13 VAL A  63      -8.917  -0.717 -11.829  1.00 98.11           H  
ATOM    975  CG2 VAL A  63      -7.100   0.640 -13.106  1.00 98.11           C  
ATOM    976 HG21 VAL A  63      -7.771   1.147 -13.799  1.00 98.11           H  
ATOM    977 HG22 VAL A  63      -6.085   0.997 -13.281  1.00 98.11           H  
ATOM    978 HG23 VAL A  63      -7.118  -0.431 -13.308  1.00 98.11           H  
ATOM    979  N   GLU A  64      -9.255   3.025  -9.716  1.00 97.85           N  
ATOM    980  H   GLU A  64      -9.863   3.099 -10.519  1.00 97.85           H  
ATOM    981  CA  GLU A  64      -9.873   3.132  -8.391  1.00 97.85           C  
ATOM    982  HA  GLU A  64      -9.090   3.090  -7.635  1.00 97.85           H  
ATOM    983  C   GLU A  64     -10.819   1.950  -8.135  1.00 97.85           C  
ATOM    984  CB  GLU A  64     -10.568   4.497  -8.223  1.00 97.85           C  
ATOM    985  HB2 GLU A  64      -9.857   5.285  -8.471  1.00 97.85           H  
ATOM    986  HB3 GLU A  64     -11.414   4.565  -8.907  1.00 97.85           H  
ATOM    987  O   GLU A  64     -11.679   1.626  -8.954  1.00 97.85           O  
ATOM    988  CG  GLU A  64     -11.057   4.719  -6.781  1.00 97.85           C  
ATOM    989  HG2 GLU A  64     -11.805   3.965  -6.536  1.00 97.85           H  
ATOM    990  HG3 GLU A  64     -10.220   4.577  -6.097  1.00 97.85           H  
ATOM    991  CD  GLU A  64     -11.657   6.118  -6.559  1.00 97.85           C  
ATOM    992  OE1 GLU A  64     -12.902   6.232  -6.585  1.00 97.85           O  
ATOM    993  OE2 GLU A  64     -10.884   7.067  -6.263  1.00 97.85           O  
ATOM    994  N   VAL A  65     -10.683   1.320  -6.969  1.00 95.92           N  
ATOM    995  H   VAL A  65      -9.927   1.615  -6.368  1.00 95.92           H  
ATOM    996  CA  VAL A  65     -11.556   0.252  -6.474  1.00 95.92           C  
ATOM    997  HA  VAL A  65     -12.321   0.039  -7.221  1.00 95.92           H  
ATOM    998  C   VAL A  65     -12.228   0.732  -5.200  1.00 95.92           C  
ATOM    999  CB  VAL A  65     -10.776  -1.045  -6.201  1.00 95.92           C  
ATOM   1000  HB  VAL A  65     -10.105  -0.901  -5.354  1.00 95.92           H  
ATOM   1001  O   VAL A  65     -11.553   1.131  -4.256  1.00 95.92           O  
ATOM   1002  CG1 VAL A  65     -11.734  -2.198  -5.872  1.00 95.92           C  
ATOM   1003 HG11 VAL A  65     -12.415  -2.367  -6.705  1.00 95.92           H  
ATOM   1004 HG12 VAL A  65     -11.159  -3.106  -5.687  1.00 95.92           H  
ATOM   1005 HG13 VAL A  65     -12.308  -1.970  -4.974  1.00 95.92           H  
ATOM   1006  CG2 VAL A  65      -9.934  -1.459  -7.407  1.00 95.92           C  
ATOM   1007 HG21 VAL A  65      -9.155  -0.720  -7.593  1.00 95.92           H  
ATOM   1008 HG22 VAL A  65      -9.445  -2.411  -7.199  1.00 95.92           H  
ATOM   1009 HG23 VAL A  65     -10.567  -1.538  -8.290  1.00 95.92           H  
ATOM   1010  N   THR A  66     -13.556   0.677  -5.145  1.00 92.77           N  
ATOM   1011  H   THR A  66     -14.063   0.298  -5.932  1.00 92.77           H  
ATOM   1012  CA  THR A  66     -14.314   1.048  -3.944  1.00 92.77           C  
ATOM   1013  HA  THR A  66     -13.647   1.514  -3.218  1.00 92.77           H  
ATOM   1014  C   THR A  66     -14.909  -0.189  -3.286  1.00 92.77           C  
ATOM   1015  CB  THR A  66     -15.393   2.089  -4.263  1.00 92.77           C  
ATOM   1016  HB  THR A  66     -16.076   1.694  -5.015  1.00 92.77           H  
ATOM   1017  O   THR A  66     -15.528  -1.018  -3.951  1.00 92.77           O  
ATOM   1018  CG2 THR A  66     -16.190   2.517  -3.029  1.00 92.77           C  
ATOM   1019 HG21 THR A  66     -16.797   1.688  -2.666  1.00 92.77           H  
ATOM   1020 HG22 THR A  66     -16.854   3.340  -3.293  1.00 92.77           H  
ATOM   1021 HG23 THR A  66     -15.510   2.841  -2.240  1.00 92.77           H  
ATOM   1022  OG1 THR A  66     -14.795   3.269  -4.747  1.00 92.77           O  
ATOM   1023  HG1 THR A  66     -14.247   3.066  -5.509  1.00 92.77           H  
ATOM   1024  N   PHE A  67     -14.749  -0.272  -1.971  1.00 88.97           N  
ATOM   1025  H   PHE A  67     -14.196   0.442  -1.518  1.00 88.97           H  
ATOM   1026  CA  PHE A  67     -15.449  -1.193  -1.087  1.00 88.97           C  
ATOM   1027  HA  PHE A  67     -16.009  -1.923  -1.672  1.00 88.97           H  
ATOM   1028  C   PHE A  67     -16.431  -0.393  -0.238  1.00 88.97           C  
ATOM   1029  CB  PHE A  67     -14.444  -1.944  -0.210  1.00 88.97           C  
ATOM   1030  HB2 PHE A  67     -13.871  -1.222   0.371  1.00 88.97           H  
ATOM   1031  HB3 PHE A  67     -14.995  -2.567   0.495  1.00 88.97           H  
ATOM   1032  O   PHE A  67     -16.154   0.750   0.137  1.00 88.97           O  
ATOM   1033  CG  PHE A  67     -13.487  -2.817  -0.993  1.00 88.97           C  
ATOM   1034  CD1 PHE A  67     -13.724  -4.199  -1.085  1.00 88.97           C  
ATOM   1035  HD1 PHE A  67     -14.585  -4.627  -0.593  1.00 88.97           H  
ATOM   1036  CD2 PHE A  67     -12.370  -2.251  -1.637  1.00 88.97           C  
ATOM   1037  HD2 PHE A  67     -12.191  -1.188  -1.577  1.00 88.97           H  
ATOM   1038  CE1 PHE A  67     -12.839  -5.018  -1.804  1.00 88.97           C  
ATOM   1039  HE1 PHE A  67     -13.012  -6.083  -1.852  1.00 88.97           H  
ATOM   1040  CE2 PHE A  67     -11.493  -3.066  -2.371  1.00 88.97           C  
ATOM   1041  HE2 PHE A  67     -10.646  -2.624  -2.874  1.00 88.97           H  
ATOM   1042  CZ  PHE A  67     -11.726  -4.450  -2.446  1.00 88.97           C  
ATOM   1043  HZ  PHE A  67     -11.051  -5.086  -2.999  1.00 88.97           H  
ATOM   1044  N   SER A  68     -17.576  -0.987   0.077  1.00 82.66           N  
ATOM   1045  H   SER A  68     -17.737  -1.940  -0.216  1.00 82.66           H  
ATOM   1046  CA  SER A  68     -18.565  -0.386   0.969  1.00 82.66           C  
ATOM   1047  HA  SER A  68     -18.134   0.479   1.472  1.00 82.66           H  
ATOM   1048  C   SER A  68     -18.935  -1.394   2.038  1.00 82.66           C  
ATOM   1049  CB  SER A  68     -19.802   0.098   0.207  1.00 82.66           C  
ATOM   1050  HB2 SER A  68     -20.295  -0.744  -0.278  1.00 82.66           H  
ATOM   1051  HB3 SER A  68     -20.493   0.564   0.909  1.00 82.66           H  
ATOM   1052  O   SER A  68     -19.252  -2.543   1.739  1.00 82.66           O  
ATOM   1053  OG  SER A  68     -19.407   1.048  -0.766  1.00 82.66           O  
ATOM   1054  HG  SER A  68     -18.609   1.461  -0.430  1.00 82.66           H  
ATOM   1055  N   ALA A  69     -18.885  -0.960   3.286  1.00 70.69           N  
ATOM   1056  H   ALA A  69     -18.676   0.013   3.457  1.00 70.69           H  
ATOM   1057  CA  ALA A  69     -19.313  -1.741   4.426  1.00 70.69           C  
ATOM   1058  HA  ALA A  69     -19.733  -2.692   4.098  1.00 70.69           H  
ATOM   1059  C   ALA A  69     -20.399  -0.952   5.142  1.00 70.69           C  
ATOM   1060  CB  ALA A  69     -18.104  -2.020   5.321  1.00 70.69           C  
ATOM   1061  HB1 ALA A  69     -18.412  -2.625   6.174  1.00 70.69           H  
ATOM   1062  HB2 ALA A  69     -17.345  -2.566   4.759  1.00 70.69           H  
ATOM   1063  HB3 ALA A  69     -17.675  -1.084   5.678  1.00 70.69           H  
ATOM   1064  O   ALA A  69     -20.302   0.256   5.240  1.00 70.69           O  
ATOM   1065  N   ASN A  70     -21.404  -1.611   5.719  1.00 62.86           N  
ATOM   1066  H   ASN A  70     -21.504  -2.598   5.530  1.00 62.86           H  
ATOM   1067  CA  ASN A  70     -22.456  -0.896   6.460  1.00 62.86           C  
ATOM   1068  HA  ASN A  70     -22.888  -0.143   5.801  1.00 62.86           H  
ATOM   1069  C   ASN A  70     -21.933  -0.124   7.701  1.00 62.86           C  
ATOM   1070  CB  ASN A  70     -23.558  -1.901   6.856  1.00 62.86           C  
ATOM   1071  HB2 ASN A  70     -23.118  -2.701   7.452  1.00 62.86           H  
ATOM   1072  HB3 ASN A  70     -24.301  -1.386   7.464  1.00 62.86           H  
ATOM   1073  O   ASN A  70     -22.732   0.475   8.406  1.00 62.86           O  
ATOM   1074  CG  ASN A  70     -24.299  -2.511   5.678  1.00 62.86           C  
ATOM   1075  ND2 ASN A  70     -24.853  -3.690   5.843  1.00 62.86           N  
ATOM   1076 HD21 ASN A  70     -24.893  -4.131   6.751  1.00 62.86           H  
ATOM   1077 HD22 ASN A  70     -25.354  -4.029   5.035  1.00 62.86           H  
ATOM   1078  OD1 ASN A  70     -24.395  -1.971   4.597  1.00 62.86           O  
ATOM   1079  N   ASP A  71     -20.638  -0.222   8.027  1.00 55.64           N  
ATOM   1080  H   ASP A  71     -20.016  -0.579   7.316  1.00 55.64           H  
ATOM   1081  CA  ASP A  71     -19.953   0.504   9.104  1.00 55.64           C  
ATOM   1082  HA  ASP A  71     -20.460   1.458   9.252  1.00 55.64           H  
ATOM   1083  C   ASP A  71     -18.461   0.717   8.730  1.00 55.64           C  
ATOM   1084  CB  ASP A  71     -20.073  -0.303  10.404  1.00 55.64           C  
ATOM   1085  HB2 ASP A  71     -21.122  -0.561  10.552  1.00 55.64           H  
ATOM   1086  HB3 ASP A  71     -19.494  -1.221  10.314  1.00 55.64           H  
ATOM   1087  O   ASP A  71     -17.825  -0.262   8.334  1.00 55.64           O  
ATOM   1088  CG  ASP A  71     -19.581   0.422  11.650  1.00 55.64           C  
ATOM   1089  OD1 ASP A  71     -18.539   1.106  11.564  1.00 55.64           O  
ATOM   1090  OD2 ASP A  71     -20.286   0.268  12.663  1.00 55.64           O  
ATOM   1091  N   PRO A  72     -17.900   1.941   8.843  1.00 53.83           N  
ATOM   1092  CA  PRO A  72     -16.476   2.256   8.651  1.00 53.83           C  
ATOM   1093  HA  PRO A  72     -16.237   2.253   7.587  1.00 53.83           H  
ATOM   1094  C   PRO A  72     -15.505   1.347   9.401  1.00 53.83           C  
ATOM   1095  CB  PRO A  72     -16.275   3.663   9.237  1.00 53.83           C  
ATOM   1096  HB2 PRO A  72     -15.620   4.281   8.624  1.00 53.83           H  
ATOM   1097  HB3 PRO A  72     -15.822   3.612  10.227  1.00 53.83           H  
ATOM   1098  O   PRO A  72     -14.483   0.931   8.847  1.00 53.83           O  
ATOM   1099  CG  PRO A  72     -17.663   4.267   9.415  1.00 53.83           C  
ATOM   1100  HG2 PRO A  72     -17.769   4.670  10.422  1.00 53.83           H  
ATOM   1101  HG3 PRO A  72     -17.844   5.063   8.693  1.00 53.83           H  
ATOM   1102  CD  PRO A  72     -18.652   3.133   9.200  1.00 53.83           C  
ATOM   1103  HD2 PRO A  72     -19.210   2.980  10.124  1.00 53.83           H  
ATOM   1104  HD3 PRO A  72     -19.339   3.394   8.395  1.00 53.83           H  
ATOM   1105  N   HIS A  73     -15.823   1.043  10.665  1.00 55.91           N  
ATOM   1106  H   HIS A  73     -16.717   1.338  11.030  1.00 55.91           H  
ATOM   1107  CA  HIS A  73     -14.962   0.272  11.560  1.00 55.91           C  
ATOM   1108  HA  HIS A  73     -13.965   0.712  11.548  1.00 55.91           H  
ATOM   1109  C   HIS A  73     -14.802  -1.175  11.083  1.00 55.91           C  
ATOM   1110  CB  HIS A  73     -15.500   0.359  12.994  1.00 55.91           C  
ATOM   1111  HB2 HIS A  73     -14.895  -0.289  13.628  1.00 55.91           H  
ATOM   1112  HB3 HIS A  73     -16.530   0.003  13.028  1.00 55.91           H  
ATOM   1113  O   HIS A  73     -13.896  -1.876  11.520  1.00 55.91           O  
ATOM   1114  CG  HIS A  73     -15.421   1.752  13.568  1.00 55.91           C  
ATOM   1115  CD2 HIS A  73     -16.446   2.644  13.738  1.00 55.91           C  
ATOM   1116  HD2 HIS A  73     -17.481   2.467  13.486  1.00 55.91           H  
ATOM   1117  ND1 HIS A  73     -14.274   2.357  14.021  1.00 55.91           N  
ATOM   1118  HD1 HIS A  73     -13.383   1.897  14.135  1.00 55.91           H  
ATOM   1119  CE1 HIS A  73     -14.595   3.587  14.450  1.00 55.91           C  
ATOM   1120  HE1 HIS A  73     -13.903   4.284  14.900  1.00 55.91           H  
ATOM   1121  NE2 HIS A  73     -15.907   3.820  14.286  1.00 55.91           N  
ATOM   1122  N   LYS A  74     -15.596  -1.591  10.085  1.00 64.31           N  
ATOM   1123  H   LYS A  74     -16.307  -0.954   9.756  1.00 64.31           H  
ATOM   1124  CA  LYS A  74     -15.463  -2.897   9.448  1.00 64.31           C  
ATOM   1125  HA  LYS A  74     -15.385  -3.629  10.252  1.00 64.31           H  
ATOM   1126  C   LYS A  74     -14.175  -3.059   8.677  1.00 64.31           C  
ATOM   1127  CB  LYS A  74     -16.685  -3.219   8.576  1.00 64.31           C  
ATOM   1128  HB2 LYS A  74     -16.877  -2.390   7.896  1.00 64.31           H  
ATOM   1129  HB3 LYS A  74     -16.483  -4.103   7.970  1.00 64.31           H  
ATOM   1130  O   LYS A  74     -13.758  -4.193   8.495  1.00 64.31           O  
ATOM   1131  CG  LYS A  74     -17.884  -3.521   9.474  1.00 64.31           C  
ATOM   1132  HG2 LYS A  74     -17.744  -4.538   9.840  1.00 64.31           H  
ATOM   1133  HG3 LYS A  74     -17.885  -2.833  10.319  1.00 64.31           H  
ATOM   1134  CD  LYS A  74     -19.261  -3.488   8.821  1.00 64.31           C  
ATOM   1135  HD2 LYS A  74     -19.415  -2.499   8.390  1.00 64.31           H  
ATOM   1136  HD3 LYS A  74     -19.336  -4.251   8.047  1.00 64.31           H  
ATOM   1137  CE  LYS A  74     -20.247  -3.765   9.967  1.00 64.31           C  
ATOM   1138  HE2 LYS A  74     -19.797  -3.402  10.891  1.00 64.31           H  
ATOM   1139  HE3 LYS A  74     -20.377  -4.840  10.088  1.00 64.31           H  
ATOM   1140  NZ  LYS A  74     -21.540  -3.079   9.796  1.00 64.31           N  
ATOM   1141  HZ1 LYS A  74     -22.066  -3.435   9.011  1.00 64.31           H  
ATOM   1142  HZ2 LYS A  74     -21.359  -2.092   9.681  1.00 64.31           H  
ATOM   1143  HZ3 LYS A  74     -22.057  -3.151  10.661  1.00 64.31           H  
ATOM   1144  N   PHE A  75     -13.515  -2.007   8.214  1.00 74.72           N  
ATOM   1145  H   PHE A  75     -13.841  -1.076   8.432  1.00 74.72           H  
ATOM   1146  CA  PHE A  75     -12.295  -2.192   7.435  1.00 74.72           C  
ATOM   1147  HA  PHE A  75     -12.386  -3.116   6.864  1.00 74.72           H  
ATOM   1148  C   PHE A  75     -11.057  -2.382   8.321  1.00 74.72           C  
ATOM   1149  CB  PHE A  75     -12.154  -1.075   6.411  1.00 74.72           C  
ATOM   1150  HB2 PHE A  75     -11.278  -1.323   5.812  1.00 74.72           H  
ATOM   1151  HB3 PHE A  75     -11.974  -0.132   6.928  1.00 74.72           H  
ATOM   1152  O   PHE A  75     -10.165  -1.543   8.347  1.00 74.72           O  
ATOM   1153  CG  PHE A  75     -13.321  -0.923   5.457  1.00 74.72           C  
ATOM   1154  CD1 PHE A  75     -13.688  -1.994   4.628  1.00 74.72           C  
ATOM   1155  HD1 PHE A  75     -13.212  -2.951   4.778  1.00 74.72           H  
ATOM   1156  CD2 PHE A  75     -14.037   0.282   5.386  1.00 74.72           C  
ATOM   1157  HD2 PHE A  75     -13.805   1.093   6.060  1.00 74.72           H  
ATOM   1158  CE1 PHE A  75     -14.689  -1.842   3.654  1.00 74.72           C  
ATOM   1159  HE1 PHE A  75     -14.959  -2.670   3.015  1.00 74.72           H  
ATOM   1160  CE2 PHE A  75     -15.068   0.427   4.443  1.00 74.72           C  
ATOM   1161  HE2 PHE A  75     -15.631   1.348   4.410  1.00 74.72           H  
ATOM   1162  CZ  PHE A  75     -15.370  -0.619   3.553  1.00 74.72           C  
ATOM   1163  HZ  PHE A  75     -16.157  -0.490   2.825  1.00 74.72           H  
ATOM   1164  N   ASN A  76     -10.982  -3.507   9.030  1.00 77.50           N  
ATOM   1165  H   ASN A  76     -11.781  -4.124   9.019  1.00 77.50           H  
ATOM   1166  CA  ASN A  76      -9.925  -3.742  10.013  1.00 77.50           C  
ATOM   1167  HA  ASN A  76      -9.621  -2.783  10.433  1.00 77.50           H  
ATOM   1168  C   ASN A  76      -8.655  -4.376   9.394  1.00 77.50           C  
ATOM   1169  CB  ASN A  76     -10.567  -4.520  11.170  1.00 77.50           C  
ATOM   1170  HB2 ASN A  76     -11.437  -3.963  11.518  1.00 77.50           H  
ATOM   1171  HB3 ASN A  76     -10.901  -5.501  10.833  1.00 77.50           H  
ATOM   1172  O   ASN A  76      -7.529  -4.076   9.791  1.00 77.50           O  
ATOM   1173  CG  ASN A  76      -9.661  -4.695  12.368  1.00 77.50           C  
ATOM   1174  ND2 ASN A  76     -10.152  -5.302  13.412  1.00 77.50           N  
ATOM   1175 HD21 ASN A  76      -9.550  -5.289  14.223  1.00 77.50           H  
ATOM   1176 HD22 ASN A  76     -11.148  -5.284  13.581  1.00 77.50           H  
ATOM   1177  OD1 ASN A  76      -8.496  -4.356  12.353  1.00 77.50           O  
ATOM   1178  N   ARG A  77      -8.793  -5.219   8.357  1.00 84.53           N  
ATOM   1179  H   ARG A  77      -9.732  -5.428   8.048  1.00 84.53           H  
ATOM   1180  CA  ARG A  77      -7.627  -5.865   7.716  1.00 84.53           C  
ATOM   1181  HA  ARG A  77      -6.741  -5.287   7.979  1.00 84.53           H  
ATOM   1182  C   ARG A  77      -7.664  -5.850   6.191  1.00 84.53           C  
ATOM   1183  CB  ARG A  77      -7.402  -7.279   8.261  1.00 84.53           C  
ATOM   1184  HB2 ARG A  77      -6.584  -7.739   7.708  1.00 84.53           H  
ATOM   1185  HB3 ARG A  77      -8.308  -7.859   8.082  1.00 84.53           H  
ATOM   1186  O   ARG A  77      -7.975  -6.883   5.579  1.00 84.53           O  
ATOM   1187  CG  ARG A  77      -7.067  -7.364   9.751  1.00 84.53           C  
ATOM   1188  HG2 ARG A  77      -7.799  -6.812  10.339  1.00 84.53           H  
ATOM   1189  HG3 ARG A  77      -6.080  -6.942   9.936  1.00 84.53           H  
ATOM   1190  CD  ARG A  77      -7.090  -8.849  10.141  1.00 84.53           C  
ATOM   1191  HD2 ARG A  77      -6.224  -9.337   9.692  1.00 84.53           H  
ATOM   1192  HD3 ARG A  77      -7.981  -9.320   9.728  1.00 84.53           H  
ATOM   1193  NE  ARG A  77      -7.120  -9.028  11.600  1.00 84.53           N  
ATOM   1194  HE  ARG A  77      -7.872  -8.569  12.094  1.00 84.53           H  
ATOM   1195  NH1 ARG A  77      -5.071 -10.020  11.855  1.00 84.53           N  
ATOM   1196 HH11 ARG A  77      -4.272  -9.867  12.454  1.00 84.53           H  
ATOM   1197 HH12 ARG A  77      -4.897  -9.825  10.880  1.00 84.53           H  
ATOM   1198  NH2 ARG A  77      -6.272  -9.483  13.646  1.00 84.53           N  
ATOM   1199 HH21 ARG A  77      -7.051  -8.985  14.052  1.00 84.53           H  
ATOM   1200 HH22 ARG A  77      -5.407  -9.295  14.131  1.00 84.53           H  
ATOM   1201  CZ  ARG A  77      -6.168  -9.534  12.356  1.00 84.53           C  
ATOM   1202  N   PRO A  78      -7.372  -4.710   5.546  1.00 90.45           N  
ATOM   1203  CA  PRO A  78      -7.118  -4.708   4.120  1.00 90.45           C  
ATOM   1204  HA  PRO A  78      -7.917  -5.240   3.604  1.00 90.45           H  
ATOM   1205  C   PRO A  78      -5.786  -5.405   3.820  1.00 90.45           C  
ATOM   1206  CB  PRO A  78      -7.159  -3.250   3.683  1.00 90.45           C  
ATOM   1207  HB2 PRO A  78      -8.181  -2.987   3.412  1.00 90.45           H  
ATOM   1208  HB3 PRO A  78      -6.483  -3.050   2.851  1.00 90.45           H  
ATOM   1209  O   PRO A  78      -4.774  -5.233   4.500  1.00 90.45           O  
ATOM   1210  CG  PRO A  78      -6.760  -2.482   4.937  1.00 90.45           C  
ATOM   1211  HG2 PRO A  78      -5.685  -2.302   4.914  1.00 90.45           H  
ATOM   1212  HG3 PRO A  78      -7.295  -1.534   4.981  1.00 90.45           H  
ATOM   1213  CD  PRO A  78      -7.160  -3.383   6.113  1.00 90.45           C  
ATOM   1214  HD2 PRO A  78      -6.378  -3.393   6.872  1.00 90.45           H  
ATOM   1215  HD3 PRO A  78      -8.090  -3.021   6.551  1.00 90.45           H  
ATOM   1216  N   GLN A  79      -5.809  -6.218   2.777  1.00 94.03           N  
ATOM   1217  H   GLN A  79      -6.690  -6.338   2.297  1.00 94.03           H  
ATOM   1218  CA  GLN A  79      -4.695  -7.004   2.284  1.00 94.03           C  
ATOM   1219  HA  GLN A  79      -3.774  -6.666   2.758  1.00 94.03           H  
ATOM   1220  C   GLN A  79      -4.590  -6.784   0.779  1.00 94.03           C  
ATOM   1221  CB  GLN A  79      -4.931  -8.473   2.661  1.00 94.03           C  
ATOM   1222  HB2 GLN A  79      -4.886  -8.562   3.747  1.00 94.03           H  
ATOM   1223  HB3 GLN A  79      -5.937  -8.749   2.345  1.00 94.03           H  
ATOM   1224  O   GLN A  79      -5.573  -6.918   0.049  1.00 94.03           O  
ATOM   1225  CG  GLN A  79      -3.938  -9.471   2.042  1.00 94.03           C  
ATOM   1226  HG2 GLN A  79      -2.929  -9.269   2.401  1.00 94.03           H  
ATOM   1227  HG3 GLN A  79      -3.932  -9.356   0.958  1.00 94.03           H  
ATOM   1228  CD  GLN A  79      -4.321 -10.922   2.347  1.00 94.03           C  
ATOM   1229  NE2 GLN A  79      -3.673 -11.887   1.756  1.00 94.03           N  
ATOM   1230 HE21 GLN A  79      -2.722 -11.692   1.477  1.00 94.03           H  
ATOM   1231 HE22 GLN A  79      -3.858 -12.824   2.085  1.00 94.03           H  
ATOM   1232  OE1 GLN A  79      -5.243 -11.252   3.082  1.00 94.03           O  
ATOM   1233  N   PHE A  80      -3.381  -6.493   0.323  1.00 96.73           N  
ATOM   1234  H   PHE A  80      -2.632  -6.393   0.992  1.00 96.73           H  
ATOM   1235  CA  PHE A  80      -3.045  -6.289  -1.076  1.00 96.73           C  
ATOM   1236  HA  PHE A  80      -3.933  -6.414  -1.695  1.00 96.73           H  
ATOM   1237  C   PHE A  80      -2.015  -7.339  -1.471  1.00 96.73           C  
ATOM   1238  CB  PHE A  80      -2.522  -4.858  -1.279  1.00 96.73           C  
ATOM   1239  HB2 PHE A  80      -2.429  -4.668  -2.348  1.00 96.73           H  
ATOM   1240  HB3 PHE A  80      -1.525  -4.777  -0.848  1.00 96.73           H  
ATOM   1241  O   PHE A  80      -0.987  -7.479  -0.816  1.00 96.73           O  
ATOM   1242  CG  PHE A  80      -3.411  -3.796  -0.659  1.00 96.73           C  
ATOM   1243  CD1 PHE A  80      -4.550  -3.353  -1.350  1.00 96.73           C  
ATOM   1244  HD1 PHE A  80      -4.746  -3.726  -2.345  1.00 96.73           H  
ATOM   1245  CD2 PHE A  80      -3.143  -3.302   0.633  1.00 96.73           C  
ATOM   1246  HD2 PHE A  80      -2.277  -3.647   1.178  1.00 96.73           H  
ATOM   1247  CE1 PHE A  80      -5.433  -2.444  -0.746  1.00 96.73           C  
ATOM   1248  HE1 PHE A  80      -6.322  -2.124  -1.269  1.00 96.73           H  
ATOM   1249  CE2 PHE A  80      -4.021  -2.385   1.234  1.00 96.73           C  
ATOM   1250  HE2 PHE A  80      -3.821  -2.022   2.232  1.00 96.73           H  
ATOM   1251  CZ  PHE A  80      -5.176  -1.968   0.549  1.00 96.73           C  
ATOM   1252  HZ  PHE A  80      -5.876  -1.295   1.022  1.00 96.73           H  
ATOM   1253  N   THR A  81      -2.282  -8.098  -2.524  1.00 97.70           N  
ATOM   1254  H   THR A  81      -3.171  -7.981  -2.987  1.00 97.70           H  
ATOM   1255  CA  THR A  81      -1.285  -8.944  -3.186  1.00 97.70           C  
ATOM   1256  HA  THR A  81      -0.343  -8.927  -2.639  1.00 97.70           H  
ATOM   1257  C   THR A  81      -1.040  -8.351  -4.559  1.00 97.70           C  
ATOM   1258  CB  THR A  81      -1.750 -10.401  -3.268  1.00 97.70           C  
ATOM   1259  HB  THR A  81      -2.646 -10.466  -3.885  1.00 97.70           H  
ATOM   1260  O   THR A  81      -1.970  -8.264  -5.355  1.00 97.70           O  
ATOM   1261  CG2 THR A  81      -0.681 -11.316  -3.852  1.00 97.70           C  
ATOM   1262 HG21 THR A  81      -0.451 -11.019  -4.876  1.00 97.70           H  
ATOM   1263 HG22 THR A  81      -1.056 -12.340  -3.877  1.00 97.70           H  
ATOM   1264 HG23 THR A  81       0.227 -11.267  -3.252  1.00 97.70           H  
ATOM   1265  OG1 THR A  81      -2.045 -10.864  -1.967  1.00 97.70           O  
ATOM   1266  HG1 THR A  81      -1.783 -10.157  -1.372  1.00 97.70           H  
ATOM   1267  N   ILE A  82       0.181  -7.885  -4.791  1.00 97.38           N  
ATOM   1268  H   ILE A  82       0.890  -8.032  -4.087  1.00 97.38           H  
ATOM   1269  CA  ILE A  82       0.619  -7.232  -6.019  1.00 97.38           C  
ATOM   1270  HA  ILE A  82      -0.243  -6.999  -6.645  1.00 97.38           H  
ATOM   1271  C   ILE A  82       1.502  -8.227  -6.762  1.00 97.38           C  
ATOM   1272  CB  ILE A  82       1.374  -5.916  -5.708  1.00 97.38           C  
ATOM   1273  HB  ILE A  82       2.288  -6.146  -5.160  1.00 97.38           H  
ATOM   1274  O   ILE A  82       2.550  -8.613  -6.246  1.00 97.38           O  
ATOM   1275  CG1 ILE A  82       0.541  -4.901  -4.885  1.00 97.38           C  
ATOM   1276 HG12 ILE A  82      -0.510  -4.974  -5.165  1.00 97.38           H  
ATOM   1277 HG13 ILE A  82       0.872  -3.890  -5.122  1.00 97.38           H  
ATOM   1278  CG2 ILE A  82       1.775  -5.233  -7.023  1.00 97.38           C  
ATOM   1279 HG21 ILE A  82       2.364  -4.339  -6.818  1.00 97.38           H  
ATOM   1280 HG22 ILE A  82       0.875  -4.957  -7.572  1.00 97.38           H  
ATOM   1281 HG23 ILE A  82       2.384  -5.898  -7.636  1.00 97.38           H  
ATOM   1282  CD1 ILE A  82       0.682  -5.053  -3.364  1.00 97.38           C  
ATOM   1283 HD11 ILE A  82       1.734  -5.012  -3.083  1.00 97.38           H  
ATOM   1284 HD12 ILE A  82       0.255  -5.996  -3.022  1.00 97.38           H  
ATOM   1285 HD13 ILE A  82       0.156  -4.236  -2.872  1.00 97.38           H  
ATOM   1286  N   GLU A  83       1.081  -8.633  -7.952  1.00 96.90           N  
ATOM   1287  H   GLU A  83       0.197  -8.290  -8.299  1.00 96.90           H  
ATOM   1288  CA  GLU A  83       1.784  -9.576  -8.819  1.00 96.90           C  
ATOM   1289  HA  GLU A  83       2.716  -9.873  -8.338  1.00 96.90           H  
ATOM   1290  C   GLU A  83       2.141  -8.889 -10.143  1.00 96.90           C  
ATOM   1291  CB  GLU A  83       0.952 -10.859  -9.032  1.00 96.90           C  
ATOM   1292  HB2 GLU A  83       0.056 -10.622  -9.606  1.00 96.90           H  
ATOM   1293  HB3 GLU A  83       1.561 -11.557  -9.607  1.00 96.90           H  
ATOM   1294  O   GLU A  83       1.340  -8.146 -10.710  1.00 96.90           O  
ATOM   1295  CG  GLU A  83       0.538 -11.524  -7.701  1.00 96.90           C  
ATOM   1296  HG2 GLU A  83      -0.213 -10.902  -7.215  1.00 96.90           H  
ATOM   1297  HG3 GLU A  83       1.417 -11.548  -7.056  1.00 96.90           H  
ATOM   1298  CD  GLU A  83      -0.010 -12.962  -7.815  1.00 96.90           C  
ATOM   1299  OE1 GLU A  83      -0.154 -13.611  -6.738  1.00 96.90           O  
ATOM   1300  OE2 GLU A  83      -0.179 -13.461  -8.945  1.00 96.90           O  
ATOM   1301  N   TRP A  84       3.353  -9.104 -10.652  1.00 93.60           N  
ATOM   1302  H   TRP A  84       3.984  -9.717 -10.155  1.00 93.60           H  
ATOM   1303  CA  TRP A  84       3.806  -8.519 -11.916  1.00 93.60           C  
ATOM   1304  HA  TRP A  84       2.934  -8.178 -12.475  1.00 93.60           H  
ATOM   1305  C   TRP A  84       4.504  -9.542 -12.812  1.00 93.60           C  
ATOM   1306  CB  TRP A  84       4.674  -7.282 -11.648  1.00 93.60           C  
ATOM   1307  HB2 TRP A  84       4.092  -6.591 -11.038  1.00 93.60           H  
ATOM   1308  HB3 TRP A  84       4.884  -6.782 -12.593  1.00 93.60           H  
ATOM   1309  O   TRP A  84       4.913 -10.629 -12.387  1.00 93.60           O  
ATOM   1310  CG  TRP A  84       5.965  -7.520 -10.933  1.00 93.60           C  
ATOM   1311  CD1 TRP A  84       7.158  -7.785 -11.511  1.00 93.60           C  
ATOM   1312  HD1 TRP A  84       7.321  -7.860 -12.576  1.00 93.60           H  
ATOM   1313  CD2 TRP A  84       6.213  -7.497  -9.496  1.00 93.60           C  
ATOM   1314  CE2 TRP A  84       7.603  -7.734  -9.279  1.00 93.60           C  
ATOM   1315  CE3 TRP A  84       5.406  -7.305  -8.354  1.00 93.60           C  
ATOM   1316  HE3 TRP A  84       4.346  -7.141  -8.480  1.00 93.60           H  
ATOM   1317  NE1 TRP A  84       8.124  -7.933 -10.538  1.00 93.60           N  
ATOM   1318  HE1 TRP A  84       9.094  -8.133 -10.736  1.00 93.60           H  
ATOM   1319  CH2 TRP A  84       7.341  -7.571  -6.886  1.00 93.60           C  
ATOM   1320  HH2 TRP A  84       7.781  -7.577  -5.900  1.00 93.60           H  
ATOM   1321  CZ2 TRP A  84       8.168  -7.778  -7.999  1.00 93.60           C  
ATOM   1322  HZ2 TRP A  84       9.225  -7.956  -7.869  1.00 93.60           H  
ATOM   1323  CZ3 TRP A  84       5.963  -7.341  -7.061  1.00 93.60           C  
ATOM   1324  HZ3 TRP A  84       5.327  -7.190  -6.201  1.00 93.60           H  
ATOM   1325  N   GLY A  85       4.638  -9.185 -14.093  1.00 85.76           N  
ATOM   1326  H   GLY A  85       4.276  -8.284 -14.372  1.00 85.76           H  
ATOM   1327  CA  GLY A  85       5.306 -10.015 -15.094  1.00 85.76           C  
ATOM   1328  HA2 GLY A  85       5.379  -9.464 -16.031  1.00 85.76           H  
ATOM   1329  HA3 GLY A  85       4.704 -10.909 -15.261  1.00 85.76           H  
ATOM   1330  C   GLY A  85       6.719 -10.429 -14.666  1.00 85.76           C  
ATOM   1331  O   GLY A  85       7.471  -9.637 -14.109  1.00 85.76           O  
ATOM   1332  N   GLY A  86       7.090 -11.683 -14.933  1.00 80.34           N  
ATOM   1333  H   GLY A  86       6.430 -12.290 -15.397  1.00 80.34           H  
ATOM   1334  CA  GLY A  86       8.363 -12.256 -14.473  1.00 80.34           C  
ATOM   1335  HA2 GLY A  86       9.113 -11.472 -14.380  1.00 80.34           H  
ATOM   1336  HA3 GLY A  86       8.715 -12.971 -15.216  1.00 80.34           H  
ATOM   1337  C   GLY A  86       8.283 -12.987 -13.127  1.00 80.34           C  
ATOM   1338  O   GLY A  86       9.309 -13.454 -12.642  1.00 80.34           O  
ATOM   1339  N   GLY A  87       7.082 -13.137 -12.552  1.00 81.92           N  
ATOM   1340  H   GLY A  87       6.298 -12.626 -12.932  1.00 81.92           H  
ATOM   1341  CA  GLY A  87       6.841 -13.955 -11.357  1.00 81.92           C  
ATOM   1342  HA2 GLY A  87       7.472 -14.844 -11.385  1.00 81.92           H  
ATOM   1343  HA3 GLY A  87       5.798 -14.271 -11.355  1.00 81.92           H  
ATOM   1344  C   GLY A  87       7.103 -13.231 -10.039  1.00 81.92           C  
ATOM   1345  O   GLY A  87       7.301 -13.881  -9.016  1.00 81.92           O  
ATOM   1346  N   GLY A  88       7.136 -11.899 -10.051  1.00 92.02           N  
ATOM   1347  H   GLY A  88       6.870 -11.409 -10.893  1.00 92.02           H  
ATOM   1348  CA  GLY A  88       7.284 -11.131  -8.826  1.00 92.02           C  
ATOM   1349  HA2 GLY A  88       7.723 -10.159  -9.053  1.00 92.02           H  
ATOM   1350  HA3 GLY A  88       7.967 -11.661  -8.162  1.00 92.02           H  
ATOM   1351  C   GLY A  88       5.951 -10.946  -8.113  1.00 92.02           C  
ATOM   1352  O   GLY A  88       4.940 -10.646  -8.748  1.00 92.02           O  
ATOM   1353  N   ARG A  89       5.957 -11.149  -6.793  1.00 96.61           N  
ATOM   1354  H   ARG A  89       6.820 -11.442  -6.358  1.00 96.61           H  
ATOM   1355  CA  ARG A  89       4.786 -11.035  -5.927  1.00 96.61           C  
ATOM   1356  HA  ARG A  89       4.052 -10.391  -6.412  1.00 96.61           H  
ATOM   1357  C   ARG A  89       5.166 -10.412  -4.590  1.00 96.61           C  
ATOM   1358  CB  ARG A  89       4.164 -12.425  -5.759  1.00 96.61           C  
ATOM   1359  HB2 ARG A  89       4.940 -13.128  -5.455  1.00 96.61           H  
ATOM   1360  HB3 ARG A  89       3.767 -12.747  -6.722  1.00 96.61           H  
ATOM   1361  O   ARG A  89       6.079 -10.891  -3.920  1.00 96.61           O  
ATOM   1362  CG  ARG A  89       3.041 -12.447  -4.715  1.00 96.61           C  
ATOM   1363  HG2 ARG A  89       3.446 -12.211  -3.731  1.00 96.61           H  
ATOM   1364  HG3 ARG A  89       2.270 -11.721  -4.970  1.00 96.61           H  
ATOM   1365  CD  ARG A  89       2.447 -13.847  -4.672  1.00 96.61           C  
ATOM   1366  HD2 ARG A  89       1.958 -14.042  -5.626  1.00 96.61           H  
ATOM   1367  HD3 ARG A  89       3.254 -14.569  -4.546  1.00 96.61           H  
ATOM   1368  NE  ARG A  89       1.518 -13.989  -3.540  1.00 96.61           N  
ATOM   1369  HE  ARG A  89       1.797 -13.540  -2.679  1.00 96.61           H  
ATOM   1370  NH1 ARG A  89       0.100 -15.454  -4.563  1.00 96.61           N  
ATOM   1371 HH11 ARG A  89      -0.732 -16.025  -4.565  1.00 96.61           H  
ATOM   1372 HH12 ARG A  89       0.305 -14.988  -5.436  1.00 96.61           H  
ATOM   1373  NH2 ARG A  89      -0.181 -14.961  -2.399  1.00 96.61           N  
ATOM   1374 HH21 ARG A  89      -0.990 -15.566  -2.386  1.00 96.61           H  
ATOM   1375 HH22 ARG A  89       0.121 -14.448  -1.583  1.00 96.61           H  
ATOM   1376  CZ  ARG A  89       0.488 -14.803  -3.507  1.00 96.61           C  
ATOM   1377  N   VAL A  90       4.419  -9.393  -4.174  1.00 97.79           N  
ATOM   1378  H   VAL A  90       3.693  -9.065  -4.796  1.00 97.79           H  
ATOM   1379  CA  VAL A  90       4.512  -8.784  -2.840  1.00 97.79           C  
ATOM   1380  HA  VAL A  90       5.153  -9.402  -2.212  1.00 97.79           H  
ATOM   1381  C   VAL A  90       3.144  -8.749  -2.194  1.00 97.79           C  
ATOM   1382  CB  VAL A  90       5.130  -7.376  -2.888  1.00 97.79           C  
ATOM   1383  HB  VAL A  90       4.644  -6.796  -3.672  1.00 97.79           H  
ATOM   1384  O   VAL A  90       2.141  -8.419  -2.824  1.00 97.79           O  
ATOM   1385  CG1 VAL A  90       5.029  -6.595  -1.568  1.00 97.79           C  
ATOM   1386 HG11 VAL A  90       5.443  -7.183  -0.748  1.00 97.79           H  
ATOM   1387 HG12 VAL A  90       5.582  -5.659  -1.647  1.00 97.79           H  
ATOM   1388 HG13 VAL A  90       3.989  -6.352  -1.351  1.00 97.79           H  
ATOM   1389  CG2 VAL A  90       6.616  -7.498  -3.201  1.00 97.79           C  
ATOM   1390 HG21 VAL A  90       7.141  -7.970  -2.371  1.00 97.79           H  
ATOM   1391 HG22 VAL A  90       6.766  -8.106  -4.093  1.00 97.79           H  
ATOM   1392 HG23 VAL A  90       7.023  -6.501  -3.368  1.00 97.79           H  
ATOM   1393  N   GLU A  91       3.111  -9.057  -0.908  1.00 98.02           N  
ATOM   1394  H   GLU A  91       3.974  -9.323  -0.455  1.00 98.02           H  
ATOM   1395  CA  GLU A  91       1.919  -8.963  -0.090  1.00 98.02           C  
ATOM   1396  HA  GLU A  91       1.070  -8.713  -0.725  1.00 98.02           H  
ATOM   1397  C   GLU A  91       2.066  -7.862   0.962  1.00 98.02           C  
ATOM   1398  CB  GLU A  91       1.648 -10.333   0.519  1.00 98.02           C  
ATOM   1399  HB2 GLU A  91       2.414 -10.553   1.262  1.00 98.02           H  
ATOM   1400  HB3 GLU A  91       1.679 -11.088  -0.267  1.00 98.02           H  
ATOM   1401  O   GLU A  91       3.054  -7.816   1.692  1.00 98.02           O  
ATOM   1402  CG  GLU A  91       0.278 -10.373   1.181  1.00 98.02           C  
ATOM   1403  HG2 GLU A  91       0.229  -9.618   1.965  1.00 98.02           H  
ATOM   1404  HG3 GLU A  91      -0.485 -10.143   0.438  1.00 98.02           H  
ATOM   1405  CD  GLU A  91      -0.017 -11.736   1.794  1.00 98.02           C  
ATOM   1406  OE1 GLU A  91      -1.139 -11.889   2.311  1.00 98.02           O  
ATOM   1407  OE2 GLU A  91       0.812 -12.662   1.845  1.00 98.02           O  
ATOM   1408  N   VAL A  92       1.055  -7.000   1.058  1.00 97.91           N  
ATOM   1409  H   VAL A  92       0.294  -7.102   0.401  1.00 97.91           H  
ATOM   1410  CA  VAL A  92       0.907  -5.969   2.088  1.00 97.91           C  
ATOM   1411  HA  VAL A  92       1.771  -5.987   2.752  1.00 97.91           H  
ATOM   1412  C   VAL A  92      -0.347  -6.294   2.891  1.00 97.91           C  
ATOM   1413  CB  VAL A  92       0.808  -4.561   1.465  1.00 97.91           C  
ATOM   1414  HB  VAL A  92      -0.107  -4.494   0.877  1.00 97.91           H  
ATOM   1415  O   VAL A  92      -1.455  -6.236   2.361  1.00 97.91           O  
ATOM   1416  CG1 VAL A  92       0.754  -3.479   2.551  1.00 97.91           C  
ATOM   1417 HG11 VAL A  92       1.660  -3.510   3.156  1.00 97.91           H  
ATOM   1418 HG12 VAL A  92       0.671  -2.496   2.086  1.00 97.91           H  
ATOM   1419 HG13 VAL A  92      -0.116  -3.622   3.192  1.00 97.91           H  
ATOM   1420  CG2 VAL A  92       1.981  -4.255   0.524  1.00 97.91           C  
ATOM   1421 HG21 VAL A  92       2.928  -4.408   1.041  1.00 97.91           H  
ATOM   1422 HG22 VAL A  92       1.944  -4.913  -0.344  1.00 97.91           H  
ATOM   1423 HG23 VAL A  92       1.921  -3.224   0.174  1.00 97.91           H  
ATOM   1424  N   ARG A  93      -0.196  -6.641   4.169  1.00 95.69           N  
ATOM   1425  H   ARG A  93       0.745  -6.678   4.532  1.00 95.69           H  
ATOM   1426  CA  ARG A  93      -1.312  -6.839   5.106  1.00 95.69           C  
ATOM   1427  HA  ARG A  93      -2.264  -6.824   4.574  1.00 95.69           H  
ATOM   1428  C   ARG A  93      -1.323  -5.696   6.102  1.00 95.69           C  
ATOM   1429  CB  ARG A  93      -1.186  -8.170   5.855  1.00 95.69           C  
ATOM   1430  HB2 ARG A  93      -0.259  -8.153   6.428  1.00 95.69           H  
ATOM   1431  HB3 ARG A  93      -2.013  -8.252   6.561  1.00 95.69           H  
ATOM   1432  O   ARG A  93      -0.314  -5.462   6.760  1.00 95.69           O  
ATOM   1433  CG  ARG A  93      -1.188  -9.408   4.954  1.00 95.69           C  
ATOM   1434  HG2 ARG A  93      -0.412  -9.316   4.195  1.00 95.69           H  
ATOM   1435  HG3 ARG A  93      -2.163  -9.505   4.476  1.00 95.69           H  
ATOM   1436  CD  ARG A  93      -0.909 -10.654   5.801  1.00 95.69           C  
ATOM   1437  HD2 ARG A  93       0.031 -10.504   6.330  1.00 95.69           H  
ATOM   1438  HD3 ARG A  93      -1.711 -10.782   6.528  1.00 95.69           H  
ATOM   1439  NE  ARG A  93      -0.814 -11.852   4.956  1.00 95.69           N  
ATOM   1440  HE  ARG A  93      -1.182 -11.777   4.018  1.00 95.69           H  
ATOM   1441  NH1 ARG A  93       0.551 -13.157   6.255  1.00 95.69           N  
ATOM   1442 HH11 ARG A  93       0.603 -12.399   6.920  1.00 95.69           H  
ATOM   1443 HH12 ARG A  93       1.289 -13.846   6.276  1.00 95.69           H  
ATOM   1444  NH2 ARG A  93       0.033 -13.807   4.189  1.00 95.69           N  
ATOM   1445 HH21 ARG A  93       0.740 -14.524   4.264  1.00 95.69           H  
ATOM   1446 HH22 ARG A  93      -0.107 -13.439   3.259  1.00 95.69           H  
ATOM   1447  CZ  ARG A  93      -0.090 -12.936   5.143  1.00 95.69           C  
ATOM   1448  N   VAL A  94      -2.454  -5.024   6.233  1.00 92.80           N  
ATOM   1449  H   VAL A  94      -3.249  -5.275   5.663  1.00 92.80           H  
ATOM   1450  CA  VAL A  94      -2.664  -3.980   7.236  1.00 92.80           C  
ATOM   1451  HA  VAL A  94      -1.712  -3.707   7.689  1.00 92.80           H  
ATOM   1452  C   VAL A  94      -3.576  -4.538   8.321  1.00 92.80           C  
ATOM   1453  CB  VAL A  94      -3.252  -2.717   6.595  1.00 92.80           C  
ATOM   1454  HB  VAL A  94      -4.271  -2.951   6.288  1.00 92.80           H  
ATOM   1455  O   VAL A  94      -4.492  -5.301   8.024  1.00 92.80           O  
ATOM   1456  CG1 VAL A  94      -3.298  -1.543   7.575  1.00 92.80           C  
ATOM   1457 HG11 VAL A  94      -2.298  -1.337   7.956  1.00 92.80           H  
ATOM   1458 HG12 VAL A  94      -3.685  -0.652   7.079  1.00 92.80           H  
ATOM   1459 HG13 VAL A  94      -3.961  -1.770   8.410  1.00 92.80           H  
ATOM   1460  CG2 VAL A  94      -2.459  -2.271   5.356  1.00 92.80           C  
ATOM   1461 HG21 VAL A  94      -2.505  -3.033   4.578  1.00 92.80           H  
ATOM   1462 HG22 VAL A  94      -2.905  -1.362   4.953  1.00 92.80           H  
ATOM   1463 HG23 VAL A  94      -1.419  -2.087   5.625  1.00 92.80           H  
ATOM   1464  N   GLU A  95      -3.312  -4.186   9.569  1.00 89.27           N  
ATOM   1465  H   GLU A  95      -2.483  -3.638   9.751  1.00 89.27           H  
ATOM   1466  CA  GLU A  95      -4.128  -4.538  10.729  1.00 89.27           C  
ATOM   1467  HA  GLU A  95      -5.138  -4.794  10.411  1.00 89.27           H  
ATOM   1468  C   GLU A  95      -4.219  -3.326  11.653  1.00 89.27           C  
ATOM   1469  CB  GLU A  95      -3.499  -5.762  11.416  1.00 89.27           C  
ATOM   1470  HB2 GLU A  95      -2.467  -5.535  11.683  1.00 89.27           H  
ATOM   1471  HB3 GLU A  95      -3.491  -6.572  10.687  1.00 89.27           H  
ATOM   1472  O   GLU A  95      -3.190  -2.725  11.980  1.00 89.27           O  
ATOM   1473  CG  GLU A  95      -4.239  -6.244  12.674  1.00 89.27           C  
ATOM   1474  HG2 GLU A  95      -5.290  -6.387  12.423  1.00 89.27           H  
ATOM   1475  HG3 GLU A  95      -4.167  -5.479  13.447  1.00 89.27           H  
ATOM   1476  CD  GLU A  95      -3.680  -7.575  13.217  1.00 89.27           C  
ATOM   1477  OE1 GLU A  95      -4.138  -8.048  14.279  1.00 89.27           O  
ATOM   1478  OE2 GLU A  95      -2.935  -8.291  12.506  1.00 89.27           O  
ATOM   1479  N   PHE A  96      -5.436  -2.970  12.059  1.00 84.48           N  
ATOM   1480  H   PHE A  96      -6.242  -3.506  11.771  1.00 84.48           H  
ATOM   1481  CA  PHE A  96      -5.687  -1.904  13.022  1.00 84.48           C  
ATOM   1482  HA  PHE A  96      -4.795  -1.284  13.118  1.00 84.48           H  
ATOM   1483  C   PHE A  96      -5.981  -2.513  14.395  1.00 84.48           C  
ATOM   1484  CB  PHE A  96      -6.818  -1.000  12.514  1.00 84.48           C  
ATOM   1485  HB2 PHE A  96      -6.988  -0.210  13.246  1.00 84.48           H  
ATOM   1486  HB3 PHE A  96      -7.735  -1.585  12.446  1.00 84.48           H  
ATOM   1487  O   PHE A  96      -6.805  -3.407  14.529  1.00 84.48           O  
ATOM   1488  CG  PHE A  96      -6.529  -0.356  11.167  1.00 84.48           C  
ATOM   1489  CD1 PHE A  96      -5.595   0.689  11.068  1.00 84.48           C  
ATOM   1490  HD1 PHE A  96      -5.089   1.045  11.953  1.00 84.48           H  
ATOM   1491  CD2 PHE A  96      -7.170  -0.818  10.004  1.00 84.48           C  
ATOM   1492  HD2 PHE A  96      -7.902  -1.609  10.077  1.00 84.48           H  
ATOM   1493  CE1 PHE A  96      -5.302   1.246   9.811  1.00 84.48           C  
ATOM   1494  HE1 PHE A  96      -4.544   2.010   9.728  1.00 84.48           H  
ATOM   1495  CE2 PHE A  96      -6.894  -0.245   8.751  1.00 84.48           C  
ATOM   1496  HE2 PHE A  96      -7.428  -0.590   7.878  1.00 84.48           H  
ATOM   1497  CZ  PHE A  96      -5.956   0.794   8.654  1.00 84.48           C  
ATOM   1498  HZ  PHE A  96      -5.739   1.245   7.697  1.00 84.48           H  
ATOM   1499  N   GLU A  97      -5.295  -2.040  15.430  1.00 81.91           N  
ATOM   1500  H   GLU A  97      -4.628  -1.298  15.268  1.00 81.91           H  
ATOM   1501  CA  GLU A  97      -5.501  -2.489  16.809  1.00 81.91           C  
ATOM   1502  HA  GLU A  97      -6.479  -2.962  16.900  1.00 81.91           H  
ATOM   1503  C   GLU A  97      -5.473  -1.260  17.721  1.00 81.91           C  
ATOM   1504  CB  GLU A  97      -4.437  -3.535  17.187  1.00 81.91           C  
ATOM   1505  HB2 GLU A  97      -3.459  -3.055  17.195  1.00 81.91           H  
ATOM   1506  HB3 GLU A  97      -4.424  -4.318  16.429  1.00 81.91           H  
ATOM   1507  O   GLU A  97      -4.406  -0.767  18.095  1.00 81.91           O  
ATOM   1508  CG  GLU A  97      -4.707  -4.191  18.555  1.00 81.91           C  
ATOM   1509  HG2 GLU A  97      -4.873  -3.409  19.297  1.00 81.91           H  
ATOM   1510  HG3 GLU A  97      -5.617  -4.786  18.486  1.00 81.91           H  
ATOM   1511  CD  GLU A  97      -3.545  -5.079  19.042  1.00 81.91           C  
ATOM   1512  OE1 GLU A  97      -3.602  -5.582  20.185  1.00 81.91           O  
ATOM   1513  OE2 GLU A  97      -2.511  -5.209  18.335  1.00 81.91           O  
ATOM   1514  N   GLY A  98      -6.655  -0.727  18.038  1.00 78.72           N  
ATOM   1515  H   GLY A  98      -7.491  -1.150  17.659  1.00 78.72           H  
ATOM   1516  CA  GLY A  98      -6.794   0.494  18.829  1.00 78.72           C  
ATOM   1517  HA2 GLY A  98      -6.363   0.331  19.816  1.00 78.72           H  
ATOM   1518  HA3 GLY A  98      -7.852   0.727  18.948  1.00 78.72           H  
ATOM   1519  C   GLY A  98      -6.112   1.698  18.171  1.00 78.72           C  
ATOM   1520  O   GLY A  98      -6.535   2.172  17.120  1.00 78.72           O  
ATOM   1521  N   ASP A  99      -5.052   2.200  18.801  1.00 83.70           N  
ATOM   1522  H   ASP A  99      -4.689   1.710  19.606  1.00 83.70           H  
ATOM   1523  CA  ASP A  99      -4.255   3.348  18.354  1.00 83.70           C  
ATOM   1524  HA  ASP A  99      -4.887   3.982  17.732  1.00 83.70           H  
ATOM   1525  C   ASP A  99      -3.044   2.955  17.484  1.00 83.70           C  
ATOM   1526  CB  ASP A  99      -3.849   4.177  19.584  1.00 83.70           C  
ATOM   1527  HB2 ASP A  99      -3.427   5.122  19.241  1.00 83.70           H  
ATOM   1528  HB3 ASP A  99      -4.743   4.412  20.163  1.00 83.70           H  
ATOM   1529  O   ASP A  99      -2.183   3.792  17.186  1.00 83.70           O  
ATOM   1530  CG  ASP A  99      -2.825   3.497  20.506  1.00 83.70           C  
ATOM   1531  OD1 ASP A  99      -2.750   2.245  20.530  1.00 83.70           O  
ATOM   1532  OD2 ASP A  99      -2.110   4.234  21.219  1.00 83.70           O  
ATOM   1533  N   LYS A 100      -2.968   1.688  17.058  1.00 89.24           N  
ATOM   1534  H   LYS A 100      -3.689   1.049  17.361  1.00 89.24           H  
ATOM   1535  CA  LYS A 100      -1.863   1.144  16.260  1.00 89.24           C  
ATOM   1536  HA  LYS A 100      -1.141   1.940  16.078  1.00 89.24           H  
ATOM   1537  C   LYS A 100      -2.327   0.641  14.903  1.00 89.24           C  
ATOM   1538  CB  LYS A 100      -1.150   0.025  17.025  1.00 89.24           C  
ATOM   1539  HB2 LYS A 100      -0.367  -0.398  16.396  1.00 89.24           H  
ATOM   1540  HB3 LYS A 100      -1.869  -0.760  17.260  1.00 89.24           H  
ATOM   1541  O   LYS A 100      -3.380   0.025  14.772  1.00 89.24           O  
ATOM   1542  CG  LYS A 100      -0.517   0.554  18.314  1.00 89.24           C  
ATOM   1543  HG2 LYS A 100      -1.284   1.037  18.919  1.00 89.24           H  
ATOM   1544  HG3 LYS A 100       0.254   1.285  18.072  1.00 89.24           H  
ATOM   1545  CD  LYS A 100       0.083  -0.587  19.129  1.00 89.24           C  
ATOM   1546  HD2 LYS A 100      -0.675  -1.359  19.259  1.00 89.24           H  
ATOM   1547  HD3 LYS A 100       0.948  -0.999  18.610  1.00 89.24           H  
ATOM   1548  CE  LYS A 100       0.479  -0.022  20.490  1.00 89.24           C  
ATOM   1549  HE2 LYS A 100      -0.380   0.521  20.885  1.00 89.24           H  
ATOM   1550  HE3 LYS A 100       1.290   0.695  20.358  1.00 89.24           H  
ATOM   1551  NZ  LYS A 100       0.861  -1.112  21.415  1.00 89.24           N  
ATOM   1552  HZ1 LYS A 100       0.074  -1.738  21.507  1.00 89.24           H  
ATOM   1553  HZ2 LYS A 100       1.652  -1.626  21.054  1.00 89.24           H  
ATOM   1554  HZ3 LYS A 100       1.066  -0.730  22.327  1.00 89.24           H  
ATOM   1555  N   MET A 101      -1.460   0.818  13.913  1.00 91.39           N  
ATOM   1556  H   MET A 101      -0.622   1.342  14.122  1.00 91.39           H  
ATOM   1557  CA  MET A 101      -1.551   0.168  12.612  1.00 91.39           C  
ATOM   1558  HA  MET A 101      -2.422  -0.487  12.595  1.00 91.39           H  
ATOM   1559  C   MET A 101      -0.296  -0.676  12.390  1.00 91.39           C  
ATOM   1560  CB  MET A 101      -1.740   1.222  11.516  1.00 91.39           C  
ATOM   1561  HB2 MET A 101      -2.609   1.837  11.750  1.00 91.39           H  
ATOM   1562  HB3 MET A 101      -0.860   1.864  11.479  1.00 91.39           H  
ATOM   1563  O   MET A 101       0.820  -0.149  12.379  1.00 91.39           O  
ATOM   1564  CG  MET A 101      -1.961   0.559  10.152  1.00 91.39           C  
ATOM   1565  HG2 MET A 101      -2.915   0.034  10.177  1.00 91.39           H  
ATOM   1566  HG3 MET A 101      -1.186  -0.189   9.979  1.00 91.39           H  
ATOM   1567  SD  MET A 101      -1.956   1.694   8.740  1.00 91.39           S  
ATOM   1568  CE  MET A 101      -0.205   2.096   8.754  1.00 91.39           C  
ATOM   1569  HE1 MET A 101       0.373   1.220   9.047  1.00 91.39           H  
ATOM   1570  HE2 MET A 101       0.096   2.396   7.750  1.00 91.39           H  
ATOM   1571  HE3 MET A 101      -0.029   2.890   9.478  1.00 91.39           H  
ATOM   1572  N   ARG A 102      -0.468  -1.982  12.186  1.00 93.68           N  
ATOM   1573  H   ARG A 102      -1.416  -2.333  12.183  1.00 93.68           H  
ATOM   1574  CA  ARG A 102       0.609  -2.905  11.808  1.00 93.68           C  
ATOM   1575  HA  ARG A 102       1.574  -2.438  12.003  1.00 93.68           H  
ATOM   1576  C   ARG A 102       0.533  -3.190  10.316  1.00 93.68           C  
ATOM   1577  CB  ARG A 102       0.545  -4.201  12.628  1.00 93.68           C  
ATOM   1578  HB2 ARG A 102       1.349  -4.860  12.299  1.00 93.68           H  
ATOM   1579  HB3 ARG A 102      -0.406  -4.700  12.444  1.00 93.68           H  
ATOM   1580  O   ARG A 102      -0.525  -3.532   9.797  1.00 93.68           O  
ATOM   1581  CG  ARG A 102       0.698  -3.945  14.133  1.00 93.68           C  
ATOM   1582  HG2 ARG A 102       1.609  -3.377  14.321  1.00 93.68           H  
ATOM   1583  HG3 ARG A 102      -0.160  -3.375  14.489  1.00 93.68           H  
ATOM   1584  CD  ARG A 102       0.764  -5.275  14.888  1.00 93.68           C  
ATOM   1585  HD2 ARG A 102      -0.068  -5.896  14.556  1.00 93.68           H  
ATOM   1586  HD3 ARG A 102       1.701  -5.777  14.647  1.00 93.68           H  
ATOM   1587  NE  ARG A 102       0.668  -5.067  16.344  1.00 93.68           N  
ATOM   1588  HE  ARG A 102       0.746  -4.120  16.686  1.00 93.68           H  
ATOM   1589  NH1 ARG A 102       0.201  -7.233  16.930  1.00 93.68           N  
ATOM   1590 HH11 ARG A 102       0.306  -7.460  15.952  1.00 93.68           H  
ATOM   1591 HH12 ARG A 102      -0.410  -7.786  17.514  1.00 93.68           H  
ATOM   1592  NH2 ARG A 102       0.106  -5.639  18.466  1.00 93.68           N  
ATOM   1593 HH21 ARG A 102      -0.016  -6.404  19.114  1.00 93.68           H  
ATOM   1594 HH22 ARG A 102      -0.747  -5.099  18.497  1.00 93.68           H  
ATOM   1595  CZ  ARG A 102       0.350  -5.979  17.240  1.00 93.68           C  
ATOM   1596  N   VAL A 103       1.662  -3.061   9.633  1.00 96.30           N  
ATOM   1597  H   VAL A 103       2.480  -2.743  10.133  1.00 96.30           H  
ATOM   1598  CA  VAL A 103       1.821  -3.371   8.212  1.00 96.30           C  
ATOM   1599  HA  VAL A 103       0.860  -3.678   7.798  1.00 96.30           H  
ATOM   1600  C   VAL A 103       2.803  -4.524   8.095  1.00 96.30           C  
ATOM   1601  CB  VAL A 103       2.302  -2.151   7.406  1.00 96.30           C  
ATOM   1602  HB  VAL A 103       3.302  -1.867   7.734  1.00 96.30           H  
ATOM   1603  O   VAL A 103       3.982  -4.357   8.396  1.00 96.30           O  
ATOM   1604  CG1 VAL A 103       2.348  -2.480   5.908  1.00 96.30           C  
ATOM   1605 HG11 VAL A 103       1.354  -2.758   5.557  1.00 96.30           H  
ATOM   1606 HG12 VAL A 103       2.697  -1.614   5.344  1.00 96.30           H  
ATOM   1607 HG13 VAL A 103       3.038  -3.303   5.722  1.00 96.30           H  
ATOM   1608  CG2 VAL A 103       1.377  -0.946   7.607  1.00 96.30           C  
ATOM   1609 HG21 VAL A 103       1.375  -0.664   8.660  1.00 96.30           H  
ATOM   1610 HG22 VAL A 103       0.361  -1.194   7.300  1.00 96.30           H  
ATOM   1611 HG23 VAL A 103       1.742  -0.097   7.029  1.00 96.30           H  
ATOM   1612  N   ARG A 104       2.334  -5.693   7.660  1.00 97.70           N  
ATOM   1613  H   ARG A 104       1.357  -5.736   7.409  1.00 97.70           H  
ATOM   1614  CA  ARG A 104       3.194  -6.834   7.326  1.00 97.70           C  
ATOM   1615  HA  ARG A 104       4.162  -6.708   7.811  1.00 97.70           H  
ATOM   1616  C   ARG A 104       3.443  -6.863   5.832  1.00 97.70           C  
ATOM   1617  CB  ARG A 104       2.612  -8.162   7.809  1.00 97.70           C  
ATOM   1618  HB2 ARG A 104       1.632  -8.323   7.360  1.00 97.70           H  
ATOM   1619  HB3 ARG A 104       3.274  -8.968   7.494  1.00 97.70           H  
ATOM   1620  O   ARG A 104       2.499  -6.831   5.045  1.00 97.70           O  
ATOM   1621  CG  ARG A 104       2.491  -8.193   9.330  1.00 97.70           C  
ATOM   1622  HG2 ARG A 104       1.815  -7.408   9.669  1.00 97.70           H  
ATOM   1623  HG3 ARG A 104       3.476  -8.033   9.769  1.00 97.70           H  
ATOM   1624  CD  ARG A 104       1.955  -9.547   9.783  1.00 97.70           C  
ATOM   1625  HD2 ARG A 104       0.971  -9.709   9.343  1.00 97.70           H  
ATOM   1626  HD3 ARG A 104       2.641 -10.330   9.461  1.00 97.70           H  
ATOM   1627  NE  ARG A 104       1.857  -9.543  11.241  1.00 97.70           N  
ATOM   1628  HE  ARG A 104       2.329  -8.788  11.718  1.00 97.70           H  
ATOM   1629  NH1 ARG A 104       0.780 -11.533  11.586  1.00 97.70           N  
ATOM   1630 HH11 ARG A 104       0.384 -12.198  12.234  1.00 97.70           H  
ATOM   1631 HH12 ARG A 104       0.945 -11.751  10.613  1.00 97.70           H  
ATOM   1632  NH2 ARG A 104       1.322 -10.170  13.304  1.00 97.70           N  
ATOM   1633 HH21 ARG A 104       1.857  -9.354  13.564  1.00 97.70           H  
ATOM   1634 HH22 ARG A 104       0.889 -10.772  13.990  1.00 97.70           H  
ATOM   1635  CZ  ARG A 104       1.304 -10.424  12.032  1.00 97.70           C  
ATOM   1636  N   LEU A 105       4.710  -6.941   5.469  1.00 98.31           N  
ATOM   1637  H   LEU A 105       5.408  -6.977   6.199  1.00 98.31           H  
ATOM   1638  CA  LEU A 105       5.200  -6.997   4.105  1.00 98.31           C  
ATOM   1639  HA  LEU A 105       4.381  -6.860   3.398  1.00 98.31           H  
ATOM   1640  C   LEU A 105       5.838  -8.359   3.884  1.00 98.31           C  
ATOM   1641  CB  LEU A 105       6.242  -5.892   3.893  1.00 98.31           C  
ATOM   1642  HB2 LEU A 105       7.097  -6.099   4.537  1.00 98.31           H  
ATOM   1643  HB3 LEU A 105       6.582  -5.945   2.859  1.00 98.31           H  
ATOM   1644  O   LEU A 105       6.728  -8.727   4.642  1.00 98.31           O  
ATOM   1645  CG  LEU A 105       5.766  -4.462   4.184  1.00 98.31           C  
ATOM   1646  HG  LEU A 105       5.399  -4.381   5.207  1.00 98.31           H  
ATOM   1647  CD1 LEU A 105       6.964  -3.528   4.032  1.00 98.31           C  
ATOM   1648 HD11 LEU A 105       7.452  -3.696   3.072  1.00 98.31           H  
ATOM   1649 HD12 LEU A 105       7.682  -3.726   4.828  1.00 98.31           H  
ATOM   1650 HD13 LEU A 105       6.648  -2.486   4.087  1.00 98.31           H  
ATOM   1651  CD2 LEU A 105       4.656  -4.036   3.225  1.00 98.31           C  
ATOM   1652 HD21 LEU A 105       4.377  -3.000   3.421  1.00 98.31           H  
ATOM   1653 HD22 LEU A 105       3.781  -4.668   3.379  1.00 98.31           H  
ATOM   1654 HD23 LEU A 105       5.000  -4.137   2.196  1.00 98.31           H  
ATOM   1655  N   ARG A 106       5.425  -9.085   2.849  1.00 98.40           N  
ATOM   1656  H   ARG A 106       4.676  -8.717   2.281  1.00 98.40           H  
ATOM   1657  CA  ARG A 106       6.045 -10.354   2.456  1.00 98.40           C  
ATOM   1658  HA  ARG A 106       6.950 -10.519   3.040  1.00 98.40           H  
ATOM   1659  C   ARG A 106       6.455 -10.291   0.995  1.00 98.40           C  
ATOM   1660  CB  ARG A 106       5.075 -11.498   2.759  1.00 98.40           C  
ATOM   1661  HB2 ARG A 106       4.149 -11.335   2.207  1.00 98.40           H  
ATOM   1662  HB3 ARG A 106       4.847 -11.501   3.825  1.00 98.40           H  
ATOM   1663  O   ARG A 106       5.632  -9.953   0.144  1.00 98.40           O  
ATOM   1664  CG  ARG A 106       5.642 -12.861   2.367  1.00 98.40           C  
ATOM   1665  HG2 ARG A 106       6.535 -13.073   2.955  1.00 98.40           H  
ATOM   1666  HG3 ARG A 106       5.897 -12.871   1.307  1.00 98.40           H  
ATOM   1667  CD  ARG A 106       4.581 -13.925   2.623  1.00 98.40           C  
ATOM   1668  HD2 ARG A 106       4.344 -13.955   3.686  1.00 98.40           H  
ATOM   1669  HD3 ARG A 106       3.678 -13.660   2.072  1.00 98.40           H  
ATOM   1670  NE  ARG A 106       5.065 -15.214   2.128  1.00 98.40           N  
ATOM   1671  HE  ARG A 106       5.227 -15.255   1.132  1.00 98.40           H  
ATOM   1672  NH1 ARG A 106       5.445 -16.258   4.140  1.00 98.40           N  
ATOM   1673 HH11 ARG A 106       5.946 -16.967   4.656  1.00 98.40           H  
ATOM   1674 HH12 ARG A 106       5.153 -15.416   4.615  1.00 98.40           H  
ATOM   1675  NH2 ARG A 106       6.123 -17.168   2.180  1.00 98.40           N  
ATOM   1676 HH21 ARG A 106       6.672 -17.870   2.655  1.00 98.40           H  
ATOM   1677 HH22 ARG A 106       6.288 -16.952   1.207  1.00 98.40           H  
ATOM   1678  CZ  ARG A 106       5.531 -16.214   2.833  1.00 98.40           C  
ATOM   1679  N   ASN A 107       7.710 -10.617   0.711  1.00 98.05           N  
ATOM   1680  H   ASN A 107       8.318 -10.901   1.466  1.00 98.05           H  
ATOM   1681  CA  ASN A 107       8.240 -10.654  -0.647  1.00 98.05           C  
ATOM   1682  HA  ASN A 107       7.558 -10.155  -1.335  1.00 98.05           H  
ATOM   1683  C   ASN A 107       8.393 -12.105  -1.117  1.00 98.05           C  
ATOM   1684  CB  ASN A 107       9.569  -9.889  -0.670  1.00 98.05           C  
ATOM   1685  HB2 ASN A 107      10.242 -10.342   0.057  1.00 98.05           H  
ATOM   1686  HB3 ASN A 107       9.405  -8.845  -0.403  1.00 98.05           H  
ATOM   1687  O   ASN A 107       9.327 -12.792  -0.715  1.00 98.05           O  
ATOM   1688  CG  ASN A 107      10.228  -9.939  -2.030  1.00 98.05           C  
ATOM   1689  ND2 ASN A 107      11.501  -9.646  -2.104  1.00 98.05           N  
ATOM   1690 HD21 ASN A 107      11.960  -9.272  -1.285  1.00 98.05           H  
ATOM   1691 HD22 ASN A 107      11.920  -9.582  -3.020  1.00 98.05           H  
ATOM   1692  OD1 ASN A 107       9.598 -10.195  -3.044  1.00 98.05           O  
ATOM   1693  N   ASP A 108       7.506 -12.556  -2.000  1.00 97.15           N  
ATOM   1694  H   ASP A 108       6.814 -11.915  -2.361  1.00 97.15           H  
ATOM   1695  CA  ASP A 108       7.591 -13.874  -2.642  1.00 97.15           C  
ATOM   1696  HA  ASP A 108       8.265 -14.506  -2.064  1.00 97.15           H  
ATOM   1697  C   ASP A 108       8.212 -13.781  -4.059  1.00 97.15           C  
ATOM   1698  CB  ASP A 108       6.213 -14.569  -2.623  1.00 97.15           C  
ATOM   1699  HB2 ASP A 108       6.286 -15.508  -3.172  1.00 97.15           H  
ATOM   1700  HB3 ASP A 108       5.499 -13.936  -3.151  1.00 97.15           H  
ATOM   1701  O   ASP A 108       8.102 -14.716  -4.851  1.00 97.15           O  
ATOM   1702  CG  ASP A 108       5.658 -14.906  -1.224  1.00 97.15           C  
ATOM   1703  OD1 ASP A 108       6.338 -15.569  -0.397  1.00 97.15           O  
ATOM   1704  OD2 ASP A 108       4.477 -14.581  -0.968  1.00 97.15           O  
ATOM   1705  N   SER A 109       8.862 -12.660  -4.405  1.00 94.59           N  
ATOM   1706  H   SER A 109       8.936 -11.926  -3.716  1.00 94.59           H  
ATOM   1707  CA  SER A 109       9.628 -12.504  -5.649  1.00 94.59           C  
ATOM   1708  HA  SER A 109       9.155 -13.119  -6.414  1.00 94.59           H  
ATOM   1709  C   SER A 109      11.079 -12.994  -5.515  1.00 94.59           C  
ATOM   1710  CB  SER A 109       9.572 -11.055  -6.149  1.00 94.59           C  
ATOM   1711  HB2 SER A 109       9.804 -11.043  -7.214  1.00 94.59           H  
ATOM   1712  HB3 SER A 109       8.572 -10.647  -6.003  1.00 94.59           H  
ATOM   1713  O   SER A 109      11.547 -13.344  -4.432  1.00 94.59           O  
ATOM   1714  OG  SER A 109      10.510 -10.236  -5.506  1.00 94.59           O  
ATOM   1715  HG  SER A 109      10.239 -10.137  -4.590  1.00 94.59           H  
ATOM   1716  N   SER A 110      11.812 -13.016  -6.631  1.00 94.09           N  
ATOM   1717  H   SER A 110      11.394 -12.701  -7.495  1.00 94.09           H  
ATOM   1718  CA  SER A 110      13.221 -13.430  -6.691  1.00 94.09           C  
ATOM   1719  HA  SER A 110      13.396 -14.180  -5.919  1.00 94.09           H  
ATOM   1720  C   SER A 110      14.229 -12.301  -6.440  1.00 94.09           C  
ATOM   1721  CB  SER A 110      13.492 -14.088  -8.045  1.00 94.09           C  
ATOM   1722  HB2 SER A 110      12.871 -14.979  -8.136  1.00 94.09           H  
ATOM   1723  HB3 SER A 110      14.540 -14.381  -8.111  1.00 94.09           H  
ATOM   1724  O   SER A 110      15.429 -12.572  -6.368  1.00 94.09           O  
ATOM   1725  OG  SER A 110      13.177 -13.190  -9.094  1.00 94.09           O  
ATOM   1726  HG  SER A 110      13.214 -13.657  -9.932  1.00 94.09           H  
ATOM   1727  N   THR A 111      13.779 -11.051  -6.296  1.00 94.16           N  
ATOM   1728  H   THR A 111      12.784 -10.881  -6.314  1.00 94.16           H  
ATOM   1729  CA  THR A 111      14.635  -9.878  -6.060  1.00 94.16           C  
ATOM   1730  HA  THR A 111      15.649 -10.227  -5.863  1.00 94.16           H  
ATOM   1731  C   THR A 111      14.171  -9.081  -4.838  1.00 94.16           C  
ATOM   1732  CB  THR A 111      14.703  -8.960  -7.292  1.00 94.16           C  
ATOM   1733  HB  THR A 111      15.281  -8.071  -7.039  1.00 94.16           H  
ATOM   1734  O   THR A 111      13.008  -9.171  -4.445  1.00 94.16           O  
ATOM   1735  CG2 THR A 111      15.370  -9.651  -8.481  1.00 94.16           C  
ATOM   1736 HG21 THR A 111      16.356 -10.013  -8.191  1.00 94.16           H  
ATOM   1737 HG22 THR A 111      15.478  -8.942  -9.302  1.00 94.16           H  
ATOM   1738 HG23 THR A 111      14.762 -10.492  -8.814  1.00 94.16           H  
ATOM   1739  OG1 THR A 111      13.420  -8.564  -7.712  1.00 94.16           O  
ATOM   1740  HG1 THR A 111      13.516  -7.820  -8.311  1.00 94.16           H  
ATOM   1741  N   PRO A 112      15.059  -8.319  -4.173  1.00 96.62           N  
ATOM   1742  CA  PRO A 112      14.637  -7.408  -3.115  1.00 96.62           C  
ATOM   1743  HA  PRO A 112      14.172  -7.989  -2.318  1.00 96.62           H  
ATOM   1744  C   PRO A 112      13.641  -6.367  -3.631  1.00 96.62           C  
ATOM   1745  CB  PRO A 112      15.914  -6.752  -2.582  1.00 96.62           C  
ATOM   1746  HB2 PRO A 112      15.870  -6.607  -1.503  1.00 96.62           H  
ATOM   1747  HB3 PRO A 112      16.090  -5.802  -3.087  1.00 96.62           H  
ATOM   1748  O   PRO A 112      13.746  -5.911  -4.772  1.00 96.62           O  
ATOM   1749  CG  PRO A 112      17.011  -7.741  -2.974  1.00 96.62           C  
ATOM   1750  HG2 PRO A 112      17.069  -8.536  -2.230  1.00 96.62           H  
ATOM   1751  HG3 PRO A 112      17.977  -7.250  -3.086  1.00 96.62           H  
ATOM   1752  CD  PRO A 112      16.507  -8.310  -4.299  1.00 96.62           C  
ATOM   1753  HD2 PRO A 112      16.797  -7.654  -5.120  1.00 96.62           H  
ATOM   1754  HD3 PRO A 112      16.913  -9.311  -4.445  1.00 96.62           H  
ATOM   1755  N   VAL A 113      12.710  -5.966  -2.767  1.00 97.59           N  
ATOM   1756  H   VAL A 113      12.679  -6.398  -1.854  1.00 97.59           H  
ATOM   1757  CA  VAL A 113      11.717  -4.922  -3.059  1.00 97.59           C  
ATOM   1758  HA  VAL A 113      11.954  -4.479  -4.026  1.00 97.59           H  
ATOM   1759  C   VAL A 113      11.834  -3.828  -2.016  1.00 97.59           C  
ATOM   1760  CB  VAL A 113      10.266  -5.452  -3.118  1.00 97.59           C  
ATOM   1761  HB  VAL A 113       9.792  -5.343  -2.143  1.00 97.59           H  
ATOM   1762  O   VAL A 113      11.968  -4.118  -0.827  1.00 97.59           O  
ATOM   1763  CG1 VAL A 113       9.448  -4.675  -4.142  1.00 97.59           C  
ATOM   1764 HG11 VAL A 113       9.977  -4.667  -5.095  1.00 97.59           H  
ATOM   1765 HG12 VAL A 113       8.469  -5.131  -4.288  1.00 97.59           H  
ATOM   1766 HG13 VAL A 113       9.317  -3.649  -3.798  1.00 97.59           H  
ATOM   1767  CG2 VAL A 113      10.201  -6.926  -3.492  1.00 97.59           C  
ATOM   1768 HG21 VAL A 113       9.179  -7.251  -3.687  1.00 97.59           H  
ATOM   1769 HG22 VAL A 113      10.574  -7.466  -2.621  1.00 97.59           H  
ATOM   1770 HG23 VAL A 113      10.815  -7.138  -4.368  1.00 97.59           H  
ATOM   1771  N   GLU A 114      11.778  -2.575  -2.445  1.00 98.19           N  
ATOM   1772  H   GLU A 114      11.617  -2.405  -3.428  1.00 98.19           H  
ATOM   1773  CA  GLU A 114      11.699  -1.424  -1.556  1.00 98.19           C  
ATOM   1774  HA  GLU A 114      12.060  -1.714  -0.569  1.00 98.19           H  
ATOM   1775  C   GLU A 114      10.236  -0.999  -1.408  1.00 98.19           C  
ATOM   1776  CB  GLU A 114      12.627  -0.305  -2.054  1.00 98.19           C  
ATOM   1777  HB2 GLU A 114      13.626  -0.722  -2.183  1.00 98.19           H  
ATOM   1778  HB3 GLU A 114      12.280   0.074  -3.015  1.00 98.19           H  
ATOM   1779  O   GLU A 114       9.511  -0.835  -2.389  1.00 98.19           O  
ATOM   1780  CG  GLU A 114      12.703   0.841  -1.040  1.00 98.19           C  
ATOM   1781  HG2 GLU A 114      11.769   1.403  -1.061  1.00 98.19           H  
ATOM   1782  HG3 GLU A 114      12.801   0.418  -0.040  1.00 98.19           H  
ATOM   1783  CD  GLU A 114      13.895   1.773  -1.303  1.00 98.19           C  
ATOM   1784  OE1 GLU A 114      13.747   2.752  -2.061  1.00 98.19           O  
ATOM   1785  OE2 GLU A 114      14.945   1.549  -0.660  1.00 98.19           O  
ATOM   1786  N   VAL A 115       9.777  -0.856  -0.167  1.00 98.36           N  
ATOM   1787  H   VAL A 115      10.405  -1.062   0.597  1.00 98.36           H  
ATOM   1788  CA  VAL A 115       8.416  -0.434   0.158  1.00 98.36           C  
ATOM   1789  HA  VAL A 115       7.878  -0.256  -0.773  1.00 98.36           H  
ATOM   1790  C   VAL A 115       8.471   0.874   0.931  1.00 98.36           C  
ATOM   1791  CB  VAL A 115       7.632  -1.517   0.920  1.00 98.36           C  
ATOM   1792  HB  VAL A 115       8.084  -1.672   1.899  1.00 98.36           H  
ATOM   1793  O   VAL A 115       8.989   0.935   2.049  1.00 98.36           O  
ATOM   1794  CG1 VAL A 115       6.172  -1.073   1.108  1.00 98.36           C  
ATOM   1795 HG11 VAL A 115       5.717  -0.869   0.139  1.00 98.36           H  
ATOM   1796 HG12 VAL A 115       5.608  -1.860   1.609  1.00 98.36           H  
ATOM   1797 HG13 VAL A 115       6.127  -0.174   1.722  1.00 98.36           H  
ATOM   1798  CG2 VAL A 115       7.625  -2.854   0.164  1.00 98.36           C  
ATOM   1799 HG21 VAL A 115       7.253  -2.706  -0.850  1.00 98.36           H  
ATOM   1800 HG22 VAL A 115       6.995  -3.578   0.679  1.00 98.36           H  
ATOM   1801 HG23 VAL A 115       8.637  -3.256   0.113  1.00 98.36           H  
ATOM   1802  N   HIS A 116       7.888   1.922   0.355  1.00 98.20           N  
ATOM   1803  H   HIS A 116       7.516   1.793  -0.574  1.00 98.20           H  
ATOM   1804  CA  HIS A 116       7.669   3.198   1.025  1.00 98.20           C  
ATOM   1805  HA  HIS A 116       8.375   3.288   1.850  1.00 98.20           H  
ATOM   1806  C   HIS A 116       6.249   3.247   1.578  1.00 98.20           C  
ATOM   1807  CB  HIS A 116       7.920   4.377   0.087  1.00 98.20           C  
ATOM   1808  HB2 HIS A 116       7.927   5.294   0.676  1.00 98.20           H  
ATOM   1809  HB3 HIS A 116       7.102   4.455  -0.628  1.00 98.20           H  
ATOM   1810  O   HIS A 116       5.274   3.220   0.827  1.00 98.20           O  
ATOM   1811  CG  HIS A 116       9.212   4.283  -0.667  1.00 98.20           C  
ATOM   1812  CD2 HIS A 116       9.359   3.865  -1.961  1.00 98.20           C  
ATOM   1813  HD2 HIS A 116       8.581   3.528  -2.630  1.00 98.20           H  
ATOM   1814  ND1 HIS A 116      10.464   4.585  -0.181  1.00 98.20           N  
ATOM   1815  HD1 HIS A 116      10.710   4.754   0.784  1.00 98.20           H  
ATOM   1816  CE1 HIS A 116      11.345   4.372  -1.174  1.00 98.20           C  
ATOM   1817  HE1 HIS A 116      12.419   4.464  -1.104  1.00 98.20           H  
ATOM   1818  NE2 HIS A 116      10.705   3.961  -2.274  1.00 98.20           N  
ATOM   1819  N   ILE A 117       6.132   3.356   2.894  1.00 97.78           N  
ATOM   1820  H   ILE A 117       6.981   3.393   3.438  1.00 97.78           H  
ATOM   1821  CA  ILE A 117       4.863   3.442   3.606  1.00 97.78           C  
ATOM   1822  HA  ILE A 117       4.050   3.205   2.919  1.00 97.78           H  
ATOM   1823  C   ILE A 117       4.693   4.874   4.104  1.00 97.78           C  
ATOM   1824  CB  ILE A 117       4.802   2.432   4.769  1.00 97.78           C  
ATOM   1825  HB  ILE A 117       5.488   2.775   5.544  1.00 97.78           H  
ATOM   1826  O   ILE A 117       5.573   5.398   4.792  1.00 97.78           O  
ATOM   1827  CG1 ILE A 117       5.245   1.006   4.366  1.00 97.78           C  
ATOM   1828 HG12 ILE A 117       6.227   1.042   3.896  1.00 97.78           H  
ATOM   1829 HG13 ILE A 117       4.541   0.582   3.649  1.00 97.78           H  
ATOM   1830  CG2 ILE A 117       3.368   2.439   5.330  1.00 97.78           C  
ATOM   1831 HG21 ILE A 117       2.656   2.194   4.542  1.00 97.78           H  
ATOM   1832 HG22 ILE A 117       3.124   3.426   5.724  1.00 97.78           H  
ATOM   1833 HG23 ILE A 117       3.256   1.726   6.147  1.00 97.78           H  
ATOM   1834  CD1 ILE A 117       5.380   0.070   5.570  1.00 97.78           C  
ATOM   1835 HD11 ILE A 117       4.410  -0.125   6.028  1.00 97.78           H  
ATOM   1836 HD12 ILE A 117       5.800  -0.884   5.248  1.00 97.78           H  
ATOM   1837 HD13 ILE A 117       6.047   0.515   6.308  1.00 97.78           H  
ATOM   1838  N   LYS A 118       3.561   5.502   3.791  1.00 96.04           N  
ATOM   1839  H   LYS A 118       2.891   4.998   3.228  1.00 96.04           H  
ATOM   1840  CA  LYS A 118       3.179   6.819   4.309  1.00 96.04           C  
ATOM   1841  HA  LYS A 118       3.926   7.138   5.036  1.00 96.04           H  
ATOM   1842  C   LYS A 118       1.846   6.731   5.044  1.00 96.04           C  
ATOM   1843  CB  LYS A 118       3.164   7.845   3.170  1.00 96.04           C  
ATOM   1844  HB2 LYS A 118       2.442   7.531   2.416  1.00 96.04           H  
ATOM   1845  HB3 LYS A 118       4.150   7.879   2.708  1.00 96.04           H  
ATOM   1846  O   LYS A 118       0.884   6.183   4.514  1.00 96.04           O  
ATOM   1847  CG  LYS A 118       2.795   9.244   3.680  1.00 96.04           C  
ATOM   1848  HG2 LYS A 118       1.846   9.202   4.215  1.00 96.04           H  
ATOM   1849  HG3 LYS A 118       3.566   9.599   4.364  1.00 96.04           H  
ATOM   1850  CD  LYS A 118       2.632  10.232   2.526  1.00 96.04           C  
ATOM   1851  HD2 LYS A 118       3.574  10.345   1.990  1.00 96.04           H  
ATOM   1852  HD3 LYS A 118       1.869   9.853   1.846  1.00 96.04           H  
ATOM   1853  CE  LYS A 118       2.182  11.567   3.125  1.00 96.04           C  
ATOM   1854  HE2 LYS A 118       1.366  11.365   3.819  1.00 96.04           H  
ATOM   1855  HE3 LYS A 118       2.990  11.996   3.718  1.00 96.04           H  
ATOM   1856  NZ  LYS A 118       1.713  12.508   2.083  1.00 96.04           N  
ATOM   1857  HZ1 LYS A 118       2.439  12.717   1.413  1.00 96.04           H  
ATOM   1858  HZ2 LYS A 118       0.933  12.092   1.595  1.00 96.04           H  
ATOM   1859  HZ3 LYS A 118       1.387  13.356   2.524  1.00 96.04           H  
ATOM   1860  N   VAL A 119       1.797   7.301   6.245  1.00 92.41           N  
ATOM   1861  H   VAL A 119       2.639   7.735   6.594  1.00 92.41           H  
ATOM   1862  CA  VAL A 119       0.635   7.276   7.143  1.00 92.41           C  
ATOM   1863  HA  VAL A 119      -0.275   7.076   6.577  1.00 92.41           H  
ATOM   1864  C   VAL A 119       0.523   8.640   7.812  1.00 92.41           C  
ATOM   1865  CB  VAL A 119       0.807   6.183   8.207  1.00 92.41           C  
ATOM   1866  HB  VAL A 119       1.638   6.440   8.863  1.00 92.41           H  
ATOM   1867  O   VAL A 119       1.336   8.987   8.669  1.00 92.41           O  
ATOM   1868  CG1 VAL A 119      -0.457   6.044   9.046  1.00 92.41           C  
ATOM   1869 HG11 VAL A 119      -0.280   5.267   9.789  1.00 92.41           H  
ATOM   1870 HG12 VAL A 119      -0.676   6.975   9.568  1.00 92.41           H  
ATOM   1871 HG13 VAL A 119      -1.304   5.769   8.416  1.00 92.41           H  
ATOM   1872  CG2 VAL A 119       1.119   4.822   7.590  1.00 92.41           C  
ATOM   1873 HG21 VAL A 119       1.347   4.126   8.398  1.00 92.41           H  
ATOM   1874 HG22 VAL A 119       2.027   4.873   6.990  1.00 92.41           H  
ATOM   1875 HG23 VAL A 119       0.286   4.476   6.977  1.00 92.41           H  
ATOM   1876  N   GLY A 120      -0.431   9.461   7.372  1.00 88.61           N  
ATOM   1877  H   GLY A 120      -1.100   9.118   6.697  1.00 88.61           H  
ATOM   1878  CA  GLY A 120      -0.435  10.884   7.717  1.00 88.61           C  
ATOM   1879  HA2 GLY A 120      -0.580  10.992   8.792  1.00 88.61           H  
ATOM   1880  HA3 GLY A 120      -1.255  11.388   7.206  1.00 88.61           H  
ATOM   1881  C   GLY A 120       0.885  11.552   7.303  1.00 88.61           C  
ATOM   1882  O   GLY A 120       1.244  11.548   6.121  1.00 88.61           O  
ATOM   1883  N   ASP A 121       1.615  12.087   8.284  1.00 89.64           N  
ATOM   1884  H   ASP A 121       1.246  12.062   9.224  1.00 89.64           H  
ATOM   1885  CA  ASP A 121       2.926  12.727   8.091  1.00 89.64           C  
ATOM   1886  HA  ASP A 121       2.979  13.128   7.079  1.00 89.64           H  
ATOM   1887  C   ASP A 121       4.113  11.765   8.253  1.00 89.64           C  
ATOM   1888  CB  ASP A 121       3.062  13.906   9.063  1.00 89.64           C  
ATOM   1889  HB2 ASP A 121       4.047  14.358   8.940  1.00 89.64           H  
ATOM   1890  HB3 ASP A 121       2.983  13.537  10.086  1.00 89.64           H  
ATOM   1891  O   ASP A 121       5.236  12.090   7.859  1.00 89.64           O  
ATOM   1892  CG  ASP A 121       2.007  14.984   8.814  1.00 89.64           C  
ATOM   1893  OD1 ASP A 121       1.758  15.287   7.623  1.00 89.64           O  
ATOM   1894  OD2 ASP A 121       1.456  15.477   9.822  1.00 89.64           O  
ATOM   1895  N   GLU A 122       3.888  10.570   8.805  1.00 93.27           N  
ATOM   1896  H   GLU A 122       2.939  10.286   8.999  1.00 93.27           H  
ATOM   1897  CA  GLU A 122       4.949   9.590   9.010  1.00 93.27           C  
ATOM   1898  HA  GLU A 122       5.845  10.126   9.320  1.00 93.27           H  
ATOM   1899  C   GLU A 122       5.286   8.855   7.715  1.00 93.27           C  
ATOM   1900  CB  GLU A 122       4.607   8.596  10.126  1.00 93.27           C  
ATOM   1901  HB2 GLU A 122       3.634   8.139   9.945  1.00 93.27           H  
ATOM   1902  HB3 GLU A 122       5.366   7.814  10.112  1.00 93.27           H  
ATOM   1903  O   GLU A 122       4.410   8.486   6.928  1.00 93.27           O  
ATOM   1904  CG  GLU A 122       4.621   9.286  11.497  1.00 93.27           C  
ATOM   1905  HG2 GLU A 122       3.785   9.984  11.549  1.00 93.27           H  
ATOM   1906  HG3 GLU A 122       5.543   9.860  11.591  1.00 93.27           H  
ATOM   1907  CD  GLU A 122       4.551   8.293  12.664  1.00 93.27           C  
ATOM   1908  OE1 GLU A 122       3.920   8.667  13.676  1.00 93.27           O  
ATOM   1909  OE2 GLU A 122       5.187   7.213  12.563  1.00 93.27           O  
ATOM   1910  N   LYS A 123       6.585   8.621   7.508  1.00 95.65           N  
ATOM   1911  H   LYS A 123       7.239   8.927   8.214  1.00 95.65           H  
ATOM   1912  CA  LYS A 123       7.118   7.860   6.379  1.00 95.65           C  
ATOM   1913  HA  LYS A 123       6.295   7.345   5.884  1.00 95.65           H  
ATOM   1914  C   LYS A 123       8.097   6.808   6.876  1.00 95.65           C  
ATOM   1915  CB  LYS A 123       7.792   8.782   5.355  1.00 95.65           C  
ATOM   1916  HB2 LYS A 123       8.199   8.166   4.553  1.00 95.65           H  
ATOM   1917  HB3 LYS A 123       8.618   9.304   5.839  1.00 95.65           H  
ATOM   1918  O   LYS A 123       8.957   7.100   7.708  1.00 95.65           O  
ATOM   1919  CG  LYS A 123       6.827   9.809   4.747  1.00 95.65           C  
ATOM   1920  HG2 LYS A 123       6.440  10.460   5.531  1.00 95.65           H  
ATOM   1921  HG3 LYS A 123       5.997   9.291   4.267  1.00 95.65           H  
ATOM   1922  CD  LYS A 123       7.568  10.662   3.714  1.00 95.65           C  
ATOM   1923  HD2 LYS A 123       7.887  10.026   2.888  1.00 95.65           H  
ATOM   1924  HD3 LYS A 123       8.447  11.101   4.186  1.00 95.65           H  
ATOM   1925  CE  LYS A 123       6.659  11.778   3.197  1.00 95.65           C  
ATOM   1926  HE2 LYS A 123       6.306  12.350   4.055  1.00 95.65           H  
ATOM   1927  HE3 LYS A 123       5.795  11.324   2.711  1.00 95.65           H  
ATOM   1928  NZ  LYS A 123       7.396  12.658   2.256  1.00 95.65           N  
ATOM   1929  HZ1 LYS A 123       6.815  13.422   1.940  1.00 95.65           H  
ATOM   1930  HZ2 LYS A 123       7.718  12.130   1.457  1.00 95.65           H  
ATOM   1931  HZ3 LYS A 123       8.205  13.048   2.718  1.00 95.65           H  
ATOM   1932  N   ARG A 124       7.998   5.599   6.332  1.00 97.48           N  
ATOM   1933  H   ARG A 124       7.251   5.447   5.670  1.00 97.48           H  
ATOM   1934  CA  ARG A 124       8.960   4.509   6.529  1.00 97.48           C  
ATOM   1935  HA  ARG A 124       9.866   4.897   6.995  1.00 97.48           H  
ATOM   1936  C   ARG A 124       9.357   3.956   5.168  1.00 97.48           C  
ATOM   1937  CB  ARG A 124       8.359   3.408   7.422  1.00 97.48           C  
ATOM   1938  HB2 ARG A 124       7.472   3.007   6.931  1.00 97.48           H  
ATOM   1939  HB3 ARG A 124       9.076   2.592   7.514  1.00 97.48           H  
ATOM   1940  O   ARG A 124       8.499   3.800   4.307  1.00 97.48           O  
ATOM   1941  CG  ARG A 124       7.960   3.873   8.833  1.00 97.48           C  
ATOM   1942  HG2 ARG A 124       7.276   4.718   8.763  1.00 97.48           H  
ATOM   1943  HG3 ARG A 124       7.433   3.057   9.328  1.00 97.48           H  
ATOM   1944  CD  ARG A 124       9.159   4.267   9.699  1.00 97.48           C  
ATOM   1945  HD2 ARG A 124       9.827   3.410   9.792  1.00 97.48           H  
ATOM   1946  HD3 ARG A 124       9.690   5.087   9.216  1.00 97.48           H  
ATOM   1947  NE  ARG A 124       8.710   4.693  11.037  1.00 97.48           N  
ATOM   1948  HE  ARG A 124       7.740   4.527  11.265  1.00 97.48           H  
ATOM   1949  NH1 ARG A 124      10.687   5.603  11.762  1.00 97.48           N  
ATOM   1950 HH11 ARG A 124      11.115   5.314  10.894  1.00 97.48           H  
ATOM   1951 HH12 ARG A 124      11.213   6.088  12.474  1.00 97.48           H  
ATOM   1952  NH2 ARG A 124       8.860   5.713  13.055  1.00 97.48           N  
ATOM   1953 HH21 ARG A 124       7.857   5.641  13.148  1.00 97.48           H  
ATOM   1954 HH22 ARG A 124       9.372   6.231  13.754  1.00 97.48           H  
ATOM   1955  CZ  ARG A 124       9.423   5.329  11.945  1.00 97.48           C  
ATOM   1956  N   THR A 125      10.635   3.651   4.998  1.00 98.11           N  
ATOM   1957  H   THR A 125      11.277   3.773   5.769  1.00 98.11           H  
ATOM   1958  CA  THR A 125      11.146   2.901   3.847  1.00 98.11           C  
ATOM   1959  HA  THR A 125      10.337   2.675   3.151  1.00 98.11           H  
ATOM   1960  C   THR A 125      11.713   1.595   4.372  1.00 98.11           C  
ATOM   1961  CB  THR A 125      12.217   3.682   3.076  1.00 98.11           C  
ATOM   1962  HB  THR A 125      13.057   3.897   3.736  1.00 98.11           H  
ATOM   1963  O   THR A 125      12.459   1.609   5.353  1.00 98.11           O  
ATOM   1964  CG2 THR A 125      12.723   2.913   1.859  1.00 98.11           C  
ATOM   1965 HG21 THR A 125      11.886   2.565   1.254  1.00 98.11           H  
ATOM   1966 HG22 THR A 125      13.309   2.049   2.173  1.00 98.11           H  
ATOM   1967 HG23 THR A 125      13.370   3.541   1.245  1.00 98.11           H  
ATOM   1968  OG1 THR A 125      11.700   4.904   2.590  1.00 98.11           O  
ATOM   1969  HG1 THR A 125      12.425   5.302   2.102  1.00 98.11           H  
ATOM   1970  N   VAL A 126      11.331   0.482   3.755  1.00 97.83           N  
ATOM   1971  H   VAL A 126      10.686   0.551   2.980  1.00 97.83           H  
ATOM   1972  CA  VAL A 126      11.760  -0.863   4.143  1.00 97.83           C  
ATOM   1973  HA  VAL A 126      12.622  -0.801   4.806  1.00 97.83           H  
ATOM   1974  C   VAL A 126      12.171  -1.630   2.899  1.00 97.83           C  
ATOM   1975  CB  VAL A 126      10.631  -1.604   4.882  1.00 97.83           C  
ATOM   1976  HB  VAL A 126       9.754  -1.671   4.238  1.00 97.83           H  
ATOM   1977  O   VAL A 126      11.405  -1.705   1.944  1.00 97.83           O  
ATOM   1978  CG1 VAL A 126      11.038  -3.022   5.290  1.00 97.83           C  
ATOM   1979 HG11 VAL A 126      11.296  -3.616   4.413  1.00 97.83           H  
ATOM   1980 HG12 VAL A 126      10.193  -3.512   5.772  1.00 97.83           H  
ATOM   1981 HG13 VAL A 126      11.891  -2.999   5.968  1.00 97.83           H  
ATOM   1982  CG2 VAL A 126      10.241  -0.849   6.158  1.00 97.83           C  
ATOM   1983 HG21 VAL A 126       9.616  -1.494   6.775  1.00 97.83           H  
ATOM   1984 HG22 VAL A 126      11.135  -0.587   6.724  1.00 97.83           H  
ATOM   1985 HG23 VAL A 126       9.686   0.055   5.903  1.00 97.83           H  
ATOM   1986  N   THR A 127      13.353  -2.233   2.925  1.00 98.21           N  
ATOM   1987  H   THR A 127      13.950  -2.121   3.731  1.00 98.21           H  
ATOM   1988  CA  THR A 127      13.755  -3.233   1.932  1.00 98.21           C  
ATOM   1989  HA  THR A 127      13.247  -3.036   0.988  1.00 98.21           H  
ATOM   1990  C   THR A 127      13.348  -4.613   2.439  1.00 98.21           C  
ATOM   1991  CB  THR A 127      15.266  -3.183   1.676  1.00 98.21           C  
ATOM   1992  HB  THR A 127      15.788  -3.533   2.567  1.00 98.21           H  
ATOM   1993  O   THR A 127      13.673  -4.960   3.571  1.00 98.21           O  
ATOM   1994  CG2 THR A 127      15.679  -4.053   0.492  1.00 98.21           C  
ATOM   1995 HG21 THR A 127      15.506  -5.104   0.724  1.00 98.21           H  
ATOM   1996 HG22 THR A 127      16.742  -3.913   0.292  1.00 98.21           H  
ATOM   1997 HG23 THR A 127      15.107  -3.780  -0.395  1.00 98.21           H  
ATOM   1998  OG1 THR A 127      15.692  -1.862   1.417  1.00 98.21           O  
ATOM   1999  HG1 THR A 127      15.297  -1.542   0.603  1.00 98.21           H  
ATOM   2000  N   VAL A 128      12.648  -5.393   1.615  1.00 98.32           N  
ATOM   2001  H   VAL A 128      12.393  -5.020   0.712  1.00 98.32           H  
ATOM   2002  CA  VAL A 128      12.210  -6.762   1.929  1.00 98.32           C  
ATOM   2003  HA  VAL A 128      12.528  -7.022   2.939  1.00 98.32           H  
ATOM   2004  C   VAL A 128      12.891  -7.722   0.957  1.00 98.32           C  
ATOM   2005  CB  VAL A 128      10.674  -6.894   1.873  1.00 98.32           C  
ATOM   2006  HB  VAL A 128      10.341  -6.822   0.838  1.00 98.32           H  
ATOM   2007  O   VAL A 128      12.637  -7.684  -0.252  1.00 98.32           O  
ATOM   2008  CG1 VAL A 128      10.222  -8.243   2.445  1.00 98.32           C  
ATOM   2009 HG11 VAL A 128      10.690  -9.063   1.901  1.00 98.32           H  
ATOM   2010 HG12 VAL A 128       9.140  -8.346   2.364  1.00 98.32           H  
ATOM   2011 HG13 VAL A 128      10.507  -8.323   3.494  1.00 98.32           H  
ATOM   2012  CG2 VAL A 128       9.961  -5.797   2.676  1.00 98.32           C  
ATOM   2013 HG21 VAL A 128       8.885  -5.969   2.653  1.00 98.32           H  
ATOM   2014 HG22 VAL A 128      10.308  -5.810   3.709  1.00 98.32           H  
ATOM   2015 HG23 VAL A 128      10.159  -4.819   2.238  1.00 98.32           H  
ATOM   2016  N   ASN A 129      13.785  -8.569   1.460  1.00 98.02           N  
ATOM   2017  H   ASN A 129      13.923  -8.599   2.460  1.00 98.02           H  
ATOM   2018  CA  ASN A 129      14.525  -9.527   0.640  1.00 98.02           C  
ATOM   2019  HA  ASN A 129      14.899  -8.995  -0.235  1.00 98.02           H  
ATOM   2020  C   ASN A 129      13.627 -10.680   0.155  1.00 98.02           C  
ATOM   2021  CB  ASN A 129      15.733 -10.047   1.430  1.00 98.02           C  
ATOM   2022  HB2 ASN A 129      16.269 -10.803   0.856  1.00 98.02           H  
ATOM   2023  HB3 ASN A 129      15.391 -10.518   2.351  1.00 98.02           H  
ATOM   2024  O   ASN A 129      12.560 -10.911   0.724  1.00 98.02           O  
ATOM   2025  CG  ASN A 129      16.710  -8.938   1.746  1.00 98.02           C  
ATOM   2026  ND2 ASN A 129      16.836  -8.580   2.998  1.00 98.02           N  
ATOM   2027 HD21 ASN A 129      16.102  -8.860   3.633  1.00 98.02           H  
ATOM   2028 HD22 ASN A 129      17.390  -7.758   3.195  1.00 98.02           H  
ATOM   2029  OD1 ASN A 129      17.339  -8.373   0.864  1.00 98.02           O  
ATOM   2030  N   PRO A 130      14.033 -11.425  -0.890  1.00 97.47           N  
ATOM   2031  CA  PRO A 130      13.313 -12.616  -1.341  1.00 97.47           C  
ATOM   2032  HA  PRO A 130      12.376 -12.311  -1.807  1.00 97.47           H  
ATOM   2033  C   PRO A 130      13.027 -13.603  -0.201  1.00 97.47           C  
ATOM   2034  CB  PRO A 130      14.220 -13.244  -2.403  1.00 97.47           C  
ATOM   2035  HB2 PRO A 130      13.659 -13.810  -3.146  1.00 97.47           H  
ATOM   2036  HB3 PRO A 130      14.972 -13.881  -1.937  1.00 97.47           H  
ATOM   2037  O   PRO A 130      13.942 -14.024   0.507  1.00 97.47           O  
ATOM   2038  CG  PRO A 130      14.903 -12.023  -3.003  1.00 97.47           C  
ATOM   2039  HG2 PRO A 130      15.826 -12.279  -3.524  1.00 97.47           H  
ATOM   2040  HG3 PRO A 130      14.197 -11.522  -3.665  1.00 97.47           H  
ATOM   2041  CD  PRO A 130      15.156 -11.156  -1.776  1.00 97.47           C  
ATOM   2042  HD2 PRO A 130      16.087 -11.461  -1.299  1.00 97.47           H  
ATOM   2043  HD3 PRO A 130      15.199 -10.106  -2.066  1.00 97.47           H  
ATOM   2044  N   GLY A 131      11.760 -13.982  -0.032  1.00 97.66           N  
ATOM   2045  H   GLY A 131      11.050 -13.537  -0.596  1.00 97.66           H  
ATOM   2046  CA  GLY A 131      11.284 -14.891   1.014  1.00 97.66           C  
ATOM   2047  HA2 GLY A 131      11.956 -15.747   1.074  1.00 97.66           H  
ATOM   2048  HA3 GLY A 131      10.292 -15.245   0.734  1.00 97.66           H  
ATOM   2049  C   GLY A 131      11.177 -14.278   2.416  1.00 97.66           C  
ATOM   2050  O   GLY A 131      10.780 -14.981   3.347  1.00 97.66           O  
ATOM   2051  N   GLU A 132      11.523 -13.001   2.587  1.00 98.29           N  
ATOM   2052  H   GLU A 132      11.811 -12.463   1.781  1.00 98.29           H  
ATOM   2053  CA  GLU A 132      11.459 -12.298   3.868  1.00 98.29           C  
ATOM   2054  HA  GLU A 132      11.722 -13.007   4.652  1.00 98.29           H  
ATOM   2055  C   GLU A 132      10.042 -11.783   4.162  1.00 98.29           C  
ATOM   2056  CB  GLU A 132      12.510 -11.174   3.894  1.00 98.29           C  
ATOM   2057  HB2 GLU A 132      13.462 -11.587   3.560  1.00 98.29           H  
ATOM   2058  HB3 GLU A 132      12.205 -10.391   3.200  1.00 98.29           H  
ATOM   2059  O   GLU A 132       9.277 -11.418   3.260  1.00 98.29           O  
ATOM   2060  CG  GLU A 132      12.718 -10.540   5.279  1.00 98.29           C  
ATOM   2061  HG2 GLU A 132      11.789 -10.068   5.598  1.00 98.29           H  
ATOM   2062  HG3 GLU A 132      12.957 -11.332   5.988  1.00 98.29           H  
ATOM   2063  CD  GLU A 132      13.836  -9.482   5.299  1.00 98.29           C  
ATOM   2064  OE1 GLU A 132      14.246  -9.100   6.415  1.00 98.29           O  
ATOM   2065  OE2 GLU A 132      14.312  -9.069   4.210  1.00 98.29           O  
ATOM   2066  N   GLU A 133       9.708 -11.726   5.452  1.00 98.33           N  
ATOM   2067  H   GLU A 133      10.403 -11.982   6.138  1.00 98.33           H  
ATOM   2068  CA  GLU A 133       8.528 -11.041   5.969  1.00 98.33           C  
ATOM   2069  HA  GLU A 133       8.054 -10.520   5.138  1.00 98.33           H  
ATOM   2070  C   GLU A 133       8.970  -9.996   7.006  1.00 98.33           C  
ATOM   2071  CB  GLU A 133       7.509 -12.062   6.516  1.00 98.33           C  
ATOM   2072  HB2 GLU A 133       7.920 -12.559   7.394  1.00 98.33           H  
ATOM   2073  HB3 GLU A 133       7.341 -12.814   5.744  1.00 98.33           H  
ATOM   2074  O   GLU A 133       9.692 -10.322   7.947  1.00 98.33           O  
ATOM   2075  CG  GLU A 133       6.153 -11.426   6.877  1.00 98.33           C  
ATOM   2076  HG2 GLU A 133       5.810 -10.829   6.032  1.00 98.33           H  
ATOM   2077  HG3 GLU A 133       6.293 -10.752   7.721  1.00 98.33           H  
ATOM   2078  CD  GLU A 133       5.053 -12.459   7.206  1.00 98.33           C  
ATOM   2079  OE1 GLU A 133       4.372 -12.293   8.249  1.00 98.33           O  
ATOM   2080  OE2 GLU A 133       4.804 -13.376   6.379  1.00 98.33           O  
ATOM   2081  N   VAL A 134       8.543  -8.742   6.833  1.00 98.13           N  
ATOM   2082  H   VAL A 134       7.931  -8.563   6.050  1.00 98.13           H  
ATOM   2083  CA  VAL A 134       8.870  -7.613   7.718  1.00 98.13           C  
ATOM   2084  HA  VAL A 134       9.436  -7.989   8.571  1.00 98.13           H  
ATOM   2085  C   VAL A 134       7.586  -6.984   8.250  1.00 98.13           C  
ATOM   2086  CB  VAL A 134       9.749  -6.557   7.010  1.00 98.13           C  
ATOM   2087  HB  VAL A 134       9.207  -6.146   6.159  1.00 98.13           H  
ATOM   2088  O   VAL A 134       6.644  -6.749   7.496  1.00 98.13           O  
ATOM   2089  CG1 VAL A 134      10.100  -5.407   7.968  1.00 98.13           C  
ATOM   2090 HG11 VAL A 134       9.219  -4.799   8.173  1.00 98.13           H  
ATOM   2091 HG12 VAL A 134      10.492  -5.810   8.902  1.00 98.13           H  
ATOM   2092 HG13 VAL A 134      10.868  -4.772   7.528  1.00 98.13           H  
ATOM   2093  CG2 VAL A 134      11.065  -7.156   6.501  1.00 98.13           C  
ATOM   2094 HG21 VAL A 134      10.860  -7.927   5.759  1.00 98.13           H  
ATOM   2095 HG22 VAL A 134      11.625  -7.604   7.322  1.00 98.13           H  
ATOM   2096 HG23 VAL A 134      11.678  -6.389   6.027  1.00 98.13           H  
ATOM   2097  N   GLU A 135       7.548  -6.668   9.545  1.00 97.94           N  
ATOM   2098  H   GLU A 135       8.365  -6.852  10.110  1.00 97.94           H  
ATOM   2099  CA  GLU A 135       6.445  -5.934  10.174  1.00 97.94           C  
ATOM   2100  HA  GLU A 135       5.617  -5.873   9.468  1.00 97.94           H  
ATOM   2101  C   GLU A 135       6.872  -4.496  10.507  1.00 97.94           C  
ATOM   2102  CB  GLU A 135       5.919  -6.701  11.403  1.00 97.94           C  
ATOM   2103  HB2 GLU A 135       6.682  -6.708  12.182  1.00 97.94           H  
ATOM   2104  HB3 GLU A 135       5.716  -7.731  11.110  1.00 97.94           H  
ATOM   2105  O   GLU A 135       7.913  -4.262  11.121  1.00 97.94           O  
ATOM   2106  CG  GLU A 135       4.620  -6.094  11.962  1.00 97.94           C  
ATOM   2107  HG2 GLU A 135       4.813  -5.072  12.290  1.00 97.94           H  
ATOM   2108  HG3 GLU A 135       3.881  -6.044  11.163  1.00 97.94           H  
ATOM   2109  CD  GLU A 135       4.045  -6.905  13.139  1.00 97.94           C  
ATOM   2110  OE1 GLU A 135       4.375  -6.573  14.295  1.00 97.94           O  
ATOM   2111  OE2 GLU A 135       3.214  -7.823  12.898  1.00 97.94           O  
ATOM   2112  N   VAL A 136       6.044  -3.524  10.124  1.00 97.03           N  
ATOM   2113  H   VAL A 136       5.230  -3.789   9.588  1.00 97.03           H  
ATOM   2114  CA  VAL A 136       6.205  -2.101  10.442  1.00 97.03           C  
ATOM   2115  HA  VAL A 136       7.106  -1.967  11.040  1.00 97.03           H  
ATOM   2116  C   VAL A 136       5.001  -1.649  11.253  1.00 97.03           C  
ATOM   2117  CB  VAL A 136       6.341  -1.240   9.173  1.00 97.03           C  
ATOM   2118  HB  VAL A 136       5.396  -1.237   8.630  1.00 97.03           H  
ATOM   2119  O   VAL A 136       3.864  -1.819  10.823  1.00 97.03           O  
ATOM   2120  CG1 VAL A 136       6.703   0.209   9.530  1.00 97.03           C  
ATOM   2121 HG11 VAL A 136       5.923   0.654  10.148  1.00 97.03           H  
ATOM   2122 HG12 VAL A 136       7.650   0.235  10.068  1.00 97.03           H  
ATOM   2123 HG13 VAL A 136       6.791   0.797   8.616  1.00 97.03           H  
ATOM   2124  CG2 VAL A 136       7.424  -1.774   8.236  1.00 97.03           C  
ATOM   2125 HG21 VAL A 136       7.516  -1.111   7.375  1.00 97.03           H  
ATOM   2126 HG22 VAL A 136       7.150  -2.762   7.867  1.00 97.03           H  
ATOM   2127 HG23 VAL A 136       8.375  -1.842   8.764  1.00 97.03           H  
ATOM   2128  N   THR A 137       5.237  -1.050  12.417  1.00 95.52           N  
ATOM   2129  H   THR A 137       6.194  -0.894  12.701  1.00 95.52           H  
ATOM   2130  CA  THR A 137       4.165  -0.525  13.273  1.00 95.52           C  
ATOM   2131  HA  THR A 137       3.199  -0.858  12.893  1.00 95.52           H  
ATOM   2132  C   THR A 137       4.162   0.998  13.257  1.00 95.52           C  
ATOM   2133  CB  THR A 137       4.273  -1.067  14.702  1.00 95.52           C  
ATOM   2134  HB  THR A 137       5.234  -0.783  15.133  1.00 95.52           H  
ATOM   2135  O   THR A 137       5.210   1.632  13.386  1.00 95.52           O  
ATOM   2136  CG2 THR A 137       3.144  -0.580  15.613  1.00 95.52           C  
ATOM   2137 HG21 THR A 137       3.240   0.489  15.798  1.00 95.52           H  
ATOM   2138 HG22 THR A 137       3.198  -1.102  16.569  1.00 95.52           H  
ATOM   2139 HG23 THR A 137       2.178  -0.781  15.151  1.00 95.52           H  
ATOM   2140  OG1 THR A 137       4.166  -2.471  14.690  1.00 95.52           O  
ATOM   2141  HG1 THR A 137       4.846  -2.846  14.126  1.00 95.52           H  
ATOM   2142  N   PHE A 138       2.968   1.569  13.142  1.00 93.13           N  
ATOM   2143  H   PHE A 138       2.166   0.967  13.022  1.00 93.13           H  
ATOM   2144  CA  PHE A 138       2.682   2.985  13.330  1.00 93.13           C  
ATOM   2145  HA  PHE A 138       3.604   3.532  13.524  1.00 93.13           H  
ATOM   2146  C   PHE A 138       1.759   3.137  14.536  1.00 93.13           C  
ATOM   2147  CB  PHE A 138       2.032   3.560  12.067  1.00 93.13           C  
ATOM   2148  HB2 PHE A 138       1.774   4.602  12.255  1.00 93.13           H  
ATOM   2149  HB3 PHE A 138       1.105   3.023  11.867  1.00 93.13           H  
ATOM   2150  O   PHE A 138       0.845   2.333  14.715  1.00 93.13           O  
ATOM   2151  CG  PHE A 138       2.909   3.493  10.835  1.00 93.13           C  
ATOM   2152  CD1 PHE A 138       3.646   4.624  10.437  1.00 93.13           C  
ATOM   2153  HD1 PHE A 138       3.593   5.537  11.011  1.00 93.13           H  
ATOM   2154  CD2 PHE A 138       2.994   2.301  10.090  1.00 93.13           C  
ATOM   2155  HD2 PHE A 138       2.437   1.429  10.401  1.00 93.13           H  
ATOM   2156  CE1 PHE A 138       4.448   4.569   9.285  1.00 93.13           C  
ATOM   2157  HE1 PHE A 138       4.986   5.450   8.968  1.00 93.13           H  
ATOM   2158  CE2 PHE A 138       3.814   2.238   8.952  1.00 93.13           C  
ATOM   2159  HE2 PHE A 138       3.885   1.317   8.394  1.00 93.13           H  
ATOM   2160  CZ  PHE A 138       4.534   3.375   8.547  1.00 93.13           C  
ATOM   2161  HZ  PHE A 138       5.153   3.336   7.663  1.00 93.13           H  
ATOM   2162  N   SER A 139       1.978   4.178  15.333  1.00 90.86           N  
ATOM   2163  H   SER A 139       2.707   4.836  15.095  1.00 90.86           H  
ATOM   2164  CA  SER A 139       1.102   4.536  16.448  1.00 90.86           C  
ATOM   2165  HA  SER A 139       0.246   3.862  16.493  1.00 90.86           H  
ATOM   2166  C   SER A 139       0.594   5.948  16.231  1.00 90.86           C  
ATOM   2167  CB  SER A 139       1.820   4.462  17.795  1.00 90.86           C  
ATOM   2168  HB2 SER A 139       1.108   4.713  18.581  1.00 90.86           H  
ATOM   2169  HB3 SER A 139       2.632   5.188  17.813  1.00 90.86           H  
ATOM   2170  O   SER A 139       1.368   6.839  15.884  1.00 90.86           O  
ATOM   2171  OG  SER A 139       2.345   3.171  18.045  1.00 90.86           O  
ATOM   2172  HG  SER A 139       2.482   3.107  18.993  1.00 90.86           H  
ATOM   2173  N   ALA A 140      -0.691   6.175  16.457  1.00 78.24           N  
ATOM   2174  H   ALA A 140      -1.288   5.416  16.756  1.00 78.24           H  
ATOM   2175  CA  ALA A 140      -1.283   7.487  16.308  1.00 78.24           C  
ATOM   2176  HA  ALA A 140      -0.500   8.242  16.237  1.00 78.24           H  
ATOM   2177  C   ALA A 140      -2.141   7.819  17.522  1.00 78.24           C  
ATOM   2178  CB  ALA A 140      -2.081   7.524  15.004  1.00 78.24           C  
ATOM   2179  HB1 ALA A 140      -1.428   7.322  14.155  1.00 78.24           H  
ATOM   2180  HB2 ALA A 140      -2.536   8.508  14.893  1.00 78.24           H  
ATOM   2181  HB3 ALA A 140      -2.878   6.781  15.034  1.00 78.24           H  
ATOM   2182  O   ALA A 140      -3.140   7.163  17.782  1.00 78.24           O  
ATOM   2183  N   ASN A 141      -1.815   8.925  18.196  1.00 76.93           N  
ATOM   2184  H   ASN A 141      -0.903   9.332  18.043  1.00 76.93           H  
ATOM   2185  CA  ASN A 141      -2.690   9.499  19.228  1.00 76.93           C  
ATOM   2186  HA  ASN A 141      -2.857   8.755  20.007  1.00 76.93           H  
ATOM   2187  C   ASN A 141      -4.072   9.902  18.672  1.00 76.93           C  
ATOM   2188  CB  ASN A 141      -2.012  10.741  19.833  1.00 76.93           C  
ATOM   2189  HB2 ASN A 141      -1.861  11.482  19.048  1.00 76.93           H  
ATOM   2190  HB3 ASN A 141      -2.680  11.171  20.579  1.00 76.93           H  
ATOM   2191  O   ASN A 141      -4.999  10.133  19.438  1.00 76.93           O  
ATOM   2192  CG  ASN A 141      -0.691  10.459  20.522  1.00 76.93           C  
ATOM   2193  ND2 ASN A 141       0.184  11.435  20.588  1.00 76.93           N  
ATOM   2194 HD21 ASN A 141      -0.065  12.371  20.301  1.00 76.93           H  
ATOM   2195 HD22 ASN A 141       1.031  11.204  21.086  1.00 76.93           H  
ATOM   2196  OD1 ASN A 141      -0.400   9.383  20.997  1.00 76.93           O  
ATOM   2197  N   ASP A 142      -4.179  10.040  17.349  1.00 73.66           N  
ATOM   2198  H   ASP A 142      -3.402   9.716  16.790  1.00 73.66           H  
ATOM   2199  CA  ASP A 142      -5.415  10.302  16.624  1.00 73.66           C  
ATOM   2200  HA  ASP A 142      -6.262  10.294  17.309  1.00 73.66           H  
ATOM   2201  C   ASP A 142      -5.597   9.215  15.549  1.00 73.66           C  
ATOM   2202  CB  ASP A 142      -5.358  11.711  16.019  1.00 73.66           C  
ATOM   2203  HB2 ASP A 142      -5.280  12.437  16.829  1.00 73.66           H  
ATOM   2204  HB3 ASP A 142      -4.466  11.804  15.400  1.00 73.66           H  
ATOM   2205  O   ASP A 142      -4.866   9.233  14.550  1.00 73.66           O  
ATOM   2206  CG  ASP A 142      -6.591  12.049  15.174  1.00 73.66           C  
ATOM   2207  OD1 ASP A 142      -7.516  11.207  15.094  1.00 73.66           O  
ATOM   2208  OD2 ASP A 142      -6.562  13.144  14.574  1.00 73.66           O  
ATOM   2209  N   PRO A 143      -6.559   8.288  15.715  1.00 71.08           N  
ATOM   2210  CA  PRO A 143      -6.846   7.239  14.740  1.00 71.08           C  
ATOM   2211  HA  PRO A 143      -5.991   6.564  14.692  1.00 71.08           H  
ATOM   2212  C   PRO A 143      -7.141   7.767  13.332  1.00 71.08           C  
ATOM   2213  CB  PRO A 143      -8.055   6.483  15.302  1.00 71.08           C  
ATOM   2214  HB2 PRO A 143      -8.020   5.424  15.047  1.00 71.08           H  
ATOM   2215  HB3 PRO A 143      -8.981   6.930  14.939  1.00 71.08           H  
ATOM   2216  O   PRO A 143      -6.900   7.060  12.357  1.00 71.08           O  
ATOM   2217  CG  PRO A 143      -7.949   6.704  16.808  1.00 71.08           C  
ATOM   2218  HG2 PRO A 143      -8.917   6.621  17.302  1.00 71.08           H  
ATOM   2219  HG3 PRO A 143      -7.238   5.996  17.233  1.00 71.08           H  
ATOM   2220  CD  PRO A 143      -7.383   8.116  16.902  1.00 71.08           C  
ATOM   2221  HD2 PRO A 143      -8.193   8.845  16.889  1.00 71.08           H  
ATOM   2222  HD3 PRO A 143      -6.797   8.215  17.816  1.00 71.08           H  
ATOM   2223  N   HIS A 144      -7.591   9.021  13.181  1.00 75.20           N  
ATOM   2224  H   HIS A 144      -7.674   9.626  13.986  1.00 75.20           H  
ATOM   2225  CA  HIS A 144      -7.857   9.610  11.862  1.00 75.20           C  
ATOM   2226  HA  HIS A 144      -8.532   8.944  11.324  1.00 75.20           H  
ATOM   2227  C   HIS A 144      -6.585   9.738  11.010  1.00 75.20           C  
ATOM   2228  CB  HIS A 144      -8.545  10.976  12.011  1.00 75.20           C  
ATOM   2229  HB2 HIS A 144      -8.655  11.412  11.017  1.00 75.20           H  
ATOM   2230  HB3 HIS A 144      -7.910  11.646  12.590  1.00 75.20           H  
ATOM   2231  O   HIS A 144      -6.665   9.818   9.782  1.00 75.20           O  
ATOM   2232  CG  HIS A 144      -9.917  10.930  12.640  1.00 75.20           C  
ATOM   2233  CD2 HIS A 144     -10.897  11.877  12.515  1.00 75.20           C  
ATOM   2234  HD2 HIS A 144     -10.819  12.797  11.954  1.00 75.20           H  
ATOM   2235  ND1 HIS A 144     -10.425   9.939  13.448  1.00 75.20           N  
ATOM   2236  HD1 HIS A 144      -9.913   9.136  13.784  1.00 75.20           H  
ATOM   2237  CE1 HIS A 144     -11.675  10.277  13.797  1.00 75.20           C  
ATOM   2238  HE1 HIS A 144     -12.318   9.698  14.443  1.00 75.20           H  
ATOM   2239  NE2 HIS A 144     -12.016  11.448  13.236  1.00 75.20           N  
ATOM   2240  N   LYS A 145      -5.393   9.685  11.625  1.00 78.82           N  
ATOM   2241  H   LYS A 145      -5.388   9.603  12.631  1.00 78.82           H  
ATOM   2242  CA  LYS A 145      -4.111   9.605  10.902  1.00 78.82           C  
ATOM   2243  HA  LYS A 145      -4.045  10.442  10.207  1.00 78.82           H  
ATOM   2244  C   LYS A 145      -3.985   8.338  10.056  1.00 78.82           C  
ATOM   2245  CB  LYS A 145      -2.945   9.676  11.892  1.00 78.82           C  
ATOM   2246  HB2 LYS A 145      -2.019   9.494  11.347  1.00 78.82           H  
ATOM   2247  HB3 LYS A 145      -3.057   8.891  12.640  1.00 78.82           H  
ATOM   2248  O   LYS A 145      -3.255   8.342   9.065  1.00 78.82           O  
ATOM   2249  CG  LYS A 145      -2.851  11.048  12.570  1.00 78.82           C  
ATOM   2250  HG2 LYS A 145      -2.803  11.821  11.803  1.00 78.82           H  
ATOM   2251  HG3 LYS A 145      -3.728  11.224  13.193  1.00 78.82           H  
ATOM   2252  CD  LYS A 145      -1.584  11.119  13.426  1.00 78.82           C  
ATOM   2253  HD2 LYS A 145      -1.633  10.369  14.216  1.00 78.82           H  
ATOM   2254  HD3 LYS A 145      -0.720  10.913  12.795  1.00 78.82           H  
ATOM   2255  CE  LYS A 145      -1.445  12.504  14.053  1.00 78.82           C  
ATOM   2256  HE2 LYS A 145      -2.274  12.662  14.743  1.00 78.82           H  
ATOM   2257  HE3 LYS A 145      -1.520  13.250  13.263  1.00 78.82           H  
ATOM   2258  NZ  LYS A 145      -0.140  12.625  14.748  1.00 78.82           N  
ATOM   2259  HZ1 LYS A 145      -0.040  13.545  15.152  1.00 78.82           H  
ATOM   2260  HZ2 LYS A 145       0.612  12.478  14.090  1.00 78.82           H  
ATOM   2261  HZ3 LYS A 145      -0.060  11.922  15.470  1.00 78.82           H  
ATOM   2262  N   PHE A 146      -4.714   7.282  10.409  1.00 83.83           N  
ATOM   2263  H   PHE A 146      -5.301   7.347  11.228  1.00 83.83           H  
ATOM   2264  CA  PHE A 146      -4.754   6.025   9.672  1.00 83.83           C  
ATOM   2265  HA  PHE A 146      -3.785   5.858   9.202  1.00 83.83           H  
ATOM   2266  C   PHE A 146      -5.762   6.015   8.518  1.00 83.83           C  
ATOM   2267  CB  PHE A 146      -5.011   4.879  10.656  1.00 83.83           C  
ATOM   2268  HB2 PHE A 146      -5.998   5.012  11.100  1.00 83.83           H  
ATOM   2269  HB3 PHE A 146      -5.056   3.955  10.080  1.00 83.83           H  
ATOM   2270  O   PHE A 146      -5.830   5.025   7.800  1.00 83.83           O  
ATOM   2271  CG  PHE A 146      -3.983   4.700  11.762  1.00 83.83           C  
ATOM   2272  CD1 PHE A 146      -2.613   4.891  11.512  1.00 83.83           C  
ATOM   2273  HD1 PHE A 146      -2.297   5.157  10.515  1.00 83.83           H  
ATOM   2274  CD2 PHE A 146      -4.396   4.313  13.047  1.00 83.83           C  
ATOM   2275  HD2 PHE A 146      -5.443   4.147  13.255  1.00 83.83           H  
ATOM   2276  CE1 PHE A 146      -1.660   4.724  12.531  1.00 83.83           C  
ATOM   2277  HE1 PHE A 146      -0.611   4.883  12.330  1.00 83.83           H  
ATOM   2278  CE2 PHE A 146      -3.446   4.124  14.064  1.00 83.83           C  
ATOM   2279  HE2 PHE A 146      -3.778   3.814  15.044  1.00 83.83           H  
ATOM   2280  CZ  PHE A 146      -2.079   4.326  13.810  1.00 83.83           C  
ATOM   2281  HZ  PHE A 146      -1.359   4.165  14.598  1.00 83.83           H  
ATOM   2282  N   ASN A 147      -6.495   7.110   8.270  1.00 86.95           N  
ATOM   2283  H   ASN A 147      -6.459   7.875   8.929  1.00 86.95           H  
ATOM   2284  CA  ASN A 147      -7.528   7.145   7.227  1.00 86.95           C  
ATOM   2285  HA  ASN A 147      -8.142   6.252   7.338  1.00 86.95           H  
ATOM   2286  C   ASN A 147      -6.970   7.139   5.795  1.00 86.95           C  
ATOM   2287  CB  ASN A 147      -8.448   8.361   7.433  1.00 86.95           C  
ATOM   2288  HB2 ASN A 147      -9.109   8.456   6.571  1.00 86.95           H  
ATOM   2289  HB3 ASN A 147      -7.854   9.272   7.515  1.00 86.95           H  
ATOM   2290  O   ASN A 147      -7.726   6.917   4.852  1.00 86.95           O  
ATOM   2291  CG  ASN A 147      -9.345   8.230   8.649  1.00 86.95           C  
ATOM   2292  ND2 ASN A 147     -10.042   9.277   9.019  1.00 86.95           N  
ATOM   2293 HD21 ASN A 147     -10.005  10.140   8.495  1.00 86.95           H  
ATOM   2294 HD22 ASN A 147     -10.651   9.135   9.812  1.00 86.95           H  
ATOM   2295  OD1 ASN A 147      -9.441   7.200   9.286  1.00 86.95           O  
ATOM   2296  N   ARG A 148      -5.676   7.435   5.604  1.00 91.40           N  
ATOM   2297  H   ARG A 148      -5.108   7.573   6.428  1.00 91.40           H  
ATOM   2298  CA  ARG A 148      -5.059   7.556   4.272  1.00 91.40           C  
ATOM   2299  HA  ARG A 148      -5.695   7.022   3.565  1.00 91.40           H  
ATOM   2300  C   ARG A 148      -3.685   6.880   4.168  1.00 91.40           C  
ATOM   2301  CB  ARG A 148      -5.016   9.026   3.820  1.00 91.40           C  
ATOM   2302  HB2 ARG A 148      -4.425   9.597   4.536  1.00 91.40           H  
ATOM   2303  HB3 ARG A 148      -4.523   9.075   2.849  1.00 91.40           H  
ATOM   2304  O   ARG A 148      -2.703   7.577   3.888  1.00 91.40           O  
ATOM   2305  CG  ARG A 148      -6.398   9.674   3.675  1.00 91.40           C  
ATOM   2306  HG2 ARG A 148      -6.917   9.664   4.634  1.00 91.40           H  
ATOM   2307  HG3 ARG A 148      -6.988   9.124   2.942  1.00 91.40           H  
ATOM   2308  CD  ARG A 148      -6.227  11.130   3.225  1.00 91.40           C  
ATOM   2309  HD2 ARG A 148      -5.569  11.637   3.931  1.00 91.40           H  
ATOM   2310  HD3 ARG A 148      -5.749  11.153   2.246  1.00 91.40           H  
ATOM   2311  NE  ARG A 148      -7.517  11.840   3.196  1.00 91.40           N  
ATOM   2312  HE  ARG A 148      -7.870  12.178   4.080  1.00 91.40           H  
ATOM   2313  NH1 ARG A 148      -8.034  11.529   0.973  1.00 91.40           N  
ATOM   2314 HH11 ARG A 148      -8.829  11.378   0.368  1.00 91.40           H  
ATOM   2315 HH12 ARG A 148      -7.202  10.974   0.829  1.00 91.40           H  
ATOM   2316  NH2 ARG A 148      -9.529  12.431   2.327  1.00 91.40           N  
ATOM   2317 HH21 ARG A 148      -9.888  12.650   3.245  1.00 91.40           H  
ATOM   2318 HH22 ARG A 148     -10.194  12.103   1.641  1.00 91.40           H  
ATOM   2319  CZ  ARG A 148      -8.338  11.943   2.169  1.00 91.40           C  
ATOM   2320  N   PRO A 149      -3.555   5.570   4.442  1.00 93.68           N  
ATOM   2321  CA  PRO A 149      -2.280   4.904   4.289  1.00 93.68           C  
ATOM   2322  HA  PRO A 149      -1.498   5.492   4.769  1.00 93.68           H  
ATOM   2323  C   PRO A 149      -1.958   4.757   2.800  1.00 93.68           C  
ATOM   2324  CB  PRO A 149      -2.408   3.576   5.029  1.00 93.68           C  
ATOM   2325  HB2 PRO A 149      -1.761   2.807   4.608  1.00 93.68           H  
ATOM   2326  HB3 PRO A 149      -2.181   3.727   6.085  1.00 93.68           H  
ATOM   2327  O   PRO A 149      -2.823   4.510   1.956  1.00 93.68           O  
ATOM   2328  CG  PRO A 149      -3.885   3.230   4.878  1.00 93.68           C  
ATOM   2329  HG2 PRO A 149      -4.008   2.630   3.976  1.00 93.68           H  
ATOM   2330  HG3 PRO A 149      -4.249   2.677   5.744  1.00 93.68           H  
ATOM   2331  CD  PRO A 149      -4.589   4.590   4.744  1.00 93.68           C  
ATOM   2332  HD2 PRO A 149      -5.064   4.846   5.691  1.00 93.68           H  
ATOM   2333  HD3 PRO A 149      -5.347   4.564   3.962  1.00 93.68           H  
ATOM   2334  N   GLN A 150      -0.685   4.923   2.480  1.00 97.07           N  
ATOM   2335  H   GLN A 150      -0.037   5.160   3.217  1.00 97.07           H  
ATOM   2336  CA  GLN A 150      -0.155   4.797   1.135  1.00 97.07           C  
ATOM   2337  HA  GLN A 150      -0.911   4.356   0.484  1.00 97.07           H  
ATOM   2338  C   GLN A 150       1.046   3.858   1.158  1.00 97.07           C  
ATOM   2339  CB  GLN A 150       0.178   6.196   0.602  1.00 97.07           C  
ATOM   2340  HB2 GLN A 150       0.749   6.735   1.358  1.00 97.07           H  
ATOM   2341  HB3 GLN A 150      -0.751   6.739   0.426  1.00 97.07           H  
ATOM   2342  O   GLN A 150       1.925   3.986   2.011  1.00 97.07           O  
ATOM   2343  CG  GLN A 150       0.996   6.154  -0.694  1.00 97.07           C  
ATOM   2344  HG2 GLN A 150       1.901   5.568  -0.537  1.00 97.07           H  
ATOM   2345  HG3 GLN A 150       0.416   5.671  -1.480  1.00 97.07           H  
ATOM   2346  CD  GLN A 150       1.445   7.523  -1.178  1.00 97.07           C  
ATOM   2347  NE2 GLN A 150       2.418   7.524  -2.054  1.00 97.07           N  
ATOM   2348 HE21 GLN A 150       2.749   6.613  -2.340  1.00 97.07           H  
ATOM   2349 HE22 GLN A 150       2.245   8.154  -2.824  1.00 97.07           H  
ATOM   2350  OE1 GLN A 150       0.962   8.581  -0.789  1.00 97.07           O  
ATOM   2351  N   PHE A 151       1.103   2.969   0.173  1.00 97.93           N  
ATOM   2352  H   PHE A 151       0.332   2.930  -0.478  1.00 97.93           H  
ATOM   2353  CA  PHE A 151       2.188   2.024  -0.043  1.00 97.93           C  
ATOM   2354  HA  PHE A 151       2.993   2.219   0.666  1.00 97.93           H  
ATOM   2355  C   PHE A 151       2.718   2.210  -1.461  1.00 97.93           C  
ATOM   2356  CB  PHE A 151       1.684   0.591   0.190  1.00 97.93           C  
ATOM   2357  HB2 PHE A 151       2.543  -0.078   0.248  1.00 97.93           H  
ATOM   2358  HB3 PHE A 151       1.089   0.275  -0.667  1.00 97.93           H  
ATOM   2359  O   PHE A 151       1.962   2.107  -2.423  1.00 97.93           O  
ATOM   2360  CG  PHE A 151       0.844   0.434   1.442  1.00 97.93           C  
ATOM   2361  CD1 PHE A 151       1.470   0.329   2.695  1.00 97.93           C  
ATOM   2362  HD1 PHE A 151       2.548   0.312   2.755  1.00 97.93           H  
ATOM   2363  CD2 PHE A 151      -0.562   0.458   1.363  1.00 97.93           C  
ATOM   2364  HD2 PHE A 151      -1.050   0.555   0.405  1.00 97.93           H  
ATOM   2365  CE1 PHE A 151       0.697   0.261   3.866  1.00 97.93           C  
ATOM   2366  HE1 PHE A 151       1.179   0.192   4.830  1.00 97.93           H  
ATOM   2367  CE2 PHE A 151      -1.336   0.388   2.535  1.00 97.93           C  
ATOM   2368  HE2 PHE A 151      -2.413   0.422   2.473  1.00 97.93           H  
ATOM   2369  CZ  PHE A 151      -0.704   0.298   3.787  1.00 97.93           C  
ATOM   2370  HZ  PHE A 151      -1.293   0.270   4.692  1.00 97.93           H  
ATOM   2371  N   THR A 152       4.008   2.477  -1.604  1.00 98.15           N  
ATOM   2372  H   THR A 152       4.569   2.600  -0.773  1.00 98.15           H  
ATOM   2373  CA  THR A 152       4.695   2.465  -2.897  1.00 98.15           C  
ATOM   2374  HA  THR A 152       3.981   2.329  -3.709  1.00 98.15           H  
ATOM   2375  C   THR A 152       5.661   1.294  -2.891  1.00 98.15           C  
ATOM   2376  CB  THR A 152       5.448   3.773  -3.152  1.00 98.15           C  
ATOM   2377  HB  THR A 152       6.266   3.850  -2.436  1.00 98.15           H  
ATOM   2378  O   THR A 152       6.535   1.245  -2.032  1.00 98.15           O  
ATOM   2379  CG2 THR A 152       6.032   3.830  -4.558  1.00 98.15           C  
ATOM   2380 HG21 THR A 152       6.667   2.964  -4.742  1.00 98.15           H  
ATOM   2381 HG22 THR A 152       6.656   4.719  -4.655  1.00 98.15           H  
ATOM   2382 HG23 THR A 152       5.231   3.845  -5.297  1.00 98.15           H  
ATOM   2383  OG1 THR A 152       4.612   4.907  -3.009  1.00 98.15           O  
ATOM   2384  HG1 THR A 152       5.208   5.660  -2.989  1.00 98.15           H  
ATOM   2385  N   ILE A 153       5.486   0.359  -3.817  1.00 97.66           N  
ATOM   2386  H   ILE A 153       4.764   0.505  -4.509  1.00 97.66           H  
ATOM   2387  CA  ILE A 153       6.297  -0.846  -3.963  1.00 97.66           C  
ATOM   2388  HA  ILE A 153       6.949  -0.957  -3.096  1.00 97.66           H  
ATOM   2389  C   ILE A 153       7.175  -0.664  -5.200  1.00 97.66           C  
ATOM   2390  CB  ILE A 153       5.402  -2.106  -4.058  1.00 97.66           C  
ATOM   2391  HB  ILE A 153       4.795  -2.046  -4.962  1.00 97.66           H  
ATOM   2392  O   ILE A 153       6.653  -0.488  -6.304  1.00 97.66           O  
ATOM   2393  CG1 ILE A 153       4.464  -2.293  -2.838  1.00 97.66           C  
ATOM   2394 HG12 ILE A 153       4.968  -1.954  -1.932  1.00 97.66           H  
ATOM   2395 HG13 ILE A 153       4.248  -3.354  -2.712  1.00 97.66           H  
ATOM   2396  CG2 ILE A 153       6.283  -3.360  -4.171  1.00 97.66           C  
ATOM   2397 HG21 ILE A 153       5.661  -4.248  -4.283  1.00 97.66           H  
ATOM   2398 HG22 ILE A 153       6.927  -3.296  -5.049  1.00 97.66           H  
ATOM   2399 HG23 ILE A 153       6.900  -3.462  -3.278  1.00 97.66           H  
ATOM   2400  CD1 ILE A 153       3.104  -1.590  -2.964  1.00 97.66           C  
ATOM   2401 HD11 ILE A 153       3.217  -0.506  -2.967  1.00 97.66           H  
ATOM   2402 HD12 ILE A 153       2.479  -1.866  -2.115  1.00 97.66           H  
ATOM   2403 HD13 ILE A 153       2.608  -1.904  -3.882  1.00 97.66           H  
ATOM   2404  N   GLU A 154       8.491  -0.704  -5.017  1.00 97.11           N  
ATOM   2405  H   GLU A 154       8.848  -0.811  -4.078  1.00 97.11           H  
ATOM   2406  CA  GLU A 154       9.492  -0.532  -6.068  1.00 97.11           C  
ATOM   2407  HA  GLU A 154       8.983  -0.435  -7.026  1.00 97.11           H  
ATOM   2408  C   GLU A 154      10.395  -1.769  -6.150  1.00 97.11           C  
ATOM   2409  CB  GLU A 154      10.307   0.763  -5.862  1.00 97.11           C  
ATOM   2410  HB2 GLU A 154      10.997   0.853  -6.700  1.00 97.11           H  
ATOM   2411  HB3 GLU A 154      10.881   0.696  -4.938  1.00 97.11           H  
ATOM   2412  O   GLU A 154      10.975  -2.210  -5.160  1.00 97.11           O  
ATOM   2413  CG  GLU A 154       9.403   2.012  -5.811  1.00 97.11           C  
ATOM   2414  HG2 GLU A 154       8.844   2.004  -4.875  1.00 97.11           H  
ATOM   2415  HG3 GLU A 154       8.682   1.934  -6.624  1.00 97.11           H  
ATOM   2416  CD  GLU A 154      10.121   3.370  -5.946  1.00 97.11           C  
ATOM   2417  OE1 GLU A 154       9.386   4.400  -5.970  1.00 97.11           O  
ATOM   2418  OE2 GLU A 154      11.346   3.400  -6.175  1.00 97.11           O  
ATOM   2419  N   TRP A 155      10.515  -2.342  -7.345  1.00 93.54           N  
ATOM   2420  H   TRP A 155      10.041  -1.903  -8.120  1.00 93.54           H  
ATOM   2421  CA  TRP A 155      11.417  -3.457  -7.648  1.00 93.54           C  
ATOM   2422  HA  TRP A 155      11.998  -3.699  -6.758  1.00 93.54           H  
ATOM   2423  C   TRP A 155      12.421  -3.063  -8.733  1.00 93.54           C  
ATOM   2424  CB  TRP A 155      10.620  -4.714  -8.030  1.00 93.54           C  
ATOM   2425  HB2 TRP A 155      11.320  -5.533  -8.196  1.00 93.54           H  
ATOM   2426  HB3 TRP A 155       9.995  -5.010  -7.187  1.00 93.54           H  
ATOM   2427  O   TRP A 155      12.198  -2.095  -9.469  1.00 93.54           O  
ATOM   2428  CG  TRP A 155       9.719  -4.610  -9.220  1.00 93.54           C  
ATOM   2429  CD1 TRP A 155      10.006  -5.055 -10.463  1.00 93.54           C  
ATOM   2430  HD1 TRP A 155      10.934  -5.531 -10.741  1.00 93.54           H  
ATOM   2431  CD2 TRP A 155       8.348  -4.113  -9.280  1.00 93.54           C  
ATOM   2432  CE2 TRP A 155       7.868  -4.292 -10.612  1.00 93.54           C  
ATOM   2433  CE3 TRP A 155       7.459  -3.540  -8.345  1.00 93.54           C  
ATOM   2434  HE3 TRP A 155       7.788  -3.395  -7.327  1.00 93.54           H  
ATOM   2435  NE1 TRP A 155       8.923  -4.855 -11.294  1.00 93.54           N  
ATOM   2436  HE1 TRP A 155       8.861  -5.265 -12.216  1.00 93.54           H  
ATOM   2437  CH2 TRP A 155       5.708  -3.393 -10.039  1.00 93.54           C  
ATOM   2438  HH2 TRP A 155       4.687  -3.175 -10.317  1.00 93.54           H  
ATOM   2439  CZ2 TRP A 155       6.572  -3.937 -10.999  1.00 93.54           C  
ATOM   2440  HZ2 TRP A 155       6.221  -4.132 -12.002  1.00 93.54           H  
ATOM   2441  CZ3 TRP A 155       6.151  -3.180  -8.721  1.00 93.54           C  
ATOM   2442  HZ3 TRP A 155       5.480  -2.765  -7.983  1.00 93.54           H  
ATOM   2443  N   GLY A 156      13.509  -3.832  -8.833  1.00 85.89           N  
ATOM   2444  H   GLY A 156      13.609  -4.589  -8.172  1.00 85.89           H  
ATOM   2445  CA  GLY A 156      14.513  -3.706  -9.898  1.00 85.89           C  
ATOM   2446  HA2 GLY A 156      15.302  -4.445  -9.758  1.00 85.89           H  
ATOM   2447  HA3 GLY A 156      14.959  -2.713  -9.858  1.00 85.89           H  
ATOM   2448  C   GLY A 156      13.972  -3.890 -11.313  1.00 85.89           C  
ATOM   2449  O   GLY A 156      12.824  -4.367 -11.482  1.00 85.89           O  
ATOM   2450  OXT GLY A 156      14.733  -3.513 -12.222  1.00 85.89           O  
TER    2451      GLY A 156                                                       
END   
