# Supplementary material for: Single-chain dimers from de novo immunoglobulins as robust scaffolds for multiple binding loops
Source: Nat Commun. 2023 Sep 23;14:5939. doi: 10.1038/s41467-023-41717-5 (PMC10517939; doi:10.1038/s41467-023-41717-5)
Supplement: Supplementary file 3 — Supplementary Data 1 [file 41467_2023_41717_MOESM3_ESM.zip › design_models/scIg+EF/scIg12+EF2a/ranked_4.pdb]

ATOM      1  N   GLY A   1     -10.443   4.584  12.277  1.00 94.82           N  
ATOM      2  H   GLY A   1     -11.313   4.412  12.760  1.00 94.82           H  
ATOM      3  H2  GLY A   1     -10.040   5.437  12.637  1.00 94.82           H  
ATOM      4  H3  GLY A   1     -10.673   4.779  11.314  1.00 94.82           H  
ATOM      5  CA  GLY A   1      -9.484   3.451  12.361  1.00 94.82           C  
ATOM      6  HA2 GLY A   1      -9.306   3.210  13.409  1.00 94.82           H  
ATOM      7  HA3 GLY A   1      -9.907   2.589  11.846  1.00 94.82           H  
ATOM      8  C   GLY A   1      -8.149   3.798  11.712  1.00 94.82           C  
ATOM      9  O   GLY A   1      -8.030   4.886  11.169  1.00 94.82           O  
ATOM     10  N   ARG A   2      -7.140   2.915  11.786  1.00 97.83           N  
ATOM     11  H   ARG A   2      -7.280   2.028  12.248  1.00 97.83           H  
ATOM     12  CA  ARG A   2      -5.785   3.159  11.252  1.00 97.83           C  
ATOM     13  HA  ARG A   2      -5.833   3.951  10.505  1.00 97.83           H  
ATOM     14  C   ARG A   2      -5.212   1.917  10.574  1.00 97.83           C  
ATOM     15  CB  ARG A   2      -4.874   3.643  12.395  1.00 97.83           C  
ATOM     16  HB2 ARG A   2      -5.261   4.595  12.759  1.00 97.83           H  
ATOM     17  HB3 ARG A   2      -4.925   2.926  13.215  1.00 97.83           H  
ATOM     18  O   ARG A   2      -5.214   0.844  11.173  1.00 97.83           O  
ATOM     19  CG  ARG A   2      -3.399   3.834  11.998  1.00 97.83           C  
ATOM     20  HG2 ARG A   2      -3.330   4.541  11.171  1.00 97.83           H  
ATOM     21  HG3 ARG A   2      -2.965   2.885  11.685  1.00 97.83           H  
ATOM     22  CD  ARG A   2      -2.604   4.361  13.199  1.00 97.83           C  
ATOM     23  HD2 ARG A   2      -2.540   3.588  13.965  1.00 97.83           H  
ATOM     24  HD3 ARG A   2      -3.136   5.214  13.620  1.00 97.83           H  
ATOM     25  NE  ARG A   2      -1.266   4.821  12.805  1.00 97.83           N  
ATOM     26  HE  ARG A   2      -1.259   5.787  12.512  1.00 97.83           H  
ATOM     27  NH1 ARG A   2      -0.022   2.888  13.186  1.00 97.83           N  
ATOM     28 HH11 ARG A   2      -0.804   2.336  13.509  1.00 97.83           H  
ATOM     29 HH12 ARG A   2       0.797   2.344  12.959  1.00 97.83           H  
ATOM     30  NH2 ARG A   2       0.942   4.631  12.275  1.00 97.83           N  
ATOM     31 HH21 ARG A   2       1.733   4.022  12.117  1.00 97.83           H  
ATOM     32 HH22 ARG A   2       0.875   5.542  11.844  1.00 97.83           H  
ATOM     33  CZ  ARG A   2      -0.144   4.118  12.774  1.00 97.83           C  
ATOM     34  N   VAL A   3      -4.668   2.076   9.369  1.00 98.45           N  
ATOM     35  H   VAL A   3      -4.724   2.994   8.950  1.00 98.45           H  
ATOM     36  CA  VAL A   3      -3.905   1.041   8.651  1.00 98.45           C  
ATOM     37  HA  VAL A   3      -3.686   0.225   9.339  1.00 98.45           H  
ATOM     38  C   VAL A   3      -2.579   1.601   8.177  1.00 98.45           C  
ATOM     39  CB  VAL A   3      -4.701   0.459   7.471  1.00 98.45           C  
ATOM     40  HB  VAL A   3      -5.187   1.277   6.940  1.00 98.45           H  
ATOM     41  O   VAL A   3      -2.506   2.707   7.649  1.00 98.45           O  
ATOM     42  CG1 VAL A   3      -3.876  -0.347   6.453  1.00 98.45           C  
ATOM     43 HG11 VAL A   3      -3.307  -1.126   6.960  1.00 98.45           H  
ATOM     44 HG12 VAL A   3      -3.193   0.312   5.918  1.00 98.45           H  
ATOM     45 HG13 VAL A   3      -4.542  -0.808   5.723  1.00 98.45           H  
ATOM     46  CG2 VAL A   3      -5.769  -0.485   8.011  1.00 98.45           C  
ATOM     47 HG21 VAL A   3      -6.193  -0.113   8.943  1.00 98.45           H  
ATOM     48 HG22 VAL A   3      -6.563  -0.534   7.266  1.00 98.45           H  
ATOM     49 HG23 VAL A   3      -5.358  -1.478   8.197  1.00 98.45           H  
ATOM     50  N   GLU A   4      -1.528   0.811   8.331  1.00 98.68           N  
ATOM     51  H   GLU A   4      -1.670  -0.091   8.762  1.00 98.68           H  
ATOM     52  CA  GLU A   4      -0.192   1.130   7.855  1.00 98.68           C  
ATOM     53  HA  GLU A   4      -0.181   2.143   7.453  1.00 98.68           H  
ATOM     54  C   GLU A   4       0.208   0.168   6.733  1.00 98.68           C  
ATOM     55  CB  GLU A   4       0.761   1.101   9.053  1.00 98.68           C  
ATOM     56  HB2 GLU A   4       0.321   1.695   9.854  1.00 98.68           H  
ATOM     57  HB3 GLU A   4       0.871   0.074   9.399  1.00 98.68           H  
ATOM     58  O   GLU A   4       0.164  -1.050   6.894  1.00 98.68           O  
ATOM     59  CG  GLU A   4       2.144   1.674   8.740  1.00 98.68           C  
ATOM     60  HG2 GLU A   4       2.608   1.081   7.952  1.00 98.68           H  
ATOM     61  HG3 GLU A   4       2.036   2.695   8.374  1.00 98.68           H  
ATOM     62  CD  GLU A   4       3.051   1.678   9.979  1.00 98.68           C  
ATOM     63  OE1 GLU A   4       4.251   1.994   9.846  1.00 98.68           O  
ATOM     64  OE2 GLU A   4       2.641   1.349  11.110  1.00 98.68           O  
ATOM     65  N   VAL A   5       0.619   0.729   5.598  1.00 98.66           N  
ATOM     66  H   VAL A   5       0.579   1.736   5.538  1.00 98.66           H  
ATOM     67  CA  VAL A   5       1.184   0.029   4.444  1.00 98.66           C  
ATOM     68  HA  VAL A   5       1.115  -1.048   4.597  1.00 98.66           H  
ATOM     69  C   VAL A   5       2.650   0.427   4.344  1.00 98.66           C  
ATOM     70  CB  VAL A   5       0.430   0.386   3.145  1.00 98.66           C  
ATOM     71  HB  VAL A   5       0.577   1.443   2.926  1.00 98.66           H  
ATOM     72  O   VAL A   5       2.969   1.571   4.018  1.00 98.66           O  
ATOM     73  CG1 VAL A   5       0.966  -0.423   1.956  1.00 98.66           C  
ATOM     74 HG11 VAL A   5       0.817  -1.489   2.131  1.00 98.66           H  
ATOM     75 HG12 VAL A   5       2.026  -0.223   1.805  1.00 98.66           H  
ATOM     76 HG13 VAL A   5       0.435  -0.134   1.049  1.00 98.66           H  
ATOM     77  CG2 VAL A   5      -1.081   0.144   3.260  1.00 98.66           C  
ATOM     78 HG21 VAL A   5      -1.511   0.829   3.991  1.00 98.66           H  
ATOM     79 HG22 VAL A   5      -1.563   0.327   2.300  1.00 98.66           H  
ATOM     80 HG23 VAL A   5      -1.278  -0.880   3.578  1.00 98.66           H  
ATOM     81  N   ARG A   6       3.560  -0.504   4.626  1.00 98.19           N  
ATOM     82  H   ARG A   6       3.225  -1.416   4.903  1.00 98.19           H  
ATOM     83  CA  ARG A   6       5.005  -0.320   4.440  1.00 98.19           C  
ATOM     84  HA  ARG A   6       5.232   0.728   4.246  1.00 98.19           H  
ATOM     85  C   ARG A   6       5.438  -1.125   3.234  1.00 98.19           C  
ATOM     86  CB  ARG A   6       5.794  -0.775   5.670  1.00 98.19           C  
ATOM     87  HB2 ARG A   6       6.853  -0.592   5.493  1.00 98.19           H  
ATOM     88  HB3 ARG A   6       5.654  -1.850   5.786  1.00 98.19           H  
ATOM     89  O   ARG A   6       5.247  -2.339   3.210  1.00 98.19           O  
ATOM     90  CG  ARG A   6       5.385  -0.088   6.974  1.00 98.19           C  
ATOM     91  HG2 ARG A   6       5.629   0.973   6.929  1.00 98.19           H  
ATOM     92  HG3 ARG A   6       4.314  -0.213   7.137  1.00 98.19           H  
ATOM     93  CD  ARG A   6       6.135  -0.752   8.133  1.00 98.19           C  
ATOM     94  HD2 ARG A   6       5.923  -1.821   8.116  1.00 98.19           H  
ATOM     95  HD3 ARG A   6       7.207  -0.600   8.002  1.00 98.19           H  
ATOM     96  NE  ARG A   6       5.716  -0.183   9.416  1.00 98.19           N  
ATOM     97  HE  ARG A   6       5.392   0.773   9.407  1.00 98.19           H  
ATOM     98  NH1 ARG A   6       5.811  -2.045  10.771  1.00 98.19           N  
ATOM     99 HH11 ARG A   6       5.883  -2.661   9.974  1.00 98.19           H  
ATOM    100 HH12 ARG A   6       5.513  -2.520  11.611  1.00 98.19           H  
ATOM    101  NH2 ARG A   6       5.058  -0.098  11.568  1.00 98.19           N  
ATOM    102 HH21 ARG A   6       4.764  -0.569  12.412  1.00 98.19           H  
ATOM    103 HH22 ARG A   6       4.581   0.756  11.319  1.00 98.19           H  
ATOM    104  CZ  ARG A   6       5.545  -0.782  10.577  1.00 98.19           C  
ATOM    105  N   VAL A   7       6.037  -0.465   2.259  1.00 95.26           N  
ATOM    106  H   VAL A   7       6.186   0.530   2.345  1.00 95.26           H  
ATOM    107  CA  VAL A   7       6.568  -1.125   1.070  1.00 95.26           C  
ATOM    108  HA  VAL A   7       6.212  -2.155   1.037  1.00 95.26           H  
ATOM    109  C   VAL A   7       8.086  -1.158   1.174  1.00 95.26           C  
ATOM    110  CB  VAL A   7       6.074  -0.439  -0.210  1.00 95.26           C  
ATOM    111  HB  VAL A   7       6.555   0.535  -0.294  1.00 95.26           H  
ATOM    112  O   VAL A   7       8.696  -0.218   1.672  1.00 95.26           O  
ATOM    113  CG1 VAL A   7       6.424  -1.264  -1.450  1.00 95.26           C  
ATOM    114 HG11 VAL A   7       6.035  -2.277  -1.349  1.00 95.26           H  
ATOM    115 HG12 VAL A   7       7.505  -1.304  -1.586  1.00 95.26           H  
ATOM    116 HG13 VAL A   7       5.989  -0.804  -2.338  1.00 95.26           H  
ATOM    117  CG2 VAL A   7       4.555  -0.217  -0.200  1.00 95.26           C  
ATOM    118 HG21 VAL A   7       4.036  -1.166  -0.066  1.00 95.26           H  
ATOM    119 HG22 VAL A   7       4.250   0.243  -1.140  1.00 95.26           H  
ATOM    120 HG23 VAL A   7       4.277   0.466   0.603  1.00 95.26           H  
ATOM    121  N   GLU A   8       8.697  -2.246   0.730  1.00 92.32           N  
ATOM    122  H   GLU A   8       8.126  -3.026   0.436  1.00 92.32           H  
ATOM    123  CA  GLU A   8      10.141  -2.398   0.611  1.00 92.32           C  
ATOM    124  HA  GLU A   8      10.616  -1.418   0.661  1.00 92.32           H  
ATOM    125  C   GLU A   8      10.462  -3.023  -0.746  1.00 92.32           C  
ATOM    126  CB  GLU A   8      10.669  -3.232   1.786  1.00 92.32           C  
ATOM    127  HB2 GLU A   8      10.413  -2.716   2.711  1.00 92.32           H  
ATOM    128  HB3 GLU A   8      10.174  -4.203   1.786  1.00 92.32           H  
ATOM    129  O   GLU A   8      10.079  -4.162  -1.017  1.00 92.32           O  
ATOM    130  CG  GLU A   8      12.193  -3.443   1.751  1.00 92.32           C  
ATOM    131  HG2 GLU A   8      12.457  -4.032   0.873  1.00 92.32           H  
ATOM    132  HG3 GLU A   8      12.677  -2.470   1.671  1.00 92.32           H  
ATOM    133  CD  GLU A   8      12.712  -4.161   3.010  1.00 92.32           C  
ATOM    134  OE1 GLU A   8      13.919  -4.030   3.316  1.00 92.32           O  
ATOM    135  OE2 GLU A   8      11.914  -4.765   3.757  1.00 92.32           O  
ATOM    136  N   PHE A   9      11.166  -2.273  -1.588  1.00 86.91           N  
ATOM    137  H   PHE A   9      11.402  -1.331  -1.310  1.00 86.91           H  
ATOM    138  CA  PHE A   9      11.727  -2.753  -2.845  1.00 86.91           C  
ATOM    139  HA  PHE A   9      11.147  -3.606  -3.199  1.00 86.91           H  
ATOM    140  C   PHE A   9      13.165  -3.211  -2.600  1.00 86.91           C  
ATOM    141  CB  PHE A   9      11.641  -1.657  -3.915  1.00 86.91           C  
ATOM    142  HB2 PHE A   9      12.296  -0.832  -3.634  1.00 86.91           H  
ATOM    143  HB3 PHE A   9      12.011  -2.060  -4.858  1.00 86.91           H  
ATOM    144  O   PHE A   9      14.017  -2.424  -2.179  1.00 86.91           O  
ATOM    145  CG  PHE A   9      10.239  -1.124  -4.131  1.00 86.91           C  
ATOM    146  CD1 PHE A   9       9.306  -1.857  -4.885  1.00 86.91           C  
ATOM    147  HD1 PHE A   9       9.588  -2.801  -5.327  1.00 86.91           H  
ATOM    148  CD2 PHE A   9       9.852   0.095  -3.549  1.00 86.91           C  
ATOM    149  HD2 PHE A   9      10.552   0.668  -2.958  1.00 86.91           H  
ATOM    150  CE1 PHE A   9       8.001  -1.358  -5.046  1.00 86.91           C  
ATOM    151  HE1 PHE A   9       7.265  -1.929  -5.592  1.00 86.91           H  
ATOM    152  CE2 PHE A   9       8.561   0.600  -3.727  1.00 86.91           C  
ATOM    153  HE2 PHE A   9       8.292   1.551  -3.291  1.00 86.91           H  
ATOM    154  CZ  PHE A   9       7.635  -0.129  -4.478  1.00 86.91           C  
ATOM    155  HZ  PHE A   9       6.636   0.264  -4.595  1.00 86.91           H  
ATOM    156  N   GLU A  10      13.437  -4.489  -2.844  1.00 83.92           N  
ATOM    157  H   GLU A  10      12.701  -5.076  -3.210  1.00 83.92           H  
ATOM    158  CA  GLU A  10      14.762  -5.087  -2.707  1.00 83.92           C  
ATOM    159  HA  GLU A  10      15.517  -4.301  -2.717  1.00 83.92           H  
ATOM    160  C   GLU A  10      15.020  -6.018  -3.888  1.00 83.92           C  
ATOM    161  CB  GLU A  10      14.884  -5.840  -1.371  1.00 83.92           C  
ATOM    162  HB2 GLU A  10      14.653  -5.161  -0.551  1.00 83.92           H  
ATOM    163  HB3 GLU A  10      14.165  -6.660  -1.354  1.00 83.92           H  
ATOM    164  O   GLU A  10      14.427  -7.094  -3.985  1.00 83.92           O  
ATOM    165  CG  GLU A  10      16.312  -6.384  -1.177  1.00 83.92           C  
ATOM    166  HG2 GLU A  10      16.997  -5.538  -1.129  1.00 83.92           H  
ATOM    167  HG3 GLU A  10      16.594  -6.989  -2.039  1.00 83.92           H  
ATOM    168  CD  GLU A  10      16.479  -7.254   0.078  1.00 83.92           C  
ATOM    169  OE1 GLU A  10      17.622  -7.352   0.568  1.00 83.92           O  
ATOM    170  OE2 GLU A  10      15.484  -7.878   0.532  1.00 83.92           O  
ATOM    171  N   GLY A  11      15.925  -5.607  -4.779  1.00 78.16           N  
ATOM    172  H   GLY A  11      16.325  -4.685  -4.679  1.00 78.16           H  
ATOM    173  CA  GLY A  11      16.225  -6.365  -5.986  1.00 78.16           C  
ATOM    174  HA2 GLY A  11      16.707  -7.304  -5.712  1.00 78.16           H  
ATOM    175  HA3 GLY A  11      16.898  -5.796  -6.626  1.00 78.16           H  
ATOM    176  C   GLY A  11      14.948  -6.659  -6.769  1.00 78.16           C  
ATOM    177  O   GLY A  11      14.190  -5.753  -7.095  1.00 78.16           O  
ATOM    178  N   ASP A  12      14.709  -7.934  -7.041  1.00 76.60           N  
ATOM    179  H   ASP A  12      15.290  -8.640  -6.611  1.00 76.60           H  
ATOM    180  CA  ASP A  12      13.588  -8.450  -7.824  1.00 76.60           C  
ATOM    181  HA  ASP A  12      13.383  -7.754  -8.638  1.00 76.60           H  
ATOM    182  C   ASP A  12      12.277  -8.589  -7.020  1.00 76.60           C  
ATOM    183  CB  ASP A  12      14.068  -9.768  -8.454  1.00 76.60           C  
ATOM    184  HB2 ASP A  12      13.386 -10.048  -9.257  1.00 76.60           H  
ATOM    185  HB3 ASP A  12      15.043  -9.610  -8.915  1.00 76.60           H  
ATOM    186  O   ASP A  12      11.290  -9.144  -7.513  1.00 76.60           O  
ATOM    187  CG  ASP A  12      14.169 -10.945  -7.475  1.00 76.60           C  
ATOM    188  OD1 ASP A  12      14.554 -10.726  -6.300  1.00 76.60           O  
ATOM    189  OD2 ASP A  12      13.882 -12.090  -7.885  1.00 76.60           O  
ATOM    190  N   LYS A  13      12.245  -8.098  -5.772  1.00 85.55           N  
ATOM    191  H   LYS A  13      13.080  -7.647  -5.426  1.00 85.55           H  
ATOM    192  CA  LYS A  13      11.124  -8.270  -4.838  1.00 85.55           C  
ATOM    193  HA  LYS A  13      10.320  -8.788  -5.360  1.00 85.55           H  
ATOM    194  C   LYS A  13      10.550  -6.952  -4.345  1.00 85.55           C  
ATOM    195  CB  LYS A  13      11.553  -9.137  -3.647  1.00 85.55           C  
ATOM    196  HB2 LYS A  13      10.768  -9.133  -2.892  1.00 85.55           H  
ATOM    197  HB3 LYS A  13      12.460  -8.721  -3.209  1.00 85.55           H  
ATOM    198  O   LYS A  13      11.270  -6.025  -3.985  1.00 85.55           O  
ATOM    199  CG  LYS A  13      11.795 -10.579  -4.094  1.00 85.55           C  
ATOM    200  HG2 LYS A  13      12.463 -10.586  -4.955  1.00 85.55           H  
ATOM    201  HG3 LYS A  13      10.845 -11.024  -4.390  1.00 85.55           H  
ATOM    202  CD  LYS A  13      12.425 -11.412  -2.982  1.00 85.55           C  
ATOM    203  HD2 LYS A  13      11.707 -11.557  -2.174  1.00 85.55           H  
ATOM    204  HD3 LYS A  13      13.310 -10.895  -2.611  1.00 85.55           H  
ATOM    205  CE  LYS A  13      12.833 -12.748  -3.603  1.00 85.55           C  
ATOM    206  HE2 LYS A  13      13.461 -12.530  -4.467  1.00 85.55           H  
ATOM    207  HE3 LYS A  13      11.942 -13.259  -3.968  1.00 85.55           H  
ATOM    208  NZ  LYS A  13      13.572 -13.589  -2.638  1.00 85.55           N  
ATOM    209  HZ1 LYS A  13      12.991 -13.820  -1.845  1.00 85.55           H  
ATOM    210  HZ2 LYS A  13      14.393 -13.083  -2.338  1.00 85.55           H  
ATOM    211  HZ3 LYS A  13      13.880 -14.430  -3.104  1.00 85.55           H  
ATOM    212  N   MET A  14       9.228  -6.939  -4.215  1.00 89.64           N  
ATOM    213  H   MET A  14       8.726  -7.753  -4.540  1.00 89.64           H  
ATOM    214  CA  MET A  14       8.490  -5.953  -3.436  1.00 89.64           C  
ATOM    215  HA  MET A  14       9.175  -5.194  -3.058  1.00 89.64           H  
ATOM    216  C   MET A  14       7.838  -6.665  -2.254  1.00 89.64           C  
ATOM    217  CB  MET A  14       7.454  -5.244  -4.317  1.00 89.64           C  
ATOM    218  HB2 MET A  14       7.965  -4.751  -5.144  1.00 89.64           H  
ATOM    219  HB3 MET A  14       6.762  -5.981  -4.723  1.00 89.64           H  
ATOM    220  O   MET A  14       6.978  -7.529  -2.440  1.00 89.64           O  
ATOM    221  CG  MET A  14       6.677  -4.182  -3.531  1.00 89.64           C  
ATOM    222  HG2 MET A  14       6.318  -4.606  -2.594  1.00 89.64           H  
ATOM    223  HG3 MET A  14       7.364  -3.373  -3.282  1.00 89.64           H  
ATOM    224  SD  MET A  14       5.244  -3.479  -4.393  1.00 89.64           S  
ATOM    225  CE  MET A  14       4.138  -4.909  -4.344  1.00 89.64           C  
ATOM    226  HE1 MET A  14       3.118  -4.599  -4.570  1.00 89.64           H  
ATOM    227  HE2 MET A  14       4.466  -5.654  -5.070  1.00 89.64           H  
ATOM    228  HE3 MET A  14       4.159  -5.353  -3.349  1.00 89.64           H  
ATOM    229  N   ARG A  15       8.219  -6.286  -1.035  1.00 92.84           N  
ATOM    230  H   ARG A  15       8.918  -5.560  -0.966  1.00 92.84           H  
ATOM    231  CA  ARG A  15       7.543  -6.712   0.194  1.00 92.84           C  
ATOM    232  HA  ARG A  15       6.942  -7.598  -0.012  1.00 92.84           H  
ATOM    233  C   ARG A  15       6.595  -5.618   0.654  1.00 92.84           C  
ATOM    234  CB  ARG A  15       8.543  -7.082   1.297  1.00 92.84           C  
ATOM    235  HB2 ARG A  15       9.112  -6.199   1.588  1.00 92.84           H  
ATOM    236  HB3 ARG A  15       7.981  -7.426   2.165  1.00 92.84           H  
ATOM    237  O   ARG A  15       6.963  -4.450   0.701  1.00 92.84           O  
ATOM    238  CG  ARG A  15       9.516  -8.185   0.864  1.00 92.84           C  
ATOM    239  HG2 ARG A  15       8.967  -9.004   0.399  1.00 92.84           H  
ATOM    240  HG3 ARG A  15      10.220  -7.775   0.141  1.00 92.84           H  
ATOM    241  CD  ARG A  15      10.280  -8.721   2.081  1.00 92.84           C  
ATOM    242  HD2 ARG A  15      10.653  -7.885   2.674  1.00 92.84           H  
ATOM    243  HD3 ARG A  15       9.586  -9.281   2.708  1.00 92.84           H  
ATOM    244  NE  ARG A  15      11.395  -9.603   1.682  1.00 92.84           N  
ATOM    245  HE  ARG A  15      11.199 -10.594   1.676  1.00 92.84           H  
ATOM    246  NH1 ARG A  15      12.956  -7.945   1.404  1.00 92.84           N  
ATOM    247 HH11 ARG A  15      13.899  -7.700   1.140  1.00 92.84           H  
ATOM    248 HH12 ARG A  15      12.324  -7.228   1.732  1.00 92.84           H  
ATOM    249  NH2 ARG A  15      13.565 -10.006   1.014  1.00 92.84           N  
ATOM    250 HH21 ARG A  15      13.481 -11.007   1.114  1.00 92.84           H  
ATOM    251 HH22 ARG A  15      14.439  -9.543   0.810  1.00 92.84           H  
ATOM    252  CZ  ARG A  15      12.614  -9.193   1.368  1.00 92.84           C  
ATOM    253  N   VAL A  16       5.377  -6.001   1.005  1.00 96.56           N  
ATOM    254  H   VAL A  16       5.139  -6.976   0.893  1.00 96.56           H  
ATOM    255  CA  VAL A  16       4.346  -5.113   1.537  1.00 96.56           C  
ATOM    256  HA  VAL A  16       4.740  -4.102   1.633  1.00 96.56           H  
ATOM    257  C   VAL A  16       3.969  -5.630   2.912  1.00 96.56           C  
ATOM    258  CB  VAL A  16       3.114  -5.051   0.616  1.00 96.56           C  
ATOM    259  HB  VAL A  16       2.647  -6.034   0.566  1.00 96.56           H  
ATOM    260  O   VAL A  16       3.415  -6.720   3.024  1.00 96.56           O  
ATOM    261  CG1 VAL A  16       2.090  -4.046   1.153  1.00 96.56           C  
ATOM    262 HG11 VAL A  16       1.208  -4.033   0.512  1.00 96.56           H  
ATOM    263 HG12 VAL A  16       2.528  -3.048   1.189  1.00 96.56           H  
ATOM    264 HG13 VAL A  16       1.770  -4.331   2.155  1.00 96.56           H  
ATOM    265  CG2 VAL A  16       3.499  -4.637  -0.808  1.00 96.56           C  
ATOM    266 HG21 VAL A  16       4.215  -5.352  -1.213  1.00 96.56           H  
ATOM    267 HG22 VAL A  16       3.949  -3.644  -0.805  1.00 96.56           H  
ATOM    268 HG23 VAL A  16       2.617  -4.641  -1.447  1.00 96.56           H  
ATOM    269  N   ARG A  17       4.264  -4.859   3.956  1.00 98.45           N  
ATOM    270  H   ARG A  17       4.701  -3.968   3.770  1.00 98.45           H  
ATOM    271  CA  ARG A  17       3.781  -5.122   5.312  1.00 98.45           C  
ATOM    272  HA  ARG A  17       3.474  -6.165   5.393  1.00 98.45           H  
ATOM    273  C   ARG A  17       2.556  -4.270   5.574  1.00 98.45           C  
ATOM    274  CB  ARG A  17       4.863  -4.884   6.364  1.00 98.45           C  
ATOM    275  HB2 ARG A  17       4.427  -5.016   7.354  1.00 98.45           H  
ATOM    276  HB3 ARG A  17       5.241  -3.865   6.284  1.00 98.45           H  
ATOM    277  O   ARG A  17       2.600  -3.051   5.419  1.00 98.45           O  
ATOM    278  CG  ARG A  17       6.013  -5.874   6.197  1.00 98.45           C  
ATOM    279  HG2 ARG A  17       6.464  -5.761   5.212  1.00 98.45           H  
ATOM    280  HG3 ARG A  17       5.630  -6.889   6.302  1.00 98.45           H  
ATOM    281  CD  ARG A  17       7.075  -5.625   7.263  1.00 98.45           C  
ATOM    282  HD2 ARG A  17       7.452  -4.608   7.158  1.00 98.45           H  
ATOM    283  HD3 ARG A  17       6.630  -5.751   8.250  1.00 98.45           H  
ATOM    284  NE  ARG A  17       8.156  -6.592   7.076  1.00 98.45           N  
ATOM    285  HE  ARG A  17       7.929  -7.418   6.541  1.00 98.45           H  
ATOM    286  NH1 ARG A  17       9.845  -5.565   8.232  1.00 98.45           N  
ATOM    287 HH11 ARG A  17      10.818  -5.548   8.504  1.00 98.45           H  
ATOM    288 HH12 ARG A  17       9.167  -4.901   8.578  1.00 98.45           H  
ATOM    289  NH2 ARG A  17      10.197  -7.468   7.067  1.00 98.45           N  
ATOM    290 HH21 ARG A  17      11.197  -7.439   7.211  1.00 98.45           H  
ATOM    291 HH22 ARG A  17       9.767  -8.181   6.496  1.00 98.45           H  
ATOM    292  CZ  ARG A  17       9.401  -6.526   7.467  1.00 98.45           C  
ATOM    293  N   LEU A  18       1.479  -4.932   5.954  1.00 98.72           N  
ATOM    294  H   LEU A  18       1.561  -5.931   6.077  1.00 98.72           H  
ATOM    295  CA  LEU A  18       0.196  -4.341   6.278  1.00 98.72           C  
ATOM    296  HA  LEU A  18       0.182  -3.282   6.021  1.00 98.72           H  
ATOM    297  C   LEU A  18      -0.029  -4.505   7.769  1.00 98.72           C  
ATOM    298  CB  LEU A  18      -0.911  -5.069   5.505  1.00 98.72           C  
ATOM    299  HB2 LEU A  18      -0.945  -6.105   5.843  1.00 98.72           H  
ATOM    300  HB3 LEU A  18      -1.862  -4.601   5.762  1.00 98.72           H  
ATOM    301  O   LEU A  18       0.025  -5.627   8.258  1.00 98.72           O  
ATOM    302  CG  LEU A  18      -0.759  -5.071   3.979  1.00 98.72           C  
ATOM    303  HG  LEU A  18       0.201  -5.499   3.691  1.00 98.72           H  
ATOM    304  CD1 LEU A  18      -1.864  -5.947   3.393  1.00 98.72           C  
ATOM    305 HD11 LEU A  18      -1.875  -5.870   2.306  1.00 98.72           H  
ATOM    306 HD12 LEU A  18      -2.834  -5.634   3.778  1.00 98.72           H  
ATOM    307 HD13 LEU A  18      -1.693  -6.985   3.677  1.00 98.72           H  
ATOM    308  CD2 LEU A  18      -0.866  -3.659   3.406  1.00 98.72           C  
ATOM    309 HD21 LEU A  18      -0.040  -3.053   3.778  1.00 98.72           H  
ATOM    310 HD22 LEU A  18      -1.811  -3.208   3.707  1.00 98.72           H  
ATOM    311 HD23 LEU A  18      -0.809  -3.696   2.318  1.00 98.72           H  
ATOM    312  N   ARG A  19      -0.315  -3.420   8.478  1.00 98.71           N  
ATOM    313  H   ARG A  19      -0.311  -2.527   8.007  1.00 98.71           H  
ATOM    314  CA  ARG A  19      -0.695  -3.471   9.889  1.00 98.71           C  
ATOM    315  HA  ARG A  19      -0.830  -4.510  10.192  1.00 98.71           H  
ATOM    316  C   ARG A  19      -2.028  -2.776  10.088  1.00 98.71           C  
ATOM    317  CB  ARG A  19       0.434  -2.886  10.736  1.00 98.71           C  
ATOM    318  HB2 ARG A  19       0.643  -1.866  10.413  1.00 98.71           H  
ATOM    319  HB3 ARG A  19       1.330  -3.490  10.590  1.00 98.71           H  
ATOM    320  O   ARG A  19      -2.199  -1.643   9.644  1.00 98.71           O  
ATOM    321  CG  ARG A  19       0.069  -2.875  12.219  1.00 98.71           C  
ATOM    322  HG2 ARG A  19      -0.765  -2.194  12.386  1.00 98.71           H  
ATOM    323  HG3 ARG A  19      -0.210  -3.877  12.544  1.00 98.71           H  
ATOM    324  CD  ARG A  19       1.269  -2.396  13.025  1.00 98.71           C  
ATOM    325  HD2 ARG A  19       1.644  -1.468  12.593  1.00 98.71           H  
ATOM    326  HD3 ARG A  19       2.045  -3.160  12.982  1.00 98.71           H  
ATOM    327  NE  ARG A  19       0.850  -2.140  14.401  1.00 98.71           N  
ATOM    328  HE  ARG A  19      -0.091  -1.793  14.522  1.00 98.71           H  
ATOM    329  NH1 ARG A  19       2.807  -2.603  15.495  1.00 98.71           N  
ATOM    330 HH11 ARG A  19       3.278  -2.771  16.373  1.00 98.71           H  
ATOM    331 HH12 ARG A  19       3.153  -3.007  14.637  1.00 98.71           H  
ATOM    332  NH2 ARG A  19       0.951  -1.968  16.614  1.00 98.71           N  
ATOM    333 HH21 ARG A  19       1.389  -2.064  17.519  1.00 98.71           H  
ATOM    334 HH22 ARG A  19      -0.015  -1.689  16.512  1.00 98.71           H  
ATOM    335  CZ  ARG A  19       1.552  -2.239  15.498  1.00 98.71           C  
ATOM    336  N   ASN A  20      -2.956  -3.448  10.759  1.00 98.55           N  
ATOM    337  H   ASN A  20      -2.728  -4.368  11.108  1.00 98.55           H  
ATOM    338  CA  ASN A  20      -4.265  -2.896  11.082  1.00 98.55           C  
ATOM    339  HA  ASN A  20      -4.435  -1.978  10.519  1.00 98.55           H  
ATOM    340  C   ASN A  20      -4.332  -2.543  12.572  1.00 98.55           C  
ATOM    341  CB  ASN A  20      -5.337  -3.905  10.653  1.00 98.55           C  
ATOM    342  HB2 ASN A  20      -5.258  -4.096   9.582  1.00 98.55           H  
ATOM    343  HB3 ASN A  20      -5.174  -4.838  11.192  1.00 98.55           H  
ATOM    344  O   ASN A  20      -4.449  -3.422  13.419  1.00 98.55           O  
ATOM    345  CG  ASN A  20      -6.745  -3.429  10.944  1.00 98.55           C  
ATOM    346  ND2 ASN A  20      -7.718  -4.295  10.832  1.00 98.55           N  
ATOM    347 HD21 ASN A  20      -7.522  -5.218  10.472  1.00 98.55           H  
ATOM    348 HD22 ASN A  20      -8.662  -3.990  11.023  1.00 98.55           H  
ATOM    349  OD1 ASN A  20      -6.992  -2.274  11.251  1.00 98.55           O  
ATOM    350  N   ASP A  21      -4.303  -1.251  12.889  1.00 98.03           N  
ATOM    351  H   ASP A  21      -4.294  -0.575  12.138  1.00 98.03           H  
ATOM    352  CA  ASP A  21      -4.499  -0.733  14.248  1.00 98.03           C  
ATOM    353  HA  ASP A  21      -4.355  -1.545  14.962  1.00 98.03           H  
ATOM    354  C   ASP A  21      -5.943  -0.222  14.461  1.00 98.03           C  
ATOM    355  CB  ASP A  21      -3.446   0.339  14.575  1.00 98.03           C  
ATOM    356  HB2 ASP A  21      -3.646   0.741  15.568  1.00 98.03           H  
ATOM    357  HB3 ASP A  21      -3.554   1.156  13.861  1.00 98.03           H  
ATOM    358  O   ASP A  21      -6.212   0.569  15.365  1.00 98.03           O  
ATOM    359  CG  ASP A  21      -1.989  -0.143  14.567  1.00 98.03           C  
ATOM    360  OD1 ASP A  21      -1.624  -1.130  15.255  1.00 98.03           O  
ATOM    361  OD2 ASP A  21      -1.170   0.551  13.925  1.00 98.03           O  
ATOM    362  N   SER A  22      -6.896  -0.632  13.616  1.00 96.09           N  
ATOM    363  H   SER A  22      -6.633  -1.274  12.883  1.00 96.09           H  
ATOM    364  CA  SER A  22      -8.325  -0.368  13.812  1.00 96.09           C  
ATOM    365  HA  SER A  22      -8.423   0.547  14.397  1.00 96.09           H  
ATOM    366  C   SER A  22      -9.015  -1.476  14.621  1.00 96.09           C  
ATOM    367  CB  SER A  22      -9.018  -0.104  12.471  1.00 96.09           C  
ATOM    368  HB2 SER A  22      -9.932   0.462  12.654  1.00 96.09           H  
ATOM    369  HB3 SER A  22      -8.367   0.484  11.825  1.00 96.09           H  
ATOM    370  O   SER A  22      -8.450  -2.537  14.875  1.00 96.09           O  
ATOM    371  OG  SER A  22      -9.370  -1.289  11.815  1.00 96.09           O  
ATOM    372  HG  SER A  22      -8.557  -1.722  11.547  1.00 96.09           H  
ATOM    373  N   SER A  23     -10.260  -1.232  15.035  1.00 95.22           N  
ATOM    374  H   SER A  23     -10.704  -0.358  14.790  1.00 95.22           H  
ATOM    375  CA  SER A  23     -11.077  -2.181  15.804  1.00 95.22           C  
ATOM    376  HA  SER A  23     -10.427  -2.746  16.472  1.00 95.22           H  
ATOM    377  C   SER A  23     -11.826  -3.206  14.945  1.00 95.22           C  
ATOM    378  CB  SER A  23     -12.074  -1.401  16.664  1.00 95.22           C  
ATOM    379  HB2 SER A  23     -11.528  -0.822  17.408  1.00 95.22           H  
ATOM    380  HB3 SER A  23     -12.740  -2.095  17.177  1.00 95.22           H  
ATOM    381  O   SER A  23     -12.453  -4.113  15.489  1.00 95.22           O  
ATOM    382  OG  SER A  23     -12.829  -0.520  15.849  1.00 95.22           O  
ATOM    383  HG  SER A  23     -13.534  -0.133  16.373  1.00 95.22           H  
ATOM    384  N   THR A  24     -11.772  -3.085  13.616  1.00 95.51           N  
ATOM    385  H   THR A  24     -11.194  -2.359  13.220  1.00 95.51           H  
ATOM    386  CA  THR A  24     -12.456  -3.979  12.670  1.00 95.51           C  
ATOM    387  HA  THR A  24     -12.889  -4.813  13.222  1.00 95.51           H  
ATOM    388  C   THR A  24     -11.476  -4.539  11.643  1.00 95.51           C  
ATOM    389  CB  THR A  24     -13.597  -3.264  11.934  1.00 95.51           C  
ATOM    390  HB  THR A  24     -14.017  -3.944  11.193  1.00 95.51           H  
ATOM    391  O   THR A  24     -10.484  -3.878  11.338  1.00 95.51           O  
ATOM    392  CG2 THR A  24     -14.714  -2.843  12.890  1.00 95.51           C  
ATOM    393 HG21 THR A  24     -15.539  -2.424  12.314  1.00 95.51           H  
ATOM    394 HG22 THR A  24     -15.069  -3.709  13.449  1.00 95.51           H  
ATOM    395 HG23 THR A  24     -14.349  -2.087  13.585  1.00 95.51           H  
ATOM    396  OG1 THR A  24     -13.135  -2.105  11.274  1.00 95.51           O  
ATOM    397  HG1 THR A  24     -12.329  -2.329  10.802  1.00 95.51           H  
ATOM    398  N   PRO A  25     -11.726  -5.725  11.064  1.00 97.96           N  
ATOM    399  CA  PRO A  25     -10.936  -6.202   9.936  1.00 97.96           C  
ATOM    400  HA  PRO A  25      -9.914  -6.368  10.277  1.00 97.96           H  
ATOM    401  C   PRO A  25     -10.927  -5.201   8.776  1.00 97.96           C  
ATOM    402  CB  PRO A  25     -11.550  -7.541   9.523  1.00 97.96           C  
ATOM    403  HB2 PRO A  25     -12.293  -7.390   8.739  1.00 97.96           H  
ATOM    404  HB3 PRO A  25     -10.789  -8.250   9.196  1.00 97.96           H  
ATOM    405  O   PRO A  25     -11.906  -4.485   8.547  1.00 97.96           O  
ATOM    406  CG  PRO A  25     -12.249  -8.015  10.796  1.00 97.96           C  
ATOM    407  HG2 PRO A  25     -11.526  -8.502  11.449  1.00 97.96           H  
ATOM    408  HG3 PRO A  25     -13.078  -8.687  10.574  1.00 97.96           H  
ATOM    409  CD  PRO A  25     -12.726  -6.712  11.436  1.00 97.96           C  
ATOM    410  HD2 PRO A  25     -12.791  -6.839  12.517  1.00 97.96           H  
ATOM    411  HD3 PRO A  25     -13.694  -6.427  11.024  1.00 97.96           H  
ATOM    412  N   VAL A  26      -9.813  -5.178   8.052  1.00 98.38           N  
ATOM    413  H   VAL A  26      -9.056  -5.789   8.322  1.00 98.38           H  
ATOM    414  CA  VAL A  26      -9.608  -4.368   6.848  1.00 98.38           C  
ATOM    415  HA  VAL A  26     -10.525  -3.840   6.585  1.00 98.38           H  
ATOM    416  C   VAL A  26      -9.253  -5.306   5.709  1.00 98.38           C  
ATOM    417  CB  VAL A  26      -8.497  -3.331   7.079  1.00 98.38           C  
ATOM    418  HB  VAL A  26      -7.605  -3.850   7.432  1.00 98.38           H  
ATOM    419  O   VAL A  26      -8.429  -6.202   5.882  1.00 98.38           O  
ATOM    420  CG1 VAL A  26      -8.128  -2.562   5.806  1.00 98.38           C  
ATOM    421 HG11 VAL A  26      -8.927  -1.874   5.531  1.00 98.38           H  
ATOM    422 HG12 VAL A  26      -7.202  -2.012   5.973  1.00 98.38           H  
ATOM    423 HG13 VAL A  26      -7.934  -3.235   4.971  1.00 98.38           H  
ATOM    424  CG2 VAL A  26      -8.935  -2.326   8.154  1.00 98.38           C  
ATOM    425 HG21 VAL A  26      -8.103  -1.674   8.420  1.00 98.38           H  
ATOM    426 HG22 VAL A  26      -9.244  -2.843   9.063  1.00 98.38           H  
ATOM    427 HG23 VAL A  26      -9.774  -1.732   7.793  1.00 98.38           H  
ATOM    428  N   GLU A  27      -9.844  -5.097   4.542  1.00 98.48           N  
ATOM    429  H   GLU A  27     -10.449  -4.294   4.445  1.00 98.48           H  
ATOM    430  CA  GLU A  27      -9.454  -5.776   3.314  1.00 98.48           C  
ATOM    431  HA  GLU A  27      -8.898  -6.678   3.569  1.00 98.48           H  
ATOM    432  C   GLU A  27      -8.524  -4.876   2.496  1.00 98.48           C  
ATOM    433  CB  GLU A  27     -10.704  -6.232   2.552  1.00 98.48           C  
ATOM    434  HB2 GLU A  27     -11.275  -5.369   2.210  1.00 98.48           H  
ATOM    435  HB3 GLU A  27     -11.323  -6.811   3.238  1.00 98.48           H  
ATOM    436  O   GLU A  27      -8.794  -3.696   2.281  1.00 98.48           O  
ATOM    437  CG  GLU A  27     -10.334  -7.118   1.359  1.00 98.48           C  
ATOM    438  HG2 GLU A  27      -9.963  -6.496   0.544  1.00 98.48           H  
ATOM    439  HG3 GLU A  27      -9.522  -7.784   1.651  1.00 98.48           H  
ATOM    440  CD  GLU A  27     -11.526  -7.969   0.904  1.00 98.48           C  
ATOM    441  OE1 GLU A  27     -12.241  -7.571  -0.037  1.00 98.48           O  
ATOM    442  OE2 GLU A  27     -11.675  -9.073   1.475  1.00 98.48           O  
ATOM    443  N   VAL A  28      -7.389  -5.420   2.063  1.00 98.51           N  
ATOM    444  H   VAL A  28      -7.188  -6.372   2.331  1.00 98.51           H  
ATOM    445  CA  VAL A  28      -6.410  -4.714   1.239  1.00 98.51           C  
ATOM    446  HA  VAL A  28      -6.787  -3.714   1.025  1.00 98.51           H  
ATOM    447  C   VAL A  28      -6.255  -5.451  -0.082  1.00 98.51           C  
ATOM    448  CB  VAL A  28      -5.061  -4.535   1.959  1.00 98.51           C  
ATOM    449  HB  VAL A  28      -4.599  -5.510   2.114  1.00 98.51           H  
ATOM    450  O   VAL A  28      -5.749  -6.575  -0.134  1.00 98.51           O  
ATOM    451  CG1 VAL A  28      -4.120  -3.669   1.107  1.00 98.51           C  
ATOM    452 HG11 VAL A  28      -4.589  -2.708   0.896  1.00 98.51           H  
ATOM    453 HG12 VAL A  28      -3.898  -4.171   0.165  1.00 98.51           H  
ATOM    454 HG13 VAL A  28      -3.184  -3.503   1.640  1.00 98.51           H  
ATOM    455  CG2 VAL A  28      -5.229  -3.851   3.324  1.00 98.51           C  
ATOM    456 HG21 VAL A  28      -5.790  -4.501   3.996  1.00 98.51           H  
ATOM    457 HG22 VAL A  28      -4.256  -3.654   3.774  1.00 98.51           H  
ATOM    458 HG23 VAL A  28      -5.771  -2.913   3.205  1.00 98.51           H  
ATOM    459  N   HIS A  29      -6.648  -4.798  -1.171  1.00 97.35           N  
ATOM    460  H   HIS A  29      -7.087  -3.897  -1.043  1.00 97.35           H  
ATOM    461  CA  HIS A  29      -6.378  -5.252  -2.528  1.00 97.35           C  
ATOM    462  HA  HIS A  29      -6.236  -6.333  -2.510  1.00 97.35           H  
ATOM    463  C   HIS A  29      -5.097  -4.596  -3.029  1.00 97.35           C  
ATOM    464  CB  HIS A  29      -7.548  -4.972  -3.472  1.00 97.35           C  
ATOM    465  HB2 HIS A  29      -7.391  -5.521  -4.400  1.00 97.35           H  
ATOM    466  HB3 HIS A  29      -7.565  -3.911  -3.720  1.00 97.35           H  
ATOM    467  O   HIS A  29      -5.021  -3.381  -3.212  1.00 97.35           O  
ATOM    468  CG  HIS A  29      -8.887  -5.344  -2.907  1.00 97.35           C  
ATOM    469  CD2 HIS A  29      -9.718  -4.501  -2.220  1.00 97.35           C  
ATOM    470  HD2 HIS A  29      -9.539  -3.464  -1.977  1.00 97.35           H  
ATOM    471  ND1 HIS A  29      -9.510  -6.575  -2.975  1.00 97.35           N  
ATOM    472  HD1 HIS A  29      -9.140  -7.450  -3.315  1.00 97.35           H  
ATOM    473  CE1 HIS A  29     -10.692  -6.464  -2.346  1.00 97.35           C  
ATOM    474  HE1 HIS A  29     -11.408  -7.259  -2.199  1.00 97.35           H  
ATOM    475  NE2 HIS A  29     -10.854  -5.219  -1.889  1.00 97.35           N  
ATOM    476  N   ILE A  30      -4.085  -5.415  -3.275  1.00 94.44           N  
ATOM    477  H   ILE A  30      -4.230  -6.404  -3.127  1.00 94.44           H  
ATOM    478  CA  ILE A  30      -2.796  -4.987  -3.797  1.00 94.44           C  
ATOM    479  HA  ILE A  30      -2.710  -3.905  -3.697  1.00 94.44           H  
ATOM    480  C   ILE A  30      -2.750  -5.356  -5.271  1.00 94.44           C  
ATOM    481  CB  ILE A  30      -1.630  -5.623  -3.020  1.00 94.44           C  
ATOM    482  HB  ILE A  30      -1.617  -6.688  -3.252  1.00 94.44           H  
ATOM    483  O   ILE A  30      -2.973  -6.512  -5.637  1.00 94.44           O  
ATOM    484  CG1 ILE A  30      -1.797  -5.490  -1.489  1.00 94.44           C  
ATOM    485 HG12 ILE A  30      -2.765  -5.889  -1.186  1.00 94.44           H  
ATOM    486 HG13 ILE A  30      -1.757  -4.440  -1.199  1.00 94.44           H  
ATOM    487  CG2 ILE A  30      -0.316  -4.979  -3.511  1.00 94.44           C  
ATOM    488 HG21 ILE A  30      -0.356  -3.898  -3.374  1.00 94.44           H  
ATOM    489 HG22 ILE A  30       0.543  -5.367  -2.964  1.00 94.44           H  
ATOM    490 HG23 ILE A  30      -0.153  -5.195  -4.566  1.00 94.44           H  
ATOM    491  CD1 ILE A  30      -0.747  -6.278  -0.702  1.00 94.44           C  
ATOM    492 HD11 ILE A  30      -0.745  -7.317  -1.031  1.00 94.44           H  
ATOM    493 HD12 ILE A  30       0.246  -5.848  -0.836  1.00 94.44           H  
ATOM    494 HD13 ILE A  30      -0.989  -6.247   0.361  1.00 94.44           H  
ATOM    495  N   LYS A  31      -2.429  -4.386  -6.119  1.00 90.43           N  
ATOM    496  H   LYS A  31      -2.273  -3.466  -5.733  1.00 90.43           H  
ATOM    497  CA  LYS A  31      -2.146  -4.592  -7.536  1.00 90.43           C  
ATOM    498  HA  LYS A  31      -2.106  -5.660  -7.752  1.00 90.43           H  
ATOM    499  C   LYS A  31      -0.781  -4.003  -7.838  1.00 90.43           C  
ATOM    500  CB  LYS A  31      -3.266  -3.958  -8.368  1.00 90.43           C  
ATOM    501  HB2 LYS A  31      -3.350  -2.906  -8.095  1.00 90.43           H  
ATOM    502  HB3 LYS A  31      -4.208  -4.445  -8.115  1.00 90.43           H  
ATOM    503  O   LYS A  31      -0.525  -2.848  -7.529  1.00 90.43           O  
ATOM    504  CG  LYS A  31      -3.029  -4.073  -9.881  1.00 90.43           C  
ATOM    505  HG2 LYS A  31      -3.050  -5.120 -10.184  1.00 90.43           H  
ATOM    506  HG3 LYS A  31      -2.059  -3.648 -10.139  1.00 90.43           H  
ATOM    507  CD  LYS A  31      -4.112  -3.287 -10.624  1.00 90.43           C  
ATOM    508  HD2 LYS A  31      -5.093  -3.710 -10.409  1.00 90.43           H  
ATOM    509  HD3 LYS A  31      -4.090  -2.259 -10.264  1.00 90.43           H  
ATOM    510  CE  LYS A  31      -3.846  -3.296 -12.131  1.00 90.43           C  
ATOM    511  HE2 LYS A  31      -2.791  -3.066 -12.284  1.00 90.43           H  
ATOM    512  HE3 LYS A  31      -4.034  -4.291 -12.534  1.00 90.43           H  
ATOM    513  NZ  LYS A  31      -4.675  -2.267 -12.806  1.00 90.43           N  
ATOM    514  HZ1 LYS A  31      -5.663  -2.425 -12.663  1.00 90.43           H  
ATOM    515  HZ2 LYS A  31      -4.470  -2.218 -13.794  1.00 90.43           H  
ATOM    516  HZ3 LYS A  31      -4.467  -1.365 -12.404  1.00 90.43           H  
ATOM    517  N   VAL A  32       0.068  -4.769  -8.499  1.00 84.42           N  
ATOM    518  H   VAL A  32      -0.185  -5.728  -8.689  1.00 84.42           H  
ATOM    519  CA  VAL A  32       1.335  -4.272  -9.042  1.00 84.42           C  
ATOM    520  HA  VAL A  32       1.411  -3.197  -8.873  1.00 84.42           H  
ATOM    521  C   VAL A  32       1.340  -4.464 -10.536  1.00 84.42           C  
ATOM    522  CB  VAL A  32       2.570  -4.938  -8.413  1.00 84.42           C  
ATOM    523  HB  VAL A  32       3.339  -5.050  -9.177  1.00 84.42           H  
ATOM    524  O   VAL A  32       1.045  -5.558 -11.009  1.00 84.42           O  
ATOM    525  CG1 VAL A  32       3.133  -4.008  -7.348  1.00 84.42           C  
ATOM    526 HG11 VAL A  32       3.413  -3.055  -7.798  1.00 84.42           H  
ATOM    527 HG12 VAL A  32       2.393  -3.837  -6.566  1.00 84.42           H  
ATOM    528 HG13 VAL A  32       4.035  -4.452  -6.927  1.00 84.42           H  
ATOM    529  CG2 VAL A  32       2.305  -6.317  -7.802  1.00 84.42           C  
ATOM    530 HG21 VAL A  32       1.847  -6.964  -8.549  1.00 84.42           H  
ATOM    531 HG22 VAL A  32       1.655  -6.237  -6.930  1.00 84.42           H  
ATOM    532 HG23 VAL A  32       3.254  -6.756  -7.495  1.00 84.42           H  
ATOM    533  N   LEU A  33       1.650  -3.400 -11.272  1.00 73.14           N  
ATOM    534  H   LEU A  33       1.866  -2.534 -10.798  1.00 73.14           H  
ATOM    535  CA  LEU A  33       1.969  -3.477 -12.692  1.00 73.14           C  
ATOM    536  HA  LEU A  33       1.505  -4.358 -13.135  1.00 73.14           H  
ATOM    537  C   LEU A  33       3.480  -3.634 -12.832  1.00 73.14           C  
ATOM    538  CB  LEU A  33       1.464  -2.219 -13.417  1.00 73.14           C  
ATOM    539  HB2 LEU A  33       1.804  -2.250 -14.452  1.00 73.14           H  
ATOM    540  HB3 LEU A  33       1.935  -1.354 -12.950  1.00 73.14           H  
ATOM    541  O   LEU A  33       4.222  -2.769 -12.370  1.00 73.14           O  
ATOM    542  CG  LEU A  33      -0.064  -2.041 -13.396  1.00 73.14           C  
ATOM    543  HG  LEU A  33      -0.445  -2.148 -12.380  1.00 73.14           H  
ATOM    544  CD1 LEU A  33      -0.462  -0.657 -13.908  1.00 73.14           C  
ATOM    545 HD11 LEU A  33      -1.547  -0.559 -13.933  1.00 73.14           H  
ATOM    546 HD12 LEU A  33      -0.061   0.102 -13.236  1.00 73.14           H  
ATOM    547 HD13 LEU A  33      -0.056  -0.498 -14.907  1.00 73.14           H  
ATOM    548  CD2 LEU A  33      -0.741  -3.081 -14.287  1.00 73.14           C  
ATOM    549 HD21 LEU A  33      -0.386  -2.973 -15.312  1.00 73.14           H  
ATOM    550 HD22 LEU A  33      -1.824  -2.957 -14.270  1.00 73.14           H  
ATOM    551 HD23 LEU A  33      -0.470  -4.077 -13.936  1.00 73.14           H  
ATOM    552  N   GLY A  34       3.895  -4.739 -13.444  1.00 59.11           N  
ATOM    553  H   GLY A  34       3.206  -5.397 -13.778  1.00 59.11           H  
ATOM    554  CA  GLY A  34       5.266  -4.948 -13.881  1.00 59.11           C  
ATOM    555  HA2 GLY A  34       5.955  -4.551 -13.136  1.00 59.11           H  
ATOM    556  HA3 GLY A  34       5.462  -6.015 -13.988  1.00 59.11           H  
ATOM    557  C   GLY A  34       5.517  -4.283 -15.230  1.00 59.11           C  
ATOM    558  O   GLY A  34       4.652  -4.325 -16.112  1.00 59.11           O  
ATOM    559  N   ASP A  35       6.711  -3.724 -15.395  1.00 56.68           N  
ATOM    560  H   ASP A  35       7.317  -3.619 -14.594  1.00 56.68           H  
ATOM    561  CA  ASP A  35       7.304  -3.511 -16.715  1.00 56.68           C  
ATOM    562  HA  ASP A  35       6.611  -2.937 -17.331  1.00 56.68           H  
ATOM    563  C   ASP A  35       7.512  -4.879 -17.405  1.00 56.68           C  
ATOM    564  CB  ASP A  35       8.594  -2.682 -16.553  1.00 56.68           C  
ATOM    565  HB2 ASP A  35       9.294  -3.203 -15.900  1.00 56.68           H  
ATOM    566  HB3 ASP A  35       8.370  -1.731 -16.069  1.00 56.68           H  
ATOM    567  O   ASP A  35       7.796  -5.878 -16.740  1.00 56.68           O  
ATOM    568  CG  ASP A  35       9.301  -2.423 -17.873  1.00 56.68           C  
ATOM    569  OD1 ASP A  35       8.635  -2.677 -18.903  1.00 56.68           O  
ATOM    570  OD2 ASP A  35      10.511  -2.144 -17.771  1.00 56.68           O  
ATOM    571  N   LYS A  36       7.288  -4.985 -18.717  1.00 47.24           N  
ATOM    572  H   LYS A  36       7.312  -4.108 -19.217  1.00 47.24           H  
ATOM    573  CA  LYS A  36       7.502  -6.241 -19.446  1.00 47.24           C  
ATOM    574  HA  LYS A  36       7.423  -7.066 -18.739  1.00 47.24           H  
ATOM    575  C   LYS A  36       8.911  -6.334 -20.020  1.00 47.24           C  
ATOM    576  CB  LYS A  36       6.422  -6.452 -20.518  1.00 47.24           C  
ATOM    577  HB2 LYS A  36       6.467  -5.646 -21.251  1.00 47.24           H  
ATOM    578  HB3 LYS A  36       5.442  -6.445 -20.042  1.00 47.24           H  
ATOM    579  O   LYS A  36       9.466  -7.436 -19.972  1.00 47.24           O  
ATOM    580  CG  LYS A  36       6.657  -7.805 -21.212  1.00 47.24           C  
ATOM    581  HG2 LYS A  36       7.583  -7.751 -21.784  1.00 47.24           H  
ATOM    582  HG3 LYS A  36       6.761  -8.579 -20.451  1.00 47.24           H  
ATOM    583  CD  LYS A  36       5.544  -8.214 -22.172  1.00 47.24           C  
ATOM    584  HD2 LYS A  36       4.624  -8.365 -21.606  1.00 47.24           H  
ATOM    585  HD3 LYS A  36       5.404  -7.436 -22.923  1.00 47.24           H  
ATOM    586  CE  LYS A  36       6.015  -9.518 -22.824  1.00 47.24           C  
ATOM    587  HE2 LYS A  36       6.861  -9.289 -23.471  1.00 47.24           H  
ATOM    588  HE3 LYS A  36       6.382 -10.176 -22.036  1.00 47.24           H  
ATOM    589  NZ  LYS A  36       4.936 -10.190 -23.580  1.00 47.24           N  
ATOM    590  HZ1 LYS A  36       4.630  -9.588 -24.330  1.00 47.24           H  
ATOM    591  HZ2 LYS A  36       5.294 -11.047 -23.977  1.00 47.24           H  
ATOM    592  HZ3 LYS A  36       4.168 -10.407 -22.961  1.00 47.24           H  
ATOM    593  N   ASP A  37       9.441  -5.263 -20.599  1.00 53.66           N  
ATOM    594  H   ASP A  37       9.065  -4.340 -20.435  1.00 53.66           H  
ATOM    595  CA  ASP A  37      10.726  -5.323 -21.302  1.00 53.66           C  
ATOM    596  HA  ASP A  37      10.847  -6.329 -21.703  1.00 53.66           H  
ATOM    597  C   ASP A  37      11.926  -5.131 -20.367  1.00 53.66           C  
ATOM    598  CB  ASP A  37      10.727  -4.400 -22.527  1.00 53.66           C  
ATOM    599  HB2 ASP A  37       9.926  -4.719 -23.193  1.00 53.66           H  
ATOM    600  HB3 ASP A  37      11.670  -4.529 -23.059  1.00 53.66           H  
ATOM    601  O   ASP A  37      13.006  -5.622 -20.690  1.00 53.66           O  
ATOM    602  CG  ASP A  37      10.548  -2.925 -22.198  1.00 53.66           C  
ATOM    603  OD1 ASP A  37      10.807  -2.585 -21.030  1.00 53.66           O  
ATOM    604  OD2 ASP A  37      10.122  -2.231 -23.140  1.00 53.66           O  
ATOM    605  N   GLY A  38      11.697  -4.597 -19.162  1.00 51.57           N  
ATOM    606  H   GLY A  38      10.942  -3.927 -19.118  1.00 51.57           H  
ATOM    607  CA  GLY A  38      12.716  -4.507 -18.119  1.00 51.57           C  
ATOM    608  HA2 GLY A  38      12.229  -4.343 -17.157  1.00 51.57           H  
ATOM    609  HA3 GLY A  38      13.295  -5.429 -18.079  1.00 51.57           H  
ATOM    610  C   GLY A  38      13.686  -3.352 -18.337  1.00 51.57           C  
ATOM    611  O   GLY A  38      14.752  -3.328 -17.726  1.00 51.57           O  
ATOM    612  N   ASP A  39      13.353  -2.396 -19.205  1.00 55.08           N  
ATOM    613  H   ASP A  39      12.444  -2.400 -19.644  1.00 55.08           H  
ATOM    614  CA  ASP A  39      14.178  -1.202 -19.379  1.00 55.08           C  
ATOM    615  HA  ASP A  39      15.219  -1.505 -19.263  1.00 55.08           H  
ATOM    616  C   ASP A  39      13.935  -0.150 -18.275  1.00 55.08           C  
ATOM    617  CB  ASP A  39      14.059  -0.692 -20.825  1.00 55.08           C  
ATOM    618  HB2 ASP A  39      14.940  -0.083 -21.027  1.00 55.08           H  
ATOM    619  HB3 ASP A  39      14.093  -1.540 -21.509  1.00 55.08           H  
ATOM    620  O   ASP A  39      14.681   0.828 -18.160  1.00 55.08           O  
ATOM    621  CG  ASP A  39      12.827   0.159 -21.138  1.00 55.08           C  
ATOM    622  OD1 ASP A  39      12.006   0.370 -20.224  1.00 55.08           O  
ATOM    623  OD2 ASP A  39      12.830   0.736 -22.251  1.00 55.08           O  
ATOM    624  N   GLY A  40      12.936  -0.388 -17.414  1.00 48.50           N  
ATOM    625  H   GLY A  40      12.295  -1.124 -17.673  1.00 48.50           H  
ATOM    626  CA  GLY A  40      12.561   0.475 -16.297  1.00 48.50           C  
ATOM    627  HA2 GLY A  40      12.121  -0.147 -15.518  1.00 48.50           H  
ATOM    628  HA3 GLY A  40      13.451   0.968 -15.905  1.00 48.50           H  
ATOM    629  C   GLY A  40      11.537   1.549 -16.667  1.00 48.50           C  
ATOM    630  O   GLY A  40      11.071   2.280 -15.784  1.00 48.50           O  
ATOM    631  N   TYR A  41      11.129   1.625 -17.932  1.00 49.20           N  
ATOM    632  H   TYR A  41      11.518   0.983 -18.608  1.00 49.20           H  
ATOM    633  CA  TYR A  41      10.096   2.509 -18.440  1.00 49.20           C  
ATOM    634  HA  TYR A  41       9.817   3.221 -17.663  1.00 49.20           H  
ATOM    635  C   TYR A  41       8.860   1.700 -18.822  1.00 49.20           C  
ATOM    636  CB  TYR A  41      10.619   3.319 -19.632  1.00 49.20           C  
ATOM    637  HB2 TYR A  41       9.794   3.900 -20.044  1.00 49.20           H  
ATOM    638  HB3 TYR A  41      10.951   2.644 -20.421  1.00 49.20           H  
ATOM    639  O   TYR A  41       8.839   0.928 -19.763  1.00 49.20           O  
ATOM    640  CG  TYR A  41      11.745   4.266 -19.276  1.00 49.20           C  
ATOM    641  CD1 TYR A  41      11.449   5.562 -18.811  1.00 49.20           C  
ATOM    642  HD1 TYR A  41      10.419   5.872 -18.718  1.00 49.20           H  
ATOM    643  CD2 TYR A  41      13.083   3.844 -19.389  1.00 49.20           C  
ATOM    644  HD2 TYR A  41      13.294   2.840 -19.726  1.00 49.20           H  
ATOM    645  CE1 TYR A  41      12.491   6.443 -18.466  1.00 49.20           C  
ATOM    646  HE1 TYR A  41      12.260   7.436 -18.110  1.00 49.20           H  
ATOM    647  CE2 TYR A  41      14.130   4.720 -19.045  1.00 49.20           C  
ATOM    648  HE2 TYR A  41      15.154   4.388 -19.119  1.00 49.20           H  
ATOM    649  OH  TYR A  41      14.837   6.878 -18.257  1.00 49.20           O  
ATOM    650  HH  TYR A  41      14.483   7.708 -17.928  1.00 49.20           H  
ATOM    651  CZ  TYR A  41      13.835   6.021 -18.587  1.00 49.20           C  
ATOM    652  N   ILE A  42       7.746   1.954 -18.135  1.00 47.50           N  
ATOM    653  H   ILE A  42       7.786   2.620 -17.377  1.00 47.50           H  
ATOM    654  CA  ILE A  42       6.454   1.446 -18.598  1.00 47.50           C  
ATOM    655  HA  ILE A  42       6.611   0.554 -19.205  1.00 47.50           H  
ATOM    656  C   ILE A  42       5.836   2.512 -19.493  1.00 47.50           C  
ATOM    657  CB  ILE A  42       5.538   1.034 -17.426  1.00 47.50           C  
ATOM    658  HB  ILE A  42       5.261   1.919 -16.854  1.00 47.50           H  
ATOM    659  O   ILE A  42       5.263   3.483 -18.983  1.00 47.50           O  
ATOM    660  CG1 ILE A  42       6.277   0.069 -16.483  1.00 47.50           C  
ATOM    661 HG12 ILE A  42       7.102   0.596 -16.003  1.00 47.50           H  
ATOM    662 HG13 ILE A  42       6.690  -0.735 -17.092  1.00 47.50           H  
ATOM    663  CG2 ILE A  42       4.259   0.380 -17.978  1.00 47.50           C  
ATOM    664 HG21 ILE A  42       3.608   0.057 -17.166  1.00 47.50           H  
ATOM    665 HG22 ILE A  42       3.703   1.112 -18.564  1.00 47.50           H  
ATOM    666 HG23 ILE A  42       4.519  -0.472 -18.607  1.00 47.50           H  
ATOM    667  CD1 ILE A  42       5.410  -0.544 -15.377  1.00 47.50           C  
ATOM    668 HD11 ILE A  42       6.052  -0.995 -14.620  1.00 47.50           H  
ATOM    669 HD12 ILE A  42       4.777   0.219 -14.923  1.00 47.50           H  
ATOM    670 HD13 ILE A  42       4.779  -1.330 -15.791  1.00 47.50           H  
ATOM    671  N   SER A  43       5.869   2.331 -20.815  1.00 49.58           N  
ATOM    672  H   SER A  43       6.410   1.575 -21.209  1.00 49.58           H  
ATOM    673  CA  SER A  43       4.877   3.017 -21.640  1.00 49.58           C  
ATOM    674  HA  SER A  43       4.881   4.071 -21.362  1.00 49.58           H  
ATOM    675  C   SER A  43       3.491   2.437 -21.327  1.00 49.58           C  
ATOM    676  CB  SER A  43       5.220   2.952 -23.131  1.00 49.58           C  
ATOM    677  HB2 SER A  43       6.287   3.119 -23.276  1.00 49.58           H  
ATOM    678  HB3 SER A  43       4.669   3.734 -23.654  1.00 49.58           H  
ATOM    679  O   SER A  43       3.341   1.262 -20.980  1.00 49.58           O  
ATOM    680  OG  SER A  43       4.850   1.710 -23.677  1.00 49.58           O  
ATOM    681  HG  SER A  43       5.605   1.141 -23.513  1.00 49.58           H  
ATOM    682  N   ALA A  44       2.425   3.231 -21.468  1.00 47.20           N  
ATOM    683  H   ALA A  44       2.571   4.199 -21.717  1.00 47.20           H  
ATOM    684  CA  ALA A  44       1.058   2.738 -21.257  1.00 47.20           C  
ATOM    685  HA  ALA A  44       0.961   2.442 -20.213  1.00 47.20           H  
ATOM    686  C   ALA A  44       0.717   1.491 -22.113  1.00 47.20           C  
ATOM    687  CB  ALA A  44       0.082   3.889 -21.531  1.00 47.20           C  
ATOM    688  HB1 ALA A  44      -0.938   3.555 -21.337  1.00 47.20           H  
ATOM    689  HB2 ALA A  44       0.161   4.205 -22.571  1.00 47.20           H  
ATOM    690  HB3 ALA A  44       0.309   4.731 -20.877  1.00 47.20           H  
ATOM    691  O   ALA A  44      -0.212   0.756 -21.779  1.00 47.20           O  
ATOM    692  N   ALA A  45       1.469   1.234 -23.192  1.00 46.75           N  
ATOM    693  H   ALA A  45       2.286   1.807 -23.350  1.00 46.75           H  
ATOM    694  CA  ALA A  45       1.319   0.066 -24.055  1.00 46.75           C  
ATOM    695  HA  ALA A  45       0.256  -0.140 -24.179  1.00 46.75           H  
ATOM    696  C   ALA A  45       1.966  -1.224 -23.494  1.00 46.75           C  
ATOM    697  CB  ALA A  45       1.899   0.437 -25.426  1.00 46.75           C  
ATOM    698  HB1 ALA A  45       2.969   0.625 -25.339  1.00 46.75           H  
ATOM    699  HB2 ALA A  45       1.747  -0.387 -26.124  1.00 46.75           H  
ATOM    700  HB3 ALA A  45       1.407   1.329 -25.814  1.00 46.75           H  
ATOM    701  O   ALA A  45       1.552  -2.327 -23.872  1.00 46.75           O  
ATOM    702  N   GLU A  46       2.943  -1.112 -22.588  1.00 50.19           N  
ATOM    703  H   GLU A  46       3.264  -0.189 -22.335  1.00 50.19           H  
ATOM    704  CA  GLU A  46       3.738  -2.238 -22.065  1.00 50.19           C  
ATOM    705  HA  GLU A  46       3.691  -3.068 -22.770  1.00 50.19           H  
ATOM    706  C   GLU A  46       3.244  -2.811 -20.738  1.00 50.19           C  
ATOM    707  CB  GLU A  46       5.210  -1.823 -21.946  1.00 50.19           C  
ATOM    708  HB2 GLU A  46       5.721  -2.468 -21.232  1.00 50.19           H  
ATOM    709  HB3 GLU A  46       5.244  -0.806 -21.555  1.00 50.19           H  
ATOM    710  O   GLU A  46       3.615  -3.935 -20.395  1.00 50.19           O  
ATOM    711  CG  GLU A  46       5.908  -1.983 -23.310  1.00 50.19           C  
ATOM    712  HG2 GLU A  46       6.456  -2.925 -23.307  1.00 50.19           H  
ATOM    713  HG3 GLU A  46       5.150  -2.072 -24.088  1.00 50.19           H  
ATOM    714  CD  GLU A  46       6.837  -0.838 -23.712  1.00 50.19           C  
ATOM    715  OE1 GLU A  46       7.228  -0.898 -24.898  1.00 50.19           O  
ATOM    716  OE2 GLU A  46       6.822   0.204 -23.014  1.00 50.19           O  
ATOM    717  N   ALA A  47       2.345  -2.112 -20.035  1.00 48.44           N  
ATOM    718  H   ALA A  47       2.129  -1.184 -20.370  1.00 48.44           H  
ATOM    719  CA  ALA A  47       1.725  -2.567 -18.790  1.00 48.44           C  
ATOM    720  HA  ALA A  47       2.519  -2.818 -18.087  1.00 48.44           H  
ATOM    721  C   ALA A  47       0.860  -3.829 -19.006  1.00 48.44           C  
ATOM    722  CB  ALA A  47       0.912  -1.402 -18.203  1.00 48.44           C  
ATOM    723  HB1 ALA A  47       0.484  -1.698 -17.245  1.00 48.44           H  
ATOM    724  HB2 ALA A  47       1.556  -0.536 -18.053  1.00 48.44           H  
ATOM    725  HB3 ALA A  47       0.110  -1.125 -18.887  1.00 48.44           H  
ATOM    726  O   ALA A  47      -0.367  -3.759 -19.084  1.00 48.44           O  
ATOM    727  N   LYS A  48       1.479  -5.007 -19.145  1.00 49.71           N  
ATOM    728  H   LYS A  48       2.484  -4.957 -19.233  1.00 49.71           H  
ATOM    729  CA  LYS A  48       0.774  -6.258 -19.474  1.00 49.71           C  
ATOM    730  HA  LYS A  48      -0.281  -6.035 -19.637  1.00 49.71           H  
ATOM    731  C   LYS A  48       0.743  -7.278 -18.351  1.00 49.71           C  
ATOM    732  CB  LYS A  48       1.313  -6.859 -20.781  1.00 49.71           C  
ATOM    733  HB2 LYS A  48       0.949  -7.882 -20.875  1.00 49.71           H  
ATOM    734  HB3 LYS A  48       2.403  -6.872 -20.766  1.00 49.71           H  
ATOM    735  O   LYS A  48      -0.161  -8.110 -18.355  1.00 49.71           O  
ATOM    736  CG  LYS A  48       0.806  -6.050 -21.982  1.00 49.71           C  
ATOM    737  HG2 LYS A  48       1.265  -5.061 -21.968  1.00 49.71           H  
ATOM    738  HG3 LYS A  48      -0.274  -5.931 -21.903  1.00 49.71           H  
ATOM    739  CD  LYS A  48       1.123  -6.736 -23.314  1.00 49.71           C  
ATOM    740  HD2 LYS A  48       0.650  -7.718 -23.343  1.00 49.71           H  
ATOM    741  HD3 LYS A  48       2.204  -6.834 -23.416  1.00 49.71           H  
ATOM    742  CE  LYS A  48       0.569  -5.847 -24.432  1.00 49.71           C  
ATOM    743  HE2 LYS A  48       1.003  -4.854 -24.321  1.00 49.71           H  
ATOM    744  HE3 LYS A  48      -0.507  -5.739 -24.292  1.00 49.71           H  
ATOM    745  NZ  LYS A  48       0.866  -6.375 -25.786  1.00 49.71           N  
ATOM    746  HZ1 LYS A  48       0.460  -7.289 -25.925  1.00 49.71           H  
ATOM    747  HZ2 LYS A  48       0.488  -5.738 -26.473  1.00 49.71           H  
ATOM    748  HZ3 LYS A  48       1.865  -6.395 -25.932  1.00 49.71           H  
ATOM    749  N   GLN A  49       1.661  -7.230 -17.387  1.00 55.59           N  
ATOM    750  H   GLN A  49       2.363  -6.504 -17.397  1.00 55.59           H  
ATOM    751  CA  GLN A  49       1.628  -8.167 -16.267  1.00 55.59           C  
ATOM    752  HA  GLN A  49       0.846  -8.904 -16.452  1.00 55.59           H  
ATOM    753  C   GLN A  49       1.225  -7.438 -14.991  1.00 55.59           C  
ATOM    754  CB  GLN A  49       2.939  -8.964 -16.193  1.00 55.59           C  
ATOM    755  HB2 GLN A  49       3.689  -8.422 -15.616  1.00 55.59           H  
ATOM    756  HB3 GLN A  49       3.319  -9.101 -17.205  1.00 55.59           H  
ATOM    757  O   GLN A  49       2.003  -6.682 -14.419  1.00 55.59           O  
ATOM    758  CG  GLN A  49       2.701 -10.360 -15.589  1.00 55.59           C  
ATOM    759  HG2 GLN A  49       2.538 -10.272 -14.515  1.00 55.59           H  
ATOM    760  HG3 GLN A  49       1.810 -10.801 -16.036  1.00 55.59           H  
ATOM    761  CD  GLN A  49       3.866 -11.314 -15.839  1.00 55.59           C  
ATOM    762  NE2 GLN A  49       3.619 -12.604 -15.912  1.00 55.59           N  
ATOM    763 HE21 GLN A  49       2.703 -12.968 -15.695  1.00 55.59           H  
ATOM    764 HE22 GLN A  49       4.436 -13.191 -16.002  1.00 55.59           H  
ATOM    765  OE1 GLN A  49       5.011 -10.936 -16.002  1.00 55.59           O  
ATOM    766  N   SER A  50      -0.024  -7.647 -14.568  1.00 68.95           N  
ATOM    767  H   SER A  50      -0.626  -8.250 -15.109  1.00 68.95           H  
ATOM    768  CA  SER A  50      -0.459  -7.263 -13.230  1.00 68.95           C  
ATOM    769  HA  SER A  50       0.296  -6.592 -12.820  1.00 68.95           H  
ATOM    770  C   SER A  50      -0.534  -8.496 -12.341  1.00 68.95           C  
ATOM    771  CB  SER A  50      -1.781  -6.484 -13.239  1.00 68.95           C  
ATOM    772  HB2 SER A  50      -1.748  -5.718 -14.014  1.00 68.95           H  
ATOM    773  HB3 SER A  50      -1.901  -6.002 -12.268  1.00 68.95           H  
ATOM    774  O   SER A  50      -1.306  -9.401 -12.662  1.00 68.95           O  
ATOM    775  OG  SER A  50      -2.907  -7.307 -13.483  1.00 68.95           O  
ATOM    776  HG  SER A  50      -2.618  -8.207 -13.315  1.00 68.95           H  
ATOM    777  N   GLU A  51       0.185  -8.520 -11.223  1.00 79.66           N  
ATOM    778  H   GLU A  51       0.781  -7.732 -11.013  1.00 79.66           H  
ATOM    779  CA  GLU A  51      -0.134  -9.444 -10.130  1.00 79.66           C  
ATOM    780  HA  GLU A  51      -0.651 -10.309 -10.545  1.00 79.66           H  
ATOM    781  C   GLU A  51      -1.099  -8.739  -9.173  1.00 79.66           C  
ATOM    782  CB  GLU A  51       1.126  -9.995  -9.439  1.00 79.66           C  
ATOM    783  HB2 GLU A  51       1.821 -10.332 -10.209  1.00 79.66           H  
ATOM    784  HB3 GLU A  51       1.599  -9.200  -8.863  1.00 79.66           H  
ATOM    785  O   GLU A  51      -0.981  -7.536  -8.913  1.00 79.66           O  
ATOM    786  CG  GLU A  51       0.795 -11.190  -8.516  1.00 79.66           C  
ATOM    787  HG2 GLU A  51       0.061 -10.869  -7.777  1.00 79.66           H  
ATOM    788  HG3 GLU A  51       0.333 -11.974  -9.116  1.00 79.66           H  
ATOM    789  CD  GLU A  51       2.010 -11.778  -7.772  1.00 79.66           C  
ATOM    790  OE1 GLU A  51       1.794 -12.432  -6.716  1.00 79.66           O  
ATOM    791  OE2 GLU A  51       3.151 -11.541  -8.213  1.00 79.66           O  
ATOM    792  N   LYS A  52      -2.094  -9.480  -8.687  1.00 88.87           N  
ATOM    793  H   LYS A  52      -2.094 -10.472  -8.879  1.00 88.87           H  
ATOM    794  CA  LYS A  52      -3.076  -8.990  -7.723  1.00 88.87           C  
ATOM    795  HA  LYS A  52      -2.763  -8.009  -7.365  1.00 88.87           H  
ATOM    796  C   LYS A  52      -3.124  -9.928  -6.535  1.00 88.87           C  
ATOM    797  CB  LYS A  52      -4.471  -8.867  -8.344  1.00 88.87           C  
ATOM    798  HB2 LYS A  52      -4.774  -9.843  -8.722  1.00 88.87           H  
ATOM    799  HB3 LYS A  52      -5.170  -8.572  -7.562  1.00 88.87           H  
ATOM    800  O   LYS A  52      -3.123 -11.143  -6.719  1.00 88.87           O  
ATOM    801  CG  LYS A  52      -4.541  -7.836  -9.477  1.00 88.87           C  
ATOM    802  HG2 LYS A  52      -3.860  -8.118 -10.280  1.00 88.87           H  
ATOM    803  HG3 LYS A  52      -4.264  -6.854  -9.093  1.00 88.87           H  
ATOM    804  CD  LYS A  52      -5.974  -7.797 -10.015  1.00 88.87           C  
ATOM    805  HD2 LYS A  52      -6.268  -8.807 -10.299  1.00 88.87           H  
ATOM    806  HD3 LYS A  52      -6.640  -7.445  -9.227  1.00 88.87           H  
ATOM    807  CE  LYS A  52      -6.083  -6.881 -11.234  1.00 88.87           C  
ATOM    808  HE2 LYS A  52      -5.818  -5.869 -10.930  1.00 88.87           H  
ATOM    809  HE3 LYS A  52      -5.365  -7.215 -11.983  1.00 88.87           H  
ATOM    810  NZ  LYS A  52      -7.463  -6.923 -11.781  1.00 88.87           N  
ATOM    811  HZ1 LYS A  52      -7.707  -7.872 -12.027  1.00 88.87           H  
ATOM    812  HZ2 LYS A  52      -8.126  -6.611 -11.087  1.00 88.87           H  
ATOM    813  HZ3 LYS A  52      -7.554  -6.349 -12.608  1.00 88.87           H  
ATOM    814  N   ARG A  53      -3.227  -9.368  -5.335  1.00 92.71           N  
ATOM    815  H   ARG A  53      -3.229  -8.360  -5.285  1.00 92.71           H  
ATOM    816  CA  ARG A  53      -3.517 -10.116  -4.111  1.00 92.71           C  
ATOM    817  HA  ARG A  53      -3.955 -11.078  -4.376  1.00 92.71           H  
ATOM    818  C   ARG A  53      -4.557  -9.378  -3.293  1.00 92.71           C  
ATOM    819  CB  ARG A  53      -2.235 -10.379  -3.310  1.00 92.71           C  
ATOM    820  HB2 ARG A  53      -2.502 -10.854  -2.366  1.00 92.71           H  
ATOM    821  HB3 ARG A  53      -1.734  -9.437  -3.091  1.00 92.71           H  
ATOM    822  O   ARG A  53      -4.641  -8.155  -3.342  1.00 92.71           O  
ATOM    823  CG  ARG A  53      -1.297 -11.316  -4.086  1.00 92.71           C  
ATOM    824  HG2 ARG A  53      -0.938 -10.821  -4.988  1.00 92.71           H  
ATOM    825  HG3 ARG A  53      -1.831 -12.224  -4.365  1.00 92.71           H  
ATOM    826  CD  ARG A  53      -0.101 -11.690  -3.227  1.00 92.71           C  
ATOM    827  HD2 ARG A  53       0.399 -10.763  -2.947  1.00 92.71           H  
ATOM    828  HD3 ARG A  53      -0.444 -12.218  -2.337  1.00 92.71           H  
ATOM    829  NE  ARG A  53       0.860 -12.505  -3.973  1.00 92.71           N  
ATOM    830  HE  ARG A  53       0.861 -12.443  -4.981  1.00 92.71           H  
ATOM    831  NH1 ARG A  53       2.180 -13.140  -2.197  1.00 92.71           N  
ATOM    832 HH11 ARG A  53       3.075 -13.508  -1.906  1.00 92.71           H  
ATOM    833 HH12 ARG A  53       1.463 -12.854  -1.546  1.00 92.71           H  
ATOM    834  NH2 ARG A  53       2.859 -13.435  -4.310  1.00 92.71           N  
ATOM    835 HH21 ARG A  53       3.819 -13.379  -3.999  1.00 92.71           H  
ATOM    836 HH22 ARG A  53       2.674 -13.230  -5.282  1.00 92.71           H  
ATOM    837  CZ  ARG A  53       1.953 -13.036  -3.480  1.00 92.71           C  
ATOM    838  N   THR A  54      -5.354 -10.128  -2.554  1.00 96.88           N  
ATOM    839  H   THR A  54      -5.213 -11.128  -2.532  1.00 96.88           H  
ATOM    840  CA  THR A  54      -6.316  -9.588  -1.597  1.00 96.88           C  
ATOM    841  HA  THR A  54      -6.178  -8.511  -1.496  1.00 96.88           H  
ATOM    842  C   THR A  54      -6.016 -10.209  -0.252  1.00 96.88           C  
ATOM    843  CB  THR A  54      -7.759  -9.825  -2.051  1.00 96.88           C  
ATOM    844  HB  THR A  54      -7.945 -10.891  -2.181  1.00 96.88           H  
ATOM    845  O   THR A  54      -5.785 -11.415  -0.169  1.00 96.88           O  
ATOM    846  CG2 THR A  54      -8.774  -9.246  -1.071  1.00 96.88           C  
ATOM    847 HG21 THR A  54      -8.551  -8.201  -0.857  1.00 96.88           H  
ATOM    848 HG22 THR A  54      -9.778  -9.318  -1.490  1.00 96.88           H  
ATOM    849 HG23 THR A  54      -8.765  -9.808  -0.138  1.00 96.88           H  
ATOM    850  OG1 THR A  54      -7.911  -9.160  -3.291  1.00 96.88           O  
ATOM    851  HG1 THR A  54      -7.256  -8.458  -3.290  1.00 96.88           H  
ATOM    852  N   VAL A  55      -5.934  -9.366   0.768  1.00 97.40           N  
ATOM    853  H   VAL A  55      -6.103  -8.383   0.608  1.00 97.40           H  
ATOM    854  CA  VAL A  55      -5.546  -9.758   2.117  1.00 97.40           C  
ATOM    855  HA  VAL A  55      -5.614 -10.840   2.227  1.00 97.40           H  
ATOM    856  C   VAL A  55      -6.507  -9.118   3.096  1.00 97.40           C  
ATOM    857  CB  VAL A  55      -4.100  -9.328   2.415  1.00 97.40           C  
ATOM    858  HB  VAL A  55      -4.006  -8.247   2.311  1.00 97.40           H  
ATOM    859  O   VAL A  55      -6.650  -7.900   3.112  1.00 97.40           O  
ATOM    860  CG1 VAL A  55      -3.669  -9.718   3.832  1.00 97.40           C  
ATOM    861 HG11 VAL A  55      -3.704 -10.800   3.960  1.00 97.40           H  
ATOM    862 HG12 VAL A  55      -4.317  -9.252   4.573  1.00 97.40           H  
ATOM    863 HG13 VAL A  55      -2.657  -9.355   4.013  1.00 97.40           H  
ATOM    864  CG2 VAL A  55      -3.136  -9.999   1.430  1.00 97.40           C  
ATOM    865 HG21 VAL A  55      -2.118  -9.906   1.811  1.00 97.40           H  
ATOM    866 HG22 VAL A  55      -3.372 -11.060   1.343  1.00 97.40           H  
ATOM    867 HG23 VAL A  55      -3.207  -9.522   0.453  1.00 97.40           H  
ATOM    868  N   THR A  56      -7.131  -9.933   3.933  1.00 98.42           N  
ATOM    869  H   THR A  56      -7.010 -10.931   3.843  1.00 98.42           H  
ATOM    870  CA  THR A  56      -7.828  -9.450   5.122  1.00 98.42           C  
ATOM    871  HA  THR A  56      -8.246  -8.463   4.924  1.00 98.42           H  
ATOM    872  C   THR A  56      -6.822  -9.348   6.264  1.00 98.42           C  
ATOM    873  CB  THR A  56      -8.981 -10.383   5.503  1.00 98.42           C  
ATOM    874  HB  THR A  56      -8.569 -11.320   5.877  1.00 98.42           H  
ATOM    875  O   THR A  56      -6.101 -10.305   6.530  1.00 98.42           O  
ATOM    876  CG2 THR A  56      -9.873  -9.777   6.583  1.00 98.42           C  
ATOM    877 HG21 THR A  56      -9.310  -9.658   7.509  1.00 98.42           H  
ATOM    878 HG22 THR A  56     -10.715 -10.443   6.772  1.00 98.42           H  
ATOM    879 HG23 THR A  56     -10.247  -8.805   6.258  1.00 98.42           H  
ATOM    880  OG1 THR A  56      -9.782 -10.683   4.380  1.00 98.42           O  
ATOM    881  HG1 THR A  56     -10.182  -9.886   4.023  1.00 98.42           H  
ATOM    882  N   VAL A  57      -6.770  -8.196   6.929  1.00 98.55           N  
ATOM    883  H   VAL A  57      -7.370  -7.446   6.617  1.00 98.55           H  
ATOM    884  CA  VAL A  57      -5.905  -7.930   8.084  1.00 98.55           C  
ATOM    885  HA  VAL A  57      -5.292  -8.806   8.292  1.00 98.55           H  
ATOM    886  C   VAL A  57      -6.804  -7.676   9.289  1.00 98.55           C  
ATOM    887  CB  VAL A  57      -4.962  -6.738   7.819  1.00 98.55           C  
ATOM    888  HB  VAL A  57      -5.539  -5.814   7.814  1.00 98.55           H  
ATOM    889  O   VAL A  57      -7.548  -6.690   9.326  1.00 98.55           O  
ATOM    890  CG1 VAL A  57      -3.889  -6.647   8.911  1.00 98.55           C  
ATOM    891 HG11 VAL A  57      -3.241  -5.788   8.735  1.00 98.55           H  
ATOM    892 HG12 VAL A  57      -4.354  -6.540   9.891  1.00 98.55           H  
ATOM    893 HG13 VAL A  57      -3.283  -7.552   8.920  1.00 98.55           H  
ATOM    894  CG2 VAL A  57      -4.234  -6.842   6.471  1.00 98.55           C  
ATOM    895 HG21 VAL A  57      -3.576  -5.981   6.350  1.00 98.55           H  
ATOM    896 HG22 VAL A  57      -4.950  -6.838   5.650  1.00 98.55           H  
ATOM    897 HG23 VAL A  57      -3.646  -7.759   6.438  1.00 98.55           H  
ATOM    898  N   ASN A  58      -6.786  -8.575  10.267  1.00 98.48           N  
ATOM    899  H   ASN A  58      -6.129  -9.341  10.211  1.00 98.48           H  
ATOM    900  CA  ASN A  58      -7.608  -8.470  11.469  1.00 98.48           C  
ATOM    901  HA  ASN A  58      -8.619  -8.209  11.156  1.00 98.48           H  
ATOM    902  C   ASN A  58      -7.099  -7.366  12.414  1.00 98.48           C  
ATOM    903  CB  ASN A  58      -7.666  -9.837  12.165  1.00 98.48           C  
ATOM    904  HB2 ASN A  58      -8.222  -9.770  13.101  1.00 98.48           H  
ATOM    905  HB3 ASN A  58      -6.656 -10.168  12.408  1.00 98.48           H  
ATOM    906  O   ASN A  58      -5.955  -6.926  12.295  1.00 98.48           O  
ATOM    907  CG  ASN A  58      -8.356 -10.867  11.300  1.00 98.48           C  
ATOM    908  ND2 ASN A  58      -7.628 -11.846  10.828  1.00 98.48           N  
ATOM    909 HD21 ASN A  58      -6.626 -11.721  10.841  1.00 98.48           H  
ATOM    910 HD22 ASN A  58      -8.056 -12.466  10.155  1.00 98.48           H  
ATOM    911  OD1 ASN A  58      -9.544 -10.775  11.026  1.00 98.48           O  
ATOM    912  N   PRO A  59      -7.924  -6.898  13.367  1.00 98.52           N  
ATOM    913  CA  PRO A  59      -7.498  -5.933  14.380  1.00 98.52           C  
ATOM    914  HA  PRO A  59      -7.338  -4.967  13.901  1.00 98.52           H  
ATOM    915  C   PRO A  59      -6.223  -6.366  15.116  1.00 98.52           C  
ATOM    916  CB  PRO A  59      -8.681  -5.830  15.348  1.00 98.52           C  
ATOM    917  HB2 PRO A  59      -8.740  -4.853  15.828  1.00 98.52           H  
ATOM    918  HB3 PRO A  59      -8.628  -6.614  16.103  1.00 98.52           H  
ATOM    919  O   PRO A  59      -6.159  -7.467  15.662  1.00 98.52           O  
ATOM    920  CG  PRO A  59      -9.871  -6.095  14.436  1.00 98.52           C  
ATOM    921  HG2 PRO A  59     -10.754  -6.412  14.991  1.00 98.52           H  
ATOM    922  HG3 PRO A  59     -10.069  -5.198  13.850  1.00 98.52           H  
ATOM    923  CD  PRO A  59      -9.342  -7.193  13.522  1.00 98.52           C  
ATOM    924  HD2 PRO A  59      -9.868  -7.168  12.568  1.00 98.52           H  
ATOM    925  HD3 PRO A  59      -9.469  -8.161  14.006  1.00 98.52           H  
ATOM    926  N   GLY A  60      -5.218  -5.491  15.148  1.00 98.22           N  
ATOM    927  H   GLY A  60      -5.301  -4.645  14.602  1.00 98.22           H  
ATOM    928  CA  GLY A  60      -3.918  -5.735  15.778  1.00 98.22           C  
ATOM    929  HA2 GLY A  60      -4.076  -6.178  16.761  1.00 98.22           H  
ATOM    930  HA3 GLY A  60      -3.411  -4.778  15.903  1.00 98.22           H  
ATOM    931  C   GLY A  60      -2.979  -6.657  14.992  1.00 98.22           C  
ATOM    932  O   GLY A  60      -1.874  -6.926  15.462  1.00 98.22           O  
ATOM    933  N   GLU A  61      -3.391  -7.146  13.821  1.00 98.55           N  
ATOM    934  H   GLU A  61      -4.297  -6.873  13.469  1.00 98.55           H  
ATOM    935  CA  GLU A  61      -2.598  -8.048  12.987  1.00 98.55           C  
ATOM    936  HA  GLU A  61      -2.022  -8.697  13.647  1.00 98.55           H  
ATOM    937  C   GLU A  61      -1.601  -7.277  12.105  1.00 98.55           C  
ATOM    938  CB  GLU A  61      -3.541  -8.947  12.166  1.00 98.55           C  
ATOM    939  HB2 GLU A  61      -4.302  -9.348  12.836  1.00 98.55           H  
ATOM    940  HB3 GLU A  61      -4.029  -8.342  11.401  1.00 98.55           H  
ATOM    941  O   GLU A  61      -1.880  -6.172  11.626  1.00 98.55           O  
ATOM    942  CG  GLU A  61      -2.838 -10.126  11.479  1.00 98.55           C  
ATOM    943  HG2 GLU A  61      -2.122  -9.740  10.754  1.00 98.55           H  
ATOM    944  HG3 GLU A  61      -2.284 -10.682  12.236  1.00 98.55           H  
ATOM    945  CD  GLU A  61      -3.814 -11.079  10.761  1.00 98.55           C  
ATOM    946  OE1 GLU A  61      -3.399 -12.220  10.475  1.00 98.55           O  
ATOM    947  OE2 GLU A  61      -4.987 -10.697  10.522  1.00 98.55           O  
ATOM    948  N   GLU A  62      -0.440  -7.891  11.864  1.00 98.51           N  
ATOM    949  H   GLU A  62      -0.296  -8.810  12.256  1.00 98.51           H  
ATOM    950  CA  GLU A  62       0.513  -7.487  10.829  1.00 98.51           C  
ATOM    951  HA  GLU A  62       0.072  -6.651  10.285  1.00 98.51           H  
ATOM    952  C   GLU A  62       0.704  -8.650   9.844  1.00 98.51           C  
ATOM    953  CB  GLU A  62       1.829  -6.973  11.454  1.00 98.51           C  
ATOM    954  HB2 GLU A  62       1.571  -6.171  12.145  1.00 98.51           H  
ATOM    955  HB3 GLU A  62       2.302  -7.775  12.020  1.00 98.51           H  
ATOM    956  O   GLU A  62       1.027  -9.767  10.248  1.00 98.51           O  
ATOM    957  CG  GLU A  62       2.838  -6.415  10.422  1.00 98.51           C  
ATOM    958  HG2 GLU A  62       2.300  -5.758   9.738  1.00 98.51           H  
ATOM    959  HG3 GLU A  62       3.240  -7.242   9.837  1.00 98.51           H  
ATOM    960  CD  GLU A  62       4.010  -5.607  11.035  1.00 98.51           C  
ATOM    961  OE1 GLU A  62       4.748  -4.931  10.267  1.00 98.51           O  
ATOM    962  OE2 GLU A  62       4.167  -5.578  12.278  1.00 98.51           O  
ATOM    963  N   VAL A  63       0.498  -8.390   8.552  1.00 98.23           N  
ATOM    964  H   VAL A  63       0.258  -7.442   8.303  1.00 98.23           H  
ATOM    965  CA  VAL A  63       0.627  -9.368   7.463  1.00 98.23           C  
ATOM    966  HA  VAL A  63       0.954 -10.321   7.879  1.00 98.23           H  
ATOM    967  C   VAL A  63       1.687  -8.893   6.478  1.00 98.23           C  
ATOM    968  CB  VAL A  63      -0.719  -9.610   6.745  1.00 98.23           C  
ATOM    969  HB  VAL A  63      -1.076  -8.672   6.320  1.00 98.23           H  
ATOM    970  O   VAL A  63       1.722  -7.720   6.113  1.00 98.23           O  
ATOM    971  CG1 VAL A  63      -0.563 -10.633   5.609  1.00 98.23           C  
ATOM    972 HG11 VAL A  63      -0.064 -11.527   5.981  1.00 98.23           H  
ATOM    973 HG12 VAL A  63      -1.544 -10.926   5.233  1.00 98.23           H  
ATOM    974 HG13 VAL A  63       0.010 -10.205   4.786  1.00 98.23           H  
ATOM    975  CG2 VAL A  63      -1.787 -10.142   7.706  1.00 98.23           C  
ATOM    976 HG21 VAL A  63      -2.723 -10.322   7.178  1.00 98.23           H  
ATOM    977 HG22 VAL A  63      -1.456 -11.071   8.171  1.00 98.23           H  
ATOM    978 HG23 VAL A  63      -1.979  -9.410   8.490  1.00 98.23           H  
ATOM    979  N   GLU A  64       2.532  -9.804   5.998  1.00 97.78           N  
ATOM    980  H   GLU A  64       2.438 -10.761   6.308  1.00 97.78           H  
ATOM    981  CA  GLU A  64       3.493  -9.527   4.928  1.00 97.78           C  
ATOM    982  HA  GLU A  64       3.505  -8.453   4.743  1.00 97.78           H  
ATOM    983  C   GLU A  64       3.073 -10.210   3.621  1.00 97.78           C  
ATOM    984  CB  GLU A  64       4.920  -9.904   5.361  1.00 97.78           C  
ATOM    985  HB2 GLU A  64       5.123  -9.456   6.333  1.00 97.78           H  
ATOM    986  HB3 GLU A  64       5.000 -10.987   5.454  1.00 97.78           H  
ATOM    987  O   GLU A  64       2.740 -11.394   3.583  1.00 97.78           O  
ATOM    988  CG  GLU A  64       5.971  -9.395   4.359  1.00 97.78           C  
ATOM    989  HG2 GLU A  64       5.851  -8.319   4.234  1.00 97.78           H  
ATOM    990  HG3 GLU A  64       5.795  -9.857   3.387  1.00 97.78           H  
ATOM    991  CD  GLU A  64       7.411  -9.694   4.807  1.00 97.78           C  
ATOM    992  OE1 GLU A  64       8.005 -10.643   4.252  1.00 97.78           O  
ATOM    993  OE2 GLU A  64       7.958  -8.925   5.641  1.00 97.78           O  
ATOM    994  N   VAL A  65       3.130  -9.459   2.523  1.00 94.66           N  
ATOM    995  H   VAL A  65       3.362  -8.483   2.640  1.00 94.66           H  
ATOM    996  CA  VAL A  65       2.854  -9.927   1.168  1.00 94.66           C  
ATOM    997  HA  VAL A  65       2.664 -11.000   1.191  1.00 94.66           H  
ATOM    998  C   VAL A  65       4.073  -9.653   0.302  1.00 94.66           C  
ATOM    999  CB  VAL A  65       1.621  -9.228   0.576  1.00 94.66           C  
ATOM   1000  HB  VAL A  65       1.851  -8.184   0.364  1.00 94.66           H  
ATOM   1001  O   VAL A  65       4.507  -8.513   0.185  1.00 94.66           O  
ATOM   1002  CG1 VAL A  65       1.212  -9.915  -0.727  1.00 94.66           C  
ATOM   1003 HG11 VAL A  65       2.027  -9.873  -1.450  1.00 94.66           H  
ATOM   1004 HG12 VAL A  65       0.350  -9.398  -1.147  1.00 94.66           H  
ATOM   1005 HG13 VAL A  65       0.946 -10.952  -0.524  1.00 94.66           H  
ATOM   1006  CG2 VAL A  65       0.415  -9.268   1.513  1.00 94.66           C  
ATOM   1007 HG21 VAL A  65       0.627  -8.710   2.425  1.00 94.66           H  
ATOM   1008 HG22 VAL A  65       0.174 -10.298   1.777  1.00 94.66           H  
ATOM   1009 HG23 VAL A  65      -0.431  -8.786   1.025  1.00 94.66           H  
ATOM   1010  N   THR A  66       4.618 -10.687  -0.334  1.00 91.71           N  
ATOM   1011  H   THR A  66       4.225 -11.607  -0.192  1.00 91.71           H  
ATOM   1012  CA  THR A  66       5.770 -10.543  -1.234  1.00 91.71           C  
ATOM   1013  HA  THR A  66       6.163  -9.528  -1.166  1.00 91.71           H  
ATOM   1014  C   THR A  66       5.368 -10.784  -2.680  1.00 91.71           C  
ATOM   1015  CB  THR A  66       6.921 -11.471  -0.833  1.00 91.71           C  
ATOM   1016  HB  THR A  66       6.588 -12.508  -0.860  1.00 91.71           H  
ATOM   1017  O   THR A  66       4.778 -11.820  -2.995  1.00 91.71           O  
ATOM   1018  CG2 THR A  66       8.145 -11.306  -1.737  1.00 91.71           C  
ATOM   1019 HG21 THR A  66       8.979 -11.873  -1.326  1.00 91.71           H  
ATOM   1020 HG22 THR A  66       7.932 -11.682  -2.738  1.00 91.71           H  
ATOM   1021 HG23 THR A  66       8.424 -10.254  -1.801  1.00 91.71           H  
ATOM   1022  OG1 THR A  66       7.368 -11.159   0.465  1.00 91.71           O  
ATOM   1023  HG1 THR A  66       6.665 -11.284   1.107  1.00 91.71           H  
ATOM   1024  N   PHE A  67       5.747  -9.854  -3.547  1.00 87.13           N  
ATOM   1025  H   PHE A  67       6.238  -9.048  -3.187  1.00 87.13           H  
ATOM   1026  CA  PHE A  67       5.684  -9.960  -4.998  1.00 87.13           C  
ATOM   1027  HA  PHE A  67       5.100 -10.834  -5.288  1.00 87.13           H  
ATOM   1028  C   PHE A  67       7.102 -10.115  -5.545  1.00 87.13           C  
ATOM   1029  CB  PHE A  67       5.001  -8.716  -5.572  1.00 87.13           C  
ATOM   1030  HB2 PHE A  67       5.577  -7.833  -5.297  1.00 87.13           H  
ATOM   1031  HB3 PHE A  67       5.010  -8.790  -6.660  1.00 87.13           H  
ATOM   1032  O   PHE A  67       8.034  -9.497  -5.027  1.00 87.13           O  
ATOM   1033  CG  PHE A  67       3.571  -8.535  -5.108  1.00 87.13           C  
ATOM   1034  CD1 PHE A  67       2.517  -8.956  -5.933  1.00 87.13           C  
ATOM   1035  HD1 PHE A  67       2.744  -9.394  -6.894  1.00 87.13           H  
ATOM   1036  CD2 PHE A  67       3.288  -7.962  -3.854  1.00 87.13           C  
ATOM   1037  HD2 PHE A  67       4.095  -7.654  -3.206  1.00 87.13           H  
ATOM   1038  CE1 PHE A  67       1.184  -8.787  -5.526  1.00 87.13           C  
ATOM   1039  HE1 PHE A  67       0.378  -9.094  -6.177  1.00 87.13           H  
ATOM   1040  CE2 PHE A  67       1.956  -7.795  -3.441  1.00 87.13           C  
ATOM   1041  HE2 PHE A  67       1.746  -7.356  -2.476  1.00 87.13           H  
ATOM   1042  CZ  PHE A  67       0.906  -8.205  -4.279  1.00 87.13           C  
ATOM   1043  HZ  PHE A  67      -0.120  -8.075  -3.968  1.00 87.13           H  
ATOM   1044  N   SER A  68       7.255 -10.915  -6.596  1.00 80.31           N  
ATOM   1045  H   SER A  68       6.436 -11.331  -7.015  1.00 80.31           H  
ATOM   1046  CA  SER A  68       8.514 -11.075  -7.325  1.00 80.31           C  
ATOM   1047  HA  SER A  68       9.275 -10.411  -6.914  1.00 80.31           H  
ATOM   1048  C   SER A  68       8.296 -10.704  -8.781  1.00 80.31           C  
ATOM   1049  CB  SER A  68       9.042 -12.510  -7.243  1.00 80.31           C  
ATOM   1050  HB2 SER A  68       9.853 -12.633  -7.960  1.00 80.31           H  
ATOM   1051  HB3 SER A  68       8.245 -13.208  -7.498  1.00 80.31           H  
ATOM   1052  O   SER A  68       7.280 -11.067  -9.371  1.00 80.31           O  
ATOM   1053  OG  SER A  68       9.539 -12.788  -5.948  1.00 80.31           O  
ATOM   1054  HG  SER A  68      10.409 -12.383  -5.924  1.00 80.31           H  
ATOM   1055  N   ALA A  69       9.259 -10.014  -9.372  1.00 67.72           N  
ATOM   1056  H   ALA A  69      10.078  -9.756  -8.841  1.00 67.72           H  
ATOM   1057  CA  ALA A  69       9.281  -9.726 -10.793  1.00 67.72           C  
ATOM   1058  HA  ALA A  69       8.455 -10.234 -11.292  1.00 67.72           H  
ATOM   1059  C   ALA A  69      10.590 -10.258 -11.374  1.00 67.72           C  
ATOM   1060  CB  ALA A  69       9.102  -8.218 -10.972  1.00 67.72           C  
ATOM   1061  HB1 ALA A  69       8.990  -7.987 -12.032  1.00 67.72           H  
ATOM   1062  HB2 ALA A  69       9.964  -7.691 -10.564  1.00 67.72           H  
ATOM   1063  HB3 ALA A  69       8.205  -7.885 -10.450  1.00 67.72           H  
ATOM   1064  O   ALA A  69      11.611 -10.205 -10.715  1.00 67.72           O  
ATOM   1065  N   ASN A  70      10.609 -10.739 -12.619  1.00 59.73           N  
ATOM   1066  H   ASN A  70       9.734 -10.855 -13.109  1.00 59.73           H  
ATOM   1067  CA  ASN A  70      11.858 -11.245 -13.219  1.00 59.73           C  
ATOM   1068  HA  ASN A  70      12.312 -11.946 -12.519  1.00 59.73           H  
ATOM   1069  C   ASN A  70      12.928 -10.148 -13.453  1.00 59.73           C  
ATOM   1070  CB  ASN A  70      11.530 -12.004 -14.521  1.00 59.73           C  
ATOM   1071  HB2 ASN A  70      10.980 -11.348 -15.195  1.00 59.73           H  
ATOM   1072  HB3 ASN A  70      12.463 -12.285 -15.009  1.00 59.73           H  
ATOM   1073  O   ASN A  70      13.972 -10.441 -14.020  1.00 59.73           O  
ATOM   1074  CG  ASN A  70      10.747 -13.286 -14.307  1.00 59.73           C  
ATOM   1075  ND2 ASN A  70      10.030 -13.738 -15.309  1.00 59.73           N  
ATOM   1076 HD21 ASN A  70      10.071 -13.296 -16.216  1.00 59.73           H  
ATOM   1077 HD22 ASN A  70       9.554 -14.610 -15.128  1.00 59.73           H  
ATOM   1078  OD1 ASN A  70      10.747 -13.906 -13.263  1.00 59.73           O  
ATOM   1079  N   ASP A  71      12.643  -8.895 -13.090  1.00 54.83           N  
ATOM   1080  H   ASP A  71      11.868  -8.760 -12.457  1.00 54.83           H  
ATOM   1081  CA  ASP A  71      13.541  -7.744 -13.197  1.00 54.83           C  
ATOM   1082  HA  ASP A  71      14.571  -8.103 -13.196  1.00 54.83           H  
ATOM   1083  C   ASP A  71      13.284  -6.773 -12.021  1.00 54.83           C  
ATOM   1084  CB  ASP A  71      13.274  -7.032 -14.518  1.00 54.83           C  
ATOM   1085  HB2 ASP A  71      13.221  -7.763 -15.325  1.00 54.83           H  
ATOM   1086  HB3 ASP A  71      12.310  -6.533 -14.413  1.00 54.83           H  
ATOM   1087  O   ASP A  71      12.115  -6.500 -11.720  1.00 54.83           O  
ATOM   1088  CG  ASP A  71      14.267  -5.940 -14.874  1.00 54.83           C  
ATOM   1089  OD1 ASP A  71      14.517  -5.073 -14.008  1.00 54.83           O  
ATOM   1090  OD2 ASP A  71      14.729  -6.016 -16.022  1.00 54.83           O  
ATOM   1091  N   PRO A  72      14.332  -6.257 -11.355  1.00 49.29           N  
ATOM   1092  CA  PRO A  72      14.227  -5.324 -10.232  1.00 49.29           C  
ATOM   1093  HA  PRO A  72      13.633  -5.782  -9.441  1.00 49.29           H  
ATOM   1094  C   PRO A  72      13.576  -3.969 -10.551  1.00 49.29           C  
ATOM   1095  CB  PRO A  72      15.675  -5.133  -9.757  1.00 49.29           C  
ATOM   1096  HB2 PRO A  72      15.859  -4.132  -9.366  1.00 49.29           H  
ATOM   1097  HB3 PRO A  72      15.926  -5.885  -9.009  1.00 49.29           H  
ATOM   1098  O   PRO A  72      12.975  -3.363  -9.663  1.00 49.29           O  
ATOM   1099  CG  PRO A  72      16.518  -5.426 -10.989  1.00 49.29           C  
ATOM   1100  HG2 PRO A  72      17.531  -5.734 -10.731  1.00 49.29           H  
ATOM   1101  HG3 PRO A  72      16.531  -4.558 -11.648  1.00 49.29           H  
ATOM   1102  CD  PRO A  72      15.730  -6.552 -11.635  1.00 49.29           C  
ATOM   1103  HD2 PRO A  72      15.998  -7.503 -11.174  1.00 49.29           H  
ATOM   1104  HD3 PRO A  72      15.956  -6.578 -12.701  1.00 49.29           H  
ATOM   1105  N   HIS A  73      13.632  -3.486 -11.796  1.00 53.77           N  
ATOM   1106  H   HIS A  73      14.099  -4.022 -12.514  1.00 53.77           H  
ATOM   1107  CA  HIS A  73      13.072  -2.182 -12.180  1.00 53.77           C  
ATOM   1108  HA  HIS A  73      13.242  -1.488 -11.357  1.00 53.77           H  
ATOM   1109  C   HIS A  73      11.544  -2.207 -12.394  1.00 53.77           C  
ATOM   1110  CB  HIS A  73      13.845  -1.640 -13.392  1.00 53.77           C  
ATOM   1111  HB2 HIS A  73      13.778  -2.346 -14.219  1.00 53.77           H  
ATOM   1112  HB3 HIS A  73      13.391  -0.701 -13.711  1.00 53.77           H  
ATOM   1113  O   HIS A  73      10.935  -1.191 -12.728  1.00 53.77           O  
ATOM   1114  CG  HIS A  73      15.295  -1.365 -13.075  1.00 53.77           C  
ATOM   1115  CD2 HIS A  73      16.379  -2.109 -13.457  1.00 53.77           C  
ATOM   1116  HD2 HIS A  73      16.346  -3.000 -14.066  1.00 53.77           H  
ATOM   1117  ND1 HIS A  73      15.764  -0.323 -12.309  1.00 53.77           N  
ATOM   1118  HD1 HIS A  73      15.203   0.435 -11.945  1.00 53.77           H  
ATOM   1119  CE1 HIS A  73      17.099  -0.435 -12.228  1.00 53.77           C  
ATOM   1120  HE1 HIS A  73      17.749   0.257 -11.713  1.00 53.77           H  
ATOM   1121  NE2 HIS A  73      17.524  -1.517 -12.895  1.00 53.77           N  
ATOM   1122  N   LYS A  74      10.887  -3.355 -12.171  1.00 62.17           N  
ATOM   1123  H   LYS A  74      11.448  -4.146 -11.889  1.00 62.17           H  
ATOM   1124  CA  LYS A  74       9.503  -3.597 -12.611  1.00 62.17           C  
ATOM   1125  HA  LYS A  74       9.387  -3.110 -13.579  1.00 62.17           H  
ATOM   1126  C   LYS A  74       8.403  -2.998 -11.760  1.00 62.17           C  
ATOM   1127  CB  LYS A  74       9.274  -5.105 -12.780  1.00 62.17           C  
ATOM   1128  HB2 LYS A  74       9.786  -5.652 -11.988  1.00 62.17           H  
ATOM   1129  HB3 LYS A  74       8.211  -5.339 -12.736  1.00 62.17           H  
ATOM   1130  O   LYS A  74       7.312  -2.802 -12.290  1.00 62.17           O  
ATOM   1131  CG  LYS A  74       9.795  -5.498 -14.157  1.00 62.17           C  
ATOM   1132  HG2 LYS A  74       9.157  -5.001 -14.888  1.00 62.17           H  
ATOM   1133  HG3 LYS A  74      10.804  -5.107 -14.283  1.00 62.17           H  
ATOM   1134  CD  LYS A  74       9.750  -6.992 -14.475  1.00 62.17           C  
ATOM   1135  HD2 LYS A  74      10.364  -7.530 -13.752  1.00 62.17           H  
ATOM   1136  HD3 LYS A  74       8.721  -7.350 -14.443  1.00 62.17           H  
ATOM   1137  CE  LYS A  74      10.327  -7.152 -15.889  1.00 62.17           C  
ATOM   1138  HE2 LYS A  74       9.655  -6.710 -16.625  1.00 62.17           H  
ATOM   1139  HE3 LYS A  74      11.244  -6.570 -15.976  1.00 62.17           H  
ATOM   1140  NZ  LYS A  74      10.594  -8.553 -16.246  1.00 62.17           N  
ATOM   1141  HZ1 LYS A  74      10.948  -8.552 -17.191  1.00 62.17           H  
ATOM   1142  HZ2 LYS A  74      11.324  -8.904 -15.642  1.00 62.17           H  
ATOM   1143  HZ3 LYS A  74       9.741  -9.091 -16.194  1.00 62.17           H  
ATOM   1144  N   PHE A  75       8.612  -2.730 -10.475  1.00 65.75           N  
ATOM   1145  H   PHE A  75       9.536  -2.867 -10.091  1.00 65.75           H  
ATOM   1146  CA  PHE A  75       7.520  -2.258  -9.618  1.00 65.75           C  
ATOM   1147  HA  PHE A  75       6.601  -2.747  -9.942  1.00 65.75           H  
ATOM   1148  C   PHE A  75       7.275  -0.755  -9.778  1.00 65.75           C  
ATOM   1149  CB  PHE A  75       7.733  -2.666  -8.164  1.00 65.75           C  
ATOM   1150  HB2 PHE A  75       8.609  -2.147  -7.774  1.00 65.75           H  
ATOM   1151  HB3 PHE A  75       6.854  -2.335  -7.612  1.00 65.75           H  
ATOM   1152  O   PHE A  75       7.390   0.010  -8.828  1.00 65.75           O  
ATOM   1153  CG  PHE A  75       7.884  -4.151  -7.935  1.00 65.75           C  
ATOM   1154  CD1 PHE A  75       6.766  -4.999  -8.042  1.00 65.75           C  
ATOM   1155  HD1 PHE A  75       5.806  -4.588  -8.315  1.00 65.75           H  
ATOM   1156  CD2 PHE A  75       9.145  -4.688  -7.624  1.00 65.75           C  
ATOM   1157  HD2 PHE A  75      10.015  -4.050  -7.567  1.00 65.75           H  
ATOM   1158  CE1 PHE A  75       6.903  -6.380  -7.816  1.00 65.75           C  
ATOM   1159  HE1 PHE A  75       6.049  -7.034  -7.915  1.00 65.75           H  
ATOM   1160  CE2 PHE A  75       9.284  -6.068  -7.409  1.00 65.75           C  
ATOM   1161  HE2 PHE A  75      10.261  -6.479  -7.205  1.00 65.75           H  
ATOM   1162  CZ  PHE A  75       8.164  -6.913  -7.494  1.00 65.75           C  
ATOM   1163  HZ  PHE A  75       8.287  -7.975  -7.342  1.00 65.75           H  
ATOM   1164  N   ASN A  76       6.921  -0.319 -10.986  1.00 72.84           N  
ATOM   1165  H   ASN A  76       6.897  -0.984 -11.746  1.00 72.84           H  
ATOM   1166  CA  ASN A  76       6.733   1.098 -11.266  1.00 72.84           C  
ATOM   1167  HA  ASN A  76       7.533   1.649 -10.771  1.00 72.84           H  
ATOM   1168  C   ASN A  76       5.385   1.608 -10.703  1.00 72.84           C  
ATOM   1169  CB  ASN A  76       6.943   1.323 -12.770  1.00 72.84           C  
ATOM   1170  HB2 ASN A  76       7.843   0.802 -13.093  1.00 72.84           H  
ATOM   1171  HB3 ASN A  76       6.082   0.929 -13.311  1.00 72.84           H  
ATOM   1172  O   ASN A  76       5.276   2.745 -10.256  1.00 72.84           O  
ATOM   1173  CG  ASN A  76       7.090   2.790 -13.124  1.00 72.84           C  
ATOM   1174  ND2 ASN A  76       7.795   3.141 -14.167  1.00 72.84           N  
ATOM   1175 HD21 ASN A  76       8.432   2.489 -14.602  1.00 72.84           H  
ATOM   1176 HD22 ASN A  76       7.989   4.132 -14.190  1.00 72.84           H  
ATOM   1177  OD1 ASN A  76       6.519   3.646 -12.489  1.00 72.84           O  
ATOM   1178  N   ARG A  77       4.340   0.764 -10.674  1.00 84.23           N  
ATOM   1179  H   ARG A  77       4.480  -0.168 -11.038  1.00 84.23           H  
ATOM   1180  CA  ARG A  77       2.987   1.213 -10.290  1.00 84.23           C  
ATOM   1181  HA  ARG A  77       3.097   2.163  -9.767  1.00 84.23           H  
ATOM   1182  C   ARG A  77       2.270   0.316  -9.281  1.00 84.23           C  
ATOM   1183  CB  ARG A  77       2.139   1.502 -11.534  1.00 84.23           C  
ATOM   1184  HB2 ARG A  77       1.963   0.565 -12.063  1.00 84.23           H  
ATOM   1185  HB3 ARG A  77       1.178   1.906 -11.214  1.00 84.23           H  
ATOM   1186  O   ARG A  77       1.298  -0.355  -9.651  1.00 84.23           O  
ATOM   1187  CG  ARG A  77       2.792   2.497 -12.500  1.00 84.23           C  
ATOM   1188  HG2 ARG A  77       2.935   3.456 -12.003  1.00 84.23           H  
ATOM   1189  HG3 ARG A  77       3.756   2.118 -12.839  1.00 84.23           H  
ATOM   1190  CD  ARG A  77       1.898   2.673 -13.724  1.00 84.23           C  
ATOM   1191  HD2 ARG A  77       1.685   1.695 -14.156  1.00 84.23           H  
ATOM   1192  HD3 ARG A  77       0.966   3.135 -13.398  1.00 84.23           H  
ATOM   1193  NE  ARG A  77       2.562   3.503 -14.738  1.00 84.23           N  
ATOM   1194  HE  ARG A  77       3.566   3.589 -14.678  1.00 84.23           H  
ATOM   1195  NH1 ARG A  77       0.680   4.448 -15.666  1.00 84.23           N  
ATOM   1196 HH11 ARG A  77       0.110   4.052 -14.933  1.00 84.23           H  
ATOM   1197 HH12 ARG A  77       0.366   5.185 -16.281  1.00 84.23           H  
ATOM   1198  NH2 ARG A  77       2.657   5.041 -16.413  1.00 84.23           N  
ATOM   1199 HH21 ARG A  77       3.598   4.740 -16.625  1.00 84.23           H  
ATOM   1200 HH22 ARG A  77       2.704   5.985 -16.058  1.00 84.23           H  
ATOM   1201  CZ  ARG A  77       1.972   4.307 -15.599  1.00 84.23           C  
ATOM   1202  N   PRO A  78       2.733   0.247  -8.021  1.00 90.14           N  
ATOM   1203  CA  PRO A  78       1.968  -0.400  -6.973  1.00 90.14           C  
ATOM   1204  HA  PRO A  78       1.658  -1.392  -7.304  1.00 90.14           H  
ATOM   1205  C   PRO A  78       0.721   0.419  -6.640  1.00 90.14           C  
ATOM   1206  CB  PRO A  78       2.908  -0.562  -5.785  1.00 90.14           C  
ATOM   1207  HB2 PRO A  78       3.405  -1.531  -5.844  1.00 90.14           H  
ATOM   1208  HB3 PRO A  78       2.389  -0.464  -4.832  1.00 90.14           H  
ATOM   1209  O   PRO A  78       0.740   1.645  -6.530  1.00 90.14           O  
ATOM   1210  CG  PRO A  78       3.942   0.538  -5.982  1.00 90.14           C  
ATOM   1211  HG2 PRO A  78       4.926   0.173  -5.686  1.00 90.14           H  
ATOM   1212  HG3 PRO A  78       3.666   1.406  -5.383  1.00 90.14           H  
ATOM   1213  CD  PRO A  78       3.941   0.853  -7.481  1.00 90.14           C  
ATOM   1214  HD2 PRO A  78       3.956   1.930  -7.651  1.00 90.14           H  
ATOM   1215  HD3 PRO A  78       4.816   0.398  -7.945  1.00 90.14           H  
ATOM   1216  N   GLN A  79      -0.378  -0.298  -6.473  1.00 93.86           N  
ATOM   1217  H   GLN A  79      -0.317  -1.295  -6.622  1.00 93.86           H  
ATOM   1218  CA  GLN A  79      -1.677   0.222  -6.107  1.00 93.86           C  
ATOM   1219  HA  GLN A  79      -1.577   1.268  -5.818  1.00 93.86           H  
ATOM   1220  C   GLN A  79      -2.199  -0.567  -4.909  1.00 93.86           C  
ATOM   1221  CB  GLN A  79      -2.605   0.146  -7.327  1.00 93.86           C  
ATOM   1222  HB2 GLN A  79      -2.259   0.860  -8.074  1.00 93.86           H  
ATOM   1223  HB3 GLN A  79      -2.547  -0.854  -7.756  1.00 93.86           H  
ATOM   1224  O   GLN A  79      -2.190  -1.800  -4.909  1.00 93.86           O  
ATOM   1225  CG  GLN A  79      -4.066   0.448  -6.974  1.00 93.86           C  
ATOM   1226  HG2 GLN A  79      -4.408  -0.252  -6.212  1.00 93.86           H  
ATOM   1227  HG3 GLN A  79      -4.149   1.455  -6.564  1.00 93.86           H  
ATOM   1228  CD  GLN A  79      -5.012   0.315  -8.160  1.00 93.86           C  
ATOM   1229  NE2 GLN A  79      -6.278   0.128  -7.876  1.00 93.86           N  
ATOM   1230 HE21 GLN A  79      -6.840   0.845  -8.312  1.00 93.86           H  
ATOM   1231 HE22 GLN A  79      -6.513   0.016  -6.900  1.00 93.86           H  
ATOM   1232  OE1 GLN A  79      -4.644   0.333  -9.332  1.00 93.86           O  
ATOM   1233  N   PHE A  80      -2.708   0.162  -3.925  1.00 97.43           N  
ATOM   1234  H   PHE A  80      -2.663   1.168  -4.006  1.00 97.43           H  
ATOM   1235  CA  PHE A  80      -3.330  -0.371  -2.723  1.00 97.43           C  
ATOM   1236  HA  PHE A  80      -3.377  -1.459  -2.777  1.00 97.43           H  
ATOM   1237  C   PHE A  80      -4.747   0.183  -2.641  1.00 97.43           C  
ATOM   1238  CB  PHE A  80      -2.493   0.016  -1.494  1.00 97.43           C  
ATOM   1239  HB2 PHE A  80      -2.874  -0.522  -0.626  1.00 97.43           H  
ATOM   1240  HB3 PHE A  80      -2.617   1.080  -1.295  1.00 97.43           H  
ATOM   1241  O   PHE A  80      -4.936   1.395  -2.612  1.00 97.43           O  
ATOM   1242  CG  PHE A  80      -1.013  -0.275  -1.651  1.00 97.43           C  
ATOM   1243  CD1 PHE A  80      -0.528  -1.572  -1.414  1.00 97.43           C  
ATOM   1244  HD1 PHE A  80      -1.204  -2.338  -1.066  1.00 97.43           H  
ATOM   1245  CD2 PHE A  80      -0.132   0.730  -2.096  1.00 97.43           C  
ATOM   1246  HD2 PHE A  80      -0.501   1.726  -2.295  1.00 97.43           H  
ATOM   1247  CE1 PHE A  80       0.826  -1.869  -1.640  1.00 97.43           C  
ATOM   1248  HE1 PHE A  80       1.192  -2.872  -1.476  1.00 97.43           H  
ATOM   1249  CE2 PHE A  80       1.225   0.435  -2.312  1.00 97.43           C  
ATOM   1250  HE2 PHE A  80       1.894   1.206  -2.665  1.00 97.43           H  
ATOM   1251  CZ  PHE A  80       1.701  -0.870  -2.093  1.00 97.43           C  
ATOM   1252  HZ  PHE A  80       2.737  -1.109  -2.284  1.00 97.43           H  
ATOM   1253  N   THR A  81      -5.744  -0.690  -2.614  1.00 98.24           N  
ATOM   1254  H   THR A  81      -5.529  -1.674  -2.698  1.00 98.24           H  
ATOM   1255  CA  THR A  81      -7.121  -0.328  -2.274  1.00 98.24           C  
ATOM   1256  HA  THR A  81      -7.224   0.756  -2.218  1.00 98.24           H  
ATOM   1257  C   THR A  81      -7.409  -0.899  -0.897  1.00 98.24           C  
ATOM   1258  CB  THR A  81      -8.111  -0.834  -3.327  1.00 98.24           C  
ATOM   1259  HB  THR A  81      -8.076  -1.922  -3.369  1.00 98.24           H  
ATOM   1260  O   THR A  81      -7.333  -2.110  -0.714  1.00 98.24           O  
ATOM   1261  CG2 THR A  81      -9.541  -0.396  -3.029  1.00 98.24           C  
ATOM   1262 HG21 THR A  81     -10.208  -0.817  -3.781  1.00 98.24           H  
ATOM   1263 HG22 THR A  81      -9.619   0.692  -3.021  1.00 98.24           H  
ATOM   1264 HG23 THR A  81      -9.858  -0.781  -2.059  1.00 98.24           H  
ATOM   1265  OG1 THR A  81      -7.783  -0.305  -4.600  1.00 98.24           O  
ATOM   1266  HG1 THR A  81      -7.851   0.648  -4.511  1.00 98.24           H  
ATOM   1267  N   ILE A  82      -7.671  -0.022   0.065  1.00 98.47           N  
ATOM   1268  H   ILE A  82      -7.752   0.953  -0.188  1.00 98.47           H  
ATOM   1269  CA  ILE A  82      -7.912  -0.348   1.466  1.00 98.47           C  
ATOM   1270  HA  ILE A  82      -7.670  -1.395   1.649  1.00 98.47           H  
ATOM   1271  C   ILE A  82      -9.399  -0.144   1.734  1.00 98.47           C  
ATOM   1272  CB  ILE A  82      -7.039   0.528   2.397  1.00 98.47           C  
ATOM   1273  HB  ILE A  82      -7.338   1.571   2.293  1.00 98.47           H  
ATOM   1274  O   ILE A  82      -9.907   0.960   1.535  1.00 98.47           O  
ATOM   1275  CG1 ILE A  82      -5.521   0.408   2.109  1.00 98.47           C  
ATOM   1276 HG12 ILE A  82      -5.290  -0.599   1.762  1.00 98.47           H  
ATOM   1277 HG13 ILE A  82      -4.963   0.572   3.031  1.00 98.47           H  
ATOM   1278  CG2 ILE A  82      -7.271   0.118   3.858  1.00 98.47           C  
ATOM   1279 HG21 ILE A  82      -6.950  -0.914   3.993  1.00 98.47           H  
ATOM   1280 HG22 ILE A  82      -6.703   0.766   4.526  1.00 98.47           H  
ATOM   1281 HG23 ILE A  82      -8.325   0.209   4.124  1.00 98.47           H  
ATOM   1282  CD1 ILE A  82      -4.994   1.435   1.097  1.00 98.47           C  
ATOM   1283 HD11 ILE A  82      -3.911   1.340   1.020  1.00 98.47           H  
ATOM   1284 HD12 ILE A  82      -5.234   2.443   1.435  1.00 98.47           H  
ATOM   1285 HD13 ILE A  82      -5.429   1.274   0.111  1.00 98.47           H  
ATOM   1286  N   GLU A  83     -10.075  -1.193   2.185  1.00 98.17           N  
ATOM   1287  H   GLU A  83      -9.590  -2.073   2.292  1.00 98.17           H  
ATOM   1288  CA  GLU A  83     -11.509  -1.219   2.458  1.00 98.17           C  
ATOM   1289  HA  GLU A  83     -11.909  -0.212   2.333  1.00 98.17           H  
ATOM   1290  C   GLU A  83     -11.761  -1.642   3.908  1.00 98.17           C  
ATOM   1291  CB  GLU A  83     -12.247  -2.131   1.456  1.00 98.17           C  
ATOM   1292  HB2 GLU A  83     -11.908  -3.160   1.573  1.00 98.17           H  
ATOM   1293  HB3 GLU A  83     -13.313  -2.079   1.673  1.00 98.17           H  
ATOM   1294  O   GLU A  83     -11.139  -2.574   4.420  1.00 98.17           O  
ATOM   1295  CG  GLU A  83     -11.994  -1.671   0.008  1.00 98.17           C  
ATOM   1296  HG2 GLU A  83     -10.945  -1.840  -0.238  1.00 98.17           H  
ATOM   1297  HG3 GLU A  83     -12.174  -0.597  -0.026  1.00 98.17           H  
ATOM   1298  CD  GLU A  83     -12.860  -2.326  -1.080  1.00 98.17           C  
ATOM   1299  OE1 GLU A  83     -12.576  -2.005  -2.269  1.00 98.17           O  
ATOM   1300  OE2 GLU A  83     -13.867  -2.986  -0.746  1.00 98.17           O  
ATOM   1301  N   TRP A  84     -12.667  -0.954   4.597  1.00 96.11           N  
ATOM   1302  H   TRP A  84     -13.164  -0.209   4.129  1.00 96.11           H  
ATOM   1303  CA  TRP A  84     -13.025  -1.253   5.984  1.00 96.11           C  
ATOM   1304  HA  TRP A  84     -12.707  -2.270   6.215  1.00 96.11           H  
ATOM   1305  C   TRP A  84     -14.539  -1.218   6.204  1.00 96.11           C  
ATOM   1306  CB  TRP A  84     -12.271  -0.314   6.936  1.00 96.11           C  
ATOM   1307  HB2 TRP A  84     -11.205  -0.404   6.726  1.00 96.11           H  
ATOM   1308  HB3 TRP A  84     -12.428  -0.645   7.963  1.00 96.11           H  
ATOM   1309  O   TRP A  84     -15.323  -0.778   5.356  1.00 96.11           O  
ATOM   1310  CG  TRP A  84     -12.625   1.134   6.841  1.00 96.11           C  
ATOM   1311  CD1 TRP A  84     -13.608   1.761   7.524  1.00 96.11           C  
ATOM   1312  HD1 TRP A  84     -14.270   1.283   8.231  1.00 96.11           H  
ATOM   1313  CD2 TRP A  84     -12.006   2.153   6.002  1.00 96.11           C  
ATOM   1314  CE2 TRP A  84     -12.653   3.396   6.260  1.00 96.11           C  
ATOM   1315  CE3 TRP A  84     -10.976   2.144   5.038  1.00 96.11           C  
ATOM   1316  HE3 TRP A  84     -10.476   1.214   4.810  1.00 96.11           H  
ATOM   1317  NE1 TRP A  84     -13.636   3.096   7.177  1.00 96.11           N  
ATOM   1318  HE1 TRP A  84     -14.295   3.758   7.561  1.00 96.11           H  
ATOM   1319  CH2 TRP A  84     -11.284   4.528   4.635  1.00 96.11           C  
ATOM   1320  HH2 TRP A  84     -11.010   5.434   4.114  1.00 96.11           H  
ATOM   1321  CZ2 TRP A  84     -12.310   4.574   5.588  1.00 96.11           C  
ATOM   1322  HZ2 TRP A  84     -12.825   5.500   5.798  1.00 96.11           H  
ATOM   1323  CZ3 TRP A  84     -10.618   3.321   4.357  1.00 96.11           C  
ATOM   1324  HZ3 TRP A  84      -9.834   3.293   3.615  1.00 96.11           H  
ATOM   1325  N   GLY A  85     -14.963  -1.711   7.371  1.00 91.33           N  
ATOM   1326  H   GLY A  85     -14.269  -2.053   8.020  1.00 91.33           H  
ATOM   1327  CA  GLY A  85     -16.373  -1.781   7.750  1.00 91.33           C  
ATOM   1328  HA2 GLY A  85     -16.455  -2.128   8.780  1.00 91.33           H  
ATOM   1329  HA3 GLY A  85     -16.868  -2.504   7.101  1.00 91.33           H  
ATOM   1330  C   GLY A  85     -17.099  -0.434   7.638  1.00 91.33           C  
ATOM   1331  O   GLY A  85     -16.528   0.623   7.886  1.00 91.33           O  
ATOM   1332  N   GLY A  86     -18.381  -0.471   7.268  1.00 87.49           N  
ATOM   1333  H   GLY A  86     -18.804  -1.369   7.078  1.00 87.49           H  
ATOM   1334  CA  GLY A  86     -19.184   0.741   7.052  1.00 87.49           C  
ATOM   1335  HA2 GLY A  86     -20.235   0.501   7.209  1.00 87.49           H  
ATOM   1336  HA3 GLY A  86     -18.901   1.503   7.778  1.00 87.49           H  
ATOM   1337  C   GLY A  86     -19.051   1.356   5.654  1.00 87.49           C  
ATOM   1338  O   GLY A  86     -19.586   2.435   5.426  1.00 87.49           O  
ATOM   1339  N   GLY A  87     -18.385   0.673   4.714  1.00 88.74           N  
ATOM   1340  H   GLY A  87     -17.881  -0.159   4.986  1.00 88.74           H  
ATOM   1341  CA  GLY A  87     -18.260   1.118   3.320  1.00 88.74           C  
ATOM   1342  HA2 GLY A  87     -19.190   1.583   2.995  1.00 88.74           H  
ATOM   1343  HA3 GLY A  87     -18.068   0.249   2.691  1.00 88.74           H  
ATOM   1344  C   GLY A  87     -17.124   2.113   3.088  1.00 88.74           C  
ATOM   1345  O   GLY A  87     -17.142   2.847   2.102  1.00 88.74           O  
ATOM   1346  N   GLY A  88     -16.151   2.173   3.996  1.00 95.22           N  
ATOM   1347  H   GLY A  88     -16.125   1.488   4.737  1.00 95.22           H  
ATOM   1348  CA  GLY A  88     -14.999   3.039   3.821  1.00 95.22           C  
ATOM   1349  HA2 GLY A  88     -15.338   3.993   3.419  1.00 95.22           H  
ATOM   1350  HA3 GLY A  88     -14.542   3.222   4.794  1.00 95.22           H  
ATOM   1351  C   GLY A  88     -13.971   2.433   2.873  1.00 95.22           C  
ATOM   1352  O   GLY A  88     -13.651   1.251   2.978  1.00 95.22           O  
ATOM   1353  N   ARG A  89     -13.486   3.240   1.926  1.00 98.09           N  
ATOM   1354  H   ARG A  89     -13.827   4.190   1.883  1.00 98.09           H  
ATOM   1355  CA  ARG A  89     -12.577   2.812   0.862  1.00 98.09           C  
ATOM   1356  HA  ARG A  89     -11.991   1.968   1.227  1.00 98.09           H  
ATOM   1357  C   ARG A  89     -11.622   3.931   0.468  1.00 98.09           C  
ATOM   1358  CB  ARG A  89     -13.429   2.325  -0.316  1.00 98.09           C  
ATOM   1359  HB2 ARG A  89     -14.037   1.494   0.042  1.00 98.09           H  
ATOM   1360  HB3 ARG A  89     -14.104   3.121  -0.631  1.00 98.09           H  
ATOM   1361  O   ARG A  89     -12.060   5.030   0.131  1.00 98.09           O  
ATOM   1362  CG  ARG A  89     -12.614   1.853  -1.526  1.00 98.09           C  
ATOM   1363  HG2 ARG A  89     -11.794   1.211  -1.203  1.00 98.09           H  
ATOM   1364  HG3 ARG A  89     -12.203   2.711  -2.058  1.00 98.09           H  
ATOM   1365  CD  ARG A  89     -13.556   1.069  -2.447  1.00 98.09           C  
ATOM   1366  HD2 ARG A  89     -14.373   1.715  -2.769  1.00 98.09           H  
ATOM   1367  HD3 ARG A  89     -13.995   0.252  -1.875  1.00 98.09           H  
ATOM   1368  NE  ARG A  89     -12.847   0.479  -3.590  1.00 98.09           N  
ATOM   1369  HE  ARG A  89     -12.492  -0.447  -3.400  1.00 98.09           H  
ATOM   1370  NH1 ARG A  89     -13.411   2.051  -5.143  1.00 98.09           N  
ATOM   1371 HH11 ARG A  89     -13.984   2.462  -4.421  1.00 98.09           H  
ATOM   1372 HH12 ARG A  89     -12.987   2.756  -5.729  1.00 98.09           H  
ATOM   1373  NH2 ARG A  89     -11.929   0.476  -5.677  1.00 98.09           N  
ATOM   1374 HH21 ARG A  89     -11.391  -0.333  -5.400  1.00 98.09           H  
ATOM   1375 HH22 ARG A  89     -11.825   0.934  -6.571  1.00 98.09           H  
ATOM   1376  CZ  ARG A  89     -12.736   0.994  -4.798  1.00 98.09           C  
ATOM   1377  N   VAL A  90     -10.325   3.636   0.468  1.00 98.42           N  
ATOM   1378  H   VAL A  90     -10.062   2.709   0.768  1.00 98.42           H  
ATOM   1379  CA  VAL A  90      -9.261   4.539   0.003  1.00 98.42           C  
ATOM   1380  HA  VAL A  90      -9.712   5.375  -0.531  1.00 98.42           H  
ATOM   1381  C   VAL A  90      -8.359   3.813  -0.972  1.00 98.42           C  
ATOM   1382  CB  VAL A  90      -8.445   5.114   1.174  1.00 98.42           C  
ATOM   1383  HB  VAL A  90      -8.182   4.307   1.858  1.00 98.42           H  
ATOM   1384  O   VAL A  90      -8.002   2.654  -0.774  1.00 98.42           O  
ATOM   1385  CG1 VAL A  90      -7.153   5.840   0.763  1.00 98.42           C  
ATOM   1386 HG11 VAL A  90      -7.373   6.612   0.025  1.00 98.42           H  
ATOM   1387 HG12 VAL A  90      -6.437   5.132   0.346  1.00 98.42           H  
ATOM   1388 HG13 VAL A  90      -6.696   6.305   1.637  1.00 98.42           H  
ATOM   1389  CG2 VAL A  90      -9.300   6.134   1.912  1.00 98.42           C  
ATOM   1390 HG21 VAL A  90      -9.463   7.010   1.284  1.00 98.42           H  
ATOM   1391 HG22 VAL A  90     -10.275   5.709   2.151  1.00 98.42           H  
ATOM   1392 HG23 VAL A  90      -8.792   6.411   2.836  1.00 98.42           H  
ATOM   1393  N   GLU A  91      -7.956   4.513  -2.021  1.00 98.49           N  
ATOM   1394  H   GLU A  91      -8.290   5.461  -2.120  1.00 98.49           H  
ATOM   1395  CA  GLU A  91      -7.001   4.025  -2.999  1.00 98.49           C  
ATOM   1396  HA  GLU A  91      -6.744   2.993  -2.761  1.00 98.49           H  
ATOM   1397  C   GLU A  91      -5.715   4.852  -2.955  1.00 98.49           C  
ATOM   1398  CB  GLU A  91      -7.667   4.027  -4.375  1.00 98.49           C  
ATOM   1399  HB2 GLU A  91      -8.657   3.579  -4.282  1.00 98.49           H  
ATOM   1400  HB3 GLU A  91      -7.774   5.055  -4.720  1.00 98.49           H  
ATOM   1401  O   GLU A  91      -5.750   6.079  -3.025  1.00 98.49           O  
ATOM   1402  CG  GLU A  91      -6.874   3.226  -5.409  1.00 98.49           C  
ATOM   1403  HG2 GLU A  91      -5.881   3.662  -5.520  1.00 98.49           H  
ATOM   1404  HG3 GLU A  91      -6.757   2.203  -5.053  1.00 98.49           H  
ATOM   1405  CD  GLU A  91      -7.573   3.206  -6.771  1.00 98.49           C  
ATOM   1406  OE1 GLU A  91      -6.995   2.662  -7.735  1.00 98.49           O  
ATOM   1407  OE2 GLU A  91      -8.672   3.764  -6.949  1.00 98.49           O  
ATOM   1408  N   VAL A  92      -4.578   4.165  -2.873  1.00 98.41           N  
ATOM   1409  H   VAL A  92      -4.648   3.162  -2.781  1.00 98.41           H  
ATOM   1410  CA  VAL A  92      -3.230   4.724  -2.992  1.00 98.41           C  
ATOM   1411  HA  VAL A  92      -3.288   5.810  -3.078  1.00 98.41           H  
ATOM   1412  C   VAL A  92      -2.613   4.155  -4.263  1.00 98.41           C  
ATOM   1413  CB  VAL A  92      -2.365   4.377  -1.762  1.00 98.41           C  
ATOM   1414  HB  VAL A  92      -2.218   3.298  -1.722  1.00 98.41           H  
ATOM   1415  O   VAL A  92      -2.368   2.952  -4.345  1.00 98.41           O  
ATOM   1416  CG1 VAL A  92      -0.985   5.042  -1.852  1.00 98.41           C  
ATOM   1417 HG11 VAL A  92      -0.455   4.705  -2.743  1.00 98.41           H  
ATOM   1418 HG12 VAL A  92      -1.091   6.126  -1.881  1.00 98.41           H  
ATOM   1419 HG13 VAL A  92      -0.389   4.766  -0.981  1.00 98.41           H  
ATOM   1420  CG2 VAL A  92      -3.027   4.800  -0.444  1.00 98.41           C  
ATOM   1421 HG21 VAL A  92      -2.351   4.616   0.390  1.00 98.41           H  
ATOM   1422 HG22 VAL A  92      -3.286   5.859  -0.475  1.00 98.41           H  
ATOM   1423 HG23 VAL A  92      -3.936   4.221  -0.281  1.00 98.41           H  
ATOM   1424  N   ARG A  93      -2.360   4.998  -5.264  1.00 95.46           N  
ATOM   1425  H   ARG A  93      -2.609   5.968  -5.132  1.00 95.46           H  
ATOM   1426  CA  ARG A  93      -1.646   4.626  -6.493  1.00 95.46           C  
ATOM   1427  HA  ARG A  93      -1.474   3.550  -6.516  1.00 95.46           H  
ATOM   1428  C   ARG A  93      -0.292   5.311  -6.496  1.00 95.46           C  
ATOM   1429  CB  ARG A  93      -2.433   5.021  -7.749  1.00 95.46           C  
ATOM   1430  HB2 ARG A  93      -2.454   6.109  -7.812  1.00 95.46           H  
ATOM   1431  HB3 ARG A  93      -1.896   4.649  -8.621  1.00 95.46           H  
ATOM   1432  O   ARG A  93      -0.228   6.532  -6.387  1.00 95.46           O  
ATOM   1433  CG  ARG A  93      -3.877   4.506  -7.799  1.00 95.46           C  
ATOM   1434  HG2 ARG A  93      -4.431   4.889  -6.942  1.00 95.46           H  
ATOM   1435  HG3 ARG A  93      -3.887   3.416  -7.785  1.00 95.46           H  
ATOM   1436  CD  ARG A  93      -4.540   5.016  -9.084  1.00 95.46           C  
ATOM   1437  HD2 ARG A  93      -4.360   6.088  -9.158  1.00 95.46           H  
ATOM   1438  HD3 ARG A  93      -4.073   4.528  -9.940  1.00 95.46           H  
ATOM   1439  NE  ARG A  93      -5.987   4.742  -9.099  1.00 95.46           N  
ATOM   1440  HE  ARG A  93      -6.281   3.836  -8.763  1.00 95.46           H  
ATOM   1441  NH1 ARG A  93      -6.773   6.820  -9.665  1.00 95.46           N  
ATOM   1442 HH11 ARG A  93      -7.448   7.543  -9.461  1.00 95.46           H  
ATOM   1443 HH12 ARG A  93      -5.820   7.154  -9.693  1.00 95.46           H  
ATOM   1444  NH2 ARG A  93      -8.212   5.205  -9.162  1.00 95.46           N  
ATOM   1445 HH21 ARG A  93      -8.933   5.911  -9.217  1.00 95.46           H  
ATOM   1446 HH22 ARG A  93      -8.380   4.419  -8.550  1.00 95.46           H  
ATOM   1447  CZ  ARG A  93      -6.982   5.582  -9.314  1.00 95.46           C  
ATOM   1448  N   VAL A  94       0.770   4.538  -6.640  1.00 92.55           N  
ATOM   1449  H   VAL A  94       0.647   3.540  -6.734  1.00 92.55           H  
ATOM   1450  CA  VAL A  94       2.134   5.055  -6.743  1.00 92.55           C  
ATOM   1451  HA  VAL A  94       2.146   6.111  -6.472  1.00 92.55           H  
ATOM   1452  C   VAL A  94       2.594   4.929  -8.190  1.00 92.55           C  
ATOM   1453  CB  VAL A  94       3.065   4.322  -5.769  1.00 92.55           C  
ATOM   1454  HB  VAL A  94       3.156   3.292  -6.112  1.00 92.55           H  
ATOM   1455  O   VAL A  94       2.204   3.991  -8.880  1.00 92.55           O  
ATOM   1456  CG1 VAL A  94       4.461   4.946  -5.721  1.00 92.55           C  
ATOM   1457 HG11 VAL A  94       4.961   4.834  -6.683  1.00 92.55           H  
ATOM   1458 HG12 VAL A  94       5.072   4.445  -4.970  1.00 92.55           H  
ATOM   1459 HG13 VAL A  94       4.388   6.006  -5.474  1.00 92.55           H  
ATOM   1460  CG2 VAL A  94       2.507   4.311  -4.336  1.00 92.55           C  
ATOM   1461 HG21 VAL A  94       3.214   3.809  -3.676  1.00 92.55           H  
ATOM   1462 HG22 VAL A  94       1.569   3.757  -4.297  1.00 92.55           H  
ATOM   1463 HG23 VAL A  94       2.342   5.331  -3.990  1.00 92.55           H  
ATOM   1464  N   GLU A  95       3.395   5.877  -8.655  1.00 88.18           N  
ATOM   1465  H   GLU A  95       3.585   6.675  -8.066  1.00 88.18           H  
ATOM   1466  CA  GLU A  95       4.062   5.852  -9.956  1.00 88.18           C  
ATOM   1467  HA  GLU A  95       4.120   4.825 -10.317  1.00 88.18           H  
ATOM   1468  C   GLU A  95       5.490   6.383  -9.798  1.00 88.18           C  
ATOM   1469  CB  GLU A  95       3.228   6.663 -10.961  1.00 88.18           C  
ATOM   1470  HB2 GLU A  95       2.233   6.220 -11.002  1.00 88.18           H  
ATOM   1471  HB3 GLU A  95       3.132   7.689 -10.605  1.00 88.18           H  
ATOM   1472  O   GLU A  95       5.690   7.438  -9.188  1.00 88.18           O  
ATOM   1473  CG  GLU A  95       3.808   6.678 -12.384  1.00 88.18           C  
ATOM   1474  HG2 GLU A  95       4.032   5.652 -12.676  1.00 88.18           H  
ATOM   1475  HG3 GLU A  95       4.738   7.246 -12.385  1.00 88.18           H  
ATOM   1476  CD  GLU A  95       2.839   7.287 -13.416  1.00 88.18           C  
ATOM   1477  OE1 GLU A  95       2.996   6.978 -14.622  1.00 88.18           O  
ATOM   1478  OE2 GLU A  95       1.872   7.985 -13.030  1.00 88.18           O  
ATOM   1479  N   PHE A  96       6.476   5.662 -10.333  1.00 83.27           N  
ATOM   1480  H   PHE A  96       6.251   4.821 -10.846  1.00 83.27           H  
ATOM   1481  CA  PHE A  96       7.885   6.051 -10.309  1.00 83.27           C  
ATOM   1482  HA  PHE A  96       8.017   6.891  -9.627  1.00 83.27           H  
ATOM   1483  C   PHE A  96       8.331   6.510 -11.704  1.00 83.27           C  
ATOM   1484  CB  PHE A  96       8.750   4.900  -9.775  1.00 83.27           C  
ATOM   1485  HB2 PHE A  96       8.674   4.057 -10.462  1.00 83.27           H  
ATOM   1486  HB3 PHE A  96       9.791   5.223  -9.775  1.00 83.27           H  
ATOM   1487  O   PHE A  96       8.258   5.777 -12.688  1.00 83.27           O  
ATOM   1488  CG  PHE A  96       8.397   4.433  -8.371  1.00 83.27           C  
ATOM   1489  CD1 PHE A  96       8.786   5.177  -7.245  1.00 83.27           C  
ATOM   1490  HD1 PHE A  96       9.338   6.097  -7.368  1.00 83.27           H  
ATOM   1491  CD2 PHE A  96       7.678   3.241  -8.183  1.00 83.27           C  
ATOM   1492  HD2 PHE A  96       7.396   2.649  -9.041  1.00 83.27           H  
ATOM   1493  CE1 PHE A  96       8.434   4.725  -5.960  1.00 83.27           C  
ATOM   1494  HE1 PHE A  96       8.681   5.314  -5.089  1.00 83.27           H  
ATOM   1495  CE2 PHE A  96       7.342   2.782  -6.901  1.00 83.27           C  
ATOM   1496  HE2 PHE A  96       6.815   1.846  -6.790  1.00 83.27           H  
ATOM   1497  CZ  PHE A  96       7.722   3.530  -5.781  1.00 83.27           C  
ATOM   1498  HZ  PHE A  96       7.468   3.194  -4.787  1.00 83.27           H  
ATOM   1499  N   GLU A  97       8.823   7.739 -11.804  1.00 80.69           N  
ATOM   1500  H   GLU A  97       8.915   8.295 -10.966  1.00 80.69           H  
ATOM   1501  CA  GLU A  97       9.272   8.328 -13.065  1.00 80.69           C  
ATOM   1502  HA  GLU A  97       9.404   7.548 -13.815  1.00 80.69           H  
ATOM   1503  C   GLU A  97      10.625   9.006 -12.850  1.00 80.69           C  
ATOM   1504  CB  GLU A  97       8.197   9.295 -13.585  1.00 80.69           C  
ATOM   1505  HB2 GLU A  97       8.120  10.140 -12.901  1.00 80.69           H  
ATOM   1506  HB3 GLU A  97       7.235   8.783 -13.604  1.00 80.69           H  
ATOM   1507  O   GLU A  97      10.699  10.136 -12.365  1.00 80.69           O  
ATOM   1508  CG  GLU A  97       8.509   9.795 -15.006  1.00 80.69           C  
ATOM   1509  HG2 GLU A  97       8.494   8.943 -15.685  1.00 80.69           H  
ATOM   1510  HG3 GLU A  97       9.513  10.219 -15.024  1.00 80.69           H  
ATOM   1511  CD  GLU A  97       7.519  10.866 -15.499  1.00 80.69           C  
ATOM   1512  OE1 GLU A  97       7.591  11.218 -16.696  1.00 80.69           O  
ATOM   1513  OE2 GLU A  97       6.719  11.406 -14.686  1.00 80.69           O  
ATOM   1514  N   GLY A  98      11.708   8.302 -13.188  1.00 78.59           N  
ATOM   1515  H   GLY A  98      11.586   7.355 -13.520  1.00 78.59           H  
ATOM   1516  CA  GLY A  98      13.071   8.802 -13.010  1.00 78.59           C  
ATOM   1517  HA2 GLY A  98      13.782   8.042 -13.335  1.00 78.59           H  
ATOM   1518  HA3 GLY A  98      13.210   9.690 -13.626  1.00 78.59           H  
ATOM   1519  C   GLY A  98      13.380   9.147 -11.550  1.00 78.59           C  
ATOM   1520  O   GLY A  98      13.431   8.271 -10.690  1.00 78.59           O  
ATOM   1521  N   ASP A  99      13.587  10.434 -11.277  1.00 84.27           N  
ATOM   1522  H   ASP A  99      13.421  11.118 -12.002  1.00 84.27           H  
ATOM   1523  CA  ASP A  99      13.892  10.991  -9.956  1.00 84.27           C  
ATOM   1524  HA  ASP A  99      14.402  10.226  -9.369  1.00 84.27           H  
ATOM   1525  C   ASP A  99      12.638  11.389  -9.154  1.00 84.27           C  
ATOM   1526  CB  ASP A  99      14.877  12.161 -10.127  1.00 84.27           C  
ATOM   1527  HB2 ASP A  99      15.240  12.460  -9.143  1.00 84.27           H  
ATOM   1528  HB3 ASP A  99      15.738  11.818 -10.701  1.00 84.27           H  
ATOM   1529  O   ASP A  99      12.746  12.016  -8.094  1.00 84.27           O  
ATOM   1530  CG  ASP A  99      14.287  13.403 -10.813  1.00 84.27           C  
ATOM   1531  OD1 ASP A  99      13.296  13.277 -11.570  1.00 84.27           O  
ATOM   1532  OD2 ASP A  99      14.841  14.502 -10.591  1.00 84.27           O  
ATOM   1533  N   LYS A 100      11.439  11.022  -9.631  1.00 89.69           N  
ATOM   1534  H   LYS A 100      11.420  10.544 -10.521  1.00 89.69           H  
ATOM   1535  CA  LYS A 100      10.151  11.365  -9.013  1.00 89.69           C  
ATOM   1536  HA  LYS A 100      10.351  11.919  -8.096  1.00 89.69           H  
ATOM   1537  C   LYS A 100       9.337  10.143  -8.619  1.00 89.69           C  
ATOM   1538  CB  LYS A 100       9.334  12.267  -9.948  1.00 89.69           C  
ATOM   1539  HB2 LYS A 100       8.351  12.445  -9.511  1.00 89.69           H  
ATOM   1540  HB3 LYS A 100       9.203  11.769 -10.909  1.00 89.69           H  
ATOM   1541  O   LYS A 100       9.258   9.159  -9.349  1.00 89.69           O  
ATOM   1542  CG  LYS A 100      10.037  13.610 -10.147  1.00 89.69           C  
ATOM   1543  HG2 LYS A 100      11.046  13.440 -10.521  1.00 89.69           H  
ATOM   1544  HG3 LYS A 100      10.100  14.122  -9.187  1.00 89.69           H  
ATOM   1545  CD  LYS A 100       9.298  14.491 -11.147  1.00 89.69           C  
ATOM   1546  HD2 LYS A 100       9.190  13.944 -12.084  1.00 89.69           H  
ATOM   1547  HD3 LYS A 100       8.317  14.760 -10.755  1.00 89.69           H  
ATOM   1548  CE  LYS A 100      10.159  15.734 -11.366  1.00 89.69           C  
ATOM   1549  HE2 LYS A 100      11.164  15.401 -11.625  1.00 89.69           H  
ATOM   1550  HE3 LYS A 100      10.230  16.287 -10.430  1.00 89.69           H  
ATOM   1551  NZ  LYS A 100       9.604  16.573 -12.448  1.00 89.69           N  
ATOM   1552  HZ1 LYS A 100      10.211  17.365 -12.604  1.00 89.69           H  
ATOM   1553  HZ2 LYS A 100       8.671  16.881 -12.213  1.00 89.69           H  
ATOM   1554  HZ3 LYS A 100       9.574  16.023 -13.294  1.00 89.69           H  
ATOM   1555  N   MET A 101       8.632  10.273  -7.499  1.00 91.22           N  
ATOM   1556  H   MET A 101       8.756  11.125  -6.971  1.00 91.22           H  
ATOM   1557  CA  MET A 101       7.550   9.377  -7.104  1.00 91.22           C  
ATOM   1558  HA  MET A 101       7.411   8.612  -7.868  1.00 91.22           H  
ATOM   1559  C   MET A 101       6.260  10.188  -6.984  1.00 91.22           C  
ATOM   1560  CB  MET A 101       7.901   8.665  -5.792  1.00 91.22           C  
ATOM   1561  HB2 MET A 101       8.846   8.134  -5.908  1.00 91.22           H  
ATOM   1562  HB3 MET A 101       8.016   9.405  -5.000  1.00 91.22           H  
ATOM   1563  O   MET A 101       6.190  11.131  -6.192  1.00 91.22           O  
ATOM   1564  CG  MET A 101       6.810   7.657  -5.409  1.00 91.22           C  
ATOM   1565  HG2 MET A 101       6.808   6.857  -6.149  1.00 91.22           H  
ATOM   1566  HG3 MET A 101       5.833   8.138  -5.456  1.00 91.22           H  
ATOM   1567  SD  MET A 101       6.974   6.927  -3.758  1.00 91.22           S  
ATOM   1568  CE  MET A 101       6.565   8.384  -2.793  1.00 91.22           C  
ATOM   1569  HE1 MET A 101       5.772   8.944  -3.290  1.00 91.22           H  
ATOM   1570  HE2 MET A 101       6.213   8.071  -1.810  1.00 91.22           H  
ATOM   1571  HE3 MET A 101       7.447   9.019  -2.717  1.00 91.22           H  
ATOM   1572  N   ARG A 102       5.231   9.815  -7.744  1.00 93.80           N  
ATOM   1573  H   ARG A 102       5.355   9.010  -8.341  1.00 93.80           H  
ATOM   1574  CA  ARG A 102       3.890  10.402  -7.653  1.00 93.80           C  
ATOM   1575  HA  ARG A 102       3.939  11.341  -7.101  1.00 93.80           H  
ATOM   1576  C   ARG A 102       2.978   9.460  -6.883  1.00 93.80           C  
ATOM   1577  CB  ARG A 102       3.318  10.710  -9.041  1.00 93.80           C  
ATOM   1578  HB2 ARG A 102       2.366  11.226  -8.914  1.00 93.80           H  
ATOM   1579  HB3 ARG A 102       3.132   9.774  -9.569  1.00 93.80           H  
ATOM   1580  O   ARG A 102       2.942   8.265  -7.155  1.00 93.80           O  
ATOM   1581  CG  ARG A 102       4.250  11.582  -9.894  1.00 93.80           C  
ATOM   1582  HG2 ARG A 102       5.143  11.012 -10.148  1.00 93.80           H  
ATOM   1583  HG3 ARG A 102       4.536  12.479  -9.345  1.00 93.80           H  
ATOM   1584  CD  ARG A 102       3.523  11.979 -11.179  1.00 93.80           C  
ATOM   1585  HD2 ARG A 102       2.998  11.109 -11.571  1.00 93.80           H  
ATOM   1586  HD3 ARG A 102       2.786  12.742 -10.927  1.00 93.80           H  
ATOM   1587  NE  ARG A 102       4.454  12.462 -12.217  1.00 93.80           N  
ATOM   1588  HE  ARG A 102       5.341  11.986 -12.306  1.00 93.80           H  
ATOM   1589  NH1 ARG A 102       2.950  13.781 -13.326  1.00 93.80           N  
ATOM   1590 HH11 ARG A 102       2.341  13.711 -12.524  1.00 93.80           H  
ATOM   1591 HH12 ARG A 102       2.721  14.389 -14.099  1.00 93.80           H  
ATOM   1592  NH2 ARG A 102       4.978  13.441 -14.196  1.00 93.80           N  
ATOM   1593 HH21 ARG A 102       5.725  12.767 -14.290  1.00 93.80           H  
ATOM   1594 HH22 ARG A 102       4.684  13.865 -15.063  1.00 93.80           H  
ATOM   1595  CZ  ARG A 102       4.128  13.227 -13.237  1.00 93.80           C  
ATOM   1596  N   VAL A 103       2.235  10.001  -5.929  1.00 96.89           N  
ATOM   1597  H   VAL A 103       2.349  10.988  -5.748  1.00 96.89           H  
ATOM   1598  CA  VAL A 103       1.254   9.278  -5.119  1.00 96.89           C  
ATOM   1599  HA  VAL A 103       1.214   8.236  -5.437  1.00 96.89           H  
ATOM   1600  C   VAL A 103      -0.101   9.919  -5.357  1.00 96.89           C  
ATOM   1601  CB  VAL A 103       1.615   9.298  -3.622  1.00 96.89           C  
ATOM   1602  HB  VAL A 103       1.567  10.320  -3.247  1.00 96.89           H  
ATOM   1603  O   VAL A 103      -0.316  11.066  -4.973  1.00 96.89           O  
ATOM   1604  CG1 VAL A 103       0.634   8.434  -2.821  1.00 96.89           C  
ATOM   1605 HG11 VAL A 103       0.891   8.460  -1.762  1.00 96.89           H  
ATOM   1606 HG12 VAL A 103       0.669   7.403  -3.175  1.00 96.89           H  
ATOM   1607 HG13 VAL A 103      -0.381   8.815  -2.930  1.00 96.89           H  
ATOM   1608  CG2 VAL A 103       3.033   8.772  -3.378  1.00 96.89           C  
ATOM   1609 HG21 VAL A 103       3.260   8.796  -2.312  1.00 96.89           H  
ATOM   1610 HG22 VAL A 103       3.129   7.753  -3.755  1.00 96.89           H  
ATOM   1611 HG23 VAL A 103       3.748   9.414  -3.891  1.00 96.89           H  
ATOM   1612  N   ARG A 104      -1.021   9.187  -5.981  1.00 98.06           N  
ATOM   1613  H   ARG A 104      -0.767   8.246  -6.245  1.00 98.06           H  
ATOM   1614  CA  ARG A 104      -2.424   9.587  -6.108  1.00 98.06           C  
ATOM   1615  HA  ARG A 104      -2.509  10.661  -5.945  1.00 98.06           H  
ATOM   1616  C   ARG A 104      -3.240   8.903  -5.029  1.00 98.06           C  
ATOM   1617  CB  ARG A 104      -2.977   9.287  -7.501  1.00 98.06           C  
ATOM   1618  HB2 ARG A 104      -2.854   8.227  -7.726  1.00 98.06           H  
ATOM   1619  HB3 ARG A 104      -4.041   9.526  -7.515  1.00 98.06           H  
ATOM   1620  O   ARG A 104      -3.210   7.679  -4.907  1.00 98.06           O  
ATOM   1621  CG  ARG A 104      -2.268  10.124  -8.562  1.00 98.06           C  
ATOM   1622  HG2 ARG A 104      -2.394  11.182  -8.329  1.00 98.06           H  
ATOM   1623  HG3 ARG A 104      -1.205   9.886  -8.577  1.00 98.06           H  
ATOM   1624  CD  ARG A 104      -2.863   9.838  -9.937  1.00 98.06           C  
ATOM   1625  HD2 ARG A 104      -3.925  10.087  -9.929  1.00 98.06           H  
ATOM   1626  HD3 ARG A 104      -2.731   8.782 -10.170  1.00 98.06           H  
ATOM   1627  NE  ARG A 104      -2.174  10.663 -10.925  1.00 98.06           N  
ATOM   1628  HE  ARG A 104      -1.632  11.436 -10.564  1.00 98.06           H  
ATOM   1629  NH1 ARG A 104      -2.878   9.677 -12.870  1.00 98.06           N  
ATOM   1630 HH11 ARG A 104      -3.543   9.141 -12.330  1.00 98.06           H  
ATOM   1631 HH12 ARG A 104      -2.834   9.637 -13.879  1.00 98.06           H  
ATOM   1632  NH2 ARG A 104      -1.372  11.356 -12.877  1.00 98.06           N  
ATOM   1633 HH21 ARG A 104      -1.153  11.231 -13.855  1.00 98.06           H  
ATOM   1634 HH22 ARG A 104      -0.897  12.040 -12.306  1.00 98.06           H  
ATOM   1635  CZ  ARG A 104      -2.149  10.549 -12.228  1.00 98.06           C  
ATOM   1636  N   LEU A 105      -3.960   9.705  -4.267  1.00 98.69           N  
ATOM   1637  H   LEU A 105      -3.929  10.695  -4.466  1.00 98.69           H  
ATOM   1638  CA  LEU A 105      -4.839   9.285  -3.193  1.00 98.69           C  
ATOM   1639  HA  LEU A 105      -4.719   8.221  -2.992  1.00 98.69           H  
ATOM   1640  C   LEU A 105      -6.270   9.563  -3.617  1.00 98.69           C  
ATOM   1641  CB  LEU A 105      -4.510  10.081  -1.923  1.00 98.69           C  
ATOM   1642  HB2 LEU A 105      -4.727  11.133  -2.108  1.00 98.69           H  
ATOM   1643  HB3 LEU A 105      -5.175   9.734  -1.132  1.00 98.69           H  
ATOM   1644  O   LEU A 105      -6.574  10.696  -3.969  1.00 98.69           O  
ATOM   1645  CG  LEU A 105      -3.061   9.973  -1.431  1.00 98.69           C  
ATOM   1646  HG  LEU A 105      -2.367  10.286  -2.211  1.00 98.69           H  
ATOM   1647  CD1 LEU A 105      -2.896  10.913  -0.240  1.00 98.69           C  
ATOM   1648 HD11 LEU A 105      -3.678  10.728   0.496  1.00 98.69           H  
ATOM   1649 HD12 LEU A 105      -2.971  11.946  -0.578  1.00 98.69           H  
ATOM   1650 HD13 LEU A 105      -1.926  10.760   0.234  1.00 98.69           H  
ATOM   1651  CD2 LEU A 105      -2.720   8.546  -1.006  1.00 98.69           C  
ATOM   1652 HD21 LEU A 105      -3.425   8.211  -0.245  1.00 98.69           H  
ATOM   1653 HD22 LEU A 105      -1.706   8.512  -0.608  1.00 98.69           H  
ATOM   1654 HD23 LEU A 105      -2.777   7.885  -1.870  1.00 98.69           H  
ATOM   1655  N   ARG A 106      -7.148   8.567  -3.557  1.00 98.67           N  
ATOM   1656  H   ARG A 106      -6.815   7.656  -3.273  1.00 98.67           H  
ATOM   1657  CA  ARG A 106      -8.579   8.744  -3.809  1.00 98.67           C  
ATOM   1658  HA  ARG A 106      -8.804   9.807  -3.905  1.00 98.67           H  
ATOM   1659  C   ARG A 106      -9.379   8.222  -2.631  1.00 98.67           C  
ATOM   1660  CB  ARG A 106      -8.950   8.067  -5.129  1.00 98.67           C  
ATOM   1661  HB2 ARG A 106      -8.708   7.006  -5.071  1.00 98.67           H  
ATOM   1662  HB3 ARG A 106      -8.366   8.514  -5.933  1.00 98.67           H  
ATOM   1663  O   ARG A 106      -9.164   7.090  -2.201  1.00 98.67           O  
ATOM   1664  CG  ARG A 106     -10.438   8.218  -5.444  1.00 98.67           C  
ATOM   1665  HG2 ARG A 106     -11.034   7.724  -4.677  1.00 98.67           H  
ATOM   1666  HG3 ARG A 106     -10.705   9.274  -5.486  1.00 98.67           H  
ATOM   1667  CD  ARG A 106     -10.722   7.562  -6.790  1.00 98.67           C  
ATOM   1668  HD2 ARG A 106     -10.194   8.117  -7.566  1.00 98.67           H  
ATOM   1669  HD3 ARG A 106     -10.352   6.537  -6.768  1.00 98.67           H  
ATOM   1670  NE  ARG A 106     -12.167   7.535  -7.022  1.00 98.67           N  
ATOM   1671  HE  ARG A 106     -12.725   7.207  -6.247  1.00 98.67           H  
ATOM   1672  NH1 ARG A 106     -12.243   8.364  -9.160  1.00 98.67           N  
ATOM   1673 HH11 ARG A 106     -12.791   8.767  -9.906  1.00 98.67           H  
ATOM   1674 HH12 ARG A 106     -11.248   8.532  -9.101  1.00 98.67           H  
ATOM   1675  NH2 ARG A 106     -14.129   7.887  -8.016  1.00 98.67           N  
ATOM   1676 HH21 ARG A 106     -14.499   7.592  -7.124  1.00 98.67           H  
ATOM   1677 HH22 ARG A 106     -14.721   8.270  -8.739  1.00 98.67           H  
ATOM   1678  CZ  ARG A 106     -12.833   7.929  -8.077  1.00 98.67           C  
ATOM   1679  N   ASN A 107     -10.303   9.031  -2.129  1.00 98.51           N  
ATOM   1680  H   ASN A 107     -10.436   9.938  -2.553  1.00 98.51           H  
ATOM   1681  CA  ASN A 107     -11.191   8.641  -1.044  1.00 98.51           C  
ATOM   1682  HA  ASN A 107     -10.844   7.715  -0.585  1.00 98.51           H  
ATOM   1683  C   ASN A 107     -12.600   8.384  -1.588  1.00 98.51           C  
ATOM   1684  CB  ASN A 107     -11.146   9.731   0.032  1.00 98.51           C  
ATOM   1685  HB2 ASN A 107     -10.123   9.853   0.389  1.00 98.51           H  
ATOM   1686  HB3 ASN A 107     -11.481  10.670  -0.410  1.00 98.51           H  
ATOM   1687  O   ASN A 107     -13.321   9.318  -1.924  1.00 98.51           O  
ATOM   1688  CG  ASN A 107     -12.030   9.417   1.218  1.00 98.51           C  
ATOM   1689  ND2 ASN A 107     -12.241  10.367   2.091  1.00 98.51           N  
ATOM   1690 HD21 ASN A 107     -12.819  10.162   2.894  1.00 98.51           H  
ATOM   1691 HD22 ASN A 107     -11.745  11.243   2.002  1.00 98.51           H  
ATOM   1692  OD1 ASN A 107     -12.518   8.311   1.389  1.00 98.51           O  
ATOM   1693  N   ASP A 108     -13.000   7.116  -1.649  1.00 98.06           N  
ATOM   1694  H   ASP A 108     -12.399   6.403  -1.261  1.00 98.06           H  
ATOM   1695  CA  ASP A 108     -14.352   6.705  -2.043  1.00 98.06           C  
ATOM   1696  HA  ASP A 108     -14.827   7.517  -2.593  1.00 98.06           H  
ATOM   1697  C   ASP A 108     -15.254   6.441  -0.813  1.00 98.06           C  
ATOM   1698  CB  ASP A 108     -14.283   5.495  -2.996  1.00 98.06           C  
ATOM   1699  HB2 ASP A 108     -15.290   5.109  -3.151  1.00 98.06           H  
ATOM   1700  HB3 ASP A 108     -13.706   4.706  -2.514  1.00 98.06           H  
ATOM   1701  O   ASP A 108     -16.350   5.901  -0.954  1.00 98.06           O  
ATOM   1702  CG  ASP A 108     -13.697   5.768  -4.395  1.00 98.06           C  
ATOM   1703  OD1 ASP A 108     -13.980   6.819  -5.024  1.00 98.06           O  
ATOM   1704  OD2 ASP A 108     -13.027   4.849  -4.923  1.00 98.06           O  
ATOM   1705  N   SER A 109     -14.814   6.801   0.400  1.00 96.25           N  
ATOM   1706  H   SER A 109     -13.915   7.258   0.464  1.00 96.25           H  
ATOM   1707  CA  SER A 109     -15.634   6.728   1.617  1.00 96.25           C  
ATOM   1708  HA  SER A 109     -16.295   5.866   1.525  1.00 96.25           H  
ATOM   1709  C   SER A 109     -16.523   7.963   1.802  1.00 96.25           C  
ATOM   1710  CB  SER A 109     -14.764   6.489   2.856  1.00 96.25           C  
ATOM   1711  HB2 SER A 109     -13.989   5.755   2.634  1.00 96.25           H  
ATOM   1712  HB3 SER A 109     -15.396   6.107   3.657  1.00 96.25           H  
ATOM   1713  O   SER A 109     -16.362   8.985   1.137  1.00 96.25           O  
ATOM   1714  OG  SER A 109     -14.162   7.665   3.321  1.00 96.25           O  
ATOM   1715  HG  SER A 109     -13.530   7.950   2.657  1.00 96.25           H  
ATOM   1716  N   SER A 110     -17.460   7.892   2.750  1.00 95.97           N  
ATOM   1717  H   SER A 110     -17.571   7.029   3.264  1.00 95.97           H  
ATOM   1718  CA  SER A 110     -18.358   9.001   3.098  1.00 95.97           C  
ATOM   1719  HA  SER A 110     -18.606   9.545   2.187  1.00 95.97           H  
ATOM   1720  C   SER A 110     -17.762  10.020   4.076  1.00 95.97           C  
ATOM   1721  CB  SER A 110     -19.659   8.433   3.670  1.00 95.97           C  
ATOM   1722  HB2 SER A 110     -20.121   7.785   2.926  1.00 95.97           H  
ATOM   1723  HB3 SER A 110     -20.349   9.245   3.900  1.00 95.97           H  
ATOM   1724  O   SER A 110     -18.425  11.003   4.400  1.00 95.97           O  
ATOM   1725  OG  SER A 110     -19.398   7.680   4.840  1.00 95.97           O  
ATOM   1726  HG  SER A 110     -19.158   8.278   5.552  1.00 95.97           H  
ATOM   1727  N   THR A 111     -16.548   9.796   4.586  1.00 95.63           N  
ATOM   1728  H   THR A 111     -16.015   9.009   4.245  1.00 95.63           H  
ATOM   1729  CA  THR A 111     -15.886  10.675   5.566  1.00 95.63           C  
ATOM   1730  HA  THR A 111     -16.466  11.592   5.663  1.00 95.63           H  
ATOM   1731  C   THR A 111     -14.478  11.047   5.110  1.00 95.63           C  
ATOM   1732  CB  THR A 111     -15.804  10.029   6.956  1.00 95.63           C  
ATOM   1733  HB  THR A 111     -15.203  10.663   7.609  1.00 95.63           H  
ATOM   1734  O   THR A 111     -13.849  10.262   4.406  1.00 95.63           O  
ATOM   1735  CG2 THR A 111     -17.190   9.866   7.579  1.00 95.63           C  
ATOM   1736 HG21 THR A 111     -17.083   9.488   8.596  1.00 95.63           H  
ATOM   1737 HG22 THR A 111     -17.699  10.829   7.607  1.00 95.63           H  
ATOM   1738 HG23 THR A 111     -17.780   9.156   7.000  1.00 95.63           H  
ATOM   1739  OG1 THR A 111     -15.214   8.751   6.888  1.00 95.63           O  
ATOM   1740  HG1 THR A 111     -14.406   8.817   6.375  1.00 95.63           H  
ATOM   1741  N   PRO A 112     -13.940  12.213   5.503  1.00 97.99           N  
ATOM   1742  CA  PRO A 112     -12.543  12.533   5.238  1.00 97.99           C  
ATOM   1743  HA  PRO A 112     -12.401  12.602   4.160  1.00 97.99           H  
ATOM   1744  C   PRO A 112     -11.596  11.473   5.809  1.00 97.99           C  
ATOM   1745  CB  PRO A 112     -12.297  13.908   5.865  1.00 97.99           C  
ATOM   1746  HB2 PRO A 112     -11.619  14.509   5.259  1.00 97.99           H  
ATOM   1747  HB3 PRO A 112     -11.907  13.797   6.877  1.00 97.99           H  
ATOM   1748  O   PRO A 112     -11.866  10.886   6.859  1.00 97.99           O  
ATOM   1749  CG  PRO A 112     -13.693  14.524   5.927  1.00 97.99           C  
ATOM   1750  HG2 PRO A 112     -13.937  14.974   4.964  1.00 97.99           H  
ATOM   1751  HG3 PRO A 112     -13.775  15.263   6.725  1.00 97.99           H  
ATOM   1752  CD  PRO A 112     -14.598  13.320   6.177  1.00 97.99           C  
ATOM   1753  HD2 PRO A 112     -15.589  13.516   5.767  1.00 97.99           H  
ATOM   1754  HD3 PRO A 112     -14.657  13.112   7.245  1.00 97.99           H  
ATOM   1755  N   VAL A 113     -10.484  11.257   5.114  1.00 98.42           N  
ATOM   1756  H   VAL A 113     -10.339  11.777   4.260  1.00 98.42           H  
ATOM   1757  CA  VAL A 113      -9.385  10.392   5.560  1.00 98.42           C  
ATOM   1758  HA  VAL A 113      -9.594  10.029   6.567  1.00 98.42           H  
ATOM   1759  C   VAL A 113      -8.109  11.208   5.633  1.00 98.42           C  
ATOM   1760  CB  VAL A 113      -9.204   9.161   4.658  1.00 98.42           C  
ATOM   1761  HB  VAL A 113      -8.400   8.547   5.064  1.00 98.42           H  
ATOM   1762  O   VAL A 113      -7.888  12.091   4.804  1.00 98.42           O  
ATOM   1763  CG1 VAL A 113     -10.486   8.325   4.664  1.00 98.42           C  
ATOM   1764 HG11 VAL A 113     -10.730   8.033   5.685  1.00 98.42           H  
ATOM   1765 HG12 VAL A 113     -10.341   7.431   4.057  1.00 98.42           H  
ATOM   1766 HG13 VAL A 113     -11.322   8.889   4.250  1.00 98.42           H  
ATOM   1767  CG2 VAL A 113      -8.831   9.536   3.217  1.00 98.42           C  
ATOM   1768 HG21 VAL A 113      -7.883  10.075   3.201  1.00 98.42           H  
ATOM   1769 HG22 VAL A 113      -9.610  10.162   2.780  1.00 98.42           H  
ATOM   1770 HG23 VAL A 113      -8.704   8.641   2.609  1.00 98.42           H  
ATOM   1771  N   GLU A 114      -7.260  10.914   6.605  1.00 98.63           N  
ATOM   1772  H   GLU A 114      -7.477  10.146   7.224  1.00 98.63           H  
ATOM   1773  CA  GLU A 114      -5.924  11.483   6.699  1.00 98.63           C  
ATOM   1774  HA  GLU A 114      -5.844  12.327   6.014  1.00 98.63           H  
ATOM   1775  C   GLU A 114      -4.899  10.438   6.258  1.00 98.63           C  
ATOM   1776  CB  GLU A 114      -5.685  12.040   8.109  1.00 98.63           C  
ATOM   1777  HB2 GLU A 114      -6.491  12.736   8.339  1.00 98.63           H  
ATOM   1778  HB3 GLU A 114      -5.699  11.233   8.842  1.00 98.63           H  
ATOM   1779  O   GLU A 114      -4.932   9.285   6.686  1.00 98.63           O  
ATOM   1780  CG  GLU A 114      -4.350  12.787   8.181  1.00 98.63           C  
ATOM   1781  HG2 GLU A 114      -3.533  12.066   8.216  1.00 98.63           H  
ATOM   1782  HG3 GLU A 114      -4.226  13.372   7.270  1.00 98.63           H  
ATOM   1783  CD  GLU A 114      -4.285  13.740   9.383  1.00 98.63           C  
ATOM   1784  OE1 GLU A 114      -3.665  13.390  10.407  1.00 98.63           O  
ATOM   1785  OE2 GLU A 114      -4.783  14.877   9.228  1.00 98.63           O  
ATOM   1786  N   VAL A 115      -3.999  10.823   5.357  1.00 98.76           N  
ATOM   1787  H   VAL A 115      -4.060  11.764   4.996  1.00 98.76           H  
ATOM   1788  CA  VAL A 115      -2.939   9.958   4.846  1.00 98.76           C  
ATOM   1789  HA  VAL A 115      -3.010   8.991   5.344  1.00 98.76           H  
ATOM   1790  C   VAL A 115      -1.589  10.568   5.189  1.00 98.76           C  
ATOM   1791  CB  VAL A 115      -3.078   9.687   3.337  1.00 98.76           C  
ATOM   1792  HB  VAL A 115      -2.918  10.614   2.785  1.00 98.76           H  
ATOM   1793  O   VAL A 115      -1.228  11.638   4.694  1.00 98.76           O  
ATOM   1794  CG1 VAL A 115      -2.031   8.654   2.893  1.00 98.76           C  
ATOM   1795 HG11 VAL A 115      -1.027   9.047   3.047  1.00 98.76           H  
ATOM   1796 HG12 VAL A 115      -2.149   7.735   3.467  1.00 98.76           H  
ATOM   1797 HG13 VAL A 115      -2.156   8.433   1.832  1.00 98.76           H  
ATOM   1798  CG2 VAL A 115      -4.468   9.138   2.980  1.00 98.76           C  
ATOM   1799 HG21 VAL A 115      -4.512   8.875   1.924  1.00 98.76           H  
ATOM   1800 HG22 VAL A 115      -5.226   9.897   3.175  1.00 98.76           H  
ATOM   1801 HG23 VAL A 115      -4.687   8.258   3.585  1.00 98.76           H  
ATOM   1802  N   HIS A 116      -0.814   9.859   6.003  1.00 98.63           N  
ATOM   1803  H   HIS A 116      -1.206   9.017   6.401  1.00 98.63           H  
ATOM   1804  CA  HIS A 116       0.581  10.179   6.282  1.00 98.63           C  
ATOM   1805  HA  HIS A 116       0.741  11.241   6.098  1.00 98.63           H  
ATOM   1806  C   HIS A 116       1.485   9.372   5.359  1.00 98.63           C  
ATOM   1807  CB  HIS A 116       0.939   9.916   7.743  1.00 98.63           C  
ATOM   1808  HB2 HIS A 116       1.027   8.843   7.912  1.00 98.63           H  
ATOM   1809  HB3 HIS A 116       1.914  10.359   7.947  1.00 98.63           H  
ATOM   1810  O   HIS A 116       1.532   8.142   5.423  1.00 98.63           O  
ATOM   1811  CG  HIS A 116      -0.054  10.475   8.714  1.00 98.63           C  
ATOM   1812  CD2 HIS A 116      -1.083   9.792   9.301  1.00 98.63           C  
ATOM   1813  HD2 HIS A 116      -1.348   8.755   9.153  1.00 98.63           H  
ATOM   1814  ND1 HIS A 116      -0.101  11.773   9.167  1.00 98.63           N  
ATOM   1815  HD1 HIS A 116       0.409  12.561   8.794  1.00 98.63           H  
ATOM   1816  CE1 HIS A 116      -1.126  11.861  10.033  1.00 98.63           C  
ATOM   1817  HE1 HIS A 116      -1.450  12.755  10.544  1.00 98.63           H  
ATOM   1818  NE2 HIS A 116      -1.734  10.675  10.146  1.00 98.63           N  
ATOM   1819  N   ILE A 117       2.234  10.071   4.520  1.00 98.55           N  
ATOM   1820  H   ILE A 117       2.146  11.077   4.541  1.00 98.55           H  
ATOM   1821  CA  ILE A 117       3.174   9.498   3.568  1.00 98.55           C  
ATOM   1822  HA  ILE A 117       3.010   8.422   3.508  1.00 98.55           H  
ATOM   1823  C   ILE A 117       4.586   9.763   4.079  1.00 98.55           C  
ATOM   1824  CB  ILE A 117       2.967  10.087   2.159  1.00 98.55           C  
ATOM   1825  HB  ILE A 117       3.329  11.115   2.172  1.00 98.55           H  
ATOM   1826  O   ILE A 117       4.930  10.907   4.385  1.00 98.55           O  
ATOM   1827  CG1 ILE A 117       1.484  10.127   1.723  1.00 98.55           C  
ATOM   1828 HG12 ILE A 117       0.891  10.654   2.470  1.00 98.55           H  
ATOM   1829 HG13 ILE A 117       1.091   9.114   1.630  1.00 98.55           H  
ATOM   1830  CG2 ILE A 117       3.819   9.268   1.173  1.00 98.55           C  
ATOM   1831 HG21 ILE A 117       3.527   8.218   1.207  1.00 98.55           H  
ATOM   1832 HG22 ILE A 117       4.874   9.345   1.436  1.00 98.55           H  
ATOM   1833 HG23 ILE A 117       3.710   9.636   0.153  1.00 98.55           H  
ATOM   1834  CD1 ILE A 117       1.278  10.880   0.405  1.00 98.55           C  
ATOM   1835 HD11 ILE A 117       0.213  11.024   0.227  1.00 98.55           H  
ATOM   1836 HD12 ILE A 117       1.756  11.858   0.459  1.00 98.55           H  
ATOM   1837 HD13 ILE A 117       1.692  10.318  -0.433  1.00 98.55           H  
ATOM   1838  N   LYS A 118       5.419   8.726   4.146  1.00 97.55           N  
ATOM   1839  H   LYS A 118       5.055   7.820   3.887  1.00 97.55           H  
ATOM   1840  CA  LYS A 118       6.845   8.836   4.465  1.00 97.55           C  
ATOM   1841  HA  LYS A 118       7.116   9.891   4.519  1.00 97.55           H  
ATOM   1842  C   LYS A 118       7.682   8.213   3.357  1.00 97.55           C  
ATOM   1843  CB  LYS A 118       7.122   8.208   5.835  1.00 97.55           C  
ATOM   1844  HB2 LYS A 118       6.815   7.162   5.814  1.00 97.55           H  
ATOM   1845  HB3 LYS A 118       6.530   8.725   6.591  1.00 97.55           H  
ATOM   1846  O   LYS A 118       7.430   7.080   2.954  1.00 97.55           O  
ATOM   1847  CG  LYS A 118       8.608   8.296   6.206  1.00 97.55           C  
ATOM   1848  HG2 LYS A 118       8.898   9.341   6.319  1.00 97.55           H  
ATOM   1849  HG3 LYS A 118       9.214   7.849   5.418  1.00 97.55           H  
ATOM   1850  CD  LYS A 118       8.897   7.532   7.497  1.00 97.55           C  
ATOM   1851  HD2 LYS A 118       8.587   6.496   7.366  1.00 97.55           H  
ATOM   1852  HD3 LYS A 118       8.344   7.973   8.327  1.00 97.55           H  
ATOM   1853  CE  LYS A 118      10.405   7.598   7.753  1.00 97.55           C  
ATOM   1854  HE2 LYS A 118      10.919   7.364   6.821  1.00 97.55           H  
ATOM   1855  HE3 LYS A 118      10.689   8.617   8.014  1.00 97.55           H  
ATOM   1856  NZ  LYS A 118      10.814   6.634   8.801  1.00 97.55           N  
ATOM   1857  HZ1 LYS A 118      10.348   6.815   9.678  1.00 97.55           H  
ATOM   1858  HZ2 LYS A 118      11.816   6.671   8.923  1.00 97.55           H  
ATOM   1859  HZ3 LYS A 118      10.572   5.701   8.500  1.00 97.55           H  
ATOM   1860  N   VAL A 119       8.694   8.949   2.906  1.00 93.98           N  
ATOM   1861  H   VAL A 119       8.822   9.869   3.301  1.00 93.98           H  
ATOM   1862  CA  VAL A 119       9.575   8.575   1.794  1.00 93.98           C  
ATOM   1863  HA  VAL A 119       9.559   7.495   1.650  1.00 93.98           H  
ATOM   1864  C   VAL A 119      10.991   9.022   2.131  1.00 93.98           C  
ATOM   1865  CB  VAL A 119       9.113   9.253   0.497  1.00 93.98           C  
ATOM   1866  HB  VAL A 119       9.263  10.330   0.571  1.00 93.98           H  
ATOM   1867  O   VAL A 119      11.287  10.217   2.142  1.00 93.98           O  
ATOM   1868  CG1 VAL A 119       9.910   8.724  -0.688  1.00 93.98           C  
ATOM   1869 HG11 VAL A 119      10.971   8.937  -0.559  1.00 93.98           H  
ATOM   1870 HG12 VAL A 119       9.760   7.650  -0.798  1.00 93.98           H  
ATOM   1871 HG13 VAL A 119       9.564   9.232  -1.588  1.00 93.98           H  
ATOM   1872  CG2 VAL A 119       7.632   9.018   0.216  1.00 93.98           C  
ATOM   1873 HG21 VAL A 119       7.427   7.957   0.074  1.00 93.98           H  
ATOM   1874 HG22 VAL A 119       7.027   9.411   1.033  1.00 93.98           H  
ATOM   1875 HG23 VAL A 119       7.352   9.607  -0.658  1.00 93.98           H  
ATOM   1876  N   GLY A 120      11.865   8.074   2.472  1.00 90.51           N  
ATOM   1877  H   GLY A 120      11.590   7.104   2.404  1.00 90.51           H  
ATOM   1878  CA  GLY A 120      13.151   8.405   3.087  1.00 90.51           C  
ATOM   1879  HA2 GLY A 120      13.669   7.492   3.383  1.00 90.51           H  
ATOM   1880  HA3 GLY A 120      13.770   8.934   2.362  1.00 90.51           H  
ATOM   1881  C   GLY A 120      12.953   9.280   4.334  1.00 90.51           C  
ATOM   1882  O   GLY A 120      12.288   8.866   5.291  1.00 90.51           O  
ATOM   1883  N   ASP A 121      13.498  10.498   4.290  1.00 90.86           N  
ATOM   1884  H   ASP A 121      14.026  10.755   3.468  1.00 90.86           H  
ATOM   1885  CA  ASP A 121      13.394  11.499   5.360  1.00 90.86           C  
ATOM   1886  HA  ASP A 121      13.281  10.986   6.315  1.00 90.86           H  
ATOM   1887  C   ASP A 121      12.189  12.444   5.205  1.00 90.86           C  
ATOM   1888  CB  ASP A 121      14.696  12.312   5.421  1.00 90.86           C  
ATOM   1889  HB2 ASP A 121      14.624  13.039   6.230  1.00 90.86           H  
ATOM   1890  HB3 ASP A 121      14.816  12.858   4.486  1.00 90.86           H  
ATOM   1891  O   ASP A 121      11.815  13.127   6.162  1.00 90.86           O  
ATOM   1892  CG  ASP A 121      15.923  11.434   5.668  1.00 90.86           C  
ATOM   1893  OD1 ASP A 121      15.835  10.546   6.546  1.00 90.86           O  
ATOM   1894  OD2 ASP A 121      16.924  11.645   4.945  1.00 90.86           O  
ATOM   1895  N   GLU A 122      11.557  12.491   4.027  1.00 95.50           N  
ATOM   1896  H   GLU A 122      11.793  11.816   3.314  1.00 95.50           H  
ATOM   1897  CA  GLU A 122      10.418  13.374   3.778  1.00 95.50           C  
ATOM   1898  HA  GLU A 122      10.605  14.297   4.326  1.00 95.50           H  
ATOM   1899  C   GLU A 122       9.124  12.763   4.327  1.00 95.50           C  
ATOM   1900  CB  GLU A 122      10.312  13.760   2.290  1.00 95.50           C  
ATOM   1901  HB2 GLU A 122      11.298  14.070   1.946  1.00 95.50           H  
ATOM   1902  HB3 GLU A 122       9.987  12.899   1.707  1.00 95.50           H  
ATOM   1903  O   GLU A 122       8.862  11.562   4.199  1.00 95.50           O  
ATOM   1904  CG  GLU A 122       9.325  14.931   2.093  1.00 95.50           C  
ATOM   1905  HG2 GLU A 122       9.603  15.733   2.776  1.00 95.50           H  
ATOM   1906  HG3 GLU A 122       8.325  14.599   2.371  1.00 95.50           H  
ATOM   1907  CD  GLU A 122       9.268  15.508   0.667  1.00 95.50           C  
ATOM   1908  OE1 GLU A 122       8.376  16.370   0.442  1.00 95.50           O  
ATOM   1909  OE2 GLU A 122      10.095  15.113  -0.180  1.00 95.50           O  
ATOM   1910  N   LYS A 123       8.297  13.612   4.943  1.00 97.44           N  
ATOM   1911  H   LYS A 123       8.559  14.587   4.973  1.00 97.44           H  
ATOM   1912  CA  LYS A 123       6.964  13.263   5.435  1.00 97.44           C  
ATOM   1913  HA  LYS A 123       6.691  12.283   5.044  1.00 97.44           H  
ATOM   1914  C   LYS A 123       5.948  14.273   4.924  1.00 97.44           C  
ATOM   1915  CB  LYS A 123       6.935  13.202   6.967  1.00 97.44           C  
ATOM   1916  HB2 LYS A 123       5.914  12.988   7.285  1.00 97.44           H  
ATOM   1917  HB3 LYS A 123       7.218  14.178   7.362  1.00 97.44           H  
ATOM   1918  O   LYS A 123       6.189  15.478   4.987  1.00 97.44           O  
ATOM   1919  CG  LYS A 123       7.866  12.129   7.546  1.00 97.44           C  
ATOM   1920  HG2 LYS A 123       7.564  11.148   7.180  1.00 97.44           H  
ATOM   1921  HG3 LYS A 123       8.894  12.327   7.243  1.00 97.44           H  
ATOM   1922  CD  LYS A 123       7.783  12.157   9.075  1.00 97.44           C  
ATOM   1923  HD2 LYS A 123       6.777  11.873   9.384  1.00 97.44           H  
ATOM   1924  HD3 LYS A 123       7.987  13.172   9.417  1.00 97.44           H  
ATOM   1925  CE  LYS A 123       8.809  11.203   9.685  1.00 97.44           C  
ATOM   1926  HE2 LYS A 123       9.791  11.465   9.290  1.00 97.44           H  
ATOM   1927  HE3 LYS A 123       8.571  10.188   9.366  1.00 97.44           H  
ATOM   1928  NZ  LYS A 123       8.801  11.311  11.165  1.00 97.44           N  
ATOM   1929  HZ1 LYS A 123       8.986  12.267  11.435  1.00 97.44           H  
ATOM   1930  HZ2 LYS A 123       7.895  11.057  11.533  1.00 97.44           H  
ATOM   1931  HZ3 LYS A 123       9.510  10.724  11.581  1.00 97.44           H  
ATOM   1932  N   ARG A 124       4.798  13.789   4.466  1.00 98.30           N  
ATOM   1933  H   ARG A 124       4.686  12.786   4.455  1.00 98.30           H  
ATOM   1934  CA  ARG A 124       3.648  14.607   4.065  1.00 98.30           C  
ATOM   1935  HA  ARG A 124       3.780  15.630   4.417  1.00 98.30           H  
ATOM   1936  C   ARG A 124       2.398  14.050   4.728  1.00 98.30           C  
ATOM   1937  CB  ARG A 124       3.498  14.607   2.533  1.00 98.30           C  
ATOM   1938  HB2 ARG A 124       2.579  15.127   2.263  1.00 98.30           H  
ATOM   1939  HB3 ARG A 124       3.394  13.575   2.198  1.00 98.30           H  
ATOM   1940  O   ARG A 124       2.213  12.840   4.743  1.00 98.30           O  
ATOM   1941  CG  ARG A 124       4.669  15.247   1.770  1.00 98.30           C  
ATOM   1942  HG2 ARG A 124       5.615  14.817   2.100  1.00 98.30           H  
ATOM   1943  HG3 ARG A 124       4.551  15.018   0.711  1.00 98.30           H  
ATOM   1944  CD  ARG A 124       4.714  16.768   1.928  1.00 98.30           C  
ATOM   1945  HD2 ARG A 124       3.762  17.182   1.595  1.00 98.30           H  
ATOM   1946  HD3 ARG A 124       4.870  17.017   2.977  1.00 98.30           H  
ATOM   1947  NE  ARG A 124       5.819  17.327   1.135  1.00 98.30           N  
ATOM   1948  HE  ARG A 124       6.620  16.736   0.965  1.00 98.30           H  
ATOM   1949  NH1 ARG A 124       5.000  19.438   0.719  1.00 98.30           N  
ATOM   1950 HH11 ARG A 124       5.115  20.332   0.262  1.00 98.30           H  
ATOM   1951 HH12 ARG A 124       4.164  19.209   1.237  1.00 98.30           H  
ATOM   1952  NH2 ARG A 124       7.006  18.777  -0.070  1.00 98.30           N  
ATOM   1953 HH21 ARG A 124       7.678  18.024  -0.109  1.00 98.30           H  
ATOM   1954 HH22 ARG A 124       7.162  19.639  -0.571  1.00 98.30           H  
ATOM   1955  CZ  ARG A 124       5.925  18.521   0.600  1.00 98.30           C  
ATOM   1956  N   THR A 125       1.548  14.928   5.238  1.00 98.55           N  
ATOM   1957  H   THR A 125       1.751  15.914   5.157  1.00 98.55           H  
ATOM   1958  CA  THR A 125       0.200  14.574   5.690  1.00 98.55           C  
ATOM   1959  HA  THR A 125       0.058  13.494   5.650  1.00 98.55           H  
ATOM   1960  C   THR A 125      -0.789  15.228   4.742  1.00 98.55           C  
ATOM   1961  CB  THR A 125      -0.063  15.018   7.134  1.00 98.55           C  
ATOM   1962  HB  THR A 125       0.021  16.103   7.202  1.00 98.55           H  
ATOM   1963  O   THR A 125      -0.631  16.406   4.415  1.00 98.55           O  
ATOM   1964  CG2 THR A 125      -1.443  14.593   7.622  1.00 98.55           C  
ATOM   1965 HG21 THR A 125      -1.588  13.524   7.464  1.00 98.55           H  
ATOM   1966 HG22 THR A 125      -1.560  14.815   8.682  1.00 98.55           H  
ATOM   1967 HG23 THR A 125      -2.222  15.137   7.087  1.00 98.55           H  
ATOM   1968  OG1 THR A 125       0.868  14.433   8.021  1.00 98.55           O  
ATOM   1969  HG1 THR A 125       0.608  14.750   8.889  1.00 98.55           H  
ATOM   1970  N   VAL A 126      -1.776  14.467   4.285  1.00 98.32           N  
ATOM   1971  H   VAL A 126      -1.813  13.497   4.565  1.00 98.32           H  
ATOM   1972  CA  VAL A 126      -2.815  14.939   3.372  1.00 98.32           C  
ATOM   1973  HA  VAL A 126      -2.820  16.029   3.347  1.00 98.32           H  
ATOM   1974  C   VAL A 126      -4.165  14.470   3.877  1.00 98.32           C  
ATOM   1975  CB  VAL A 126      -2.568  14.425   1.943  1.00 98.32           C  
ATOM   1976  HB  VAL A 126      -2.571  13.335   1.939  1.00 98.32           H  
ATOM   1977  O   VAL A 126      -4.368  13.277   4.076  1.00 98.32           O  
ATOM   1978  CG1 VAL A 126      -3.638  14.917   0.963  1.00 98.32           C  
ATOM   1979 HG11 VAL A 126      -4.626  14.571   1.268  1.00 98.32           H  
ATOM   1980 HG12 VAL A 126      -3.643  16.006   0.912  1.00 98.32           H  
ATOM   1981 HG13 VAL A 126      -3.440  14.500  -0.024  1.00 98.32           H  
ATOM   1982  CG2 VAL A 126      -1.210  14.911   1.427  1.00 98.32           C  
ATOM   1983 HG21 VAL A 126      -0.405  14.367   1.922  1.00 98.32           H  
ATOM   1984 HG22 VAL A 126      -1.101  15.980   1.611  1.00 98.32           H  
ATOM   1985 HG23 VAL A 126      -1.157  14.737   0.352  1.00 98.32           H  
ATOM   1986  N   THR A 127      -5.099  15.398   4.042  1.00 98.58           N  
ATOM   1987  H   THR A 127      -4.869  16.371   3.899  1.00 98.58           H  
ATOM   1988  CA  THR A 127      -6.512  15.064   4.219  1.00 98.58           C  
ATOM   1989  HA  THR A 127      -6.594  14.110   4.739  1.00 98.58           H  
ATOM   1990  C   THR A 127      -7.161  14.945   2.844  1.00 98.58           C  
ATOM   1991  CB  THR A 127      -7.234  16.120   5.061  1.00 98.58           C  
ATOM   1992  HB  THR A 127      -7.326  17.035   4.477  1.00 98.58           H  
ATOM   1993  O   THR A 127      -7.004  15.841   2.019  1.00 98.58           O  
ATOM   1994  CG2 THR A 127      -8.630  15.665   5.480  1.00 98.58           C  
ATOM   1995 HG21 THR A 127      -9.080  16.424   6.120  1.00 98.58           H  
ATOM   1996 HG22 THR A 127      -8.570  14.724   6.027  1.00 98.58           H  
ATOM   1997 HG23 THR A 127      -9.261  15.534   4.601  1.00 98.58           H  
ATOM   1998  OG1 THR A 127      -6.498  16.424   6.228  1.00 98.58           O  
ATOM   1999  HG1 THR A 127      -6.403  15.645   6.780  1.00 98.58           H  
ATOM   2000  N   VAL A 128      -7.881  13.853   2.596  1.00 98.67           N  
ATOM   2001  H   VAL A 128      -7.949  13.157   3.324  1.00 98.67           H  
ATOM   2002  CA  VAL A 128      -8.606  13.604   1.343  1.00 98.67           C  
ATOM   2003  HA  VAL A 128      -8.455  14.442   0.662  1.00 98.67           H  
ATOM   2004  C   VAL A 128     -10.092  13.520   1.666  1.00 98.67           C  
ATOM   2005  CB  VAL A 128      -8.101  12.330   0.637  1.00 98.67           C  
ATOM   2006  HB  VAL A 128      -8.407  11.454   1.208  1.00 98.67           H  
ATOM   2007  O   VAL A 128     -10.534  12.629   2.399  1.00 98.67           O  
ATOM   2008  CG1 VAL A 128      -8.686  12.216  -0.775  1.00 98.67           C  
ATOM   2009 HG11 VAL A 128      -8.378  13.069  -1.380  1.00 98.67           H  
ATOM   2010 HG12 VAL A 128      -9.775  12.202  -0.734  1.00 98.67           H  
ATOM   2011 HG13 VAL A 128      -8.344  11.299  -1.254  1.00 98.67           H  
ATOM   2012  CG2 VAL A 128      -6.572  12.294   0.509  1.00 98.67           C  
ATOM   2013 HG21 VAL A 128      -6.225  13.175  -0.031  1.00 98.67           H  
ATOM   2014 HG22 VAL A 128      -6.108  12.264   1.495  1.00 98.67           H  
ATOM   2015 HG23 VAL A 128      -6.276  11.396  -0.034  1.00 98.67           H  
ATOM   2016  N   ASN A 129     -10.878  14.463   1.158  1.00 98.50           N  
ATOM   2017  H   ASN A 129     -10.478  15.146   0.530  1.00 98.50           H  
ATOM   2018  CA  ASN A 129     -12.316  14.521   1.402  1.00 98.50           C  
ATOM   2019  HA  ASN A 129     -12.478  14.352   2.467  1.00 98.50           H  
ATOM   2020  C   ASN A 129     -13.074  13.432   0.622  1.00 98.50           C  
ATOM   2021  CB  ASN A 129     -12.827  15.927   1.062  1.00 98.50           C  
ATOM   2022  HB2 ASN A 129     -12.590  16.161   0.024  1.00 98.50           H  
ATOM   2023  HB3 ASN A 129     -13.910  15.981   1.172  1.00 98.50           H  
ATOM   2024  O   ASN A 129     -12.540  12.873  -0.337  1.00 98.50           O  
ATOM   2025  CG  ASN A 129     -12.224  16.967   1.977  1.00 98.50           C  
ATOM   2026  ND2 ASN A 129     -11.384  17.821   1.451  1.00 98.50           N  
ATOM   2027 HD21 ASN A 129     -10.992  17.590   0.549  1.00 98.50           H  
ATOM   2028 HD22 ASN A 129     -10.889  18.438   2.079  1.00 98.50           H  
ATOM   2029  OD1 ASN A 129     -12.486  16.993   3.170  1.00 98.50           O  
ATOM   2030  N   PRO A 130     -14.326  13.119   1.000  1.00 98.46           N  
ATOM   2031  CA  PRO A 130     -15.172  12.191   0.250  1.00 98.46           C  
ATOM   2032  HA  PRO A 130     -14.782  11.181   0.372  1.00 98.46           H  
ATOM   2033  C   PRO A 130     -15.262  12.538  -1.241  1.00 98.46           C  
ATOM   2034  CB  PRO A 130     -16.547  12.288   0.918  1.00 98.46           C  
ATOM   2035  HB2 PRO A 130     -17.119  11.364   0.827  1.00 98.46           H  
ATOM   2036  HB3 PRO A 130     -17.116  13.122   0.507  1.00 98.46           H  
ATOM   2037  O   PRO A 130     -15.606  13.663  -1.604  1.00 98.46           O  
ATOM   2038  CG  PRO A 130     -16.179  12.599   2.362  1.00 98.46           C  
ATOM   2039  HG2 PRO A 130     -17.009  13.039   2.915  1.00 98.46           H  
ATOM   2040  HG3 PRO A 130     -15.821  11.685   2.837  1.00 98.46           H  
ATOM   2041  CD  PRO A 130     -15.017  13.569   2.199  1.00 98.46           C  
ATOM   2042  HD2 PRO A 130     -15.404  14.577   2.048  1.00 98.46           H  
ATOM   2043  HD3 PRO A 130     -14.373  13.531   3.077  1.00 98.46           H  
ATOM   2044  N   GLY A 131     -14.970  11.566  -2.105  1.00 98.20           N  
ATOM   2045  H   GLY A 131     -14.611  10.695  -1.741  1.00 98.20           H  
ATOM   2046  CA  GLY A 131     -14.974  11.710  -3.563  1.00 98.20           C  
ATOM   2047  HA2 GLY A 131     -14.973  10.714  -4.006  1.00 98.20           H  
ATOM   2048  HA3 GLY A 131     -15.883  12.228  -3.867  1.00 98.20           H  
ATOM   2049  C   GLY A 131     -13.780  12.475  -4.144  1.00 98.20           C  
ATOM   2050  O   GLY A 131     -13.706  12.632  -5.364  1.00 98.20           O  
ATOM   2051  N   GLU A 132     -12.856  12.953  -3.310  1.00 98.50           N  
ATOM   2052  H   GLU A 132     -12.946  12.766  -2.321  1.00 98.50           H  
ATOM   2053  CA  GLU A 132     -11.680  13.707  -3.740  1.00 98.50           C  
ATOM   2054  HA  GLU A 132     -11.971  14.329  -4.586  1.00 98.50           H  
ATOM   2055  C   GLU A 132     -10.555  12.773  -4.212  1.00 98.50           C  
ATOM   2056  CB  GLU A 132     -11.232  14.650  -2.609  1.00 98.50           C  
ATOM   2057  HB2 GLU A 132     -12.109  15.183  -2.240  1.00 98.50           H  
ATOM   2058  HB3 GLU A 132     -10.815  14.055  -1.797  1.00 98.50           H  
ATOM   2059  O   GLU A 132     -10.361  11.669  -3.689  1.00 98.50           O  
ATOM   2060  CG  GLU A 132     -10.186  15.688  -3.039  1.00 98.50           C  
ATOM   2061  HG2 GLU A 132      -9.272  15.173  -3.332  1.00 98.50           H  
ATOM   2062  HG3 GLU A 132     -10.568  16.218  -3.912  1.00 98.50           H  
ATOM   2063  CD  GLU A 132      -9.858  16.703  -1.928  1.00 98.50           C  
ATOM   2064  OE1 GLU A 132      -9.370  17.799  -2.273  1.00 98.50           O  
ATOM   2065  OE2 GLU A 132     -10.123  16.414  -0.733  1.00 98.50           O  
ATOM   2066  N   GLU A 133      -9.790  13.243  -5.200  1.00 98.59           N  
ATOM   2067  H   GLU A 133      -9.975  14.174  -5.545  1.00 98.59           H  
ATOM   2068  CA  GLU A 133      -8.511  12.661  -5.598  1.00 98.59           C  
ATOM   2069  HA  GLU A 133      -8.291  11.847  -4.908  1.00 98.59           H  
ATOM   2070  C   GLU A 133      -7.414  13.727  -5.451  1.00 98.59           C  
ATOM   2071  CB  GLU A 133      -8.600  12.049  -7.013  1.00 98.59           C  
ATOM   2072  HB2 GLU A 133      -9.465  11.388  -7.046  1.00 98.59           H  
ATOM   2073  HB3 GLU A 133      -8.748  12.842  -7.746  1.00 98.59           H  
ATOM   2074  O   GLU A 133      -7.539  14.828  -5.986  1.00 98.59           O  
ATOM   2075  CG  GLU A 133      -7.357  11.222  -7.397  1.00 98.59           C  
ATOM   2076  HG2 GLU A 133      -7.156  10.500  -6.605  1.00 98.59           H  
ATOM   2077  HG3 GLU A 133      -6.493  11.882  -7.465  1.00 98.59           H  
ATOM   2078  CD  GLU A 133      -7.532  10.461  -8.729  1.00 98.59           C  
ATOM   2079  OE1 GLU A 133      -7.794   9.226  -8.710  1.00 98.59           O  
ATOM   2080  OE2 GLU A 133      -7.356  11.080  -9.800  1.00 98.59           O  
ATOM   2081  N   VAL A 134      -6.345  13.405  -4.721  1.00 98.49           N  
ATOM   2082  H   VAL A 134      -6.312  12.474  -4.331  1.00 98.49           H  
ATOM   2083  CA  VAL A 134      -5.200  14.291  -4.465  1.00 98.49           C  
ATOM   2084  HA  VAL A 134      -5.348  15.225  -5.008  1.00 98.49           H  
ATOM   2085  C   VAL A 134      -3.926  13.638  -4.988  1.00 98.49           C  
ATOM   2086  CB  VAL A 134      -5.066  14.640  -2.966  1.00 98.49           C  
ATOM   2087  HB  VAL A 134      -4.905  13.726  -2.394  1.00 98.49           H  
ATOM   2088  O   VAL A 134      -3.699  12.450  -4.770  1.00 98.49           O  
ATOM   2089  CG1 VAL A 134      -3.877  15.583  -2.725  1.00 98.49           C  
ATOM   2090 HG11 VAL A 134      -2.935  15.056  -2.879  1.00 98.49           H  
ATOM   2091 HG12 VAL A 134      -3.900  15.962  -1.703  1.00 98.49           H  
ATOM   2092 HG13 VAL A 134      -3.936  16.435  -3.402  1.00 98.49           H  
ATOM   2093  CG2 VAL A 134      -6.324  15.331  -2.428  1.00 98.49           C  
ATOM   2094 HG21 VAL A 134      -6.536  16.237  -2.996  1.00 98.49           H  
ATOM   2095 HG22 VAL A 134      -7.179  14.660  -2.509  1.00 98.49           H  
ATOM   2096 HG23 VAL A 134      -6.199  15.590  -1.377  1.00 98.49           H  
ATOM   2097  N   GLU A 135      -3.061  14.412  -5.644  1.00 98.30           N  
ATOM   2098  H   GLU A 135      -3.284  15.389  -5.765  1.00 98.30           H  
ATOM   2099  CA  GLU A 135      -1.727  13.967  -6.060  1.00 98.30           C  
ATOM   2100  HA  GLU A 135      -1.657  12.889  -5.913  1.00 98.30           H  
ATOM   2101  C   GLU A 135      -0.645  14.618  -5.185  1.00 98.30           C  
ATOM   2102  CB  GLU A 135      -1.513  14.216  -7.568  1.00 98.30           C  
ATOM   2103  HB2 GLU A 135      -1.492  15.288  -7.762  1.00 98.30           H  
ATOM   2104  HB3 GLU A 135      -2.353  13.784  -8.112  1.00 98.30           H  
ATOM   2105  O   GLU A 135      -0.623  15.833  -4.991  1.00 98.30           O  
ATOM   2106  CG  GLU A 135      -0.213  13.576  -8.093  1.00 98.30           C  
ATOM   2107  HG2 GLU A 135       0.638  14.046  -7.601  1.00 98.30           H  
ATOM   2108  HG3 GLU A 135      -0.206  12.521  -7.817  1.00 98.30           H  
ATOM   2109  CD  GLU A 135      -0.047  13.689  -9.624  1.00 98.30           C  
ATOM   2110  OE1 GLU A 135       0.804  14.485 -10.080  1.00 98.30           O  
ATOM   2111  OE2 GLU A 135      -0.698  12.910 -10.368  1.00 98.30           O  
ATOM   2112  N   VAL A 136       0.281  13.804  -4.681  1.00 97.83           N  
ATOM   2113  H   VAL A 136       0.173  12.814  -4.848  1.00 97.83           H  
ATOM   2114  CA  VAL A 136       1.478  14.232  -3.951  1.00 97.83           C  
ATOM   2115  HA  VAL A 136       1.494  15.320  -3.893  1.00 97.83           H  
ATOM   2116  C   VAL A 136       2.697  13.758  -4.724  1.00 97.83           C  
ATOM   2117  CB  VAL A 136       1.515  13.671  -2.519  1.00 97.83           C  
ATOM   2118  HB  VAL A 136       1.668  12.592  -2.554  1.00 97.83           H  
ATOM   2119  O   VAL A 136       2.796  12.581  -5.062  1.00 97.83           O  
ATOM   2120  CG1 VAL A 136       2.661  14.299  -1.711  1.00 97.83           C  
ATOM   2121 HG11 VAL A 136       3.622  14.075  -2.175  1.00 97.83           H  
ATOM   2122 HG12 VAL A 136       2.531  15.380  -1.656  1.00 97.83           H  
ATOM   2123 HG13 VAL A 136       2.668  13.886  -0.703  1.00 97.83           H  
ATOM   2124  CG2 VAL A 136       0.213  13.936  -1.764  1.00 97.83           C  
ATOM   2125 HG21 VAL A 136      -0.617  13.421  -2.248  1.00 97.83           H  
ATOM   2126 HG22 VAL A 136       0.304  13.542  -0.752  1.00 97.83           H  
ATOM   2127 HG23 VAL A 136       0.003  15.006  -1.738  1.00 97.83           H  
ATOM   2128  N   THR A 137       3.642  14.653  -4.995  1.00 96.39           N  
ATOM   2129  H   THR A 137       3.540  15.596  -4.646  1.00 96.39           H  
ATOM   2130  CA  THR A 137       4.890  14.302  -5.683  1.00 96.39           C  
ATOM   2131  HA  THR A 137       4.857  13.258  -5.994  1.00 96.39           H  
ATOM   2132  C   THR A 137       6.077  14.459  -4.745  1.00 96.39           C  
ATOM   2133  CB  THR A 137       5.075  15.124  -6.963  1.00 96.39           C  
ATOM   2134  HB  THR A 137       5.084  16.187  -6.722  1.00 96.39           H  
ATOM   2135  O   THR A 137       6.202  15.474  -4.062  1.00 96.39           O  
ATOM   2136  CG2 THR A 137       6.355  14.765  -7.721  1.00 96.39           C  
ATOM   2137 HG21 THR A 137       7.231  15.082  -7.154  1.00 96.39           H  
ATOM   2138 HG22 THR A 137       6.401  13.688  -7.886  1.00 96.39           H  
ATOM   2139 HG23 THR A 137       6.363  15.275  -8.684  1.00 96.39           H  
ATOM   2140  OG1 THR A 137       4.022  14.857  -7.858  1.00 96.39           O  
ATOM   2141  HG1 THR A 137       3.181  15.057  -7.439  1.00 96.39           H  
ATOM   2142  N   PHE A 138       6.957  13.465  -4.760  1.00 94.31           N  
ATOM   2143  H   PHE A 138       6.756  12.670  -5.351  1.00 94.31           H  
ATOM   2144  CA  PHE A 138       8.257  13.462  -4.100  1.00 94.31           C  
ATOM   2145  HA  PHE A 138       8.365  14.357  -3.487  1.00 94.31           H  
ATOM   2146  C   PHE A 138       9.353  13.461  -5.162  1.00 94.31           C  
ATOM   2147  CB  PHE A 138       8.375  12.235  -3.188  1.00 94.31           C  
ATOM   2148  HB2 PHE A 138       8.276  11.332  -3.790  1.00 94.31           H  
ATOM   2149  HB3 PHE A 138       9.371  12.225  -2.745  1.00 94.31           H  
ATOM   2150  O   PHE A 138       9.179  12.889  -6.242  1.00 94.31           O  
ATOM   2151  CG  PHE A 138       7.347  12.199  -2.077  1.00 94.31           C  
ATOM   2152  CD1 PHE A 138       7.689  12.656  -0.792  1.00 94.31           C  
ATOM   2153  HD1 PHE A 138       8.687  13.022  -0.600  1.00 94.31           H  
ATOM   2154  CD2 PHE A 138       6.045  11.726  -2.329  1.00 94.31           C  
ATOM   2155  HD2 PHE A 138       5.775  11.386  -3.318  1.00 94.31           H  
ATOM   2156  CE1 PHE A 138       6.736  12.639   0.239  1.00 94.31           C  
ATOM   2157  HE1 PHE A 138       7.008  12.980   1.226  1.00 94.31           H  
ATOM   2158  CE2 PHE A 138       5.087  11.720  -1.302  1.00 94.31           C  
ATOM   2159  HE2 PHE A 138       4.084  11.375  -1.506  1.00 94.31           H  
ATOM   2160  CZ  PHE A 138       5.434  12.178  -0.019  1.00 94.31           C  
ATOM   2161  HZ  PHE A 138       4.698  12.176   0.771  1.00 94.31           H  
ATOM   2162  N   SER A 139      10.491  14.078  -4.860  1.00 92.77           N  
ATOM   2163  H   SER A 139      10.595  14.503  -3.950  1.00 92.77           H  
ATOM   2164  CA  SER A 139      11.660  14.078  -5.741  1.00 92.77           C  
ATOM   2165  HA  SER A 139      11.541  13.299  -6.494  1.00 92.77           H  
ATOM   2166  C   SER A 139      12.914  13.753  -4.947  1.00 92.77           C  
ATOM   2167  CB  SER A 139      11.814  15.406  -6.487  1.00 92.77           C  
ATOM   2168  HB2 SER A 139      12.660  15.336  -7.171  1.00 92.77           H  
ATOM   2169  HB3 SER A 139      11.991  16.214  -5.777  1.00 92.77           H  
ATOM   2170  O   SER A 139      13.093  14.237  -3.829  1.00 92.77           O  
ATOM   2171  OG  SER A 139      10.636  15.673  -7.225  1.00 92.77           O  
ATOM   2172  HG  SER A 139      10.286  14.820  -7.491  1.00 92.77           H  
ATOM   2173  N   ALA A 140      13.783  12.927  -5.516  1.00 84.42           N  
ATOM   2174  H   ALA A 140      13.589  12.562  -6.438  1.00 84.42           H  
ATOM   2175  CA  ALA A 140      15.017  12.509  -4.878  1.00 84.42           C  
ATOM   2176  HA  ALA A 140      15.320  13.258  -4.146  1.00 84.42           H  
ATOM   2177  C   ALA A 140      16.130  12.377  -5.916  1.00 84.42           C  
ATOM   2178  CB  ALA A 140      14.775  11.183  -4.148  1.00 84.42           C  
ATOM   2179  HB1 ALA A 140      14.421  10.431  -4.854  1.00 84.42           H  
ATOM   2180  HB2 ALA A 140      15.711  10.825  -3.718  1.00 84.42           H  
ATOM   2181  HB3 ALA A 140      14.032  11.316  -3.362  1.00 84.42           H  
ATOM   2182  O   ALA A 140      15.996  11.632  -6.877  1.00 84.42           O  
ATOM   2183  N   ASN A 141      17.269  13.028  -5.660  1.00 84.45           N  
ATOM   2184  H   ASN A 141      17.268  13.735  -4.940  1.00 84.45           H  
ATOM   2185  CA  ASN A 141      18.468  12.879  -6.497  1.00 84.45           C  
ATOM   2186  HA  ASN A 141      18.232  13.177  -7.519  1.00 84.45           H  
ATOM   2187  C   ASN A 141      18.982  11.428  -6.548  1.00 84.45           C  
ATOM   2188  CB  ASN A 141      19.589  13.776  -5.940  1.00 84.45           C  
ATOM   2189  HB2 ASN A 141      20.482  13.629  -6.548  1.00 84.45           H  
ATOM   2190  HB3 ASN A 141      19.822  13.467  -4.921  1.00 84.45           H  
ATOM   2191  O   ASN A 141      19.703  11.061  -7.467  1.00 84.45           O  
ATOM   2192  CG  ASN A 141      19.276  15.258  -5.956  1.00 84.45           C  
ATOM   2193  ND2 ASN A 141      19.945  16.032  -5.134  1.00 84.45           N  
ATOM   2194 HD21 ASN A 141      19.735  17.016  -5.218  1.00 84.45           H  
ATOM   2195 HD22 ASN A 141      20.722  15.666  -4.603  1.00 84.45           H  
ATOM   2196  OD1 ASN A 141      18.429  15.756  -6.667  1.00 84.45           O  
ATOM   2197  N   ASP A 142      18.648  10.636  -5.528  1.00 80.92           N  
ATOM   2198  H   ASP A 142      17.966  10.992  -4.873  1.00 80.92           H  
ATOM   2199  CA  ASP A 142      18.920   9.206  -5.454  1.00 80.92           C  
ATOM   2200  HA  ASP A 142      19.506   8.887  -6.316  1.00 80.92           H  
ATOM   2201  C   ASP A 142      17.578   8.448  -5.430  1.00 80.92           C  
ATOM   2202  CB  ASP A 142      19.778   8.917  -4.215  1.00 80.92           C  
ATOM   2203  HB2 ASP A 142      20.727   9.443  -4.315  1.00 80.92           H  
ATOM   2204  HB3 ASP A 142      19.274   9.302  -3.328  1.00 80.92           H  
ATOM   2205  O   ASP A 142      16.888   8.487  -4.400  1.00 80.92           O  
ATOM   2206  CG  ASP A 142      20.061   7.424  -4.020  1.00 80.92           C  
ATOM   2207  OD1 ASP A 142      19.665   6.618  -4.891  1.00 80.92           O  
ATOM   2208  OD2 ASP A 142      20.638   7.102  -2.959  1.00 80.92           O  
ATOM   2209  N   PRO A 143      17.200   7.759  -6.524  1.00 73.83           N  
ATOM   2210  CA  PRO A 143      15.976   6.966  -6.596  1.00 73.83           C  
ATOM   2211  HA  PRO A 143      15.124   7.638  -6.496  1.00 73.83           H  
ATOM   2212  C   PRO A 143      15.873   5.879  -5.519  1.00 73.83           C  
ATOM   2213  CB  PRO A 143      15.964   6.354  -8.001  1.00 73.83           C  
ATOM   2214  HB2 PRO A 143      14.950   6.251  -8.386  1.00 73.83           H  
ATOM   2215  HB3 PRO A 143      16.470   5.388  -7.995  1.00 73.83           H  
ATOM   2216  O   PRO A 143      14.763   5.504  -5.147  1.00 73.83           O  
ATOM   2217  CG  PRO A 143      16.782   7.345  -8.825  1.00 73.83           C  
ATOM   2218  HG2 PRO A 143      17.224   6.877  -9.705  1.00 73.83           H  
ATOM   2219  HG3 PRO A 143      16.155   8.190  -9.110  1.00 73.83           H  
ATOM   2220  CD  PRO A 143      17.843   7.804  -7.831  1.00 73.83           C  
ATOM   2221  HD2 PRO A 143      18.170   8.812  -8.086  1.00 73.83           H  
ATOM   2222  HD3 PRO A 143      18.688   7.116  -7.842  1.00 73.83           H  
ATOM   2223  N   HIS A 144      16.985   5.414  -4.932  1.00 78.07           N  
ATOM   2224  H   HIS A 144      17.887   5.776  -5.206  1.00 78.07           H  
ATOM   2225  CA  HIS A 144      16.941   4.439  -3.836  1.00 78.07           C  
ATOM   2226  HA  HIS A 144      16.366   3.577  -4.175  1.00 78.07           H  
ATOM   2227  C   HIS A 144      16.237   4.973  -2.582  1.00 78.07           C  
ATOM   2228  CB  HIS A 144      18.356   3.972  -3.485  1.00 78.07           C  
ATOM   2229  HB2 HIS A 144      18.959   4.827  -3.178  1.00 78.07           H  
ATOM   2230  HB3 HIS A 144      18.299   3.291  -2.636  1.00 78.07           H  
ATOM   2231  O   HIS A 144      15.768   4.188  -1.753  1.00 78.07           O  
ATOM   2232  CG  HIS A 144      19.046   3.243  -4.606  1.00 78.07           C  
ATOM   2233  CD2 HIS A 144      20.270   3.535  -5.142  1.00 78.07           C  
ATOM   2234  HD2 HIS A 144      20.910   4.354  -4.847  1.00 78.07           H  
ATOM   2235  ND1 HIS A 144      18.558   2.143  -5.275  1.00 78.07           N  
ATOM   2236  HD1 HIS A 144      17.603   1.814  -5.247  1.00 78.07           H  
ATOM   2237  CE1 HIS A 144      19.480   1.765  -6.175  1.00 78.07           C  
ATOM   2238  HE1 HIS A 144      19.361   0.963  -6.888  1.00 78.07           H  
ATOM   2239  NE2 HIS A 144      20.545   2.576  -6.126  1.00 78.07           N  
ATOM   2240  N   LYS A 145      16.078   6.298  -2.442  1.00 82.79           N  
ATOM   2241  H   LYS A 145      16.470   6.897  -3.155  1.00 82.79           H  
ATOM   2242  CA  LYS A 145      15.254   6.895  -1.376  1.00 82.79           C  
ATOM   2243  HA  LYS A 145      15.600   6.519  -0.414  1.00 82.79           H  
ATOM   2244  C   LYS A 145      13.780   6.503  -1.474  1.00 82.79           C  
ATOM   2245  CB  LYS A 145      15.387   8.420  -1.397  1.00 82.79           C  
ATOM   2246  HB2 LYS A 145      15.152   8.800  -2.392  1.00 82.79           H  
ATOM   2247  HB3 LYS A 145      14.668   8.837  -0.693  1.00 82.79           H  
ATOM   2248  O   LYS A 145      13.073   6.530  -0.466  1.00 82.79           O  
ATOM   2249  CG  LYS A 145      16.796   8.856  -0.979  1.00 82.79           C  
ATOM   2250  HG2 LYS A 145      17.060   8.357  -0.047  1.00 82.79           H  
ATOM   2251  HG3 LYS A 145      17.519   8.574  -1.745  1.00 82.79           H  
ATOM   2252  CD  LYS A 145      16.840  10.369  -0.757  1.00 82.79           C  
ATOM   2253  HD2 LYS A 145      16.079  10.642  -0.026  1.00 82.79           H  
ATOM   2254  HD3 LYS A 145      16.641  10.884  -1.697  1.00 82.79           H  
ATOM   2255  CE  LYS A 145      18.221  10.765  -0.235  1.00 82.79           C  
ATOM   2256  HE2 LYS A 145      18.955  10.590  -1.022  1.00 82.79           H  
ATOM   2257  HE3 LYS A 145      18.473  10.113   0.602  1.00 82.79           H  
ATOM   2258  NZ  LYS A 145      18.236  12.180   0.207  1.00 82.79           N  
ATOM   2259  HZ1 LYS A 145      19.156  12.431   0.537  1.00 82.79           H  
ATOM   2260  HZ2 LYS A 145      17.966  12.792  -0.550  1.00 82.79           H  
ATOM   2261  HZ3 LYS A 145      17.590  12.304   0.974  1.00 82.79           H  
ATOM   2262  N   PHE A 146      13.329   6.097  -2.656  1.00 85.89           N  
ATOM   2263  H   PHE A 146      13.960   6.101  -3.445  1.00 85.89           H  
ATOM   2264  CA  PHE A 146      11.984   5.600  -2.898  1.00 85.89           C  
ATOM   2265  HA  PHE A 146      11.288   6.110  -2.231  1.00 85.89           H  
ATOM   2266  C   PHE A 146      11.815   4.108  -2.598  1.00 85.89           C  
ATOM   2267  CB  PHE A 146      11.592   5.928  -4.340  1.00 85.89           C  
ATOM   2268  HB2 PHE A 146      10.567   5.586  -4.480  1.00 85.89           H  
ATOM   2269  HB3 PHE A 146      12.215   5.345  -5.018  1.00 85.89           H  
ATOM   2270  O   PHE A 146      10.705   3.605  -2.721  1.00 85.89           O  
ATOM   2271  CG  PHE A 146      11.641   7.391  -4.741  1.00 85.89           C  
ATOM   2272  CD1 PHE A 146      11.299   8.405  -3.829  1.00 85.89           C  
ATOM   2273  HD1 PHE A 146      11.034   8.134  -2.818  1.00 85.89           H  
ATOM   2274  CD2 PHE A 146      12.007   7.742  -6.050  1.00 85.89           C  
ATOM   2275  HD2 PHE A 146      12.278   6.977  -6.763  1.00 85.89           H  
ATOM   2276  CE1 PHE A 146      11.306   9.756  -4.210  1.00 85.89           C  
ATOM   2277  HE1 PHE A 146      11.046  10.528  -3.501  1.00 85.89           H  
ATOM   2278  CE2 PHE A 146      12.021   9.090  -6.438  1.00 85.89           C  
ATOM   2279  HE2 PHE A 146      12.309   9.346  -7.447  1.00 85.89           H  
ATOM   2280  CZ  PHE A 146      11.659  10.096  -5.525  1.00 85.89           C  
ATOM   2281  HZ  PHE A 146      11.660  11.129  -5.842  1.00 85.89           H  
ATOM   2282  N   ASN A 147      12.860   3.399  -2.148  1.00 88.46           N  
ATOM   2283  H   ASN A 147      13.770   3.836  -2.132  1.00 88.46           H  
ATOM   2284  CA  ASN A 147      12.789   1.953  -1.914  1.00 88.46           C  
ATOM   2285  HA  ASN A 147      12.371   1.493  -2.810  1.00 88.46           H  
ATOM   2286  C   ASN A 147      11.904   1.553  -0.723  1.00 88.46           C  
ATOM   2287  CB  ASN A 147      14.198   1.373  -1.722  1.00 88.46           C  
ATOM   2288  HB2 ASN A 147      14.110   0.355  -1.342  1.00 88.46           H  
ATOM   2289  HB3 ASN A 147      14.753   1.961  -0.990  1.00 88.46           H  
ATOM   2290  O   ASN A 147      11.539   0.386  -0.606  1.00 88.46           O  
ATOM   2291  CG  ASN A 147      14.994   1.274  -3.007  1.00 88.46           C  
ATOM   2292  ND2 ASN A 147      16.227   0.837  -2.916  1.00 88.46           N  
ATOM   2293 HD21 ASN A 147      16.598   0.552  -2.021  1.00 88.46           H  
ATOM   2294 HD22 ASN A 147      16.683   0.616  -3.790  1.00 88.46           H  
ATOM   2295  OD1 ASN A 147      14.540   1.552  -4.100  1.00 88.46           O  
ATOM   2296  N   ARG A 148      11.600   2.480   0.195  1.00 92.83           N  
ATOM   2297  H   ARG A 148      11.907   3.426   0.015  1.00 92.83           H  
ATOM   2298  CA  ARG A 148      10.849   2.189   1.428  1.00 92.83           C  
ATOM   2299  HA  ARG A 148      10.359   1.224   1.299  1.00 92.83           H  
ATOM   2300  C   ARG A 148       9.711   3.183   1.701  1.00 92.83           C  
ATOM   2301  CB  ARG A 148      11.802   2.055   2.628  1.00 92.83           C  
ATOM   2302  HB2 ARG A 148      11.205   1.881   3.523  1.00 92.83           H  
ATOM   2303  HB3 ARG A 148      12.340   2.995   2.753  1.00 92.83           H  
ATOM   2304  O   ARG A 148       9.735   3.840   2.747  1.00 92.83           O  
ATOM   2305  CG  ARG A 148      12.813   0.906   2.514  1.00 92.83           C  
ATOM   2306  HG2 ARG A 148      13.442   1.047   1.635  1.00 92.83           H  
ATOM   2307  HG3 ARG A 148      12.285  -0.044   2.432  1.00 92.83           H  
ATOM   2308  CD  ARG A 148      13.695   0.912   3.770  1.00 92.83           C  
ATOM   2309  HD2 ARG A 148      13.070   0.761   4.650  1.00 92.83           H  
ATOM   2310  HD3 ARG A 148      14.161   1.893   3.861  1.00 92.83           H  
ATOM   2311  NE  ARG A 148      14.762  -0.103   3.707  1.00 92.83           N  
ATOM   2312  HE  ARG A 148      15.554   0.110   3.117  1.00 92.83           H  
ATOM   2313  NH1 ARG A 148      13.773  -1.745   4.980  1.00 92.83           N  
ATOM   2314 HH11 ARG A 148      12.938  -1.182   5.060  1.00 92.83           H  
ATOM   2315 HH12 ARG A 148      13.681  -2.750   4.978  1.00 92.83           H  
ATOM   2316  NH2 ARG A 148      15.687  -2.161   3.966  1.00 92.83           N  
ATOM   2317 HH21 ARG A 148      15.348  -3.111   3.928  1.00 92.83           H  
ATOM   2318 HH22 ARG A 148      16.420  -1.935   3.308  1.00 92.83           H  
ATOM   2319  CZ  ARG A 148      14.745  -1.312   4.234  1.00 92.83           C  
ATOM   2320  N   PRO A 149       8.748   3.372   0.781  1.00 95.56           N  
ATOM   2321  CA  PRO A 149       7.645   4.275   1.028  1.00 95.56           C  
ATOM   2322  HA  PRO A 149       8.021   5.217   1.427  1.00 95.56           H  
ATOM   2323  C   PRO A 149       6.685   3.645   2.039  1.00 95.56           C  
ATOM   2324  CB  PRO A 149       7.009   4.541  -0.333  1.00 95.56           C  
ATOM   2325  HB2 PRO A 149       7.550   5.344  -0.834  1.00 95.56           H  
ATOM   2326  HB3 PRO A 149       5.951   4.787  -0.254  1.00 95.56           H  
ATOM   2327  O   PRO A 149       6.444   2.435   2.058  1.00 95.56           O  
ATOM   2328  CG  PRO A 149       7.241   3.233  -1.084  1.00 95.56           C  
ATOM   2329  HG2 PRO A 149       7.369   3.414  -2.151  1.00 95.56           H  
ATOM   2330  HG3 PRO A 149       6.387   2.576  -0.915  1.00 95.56           H  
ATOM   2331  CD  PRO A 149       8.515   2.644  -0.457  1.00 95.56           C  
ATOM   2332  HD2 PRO A 149       8.399   1.578  -0.262  1.00 95.56           H  
ATOM   2333  HD3 PRO A 149       9.356   2.784  -1.136  1.00 95.56           H  
ATOM   2334  N   GLN A 150       6.130   4.492   2.891  1.00 98.28           N  
ATOM   2335  H   GLN A 150       6.395   5.465   2.836  1.00 98.28           H  
ATOM   2336  CA  GLN A 150       5.163   4.107   3.901  1.00 98.28           C  
ATOM   2337  HA  GLN A 150       4.833   3.084   3.718  1.00 98.28           H  
ATOM   2338  C   GLN A 150       3.943   5.015   3.806  1.00 98.28           C  
ATOM   2339  CB  GLN A 150       5.842   4.146   5.274  1.00 98.28           C  
ATOM   2340  HB2 GLN A 150       6.336   5.110   5.394  1.00 98.28           H  
ATOM   2341  HB3 GLN A 150       6.603   3.366   5.311  1.00 98.28           H  
ATOM   2342  O   GLN A 150       4.075   6.236   3.725  1.00 98.28           O  
ATOM   2343  CG  GLN A 150       4.862   3.949   6.435  1.00 98.28           C  
ATOM   2344  HG2 GLN A 150       4.410   2.958   6.375  1.00 98.28           H  
ATOM   2345  HG3 GLN A 150       4.064   4.689   6.371  1.00 98.28           H  
ATOM   2346  CD  GLN A 150       5.521   4.119   7.795  1.00 98.28           C  
ATOM   2347  NE2 GLN A 150       4.723   4.365   8.803  1.00 98.28           N  
ATOM   2348 HE21 GLN A 150       3.728   4.367   8.632  1.00 98.28           H  
ATOM   2349 HE22 GLN A 150       5.004   3.897   9.653  1.00 98.28           H  
ATOM   2350  OE1 GLN A 150       6.732   4.069   7.977  1.00 98.28           O  
ATOM   2351  N   PHE A 151       2.765   4.408   3.887  1.00 98.66           N  
ATOM   2352  H   PHE A 151       2.753   3.399   3.941  1.00 98.66           H  
ATOM   2353  CA  PHE A 151       1.475   5.081   3.896  1.00 98.66           C  
ATOM   2354  HA  PHE A 151       1.620   6.161   3.894  1.00 98.66           H  
ATOM   2355  C   PHE A 151       0.740   4.680   5.168  1.00 98.66           C  
ATOM   2356  CB  PHE A 151       0.682   4.707   2.635  1.00 98.66           C  
ATOM   2357  HB2 PHE A 151      -0.188   5.361   2.560  1.00 98.66           H  
ATOM   2358  HB3 PHE A 151       0.311   3.687   2.731  1.00 98.66           H  
ATOM   2359  O   PHE A 151       0.543   3.497   5.426  1.00 98.66           O  
ATOM   2360  CG  PHE A 151       1.494   4.810   1.360  1.00 98.66           C  
ATOM   2361  CD1 PHE A 151       1.678   6.060   0.746  1.00 98.66           C  
ATOM   2362  HD1 PHE A 151       1.198   6.936   1.158  1.00 98.66           H  
ATOM   2363  CD2 PHE A 151       2.121   3.668   0.823  1.00 98.66           C  
ATOM   2364  HD2 PHE A 151       1.995   2.706   1.298  1.00 98.66           H  
ATOM   2365  CE1 PHE A 151       2.492   6.171  -0.394  1.00 98.66           C  
ATOM   2366  HE1 PHE A 151       2.640   7.134  -0.861  1.00 98.66           H  
ATOM   2367  CE2 PHE A 151       2.934   3.780  -0.318  1.00 98.66           C  
ATOM   2368  HE2 PHE A 151       3.423   2.905  -0.721  1.00 98.66           H  
ATOM   2369  CZ  PHE A 151       3.124   5.034  -0.923  1.00 98.66           C  
ATOM   2370  HZ  PHE A 151       3.762   5.129  -1.789  1.00 98.66           H  
ATOM   2371  N   THR A 152       0.355   5.649   5.986  1.00 98.66           N  
ATOM   2372  H   THR A 152       0.549   6.605   5.724  1.00 98.66           H  
ATOM   2373  CA  THR A 152      -0.544   5.426   7.122  1.00 98.66           C  
ATOM   2374  HA  THR A 152      -0.729   4.362   7.265  1.00 98.66           H  
ATOM   2375  C   THR A 152      -1.856   6.108   6.797  1.00 98.66           C  
ATOM   2376  CB  THR A 152       0.042   5.975   8.421  1.00 98.66           C  
ATOM   2377  HB  THR A 152       0.088   7.062   8.356  1.00 98.66           H  
ATOM   2378  O   THR A 152      -1.861   7.313   6.574  1.00 98.66           O  
ATOM   2379  CG2 THR A 152      -0.798   5.600   9.632  1.00 98.66           C  
ATOM   2380 HG21 THR A 152      -1.839   5.883   9.478  1.00 98.66           H  
ATOM   2381 HG22 THR A 152      -0.437   6.162  10.494  1.00 98.66           H  
ATOM   2382 HG23 THR A 152      -0.743   4.527   9.812  1.00 98.66           H  
ATOM   2383  OG1 THR A 152       1.352   5.469   8.590  1.00 98.66           O  
ATOM   2384  HG1 THR A 152       1.771   5.636   7.743  1.00 98.66           H  
ATOM   2385  N   ILE A 153      -2.934   5.337   6.726  1.00 98.52           N  
ATOM   2386  H   ILE A 153      -2.842   4.362   6.970  1.00 98.52           H  
ATOM   2387  CA  ILE A 153      -4.276   5.815   6.422  1.00 98.52           C  
ATOM   2388  HA  ILE A 153      -4.227   6.843   6.064  1.00 98.52           H  
ATOM   2389  C   ILE A 153      -5.066   5.799   7.723  1.00 98.52           C  
ATOM   2390  CB  ILE A 153      -4.954   4.960   5.324  1.00 98.52           C  
ATOM   2391  HB  ILE A 153      -5.112   3.951   5.704  1.00 98.52           H  
ATOM   2392  O   ILE A 153      -5.190   4.750   8.360  1.00 98.52           O  
ATOM   2393  CG1 ILE A 153      -4.140   4.874   4.008  1.00 98.52           C  
ATOM   2394 HG12 ILE A 153      -3.689   5.842   3.791  1.00 98.52           H  
ATOM   2395 HG13 ILE A 153      -4.822   4.641   3.190  1.00 98.52           H  
ATOM   2396  CG2 ILE A 153      -6.334   5.560   4.993  1.00 98.52           C  
ATOM   2397 HG21 ILE A 153      -6.967   5.584   5.880  1.00 98.52           H  
ATOM   2398 HG22 ILE A 153      -6.225   6.578   4.618  1.00 98.52           H  
ATOM   2399 HG23 ILE A 153      -6.839   4.951   4.244  1.00 98.52           H  
ATOM   2400  CD1 ILE A 153      -3.056   3.785   3.985  1.00 98.52           C  
ATOM   2401 HD11 ILE A 153      -2.666   3.692   2.971  1.00 98.52           H  
ATOM   2402 HD12 ILE A 153      -2.226   4.035   4.645  1.00 98.52           H  
ATOM   2403 HD13 ILE A 153      -3.483   2.827   4.285  1.00 98.52           H  
ATOM   2404  N   GLU A 154      -5.595   6.953   8.101  1.00 98.16           N  
ATOM   2405  H   GLU A 154      -5.418   7.775   7.542  1.00 98.16           H  
ATOM   2406  CA  GLU A 154      -6.400   7.158   9.296  1.00 98.16           C  
ATOM   2407  HA  GLU A 154      -6.549   6.194   9.783  1.00 98.16           H  
ATOM   2408  C   GLU A 154      -7.783   7.684   8.903  1.00 98.16           C  
ATOM   2409  CB  GLU A 154      -5.672   8.061  10.313  1.00 98.16           C  
ATOM   2410  HB2 GLU A 154      -6.305   8.155  11.195  1.00 98.16           H  
ATOM   2411  HB3 GLU A 154      -5.505   9.049   9.883  1.00 98.16           H  
ATOM   2412  O   GLU A 154      -7.938   8.534   8.025  1.00 98.16           O  
ATOM   2413  CG  GLU A 154      -4.323   7.433  10.714  1.00 98.16           C  
ATOM   2414  HG2 GLU A 154      -3.646   7.471   9.860  1.00 98.16           H  
ATOM   2415  HG3 GLU A 154      -4.510   6.383  10.939  1.00 98.16           H  
ATOM   2416  CD  GLU A 154      -3.609   8.049  11.928  1.00 98.16           C  
ATOM   2417  OE1 GLU A 154      -2.513   7.507  12.248  1.00 98.16           O  
ATOM   2418  OE2 GLU A 154      -4.189   8.932  12.594  1.00 98.16           O  
ATOM   2419  N   TRP A 155      -8.810   7.137   9.537  1.00 95.29           N  
ATOM   2420  H   TRP A 155      -8.606   6.460  10.259  1.00 95.29           H  
ATOM   2421  CA  TRP A 155     -10.207   7.526   9.358  1.00 95.29           C  
ATOM   2422  HA  TRP A 155     -10.249   8.519   8.911  1.00 95.29           H  
ATOM   2423  C   TRP A 155     -10.902   7.612  10.718  1.00 95.29           C  
ATOM   2424  CB  TRP A 155     -10.898   6.543   8.400  1.00 95.29           C  
ATOM   2425  HB2 TRP A 155     -11.906   6.904   8.193  1.00 95.29           H  
ATOM   2426  HB3 TRP A 155     -10.358   6.554   7.454  1.00 95.29           H  
ATOM   2427  O   TRP A 155     -10.338   7.179  11.728  1.00 95.29           O  
ATOM   2428  CG  TRP A 155     -10.988   5.118   8.857  1.00 95.29           C  
ATOM   2429  CD1 TRP A 155     -12.033   4.563   9.508  1.00 95.29           C  
ATOM   2430  HD1 TRP A 155     -12.933   5.093   9.781  1.00 95.29           H  
ATOM   2431  CD2 TRP A 155     -10.035   4.035   8.643  1.00 95.29           C  
ATOM   2432  CE2 TRP A 155     -10.582   2.839   9.198  1.00 95.29           C  
ATOM   2433  CE3 TRP A 155      -8.769   3.942   8.031  1.00 95.29           C  
ATOM   2434  HE3 TRP A 155      -8.325   4.830   7.608  1.00 95.29           H  
ATOM   2435  NE1 TRP A 155     -11.790   3.223   9.735  1.00 95.29           N  
ATOM   2436  HE1 TRP A 155     -12.505   2.592  10.065  1.00 95.29           H  
ATOM   2437  CH2 TRP A 155      -8.676   1.549   8.493  1.00 95.29           C  
ATOM   2438  HH2 TRP A 155      -8.180   0.595   8.396  1.00 95.29           H  
ATOM   2439  CZ2 TRP A 155      -9.921   1.608   9.133  1.00 95.29           C  
ATOM   2440  HZ2 TRP A 155     -10.377   0.712   9.527  1.00 95.29           H  
ATOM   2441  CZ3 TRP A 155      -8.094   2.710   7.954  1.00 95.29           C  
ATOM   2442  HZ3 TRP A 155      -7.134   2.659   7.462  1.00 95.29           H  
ATOM   2443  N   GLY A 156     -12.125   8.150  10.733  1.00 85.42           N  
ATOM   2444  H   GLY A 156     -12.509   8.473   9.857  1.00 85.42           H  
ATOM   2445  CA  GLY A 156     -12.983   8.218  11.926  1.00 85.42           C  
ATOM   2446  HA2 GLY A 156     -12.544   8.907  12.648  1.00 85.42           H  
ATOM   2447  HA3 GLY A 156     -13.973   8.584  11.652  1.00 85.42           H  
ATOM   2448  C   GLY A 156     -13.180   6.887  12.647  1.00 85.42           C  
ATOM   2449  O   GLY A 156     -13.064   5.811  12.012  1.00 85.42           O  
ATOM   2450  OXT GLY A 156     -13.410   6.964  13.866  1.00 85.42           O  
TER    2451      GLY A 156                                                       
END   
