# Supplementary material for: Single-chain dimers from de novo immunoglobulins as robust scaffolds for multiple binding loops
Source: Nat Commun. 2023 Sep 23;14:5939. doi: 10.1038/s41467-023-41717-5 (PMC10517939; doi:10.1038/s41467-023-41717-5)
Supplement: Supplementary file 3 — Supplementary Data 1 [file 41467_2023_41717_MOESM3_ESM.zip › design_models/scIg+EF/scIg12+EF2a/ranked_5.pdb]

ATOM      1  N   GLY A   1      13.755  -3.105  -7.114  1.00 80.59           N  
ATOM      2  H   GLY A   1      14.270  -3.711  -6.492  1.00 80.59           H  
ATOM      3  H2  GLY A   1      12.854  -3.547  -7.223  1.00 80.59           H  
ATOM      4  H3  GLY A   1      14.210  -3.097  -8.016  1.00 80.59           H  
ATOM      5  CA  GLY A   1      13.611  -1.736  -6.537  1.00 80.59           C  
ATOM      6  HA2 GLY A   1      14.596  -1.316  -6.334  1.00 80.59           H  
ATOM      7  HA3 GLY A   1      13.073  -1.102  -7.241  1.00 80.59           H  
ATOM      8  C   GLY A   1      12.817  -1.794  -5.240  1.00 80.59           C  
ATOM      9  O   GLY A   1      12.146  -2.794  -5.044  1.00 80.59           O  
ATOM     10  N   ARG A   2      12.863  -0.780  -4.359  1.00 88.49           N  
ATOM     11  H   ARG A   2      13.418   0.043  -4.548  1.00 88.49           H  
ATOM     12  CA  ARG A   2      12.158  -0.819  -3.062  1.00 88.49           C  
ATOM     13  HA  ARG A   2      11.378  -1.580  -3.095  1.00 88.49           H  
ATOM     14  C   ARG A   2      11.479   0.501  -2.727  1.00 88.49           C  
ATOM     15  CB  ARG A   2      13.145  -1.224  -1.958  1.00 88.49           C  
ATOM     16  HB2 ARG A   2      14.004  -0.553  -1.991  1.00 88.49           H  
ATOM     17  HB3 ARG A   2      13.496  -2.236  -2.159  1.00 88.49           H  
ATOM     18  O   ARG A   2      12.096   1.557  -2.840  1.00 88.49           O  
ATOM     19  CG  ARG A   2      12.537  -1.179  -0.548  1.00 88.49           C  
ATOM     20  HG2 ARG A   2      11.671  -1.838  -0.486  1.00 88.49           H  
ATOM     21  HG3 ARG A   2      12.238  -0.159  -0.303  1.00 88.49           H  
ATOM     22  CD  ARG A   2      13.597  -1.621   0.452  1.00 88.49           C  
ATOM     23  HD2 ARG A   2      13.814  -2.675   0.277  1.00 88.49           H  
ATOM     24  HD3 ARG A   2      14.510  -1.053   0.269  1.00 88.49           H  
ATOM     25  NE  ARG A   2      13.169  -1.366   1.835  1.00 88.49           N  
ATOM     26  HE  ARG A   2      12.880  -0.420   2.037  1.00 88.49           H  
ATOM     27  NH1 ARG A   2      13.780  -3.404   2.679  1.00 88.49           N  
ATOM     28 HH11 ARG A   2      13.624  -3.819   1.772  1.00 88.49           H  
ATOM     29 HH12 ARG A   2      13.818  -4.077   3.432  1.00 88.49           H  
ATOM     30  NH2 ARG A   2      13.047  -1.804   4.057  1.00 88.49           N  
ATOM     31 HH21 ARG A   2      13.207  -2.431   4.832  1.00 88.49           H  
ATOM     32 HH22 ARG A   2      12.719  -0.858   4.190  1.00 88.49           H  
ATOM     33  CZ  ARG A   2      13.337  -2.192   2.845  1.00 88.49           C  
ATOM     34  N   VAL A   3      10.240   0.423  -2.255  1.00 88.18           N  
ATOM     35  H   VAL A   3       9.793  -0.482  -2.217  1.00 88.18           H  
ATOM     36  CA  VAL A   3       9.506   1.572  -1.729  1.00 88.18           C  
ATOM     37  HA  VAL A   3      10.211   2.376  -1.515  1.00 88.18           H  
ATOM     38  C   VAL A   3       8.824   1.216  -0.413  1.00 88.18           C  
ATOM     39  CB  VAL A   3       8.509   2.102  -2.765  1.00 88.18           C  
ATOM     40  HB  VAL A   3       7.833   1.305  -3.076  1.00 88.18           H  
ATOM     41  O   VAL A   3       8.261   0.133  -0.260  1.00 88.18           O  
ATOM     42  CG1 VAL A   3       7.710   3.239  -2.155  1.00 88.18           C  
ATOM     43 HG11 VAL A   3       8.354   3.931  -1.611  1.00 88.18           H  
ATOM     44 HG12 VAL A   3       6.943   2.843  -1.489  1.00 88.18           H  
ATOM     45 HG13 VAL A   3       7.273   3.802  -2.979  1.00 88.18           H  
ATOM     46  CG2 VAL A   3       9.193   2.702  -4.005  1.00 88.18           C  
ATOM     47 HG21 VAL A   3       9.716   3.621  -3.740  1.00 88.18           H  
ATOM     48 HG22 VAL A   3       9.926   2.020  -4.436  1.00 88.18           H  
ATOM     49 HG23 VAL A   3       8.443   2.925  -4.763  1.00 88.18           H  
ATOM     50  N   GLU A   4       8.879   2.137   0.544  1.00 92.79           N  
ATOM     51  H   GLU A   4       9.337   3.013   0.336  1.00 92.79           H  
ATOM     52  CA  GLU A   4       8.274   1.995   1.863  1.00 92.79           C  
ATOM     53  HA  GLU A   4       7.823   1.006   1.945  1.00 92.79           H  
ATOM     54  C   GLU A   4       7.161   3.029   2.071  1.00 92.79           C  
ATOM     55  CB  GLU A   4       9.377   2.080   2.927  1.00 92.79           C  
ATOM     56  HB2 GLU A   4       9.839   3.067   2.884  1.00 92.79           H  
ATOM     57  HB3 GLU A   4      10.137   1.332   2.703  1.00 92.79           H  
ATOM     58  O   GLU A   4       7.332   4.223   1.822  1.00 92.79           O  
ATOM     59  CG  GLU A   4       8.857   1.832   4.348  1.00 92.79           C  
ATOM     60  HG2 GLU A   4       8.374   0.855   4.379  1.00 92.79           H  
ATOM     61  HG3 GLU A   4       8.109   2.585   4.594  1.00 92.79           H  
ATOM     62  CD  GLU A   4       9.959   1.878   5.417  1.00 92.79           C  
ATOM     63  OE1 GLU A   4       9.654   1.579   6.593  1.00 92.79           O  
ATOM     64  OE2 GLU A   4      11.127   2.233   5.171  1.00 92.79           O  
ATOM     65  N   VAL A   5       6.026   2.556   2.578  1.00 91.49           N  
ATOM     66  H   VAL A   5       5.954   1.556   2.704  1.00 91.49           H  
ATOM     67  CA  VAL A   5       4.879   3.351   3.011  1.00 91.49           C  
ATOM     68  HA  VAL A   5       5.060   4.408   2.815  1.00 91.49           H  
ATOM     69  C   VAL A   5       4.684   3.122   4.494  1.00 91.49           C  
ATOM     70  CB  VAL A   5       3.586   2.934   2.300  1.00 91.49           C  
ATOM     71  HB  VAL A   5       3.365   1.897   2.553  1.00 91.49           H  
ATOM     72  O   VAL A   5       4.466   1.991   4.932  1.00 91.49           O  
ATOM     73  CG1 VAL A   5       2.395   3.801   2.735  1.00 91.49           C  
ATOM     74 HG11 VAL A   5       2.301   3.831   3.820  1.00 91.49           H  
ATOM     75 HG12 VAL A   5       1.475   3.356   2.357  1.00 91.49           H  
ATOM     76 HG13 VAL A   5       2.506   4.818   2.357  1.00 91.49           H  
ATOM     77  CG2 VAL A   5       3.715   3.031   0.790  1.00 91.49           C  
ATOM     78 HG21 VAL A   5       2.850   2.554   0.331  1.00 91.49           H  
ATOM     79 HG22 VAL A   5       3.753   4.081   0.499  1.00 91.49           H  
ATOM     80 HG23 VAL A   5       4.611   2.513   0.448  1.00 91.49           H  
ATOM     81  N   ARG A   6       4.681   4.200   5.269  1.00 93.36           N  
ATOM     82  H   ARG A   6       4.882   5.090   4.836  1.00 93.36           H  
ATOM     83  CA  ARG A   6       4.250   4.177   6.666  1.00 93.36           C  
ATOM     84  HA  ARG A   6       3.963   3.167   6.957  1.00 93.36           H  
ATOM     85  C   ARG A   6       3.025   5.053   6.802  1.00 93.36           C  
ATOM     86  CB  ARG A   6       5.373   4.641   7.594  1.00 93.36           C  
ATOM     87  HB2 ARG A   6       5.016   4.600   8.623  1.00 93.36           H  
ATOM     88  HB3 ARG A   6       5.623   5.676   7.360  1.00 93.36           H  
ATOM     89  O   ARG A   6       3.074   6.231   6.457  1.00 93.36           O  
ATOM     90  CG  ARG A   6       6.633   3.780   7.465  1.00 93.36           C  
ATOM     91  HG2 ARG A   6       6.408   2.748   7.732  1.00 93.36           H  
ATOM     92  HG3 ARG A   6       7.005   3.816   6.440  1.00 93.36           H  
ATOM     93  CD  ARG A   6       7.711   4.334   8.395  1.00 93.36           C  
ATOM     94  HD2 ARG A   6       7.386   4.221   9.429  1.00 93.36           H  
ATOM     95  HD3 ARG A   6       7.843   5.393   8.172  1.00 93.36           H  
ATOM     96  NE  ARG A   6       8.980   3.627   8.195  1.00 93.36           N  
ATOM     97  HE  ARG A   6       8.949   2.748   7.698  1.00 93.36           H  
ATOM     98  NH1 ARG A   6      10.432   5.228   8.943  1.00 93.36           N  
ATOM     99 HH11 ARG A   6       9.632   5.819   9.119  1.00 93.36           H  
ATOM    100 HH12 ARG A   6      11.346   5.648   8.849  1.00 93.36           H  
ATOM    101  NH2 ARG A   6      11.212   3.387   7.945  1.00 93.36           N  
ATOM    102 HH21 ARG A   6      10.979   2.643   7.303  1.00 93.36           H  
ATOM    103 HH22 ARG A   6      12.130   3.801   7.867  1.00 93.36           H  
ATOM    104  CZ  ARG A   6      10.201   4.079   8.374  1.00 93.36           C  
ATOM    105  N   VAL A   7       1.948   4.478   7.309  1.00 89.75           N  
ATOM    106  H   VAL A   7       1.983   3.508   7.588  1.00 89.75           H  
ATOM    107  CA  VAL A   7       0.730   5.221   7.614  1.00 89.75           C  
ATOM    108  HA  VAL A   7       0.784   6.209   7.157  1.00 89.75           H  
ATOM    109  C   VAL A   7       0.652   5.403   9.121  1.00 89.75           C  
ATOM    110  CB  VAL A   7      -0.508   4.527   7.030  1.00 89.75           C  
ATOM    111  HB  VAL A   7      -0.671   3.588   7.558  1.00 89.75           H  
ATOM    112  O   VAL A   7       0.992   4.494   9.872  1.00 89.75           O  
ATOM    113  CG1 VAL A   7      -1.756   5.397   7.182  1.00 89.75           C  
ATOM    114 HG11 VAL A   7      -1.990   5.551   8.235  1.00 89.75           H  
ATOM    115 HG12 VAL A   7      -1.590   6.360   6.700  1.00 89.75           H  
ATOM    116 HG13 VAL A   7      -2.610   4.908   6.713  1.00 89.75           H  
ATOM    117  CG2 VAL A   7      -0.328   4.223   5.535  1.00 89.75           C  
ATOM    118 HG21 VAL A   7       0.436   3.458   5.397  1.00 89.75           H  
ATOM    119 HG22 VAL A   7      -0.045   5.128   4.998  1.00 89.75           H  
ATOM    120 HG23 VAL A   7      -1.263   3.845   5.120  1.00 89.75           H  
ATOM    121  N   GLU A   8       0.232   6.577   9.566  1.00 88.73           N  
ATOM    122  H   GLU A   8       0.053   7.310   8.896  1.00 88.73           H  
ATOM    123  CA  GLU A   8      -0.053   6.865  10.965  1.00 88.73           C  
ATOM    124  HA  GLU A   8      -0.094   5.929  11.523  1.00 88.73           H  
ATOM    125  C   GLU A   8      -1.413   7.544  11.079  1.00 88.73           C  
ATOM    126  CB  GLU A   8       1.070   7.714  11.579  1.00 88.73           C  
ATOM    127  HB2 GLU A   8       1.189   8.634  11.007  1.00 88.73           H  
ATOM    128  HB3 GLU A   8       2.000   7.147  11.531  1.00 88.73           H  
ATOM    129  O   GLU A   8      -1.634   8.593  10.476  1.00 88.73           O  
ATOM    130  CG  GLU A   8       0.771   8.061  13.044  1.00 88.73           C  
ATOM    131  HG2 GLU A   8       0.485   7.147  13.564  1.00 88.73           H  
ATOM    132  HG3 GLU A   8      -0.069   8.754  13.091  1.00 88.73           H  
ATOM    133  CD  GLU A   8       1.969   8.690  13.760  1.00 88.73           C  
ATOM    134  OE1 GLU A   8       2.192   8.284  14.928  1.00 88.73           O  
ATOM    135  OE2 GLU A   8       2.679   9.528  13.157  1.00 88.73           O  
ATOM    136  N   PHE A   9      -2.296   6.947  11.874  1.00 81.35           N  
ATOM    137  H   PHE A   9      -2.042   6.059  12.284  1.00 81.35           H  
ATOM    138  CA  PHE A   9      -3.586   7.506  12.254  1.00 81.35           C  
ATOM    139  HA  PHE A   9      -3.870   8.280  11.540  1.00 81.35           H  
ATOM    140  C   PHE A   9      -3.480   8.149  13.640  1.00 81.35           C  
ATOM    141  CB  PHE A   9      -4.651   6.403  12.195  1.00 81.35           C  
ATOM    142  HB2 PHE A   9      -4.398   5.618  12.908  1.00 81.35           H  
ATOM    143  HB3 PHE A   9      -5.609   6.826  12.496  1.00 81.35           H  
ATOM    144  O   PHE A   9      -3.178   7.473  14.627  1.00 81.35           O  
ATOM    145  CG  PHE A   9      -4.807   5.798  10.812  1.00 81.35           C  
ATOM    146  CD1 PHE A   9      -5.414   6.554   9.799  1.00 81.35           C  
ATOM    147  HD1 PHE A   9      -5.790   7.544  10.013  1.00 81.35           H  
ATOM    148  CD2 PHE A   9      -4.305   4.517  10.510  1.00 81.35           C  
ATOM    149  HD2 PHE A   9      -3.806   3.930  11.266  1.00 81.35           H  
ATOM    150  CE1 PHE A   9      -5.501   6.033   8.501  1.00 81.35           C  
ATOM    151  HE1 PHE A   9      -5.922   6.652   7.722  1.00 81.35           H  
ATOM    152  CE2 PHE A   9      -4.434   3.979   9.220  1.00 81.35           C  
ATOM    153  HE2 PHE A   9      -4.056   2.989   9.010  1.00 81.35           H  
ATOM    154  CZ  PHE A   9      -5.038   4.740   8.208  1.00 81.35           C  
ATOM    155  HZ  PHE A   9      -5.128   4.346   7.207  1.00 81.35           H  
ATOM    156  N   GLU A  10      -3.730   9.456  13.716  1.00 78.71           N  
ATOM    157  H   GLU A  10      -4.000   9.936  12.869  1.00 78.71           H  
ATOM    158  CA  GLU A  10      -3.689  10.246  14.948  1.00 78.71           C  
ATOM    159  HA  GLU A  10      -3.718   9.576  15.808  1.00 78.71           H  
ATOM    160  C   GLU A  10      -4.925  11.152  15.010  1.00 78.71           C  
ATOM    161  CB  GLU A  10      -2.371  11.046  15.026  1.00 78.71           C  
ATOM    162  HB2 GLU A  10      -2.345  11.783  14.224  1.00 78.71           H  
ATOM    163  HB3 GLU A  10      -1.533  10.362  14.889  1.00 78.71           H  
ATOM    164  O   GLU A  10      -4.974  12.201  14.368  1.00 78.71           O  
ATOM    165  CG  GLU A  10      -2.205  11.748  16.387  1.00 78.71           C  
ATOM    166  HG2 GLU A  10      -2.177  10.984  17.163  1.00 78.71           H  
ATOM    167  HG3 GLU A  10      -3.080  12.372  16.572  1.00 78.71           H  
ATOM    168  CD  GLU A  10      -0.949  12.637  16.506  1.00 78.71           C  
ATOM    169  OE1 GLU A  10      -0.698  13.113  17.633  1.00 78.71           O  
ATOM    170  OE2 GLU A  10      -0.249  12.911  15.492  1.00 78.71           O  
ATOM    171  N   GLY A  11      -5.938  10.741  15.778  1.00 73.06           N  
ATOM    172  H   GLY A  11      -5.882   9.830  16.211  1.00 73.06           H  
ATOM    173  CA  GLY A  11      -7.194  11.485  15.894  1.00 73.06           C  
ATOM    174  HA2 GLY A  11      -7.869  10.966  16.575  1.00 73.06           H  
ATOM    175  HA3 GLY A  11      -6.988  12.477  16.298  1.00 73.06           H  
ATOM    176  C   GLY A  11      -7.900  11.628  14.544  1.00 73.06           C  
ATOM    177  O   GLY A  11      -8.321  10.639  13.957  1.00 73.06           O  
ATOM    178  N   ASP A  12      -8.008  12.865  14.063  1.00 71.37           N  
ATOM    179  H   ASP A  12      -7.527  13.615  14.539  1.00 71.37           H  
ATOM    180  CA  ASP A  12      -8.639  13.254  12.797  1.00 71.37           C  
ATOM    181  HA  ASP A  12      -9.413  12.524  12.561  1.00 71.37           H  
ATOM    182  C   ASP A  12      -7.678  13.278  11.596  1.00 71.37           C  
ATOM    183  CB  ASP A  12      -9.313  14.624  12.991  1.00 71.37           C  
ATOM    184  HB2 ASP A  12      -9.997  14.549  13.836  1.00 71.37           H  
ATOM    185  HB3 ASP A  12      -9.902  14.859  12.105  1.00 71.37           H  
ATOM    186  O   ASP A  12      -8.061  13.710  10.503  1.00 71.37           O  
ATOM    187  CG  ASP A  12      -8.366  15.796  13.296  1.00 71.37           C  
ATOM    188  OD1 ASP A  12      -7.220  15.566  13.755  1.00 71.37           O  
ATOM    189  OD2 ASP A  12      -8.803  16.955  13.140  1.00 71.37           O  
ATOM    190  N   LYS A  13      -6.426  12.845  11.796  1.00 77.92           N  
ATOM    191  H   LYS A  13      -6.188  12.525  12.724  1.00 77.92           H  
ATOM    192  CA  LYS A  13      -5.354  12.924  10.802  1.00 77.92           C  
ATOM    193  HA  LYS A  13      -5.751  13.398   9.904  1.00 77.92           H  
ATOM    194  C   LYS A  13      -4.836  11.559  10.393  1.00 77.92           C  
ATOM    195  CB  LYS A  13      -4.198  13.783  11.329  1.00 77.92           C  
ATOM    196  HB2 LYS A  13      -3.893  13.409  12.306  1.00 77.92           H  
ATOM    197  HB3 LYS A  13      -3.348  13.711  10.650  1.00 77.92           H  
ATOM    198  O   LYS A  13      -4.642  10.666  11.217  1.00 77.92           O  
ATOM    199  CG  LYS A  13      -4.614  15.250  11.430  1.00 77.92           C  
ATOM    200  HG2 LYS A  13      -4.714  15.665  10.427  1.00 77.92           H  
ATOM    201  HG3 LYS A  13      -5.582  15.321  11.926  1.00 77.92           H  
ATOM    202  CD  LYS A  13      -3.593  16.060  12.225  1.00 77.92           C  
ATOM    203  HD2 LYS A  13      -3.396  15.552  13.169  1.00 77.92           H  
ATOM    204  HD3 LYS A  13      -2.672  16.161  11.650  1.00 77.92           H  
ATOM    205  CE  LYS A  13      -4.225  17.421  12.500  1.00 77.92           C  
ATOM    206  HE2 LYS A  13      -4.403  17.929  11.552  1.00 77.92           H  
ATOM    207  HE3 LYS A  13      -5.197  17.243  12.961  1.00 77.92           H  
ATOM    208  NZ  LYS A  13      -3.381  18.234  13.401  1.00 77.92           N  
ATOM    209  HZ1 LYS A  13      -2.485  18.432  12.977  1.00 77.92           H  
ATOM    210  HZ2 LYS A  13      -3.254  17.722  14.262  1.00 77.92           H  
ATOM    211  HZ3 LYS A  13      -3.865  19.092  13.622  1.00 77.92           H  
ATOM    212  N   MET A  14      -4.469  11.475   9.120  1.00 83.08           N  
ATOM    213  H   MET A  14      -4.687  12.264   8.528  1.00 83.08           H  
ATOM    214  CA  MET A  14      -3.596  10.438   8.585  1.00 83.08           C  
ATOM    215  HA  MET A  14      -3.308   9.761   9.389  1.00 83.08           H  
ATOM    216  C   MET A  14      -2.356  11.060   7.995  1.00 83.08           C  
ATOM    217  CB  MET A  14      -4.337   9.616   7.553  1.00 83.08           C  
ATOM    218  HB2 MET A  14      -4.993   8.975   8.141  1.00 83.08           H  
ATOM    219  HB3 MET A  14      -4.889  10.317   6.926  1.00 83.08           H  
ATOM    220  O   MET A  14      -2.428  11.888   7.086  1.00 83.08           O  
ATOM    221  CG  MET A  14      -3.562   8.712   6.595  1.00 83.08           C  
ATOM    222  HG2 MET A  14      -2.854   9.316   6.027  1.00 83.08           H  
ATOM    223  HG3 MET A  14      -3.020   7.960   7.168  1.00 83.08           H  
ATOM    224  SD  MET A  14      -4.702   7.905   5.431  1.00 83.08           S  
ATOM    225  CE  MET A  14      -3.677   7.599   3.983  1.00 83.08           C  
ATOM    226  HE1 MET A  14      -2.853   6.940   4.255  1.00 83.08           H  
ATOM    227  HE2 MET A  14      -4.277   7.107   3.217  1.00 83.08           H  
ATOM    228  HE3 MET A  14      -3.313   8.548   3.591  1.00 83.08           H  
ATOM    229  N   ARG A  15      -1.209  10.604   8.479  1.00 88.35           N  
ATOM    230  H   ARG A  15      -1.251   9.908   9.211  1.00 88.35           H  
ATOM    231  CA  ARG A  15       0.083  10.896   7.874  1.00 88.35           C  
ATOM    232  HA  ARG A  15      -0.016  11.730   7.180  1.00 88.35           H  
ATOM    233  C   ARG A  15       0.532   9.687   7.076  1.00 88.35           C  
ATOM    234  CB  ARG A  15       1.107  11.295   8.939  1.00 88.35           C  
ATOM    235  HB2 ARG A  15       1.274  10.458   9.618  1.00 88.35           H  
ATOM    236  HB3 ARG A  15       2.048  11.522   8.437  1.00 88.35           H  
ATOM    237  O   ARG A  15       0.509   8.566   7.575  1.00 88.35           O  
ATOM    238  CG  ARG A  15       0.665  12.522   9.748  1.00 88.35           C  
ATOM    239  HG2 ARG A  15       0.363  13.322   9.073  1.00 88.35           H  
ATOM    240  HG3 ARG A  15      -0.176  12.255  10.389  1.00 88.35           H  
ATOM    241  CD  ARG A  15       1.832  13.003  10.616  1.00 88.35           C  
ATOM    242  HD2 ARG A  15       2.218  12.159  11.186  1.00 88.35           H  
ATOM    243  HD3 ARG A  15       2.630  13.357   9.964  1.00 88.35           H  
ATOM    244  NE  ARG A  15       1.422  14.105  11.507  1.00 88.35           N  
ATOM    245  HE  ARG A  15       1.190  14.974  11.048  1.00 88.35           H  
ATOM    246  NH1 ARG A  15       1.686  13.015  13.526  1.00 88.35           N  
ATOM    247 HH11 ARG A  15       2.053  12.185  13.083  1.00 88.35           H  
ATOM    248 HH12 ARG A  15       1.221  12.885  14.413  1.00 88.35           H  
ATOM    249  NH2 ARG A  15       0.755  14.994  13.506  1.00 88.35           N  
ATOM    250 HH21 ARG A  15       0.385  15.813  13.044  1.00 88.35           H  
ATOM    251 HH22 ARG A  15       0.497  14.729  14.445  1.00 88.35           H  
ATOM    252  CZ  ARG A  15       1.309  14.038  12.822  1.00 88.35           C  
ATOM    253  N   VAL A  16       0.956   9.921   5.844  1.00 90.20           N  
ATOM    254  H   VAL A  16       0.886  10.865   5.491  1.00 90.20           H  
ATOM    255  CA  VAL A  16       1.590   8.923   4.987  1.00 90.20           C  
ATOM    256  HA  VAL A  16       1.601   7.958   5.494  1.00 90.20           H  
ATOM    257  C   VAL A  16       3.016   9.367   4.745  1.00 90.20           C  
ATOM    258  CB  VAL A  16       0.848   8.741   3.654  1.00 90.20           C  
ATOM    259  HB  VAL A  16       0.931   9.644   3.050  1.00 90.20           H  
ATOM    260  O   VAL A  16       3.239  10.407   4.132  1.00 90.20           O  
ATOM    261  CG1 VAL A  16       1.436   7.561   2.874  1.00 90.20           C  
ATOM    262 HG11 VAL A  16       0.900   7.429   1.934  1.00 90.20           H  
ATOM    263 HG12 VAL A  16       1.353   6.648   3.463  1.00 90.20           H  
ATOM    264 HG13 VAL A  16       2.486   7.745   2.649  1.00 90.20           H  
ATOM    265  CG2 VAL A  16      -0.631   8.453   3.886  1.00 90.20           C  
ATOM    266 HG21 VAL A  16      -1.105   8.208   2.935  1.00 90.20           H  
ATOM    267 HG22 VAL A  16      -1.120   9.333   4.303  1.00 90.20           H  
ATOM    268 HG23 VAL A  16      -0.737   7.615   4.575  1.00 90.20           H  
ATOM    269  N   ARG A  17       3.980   8.586   5.221  1.00 94.38           N  
ATOM    270  H   ARG A  17       3.706   7.745   5.707  1.00 94.38           H  
ATOM    271  CA  ARG A  17       5.392   8.754   4.878  1.00 94.38           C  
ATOM    272  HA  ARG A  17       5.557   9.757   4.484  1.00 94.38           H  
ATOM    273  C   ARG A  17       5.749   7.777   3.780  1.00 94.38           C  
ATOM    274  CB  ARG A  17       6.295   8.583   6.096  1.00 94.38           C  
ATOM    275  HB2 ARG A  17       7.336   8.635   5.775  1.00 94.38           H  
ATOM    276  HB3 ARG A  17       6.116   7.609   6.552  1.00 94.38           H  
ATOM    277  O   ARG A  17       5.499   6.580   3.908  1.00 94.38           O  
ATOM    278  CG  ARG A  17       6.035   9.689   7.115  1.00 94.38           C  
ATOM    279  HG2 ARG A  17       5.003   9.640   7.464  1.00 94.38           H  
ATOM    280  HG3 ARG A  17       6.209  10.657   6.647  1.00 94.38           H  
ATOM    281  CD  ARG A  17       6.973   9.532   8.306  1.00 94.38           C  
ATOM    282  HD2 ARG A  17       6.810   8.557   8.765  1.00 94.38           H  
ATOM    283  HD3 ARG A  17       8.004   9.614   7.962  1.00 94.38           H  
ATOM    284  NE  ARG A  17       6.685  10.594   9.266  1.00 94.38           N  
ATOM    285  HE  ARG A  17       6.143  11.375   8.926  1.00 94.38           H  
ATOM    286  NH1 ARG A  17       7.981   9.917  11.026  1.00 94.38           N  
ATOM    287 HH11 ARG A  17       8.422   9.263  10.395  1.00 94.38           H  
ATOM    288 HH12 ARG A  17       8.335  10.100  11.954  1.00 94.38           H  
ATOM    289  NH2 ARG A  17       6.670  11.753  11.163  1.00 94.38           N  
ATOM    290 HH21 ARG A  17       6.098  12.395  10.633  1.00 94.38           H  
ATOM    291 HH22 ARG A  17       6.919  11.935  12.124  1.00 94.38           H  
ATOM    292  CZ  ARG A  17       7.116  10.736  10.492  1.00 94.38           C  
ATOM    293  N   LEU A  18       6.317   8.313   2.715  1.00 92.54           N  
ATOM    294  H   LEU A  18       6.488   9.308   2.723  1.00 92.54           H  
ATOM    295  CA  LEU A  18       6.712   7.599   1.516  1.00 92.54           C  
ATOM    296  HA  LEU A  18       6.423   6.550   1.570  1.00 92.54           H  
ATOM    297  C   LEU A  18       8.220   7.707   1.393  1.00 92.54           C  
ATOM    298  CB  LEU A  18       6.049   8.263   0.302  1.00 92.54           C  
ATOM    299  HB2 LEU A  18       6.423   9.284   0.229  1.00 92.54           H  
ATOM    300  HB3 LEU A  18       6.362   7.731  -0.597  1.00 92.54           H  
ATOM    301  O   LEU A  18       8.737   8.819   1.358  1.00 92.54           O  
ATOM    302  CG  LEU A  18       4.517   8.323   0.339  1.00 92.54           C  
ATOM    303  HG  LEU A  18       4.173   8.751   1.280  1.00 92.54           H  
ATOM    304  CD1 LEU A  18       4.063   9.256  -0.782  1.00 92.54           C  
ATOM    305 HD11 LEU A  18       4.524   8.966  -1.726  1.00 92.54           H  
ATOM    306 HD12 LEU A  18       4.371  10.275  -0.548  1.00 92.54           H  
ATOM    307 HD13 LEU A  18       2.979   9.234  -0.890  1.00 92.54           H  
ATOM    308  CD2 LEU A  18       3.913   6.928   0.185  1.00 92.54           C  
ATOM    309 HD21 LEU A  18       4.194   6.315   1.041  1.00 92.54           H  
ATOM    310 HD22 LEU A  18       2.826   6.996   0.142  1.00 92.54           H  
ATOM    311 HD23 LEU A  18       4.282   6.466  -0.731  1.00 92.54           H  
ATOM    312  N   ARG A  19       8.915   6.580   1.294  1.00 94.07           N  
ATOM    313  H   ARG A  19       8.420   5.702   1.355  1.00 94.07           H  
ATOM    314  CA  ARG A  19      10.360   6.553   1.076  1.00 94.07           C  
ATOM    315  HA  ARG A  19      10.722   7.564   0.890  1.00 94.07           H  
ATOM    316  C   ARG A  19      10.689   5.730  -0.157  1.00 94.07           C  
ATOM    317  CB  ARG A  19      11.048   6.049   2.345  1.00 94.07           C  
ATOM    318  HB2 ARG A  19      10.637   5.079   2.627  1.00 94.07           H  
ATOM    319  HB3 ARG A  19      10.863   6.756   3.154  1.00 94.07           H  
ATOM    320  O   ARG A  19      10.290   4.570  -0.250  1.00 94.07           O  
ATOM    321  CG  ARG A  19      12.552   5.914   2.126  1.00 94.07           C  
ATOM    322  HG2 ARG A  19      12.963   6.862   1.777  1.00 94.07           H  
ATOM    323  HG3 ARG A  19      12.744   5.143   1.380  1.00 94.07           H  
ATOM    324  CD  ARG A  19      13.236   5.514   3.423  1.00 94.07           C  
ATOM    325  HD2 ARG A  19      12.727   4.647   3.843  1.00 94.07           H  
ATOM    326  HD3 ARG A  19      13.187   6.348   4.123  1.00 94.07           H  
ATOM    327  NE  ARG A  19      14.620   5.161   3.115  1.00 94.07           N  
ATOM    328  HE  ARG A  19      14.818   4.931   2.152  1.00 94.07           H  
ATOM    329  NH1 ARG A  19      15.432   4.921   5.230  1.00 94.07           N  
ATOM    330 HH11 ARG A  19      14.538   5.275   5.541  1.00 94.07           H  
ATOM    331 HH12 ARG A  19      16.216   4.766   5.847  1.00 94.07           H  
ATOM    332  NH2 ARG A  19      16.724   4.512   3.425  1.00 94.07           N  
ATOM    333 HH21 ARG A  19      17.511   4.205   3.978  1.00 94.07           H  
ATOM    334 HH22 ARG A  19      16.681   4.353   2.428  1.00 94.07           H  
ATOM    335  CZ  ARG A  19      15.588   4.868   3.937  1.00 94.07           C  
ATOM    336  N   ASN A  20      11.434   6.327  -1.081  1.00 91.29           N  
ATOM    337  H   ASN A  20      11.756   7.268  -0.907  1.00 91.29           H  
ATOM    338  CA  ASN A  20      11.857   5.674  -2.312  1.00 91.29           C  
ATOM    339  HA  ASN A  20      11.269   4.770  -2.475  1.00 91.29           H  
ATOM    340  C   ASN A  20      13.329   5.252  -2.219  1.00 91.29           C  
ATOM    341  CB  ASN A  20      11.575   6.624  -3.484  1.00 91.29           C  
ATOM    342  HB2 ASN A  20      10.512   6.861  -3.521  1.00 91.29           H  
ATOM    343  HB3 ASN A  20      12.137   7.545  -3.329  1.00 91.29           H  
ATOM    344  O   ASN A  20      14.229   6.067  -2.398  1.00 91.29           O  
ATOM    345  CG  ASN A  20      11.977   6.041  -4.820  1.00 91.29           C  
ATOM    346  ND2 ASN A  20      12.003   6.847  -5.848  1.00 91.29           N  
ATOM    347 HD21 ASN A  20      11.683   7.799  -5.740  1.00 91.29           H  
ATOM    348 HD22 ASN A  20      12.238   6.462  -6.752  1.00 91.29           H  
ATOM    349  OD1 ASN A  20      12.244   4.857  -4.961  1.00 91.29           O  
ATOM    350  N   ASP A  21      13.573   3.963  -1.986  1.00 90.59           N  
ATOM    351  H   ASP A  21      12.792   3.327  -1.919  1.00 90.59           H  
ATOM    352  CA  ASP A  21      14.913   3.363  -2.005  1.00 90.59           C  
ATOM    353  HA  ASP A  21      15.655   4.145  -1.845  1.00 90.59           H  
ATOM    354  C   ASP A  21      15.240   2.730  -3.380  1.00 90.59           C  
ATOM    355  CB  ASP A  21      15.057   2.358  -0.846  1.00 90.59           C  
ATOM    356  HB2 ASP A  21      14.272   1.607  -0.935  1.00 90.59           H  
ATOM    357  HB3 ASP A  21      16.015   1.846  -0.937  1.00 90.59           H  
ATOM    358  O   ASP A  21      16.153   1.912  -3.503  1.00 90.59           O  
ATOM    359  CG  ASP A  21      15.011   2.974   0.559  1.00 90.59           C  
ATOM    360  OD1 ASP A  21      15.689   3.998   0.825  1.00 90.59           O  
ATOM    361  OD2 ASP A  21      14.360   2.368   1.439  1.00 90.59           O  
ATOM    362  N   SER A  22      14.484   3.064  -4.433  1.00 85.34           N  
ATOM    363  H   SER A  22      13.749   3.742  -4.293  1.00 85.34           H  
ATOM    364  CA  SER A  22      14.774   2.653  -5.810  1.00 85.34           C  
ATOM    365  HA  SER A  22      15.318   1.709  -5.774  1.00 85.34           H  
ATOM    366  C   SER A  22      15.684   3.655  -6.534  1.00 85.34           C  
ATOM    367  CB  SER A  22      13.476   2.380  -6.581  1.00 85.34           C  
ATOM    368  HB2 SER A  22      12.741   1.920  -5.921  1.00 85.34           H  
ATOM    369  HB3 SER A  22      13.691   1.690  -7.397  1.00 85.34           H  
ATOM    370  O   SER A  22      15.962   4.748  -6.046  1.00 85.34           O  
ATOM    371  OG  SER A  22      12.947   3.556  -7.135  1.00 85.34           O  
ATOM    372  HG  SER A  22      12.622   4.096  -6.411  1.00 85.34           H  
ATOM    373  N   SER A  23      16.167   3.280  -7.721  1.00 86.15           N  
ATOM    374  H   SER A  23      15.894   2.388  -8.110  1.00 86.15           H  
ATOM    375  CA  SER A  23      17.041   4.114  -8.555  1.00 86.15           C  
ATOM    376  HA  SER A  23      17.680   4.713  -7.906  1.00 86.15           H  
ATOM    377  C   SER A  23      16.292   5.096  -9.464  1.00 86.15           C  
ATOM    378  CB  SER A  23      17.944   3.211  -9.398  1.00 86.15           C  
ATOM    379  HB2 SER A  23      18.532   3.818 -10.086  1.00 86.15           H  
ATOM    380  HB3 SER A  23      18.623   2.670  -8.739  1.00 86.15           H  
ATOM    381  O   SER A  23      16.931   5.903 -10.139  1.00 86.15           O  
ATOM    382  OG  SER A  23      17.162   2.278 -10.125  1.00 86.15           O  
ATOM    383  HG  SER A  23      17.707   1.880 -10.807  1.00 86.15           H  
ATOM    384  N   THR A  24      14.959   5.047  -9.502  1.00 85.41           N  
ATOM    385  H   THR A  24      14.479   4.407  -8.886  1.00 85.41           H  
ATOM    386  CA  THR A  24      14.121   5.896 -10.362  1.00 85.41           C  
ATOM    387  HA  THR A  24      14.759   6.615 -10.876  1.00 85.41           H  
ATOM    388  C   THR A  24      13.099   6.669  -9.535  1.00 85.41           C  
ATOM    389  CB  THR A  24      13.395   5.075 -11.437  1.00 85.41           C  
ATOM    390  HB  THR A  24      12.689   5.721 -11.960  1.00 85.41           H  
ATOM    391  O   THR A  24      12.645   6.152  -8.516  1.00 85.41           O  
ATOM    392  CG2 THR A  24      14.383   4.506 -12.456  1.00 85.41           C  
ATOM    393 HG21 THR A  24      14.948   5.316 -12.917  1.00 85.41           H  
ATOM    394 HG22 THR A  24      15.071   3.817 -11.965  1.00 85.41           H  
ATOM    395 HG23 THR A  24      13.833   3.968 -13.228  1.00 85.41           H  
ATOM    396  OG1 THR A  24      12.697   3.983 -10.883  1.00 85.41           O  
ATOM    397  HG1 THR A  24      12.141   4.299 -10.167  1.00 85.41           H  
ATOM    398  N   PRO A  25      12.704   7.892  -9.935  1.00 87.05           N  
ATOM    399  CA  PRO A  25      11.582   8.572  -9.300  1.00 87.05           C  
ATOM    400  HA  PRO A  25      11.835   8.778  -8.260  1.00 87.05           H  
ATOM    401  C   PRO A  25      10.322   7.712  -9.362  1.00 87.05           C  
ATOM    402  CB  PRO A  25      11.391   9.889 -10.056  1.00 87.05           C  
ATOM    403  HB2 PRO A  25      11.118  10.701  -9.382  1.00 87.05           H  
ATOM    404  HB3 PRO A  25      10.638   9.773 -10.835  1.00 87.05           H  
ATOM    405  O   PRO A  25      10.078   7.052 -10.373  1.00 87.05           O  
ATOM    406  CG  PRO A  25      12.752  10.130 -10.706  1.00 87.05           C  
ATOM    407  HG2 PRO A  25      12.664  10.721 -11.618  1.00 87.05           H  
ATOM    408  HG3 PRO A  25      13.415  10.624  -9.996  1.00 87.05           H  
ATOM    409  CD  PRO A  25      13.261   8.718 -10.994  1.00 87.05           C  
ATOM    410  HD2 PRO A  25      12.884   8.376 -11.958  1.00 87.05           H  
ATOM    411  HD3 PRO A  25      14.351   8.711 -10.985  1.00 87.05           H  
ATOM    412  N   VAL A  26       9.526   7.750  -8.298  1.00 83.98           N  
ATOM    413  H   VAL A  26       9.796   8.309  -7.501  1.00 83.98           H  
ATOM    414  CA  VAL A  26       8.276   6.999  -8.213  1.00 83.98           C  
ATOM    415  HA  VAL A  26       8.096   6.497  -9.163  1.00 83.98           H  
ATOM    416  C   VAL A  26       7.126   7.967  -7.977  1.00 83.98           C  
ATOM    417  CB  VAL A  26       8.351   5.903  -7.137  1.00 83.98           C  
ATOM    418  HB  VAL A  26       8.461   6.354  -6.151  1.00 83.98           H  
ATOM    419  O   VAL A  26       7.146   8.759  -7.037  1.00 83.98           O  
ATOM    420  CG1 VAL A  26       7.080   5.067  -7.183  1.00 83.98           C  
ATOM    421 HG11 VAL A  26       7.124   4.312  -6.398  1.00 83.98           H  
ATOM    422 HG12 VAL A  26       7.002   4.561  -8.146  1.00 83.98           H  
ATOM    423 HG13 VAL A  26       6.210   5.711  -7.059  1.00 83.98           H  
ATOM    424  CG2 VAL A  26       9.498   4.912  -7.376  1.00 83.98           C  
ATOM    425 HG21 VAL A  26       9.511   4.152  -6.594  1.00 83.98           H  
ATOM    426 HG22 VAL A  26      10.457   5.430  -7.367  1.00 83.98           H  
ATOM    427 HG23 VAL A  26       9.383   4.429  -8.346  1.00 83.98           H  
ATOM    428  N   GLU A  27       6.120   7.913  -8.844  1.00 85.68           N  
ATOM    429  H   GLU A  27       6.176   7.253  -9.606  1.00 85.68           H  
ATOM    430  CA  GLU A  27       4.862   8.637  -8.661  1.00 85.68           C  
ATOM    431  HA  GLU A  27       5.066   9.590  -8.172  1.00 85.68           H  
ATOM    432  C   GLU A  27       3.920   7.824  -7.775  1.00 85.68           C  
ATOM    433  CB  GLU A  27       4.240   8.932 -10.029  1.00 85.68           C  
ATOM    434  HB2 GLU A  27       3.893   7.999 -10.474  1.00 85.68           H  
ATOM    435  HB3 GLU A  27       5.005   9.364 -10.673  1.00 85.68           H  
ATOM    436  O   GLU A  27       3.788   6.624  -7.981  1.00 85.68           O  
ATOM    437  CG  GLU A  27       3.074   9.923  -9.924  1.00 85.68           C  
ATOM    438  HG2 GLU A  27       2.328   9.523  -9.238  1.00 85.68           H  
ATOM    439  HG3 GLU A  27       3.443  10.860  -9.506  1.00 85.68           H  
ATOM    440  CD  GLU A  27       2.401  10.200 -11.277  1.00 85.68           C  
ATOM    441  OE1 GLU A  27       2.902   9.737 -12.321  1.00 85.68           O  
ATOM    442  OE2 GLU A  27       1.321  10.834 -11.255  1.00 85.68           O  
ATOM    443  N   VAL A  28       3.279   8.479  -6.810  1.00 84.20           N  
ATOM    444  H   VAL A  28       3.503   9.458  -6.704  1.00 84.20           H  
ATOM    445  CA  VAL A  28       2.480   7.882  -5.741  1.00 84.20           C  
ATOM    446  HA  VAL A  28       2.392   6.810  -5.917  1.00 84.20           H  
ATOM    447  C   VAL A  28       1.102   8.517  -5.731  1.00 84.20           C  
ATOM    448  CB  VAL A  28       3.142   8.069  -4.366  1.00 84.20           C  
ATOM    449  HB  VAL A  28       3.013   9.094  -4.019  1.00 84.20           H  
ATOM    450  O   VAL A  28       0.971   9.714  -5.471  1.00 84.20           O  
ATOM    451  CG1 VAL A  28       2.478   7.130  -3.365  1.00 84.20           C  
ATOM    452 HG11 VAL A  28       2.708   6.108  -3.664  1.00 84.20           H  
ATOM    453 HG12 VAL A  28       1.401   7.295  -3.342  1.00 84.20           H  
ATOM    454 HG13 VAL A  28       2.880   7.303  -2.367  1.00 84.20           H  
ATOM    455  CG2 VAL A  28       4.641   7.780  -4.422  1.00 84.20           C  
ATOM    456 HG21 VAL A  28       5.062   7.709  -3.419  1.00 84.20           H  
ATOM    457 HG22 VAL A  28       5.149   8.594  -4.939  1.00 84.20           H  
ATOM    458 HG23 VAL A  28       4.821   6.868  -4.991  1.00 84.20           H  
ATOM    459  N   HIS A  29       0.062   7.738  -6.017  1.00 84.37           N  
ATOM    460  H   HIS A  29       0.251   6.782  -6.284  1.00 84.37           H  
ATOM    461  CA  HIS A  29      -1.324   8.222  -5.989  1.00 84.37           C  
ATOM    462  HA  HIS A  29      -1.348   9.312  -5.997  1.00 84.37           H  
ATOM    463  C   HIS A  29      -1.982   7.747  -4.711  1.00 84.37           C  
ATOM    464  CB  HIS A  29      -2.113   7.722  -7.209  1.00 84.37           C  
ATOM    465  HB2 HIS A  29      -3.171   7.923  -7.041  1.00 84.37           H  
ATOM    466  HB3 HIS A  29      -1.998   6.642  -7.298  1.00 84.37           H  
ATOM    467  O   HIS A  29      -2.276   6.567  -4.617  1.00 84.37           O  
ATOM    468  CG  HIS A  29      -1.728   8.354  -8.520  1.00 84.37           C  
ATOM    469  CD2 HIS A  29      -0.469   8.712  -8.903  1.00 84.37           C  
ATOM    470  HD2 HIS A  29       0.449   8.587  -8.348  1.00 84.37           H  
ATOM    471  ND1 HIS A  29      -2.618   8.640  -9.566  1.00 84.37           N  
ATOM    472  CE1 HIS A  29      -1.845   9.094 -10.569  1.00 84.37           C  
ATOM    473  HE1 HIS A  29      -2.195   9.385 -11.549  1.00 84.37           H  
ATOM    474  NE2 HIS A  29      -0.571   9.193 -10.180  1.00 84.37           N  
ATOM    475  HE2 HIS A  29       0.174   9.596 -10.729  1.00 84.37           H  
ATOM    476  N   ILE A  30      -2.238   8.648  -3.766  1.00 81.95           N  
ATOM    477  H   ILE A  30      -1.984   9.609  -3.944  1.00 81.95           H  
ATOM    478  CA  ILE A  30      -2.943   8.345  -2.521  1.00 81.95           C  
ATOM    479  HA  ILE A  30      -2.949   7.266  -2.369  1.00 81.95           H  
ATOM    480  C   ILE A  30      -4.380   8.830  -2.657  1.00 81.95           C  
ATOM    481  CB  ILE A  30      -2.249   8.958  -1.291  1.00 81.95           C  
ATOM    482  HB  ILE A  30      -2.295  10.044  -1.384  1.00 81.95           H  
ATOM    483  O   ILE A  30      -4.636  10.030  -2.764  1.00 81.95           O  
ATOM    484  CG1 ILE A  30      -0.765   8.550  -1.185  1.00 81.95           C  
ATOM    485 HG12 ILE A  30      -0.692   7.510  -0.867  1.00 81.95           H  
ATOM    486 HG13 ILE A  30      -0.273   8.642  -2.154  1.00 81.95           H  
ATOM    487  CG2 ILE A  30      -3.011   8.506  -0.025  1.00 81.95           C  
ATOM    488 HG21 ILE A  30      -2.544   8.894   0.880  1.00 81.95           H  
ATOM    489 HG22 ILE A  30      -3.022   7.417   0.035  1.00 81.95           H  
ATOM    490 HG23 ILE A  30      -4.039   8.867  -0.043  1.00 81.95           H  
ATOM    491  CD1 ILE A  30       0.015   9.441  -0.212  1.00 81.95           C  
ATOM    492 HD11 ILE A  30      -0.456   9.465   0.771  1.00 81.95           H  
ATOM    493 HD12 ILE A  30       1.018   9.034  -0.084  1.00 81.95           H  
ATOM    494 HD13 ILE A  30       0.078  10.454  -0.609  1.00 81.95           H  
ATOM    495  N   LYS A  31      -5.326   7.896  -2.642  1.00 80.32           N  
ATOM    496  H   LYS A  31      -5.014   6.940  -2.545  1.00 80.32           H  
ATOM    497  CA  LYS A  31      -6.752   8.195  -2.465  1.00 80.32           C  
ATOM    498  HA  LYS A  31      -6.933   9.249  -2.677  1.00 80.32           H  
ATOM    499  C   LYS A  31      -7.113   7.951  -1.005  1.00 80.32           C  
ATOM    500  CB  LYS A  31      -7.563   7.344  -3.448  1.00 80.32           C  
ATOM    501  HB2 LYS A  31      -7.137   7.467  -4.444  1.00 80.32           H  
ATOM    502  HB3 LYS A  31      -7.478   6.294  -3.166  1.00 80.32           H  
ATOM    503  O   LYS A  31      -6.580   7.026  -0.428  1.00 80.32           O  
ATOM    504  CG  LYS A  31      -9.043   7.745  -3.494  1.00 80.32           C  
ATOM    505  HG2 LYS A  31      -9.126   8.804  -3.738  1.00 80.32           H  
ATOM    506  HG3 LYS A  31      -9.501   7.565  -2.522  1.00 80.32           H  
ATOM    507  CD  LYS A  31      -9.772   6.916  -4.557  1.00 80.32           C  
ATOM    508  HD2 LYS A  31      -9.666   5.860  -4.309  1.00 80.32           H  
ATOM    509  HD3 LYS A  31      -9.324   7.099  -5.534  1.00 80.32           H  
ATOM    510  CE  LYS A  31     -11.254   7.294  -4.582  1.00 80.32           C  
ATOM    511  HE2 LYS A  31     -11.349   8.339  -4.877  1.00 80.32           H  
ATOM    512  HE3 LYS A  31     -11.636   7.197  -3.566  1.00 80.32           H  
ATOM    513  NZ  LYS A  31     -12.024   6.418  -5.499  1.00 80.32           N  
ATOM    514  HZ1 LYS A  31     -11.945   5.456  -5.202  1.00 80.32           H  
ATOM    515  HZ2 LYS A  31     -11.676   6.490  -6.444  1.00 80.32           H  
ATOM    516  HZ3 LYS A  31     -13.003   6.667  -5.487  1.00 80.32           H  
ATOM    517  N   VAL A  32      -7.990   8.742  -0.412  1.00 76.20           N  
ATOM    518  H   VAL A  32      -8.291   9.574  -0.900  1.00 76.20           H  
ATOM    519  CA  VAL A  32      -8.530   8.511   0.934  1.00 76.20           C  
ATOM    520  HA  VAL A  32      -8.278   7.511   1.286  1.00 76.20           H  
ATOM    521  C   VAL A  32     -10.037   8.626   0.823  1.00 76.20           C  
ATOM    522  CB  VAL A  32      -7.961   9.535   1.935  1.00 76.20           C  
ATOM    523  HB  VAL A  32      -8.160  10.536   1.552  1.00 76.20           H  
ATOM    524  O   VAL A  32     -10.524   9.640   0.326  1.00 76.20           O  
ATOM    525  CG1 VAL A  32      -8.567   9.443   3.339  1.00 76.20           C  
ATOM    526 HG11 VAL A  32      -8.006   8.734   3.948  1.00 76.20           H  
ATOM    527 HG12 VAL A  32      -8.495  10.424   3.809  1.00 76.20           H  
ATOM    528 HG13 VAL A  32      -9.621   9.168   3.322  1.00 76.20           H  
ATOM    529  CG2 VAL A  32      -6.443   9.364   2.078  1.00 76.20           C  
ATOM    530 HG21 VAL A  32      -6.204   8.328   2.321  1.00 76.20           H  
ATOM    531 HG22 VAL A  32      -6.068  10.011   2.870  1.00 76.20           H  
ATOM    532 HG23 VAL A  32      -5.947   9.641   1.147  1.00 76.20           H  
ATOM    533  N   LEU A  33     -10.767   7.595   1.241  1.00 70.74           N  
ATOM    534  H   LEU A  33     -10.283   6.785   1.602  1.00 70.74           H  
ATOM    535  CA  LEU A  33     -12.220   7.645   1.411  1.00 70.74           C  
ATOM    536  HA  LEU A  33     -12.625   8.503   0.875  1.00 70.74           H  
ATOM    537  C   LEU A  33     -12.541   7.849   2.892  1.00 70.74           C  
ATOM    538  CB  LEU A  33     -12.865   6.366   0.842  1.00 70.74           C  
ATOM    539  HB2 LEU A  33     -13.934   6.393   1.053  1.00 70.74           H  
ATOM    540  HB3 LEU A  33     -12.451   5.506   1.368  1.00 70.74           H  
ATOM    541  O   LEU A  33     -12.001   7.126   3.722  1.00 70.74           O  
ATOM    542  CG  LEU A  33     -12.658   6.177  -0.672  1.00 70.74           C  
ATOM    543  HG  LEU A  33     -11.593   6.121  -0.898  1.00 70.74           H  
ATOM    544  CD1 LEU A  33     -13.307   4.886  -1.160  1.00 70.74           C  
ATOM    545 HD11 LEU A  33     -14.390   4.934  -1.043  1.00 70.74           H  
ATOM    546 HD12 LEU A  33     -12.959   4.049  -0.555  1.00 70.74           H  
ATOM    547 HD13 LEU A  33     -13.053   4.691  -2.202  1.00 70.74           H  
ATOM    548  CD2 LEU A  33     -13.269   7.332  -1.470  1.00 70.74           C  
ATOM    549 HD21 LEU A  33     -13.347   7.072  -2.526  1.00 70.74           H  
ATOM    550 HD22 LEU A  33     -12.639   8.211  -1.341  1.00 70.74           H  
ATOM    551 HD23 LEU A  33     -14.268   7.549  -1.090  1.00 70.74           H  
ATOM    552  N   GLY A  34     -13.374   8.841   3.208  1.00 58.67           N  
ATOM    553  H   GLY A  34     -13.728   9.427   2.466  1.00 58.67           H  
ATOM    554  CA  GLY A  34     -13.868   9.077   4.567  1.00 58.67           C  
ATOM    555  HA2 GLY A  34     -14.072  10.138   4.710  1.00 58.67           H  
ATOM    556  HA3 GLY A  34     -13.106   8.787   5.290  1.00 58.67           H  
ATOM    557  C   GLY A  34     -15.149   8.300   4.872  1.00 58.67           C  
ATOM    558  O   GLY A  34     -15.968   8.068   3.977  1.00 58.67           O  
ATOM    559  N   ASP A  35     -15.315   7.955   6.144  1.00 57.54           N  
ATOM    560  H   ASP A  35     -14.595   8.214   6.803  1.00 57.54           H  
ATOM    561  CA  ASP A  35     -16.536   7.403   6.729  1.00 57.54           C  
ATOM    562  HA  ASP A  35     -16.988   6.685   6.044  1.00 57.54           H  
ATOM    563  C   ASP A  35     -17.555   8.540   6.956  1.00 57.54           C  
ATOM    564  CB  ASP A  35     -16.123   6.642   8.000  1.00 57.54           C  
ATOM    565  HB2 ASP A  35     -15.489   5.802   7.718  1.00 57.54           H  
ATOM    566  HB3 ASP A  35     -15.535   7.307   8.633  1.00 57.54           H  
ATOM    567  O   ASP A  35     -17.212   9.611   7.455  1.00 57.54           O  
ATOM    568  CG  ASP A  35     -17.292   6.116   8.822  1.00 57.54           C  
ATOM    569  OD1 ASP A  35     -18.439   6.374   8.401  1.00 57.54           O  
ATOM    570  OD2 ASP A  35     -16.998   5.608   9.922  1.00 57.54           O  
ATOM    571  N   LYS A  36     -18.806   8.371   6.511  1.00 52.60           N  
ATOM    572  H   LYS A  36     -19.086   7.411   6.371  1.00 52.60           H  
ATOM    573  CA  LYS A  36     -19.828   9.428   6.566  1.00 52.60           C  
ATOM    574  HA  LYS A  36     -19.331  10.387   6.420  1.00 52.60           H  
ATOM    575  C   LYS A  36     -20.515   9.505   7.929  1.00 52.60           C  
ATOM    576  CB  LYS A  36     -20.840   9.210   5.432  1.00 52.60           C  
ATOM    577  HB2 LYS A  36     -21.278   8.218   5.546  1.00 52.60           H  
ATOM    578  HB3 LYS A  36     -20.315   9.242   4.478  1.00 52.60           H  
ATOM    579  O   LYS A  36     -20.874  10.621   8.328  1.00 52.60           O  
ATOM    580  CG  LYS A  36     -21.967  10.257   5.432  1.00 52.60           C  
ATOM    581  HG2 LYS A  36     -22.513  10.201   6.374  1.00 52.60           H  
ATOM    582  HG3 LYS A  36     -21.542  11.255   5.322  1.00 52.60           H  
ATOM    583  CD  LYS A  36     -22.966   9.982   4.303  1.00 52.60           C  
ATOM    584  HD2 LYS A  36     -23.218   8.922   4.319  1.00 52.60           H  
ATOM    585  HD3 LYS A  36     -22.509  10.205   3.339  1.00 52.60           H  
ATOM    586  CE  LYS A  36     -24.263  10.774   4.498  1.00 52.60           C  
ATOM    587  HE2 LYS A  36     -24.663  10.517   5.479  1.00 52.60           H  
ATOM    588  HE3 LYS A  36     -24.985  10.438   3.754  1.00 52.60           H  
ATOM    589  NZ  LYS A  36     -24.042  12.234   4.395  1.00 52.60           N  
ATOM    590  HZ1 LYS A  36     -23.647  12.471   3.496  1.00 52.60           H  
ATOM    591  HZ2 LYS A  36     -23.390  12.503   5.118  1.00 52.60           H  
ATOM    592  HZ3 LYS A  36     -24.909  12.729   4.549  1.00 52.60           H  
ATOM    593  N   ASP A  37     -20.761   8.375   8.577  1.00 53.74           N  
ATOM    594  H   ASP A  37     -20.315   7.517   8.287  1.00 53.74           H  
ATOM    595  CA  ASP A  37     -21.531   8.294   9.822  1.00 53.74           C  
ATOM    596  HA  ASP A  37     -22.041   9.244   9.981  1.00 53.74           H  
ATOM    597  C   ASP A  37     -20.639   8.112  11.059  1.00 53.74           C  
ATOM    598  CB  ASP A  37     -22.640   7.240   9.690  1.00 53.74           C  
ATOM    599  HB2 ASP A  37     -23.284   7.525   8.859  1.00 53.74           H  
ATOM    600  HB3 ASP A  37     -23.245   7.254  10.596  1.00 53.74           H  
ATOM    601  O   ASP A  37     -21.097   8.366  12.175  1.00 53.74           O  
ATOM    602  CG  ASP A  37     -22.132   5.820   9.463  1.00 53.74           C  
ATOM    603  OD1 ASP A  37     -20.942   5.608   9.752  1.00 53.74           O  
ATOM    604  OD2 ASP A  37     -22.972   5.020   9.007  1.00 53.74           O  
ATOM    605  N   GLY A  38     -19.350   7.826  10.850  1.00 51.79           N  
ATOM    606  H   GLY A  38     -19.130   7.369   9.976  1.00 51.79           H  
ATOM    607  CA  GLY A  38     -18.356   7.728  11.911  1.00 51.79           C  
ATOM    608  HA2 GLY A  38     -18.464   8.569  12.596  1.00 51.79           H  
ATOM    609  HA3 GLY A  38     -17.364   7.751  11.459  1.00 51.79           H  
ATOM    610  C   GLY A  38     -18.469   6.431  12.710  1.00 51.79           C  
ATOM    611  O   GLY A  38     -17.958   6.369  13.833  1.00 51.79           O  
ATOM    612  N   ASP A  39     -19.157   5.422  12.171  1.00 52.07           N  
ATOM    613  H   ASP A  39     -19.516   5.517  11.232  1.00 52.07           H  
ATOM    614  CA  ASP A  39     -19.336   4.115  12.796  1.00 52.07           C  
ATOM    615  HA  ASP A  39     -19.435   4.279  13.869  1.00 52.07           H  
ATOM    616  C   ASP A  39     -18.115   3.184  12.615  1.00 52.07           C  
ATOM    617  CB  ASP A  39     -20.672   3.513  12.321  1.00 52.07           C  
ATOM    618  HB2 ASP A  39     -20.962   2.755  13.048  1.00 52.07           H  
ATOM    619  HB3 ASP A  39     -21.442   4.284  12.339  1.00 52.07           H  
ATOM    620  O   ASP A  39     -18.003   2.143  13.273  1.00 52.07           O  
ATOM    621  CG  ASP A  39     -20.650   2.850  10.937  1.00 52.07           C  
ATOM    622  OD1 ASP A  39     -19.616   2.956  10.244  1.00 52.07           O  
ATOM    623  OD2 ASP A  39     -21.580   2.042  10.704  1.00 52.07           O  
ATOM    624  N   GLY A  40     -17.147   3.601  11.797  1.00 47.74           N  
ATOM    625  H   GLY A  40     -17.369   4.401  11.221  1.00 47.74           H  
ATOM    626  CA  GLY A  40     -15.933   2.872  11.464  1.00 47.74           C  
ATOM    627  HA2 GLY A  40     -15.620   2.270  12.317  1.00 47.74           H  
ATOM    628  HA3 GLY A  40     -15.161   3.605  11.227  1.00 47.74           H  
ATOM    629  C   GLY A  40     -16.050   1.953  10.249  1.00 47.74           C  
ATOM    630  O   GLY A  40     -15.132   1.150  10.045  1.00 47.74           O  
ATOM    631  N   TYR A  41     -17.124   2.060   9.461  1.00 48.60           N  
ATOM    632  H   TYR A  41     -17.865   2.688   9.736  1.00 48.60           H  
ATOM    633  CA  TYR A  41     -17.390   1.268   8.265  1.00 48.60           C  
ATOM    634  HA  TYR A  41     -16.527   0.633   8.066  1.00 48.60           H  
ATOM    635  C   TYR A  41     -17.612   2.171   7.043  1.00 48.60           C  
ATOM    636  CB  TYR A  41     -18.600   0.344   8.488  1.00 48.60           C  
ATOM    637  HB2 TYR A  41     -19.489   0.951   8.660  1.00 48.60           H  
ATOM    638  HB3 TYR A  41     -18.777  -0.215   7.569  1.00 48.60           H  
ATOM    639  O   TYR A  41     -18.495   3.015   6.988  1.00 48.60           O  
ATOM    640  CG  TYR A  41     -18.450  -0.643   9.634  1.00 48.60           C  
ATOM    641  CD1 TYR A  41     -17.990  -1.953   9.402  1.00 48.60           C  
ATOM    642  HD1 TYR A  41     -17.749  -2.269   8.397  1.00 48.60           H  
ATOM    643  CD2 TYR A  41     -18.799  -0.257  10.940  1.00 48.60           C  
ATOM    644  HD2 TYR A  41     -19.170   0.742  11.113  1.00 48.60           H  
ATOM    645  CE1 TYR A  41     -17.890  -2.853  10.483  1.00 48.60           C  
ATOM    646  HE1 TYR A  41     -17.631  -3.892  10.345  1.00 48.60           H  
ATOM    647  CE2 TYR A  41     -18.661  -1.140  12.023  1.00 48.60           C  
ATOM    648  HE2 TYR A  41     -18.918  -0.796  13.014  1.00 48.60           H  
ATOM    649  OH  TYR A  41     -18.044  -3.316  12.820  1.00 48.60           O  
ATOM    650  HH  TYR A  41     -18.361  -2.904  13.627  1.00 48.60           H  
ATOM    651  CZ  TYR A  41     -18.195  -2.445  11.789  1.00 48.60           C  
ATOM    652  N   ILE A  42     -16.839   1.941   5.978  1.00 50.82           N  
ATOM    653  H   ILE A  42     -16.110   1.246   6.052  1.00 50.82           H  
ATOM    654  CA  ILE A  42     -17.096   2.573   4.678  1.00 50.82           C  
ATOM    655  HA  ILE A  42     -17.794   3.400   4.805  1.00 50.82           H  
ATOM    656  C   ILE A  42     -17.774   1.539   3.785  1.00 50.82           C  
ATOM    657  CB  ILE A  42     -15.814   3.180   4.065  1.00 50.82           C  
ATOM    658  HB  ILE A  42     -15.105   2.378   3.862  1.00 50.82           H  
ATOM    659  O   ILE A  42     -17.108   0.702   3.173  1.00 50.82           O  
ATOM    660  CG1 ILE A  42     -15.163   4.173   5.055  1.00 50.82           C  
ATOM    661 HG12 ILE A  42     -15.870   4.973   5.272  1.00 50.82           H  
ATOM    662 HG13 ILE A  42     -14.936   3.662   5.991  1.00 50.82           H  
ATOM    663  CG2 ILE A  42     -16.162   3.887   2.736  1.00 50.82           C  
ATOM    664 HG21 ILE A  42     -16.649   3.192   2.053  1.00 50.82           H  
ATOM    665 HG22 ILE A  42     -15.253   4.245   2.251  1.00 50.82           H  
ATOM    666 HG23 ILE A  42     -16.828   4.727   2.929  1.00 50.82           H  
ATOM    667  CD1 ILE A  42     -13.853   4.790   4.562  1.00 50.82           C  
ATOM    668 HD11 ILE A  42     -13.159   4.005   4.261  1.00 50.82           H  
ATOM    669 HD12 ILE A  42     -14.048   5.457   3.722  1.00 50.82           H  
ATOM    670 HD13 ILE A  42     -13.406   5.367   5.371  1.00 50.82           H  
ATOM    671  N   SER A  43     -19.105   1.582   3.687  1.00 47.64           N  
ATOM    672  H   SER A  43     -19.622   2.232   4.262  1.00 47.64           H  
ATOM    673  CA  SER A  43     -19.807   0.802   2.668  1.00 47.64           C  
ATOM    674  HA  SER A  43     -19.368  -0.196   2.666  1.00 47.64           H  
ATOM    675  C   SER A  43     -19.575   1.418   1.279  1.00 47.64           C  
ATOM    676  CB  SER A  43     -21.292   0.621   3.013  1.00 47.64           C  
ATOM    677  HB2 SER A  43     -21.653  -0.284   2.525  1.00 47.64           H  
ATOM    678  HB3 SER A  43     -21.412   0.503   4.090  1.00 47.64           H  
ATOM    679  O   SER A  43     -19.474   2.639   1.113  1.00 47.64           O  
ATOM    680  OG  SER A  43     -22.069   1.705   2.560  1.00 47.64           O  
ATOM    681  HG  SER A  43     -22.328   2.208   3.336  1.00 47.64           H  
ATOM    682  N   ALA A  44     -19.518   0.585   0.233  1.00 41.20           N  
ATOM    683  H   ALA A  44     -19.543  -0.409   0.413  1.00 41.20           H  
ATOM    684  CA  ALA A  44     -19.336   1.050  -1.148  1.00 41.20           C  
ATOM    685  HA  ALA A  44     -18.388   1.584  -1.204  1.00 41.20           H  
ATOM    686  C   ALA A  44     -20.438   2.031  -1.620  1.00 41.20           C  
ATOM    687  CB  ALA A  44     -19.255  -0.182  -2.061  1.00 41.20           C  
ATOM    688  HB1 ALA A  44     -20.191  -0.740  -2.020  1.00 41.20           H  
ATOM    689  HB2 ALA A  44     -19.074   0.138  -3.087  1.00 41.20           H  
ATOM    690  HB3 ALA A  44     -18.435  -0.826  -1.742  1.00 41.20           H  
ATOM    691  O   ALA A  44     -20.237   2.754  -2.595  1.00 41.20           O  
ATOM    692  N   ALA A  45     -21.588   2.076  -0.934  1.00 40.52           N  
ATOM    693  H   ALA A  45     -21.659   1.521  -0.093  1.00 40.52           H  
ATOM    694  CA  ALA A  45     -22.695   2.989  -1.216  1.00 40.52           C  
ATOM    695  HA  ALA A  45     -22.753   3.149  -2.293  1.00 40.52           H  
ATOM    696  C   ALA A  45     -22.533   4.380  -0.558  1.00 40.52           C  
ATOM    697  CB  ALA A  45     -23.986   2.294  -0.764  1.00 40.52           C  
ATOM    698  HB1 ALA A  45     -24.843   2.926  -0.997  1.00 40.52           H  
ATOM    699  HB2 ALA A  45     -24.096   1.338  -1.275  1.00 40.52           H  
ATOM    700  HB3 ALA A  45     -23.958   2.126   0.313  1.00 40.52           H  
ATOM    701  O   ALA A  45     -23.181   5.341  -0.985  1.00 40.52           O  
ATOM    702  N   GLU A  46     -21.665   4.506   0.451  1.00 48.08           N  
ATOM    703  H   GLU A  46     -21.184   3.677   0.768  1.00 48.08           H  
ATOM    704  CA  GLU A  46     -21.568   5.683   1.332  1.00 48.08           C  
ATOM    705  HA  GLU A  46     -22.366   6.383   1.085  1.00 48.08           H  
ATOM    706  C   GLU A  46     -20.266   6.479   1.171  1.00 48.08           C  
ATOM    707  CB  GLU A  46     -21.800   5.235   2.780  1.00 48.08           C  
ATOM    708  HB2 GLU A  46     -21.167   4.373   2.990  1.00 48.08           H  
ATOM    709  HB3 GLU A  46     -21.543   6.041   3.467  1.00 48.08           H  
ATOM    710  O   GLU A  46     -20.174   7.622   1.630  1.00 48.08           O  
ATOM    711  CG  GLU A  46     -23.290   4.899   2.949  1.00 48.08           C  
ATOM    712  HG2 GLU A  46     -23.637   4.295   2.110  1.00 48.08           H  
ATOM    713  HG3 GLU A  46     -23.852   5.833   2.923  1.00 48.08           H  
ATOM    714  CD  GLU A  46     -23.607   4.127   4.224  1.00 48.08           C  
ATOM    715  OE1 GLU A  46     -24.710   4.391   4.748  1.00 48.08           O  
ATOM    716  OE2 GLU A  46     -22.822   3.200   4.521  1.00 48.08           O  
ATOM    717  N   ALA A  47     -19.302   5.944   0.418  1.00 48.75           N  
ATOM    718  H   ALA A  47     -19.427   4.983   0.133  1.00 48.75           H  
ATOM    719  CA  ALA A  47     -18.060   6.613   0.048  1.00 48.75           C  
ATOM    720  HA  ALA A  47     -17.536   6.905   0.958  1.00 48.75           H  
ATOM    721  C   ALA A  47     -18.314   7.876  -0.801  1.00 48.75           C  
ATOM    722  CB  ALA A  47     -17.194   5.598  -0.706  1.00 48.75           C  
ATOM    723  HB1 ALA A  47     -17.734   5.209  -1.569  1.00 48.75           H  
ATOM    724  HB2 ALA A  47     -16.283   6.091  -1.046  1.00 48.75           H  
ATOM    725  HB3 ALA A  47     -16.934   4.771  -0.045  1.00 48.75           H  
ATOM    726  O   ALA A  47     -18.425   7.809  -2.027  1.00 48.75           O  
ATOM    727  N   LYS A  48     -18.407   9.054  -0.170  1.00 50.35           N  
ATOM    728  H   LYS A  48     -18.486   9.018   0.836  1.00 50.35           H  
ATOM    729  CA  LYS A  48     -18.601  10.325  -0.902  1.00 50.35           C  
ATOM    730  HA  LYS A  48     -18.452  10.132  -1.964  1.00 50.35           H  
ATOM    731  C   LYS A  48     -17.567  11.412  -0.642  1.00 50.35           C  
ATOM    732  CB  LYS A  48     -20.044  10.833  -0.750  1.00 50.35           C  
ATOM    733  HB2 LYS A  48     -20.090  11.872  -1.076  1.00 50.35           H  
ATOM    734  HB3 LYS A  48     -20.351  10.780   0.294  1.00 50.35           H  
ATOM    735  O   LYS A  48     -17.497  12.334  -1.450  1.00 50.35           O  
ATOM    736  CG  LYS A  48     -21.000  10.011  -1.628  1.00 50.35           C  
ATOM    737  HG2 LYS A  48     -20.608   9.970  -2.644  1.00 50.35           H  
ATOM    738  HG3 LYS A  48     -21.065   8.996  -1.238  1.00 50.35           H  
ATOM    739  CD  LYS A  48     -22.403  10.625  -1.673  1.00 50.35           C  
ATOM    740  HD2 LYS A  48     -22.343  11.640  -2.067  1.00 50.35           H  
ATOM    741  HD3 LYS A  48     -22.815  10.645  -0.664  1.00 50.35           H  
ATOM    742  CE  LYS A  48     -23.278   9.756  -2.580  1.00 50.35           C  
ATOM    743  HE2 LYS A  48     -23.271   8.739  -2.188  1.00 50.35           H  
ATOM    744  HE3 LYS A  48     -22.826   9.722  -3.571  1.00 50.35           H  
ATOM    745  NZ  LYS A  48     -24.671  10.259  -2.661  1.00 50.35           N  
ATOM    746  HZ1 LYS A  48     -25.212   9.653  -3.261  1.00 50.35           H  
ATOM    747  HZ2 LYS A  48     -25.095  10.240  -1.745  1.00 50.35           H  
ATOM    748  HZ3 LYS A  48     -24.693  11.199  -3.032  1.00 50.35           H  
ATOM    749  N   GLN A  49     -16.729  11.314   0.393  1.00 54.80           N  
ATOM    750  H   GLN A  49     -16.793  10.522   1.017  1.00 54.80           H  
ATOM    751  CA  GLN A  49     -15.593  12.226   0.533  1.00 54.80           C  
ATOM    752  HA  GLN A  49     -15.713  13.048  -0.172  1.00 54.80           H  
ATOM    753  C   GLN A  49     -14.312  11.499   0.138  1.00 54.80           C  
ATOM    754  CB  GLN A  49     -15.570  12.875   1.924  1.00 54.80           C  
ATOM    755  HB2 GLN A  49     -16.591  13.149   2.192  1.00 54.80           H  
ATOM    756  HB3 GLN A  49     -15.191  12.179   2.671  1.00 54.80           H  
ATOM    757  O   GLN A  49     -13.786  10.693   0.898  1.00 54.80           O  
ATOM    758  CG  GLN A  49     -14.723  14.159   1.904  1.00 54.80           C  
ATOM    759  HG2 GLN A  49     -14.963  14.736   1.012  1.00 54.80           H  
ATOM    760  HG3 GLN A  49     -13.664  13.901   1.869  1.00 54.80           H  
ATOM    761  CD  GLN A  49     -14.975  15.045   3.120  1.00 54.80           C  
ATOM    762  NE2 GLN A  49     -14.978  16.350   2.958  1.00 54.80           N  
ATOM    763 HE21 GLN A  49     -14.709  16.757   2.073  1.00 54.80           H  
ATOM    764 HE22 GLN A  49     -15.072  16.884   3.811  1.00 54.80           H  
ATOM    765  OE1 GLN A  49     -15.201  14.605   4.230  1.00 54.80           O  
ATOM    766  N   SER A  50     -13.860  11.754  -1.091  1.00 62.75           N  
ATOM    767  H   SER A  50     -14.381  12.385  -1.683  1.00 62.75           H  
ATOM    768  CA  SER A  50     -12.575  11.272  -1.582  1.00 62.75           C  
ATOM    769  HA  SER A  50     -12.187  10.547  -0.868  1.00 62.75           H  
ATOM    770  C   SER A  50     -11.591  12.429  -1.685  1.00 62.75           C  
ATOM    771  CB  SER A  50     -12.718  10.532  -2.915  1.00 62.75           C  
ATOM    772  HB2 SER A  50     -11.757  10.080  -3.162  1.00 62.75           H  
ATOM    773  HB3 SER A  50     -13.463   9.743  -2.814  1.00 62.75           H  
ATOM    774  O   SER A  50     -11.823  13.341  -2.480  1.00 62.75           O  
ATOM    775  OG  SER A  50     -13.105  11.392  -3.967  1.00 62.75           O  
ATOM    776  HG  SER A  50     -12.732  12.256  -3.776  1.00 62.75           H  
ATOM    777  N   GLU A  51     -10.489  12.382  -0.943  1.00 71.57           N  
ATOM    778  H   GLU A  51     -10.364  11.606  -0.309  1.00 71.57           H  
ATOM    779  CA  GLU A  51      -9.327  13.223  -1.236  1.00 71.57           C  
ATOM    780  HA  GLU A  51      -9.647  14.063  -1.851  1.00 71.57           H  
ATOM    781  C   GLU A  51      -8.334  12.396  -2.054  1.00 71.57           C  
ATOM    782  CB  GLU A  51      -8.721  13.829   0.042  1.00 71.57           C  
ATOM    783  HB2 GLU A  51      -8.210  13.052   0.611  1.00 71.57           H  
ATOM    784  HB3 GLU A  51      -9.532  14.236   0.645  1.00 71.57           H  
ATOM    785  O   GLU A  51      -8.084  11.229  -1.749  1.00 71.57           O  
ATOM    786  CG  GLU A  51      -7.739  14.968  -0.301  1.00 71.57           C  
ATOM    787  HG2 GLU A  51      -8.253  15.693  -0.933  1.00 71.57           H  
ATOM    788  HG3 GLU A  51      -6.915  14.552  -0.881  1.00 71.57           H  
ATOM    789  CD  GLU A  51      -7.164  15.706   0.922  1.00 71.57           C  
ATOM    790  OE1 GLU A  51      -6.120  16.384   0.754  1.00 71.57           O  
ATOM    791  OE2 GLU A  51      -7.720  15.577   2.030  1.00 71.57           O  
ATOM    792  N   LYS A  52      -7.794  12.976  -3.127  1.00 78.34           N  
ATOM    793  H   LYS A  52      -8.008  13.947  -3.307  1.00 78.34           H  
ATOM    794  CA  LYS A  52      -6.721  12.366  -3.911  1.00 78.34           C  
ATOM    795  HA  LYS A  52      -6.428  11.430  -3.437  1.00 78.34           H  
ATOM    796  C   LYS A  52      -5.515  13.287  -3.874  1.00 78.34           C  
ATOM    797  CB  LYS A  52      -7.179  12.039  -5.345  1.00 78.34           C  
ATOM    798  HB2 LYS A  52      -7.456  12.959  -5.861  1.00 78.34           H  
ATOM    799  HB3 LYS A  52      -8.048  11.383  -5.300  1.00 78.34           H  
ATOM    800  O   LYS A  52      -5.644  14.478  -4.146  1.00 78.34           O  
ATOM    801  CG  LYS A  52      -6.054  11.332  -6.123  1.00 78.34           C  
ATOM    802  HG2 LYS A  52      -5.754  10.442  -5.571  1.00 78.34           H  
ATOM    803  HG3 LYS A  52      -5.194  11.999  -6.187  1.00 78.34           H  
ATOM    804  CD  LYS A  52      -6.432  10.920  -7.554  1.00 78.34           C  
ATOM    805  HD2 LYS A  52      -7.241  10.190  -7.522  1.00 78.34           H  
ATOM    806  HD3 LYS A  52      -6.739  11.797  -8.124  1.00 78.34           H  
ATOM    807  CE  LYS A  52      -5.171  10.297  -8.175  1.00 78.34           C  
ATOM    808  HE2 LYS A  52      -4.819   9.504  -7.516  1.00 78.34           H  
ATOM    809  HE3 LYS A  52      -4.383  11.050  -8.198  1.00 78.34           H  
ATOM    810  NZ  LYS A  52      -5.361   9.738  -9.536  1.00 78.34           N  
ATOM    811  HZ1 LYS A  52      -4.488   9.304  -9.802  1.00 78.34           H  
ATOM    812  HZ2 LYS A  52      -6.054   9.003  -9.546  1.00 78.34           H  
ATOM    813  HZ3 LYS A  52      -5.570  10.457 -10.213  1.00 78.34           H  
ATOM    814  N   ARG A  53      -4.346  12.723  -3.595  1.00 82.29           N  
ATOM    815  H   ARG A  53      -4.340  11.741  -3.360  1.00 82.29           H  
ATOM    816  CA  ARG A  53      -3.059  13.395  -3.752  1.00 82.29           C  
ATOM    817  HA  ARG A  53      -3.210  14.340  -4.273  1.00 82.29           H  
ATOM    818  C   ARG A  53      -2.143  12.560  -4.619  1.00 82.29           C  
ATOM    819  CB  ARG A  53      -2.435  13.700  -2.390  1.00 82.29           C  
ATOM    820  HB2 ARG A  53      -2.361  12.786  -1.801  1.00 82.29           H  
ATOM    821  HB3 ARG A  53      -1.432  14.098  -2.543  1.00 82.29           H  
ATOM    822  O   ARG A  53      -2.141  11.336  -4.536  1.00 82.29           O  
ATOM    823  CG  ARG A  53      -3.279  14.745  -1.653  1.00 82.29           C  
ATOM    824  HG2 ARG A  53      -3.426  15.617  -2.291  1.00 82.29           H  
ATOM    825  HG3 ARG A  53      -4.252  14.328  -1.392  1.00 82.29           H  
ATOM    826  CD  ARG A  53      -2.560  15.177  -0.387  1.00 82.29           C  
ATOM    827  HD2 ARG A  53      -2.410  14.293   0.233  1.00 82.29           H  
ATOM    828  HD3 ARG A  53      -1.597  15.614  -0.651  1.00 82.29           H  
ATOM    829  NE  ARG A  53      -3.360  16.141   0.368  1.00 82.29           N  
ATOM    830  HE  ARG A  53      -4.349  16.210   0.171  1.00 82.29           H  
ATOM    831  NH1 ARG A  53      -1.813  16.573   1.994  1.00 82.29           N  
ATOM    832 HH11 ARG A  53      -1.107  16.106   1.442  1.00 82.29           H  
ATOM    833 HH12 ARG A  53      -1.728  16.713   2.990  1.00 82.29           H  
ATOM    834  NH2 ARG A  53      -3.941  17.214   2.243  1.00 82.29           N  
ATOM    835 HH21 ARG A  53      -3.778  17.321   3.234  1.00 82.29           H  
ATOM    836 HH22 ARG A  53      -4.885  17.108   1.900  1.00 82.29           H  
ATOM    837  CZ  ARG A  53      -3.023  16.656   1.522  1.00 82.29           C  
ATOM    838  N   THR A  54      -1.370  13.252  -5.436  1.00 86.15           N  
ATOM    839  H   THR A  54      -1.407  14.261  -5.408  1.00 86.15           H  
ATOM    840  CA  THR A  54      -0.333  12.662  -6.271  1.00 86.15           C  
ATOM    841  HA  THR A  54      -0.278  11.588  -6.093  1.00 86.15           H  
ATOM    842  C   THR A  54       0.989  13.289  -5.869  1.00 86.15           C  
ATOM    843  CB  THR A  54      -0.644  12.861  -7.755  1.00 86.15           C  
ATOM    844  HB  THR A  54      -0.808  13.919  -7.960  1.00 86.15           H  
ATOM    845  O   THR A  54       1.079  14.512  -5.760  1.00 86.15           O  
ATOM    846  CG2 THR A  54       0.470  12.339  -8.649  1.00 86.15           C  
ATOM    847 HG21 THR A  54       0.699  11.299  -8.416  1.00 86.15           H  
ATOM    848 HG22 THR A  54       0.163  12.423  -9.692  1.00 86.15           H  
ATOM    849 HG23 THR A  54       1.373  12.937  -8.523  1.00 86.15           H  
ATOM    850  OG1 THR A  54      -1.800  12.125  -8.102  1.00 86.15           O  
ATOM    851  HG1 THR A  54      -1.468  11.375  -8.601  1.00 86.15           H  
ATOM    852  N   VAL A  55       1.989  12.454  -5.610  1.00 89.21           N  
ATOM    853  H   VAL A  55       1.825  11.461  -5.692  1.00 89.21           H  
ATOM    854  CA  VAL A  55       3.317  12.876  -5.161  1.00 89.21           C  
ATOM    855  HA  VAL A  55       3.452  13.942  -5.341  1.00 89.21           H  
ATOM    856  C   VAL A  55       4.366  12.123  -5.955  1.00 89.21           C  
ATOM    857  CB  VAL A  55       3.485  12.608  -3.655  1.00 89.21           C  
ATOM    858  HB  VAL A  55       3.303  11.553  -3.451  1.00 89.21           H  
ATOM    859  O   VAL A  55       4.277  10.910  -6.080  1.00 89.21           O  
ATOM    860  CG1 VAL A  55       4.887  12.956  -3.150  1.00 89.21           C  
ATOM    861 HG11 VAL A  55       5.098  14.016  -3.288  1.00 89.21           H  
ATOM    862 HG12 VAL A  55       4.951  12.696  -2.093  1.00 89.21           H  
ATOM    863 HG13 VAL A  55       5.645  12.366  -3.666  1.00 89.21           H  
ATOM    864  CG2 VAL A  55       2.477  13.441  -2.853  1.00 89.21           C  
ATOM    865 HG21 VAL A  55       2.507  14.480  -3.180  1.00 89.21           H  
ATOM    866 HG22 VAL A  55       2.737  13.403  -1.795  1.00 89.21           H  
ATOM    867 HG23 VAL A  55       1.471  13.043  -2.989  1.00 89.21           H  
ATOM    868  N   THR A  56       5.378  12.822  -6.453  1.00 90.34           N  
ATOM    869  H   THR A  56       5.409  13.821  -6.308  1.00 90.34           H  
ATOM    870  CA  THR A  56       6.584  12.184  -6.988  1.00 90.34           C  
ATOM    871  HA  THR A  56       6.362  11.160  -7.287  1.00 90.34           H  
ATOM    872  C   THR A  56       7.640  12.148  -5.894  1.00 90.34           C  
ATOM    873  CB  THR A  56       7.099  12.917  -8.230  1.00 90.34           C  
ATOM    874  HB  THR A  56       7.368  13.941  -7.972  1.00 90.34           H  
ATOM    875  O   THR A  56       7.939  13.186  -5.312  1.00 90.34           O  
ATOM    876  CG2 THR A  56       8.305  12.221  -8.861  1.00 90.34           C  
ATOM    877 HG21 THR A  56       8.061  11.183  -9.085  1.00 90.34           H  
ATOM    878 HG22 THR A  56       9.152  12.250  -8.175  1.00 90.34           H  
ATOM    879 HG23 THR A  56       8.592  12.734  -9.778  1.00 90.34           H  
ATOM    880  OG1 THR A  56       6.081  12.938  -9.204  1.00 90.34           O  
ATOM    881  HG1 THR A  56       6.486  13.116 -10.056  1.00 90.34           H  
ATOM    882  N   VAL A  57       8.195  10.969  -5.621  1.00 90.15           N  
ATOM    883  H   VAL A  57       7.859  10.159  -6.121  1.00 90.15           H  
ATOM    884  CA  VAL A  57       9.262  10.753  -4.636  1.00 90.15           C  
ATOM    885  HA  VAL A  57       9.455  11.679  -4.094  1.00 90.15           H  
ATOM    886  C   VAL A  57      10.530  10.366  -5.392  1.00 90.15           C  
ATOM    887  CB  VAL A  57       8.860   9.676  -3.607  1.00 90.15           C  
ATOM    888  HB  VAL A  57       8.821   8.702  -4.096  1.00 90.15           H  
ATOM    889  O   VAL A  57      10.579   9.317  -6.042  1.00 90.15           O  
ATOM    890  CG1 VAL A  57       9.873   9.613  -2.459  1.00 90.15           C  
ATOM    891 HG11 VAL A  57       9.905  10.565  -1.929  1.00 90.15           H  
ATOM    892 HG12 VAL A  57       9.599   8.826  -1.755  1.00 90.15           H  
ATOM    893 HG13 VAL A  57      10.871   9.402  -2.844  1.00 90.15           H  
ATOM    894  CG2 VAL A  57       7.482   9.949  -2.987  1.00 90.15           C  
ATOM    895 HG21 VAL A  57       7.265   9.195  -2.230  1.00 90.15           H  
ATOM    896 HG22 VAL A  57       7.474  10.938  -2.527  1.00 90.15           H  
ATOM    897 HG23 VAL A  57       6.707   9.902  -3.751  1.00 90.15           H  
ATOM    898  N   ASN A  58      11.554  11.216  -5.360  1.00 92.18           N  
ATOM    899  H   ASN A  58      11.493  12.041  -4.781  1.00 92.18           H  
ATOM    900  CA  ASN A  58      12.815  10.963  -6.057  1.00 92.18           C  
ATOM    901  HA  ASN A  58      12.575  10.622  -7.064  1.00 92.18           H  
ATOM    902  C   ASN A  58      13.639   9.858  -5.366  1.00 92.18           C  
ATOM    903  CB  ASN A  58      13.602  12.275  -6.182  1.00 92.18           C  
ATOM    904  HB2 ASN A  58      13.791  12.684  -5.190  1.00 92.18           H  
ATOM    905  HB3 ASN A  58      14.570  12.100  -6.652  1.00 92.18           H  
ATOM    906  O   ASN A  58      13.384   9.531  -4.207  1.00 92.18           O  
ATOM    907  CG  ASN A  58      12.861  13.285  -7.029  1.00 92.18           C  
ATOM    908  ND2 ASN A  58      12.398  14.351  -6.429  1.00 92.18           N  
ATOM    909 HD21 ASN A  58      11.802  14.967  -6.963  1.00 92.18           H  
ATOM    910 HD22 ASN A  58      12.325  14.318  -5.422  1.00 92.18           H  
ATOM    911  OD1 ASN A  58      12.672  13.101  -8.223  1.00 92.18           O  
ATOM    912  N   PRO A  59      14.634   9.265  -6.051  1.00 91.65           N  
ATOM    913  CA  PRO A  59      15.544   8.295  -5.442  1.00 91.65           C  
ATOM    914  HA  PRO A  59      14.993   7.379  -5.228  1.00 91.65           H  
ATOM    915  C   PRO A  59      16.192   8.826  -4.158  1.00 91.65           C  
ATOM    916  CB  PRO A  59      16.601   8.013  -6.514  1.00 91.65           C  
ATOM    917  HB2 PRO A  59      17.015   7.008  -6.433  1.00 91.65           H  
ATOM    918  HB3 PRO A  59      17.400   8.752  -6.469  1.00 91.65           H  
ATOM    919  O   PRO A  59      16.786   9.904  -4.158  1.00 91.65           O  
ATOM    920  CG  PRO A  59      15.814   8.207  -7.804  1.00 91.65           C  
ATOM    921  HG2 PRO A  59      16.462   8.396  -8.659  1.00 91.65           H  
ATOM    922  HG3 PRO A  59      15.186   7.332  -7.968  1.00 91.65           H  
ATOM    923  CD  PRO A  59      14.940   9.410  -7.467  1.00 91.65           C  
ATOM    924  HD2 PRO A  59      14.038   9.399  -8.078  1.00 91.65           H  
ATOM    925  HD3 PRO A  59      15.505  10.327  -7.632  1.00 91.65           H  
ATOM    926  N   GLY A  60      16.092   8.060  -3.071  1.00 92.92           N  
ATOM    927  H   GLY A  60      15.521   7.229  -3.121  1.00 92.92           H  
ATOM    928  CA  GLY A  60      16.616   8.417  -1.751  1.00 92.92           C  
ATOM    929  HA2 GLY A  60      17.633   8.794  -1.860  1.00 92.92           H  
ATOM    930  HA3 GLY A  60      16.642   7.517  -1.136  1.00 92.92           H  
ATOM    931  C   GLY A  60      15.802   9.473  -0.993  1.00 92.92           C  
ATOM    932  O   GLY A  60      16.198   9.855   0.107  1.00 92.92           O  
ATOM    933  N   GLU A  61      14.688   9.950  -1.552  1.00 94.85           N  
ATOM    934  H   GLU A  61      14.396   9.586  -2.448  1.00 94.85           H  
ATOM    935  CA  GLU A  61      13.816  10.940  -0.921  1.00 94.85           C  
ATOM    936  HA  GLU A  61      14.438  11.601  -0.318  1.00 94.85           H  
ATOM    937  C   GLU A  61      12.796  10.276   0.019  1.00 94.85           C  
ATOM    938  CB  GLU A  61      13.148  11.805  -2.006  1.00 94.85           C  
ATOM    939  HB2 GLU A  61      12.406  11.204  -2.530  1.00 94.85           H  
ATOM    940  HB3 GLU A  61      13.914  12.114  -2.717  1.00 94.85           H  
ATOM    941  O   GLU A  61      12.312   9.163  -0.224  1.00 94.85           O  
ATOM    942  CG  GLU A  61      12.459  13.068  -1.466  1.00 94.85           C  
ATOM    943  HG2 GLU A  61      11.656  12.773  -0.791  1.00 94.85           H  
ATOM    944  HG3 GLU A  61      13.188  13.641  -0.893  1.00 94.85           H  
ATOM    945  CD  GLU A  61      11.868  13.962  -2.574  1.00 94.85           C  
ATOM    946  OE1 GLU A  61      11.442  15.087  -2.241  1.00 94.85           O  
ATOM    947  OE2 GLU A  61      11.855  13.547  -3.761  1.00 94.85           O  
ATOM    948  N   GLU A  62      12.449  10.993   1.090  1.00 95.51           N  
ATOM    949  H   GLU A  62      12.853  11.911   1.201  1.00 95.51           H  
ATOM    950  CA  GLU A  62      11.296  10.703   1.940  1.00 95.51           C  
ATOM    951  HA  GLU A  62      10.786   9.832   1.529  1.00 95.51           H  
ATOM    952  C   GLU A  62      10.331  11.895   1.893  1.00 95.51           C  
ATOM    953  CB  GLU A  62      11.739  10.339   3.373  1.00 95.51           C  
ATOM    954  HB2 GLU A  62      12.227  11.197   3.834  1.00 95.51           H  
ATOM    955  HB3 GLU A  62      12.460   9.523   3.313  1.00 95.51           H  
ATOM    956  O   GLU A  62      10.734  13.033   2.137  1.00 95.51           O  
ATOM    957  CG  GLU A  62      10.562   9.885   4.257  1.00 95.51           C  
ATOM    958  HG2 GLU A  62      10.025   9.087   3.745  1.00 95.51           H  
ATOM    959  HG3 GLU A  62       9.868  10.716   4.383  1.00 95.51           H  
ATOM    960  CD  GLU A  62      11.005   9.368   5.641  1.00 95.51           C  
ATOM    961  OE1 GLU A  62      10.783  10.080   6.648  1.00 95.51           O  
ATOM    962  OE2 GLU A  62      11.494   8.213   5.726  1.00 95.51           O  
ATOM    963  N   VAL A  63       9.059  11.637   1.584  1.00 94.57           N  
ATOM    964  H   VAL A  63       8.804  10.673   1.422  1.00 94.57           H  
ATOM    965  CA  VAL A  63       7.995  12.649   1.533  1.00 94.57           C  
ATOM    966  HA  VAL A  63       8.411  13.610   1.835  1.00 94.57           H  
ATOM    967  C   VAL A  63       6.894  12.291   2.526  1.00 94.57           C  
ATOM    968  CB  VAL A  63       7.429  12.826   0.108  1.00 94.57           C  
ATOM    969  HB  VAL A  63       7.015  11.879  -0.240  1.00 94.57           H  
ATOM    970  O   VAL A  63       6.466  11.141   2.606  1.00 94.57           O  
ATOM    971  CG1 VAL A  63       6.316  13.885   0.096  1.00 94.57           C  
ATOM    972 HG11 VAL A  63       6.093  14.189  -0.927  1.00 94.57           H  
ATOM    973 HG12 VAL A  63       6.642  14.772   0.639  1.00 94.57           H  
ATOM    974 HG13 VAL A  63       5.410  13.488   0.554  1.00 94.57           H  
ATOM    975  CG2 VAL A  63       8.512  13.280  -0.878  1.00 94.57           C  
ATOM    976 HG21 VAL A  63       9.305  12.534  -0.932  1.00 94.57           H  
ATOM    977 HG22 VAL A  63       8.094  13.402  -1.878  1.00 94.57           H  
ATOM    978 HG23 VAL A  63       8.950  14.224  -0.557  1.00 94.57           H  
ATOM    979  N   GLU A  64       6.397  13.286   3.260  1.00 94.14           N  
ATOM    980  H   GLU A  64       6.775  14.214   3.132  1.00 94.14           H  
ATOM    981  CA  GLU A  64       5.234  13.147   4.139  1.00 94.14           C  
ATOM    982  HA  GLU A  64       5.007  12.086   4.244  1.00 94.14           H  
ATOM    983  C   GLU A  64       4.000  13.824   3.523  1.00 94.14           C  
ATOM    984  CB  GLU A  64       5.555  13.665   5.553  1.00 94.14           C  
ATOM    985  HB2 GLU A  64       6.479  13.200   5.897  1.00 94.14           H  
ATOM    986  HB3 GLU A  64       5.698  14.745   5.525  1.00 94.14           H  
ATOM    987  O   GLU A  64       4.043  14.976   3.091  1.00 94.14           O  
ATOM    988  CG  GLU A  64       4.436  13.320   6.551  1.00 94.14           C  
ATOM    989  HG2 GLU A  64       3.512  13.803   6.234  1.00 94.14           H  
ATOM    990  HG3 GLU A  64       4.263  12.244   6.529  1.00 94.14           H  
ATOM    991  CD  GLU A  64       4.763  13.748   7.992  1.00 94.14           C  
ATOM    992  OE1 GLU A  64       4.220  14.786   8.426  1.00 94.14           O  
ATOM    993  OE2 GLU A  64       5.473  12.991   8.704  1.00 94.14           O  
ATOM    994  N   VAL A  65       2.874  13.111   3.516  1.00 89.66           N  
ATOM    995  H   VAL A  65       2.929  12.156   3.841  1.00 89.66           H  
ATOM    996  CA  VAL A  65       1.573  13.587   3.043  1.00 89.66           C  
ATOM    997  HA  VAL A  65       1.664  14.631   2.743  1.00 89.66           H  
ATOM    998  C   VAL A  65       0.571  13.484   4.185  1.00 89.66           C  
ATOM    999  CB  VAL A  65       1.089  12.778   1.826  1.00 89.66           C  
ATOM   1000  HB  VAL A  65       0.839  11.762   2.132  1.00 89.66           H  
ATOM   1001  O   VAL A  65       0.328  12.397   4.698  1.00 89.66           O  
ATOM   1002  CG1 VAL A  65      -0.158  13.428   1.220  1.00 89.66           C  
ATOM   1003 HG11 VAL A  65      -0.956  13.478   1.961  1.00 89.66           H  
ATOM   1004 HG12 VAL A  65      -0.506  12.821   0.384  1.00 89.66           H  
ATOM   1005 HG13 VAL A  65       0.089  14.427   0.861  1.00 89.66           H  
ATOM   1006  CG2 VAL A  65       2.152  12.702   0.728  1.00 89.66           C  
ATOM   1007 HG21 VAL A  65       2.486  13.704   0.462  1.00 89.66           H  
ATOM   1008 HG22 VAL A  65       3.008  12.126   1.077  1.00 89.66           H  
ATOM   1009 HG23 VAL A  65       1.745  12.192  -0.146  1.00 89.66           H  
ATOM   1010  N   THR A  66      -0.030  14.606   4.582  1.00 87.89           N  
ATOM   1011  H   THR A  66       0.254  15.479   4.160  1.00 87.89           H  
ATOM   1012  CA  THR A  66      -1.029  14.634   5.665  1.00 87.89           C  
ATOM   1013  HA  THR A  66      -1.038  13.671   6.175  1.00 87.89           H  
ATOM   1014  C   THR A  66      -2.432  14.892   5.135  1.00 87.89           C  
ATOM   1015  CB  THR A  66      -0.680  15.678   6.731  1.00 87.89           C  
ATOM   1016  HB  THR A  66      -0.608  16.665   6.274  1.00 87.89           H  
ATOM   1017  O   THR A  66      -2.662  15.908   4.480  1.00 87.89           O  
ATOM   1018  CG2 THR A  66      -1.703  15.719   7.869  1.00 87.89           C  
ATOM   1019 HG21 THR A  66      -1.341  16.378   8.659  1.00 87.89           H  
ATOM   1020 HG22 THR A  66      -1.850  14.719   8.276  1.00 87.89           H  
ATOM   1021 HG23 THR A  66      -2.659  16.104   7.514  1.00 87.89           H  
ATOM   1022  OG1 THR A  66       0.547  15.359   7.341  1.00 87.89           O  
ATOM   1023  HG1 THR A  66       1.257  15.346   6.695  1.00 87.89           H  
ATOM   1024  N   PHE A  67      -3.366  14.020   5.488  1.00 79.89           N  
ATOM   1025  H   PHE A  67      -3.085  13.241   6.066  1.00 79.89           H  
ATOM   1026  CA  PHE A  67      -4.802  14.167   5.281  1.00 79.89           C  
ATOM   1027  HA  PHE A  67      -5.008  14.981   4.586  1.00 79.89           H  
ATOM   1028  C   PHE A  67      -5.473  14.476   6.620  1.00 79.89           C  
ATOM   1029  CB  PHE A  67      -5.350  12.870   4.685  1.00 79.89           C  
ATOM   1030  HB2 PHE A  67      -6.429  12.967   4.565  1.00 79.89           H  
ATOM   1031  HB3 PHE A  67      -5.158  12.064   5.393  1.00 79.89           H  
ATOM   1032  O   PHE A  67      -5.061  13.937   7.648  1.00 79.89           O  
ATOM   1033  CG  PHE A  67      -4.739  12.490   3.356  1.00 79.89           C  
ATOM   1034  CD1 PHE A  67      -5.382  12.854   2.160  1.00 79.89           C  
ATOM   1035  HD1 PHE A  67      -6.316  13.394   2.198  1.00 79.89           H  
ATOM   1036  CD2 PHE A  67      -3.531  11.770   3.316  1.00 79.89           C  
ATOM   1037  HD2 PHE A  67      -3.041  11.481   4.234  1.00 79.89           H  
ATOM   1038  CE1 PHE A  67      -4.820  12.498   0.924  1.00 79.89           C  
ATOM   1039  HE1 PHE A  67      -5.333  12.751   0.008  1.00 79.89           H  
ATOM   1040  CE2 PHE A  67      -2.956  11.434   2.080  1.00 79.89           C  
ATOM   1041  HE2 PHE A  67      -2.022  10.891   2.054  1.00 79.89           H  
ATOM   1042  CZ  PHE A  67      -3.604  11.795   0.886  1.00 79.89           C  
ATOM   1043  HZ  PHE A  67      -3.176  11.520  -0.067  1.00 79.89           H  
ATOM   1044  N   SER A  68      -6.504  15.319   6.599  1.00 73.79           N  
ATOM   1045  H   SER A  68      -6.833  15.674   5.713  1.00 73.79           H  
ATOM   1046  CA  SER A  68      -7.287  15.676   7.787  1.00 73.79           C  
ATOM   1047  HA  SER A  68      -7.093  14.968   8.593  1.00 73.79           H  
ATOM   1048  C   SER A  68      -8.771  15.633   7.441  1.00 73.79           C  
ATOM   1049  CB  SER A  68      -6.948  17.087   8.288  1.00 73.79           C  
ATOM   1050  HB2 SER A  68      -7.323  17.813   7.566  1.00 73.79           H  
ATOM   1051  HB3 SER A  68      -7.461  17.252   9.235  1.00 73.79           H  
ATOM   1052  O   SER A  68      -9.168  16.204   6.424  1.00 73.79           O  
ATOM   1053  OG  SER A  68      -5.557  17.311   8.463  1.00 73.79           O  
ATOM   1054  HG  SER A  68      -5.452  18.244   8.662  1.00 73.79           H  
ATOM   1055  N   ALA A  69      -9.603  15.010   8.276  1.00 61.81           N  
ATOM   1056  H   ALA A  69      -9.227  14.581   9.109  1.00 61.81           H  
ATOM   1057  CA  ALA A  69     -11.052  15.188   8.173  1.00 61.81           C  
ATOM   1058  HA  ALA A  69     -11.315  15.370   7.131  1.00 61.81           H  
ATOM   1059  C   ALA A  69     -11.484  16.414   8.974  1.00 61.81           C  
ATOM   1060  CB  ALA A  69     -11.835  13.946   8.618  1.00 61.81           C  
ATOM   1061  HB1 ALA A  69     -11.433  13.563   9.556  1.00 61.81           H  
ATOM   1062  HB2 ALA A  69     -12.884  14.204   8.768  1.00 61.81           H  
ATOM   1063  HB3 ALA A  69     -11.819  13.180   7.842  1.00 61.81           H  
ATOM   1064  O   ALA A  69     -10.941  16.717  10.029  1.00 61.81           O  
ATOM   1065  N   ASN A  70     -12.545  17.072   8.509  1.00 52.95           N  
ATOM   1066  H   ASN A  70     -12.932  16.788   7.620  1.00 52.95           H  
ATOM   1067  CA  ASN A  70     -13.234  18.094   9.301  1.00 52.95           C  
ATOM   1068  HA  ASN A  70     -12.491  18.767   9.728  1.00 52.95           H  
ATOM   1069  C   ASN A  70     -14.012  17.491  10.491  1.00 52.95           C  
ATOM   1070  CB  ASN A  70     -14.160  18.896   8.372  1.00 52.95           C  
ATOM   1071  HB2 ASN A  70     -14.868  18.217   7.896  1.00 52.95           H  
ATOM   1072  HB3 ASN A  70     -14.724  19.611   8.971  1.00 52.95           H  
ATOM   1073  O   ASN A  70     -14.564  18.234  11.296  1.00 52.95           O  
ATOM   1074  CG  ASN A  70     -13.411  19.688   7.315  1.00 52.95           C  
ATOM   1075  ND2 ASN A  70     -13.979  19.832   6.140  1.00 52.95           N  
ATOM   1076 HD21 ASN A  70     -14.903  19.463   5.967  1.00 52.95           H  
ATOM   1077 HD22 ASN A  70     -13.438  20.359   5.469  1.00 52.95           H  
ATOM   1078  OD1 ASN A  70     -12.331  20.208   7.512  1.00 52.95           O  
ATOM   1079  N   ASP A  71     -14.097  16.160  10.577  1.00 51.86           N  
ATOM   1080  H   ASP A  71     -13.542  15.611   9.936  1.00 51.86           H  
ATOM   1081  CA  ASP A  71     -14.727  15.413  11.662  1.00 51.86           C  
ATOM   1082  HA  ASP A  71     -14.888  16.078  12.511  1.00 51.86           H  
ATOM   1083  C   ASP A  71     -13.830  14.218  12.053  1.00 51.86           C  
ATOM   1084  CB  ASP A  71     -16.110  14.959  11.206  1.00 51.86           C  
ATOM   1085  HB2 ASP A  71     -15.982  14.321  10.332  1.00 51.86           H  
ATOM   1086  HB3 ASP A  71     -16.674  15.836  10.890  1.00 51.86           H  
ATOM   1087  O   ASP A  71     -13.590  13.347  11.211  1.00 51.86           O  
ATOM   1088  CG  ASP A  71     -16.917  14.221  12.281  1.00 51.86           C  
ATOM   1089  OD1 ASP A  71     -16.330  13.640  13.217  1.00 51.86           O  
ATOM   1090  OD2 ASP A  71     -18.156  14.234  12.097  1.00 51.86           O  
ATOM   1091  N   PRO A  72     -13.340  14.150  13.304  1.00 48.08           N  
ATOM   1092  CA  PRO A  72     -12.427  13.104  13.764  1.00 48.08           C  
ATOM   1093  HA  PRO A  72     -11.516  13.155  13.170  1.00 48.08           H  
ATOM   1094  C   PRO A  72     -12.971  11.680  13.656  1.00 48.08           C  
ATOM   1095  CB  PRO A  72     -12.125  13.440  15.230  1.00 48.08           C  
ATOM   1096  HB2 PRO A  72     -11.088  13.224  15.486  1.00 48.08           H  
ATOM   1097  HB3 PRO A  72     -12.792  12.880  15.885  1.00 48.08           H  
ATOM   1098  O   PRO A  72     -12.196  10.751  13.439  1.00 48.08           O  
ATOM   1099  CG  PRO A  72     -12.445  14.927  15.363  1.00 48.08           C  
ATOM   1100  HG2 PRO A  72     -12.775  15.179  16.370  1.00 48.08           H  
ATOM   1101  HG3 PRO A  72     -11.576  15.525  15.089  1.00 48.08           H  
ATOM   1102  CD  PRO A  72     -13.549  15.144  14.343  1.00 48.08           C  
ATOM   1103  HD2 PRO A  72     -13.469  16.162  13.960  1.00 48.08           H  
ATOM   1104  HD3 PRO A  72     -14.523  14.984  14.806  1.00 48.08           H  
ATOM   1105  N   HIS A  73     -14.288  11.490  13.766  1.00 45.92           N  
ATOM   1106  H   HIS A  73     -14.900  12.288  13.863  1.00 45.92           H  
ATOM   1107  CA  HIS A  73     -14.900  10.165  13.640  1.00 45.92           C  
ATOM   1108  HA  HIS A  73     -14.311   9.448  14.213  1.00 45.92           H  
ATOM   1109  C   HIS A  73     -14.897   9.667  12.188  1.00 45.92           C  
ATOM   1110  CB  HIS A  73     -16.310  10.207  14.244  1.00 45.92           C  
ATOM   1111  HB2 HIS A  73     -16.912  10.950  13.720  1.00 45.92           H  
ATOM   1112  HB3 HIS A  73     -16.779   9.233  14.108  1.00 45.92           H  
ATOM   1113  O   HIS A  73     -14.917   8.465  11.946  1.00 45.92           O  
ATOM   1114  CG  HIS A  73     -16.288  10.518  15.720  1.00 45.92           C  
ATOM   1115  CD2 HIS A  73     -16.619  11.702  16.322  1.00 45.92           C  
ATOM   1116  HD2 HIS A  73     -16.964  12.590  15.813  1.00 45.92           H  
ATOM   1117  ND1 HIS A  73     -15.874   9.659  16.709  1.00 45.92           N  
ATOM   1118  HD1 HIS A  73     -15.628   8.690  16.571  1.00 45.92           H  
ATOM   1119  CE1 HIS A  73     -15.953  10.307  17.882  1.00 45.92           C  
ATOM   1120  HE1 HIS A  73     -15.714   9.877  18.844  1.00 45.92           H  
ATOM   1121  NE2 HIS A  73     -16.401  11.560  17.702  1.00 45.92           N  
ATOM   1122  N   LYS A  74     -14.776  10.583  11.219  1.00 47.65           N  
ATOM   1123  H   LYS A  74     -14.689  11.548  11.506  1.00 47.65           H  
ATOM   1124  CA  LYS A  74     -14.824  10.300   9.777  1.00 47.65           C  
ATOM   1125  HA  LYS A  74     -15.503   9.465   9.607  1.00 47.65           H  
ATOM   1126  C   LYS A  74     -13.488   9.876   9.165  1.00 47.65           C  
ATOM   1127  CB  LYS A  74     -15.382  11.524   9.045  1.00 47.65           C  
ATOM   1128  HB2 LYS A  74     -14.735  12.388   9.200  1.00 47.65           H  
ATOM   1129  HB3 LYS A  74     -15.382  11.307   7.977  1.00 47.65           H  
ATOM   1130  O   LYS A  74     -13.451   9.460   8.006  1.00 47.65           O  
ATOM   1131  CG  LYS A  74     -16.814  11.854   9.493  1.00 47.65           C  
ATOM   1132  HG2 LYS A  74     -16.811  12.283  10.495  1.00 47.65           H  
ATOM   1133  HG3 LYS A  74     -17.406  10.940   9.541  1.00 47.65           H  
ATOM   1134  CD  LYS A  74     -17.453  12.812   8.480  1.00 47.65           C  
ATOM   1135  HD2 LYS A  74     -17.415  12.325   7.506  1.00 47.65           H  
ATOM   1136  HD3 LYS A  74     -16.896  13.746   8.406  1.00 47.65           H  
ATOM   1137  CE  LYS A  74     -18.925  13.055   8.807  1.00 47.65           C  
ATOM   1138  HE2 LYS A  74     -19.472  13.141   7.868  1.00 47.65           H  
ATOM   1139  HE3 LYS A  74     -19.311  12.174   9.320  1.00 47.65           H  
ATOM   1140  NZ  LYS A  74     -19.136  14.261   9.626  1.00 47.65           N  
ATOM   1141  HZ1 LYS A  74     -18.701  15.086   9.239  1.00 47.65           H  
ATOM   1142  HZ2 LYS A  74     -20.114  14.398   9.839  1.00 47.65           H  
ATOM   1143  HZ3 LYS A  74     -18.717  14.106  10.532  1.00 47.65           H  
ATOM   1144  N   PHE A  75     -12.393   9.999   9.921  1.00 50.90           N  
ATOM   1145  H   PHE A  75     -12.508  10.361  10.857  1.00 50.90           H  
ATOM   1146  CA  PHE A  75     -11.060   9.533   9.516  1.00 50.90           C  
ATOM   1147  HA  PHE A  75     -11.060   9.454   8.429  1.00 50.90           H  
ATOM   1148  C   PHE A  75     -10.747   8.116  10.021  1.00 50.90           C  
ATOM   1149  CB  PHE A  75      -9.974  10.562   9.891  1.00 50.90           C  
ATOM   1150  HB2 PHE A  75      -9.462  10.251  10.802  1.00 50.90           H  
ATOM   1151  HB3 PHE A  75     -10.433  11.530  10.093  1.00 50.90           H  
ATOM   1152  O   PHE A  75      -9.635   7.612   9.862  1.00 50.90           O  
ATOM   1153  CG  PHE A  75      -8.974  10.724   8.763  1.00 50.90           C  
ATOM   1154  CD1 PHE A  75      -7.985   9.759   8.556  1.00 50.90           C  
ATOM   1155  HD1 PHE A  75      -7.818   8.972   9.277  1.00 50.90           H  
ATOM   1156  CD2 PHE A  75      -9.149  11.730   7.800  1.00 50.90           C  
ATOM   1157  HD2 PHE A  75      -9.905  12.483   7.963  1.00 50.90           H  
ATOM   1158  CE1 PHE A  75      -7.316   9.735   7.332  1.00 50.90           C  
ATOM   1159  HE1 PHE A  75      -6.707   8.876   7.090  1.00 50.90           H  
ATOM   1160  CE2 PHE A  75      -8.379  11.779   6.629  1.00 50.90           C  
ATOM   1161  HE2 PHE A  75      -8.540  12.562   5.902  1.00 50.90           H  
ATOM   1162  CZ  PHE A  75      -7.465  10.752   6.385  1.00 50.90           C  
ATOM   1163  HZ  PHE A  75      -6.923  10.700   5.452  1.00 50.90           H  
ATOM   1164  N   ASN A  76     -11.722   7.440  10.628  1.00 45.26           N  
ATOM   1165  H   ASN A  76     -12.641   7.849  10.720  1.00 45.26           H  
ATOM   1166  CA  ASN A  76     -11.553   6.052  11.004  1.00 45.26           C  
ATOM   1167  HA  ASN A  76     -10.623   5.956  11.565  1.00 45.26           H  
ATOM   1168  C   ASN A  76     -11.447   5.232   9.710  1.00 45.26           C  
ATOM   1169  CB  ASN A  76     -12.724   5.652  11.919  1.00 45.26           C  
ATOM   1170  HB2 ASN A  76     -12.940   6.468  12.608  1.00 45.26           H  
ATOM   1171  HB3 ASN A  76     -13.619   5.493  11.317  1.00 45.26           H  
ATOM   1172  O   ASN A  76     -12.422   5.098   8.979  1.00 45.26           O  
ATOM   1173  CG  ASN A  76     -12.462   4.421  12.768  1.00 45.26           C  
ATOM   1174  ND2 ASN A  76     -13.495   3.888  13.374  1.00 45.26           N  
ATOM   1175 HD21 ASN A  76     -14.414   4.276  13.213  1.00 45.26           H  
ATOM   1176 HD22 ASN A  76     -13.354   3.076  13.958  1.00 45.26           H  
ATOM   1177  OD1 ASN A  76     -11.349   3.938  12.933  1.00 45.26           O  
ATOM   1178  N   ARG A  77     -10.258   4.673   9.443  1.00 52.51           N  
ATOM   1179  H   ARG A  77      -9.483   4.954  10.027  1.00 52.51           H  
ATOM   1180  CA  ARG A  77     -10.082   3.532   8.528  1.00 52.51           C  
ATOM   1181  HA  ARG A  77      -9.061   3.166   8.633  1.00 52.51           H  
ATOM   1182  C   ARG A  77     -10.250   3.842   7.033  1.00 52.51           C  
ATOM   1183  CB  ARG A  77     -11.032   2.424   9.023  1.00 52.51           C  
ATOM   1184  HB2 ARG A  77     -12.065   2.767   9.067  1.00 52.51           H  
ATOM   1185  HB3 ARG A  77     -11.070   1.599   8.311  1.00 52.51           H  
ATOM   1186  O   ARG A  77     -11.010   3.161   6.343  1.00 52.51           O  
ATOM   1187  CG  ARG A  77     -10.607   1.947  10.413  1.00 52.51           C  
ATOM   1188  HG2 ARG A  77      -9.725   1.310  10.336  1.00 52.51           H  
ATOM   1189  HG3 ARG A  77     -10.298   2.783  11.039  1.00 52.51           H  
ATOM   1190  CD  ARG A  77     -11.735   1.226  11.145  1.00 52.51           C  
ATOM   1191  HD2 ARG A  77     -12.455   1.973  11.481  1.00 52.51           H  
ATOM   1192  HD3 ARG A  77     -12.303   0.549  10.507  1.00 52.51           H  
ATOM   1193  NE  ARG A  77     -11.158   0.554  12.311  1.00 52.51           N  
ATOM   1194  HE  ARG A  77     -10.669   1.170  12.945  1.00 52.51           H  
ATOM   1195  NH1 ARG A  77     -11.877  -1.603  11.948  1.00 52.51           N  
ATOM   1196 HH11 ARG A  77     -11.960  -2.537  12.325  1.00 52.51           H  
ATOM   1197 HH12 ARG A  77     -12.444  -1.297  11.170  1.00 52.51           H  
ATOM   1198  NH2 ARG A  77     -10.617  -1.131  13.699  1.00 52.51           N  
ATOM   1199 HH21 ARG A  77     -10.867  -2.055  14.021  1.00 52.51           H  
ATOM   1200 HH22 ARG A  77     -10.116  -0.481  14.287  1.00 52.51           H  
ATOM   1201  CZ  ARG A  77     -11.216  -0.719  12.628  1.00 52.51           C  
ATOM   1202  N   PRO A  78      -9.516   4.826   6.486  1.00 53.37           N  
ATOM   1203  CA  PRO A  78      -9.679   5.185   5.095  1.00 53.37           C  
ATOM   1204  HA  PRO A  78     -10.726   5.425   4.907  1.00 53.37           H  
ATOM   1205  C   PRO A  78      -9.244   4.056   4.177  1.00 53.37           C  
ATOM   1206  CB  PRO A  78      -8.820   6.416   4.871  1.00 53.37           C  
ATOM   1207  HB2 PRO A  78      -8.455   6.483   3.847  1.00 53.37           H  
ATOM   1208  HB3 PRO A  78      -9.392   7.301   5.150  1.00 53.37           H  
ATOM   1209  O   PRO A  78      -8.167   3.473   4.329  1.00 53.37           O  
ATOM   1210  CG  PRO A  78      -7.695   6.201   5.869  1.00 53.37           C  
ATOM   1211  HG2 PRO A  78      -7.262   7.166   6.131  1.00 53.37           H  
ATOM   1212  HG3 PRO A  78      -6.940   5.530   5.458  1.00 53.37           H  
ATOM   1213  CD  PRO A  78      -8.398   5.550   7.061  1.00 53.37           C  
ATOM   1214  HD2 PRO A  78      -8.770   6.321   7.736  1.00 53.37           H  
ATOM   1215  HD3 PRO A  78      -7.725   4.871   7.585  1.00 53.37           H  
ATOM   1216  N   GLN A  79     -10.049   3.844   3.142  1.00 58.68           N  
ATOM   1217  H   GLN A  79     -10.948   4.304   3.120  1.00 58.68           H  
ATOM   1218  CA  GLN A  79      -9.563   3.147   1.974  1.00 58.68           C  
ATOM   1219  HA  GLN A  79      -9.054   2.240   2.300  1.00 58.68           H  
ATOM   1220  C   GLN A  79      -8.539   4.032   1.288  1.00 58.68           C  
ATOM   1221  CB  GLN A  79     -10.712   2.752   1.049  1.00 58.68           C  
ATOM   1222  HB2 GLN A  79     -11.127   3.652   0.597  1.00 58.68           H  
ATOM   1223  HB3 GLN A  79     -11.489   2.251   1.626  1.00 58.68           H  
ATOM   1224  O   GLN A  79      -8.885   5.100   0.773  1.00 58.68           O  
ATOM   1225  CG  GLN A  79     -10.213   1.802  -0.045  1.00 58.68           C  
ATOM   1226  HG2 GLN A  79      -9.935   0.856   0.419  1.00 58.68           H  
ATOM   1227  HG3 GLN A  79      -9.334   2.227  -0.531  1.00 58.68           H  
ATOM   1228  CD  GLN A  79     -11.267   1.532  -1.110  1.00 58.68           C  
ATOM   1229  NE2 GLN A  79     -10.875   1.282  -2.338  1.00 58.68           N  
ATOM   1230 HE21 GLN A  79      -9.893   1.229  -2.565  1.00 58.68           H  
ATOM   1231 HE22 GLN A  79     -11.621   1.054  -2.981  1.00 58.68           H  
ATOM   1232  OE1 GLN A  79     -12.463   1.574  -0.902  1.00 58.68           O  
ATOM   1233  N   PHE A  80      -7.296   3.565   1.261  1.00 59.44           N  
ATOM   1234  H   PHE A  80      -7.065   2.732   1.784  1.00 59.44           H  
ATOM   1235  CA  PHE A  80      -6.280   4.169   0.430  1.00 59.44           C  
ATOM   1236  HA  PHE A  80      -6.800   4.908  -0.180  1.00 59.44           H  
ATOM   1237  C   PHE A  80      -5.753   3.204  -0.603  1.00 59.44           C  
ATOM   1238  CB  PHE A  80      -5.209   4.883   1.264  1.00 59.44           C  
ATOM   1239  HB2 PHE A  80      -5.700   5.598   1.924  1.00 59.44           H  
ATOM   1240  HB3 PHE A  80      -4.567   5.453   0.592  1.00 59.44           H  
ATOM   1241  O   PHE A  80      -5.581   2.032  -0.313  1.00 59.44           O  
ATOM   1242  CG  PHE A  80      -4.348   3.958   2.090  1.00 59.44           C  
ATOM   1243  CD1 PHE A  80      -4.741   3.586   3.387  1.00 59.44           C  
ATOM   1244  HD1 PHE A  80      -5.657   3.970   3.809  1.00 59.44           H  
ATOM   1245  CD2 PHE A  80      -3.166   3.442   1.538  1.00 59.44           C  
ATOM   1246  HD2 PHE A  80      -2.895   3.725   0.532  1.00 59.44           H  
ATOM   1247  CE1 PHE A  80      -3.947   2.696   4.127  1.00 59.44           C  
ATOM   1248  HE1 PHE A  80      -4.256   2.397   5.117  1.00 59.44           H  
ATOM   1249  CE2 PHE A  80      -2.373   2.544   2.270  1.00 59.44           C  
ATOM   1250  HE2 PHE A  80      -1.481   2.119   1.833  1.00 59.44           H  
ATOM   1251  CZ  PHE A  80      -2.770   2.177   3.564  1.00 59.44           C  
ATOM   1252  HZ  PHE A  80      -2.180   1.469   4.127  1.00 59.44           H  
ATOM   1253  N   THR A  81      -5.574   3.731  -1.808  1.00 61.27           N  
ATOM   1254  H   THR A  81      -5.745   4.723  -1.893  1.00 61.27           H  
ATOM   1255  CA  THR A  81      -4.861   3.104  -2.917  1.00 61.27           C  
ATOM   1256  HA  THR A  81      -4.718   2.041  -2.725  1.00 61.27           H  
ATOM   1257  C   THR A  81      -3.513   3.796  -2.991  1.00 61.27           C  
ATOM   1258  CB  THR A  81      -5.649   3.240  -4.228  1.00 61.27           C  
ATOM   1259  HB  THR A  81      -5.913   4.288  -4.365  1.00 61.27           H  
ATOM   1260  O   THR A  81      -3.467   5.008  -2.789  1.00 61.27           O  
ATOM   1261  CG2 THR A  81      -4.868   2.788  -5.458  1.00 61.27           C  
ATOM   1262 HG21 THR A  81      -5.540   2.608  -6.297  1.00 61.27           H  
ATOM   1263 HG22 THR A  81      -4.282   1.894  -5.246  1.00 61.27           H  
ATOM   1264 HG23 THR A  81      -4.180   3.587  -5.733  1.00 61.27           H  
ATOM   1265  OG1 THR A  81      -6.851   2.498  -4.170  1.00 61.27           O  
ATOM   1266  HG1 THR A  81      -6.713   1.668  -4.633  1.00 61.27           H  
ATOM   1267  N   ILE A  82      -2.447   3.047  -3.256  1.00 60.90           N  
ATOM   1268  H   ILE A  82      -2.573   2.048  -3.342  1.00 60.90           H  
ATOM   1269  CA  ILE A  82      -1.129   3.586  -3.591  1.00 60.90           C  
ATOM   1270  HA  ILE A  82      -1.201   4.665  -3.725  1.00 60.90           H  
ATOM   1271  C   ILE A  82      -0.721   2.963  -4.910  1.00 60.90           C  
ATOM   1272  CB  ILE A  82      -0.089   3.316  -2.485  1.00 60.90           C  
ATOM   1273  HB  ILE A  82       0.118   2.249  -2.407  1.00 60.90           H  
ATOM   1274  O   ILE A  82      -0.642   1.745  -4.962  1.00 60.90           O  
ATOM   1275  CG1 ILE A  82      -0.624   3.836  -1.141  1.00 60.90           C  
ATOM   1276 HG12 ILE A  82      -0.928   4.878  -1.242  1.00 60.90           H  
ATOM   1277 HG13 ILE A  82      -1.499   3.234  -0.898  1.00 60.90           H  
ATOM   1278  CG2 ILE A  82       1.182   4.063  -2.870  1.00 60.90           C  
ATOM   1279 HG21 ILE A  82       0.915   5.115  -2.977  1.00 60.90           H  
ATOM   1280 HG22 ILE A  82       1.941   3.968  -2.094  1.00 60.90           H  
ATOM   1281 HG23 ILE A  82       1.588   3.692  -3.811  1.00 60.90           H  
ATOM   1282  CD1 ILE A  82       0.321   3.711   0.048  1.00 60.90           C  
ATOM   1283 HD11 ILE A  82       1.193   4.353  -0.080  1.00 60.90           H  
ATOM   1284 HD12 ILE A  82       0.617   2.669   0.165  1.00 60.90           H  
ATOM   1285 HD13 ILE A  82      -0.207   4.038   0.943  1.00 60.90           H  
ATOM   1286  N   GLU A  83      -0.520   3.779  -5.943  1.00 61.26           N  
ATOM   1287  H   GLU A  83      -0.630   4.771  -5.784  1.00 61.26           H  
ATOM   1288  CA  GLU A  83      -0.042   3.361  -7.270  1.00 61.26           C  
ATOM   1289  HA  GLU A  83      -0.055   2.273  -7.335  1.00 61.26           H  
ATOM   1290  C   GLU A  83       1.395   3.843  -7.465  1.00 61.26           C  
ATOM   1291  CB  GLU A  83      -0.927   3.931  -8.398  1.00 61.26           C  
ATOM   1292  HB2 GLU A  83      -0.810   5.014  -8.426  1.00 61.26           H  
ATOM   1293  HB3 GLU A  83      -0.572   3.525  -9.345  1.00 61.26           H  
ATOM   1294  O   GLU A  83       1.690   4.958  -7.046  1.00 61.26           O  
ATOM   1295  CG  GLU A  83      -2.420   3.596  -8.243  1.00 61.26           C  
ATOM   1296  HG2 GLU A  83      -2.534   2.514  -8.192  1.00 61.26           H  
ATOM   1297  HG3 GLU A  83      -2.767   4.027  -7.304  1.00 61.26           H  
ATOM   1298  CD  GLU A  83      -3.317   4.144  -9.368  1.00 61.26           C  
ATOM   1299  OE1 GLU A  83      -4.559   3.971  -9.288  1.00 61.26           O  
ATOM   1300  OE2 GLU A  83      -2.818   4.660 -10.388  1.00 61.26           O  
ATOM   1301  N   TRP A  84       2.252   3.044  -8.112  1.00 67.52           N  
ATOM   1302  H   TRP A  84       1.920   2.150  -8.444  1.00 67.52           H  
ATOM   1303  CA  TRP A  84       3.673   3.350  -8.320  1.00 67.52           C  
ATOM   1304  HA  TRP A  84       3.881   4.348  -7.934  1.00 67.52           H  
ATOM   1305  C   TRP A  84       4.060   3.311  -9.805  1.00 67.52           C  
ATOM   1306  CB  TRP A  84       4.543   2.384  -7.514  1.00 67.52           C  
ATOM   1307  HB2 TRP A  84       4.521   1.417  -8.017  1.00 67.52           H  
ATOM   1308  HB3 TRP A  84       5.577   2.728  -7.536  1.00 67.52           H  
ATOM   1309  O   TRP A  84       3.644   2.407 -10.533  1.00 67.52           O  
ATOM   1310  CG  TRP A  84       4.143   2.168  -6.087  1.00 67.52           C  
ATOM   1311  CD1 TRP A  84       3.398   1.130  -5.655  1.00 67.52           C  
ATOM   1312  HD1 TRP A  84       2.985   0.366  -6.296  1.00 67.52           H  
ATOM   1313  CD2 TRP A  84       4.412   2.969  -4.896  1.00 67.52           C  
ATOM   1314  CE2 TRP A  84       3.929   2.262  -3.762  1.00 67.52           C  
ATOM   1315  CE3 TRP A  84       4.982   4.227  -4.643  1.00 67.52           C  
ATOM   1316  HE3 TRP A  84       5.245   4.842  -5.490  1.00 67.52           H  
ATOM   1317  NE1 TRP A  84       3.270   1.177  -4.285  1.00 67.52           N  
ATOM   1318  HE1 TRP A  84       2.739   0.500  -3.757  1.00 67.52           H  
ATOM   1319  CH2 TRP A  84       4.725   3.962  -2.243  1.00 67.52           C  
ATOM   1320  HH2 TRP A  84       4.921   4.329  -1.246  1.00 67.52           H  
ATOM   1321  CZ2 TRP A  84       4.117   2.716  -2.456  1.00 67.52           C  
ATOM   1322  HZ2 TRP A  84       3.770   2.102  -1.638  1.00 67.52           H  
ATOM   1323  CZ3 TRP A  84       5.135   4.725  -3.339  1.00 67.52           C  
ATOM   1324  HZ3 TRP A  84       5.636   5.666  -3.167  1.00 67.52           H  
ATOM   1325  N   GLY A  85       4.885   4.265 -10.247  1.00 55.81           N  
ATOM   1326  H   GLY A  85       5.144   4.987  -9.590  1.00 55.81           H  
ATOM   1327  CA  GLY A  85       5.530   4.272 -11.567  1.00 55.81           C  
ATOM   1328  HA2 GLY A  85       5.037   3.557 -12.225  1.00 55.81           H  
ATOM   1329  HA3 GLY A  85       5.431   5.263 -12.009  1.00 55.81           H  
ATOM   1330  C   GLY A  85       7.021   3.934 -11.471  1.00 55.81           C  
ATOM   1331  O   GLY A  85       7.712   4.486 -10.625  1.00 55.81           O  
ATOM   1332  N   GLY A  86       7.511   3.038 -12.335  1.00 52.86           N  
ATOM   1333  H   GLY A  86       6.862   2.624 -12.988  1.00 52.86           H  
ATOM   1334  CA  GLY A  86       8.907   2.567 -12.339  1.00 52.86           C  
ATOM   1335  HA2 GLY A  86       9.391   2.878 -13.265  1.00 52.86           H  
ATOM   1336  HA3 GLY A  86       9.459   3.008 -11.510  1.00 52.86           H  
ATOM   1337  C   GLY A  86       9.013   1.044 -12.212  1.00 52.86           C  
ATOM   1338  O   GLY A  86       9.447   0.536 -11.188  1.00 52.86           O  
ATOM   1339  N   GLY A  87       8.567   0.311 -13.239  1.00 56.25           N  
ATOM   1340  H   GLY A  87       8.250   0.795 -14.067  1.00 56.25           H  
ATOM   1341  CA  GLY A  87       8.530  -1.165 -13.255  1.00 56.25           C  
ATOM   1342  HA2 GLY A  87       9.084  -1.528 -14.120  1.00 56.25           H  
ATOM   1343  HA3 GLY A  87       9.014  -1.561 -12.362  1.00 56.25           H  
ATOM   1344  C   GLY A  87       7.118  -1.763 -13.310  1.00 56.25           C  
ATOM   1345  O   GLY A  87       6.955  -2.896 -13.746  1.00 56.25           O  
ATOM   1346  N   GLY A  88       6.092  -0.975 -12.970  1.00 68.54           N  
ATOM   1347  H   GLY A  88       6.308  -0.135 -12.452  1.00 68.54           H  
ATOM   1348  CA  GLY A  88       4.671  -1.279 -13.173  1.00 68.54           C  
ATOM   1349  HA2 GLY A  88       4.306  -0.676 -14.005  1.00 68.54           H  
ATOM   1350  HA3 GLY A  88       4.534  -2.323 -13.453  1.00 68.54           H  
ATOM   1351  C   GLY A  88       3.808  -0.958 -11.948  1.00 68.54           C  
ATOM   1352  O   GLY A  88       4.325  -0.621 -10.886  1.00 68.54           O  
ATOM   1353  N   ARG A  89       2.484  -1.018 -12.116  1.00 81.65           N  
ATOM   1354  H   ARG A  89       2.127  -1.399 -12.981  1.00 81.65           H  
ATOM   1355  CA  ARG A  89       1.503  -0.541 -11.130  1.00 81.65           C  
ATOM   1356  HA  ARG A  89       1.929   0.312 -10.601  1.00 81.65           H  
ATOM   1357  C   ARG A  89       1.204  -1.628 -10.095  1.00 81.65           C  
ATOM   1358  CB  ARG A  89       0.261  -0.057 -11.902  1.00 81.65           C  
ATOM   1359  HB2 ARG A  89      -0.006  -0.818 -12.636  1.00 81.65           H  
ATOM   1360  HB3 ARG A  89       0.534   0.844 -12.453  1.00 81.65           H  
ATOM   1361  O   ARG A  89       0.745  -2.704 -10.452  1.00 81.65           O  
ATOM   1362  CG  ARG A  89      -0.981   0.250 -11.050  1.00 81.65           C  
ATOM   1363  HG2 ARG A  89      -0.766   1.049 -10.341  1.00 81.65           H  
ATOM   1364  HG3 ARG A  89      -1.277  -0.646 -10.504  1.00 81.65           H  
ATOM   1365  CD  ARG A  89      -2.136   0.665 -11.975  1.00 81.65           C  
ATOM   1366  HD2 ARG A  89      -2.199  -0.046 -12.799  1.00 81.65           H  
ATOM   1367  HD3 ARG A  89      -1.913   1.651 -12.381  1.00 81.65           H  
ATOM   1368  NE  ARG A  89      -3.429   0.647 -11.267  1.00 81.65           N  
ATOM   1369  HE  ARG A  89      -3.647  -0.208 -10.775  1.00 81.65           H  
ATOM   1370  NH1 ARG A  89      -4.233   2.672 -11.958  1.00 81.65           N  
ATOM   1371 HH11 ARG A  89      -4.533   3.512 -11.484  1.00 81.65           H  
ATOM   1372 HH12 ARG A  89      -3.384   2.774 -12.497  1.00 81.65           H  
ATOM   1373  NH2 ARG A  89      -5.283   1.594 -10.338  1.00 81.65           N  
ATOM   1374 HH21 ARG A  89      -5.474   2.504  -9.944  1.00 81.65           H  
ATOM   1375 HH22 ARG A  89      -5.379   0.807  -9.713  1.00 81.65           H  
ATOM   1376  CZ  ARG A  89      -4.321   1.614 -11.211  1.00 81.65           C  
ATOM   1377  N   VAL A  90       1.408  -1.326  -8.816  1.00 86.20           N  
ATOM   1378  H   VAL A  90       1.800  -0.421  -8.598  1.00 86.20           H  
ATOM   1379  CA  VAL A  90       0.911  -2.131  -7.686  1.00 86.20           C  
ATOM   1380  HA  VAL A  90       0.409  -3.023  -8.060  1.00 86.20           H  
ATOM   1381  C   VAL A  90      -0.100  -1.280  -6.941  1.00 86.20           C  
ATOM   1382  CB  VAL A  90       2.047  -2.582  -6.746  1.00 86.20           C  
ATOM   1383  HB  VAL A  90       2.533  -1.704  -6.320  1.00 86.20           H  
ATOM   1384  O   VAL A  90       0.194  -0.116  -6.707  1.00 86.20           O  
ATOM   1385  CG1 VAL A  90       1.539  -3.444  -5.582  1.00 86.20           C  
ATOM   1386 HG11 VAL A  90       1.023  -4.324  -5.967  1.00 86.20           H  
ATOM   1387 HG12 VAL A  90       0.854  -2.874  -4.955  1.00 86.20           H  
ATOM   1388 HG13 VAL A  90       2.378  -3.766  -4.966  1.00 86.20           H  
ATOM   1389  CG2 VAL A  90       3.108  -3.378  -7.509  1.00 86.20           C  
ATOM   1390 HG21 VAL A  90       3.887  -3.698  -6.816  1.00 86.20           H  
ATOM   1391 HG22 VAL A  90       2.657  -4.250  -7.981  1.00 86.20           H  
ATOM   1392 HG23 VAL A  90       3.571  -2.757  -8.276  1.00 86.20           H  
ATOM   1393  N   GLU A  91      -1.257  -1.836  -6.593  1.00 88.16           N  
ATOM   1394  H   GLU A  91      -1.402  -2.805  -6.838  1.00 88.16           H  
ATOM   1395  CA  GLU A  91      -2.284  -1.204  -5.763  1.00 88.16           C  
ATOM   1396  HA  GLU A  91      -2.004  -0.167  -5.581  1.00 88.16           H  
ATOM   1397  C   GLU A  91      -2.344  -1.908  -4.403  1.00 88.16           C  
ATOM   1398  CB  GLU A  91      -3.639  -1.169  -6.511  1.00 88.16           C  
ATOM   1399  HB2 GLU A  91      -3.579  -0.370  -7.250  1.00 88.16           H  
ATOM   1400  HB3 GLU A  91      -3.781  -2.108  -7.046  1.00 88.16           H  
ATOM   1401  O   GLU A  91      -2.526  -3.121  -4.324  1.00 88.16           O  
ATOM   1402  CG  GLU A  91      -4.872  -0.932  -5.610  1.00 88.16           C  
ATOM   1403  HG2 GLU A  91      -5.059  -1.844  -5.043  1.00 88.16           H  
ATOM   1404  HG3 GLU A  91      -4.640  -0.158  -4.878  1.00 88.16           H  
ATOM   1405  CD  GLU A  91      -6.171  -0.556  -6.358  1.00 88.16           C  
ATOM   1406  OE1 GLU A  91      -7.174  -0.223  -5.661  1.00 88.16           O  
ATOM   1407  OE2 GLU A  91      -6.193  -0.566  -7.609  1.00 88.16           O  
ATOM   1408  N   VAL A  92      -2.208  -1.132  -3.328  1.00 89.31           N  
ATOM   1409  H   VAL A  92      -1.986  -0.158  -3.476  1.00 89.31           H  
ATOM   1410  CA  VAL A  92      -2.497  -1.564  -1.953  1.00 89.31           C  
ATOM   1411  HA  VAL A  92      -2.622  -2.646  -1.918  1.00 89.31           H  
ATOM   1412  C   VAL A  92      -3.793  -0.900  -1.536  1.00 89.31           C  
ATOM   1413  CB  VAL A  92      -1.373  -1.165  -0.977  1.00 89.31           C  
ATOM   1414  HB  VAL A  92      -1.283  -0.079  -0.952  1.00 89.31           H  
ATOM   1415  O   VAL A  92      -3.833   0.323  -1.520  1.00 89.31           O  
ATOM   1416  CG1 VAL A  92      -1.664  -1.656   0.449  1.00 89.31           C  
ATOM   1417 HG11 VAL A  92      -0.862  -1.337   1.115  1.00 89.31           H  
ATOM   1418 HG12 VAL A  92      -1.734  -2.743   0.466  1.00 89.31           H  
ATOM   1419 HG13 VAL A  92      -2.595  -1.226   0.819  1.00 89.31           H  
ATOM   1420  CG2 VAL A  92      -0.018  -1.729  -1.420  1.00 89.31           C  
ATOM   1421 HG21 VAL A  92      -0.081  -2.811  -1.536  1.00 89.31           H  
ATOM   1422 HG22 VAL A  92       0.275  -1.290  -2.374  1.00 89.31           H  
ATOM   1423 HG23 VAL A  92       0.746  -1.488  -0.681  1.00 89.31           H  
ATOM   1424  N   ARG A  93      -4.819  -1.682  -1.200  1.00 87.56           N  
ATOM   1425  H   ARG A  93      -4.690  -2.680  -1.293  1.00 87.56           H  
ATOM   1426  CA  ARG A  93      -6.108  -1.214  -0.689  1.00 87.56           C  
ATOM   1427  HA  ARG A  93      -6.113  -0.124  -0.678  1.00 87.56           H  
ATOM   1428  C   ARG A  93      -6.315  -1.703   0.733  1.00 87.56           C  
ATOM   1429  CB  ARG A  93      -7.221  -1.672  -1.629  1.00 87.56           C  
ATOM   1430  HB2 ARG A  93      -6.997  -1.293  -2.626  1.00 87.56           H  
ATOM   1431  HB3 ARG A  93      -7.227  -2.761  -1.671  1.00 87.56           H  
ATOM   1432  O   ARG A  93      -6.289  -2.907   0.966  1.00 87.56           O  
ATOM   1433  CG  ARG A  93      -8.596  -1.165  -1.175  1.00 87.56           C  
ATOM   1434  HG2 ARG A  93      -8.577  -0.076  -1.185  1.00 87.56           H  
ATOM   1435  HG3 ARG A  93      -8.814  -1.511  -0.164  1.00 87.56           H  
ATOM   1436  CD  ARG A  93      -9.704  -1.670  -2.097  1.00 87.56           C  
ATOM   1437  HD2 ARG A  93      -9.705  -2.759  -2.073  1.00 87.56           H  
ATOM   1438  HD3 ARG A  93     -10.664  -1.323  -1.714  1.00 87.56           H  
ATOM   1439  NE  ARG A  93      -9.492  -1.201  -3.481  1.00 87.56           N  
ATOM   1440  HE  ARG A  93      -8.587  -0.819  -3.718  1.00 87.56           H  
ATOM   1441  NH1 ARG A  93     -11.412  -2.054  -4.383  1.00 87.56           N  
ATOM   1442 HH11 ARG A  93     -11.942  -2.333  -5.196  1.00 87.56           H  
ATOM   1443 HH12 ARG A  93     -11.709  -2.310  -3.452  1.00 87.56           H  
ATOM   1444  NH2 ARG A  93      -9.865  -1.061  -5.690  1.00 87.56           N  
ATOM   1445 HH21 ARG A  93     -10.326  -1.387  -6.527  1.00 87.56           H  
ATOM   1446 HH22 ARG A  93      -8.921  -0.712  -5.779  1.00 87.56           H  
ATOM   1447  CZ  ARG A  93     -10.266  -1.441  -4.513  1.00 87.56           C  
ATOM   1448  N   VAL A  94      -6.563  -0.788   1.662  1.00 85.32           N  
ATOM   1449  H   VAL A  94      -6.544   0.187   1.400  1.00 85.32           H  
ATOM   1450  CA  VAL A  94      -6.828  -1.136   3.065  1.00 85.32           C  
ATOM   1451  HA  VAL A  94      -6.661  -2.204   3.201  1.00 85.32           H  
ATOM   1452  C   VAL A  94      -8.285  -0.863   3.406  1.00 85.32           C  
ATOM   1453  CB  VAL A  94      -5.859  -0.429   4.023  1.00 85.32           C  
ATOM   1454  HB  VAL A  94      -6.039   0.646   4.005  1.00 85.32           H  
ATOM   1455  O   VAL A  94      -8.792   0.216   3.144  1.00 85.32           O  
ATOM   1456  CG1 VAL A  94      -6.025  -0.948   5.454  1.00 85.32           C  
ATOM   1457 HG11 VAL A  94      -7.045  -0.785   5.800  1.00 85.32           H  
ATOM   1458 HG12 VAL A  94      -5.814  -2.017   5.491  1.00 85.32           H  
ATOM   1459 HG13 VAL A  94      -5.346  -0.421   6.125  1.00 85.32           H  
ATOM   1460  CG2 VAL A  94      -4.407  -0.707   3.610  1.00 85.32           C  
ATOM   1461 HG21 VAL A  94      -4.184  -0.216   2.663  1.00 85.32           H  
ATOM   1462 HG22 VAL A  94      -3.734  -0.310   4.369  1.00 85.32           H  
ATOM   1463 HG23 VAL A  94      -4.242  -1.780   3.507  1.00 85.32           H  
ATOM   1464  N   GLU A  95      -8.958  -1.844   3.981  1.00 80.31           N  
ATOM   1465  H   GLU A  95      -8.467  -2.706   4.173  1.00 80.31           H  
ATOM   1466  CA  GLU A  95     -10.312  -1.738   4.516  1.00 80.31           C  
ATOM   1467  HA  GLU A  95     -10.651  -0.702   4.499  1.00 80.31           H  
ATOM   1468  C   GLU A  95     -10.263  -2.209   5.963  1.00 80.31           C  
ATOM   1469  CB  GLU A  95     -11.294  -2.600   3.700  1.00 80.31           C  
ATOM   1470  HB2 GLU A  95     -12.254  -2.622   4.215  1.00 80.31           H  
ATOM   1471  HB3 GLU A  95     -10.904  -3.617   3.663  1.00 80.31           H  
ATOM   1472  O   GLU A  95      -9.452  -3.063   6.324  1.00 80.31           O  
ATOM   1473  CG  GLU A  95     -11.526  -2.104   2.259  1.00 80.31           C  
ATOM   1474  HG2 GLU A  95     -12.072  -1.161   2.297  1.00 80.31           H  
ATOM   1475  HG3 GLU A  95     -10.561  -1.909   1.791  1.00 80.31           H  
ATOM   1476  CD  GLU A  95     -12.293  -3.108   1.367  1.00 80.31           C  
ATOM   1477  OE1 GLU A  95     -12.302  -2.913   0.123  1.00 80.31           O  
ATOM   1478  OE2 GLU A  95     -12.822  -4.133   1.863  1.00 80.31           O  
ATOM   1479  N   PHE A  96     -11.131  -1.689   6.815  1.00 77.56           N  
ATOM   1480  H   PHE A  96     -11.836  -1.035   6.507  1.00 77.56           H  
ATOM   1481  CA  PHE A  96     -11.159  -2.128   8.196  1.00 77.56           C  
ATOM   1482  HA  PHE A  96     -10.636  -3.078   8.307  1.00 77.56           H  
ATOM   1483  C   PHE A  96     -12.604  -2.364   8.626  1.00 77.56           C  
ATOM   1484  CB  PHE A  96     -10.471  -1.113   9.089  1.00 77.56           C  
ATOM   1485  HB2 PHE A  96     -10.361  -1.581  10.067  1.00 77.56           H  
ATOM   1486  HB3 PHE A  96     -11.190  -0.295   9.141  1.00 77.56           H  
ATOM   1487  O   PHE A  96     -13.509  -1.642   8.226  1.00 77.56           O  
ATOM   1488  CG  PHE A  96      -9.117  -0.511   8.745  1.00 77.56           C  
ATOM   1489  CD1 PHE A  96      -8.044  -0.699   9.638  1.00 77.56           C  
ATOM   1490  HD1 PHE A  96      -8.135  -1.376  10.474  1.00 77.56           H  
ATOM   1491  CD2 PHE A  96      -8.969   0.406   7.683  1.00 77.56           C  
ATOM   1492  HD2 PHE A  96      -9.775   0.572   6.984  1.00 77.56           H  
ATOM   1493  CE1 PHE A  96      -6.854   0.027   9.451  1.00 77.56           C  
ATOM   1494  HE1 PHE A  96      -6.002  -0.089  10.104  1.00 77.56           H  
ATOM   1495  CE2 PHE A  96      -7.788   1.147   7.526  1.00 77.56           C  
ATOM   1496  HE2 PHE A  96      -7.697   1.846   6.708  1.00 77.56           H  
ATOM   1497  CZ  PHE A  96      -6.726   0.951   8.413  1.00 77.56           C  
ATOM   1498  HZ  PHE A  96      -5.808   1.506   8.290  1.00 77.56           H  
ATOM   1499  N   GLU A  97     -12.807  -3.379   9.456  1.00 76.65           N  
ATOM   1500  H   GLU A  97     -12.005  -3.905   9.771  1.00 76.65           H  
ATOM   1501  CA  GLU A  97     -14.127  -3.864   9.852  1.00 76.65           C  
ATOM   1502  HA  GLU A  97     -14.860  -3.061   9.776  1.00 76.65           H  
ATOM   1503  C   GLU A  97     -14.044  -4.341  11.306  1.00 76.65           C  
ATOM   1504  CB  GLU A  97     -14.532  -4.999   8.889  1.00 76.65           C  
ATOM   1505  HB2 GLU A  97     -13.938  -5.892   9.082  1.00 76.65           H  
ATOM   1506  HB3 GLU A  97     -14.335  -4.682   7.864  1.00 76.65           H  
ATOM   1507  O   GLU A  97     -13.458  -5.388  11.576  1.00 76.65           O  
ATOM   1508  CG  GLU A  97     -16.020  -5.327   9.008  1.00 76.65           C  
ATOM   1509  HG2 GLU A  97     -16.567  -4.443   8.680  1.00 76.65           H  
ATOM   1510  HG3 GLU A  97     -16.256  -5.565  10.045  1.00 76.65           H  
ATOM   1511  CD  GLU A  97     -16.450  -6.477   8.103  1.00 76.65           C  
ATOM   1512  OE1 GLU A  97     -16.875  -7.537   8.607  1.00 76.65           O  
ATOM   1513  OE2 GLU A  97     -16.273  -6.360   6.869  1.00 76.65           O  
ATOM   1514  N   GLY A  98     -14.532  -3.545  12.263  1.00 76.85           N  
ATOM   1515  H   GLY A  98     -15.055  -2.725  11.994  1.00 76.85           H  
ATOM   1516  CA  GLY A  98     -14.454  -3.884  13.691  1.00 76.85           C  
ATOM   1517  HA2 GLY A  98     -14.850  -3.057  14.280  1.00 76.85           H  
ATOM   1518  HA3 GLY A  98     -15.078  -4.758  13.877  1.00 76.85           H  
ATOM   1519  C   GLY A  98     -13.024  -4.181  14.173  1.00 76.85           C  
ATOM   1520  O   GLY A  98     -12.153  -3.315  14.146  1.00 76.85           O  
ATOM   1521  N   ASP A  99     -12.750  -5.411  14.588  1.00 83.37           N  
ATOM   1522  H   ASP A  99     -13.449  -6.132  14.477  1.00 83.37           H  
ATOM   1523  CA  ASP A  99     -11.440  -5.889  15.050  1.00 83.37           C  
ATOM   1524  HA  ASP A  99     -10.921  -5.063  15.537  1.00 83.37           H  
ATOM   1525  C   ASP A  99     -10.513  -6.377  13.919  1.00 83.37           C  
ATOM   1526  CB  ASP A  99     -11.661  -6.969  16.121  1.00 83.37           C  
ATOM   1527  HB2 ASP A  99     -12.299  -6.562  16.906  1.00 83.37           H  
ATOM   1528  HB3 ASP A  99     -10.701  -7.214  16.576  1.00 83.37           H  
ATOM   1529  O   ASP A  99      -9.443  -6.928  14.190  1.00 83.37           O  
ATOM   1530  CG  ASP A  99     -12.292  -8.264  15.590  1.00 83.37           C  
ATOM   1531  OD1 ASP A  99     -12.984  -8.224  14.544  1.00 83.37           O  
ATOM   1532  OD2 ASP A  99     -12.098  -9.311  16.243  1.00 83.37           O  
ATOM   1533  N   LYS A 100     -10.890  -6.158  12.651  1.00 86.94           N  
ATOM   1534  H   LYS A 100     -11.811  -5.771  12.502  1.00 86.94           H  
ATOM   1535  CA  LYS A 100     -10.150  -6.614  11.466  1.00 86.94           C  
ATOM   1536  HA  LYS A 100      -9.272  -7.163  11.806  1.00 86.94           H  
ATOM   1537  C   LYS A 100      -9.652  -5.472  10.588  1.00 86.94           C  
ATOM   1538  CB  LYS A 100     -11.009  -7.579  10.638  1.00 86.94           C  
ATOM   1539  HB2 LYS A 100     -11.923  -7.071  10.331  1.00 86.94           H  
ATOM   1540  HB3 LYS A 100     -10.462  -7.873   9.742  1.00 86.94           H  
ATOM   1541  O   LYS A 100     -10.319  -4.451  10.426  1.00 86.94           O  
ATOM   1542  CG  LYS A 100     -11.356  -8.841  11.432  1.00 86.94           C  
ATOM   1543  HG2 LYS A 100     -10.447  -9.414  11.614  1.00 86.94           H  
ATOM   1544  HG3 LYS A 100     -11.791  -8.560  12.391  1.00 86.94           H  
ATOM   1545  CD  LYS A 100     -12.371  -9.702  10.684  1.00 86.94           C  
ATOM   1546  HD2 LYS A 100     -13.223  -9.079  10.412  1.00 86.94           H  
ATOM   1547  HD3 LYS A 100     -11.914 -10.120   9.788  1.00 86.94           H  
ATOM   1548  CE  LYS A 100     -12.830 -10.809  11.632  1.00 86.94           C  
ATOM   1549  HE2 LYS A 100     -11.990 -11.473  11.837  1.00 86.94           H  
ATOM   1550  HE3 LYS A 100     -13.118 -10.340  12.573  1.00 86.94           H  
ATOM   1551  NZ  LYS A 100     -13.978 -11.548  11.062  1.00 86.94           N  
ATOM   1552  HZ1 LYS A 100     -14.729 -10.895  10.892  1.00 86.94           H  
ATOM   1553  HZ2 LYS A 100     -13.725 -11.995  10.192  1.00 86.94           H  
ATOM   1554  HZ3 LYS A 100     -14.309 -12.233  11.726  1.00 86.94           H  
ATOM   1555  N   MET A 101      -8.515  -5.713   9.943  1.00 87.75           N  
ATOM   1556  H   MET A 101      -8.039  -6.575  10.171  1.00 87.75           H  
ATOM   1557  CA  MET A 101      -7.979  -4.929   8.833  1.00 87.75           C  
ATOM   1558  HA  MET A 101      -8.701  -4.166   8.540  1.00 87.75           H  
ATOM   1559  C   MET A 101      -7.739  -5.859   7.639  1.00 87.75           C  
ATOM   1560  CB  MET A 101      -6.695  -4.217   9.279  1.00 87.75           C  
ATOM   1561  HB2 MET A 101      -6.903  -3.624  10.169  1.00 87.75           H  
ATOM   1562  HB3 MET A 101      -5.935  -4.958   9.528  1.00 87.75           H  
ATOM   1563  O   MET A 101      -6.967  -6.814   7.740  1.00 87.75           O  
ATOM   1564  CG  MET A 101      -6.163  -3.285   8.186  1.00 87.75           C  
ATOM   1565  HG2 MET A 101      -6.022  -3.845   7.261  1.00 87.75           H  
ATOM   1566  HG3 MET A 101      -6.913  -2.519   7.991  1.00 87.75           H  
ATOM   1567  SD  MET A 101      -4.601  -2.466   8.602  1.00 87.75           S  
ATOM   1568  CE  MET A 101      -3.491  -3.840   8.264  1.00 87.75           C  
ATOM   1569  HE1 MET A 101      -2.470  -3.460   8.241  1.00 87.75           H  
ATOM   1570  HE2 MET A 101      -3.612  -4.600   9.036  1.00 87.75           H  
ATOM   1571  HE3 MET A 101      -3.726  -4.272   7.291  1.00 87.75           H  
ATOM   1572  N   ARG A 102      -8.394  -5.589   6.510  1.00 90.58           N  
ATOM   1573  H   ARG A 102      -8.939  -4.739   6.484  1.00 90.58           H  
ATOM   1574  CA  ARG A 102      -8.190  -6.278   5.231  1.00 90.58           C  
ATOM   1575  HA  ARG A 102      -7.716  -7.244   5.403  1.00 90.58           H  
ATOM   1576  C   ARG A 102      -7.267  -5.449   4.351  1.00 90.58           C  
ATOM   1577  CB  ARG A 102      -9.519  -6.516   4.503  1.00 90.58           C  
ATOM   1578  HB2 ARG A 102      -9.987  -5.553   4.297  1.00 90.58           H  
ATOM   1579  HB3 ARG A 102      -9.311  -7.002   3.550  1.00 90.58           H  
ATOM   1580  O   ARG A 102      -7.463  -4.250   4.190  1.00 90.58           O  
ATOM   1581  CG  ARG A 102     -10.503  -7.386   5.289  1.00 90.58           C  
ATOM   1582  HG2 ARG A 102     -10.780  -6.876   6.212  1.00 90.58           H  
ATOM   1583  HG3 ARG A 102     -10.043  -8.344   5.529  1.00 90.58           H  
ATOM   1584  CD  ARG A 102     -11.759  -7.615   4.443  1.00 90.58           C  
ATOM   1585  HD2 ARG A 102     -11.510  -8.257   3.599  1.00 90.58           H  
ATOM   1586  HD3 ARG A 102     -12.100  -6.655   4.055  1.00 90.58           H  
ATOM   1587  NE  ARG A 102     -12.812  -8.246   5.251  1.00 90.58           N  
ATOM   1588  HE  ARG A 102     -12.526  -9.057   5.781  1.00 90.58           H  
ATOM   1589  NH1 ARG A 102     -14.635  -6.983   4.607  1.00 90.58           N  
ATOM   1590 HH11 ARG A 102     -14.079  -6.436   3.966  1.00 90.58           H  
ATOM   1591 HH12 ARG A 102     -15.484  -6.597   4.997  1.00 90.58           H  
ATOM   1592  NH2 ARG A 102     -14.842  -8.455   6.222  1.00 90.58           N  
ATOM   1593 HH21 ARG A 102     -14.470  -9.085   6.918  1.00 90.58           H  
ATOM   1594 HH22 ARG A 102     -15.680  -7.942   6.457  1.00 90.58           H  
ATOM   1595  CZ  ARG A 102     -14.080  -7.896   5.337  1.00 90.58           C  
ATOM   1596  N   VAL A 103      -6.280  -6.099   3.757  1.00 92.08           N  
ATOM   1597  H   VAL A 103      -6.179  -7.084   3.961  1.00 92.08           H  
ATOM   1598  CA  VAL A 103      -5.350  -5.519   2.793  1.00 92.08           C  
ATOM   1599  HA  VAL A 103      -5.594  -4.469   2.628  1.00 92.08           H  
ATOM   1600  C   VAL A 103      -5.515  -6.281   1.488  1.00 92.08           C  
ATOM   1601  CB  VAL A 103      -3.897  -5.592   3.296  1.00 92.08           C  
ATOM   1602  HB  VAL A 103      -3.591  -6.635   3.382  1.00 92.08           H  
ATOM   1603  O   VAL A 103      -5.154  -7.452   1.422  1.00 92.08           O  
ATOM   1604  CG1 VAL A 103      -2.952  -4.890   2.314  1.00 92.08           C  
ATOM   1605 HG11 VAL A 103      -3.033  -5.341   1.324  1.00 92.08           H  
ATOM   1606 HG12 VAL A 103      -1.919  -5.002   2.645  1.00 92.08           H  
ATOM   1607 HG13 VAL A 103      -3.202  -3.832   2.242  1.00 92.08           H  
ATOM   1608  CG2 VAL A 103      -3.737  -4.943   4.677  1.00 92.08           C  
ATOM   1609 HG21 VAL A 103      -4.092  -3.913   4.650  1.00 92.08           H  
ATOM   1610 HG22 VAL A 103      -4.315  -5.502   5.413  1.00 92.08           H  
ATOM   1611 HG23 VAL A 103      -2.690  -4.964   4.979  1.00 92.08           H  
ATOM   1612  N   ARG A 104      -6.048  -5.637   0.451  1.00 93.08           N  
ATOM   1613  H   ARG A 104      -6.293  -4.665   0.578  1.00 93.08           H  
ATOM   1614  CA  ARG A 104      -6.045  -6.176  -0.913  1.00 93.08           C  
ATOM   1615  HA  ARG A 104      -5.924  -7.258  -0.871  1.00 93.08           H  
ATOM   1616  C   ARG A 104      -4.848  -5.629  -1.669  1.00 93.08           C  
ATOM   1617  CB  ARG A 104      -7.355  -5.901  -1.656  1.00 93.08           C  
ATOM   1618  HB2 ARG A 104      -7.254  -6.262  -2.679  1.00 93.08           H  
ATOM   1619  HB3 ARG A 104      -7.549  -4.829  -1.685  1.00 93.08           H  
ATOM   1620  O   ARG A 104      -4.604  -4.424  -1.674  1.00 93.08           O  
ATOM   1621  CG  ARG A 104      -8.546  -6.605  -1.005  1.00 93.08           C  
ATOM   1622  HG2 ARG A 104      -8.335  -7.671  -0.917  1.00 93.08           H  
ATOM   1623  HG3 ARG A 104      -8.722  -6.189  -0.013  1.00 93.08           H  
ATOM   1624  CD  ARG A 104      -9.794  -6.417  -1.869  1.00 93.08           C  
ATOM   1625  HD2 ARG A 104      -9.656  -6.939  -2.816  1.00 93.08           H  
ATOM   1626  HD3 ARG A 104      -9.919  -5.353  -2.069  1.00 93.08           H  
ATOM   1627  NE  ARG A 104     -10.967  -6.967  -1.174  1.00 93.08           N  
ATOM   1628  HE  ARG A 104     -10.817  -7.824  -0.660  1.00 93.08           H  
ATOM   1629  NH1 ARG A 104     -12.411  -5.228  -1.488  1.00 93.08           N  
ATOM   1630 HH11 ARG A 104     -12.792  -4.520  -0.877  1.00 93.08           H  
ATOM   1631 HH12 ARG A 104     -11.772  -4.930  -2.212  1.00 93.08           H  
ATOM   1632  NH2 ARG A 104     -12.855  -6.811   0.027  1.00 93.08           N  
ATOM   1633 HH21 ARG A 104     -12.506  -7.631   0.504  1.00 93.08           H  
ATOM   1634 HH22 ARG A 104     -13.473  -6.158   0.487  1.00 93.08           H  
ATOM   1635  CZ  ARG A 104     -12.089  -6.344  -0.905  1.00 93.08           C  
ATOM   1636  N   LEU A 105      -4.106  -6.525  -2.291  1.00 93.07           N  
ATOM   1637  H   LEU A 105      -4.387  -7.493  -2.230  1.00 93.07           H  
ATOM   1638  CA  LEU A 105      -2.925  -6.239  -3.082  1.00 93.07           C  
ATOM   1639  HA  LEU A 105      -2.683  -5.177  -3.047  1.00 93.07           H  
ATOM   1640  C   LEU A 105      -3.215  -6.639  -4.517  1.00 93.07           C  
ATOM   1641  CB  LEU A 105      -1.739  -7.053  -2.548  1.00 93.07           C  
ATOM   1642  HB2 LEU A 105      -0.870  -6.811  -3.160  1.00 93.07           H  
ATOM   1643  HB3 LEU A 105      -1.961  -8.112  -2.681  1.00 93.07           H  
ATOM   1644  O   LEU A 105      -3.561  -7.790  -4.756  1.00 93.07           O  
ATOM   1645  CG  LEU A 105      -1.379  -6.826  -1.075  1.00 93.07           C  
ATOM   1646  HG  LEU A 105      -2.235  -7.034  -0.433  1.00 93.07           H  
ATOM   1647  CD1 LEU A 105      -0.257  -7.798  -0.711  1.00 93.07           C  
ATOM   1648 HD11 LEU A 105       0.554  -7.723  -1.435  1.00 93.07           H  
ATOM   1649 HD12 LEU A 105      -0.645  -8.816  -0.722  1.00 93.07           H  
ATOM   1650 HD13 LEU A 105       0.136  -7.574   0.281  1.00 93.07           H  
ATOM   1651  CD2 LEU A 105      -0.910  -5.393  -0.833  1.00 93.07           C  
ATOM   1652 HD21 LEU A 105      -0.079  -5.162  -1.500  1.00 93.07           H  
ATOM   1653 HD22 LEU A 105      -1.733  -4.706  -1.027  1.00 93.07           H  
ATOM   1654 HD23 LEU A 105      -0.595  -5.277   0.204  1.00 93.07           H  
ATOM   1655  N   ARG A 106      -3.037  -5.726  -5.465  1.00 92.73           N  
ATOM   1656  H   ARG A 106      -2.773  -4.793  -5.185  1.00 92.73           H  
ATOM   1657  CA  ARG A 106      -3.174  -6.017  -6.892  1.00 92.73           C  
ATOM   1658  HA  ARG A 106      -3.317  -7.088  -7.035  1.00 92.73           H  
ATOM   1659  C   ARG A 106      -1.901  -5.636  -7.625  1.00 92.73           C  
ATOM   1660  CB  ARG A 106      -4.424  -5.313  -7.424  1.00 92.73           C  
ATOM   1661  HB2 ARG A 106      -4.370  -4.249  -7.193  1.00 92.73           H  
ATOM   1662  HB3 ARG A 106      -5.300  -5.730  -6.927  1.00 92.73           H  
ATOM   1663  O   ARG A 106      -1.394  -4.532  -7.439  1.00 92.73           O  
ATOM   1664  CG  ARG A 106      -4.568  -5.493  -8.934  1.00 92.73           C  
ATOM   1665  HG2 ARG A 106      -3.744  -4.991  -9.441  1.00 92.73           H  
ATOM   1666  HG3 ARG A 106      -4.556  -6.554  -9.186  1.00 92.73           H  
ATOM   1667  CD  ARG A 106      -5.879  -4.876  -9.398  1.00 92.73           C  
ATOM   1668  HD2 ARG A 106      -6.705  -5.478  -9.019  1.00 92.73           H  
ATOM   1669  HD3 ARG A 106      -5.958  -3.862  -9.006  1.00 92.73           H  
ATOM   1670  NE  ARG A 106      -5.885  -4.827 -10.859  1.00 92.73           N  
ATOM   1671  HE  ARG A 106      -4.985  -4.792 -11.316  1.00 92.73           H  
ATOM   1672  NH1 ARG A 106      -8.129  -4.605 -11.213  1.00 92.73           N  
ATOM   1673 HH11 ARG A 106      -8.244  -4.724 -10.217  1.00 92.73           H  
ATOM   1674 HH12 ARG A 106      -8.914  -4.617 -11.849  1.00 92.73           H  
ATOM   1675  NH2 ARG A 106      -6.669  -4.704 -12.937  1.00 92.73           N  
ATOM   1676 HH21 ARG A 106      -5.686  -4.737 -13.169  1.00 92.73           H  
ATOM   1677 HH22 ARG A 106      -7.393  -4.621 -13.636  1.00 92.73           H  
ATOM   1678  CZ  ARG A 106      -6.908  -4.709 -11.661  1.00 92.73           C  
ATOM   1679  N   ASN A 107      -1.398  -6.535  -8.464  1.00 91.39           N  
ATOM   1680  H   ASN A 107      -1.876  -7.418  -8.569  1.00 91.39           H  
ATOM   1681  CA  ASN A 107      -0.202  -6.293  -9.261  1.00 91.39           C  
ATOM   1682  HA  ASN A 107       0.255  -5.346  -8.975  1.00 91.39           H  
ATOM   1683  C   ASN A 107      -0.556  -6.193 -10.752  1.00 91.39           C  
ATOM   1684  CB  ASN A 107       0.817  -7.399  -8.956  1.00 91.39           C  
ATOM   1685  HB2 ASN A 107       1.053  -7.404  -7.892  1.00 91.39           H  
ATOM   1686  HB3 ASN A 107       0.382  -8.360  -9.229  1.00 91.39           H  
ATOM   1687  O   ASN A 107      -0.737  -7.201 -11.423  1.00 91.39           O  
ATOM   1688  CG  ASN A 107       2.103  -7.213  -9.728  1.00 91.39           C  
ATOM   1689  ND2 ASN A 107       2.935  -8.221  -9.797  1.00 91.39           N  
ATOM   1690 HD21 ASN A 107       2.747  -9.055  -9.259  1.00 91.39           H  
ATOM   1691 HD22 ASN A 107       3.799  -8.105 -10.307  1.00 91.39           H  
ATOM   1692  OD1 ASN A 107       2.383  -6.148 -10.253  1.00 91.39           O  
ATOM   1693  N   ASP A 108      -0.607  -4.975 -11.283  1.00 89.09           N  
ATOM   1694  H   ASP A 108      -0.378  -4.188 -10.694  1.00 89.09           H  
ATOM   1695  CA  ASP A 108      -0.774  -4.691 -12.714  1.00 89.09           C  
ATOM   1696  HA  ASP A 108      -1.251  -5.546 -13.193  1.00 89.09           H  
ATOM   1697  C   ASP A 108       0.586  -4.484 -13.428  1.00 89.09           C  
ATOM   1698  CB  ASP A 108      -1.704  -3.478 -12.904  1.00 89.09           C  
ATOM   1699  HB2 ASP A 108      -1.773  -3.245 -13.967  1.00 89.09           H  
ATOM   1700  HB3 ASP A 108      -1.255  -2.620 -12.405  1.00 89.09           H  
ATOM   1701  O   ASP A 108       0.639  -3.950 -14.539  1.00 89.09           O  
ATOM   1702  CG  ASP A 108      -3.137  -3.649 -12.387  1.00 89.09           C  
ATOM   1703  OD1 ASP A 108      -3.817  -4.648 -12.729  1.00 89.09           O  
ATOM   1704  OD2 ASP A 108      -3.625  -2.717 -11.709  1.00 89.09           O  
ATOM   1705  N   SER A 109       1.710  -4.854 -12.801  1.00 85.09           N  
ATOM   1706  H   SER A 109       1.625  -5.290 -11.894  1.00 85.09           H  
ATOM   1707  CA  SER A 109       3.029  -4.872 -13.447  1.00 85.09           C  
ATOM   1708  HA  SER A 109       3.067  -4.050 -14.161  1.00 85.09           H  
ATOM   1709  C   SER A 109       3.264  -6.157 -14.250  1.00 85.09           C  
ATOM   1710  CB  SER A 109       4.154  -4.626 -12.434  1.00 85.09           C  
ATOM   1711  HB2 SER A 109       5.051  -4.327 -12.976  1.00 85.09           H  
ATOM   1712  HB3 SER A 109       3.870  -3.827 -11.749  1.00 85.09           H  
ATOM   1713  O   SER A 109       2.471  -7.096 -14.208  1.00 85.09           O  
ATOM   1714  OG  SER A 109       4.479  -5.773 -11.705  1.00 85.09           O  
ATOM   1715  HG  SER A 109       3.743  -5.964 -11.120  1.00 85.09           H  
ATOM   1716  N   SER A 110       4.363  -6.204 -15.006  1.00 87.51           N  
ATOM   1717  H   SER A 110       5.015  -5.433 -14.983  1.00 87.51           H  
ATOM   1718  CA  SER A 110       4.739  -7.369 -15.818  1.00 87.51           C  
ATOM   1719  HA  SER A 110       3.831  -7.867 -16.158  1.00 87.51           H  
ATOM   1720  C   SER A 110       5.554  -8.423 -15.064  1.00 87.51           C  
ATOM   1721  CB  SER A 110       5.509  -6.909 -17.055  1.00 87.51           C  
ATOM   1722  HB2 SER A 110       4.852  -6.310 -17.685  1.00 87.51           H  
ATOM   1723  HB3 SER A 110       5.840  -7.780 -17.621  1.00 87.51           H  
ATOM   1724  O   SER A 110       5.798  -9.498 -15.614  1.00 87.51           O  
ATOM   1725  OG  SER A 110       6.628  -6.131 -16.674  1.00 87.51           O  
ATOM   1726  HG  SER A 110       7.286  -6.156 -17.373  1.00 87.51           H  
ATOM   1727  N   THR A 111       5.979  -8.149 -13.829  1.00 88.43           N  
ATOM   1728  H   THR A 111       5.730  -7.265 -13.410  1.00 88.43           H  
ATOM   1729  CA  THR A 111       6.780  -9.067 -13.007  1.00 88.43           C  
ATOM   1730  HA  THR A 111       6.845 -10.027 -13.519  1.00 88.43           H  
ATOM   1731  C   THR A 111       6.130  -9.300 -11.645  1.00 88.43           C  
ATOM   1732  CB  THR A 111       8.213  -8.550 -12.807  1.00 88.43           C  
ATOM   1733  HB  THR A 111       8.751  -9.240 -12.156  1.00 88.43           H  
ATOM   1734  O   THR A 111       5.409  -8.430 -11.159  1.00 88.43           O  
ATOM   1735  CG2 THR A 111       8.970  -8.446 -14.131  1.00 88.43           C  
ATOM   1736 HG21 THR A 111       8.508  -7.692 -14.768  1.00 88.43           H  
ATOM   1737 HG22 THR A 111       8.966  -9.408 -14.643  1.00 88.43           H  
ATOM   1738 HG23 THR A 111      10.000  -8.153 -13.926  1.00 88.43           H  
ATOM   1739  OG1 THR A 111       8.216  -7.268 -12.222  1.00 88.43           O  
ATOM   1740  HG1 THR A 111       7.800  -7.326 -11.359  1.00 88.43           H  
ATOM   1741  N   PRO A 112       6.369 -10.446 -10.987  1.00 92.02           N  
ATOM   1742  CA  PRO A 112       5.946 -10.629  -9.604  1.00 92.02           C  
ATOM   1743  HA  PRO A 112       4.857 -10.600  -9.564  1.00 92.02           H  
ATOM   1744  C   PRO A 112       6.516  -9.536  -8.693  1.00 92.02           C  
ATOM   1745  CB  PRO A 112       6.429 -12.024  -9.196  1.00 92.02           C  
ATOM   1746  HB2 PRO A 112       5.713 -12.520  -8.541  1.00 92.02           H  
ATOM   1747  HB3 PRO A 112       7.405 -11.958  -8.715  1.00 92.02           H  
ATOM   1748  O   PRO A 112       7.628  -9.052  -8.917  1.00 92.02           O  
ATOM   1749  CG  PRO A 112       6.573 -12.754 -10.531  1.00 92.02           C  
ATOM   1750  HG2 PRO A 112       5.603 -13.141 -10.844  1.00 92.02           H  
ATOM   1751  HG3 PRO A 112       7.306 -13.559 -10.476  1.00 92.02           H  
ATOM   1752  CD  PRO A 112       7.019 -11.647 -11.484  1.00 92.02           C  
ATOM   1753  HD2 PRO A 112       6.708 -11.890 -12.501  1.00 92.02           H  
ATOM   1754  HD3 PRO A 112       8.100 -11.523 -11.431  1.00 92.02           H  
ATOM   1755  N   VAL A 113       5.753  -9.167  -7.667  1.00 91.17           N  
ATOM   1756  H   VAL A 113       4.850  -9.605  -7.552  1.00 91.17           H  
ATOM   1757  CA  VAL A 113       6.173  -8.210  -6.634  1.00 91.17           C  
ATOM   1758  HA  VAL A 113       7.222  -7.955  -6.786  1.00 91.17           H  
ATOM   1759  C   VAL A 113       6.079  -8.859  -5.265  1.00 91.17           C  
ATOM   1760  CB  VAL A 113       5.379  -6.891  -6.688  1.00 91.17           C  
ATOM   1761  HB  VAL A 113       5.766  -6.229  -5.914  1.00 91.17           H  
ATOM   1762  O   VAL A 113       5.151  -9.627  -5.005  1.00 91.17           O  
ATOM   1763  CG1 VAL A 113       5.601  -6.202  -8.040  1.00 91.17           C  
ATOM   1764 HG11 VAL A 113       5.170  -5.201  -8.028  1.00 91.17           H  
ATOM   1765 HG12 VAL A 113       5.145  -6.777  -8.846  1.00 91.17           H  
ATOM   1766 HG13 VAL A 113       6.672  -6.121  -8.227  1.00 91.17           H  
ATOM   1767  CG2 VAL A 113       3.874  -7.070  -6.444  1.00 91.17           C  
ATOM   1768 HG21 VAL A 113       3.459  -7.780  -7.160  1.00 91.17           H  
ATOM   1769 HG22 VAL A 113       3.702  -7.444  -5.434  1.00 91.17           H  
ATOM   1770 HG23 VAL A 113       3.361  -6.114  -6.547  1.00 91.17           H  
ATOM   1771  N   GLU A 114       7.027  -8.550  -4.388  1.00 94.45           N  
ATOM   1772  H   GLU A 114       7.746  -7.890  -4.649  1.00 94.45           H  
ATOM   1773  CA  GLU A 114       6.981  -8.952  -2.987  1.00 94.45           C  
ATOM   1774  HA  GLU A 114       6.259  -9.761  -2.876  1.00 94.45           H  
ATOM   1775  C   GLU A 114       6.488  -7.777  -2.139  1.00 94.45           C  
ATOM   1776  CB  GLU A 114       8.339  -9.517  -2.543  1.00 94.45           C  
ATOM   1777  HB2 GLU A 114       9.103  -8.741  -2.580  1.00 94.45           H  
ATOM   1778  HB3 GLU A 114       8.617 -10.314  -3.234  1.00 94.45           H  
ATOM   1779  O   GLU A 114       6.982  -6.654  -2.244  1.00 94.45           O  
ATOM   1780  CG  GLU A 114       8.256 -10.099  -1.126  1.00 94.45           C  
ATOM   1781  HG2 GLU A 114       7.320 -10.650  -1.031  1.00 94.45           H  
ATOM   1782  HG3 GLU A 114       8.225  -9.283  -0.405  1.00 94.45           H  
ATOM   1783  CD  GLU A 114       9.416 -11.057  -0.811  1.00 94.45           C  
ATOM   1784  OE1 GLU A 114      10.321 -10.682  -0.038  1.00 94.45           O  
ATOM   1785  OE2 GLU A 114       9.327 -12.224  -1.253  1.00 94.45           O  
ATOM   1786  N   VAL A 115       5.473  -8.024  -1.314  1.00 94.35           N  
ATOM   1787  H   VAL A 115       5.070  -8.950  -1.319  1.00 94.35           H  
ATOM   1788  CA  VAL A 115       4.891  -7.027  -0.417  1.00 94.35           C  
ATOM   1789  HA  VAL A 115       5.438  -6.091  -0.531  1.00 94.35           H  
ATOM   1790  C   VAL A 115       5.055  -7.497   1.020  1.00 94.35           C  
ATOM   1791  CB  VAL A 115       3.419  -6.726  -0.751  1.00 94.35           C  
ATOM   1792  HB  VAL A 115       2.813  -7.610  -0.552  1.00 94.35           H  
ATOM   1793  O   VAL A 115       4.491  -8.515   1.427  1.00 94.35           O  
ATOM   1794  CG1 VAL A 115       2.911  -5.567   0.121  1.00 94.35           C  
ATOM   1795 HG11 VAL A 115       2.935  -5.847   1.174  1.00 94.35           H  
ATOM   1796 HG12 VAL A 115       3.534  -4.686  -0.032  1.00 94.35           H  
ATOM   1797 HG13 VAL A 115       1.882  -5.327  -0.147  1.00 94.35           H  
ATOM   1798  CG2 VAL A 115       3.234  -6.327  -2.222  1.00 94.35           C  
ATOM   1799 HG21 VAL A 115       2.199  -6.043  -2.410  1.00 94.35           H  
ATOM   1800 HG22 VAL A 115       3.892  -5.494  -2.469  1.00 94.35           H  
ATOM   1801 HG23 VAL A 115       3.477  -7.172  -2.867  1.00 94.35           H  
ATOM   1802  N   HIS A 116       5.793  -6.722   1.810  1.00 96.14           N  
ATOM   1803  H   HIS A 116       6.242  -5.921   1.391  1.00 96.14           H  
ATOM   1804  CA  HIS A 116       5.889  -6.903   3.253  1.00 96.14           C  
ATOM   1805  HA  HIS A 116       5.646  -7.938   3.494  1.00 96.14           H  
ATOM   1806  C   HIS A 116       4.901  -5.982   3.955  1.00 96.14           C  
ATOM   1807  CB  HIS A 116       7.302  -6.641   3.765  1.00 96.14           C  
ATOM   1808  HB2 HIS A 116       7.354  -6.941   4.811  1.00 96.14           H  
ATOM   1809  HB3 HIS A 116       7.510  -5.572   3.720  1.00 96.14           H  
ATOM   1810  O   HIS A 116       4.965  -4.762   3.819  1.00 96.14           O  
ATOM   1811  CG  HIS A 116       8.362  -7.376   3.005  1.00 96.14           C  
ATOM   1812  CD2 HIS A 116       9.135  -6.861   2.002  1.00 96.14           C  
ATOM   1813  HD2 HIS A 116       9.089  -5.863   1.590  1.00 96.14           H  
ATOM   1814  ND1 HIS A 116       8.729  -8.690   3.185  1.00 96.14           N  
ATOM   1815  HD1 HIS A 116       8.219  -9.391   3.703  1.00 96.14           H  
ATOM   1816  CE1 HIS A 116       9.724  -8.951   2.319  1.00 96.14           C  
ATOM   1817  HE1 HIS A 116      10.200  -9.909   2.166  1.00 96.14           H  
ATOM   1818  NE2 HIS A 116      10.015  -7.855   1.611  1.00 96.14           N  
ATOM   1819  N   ILE A 117       4.019  -6.566   4.752  1.00 95.63           N  
ATOM   1820  H   ILE A 117       4.046  -7.574   4.822  1.00 95.63           H  
ATOM   1821  CA  ILE A 117       3.012  -5.860   5.532  1.00 95.63           C  
ATOM   1822  HA  ILE A 117       3.027  -4.803   5.268  1.00 95.63           H  
ATOM   1823  C   ILE A 117       3.368  -6.011   7.006  1.00 95.63           C  
ATOM   1824  CB  ILE A 117       1.600  -6.401   5.239  1.00 95.63           C  
ATOM   1825  HB  ILE A 117       1.526  -7.391   5.689  1.00 95.63           H  
ATOM   1826  O   ILE A 117       3.567  -7.128   7.490  1.00 95.63           O  
ATOM   1827  CG1 ILE A 117       1.287  -6.550   3.732  1.00 95.63           C  
ATOM   1828 HG12 ILE A 117       1.195  -5.567   3.269  1.00 95.63           H  
ATOM   1829 HG13 ILE A 117       2.091  -7.088   3.230  1.00 95.63           H  
ATOM   1830  CG2 ILE A 117       0.585  -5.460   5.914  1.00 95.63           C  
ATOM   1831 HG21 ILE A 117       0.700  -4.448   5.527  1.00 95.63           H  
ATOM   1832 HG22 ILE A 117      -0.439  -5.791   5.740  1.00 95.63           H  
ATOM   1833 HG23 ILE A 117       0.746  -5.441   6.992  1.00 95.63           H  
ATOM   1834  CD1 ILE A 117       0.009  -7.359   3.484  1.00 95.63           C  
ATOM   1835 HD11 ILE A 117      -0.868  -6.832   3.857  1.00 95.63           H  
ATOM   1836 HD12 ILE A 117       0.086  -8.329   3.976  1.00 95.63           H  
ATOM   1837 HD13 ILE A 117      -0.121  -7.520   2.414  1.00 95.63           H  
ATOM   1838  N   LYS A 118       3.427  -4.898   7.735  1.00 95.76           N  
ATOM   1839  H   LYS A 118       3.262  -4.021   7.261  1.00 95.76           H  
ATOM   1840  CA  LYS A 118       3.611  -4.882   9.187  1.00 95.76           C  
ATOM   1841  HA  LYS A 118       3.596  -5.907   9.557  1.00 95.76           H  
ATOM   1842  C   LYS A 118       2.456  -4.148   9.855  1.00 95.76           C  
ATOM   1843  CB  LYS A 118       4.976  -4.281   9.530  1.00 95.76           C  
ATOM   1844  HB2 LYS A 118       5.020  -3.263   9.141  1.00 95.76           H  
ATOM   1845  HB3 LYS A 118       5.757  -4.867   9.046  1.00 95.76           H  
ATOM   1846  O   LYS A 118       2.141  -3.019   9.486  1.00 95.76           O  
ATOM   1847  CG  LYS A 118       5.221  -4.263  11.044  1.00 95.76           C  
ATOM   1848  HG2 LYS A 118       4.396  -3.760  11.548  1.00 95.76           H  
ATOM   1849  HG3 LYS A 118       5.286  -5.285  11.417  1.00 95.76           H  
ATOM   1850  CD  LYS A 118       6.503  -3.504  11.377  1.00 95.76           C  
ATOM   1851  HD2 LYS A 118       7.363  -4.004  10.931  1.00 95.76           H  
ATOM   1852  HD3 LYS A 118       6.424  -2.493  10.976  1.00 95.76           H  
ATOM   1853  CE  LYS A 118       6.637  -3.450  12.901  1.00 95.76           C  
ATOM   1854  HE2 LYS A 118       5.675  -3.151  13.317  1.00 95.76           H  
ATOM   1855  HE3 LYS A 118       6.845  -4.448  13.285  1.00 95.76           H  
ATOM   1856  NZ  LYS A 118       7.679  -2.481  13.311  1.00 95.76           N  
ATOM   1857  HZ1 LYS A 118       7.424  -1.565  12.969  1.00 95.76           H  
ATOM   1858  HZ2 LYS A 118       8.582  -2.720  12.926  1.00 95.76           H  
ATOM   1859  HZ3 LYS A 118       7.724  -2.436  14.319  1.00 95.76           H  
ATOM   1860  N   VAL A 119       1.867  -4.786  10.863  1.00 91.98           N  
ATOM   1861  H   VAL A 119       2.207  -5.707  11.101  1.00 91.98           H  
ATOM   1862  CA  VAL A 119       0.685  -4.302  11.583  1.00 91.98           C  
ATOM   1863  HA  VAL A 119       0.579  -3.227  11.442  1.00 91.98           H  
ATOM   1864  C   VAL A 119       0.866  -4.598  13.066  1.00 91.98           C  
ATOM   1865  CB  VAL A 119      -0.583  -4.991  11.056  1.00 91.98           C  
ATOM   1866  HB  VAL A 119      -0.578  -6.044  11.337  1.00 91.98           H  
ATOM   1867  O   VAL A 119       0.814  -5.752  13.488  1.00 91.98           O  
ATOM   1868  CG1 VAL A 119      -1.819  -4.327  11.648  1.00 91.98           C  
ATOM   1869 HG11 VAL A 119      -1.811  -4.412  12.734  1.00 91.98           H  
ATOM   1870 HG12 VAL A 119      -2.703  -4.841  11.269  1.00 91.98           H  
ATOM   1871 HG13 VAL A 119      -1.859  -3.277  11.359  1.00 91.98           H  
ATOM   1872  CG2 VAL A 119      -0.670  -4.919   9.533  1.00 91.98           C  
ATOM   1873 HG21 VAL A 119      -1.596  -5.389   9.202  1.00 91.98           H  
ATOM   1874 HG22 VAL A 119       0.134  -5.512   9.098  1.00 91.98           H  
ATOM   1875 HG23 VAL A 119      -0.596  -3.887   9.192  1.00 91.98           H  
ATOM   1876  N   GLY A 120       1.149  -3.565  13.862  1.00 89.07           N  
ATOM   1877  H   GLY A 120       1.132  -2.631  13.479  1.00 89.07           H  
ATOM   1878  CA  GLY A 120       1.636  -3.760  15.229  1.00 89.07           C  
ATOM   1879  HA2 GLY A 120       0.847  -4.212  15.830  1.00 89.07           H  
ATOM   1880  HA3 GLY A 120       1.899  -2.798  15.668  1.00 89.07           H  
ATOM   1881  C   GLY A 120       2.879  -4.661  15.245  1.00 89.07           C  
ATOM   1882  O   GLY A 120       3.915  -4.314  14.665  1.00 89.07           O  
ATOM   1883  N   ASP A 121       2.750  -5.829  15.877  1.00 89.54           N  
ATOM   1884  H   ASP A 121       1.864  -6.036  16.317  1.00 89.54           H  
ATOM   1885  CA  ASP A 121       3.804  -6.848  15.977  1.00 89.54           C  
ATOM   1886  HA  ASP A 121       4.776  -6.361  15.899  1.00 89.54           H  
ATOM   1887  C   ASP A 121       3.733  -7.914  14.870  1.00 89.54           C  
ATOM   1888  CB  ASP A 121       3.732  -7.518  17.356  1.00 89.54           C  
ATOM   1889  HB2 ASP A 121       4.556  -8.225  17.454  1.00 89.54           H  
ATOM   1890  HB3 ASP A 121       2.798  -8.076  17.431  1.00 89.54           H  
ATOM   1891  O   ASP A 121       4.697  -8.655  14.665  1.00 89.54           O  
ATOM   1892  CG  ASP A 121       3.818  -6.506  18.498  1.00 89.54           C  
ATOM   1893  OD1 ASP A 121       4.747  -5.667  18.457  1.00 89.54           O  
ATOM   1894  OD2 ASP A 121       2.919  -6.563  19.371  1.00 89.54           O  
ATOM   1895  N   GLU A 122       2.615  -8.004  14.142  1.00 94.71           N  
ATOM   1896  H   GLU A 122       1.906  -7.291  14.237  1.00 94.71           H  
ATOM   1897  CA  GLU A 122       2.438  -8.998  13.086  1.00 94.71           C  
ATOM   1898  HA  GLU A 122       2.918  -9.916  13.425  1.00 94.71           H  
ATOM   1899  C   GLU A 122       3.139  -8.552  11.799  1.00 94.71           C  
ATOM   1900  CB  GLU A 122       0.950  -9.330  12.870  1.00 94.71           C  
ATOM   1901  HB2 GLU A 122       0.496  -9.515  13.844  1.00 94.71           H  
ATOM   1902  HB3 GLU A 122       0.447  -8.485  12.399  1.00 94.71           H  
ATOM   1903  O   GLU A 122       3.087  -7.384  11.400  1.00 94.71           O  
ATOM   1904  CG  GLU A 122       0.786 -10.590  11.995  1.00 94.71           C  
ATOM   1905  HG2 GLU A 122       1.398 -11.386  12.420  1.00 94.71           H  
ATOM   1906  HG3 GLU A 122       1.175 -10.377  10.999  1.00 94.71           H  
ATOM   1907  CD  GLU A 122      -0.657 -11.105  11.860  1.00 94.71           C  
ATOM   1908  OE1 GLU A 122      -0.854 -12.018  11.014  1.00 94.71           O  
ATOM   1909  OE2 GLU A 122      -1.543 -10.620  12.592  1.00 94.71           O  
ATOM   1910  N   LYS A 123       3.800  -9.506  11.136  1.00 96.10           N  
ATOM   1911  H   LYS A 123       3.761 -10.447  11.500  1.00 96.10           H  
ATOM   1912  CA  LYS A 123       4.442  -9.319   9.834  1.00 96.10           C  
ATOM   1913  HA  LYS A 123       4.150  -8.351   9.428  1.00 96.10           H  
ATOM   1914  C   LYS A 123       3.964 -10.394   8.869  1.00 96.10           C  
ATOM   1915  CB  LYS A 123       5.970  -9.354   9.959  1.00 96.10           C  
ATOM   1916  HB2 LYS A 123       6.400  -9.284   8.960  1.00 96.10           H  
ATOM   1917  HB3 LYS A 123       6.265 -10.309  10.394  1.00 96.10           H  
ATOM   1918  O   LYS A 123       3.943 -11.573   9.221  1.00 96.10           O  
ATOM   1919  CG  LYS A 123       6.526  -8.209  10.816  1.00 96.10           C  
ATOM   1920  HG2 LYS A 123       6.256  -7.253  10.366  1.00 96.10           H  
ATOM   1921  HG3 LYS A 123       6.112  -8.264  11.823  1.00 96.10           H  
ATOM   1922  CD  LYS A 123       8.050  -8.331  10.892  1.00 96.10           C  
ATOM   1923  HD2 LYS A 123       8.303  -9.326  11.258  1.00 96.10           H  
ATOM   1924  HD3 LYS A 123       8.469  -8.203   9.894  1.00 96.10           H  
ATOM   1925  CE  LYS A 123       8.627  -7.281  11.841  1.00 96.10           C  
ATOM   1926  HE2 LYS A 123       8.138  -7.393  12.808  1.00 96.10           H  
ATOM   1927  HE3 LYS A 123       8.388  -6.292  11.448  1.00 96.10           H  
ATOM   1928  NZ  LYS A 123      10.094  -7.457  11.977  1.00 96.10           N  
ATOM   1929  HZ1 LYS A 123      10.487  -6.789  12.625  1.00 96.10           H  
ATOM   1930  HZ2 LYS A 123      10.545  -7.358  11.078  1.00 96.10           H  
ATOM   1931  HZ3 LYS A 123      10.293  -8.385  12.321  1.00 96.10           H  
ATOM   1932  N   ARG A 124       3.629  -9.994   7.647  1.00 96.94           N  
ATOM   1933  H   ARG A 124       3.675  -9.005   7.450  1.00 96.94           H  
ATOM   1934  CA  ARG A 124       3.284 -10.889   6.538  1.00 96.94           C  
ATOM   1935  HA  ARG A 124       3.551 -11.914   6.795  1.00 96.94           H  
ATOM   1936  C   ARG A 124       4.101 -10.506   5.315  1.00 96.94           C  
ATOM   1937  CB  ARG A 124       1.776 -10.813   6.236  1.00 96.94           C  
ATOM   1938  HB2 ARG A 124       1.558 -11.399   5.343  1.00 96.94           H  
ATOM   1939  HB3 ARG A 124       1.519  -9.778   6.014  1.00 96.94           H  
ATOM   1940  O   ARG A 124       4.293  -9.323   5.060  1.00 96.94           O  
ATOM   1941  CG  ARG A 124       0.876 -11.306   7.380  1.00 96.94           C  
ATOM   1942  HG2 ARG A 124      -0.157 -11.063   7.131  1.00 96.94           H  
ATOM   1943  HG3 ARG A 124       1.129 -10.790   8.306  1.00 96.94           H  
ATOM   1944  CD  ARG A 124       0.977 -12.818   7.593  1.00 96.94           C  
ATOM   1945  HD2 ARG A 124       1.999 -13.077   7.870  1.00 96.94           H  
ATOM   1946  HD3 ARG A 124       0.716 -13.319   6.661  1.00 96.94           H  
ATOM   1947  NE  ARG A 124       0.071 -13.242   8.667  1.00 96.94           N  
ATOM   1948  HE  ARG A 124      -0.210 -12.552   9.349  1.00 96.94           H  
ATOM   1949  NH1 ARG A 124      -0.137 -15.473   8.148  1.00 96.94           N  
ATOM   1950 HH11 ARG A 124      -0.561 -16.369   8.343  1.00 96.94           H  
ATOM   1951 HH12 ARG A 124       0.457 -15.332   7.344  1.00 96.94           H  
ATOM   1952  NH2 ARG A 124      -1.204 -14.576   9.919  1.00 96.94           N  
ATOM   1953 HH21 ARG A 124      -1.341 -13.742  10.472  1.00 96.94           H  
ATOM   1954 HH22 ARG A 124      -1.668 -15.442  10.151  1.00 96.94           H  
ATOM   1955  CZ  ARG A 124      -0.417 -14.439   8.896  1.00 96.94           C  
ATOM   1956  N   THR A 125       4.544 -11.504   4.567  1.00 97.08           N  
ATOM   1957  H   THR A 125       4.311 -12.452   4.824  1.00 97.08           H  
ATOM   1958  CA  THR A 125       5.147 -11.322   3.245  1.00 97.08           C  
ATOM   1959  HA  THR A 125       5.181 -10.264   2.987  1.00 97.08           H  
ATOM   1960  C   THR A 125       4.264 -12.039   2.240  1.00 97.08           C  
ATOM   1961  CB  THR A 125       6.580 -11.862   3.184  1.00 97.08           C  
ATOM   1962  HB  THR A 125       6.576 -12.933   3.387  1.00 97.08           H  
ATOM   1963  O   THR A 125       3.866 -13.179   2.485  1.00 97.08           O  
ATOM   1964  CG2 THR A 125       7.226 -11.615   1.826  1.00 97.08           C  
ATOM   1965 HG21 THR A 125       8.280 -11.892   1.845  1.00 97.08           H  
ATOM   1966 HG22 THR A 125       6.743 -12.220   1.059  1.00 97.08           H  
ATOM   1967 HG23 THR A 125       7.141 -10.563   1.552  1.00 97.08           H  
ATOM   1968  OG1 THR A 125       7.407 -11.223   4.135  1.00 97.08           O  
ATOM   1969  HG1 THR A 125       8.285 -11.571   3.958  1.00 97.08           H  
ATOM   1970  N   VAL A 126       3.937 -11.364   1.144  1.00 96.73           N  
ATOM   1971  H   VAL A 126       4.275 -10.418   1.034  1.00 96.73           H  
ATOM   1972  CA  VAL A 126       3.103 -11.901   0.070  1.00 96.73           C  
ATOM   1973  HA  VAL A 126       3.008 -12.981   0.179  1.00 96.73           H  
ATOM   1974  C   VAL A 126       3.770 -11.616  -1.262  1.00 96.73           C  
ATOM   1975  CB  VAL A 126       1.691 -11.289   0.108  1.00 96.73           C  
ATOM   1976  HB  VAL A 126       1.757 -10.208  -0.011  1.00 96.73           H  
ATOM   1977  O   VAL A 126       4.114 -10.474  -1.550  1.00 96.73           O  
ATOM   1978  CG1 VAL A 126       0.796 -11.847  -1.003  1.00 96.73           C  
ATOM   1979 HG11 VAL A 126      -0.180 -11.365  -0.955  1.00 96.73           H  
ATOM   1980 HG12 VAL A 126       1.217 -11.625  -1.984  1.00 96.73           H  
ATOM   1981 HG13 VAL A 126       0.681 -12.926  -0.901  1.00 96.73           H  
ATOM   1982  CG2 VAL A 126       1.009 -11.594   1.446  1.00 96.73           C  
ATOM   1983 HG21 VAL A 126       1.462 -11.002   2.241  1.00 96.73           H  
ATOM   1984 HG22 VAL A 126      -0.048 -11.341   1.366  1.00 96.73           H  
ATOM   1985 HG23 VAL A 126       1.098 -12.655   1.677  1.00 96.73           H  
ATOM   1986  N   THR A 127       3.914 -12.647  -2.086  1.00 96.26           N  
ATOM   1987  H   THR A 127       3.631 -13.568  -1.783  1.00 96.26           H  
ATOM   1988  CA  THR A 127       4.250 -12.488  -3.500  1.00 96.26           C  
ATOM   1989  HA  THR A 127       4.844 -11.584  -3.634  1.00 96.26           H  
ATOM   1990  C   THR A 127       2.954 -12.361  -4.292  1.00 96.26           C  
ATOM   1991  CB  THR A 127       5.074 -13.673  -4.012  1.00 96.26           C  
ATOM   1992  HB  THR A 127       4.447 -14.565  -4.017  1.00 96.26           H  
ATOM   1993  O   THR A 127       2.073 -13.203  -4.146  1.00 96.26           O  
ATOM   1994  CG2 THR A 127       5.603 -13.439  -5.425  1.00 96.26           C  
ATOM   1995 HG21 THR A 127       6.248 -14.269  -5.712  1.00 96.26           H  
ATOM   1996 HG22 THR A 127       6.172 -12.509  -5.463  1.00 96.26           H  
ATOM   1997 HG23 THR A 127       4.774 -13.385  -6.130  1.00 96.26           H  
ATOM   1998  OG1 THR A 127       6.176 -13.920  -3.165  1.00 96.26           O  
ATOM   1999  HG1 THR A 127       6.768 -13.165  -3.167  1.00 96.26           H  
ATOM   2000  N   VAL A 128       2.836 -11.324  -5.121  1.00 94.83           N  
ATOM   2001  H   VAL A 128       3.598 -10.663  -5.167  1.00 94.83           H  
ATOM   2002  CA  VAL A 128       1.669 -11.089  -5.985  1.00 94.83           C  
ATOM   2003  HA  VAL A 128       0.929 -11.873  -5.822  1.00 94.83           H  
ATOM   2004  C   VAL A 128       2.123 -11.165  -7.437  1.00 94.83           C  
ATOM   2005  CB  VAL A 128       0.992  -9.739  -5.672  1.00 94.83           C  
ATOM   2006  HB  VAL A 128       1.640  -8.925  -5.997  1.00 94.83           H  
ATOM   2007  O   VAL A 128       2.948 -10.358  -7.881  1.00 94.83           O  
ATOM   2008  CG1 VAL A 128      -0.352  -9.617  -6.400  1.00 94.83           C  
ATOM   2009 HG11 VAL A 128      -0.806  -8.647  -6.196  1.00 94.83           H  
ATOM   2010 HG12 VAL A 128      -1.033 -10.401  -6.068  1.00 94.83           H  
ATOM   2011 HG13 VAL A 128      -0.215  -9.718  -7.476  1.00 94.83           H  
ATOM   2012  CG2 VAL A 128       0.722  -9.556  -4.173  1.00 94.83           C  
ATOM   2013 HG21 VAL A 128       0.107 -10.377  -3.806  1.00 94.83           H  
ATOM   2014 HG22 VAL A 128       1.660  -9.524  -3.618  1.00 94.83           H  
ATOM   2015 HG23 VAL A 128       0.199  -8.613  -4.013  1.00 94.83           H  
ATOM   2016  N   ASN A 129       1.626 -12.147  -8.186  1.00 95.22           N  
ATOM   2017  H   ASN A 129       0.922 -12.759  -7.800  1.00 95.22           H  
ATOM   2018  CA  ASN A 129       2.003 -12.334  -9.585  1.00 95.22           C  
ATOM   2019  HA  ASN A 129       3.086 -12.223  -9.653  1.00 95.22           H  
ATOM   2020  C   ASN A 129       1.356 -11.277 -10.499  1.00 95.22           C  
ATOM   2021  CB  ASN A 129       1.650 -13.759 -10.027  1.00 95.22           C  
ATOM   2022  HB2 ASN A 129       0.582 -13.930  -9.895  1.00 95.22           H  
ATOM   2023  HB3 ASN A 129       1.874 -13.898 -11.085  1.00 95.22           H  
ATOM   2024  O   ASN A 129       0.373 -10.644 -10.114  1.00 95.22           O  
ATOM   2025  CG  ASN A 129       2.441 -14.789  -9.254  1.00 95.22           C  
ATOM   2026  ND2 ASN A 129       1.788 -15.540  -8.406  1.00 95.22           N  
ATOM   2027 HD21 ASN A 129       2.329 -16.139  -7.799  1.00 95.22           H  
ATOM   2028 HD22 ASN A 129       0.863 -15.237  -8.135  1.00 95.22           H  
ATOM   2029  OD1 ASN A 129       3.650 -14.897  -9.392  1.00 95.22           O  
ATOM   2030  N   PRO A 130       1.878 -11.073 -11.721  1.00 93.76           N  
ATOM   2031  CA  PRO A 130       1.252 -10.203 -12.715  1.00 93.76           C  
ATOM   2032  HA  PRO A 130       1.349  -9.168 -12.387  1.00 93.76           H  
ATOM   2033  C   PRO A 130      -0.225 -10.540 -12.951  1.00 93.76           C  
ATOM   2034  CB  PRO A 130       2.070 -10.409 -13.993  1.00 93.76           C  
ATOM   2035  HB2 PRO A 130       1.705 -11.275 -14.545  1.00 93.76           H  
ATOM   2036  HB3 PRO A 130       2.066  -9.528 -14.635  1.00 93.76           H  
ATOM   2037  O   PRO A 130      -0.570 -11.687 -13.234  1.00 93.76           O  
ATOM   2038  CG  PRO A 130       3.455 -10.716 -13.442  1.00 93.76           C  
ATOM   2039  HG2 PRO A 130       4.085 -11.229 -14.168  1.00 93.76           H  
ATOM   2040  HG3 PRO A 130       3.910  -9.785 -13.105  1.00 93.76           H  
ATOM   2041  CD  PRO A 130       3.135 -11.594 -12.238  1.00 93.76           C  
ATOM   2042  HD2 PRO A 130       3.005 -12.627 -12.562  1.00 93.76           H  
ATOM   2043  HD3 PRO A 130       3.934 -11.522 -11.500  1.00 93.76           H  
ATOM   2044  N   GLY A 131      -1.091  -9.533 -12.856  1.00 94.19           N  
ATOM   2045  H   GLY A 131      -0.741  -8.641 -12.536  1.00 94.19           H  
ATOM   2046  CA  GLY A 131      -2.542  -9.654 -12.999  1.00 94.19           C  
ATOM   2047  HA2 GLY A 131      -2.959  -8.657 -13.143  1.00 94.19           H  
ATOM   2048  HA3 GLY A 131      -2.766 -10.256 -13.880  1.00 94.19           H  
ATOM   2049  C   GLY A 131      -3.262 -10.288 -11.803  1.00 94.19           C  
ATOM   2050  O   GLY A 131      -4.480 -10.452 -11.863  1.00 94.19           O  
ATOM   2051  N   GLU A 132      -2.546 -10.651 -10.736  1.00 96.08           N  
ATOM   2052  H   GLU A 132      -1.553 -10.470 -10.727  1.00 96.08           H  
ATOM   2053  CA  GLU A 132      -3.121 -11.267  -9.540  1.00 96.08           C  
ATOM   2054  HA  GLU A 132      -3.976 -11.867  -9.849  1.00 96.08           H  
ATOM   2055  C   GLU A 132      -3.629 -10.210  -8.549  1.00 96.08           C  
ATOM   2056  CB  GLU A 132      -2.097 -12.224  -8.903  1.00 96.08           C  
ATOM   2057  HB2 GLU A 132      -1.298 -11.637  -8.451  1.00 96.08           H  
ATOM   2058  HB3 GLU A 132      -1.674 -12.846  -9.691  1.00 96.08           H  
ATOM   2059  O   GLU A 132      -3.073  -9.113  -8.421  1.00 96.08           O  
ATOM   2060  CG  GLU A 132      -2.691 -13.149  -7.828  1.00 96.08           C  
ATOM   2061  HG2 GLU A 132      -3.075 -12.542  -7.008  1.00 96.08           H  
ATOM   2062  HG3 GLU A 132      -3.526 -13.695  -8.266  1.00 96.08           H  
ATOM   2063  CD  GLU A 132      -1.670 -14.150  -7.257  1.00 96.08           C  
ATOM   2064  OE1 GLU A 132      -2.105 -15.057  -6.516  1.00 96.08           O  
ATOM   2065  OE2 GLU A 132      -0.457 -14.039  -7.570  1.00 96.08           O  
ATOM   2066  N   GLU A 133      -4.682 -10.579  -7.818  1.00 95.54           N  
ATOM   2067  H   GLU A 133      -5.055 -11.508  -7.950  1.00 95.54           H  
ATOM   2068  CA  GLU A 133      -5.161  -9.871  -6.637  1.00 95.54           C  
ATOM   2069  HA  GLU A 133      -4.472  -9.051  -6.434  1.00 95.54           H  
ATOM   2070  C   GLU A 133      -5.146 -10.827  -5.435  1.00 95.54           C  
ATOM   2071  CB  GLU A 133      -6.545  -9.253  -6.902  1.00 95.54           C  
ATOM   2072  HB2 GLU A 133      -7.277 -10.044  -7.063  1.00 95.54           H  
ATOM   2073  HB3 GLU A 133      -6.482  -8.652  -7.809  1.00 95.54           H  
ATOM   2074  O   GLU A 133      -5.701 -11.924  -5.502  1.00 95.54           O  
ATOM   2075  CG  GLU A 133      -7.011  -8.351  -5.748  1.00 95.54           C  
ATOM   2076  HG2 GLU A 133      -6.233  -7.618  -5.534  1.00 95.54           H  
ATOM   2077  HG3 GLU A 133      -7.149  -8.956  -4.852  1.00 95.54           H  
ATOM   2078  CD  GLU A 133      -8.314  -7.601  -6.080  1.00 95.54           C  
ATOM   2079  OE1 GLU A 133      -9.325  -7.833  -5.377  1.00 95.54           O  
ATOM   2080  OE2 GLU A 133      -8.289  -6.740  -6.995  1.00 95.54           O  
ATOM   2081  N   VAL A 134      -4.509 -10.415  -4.338  1.00 96.48           N  
ATOM   2082  H   VAL A 134      -4.098  -9.492  -4.358  1.00 96.48           H  
ATOM   2083  CA  VAL A 134      -4.390 -11.188  -3.094  1.00 96.48           C  
ATOM   2084  HA  VAL A 134      -4.975 -12.102  -3.190  1.00 96.48           H  
ATOM   2085  C   VAL A 134      -4.962 -10.383  -1.934  1.00 96.48           C  
ATOM   2086  CB  VAL A 134      -2.929 -11.598  -2.807  1.00 96.48           C  
ATOM   2087  HB  VAL A 134      -2.316 -10.704  -2.695  1.00 96.48           H  
ATOM   2088  O   VAL A 134      -4.645  -9.207  -1.771  1.00 96.48           O  
ATOM   2089  CG1 VAL A 134      -2.838 -12.420  -1.512  1.00 96.48           C  
ATOM   2090 HG11 VAL A 134      -3.030 -11.787  -0.645  1.00 96.48           H  
ATOM   2091 HG12 VAL A 134      -1.844 -12.856  -1.413  1.00 96.48           H  
ATOM   2092 HG13 VAL A 134      -3.563 -13.234  -1.537  1.00 96.48           H  
ATOM   2093  CG2 VAL A 134      -2.341 -12.447  -3.939  1.00 96.48           C  
ATOM   2094 HG21 VAL A 134      -2.937 -13.347  -4.092  1.00 96.48           H  
ATOM   2095 HG22 VAL A 134      -1.315 -12.734  -3.710  1.00 96.48           H  
ATOM   2096 HG23 VAL A 134      -2.333 -11.878  -4.868  1.00 96.48           H  
ATOM   2097  N   GLU A 135      -5.769 -11.018  -1.086  1.00 95.84           N  
ATOM   2098  H   GLU A 135      -5.978 -11.992  -1.255  1.00 95.84           H  
ATOM   2099  CA  GLU A 135      -6.285 -10.418   0.148  1.00 95.84           C  
ATOM   2100  HA  GLU A 135      -6.083  -9.348   0.125  1.00 95.84           H  
ATOM   2101  C   GLU A 135      -5.570 -10.994   1.381  1.00 95.84           C  
ATOM   2102  CB  GLU A 135      -7.817 -10.570   0.217  1.00 95.84           C  
ATOM   2103  HB2 GLU A 135      -8.075 -11.621   0.344  1.00 95.84           H  
ATOM   2104  HB3 GLU A 135      -8.246 -10.218  -0.722  1.00 95.84           H  
ATOM   2105  O   GLU A 135      -5.431 -12.208   1.535  1.00 95.84           O  
ATOM   2106  CG  GLU A 135      -8.422  -9.749   1.367  1.00 95.84           C  
ATOM   2107  HG2 GLU A 135      -8.028 -10.116   2.314  1.00 95.84           H  
ATOM   2108  HG3 GLU A 135      -8.106  -8.710   1.268  1.00 95.84           H  
ATOM   2109  CD  GLU A 135      -9.959  -9.810   1.398  1.00 95.84           C  
ATOM   2110  OE1 GLU A 135     -10.488 -10.580   2.229  1.00 95.84           O  
ATOM   2111  OE2 GLU A 135     -10.610  -9.023   0.663  1.00 95.84           O  
ATOM   2112  N   VAL A 136      -5.138 -10.115   2.287  1.00 96.00           N  
ATOM   2113  H   VAL A 136      -5.245  -9.135   2.068  1.00 96.00           H  
ATOM   2114  CA  VAL A 136      -4.542 -10.451   3.586  1.00 96.00           C  
ATOM   2115  HA  VAL A 136      -4.535 -11.535   3.705  1.00 96.00           H  
ATOM   2116  C   VAL A 136      -5.395  -9.838   4.685  1.00 96.00           C  
ATOM   2117  CB  VAL A 136      -3.094  -9.943   3.706  1.00 96.00           C  
ATOM   2118  HB  VAL A 136      -3.092  -8.853   3.739  1.00 96.00           H  
ATOM   2119  O   VAL A 136      -5.674  -8.643   4.659  1.00 96.00           O  
ATOM   2120  CG1 VAL A 136      -2.426 -10.466   4.987  1.00 96.00           C  
ATOM   2121 HG11 VAL A 136      -2.963 -10.114   5.868  1.00 96.00           H  
ATOM   2122 HG12 VAL A 136      -1.403 -10.096   5.044  1.00 96.00           H  
ATOM   2123 HG13 VAL A 136      -2.414 -11.556   4.985  1.00 96.00           H  
ATOM   2124  CG2 VAL A 136      -2.232 -10.379   2.522  1.00 96.00           C  
ATOM   2125 HG21 VAL A 136      -2.237 -11.465   2.431  1.00 96.00           H  
ATOM   2126 HG22 VAL A 136      -2.612  -9.943   1.598  1.00 96.00           H  
ATOM   2127 HG23 VAL A 136      -1.216 -10.015   2.669  1.00 96.00           H  
ATOM   2128  N   THR A 137      -5.788 -10.632   5.677  1.00 94.41           N  
ATOM   2129  H   THR A 137      -5.485 -11.596   5.681  1.00 94.41           H  
ATOM   2130  CA  THR A 137      -6.558 -10.142   6.828  1.00 94.41           C  
ATOM   2131  HA  THR A 137      -6.834  -9.100   6.667  1.00 94.41           H  
ATOM   2132  C   THR A 137      -5.722 -10.201   8.100  1.00 94.41           C  
ATOM   2133  CB  THR A 137      -7.872 -10.914   6.991  1.00 94.41           C  
ATOM   2134  HB  THR A 137      -7.664 -11.977   7.119  1.00 94.41           H  
ATOM   2135  O   THR A 137      -5.105 -11.223   8.394  1.00 94.41           O  
ATOM   2136  CG2 THR A 137      -8.713 -10.414   8.169  1.00 94.41           C  
ATOM   2137 HG21 THR A 137      -8.219 -10.645   9.113  1.00 94.41           H  
ATOM   2138 HG22 THR A 137      -8.857  -9.336   8.090  1.00 94.41           H  
ATOM   2139 HG23 THR A 137      -9.684 -10.909   8.157  1.00 94.41           H  
ATOM   2140  OG1 THR A 137      -8.686 -10.730   5.857  1.00 94.41           O  
ATOM   2141  HG1 THR A 137      -8.217 -11.010   5.067  1.00 94.41           H  
ATOM   2142  N   PHE A 138      -5.754  -9.114   8.864  1.00 92.26           N  
ATOM   2143  H   PHE A 138      -6.277  -8.319   8.526  1.00 92.26           H  
ATOM   2144  CA  PHE A 138      -5.206  -8.997  10.211  1.00 92.26           C  
ATOM   2145  HA  PHE A 138      -4.642  -9.894  10.464  1.00 92.26           H  
ATOM   2146  C   PHE A 138      -6.353  -8.837  11.204  1.00 92.26           C  
ATOM   2147  CB  PHE A 138      -4.263  -7.791  10.289  1.00 92.26           C  
ATOM   2148  HB2 PHE A 138      -4.818  -6.885  10.044  1.00 92.26           H  
ATOM   2149  HB3 PHE A 138      -3.909  -7.691  11.315  1.00 92.26           H  
ATOM   2150  O   PHE A 138      -7.312  -8.119  10.918  1.00 92.26           O  
ATOM   2151  CG  PHE A 138      -3.066  -7.893   9.371  1.00 92.26           C  
ATOM   2152  CD1 PHE A 138      -1.846  -8.381   9.869  1.00 92.26           C  
ATOM   2153  HD1 PHE A 138      -1.764  -8.667  10.907  1.00 92.26           H  
ATOM   2154  CD2 PHE A 138      -3.178  -7.526   8.016  1.00 92.26           C  
ATOM   2155  HD2 PHE A 138      -4.118  -7.161   7.629  1.00 92.26           H  
ATOM   2156  CE1 PHE A 138      -0.737  -8.502   9.016  1.00 92.26           C  
ATOM   2157  HE1 PHE A 138       0.202  -8.866   9.406  1.00 92.26           H  
ATOM   2158  CE2 PHE A 138      -2.075  -7.666   7.159  1.00 92.26           C  
ATOM   2159  HE2 PHE A 138      -2.173  -7.411   6.114  1.00 92.26           H  
ATOM   2160  CZ  PHE A 138      -0.856  -8.154   7.660  1.00 92.26           C  
ATOM   2161  HZ  PHE A 138      -0.009  -8.265   7.001  1.00 92.26           H  
ATOM   2162  N   SER A 139      -6.230  -9.453  12.377  1.00 91.49           N  
ATOM   2163  H   SER A 139      -5.392  -9.986  12.561  1.00 91.49           H  
ATOM   2164  CA  SER A 139      -7.189  -9.306  13.477  1.00 91.49           C  
ATOM   2165  HA  SER A 139      -7.930  -8.550  13.220  1.00 91.49           H  
ATOM   2166  C   SER A 139      -6.462  -8.861  14.739  1.00 91.49           C  
ATOM   2167  CB  SER A 139      -7.945 -10.606  13.758  1.00 91.49           C  
ATOM   2168  HB2 SER A 139      -8.666 -10.424  14.554  1.00 91.49           H  
ATOM   2169  HB3 SER A 139      -7.240 -11.367  14.092  1.00 91.49           H  
ATOM   2170  O   SER A 139      -5.396  -9.387  15.060  1.00 91.49           O  
ATOM   2171  OG  SER A 139      -8.633 -11.081  12.615  1.00 91.49           O  
ATOM   2172  HG  SER A 139      -9.212 -11.788  12.911  1.00 91.49           H  
ATOM   2173  N   ALA A 140      -7.034  -7.915  15.477  1.00 83.95           N  
ATOM   2174  H   ALA A 140      -7.914  -7.521  15.176  1.00 83.95           H  
ATOM   2175  CA  ALA A 140      -6.455  -7.420  16.716  1.00 83.95           C  
ATOM   2176  HA  ALA A 140      -5.780  -8.173  17.123  1.00 83.95           H  
ATOM   2177  C   ALA A 140      -7.537  -7.146  17.762  1.00 83.95           C  
ATOM   2178  CB  ALA A 140      -5.635  -6.158  16.421  1.00 83.95           C  
ATOM   2179  HB1 ALA A 140      -5.221  -5.762  17.349  1.00 83.95           H  
ATOM   2180  HB2 ALA A 140      -4.827  -6.390  15.726  1.00 83.95           H  
ATOM   2181  HB3 ALA A 140      -6.277  -5.394  15.982  1.00 83.95           H  
ATOM   2182  O   ALA A 140      -8.460  -6.377  17.523  1.00 83.95           O  
ATOM   2183  N   ASN A 141      -7.352  -7.702  18.964  1.00 82.60           N  
ATOM   2184  H   ASN A 141      -6.654  -8.426  19.055  1.00 82.60           H  
ATOM   2185  CA  ASN A 141      -8.216  -7.413  20.118  1.00 82.60           C  
ATOM   2186  HA  ASN A 141      -9.248  -7.655  19.862  1.00 82.60           H  
ATOM   2187  C   ASN A 141      -8.180  -5.929  20.526  1.00 82.60           C  
ATOM   2188  CB  ASN A 141      -7.765  -8.270  21.315  1.00 82.60           C  
ATOM   2189  HB2 ASN A 141      -6.730  -8.031  21.558  1.00 82.60           H  
ATOM   2190  HB3 ASN A 141      -8.382  -8.012  22.176  1.00 82.60           H  
ATOM   2191  O   ASN A 141      -9.108  -5.443  21.161  1.00 82.60           O  
ATOM   2192  CG  ASN A 141      -7.897  -9.765  21.099  1.00 82.60           C  
ATOM   2193  ND2 ASN A 141      -7.162 -10.557  21.844  1.00 82.60           N  
ATOM   2194 HD21 ASN A 141      -6.606 -10.186  22.601  1.00 82.60           H  
ATOM   2195 HD22 ASN A 141      -7.312 -11.544  21.688  1.00 82.60           H  
ATOM   2196  OD1 ASN A 141      -8.627 -10.257  20.265  1.00 82.60           O  
ATOM   2197  N   ASP A 142      -7.089  -5.235  20.191  1.00 81.04           N  
ATOM   2198  H   ASP A 142      -6.415  -5.693  19.594  1.00 81.04           H  
ATOM   2199  CA  ASP A 142      -6.945  -3.791  20.339  1.00 81.04           C  
ATOM   2200  HA  ASP A 142      -7.800  -3.383  20.877  1.00 81.04           H  
ATOM   2201  C   ASP A 142      -6.861  -3.150  18.941  1.00 81.04           C  
ATOM   2202  CB  ASP A 142      -5.716  -3.471  21.200  1.00 81.04           C  
ATOM   2203  HB2 ASP A 142      -4.836  -3.944  20.764  1.00 81.04           H  
ATOM   2204  HB3 ASP A 142      -5.865  -3.891  22.195  1.00 81.04           H  
ATOM   2205  O   ASP A 142      -5.822  -3.272  18.277  1.00 81.04           O  
ATOM   2206  CG  ASP A 142      -5.468  -1.964  21.330  1.00 81.04           C  
ATOM   2207  OD1 ASP A 142      -6.328  -1.173  20.880  1.00 81.04           O  
ATOM   2208  OD2 ASP A 142      -4.382  -1.622  21.843  1.00 81.04           O  
ATOM   2209  N   PRO A 143      -7.924  -2.461  18.486  1.00 74.51           N  
ATOM   2210  CA  PRO A 143      -7.943  -1.759  17.208  1.00 74.51           C  
ATOM   2211  HA  PRO A 143      -7.868  -2.496  16.408  1.00 74.51           H  
ATOM   2212  C   PRO A 143      -6.823  -0.726  17.035  1.00 74.51           C  
ATOM   2213  CB  PRO A 143      -9.315  -1.083  17.152  1.00 74.51           C  
ATOM   2214  HB2 PRO A 143      -9.681  -1.002  16.129  1.00 74.51           H  
ATOM   2215  HB3 PRO A 143      -9.268  -0.099  17.618  1.00 74.51           H  
ATOM   2216  O   PRO A 143      -6.432  -0.460  15.899  1.00 74.51           O  
ATOM   2217  CG  PRO A 143     -10.197  -1.996  17.997  1.00 74.51           C  
ATOM   2218  HG2 PRO A 143     -10.495  -2.867  17.414  1.00 74.51           H  
ATOM   2219  HG3 PRO A 143     -11.070  -1.473  18.389  1.00 74.51           H  
ATOM   2220  CD  PRO A 143      -9.242  -2.417  19.105  1.00 74.51           C  
ATOM   2221  HD2 PRO A 143      -9.540  -3.392  19.492  1.00 74.51           H  
ATOM   2222  HD3 PRO A 143      -9.242  -1.675  19.904  1.00 74.51           H  
ATOM   2223  N   HIS A 144      -6.254  -0.178  18.118  1.00 80.40           N  
ATOM   2224  H   HIS A 144      -6.554  -0.461  19.040  1.00 80.40           H  
ATOM   2225  CA  HIS A 144      -5.142   0.775  18.031  1.00 80.40           C  
ATOM   2226  HA  HIS A 144      -5.442   1.591  17.375  1.00 80.40           H  
ATOM   2227  C   HIS A 144      -3.876   0.160  17.421  1.00 80.40           C  
ATOM   2228  CB  HIS A 144      -4.830   1.358  19.415  1.00 80.40           C  
ATOM   2229  HB2 HIS A 144      -3.947   1.992  19.336  1.00 80.40           H  
ATOM   2230  HB3 HIS A 144      -4.593   0.554  20.112  1.00 80.40           H  
ATOM   2231  O   HIS A 144      -3.024   0.888  16.906  1.00 80.40           O  
ATOM   2232  CG  HIS A 144      -5.945   2.202  19.968  1.00 80.40           C  
ATOM   2233  CD2 HIS A 144      -6.670   1.978  21.108  1.00 80.40           C  
ATOM   2234  HD2 HIS A 144      -6.549   1.143  21.782  1.00 80.40           H  
ATOM   2235  ND1 HIS A 144      -6.414   3.365  19.407  1.00 80.40           N  
ATOM   2236  HD1 HIS A 144      -6.107   3.755  18.527  1.00 80.40           H  
ATOM   2237  CE1 HIS A 144      -7.399   3.837  20.188  1.00 80.40           C  
ATOM   2238  HE1 HIS A 144      -7.976   4.728  19.993  1.00 80.40           H  
ATOM   2239  NE2 HIS A 144      -7.586   3.031  21.243  1.00 80.40           N  
ATOM   2240  N   LYS A 145      -3.758  -1.176  17.385  1.00 82.87           N  
ATOM   2241  H   LYS A 145      -4.487  -1.726  17.816  1.00 82.87           H  
ATOM   2242  CA  LYS A 145      -2.677  -1.863  16.657  1.00 82.87           C  
ATOM   2243  HA  LYS A 145      -1.718  -1.495  17.022  1.00 82.87           H  
ATOM   2244  C   LYS A 145      -2.695  -1.579  15.157  1.00 82.87           C  
ATOM   2245  CB  LYS A 145      -2.759  -3.375  16.888  1.00 82.87           C  
ATOM   2246  HB2 LYS A 145      -3.746  -3.742  16.608  1.00 82.87           H  
ATOM   2247  HB3 LYS A 145      -2.020  -3.857  16.248  1.00 82.87           H  
ATOM   2248  O   LYS A 145      -1.657  -1.678  14.503  1.00 82.87           O  
ATOM   2249  CG  LYS A 145      -2.456  -3.732  18.347  1.00 82.87           C  
ATOM   2250  HG2 LYS A 145      -1.556  -3.206  18.665  1.00 82.87           H  
ATOM   2251  HG3 LYS A 145      -3.284  -3.426  18.986  1.00 82.87           H  
ATOM   2252  CD  LYS A 145      -2.218  -5.237  18.483  1.00 82.87           C  
ATOM   2253  HD2 LYS A 145      -1.374  -5.513  17.851  1.00 82.87           H  
ATOM   2254  HD3 LYS A 145      -3.102  -5.786  18.159  1.00 82.87           H  
ATOM   2255  CE  LYS A 145      -1.904  -5.573  19.941  1.00 82.87           C  
ATOM   2256  HE2 LYS A 145      -1.214  -4.823  20.328  1.00 82.87           H  
ATOM   2257  HE3 LYS A 145      -2.824  -5.504  20.520  1.00 82.87           H  
ATOM   2258  NZ  LYS A 145      -1.292  -6.920  20.058  1.00 82.87           N  
ATOM   2259  HZ1 LYS A 145      -0.386  -6.923  19.614  1.00 82.87           H  
ATOM   2260  HZ2 LYS A 145      -1.871  -7.621  19.619  1.00 82.87           H  
ATOM   2261  HZ3 LYS A 145      -1.144  -7.156  21.029  1.00 82.87           H  
ATOM   2262  N   PHE A 146      -3.848  -1.193  14.622  1.00 85.34           N  
ATOM   2263  H   PHE A 146      -4.664  -1.131  15.214  1.00 85.34           H  
ATOM   2264  CA  PHE A 146      -4.008  -0.818  13.227  1.00 85.34           C  
ATOM   2265  HA  PHE A 146      -3.310  -1.397  12.622  1.00 85.34           H  
ATOM   2266  C   PHE A 146      -3.674   0.652  12.942  1.00 85.34           C  
ATOM   2267  CB  PHE A 146      -5.424  -1.176  12.776  1.00 85.34           C  
ATOM   2268  HB2 PHE A 146      -6.137  -0.488  13.232  1.00 85.34           H  
ATOM   2269  HB3 PHE A 146      -5.439  -1.034  11.696  1.00 85.34           H  
ATOM   2270  O   PHE A 146      -3.723   1.057  11.787  1.00 85.34           O  
ATOM   2271  CG  PHE A 146      -5.881  -2.604  12.977  1.00 85.34           C  
ATOM   2272  CD1 PHE A 146      -4.991  -3.668  12.762  1.00 85.34           C  
ATOM   2273  HD1 PHE A 146      -3.963  -3.449  12.515  1.00 85.34           H  
ATOM   2274  CD2 PHE A 146      -7.223  -2.875  13.284  1.00 85.34           C  
ATOM   2275  HD2 PHE A 146      -7.918  -2.063  13.439  1.00 85.34           H  
ATOM   2276  CE1 PHE A 146      -5.425  -4.999  12.850  1.00 85.34           C  
ATOM   2277  HE1 PHE A 146      -4.735  -5.813  12.681  1.00 85.34           H  
ATOM   2278  CE2 PHE A 146      -7.664  -4.205  13.371  1.00 85.34           C  
ATOM   2279  HE2 PHE A 146      -8.699  -4.412  13.603  1.00 85.34           H  
ATOM   2280  CZ  PHE A 146      -6.771  -5.265  13.144  1.00 85.34           C  
ATOM   2281  HZ  PHE A 146      -7.124  -6.285  13.190  1.00 85.34           H  
ATOM   2282  N   ASN A 147      -3.282   1.448  13.948  1.00 86.20           N  
ATOM   2283  H   ASN A 147      -3.315   1.093  14.893  1.00 86.20           H  
ATOM   2284  CA  ASN A 147      -2.996   2.875  13.759  1.00 86.20           C  
ATOM   2285  HA  ASN A 147      -3.813   3.300  13.175  1.00 86.20           H  
ATOM   2286  C   ASN A 147      -1.697   3.148  12.993  1.00 86.20           C  
ATOM   2287  CB  ASN A 147      -2.980   3.610  15.109  1.00 86.20           C  
ATOM   2288  HB2 ASN A 147      -2.549   4.600  14.963  1.00 86.20           H  
ATOM   2289  HB3 ASN A 147      -2.361   3.079  15.832  1.00 86.20           H  
ATOM   2290  O   ASN A 147      -1.481   4.272  12.548  1.00 86.20           O  
ATOM   2291  CG  ASN A 147      -4.367   3.827  15.679  1.00 86.20           C  
ATOM   2292  ND2 ASN A 147      -4.484   4.596  16.733  1.00 86.20           N  
ATOM   2293 HD21 ASN A 147      -3.672   5.103  17.054  1.00 86.20           H  
ATOM   2294 HD22 ASN A 147      -5.421   4.947  16.877  1.00 86.20           H  
ATOM   2295  OD1 ASN A 147      -5.373   3.361  15.180  1.00 86.20           O  
ATOM   2296  N   ARG A 148      -0.808   2.154  12.879  1.00 90.28           N  
ATOM   2297  H   ARG A 148      -1.073   1.253  13.253  1.00 90.28           H  
ATOM   2298  CA  ARG A 148       0.514   2.310  12.257  1.00 90.28           C  
ATOM   2299  HA  ARG A 148       0.493   3.210  11.642  1.00 90.28           H  
ATOM   2300  C   ARG A 148       0.861   1.178  11.284  1.00 90.28           C  
ATOM   2301  CB  ARG A 148       1.588   2.526  13.336  1.00 90.28           C  
ATOM   2302  HB2 ARG A 148       1.567   1.695  14.041  1.00 90.28           H  
ATOM   2303  HB3 ARG A 148       2.564   2.549  12.853  1.00 90.28           H  
ATOM   2304  O   ARG A 148       1.847   0.472  11.522  1.00 90.28           O  
ATOM   2305  CG  ARG A 148       1.399   3.851  14.085  1.00 90.28           C  
ATOM   2306  HG2 ARG A 148       1.405   4.670  13.366  1.00 90.28           H  
ATOM   2307  HG3 ARG A 148       0.453   3.853  14.625  1.00 90.28           H  
ATOM   2308  CD  ARG A 148       2.538   4.044  15.084  1.00 90.28           C  
ATOM   2309  HD2 ARG A 148       2.452   3.281  15.858  1.00 90.28           H  
ATOM   2310  HD3 ARG A 148       3.487   3.921  14.563  1.00 90.28           H  
ATOM   2311  NE  ARG A 148       2.497   5.385  15.690  1.00 90.28           N  
ATOM   2312  HE  ARG A 148       1.933   6.096  15.249  1.00 90.28           H  
ATOM   2313  NH1 ARG A 148       4.155   5.097  17.243  1.00 90.28           N  
ATOM   2314 HH11 ARG A 148       4.693   5.474  18.011  1.00 90.28           H  
ATOM   2315 HH12 ARG A 148       4.302   4.166  16.881  1.00 90.28           H  
ATOM   2316  NH2 ARG A 148       3.020   7.020  17.149  1.00 90.28           N  
ATOM   2317 HH21 ARG A 148       2.513   7.636  16.530  1.00 90.28           H  
ATOM   2318 HH22 ARG A 148       3.524   7.419  17.928  1.00 90.28           H  
ATOM   2319  CZ  ARG A 148       3.222   5.824  16.695  1.00 90.28           C  
ATOM   2320  N   PRO A 149       0.060   0.935  10.230  1.00 91.73           N  
ATOM   2321  CA  PRO A 149       0.393  -0.086   9.261  1.00 91.73           C  
ATOM   2322  HA  PRO A 149       0.699  -0.997   9.775  1.00 91.73           H  
ATOM   2323  C   PRO A 149       1.544   0.402   8.376  1.00 91.73           C  
ATOM   2324  CB  PRO A 149      -0.898  -0.367   8.498  1.00 91.73           C  
ATOM   2325  HB2 PRO A 149      -1.503  -1.077   9.062  1.00 91.73           H  
ATOM   2326  HB3 PRO A 149      -0.709  -0.745   7.494  1.00 91.73           H  
ATOM   2327  O   PRO A 149       1.663   1.584   8.038  1.00 91.73           O  
ATOM   2328  CG  PRO A 149      -1.591   0.992   8.485  1.00 91.73           C  
ATOM   2329  HG2 PRO A 149      -2.676   0.884   8.468  1.00 91.73           H  
ATOM   2330  HG3 PRO A 149      -1.255   1.545   7.608  1.00 91.73           H  
ATOM   2331  CD  PRO A 149      -1.114   1.674   9.776  1.00 91.73           C  
ATOM   2332  HD2 PRO A 149      -0.871   2.720   9.592  1.00 91.73           H  
ATOM   2333  HD3 PRO A 149      -1.900   1.615  10.529  1.00 91.73           H  
ATOM   2334  N   GLN A 150       2.401  -0.535   8.000  1.00 94.36           N  
ATOM   2335  H   GLN A 150       2.251  -1.479   8.327  1.00 94.36           H  
ATOM   2336  CA  GLN A 150       3.531  -0.296   7.120  1.00 94.36           C  
ATOM   2337  HA  GLN A 150       3.440   0.699   6.684  1.00 94.36           H  
ATOM   2338  C   GLN A 150       3.510  -1.301   5.971  1.00 94.36           C  
ATOM   2339  CB  GLN A 150       4.825  -0.330   7.945  1.00 94.36           C  
ATOM   2340  HB2 GLN A 150       4.844   0.541   8.601  1.00 94.36           H  
ATOM   2341  HB3 GLN A 150       4.831  -1.224   8.567  1.00 94.36           H  
ATOM   2342  O   GLN A 150       3.280  -2.493   6.188  1.00 94.36           O  
ATOM   2343  CG  GLN A 150       6.082  -0.329   7.068  1.00 94.36           C  
ATOM   2344  HG2 GLN A 150       6.108   0.580   6.466  1.00 94.36           H  
ATOM   2345  HG3 GLN A 150       6.056  -1.183   6.391  1.00 94.36           H  
ATOM   2346  CD  GLN A 150       7.381  -0.424   7.850  1.00 94.36           C  
ATOM   2347  NE2 GLN A 150       8.443  -0.725   7.143  1.00 94.36           N  
ATOM   2348 HE21 GLN A 150       8.292  -0.866   6.155  1.00 94.36           H  
ATOM   2349 HE22 GLN A 150       9.241  -0.145   7.362  1.00 94.36           H  
ATOM   2350  OE1 GLN A 150       7.466  -0.245   9.061  1.00 94.36           O  
ATOM   2351  N   PHE A 151       3.809  -0.812   4.771  1.00 93.52           N  
ATOM   2352  H   PHE A 151       4.024   0.171   4.696  1.00 93.52           H  
ATOM   2353  CA  PHE A 151       3.897  -1.600   3.548  1.00 93.52           C  
ATOM   2354  HA  PHE A 151       3.813  -2.659   3.792  1.00 93.52           H  
ATOM   2355  C   PHE A 151       5.254  -1.346   2.904  1.00 93.52           C  
ATOM   2356  CB  PHE A 151       2.743  -1.251   2.595  1.00 93.52           C  
ATOM   2357  HB2 PHE A 151       2.909  -0.262   2.167  1.00 93.52           H  
ATOM   2358  HB3 PHE A 151       2.743  -1.963   1.769  1.00 93.52           H  
ATOM   2359  O   PHE A 151       5.625  -0.197   2.675  1.00 93.52           O  
ATOM   2360  CG  PHE A 151       1.386  -1.266   3.267  1.00 93.52           C  
ATOM   2361  CD1 PHE A 151       0.633  -2.452   3.315  1.00 93.52           C  
ATOM   2362  HD1 PHE A 151       0.987  -3.336   2.806  1.00 93.52           H  
ATOM   2363  CD2 PHE A 151       0.922  -0.115   3.931  1.00 93.52           C  
ATOM   2364  HD2 PHE A 151       1.510   0.791   3.919  1.00 93.52           H  
ATOM   2365  CE1 PHE A 151      -0.579  -2.486   4.027  1.00 93.52           C  
ATOM   2366  HE1 PHE A 151      -1.157  -3.397   4.067  1.00 93.52           H  
ATOM   2367  CE2 PHE A 151      -0.264  -0.166   4.678  1.00 93.52           C  
ATOM   2368  HE2 PHE A 151      -0.568   0.697   5.253  1.00 93.52           H  
ATOM   2369  CZ  PHE A 151      -1.024  -1.347   4.715  1.00 93.52           C  
ATOM   2370  HZ  PHE A 151      -1.934  -1.391   5.294  1.00 93.52           H  
ATOM   2371  N   THR A 152       5.991  -2.406   2.604  1.00 93.36           N  
ATOM   2372  H   THR A 152       5.643  -3.322   2.851  1.00 93.36           H  
ATOM   2373  CA  THR A 152       7.214  -2.336   1.803  1.00 93.36           C  
ATOM   2374  HA  THR A 152       7.429  -1.302   1.536  1.00 93.36           H  
ATOM   2375  C   THR A 152       6.975  -3.128   0.531  1.00 93.36           C  
ATOM   2376  CB  THR A 152       8.430  -2.884   2.556  1.00 93.36           C  
ATOM   2377  HB  THR A 152       8.301  -3.955   2.711  1.00 93.36           H  
ATOM   2378  O   THR A 152       6.640  -4.306   0.612  1.00 93.36           O  
ATOM   2379  CG2 THR A 152       9.731  -2.666   1.788  1.00 93.36           C  
ATOM   2380 HG21 THR A 152       9.677  -3.150   0.812  1.00 93.36           H  
ATOM   2381 HG22 THR A 152       9.907  -1.601   1.643  1.00 93.36           H  
ATOM   2382 HG23 THR A 152      10.564  -3.112   2.332  1.00 93.36           H  
ATOM   2383  OG1 THR A 152       8.599  -2.260   3.815  1.00 93.36           O  
ATOM   2384  HG1 THR A 152       9.390  -2.656   4.187  1.00 93.36           H  
ATOM   2385  N   ILE A 153       7.125  -2.480  -0.620  1.00 89.80           N  
ATOM   2386  H   ILE A 153       7.446  -1.522  -0.595  1.00 89.80           H  
ATOM   2387  CA  ILE A 153       6.980  -3.099  -1.934  1.00 89.80           C  
ATOM   2388  HA  ILE A 153       6.541  -4.090  -1.823  1.00 89.80           H  
ATOM   2389  C   ILE A 153       8.376  -3.266  -2.518  1.00 89.80           C  
ATOM   2390  CB  ILE A 153       6.056  -2.280  -2.867  1.00 89.80           C  
ATOM   2391  HB  ILE A 153       6.506  -1.305  -3.053  1.00 89.80           H  
ATOM   2392  O   ILE A 153       9.130  -2.293  -2.626  1.00 89.80           O  
ATOM   2393  CG1 ILE A 153       4.629  -2.071  -2.299  1.00 89.80           C  
ATOM   2394 HG12 ILE A 153       3.957  -1.839  -3.126  1.00 89.80           H  
ATOM   2395 HG13 ILE A 153       4.276  -2.993  -1.838  1.00 89.80           H  
ATOM   2396  CG2 ILE A 153       5.925  -3.001  -4.223  1.00 89.80           C  
ATOM   2397 HG21 ILE A 153       6.895  -3.075  -4.713  1.00 89.80           H  
ATOM   2398 HG22 ILE A 153       5.270  -2.438  -4.888  1.00 89.80           H  
ATOM   2399 HG23 ILE A 153       5.522  -4.005  -4.083  1.00 89.80           H  
ATOM   2400  CD1 ILE A 153       4.493  -0.912  -1.300  1.00 89.80           C  
ATOM   2401 HD11 ILE A 153       4.922  -1.174  -0.333  1.00 89.80           H  
ATOM   2402 HD12 ILE A 153       3.437  -0.689  -1.151  1.00 89.80           H  
ATOM   2403 HD13 ILE A 153       4.991  -0.024  -1.690  1.00 89.80           H  
ATOM   2404  N   GLU A 154       8.708  -4.496  -2.889  1.00 89.72           N  
ATOM   2405  H   GLU A 154       8.056  -5.250  -2.729  1.00 89.72           H  
ATOM   2406  CA  GLU A 154       9.963  -4.852  -3.533  1.00 89.72           C  
ATOM   2407  HA  GLU A 154      10.535  -3.938  -3.694  1.00 89.72           H  
ATOM   2408  C   GLU A 154       9.676  -5.452  -4.916  1.00 89.72           C  
ATOM   2409  CB  GLU A 154      10.836  -5.739  -2.619  1.00 89.72           C  
ATOM   2410  HB2 GLU A 154      11.769  -5.940  -3.145  1.00 89.72           H  
ATOM   2411  HB3 GLU A 154      10.329  -6.683  -2.419  1.00 89.72           H  
ATOM   2412  O   GLU A 154       8.954  -6.440  -5.072  1.00 89.72           O  
ATOM   2413  CG  GLU A 154      11.146  -5.023  -1.282  1.00 89.72           C  
ATOM   2414  HG2 GLU A 154      10.242  -5.005  -0.674  1.00 89.72           H  
ATOM   2415  HG3 GLU A 154      11.405  -3.989  -1.510  1.00 89.72           H  
ATOM   2416  CD  GLU A 154      12.296  -5.613  -0.440  1.00 89.72           C  
ATOM   2417  OE1 GLU A 154      12.692  -4.923   0.547  1.00 89.72           O  
ATOM   2418  OE2 GLU A 154      12.858  -6.660  -0.817  1.00 89.72           O  
ATOM   2419  N   TRP A 155      10.234  -4.810  -5.940  1.00 82.19           N  
ATOM   2420  H   TRP A 155      10.824  -4.023  -5.711  1.00 82.19           H  
ATOM   2421  CA  TRP A 155      10.309  -5.349  -7.297  1.00 82.19           C  
ATOM   2422  HA  TRP A 155       9.502  -6.066  -7.448  1.00 82.19           H  
ATOM   2423  C   TRP A 155      11.642  -6.080  -7.450  1.00 82.19           C  
ATOM   2424  CB  TRP A 155      10.165  -4.233  -8.345  1.00 82.19           C  
ATOM   2425  HB2 TRP A 155      10.214  -4.685  -9.335  1.00 82.19           H  
ATOM   2426  HB3 TRP A 155      11.017  -3.559  -8.258  1.00 82.19           H  
ATOM   2427  O   TRP A 155      12.642  -5.618  -6.883  1.00 82.19           O  
ATOM   2428  CG  TRP A 155       8.912  -3.411  -8.263  1.00 82.19           C  
ATOM   2429  CD1 TRP A 155       7.775  -3.617  -8.964  1.00 82.19           C  
ATOM   2430  HD1 TRP A 155       7.628  -4.410  -9.683  1.00 82.19           H  
ATOM   2431  CD2 TRP A 155       8.648  -2.240  -7.432  1.00 82.19           C  
ATOM   2432  CE2 TRP A 155       7.314  -1.798  -7.663  1.00 82.19           C  
ATOM   2433  CE3 TRP A 155       9.401  -1.516  -6.492  1.00 82.19           C  
ATOM   2434  HE3 TRP A 155      10.412  -1.839  -6.290  1.00 82.19           H  
ATOM   2435  NE1 TRP A 155       6.831  -2.669  -8.615  1.00 82.19           N  
ATOM   2436  HE1 TRP A 155       5.909  -2.624  -9.026  1.00 82.19           H  
ATOM   2437  CH2 TRP A 155       7.536  -0.012  -6.041  1.00 82.19           C  
ATOM   2438  HH2 TRP A 155       7.115   0.821  -5.498  1.00 82.19           H  
ATOM   2439  CZ2 TRP A 155       6.759  -0.701  -6.988  1.00 82.19           C  
ATOM   2440  HZ2 TRP A 155       5.741  -0.402  -7.186  1.00 82.19           H  
ATOM   2441  CZ3 TRP A 155       8.855  -0.430  -5.791  1.00 82.19           C  
ATOM   2442  HZ3 TRP A 155       9.446   0.061  -5.031  1.00 82.19           H  
ATOM   2443  N   GLY A 156      11.649  -7.162  -8.235  1.00 69.90           N  
ATOM   2444  H   GLY A 156      10.778  -7.459  -8.650  1.00 69.90           H  
ATOM   2445  CA  GLY A 156      12.870  -7.884  -8.614  1.00 69.90           C  
ATOM   2446  HA2 GLY A 156      13.317  -8.327  -7.724  1.00 69.90           H  
ATOM   2447  HA3 GLY A 156      12.629  -8.684  -9.314  1.00 69.90           H  
ATOM   2448  C   GLY A 156      13.948  -7.021  -9.266  1.00 69.90           C  
ATOM   2449  O   GLY A 156      13.681  -5.843  -9.614  1.00 69.90           O  
ATOM   2450  OXT GLY A 156      15.053  -7.582  -9.391  1.00 69.90           O  
TER    2451      GLY A 156                                                       
END   
