# Supplementary material for: Single-chain dimers from de novo immunoglobulins as robust scaffolds for multiple binding loops
Source: Nat Commun. 2023 Sep 23;14:5939. doi: 10.1038/s41467-023-41717-5 (PMC10517939; doi:10.1038/s41467-023-41717-5)
Supplement: Supplementary file 3 — Supplementary Data 1 [file 41467_2023_41717_MOESM3_ESM.zip › design_models/scIg+EF/scIg12+EF3d/ranked_2.pdb]

ATOM      1  N   GLY A   1      -3.616  -5.000  12.852  1.00 92.32           N  
ATOM      2  H   GLY A   1      -3.345  -4.061  12.595  1.00 92.32           H  
ATOM      3  H2  GLY A   1      -4.256  -4.902  13.628  1.00 92.32           H  
ATOM      4  H3  GLY A   1      -2.778  -5.450  13.192  1.00 92.32           H  
ATOM      5  CA  GLY A   1      -4.199  -5.714  11.689  1.00 92.32           C  
ATOM      6  HA2 GLY A   1      -4.581  -6.679  12.021  1.00 92.32           H  
ATOM      7  HA3 GLY A   1      -5.013  -5.116  11.280  1.00 92.32           H  
ATOM      8  C   GLY A   1      -3.161  -5.952  10.594  1.00 92.32           C  
ATOM      9  O   GLY A   1      -2.009  -5.588  10.785  1.00 92.32           O  
ATOM     10  N   ARG A   2      -3.530  -6.594   9.471  1.00 96.06           N  
ATOM     11  H   ARG A   2      -4.494  -6.871   9.352  1.00 96.06           H  
ATOM     12  CA  ARG A   2      -2.608  -6.934   8.368  1.00 96.06           C  
ATOM     13  HA  ARG A   2      -1.762  -6.248   8.399  1.00 96.06           H  
ATOM     14  C   ARG A   2      -3.253  -6.807   6.987  1.00 96.06           C  
ATOM     15  CB  ARG A   2      -2.070  -8.358   8.583  1.00 96.06           C  
ATOM     16  HB2 ARG A   2      -2.916  -9.027   8.745  1.00 96.06           H  
ATOM     17  HB3 ARG A   2      -1.455  -8.363   9.483  1.00 96.06           H  
ATOM     18  O   ARG A   2      -4.316  -7.378   6.749  1.00 96.06           O  
ATOM     19  CG  ARG A   2      -1.239  -8.895   7.406  1.00 96.06           C  
ATOM     20  HG2 ARG A   2      -1.854  -8.947   6.508  1.00 96.06           H  
ATOM     21  HG3 ARG A   2      -0.381  -8.249   7.218  1.00 96.06           H  
ATOM     22  CD  ARG A   2      -0.769 -10.304   7.747  1.00 96.06           C  
ATOM     23  HD2 ARG A   2      -1.619 -10.877   8.117  1.00 96.06           H  
ATOM     24  HD3 ARG A   2      -0.039 -10.235   8.554  1.00 96.06           H  
ATOM     25  NE  ARG A   2      -0.233 -10.999   6.565  1.00 96.06           N  
ATOM     26  HE  ARG A   2      -0.856 -11.045   5.771  1.00 96.06           H  
ATOM     27  NH1 ARG A   2       1.625 -11.863   7.587  1.00 96.06           N  
ATOM     28 HH11 ARG A   2       2.495 -12.375   7.570  1.00 96.06           H  
ATOM     29 HH12 ARG A   2       1.611 -11.094   8.243  1.00 96.06           H  
ATOM     30  NH2 ARG A   2       1.133 -12.462   5.498  1.00 96.06           N  
ATOM     31 HH21 ARG A   2       1.925 -13.088   5.523  1.00 96.06           H  
ATOM     32 HH22 ARG A   2       0.478 -12.443   4.729  1.00 96.06           H  
ATOM     33  CZ  ARG A   2       0.835 -11.766   6.559  1.00 96.06           C  
ATOM     34  N   VAL A   3      -2.550  -6.161   6.056  1.00 97.38           N  
ATOM     35  H   VAL A   3      -1.686  -5.727   6.346  1.00 97.38           H  
ATOM     36  CA  VAL A   3      -2.901  -6.097   4.625  1.00 97.38           C  
ATOM     37  HA  VAL A   3      -3.682  -6.828   4.416  1.00 97.38           H  
ATOM     38  C   VAL A   3      -1.699  -6.453   3.768  1.00 97.38           C  
ATOM     39  CB  VAL A   3      -3.449  -4.710   4.245  1.00 97.38           C  
ATOM     40  HB  VAL A   3      -2.803  -3.952   4.689  1.00 97.38           H  
ATOM     41  O   VAL A   3      -0.583  -5.990   4.002  1.00 97.38           O  
ATOM     42  CG1 VAL A   3      -3.535  -4.435   2.735  1.00 97.38           C  
ATOM     43 HG11 VAL A   3      -4.026  -3.477   2.565  1.00 97.38           H  
ATOM     44 HG12 VAL A   3      -2.535  -4.382   2.303  1.00 97.38           H  
ATOM     45 HG13 VAL A   3      -4.103  -5.222   2.239  1.00 97.38           H  
ATOM     46  CG2 VAL A   3      -4.859  -4.542   4.803  1.00 97.38           C  
ATOM     47 HG21 VAL A   3      -5.002  -3.483   5.018  1.00 97.38           H  
ATOM     48 HG22 VAL A   3      -4.994  -5.099   5.730  1.00 97.38           H  
ATOM     49 HG23 VAL A   3      -5.611  -4.892   4.095  1.00 97.38           H  
ATOM     50  N   GLU A   4      -1.936  -7.256   2.739  1.00 98.34           N  
ATOM     51  H   GLU A   4      -2.880  -7.589   2.605  1.00 98.34           H  
ATOM     52  CA  GLU A   4      -0.951  -7.591   1.720  1.00 98.34           C  
ATOM     53  HA  GLU A   4       0.027  -7.223   2.027  1.00 98.34           H  
ATOM     54  C   GLU A   4      -1.311  -6.918   0.388  1.00 98.34           C  
ATOM     55  CB  GLU A   4      -0.850  -9.118   1.615  1.00 98.34           C  
ATOM     56  HB2 GLU A   4      -1.808  -9.514   1.275  1.00 98.34           H  
ATOM     57  HB3 GLU A   4      -0.635  -9.526   2.603  1.00 98.34           H  
ATOM     58  O   GLU A   4      -2.432  -7.041  -0.103  1.00 98.34           O  
ATOM     59  CG  GLU A   4       0.252  -9.570   0.654  1.00 98.34           C  
ATOM     60  HG2 GLU A   4       0.048  -9.173  -0.340  1.00 98.34           H  
ATOM     61  HG3 GLU A   4       1.203  -9.158   0.991  1.00 98.34           H  
ATOM     62  CD  GLU A   4       0.372 -11.097   0.557  1.00 98.34           C  
ATOM     63  OE1 GLU A   4       1.429 -11.587   0.100  1.00 98.34           O  
ATOM     64  OE2 GLU A   4      -0.565 -11.867   0.837  1.00 98.34           O  
ATOM     65  N   VAL A   5      -0.335  -6.236  -0.211  1.00 98.29           N  
ATOM     66  H   VAL A   5       0.542  -6.156   0.283  1.00 98.29           H  
ATOM     67  CA  VAL A   5      -0.399  -5.624  -1.541  1.00 98.29           C  
ATOM     68  HA  VAL A   5      -1.394  -5.771  -1.959  1.00 98.29           H  
ATOM     69  C   VAL A   5       0.623  -6.323  -2.433  1.00 98.29           C  
ATOM     70  CB  VAL A   5      -0.122  -4.106  -1.480  1.00 98.29           C  
ATOM     71  HB  VAL A   5       0.908  -3.943  -1.165  1.00 98.29           H  
ATOM     72  O   VAL A   5       1.832  -6.188  -2.234  1.00 98.29           O  
ATOM     73  CG1 VAL A   5      -0.301  -3.455  -2.859  1.00 98.29           C  
ATOM     74 HG11 VAL A   5      -0.084  -2.389  -2.792  1.00 98.29           H  
ATOM     75 HG12 VAL A   5       0.385  -3.895  -3.582  1.00 98.29           H  
ATOM     76 HG13 VAL A   5      -1.327  -3.587  -3.204  1.00 98.29           H  
ATOM     77  CG2 VAL A   5      -1.032  -3.385  -0.478  1.00 98.29           C  
ATOM     78 HG21 VAL A   5      -2.078  -3.610  -0.685  1.00 98.29           H  
ATOM     79 HG22 VAL A   5      -0.797  -3.709   0.536  1.00 98.29           H  
ATOM     80 HG23 VAL A   5      -0.874  -2.308  -0.533  1.00 98.29           H  
ATOM     81  N   ARG A   6       0.158  -7.069  -3.436  1.00 98.03           N  
ATOM     82  H   ARG A   6      -0.845  -7.146  -3.530  1.00 98.03           H  
ATOM     83  CA  ARG A   6       1.009  -7.676  -4.470  1.00 98.03           C  
ATOM     84  HA  ARG A   6       2.059  -7.573  -4.198  1.00 98.03           H  
ATOM     85  C   ARG A   6       0.804  -6.943  -5.780  1.00 98.03           C  
ATOM     86  CB  ARG A   6       0.698  -9.164  -4.645  1.00 98.03           C  
ATOM     87  HB2 ARG A   6      -0.354  -9.277  -4.907  1.00 98.03           H  
ATOM     88  HB3 ARG A   6       1.301  -9.550  -5.467  1.00 98.03           H  
ATOM     89  O   ARG A   6      -0.322  -6.855  -6.262  1.00 98.03           O  
ATOM     90  CG  ARG A   6       0.991  -9.990  -3.391  1.00 98.03           C  
ATOM     91  HG2 ARG A   6       0.380  -9.629  -2.564  1.00 98.03           H  
ATOM     92  HG3 ARG A   6       2.046  -9.904  -3.131  1.00 98.03           H  
ATOM     93  CD  ARG A   6       0.650 -11.454  -3.665  1.00 98.03           C  
ATOM     94  HD2 ARG A   6       1.299 -11.830  -4.456  1.00 98.03           H  
ATOM     95  HD3 ARG A   6      -0.387 -11.508  -3.995  1.00 98.03           H  
ATOM     96  NE  ARG A   6       0.823 -12.268  -2.455  1.00 98.03           N  
ATOM     97  HE  ARG A   6       1.276 -11.836  -1.662  1.00 98.03           H  
ATOM     98  NH1 ARG A   6      -0.385 -14.111  -3.070  1.00 98.03           N  
ATOM     99 HH11 ARG A   6      -0.950 -14.895  -2.775  1.00 98.03           H  
ATOM    100 HH12 ARG A   6      -0.557 -13.662  -3.958  1.00 98.03           H  
ATOM    101  NH2 ARG A   6       0.330 -13.894  -0.967  1.00 98.03           N  
ATOM    102 HH21 ARG A   6       0.567 -13.192  -0.281  1.00 98.03           H  
ATOM    103 HH22 ARG A   6      -0.317 -14.607  -0.662  1.00 98.03           H  
ATOM    104  CZ  ARG A   6       0.266 -13.425  -2.174  1.00 98.03           C  
ATOM    105  N   VAL A   7       1.887  -6.456  -6.366  1.00 96.63           N  
ATOM    106  H   VAL A   7       2.789  -6.597  -5.934  1.00 96.63           H  
ATOM    107  CA  VAL A   7       1.854  -5.788  -7.667  1.00 96.63           C  
ATOM    108  HA  VAL A   7       0.819  -5.594  -7.948  1.00 96.63           H  
ATOM    109  C   VAL A   7       2.460  -6.720  -8.703  1.00 96.63           C  
ATOM    110  CB  VAL A   7       2.573  -4.432  -7.621  1.00 96.63           C  
ATOM    111  HB  VAL A   7       3.645  -4.608  -7.539  1.00 96.63           H  
ATOM    112  O   VAL A   7       3.441  -7.400  -8.421  1.00 96.63           O  
ATOM    113  CG1 VAL A   7       2.318  -3.624  -8.897  1.00 96.63           C  
ATOM    114 HG11 VAL A   7       1.246  -3.496  -9.052  1.00 96.63           H  
ATOM    115 HG12 VAL A   7       2.747  -4.133  -9.760  1.00 96.63           H  
ATOM    116 HG13 VAL A   7       2.785  -2.643  -8.817  1.00 96.63           H  
ATOM    117  CG2 VAL A   7       2.132  -3.580  -6.422  1.00 96.63           C  
ATOM    118 HG21 VAL A   7       2.388  -4.077  -5.486  1.00 96.63           H  
ATOM    119 HG22 VAL A   7       1.057  -3.407  -6.457  1.00 96.63           H  
ATOM    120 HG23 VAL A   7       2.662  -2.628  -6.441  1.00 96.63           H  
ATOM    121  N   GLU A   8       1.885  -6.763  -9.896  1.00 95.23           N  
ATOM    122  H   GLU A   8       1.029  -6.244 -10.033  1.00 95.23           H  
ATOM    123  CA  GLU A   8       2.416  -7.492 -11.042  1.00 95.23           C  
ATOM    124  HA  GLU A   8       3.454  -7.760 -10.846  1.00 95.23           H  
ATOM    125  C   GLU A   8       2.387  -6.598 -12.283  1.00 95.23           C  
ATOM    126  CB  GLU A   8       1.637  -8.802 -11.226  1.00 95.23           C  
ATOM    127  HB2 GLU A   8       1.829  -9.437 -10.361  1.00 95.23           H  
ATOM    128  HB3 GLU A   8       0.569  -8.592 -11.274  1.00 95.23           H  
ATOM    129  O   GLU A   8       1.333  -6.085 -12.660  1.00 95.23           O  
ATOM    130  CG  GLU A   8       2.063  -9.545 -12.496  1.00 95.23           C  
ATOM    131  HG2 GLU A   8       1.670  -9.009 -13.360  1.00 95.23           H  
ATOM    132  HG3 GLU A   8       3.152  -9.540 -12.553  1.00 95.23           H  
ATOM    133  CD  GLU A   8       1.562 -10.992 -12.525  1.00 95.23           C  
ATOM    134  OE1 GLU A   8       2.400 -11.855 -12.884  1.00 95.23           O  
ATOM    135  OE2 GLU A   8       0.411 -11.255 -12.105  1.00 95.23           O  
ATOM    136  N   PHE A   9       3.545  -6.423 -12.919  1.00 91.48           N  
ATOM    137  H   PHE A   9       4.374  -6.846 -12.527  1.00 91.48           H  
ATOM    138  CA  PHE A   9       3.692  -5.671 -14.164  1.00 91.48           C  
ATOM    139  HA  PHE A   9       2.803  -5.059 -14.320  1.00 91.48           H  
ATOM    140  C   PHE A   9       3.816  -6.632 -15.356  1.00 91.48           C  
ATOM    141  CB  PHE A   9       4.885  -4.708 -14.062  1.00 91.48           C  
ATOM    142  HB2 PHE A   9       4.954  -4.145 -14.992  1.00 91.48           H  
ATOM    143  HB3 PHE A   9       5.801  -5.290 -13.969  1.00 91.48           H  
ATOM    144  O   PHE A   9       4.740  -7.446 -15.424  1.00 91.48           O  
ATOM    145  CG  PHE A   9       4.812  -3.721 -12.906  1.00 91.48           C  
ATOM    146  CD1 PHE A   9       4.098  -2.514 -13.027  1.00 91.48           C  
ATOM    147  HD1 PHE A   9       3.573  -2.283 -13.943  1.00 91.48           H  
ATOM    148  CD2 PHE A   9       5.469  -4.005 -11.696  1.00 91.48           C  
ATOM    149  HD2 PHE A   9       6.003  -4.936 -11.574  1.00 91.48           H  
ATOM    150  CE1 PHE A   9       4.064  -1.613 -11.943  1.00 91.48           C  
ATOM    151  HE1 PHE A   9       3.498  -0.695 -11.996  1.00 91.48           H  
ATOM    152  CE2 PHE A   9       5.458  -3.095 -10.630  1.00 91.48           C  
ATOM    153  HE2 PHE A   9       5.997  -3.321  -9.722  1.00 91.48           H  
ATOM    154  CZ  PHE A   9       4.755  -1.892 -10.757  1.00 91.48           C  
ATOM    155  HZ  PHE A   9       4.737  -1.186  -9.940  1.00 91.48           H  
ATOM    156  N   GLU A  10       2.896  -6.517 -16.313  1.00 88.97           N  
ATOM    157  H   GLU A  10       2.190  -5.805 -16.195  1.00 88.97           H  
ATOM    158  CA  GLU A  10       2.821  -7.316 -17.540  1.00 88.97           C  
ATOM    159  HA  GLU A  10       3.722  -7.921 -17.651  1.00 88.97           H  
ATOM    160  C   GLU A  10       2.724  -6.382 -18.753  1.00 88.97           C  
ATOM    161  CB  GLU A  10       1.608  -8.269 -17.510  1.00 88.97           C  
ATOM    162  HB2 GLU A  10       1.468  -8.670 -18.513  1.00 88.97           H  
ATOM    163  HB3 GLU A  10       0.719  -7.700 -17.240  1.00 88.97           H  
ATOM    164  O   GLU A  10       1.634  -6.090 -19.239  1.00 88.97           O  
ATOM    165  CG  GLU A  10       1.741  -9.463 -16.557  1.00 88.97           C  
ATOM    166  HG2 GLU A  10       1.881  -9.085 -15.544  1.00 88.97           H  
ATOM    167  HG3 GLU A  10       2.629 -10.031 -16.834  1.00 88.97           H  
ATOM    168  CD  GLU A  10       0.507 -10.393 -16.592  1.00 88.97           C  
ATOM    169  OE1 GLU A  10       0.495 -11.413 -15.874  1.00 88.97           O  
ATOM    170  OE2 GLU A  10      -0.498 -10.127 -17.302  1.00 88.97           O  
ATOM    171  N   GLY A  11       3.865  -5.890 -19.246  1.00 85.91           N  
ATOM    172  H   GLY A  11       4.725  -6.076 -18.749  1.00 85.91           H  
ATOM    173  CA  GLY A  11       3.910  -5.023 -20.427  1.00 85.91           C  
ATOM    174  HA2 GLY A  11       4.946  -4.771 -20.656  1.00 85.91           H  
ATOM    175  HA3 GLY A  11       3.490  -5.556 -21.280  1.00 85.91           H  
ATOM    176  C   GLY A  11       3.137  -3.716 -20.230  1.00 85.91           C  
ATOM    177  O   GLY A  11       3.607  -2.810 -19.547  1.00 85.91           O  
ATOM    178  N   ASP A  12       1.959  -3.624 -20.844  1.00 89.78           N  
ATOM    179  H   ASP A  12       1.576  -4.452 -21.278  1.00 89.78           H  
ATOM    180  CA  ASP A  12       1.044  -2.479 -20.797  1.00 89.78           C  
ATOM    181  HA  ASP A  12       1.632  -1.573 -20.646  1.00 89.78           H  
ATOM    182  C   ASP A  12       0.029  -2.547 -19.639  1.00 89.78           C  
ATOM    183  CB  ASP A  12       0.346  -2.350 -22.162  1.00 89.78           C  
ATOM    184  HB2 ASP A  12      -0.190  -1.401 -22.195  1.00 89.78           H  
ATOM    185  HB3 ASP A  12       1.101  -2.327 -22.948  1.00 89.78           H  
ATOM    186  O   ASP A  12      -0.857  -1.692 -19.532  1.00 89.78           O  
ATOM    187  CG  ASP A  12      -0.661  -3.469 -22.470  1.00 89.78           C  
ATOM    188  OD1 ASP A  12      -0.475  -4.609 -21.985  1.00 89.78           O  
ATOM    189  OD2 ASP A  12      -1.628  -3.196 -23.213  1.00 89.78           O  
ATOM    190  N   LYS A  13       0.154  -3.538 -18.747  1.00 93.09           N  
ATOM    191  H   LYS A  13       0.863  -4.235 -18.926  1.00 93.09           H  
ATOM    192  CA  LYS A  13      -0.752  -3.755 -17.613  1.00 93.09           C  
ATOM    193  HA  LYS A  13      -1.458  -2.926 -17.568  1.00 93.09           H  
ATOM    194  C   LYS A  13      -0.026  -3.782 -16.279  1.00 93.09           C  
ATOM    195  CB  LYS A  13      -1.547  -5.051 -17.818  1.00 93.09           C  
ATOM    196  HB2 LYS A  13      -0.854  -5.876 -17.982  1.00 93.09           H  
ATOM    197  HB3 LYS A  13      -2.138  -5.261 -16.927  1.00 93.09           H  
ATOM    198  O   LYS A  13       1.064  -4.334 -16.152  1.00 93.09           O  
ATOM    199  CG  LYS A  13      -2.487  -4.911 -19.016  1.00 93.09           C  
ATOM    200  HG2 LYS A  13      -3.215  -4.126 -18.810  1.00 93.09           H  
ATOM    201  HG3 LYS A  13      -1.913  -4.627 -19.898  1.00 93.09           H  
ATOM    202  CD  LYS A  13      -3.215  -6.215 -19.320  1.00 93.09           C  
ATOM    203  HD2 LYS A  13      -2.479  -7.012 -19.434  1.00 93.09           H  
ATOM    204  HD3 LYS A  13      -3.906  -6.452 -18.511  1.00 93.09           H  
ATOM    205  CE  LYS A  13      -3.960  -6.000 -20.636  1.00 93.09           C  
ATOM    206  HE2 LYS A  13      -3.237  -5.646 -21.371  1.00 93.09           H  
ATOM    207  HE3 LYS A  13      -4.697  -5.208 -20.501  1.00 93.09           H  
ATOM    208  NZ  LYS A  13      -4.594  -7.249 -21.106  1.00 93.09           N  
ATOM    209  HZ1 LYS A  13      -5.023  -7.082 -22.005  1.00 93.09           H  
ATOM    210  HZ2 LYS A  13      -5.288  -7.566 -20.444  1.00 93.09           H  
ATOM    211  HZ3 LYS A  13      -3.877  -7.950 -21.223  1.00 93.09           H  
ATOM    212  N   MET A  14      -0.712  -3.273 -15.262  1.00 95.04           N  
ATOM    213  H   MET A  14      -1.606  -2.849 -15.466  1.00 95.04           H  
ATOM    214  CA  MET A  14      -0.355  -3.466 -13.861  1.00 95.04           C  
ATOM    215  HA  MET A  14       0.484  -4.158 -13.794  1.00 95.04           H  
ATOM    216  C   MET A  14      -1.550  -4.072 -13.127  1.00 95.04           C  
ATOM    217  CB  MET A  14       0.094  -2.136 -13.248  1.00 95.04           C  
ATOM    218  HB2 MET A  14       0.901  -1.721 -13.851  1.00 95.04           H  
ATOM    219  HB3 MET A  14      -0.742  -1.436 -13.255  1.00 95.04           H  
ATOM    220  O   MET A  14      -2.637  -3.488 -13.123  1.00 95.04           O  
ATOM    221  CG  MET A  14       0.608  -2.309 -11.815  1.00 95.04           C  
ATOM    222  HG2 MET A  14      -0.102  -2.899 -11.236  1.00 95.04           H  
ATOM    223  HG3 MET A  14       1.543  -2.868 -11.852  1.00 95.04           H  
ATOM    224  SD  MET A  14       0.896  -0.751 -10.934  1.00 95.04           S  
ATOM    225  CE  MET A  14      -0.818  -0.344 -10.570  1.00 95.04           C  
ATOM    226  HE1 MET A  14      -1.325  -1.233 -10.196  1.00 95.04           H  
ATOM    227  HE2 MET A  14      -0.857   0.429  -9.803  1.00 95.04           H  
ATOM    228  HE3 MET A  14      -1.314  -0.025 -11.487  1.00 95.04           H  
ATOM    229  N   ARG A  15      -1.358  -5.231 -12.498  1.00 96.63           N  
ATOM    230  H   ARG A  15      -0.434  -5.637 -12.536  1.00 96.63           H  
ATOM    231  CA  ARG A  15      -2.336  -5.850 -11.597  1.00 96.63           C  
ATOM    232  HA  ARG A  15      -3.311  -5.382 -11.734  1.00 96.63           H  
ATOM    233  C   ARG A  15      -1.922  -5.618 -10.154  1.00 96.63           C  
ATOM    234  CB  ARG A  15      -2.492  -7.350 -11.874  1.00 96.63           C  
ATOM    235  HB2 ARG A  15      -3.178  -7.762 -11.134  1.00 96.63           H  
ATOM    236  HB3 ARG A  15      -1.528  -7.843 -11.755  1.00 96.63           H  
ATOM    237  O   ARG A  15      -0.754  -5.768  -9.809  1.00 96.63           O  
ATOM    238  CG  ARG A  15      -3.043  -7.653 -13.272  1.00 96.63           C  
ATOM    239  HG2 ARG A  15      -2.296  -7.395 -14.022  1.00 96.63           H  
ATOM    240  HG3 ARG A  15      -3.948  -7.071 -13.447  1.00 96.63           H  
ATOM    241  CD  ARG A  15      -3.373  -9.147 -13.363  1.00 96.63           C  
ATOM    242  HD2 ARG A  15      -2.499  -9.709 -13.035  1.00 96.63           H  
ATOM    243  HD3 ARG A  15      -4.187  -9.373 -12.674  1.00 96.63           H  
ATOM    244  NE  ARG A  15      -3.775  -9.530 -14.730  1.00 96.63           N  
ATOM    245  HE  ARG A  15      -4.605  -9.080 -15.089  1.00 96.63           H  
ATOM    246  NH1 ARG A  15      -2.188 -11.158 -15.062  1.00 96.63           N  
ATOM    247 HH11 ARG A  15      -1.417 -11.401 -15.667  1.00 96.63           H  
ATOM    248 HH12 ARG A  15      -1.925 -11.121 -14.087  1.00 96.63           H  
ATOM    249  NH2 ARG A  15      -3.309 -10.362 -16.796  1.00 96.63           N  
ATOM    250 HH21 ARG A  15      -2.468 -10.634 -17.286  1.00 96.63           H  
ATOM    251 HH22 ARG A  15      -3.923  -9.666 -17.193  1.00 96.63           H  
ATOM    252  CZ  ARG A  15      -3.111 -10.361 -15.513  1.00 96.63           C  
ATOM    253  N   VAL A  16      -2.886  -5.273  -9.314  1.00 97.80           N  
ATOM    254  H   VAL A  16      -3.812  -5.127  -9.689  1.00 97.80           H  
ATOM    255  CA  VAL A  16      -2.717  -5.122  -7.870  1.00 97.80           C  
ATOM    256  HA  VAL A  16      -1.693  -5.372  -7.590  1.00 97.80           H  
ATOM    257  C   VAL A  16      -3.665  -6.094  -7.199  1.00 97.80           C  
ATOM    258  CB  VAL A  16      -2.995  -3.684  -7.400  1.00 97.80           C  
ATOM    259  HB  VAL A  16      -4.049  -3.448  -7.542  1.00 97.80           H  
ATOM    260  O   VAL A  16      -4.876  -5.971  -7.361  1.00 97.80           O  
ATOM    261  CG1 VAL A  16      -2.651  -3.525  -5.915  1.00 97.80           C  
ATOM    262 HG11 VAL A  16      -2.841  -2.501  -5.592  1.00 97.80           H  
ATOM    263 HG12 VAL A  16      -1.601  -3.764  -5.746  1.00 97.80           H  
ATOM    264 HG13 VAL A  16      -3.269  -4.190  -5.313  1.00 97.80           H  
ATOM    265  CG2 VAL A  16      -2.173  -2.673  -8.200  1.00 97.80           C  
ATOM    266 HG21 VAL A  16      -2.367  -1.665  -7.834  1.00 97.80           H  
ATOM    267 HG22 VAL A  16      -2.481  -2.717  -9.245  1.00 97.80           H  
ATOM    268 HG23 VAL A  16      -1.110  -2.899  -8.118  1.00 97.80           H  
ATOM    269  N   ARG A  17      -3.126  -7.056  -6.455  1.00 98.36           N  
ATOM    270  H   ARG A  17      -2.121  -7.069  -6.362  1.00 98.36           H  
ATOM    271  CA  ARG A  17      -3.908  -7.937  -5.587  1.00 98.36           C  
ATOM    272  HA  ARG A  17      -4.962  -7.878  -5.857  1.00 98.36           H  
ATOM    273  C   ARG A  17      -3.789  -7.456  -4.157  1.00 98.36           C  
ATOM    274  CB  ARG A  17      -3.480  -9.397  -5.722  1.00 98.36           C  
ATOM    275  HB2 ARG A  17      -2.410  -9.491  -5.535  1.00 98.36           H  
ATOM    276  HB3 ARG A  17      -4.020  -9.993  -4.986  1.00 98.36           H  
ATOM    277  O   ARG A  17      -2.680  -7.261  -3.659  1.00 98.36           O  
ATOM    278  CG  ARG A  17      -3.808  -9.921  -7.117  1.00 98.36           C  
ATOM    279  HG2 ARG A  17      -3.245  -9.363  -7.865  1.00 98.36           H  
ATOM    280  HG3 ARG A  17      -4.875  -9.800  -7.305  1.00 98.36           H  
ATOM    281  CD  ARG A  17      -3.449 -11.398  -7.216  1.00 98.36           C  
ATOM    282  HD2 ARG A  17      -4.049 -11.959  -6.499  1.00 98.36           H  
ATOM    283  HD3 ARG A  17      -2.390 -11.528  -6.995  1.00 98.36           H  
ATOM    284  NE  ARG A  17      -3.740 -11.859  -8.573  1.00 98.36           N  
ATOM    285  HE  ARG A  17      -4.337 -11.267  -9.132  1.00 98.36           H  
ATOM    286  NH1 ARG A  17      -2.806 -13.943  -8.487  1.00 98.36           N  
ATOM    287 HH11 ARG A  17      -2.647 -14.833  -8.937  1.00 98.36           H  
ATOM    288 HH12 ARG A  17      -2.746 -13.824  -7.486  1.00 98.36           H  
ATOM    289  NH2 ARG A  17      -3.763 -13.154 -10.377  1.00 98.36           N  
ATOM    290 HH21 ARG A  17      -4.339 -12.417 -10.757  1.00 98.36           H  
ATOM    291 HH22 ARG A  17      -3.516 -13.972 -10.917  1.00 98.36           H  
ATOM    292  CZ  ARG A  17      -3.420 -12.991  -9.137  1.00 98.36           C  
ATOM    293  N   LEU A  18      -4.936  -7.265  -3.533  1.00 98.40           N  
ATOM    294  H   LEU A  18      -5.788  -7.485  -4.029  1.00 98.40           H  
ATOM    295  CA  LEU A  18      -5.086  -6.814  -2.165  1.00 98.40           C  
ATOM    296  HA  LEU A  18      -4.119  -6.546  -1.738  1.00 98.40           H  
ATOM    297  C   LEU A  18      -5.692  -7.951  -1.365  1.00 98.40           C  
ATOM    298  CB  LEU A  18      -6.016  -5.594  -2.127  1.00 98.40           C  
ATOM    299  HB2 LEU A  18      -7.003  -5.904  -2.469  1.00 98.40           H  
ATOM    300  HB3 LEU A  18      -6.108  -5.270  -1.090  1.00 98.40           H  
ATOM    301  O   LEU A  18      -6.720  -8.484  -1.769  1.00 98.40           O  
ATOM    302  CG  LEU A  18      -5.566  -4.401  -2.981  1.00 98.40           C  
ATOM    303  HG  LEU A  18      -5.430  -4.707  -4.019  1.00 98.40           H  
ATOM    304  CD1 LEU A  18      -6.662  -3.340  -2.944  1.00 98.40           C  
ATOM    305 HD11 LEU A  18      -6.913  -3.100  -1.911  1.00 98.40           H  
ATOM    306 HD12 LEU A  18      -6.333  -2.433  -3.452  1.00 98.40           H  
ATOM    307 HD13 LEU A  18      -7.556  -3.722  -3.438  1.00 98.40           H  
ATOM    308  CD2 LEU A  18      -4.256  -3.805  -2.469  1.00 98.40           C  
ATOM    309 HD21 LEU A  18      -3.460  -4.545  -2.554  1.00 98.40           H  
ATOM    310 HD22 LEU A  18      -4.367  -3.514  -1.424  1.00 98.40           H  
ATOM    311 HD23 LEU A  18      -3.989  -2.934  -3.066  1.00 98.40           H  
ATOM    312  N   ARG A  19      -5.089  -8.294  -0.234  1.00 98.32           N  
ATOM    313  H   ARG A  19      -4.229  -7.824   0.012  1.00 98.32           H  
ATOM    314  CA  ARG A  19      -5.644  -9.266   0.705  1.00 98.32           C  
ATOM    315  HA  ARG A  19      -6.670  -9.506   0.424  1.00 98.32           H  
ATOM    316  C   ARG A  19      -5.694  -8.655   2.094  1.00 98.32           C  
ATOM    317  CB  ARG A  19      -4.826 -10.556   0.626  1.00 98.32           C  
ATOM    318  HB2 ARG A  19      -3.772 -10.330   0.790  1.00 98.32           H  
ATOM    319  HB3 ARG A  19      -4.940 -10.984  -0.370  1.00 98.32           H  
ATOM    320  O   ARG A  19      -4.679  -8.153   2.579  1.00 98.32           O  
ATOM    321  CG  ARG A  19      -5.283 -11.576   1.666  1.00 98.32           C  
ATOM    322  HG2 ARG A  19      -6.345 -11.788   1.541  1.00 98.32           H  
ATOM    323  HG3 ARG A  19      -5.111 -11.178   2.666  1.00 98.32           H  
ATOM    324  CD  ARG A  19      -4.483 -12.861   1.505  1.00 98.32           C  
ATOM    325  HD2 ARG A  19      -4.805 -13.363   0.593  1.00 98.32           H  
ATOM    326  HD3 ARG A  19      -3.422 -12.619   1.439  1.00 98.32           H  
ATOM    327  NE  ARG A  19      -4.709 -13.699   2.681  1.00 98.32           N  
ATOM    328  HE  ARG A  19      -4.969 -13.213   3.527  1.00 98.32           H  
ATOM    329  NH1 ARG A  19      -4.058 -15.723   1.862  1.00 98.32           N  
ATOM    330 HH11 ARG A  19      -4.002 -15.265   0.964  1.00 98.32           H  
ATOM    331 HH12 ARG A  19      -4.051 -16.728   1.963  1.00 98.32           H  
ATOM    332  NH2 ARG A  19      -4.810 -15.495   3.981  1.00 98.32           N  
ATOM    333 HH21 ARG A  19      -5.096 -14.814   4.670  1.00 98.32           H  
ATOM    334 HH22 ARG A  19      -4.717 -16.476   4.203  1.00 98.32           H  
ATOM    335  CZ  ARG A  19      -4.517 -14.978   2.829  1.00 98.32           C  
ATOM    336  N   ASN A  20      -6.866  -8.700   2.718  1.00 97.52           N  
ATOM    337  H   ASN A  20      -7.645  -9.149   2.258  1.00 97.52           H  
ATOM    338  CA  ASN A  20      -7.073  -8.187   4.066  1.00 97.52           C  
ATOM    339  HA  ASN A  20      -6.228  -7.565   4.361  1.00 97.52           H  
ATOM    340  C   ASN A  20      -7.159  -9.351   5.062  1.00 97.52           C  
ATOM    341  CB  ASN A  20      -8.317  -7.290   4.067  1.00 97.52           C  
ATOM    342  HB2 ASN A  20      -8.193  -6.482   3.346  1.00 97.52           H  
ATOM    343  HB3 ASN A  20      -9.185  -7.888   3.786  1.00 97.52           H  
ATOM    344  O   ASN A  20      -8.168 -10.046   5.134  1.00 97.52           O  
ATOM    345  CG  ASN A  20      -8.581  -6.670   5.422  1.00 97.52           C  
ATOM    346  ND2 ASN A  20      -9.705  -6.027   5.593  1.00 97.52           N  
ATOM    347 HD21 ASN A  20      -9.901  -5.630   6.501  1.00 97.52           H  
ATOM    348 HD22 ASN A  20     -10.338  -5.889   4.818  1.00 97.52           H  
ATOM    349  OD1 ASN A  20      -7.767  -6.734   6.331  1.00 97.52           O  
ATOM    350  N   ASP A  21      -6.097  -9.545   5.842  1.00 96.67           N  
ATOM    351  H   ASP A  21      -5.345  -8.871   5.798  1.00 96.67           H  
ATOM    352  CA  ASP A  21      -6.043 -10.529   6.930  1.00 96.67           C  
ATOM    353  HA  ASP A  21      -6.822 -11.276   6.777  1.00 96.67           H  
ATOM    354  C   ASP A  21      -6.328  -9.876   8.304  1.00 96.67           C  
ATOM    355  CB  ASP A  21      -4.689 -11.268   6.917  1.00 96.67           C  
ATOM    356  HB2 ASP A  21      -4.636 -11.922   7.787  1.00 96.67           H  
ATOM    357  HB3 ASP A  21      -3.893 -10.529   7.015  1.00 96.67           H  
ATOM    358  O   ASP A  21      -6.060 -10.472   9.348  1.00 96.67           O  
ATOM    359  CG  ASP A  21      -4.412 -12.145   5.687  1.00 96.67           C  
ATOM    360  OD1 ASP A  21      -5.265 -12.982   5.295  1.00 96.67           O  
ATOM    361  OD2 ASP A  21      -3.273 -12.079   5.166  1.00 96.67           O  
ATOM    362  N   SER A  22      -6.828  -8.635   8.334  1.00 93.18           N  
ATOM    363  H   SER A  22      -7.048  -8.189   7.455  1.00 93.18           H  
ATOM    364  CA  SER A  22      -7.263  -7.962   9.561  1.00 93.18           C  
ATOM    365  HA  SER A  22      -6.645  -8.324  10.383  1.00 93.18           H  
ATOM    366  C   SER A  22      -8.716  -8.300   9.924  1.00 93.18           C  
ATOM    367  CB  SER A  22      -7.029  -6.450   9.464  1.00 93.18           C  
ATOM    368  HB2 SER A  22      -6.089  -6.248   8.949  1.00 93.18           H  
ATOM    369  HB3 SER A  22      -6.976  -6.036  10.470  1.00 93.18           H  
ATOM    370  O   SER A  22      -9.441  -8.930   9.155  1.00 93.18           O  
ATOM    371  OG  SER A  22      -8.065  -5.802   8.787  1.00 93.18           O  
ATOM    372  HG  SER A  22      -8.052  -6.078   7.867  1.00 93.18           H  
ATOM    373  N   SER A  23      -9.146  -7.888  11.118  1.00 90.80           N  
ATOM    374  H   SER A  23      -8.526  -7.365  11.721  1.00 90.80           H  
ATOM    375  CA  SER A  23     -10.516  -8.079  11.608  1.00 90.80           C  
ATOM    376  HA  SER A  23     -10.900  -9.024  11.226  1.00 90.80           H  
ATOM    377  C   SER A  23     -11.493  -6.994  11.158  1.00 90.80           C  
ATOM    378  CB  SER A  23     -10.507  -8.161  13.136  1.00 90.80           C  
ATOM    379  HB2 SER A  23     -11.526  -8.223  13.517  1.00 90.80           H  
ATOM    380  HB3 SER A  23      -9.971  -9.061  13.435  1.00 90.80           H  
ATOM    381  O   SER A  23     -12.686  -7.131  11.418  1.00 90.80           O  
ATOM    382  OG  SER A  23      -9.848  -7.035  13.689  1.00 90.80           O  
ATOM    383  HG  SER A  23     -10.476  -6.315  13.782  1.00 90.80           H  
ATOM    384  N   THR A  24     -11.024  -5.926  10.509  1.00 90.58           N  
ATOM    385  H   THR A  24     -10.046  -5.870  10.263  1.00 90.58           H  
ATOM    386  CA  THR A  24     -11.872  -4.814  10.068  1.00 90.58           C  
ATOM    387  HA  THR A  24     -12.914  -5.093  10.223  1.00 90.58           H  
ATOM    388  C   THR A  24     -11.693  -4.526   8.574  1.00 90.58           C  
ATOM    389  CB  THR A  24     -11.639  -3.545  10.895  1.00 90.58           C  
ATOM    390  HB  THR A  24     -12.394  -2.827  10.577  1.00 90.58           H  
ATOM    391  O   THR A  24     -10.693  -4.934   7.976  1.00 90.58           O  
ATOM    392  CG2 THR A  24     -11.805  -3.752  12.398  1.00 90.58           C  
ATOM    393 HG21 THR A  24     -12.766  -4.223  12.604  1.00 90.58           H  
ATOM    394 HG22 THR A  24     -11.774  -2.783  12.897  1.00 90.58           H  
ATOM    395 HG23 THR A  24     -10.997  -4.373  12.785  1.00 90.58           H  
ATOM    396  OG1 THR A  24     -10.356  -3.013  10.681  1.00 90.58           O  
ATOM    397  HG1 THR A  24     -10.497  -2.064  10.655  1.00 90.58           H  
ATOM    398  N   PRO A  25     -12.668  -3.886   7.906  1.00 93.08           N  
ATOM    399  CA  PRO A  25     -12.501  -3.478   6.518  1.00 93.08           C  
ATOM    400  HA  PRO A  25     -12.317  -4.366   5.914  1.00 93.08           H  
ATOM    401  C   PRO A  25     -11.338  -2.498   6.344  1.00 93.08           C  
ATOM    402  CB  PRO A  25     -13.834  -2.852   6.096  1.00 93.08           C  
ATOM    403  HB2 PRO A  25     -14.086  -3.100   5.065  1.00 93.08           H  
ATOM    404  HB3 PRO A  25     -13.801  -1.772   6.233  1.00 93.08           H  
ATOM    405  O   PRO A  25     -11.056  -1.671   7.209  1.00 93.08           O  
ATOM    406  CG  PRO A  25     -14.837  -3.449   7.081  1.00 93.08           C  
ATOM    407  HG2 PRO A  25     -15.701  -2.800   7.224  1.00 93.08           H  
ATOM    408  HG3 PRO A  25     -15.149  -4.435   6.737  1.00 93.08           H  
ATOM    409  CD  PRO A  25     -14.016  -3.584   8.361  1.00 93.08           C  
ATOM    410  HD2 PRO A  25     -14.434  -4.378   8.980  1.00 93.08           H  
ATOM    411  HD3 PRO A  25     -14.015  -2.638   8.902  1.00 93.08           H  
ATOM    412  N   VAL A  26     -10.692  -2.555   5.185  1.00 94.71           N  
ATOM    413  H   VAL A  26     -10.954  -3.269   4.520  1.00 94.71           H  
ATOM    414  CA  VAL A  26      -9.607  -1.639   4.817  1.00 94.71           C  
ATOM    415  HA  VAL A  26      -9.504  -0.858   5.570  1.00 94.71           H  
ATOM    416  C   VAL A  26      -9.957  -0.963   3.503  1.00 94.71           C  
ATOM    417  CB  VAL A  26      -8.271  -2.391   4.737  1.00 94.71           C  
ATOM    418  HB  VAL A  26      -8.374  -3.222   4.039  1.00 94.71           H  
ATOM    419  O   VAL A  26     -10.359  -1.624   2.548  1.00 94.71           O  
ATOM    420  CG1 VAL A  26      -7.138  -1.484   4.244  1.00 94.71           C  
ATOM    421 HG11 VAL A  26      -6.243  -2.086   4.090  1.00 94.71           H  
ATOM    422 HG12 VAL A  26      -6.937  -0.700   4.974  1.00 94.71           H  
ATOM    423 HG13 VAL A  26      -7.385  -1.028   3.285  1.00 94.71           H  
ATOM    424  CG2 VAL A  26      -7.883  -2.949   6.114  1.00 94.71           C  
ATOM    425 HG21 VAL A  26      -8.686  -3.560   6.528  1.00 94.71           H  
ATOM    426 HG22 VAL A  26      -7.003  -3.588   6.031  1.00 94.71           H  
ATOM    427 HG23 VAL A  26      -7.680  -2.135   6.810  1.00 94.71           H  
ATOM    428  N   GLU A  27      -9.784   0.349   3.434  1.00 95.28           N  
ATOM    429  H   GLU A  27      -9.399   0.824   4.238  1.00 95.28           H  
ATOM    430  CA  GLU A  27      -9.898   1.126   2.209  1.00 95.28           C  
ATOM    431  HA  GLU A  27     -10.471   0.546   1.486  1.00 95.28           H  
ATOM    432  C   GLU A  27      -8.502   1.363   1.615  1.00 95.28           C  
ATOM    433  CB  GLU A  27     -10.701   2.409   2.487  1.00 95.28           C  
ATOM    434  HB2 GLU A  27     -11.552   2.146   3.115  1.00 95.28           H  
ATOM    435  HB3 GLU A  27     -10.086   3.133   3.023  1.00 95.28           H  
ATOM    436  O   GLU A  27      -7.605   1.916   2.251  1.00 95.28           O  
ATOM    437  CG  GLU A  27     -11.249   3.032   1.200  1.00 95.28           C  
ATOM    438  HG2 GLU A  27     -11.711   2.251   0.596  1.00 95.28           H  
ATOM    439  HG3 GLU A  27     -10.412   3.439   0.631  1.00 95.28           H  
ATOM    440  CD  GLU A  27     -12.299   4.127   1.476  1.00 95.28           C  
ATOM    441  OE1 GLU A  27     -11.938   5.314   1.369  1.00 95.28           O  
ATOM    442  OE2 GLU A  27     -13.493   3.788   1.722  1.00 95.28           O  
ATOM    443  N   VAL A  28      -8.294   0.910   0.380  1.00 96.82           N  
ATOM    444  H   VAL A  28      -9.054   0.430  -0.082  1.00 96.82           H  
ATOM    445  CA  VAL A  28      -7.031   1.057  -0.343  1.00 96.82           C  
ATOM    446  HA  VAL A  28      -6.294   1.495   0.331  1.00 96.82           H  
ATOM    447  C   VAL A  28      -7.228   2.010  -1.509  1.00 96.82           C  
ATOM    448  CB  VAL A  28      -6.452  -0.292  -0.800  1.00 96.82           C  
ATOM    449  HB  VAL A  28      -7.112  -0.736  -1.546  1.00 96.82           H  
ATOM    450  O   VAL A  28      -7.996   1.743  -2.437  1.00 96.82           O  
ATOM    451  CG1 VAL A  28      -5.061  -0.087  -1.422  1.00 96.82           C  
ATOM    452 HG11 VAL A  28      -4.635  -1.050  -1.701  1.00 96.82           H  
ATOM    453 HG12 VAL A  28      -4.402   0.401  -0.705  1.00 96.82           H  
ATOM    454 HG13 VAL A  28      -5.135   0.530  -2.318  1.00 96.82           H  
ATOM    455  CG2 VAL A  28      -6.304  -1.270   0.374  1.00 96.82           C  
ATOM    456 HG21 VAL A  28      -7.288  -1.535   0.762  1.00 96.82           H  
ATOM    457 HG22 VAL A  28      -5.721  -0.810   1.172  1.00 96.82           H  
ATOM    458 HG23 VAL A  28      -5.810  -2.186   0.048  1.00 96.82           H  
ATOM    459  N   HIS A  29      -6.486   3.111  -1.485  1.00 96.74           N  
ATOM    460  H   HIS A  29      -5.885   3.249  -0.685  1.00 96.74           H  
ATOM    461  CA  HIS A  29      -6.409   4.069  -2.575  1.00 96.74           C  
ATOM    462  HA  HIS A  29      -7.293   3.974  -3.204  1.00 96.74           H  
ATOM    463  C   HIS A  29      -5.166   3.785  -3.411  1.00 96.74           C  
ATOM    464  CB  HIS A  29      -6.377   5.496  -2.035  1.00 96.74           C  
ATOM    465  HB2 HIS A  29      -6.340   6.180  -2.883  1.00 96.74           H  
ATOM    466  HB3 HIS A  29      -5.461   5.646  -1.463  1.00 96.74           H  
ATOM    467  O   HIS A  29      -4.037   3.902  -2.935  1.00 96.74           O  
ATOM    468  CG  HIS A  29      -7.561   5.860  -1.184  1.00 96.74           C  
ATOM    469  CD2 HIS A  29      -8.617   6.602  -1.618  1.00 96.74           C  
ATOM    470  HD2 HIS A  29      -8.731   7.017  -2.609  1.00 96.74           H  
ATOM    471  ND1 HIS A  29      -7.795   5.555   0.143  1.00 96.74           N  
ATOM    472  HD1 HIS A  29      -7.225   5.010   0.774  1.00 96.74           H  
ATOM    473  CE1 HIS A  29      -8.978   6.100   0.489  1.00 96.74           C  
ATOM    474  HE1 HIS A  29      -9.438   6.037   1.463  1.00 96.74           H  
ATOM    475  NE2 HIS A  29      -9.511   6.746  -0.569  1.00 96.74           N  
ATOM    476  N   ILE A  30      -5.368   3.441  -4.675  1.00 97.28           N  
ATOM    477  H   ILE A  30      -6.324   3.374  -4.995  1.00 97.28           H  
ATOM    478  CA  ILE A  30      -4.305   3.138  -5.626  1.00 97.28           C  
ATOM    479  HA  ILE A  30      -3.354   3.079  -5.098  1.00 97.28           H  
ATOM    480  C   ILE A  30      -4.236   4.276  -6.637  1.00 97.28           C  
ATOM    481  CB  ILE A  30      -4.543   1.782  -6.320  1.00 97.28           C  
ATOM    482  HB  ILE A  30      -5.403   1.888  -6.980  1.00 97.28           H  
ATOM    483  O   ILE A  30      -5.230   4.587  -7.297  1.00 97.28           O  
ATOM    484  CG1 ILE A  30      -4.865   0.644  -5.324  1.00 97.28           C  
ATOM    485 HG12 ILE A  30      -3.990   0.423  -4.712  1.00 97.28           H  
ATOM    486 HG13 ILE A  30      -5.673   0.949  -4.659  1.00 97.28           H  
ATOM    487  CG2 ILE A  30      -3.295   1.458  -7.165  1.00 97.28           C  
ATOM    488 HG21 ILE A  30      -2.406   1.456  -6.534  1.00 97.28           H  
ATOM    489 HG22 ILE A  30      -3.166   2.201  -7.952  1.00 97.28           H  
ATOM    490 HG23 ILE A  30      -3.388   0.485  -7.647  1.00 97.28           H  
ATOM    491  CD1 ILE A  30      -5.345  -0.636  -6.012  1.00 97.28           C  
ATOM    492 HD11 ILE A  30      -5.620  -1.372  -5.256  1.00 97.28           H  
ATOM    493 HD12 ILE A  30      -4.560  -1.065  -6.635  1.00 97.28           H  
ATOM    494 HD13 ILE A  30      -6.218  -0.416  -6.625  1.00 97.28           H  
ATOM    495  N   LYS A  31      -3.060   4.883  -6.784  1.00 95.88           N  
ATOM    496  H   LYS A  31      -2.295   4.568  -6.205  1.00 95.88           H  
ATOM    497  CA  LYS A  31      -2.791   5.923  -7.778  1.00 95.88           C  
ATOM    498  HA  LYS A  31      -3.680   6.059  -8.394  1.00 95.88           H  
ATOM    499  C   LYS A  31      -1.663   5.494  -8.708  1.00 95.88           C  
ATOM    500  CB  LYS A  31      -2.509   7.250  -7.067  1.00 95.88           C  
ATOM    501  HB2 LYS A  31      -3.370   7.516  -6.455  1.00 95.88           H  
ATOM    502  HB3 LYS A  31      -1.648   7.127  -6.410  1.00 95.88           H  
ATOM    503  O   LYS A  31      -0.603   5.069  -8.256  1.00 95.88           O  
ATOM    504  CG  LYS A  31      -2.233   8.377  -8.071  1.00 95.88           C  
ATOM    505  HG2 LYS A  31      -1.407   8.096  -8.723  1.00 95.88           H  
ATOM    506  HG3 LYS A  31      -3.118   8.549  -8.684  1.00 95.88           H  
ATOM    507  CD  LYS A  31      -1.840   9.666  -7.353  1.00 95.88           C  
ATOM    508  HD2 LYS A  31      -2.646   9.995  -6.697  1.00 95.88           H  
ATOM    509  HD3 LYS A  31      -0.946   9.474  -6.759  1.00 95.88           H  
ATOM    510  CE  LYS A  31      -1.541  10.721  -8.422  1.00 95.88           C  
ATOM    511  HE2 LYS A  31      -2.464  11.008  -8.925  1.00 95.88           H  
ATOM    512  HE3 LYS A  31      -0.906  10.261  -9.179  1.00 95.88           H  
ATOM    513  NZ  LYS A  31      -0.843  11.893  -7.846  1.00 95.88           N  
ATOM    514  HZ1 LYS A  31      -0.614  12.544  -8.583  1.00 95.88           H  
ATOM    515  HZ2 LYS A  31       0.022  11.581  -7.428  1.00 95.88           H  
ATOM    516  HZ3 LYS A  31      -1.394  12.346  -7.132  1.00 95.88           H  
ATOM    517  N   VAL A  32      -1.890   5.658 -10.008  1.00 93.01           N  
ATOM    518  H   VAL A  32      -2.791   6.021 -10.286  1.00 93.01           H  
ATOM    519  CA  VAL A  32      -0.951   5.306 -11.079  1.00 93.01           C  
ATOM    520  HA  VAL A  32       0.062   5.235 -10.683  1.00 93.01           H  
ATOM    521  C   VAL A  32      -1.005   6.395 -12.143  1.00 93.01           C  
ATOM    522  CB  VAL A  32      -1.332   3.959 -11.706  1.00 93.01           C  
ATOM    523  HB  VAL A  32      -2.301   4.052 -12.197  1.00 93.01           H  
ATOM    524  O   VAL A  32      -1.992   6.518 -12.869  1.00 93.01           O  
ATOM    525  CG1 VAL A  32      -0.298   3.524 -12.743  1.00 93.01           C  
ATOM    526 HG11 VAL A  32       0.669   3.349 -12.271  1.00 93.01           H  
ATOM    527 HG12 VAL A  32      -0.191   4.276 -13.525  1.00 93.01           H  
ATOM    528 HG13 VAL A  32      -0.663   2.609 -13.209  1.00 93.01           H  
ATOM    529  CG2 VAL A  32      -1.453   2.844 -10.672  1.00 93.01           C  
ATOM    530 HG21 VAL A  32      -2.183   3.098  -9.904  1.00 93.01           H  
ATOM    531 HG22 VAL A  32      -1.847   1.969 -11.190  1.00 93.01           H  
ATOM    532 HG23 VAL A  32      -0.486   2.638 -10.213  1.00 93.01           H  
ATOM    533  N   GLY A  33       0.035   7.227 -12.217  1.00 88.32           N  
ATOM    534  H   GLY A  33       0.829   7.072 -11.612  1.00 88.32           H  
ATOM    535  CA  GLY A  33      -0.024   8.456 -13.011  1.00 88.32           C  
ATOM    536  HA2 GLY A  33       0.893   9.030 -12.877  1.00 88.32           H  
ATOM    537  HA3 GLY A  33      -0.125   8.200 -14.065  1.00 88.32           H  
ATOM    538  C   GLY A  33      -1.212   9.327 -12.577  1.00 88.32           C  
ATOM    539  O   GLY A  33      -1.302   9.724 -11.411  1.00 88.32           O  
ATOM    540  N   ASP A  34      -2.133   9.582 -13.509  1.00 88.64           N  
ATOM    541  H   ASP A  34      -1.976   9.240 -14.446  1.00 88.64           H  
ATOM    542  CA  ASP A  34      -3.356  10.360 -13.272  1.00 88.64           C  
ATOM    543  HA  ASP A  34      -3.177  11.063 -12.458  1.00 88.64           H  
ATOM    544  C   ASP A  34      -4.566   9.502 -12.867  1.00 88.64           C  
ATOM    545  CB  ASP A  34      -3.684  11.183 -14.525  1.00 88.64           C  
ATOM    546  HB2 ASP A  34      -3.893  10.503 -15.351  1.00 88.64           H  
ATOM    547  HB3 ASP A  34      -4.580  11.776 -14.339  1.00 88.64           H  
ATOM    548  O   ASP A  34      -5.566  10.038 -12.383  1.00 88.64           O  
ATOM    549  CG  ASP A  34      -2.548  12.131 -14.910  1.00 88.64           C  
ATOM    550  OD1 ASP A  34      -2.016  12.802 -13.995  1.00 88.64           O  
ATOM    551  OD2 ASP A  34      -2.207  12.143 -16.114  1.00 88.64           O  
ATOM    552  N   GLU A  35      -4.498   8.177 -13.035  1.00 93.32           N  
ATOM    553  H   GLU A  35      -3.614   7.758 -13.287  1.00 93.32           H  
ATOM    554  CA  GLU A  35      -5.596   7.281 -12.672  1.00 93.32           C  
ATOM    555  HA  GLU A  35      -6.527   7.792 -12.915  1.00 93.32           H  
ATOM    556  C   GLU A  35      -5.588   7.013 -11.164  1.00 93.32           C  
ATOM    557  CB  GLU A  35      -5.565   5.985 -13.505  1.00 93.32           C  
ATOM    558  HB2 GLU A  35      -4.750   5.348 -13.160  1.00 93.32           H  
ATOM    559  HB3 GLU A  35      -5.387   6.250 -14.547  1.00 93.32           H  
ATOM    560  O   GLU A  35      -4.539   6.791 -10.549  1.00 93.32           O  
ATOM    561  CG  GLU A  35      -6.902   5.219 -13.414  1.00 93.32           C  
ATOM    562  HG2 GLU A  35      -7.704   5.884 -13.735  1.00 93.32           H  
ATOM    563  HG3 GLU A  35      -7.088   4.959 -12.372  1.00 93.32           H  
ATOM    564  CD  GLU A  35      -6.960   3.932 -14.260  1.00 93.32           C  
ATOM    565  OE1 GLU A  35      -7.844   3.083 -13.972  1.00 93.32           O  
ATOM    566  OE2 GLU A  35      -6.122   3.764 -15.171  1.00 93.32           O  
ATOM    567  N   LYS A  36      -6.779   7.025 -10.562  1.00 95.12           N  
ATOM    568  H   LYS A  36      -7.598   7.172 -11.133  1.00 95.12           H  
ATOM    569  CA  LYS A  36      -7.001   6.700  -9.153  1.00 95.12           C  
ATOM    570  HA  LYS A  36      -6.099   6.248  -8.739  1.00 95.12           H  
ATOM    571  C   LYS A  36      -8.132   5.695  -9.032  1.00 95.12           C  
ATOM    572  CB  LYS A  36      -7.344   7.955  -8.344  1.00 95.12           C  
ATOM    573  HB2 LYS A  36      -7.587   7.650  -7.326  1.00 95.12           H  
ATOM    574  HB3 LYS A  36      -8.226   8.424  -8.779  1.00 95.12           H  
ATOM    575  O   LYS A  36      -9.152   5.839  -9.703  1.00 95.12           O  
ATOM    576  CG  LYS A  36      -6.198   8.971  -8.291  1.00 95.12           C  
ATOM    577  HG2 LYS A  36      -5.322   8.506  -7.839  1.00 95.12           H  
ATOM    578  HG3 LYS A  36      -5.954   9.312  -9.297  1.00 95.12           H  
ATOM    579  CD  LYS A  36      -6.642  10.164  -7.443  1.00 95.12           C  
ATOM    580  HD2 LYS A  36      -7.573  10.557  -7.851  1.00 95.12           H  
ATOM    581  HD3 LYS A  36      -6.818   9.828  -6.421  1.00 95.12           H  
ATOM    582  CE  LYS A  36      -5.584  11.265  -7.455  1.00 95.12           C  
ATOM    583  HE2 LYS A  36      -5.403  11.552  -8.491  1.00 95.12           H  
ATOM    584  HE3 LYS A  36      -4.660  10.861  -7.039  1.00 95.12           H  
ATOM    585  NZ  LYS A  36      -6.053  12.431  -6.666  1.00 95.12           N  
ATOM    586  HZ1 LYS A  36      -6.224  12.160  -5.708  1.00 95.12           H  
ATOM    587  HZ2 LYS A  36      -6.928  12.766  -7.043  1.00 95.12           H  
ATOM    588  HZ3 LYS A  36      -5.387  13.190  -6.684  1.00 95.12           H  
ATOM    589  N   ARG A  37      -7.973   4.721  -8.142  1.00 96.37           N  
ATOM    590  H   ARG A  37      -7.092   4.666  -7.651  1.00 96.37           H  
ATOM    591  CA  ARG A  37      -9.032   3.787  -7.752  1.00 96.37           C  
ATOM    592  HA  ARG A  37      -9.999   4.200  -8.040  1.00 96.37           H  
ATOM    593  C   ARG A  37      -9.048   3.623  -6.243  1.00 96.37           C  
ATOM    594  CB  ARG A  37      -8.852   2.436  -8.452  1.00 96.37           C  
ATOM    595  HB2 ARG A  37      -9.617   1.751  -8.087  1.00 96.37           H  
ATOM    596  HB3 ARG A  37      -7.874   2.021  -8.208  1.00 96.37           H  
ATOM    597  O   ARG A  37      -7.989   3.540  -5.632  1.00 96.37           O  
ATOM    598  CG  ARG A  37      -8.995   2.578  -9.973  1.00 96.37           C  
ATOM    599  HG2 ARG A  37      -9.929   3.087 -10.209  1.00 96.37           H  
ATOM    600  HG3 ARG A  37      -8.162   3.155 -10.374  1.00 96.37           H  
ATOM    601  CD  ARG A  37      -9.002   1.202 -10.620  1.00 96.37           C  
ATOM    602  HD2 ARG A  37      -8.082   0.692 -10.338  1.00 96.37           H  
ATOM    603  HD3 ARG A  37      -9.862   0.641 -10.254  1.00 96.37           H  
ATOM    604  NE  ARG A  37      -9.047   1.304 -12.081  1.00 96.37           N  
ATOM    605  HE  ARG A  37      -8.766   2.172 -12.513  1.00 96.37           H  
ATOM    606  NH1 ARG A  37      -9.318  -0.930 -12.517  1.00 96.37           N  
ATOM    607 HH11 ARG A  37      -9.505  -1.094 -11.538  1.00 96.37           H  
ATOM    608 HH12 ARG A  37      -9.043  -1.665 -13.151  1.00 96.37           H  
ATOM    609  NH2 ARG A  37      -8.840   0.508 -14.162  1.00 96.37           N  
ATOM    610 HH21 ARG A  37      -8.506   1.437 -14.376  1.00 96.37           H  
ATOM    611 HH22 ARG A  37      -8.593  -0.268 -14.760  1.00 96.37           H  
ATOM    612  CZ  ARG A  37      -9.090   0.292 -12.911  1.00 96.37           C  
ATOM    613  N   THR A  38     -10.244   3.547  -5.681  1.00 95.89           N  
ATOM    614  H   THR A  38     -11.066   3.599  -6.265  1.00 95.89           H  
ATOM    615  CA  THR A  38     -10.468   3.246  -4.267  1.00 95.89           C  
ATOM    616  HA  THR A  38      -9.515   3.160  -3.745  1.00 95.89           H  
ATOM    617  C   THR A  38     -11.193   1.916  -4.179  1.00 95.89           C  
ATOM    618  CB  THR A  38     -11.277   4.348  -3.574  1.00 95.89           C  
ATOM    619  HB  THR A  38     -12.262   4.433  -4.033  1.00 95.89           H  
ATOM    620  O   THR A  38     -12.151   1.691  -4.920  1.00 95.89           O  
ATOM    621  CG2 THR A  38     -11.433   4.093  -2.080  1.00 95.89           C  
ATOM    622 HG21 THR A  38     -11.927   4.939  -1.602  1.00 95.89           H  
ATOM    623 HG22 THR A  38     -12.043   3.206  -1.905  1.00 95.89           H  
ATOM    624 HG23 THR A  38     -10.454   3.954  -1.622  1.00 95.89           H  
ATOM    625  OG1 THR A  38     -10.605   5.579  -3.687  1.00 95.89           O  
ATOM    626  HG1 THR A  38     -10.635   5.951  -2.802  1.00 95.89           H  
ATOM    627  N   VAL A  39     -10.725   1.036  -3.301  1.00 95.90           N  
ATOM    628  H   VAL A  39      -9.910   1.277  -2.756  1.00 95.90           H  
ATOM    629  CA  VAL A  39     -11.317  -0.282  -3.074  1.00 95.90           C  
ATOM    630  HA  VAL A  39     -12.319  -0.318  -3.501  1.00 95.90           H  
ATOM    631  C   VAL A  39     -11.430  -0.520  -1.581  1.00 95.90           C  
ATOM    632  CB  VAL A  39     -10.469  -1.381  -3.736  1.00 95.90           C  
ATOM    633  HB  VAL A  39      -9.454  -1.347  -3.340  1.00 95.90           H  
ATOM    634  O   VAL A  39     -10.448  -0.373  -0.862  1.00 95.90           O  
ATOM    635  CG1 VAL A  39     -11.035  -2.781  -3.488  1.00 95.90           C  
ATOM    636 HG11 VAL A  39     -12.032  -2.880  -3.917  1.00 95.90           H  
ATOM    637 HG12 VAL A  39     -11.082  -2.997  -2.421  1.00 95.90           H  
ATOM    638 HG13 VAL A  39     -10.361  -3.515  -3.930  1.00 95.90           H  
ATOM    639  CG2 VAL A  39     -10.408  -1.170  -5.254  1.00 95.90           C  
ATOM    640 HG21 VAL A  39      -9.779  -0.310  -5.486  1.00 95.90           H  
ATOM    641 HG22 VAL A  39     -11.412  -1.008  -5.647  1.00 95.90           H  
ATOM    642 HG23 VAL A  39      -9.991  -2.061  -5.723  1.00 95.90           H  
ATOM    643  N   THR A  40     -12.611  -0.921  -1.123  1.00 95.18           N  
ATOM    644  H   THR A  40     -13.383  -1.023  -1.766  1.00 95.18           H  
ATOM    645  CA  THR A  40     -12.785  -1.477   0.219  1.00 95.18           C  
ATOM    646  HA  THR A  40     -12.037  -1.052   0.889  1.00 95.18           H  
ATOM    647  C   THR A  40     -12.579  -2.986   0.149  1.00 95.18           C  
ATOM    648  CB  THR A  40     -14.166  -1.138   0.792  1.00 95.18           C  
ATOM    649  HB  THR A  40     -14.934  -1.643   0.207  1.00 95.18           H  
ATOM    650  O   THR A  40     -13.188  -3.644  -0.690  1.00 95.18           O  
ATOM    651  CG2 THR A  40     -14.298  -1.557   2.255  1.00 95.18           C  
ATOM    652 HG21 THR A  40     -15.262  -1.229   2.643  1.00 95.18           H  
ATOM    653 HG22 THR A  40     -14.248  -2.642   2.339  1.00 95.18           H  
ATOM    654 HG23 THR A  40     -13.500  -1.113   2.850  1.00 95.18           H  
ATOM    655  OG1 THR A  40     -14.397   0.256   0.726  1.00 95.18           O  
ATOM    656  HG1 THR A  40     -13.718   0.704   1.236  1.00 95.18           H  
ATOM    657  N   VAL A  41     -11.718  -3.521   1.012  1.00 96.35           N  
ATOM    658  H   VAL A  41     -11.238  -2.898   1.645  1.00 96.35           H  
ATOM    659  CA  VAL A  41     -11.419  -4.950   1.133  1.00 96.35           C  
ATOM    660  HA  VAL A  41     -11.977  -5.509   0.381  1.00 96.35           H  
ATOM    661  C   VAL A  41     -11.880  -5.404   2.513  1.00 96.35           C  
ATOM    662  CB  VAL A  41      -9.915  -5.229   0.923  1.00 96.35           C  
ATOM    663  HB  VAL A  41      -9.351  -4.841   1.771  1.00 96.35           H  
ATOM    664  O   VAL A  41     -11.340  -4.959   3.530  1.00 96.35           O  
ATOM    665  CG1 VAL A  41      -9.656  -6.735   0.806  1.00 96.35           C  
ATOM    666 HG11 VAL A  41     -10.004  -7.248   1.702  1.00 96.35           H  
ATOM    667 HG12 VAL A  41      -8.590  -6.929   0.687  1.00 96.35           H  
ATOM    668 HG13 VAL A  41     -10.190  -7.144  -0.052  1.00 96.35           H  
ATOM    669  CG2 VAL A  41      -9.364  -4.564  -0.347  1.00 96.35           C  
ATOM    670 HG21 VAL A  41      -9.939  -4.892  -1.214  1.00 96.35           H  
ATOM    671 HG22 VAL A  41      -9.422  -3.479  -0.260  1.00 96.35           H  
ATOM    672 HG23 VAL A  41      -8.318  -4.841  -0.478  1.00 96.35           H  
ATOM    673  N   ASN A  42     -12.900  -6.254   2.569  1.00 95.34           N  
ATOM    674  H   ASN A  42     -13.280  -6.623   1.709  1.00 95.34           H  
ATOM    675  CA  ASN A  42     -13.458  -6.748   3.826  1.00 95.34           C  
ATOM    676  HA  ASN A  42     -13.565  -5.901   4.503  1.00 95.34           H  
ATOM    677  C   ASN A  42     -12.527  -7.778   4.493  1.00 95.34           C  
ATOM    678  CB  ASN A  42     -14.856  -7.323   3.562  1.00 95.34           C  
ATOM    679  HB2 ASN A  42     -14.787  -8.131   2.834  1.00 95.34           H  
ATOM    680  HB3 ASN A  42     -15.280  -7.736   4.478  1.00 95.34           H  
ATOM    681  O   ASN A  42     -11.640  -8.325   3.832  1.00 95.34           O  
ATOM    682  CG  ASN A  42     -15.804  -6.256   3.061  1.00 95.34           C  
ATOM    683  ND2 ASN A  42     -16.199  -6.332   1.816  1.00 95.34           N  
ATOM    684 HD21 ASN A  42     -16.745  -5.560   1.462  1.00 95.34           H  
ATOM    685 HD22 ASN A  42     -15.665  -6.921   1.193  1.00 95.34           H  
ATOM    686  OD1 ASN A  42     -16.158  -5.328   3.770  1.00 95.34           O  
ATOM    687  N   PRO A  43     -12.705  -8.070   5.794  1.00 95.31           N  
ATOM    688  CA  PRO A  43     -11.949  -9.118   6.477  1.00 95.31           C  
ATOM    689  HA  PRO A  43     -10.916  -8.788   6.588  1.00 95.31           H  
ATOM    690  C   PRO A  43     -11.988 -10.460   5.732  1.00 95.31           C  
ATOM    691  CB  PRO A  43     -12.590  -9.233   7.863  1.00 95.31           C  
ATOM    692  HB2 PRO A  43     -11.877  -9.561   8.620  1.00 95.31           H  
ATOM    693  HB3 PRO A  43     -13.447  -9.905   7.834  1.00 95.31           H  
ATOM    694  O   PRO A  43     -13.061 -10.968   5.403  1.00 95.31           O  
ATOM    695  CG  PRO A  43     -13.076  -7.811   8.114  1.00 95.31           C  
ATOM    696  HG2 PRO A  43     -13.862  -7.770   8.869  1.00 95.31           H  
ATOM    697  HG3 PRO A  43     -12.223  -7.194   8.398  1.00 95.31           H  
ATOM    698  CD  PRO A  43     -13.577  -7.384   6.739  1.00 95.31           C  
ATOM    699  HD2 PRO A  43     -14.605  -7.720   6.609  1.00 95.31           H  
ATOM    700  HD3 PRO A  43     -13.512  -6.301   6.641  1.00 95.31           H  
ATOM    701  N   GLY A  44     -10.816 -11.040   5.471  1.00 96.17           N  
ATOM    702  H   GLY A  44      -9.970 -10.534   5.692  1.00 96.17           H  
ATOM    703  CA  GLY A  44     -10.660 -12.306   4.750  1.00 96.17           C  
ATOM    704  HA2 GLY A  44     -11.365 -13.033   5.152  1.00 96.17           H  
ATOM    705  HA3 GLY A  44      -9.647 -12.673   4.917  1.00 96.17           H  
ATOM    706  C   GLY A  44     -10.878 -12.225   3.234  1.00 96.17           C  
ATOM    707  O   GLY A  44     -10.796 -13.254   2.561  1.00 96.17           O  
ATOM    708  N   GLU A  45     -11.152 -11.040   2.685  1.00 97.59           N  
ATOM    709  H   GLU A  45     -11.199 -10.226   3.282  1.00 97.59           H  
ATOM    710  CA  GLU A  45     -11.363 -10.829   1.254  1.00 97.59           C  
ATOM    711  HA  GLU A  45     -11.853 -11.718   0.856  1.00 97.59           H  
ATOM    712  C   GLU A  45     -10.033 -10.654   0.499  1.00 97.59           C  
ATOM    713  CB  GLU A  45     -12.325  -9.645   1.042  1.00 97.59           C  
ATOM    714  HB2 GLU A  45     -13.178  -9.770   1.710  1.00 97.59           H  
ATOM    715  HB3 GLU A  45     -11.809  -8.720   1.300  1.00 97.59           H  
ATOM    716  O   GLU A  45      -9.054 -10.102   1.015  1.00 97.59           O  
ATOM    717  CG  GLU A  45     -12.853  -9.525  -0.396  1.00 97.59           C  
ATOM    718  HG2 GLU A  45     -13.324 -10.469  -0.671  1.00 97.59           H  
ATOM    719  HG3 GLU A  45     -12.012  -9.359  -1.069  1.00 97.59           H  
ATOM    720  CD  GLU A  45     -13.864  -8.379  -0.589  1.00 97.59           C  
ATOM    721  OE1 GLU A  45     -14.442  -8.308  -1.694  1.00 97.59           O  
ATOM    722  OE2 GLU A  45     -14.080  -7.581   0.358  1.00 97.59           O  
ATOM    723  N   GLU A  46     -10.020 -11.104  -0.759  1.00 98.07           N  
ATOM    724  H   GLU A  46     -10.872 -11.501  -1.130  1.00 98.07           H  
ATOM    725  CA  GLU A  46      -8.984 -10.791  -1.741  1.00 98.07           C  
ATOM    726  HA  GLU A  46      -8.281 -10.100  -1.276  1.00 98.07           H  
ATOM    727  C   GLU A  46      -9.624 -10.086  -2.946  1.00 98.07           C  
ATOM    728  CB  GLU A  46      -8.192 -12.055  -2.137  1.00 98.07           C  
ATOM    729  HB2 GLU A  46      -7.821 -12.524  -1.225  1.00 98.07           H  
ATOM    730  HB3 GLU A  46      -8.853 -12.760  -2.641  1.00 98.07           H  
ATOM    731  O   GLU A  46     -10.584 -10.593  -3.529  1.00 98.07           O  
ATOM    732  CG  GLU A  46      -6.991 -11.739  -3.051  1.00 98.07           C  
ATOM    733  HG2 GLU A  46      -7.360 -11.324  -3.988  1.00 98.07           H  
ATOM    734  HG3 GLU A  46      -6.378 -10.976  -2.571  1.00 98.07           H  
ATOM    735  CD  GLU A  46      -6.087 -12.954  -3.348  1.00 98.07           C  
ATOM    736  OE1 GLU A  46      -5.746 -13.167  -4.540  1.00 98.07           O  
ATOM    737  OE2 GLU A  46      -5.637 -13.628  -2.388  1.00 98.07           O  
ATOM    738  N   VAL A  47      -9.088  -8.926  -3.329  1.00 98.00           N  
ATOM    739  H   VAL A  47      -8.280  -8.595  -2.821  1.00 98.00           H  
ATOM    740  CA  VAL A  47      -9.566  -8.125  -4.467  1.00 98.00           C  
ATOM    741  HA  VAL A  47     -10.337  -8.692  -4.989  1.00 98.00           H  
ATOM    742  C   VAL A  47      -8.427  -7.883  -5.453  1.00 98.00           C  
ATOM    743  CB  VAL A  47     -10.209  -6.795  -4.014  1.00 98.00           C  
ATOM    744  HB  VAL A  47      -9.463  -6.184  -3.505  1.00 98.00           H  
ATOM    745  O   VAL A  47      -7.301  -7.582  -5.058  1.00 98.00           O  
ATOM    746  CG1 VAL A  47     -10.742  -6.014  -5.227  1.00 98.00           C  
ATOM    747 HG11 VAL A  47      -9.917  -5.585  -5.795  1.00 98.00           H  
ATOM    748 HG12 VAL A  47     -11.400  -5.210  -4.898  1.00 98.00           H  
ATOM    749 HG13 VAL A  47     -11.326  -6.676  -5.866  1.00 98.00           H  
ATOM    750  CG2 VAL A  47     -11.385  -7.024  -3.059  1.00 98.00           C  
ATOM    751 HG21 VAL A  47     -11.834  -6.075  -2.766  1.00 98.00           H  
ATOM    752 HG22 VAL A  47     -12.147  -7.647  -3.527  1.00 98.00           H  
ATOM    753 HG23 VAL A  47     -11.040  -7.523  -2.153  1.00 98.00           H  
ATOM    754  N   GLU A  48      -8.719  -7.967  -6.752  1.00 98.09           N  
ATOM    755  H   GLU A  48      -9.668  -8.192  -7.014  1.00 98.09           H  
ATOM    756  CA  GLU A  48      -7.780  -7.626  -7.824  1.00 98.09           C  
ATOM    757  HA  GLU A  48      -6.802  -7.445  -7.379  1.00 98.09           H  
ATOM    758  C   GLU A  48      -8.205  -6.336  -8.543  1.00 98.09           C  
ATOM    759  CB  GLU A  48      -7.602  -8.811  -8.793  1.00 98.09           C  
ATOM    760  HB2 GLU A  48      -7.371  -9.707  -8.216  1.00 98.09           H  
ATOM    761  HB3 GLU A  48      -8.530  -8.979  -9.340  1.00 98.09           H  
ATOM    762  O   GLU A  48      -9.353  -6.173  -8.956  1.00 98.09           O  
ATOM    763  CG  GLU A  48      -6.455  -8.566  -9.789  1.00 98.09           C  
ATOM    764  HG2 GLU A  48      -6.674  -7.676 -10.378  1.00 98.09           H  
ATOM    765  HG3 GLU A  48      -5.539  -8.367  -9.233  1.00 98.09           H  
ATOM    766  CD  GLU A  48      -6.217  -9.751 -10.742  1.00 98.09           C  
ATOM    767  OE1 GLU A  48      -6.662  -9.656 -11.907  1.00 98.09           O  
ATOM    768  OE2 GLU A  48      -5.496 -10.708 -10.356  1.00 98.09           O  
ATOM    769  N   VAL A  49      -7.253  -5.424  -8.740  1.00 97.46           N  
ATOM    770  H   VAL A  49      -6.346  -5.608  -8.335  1.00 97.46           H  
ATOM    771  CA  VAL A  49      -7.423  -4.170  -9.478  1.00 97.46           C  
ATOM    772  HA  VAL A  49      -8.439  -4.128  -9.871  1.00 97.46           H  
ATOM    773  C   VAL A  49      -6.442  -4.138 -10.642  1.00 97.46           C  
ATOM    774  CB  VAL A  49      -7.218  -2.945  -8.569  1.00 97.46           C  
ATOM    775  HB  VAL A  49      -6.170  -2.869  -8.281  1.00 97.46           H  
ATOM    776  O   VAL A  49      -5.236  -4.254 -10.448  1.00 97.46           O  
ATOM    777  CG1 VAL A  49      -7.617  -1.662  -9.307  1.00 97.46           C  
ATOM    778 HG11 VAL A  49      -8.674  -1.705  -9.570  1.00 97.46           H  
ATOM    779 HG12 VAL A  49      -7.447  -0.806  -8.653  1.00 97.46           H  
ATOM    780 HG13 VAL A  49      -7.011  -1.533 -10.203  1.00 97.46           H  
ATOM    781  CG2 VAL A  49      -8.063  -3.029  -7.297  1.00 97.46           C  
ATOM    782 HG21 VAL A  49      -7.956  -2.110  -6.720  1.00 97.46           H  
ATOM    783 HG22 VAL A  49      -9.110  -3.193  -7.551  1.00 97.46           H  
ATOM    784 HG23 VAL A  49      -7.720  -3.853  -6.672  1.00 97.46           H  
ATOM    785  N   THR A  50      -6.946  -3.947 -11.862  1.00 96.21           N  
ATOM    786  H   THR A  50      -7.950  -3.894 -11.962  1.00 96.21           H  
ATOM    787  CA  THR A  50      -6.108  -3.876 -13.071  1.00 96.21           C  
ATOM    788  HA  THR A  50      -5.082  -4.144 -12.819  1.00 96.21           H  
ATOM    789  C   THR A  50      -6.087  -2.473 -13.662  1.00 96.21           C  
ATOM    790  CB  THR A  50      -6.567  -4.886 -14.130  1.00 96.21           C  
ATOM    791  HB  THR A  50      -7.609  -4.702 -14.392  1.00 96.21           H  
ATOM    792  O   THR A  50      -7.142  -1.908 -13.954  1.00 96.21           O  
ATOM    793  CG2 THR A  50      -5.709  -4.838 -15.397  1.00 96.21           C  
ATOM    794 HG21 THR A  50      -5.988  -5.663 -16.053  1.00 96.21           H  
ATOM    795 HG22 THR A  50      -5.873  -3.903 -15.933  1.00 96.21           H  
ATOM    796 HG23 THR A  50      -4.655  -4.928 -15.137  1.00 96.21           H  
ATOM    797  OG1 THR A  50      -6.434  -6.199 -13.646  1.00 96.21           O  
ATOM    798  HG1 THR A  50      -6.979  -6.334 -12.867  1.00 96.21           H  
ATOM    799  N   PHE A  51      -4.886  -1.960 -13.914  1.00 95.26           N  
ATOM    800  H   PHE A  51      -4.081  -2.511 -13.652  1.00 95.26           H  
ATOM    801  CA  PHE A  51      -4.612  -0.740 -14.667  1.00 95.26           C  
ATOM    802  HA  PHE A  51      -5.536  -0.184 -14.823  1.00 95.26           H  
ATOM    803  C   PHE A  51      -4.027  -1.099 -16.035  1.00 95.26           C  
ATOM    804  CB  PHE A  51      -3.654   0.153 -13.873  1.00 95.26           C  
ATOM    805  HB2 PHE A  51      -3.409   1.024 -14.481  1.00 95.26           H  
ATOM    806  HB3 PHE A  51      -2.730  -0.395 -13.686  1.00 95.26           H  
ATOM    807  O   PHE A  51      -3.343  -2.115 -16.187  1.00 95.26           O  
ATOM    808  CG  PHE A  51      -4.215   0.632 -12.552  1.00 95.26           C  
ATOM    809  CD1 PHE A  51      -4.785   1.913 -12.459  1.00 95.26           C  
ATOM    810  HD1 PHE A  51      -4.801   2.560 -13.324  1.00 95.26           H  
ATOM    811  CD2 PHE A  51      -4.182  -0.204 -11.419  1.00 95.26           C  
ATOM    812  HD2 PHE A  51      -3.744  -1.189 -11.482  1.00 95.26           H  
ATOM    813  CE1 PHE A  51      -5.327   2.358 -11.242  1.00 95.26           C  
ATOM    814  HE1 PHE A  51      -5.752   3.348 -11.172  1.00 95.26           H  
ATOM    815  CE2 PHE A  51      -4.732   0.237 -10.204  1.00 95.26           C  
ATOM    816  HE2 PHE A  51      -4.717  -0.411  -9.340  1.00 95.26           H  
ATOM    817  CZ  PHE A  51      -5.304   1.519 -10.117  1.00 95.26           C  
ATOM    818  HZ  PHE A  51      -5.719   1.867  -9.183  1.00 95.26           H  
ATOM    819  N   SER A  52      -4.290  -0.272 -17.042  1.00 93.17           N  
ATOM    820  H   SER A  52      -4.817   0.572 -16.867  1.00 93.17           H  
ATOM    821  CA  SER A  52      -3.743  -0.449 -18.390  1.00 93.17           C  
ATOM    822  HA  SER A  52      -2.866  -1.096 -18.342  1.00 93.17           H  
ATOM    823  C   SER A  52      -3.291   0.892 -18.945  1.00 93.17           C  
ATOM    824  CB  SER A  52      -4.752  -1.117 -19.329  1.00 93.17           C  
ATOM    825  HB2 SER A  52      -4.285  -1.280 -20.300  1.00 93.17           H  
ATOM    826  HB3 SER A  52      -5.625  -0.477 -19.453  1.00 93.17           H  
ATOM    827  O   SER A  52      -3.984   1.897 -18.795  1.00 93.17           O  
ATOM    828  OG  SER A  52      -5.148  -2.363 -18.782  1.00 93.17           O  
ATOM    829  HG  SER A  52      -4.500  -2.583 -18.109  1.00 93.17           H  
ATOM    830  N   ALA A  53      -2.124   0.916 -19.575  1.00 87.61           N  
ATOM    831  H   ALA A  53      -1.602   0.058 -19.683  1.00 87.61           H  
ATOM    832  CA  ALA A  53      -1.530   2.131 -20.101  1.00 87.61           C  
ATOM    833  HA  ALA A  53      -2.307   2.878 -20.261  1.00 87.61           H  
ATOM    834  C   ALA A  53      -0.845   1.858 -21.437  1.00 87.61           C  
ATOM    835  CB  ALA A  53      -0.530   2.679 -19.078  1.00 87.61           C  
ATOM    836  HB1 ALA A  53      -1.045   2.973 -18.163  1.00 87.61           H  
ATOM    837  HB2 ALA A  53       0.213   1.916 -18.843  1.00 87.61           H  
ATOM    838  HB3 ALA A  53      -0.001   3.531 -19.505  1.00 87.61           H  
ATOM    839  O   ALA A  53      -0.004   0.977 -21.540  1.00 87.61           O  
ATOM    840  N   ASN A  54      -1.126   2.700 -22.433  1.00 82.91           N  
ATOM    841  H   ASN A  54      -1.907   3.332 -22.326  1.00 82.91           H  
ATOM    842  CA  ASN A  54      -0.420   2.662 -23.720  1.00 82.91           C  
ATOM    843  HA  ASN A  54      -0.445   1.643 -24.106  1.00 82.91           H  
ATOM    844  C   ASN A  54       1.065   3.061 -23.600  1.00 82.91           C  
ATOM    845  CB  ASN A  54      -1.143   3.594 -24.709  1.00 82.91           C  
ATOM    846  HB2 ASN A  54      -1.118   4.614 -24.325  1.00 82.91           H  
ATOM    847  HB3 ASN A  54      -0.609   3.577 -25.658  1.00 82.91           H  
ATOM    848  O   ASN A  54       1.833   2.851 -24.532  1.00 82.91           O  
ATOM    849  CG  ASN A  54      -2.579   3.188 -24.988  1.00 82.91           C  
ATOM    850  ND2 ASN A  54      -3.433   4.132 -25.307  1.00 82.91           N  
ATOM    851 HD21 ASN A  54      -4.367   3.804 -25.511  1.00 82.91           H  
ATOM    852 HD22 ASN A  54      -3.125   5.080 -25.466  1.00 82.91           H  
ATOM    853  OD1 ASN A  54      -2.973   2.044 -24.912  1.00 82.91           O  
ATOM    854  N   ASP A  55       1.448   3.666 -22.472  1.00 80.16           N  
ATOM    855  H   ASP A  55       0.780   3.695 -21.716  1.00 80.16           H  
ATOM    856  CA  ASP A  55       2.824   4.004 -22.121  1.00 80.16           C  
ATOM    857  HA  ASP A  55       3.501   3.689 -22.915  1.00 80.16           H  
ATOM    858  C   ASP A  55       3.187   3.290 -20.805  1.00 80.16           C  
ATOM    859  CB  ASP A  55       2.976   5.527 -22.016  1.00 80.16           C  
ATOM    860  HB2 ASP A  55       2.749   5.968 -22.987  1.00 80.16           H  
ATOM    861  HB3 ASP A  55       2.254   5.915 -21.298  1.00 80.16           H  
ATOM    862  O   ASP A  55       2.679   3.682 -19.746  1.00 80.16           O  
ATOM    863  CG  ASP A  55       4.387   5.959 -21.598  1.00 80.16           C  
ATOM    864  OD1 ASP A  55       5.267   5.081 -21.445  1.00 80.16           O  
ATOM    865  OD2 ASP A  55       4.557   7.180 -21.401  1.00 80.16           O  
ATOM    866  N   PRO A  56       4.053   2.260 -20.846  1.00 74.28           N  
ATOM    867  CA  PRO A  56       4.488   1.527 -19.660  1.00 74.28           C  
ATOM    868  HA  PRO A  56       3.622   1.035 -19.218  1.00 74.28           H  
ATOM    869  C   PRO A  56       5.152   2.413 -18.600  1.00 74.28           C  
ATOM    870  CB  PRO A  56       5.465   0.464 -20.172  1.00 74.28           C  
ATOM    871  HB2 PRO A  56       6.485   0.846 -20.146  1.00 74.28           H  
ATOM    872  HB3 PRO A  56       5.391  -0.459 -19.595  1.00 74.28           H  
ATOM    873  O   PRO A  56       5.084   2.092 -17.415  1.00 74.28           O  
ATOM    874  CG  PRO A  56       5.046   0.256 -21.624  1.00 74.28           C  
ATOM    875  HG2 PRO A  56       5.869  -0.110 -22.238  1.00 74.28           H  
ATOM    876  HG3 PRO A  56       4.200  -0.430 -21.665  1.00 74.28           H  
ATOM    877  CD  PRO A  56       4.596   1.648 -22.048  1.00 74.28           C  
ATOM    878  HD2 PRO A  56       5.451   2.228 -22.396  1.00 74.28           H  
ATOM    879  HD3 PRO A  56       3.846   1.562 -22.834  1.00 74.28           H  
ATOM    880  N   HIS A  57       5.732   3.561 -18.977  1.00 78.51           N  
ATOM    881  H   HIS A  57       5.703   3.841 -19.947  1.00 78.51           H  
ATOM    882  CA  HIS A  57       6.340   4.488 -18.018  1.00 78.51           C  
ATOM    883  HA  HIS A  57       7.069   3.932 -17.428  1.00 78.51           H  
ATOM    884  C   HIS A  57       5.328   5.073 -17.025  1.00 78.51           C  
ATOM    885  CB  HIS A  57       7.076   5.612 -18.757  1.00 78.51           C  
ATOM    886  HB2 HIS A  57       6.388   6.138 -19.420  1.00 78.51           H  
ATOM    887  HB3 HIS A  57       7.437   6.334 -18.024  1.00 78.51           H  
ATOM    888  O   HIS A  57       5.722   5.524 -15.947  1.00 78.51           O  
ATOM    889  CG  HIS A  57       8.265   5.122 -19.536  1.00 78.51           C  
ATOM    890  CD2 HIS A  57       8.447   5.162 -20.892  1.00 78.51           C  
ATOM    891  HD2 HIS A  57       7.744   5.555 -21.613  1.00 78.51           H  
ATOM    892  ND1 HIS A  57       9.383   4.539 -18.990  1.00 78.51           N  
ATOM    893  HD1 HIS A  57       9.507   4.327 -18.010  1.00 78.51           H  
ATOM    894  CE1 HIS A  57      10.225   4.236 -19.991  1.00 78.51           C  
ATOM    895  HE1 HIS A  57      11.181   3.748 -19.876  1.00 78.51           H  
ATOM    896  NE2 HIS A  57       9.703   4.604 -21.170  1.00 78.51           N  
ATOM    897  N   LYS A  58       4.021   5.010 -17.318  1.00 80.91           N  
ATOM    898  H   LYS A  58       3.754   4.612 -18.207  1.00 80.91           H  
ATOM    899  CA  LYS A  58       2.965   5.388 -16.362  1.00 80.91           C  
ATOM    900  HA  LYS A  58       3.146   6.409 -16.025  1.00 80.91           H  
ATOM    901  C   LYS A  58       2.964   4.525 -15.102  1.00 80.91           C  
ATOM    902  CB  LYS A  58       1.590   5.316 -17.031  1.00 80.91           C  
ATOM    903  HB2 LYS A  58       0.832   5.491 -16.267  1.00 80.91           H  
ATOM    904  HB3 LYS A  58       1.429   4.322 -17.448  1.00 80.91           H  
ATOM    905  O   LYS A  58       2.513   4.982 -14.053  1.00 80.91           O  
ATOM    906  CG  LYS A  58       1.442   6.380 -18.124  1.00 80.91           C  
ATOM    907  HG2 LYS A  58       2.047   6.109 -18.989  1.00 80.91           H  
ATOM    908  HG3 LYS A  58       1.789   7.340 -17.743  1.00 80.91           H  
ATOM    909  CD  LYS A  58      -0.026   6.517 -18.529  1.00 80.91           C  
ATOM    910  HD2 LYS A  58      -0.595   6.858 -17.664  1.00 80.91           H  
ATOM    911  HD3 LYS A  58      -0.419   5.553 -18.851  1.00 80.91           H  
ATOM    912  CE  LYS A  58      -0.157   7.530 -19.664  1.00 80.91           C  
ATOM    913  HE2 LYS A  58       0.359   8.445 -19.373  1.00 80.91           H  
ATOM    914  HE3 LYS A  58       0.346   7.134 -20.546  1.00 80.91           H  
ATOM    915  NZ  LYS A  58      -1.584   7.818 -19.946  1.00 80.91           N  
ATOM    916  HZ1 LYS A  58      -2.016   8.228 -19.130  1.00 80.91           H  
ATOM    917  HZ2 LYS A  58      -1.666   8.477 -20.707  1.00 80.91           H  
ATOM    918  HZ3 LYS A  58      -2.080   6.968 -20.175  1.00 80.91           H  
ATOM    919  N   PHE A  59       3.501   3.312 -15.187  1.00 86.88           N  
ATOM    920  H   PHE A  59       3.857   3.001 -16.079  1.00 86.88           H  
ATOM    921  CA  PHE A  59       3.626   2.392 -14.065  1.00 86.88           C  
ATOM    922  HA  PHE A  59       2.792   2.550 -13.381  1.00 86.88           H  
ATOM    923  C   PHE A  59       4.892   2.609 -13.232  1.00 86.88           C  
ATOM    924  CB  PHE A  59       3.540   0.964 -14.604  1.00 86.88           C  
ATOM    925  HB2 PHE A  59       4.383   0.787 -15.273  1.00 86.88           H  
ATOM    926  HB3 PHE A  59       3.648   0.265 -13.775  1.00 86.88           H  
ATOM    927  O   PHE A  59       5.065   1.927 -12.229  1.00 86.88           O  
ATOM    928  CG  PHE A  59       2.245   0.636 -15.315  1.00 86.88           C  
ATOM    929  CD1 PHE A  59       1.008   0.941 -14.721  1.00 86.88           C  
ATOM    930  HD1 PHE A  59       0.989   1.349 -13.722  1.00 86.88           H  
ATOM    931  CD2 PHE A  59       2.280   0.026 -16.577  1.00 86.88           C  
ATOM    932  HD2 PHE A  59       3.224  -0.220 -17.039  1.00 86.88           H  
ATOM    933  CE1 PHE A  59      -0.192   0.683 -15.404  1.00 86.88           C  
ATOM    934  HE1 PHE A  59      -1.139   0.934 -14.950  1.00 86.88           H  
ATOM    935  CE2 PHE A  59       1.082  -0.254 -17.249  1.00 86.88           C  
ATOM    936  HE2 PHE A  59       1.128  -0.701 -18.231  1.00 86.88           H  
ATOM    937  CZ  PHE A  59      -0.154   0.071 -16.667  1.00 86.88           C  
ATOM    938  HZ  PHE A  59      -1.070  -0.153 -17.194  1.00 86.88           H  
ATOM    939  N   ASN A  60       5.754   3.573 -13.579  1.00 86.52           N  
ATOM    940  H   ASN A  60       5.595   4.083 -14.436  1.00 86.52           H  
ATOM    941  CA  ASN A  60       7.026   3.772 -12.878  1.00 86.52           C  
ATOM    942  HA  ASN A  60       7.459   2.783 -12.728  1.00 86.52           H  
ATOM    943  C   ASN A  60       6.888   4.422 -11.491  1.00 86.52           C  
ATOM    944  CB  ASN A  60       8.006   4.567 -13.760  1.00 86.52           C  
ATOM    945  HB2 ASN A  60       7.521   5.458 -14.159  1.00 86.52           H  
ATOM    946  HB3 ASN A  60       8.850   4.886 -13.148  1.00 86.52           H  
ATOM    947  O   ASN A  60       7.883   4.526 -10.772  1.00 86.52           O  
ATOM    948  CG  ASN A  60       8.585   3.744 -14.895  1.00 86.52           C  
ATOM    949  ND2 ASN A  60       9.511   4.290 -15.645  1.00 86.52           N  
ATOM    950 HD21 ASN A  60      10.043   3.601 -16.157  1.00 86.52           H  
ATOM    951 HD22 ASN A  60       9.881   5.195 -15.390  1.00 86.52           H  
ATOM    952  OD1 ASN A  60       8.280   2.590 -15.108  1.00 86.52           O  
ATOM    953  N   ARG A  61       5.694   4.916 -11.133  1.00 91.51           N  
ATOM    954  H   ARG A  61       4.923   4.770 -11.770  1.00 91.51           H  
ATOM    955  CA  ARG A  61       5.447   5.620  -9.866  1.00 91.51           C  
ATOM    956  HA  ARG A  61       6.205   5.292  -9.155  1.00 91.51           H  
ATOM    957  C   ARG A  61       4.098   5.266  -9.221  1.00 91.51           C  
ATOM    958  CB  ARG A  61       5.622   7.139 -10.037  1.00 91.51           C  
ATOM    959  HB2 ARG A  61       4.882   7.509 -10.747  1.00 91.51           H  
ATOM    960  HB3 ARG A  61       5.443   7.615  -9.073  1.00 91.51           H  
ATOM    961  O   ARG A  61       3.265   6.163  -9.059  1.00 91.51           O  
ATOM    962  CG  ARG A  61       7.022   7.540 -10.513  1.00 91.51           C  
ATOM    963  HG2 ARG A  61       7.185   7.171 -11.526  1.00 91.51           H  
ATOM    964  HG3 ARG A  61       7.775   7.116  -9.848  1.00 91.51           H  
ATOM    965  CD  ARG A  61       7.151   9.061 -10.519  1.00 91.51           C  
ATOM    966  HD2 ARG A  61       6.327   9.485 -11.092  1.00 91.51           H  
ATOM    967  HD3 ARG A  61       7.073   9.421  -9.493  1.00 91.51           H  
ATOM    968  NE  ARG A  61       8.423   9.476 -11.135  1.00 91.51           N  
ATOM    969  HE  ARG A  61       8.609   9.118 -12.061  1.00 91.51           H  
ATOM    970  NH1 ARG A  61       9.284  10.724  -9.388  1.00 91.51           N  
ATOM    971 HH11 ARG A  61      10.085  11.191  -8.986  1.00 91.51           H  
ATOM    972 HH12 ARG A  61       8.739  10.240  -8.689  1.00 91.51           H  
ATOM    973  NH2 ARG A  61      10.415  10.546 -11.292  1.00 91.51           N  
ATOM    974 HH21 ARG A  61      11.188  11.002 -10.827  1.00 91.51           H  
ATOM    975 HH22 ARG A  61      10.569  10.120 -12.194  1.00 91.51           H  
ATOM    976  CZ  ARG A  61       9.351  10.248 -10.599  1.00 91.51           C  
ATOM    977  N   PRO A  62       3.811   3.986  -8.918  1.00 94.22           N  
ATOM    978  CA  PRO A  62       2.567   3.639  -8.260  1.00 94.22           C  
ATOM    979  HA  PRO A  62       1.731   4.129  -8.759  1.00 94.22           H  
ATOM    980  C   PRO A  62       2.612   4.091  -6.798  1.00 94.22           C  
ATOM    981  CB  PRO A  62       2.418   2.129  -8.423  1.00 94.22           C  
ATOM    982  HB2 PRO A  62       1.820   1.684  -7.627  1.00 94.22           H  
ATOM    983  HB3 PRO A  62       1.981   1.910  -9.398  1.00 94.22           H  
ATOM    984  O   PRO A  62       3.651   4.067  -6.131  1.00 94.22           O  
ATOM    985  CG  PRO A  62       3.864   1.647  -8.395  1.00 94.22           C  
ATOM    986  HG2 PRO A  62       3.986   0.726  -8.965  1.00 94.22           H  
ATOM    987  HG3 PRO A  62       4.152   1.490  -7.356  1.00 94.22           H  
ATOM    988  CD  PRO A  62       4.657   2.805  -9.018  1.00 94.22           C  
ATOM    989  HD2 PRO A  62       5.606   2.952  -8.501  1.00 94.22           H  
ATOM    990  HD3 PRO A  62       4.848   2.586 -10.068  1.00 94.22           H  
ATOM    991  N   GLN A  63       1.455   4.502  -6.304  1.00 96.60           N  
ATOM    992  H   GLN A  63       0.652   4.519  -6.917  1.00 96.60           H  
ATOM    993  CA  GLN A  63       1.249   4.921  -4.929  1.00 96.60           C  
ATOM    994  HA  GLN A  63       2.125   4.666  -4.332  1.00 96.60           H  
ATOM    995  C   GLN A  63       0.052   4.168  -4.355  1.00 96.60           C  
ATOM    996  CB  GLN A  63       1.082   6.446  -4.904  1.00 96.60           C  
ATOM    997  HB2 GLN A  63       0.344   6.729  -5.655  1.00 96.60           H  
ATOM    998  HB3 GLN A  63       2.032   6.906  -5.177  1.00 96.60           H  
ATOM    999  O   GLN A  63      -1.000   4.082  -4.991  1.00 96.60           O  
ATOM   1000  CG  GLN A  63       0.633   6.994  -3.544  1.00 96.60           C  
ATOM   1001  HG2 GLN A  63      -0.283   6.491  -3.234  1.00 96.60           H  
ATOM   1002  HG3 GLN A  63       1.393   6.796  -2.788  1.00 96.60           H  
ATOM   1003  CD  GLN A  63       0.334   8.488  -3.582  1.00 96.60           C  
ATOM   1004  NE2 GLN A  63      -0.477   8.954  -2.665  1.00 96.60           N  
ATOM   1005 HE21 GLN A  63      -0.245   9.898  -2.392  1.00 96.60           H  
ATOM   1006 HE22 GLN A  63      -0.688   8.319  -1.909  1.00 96.60           H  
ATOM   1007  OE1 GLN A  63       0.771   9.254  -4.436  1.00 96.60           O  
ATOM   1008  N   PHE A  64       0.213   3.672  -3.135  1.00 96.54           N  
ATOM   1009  H   PHE A  64       1.114   3.775  -2.689  1.00 96.54           H  
ATOM   1010  CA  PHE A  64      -0.815   2.984  -2.368  1.00 96.54           C  
ATOM   1011  HA  PHE A  64      -1.754   2.990  -2.921  1.00 96.54           H  
ATOM   1012  C   PHE A  64      -1.008   3.722  -1.050  1.00 96.54           C  
ATOM   1013  CB  PHE A  64      -0.408   1.522  -2.136  1.00 96.54           C  
ATOM   1014  HB2 PHE A  64       0.386   1.483  -1.389  1.00 96.54           H  
ATOM   1015  HB3 PHE A  64      -1.261   0.982  -1.724  1.00 96.54           H  
ATOM   1016  O   PHE A  64      -0.047   3.932  -0.317  1.00 96.54           O  
ATOM   1017  CG  PHE A  64       0.071   0.814  -3.388  1.00 96.54           C  
ATOM   1018  CD1 PHE A  64      -0.865   0.272  -4.282  1.00 96.54           C  
ATOM   1019  HD1 PHE A  64      -1.917   0.320  -4.044  1.00 96.54           H  
ATOM   1020  CD2 PHE A  64       1.446   0.747  -3.688  1.00 96.54           C  
ATOM   1021  HD2 PHE A  64       2.169   1.173  -3.008  1.00 96.54           H  
ATOM   1022  CE1 PHE A  64      -0.435  -0.322  -5.480  1.00 96.54           C  
ATOM   1023  HE1 PHE A  64      -1.159  -0.734  -6.167  1.00 96.54           H  
ATOM   1024  CE2 PHE A  64       1.878   0.153  -4.887  1.00 96.54           C  
ATOM   1025  HE2 PHE A  64       2.932   0.115  -5.119  1.00 96.54           H  
ATOM   1026  CZ  PHE A  64       0.935  -0.372  -5.788  1.00 96.54           C  
ATOM   1027  HZ  PHE A  64       1.259  -0.808  -6.721  1.00 96.54           H  
ATOM   1028  N   THR A  65      -2.239   4.101  -0.739  1.00 96.39           N  
ATOM   1029  H   THR A  65      -2.979   3.938  -1.406  1.00 96.39           H  
ATOM   1030  CA  THR A  65      -2.617   4.564   0.596  1.00 96.39           C  
ATOM   1031  HA  THR A  65      -1.738   4.651   1.234  1.00 96.39           H  
ATOM   1032  C   THR A  65      -3.554   3.531   1.193  1.00 96.39           C  
ATOM   1033  CB  THR A  65      -3.305   5.926   0.562  1.00 96.39           C  
ATOM   1034  HB  THR A  65      -4.276   5.822   0.077  1.00 96.39           H  
ATOM   1035  O   THR A  65      -4.585   3.229   0.595  1.00 96.39           O  
ATOM   1036  CG2 THR A  65      -3.564   6.455   1.960  1.00 96.39           C  
ATOM   1037 HG21 THR A  65      -2.617   6.658   2.460  1.00 96.39           H  
ATOM   1038 HG22 THR A  65      -4.121   5.724   2.545  1.00 96.39           H  
ATOM   1039 HG23 THR A  65      -4.184   7.349   1.899  1.00 96.39           H  
ATOM   1040  OG1 THR A  65      -2.551   6.911  -0.119  1.00 96.39           O  
ATOM   1041  HG1 THR A  65      -3.063   7.717  -0.019  1.00 96.39           H  
ATOM   1042  N   ILE A  66      -3.187   2.990   2.346  1.00 94.57           N  
ATOM   1043  H   ILE A  66      -2.346   3.328   2.791  1.00 94.57           H  
ATOM   1044  CA  ILE A  66      -3.948   1.986   3.077  1.00 94.57           C  
ATOM   1045  HA  ILE A  66      -4.769   1.618   2.461  1.00 94.57           H  
ATOM   1046  C   ILE A  66      -4.544   2.671   4.303  1.00 94.57           C  
ATOM   1047  CB  ILE A  66      -3.045   0.787   3.450  1.00 94.57           C  
ATOM   1048  HB  ILE A  66      -2.250   1.124   4.115  1.00 94.57           H  
ATOM   1049  O   ILE A  66      -3.795   3.215   5.115  1.00 94.57           O  
ATOM   1050  CG1 ILE A  66      -2.415   0.086   2.218  1.00 94.57           C  
ATOM   1051 HG12 ILE A  66      -2.209  -0.954   2.468  1.00 94.57           H  
ATOM   1052 HG13 ILE A  66      -3.126   0.087   1.392  1.00 94.57           H  
ATOM   1053  CG2 ILE A  66      -3.875  -0.263   4.202  1.00 94.57           C  
ATOM   1054 HG21 ILE A  66      -3.241  -1.091   4.519  1.00 94.57           H  
ATOM   1055 HG22 ILE A  66      -4.656  -0.636   3.539  1.00 94.57           H  
ATOM   1056 HG23 ILE A  66      -4.330   0.165   5.096  1.00 94.57           H  
ATOM   1057  CD1 ILE A  66      -1.081   0.684   1.747  1.00 94.57           C  
ATOM   1058 HD11 ILE A  66      -1.217   1.683   1.332  1.00 94.57           H  
ATOM   1059 HD12 ILE A  66      -0.381   0.732   2.582  1.00 94.57           H  
ATOM   1060 HD13 ILE A  66      -0.657   0.047   0.971  1.00 94.57           H  
ATOM   1061  N   GLU A  67      -5.869   2.646   4.412  1.00 93.61           N  
ATOM   1062  H   GLU A  67      -6.417   2.228   3.674  1.00 93.61           H  
ATOM   1063  CA  GLU A  67      -6.634   3.200   5.529  1.00 93.61           C  
ATOM   1064  HA  GLU A  67      -5.945   3.583   6.282  1.00 93.61           H  
ATOM   1065  C   GLU A  67      -7.464   2.078   6.162  1.00 93.61           C  
ATOM   1066  CB  GLU A  67      -7.505   4.384   5.055  1.00 93.61           C  
ATOM   1067  HB2 GLU A  67      -8.128   4.715   5.886  1.00 93.61           H  
ATOM   1068  HB3 GLU A  67      -8.150   4.055   4.240  1.00 93.61           H  
ATOM   1069  O   GLU A  67      -8.318   1.490   5.498  1.00 93.61           O  
ATOM   1070  CG  GLU A  67      -6.637   5.566   4.578  1.00 93.61           C  
ATOM   1071  HG2 GLU A  67      -6.007   5.885   5.409  1.00 93.61           H  
ATOM   1072  HG3 GLU A  67      -5.979   5.216   3.782  1.00 93.61           H  
ATOM   1073  CD  GLU A  67      -7.402   6.791   4.042  1.00 93.61           C  
ATOM   1074  OE1 GLU A  67      -6.710   7.725   3.547  1.00 93.61           O  
ATOM   1075  OE2 GLU A  67      -8.648   6.805   4.097  1.00 93.61           O  
ATOM   1076  N   TRP A  68      -7.208   1.722   7.421  1.00 90.78           N  
ATOM   1077  H   TRP A  68      -6.544   2.257   7.962  1.00 90.78           H  
ATOM   1078  CA  TRP A  68      -8.021   0.717   8.117  1.00 90.78           C  
ATOM   1079  HA  TRP A  68      -8.432   0.024   7.382  1.00 90.78           H  
ATOM   1080  C   TRP A  68      -9.212   1.380   8.798  1.00 90.78           C  
ATOM   1081  CB  TRP A  68      -7.189  -0.136   9.070  1.00 90.78           C  
ATOM   1082  HB2 TRP A  68      -6.547  -0.778   8.466  1.00 90.78           H  
ATOM   1083  HB3 TRP A  68      -7.855  -0.785   9.639  1.00 90.78           H  
ATOM   1084  O   TRP A  68      -9.068   2.357   9.530  1.00 90.78           O  
ATOM   1085  CG  TRP A  68      -6.309   0.609  10.016  1.00 90.78           C  
ATOM   1086  CD1 TRP A  68      -6.632   1.003  11.268  1.00 90.78           C  
ATOM   1087  HD1 TRP A  68      -7.586   0.841  11.748  1.00 90.78           H  
ATOM   1088  CD2 TRP A  68      -4.944   1.061   9.786  1.00 90.78           C  
ATOM   1089  CE2 TRP A  68      -4.472   1.677  10.980  1.00 90.78           C  
ATOM   1090  CE3 TRP A  68      -4.059   1.002   8.687  1.00 90.78           C  
ATOM   1091  HE3 TRP A  68      -4.396   0.545   7.768  1.00 90.78           H  
ATOM   1092  NE1 TRP A  68      -5.545   1.627  11.846  1.00 90.78           N  
ATOM   1093  HE1 TRP A  68      -5.561   1.967  12.797  1.00 90.78           H  
ATOM   1094  CH2 TRP A  68      -2.316   2.123   9.976  1.00 90.78           C  
ATOM   1095  HH2 TRP A  68      -1.311   2.508  10.061  1.00 90.78           H  
ATOM   1096  CZ2 TRP A  68      -3.169   2.179  11.090  1.00 90.78           C  
ATOM   1097  HZ2 TRP A  68      -2.826   2.592  12.027  1.00 90.78           H  
ATOM   1098  CZ3 TRP A  68      -2.762   1.540   8.775  1.00 90.78           C  
ATOM   1099  HZ3 TRP A  68      -2.105   1.485   7.920  1.00 90.78           H  
ATOM   1100  N   LEU A  69     -10.399   0.850   8.521  1.00 88.07           N  
ATOM   1101  H   LEU A  69     -10.443  -0.012   7.995  1.00 88.07           H  
ATOM   1102  CA  LEU A  69     -11.657   1.372   9.030  1.00 88.07           C  
ATOM   1103  HA  LEU A  69     -11.542   2.431   9.262  1.00 88.07           H  
ATOM   1104  C   LEU A  69     -11.994   0.642  10.327  1.00 88.07           C  
ATOM   1105  CB  LEU A  69     -12.755   1.220   7.960  1.00 88.07           C  
ATOM   1106  HB2 LEU A  69     -12.970   0.159   7.836  1.00 88.07           H  
ATOM   1107  HB3 LEU A  69     -13.659   1.700   8.336  1.00 88.07           H  
ATOM   1108  O   LEU A  69     -11.825  -0.573  10.416  1.00 88.07           O  
ATOM   1109  CG  LEU A  69     -12.400   1.814   6.580  1.00 88.07           C  
ATOM   1110  HG  LEU A  69     -11.521   1.311   6.178  1.00 88.07           H  
ATOM   1111  CD1 LEU A  69     -13.544   1.588   5.588  1.00 88.07           C  
ATOM   1112 HD11 LEU A  69     -14.440   2.112   5.921  1.00 88.07           H  
ATOM   1113 HD12 LEU A  69     -13.751   0.520   5.511  1.00 88.07           H  
ATOM   1114 HD13 LEU A  69     -13.255   1.965   4.607  1.00 88.07           H  
ATOM   1115  CD2 LEU A  69     -12.117   3.315   6.652  1.00 88.07           C  
ATOM   1116 HD21 LEU A  69     -11.188   3.477   7.200  1.00 88.07           H  
ATOM   1117 HD22 LEU A  69     -11.984   3.723   5.650  1.00 88.07           H  
ATOM   1118 HD23 LEU A  69     -12.931   3.830   7.162  1.00 88.07           H  
ATOM   1119  N   GLU A  70     -12.479   1.367  11.324  1.00 84.93           N  
ATOM   1120  H   GLU A  70     -12.640   2.356  11.194  1.00 84.93           H  
ATOM   1121  CA  GLU A  70     -12.942   0.797  12.587  1.00 84.93           C  
ATOM   1122  HA  GLU A  70     -12.914  -0.292  12.545  1.00 84.93           H  
ATOM   1123  C   GLU A  70     -14.393   1.211  12.809  1.00 84.93           C  
ATOM   1124  CB  GLU A  70     -12.050   1.242  13.756  1.00 84.93           C  
ATOM   1125  HB2 GLU A  70     -11.959   2.328  13.743  1.00 84.93           H  
ATOM   1126  HB3 GLU A  70     -12.529   0.944  14.689  1.00 84.93           H  
ATOM   1127  O   GLU A  70     -14.723   2.386  12.659  1.00 84.93           O  
ATOM   1128  CG  GLU A  70     -10.653   0.601  13.700  1.00 84.93           C  
ATOM   1129  HG2 GLU A  70     -10.168   0.884  12.766  1.00 84.93           H  
ATOM   1130  HG3 GLU A  70     -10.769  -0.483  13.702  1.00 84.93           H  
ATOM   1131  CD  GLU A  70      -9.742   1.015  14.869  1.00 84.93           C  
ATOM   1132  OE1 GLU A  70      -8.645   0.417  14.963  1.00 84.93           O  
ATOM   1133  OE2 GLU A  70     -10.109   1.941  15.635  1.00 84.93           O  
ATOM   1134  N   ASP A  71     -15.227   0.232  13.154  1.00 82.61           N  
ATOM   1135  H   ASP A  71     -14.863  -0.704  13.261  1.00 82.61           H  
ATOM   1136  CA  ASP A  71     -16.558   0.449  13.723  1.00 82.61           C  
ATOM   1137  HA  ASP A  71     -17.054   1.297  13.250  1.00 82.61           H  
ATOM   1138  C   ASP A  71     -16.347   0.764  15.211  1.00 82.61           C  
ATOM   1139  CB  ASP A  71     -17.407  -0.809  13.466  1.00 82.61           C  
ATOM   1140  HB2 ASP A  71     -16.873  -1.680  13.846  1.00 82.61           H  
ATOM   1141  HB3 ASP A  71     -17.530  -0.941  12.391  1.00 82.61           H  
ATOM   1142  O   ASP A  71     -16.111  -0.130  16.032  1.00 82.61           O  
ATOM   1143  CG  ASP A  71     -18.793  -0.769  14.112  1.00 82.61           C  
ATOM   1144  OD1 ASP A  71     -19.122   0.247  14.746  1.00 82.61           O  
ATOM   1145  OD2 ASP A  71     -19.473  -1.823  14.059  1.00 82.61           O  
ATOM   1146  N   LYS A  72     -16.260   2.055  15.526  1.00 85.40           N  
ATOM   1147  H   LYS A  72     -16.625   2.699  14.838  1.00 85.40           H  
ATOM   1148  CA  LYS A  72     -15.891   2.557  16.852  1.00 85.40           C  
ATOM   1149  HA  LYS A  72     -15.153   1.882  17.287  1.00 85.40           H  
ATOM   1150  C   LYS A  72     -17.070   2.553  17.811  1.00 85.40           C  
ATOM   1151  CB  LYS A  72     -15.297   3.969  16.750  1.00 85.40           C  
ATOM   1152  HB2 LYS A  72     -15.966   4.610  16.177  1.00 85.40           H  
ATOM   1153  HB3 LYS A  72     -15.215   4.374  17.759  1.00 85.40           H  
ATOM   1154  O   LYS A  72     -16.841   2.478  19.021  1.00 85.40           O  
ATOM   1155  CG  LYS A  72     -13.902   3.965  16.111  1.00 85.40           C  
ATOM   1156  HG2 LYS A  72     -13.314   3.153  16.538  1.00 85.40           H  
ATOM   1157  HG3 LYS A  72     -13.994   3.805  15.037  1.00 85.40           H  
ATOM   1158  CD  LYS A  72     -13.174   5.286  16.382  1.00 85.40           C  
ATOM   1159  HD2 LYS A  72     -13.751   6.111  15.962  1.00 85.40           H  
ATOM   1160  HD3 LYS A  72     -13.080   5.416  17.460  1.00 85.40           H  
ATOM   1161  CE  LYS A  72     -11.782   5.238  15.740  1.00 85.40           C  
ATOM   1162  HE2 LYS A  72     -11.353   4.248  15.892  1.00 85.40           H  
ATOM   1163  HE3 LYS A  72     -11.895   5.378  14.665  1.00 85.40           H  
ATOM   1164  NZ  LYS A  72     -10.882   6.265  16.310  1.00 85.40           N  
ATOM   1165  HZ1 LYS A  72     -10.036   6.400  15.775  1.00 85.40           H  
ATOM   1166  HZ2 LYS A  72     -10.579   5.998  17.236  1.00 85.40           H  
ATOM   1167  HZ3 LYS A  72     -11.319   7.175  16.346  1.00 85.40           H  
ATOM   1168  N   ASP A  73     -18.295   2.675  17.308  1.00 86.54           N  
ATOM   1169  H   ASP A  73     -18.419   2.675  16.306  1.00 86.54           H  
ATOM   1170  CA  ASP A  73     -19.500   2.657  18.142  1.00 86.54           C  
ATOM   1171  HA  ASP A  73     -19.196   2.887  19.164  1.00 86.54           H  
ATOM   1172  C   ASP A  73     -20.154   1.269  18.253  1.00 86.54           C  
ATOM   1173  CB  ASP A  73     -20.445   3.801  17.751  1.00 86.54           C  
ATOM   1174  HB2 ASP A  73     -19.884   4.735  17.781  1.00 86.54           H  
ATOM   1175  HB3 ASP A  73     -21.223   3.871  18.512  1.00 86.54           H  
ATOM   1176  O   ASP A  73     -20.954   1.041  19.168  1.00 86.54           O  
ATOM   1177  CG  ASP A  73     -21.127   3.676  16.389  1.00 86.54           C  
ATOM   1178  OD1 ASP A  73     -21.188   2.544  15.878  1.00 86.54           O  
ATOM   1179  OD2 ASP A  73     -21.660   4.728  15.960  1.00 86.54           O  
ATOM   1180  N   GLY A  74     -19.714   0.312  17.434  1.00 85.14           N  
ATOM   1181  H   GLY A  74     -19.260   0.608  16.581  1.00 85.14           H  
ATOM   1182  CA  GLY A  74     -20.112  -1.089  17.482  1.00 85.14           C  
ATOM   1183  HA2 GLY A  74     -19.416  -1.660  16.867  1.00 85.14           H  
ATOM   1184  HA3 GLY A  74     -20.068  -1.448  18.510  1.00 85.14           H  
ATOM   1185  C   GLY A  74     -21.515  -1.330  16.935  1.00 85.14           C  
ATOM   1186  O   GLY A  74     -22.165  -2.296  17.357  1.00 85.14           O  
ATOM   1187  N   ASP A  75     -22.015  -0.457  16.059  1.00 85.80           N  
ATOM   1188  H   ASP A  75     -21.432   0.308  15.749  1.00 85.80           H  
ATOM   1189  CA  ASP A  75     -23.360  -0.554  15.489  1.00 85.80           C  
ATOM   1190  HA  ASP A  75     -23.994  -0.982  16.266  1.00 85.80           H  
ATOM   1191  C   ASP A  75     -23.462  -1.530  14.298  1.00 85.80           C  
ATOM   1192  CB  ASP A  75     -23.931   0.852  15.221  1.00 85.80           C  
ATOM   1193  HB2 ASP A  75     -23.661   1.517  16.042  1.00 85.80           H  
ATOM   1194  HB3 ASP A  75     -25.017   0.762  15.241  1.00 85.80           H  
ATOM   1195  O   ASP A  75     -24.568  -1.866  13.851  1.00 85.80           O  
ATOM   1196  CG  ASP A  75     -23.556   1.507  13.881  1.00 85.80           C  
ATOM   1197  OD1 ASP A  75     -22.781   0.906  13.107  1.00 85.80           O  
ATOM   1198  OD2 ASP A  75     -24.256   2.490  13.527  1.00 85.80           O  
ATOM   1199  N   GLY A  76     -22.322  -2.056  13.842  1.00 83.56           N  
ATOM   1200  H   GLY A  76     -21.459  -1.673  14.203  1.00 83.56           H  
ATOM   1201  CA  GLY A  76     -22.203  -3.001  12.738  1.00 83.56           C  
ATOM   1202  HA2 GLY A  76     -21.328  -3.624  12.926  1.00 83.56           H  
ATOM   1203  HA3 GLY A  76     -23.091  -3.633  12.701  1.00 83.56           H  
ATOM   1204  C   GLY A  76     -22.018  -2.347  11.368  1.00 83.56           C  
ATOM   1205  O   GLY A  76     -22.019  -3.064  10.360  1.00 83.56           O  
ATOM   1206  N   TYR A  77     -21.863  -1.025  11.298  1.00 86.50           N  
ATOM   1207  H   TYR A  77     -21.902  -0.483  12.149  1.00 86.50           H  
ATOM   1208  CA  TYR A  77     -21.664  -0.263  10.072  1.00 86.50           C  
ATOM   1209  HA  TYR A  77     -21.471  -0.958   9.254  1.00 86.50           H  
ATOM   1210  C   TYR A  77     -20.448   0.659  10.188  1.00 86.50           C  
ATOM   1211  CB  TYR A  77     -22.935   0.531   9.732  1.00 86.50           C  
ATOM   1212  HB2 TYR A  77     -22.764   1.094   8.815  1.00 86.50           H  
ATOM   1213  HB3 TYR A  77     -23.119   1.258  10.524  1.00 86.50           H  
ATOM   1214  O   TYR A  77     -20.063   1.090  11.259  1.00 86.50           O  
ATOM   1215  CG  TYR A  77     -24.172  -0.329   9.553  1.00 86.50           C  
ATOM   1216  CD1 TYR A  77     -24.485  -0.880   8.294  1.00 86.50           C  
ATOM   1217  HD1 TYR A  77     -23.841  -0.676   7.451  1.00 86.50           H  
ATOM   1218  CD2 TYR A  77     -24.982  -0.616  10.666  1.00 86.50           C  
ATOM   1219  HD2 TYR A  77     -24.712  -0.214  11.631  1.00 86.50           H  
ATOM   1220  CE1 TYR A  77     -25.609  -1.717   8.149  1.00 86.50           C  
ATOM   1221  HE1 TYR A  77     -25.848  -2.160   7.194  1.00 86.50           H  
ATOM   1222  CE2 TYR A  77     -26.096  -1.463  10.533  1.00 86.50           C  
ATOM   1223  HE2 TYR A  77     -26.675  -1.698  11.414  1.00 86.50           H  
ATOM   1224  OH  TYR A  77     -27.484  -2.839   9.149  1.00 86.50           O  
ATOM   1225  HH  TYR A  77     -27.854  -2.988  10.022  1.00 86.50           H  
ATOM   1226  CZ  TYR A  77     -26.410  -2.014   9.273  1.00 86.50           C  
ATOM   1227  N   ILE A  78     -19.836   0.988   9.044  1.00 88.62           N  
ATOM   1228  H   ILE A  78     -20.199   0.611   8.181  1.00 88.62           H  
ATOM   1229  CA  ILE A  78     -18.832   2.056   8.985  1.00 88.62           C  
ATOM   1230  HA  ILE A  78     -18.464   2.260   9.991  1.00 88.62           H  
ATOM   1231  C   ILE A  78     -19.515   3.330   8.496  1.00 88.62           C  
ATOM   1232  CB  ILE A  78     -17.609   1.671   8.130  1.00 88.62           C  
ATOM   1233  HB  ILE A  78     -17.941   1.526   7.102  1.00 88.62           H  
ATOM   1234  O   ILE A  78     -19.833   3.477   7.307  1.00 88.62           O  
ATOM   1235  CG1 ILE A  78     -16.921   0.362   8.578  1.00 88.62           C  
ATOM   1236 HG12 ILE A  78     -16.129   0.123   7.868  1.00 88.62           H  
ATOM   1237 HG13 ILE A  78     -17.644  -0.453   8.541  1.00 88.62           H  
ATOM   1238  CG2 ILE A  78     -16.606   2.837   8.147  1.00 88.62           C  
ATOM   1239 HG21 ILE A  78     -15.690   2.560   7.626  1.00 88.62           H  
ATOM   1240 HG22 ILE A  78     -17.047   3.711   7.667  1.00 88.62           H  
ATOM   1241 HG23 ILE A  78     -16.360   3.103   9.175  1.00 88.62           H  
ATOM   1242  CD1 ILE A  78     -16.305   0.397   9.982  1.00 88.62           C  
ATOM   1243 HD11 ILE A  78     -15.481   1.109  10.022  1.00 88.62           H  
ATOM   1244 HD12 ILE A  78     -17.059   0.675  10.719  1.00 88.62           H  
ATOM   1245 HD13 ILE A  78     -15.920  -0.592  10.231  1.00 88.62           H  
ATOM   1246  N   SER A  79     -19.732   4.259   9.413  1.00 91.47           N  
ATOM   1247  H   SER A  79     -19.463   4.035  10.361  1.00 91.47           H  
ATOM   1248  CA  SER A  79     -20.301   5.575   9.160  1.00 91.47           C  
ATOM   1249  HA  SER A  79     -21.187   5.439   8.541  1.00 91.47           H  
ATOM   1250  C   SER A  79     -19.326   6.500   8.417  1.00 91.47           C  
ATOM   1251  CB  SER A  79     -20.748   6.196  10.487  1.00 91.47           C  
ATOM   1252  HB2 SER A  79     -21.342   5.479  11.054  1.00 91.47           H  
ATOM   1253  HB3 SER A  79     -21.356   7.080  10.290  1.00 91.47           H  
ATOM   1254  O   SER A  79     -18.112   6.296   8.361  1.00 91.47           O  
ATOM   1255  OG  SER A  79     -19.617   6.573  11.235  1.00 91.47           O  
ATOM   1256  HG  SER A  79     -19.317   5.754  11.636  1.00 91.47           H  
ATOM   1257  N   ALA A  80     -19.853   7.591   7.850  1.00 89.36           N  
ATOM   1258  H   ALA A  80     -20.851   7.731   7.911  1.00 89.36           H  
ATOM   1259  CA  ALA A  80     -19.018   8.623   7.231  1.00 89.36           C  
ATOM   1260  HA  ALA A  80     -18.397   8.157   6.466  1.00 89.36           H  
ATOM   1261  C   ALA A  80     -18.066   9.296   8.240  1.00 89.36           C  
ATOM   1262  CB  ALA A  80     -19.934   9.654   6.562  1.00 89.36           C  
ATOM   1263  HB1 ALA A  80     -20.555  10.145   7.311  1.00 89.36           H  
ATOM   1264  HB2 ALA A  80     -20.569   9.163   5.825  1.00 89.36           H  
ATOM   1265  HB3 ALA A  80     -19.324  10.406   6.061  1.00 89.36           H  
ATOM   1266  O   ALA A  80     -16.954   9.671   7.871  1.00 89.36           O  
ATOM   1267  N   ALA A  81     -18.491   9.427   9.501  1.00 89.96           N  
ATOM   1268  H   ALA A  81     -19.357   8.983   9.772  1.00 89.96           H  
ATOM   1269  CA  ALA A  81     -17.674  10.002  10.565  1.00 89.96           C  
ATOM   1270  HA  ALA A  81     -17.272  10.959  10.231  1.00 89.96           H  
ATOM   1271  C   ALA A  81     -16.480   9.097  10.905  1.00 89.96           C  
ATOM   1272  CB  ALA A  81     -18.571  10.244  11.785  1.00 89.96           C  
ATOM   1273  HB1 ALA A  81     -18.994   9.302  12.133  1.00 89.96           H  
ATOM   1274  HB2 ALA A  81     -19.376  10.932  11.526  1.00 89.96           H  
ATOM   1275  HB3 ALA A  81     -17.977  10.678  12.589  1.00 89.96           H  
ATOM   1276  O   ALA A  81     -15.356   9.583  11.028  1.00 89.96           O  
ATOM   1277  N   GLU A  82     -16.696   7.783  10.973  1.00 89.78           N  
ATOM   1278  H   GLU A  82     -17.639   7.426  10.919  1.00 89.78           H  
ATOM   1279  CA  GLU A  82     -15.625   6.811  11.220  1.00 89.78           C  
ATOM   1280  HA  GLU A  82     -15.069   7.095  12.113  1.00 89.78           H  
ATOM   1281  C   GLU A  82     -14.631   6.745  10.067  1.00 89.78           C  
ATOM   1282  CB  GLU A  82     -16.228   5.432  11.449  1.00 89.78           C  
ATOM   1283  HB2 GLU A  82     -16.923   5.228  10.635  1.00 89.78           H  
ATOM   1284  HB3 GLU A  82     -15.441   4.678  11.430  1.00 89.78           H  
ATOM   1285  O   GLU A  82     -13.428   6.687  10.308  1.00 89.78           O  
ATOM   1286  CG  GLU A  82     -16.916   5.401  12.817  1.00 89.78           C  
ATOM   1287  HG2 GLU A  82     -16.152   5.321  13.591  1.00 89.78           H  
ATOM   1288  HG3 GLU A  82     -17.462   6.329  12.990  1.00 89.78           H  
ATOM   1289  CD  GLU A  82     -17.902   4.252  12.902  1.00 89.78           C  
ATOM   1290  OE1 GLU A  82     -17.875   3.584  13.949  1.00 89.78           O  
ATOM   1291  OE2 GLU A  82     -18.678   4.144  11.924  1.00 89.78           O  
ATOM   1292  N   LYS A  83     -15.093   6.857   8.814  1.00 87.23           N  
ATOM   1293  H   LYS A  83     -16.094   6.839   8.677  1.00 87.23           H  
ATOM   1294  CA  LYS A  83     -14.186   7.005   7.663  1.00 87.23           C  
ATOM   1295  HA  LYS A  83     -13.493   6.164   7.652  1.00 87.23           H  
ATOM   1296  C   LYS A  83     -13.320   8.256   7.766  1.00 87.23           C  
ATOM   1297  CB  LYS A  83     -14.958   7.040   6.342  1.00 87.23           C  
ATOM   1298  HB2 LYS A  83     -15.726   7.813   6.374  1.00 87.23           H  
ATOM   1299  HB3 LYS A  83     -14.249   7.293   5.555  1.00 87.23           H  
ATOM   1300  O   LYS A  83     -12.114   8.192   7.539  1.00 87.23           O  
ATOM   1301  CG  LYS A  83     -15.597   5.691   6.008  1.00 87.23           C  
ATOM   1302  HG2 LYS A  83     -16.467   5.534   6.644  1.00 87.23           H  
ATOM   1303  HG3 LYS A  83     -14.871   4.896   6.178  1.00 87.23           H  
ATOM   1304  CD  LYS A  83     -16.030   5.668   4.543  1.00 87.23           C  
ATOM   1305  HD2 LYS A  83     -15.165   5.928   3.932  1.00 87.23           H  
ATOM   1306  HD3 LYS A  83     -16.822   6.398   4.374  1.00 87.23           H  
ATOM   1307  CE  LYS A  83     -16.511   4.267   4.165  1.00 87.23           C  
ATOM   1308  HE2 LYS A  83     -17.573   4.176   4.390  1.00 87.23           H  
ATOM   1309  HE3 LYS A  83     -15.978   3.545   4.784  1.00 87.23           H  
ATOM   1310  NZ  LYS A  83     -16.219   3.987   2.737  1.00 87.23           N  
ATOM   1311  HZ1 LYS A  83     -15.224   4.021   2.562  1.00 87.23           H  
ATOM   1312  HZ2 LYS A  83     -16.639   4.669   2.122  1.00 87.23           H  
ATOM   1313  HZ3 LYS A  83     -16.499   3.052   2.479  1.00 87.23           H  
ATOM   1314  N   GLU A  84     -13.914   9.398   8.116  1.00 86.37           N  
ATOM   1315  H   GLU A  84     -14.908   9.395   8.291  1.00 86.37           H  
ATOM   1316  CA  GLU A  84     -13.160  10.646   8.273  1.00 86.37           C  
ATOM   1317  HA  GLU A  84     -12.617  10.836   7.348  1.00 86.37           H  
ATOM   1318  C   GLU A  84     -12.122  10.542   9.402  1.00 86.37           C  
ATOM   1319  CB  GLU A  84     -14.121  11.819   8.534  1.00 86.37           C  
ATOM   1320  HB2 GLU A  84     -14.474  11.778   9.565  1.00 86.37           H  
ATOM   1321  HB3 GLU A  84     -14.977  11.747   7.864  1.00 86.37           H  
ATOM   1322  O   GLU A  84     -11.036  11.119   9.312  1.00 86.37           O  
ATOM   1323  CG  GLU A  84     -13.412  13.159   8.277  1.00 86.37           C  
ATOM   1324  HG2 GLU A  84     -13.242  13.267   7.206  1.00 86.37           H  
ATOM   1325  HG3 GLU A  84     -12.435  13.151   8.761  1.00 86.37           H  
ATOM   1326  CD  GLU A  84     -14.171  14.385   8.795  1.00 86.37           C  
ATOM   1327  OE1 GLU A  84     -13.457  15.339   9.205  1.00 86.37           O  
ATOM   1328  OE2 GLU A  84     -15.418  14.381   8.808  1.00 86.37           O  
ATOM   1329  N   GLN A  85     -12.439   9.794  10.458  1.00 85.53           N  
ATOM   1330  H   GLN A  85     -13.360   9.382  10.502  1.00 85.53           H  
ATOM   1331  CA  GLN A  85     -11.514   9.539  11.552  1.00 85.53           C  
ATOM   1332  HA  GLN A  85     -11.033  10.482  11.808  1.00 85.53           H  
ATOM   1333  C   GLN A  85     -10.397   8.564  11.155  1.00 85.53           C  
ATOM   1334  CB  GLN A  85     -12.312   9.071  12.771  1.00 85.53           C  
ATOM   1335  HB2 GLN A  85     -12.739   8.084  12.595  1.00 85.53           H  
ATOM   1336  HB3 GLN A  85     -13.121   9.779  12.951  1.00 85.53           H  
ATOM   1337  O   GLN A  85      -9.230   8.849  11.423  1.00 85.53           O  
ATOM   1338  CG  GLN A  85     -11.401   9.034  13.999  1.00 85.53           C  
ATOM   1339  HG2 GLN A  85     -10.720   8.187  13.917  1.00 85.53           H  
ATOM   1340  HG3 GLN A  85     -10.807   9.948  14.034  1.00 85.53           H  
ATOM   1341  CD  GLN A  85     -12.159   8.928  15.311  1.00 85.53           C  
ATOM   1342  NE2 GLN A  85     -11.488   9.107  16.426  1.00 85.53           N  
ATOM   1343 HE21 GLN A  85     -12.027   9.206  17.274  1.00 85.53           H  
ATOM   1344 HE22 GLN A  85     -10.515   9.371  16.367  1.00 85.53           H  
ATOM   1345  OE1 GLN A  85     -13.338   8.645  15.390  1.00 85.53           O  
ATOM   1346  N   ALA A  86     -10.714   7.473  10.455  1.00 84.63           N  
ATOM   1347  H   ALA A  86     -11.689   7.271  10.286  1.00 84.63           H  
ATOM   1348  CA  ALA A  86      -9.729   6.526   9.930  1.00 84.63           C  
ATOM   1349  HA  ALA A  86      -9.188   6.073  10.761  1.00 84.63           H  
ATOM   1350  C   ALA A  86      -8.700   7.217   9.020  1.00 84.63           C  
ATOM   1351  CB  ALA A  86     -10.475   5.420   9.181  1.00 84.63           C  
ATOM   1352  HB1 ALA A  86     -11.131   4.883   9.867  1.00 84.63           H  
ATOM   1353  HB2 ALA A  86     -11.068   5.843   8.370  1.00 84.63           H  
ATOM   1354  HB3 ALA A  86      -9.752   4.722   8.761  1.00 84.63           H  
ATOM   1355  O   ALA A  86      -7.496   7.014   9.180  1.00 84.63           O  
ATOM   1356  N   ALA A  87      -9.148   8.138   8.161  1.00 79.09           N  
ATOM   1357  H   ALA A  87     -10.147   8.222   8.032  1.00 79.09           H  
ATOM   1358  CA  ALA A  87      -8.270   8.938   7.306  1.00 79.09           C  
ATOM   1359  HA  ALA A  87      -7.687   8.258   6.685  1.00 79.09           H  
ATOM   1360  C   ALA A  87      -7.273   9.824   8.087  1.00 79.09           C  
ATOM   1361  CB  ALA A  87      -9.158   9.784   6.386  1.00 79.09           C  
ATOM   1362  HB1 ALA A  87      -8.532  10.349   5.696  1.00 79.09           H  
ATOM   1363  HB2 ALA A  87      -9.767  10.470   6.975  1.00 79.09           H  
ATOM   1364  HB3 ALA A  87      -9.808   9.128   5.808  1.00 79.09           H  
ATOM   1365  O   ALA A  87      -6.267  10.262   7.523  1.00 79.09           O  
ATOM   1366  N   LYS A  88      -7.542  10.102   9.372  1.00 77.52           N  
ATOM   1367  H   LYS A  88      -8.378   9.693   9.765  1.00 77.52           H  
ATOM   1368  CA  LYS A  88      -6.684  10.899  10.267  1.00 77.52           C  
ATOM   1369  HA  LYS A  88      -5.988  11.492   9.674  1.00 77.52           H  
ATOM   1370  C   LYS A  88      -5.815  10.052  11.196  1.00 77.52           C  
ATOM   1371  CB  LYS A  88      -7.554  11.844  11.113  1.00 77.52           C  
ATOM   1372  HB2 LYS A  88      -6.926  12.341  11.852  1.00 77.52           H  
ATOM   1373  HB3 LYS A  88      -8.298  11.255  11.649  1.00 77.52           H  
ATOM   1374  O   LYS A  88      -4.789  10.545  11.648  1.00 77.52           O  
ATOM   1375  CG  LYS A  88      -8.259  12.919  10.275  1.00 77.52           C  
ATOM   1376  HG2 LYS A  88      -7.517  13.609   9.871  1.00 77.52           H  
ATOM   1377  HG3 LYS A  88      -8.780  12.446   9.442  1.00 77.52           H  
ATOM   1378  CD  LYS A  88      -9.279  13.692  11.123  1.00 77.52           C  
ATOM   1379  HD2 LYS A  88      -9.935  12.971  11.611  1.00 77.52           H  
ATOM   1380  HD3 LYS A  88      -8.766  14.285  11.879  1.00 77.52           H  
ATOM   1381  CE  LYS A  88     -10.117  14.586  10.202  1.00 77.52           C  
ATOM   1382  HE2 LYS A  88      -9.503  15.400   9.816  1.00 77.52           H  
ATOM   1383  HE3 LYS A  88     -10.430  13.973   9.357  1.00 77.52           H  
ATOM   1384  NZ  LYS A  88     -11.334  15.105  10.873  1.00 77.52           N  
ATOM   1385  HZ1 LYS A  88     -11.143  15.822  11.558  1.00 77.52           H  
ATOM   1386  HZ2 LYS A  88     -11.996  15.447  10.191  1.00 77.52           H  
ATOM   1387  HZ3 LYS A  88     -11.840  14.342  11.299  1.00 77.52           H  
ATOM   1388  N   GLU A  89      -6.240   8.835  11.528  1.00 80.62           N  
ATOM   1389  H   GLU A  89      -7.136   8.544  11.164  1.00 80.62           H  
ATOM   1390  CA  GLU A  89      -5.662   8.059  12.636  1.00 80.62           C  
ATOM   1391  HA  GLU A  89      -4.846   8.616  13.096  1.00 80.62           H  
ATOM   1392  C   GLU A  89      -5.070   6.709  12.218  1.00 80.62           C  
ATOM   1393  CB  GLU A  89      -6.739   7.829  13.708  1.00 80.62           C  
ATOM   1394  HB2 GLU A  89      -7.601   7.350  13.243  1.00 80.62           H  
ATOM   1395  HB3 GLU A  89      -6.340   7.156  14.467  1.00 80.62           H  
ATOM   1396  O   GLU A  89      -4.292   6.133  12.986  1.00 80.62           O  
ATOM   1397  CG  GLU A  89      -7.185   9.123  14.410  1.00 80.62           C  
ATOM   1398  HG2 GLU A  89      -6.323   9.563  14.910  1.00 80.62           H  
ATOM   1399  HG3 GLU A  89      -7.543   9.835  13.667  1.00 80.62           H  
ATOM   1400  CD  GLU A  89      -8.303   8.891  15.440  1.00 80.62           C  
ATOM   1401  OE1 GLU A  89      -8.810   9.887  16.007  1.00 80.62           O  
ATOM   1402  OE2 GLU A  89      -8.742   7.737  15.653  1.00 80.62           O  
ATOM   1403  N   GLY A  90      -5.417   6.208  11.030  1.00 81.54           N  
ATOM   1404  H   GLY A  90      -6.057   6.740  10.457  1.00 81.54           H  
ATOM   1405  CA  GLY A  90      -5.167   4.832  10.611  1.00 81.54           C  
ATOM   1406  HA2 GLY A  90      -6.089   4.259  10.706  1.00 81.54           H  
ATOM   1407  HA3 GLY A  90      -4.417   4.386  11.264  1.00 81.54           H  
ATOM   1408  C   GLY A  90      -4.681   4.714   9.173  1.00 81.54           C  
ATOM   1409  O   GLY A  90      -5.263   3.963   8.398  1.00 81.54           O  
ATOM   1410  N   ARG A  91      -3.655   5.492   8.799  1.00 92.70           N  
ATOM   1411  H   ARG A  91      -3.248   6.102   9.494  1.00 92.70           H  
ATOM   1412  CA  ARG A  91      -3.202   5.618   7.409  1.00 92.70           C  
ATOM   1413  HA  ARG A  91      -3.741   4.886   6.808  1.00 92.70           H  
ATOM   1414  C   ARG A  91      -1.710   5.343   7.222  1.00 92.70           C  
ATOM   1415  CB  ARG A  91      -3.609   7.005   6.904  1.00 92.70           C  
ATOM   1416  HB2 ARG A  91      -4.692   7.104   6.979  1.00 92.70           H  
ATOM   1417  HB3 ARG A  91      -3.154   7.765   7.539  1.00 92.70           H  
ATOM   1418  O   ARG A  91      -0.865   5.965   7.864  1.00 92.70           O  
ATOM   1419  CG  ARG A  91      -3.180   7.231   5.454  1.00 92.70           C  
ATOM   1420  HG2 ARG A  91      -2.092   7.215   5.388  1.00 92.70           H  
ATOM   1421  HG3 ARG A  91      -3.598   6.451   4.818  1.00 92.70           H  
ATOM   1422  CD  ARG A  91      -3.680   8.596   5.001  1.00 92.70           C  
ATOM   1423  HD2 ARG A  91      -3.473   9.328   5.782  1.00 92.70           H  
ATOM   1424  HD3 ARG A  91      -4.760   8.534   4.871  1.00 92.70           H  
ATOM   1425  NE  ARG A  91      -2.995   9.020   3.769  1.00 92.70           N  
ATOM   1426  HE  ARG A  91      -2.008   8.811   3.726  1.00 92.70           H  
ATOM   1427  NH1 ARG A  91      -4.755  10.167   2.887  1.00 92.70           N  
ATOM   1428 HH11 ARG A  91      -5.214  10.666   2.139  1.00 92.70           H  
ATOM   1429 HH12 ARG A  91      -5.348   9.659   3.528  1.00 92.70           H  
ATOM   1430  NH2 ARG A  91      -2.797  10.124   1.798  1.00 92.70           N  
ATOM   1431 HH21 ARG A  91      -3.177  10.786   1.137  1.00 92.70           H  
ATOM   1432 HH22 ARG A  91      -1.817   9.879   1.808  1.00 92.70           H  
ATOM   1433  CZ  ARG A  91      -3.518   9.771   2.828  1.00 92.70           C  
ATOM   1434  N   VAL A  92      -1.390   4.496   6.245  1.00 96.37           N  
ATOM   1435  H   VAL A  92      -2.151   4.019   5.783  1.00 96.37           H  
ATOM   1436  CA  VAL A  92      -0.023   4.273   5.744  1.00 96.37           C  
ATOM   1437  HA  VAL A  92       0.651   4.987   6.219  1.00 96.37           H  
ATOM   1438  C   VAL A  92       0.031   4.521   4.247  1.00 96.37           C  
ATOM   1439  CB  VAL A  92       0.488   2.863   6.083  1.00 96.37           C  
ATOM   1440  HB  VAL A  92      -0.227   2.124   5.723  1.00 96.37           H  
ATOM   1441  O   VAL A  92      -0.812   4.043   3.489  1.00 96.37           O  
ATOM   1442  CG1 VAL A  92       1.864   2.550   5.472  1.00 96.37           C  
ATOM   1443 HG11 VAL A  92       2.210   1.578   5.823  1.00 96.37           H  
ATOM   1444 HG12 VAL A  92       2.586   3.313   5.765  1.00 96.37           H  
ATOM   1445 HG13 VAL A  92       1.797   2.512   4.385  1.00 96.37           H  
ATOM   1446  CG2 VAL A  92       0.628   2.721   7.595  1.00 96.37           C  
ATOM   1447 HG21 VAL A  92      -0.322   2.937   8.084  1.00 96.37           H  
ATOM   1448 HG22 VAL A  92       1.371   3.423   7.975  1.00 96.37           H  
ATOM   1449 HG23 VAL A  92       0.914   1.696   7.831  1.00 96.37           H  
ATOM   1450  N   GLU A  93       1.049   5.249   3.806  1.00 97.44           N  
ATOM   1451  H   GLU A  93       1.712   5.601   4.482  1.00 97.44           H  
ATOM   1452  CA  GLU A  93       1.317   5.501   2.398  1.00 97.44           C  
ATOM   1453  HA  GLU A  93       0.488   5.116   1.804  1.00 97.44           H  
ATOM   1454  C   GLU A  93       2.589   4.774   1.943  1.00 97.44           C  
ATOM   1455  CB  GLU A  93       1.372   7.014   2.162  1.00 97.44           C  
ATOM   1456  HB2 GLU A  93       2.221   7.434   2.701  1.00 97.44           H  
ATOM   1457  HB3 GLU A  93       0.454   7.464   2.540  1.00 97.44           H  
ATOM   1458  O   GLU A  93       3.644   4.882   2.566  1.00 97.44           O  
ATOM   1459  CG  GLU A  93       1.499   7.344   0.674  1.00 97.44           C  
ATOM   1460  HG2 GLU A  93       0.669   6.884   0.139  1.00 97.44           H  
ATOM   1461  HG3 GLU A  93       2.425   6.919   0.288  1.00 97.44           H  
ATOM   1462  CD  GLU A  93       1.496   8.846   0.384  1.00 97.44           C  
ATOM   1463  OE1 GLU A  93       1.436   9.205  -0.808  1.00 97.44           O  
ATOM   1464  OE2 GLU A  93       1.596   9.722   1.263  1.00 97.44           O  
ATOM   1465  N   VAL A  94       2.489   4.065   0.819  1.00 97.91           N  
ATOM   1466  H   VAL A  94       1.576   4.009   0.391  1.00 97.91           H  
ATOM   1467  CA  VAL A  94       3.587   3.392   0.121  1.00 97.91           C  
ATOM   1468  HA  VAL A  94       4.514   3.544   0.673  1.00 97.91           H  
ATOM   1469  C   VAL A  94       3.725   4.017  -1.263  1.00 97.91           C  
ATOM   1470  CB  VAL A  94       3.336   1.872   0.013  1.00 97.91           C  
ATOM   1471  HB  VAL A  94       2.464   1.697  -0.616  1.00 97.91           H  
ATOM   1472  O   VAL A  94       2.856   3.852  -2.121  1.00 97.91           O  
ATOM   1473  CG1 VAL A  94       4.534   1.159  -0.630  1.00 97.91           C  
ATOM   1474 HG11 VAL A  94       4.703   1.533  -1.640  1.00 97.91           H  
ATOM   1475 HG12 VAL A  94       5.429   1.316  -0.029  1.00 97.91           H  
ATOM   1476 HG13 VAL A  94       4.331   0.090  -0.695  1.00 97.91           H  
ATOM   1477  CG2 VAL A  94       3.058   1.228   1.377  1.00 97.91           C  
ATOM   1478 HG21 VAL A  94       2.118   1.604   1.782  1.00 97.91           H  
ATOM   1479 HG22 VAL A  94       2.974   0.146   1.273  1.00 97.91           H  
ATOM   1480 HG23 VAL A  94       3.858   1.465   2.078  1.00 97.91           H  
ATOM   1481  N   ARG A  95       4.824   4.731  -1.510  1.00 97.78           N  
ATOM   1482  H   ARG A  95       5.491   4.831  -0.757  1.00 97.78           H  
ATOM   1483  CA  ARG A  95       5.182   5.255  -2.837  1.00 97.78           C  
ATOM   1484  HA  ARG A  95       4.343   5.141  -3.523  1.00 97.78           H  
ATOM   1485  C   ARG A  95       6.340   4.456  -3.395  1.00 97.78           C  
ATOM   1486  CB  ARG A  95       5.560   6.737  -2.773  1.00 97.78           C  
ATOM   1487  HB2 ARG A  95       5.892   7.055  -3.761  1.00 97.78           H  
ATOM   1488  HB3 ARG A  95       6.388   6.860  -2.076  1.00 97.78           H  
ATOM   1489  O   ARG A  95       7.371   4.335  -2.740  1.00 97.78           O  
ATOM   1490  CG  ARG A  95       4.402   7.631  -2.334  1.00 97.78           C  
ATOM   1491  HG2 ARG A  95       3.577   7.535  -3.040  1.00 97.78           H  
ATOM   1492  HG3 ARG A  95       4.068   7.335  -1.339  1.00 97.78           H  
ATOM   1493  CD  ARG A  95       4.872   9.087  -2.293  1.00 97.78           C  
ATOM   1494  HD2 ARG A  95       5.125   9.412  -3.302  1.00 97.78           H  
ATOM   1495  HD3 ARG A  95       5.757   9.148  -1.660  1.00 97.78           H  
ATOM   1496  NE  ARG A  95       3.816   9.941  -1.744  1.00 97.78           N  
ATOM   1497  HE  ARG A  95       2.911   9.513  -1.615  1.00 97.78           H  
ATOM   1498  NH1 ARG A  95       5.022  11.804  -1.205  1.00 97.78           N  
ATOM   1499 HH11 ARG A  95       5.141  12.587  -0.578  1.00 97.78           H  
ATOM   1500 HH12 ARG A  95       5.826  11.364  -1.631  1.00 97.78           H  
ATOM   1501  NH2 ARG A  95       2.922  11.572  -0.467  1.00 97.78           N  
ATOM   1502 HH21 ARG A  95       2.224  10.884  -0.224  1.00 97.78           H  
ATOM   1503 HH22 ARG A  95       3.045  12.334   0.184  1.00 97.78           H  
ATOM   1504  CZ  ARG A  95       3.923  11.108  -1.152  1.00 97.78           C  
ATOM   1505  N   VAL A  96       6.188   3.956  -4.610  1.00 96.19           N  
ATOM   1506  H   VAL A  96       5.323   4.114  -5.107  1.00 96.19           H  
ATOM   1507  CA  VAL A  96       7.247   3.224  -5.305  1.00 96.19           C  
ATOM   1508  HA  VAL A  96       8.082   3.056  -4.625  1.00 96.19           H  
ATOM   1509  C   VAL A  96       7.738   4.073  -6.463  1.00 96.19           C  
ATOM   1510  CB  VAL A  96       6.759   1.848  -5.777  1.00 96.19           C  
ATOM   1511  HB  VAL A  96       6.058   1.994  -6.599  1.00 96.19           H  
ATOM   1512  O   VAL A  96       6.936   4.693  -7.152  1.00 96.19           O  
ATOM   1513  CG1 VAL A  96       7.918   0.990  -6.289  1.00 96.19           C  
ATOM   1514 HG11 VAL A  96       8.372   1.449  -7.166  1.00 96.19           H  
ATOM   1515 HG12 VAL A  96       8.673   0.878  -5.510  1.00 96.19           H  
ATOM   1516 HG13 VAL A  96       7.552   0.004  -6.575  1.00 96.19           H  
ATOM   1517  CG2 VAL A  96       6.041   1.072  -4.665  1.00 96.19           C  
ATOM   1518 HG21 VAL A  96       6.704   0.940  -3.809  1.00 96.19           H  
ATOM   1519 HG22 VAL A  96       5.143   1.602  -4.347  1.00 96.19           H  
ATOM   1520 HG23 VAL A  96       5.729   0.099  -5.046  1.00 96.19           H  
ATOM   1521  N   GLU A  97       9.044   4.106  -6.690  1.00 94.42           N  
ATOM   1522  H   GLU A  97       9.654   3.621  -6.047  1.00 94.42           H  
ATOM   1523  CA  GLU A  97       9.655   4.761  -7.842  1.00 94.42           C  
ATOM   1524  HA  GLU A  97       8.886   4.971  -8.586  1.00 94.42           H  
ATOM   1525  C   GLU A  97      10.689   3.836  -8.478  1.00 94.42           C  
ATOM   1526  CB  GLU A  97      10.306   6.095  -7.451  1.00 94.42           C  
ATOM   1527  HB2 GLU A  97      11.103   5.908  -6.732  1.00 94.42           H  
ATOM   1528  HB3 GLU A  97      10.748   6.528  -8.348  1.00 94.42           H  
ATOM   1529  O   GLU A  97      11.575   3.321  -7.793  1.00 94.42           O  
ATOM   1530  CG  GLU A  97       9.317   7.110  -6.856  1.00 94.42           C  
ATOM   1531  HG2 GLU A  97       8.971   6.757  -5.885  1.00 94.42           H  
ATOM   1532  HG3 GLU A  97       8.456   7.190  -7.520  1.00 94.42           H  
ATOM   1533  CD  GLU A  97       9.950   8.495  -6.686  1.00 94.42           C  
ATOM   1534  OE1 GLU A  97       9.219   9.498  -6.872  1.00 94.42           O  
ATOM   1535  OE2 GLU A  97      11.179   8.576  -6.447  1.00 94.42           O  
ATOM   1536  N   PHE A  98      10.596   3.653  -9.793  1.00 90.77           N  
ATOM   1537  H   PHE A  98       9.816   4.066 -10.284  1.00 90.77           H  
ATOM   1538  CA  PHE A  98      11.547   2.858 -10.568  1.00 90.77           C  
ATOM   1539  HA  PHE A  98      12.167   2.273  -9.888  1.00 90.77           H  
ATOM   1540  C   PHE A  98      12.477   3.769 -11.377  1.00 90.77           C  
ATOM   1541  CB  PHE A  98      10.792   1.857 -11.451  1.00 90.77           C  
ATOM   1542  HB2 PHE A  98      11.519   1.264 -12.005  1.00 90.77           H  
ATOM   1543  HB3 PHE A  98      10.196   2.406 -12.181  1.00 90.77           H  
ATOM   1544  O   PHE A  98      12.019   4.618 -12.147  1.00 90.77           O  
ATOM   1545  CG  PHE A  98       9.884   0.911 -10.683  1.00 90.77           C  
ATOM   1546  CD1 PHE A  98      10.394  -0.256 -10.088  1.00 90.77           C  
ATOM   1547  HD1 PHE A  98      11.446  -0.489 -10.159  1.00 90.77           H  
ATOM   1548  CD2 PHE A  98       8.517   1.206 -10.542  1.00 90.77           C  
ATOM   1549  HD2 PHE A  98       8.119   2.119 -10.958  1.00 90.77           H  
ATOM   1550  CE1 PHE A  98       9.526  -1.105  -9.374  1.00 90.77           C  
ATOM   1551  HE1 PHE A  98       9.906  -1.972  -8.856  1.00 90.77           H  
ATOM   1552  CE2 PHE A  98       7.646   0.338  -9.868  1.00 90.77           C  
ATOM   1553  HE2 PHE A  98       6.594   0.570  -9.802  1.00 90.77           H  
ATOM   1554  CZ  PHE A  98       8.155  -0.829  -9.286  1.00 90.77           C  
ATOM   1555  HZ  PHE A  98       7.500  -1.502  -8.752  1.00 90.77           H  
ATOM   1556  N   GLU A  99      13.787   3.579 -11.223  1.00 88.23           N  
ATOM   1557  H   GLU A  99      14.087   2.852 -10.589  1.00 88.23           H  
ATOM   1558  CA  GLU A  99      14.837   4.324 -11.924  1.00 88.23           C  
ATOM   1559  HA  GLU A  99      14.417   4.812 -12.803  1.00 88.23           H  
ATOM   1560  C   GLU A  99      15.925   3.356 -12.403  1.00 88.23           C  
ATOM   1561  CB  GLU A  99      15.436   5.422 -11.022  1.00 88.23           C  
ATOM   1562  HB2 GLU A  99      15.742   4.987 -10.071  1.00 88.23           H  
ATOM   1563  HB3 GLU A  99      16.318   5.827 -11.519  1.00 88.23           H  
ATOM   1564  O   GLU A  99      16.856   3.033 -11.668  1.00 88.23           O  
ATOM   1565  CG  GLU A  99      14.463   6.581 -10.766  1.00 88.23           C  
ATOM   1566  HG2 GLU A  99      14.114   6.957 -11.728  1.00 88.23           H  
ATOM   1567  HG3 GLU A  99      13.599   6.208 -10.216  1.00 88.23           H  
ATOM   1568  CD  GLU A  99      15.083   7.744  -9.975  1.00 88.23           C  
ATOM   1569  OE1 GLU A  99      14.414   8.798  -9.865  1.00 88.23           O  
ATOM   1570  OE2 GLU A  99      16.182   7.611  -9.386  1.00 88.23           O  
ATOM   1571  N   GLY A 100      15.807   2.881 -13.647  1.00 85.93           N  
ATOM   1572  H   GLY A 100      14.973   3.102 -14.173  1.00 85.93           H  
ATOM   1573  CA  GLY A 100      16.776   1.957 -14.238  1.00 85.93           C  
ATOM   1574  HA2 GLY A 100      17.760   2.428 -14.249  1.00 85.93           H  
ATOM   1575  HA3 GLY A 100      16.491   1.731 -15.265  1.00 85.93           H  
ATOM   1576  C   GLY A 100      16.863   0.637 -13.469  1.00 85.93           C  
ATOM   1577  O   GLY A 100      15.915  -0.143 -13.457  1.00 85.93           O  
ATOM   1578  N   ASP A 101      18.008   0.396 -12.838  1.00 90.35           N  
ATOM   1579  H   ASP A 101      18.706   1.125 -12.795  1.00 90.35           H  
ATOM   1580  CA  ASP A 101      18.320  -0.788 -12.033  1.00 90.35           C  
ATOM   1581  HA  ASP A 101      17.753  -1.633 -12.424  1.00 90.35           H  
ATOM   1582  C   ASP A 101      17.930  -0.641 -10.550  1.00 90.35           C  
ATOM   1583  CB  ASP A 101      19.813  -1.115 -12.206  1.00 90.35           C  
ATOM   1584  HB2 ASP A 101      20.019  -2.079 -11.741  1.00 90.35           H  
ATOM   1585  HB3 ASP A 101      20.036  -1.209 -13.269  1.00 90.35           H  
ATOM   1586  O   ASP A 101      18.258  -1.505  -9.730  1.00 90.35           O  
ATOM   1587  CG  ASP A 101      20.763  -0.080 -11.587  1.00 90.35           C  
ATOM   1588  OD1 ASP A 101      20.415   1.125 -11.561  1.00 90.35           O  
ATOM   1589  OD2 ASP A 101      21.863  -0.485 -11.155  1.00 90.35           O  
ATOM   1590  N   LYS A 102      17.215   0.433 -10.189  1.00 93.32           N  
ATOM   1591  H   LYS A 102      17.017   1.123 -10.900  1.00 93.32           H  
ATOM   1592  CA  LYS A 102      16.805   0.731  -8.813  1.00 93.32           C  
ATOM   1593  HA  LYS A 102      17.135  -0.088  -8.173  1.00 93.32           H  
ATOM   1594  C   LYS A 102      15.297   0.829  -8.655  1.00 93.32           C  
ATOM   1595  CB  LYS A 102      17.481   2.016  -8.320  1.00 93.32           C  
ATOM   1596  HB2 LYS A 102      17.133   2.239  -7.312  1.00 93.32           H  
ATOM   1597  HB3 LYS A 102      17.208   2.844  -8.975  1.00 93.32           H  
ATOM   1598  O   LYS A 102      14.596   1.394  -9.494  1.00 93.32           O  
ATOM   1599  CG  LYS A 102      19.001   1.853  -8.297  1.00 93.32           C  
ATOM   1600  HG2 LYS A 102      19.360   1.640  -9.304  1.00 93.32           H  
ATOM   1601  HG3 LYS A 102      19.264   1.017  -7.648  1.00 93.32           H  
ATOM   1602  CD  LYS A 102      19.687   3.121  -7.801  1.00 93.32           C  
ATOM   1603  HD2 LYS A 102      19.407   3.311  -6.765  1.00 93.32           H  
ATOM   1604  HD3 LYS A 102      19.384   3.958  -8.431  1.00 93.32           H  
ATOM   1605  CE  LYS A 102      21.192   2.891  -7.922  1.00 93.32           C  
ATOM   1606  HE2 LYS A 102      21.407   2.601  -8.951  1.00 93.32           H  
ATOM   1607  HE3 LYS A 102      21.470   2.051  -7.285  1.00 93.32           H  
ATOM   1608  NZ  LYS A 102      21.945   4.110  -7.557  1.00 93.32           N  
ATOM   1609  HZ1 LYS A 102      21.672   4.861  -8.175  1.00 93.32           H  
ATOM   1610  HZ2 LYS A 102      22.934   3.939  -7.668  1.00 93.32           H  
ATOM   1611  HZ3 LYS A 102      21.745   4.368  -6.601  1.00 93.32           H  
ATOM   1612  N   MET A 103      14.831   0.366  -7.500  1.00 95.08           N  
ATOM   1613  H   MET A 103      15.492  -0.072  -6.875  1.00 95.08           H  
ATOM   1614  CA  MET A 103      13.490   0.631  -6.993  1.00 95.08           C  
ATOM   1615  HA  MET A 103      12.966   1.299  -7.677  1.00 95.08           H  
ATOM   1616  C   MET A 103      13.603   1.316  -5.631  1.00 95.08           C  
ATOM   1617  CB  MET A 103      12.693  -0.677  -6.919  1.00 95.08           C  
ATOM   1618  HB2 MET A 103      12.686  -1.151  -7.900  1.00 95.08           H  
ATOM   1619  HB3 MET A 103      13.172  -1.352  -6.209  1.00 95.08           H  
ATOM   1620  O   MET A 103      14.189   0.756  -4.703  1.00 95.08           O  
ATOM   1621  CG  MET A 103      11.243  -0.420  -6.491  1.00 95.08           C  
ATOM   1622  HG2 MET A 103      10.745   0.139  -7.283  1.00 95.08           H  
ATOM   1623  HG3 MET A 103      11.228   0.204  -5.597  1.00 95.08           H  
ATOM   1624  SD  MET A 103      10.280  -1.914  -6.137  1.00 95.08           S  
ATOM   1625  CE  MET A 103      11.052  -2.340  -4.571  1.00 95.08           C  
ATOM   1626  HE1 MET A 103      10.389  -2.996  -4.007  1.00 95.08           H  
ATOM   1627  HE2 MET A 103      11.228  -1.435  -3.989  1.00 95.08           H  
ATOM   1628  HE3 MET A 103      12.013  -2.814  -4.771  1.00 95.08           H  
ATOM   1629  N   ARG A 104      13.035   2.515  -5.503  1.00 96.73           N  
ATOM   1630  H   ARG A 104      12.547   2.889  -6.305  1.00 96.73           H  
ATOM   1631  CA  ARG A 104      12.878   3.218  -4.224  1.00 96.73           C  
ATOM   1632  HA  ARG A 104      13.557   2.794  -3.484  1.00 96.73           H  
ATOM   1633  C   ARG A 104      11.462   3.027  -3.704  1.00 96.73           C  
ATOM   1634  CB  ARG A 104      13.198   4.712  -4.357  1.00 96.73           C  
ATOM   1635  HB2 ARG A 104      12.547   5.151  -5.114  1.00 96.73           H  
ATOM   1636  HB3 ARG A 104      12.982   5.191  -3.403  1.00 96.73           H  
ATOM   1637  O   ARG A 104      10.504   3.152  -4.460  1.00 96.73           O  
ATOM   1638  CG  ARG A 104      14.665   4.989  -4.716  1.00 96.73           C  
ATOM   1639  HG2 ARG A 104      15.309   4.428  -4.040  1.00 96.73           H  
ATOM   1640  HG3 ARG A 104      14.864   4.668  -5.738  1.00 96.73           H  
ATOM   1641  CD  ARG A 104      14.993   6.483  -4.573  1.00 96.73           C  
ATOM   1642  HD2 ARG A 104      14.798   6.786  -3.544  1.00 96.73           H  
ATOM   1643  HD3 ARG A 104      16.060   6.618  -4.748  1.00 96.73           H  
ATOM   1644  NE  ARG A 104      14.188   7.327  -5.485  1.00 96.73           N  
ATOM   1645  HE  ARG A 104      13.185   7.321  -5.366  1.00 96.73           H  
ATOM   1646  NH1 ARG A 104      15.871   8.257  -6.731  1.00 96.73           N  
ATOM   1647 HH11 ARG A 104      16.080   8.389  -7.711  1.00 96.73           H  
ATOM   1648 HH12 ARG A 104      16.541   7.766  -6.156  1.00 96.73           H  
ATOM   1649  NH2 ARG A 104      13.765   8.665  -7.254  1.00 96.73           N  
ATOM   1650 HH21 ARG A 104      12.779   8.609  -7.043  1.00 96.73           H  
ATOM   1651 HH22 ARG A 104      14.065   8.973  -8.167  1.00 96.73           H  
ATOM   1652  CZ  ARG A 104      14.614   8.083  -6.475  1.00 96.73           C  
ATOM   1653  N   VAL A 105      11.336   2.755  -2.414  1.00 97.75           N  
ATOM   1654  H   VAL A 105      12.180   2.639  -1.872  1.00 97.75           H  
ATOM   1655  CA  VAL A 105      10.066   2.651  -1.697  1.00 97.75           C  
ATOM   1656  HA  VAL A 105       9.242   2.884  -2.371  1.00 97.75           H  
ATOM   1657  C   VAL A 105      10.094   3.671  -0.574  1.00 97.75           C  
ATOM   1658  CB  VAL A 105       9.832   1.236  -1.140  1.00 97.75           C  
ATOM   1659  HB  VAL A 105      10.588   1.009  -0.389  1.00 97.75           H  
ATOM   1660  O   VAL A 105      10.921   3.562   0.328  1.00 97.75           O  
ATOM   1661  CG1 VAL A 105       8.446   1.127  -0.493  1.00 97.75           C  
ATOM   1662 HG11 VAL A 105       8.360   1.832   0.334  1.00 97.75           H  
ATOM   1663 HG12 VAL A 105       8.295   0.124  -0.095  1.00 97.75           H  
ATOM   1664 HG13 VAL A 105       7.670   1.345  -1.228  1.00 97.75           H  
ATOM   1665  CG2 VAL A 105       9.932   0.180  -2.245  1.00 97.75           C  
ATOM   1666 HG21 VAL A 105       9.773  -0.813  -1.823  1.00 97.75           H  
ATOM   1667 HG22 VAL A 105       9.192   0.373  -3.021  1.00 97.75           H  
ATOM   1668 HG23 VAL A 105      10.931   0.209  -2.679  1.00 97.75           H  
ATOM   1669  N   ARG A 106       9.205   4.659  -0.624  1.00 98.28           N  
ATOM   1670  H   ARG A 106       8.540   4.653  -1.385  1.00 98.28           H  
ATOM   1671  CA  ARG A 106       8.977   5.595   0.478  1.00 98.28           C  
ATOM   1672  HA  ARG A 106       9.815   5.552   1.175  1.00 98.28           H  
ATOM   1673  C   ARG A 106       7.741   5.171   1.241  1.00 98.28           C  
ATOM   1674  CB  ARG A 106       8.859   7.039  -0.008  1.00 98.28           C  
ATOM   1675  HB2 ARG A 106       8.071   7.114  -0.757  1.00 98.28           H  
ATOM   1676  HB3 ARG A 106       8.600   7.675   0.838  1.00 98.28           H  
ATOM   1677  O   ARG A 106       6.682   4.975   0.645  1.00 98.28           O  
ATOM   1678  CG  ARG A 106      10.180   7.519  -0.599  1.00 98.28           C  
ATOM   1679  HG2 ARG A 106      10.446   6.907  -1.460  1.00 98.28           H  
ATOM   1680  HG3 ARG A 106      10.963   7.438   0.155  1.00 98.28           H  
ATOM   1681  CD  ARG A 106      10.056   8.973  -1.035  1.00 98.28           C  
ATOM   1682  HD2 ARG A 106       9.854   9.593  -0.162  1.00 98.28           H  
ATOM   1683  HD3 ARG A 106       9.241   9.067  -1.752  1.00 98.28           H  
ATOM   1684  NE  ARG A 106      11.317   9.379  -1.654  1.00 98.28           N  
ATOM   1685  HE  ARG A 106      12.114   8.786  -1.472  1.00 98.28           H  
ATOM   1686  NH1 ARG A 106      10.721  11.432  -2.459  1.00 98.28           N  
ATOM   1687 HH11 ARG A 106      10.971  12.276  -2.953  1.00 98.28           H  
ATOM   1688 HH12 ARG A 106       9.872  11.349  -1.918  1.00 98.28           H  
ATOM   1689  NH2 ARG A 106      12.790  10.585  -2.799  1.00 98.28           N  
ATOM   1690 HH21 ARG A 106      13.091  11.391  -3.328  1.00 98.28           H  
ATOM   1691 HH22 ARG A 106      13.431   9.859  -2.514  1.00 98.28           H  
ATOM   1692  CZ  ARG A 106      11.592  10.471  -2.313  1.00 98.28           C  
ATOM   1693  N   LEU A 107       7.906   5.031   2.542  1.00 98.19           N  
ATOM   1694  H   LEU A 107       8.814   5.244   2.930  1.00 98.19           H  
ATOM   1695  CA  LEU A 107       6.875   4.655   3.486  1.00 98.19           C  
ATOM   1696  HA  LEU A 107       5.955   4.385   2.967  1.00 98.19           H  
ATOM   1697  C   LEU A 107       6.613   5.846   4.387  1.00 98.19           C  
ATOM   1698  CB  LEU A 107       7.357   3.463   4.323  1.00 98.19           C  
ATOM   1699  HB2 LEU A 107       8.218   3.780   4.910  1.00 98.19           H  
ATOM   1700  HB3 LEU A 107       6.559   3.195   5.015  1.00 98.19           H  
ATOM   1701  O   LEU A 107       7.553   6.360   4.986  1.00 98.19           O  
ATOM   1702  CG  LEU A 107       7.759   2.217   3.523  1.00 98.19           C  
ATOM   1703  HG  LEU A 107       8.538   2.462   2.801  1.00 98.19           H  
ATOM   1704  CD1 LEU A 107       8.324   1.187   4.496  1.00 98.19           C  
ATOM   1705 HD11 LEU A 107       8.492   0.235   3.993  1.00 98.19           H  
ATOM   1706 HD12 LEU A 107       9.268   1.550   4.903  1.00 98.19           H  
ATOM   1707 HD13 LEU A 107       7.628   1.033   5.321  1.00 98.19           H  
ATOM   1708  CD2 LEU A 107       6.566   1.622   2.778  1.00 98.19           C  
ATOM   1709 HD21 LEU A 107       6.867   0.709   2.265  1.00 98.19           H  
ATOM   1710 HD22 LEU A 107       5.766   1.400   3.485  1.00 98.19           H  
ATOM   1711 HD23 LEU A 107       6.205   2.337   2.038  1.00 98.19           H  
ATOM   1712  N   ARG A 108       5.360   6.262   4.506  1.00 97.68           N  
ATOM   1713  H   ARG A 108       4.644   5.790   3.972  1.00 97.68           H  
ATOM   1714  CA  ARG A 108       4.952   7.304   5.445  1.00 97.68           C  
ATOM   1715  HA  ARG A 108       5.785   7.558   6.100  1.00 97.68           H  
ATOM   1716  C   ARG A 108       3.838   6.775   6.331  1.00 97.68           C  
ATOM   1717  CB  ARG A 108       4.578   8.565   4.664  1.00 97.68           C  
ATOM   1718  HB2 ARG A 108       3.807   8.326   3.932  1.00 97.68           H  
ATOM   1719  HB3 ARG A 108       5.460   8.928   4.137  1.00 97.68           H  
ATOM   1720  O   ARG A 108       2.851   6.241   5.823  1.00 97.68           O  
ATOM   1721  CG  ARG A 108       4.061   9.661   5.593  1.00 97.68           C  
ATOM   1722  HG2 ARG A 108       4.801   9.882   6.362  1.00 97.68           H  
ATOM   1723  HG3 ARG A 108       3.138   9.327   6.068  1.00 97.68           H  
ATOM   1724  CD  ARG A 108       3.770  10.920   4.788  1.00 97.68           C  
ATOM   1725  HD2 ARG A 108       3.188  10.655   3.906  1.00 97.68           H  
ATOM   1726  HD3 ARG A 108       4.714  11.373   4.486  1.00 97.68           H  
ATOM   1727  NE  ARG A 108       2.986  11.834   5.618  1.00 97.68           N  
ATOM   1728  HE  ARG A 108       2.474  11.413   6.380  1.00 97.68           H  
ATOM   1729  NH1 ARG A 108       3.131  13.730   4.363  1.00 97.68           N  
ATOM   1730 HH11 ARG A 108       2.969  14.724   4.289  1.00 97.68           H  
ATOM   1731 HH12 ARG A 108       3.835  13.239   3.831  1.00 97.68           H  
ATOM   1732  NH2 ARG A 108       1.895  13.667   6.250  1.00 97.68           N  
ATOM   1733 HH21 ARG A 108       1.519  13.036   6.943  1.00 97.68           H  
ATOM   1734 HH22 ARG A 108       1.523  14.599   6.131  1.00 97.68           H  
ATOM   1735  CZ  ARG A 108       2.674  13.080   5.398  1.00 97.68           C  
ATOM   1736  N   ASN A 109       4.005   6.923   7.640  1.00 96.40           N  
ATOM   1737  H   ASN A 109       4.834   7.391   7.976  1.00 96.40           H  
ATOM   1738  CA  ASN A 109       3.011   6.509   8.618  1.00 96.40           C  
ATOM   1739  HA  ASN A 109       2.251   5.889   8.141  1.00 96.40           H  
ATOM   1740  C   ASN A 109       2.303   7.738   9.195  1.00 96.40           C  
ATOM   1741  CB  ASN A 109       3.695   5.649   9.687  1.00 96.40           C  
ATOM   1742  HB2 ASN A 109       4.447   6.249  10.197  1.00 96.40           H  
ATOM   1743  HB3 ASN A 109       4.177   4.791   9.218  1.00 96.40           H  
ATOM   1744  O   ASN A 109       2.853   8.443  10.038  1.00 96.40           O  
ATOM   1745  CG  ASN A 109       2.713   5.133  10.715  1.00 96.40           C  
ATOM   1746  ND2 ASN A 109       3.195   4.574  11.793  1.00 96.40           N  
ATOM   1747 HD21 ASN A 109       2.540   4.224  12.478  1.00 96.40           H  
ATOM   1748 HD22 ASN A 109       4.188   4.412  11.878  1.00 96.40           H  
ATOM   1749  OD1 ASN A 109       1.507   5.195  10.545  1.00 96.40           O  
ATOM   1750  N   ASP A 110       1.077   7.980   8.741  1.00 93.71           N  
ATOM   1751  H   ASP A 110       0.648   7.306   8.123  1.00 93.71           H  
ATOM   1752  CA  ASP A 110       0.203   9.029   9.272  1.00 93.71           C  
ATOM   1753  HA  ASP A 110       0.809   9.793   9.758  1.00 93.71           H  
ATOM   1754  C   ASP A 110      -0.747   8.482  10.356  1.00 93.71           C  
ATOM   1755  CB  ASP A 110      -0.558   9.707   8.119  1.00 93.71           C  
ATOM   1756  HB2 ASP A 110      -1.091   8.945   7.550  1.00 93.71           H  
ATOM   1757  HB3 ASP A 110      -1.300  10.390   8.533  1.00 93.71           H  
ATOM   1758  O   ASP A 110      -1.644   9.189  10.807  1.00 93.71           O  
ATOM   1759  CG  ASP A 110       0.332  10.520   7.172  1.00 93.71           C  
ATOM   1760  OD1 ASP A 110       1.157  11.348   7.633  1.00 93.71           O  
ATOM   1761  OD2 ASP A 110       0.163  10.399   5.938  1.00 93.71           O  
ATOM   1762  N   SER A 111      -0.578   7.224  10.778  1.00 91.25           N  
ATOM   1763  H   SER A 111       0.185   6.683  10.397  1.00 91.25           H  
ATOM   1764  CA  SER A 111      -1.363   6.636  11.858  1.00 91.25           C  
ATOM   1765  HA  SER A 111      -2.367   7.053  11.787  1.00 91.25           H  
ATOM   1766  C   SER A 111      -0.828   6.999  13.245  1.00 91.25           C  
ATOM   1767  CB  SER A 111      -1.500   5.121  11.684  1.00 91.25           C  
ATOM   1768  HB2 SER A 111      -1.627   4.878  10.629  1.00 91.25           H  
ATOM   1769  HB3 SER A 111      -2.382   4.784  12.227  1.00 91.25           H  
ATOM   1770  O   SER A 111       0.281   7.511  13.412  1.00 91.25           O  
ATOM   1771  OG  SER A 111      -0.391   4.432  12.205  1.00 91.25           O  
ATOM   1772  HG  SER A 111       0.362   4.643  11.647  1.00 91.25           H  
ATOM   1773  N   SER A 112      -1.626   6.699  14.267  1.00 90.10           N  
ATOM   1774  H   SER A 112      -2.526   6.295  14.048  1.00 90.10           H  
ATOM   1775  CA  SER A 112      -1.287   6.943  15.675  1.00 90.10           C  
ATOM   1776  HA  SER A 112      -0.745   7.887  15.737  1.00 90.10           H  
ATOM   1777  C   SER A 112      -0.379   5.880  16.312  1.00 90.10           C  
ATOM   1778  CB  SER A 112      -2.574   7.098  16.485  1.00 90.10           C  
ATOM   1779  HB2 SER A 112      -3.138   7.954  16.114  1.00 90.10           H  
ATOM   1780  HB3 SER A 112      -2.323   7.274  17.531  1.00 90.10           H  
ATOM   1781  O   SER A 112       0.073   6.066  17.443  1.00 90.10           O  
ATOM   1782  OG  SER A 112      -3.369   5.932  16.386  1.00 90.10           O  
ATOM   1783  HG  SER A 112      -3.921   5.978  15.602  1.00 90.10           H  
ATOM   1784  N   THR A 113      -0.081   4.781  15.611  1.00 91.74           N  
ATOM   1785  H   THR A 113      -0.362   4.735  14.642  1.00 91.74           H  
ATOM   1786  CA  THR A 113       0.737   3.672  16.133  1.00 91.74           C  
ATOM   1787  HA  THR A 113       1.191   3.992  17.071  1.00 91.74           H  
ATOM   1788  C   THR A 113       1.870   3.307  15.172  1.00 91.74           C  
ATOM   1789  CB  THR A 113      -0.105   2.427  16.451  1.00 91.74           C  
ATOM   1790  HB  THR A 113       0.558   1.645  16.822  1.00 91.74           H  
ATOM   1791  O   THR A 113       1.768   3.578  13.976  1.00 91.74           O  
ATOM   1792  CG2 THR A 113      -1.160   2.699  17.523  1.00 91.74           C  
ATOM   1793 HG21 THR A 113      -1.669   1.767  17.769  1.00 91.74           H  
ATOM   1794 HG22 THR A 113      -1.896   3.417  17.163  1.00 91.74           H  
ATOM   1795 HG23 THR A 113      -0.683   3.092  18.420  1.00 91.74           H  
ATOM   1796  OG1 THR A 113      -0.766   1.939  15.312  1.00 91.74           O  
ATOM   1797  HG1 THR A 113      -1.311   2.644  14.952  1.00 91.74           H  
ATOM   1798  N   PRO A 114       2.989   2.736  15.653  1.00 95.80           N  
ATOM   1799  CA  PRO A 114       4.013   2.208  14.760  1.00 95.80           C  
ATOM   1800  HA  PRO A 114       4.406   3.025  14.155  1.00 95.80           H  
ATOM   1801  C   PRO A 114       3.445   1.121  13.844  1.00 95.80           C  
ATOM   1802  CB  PRO A 114       5.125   1.661  15.660  1.00 95.80           C  
ATOM   1803  HB2 PRO A 114       4.984   0.594  15.829  1.00 95.80           H  
ATOM   1804  HB3 PRO A 114       6.112   1.854  15.239  1.00 95.80           H  
ATOM   1805  O   PRO A 114       2.650   0.290  14.282  1.00 95.80           O  
ATOM   1806  CG  PRO A 114       4.919   2.409  16.977  1.00 95.80           C  
ATOM   1807  HG2 PRO A 114       5.292   1.840  17.828  1.00 95.80           H  
ATOM   1808  HG3 PRO A 114       5.405   3.383  16.924  1.00 95.80           H  
ATOM   1809  CD  PRO A 114       3.403   2.591  17.039  1.00 95.80           C  
ATOM   1810  HD2 PRO A 114       2.937   1.703  17.466  1.00 95.80           H  
ATOM   1811  HD3 PRO A 114       3.164   3.474  17.632  1.00 95.80           H  
ATOM   1812  N   VAL A 115       3.898   1.107  12.593  1.00 96.94           N  
ATOM   1813  H   VAL A 115       4.555   1.819  12.307  1.00 96.94           H  
ATOM   1814  CA  VAL A 115       3.544   0.073  11.613  1.00 96.94           C  
ATOM   1815  HA  VAL A 115       2.890  -0.659  12.086  1.00 96.94           H  
ATOM   1816  C   VAL A 115       4.789  -0.677  11.175  1.00 96.94           C  
ATOM   1817  CB  VAL A 115       2.769   0.642  10.412  1.00 96.94           C  
ATOM   1818  HB  VAL A 115       2.499  -0.185   9.757  1.00 96.94           H  
ATOM   1819  O   VAL A 115       5.856  -0.082  11.014  1.00 96.94           O  
ATOM   1820  CG1 VAL A 115       1.471   1.301  10.897  1.00 96.94           C  
ATOM   1821 HG11 VAL A 115       0.948   0.627  11.575  1.00 96.94           H  
ATOM   1822 HG12 VAL A 115       0.816   1.513  10.052  1.00 96.94           H  
ATOM   1823 HG13 VAL A 115       1.682   2.228  11.429  1.00 96.94           H  
ATOM   1824  CG2 VAL A 115       3.596   1.645   9.594  1.00 96.94           C  
ATOM   1825 HG21 VAL A 115       3.001   2.041   8.771  1.00 96.94           H  
ATOM   1826 HG22 VAL A 115       4.471   1.151   9.169  1.00 96.94           H  
ATOM   1827 HG23 VAL A 115       3.921   2.469  10.230  1.00 96.94           H  
ATOM   1828  N   GLU A 116       4.664  -1.980  10.967  1.00 98.10           N  
ATOM   1829  H   GLU A 116       3.750  -2.397  11.066  1.00 98.10           H  
ATOM   1830  CA  GLU A 116       5.712  -2.806  10.381  1.00 98.10           C  
ATOM   1831  HA  GLU A 116       6.654  -2.259  10.419  1.00 98.10           H  
ATOM   1832  C   GLU A 116       5.391  -3.062   8.908  1.00 98.10           C  
ATOM   1833  CB  GLU A 116       5.922  -4.086  11.206  1.00 98.10           C  
ATOM   1834  HB2 GLU A 116       6.113  -3.797  12.239  1.00 98.10           H  
ATOM   1835  HB3 GLU A 116       5.028  -4.709  11.175  1.00 98.10           H  
ATOM   1836  O   GLU A 116       4.295  -3.490   8.549  1.00 98.10           O  
ATOM   1837  CG  GLU A 116       7.128  -4.878  10.683  1.00 98.10           C  
ATOM   1838  HG2 GLU A 116       7.927  -4.177  10.442  1.00 98.10           H  
ATOM   1839  HG3 GLU A 116       6.853  -5.380   9.756  1.00 98.10           H  
ATOM   1840  CD  GLU A 116       7.664  -5.890  11.707  1.00 98.10           C  
ATOM   1841  OE1 GLU A 116       7.411  -7.103  11.557  1.00 98.10           O  
ATOM   1842  OE2 GLU A 116       8.454  -5.457  12.576  1.00 98.10           O  
ATOM   1843  N   VAL A 117       6.349  -2.769   8.031  1.00 98.25           N  
ATOM   1844  H   VAL A 117       7.208  -2.369   8.381  1.00 98.25           H  
ATOM   1845  CA  VAL A 117       6.220  -2.984   6.592  1.00 98.25           C  
ATOM   1846  HA  VAL A 117       5.237  -3.412   6.393  1.00 98.25           H  
ATOM   1847  C   VAL A 117       7.268  -3.986   6.137  1.00 98.25           C  
ATOM   1848  CB  VAL A 117       6.292  -1.672   5.792  1.00 98.25           C  
ATOM   1849  HB  VAL A 117       7.294  -1.251   5.878  1.00 98.25           H  
ATOM   1850  O   VAL A 117       8.475  -3.731   6.202  1.00 98.25           O  
ATOM   1851  CG1 VAL A 117       5.989  -1.946   4.311  1.00 98.25           C  
ATOM   1852 HG11 VAL A 117       5.987  -1.009   3.754  1.00 98.25           H  
ATOM   1853 HG12 VAL A 117       6.750  -2.600   3.885  1.00 98.25           H  
ATOM   1854 HG13 VAL A 117       5.012  -2.420   4.214  1.00 98.25           H  
ATOM   1855  CG2 VAL A 117       5.278  -0.637   6.301  1.00 98.25           C  
ATOM   1856 HG21 VAL A 117       4.277  -1.068   6.308  1.00 98.25           H  
ATOM   1857 HG22 VAL A 117       5.286   0.249   5.666  1.00 98.25           H  
ATOM   1858 HG23 VAL A 117       5.536  -0.332   7.315  1.00 98.25           H  
ATOM   1859  N   HIS A 118       6.805  -5.119   5.618  1.00 98.27           N  
ATOM   1860  H   HIS A 118       5.805  -5.261   5.631  1.00 98.27           H  
ATOM   1861  CA  HIS A 118       7.642  -6.100   4.941  1.00 98.27           C  
ATOM   1862  HA  HIS A 118       8.669  -5.982   5.286  1.00 98.27           H  
ATOM   1863  C   HIS A 118       7.591  -5.872   3.437  1.00 98.27           C  
ATOM   1864  CB  HIS A 118       7.219  -7.528   5.266  1.00 98.27           C  
ATOM   1865  HB2 HIS A 118       6.270  -7.745   4.777  1.00 98.27           H  
ATOM   1866  HB3 HIS A 118       7.962  -8.213   4.857  1.00 98.27           H  
ATOM   1867  O   HIS A 118       6.536  -5.966   2.813  1.00 98.27           O  
ATOM   1868  CG  HIS A 118       7.082  -7.796   6.732  1.00 98.27           C  
ATOM   1869  CD2 HIS A 118       5.913  -7.822   7.441  1.00 98.27           C  
ATOM   1870  HD2 HIS A 118       4.917  -7.635   7.066  1.00 98.27           H  
ATOM   1871  ND1 HIS A 118       8.109  -8.060   7.609  1.00 98.27           N  
ATOM   1872  HD1 HIS A 118       9.094  -7.920   7.440  1.00 98.27           H  
ATOM   1873  CE1 HIS A 118       7.562  -8.262   8.821  1.00 98.27           C  
ATOM   1874  HE1 HIS A 118       8.097  -8.435   9.743  1.00 98.27           H  
ATOM   1875  NE2 HIS A 118       6.233  -8.162   8.744  1.00 98.27           N  
ATOM   1876  N   ILE A 119       8.748  -5.625   2.840  1.00 98.03           N  
ATOM   1877  H   ILE A 119       9.573  -5.576   3.421  1.00 98.03           H  
ATOM   1878  CA  ILE A 119       8.904  -5.413   1.408  1.00 98.03           C  
ATOM   1879  HA  ILE A 119       7.921  -5.350   0.943  1.00 98.03           H  
ATOM   1880  C   ILE A 119       9.646  -6.614   0.835  1.00 98.03           C  
ATOM   1881  CB  ILE A 119       9.647  -4.095   1.116  1.00 98.03           C  
ATOM   1882  HB  ILE A 119      10.686  -4.221   1.421  1.00 98.03           H  
ATOM   1883  O   ILE A 119      10.749  -6.937   1.282  1.00 98.03           O  
ATOM   1884  CG1 ILE A 119       9.081  -2.885   1.896  1.00 98.03           C  
ATOM   1885 HG12 ILE A 119       8.095  -2.620   1.513  1.00 98.03           H  
ATOM   1886 HG13 ILE A 119       8.979  -3.130   2.953  1.00 98.03           H  
ATOM   1887  CG2 ILE A 119       9.593  -3.849  -0.404  1.00 98.03           C  
ATOM   1888 HG21 ILE A 119      10.107  -4.650  -0.934  1.00 98.03           H  
ATOM   1889 HG22 ILE A 119       8.557  -3.813  -0.741  1.00 98.03           H  
ATOM   1890 HG23 ILE A 119      10.083  -2.912  -0.669  1.00 98.03           H  
ATOM   1891  CD1 ILE A 119      10.001  -1.662   1.829  1.00 98.03           C  
ATOM   1892 HD11 ILE A 119      10.093  -1.293   0.808  1.00 98.03           H  
ATOM   1893 HD12 ILE A 119      10.987  -1.928   2.210  1.00 98.03           H  
ATOM   1894 HD13 ILE A 119       9.589  -0.862   2.444  1.00 98.03           H  
ATOM   1895  N   LYS A 120       9.061  -7.268  -0.167  1.00 97.04           N  
ATOM   1896  H   LYS A 120       8.157  -6.937  -0.472  1.00 97.04           H  
ATOM   1897  CA  LYS A 120       9.685  -8.369  -0.903  1.00 97.04           C  
ATOM   1898  HA  LYS A 120      10.693  -8.523  -0.520  1.00 97.04           H  
ATOM   1899  C   LYS A 120       9.814  -8.012  -2.379  1.00 97.04           C  
ATOM   1900  CB  LYS A 120       8.894  -9.659  -0.671  1.00 97.04           C  
ATOM   1901  HB2 LYS A 120       8.862  -9.871   0.397  1.00 97.04           H  
ATOM   1902  HB3 LYS A 120       7.873  -9.518  -1.024  1.00 97.04           H  
ATOM   1903  O   LYS A 120       8.842  -7.605  -3.011  1.00 97.04           O  
ATOM   1904  CG  LYS A 120       9.533 -10.846  -1.405  1.00 97.04           C  
ATOM   1905  HG2 LYS A 120       9.637 -10.613  -2.465  1.00 97.04           H  
ATOM   1906  HG3 LYS A 120      10.523 -11.042  -0.994  1.00 97.04           H  
ATOM   1907  CD  LYS A 120       8.664 -12.096  -1.288  1.00 97.04           C  
ATOM   1908  HD2 LYS A 120       7.685 -11.879  -1.714  1.00 97.04           H  
ATOM   1909  HD3 LYS A 120       8.548 -12.378  -0.241  1.00 97.04           H  
ATOM   1910  CE  LYS A 120       9.344 -13.214  -2.082  1.00 97.04           C  
ATOM   1911  HE2 LYS A 120      10.267 -13.511  -1.583  1.00 97.04           H  
ATOM   1912  HE3 LYS A 120       9.635 -12.812  -3.053  1.00 97.04           H  
ATOM   1913  NZ  LYS A 120       8.435 -14.366  -2.277  1.00 97.04           N  
ATOM   1914  HZ1 LYS A 120       8.131 -14.758  -1.397  1.00 97.04           H  
ATOM   1915  HZ2 LYS A 120       8.895 -15.069  -2.837  1.00 97.04           H  
ATOM   1916  HZ3 LYS A 120       7.618 -14.053  -2.781  1.00 97.04           H  
ATOM   1917  N   VAL A 121      11.012  -8.213  -2.922  1.00 94.63           N  
ATOM   1918  H   VAL A 121      11.748  -8.557  -2.322  1.00 94.63           H  
ATOM   1919  CA  VAL A 121      11.374  -7.882  -4.304  1.00 94.63           C  
ATOM   1920  HA  VAL A 121      10.477  -7.795  -4.917  1.00 94.63           H  
ATOM   1921  C   VAL A 121      12.254  -8.998  -4.851  1.00 94.63           C  
ATOM   1922  CB  VAL A 121      12.134  -6.551  -4.354  1.00 94.63           C  
ATOM   1923  HB  VAL A 121      13.086  -6.655  -3.834  1.00 94.63           H  
ATOM   1924  O   VAL A 121      13.412  -9.139  -4.458  1.00 94.63           O  
ATOM   1925  CG1 VAL A 121      12.402  -6.135  -5.798  1.00 94.63           C  
ATOM   1926 HG11 VAL A 121      12.937  -5.185  -5.780  1.00 94.63           H  
ATOM   1927 HG12 VAL A 121      11.463  -6.023  -6.340  1.00 94.63           H  
ATOM   1928 HG13 VAL A 121      13.029  -6.871  -6.302  1.00 94.63           H  
ATOM   1929  CG2 VAL A 121      11.360  -5.427  -3.675  1.00 94.63           C  
ATOM   1930 HG21 VAL A 121      10.436  -5.215  -4.212  1.00 94.63           H  
ATOM   1931 HG22 VAL A 121      12.015  -4.556  -3.626  1.00 94.63           H  
ATOM   1932 HG23 VAL A 121      11.138  -5.681  -2.638  1.00 94.63           H  
ATOM   1933  N   GLY A 122      11.693  -9.838  -5.723  1.00 89.93           N  
ATOM   1934  H   GLY A 122      10.751  -9.657  -6.039  1.00 89.93           H  
ATOM   1935  CA  GLY A 122      12.332 -11.102  -6.090  1.00 89.93           C  
ATOM   1936  HA2 GLY A 122      13.256 -10.895  -6.632  1.00 89.93           H  
ATOM   1937  HA3 GLY A 122      11.671 -11.678  -6.737  1.00 89.93           H  
ATOM   1938  C   GLY A 122      12.642 -11.938  -4.841  1.00 89.93           C  
ATOM   1939  O   GLY A 122      11.730 -12.313  -4.095  1.00 89.93           O  
ATOM   1940  N   ASP A 123      13.931 -12.186  -4.603  1.00 90.17           N  
ATOM   1941  H   ASP A 123      14.613 -11.849  -5.267  1.00 90.17           H  
ATOM   1942  CA  ASP A 123      14.431 -12.938  -3.446  1.00 90.17           C  
ATOM   1943  HA  ASP A 123      13.654 -13.621  -3.104  1.00 90.17           H  
ATOM   1944  C   ASP A 123      14.811 -12.048  -2.250  1.00 90.17           C  
ATOM   1945  CB  ASP A 123      15.633 -13.789  -3.878  1.00 90.17           C  
ATOM   1946  HB2 ASP A 123      15.979 -14.376  -3.027  1.00 90.17           H  
ATOM   1947  HB3 ASP A 123      16.443 -13.127  -4.184  1.00 90.17           H  
ATOM   1948  O   ASP A 123      14.978 -12.553  -1.138  1.00 90.17           O  
ATOM   1949  CG  ASP A 123      15.287 -14.745  -5.019  1.00 90.17           C  
ATOM   1950  OD1 ASP A 123      14.230 -15.409  -4.921  1.00 90.17           O  
ATOM   1951  OD2 ASP A 123      16.074 -14.768  -5.993  1.00 90.17           O  
ATOM   1952  N   GLU A 124      14.940 -10.730  -2.444  1.00 94.75           N  
ATOM   1953  H   GLU A 124      14.649 -10.330  -3.324  1.00 94.75           H  
ATOM   1954  CA  GLU A 124      15.292  -9.811  -1.361  1.00 94.75           C  
ATOM   1955  HA  GLU A 124      16.008 -10.328  -0.723  1.00 94.75           H  
ATOM   1956  C   GLU A 124      14.061  -9.489  -0.509  1.00 94.75           C  
ATOM   1957  CB  GLU A 124      16.000  -8.546  -1.886  1.00 94.75           C  
ATOM   1958  HB2 GLU A 124      16.772  -8.853  -2.592  1.00 94.75           H  
ATOM   1959  HB3 GLU A 124      15.282  -7.908  -2.401  1.00 94.75           H  
ATOM   1960  O   GLU A 124      12.954  -9.280  -1.015  1.00 94.75           O  
ATOM   1961  CG  GLU A 124      16.666  -7.764  -0.731  1.00 94.75           C  
ATOM   1962  HG2 GLU A 124      15.891  -7.419  -0.046  1.00 94.75           H  
ATOM   1963  HG3 GLU A 124      17.306  -8.450  -0.177  1.00 94.75           H  
ATOM   1964  CD  GLU A 124      17.512  -6.549  -1.157  1.00 94.75           C  
ATOM   1965  OE1 GLU A 124      17.930  -5.795  -0.234  1.00 94.75           O  
ATOM   1966  OE2 GLU A 124      17.752  -6.380  -2.371  1.00 94.75           O  
ATOM   1967  N   LYS A 125      14.266  -9.439   0.810  1.00 96.20           N  
ATOM   1968  H   LYS A 125      15.207  -9.580   1.147  1.00 96.20           H  
ATOM   1969  CA  LYS A 125      13.259  -9.038   1.791  1.00 96.20           C  
ATOM   1970  HA  LYS A 125      12.408  -8.601   1.269  1.00 96.20           H  
ATOM   1971  C   LYS A 125      13.835  -7.977   2.716  1.00 96.20           C  
ATOM   1972  CB  LYS A 125      12.769 -10.242   2.603  1.00 96.20           C  
ATOM   1973  HB2 LYS A 125      13.625 -10.716   3.083  1.00 96.20           H  
ATOM   1974  HB3 LYS A 125      12.097  -9.880   3.381  1.00 96.20           H  
ATOM   1975  O   LYS A 125      14.966  -8.110   3.183  1.00 96.20           O  
ATOM   1976  CG  LYS A 125      12.022 -11.273   1.749  1.00 96.20           C  
ATOM   1977  HG2 LYS A 125      12.681 -11.666   0.975  1.00 96.20           H  
ATOM   1978  HG3 LYS A 125      11.157 -10.799   1.285  1.00 96.20           H  
ATOM   1979  CD  LYS A 125      11.557 -12.421   2.647  1.00 96.20           C  
ATOM   1980  HD2 LYS A 125      10.864 -12.030   3.392  1.00 96.20           H  
ATOM   1981  HD3 LYS A 125      12.424 -12.841   3.157  1.00 96.20           H  
ATOM   1982  CE  LYS A 125      10.875 -13.514   1.827  1.00 96.20           C  
ATOM   1983  HE2 LYS A 125      11.578 -13.863   1.071  1.00 96.20           H  
ATOM   1984  HE3 LYS A 125      10.012 -13.077   1.324  1.00 96.20           H  
ATOM   1985  NZ  LYS A 125      10.458 -14.632   2.710  1.00 96.20           N  
ATOM   1986  HZ1 LYS A 125      11.264 -15.005   3.191  1.00 96.20           H  
ATOM   1987  HZ2 LYS A 125      10.021 -15.378   2.189  1.00 96.20           H  
ATOM   1988  HZ3 LYS A 125       9.814 -14.298   3.413  1.00 96.20           H  
ATOM   1989  N   ARG A 126      13.040  -6.957   3.019  1.00 97.49           N  
ATOM   1990  H   ARG A 126      12.133  -6.923   2.575  1.00 97.49           H  
ATOM   1991  CA  ARG A 126      13.337  -5.932   4.023  1.00 97.49           C  
ATOM   1992  HA  ARG A 126      14.179  -6.251   4.637  1.00 97.49           H  
ATOM   1993  C   ARG A 126      12.137  -5.783   4.943  1.00 97.49           C  
ATOM   1994  CB  ARG A 126      13.672  -4.592   3.344  1.00 97.49           C  
ATOM   1995  HB2 ARG A 126      13.799  -3.826   4.108  1.00 97.49           H  
ATOM   1996  HB3 ARG A 126      12.825  -4.295   2.725  1.00 97.49           H  
ATOM   1997  O   ARG A 126      11.007  -5.812   4.471  1.00 97.49           O  
ATOM   1998  CG  ARG A 126      14.933  -4.623   2.465  1.00 97.49           C  
ATOM   1999  HG2 ARG A 126      14.990  -3.683   1.917  1.00 97.49           H  
ATOM   2000  HG3 ARG A 126      14.866  -5.432   1.738  1.00 97.49           H  
ATOM   2001  CD  ARG A 126      16.212  -4.779   3.289  1.00 97.49           C  
ATOM   2002  HD2 ARG A 126      16.267  -3.956   4.002  1.00 97.49           H  
ATOM   2003  HD3 ARG A 126      16.183  -5.725   3.830  1.00 97.49           H  
ATOM   2004  NE  ARG A 126      17.390  -4.771   2.411  1.00 97.49           N  
ATOM   2005  HE  ARG A 126      17.270  -5.080   1.457  1.00 97.49           H  
ATOM   2006  NH1 ARG A 126      18.980  -4.080   3.925  1.00 97.49           N  
ATOM   2007 HH11 ARG A 126      19.935  -3.812   4.112  1.00 97.49           H  
ATOM   2008 HH12 ARG A 126      18.265  -4.018   4.636  1.00 97.49           H  
ATOM   2009  NH2 ARG A 126      19.512  -4.534   1.781  1.00 97.49           N  
ATOM   2010 HH21 ARG A 126      19.176  -4.880   0.894  1.00 97.49           H  
ATOM   2011 HH22 ARG A 126      20.483  -4.289   1.912  1.00 97.49           H  
ATOM   2012  CZ  ARG A 126      18.624  -4.455   2.722  1.00 97.49           C  
ATOM   2013  N   THR A 127      12.400  -5.604   6.227  1.00 98.12           N  
ATOM   2014  H   THR A 127      13.361  -5.553   6.533  1.00 98.12           H  
ATOM   2015  CA  THR A 127      11.387  -5.237   7.217  1.00 98.12           C  
ATOM   2016  HA  THR A 127      10.405  -5.162   6.750  1.00 98.12           H  
ATOM   2017  C   THR A 127      11.766  -3.878   7.773  1.00 98.12           C  
ATOM   2018  CB  THR A 127      11.289  -6.267   8.348  1.00 98.12           C  
ATOM   2019  HB  THR A 127      12.237  -6.311   8.883  1.00 98.12           H  
ATOM   2020  O   THR A 127      12.937  -3.658   8.092  1.00 98.12           O  
ATOM   2021  CG2 THR A 127      10.178  -5.928   9.335  1.00 98.12           C  
ATOM   2022 HG21 THR A 127      10.044  -6.735  10.054  1.00 98.12           H  
ATOM   2023 HG22 THR A 127      10.429  -5.029   9.899  1.00 98.12           H  
ATOM   2024 HG23 THR A 127       9.239  -5.759   8.809  1.00 98.12           H  
ATOM   2025  OG1 THR A 127      10.998  -7.553   7.840  1.00 98.12           O  
ATOM   2026  HG1 THR A 127      10.877  -8.095   8.623  1.00 98.12           H  
ATOM   2027  N   VAL A 128      10.796  -2.976   7.855  1.00 97.88           N  
ATOM   2028  H   VAL A 128       9.870  -3.222   7.536  1.00 97.88           H  
ATOM   2029  CA  VAL A 128      10.974  -1.630   8.395  1.00 97.88           C  
ATOM   2030  HA  VAL A 128      11.903  -1.576   8.963  1.00 97.88           H  
ATOM   2031  C   VAL A 128       9.822  -1.328   9.334  1.00 97.88           C  
ATOM   2032  CB  VAL A 128      11.033  -0.589   7.265  1.00 97.88           C  
ATOM   2033  HB  VAL A 128      10.107  -0.621   6.691  1.00 97.88           H  
ATOM   2034  O   VAL A 128       8.665  -1.460   8.948  1.00 97.88           O  
ATOM   2035  CG1 VAL A 128      11.218   0.832   7.804  1.00 97.88           C  
ATOM   2036 HG11 VAL A 128      10.396   1.101   8.468  1.00 97.88           H  
ATOM   2037 HG12 VAL A 128      12.160   0.924   8.345  1.00 97.88           H  
ATOM   2038 HG13 VAL A 128      11.193   1.532   6.969  1.00 97.88           H  
ATOM   2039  CG2 VAL A 128      12.202  -0.877   6.316  1.00 97.88           C  
ATOM   2040 HG21 VAL A 128      13.117  -1.028   6.889  1.00 97.88           H  
ATOM   2041 HG22 VAL A 128      11.989  -1.765   5.720  1.00 97.88           H  
ATOM   2042 HG23 VAL A 128      12.340  -0.023   5.653  1.00 97.88           H  
ATOM   2043  N   THR A 129      10.140  -0.883  10.543  1.00 98.04           N  
ATOM   2044  H   THR A 129      11.110  -0.825  10.816  1.00 98.04           H  
ATOM   2045  CA  THR A 129       9.163  -0.256  11.433  1.00 98.04           C  
ATOM   2046  HA  THR A 129       8.175  -0.674  11.241  1.00 98.04           H  
ATOM   2047  C   THR A 129       9.143   1.241  11.145  1.00 98.04           C  
ATOM   2048  CB  THR A 129       9.505  -0.514  12.904  1.00 98.04           C  
ATOM   2049  HB  THR A 129      10.412   0.036  13.157  1.00 98.04           H  
ATOM   2050  O   THR A 129      10.200   1.868  11.135  1.00 98.04           O  
ATOM   2051  CG2 THR A 129       8.387  -0.070  13.843  1.00 98.04           C  
ATOM   2052 HG21 THR A 129       8.644  -0.340  14.867  1.00 98.04           H  
ATOM   2053 HG22 THR A 129       8.262   1.012  13.793  1.00 98.04           H  
ATOM   2054 HG23 THR A 129       7.450  -0.554  13.568  1.00 98.04           H  
ATOM   2055  OG1 THR A 129       9.757  -1.885  13.127  1.00 98.04           O  
ATOM   2056  HG1 THR A 129       8.953  -2.394  12.996  1.00 98.04           H  
ATOM   2057  N   VAL A 130       7.963   1.807  10.904  1.00 97.97           N  
ATOM   2058  H   VAL A 130       7.142   1.219  10.926  1.00 97.97           H  
ATOM   2059  CA  VAL A 130       7.765   3.240  10.646  1.00 97.97           C  
ATOM   2060  HA  VAL A 130       8.730   3.747  10.631  1.00 97.97           H  
ATOM   2061  C   VAL A 130       6.944   3.815  11.794  1.00 97.97           C  
ATOM   2062  CB  VAL A 130       7.086   3.480   9.281  1.00 97.97           C  
ATOM   2063  HB  VAL A 130       6.049   3.146   9.326  1.00 97.97           H  
ATOM   2064  O   VAL A 130       5.787   3.430  11.989  1.00 97.97           O  
ATOM   2065  CG1 VAL A 130       7.104   4.968   8.913  1.00 97.97           C  
ATOM   2066 HG11 VAL A 130       8.131   5.325   8.831  1.00 97.97           H  
ATOM   2067 HG12 VAL A 130       6.595   5.130   7.963  1.00 97.97           H  
ATOM   2068 HG13 VAL A 130       6.598   5.554   9.680  1.00 97.97           H  
ATOM   2069  CG2 VAL A 130       7.774   2.716   8.141  1.00 97.97           C  
ATOM   2070 HG21 VAL A 130       7.293   2.964   7.195  1.00 97.97           H  
ATOM   2071 HG22 VAL A 130       7.684   1.641   8.298  1.00 97.97           H  
ATOM   2072 HG23 VAL A 130       8.828   2.992   8.097  1.00 97.97           H  
ATOM   2073  N   ASN A 131       7.531   4.707  12.590  1.00 97.38           N  
ATOM   2074  H   ASN A 131       8.459   5.037  12.366  1.00 97.38           H  
ATOM   2075  CA  ASN A 131       6.847   5.306  13.737  1.00 97.38           C  
ATOM   2076  HA  ASN A 131       6.327   4.510  14.269  1.00 97.38           H  
ATOM   2077  C   ASN A 131       5.799   6.345  13.292  1.00 97.38           C  
ATOM   2078  CB  ASN A 131       7.884   5.911  14.691  1.00 97.38           C  
ATOM   2079  HB2 ASN A 131       8.465   6.669  14.165  1.00 97.38           H  
ATOM   2080  HB3 ASN A 131       7.390   6.398  15.532  1.00 97.38           H  
ATOM   2081  O   ASN A 131       5.861   6.830  12.162  1.00 97.38           O  
ATOM   2082  CG  ASN A 131       8.805   4.851  15.252  1.00 97.38           C  
ATOM   2083  ND2 ASN A 131      10.048   4.855  14.844  1.00 97.38           N  
ATOM   2084 HD21 ASN A 131      10.260   5.392  14.015  1.00 97.38           H  
ATOM   2085 HD22 ASN A 131      10.627   4.071  15.111  1.00 97.38           H  
ATOM   2086  OD1 ASN A 131       8.404   4.002  16.033  1.00 97.38           O  
ATOM   2087  N   PRO A 132       4.840   6.716  14.161  1.00 95.88           N  
ATOM   2088  CA  PRO A 132       3.883   7.783  13.870  1.00 95.88           C  
ATOM   2089  HA  PRO A 132       3.194   7.436  13.100  1.00 95.88           H  
ATOM   2090  C   PRO A 132       4.563   9.079  13.412  1.00 95.88           C  
ATOM   2091  CB  PRO A 132       3.112   7.994  15.175  1.00 95.88           C  
ATOM   2092  HB2 PRO A 132       2.098   8.356  15.001  1.00 95.88           H  
ATOM   2093  HB3 PRO A 132       3.649   8.679  15.831  1.00 95.88           H  
ATOM   2094  O   PRO A 132       5.466   9.586  14.080  1.00 95.88           O  
ATOM   2095  CG  PRO A 132       3.125   6.599  15.788  1.00 95.88           C  
ATOM   2096  HG2 PRO A 132       2.386   5.985  15.276  1.00 95.88           H  
ATOM   2097  HG3 PRO A 132       2.945   6.618  16.863  1.00 95.88           H  
ATOM   2098  CD  PRO A 132       4.528   6.107  15.447  1.00 95.88           C  
ATOM   2099  HD2 PRO A 132       5.232   6.456  16.202  1.00 95.88           H  
ATOM   2100  HD3 PRO A 132       4.535   5.018  15.388  1.00 95.88           H  
ATOM   2101  N   GLY A 133       4.120   9.619  12.276  1.00 95.27           N  
ATOM   2102  H   GLY A 133       3.433   9.109  11.740  1.00 95.27           H  
ATOM   2103  CA  GLY A 133       4.661  10.836  11.664  1.00 95.27           C  
ATOM   2104  HA2 GLY A 133       4.772  11.601  12.432  1.00 95.27           H  
ATOM   2105  HA3 GLY A 133       3.948  11.189  10.919  1.00 95.27           H  
ATOM   2106  C   GLY A 133       6.015  10.664  10.966  1.00 95.27           C  
ATOM   2107  O   GLY A 133       6.563  11.649  10.470  1.00 95.27           O  
ATOM   2108  N   GLU A 134       6.567   9.450  10.923  1.00 97.46           N  
ATOM   2109  H   GLU A 134       6.069   8.673  11.334  1.00 97.46           H  
ATOM   2110  CA  GLU A 134       7.843   9.158  10.273  1.00 97.46           C  
ATOM   2111  HA  GLU A 134       8.475  10.041  10.369  1.00 97.46           H  
ATOM   2112  C   GLU A 134       7.664   8.879   8.771  1.00 97.46           C  
ATOM   2113  CB  GLU A 134       8.552   8.009  11.013  1.00 97.46           C  
ATOM   2114  HB2 GLU A 134       8.498   8.206  12.083  1.00 97.46           H  
ATOM   2115  HB3 GLU A 134       8.030   7.075  10.802  1.00 97.46           H  
ATOM   2116  O   GLU A 134       6.655   8.324   8.321  1.00 97.46           O  
ATOM   2117  CG  GLU A 134      10.031   7.841  10.630  1.00 97.46           C  
ATOM   2118  HG2 GLU A 134      10.096   7.591   9.571  1.00 97.46           H  
ATOM   2119  HG3 GLU A 134      10.537   8.795  10.783  1.00 97.46           H  
ATOM   2120  CD  GLU A 134      10.755   6.748  11.439  1.00 97.46           C  
ATOM   2121  OE1 GLU A 134      11.989   6.640  11.271  1.00 97.46           O  
ATOM   2122  OE2 GLU A 134      10.099   6.032  12.239  1.00 97.46           O  
ATOM   2123  N   GLU A 135       8.688   9.242   7.997  1.00 97.73           N  
ATOM   2124  H   GLU A 135       9.499   9.650   8.439  1.00 97.73           H  
ATOM   2125  CA  GLU A 135       8.861   8.824   6.609  1.00 97.73           C  
ATOM   2126  HA  GLU A 135       8.063   8.121   6.369  1.00 97.73           H  
ATOM   2127  C   GLU A 135      10.204   8.093   6.473  1.00 97.73           C  
ATOM   2128  CB  GLU A 135       8.721  10.023   5.649  1.00 97.73           C  
ATOM   2129  HB2 GLU A 135       7.772  10.517   5.857  1.00 97.73           H  
ATOM   2130  HB3 GLU A 135       9.527  10.734   5.829  1.00 97.73           H  
ATOM   2131  O   GLU A 135      11.248   8.625   6.850  1.00 97.73           O  
ATOM   2132  CG  GLU A 135       8.738   9.598   4.168  1.00 97.73           C  
ATOM   2133  HG2 GLU A 135       9.711   9.164   3.936  1.00 97.73           H  
ATOM   2134  HG3 GLU A 135       7.989   8.820   4.018  1.00 97.73           H  
ATOM   2135  CD  GLU A 135       8.438  10.748   3.184  1.00 97.73           C  
ATOM   2136  OE1 GLU A 135       9.219  10.923   2.215  1.00 97.73           O  
ATOM   2137  OE2 GLU A 135       7.377  11.406   3.321  1.00 97.73           O  
ATOM   2138  N   VAL A 136      10.179   6.874   5.930  1.00 98.08           N  
ATOM   2139  H   VAL A 136       9.285   6.523   5.617  1.00 98.08           H  
ATOM   2140  CA  VAL A 136      11.365   6.036   5.706  1.00 98.08           C  
ATOM   2141  HA  VAL A 136      12.250   6.603   5.995  1.00 98.08           H  
ATOM   2142  C   VAL A 136      11.491   5.706   4.224  1.00 98.08           C  
ATOM   2143  CB  VAL A 136      11.344   4.754   6.565  1.00 98.08           C  
ATOM   2144  HB  VAL A 136      10.476   4.151   6.300  1.00 98.08           H  
ATOM   2145  O   VAL A 136      10.512   5.361   3.564  1.00 98.08           O  
ATOM   2146  CG1 VAL A 136      12.615   3.922   6.326  1.00 98.08           C  
ATOM   2147 HG11 VAL A 136      13.495   4.560   6.399  1.00 98.08           H  
ATOM   2148 HG12 VAL A 136      12.582   3.452   5.343  1.00 98.08           H  
ATOM   2149 HG13 VAL A 136      12.706   3.144   7.084  1.00 98.08           H  
ATOM   2150  CG2 VAL A 136      11.275   5.074   8.063  1.00 98.08           C  
ATOM   2151 HG21 VAL A 136      11.273   4.157   8.652  1.00 98.08           H  
ATOM   2152 HG22 VAL A 136      10.358   5.619   8.288  1.00 98.08           H  
ATOM   2153 HG23 VAL A 136      12.123   5.689   8.364  1.00 98.08           H  
ATOM   2154  N   GLU A 137      12.712   5.764   3.694  1.00 98.20           N  
ATOM   2155  H   GLU A 137      13.483   6.025   4.292  1.00 98.20           H  
ATOM   2156  CA  GLU A 137      13.027   5.334   2.331  1.00 98.20           C  
ATOM   2157  HA  GLU A 137      12.093   5.139   1.803  1.00 98.20           H  
ATOM   2158  C   GLU A 137      13.830   4.025   2.345  1.00 98.20           C  
ATOM   2159  CB  GLU A 137      13.735   6.465   1.559  1.00 98.20           C  
ATOM   2160  HB2 GLU A 137      13.152   7.380   1.664  1.00 98.20           H  
ATOM   2161  HB3 GLU A 137      14.725   6.633   1.982  1.00 98.20           H  
ATOM   2162  O   GLU A 137      14.832   3.893   3.048  1.00 98.20           O  
ATOM   2163  CG  GLU A 137      13.865   6.144   0.061  1.00 98.20           C  
ATOM   2164  HG2 GLU A 137      12.876   5.923  -0.341  1.00 98.20           H  
ATOM   2165  HG3 GLU A 137      14.470   5.246  -0.062  1.00 98.20           H  
ATOM   2166  CD  GLU A 137      14.492   7.292  -0.751  1.00 98.20           C  
ATOM   2167  OE1 GLU A 137      15.706   7.212  -1.037  1.00 98.20           O  
ATOM   2168  OE2 GLU A 137      13.747   8.206  -1.192  1.00 98.20           O  
ATOM   2169  N   VAL A 138      13.409   3.060   1.528  1.00 97.65           N  
ATOM   2170  H   VAL A 138      12.557   3.228   1.013  1.00 97.65           H  
ATOM   2171  CA  VAL A 138      14.101   1.790   1.285  1.00 97.65           C  
ATOM   2172  HA  VAL A 138      15.018   1.766   1.874  1.00 97.65           H  
ATOM   2173  C   VAL A 138      14.463   1.711  -0.191  1.00 97.65           C  
ATOM   2174  CB  VAL A 138      13.242   0.577   1.690  1.00 97.65           C  
ATOM   2175  HB  VAL A 138      12.396   0.486   1.009  1.00 97.65           H  
ATOM   2176  O   VAL A 138      13.611   1.906  -1.053  1.00 97.65           O  
ATOM   2177  CG1 VAL A 138      14.062  -0.721   1.624  1.00 97.65           C  
ATOM   2178 HG11 VAL A 138      14.913  -0.660   2.302  1.00 97.65           H  
ATOM   2179 HG12 VAL A 138      14.421  -0.895   0.609  1.00 97.65           H  
ATOM   2180 HG13 VAL A 138      13.435  -1.564   1.911  1.00 97.65           H  
ATOM   2181  CG2 VAL A 138      12.700   0.715   3.113  1.00 97.65           C  
ATOM   2182 HG21 VAL A 138      13.521   0.866   3.813  1.00 97.65           H  
ATOM   2183 HG22 VAL A 138      12.018   1.563   3.176  1.00 97.65           H  
ATOM   2184 HG23 VAL A 138      12.140  -0.181   3.381  1.00 97.65           H  
ATOM   2185  N   THR A 139      15.719   1.399  -0.500  1.00 96.72           N  
ATOM   2186  H   THR A 139      16.368   1.193   0.246  1.00 96.72           H  
ATOM   2187  CA  THR A 139      16.182   1.238  -1.885  1.00 96.72           C  
ATOM   2188  HA  THR A 139      15.372   1.479  -2.573  1.00 96.72           H  
ATOM   2189  C   THR A 139      16.591  -0.204  -2.148  1.00 96.72           C  
ATOM   2190  CB  THR A 139      17.327   2.204  -2.212  1.00 96.72           C  
ATOM   2191  HB  THR A 139      18.160   2.038  -1.530  1.00 96.72           H  
ATOM   2192  O   THR A 139      17.344  -0.792  -1.375  1.00 96.72           O  
ATOM   2193  CG2 THR A 139      17.818   2.075  -3.656  1.00 96.72           C  
ATOM   2194 HG21 THR A 139      18.318   1.117  -3.800  1.00 96.72           H  
ATOM   2195 HG22 THR A 139      18.530   2.872  -3.869  1.00 96.72           H  
ATOM   2196 HG23 THR A 139      16.976   2.153  -4.344  1.00 96.72           H  
ATOM   2197  OG1 THR A 139      16.884   3.535  -2.092  1.00 96.72           O  
ATOM   2198  HG1 THR A 139      16.591   3.703  -1.193  1.00 96.72           H  
ATOM   2199  N   PHE A 140      16.131  -0.737  -3.275  1.00 95.76           N  
ATOM   2200  H   PHE A 140      15.508  -0.176  -3.838  1.00 95.76           H  
ATOM   2201  CA  PHE A 140      16.542  -2.016  -3.842  1.00 95.76           C  
ATOM   2202  HA  PHE A 140      17.187  -2.542  -3.138  1.00 95.76           H  
ATOM   2203  C   PHE A 140      17.328  -1.768  -5.127  1.00 95.76           C  
ATOM   2204  CB  PHE A 140      15.314  -2.891  -4.108  1.00 95.76           C  
ATOM   2205  HB2 PHE A 140      14.639  -2.366  -4.784  1.00 95.76           H  
ATOM   2206  HB3 PHE A 140      15.639  -3.803  -4.609  1.00 95.76           H  
ATOM   2207  O   PHE A 140      17.068  -0.806  -5.856  1.00 95.76           O  
ATOM   2208  CG  PHE A 140      14.557  -3.274  -2.855  1.00 95.76           C  
ATOM   2209  CD1 PHE A 140      14.779  -4.528  -2.259  1.00 95.76           C  
ATOM   2210  HD1 PHE A 140      15.484  -5.218  -2.699  1.00 95.76           H  
ATOM   2211  CD2 PHE A 140      13.642  -2.373  -2.276  1.00 95.76           C  
ATOM   2212  HD2 PHE A 140      13.475  -1.405  -2.725  1.00 95.76           H  
ATOM   2213  CE1 PHE A 140      14.082  -4.886  -1.094  1.00 95.76           C  
ATOM   2214  HE1 PHE A 140      14.240  -5.858  -0.650  1.00 95.76           H  
ATOM   2215  CE2 PHE A 140      12.958  -2.725  -1.101  1.00 95.76           C  
ATOM   2216  HE2 PHE A 140      12.270  -2.026  -0.650  1.00 95.76           H  
ATOM   2217  CZ  PHE A 140      13.176  -3.984  -0.515  1.00 95.76           C  
ATOM   2218  HZ  PHE A 140      12.643  -4.264   0.382  1.00 95.76           H  
ATOM   2219  N   SER A 141      18.290  -2.637  -5.422  1.00 93.72           N  
ATOM   2220  H   SER A 141      18.441  -3.428  -4.812  1.00 93.72           H  
ATOM   2221  CA  SER A 141      19.072  -2.579  -6.658  1.00 93.72           C  
ATOM   2222  HA  SER A 141      18.555  -1.951  -7.384  1.00 93.72           H  
ATOM   2223  C   SER A 141      19.184  -3.970  -7.262  1.00 93.72           C  
ATOM   2224  CB  SER A 141      20.452  -1.961  -6.422  1.00 93.72           C  
ATOM   2225  HB2 SER A 141      21.020  -2.574  -5.722  1.00 93.72           H  
ATOM   2226  HB3 SER A 141      20.989  -1.905  -7.369  1.00 93.72           H  
ATOM   2227  O   SER A 141      19.450  -4.942  -6.557  1.00 93.72           O  
ATOM   2228  OG  SER A 141      20.298  -0.655  -5.894  1.00 93.72           O  
ATOM   2229  HG  SER A 141      19.374  -0.422  -6.012  1.00 93.72           H  
ATOM   2230  N   ALA A 142      18.966  -4.072  -8.567  1.00 87.54           N  
ATOM   2231  H   ALA A 142      18.766  -3.237  -9.100  1.00 87.54           H  
ATOM   2232  CA  ALA A 142      18.963  -5.336  -9.279  1.00 87.54           C  
ATOM   2233  HA  ALA A 142      19.521  -6.079  -8.708  1.00 87.54           H  
ATOM   2234  C   ALA A 142      19.628  -5.184 -10.645  1.00 87.54           C  
ATOM   2235  CB  ALA A 142      17.517  -5.822  -9.422  1.00 87.54           C  
ATOM   2236  HB1 ALA A 142      16.924  -5.066  -9.938  1.00 87.54           H  
ATOM   2237  HB2 ALA A 142      17.492  -6.730 -10.025  1.00 87.54           H  
ATOM   2238  HB3 ALA A 142      17.082  -6.011  -8.441  1.00 87.54           H  
ATOM   2239  O   ALA A 142      19.202  -4.382 -11.463  1.00 87.54           O  
ATOM   2240  N   ASN A 143      20.605  -6.048 -10.932  1.00 83.94           N  
ATOM   2241  H   ASN A 143      20.994  -6.600 -10.181  1.00 83.94           H  
ATOM   2242  CA  ASN A 143      21.228  -6.130 -12.261  1.00 83.94           C  
ATOM   2243  HA  ASN A 143      21.599  -5.143 -12.539  1.00 83.94           H  
ATOM   2244  C   ASN A 143      20.240  -6.568 -13.363  1.00 83.94           C  
ATOM   2245  CB  ASN A 143      22.406  -7.119 -12.194  1.00 83.94           C  
ATOM   2246  HB2 ASN A 143      22.853  -7.197 -13.184  1.00 83.94           H  
ATOM   2247  HB3 ASN A 143      22.030  -8.103 -11.915  1.00 83.94           H  
ATOM   2248  O   ASN A 143      20.537  -6.423 -14.543  1.00 83.94           O  
ATOM   2249  CG  ASN A 143      23.503  -6.705 -11.232  1.00 83.94           C  
ATOM   2250  ND2 ASN A 143      24.230  -7.652 -10.686  1.00 83.94           N  
ATOM   2251 HD21 ASN A 143      24.127  -8.615 -10.971  1.00 83.94           H  
ATOM   2252 HD22 ASN A 143      24.963  -7.322 -10.073  1.00 83.94           H  
ATOM   2253  OD1 ASN A 143      23.727  -5.551 -10.933  1.00 83.94           O  
ATOM   2254  N   ASP A 144      19.095  -7.135 -12.971  1.00 81.92           N  
ATOM   2255  H   ASP A 144      18.882  -7.107 -11.985  1.00 81.92           H  
ATOM   2256  CA  ASP A 144      17.989  -7.494 -13.853  1.00 81.92           C  
ATOM   2257  HA  ASP A 144      18.234  -7.246 -14.885  1.00 81.92           H  
ATOM   2258  C   ASP A 144      16.730  -6.723 -13.412  1.00 81.92           C  
ATOM   2259  CB  ASP A 144      17.772  -9.013 -13.819  1.00 81.92           C  
ATOM   2260  HB2 ASP A 144      18.669  -9.503 -14.197  1.00 81.92           H  
ATOM   2261  HB3 ASP A 144      17.624  -9.332 -12.788  1.00 81.92           H  
ATOM   2262  O   ASP A 144      16.155  -7.055 -12.366  1.00 81.92           O  
ATOM   2263  CG  ASP A 144      16.571  -9.462 -14.661  1.00 81.92           C  
ATOM   2264  OD1 ASP A 144      15.976  -8.614 -15.365  1.00 81.92           O  
ATOM   2265  OD2 ASP A 144      16.240 -10.661 -14.556  1.00 81.92           O  
ATOM   2266  N   PRO A 145      16.286  -5.716 -14.187  1.00 76.16           N  
ATOM   2267  CA  PRO A 145      15.084  -4.945 -13.889  1.00 76.16           C  
ATOM   2268  HA  PRO A 145      15.235  -4.421 -12.945  1.00 76.16           H  
ATOM   2269  C   PRO A 145      13.809  -5.792 -13.784  1.00 76.16           C  
ATOM   2270  CB  PRO A 145      14.967  -3.918 -15.019  1.00 76.16           C  
ATOM   2271  HB2 PRO A 145      14.552  -2.976 -14.661  1.00 76.16           H  
ATOM   2272  HB3 PRO A 145      14.358  -4.319 -15.829  1.00 76.16           H  
ATOM   2273  O   PRO A 145      12.885  -5.398 -13.076  1.00 76.16           O  
ATOM   2274  CG  PRO A 145      16.403  -3.751 -15.506  1.00 76.16           C  
ATOM   2275  HG2 PRO A 145      16.932  -3.059 -14.851  1.00 76.16           H  
ATOM   2276  HG3 PRO A 145      16.447  -3.414 -16.542  1.00 76.16           H  
ATOM   2277  CD  PRO A 145      16.975  -5.153 -15.338  1.00 76.16           C  
ATOM   2278  HD2 PRO A 145      16.755  -5.756 -16.219  1.00 76.16           H  
ATOM   2279  HD3 PRO A 145      18.052  -5.090 -15.179  1.00 76.16           H  
ATOM   2280  N   HIS A 146      13.743  -6.980 -14.403  1.00 82.17           N  
ATOM   2281  H   HIS A 146      14.540  -7.321 -14.921  1.00 82.17           H  
ATOM   2282  CA  HIS A 146      12.573  -7.860 -14.290  1.00 82.17           C  
ATOM   2283  HA  HIS A 146      11.690  -7.289 -14.577  1.00 82.17           H  
ATOM   2284  C   HIS A 146      12.329  -8.355 -12.859  1.00 82.17           C  
ATOM   2285  CB  HIS A 146      12.710  -9.050 -15.245  1.00 82.17           C  
ATOM   2286  HB2 HIS A 146      13.631  -9.594 -15.033  1.00 82.17           H  
ATOM   2287  HB3 HIS A 146      11.880  -9.735 -15.073  1.00 82.17           H  
ATOM   2288  O   HIS A 146      11.205  -8.738 -12.524  1.00 82.17           O  
ATOM   2289  CG  HIS A 146      12.675  -8.647 -16.693  1.00 82.17           C  
ATOM   2290  CD2 HIS A 146      13.675  -8.780 -17.619  1.00 82.17           C  
ATOM   2291  HD2 HIS A 146      14.654  -9.198 -17.436  1.00 82.17           H  
ATOM   2292  ND1 HIS A 146      11.604  -8.065 -17.326  1.00 82.17           N  
ATOM   2293  HD1 HIS A 146      10.739  -7.798 -16.879  1.00 82.17           H  
ATOM   2294  CE1 HIS A 146      11.945  -7.852 -18.607  1.00 82.17           C  
ATOM   2295  HE1 HIS A 146      11.314  -7.388 -19.350  1.00 82.17           H  
ATOM   2296  NE2 HIS A 146      13.196  -8.278 -18.838  1.00 82.17           N  
ATOM   2297  N   LYS A 147      13.331  -8.284 -11.971  1.00 83.75           N  
ATOM   2298  H   LYS A 147      14.225  -7.945 -12.297  1.00 83.75           H  
ATOM   2299  CA  LYS A 147      13.156  -8.565 -10.534  1.00 83.75           C  
ATOM   2300  HA  LYS A 147      12.730  -9.562 -10.420  1.00 83.75           H  
ATOM   2301  C   LYS A 147      12.174  -7.610  -9.855  1.00 83.75           C  
ATOM   2302  CB  LYS A 147      14.509  -8.511  -9.818  1.00 83.75           C  
ATOM   2303  HB2 LYS A 147      14.987  -7.548  -9.996  1.00 83.75           H  
ATOM   2304  HB3 LYS A 147      14.335  -8.615  -8.747  1.00 83.75           H  
ATOM   2305  O   LYS A 147      11.590  -7.962  -8.831  1.00 83.75           O  
ATOM   2306  CG  LYS A 147      15.424  -9.651 -10.280  1.00 83.75           C  
ATOM   2307  HG2 LYS A 147      15.734  -9.488 -11.312  1.00 83.75           H  
ATOM   2308  HG3 LYS A 147      14.880 -10.593 -10.222  1.00 83.75           H  
ATOM   2309  CD  LYS A 147      16.653  -9.738  -9.375  1.00 83.75           C  
ATOM   2310  HD2 LYS A 147      17.210  -8.802  -9.414  1.00 83.75           H  
ATOM   2311  HD3 LYS A 147      16.324  -9.915  -8.351  1.00 83.75           H  
ATOM   2312  CE  LYS A 147      17.546 -10.887  -9.837  1.00 83.75           C  
ATOM   2313  HE2 LYS A 147      16.930 -11.780  -9.947  1.00 83.75           H  
ATOM   2314  HE3 LYS A 147      17.949 -10.642 -10.820  1.00 83.75           H  
ATOM   2315  NZ  LYS A 147      18.632 -11.138  -8.860  1.00 83.75           N  
ATOM   2316  HZ1 LYS A 147      18.234 -11.414  -7.974  1.00 83.75           H  
ATOM   2317  HZ2 LYS A 147      19.185 -10.305  -8.721  1.00 83.75           H  
ATOM   2318  HZ3 LYS A 147      19.222 -11.892  -9.182  1.00 83.75           H  
ATOM   2319  N   PHE A 148      11.963  -6.436 -10.439  1.00 89.01           N  
ATOM   2320  H   PHE A 148      12.481  -6.213 -11.277  1.00 89.01           H  
ATOM   2321  CA  PHE A 148      11.016  -5.435  -9.969  1.00 89.01           C  
ATOM   2322  HA  PHE A 148      10.937  -5.496  -8.884  1.00 89.01           H  
ATOM   2323  C   PHE A 148       9.593  -5.637 -10.497  1.00 89.01           C  
ATOM   2324  CB  PHE A 148      11.560  -4.056 -10.343  1.00 89.01           C  
ATOM   2325  HB2 PHE A 148      10.839  -3.303 -10.025  1.00 89.01           H  
ATOM   2326  HB3 PHE A 148      11.609  -3.980 -11.429  1.00 89.01           H  
ATOM   2327  O   PHE A 148       8.706  -4.893 -10.098  1.00 89.01           O  
ATOM   2328  CG  PHE A 148      12.912  -3.701  -9.751  1.00 89.01           C  
ATOM   2329  CD1 PHE A 148      13.223  -4.017  -8.416  1.00 89.01           C  
ATOM   2330  HD1 PHE A 148      12.468  -4.473  -7.793  1.00 89.01           H  
ATOM   2331  CD2 PHE A 148      13.865  -3.043 -10.543  1.00 89.01           C  
ATOM   2332  HD2 PHE A 148      13.638  -2.787 -11.568  1.00 89.01           H  
ATOM   2333  CE1 PHE A 148      14.489  -3.717  -7.884  1.00 89.01           C  
ATOM   2334  HE1 PHE A 148      14.724  -3.970  -6.860  1.00 89.01           H  
ATOM   2335  CE2 PHE A 148      15.122  -2.722 -10.008  1.00 89.01           C  
ATOM   2336  HE2 PHE A 148      15.848  -2.226 -10.634  1.00 89.01           H  
ATOM   2337  CZ  PHE A 148      15.437  -3.058  -8.680  1.00 89.01           C  
ATOM   2338  HZ  PHE A 148      16.406  -2.802  -8.278  1.00 89.01           H  
ATOM   2339  N   ASN A 149       9.334  -6.649 -11.337  1.00 90.38           N  
ATOM   2340  H   ASN A 149      10.101  -7.209 -11.679  1.00 90.38           H  
ATOM   2341  CA  ASN A 149       8.007  -6.854 -11.928  1.00 90.38           C  
ATOM   2342  HA  ASN A 149       7.654  -5.885 -12.282  1.00 90.38           H  
ATOM   2343  C   ASN A 149       6.959  -7.381 -10.938  1.00 90.38           C  
ATOM   2344  CB  ASN A 149       8.098  -7.780 -13.153  1.00 90.38           C  
ATOM   2345  HB2 ASN A 149       8.689  -8.667 -12.921  1.00 90.38           H  
ATOM   2346  HB3 ASN A 149       7.093  -8.107 -13.420  1.00 90.38           H  
ATOM   2347  O   ASN A 149       5.773  -7.388 -11.265  1.00 90.38           O  
ATOM   2348  CG  ASN A 149       8.664  -7.092 -14.379  1.00 90.38           C  
ATOM   2349  ND2 ASN A 149       8.652  -7.750 -15.513  1.00 90.38           N  
ATOM   2350 HD21 ASN A 149       8.748  -7.149 -16.319  1.00 90.38           H  
ATOM   2351 HD22 ASN A 149       8.167  -8.635 -15.555  1.00 90.38           H  
ATOM   2352  OD1 ASN A 149       9.078  -5.951 -14.375  1.00 90.38           O  
ATOM   2353  N   ARG A 150       7.379  -7.869  -9.763  1.00 94.29           N  
ATOM   2354  H   ARG A 150       8.366  -7.805  -9.562  1.00 94.29           H  
ATOM   2355  CA  ARG A 150       6.484  -8.474  -8.765  1.00 94.29           C  
ATOM   2356  HA  ARG A 150       5.478  -8.100  -8.955  1.00 94.29           H  
ATOM   2357  C   ARG A 150       6.800  -8.051  -7.324  1.00 94.29           C  
ATOM   2358  CB  ARG A 150       6.436 -10.001  -8.942  1.00 94.29           C  
ATOM   2359  HB2 ARG A 150       7.443 -10.409  -8.857  1.00 94.29           H  
ATOM   2360  HB3 ARG A 150       5.822 -10.421  -8.146  1.00 94.29           H  
ATOM   2361  O   ARG A 150       7.122  -8.919  -6.506  1.00 94.29           O  
ATOM   2362  CG  ARG A 150       5.819 -10.419 -10.283  1.00 94.29           C  
ATOM   2363  HG2 ARG A 150       6.441 -10.079 -11.111  1.00 94.29           H  
ATOM   2364  HG3 ARG A 150       4.825  -9.981 -10.375  1.00 94.29           H  
ATOM   2365  CD  ARG A 150       5.709 -11.940 -10.348  1.00 94.29           C  
ATOM   2366  HD2 ARG A 150       5.147 -12.283  -9.480  1.00 94.29           H  
ATOM   2367  HD3 ARG A 150       6.711 -12.366 -10.320  1.00 94.29           H  
ATOM   2368  NE  ARG A 150       5.015 -12.377 -11.571  1.00 94.29           N  
ATOM   2369  HE  ARG A 150       4.543 -11.682 -12.131  1.00 94.29           H  
ATOM   2370  NH1 ARG A 150       5.057 -14.628 -11.159  1.00 94.29           N  
ATOM   2371 HH11 ARG A 150       4.813 -15.564 -11.449  1.00 94.29           H  
ATOM   2372 HH12 ARG A 150       5.525 -14.432 -10.285  1.00 94.29           H  
ATOM   2373  NH2 ARG A 150       4.109 -13.863 -13.021  1.00 94.29           N  
ATOM   2374 HH21 ARG A 150       3.530 -13.094 -13.327  1.00 94.29           H  
ATOM   2375 HH22 ARG A 150       3.787 -14.787 -13.268  1.00 94.29           H  
ATOM   2376  CZ  ARG A 150       4.737 -13.616 -11.916  1.00 94.29           C  
ATOM   2377  N   PRO A 151       6.790  -6.746  -6.995  1.00 95.87           N  
ATOM   2378  CA  PRO A 151       7.016  -6.317  -5.631  1.00 95.87           C  
ATOM   2379  HA  PRO A 151       7.889  -6.824  -5.220  1.00 95.87           H  
ATOM   2380  C   PRO A 151       5.790  -6.657  -4.780  1.00 95.87           C  
ATOM   2381  CB  PRO A 151       7.304  -4.820  -5.706  1.00 95.87           C  
ATOM   2382  HB2 PRO A 151       7.041  -4.301  -4.784  1.00 95.87           H  
ATOM   2383  HB3 PRO A 151       8.356  -4.664  -5.946  1.00 95.87           H  
ATOM   2384  O   PRO A 151       4.641  -6.625  -5.233  1.00 95.87           O  
ATOM   2385  CG  PRO A 151       6.442  -4.373  -6.882  1.00 95.87           C  
ATOM   2386  HG2 PRO A 151       6.876  -3.510  -7.386  1.00 95.87           H  
ATOM   2387  HG3 PRO A 151       5.447  -4.130  -6.507  1.00 95.87           H  
ATOM   2388  CD  PRO A 151       6.392  -5.601  -7.803  1.00 95.87           C  
ATOM   2389  HD2 PRO A 151       5.391  -5.738  -8.213  1.00 95.87           H  
ATOM   2390  HD3 PRO A 151       7.100  -5.470  -8.621  1.00 95.87           H  
ATOM   2391  N   GLN A 152       6.053  -6.979  -3.525  1.00 97.63           N  
ATOM   2392  H   GLN A 152       7.018  -7.006  -3.228  1.00 97.63           H  
ATOM   2393  CA  GLN A 152       5.037  -7.273  -2.532  1.00 97.63           C  
ATOM   2394  HA  GLN A 152       4.056  -6.993  -2.917  1.00 97.63           H  
ATOM   2395  C   GLN A 152       5.299  -6.440  -1.281  1.00 97.63           C  
ATOM   2396  CB  GLN A 152       5.028  -8.784  -2.270  1.00 97.63           C  
ATOM   2397  HB2 GLN A 152       4.648  -9.292  -3.156  1.00 97.63           H  
ATOM   2398  HB3 GLN A 152       6.050  -9.122  -2.097  1.00 97.63           H  
ATOM   2399  O   GLN A 152       6.434  -6.362  -0.808  1.00 97.63           O  
ATOM   2400  CG  GLN A 152       4.171  -9.168  -1.059  1.00 97.63           C  
ATOM   2401  HG2 GLN A 152       3.132  -8.892  -1.237  1.00 97.63           H  
ATOM   2402  HG3 GLN A 152       4.517  -8.624  -0.180  1.00 97.63           H  
ATOM   2403  CD  GLN A 152       4.240 -10.648  -0.723  1.00 97.63           C  
ATOM   2404  NE2 GLN A 152       3.977 -10.969   0.521  1.00 97.63           N  
ATOM   2405 HE21 GLN A 152       3.750 -10.198   1.133  1.00 97.63           H  
ATOM   2406 HE22 GLN A 152       3.301 -11.719   0.556  1.00 97.63           H  
ATOM   2407  OE1 GLN A 152       4.526 -11.519  -1.540  1.00 97.63           O  
ATOM   2408  N   PHE A 153       4.229  -5.881  -0.730  1.00 98.25           N  
ATOM   2409  H   PHE A 153       3.337  -5.996  -1.189  1.00 98.25           H  
ATOM   2410  CA  PHE A 153       4.222  -5.126   0.514  1.00 98.25           C  
ATOM   2411  HA  PHE A 153       5.219  -5.132   0.953  1.00 98.25           H  
ATOM   2412  C   PHE A 153       3.248  -5.794   1.480  1.00 98.25           C  
ATOM   2413  CB  PHE A 153       3.836  -3.665   0.236  1.00 98.25           C  
ATOM   2414  HB2 PHE A 153       2.770  -3.609   0.018  1.00 98.25           H  
ATOM   2415  HB3 PHE A 153       4.010  -3.080   1.140  1.00 98.25           H  
ATOM   2416  O   PHE A 153       2.090  -6.013   1.132  1.00 98.25           O  
ATOM   2417  CG  PHE A 153       4.601  -3.041  -0.916  1.00 98.25           C  
ATOM   2418  CD1 PHE A 153       5.876  -2.498  -0.694  1.00 98.25           C  
ATOM   2419  HD1 PHE A 153       6.279  -2.477   0.308  1.00 98.25           H  
ATOM   2420  CD2 PHE A 153       4.066  -3.059  -2.220  1.00 98.25           C  
ATOM   2421  HD2 PHE A 153       3.088  -3.483  -2.396  1.00 98.25           H  
ATOM   2422  CE1 PHE A 153       6.624  -1.991  -1.770  1.00 98.25           C  
ATOM   2423  HE1 PHE A 153       7.609  -1.581  -1.597  1.00 98.25           H  
ATOM   2424  CE2 PHE A 153       4.814  -2.551  -3.297  1.00 98.25           C  
ATOM   2425  HE2 PHE A 153       4.405  -2.578  -4.296  1.00 98.25           H  
ATOM   2426  CZ  PHE A 153       6.099  -2.028  -3.072  1.00 98.25           C  
ATOM   2427  HZ  PHE A 153       6.688  -1.659  -3.898  1.00 98.25           H  
ATOM   2428  N   THR A 154       3.700  -6.117   2.683  1.00 98.14           N  
ATOM   2429  H   THR A 154       4.673  -5.950   2.894  1.00 98.14           H  
ATOM   2430  CA  THR A 154       2.829  -6.534   3.785  1.00 98.14           C  
ATOM   2431  HA  THR A 154       1.797  -6.618   3.445  1.00 98.14           H  
ATOM   2432  C   THR A 154       2.900  -5.454   4.850  1.00 98.14           C  
ATOM   2433  CB  THR A 154       3.241  -7.890   4.367  1.00 98.14           C  
ATOM   2434  HB  THR A 154       4.208  -7.790   4.861  1.00 98.14           H  
ATOM   2435  O   THR A 154       3.993  -5.164   5.329  1.00 98.14           O  
ATOM   2436  CG2 THR A 154       2.235  -8.406   5.391  1.00 98.14           C  
ATOM   2437 HG21 THR A 154       1.260  -8.550   4.924  1.00 98.14           H  
ATOM   2438 HG22 THR A 154       2.584  -9.344   5.823  1.00 98.14           H  
ATOM   2439 HG23 THR A 154       2.129  -7.689   6.206  1.00 98.14           H  
ATOM   2440  OG1 THR A 154       3.342  -8.892   3.370  1.00 98.14           O  
ATOM   2441  HG1 THR A 154       3.359  -9.718   3.859  1.00 98.14           H  
ATOM   2442  N   ILE A 155       1.762  -4.851   5.179  1.00 97.56           N  
ATOM   2443  H   ILE A 155       0.904  -5.182   4.762  1.00 97.56           H  
ATOM   2444  CA  ILE A 155       1.639  -3.798   6.184  1.00 97.56           C  
ATOM   2445  HA  ILE A 155       2.630  -3.470   6.497  1.00 97.56           H  
ATOM   2446  C   ILE A 155       0.938  -4.408   7.392  1.00 97.56           C  
ATOM   2447  CB  ILE A 155       0.876  -2.566   5.638  1.00 97.56           C  
ATOM   2448  HB  ILE A 155      -0.147  -2.855   5.400  1.00 97.56           H  
ATOM   2449  O   ILE A 155      -0.181  -4.910   7.263  1.00 97.56           O  
ATOM   2450  CG1 ILE A 155       1.523  -1.943   4.376  1.00 97.56           C  
ATOM   2451 HG12 ILE A 155       2.608  -1.951   4.478  1.00 97.56           H  
ATOM   2452 HG13 ILE A 155       1.210  -0.901   4.299  1.00 97.56           H  
ATOM   2453  CG2 ILE A 155       0.814  -1.477   6.727  1.00 97.56           C  
ATOM   2454 HG21 ILE A 155       0.258  -0.612   6.365  1.00 97.56           H  
ATOM   2455 HG22 ILE A 155       0.299  -1.846   7.614  1.00 97.56           H  
ATOM   2456 HG23 ILE A 155       1.819  -1.166   7.012  1.00 97.56           H  
ATOM   2457  CD1 ILE A 155       1.127  -2.608   3.048  1.00 97.56           C  
ATOM   2458 HD11 ILE A 155       0.041  -2.684   2.979  1.00 97.56           H  
ATOM   2459 HD12 ILE A 155       1.568  -3.600   2.953  1.00 97.56           H  
ATOM   2460 HD13 ILE A 155       1.487  -1.996   2.221  1.00 97.56           H  
ATOM   2461  N   GLU A 156       1.598  -4.362   8.542  1.00 96.75           N  
ATOM   2462  H   GLU A 156       2.524  -3.961   8.558  1.00 96.75           H  
ATOM   2463  CA  GLU A 156       1.093  -4.850   9.820  1.00 96.75           C  
ATOM   2464  HA  GLU A 156       0.070  -5.197   9.678  1.00 96.75           H  
ATOM   2465  C   GLU A 156       1.045  -3.695  10.830  1.00 96.75           C  
ATOM   2466  CB  GLU A 156       1.910  -6.062  10.319  1.00 96.75           C  
ATOM   2467  HB2 GLU A 156       1.452  -6.420  11.241  1.00 96.75           H  
ATOM   2468  HB3 GLU A 156       2.934  -5.755  10.529  1.00 96.75           H  
ATOM   2469  O   GLU A 156       1.955  -2.870  10.916  1.00 96.75           O  
ATOM   2470  CG  GLU A 156       1.920  -7.207   9.282  1.00 96.75           C  
ATOM   2471  HG2 GLU A 156       0.895  -7.353   8.939  1.00 96.75           H  
ATOM   2472  HG3 GLU A 156       2.512  -6.898   8.421  1.00 96.75           H  
ATOM   2473  CD  GLU A 156       2.451  -8.569   9.773  1.00 96.75           C  
ATOM   2474  OE1 GLU A 156       2.293  -9.555   8.994  1.00 96.75           O  
ATOM   2475  OE2 GLU A 156       2.924  -8.671  10.922  1.00 96.75           O  
ATOM   2476  N   TRP A 157      -0.050  -3.615  11.575  1.00 93.27           N  
ATOM   2477  H   TRP A 157      -0.740  -4.345  11.470  1.00 93.27           H  
ATOM   2478  CA  TRP A 157      -0.279  -2.637  12.640  1.00 93.27           C  
ATOM   2479  HA  TRP A 157       0.671  -2.188  12.930  1.00 93.27           H  
ATOM   2480  C   TRP A 157      -0.836  -3.342  13.880  1.00 93.27           C  
ATOM   2481  CB  TRP A 157      -1.196  -1.512  12.131  1.00 93.27           C  
ATOM   2482  HB2 TRP A 157      -0.720  -1.053  11.264  1.00 93.27           H  
ATOM   2483  HB3 TRP A 157      -1.260  -0.739  12.896  1.00 93.27           H  
ATOM   2484  O   TRP A 157      -1.137  -4.540  13.819  1.00 93.27           O  
ATOM   2485  CG  TRP A 157      -2.589  -1.901  11.730  1.00 93.27           C  
ATOM   2486  CD1 TRP A 157      -3.692  -1.805  12.507  1.00 93.27           C  
ATOM   2487  HD1 TRP A 157      -3.703  -1.448  13.526  1.00 93.27           H  
ATOM   2488  CD2 TRP A 157      -3.057  -2.394  10.440  1.00 93.27           C  
ATOM   2489  CE2 TRP A 157      -4.470  -2.584  10.515  1.00 93.27           C  
ATOM   2490  CE3 TRP A 157      -2.427  -2.711   9.217  1.00 93.27           C  
ATOM   2491  HE3 TRP A 157      -1.359  -2.575   9.130  1.00 93.27           H  
ATOM   2492  NE1 TRP A 157      -4.806  -2.195  11.792  1.00 93.27           N  
ATOM   2493  HE1 TRP A 157      -5.744  -2.043  12.135  1.00 93.27           H  
ATOM   2494  CH2 TRP A 157      -4.560  -3.375   8.238  1.00 93.27           C  
ATOM   2495  HH2 TRP A 157      -5.142  -3.724   7.397  1.00 93.27           H  
ATOM   2496  CZ2 TRP A 157      -5.218  -3.079   9.440  1.00 93.27           C  
ATOM   2497  HZ2 TRP A 157      -6.289  -3.189   9.523  1.00 93.27           H  
ATOM   2498  CZ3 TRP A 157      -3.169  -3.193   8.123  1.00 93.27           C  
ATOM   2499  HZ3 TRP A 157      -2.668  -3.415   7.193  1.00 93.27           H  
ATOM   2500  N   GLY A 158      -0.971  -2.599  14.983  1.00 85.30           N  
ATOM   2501  H   GLY A 158      -0.724  -1.621  14.924  1.00 85.30           H  
ATOM   2502  CA  GLY A 158      -1.582  -3.072  16.234  1.00 85.30           C  
ATOM   2503  HA2 GLY A 158      -1.746  -2.231  16.907  1.00 85.30           H  
ATOM   2504  HA3 GLY A 158      -0.914  -3.786  16.717  1.00 85.30           H  
ATOM   2505  C   GLY A 158      -2.928  -3.768  16.059  1.00 85.30           C  
ATOM   2506  O   GLY A 158      -3.651  -3.468  15.078  1.00 85.30           O  
ATOM   2507  OXT GLY A 158      -3.183  -4.653  16.896  1.00 85.30           O  
TER    2508      GLY A 158                                                       
END   
