# Supplementary material for: Single-chain dimers from de novo immunoglobulins as robust scaffolds for multiple binding loops
Source: Nat Commun. 2023 Sep 23;14:5939. doi: 10.1038/s41467-023-41717-5 (PMC10517939; doi:10.1038/s41467-023-41717-5)
Supplement: Supplementary file 3 — Supplementary Data 1 [file 41467_2023_41717_MOESM3_ESM.zip › design_models/scIg+EF/scIg12+EF3d/ranked_3.pdb]

ATOM      1  N   GLY A   1      11.931  -2.571  -6.500  1.00 84.89           N  
ATOM      2  H   GLY A   1      12.261  -2.646  -5.548  1.00 84.89           H  
ATOM      3  H2  GLY A   1      11.180  -3.239  -6.601  1.00 84.89           H  
ATOM      4  H3  GLY A   1      12.684  -2.843  -7.116  1.00 84.89           H  
ATOM      5  CA  GLY A   1      11.443  -1.197  -6.801  1.00 84.89           C  
ATOM      6  HA2 GLY A   1      11.037  -1.164  -7.812  1.00 84.89           H  
ATOM      7  HA3 GLY A   1      12.276  -0.499  -6.721  1.00 84.89           H  
ATOM      8  C   GLY A   1      10.363  -0.769  -5.818  1.00 84.89           C  
ATOM      9  O   GLY A   1      10.005  -1.580  -4.977  1.00 84.89           O  
ATOM     10  N   ARG A   2       9.857   0.474  -5.883  1.00 92.96           N  
ATOM     11  H   ARG A   2      10.146   1.097  -6.623  1.00 92.96           H  
ATOM     12  CA  ARG A   2       9.019   1.059  -4.817  1.00 92.96           C  
ATOM     13  HA  ARG A   2       8.842   0.308  -4.047  1.00 92.96           H  
ATOM     14  C   ARG A   2       7.643   1.527  -5.301  1.00 92.96           C  
ATOM     15  CB  ARG A   2       9.812   2.197  -4.156  1.00 92.96           C  
ATOM     16  HB2 ARG A   2      10.724   1.784  -3.724  1.00 92.96           H  
ATOM     17  HB3 ARG A   2      10.091   2.926  -4.917  1.00 92.96           H  
ATOM     18  O   ARG A   2       7.556   2.310  -6.242  1.00 92.96           O  
ATOM     19  CG  ARG A   2       9.023   2.909  -3.050  1.00 92.96           C  
ATOM     20  HG2 ARG A   2       8.144   3.387  -3.483  1.00 92.96           H  
ATOM     21  HG3 ARG A   2       8.707   2.188  -2.296  1.00 92.96           H  
ATOM     22  CD  ARG A   2       9.889   3.984  -2.400  1.00 92.96           C  
ATOM     23  HD2 ARG A   2      10.662   3.499  -1.805  1.00 92.96           H  
ATOM     24  HD3 ARG A   2      10.359   4.579  -3.184  1.00 92.96           H  
ATOM     25  NE  ARG A   2       9.067   4.867  -1.559  1.00 92.96           N  
ATOM     26  HE  ARG A   2       8.068   4.725  -1.614  1.00 92.96           H  
ATOM     27  NH1 ARG A   2      10.784   6.111  -0.727  1.00 92.96           N  
ATOM     28 HH11 ARG A   2      11.151   6.788  -0.074  1.00 92.96           H  
ATOM     29 HH12 ARG A   2      11.395   5.430  -1.153  1.00 92.96           H  
ATOM     30  NH2 ARG A   2       8.675   6.581  -0.129  1.00 92.96           N  
ATOM     31 HH21 ARG A   2       9.009   7.420   0.325  1.00 92.96           H  
ATOM     32 HH22 ARG A   2       7.688   6.433  -0.283  1.00 92.96           H  
ATOM     33  CZ  ARG A   2       9.511   5.846  -0.807  1.00 92.96           C  
ATOM     34  N   VAL A   3       6.589   1.121  -4.590  1.00 95.60           N  
ATOM     35  H   VAL A   3       6.756   0.479  -3.829  1.00 95.60           H  
ATOM     36  CA  VAL A   3       5.213   1.612  -4.777  1.00 95.60           C  
ATOM     37  HA  VAL A   3       5.220   2.422  -5.506  1.00 95.60           H  
ATOM     38  C   VAL A   3       4.684   2.171  -3.462  1.00 95.60           C  
ATOM     39  CB  VAL A   3       4.274   0.517  -5.317  1.00 95.60           C  
ATOM     40  HB  VAL A   3       4.243  -0.311  -4.608  1.00 95.60           H  
ATOM     41  O   VAL A   3       4.808   1.546  -2.411  1.00 95.60           O  
ATOM     42  CG1 VAL A   3       2.840   1.029  -5.523  1.00 95.60           C  
ATOM     43 HG11 VAL A   3       2.229   0.251  -5.982  1.00 95.60           H  
ATOM     44 HG12 VAL A   3       2.845   1.903  -6.175  1.00 95.60           H  
ATOM     45 HG13 VAL A   3       2.387   1.293  -4.567  1.00 95.60           H  
ATOM     46  CG2 VAL A   3       4.770  -0.013  -6.665  1.00 95.60           C  
ATOM     47 HG21 VAL A   3       4.795   0.789  -7.402  1.00 95.60           H  
ATOM     48 HG22 VAL A   3       5.771  -0.434  -6.576  1.00 95.60           H  
ATOM     49 HG23 VAL A   3       4.100  -0.802  -7.005  1.00 95.60           H  
ATOM     50  N   GLU A   4       4.075   3.349  -3.512  1.00 97.42           N  
ATOM     51  H   GLU A   4       3.999   3.809  -4.408  1.00 97.42           H  
ATOM     52  CA  GLU A   4       3.447   3.993  -2.363  1.00 97.42           C  
ATOM     53  HA  GLU A   4       3.664   3.417  -1.464  1.00 97.42           H  
ATOM     54  C   GLU A   4       1.923   4.033  -2.530  1.00 97.42           C  
ATOM     55  CB  GLU A   4       4.070   5.382  -2.172  1.00 97.42           C  
ATOM     56  HB2 GLU A   4       5.151   5.272  -2.084  1.00 97.42           H  
ATOM     57  HB3 GLU A   4       3.850   5.994  -3.046  1.00 97.42           H  
ATOM     58  O   GLU A   4       1.410   4.479  -3.554  1.00 97.42           O  
ATOM     59  CG  GLU A   4       3.551   6.090  -0.918  1.00 97.42           C  
ATOM     60  HG2 GLU A   4       2.475   6.236  -1.008  1.00 97.42           H  
ATOM     61  HG3 GLU A   4       3.735   5.453  -0.053  1.00 97.42           H  
ATOM     62  CD  GLU A   4       4.213   7.453  -0.681  1.00 97.42           C  
ATOM     63  OE1 GLU A   4       4.109   7.978   0.448  1.00 97.42           O  
ATOM     64  OE2 GLU A   4       4.810   8.085  -1.570  1.00 97.42           O  
ATOM     65  N   VAL A   5       1.204   3.598  -1.495  1.00 97.74           N  
ATOM     66  H   VAL A   5       1.711   3.215  -0.710  1.00 97.74           H  
ATOM     67  CA  VAL A   5      -0.254   3.665  -1.366  1.00 97.74           C  
ATOM     68  HA  VAL A   5      -0.678   4.108  -2.267  1.00 97.74           H  
ATOM     69  C   VAL A   5      -0.580   4.558  -0.173  1.00 97.74           C  
ATOM     70  CB  VAL A   5      -0.871   2.261  -1.185  1.00 97.74           C  
ATOM     71  HB  VAL A   5      -0.528   1.839  -0.240  1.00 97.74           H  
ATOM     72  O   VAL A   5      -0.340   4.188   0.977  1.00 97.74           O  
ATOM     73  CG1 VAL A   5      -2.404   2.331  -1.147  1.00 97.74           C  
ATOM     74 HG11 VAL A   5      -2.739   2.958  -0.320  1.00 97.74           H  
ATOM     75 HG12 VAL A   5      -2.813   1.331  -1.001  1.00 97.74           H  
ATOM     76 HG13 VAL A   5      -2.781   2.735  -2.086  1.00 97.74           H  
ATOM     77  CG2 VAL A   5      -0.460   1.293  -2.302  1.00 97.74           C  
ATOM     78 HG21 VAL A   5      -0.706   1.715  -3.276  1.00 97.74           H  
ATOM     79 HG22 VAL A   5      -0.974   0.339  -2.178  1.00 97.74           H  
ATOM     80 HG23 VAL A   5       0.613   1.108  -2.259  1.00 97.74           H  
ATOM     81  N   ARG A   6      -1.136   5.744  -0.423  1.00 97.66           N  
ATOM     82  H   ARG A   6      -1.293   5.987  -1.391  1.00 97.66           H  
ATOM     83  CA  ARG A   6      -1.662   6.636   0.620  1.00 97.66           C  
ATOM     84  HA  ARG A   6      -1.346   6.291   1.604  1.00 97.66           H  
ATOM     85  C   ARG A   6      -3.175   6.598   0.586  1.00 97.66           C  
ATOM     86  CB  ARG A   6      -1.172   8.074   0.431  1.00 97.66           C  
ATOM     87  HB2 ARG A   6      -1.644   8.704   1.185  1.00 97.66           H  
ATOM     88  HB3 ARG A   6      -1.485   8.425  -0.553  1.00 97.66           H  
ATOM     89  O   ARG A   6      -3.771   6.896  -0.445  1.00 97.66           O  
ATOM     90  CG  ARG A   6       0.346   8.217   0.549  1.00 97.66           C  
ATOM     91  HG2 ARG A   6       0.831   7.595  -0.203  1.00 97.66           H  
ATOM     92  HG3 ARG A   6       0.668   7.907   1.543  1.00 97.66           H  
ATOM     93  CD  ARG A   6       0.734   9.679   0.314  1.00 97.66           C  
ATOM     94  HD2 ARG A   6       0.291  10.298   1.095  1.00 97.66           H  
ATOM     95  HD3 ARG A   6       0.342   9.985  -0.655  1.00 97.66           H  
ATOM     96  NE  ARG A   6       2.192   9.837   0.325  1.00 97.66           N  
ATOM     97  HE  ARG A   6       2.737   9.042   0.626  1.00 97.66           H  
ATOM     98  NH1 ARG A   6       2.375  11.852  -0.742  1.00 97.66           N  
ATOM     99 HH11 ARG A   6       1.366  11.874  -0.795  1.00 97.66           H  
ATOM    100 HH12 ARG A   6       2.928  12.454  -1.335  1.00 97.66           H  
ATOM    101  NH2 ARG A   6       4.198  10.622  -0.361  1.00 97.66           N  
ATOM    102 HH21 ARG A   6       4.495   9.660  -0.273  1.00 97.66           H  
ATOM    103 HH22 ARG A   6       4.729  11.189  -1.006  1.00 97.66           H  
ATOM    104  CZ  ARG A   6       2.915  10.775  -0.246  1.00 97.66           C  
ATOM    105  N   VAL A   7      -3.789   6.270   1.710  1.00 96.70           N  
ATOM    106  H   VAL A   7      -3.240   6.080   2.537  1.00 96.70           H  
ATOM    107  CA  VAL A   7      -5.244   6.275   1.849  1.00 96.70           C  
ATOM    108  HA  VAL A   7      -5.703   6.359   0.865  1.00 96.70           H  
ATOM    109  C   VAL A   7      -5.641   7.488   2.669  1.00 96.70           C  
ATOM    110  CB  VAL A   7      -5.756   4.975   2.482  1.00 96.70           C  
ATOM    111  HB  VAL A   7      -5.490   4.976   3.539  1.00 96.70           H  
ATOM    112  O   VAL A   7      -4.945   7.854   3.610  1.00 96.70           O  
ATOM    113  CG1 VAL A   7      -7.278   4.864   2.374  1.00 96.70           C  
ATOM    114 HG11 VAL A   7      -7.611   3.902   2.763  1.00 96.70           H  
ATOM    115 HG12 VAL A   7      -7.588   4.953   1.333  1.00 96.70           H  
ATOM    116 HG13 VAL A   7      -7.758   5.647   2.961  1.00 96.70           H  
ATOM    117  CG2 VAL A   7      -5.140   3.730   1.827  1.00 96.70           C  
ATOM    118 HG21 VAL A   7      -5.543   2.835   2.301  1.00 96.70           H  
ATOM    119 HG22 VAL A   7      -5.364   3.717   0.761  1.00 96.70           H  
ATOM    120 HG23 VAL A   7      -4.060   3.718   1.970  1.00 96.70           H  
ATOM    121  N   GLU A   8      -6.754   8.113   2.322  1.00 95.39           N  
ATOM    122  H   GLU A   8      -7.222   7.829   1.473  1.00 95.39           H  
ATOM    123  CA  GLU A   8      -7.348   9.192   3.090  1.00 95.39           C  
ATOM    124  HA  GLU A   8      -6.922   9.187   4.094  1.00 95.39           H  
ATOM    125  C   GLU A   8      -8.858   8.996   3.211  1.00 95.39           C  
ATOM    126  CB  GLU A   8      -6.976  10.528   2.455  1.00 95.39           C  
ATOM    127  HB2 GLU A   8      -7.303  10.550   1.415  1.00 95.39           H  
ATOM    128  HB3 GLU A   8      -5.891  10.636   2.489  1.00 95.39           H  
ATOM    129  O   GLU A   8      -9.555   8.893   2.202  1.00 95.39           O  
ATOM    130  CG  GLU A   8      -7.619  11.684   3.219  1.00 95.39           C  
ATOM    131  HG2 GLU A   8      -8.691  11.681   3.022  1.00 95.39           H  
ATOM    132  HG3 GLU A   8      -7.454  11.546   4.287  1.00 95.39           H  
ATOM    133  CD  GLU A   8      -7.038  13.021   2.789  1.00 95.39           C  
ATOM    134  OE1 GLU A   8      -7.004  13.934   3.637  1.00 95.39           O  
ATOM    135  OE2 GLU A   8      -6.596  13.152   1.627  1.00 95.39           O  
ATOM    136  N   PHE A   9      -9.353   8.964   4.446  1.00 91.75           N  
ATOM    137  H   PHE A   9      -8.708   9.041   5.220  1.00 91.75           H  
ATOM    138  CA  PHE A   9     -10.774   8.854   4.764  1.00 91.75           C  
ATOM    139  HA  PHE A   9     -11.313   8.500   3.885  1.00 91.75           H  
ATOM    140  C   PHE A   9     -11.339  10.226   5.149  1.00 91.75           C  
ATOM    141  CB  PHE A   9     -10.981   7.814   5.875  1.00 91.75           C  
ATOM    142  HB2 PHE A   9     -12.050   7.727   6.073  1.00 91.75           H  
ATOM    143  HB3 PHE A   9     -10.511   8.172   6.790  1.00 91.75           H  
ATOM    144  O   PHE A   9     -10.890  10.852   6.112  1.00 91.75           O  
ATOM    145  CG  PHE A   9     -10.438   6.434   5.549  1.00 91.75           C  
ATOM    146  CD1 PHE A   9     -11.193   5.530   4.780  1.00 91.75           C  
ATOM    147  HD1 PHE A   9     -12.168   5.815   4.410  1.00 91.75           H  
ATOM    148  CD2 PHE A   9      -9.166   6.049   6.013  1.00 91.75           C  
ATOM    149  HD2 PHE A   9      -8.570   6.733   6.599  1.00 91.75           H  
ATOM    150  CE1 PHE A   9     -10.674   4.253   4.490  1.00 91.75           C  
ATOM    151  HE1 PHE A   9     -11.236   3.555   3.887  1.00 91.75           H  
ATOM    152  CE2 PHE A   9      -8.658   4.773   5.736  1.00 91.75           C  
ATOM    153  HE2 PHE A   9      -7.691   4.487   6.122  1.00 91.75           H  
ATOM    154  CZ  PHE A   9      -9.415   3.872   4.976  1.00 91.75           C  
ATOM    155  HZ  PHE A   9      -9.025   2.888   4.760  1.00 91.75           H  
ATOM    156  N   GLU A  10     -12.348  10.684   4.409  1.00 89.57           N  
ATOM    157  H   GLU A  10     -12.674  10.104   3.649  1.00 89.57           H  
ATOM    158  CA  GLU A  10     -13.037  11.960   4.611  1.00 89.57           C  
ATOM    159  HA  GLU A  10     -12.770  12.383   5.579  1.00 89.57           H  
ATOM    160  C   GLU A  10     -14.549  11.733   4.599  1.00 89.57           C  
ATOM    161  CB  GLU A  10     -12.641  12.976   3.525  1.00 89.57           C  
ATOM    162  HB2 GLU A  10     -13.337  13.815   3.566  1.00 89.57           H  
ATOM    163  HB3 GLU A  10     -12.721  12.504   2.546  1.00 89.57           H  
ATOM    164  O   GLU A  10     -15.191  11.783   3.552  1.00 89.57           O  
ATOM    165  CG  GLU A  10     -11.227  13.531   3.716  1.00 89.57           C  
ATOM    166  HG2 GLU A  10     -10.515  12.706   3.674  1.00 89.57           H  
ATOM    167  HG3 GLU A  10     -11.163  13.984   4.705  1.00 89.57           H  
ATOM    168  CD  GLU A  10     -10.851  14.578   2.655  1.00 89.57           C  
ATOM    169  OE1 GLU A  10      -9.830  15.272   2.845  1.00 89.57           O  
ATOM    170  OE2 GLU A  10     -11.519  14.688   1.603  1.00 89.57           O  
ATOM    171  N   GLY A  11     -15.127  11.472   5.774  1.00 84.90           N  
ATOM    172  H   GLY A  11     -14.538  11.345   6.585  1.00 84.90           H  
ATOM    173  CA  GLY A  11     -16.567  11.252   5.914  1.00 84.90           C  
ATOM    174  HA2 GLY A  11     -16.810  11.074   6.961  1.00 84.90           H  
ATOM    175  HA3 GLY A  11     -17.102  12.141   5.580  1.00 84.90           H  
ATOM    176  C   GLY A  11     -17.048  10.046   5.104  1.00 84.90           C  
ATOM    177  O   GLY A  11     -16.793   8.903   5.473  1.00 84.90           O  
ATOM    178  N   ASP A  12     -17.753  10.315   4.008  1.00 88.95           N  
ATOM    179  H   ASP A  12     -17.828  11.274   3.703  1.00 88.95           H  
ATOM    180  CA  ASP A  12     -18.327   9.337   3.081  1.00 88.95           C  
ATOM    181  HA  ASP A  12     -18.502   8.406   3.622  1.00 88.95           H  
ATOM    182  C   ASP A  12     -17.405   8.994   1.896  1.00 88.95           C  
ATOM    183  CB  ASP A  12     -19.695   9.858   2.608  1.00 88.95           C  
ATOM    184  HB2 ASP A  12     -20.312  10.075   3.480  1.00 88.95           H  
ATOM    185  HB3 ASP A  12     -20.193   9.070   2.044  1.00 88.95           H  
ATOM    186  O   ASP A  12     -17.808   8.269   0.979  1.00 88.95           O  
ATOM    187  CG  ASP A  12     -19.622  11.114   1.726  1.00 88.95           C  
ATOM    188  OD1 ASP A  12     -18.698  11.940   1.917  1.00 88.95           O  
ATOM    189  OD2 ASP A  12     -20.510  11.272   0.861  1.00 88.95           O  
ATOM    190  N   LYS A  13     -16.159   9.487   1.904  1.00 92.72           N  
ATOM    191  H   LYS A  13     -15.912  10.114   2.656  1.00 92.72           H  
ATOM    192  CA  LYS A  13     -15.181   9.281   0.831  1.00 92.72           C  
ATOM    193  HA  LYS A  13     -15.616   8.611   0.089  1.00 92.72           H  
ATOM    194  C   LYS A  13     -13.903   8.619   1.322  1.00 92.72           C  
ATOM    195  CB  LYS A  13     -14.868  10.613   0.140  1.00 92.72           C  
ATOM    196  HB2 LYS A  13     -14.092  10.456  -0.609  1.00 92.72           H  
ATOM    197  HB3 LYS A  13     -14.502  11.327   0.879  1.00 92.72           H  
ATOM    198  O   LYS A  13     -13.398   8.917   2.402  1.00 92.72           O  
ATOM    199  CG  LYS A  13     -16.117  11.170  -0.547  1.00 92.72           C  
ATOM    200  HG2 LYS A  13     -16.904  11.324   0.192  1.00 92.72           H  
ATOM    201  HG3 LYS A  13     -16.469  10.456  -1.291  1.00 92.72           H  
ATOM    202  CD  LYS A  13     -15.821  12.506  -1.220  1.00 92.72           C  
ATOM    203  HD2 LYS A  13     -15.100  12.362  -2.024  1.00 92.72           H  
ATOM    204  HD3 LYS A  13     -15.418  13.194  -0.477  1.00 92.72           H  
ATOM    205  CE  LYS A  13     -17.143  13.041  -1.765  1.00 92.72           C  
ATOM    206  HE2 LYS A  13     -17.855  13.081  -0.940  1.00 92.72           H  
ATOM    207  HE3 LYS A  13     -17.533  12.337  -2.499  1.00 92.72           H  
ATOM    208  NZ  LYS A  13     -16.958  14.384  -2.357  1.00 92.72           N  
ATOM    209  HZ1 LYS A  13     -17.848  14.735  -2.679  1.00 92.72           H  
ATOM    210  HZ2 LYS A  13     -16.303  14.337  -3.124  1.00 92.72           H  
ATOM    211  HZ3 LYS A  13     -16.598  15.004  -1.646  1.00 92.72           H  
ATOM    212  N   MET A  14     -13.335   7.789   0.454  1.00 94.74           N  
ATOM    213  H   MET A  14     -13.822   7.618  -0.415  1.00 94.74           H  
ATOM    214  CA  MET A  14     -11.972   7.286   0.580  1.00 94.74           C  
ATOM    215  HA  MET A  14     -11.493   7.761   1.436  1.00 94.74           H  
ATOM    216  C   MET A  14     -11.194   7.650  -0.683  1.00 94.74           C  
ATOM    217  CB  MET A  14     -11.984   5.778   0.841  1.00 94.74           C  
ATOM    218  HB2 MET A  14     -12.426   5.271  -0.017  1.00 94.74           H  
ATOM    219  HB3 MET A  14     -12.594   5.575   1.722  1.00 94.74           H  
ATOM    220  O   MET A  14     -11.589   7.272  -1.788  1.00 94.74           O  
ATOM    221  CG  MET A  14     -10.575   5.231   1.098  1.00 94.74           C  
ATOM    222  HG2 MET A  14      -9.892   5.598   0.332  1.00 94.74           H  
ATOM    223  HG3 MET A  14     -10.229   5.616   2.057  1.00 94.74           H  
ATOM    224  SD  MET A  14     -10.459   3.422   1.122  1.00 94.74           S  
ATOM    225  CE  MET A  14     -10.660   3.141  -0.644  1.00 94.74           C  
ATOM    226  HE1 MET A  14     -10.296   2.146  -0.902  1.00 94.74           H  
ATOM    227  HE2 MET A  14     -11.712   3.261  -0.904  1.00 94.74           H  
ATOM    228  HE3 MET A  14     -10.087   3.883  -1.199  1.00 94.74           H  
ATOM    229  N   ARG A  15     -10.083   8.367  -0.521  1.00 96.33           N  
ATOM    230  H   ARG A  15      -9.828   8.623   0.421  1.00 96.33           H  
ATOM    231  CA  ARG A  15      -9.134   8.679  -1.594  1.00 96.33           C  
ATOM    232  HA  ARG A  15      -9.588   8.470  -2.563  1.00 96.33           H  
ATOM    233  C   ARG A  15      -7.913   7.787  -1.456  1.00 96.33           C  
ATOM    234  CB  ARG A  15      -8.742  10.162  -1.564  1.00 96.33           C  
ATOM    235  HB2 ARG A  15      -8.023  10.347  -2.362  1.00 96.33           H  
ATOM    236  HB3 ARG A  15      -8.266  10.392  -0.611  1.00 96.33           H  
ATOM    237  O   ARG A  15      -7.360   7.665  -0.369  1.00 96.33           O  
ATOM    238  CG  ARG A  15      -9.954  11.079  -1.765  1.00 96.33           C  
ATOM    239  HG2 ARG A  15     -10.645  10.983  -0.928  1.00 96.33           H  
ATOM    240  HG3 ARG A  15     -10.471  10.783  -2.678  1.00 96.33           H  
ATOM    241  CD  ARG A  15      -9.531  12.542  -1.904  1.00 96.33           C  
ATOM    242  HD2 ARG A  15      -8.784  12.619  -2.694  1.00 96.33           H  
ATOM    243  HD3 ARG A  15     -10.410  13.106  -2.215  1.00 96.33           H  
ATOM    244  NE  ARG A  15      -9.001  13.124  -0.651  1.00 96.33           N  
ATOM    245  HE  ARG A  15      -8.799  12.519   0.132  1.00 96.33           H  
ATOM    246  NH1 ARG A  15      -8.950  15.283  -1.410  1.00 96.33           N  
ATOM    247 HH11 ARG A  15      -8.778  16.247  -1.159  1.00 96.33           H  
ATOM    248 HH12 ARG A  15      -9.200  14.961  -2.334  1.00 96.33           H  
ATOM    249  NH2 ARG A  15      -8.342  14.923   0.634  1.00 96.33           N  
ATOM    250 HH21 ARG A  15      -9.045  15.227   1.292  1.00 96.33           H  
ATOM    251 HH22 ARG A  15      -7.690  14.338   1.137  1.00 96.33           H  
ATOM    252  CZ  ARG A  15      -8.794  14.414  -0.460  1.00 96.33           C  
ATOM    253  N   VAL A  16      -7.491   7.174  -2.551  1.00 97.62           N  
ATOM    254  H   VAL A  16      -8.023   7.298  -3.400  1.00 97.62           H  
ATOM    255  CA  VAL A  16      -6.282   6.354  -2.625  1.00 97.62           C  
ATOM    256  HA  VAL A  16      -5.798   6.323  -1.649  1.00 97.62           H  
ATOM    257  C   VAL A  16      -5.345   7.010  -3.618  1.00 97.62           C  
ATOM    258  CB  VAL A  16      -6.581   4.904  -3.043  1.00 97.62           C  
ATOM    259  HB  VAL A  16      -6.926   4.882  -4.076  1.00 97.62           H  
ATOM    260  O   VAL A  16      -5.666   7.084  -4.801  1.00 97.62           O  
ATOM    261  CG1 VAL A  16      -5.315   4.048  -2.927  1.00 97.62           C  
ATOM    262 HG11 VAL A  16      -4.957   4.045  -1.897  1.00 97.62           H  
ATOM    263 HG12 VAL A  16      -4.533   4.444  -3.574  1.00 97.62           H  
ATOM    264 HG13 VAL A  16      -5.523   3.024  -3.237  1.00 97.62           H  
ATOM    265  CG2 VAL A  16      -7.672   4.286  -2.168  1.00 97.62           C  
ATOM    266 HG21 VAL A  16      -7.848   3.253  -2.467  1.00 97.62           H  
ATOM    267 HG22 VAL A  16      -8.597   4.843  -2.319  1.00 97.62           H  
ATOM    268 HG23 VAL A  16      -7.385   4.325  -1.117  1.00 97.62           H  
ATOM    269  N   ARG A  17      -4.196   7.487  -3.149  1.00 98.02           N  
ATOM    270  H   ARG A  17      -4.003   7.363  -2.165  1.00 98.02           H  
ATOM    271  CA  ARG A  17      -3.115   7.971  -4.008  1.00 98.02           C  
ATOM    272  HA  ARG A  17      -3.507   8.183  -5.003  1.00 98.02           H  
ATOM    273  C   ARG A  17      -2.073   6.885  -4.161  1.00 98.02           C  
ATOM    274  CB  ARG A  17      -2.498   9.261  -3.476  1.00 98.02           C  
ATOM    275  HB2 ARG A  17      -1.661   9.540  -4.117  1.00 98.02           H  
ATOM    276  HB3 ARG A  17      -2.129   9.108  -2.462  1.00 98.02           H  
ATOM    277  O   ARG A  17      -1.575   6.359  -3.166  1.00 98.02           O  
ATOM    278  CG  ARG A  17      -3.528  10.386  -3.486  1.00 98.02           C  
ATOM    279  HG2 ARG A  17      -4.356  10.143  -2.821  1.00 98.02           H  
ATOM    280  HG3 ARG A  17      -3.905  10.519  -4.500  1.00 98.02           H  
ATOM    281  CD  ARG A  17      -2.873  11.679  -3.022  1.00 98.02           C  
ATOM    282  HD2 ARG A  17      -2.055  11.922  -3.700  1.00 98.02           H  
ATOM    283  HD3 ARG A  17      -2.491  11.548  -2.010  1.00 98.02           H  
ATOM    284  NE  ARG A  17      -3.873  12.744  -3.047  1.00 98.02           N  
ATOM    285  HE  ARG A  17      -4.756  12.526  -3.485  1.00 98.02           H  
ATOM    286  NH1 ARG A  17      -2.555  14.484  -2.373  1.00 98.02           N  
ATOM    287 HH11 ARG A  17      -1.769  13.866  -2.514  1.00 98.02           H  
ATOM    288 HH12 ARG A  17      -2.431  15.483  -2.290  1.00 98.02           H  
ATOM    289  NH2 ARG A  17      -4.731  14.789  -2.913  1.00 98.02           N  
ATOM    290 HH21 ARG A  17      -4.693  15.783  -2.740  1.00 98.02           H  
ATOM    291 HH22 ARG A  17      -5.512  14.361  -3.388  1.00 98.02           H  
ATOM    292  CZ  ARG A  17      -3.708  14.006  -2.758  1.00 98.02           C  
ATOM    293  N   LEU A  18      -1.773   6.570  -5.406  1.00 98.14           N  
ATOM    294  H   LEU A  18      -2.224   7.088  -6.147  1.00 98.14           H  
ATOM    295  CA  LEU A  18      -0.808   5.569  -5.817  1.00 98.14           C  
ATOM    296  HA  LEU A  18      -0.449   5.006  -4.955  1.00 98.14           H  
ATOM    297  C   LEU A  18       0.358   6.286  -6.477  1.00 98.14           C  
ATOM    298  CB  LEU A  18      -1.468   4.606  -6.814  1.00 98.14           C  
ATOM    299  HB2 LEU A  18      -1.710   5.164  -7.718  1.00 98.14           H  
ATOM    300  HB3 LEU A  18      -0.737   3.841  -7.077  1.00 98.14           H  
ATOM    301  O   LEU A  18       0.131   7.099  -7.368  1.00 98.14           O  
ATOM    302  CG  LEU A  18      -2.749   3.919  -6.320  1.00 98.14           C  
ATOM    303  HG  LEU A  18      -3.488   4.661  -6.019  1.00 98.14           H  
ATOM    304  CD1 LEU A  18      -3.337   3.115  -7.477  1.00 98.14           C  
ATOM    305 HD11 LEU A  18      -3.654   3.795  -8.268  1.00 98.14           H  
ATOM    306 HD12 LEU A  18      -4.198   2.536  -7.143  1.00 98.14           H  
ATOM    307 HD13 LEU A  18      -2.585   2.437  -7.881  1.00 98.14           H  
ATOM    308  CD2 LEU A  18      -2.469   2.996  -5.136  1.00 98.14           C  
ATOM    309 HD21 LEU A  18      -3.385   2.483  -4.844  1.00 98.14           H  
ATOM    310 HD22 LEU A  18      -1.711   2.263  -5.413  1.00 98.14           H  
ATOM    311 HD23 LEU A  18      -2.110   3.583  -4.291  1.00 98.14           H  
ATOM    312  N   ARG A  19       1.584   5.973  -6.073  1.00 97.86           N  
ATOM    313  H   ARG A  19       1.684   5.321  -5.309  1.00 97.86           H  
ATOM    314  CA  ARG A  19       2.794   6.488  -6.716  1.00 97.86           C  
ATOM    315  HA  ARG A  19       2.534   6.941  -7.672  1.00 97.86           H  
ATOM    316  C   ARG A  19       3.746   5.341  -7.010  1.00 97.86           C  
ATOM    317  CB  ARG A  19       3.399   7.582  -5.833  1.00 97.86           C  
ATOM    318  HB2 ARG A  19       3.562   7.191  -4.828  1.00 97.86           H  
ATOM    319  HB3 ARG A  19       2.693   8.410  -5.772  1.00 97.86           H  
ATOM    320  O   ARG A  19       4.053   4.552  -6.115  1.00 97.86           O  
ATOM    321  CG  ARG A  19       4.728   8.099  -6.383  1.00 97.86           C  
ATOM    322  HG2 ARG A  19       4.600   8.446  -7.408  1.00 97.86           H  
ATOM    323  HG3 ARG A  19       5.466   7.297  -6.362  1.00 97.86           H  
ATOM    324  CD  ARG A  19       5.218   9.250  -5.510  1.00 97.86           C  
ATOM    325  HD2 ARG A  19       5.181   8.947  -4.463  1.00 97.86           H  
ATOM    326  HD3 ARG A  19       4.567  10.110  -5.667  1.00 97.86           H  
ATOM    327  NE  ARG A  19       6.602   9.558  -5.864  1.00 97.86           N  
ATOM    328  HE  ARG A  19       7.166   8.772  -6.154  1.00 97.86           H  
ATOM    329  NH1 ARG A  19       6.698  11.767  -5.302  1.00 97.86           N  
ATOM    330 HH11 ARG A  19       7.169  12.653  -5.417  1.00 97.86           H  
ATOM    331 HH12 ARG A  19       5.699  11.713  -5.165  1.00 97.86           H  
ATOM    332  NH2 ARG A  19       8.467  10.716  -6.230  1.00 97.86           N  
ATOM    333 HH21 ARG A  19       9.034  11.550  -6.279  1.00 97.86           H  
ATOM    334 HH22 ARG A  19       8.786   9.828  -6.589  1.00 97.86           H  
ATOM    335  CZ  ARG A  19       7.248  10.688  -5.788  1.00 97.86           C  
ATOM    336  N   ASN A  20       4.201   5.256  -8.254  1.00 96.49           N  
ATOM    337  H   ASN A  20       3.909   5.952  -8.925  1.00 96.49           H  
ATOM    338  CA  ASN A  20       5.143   4.236  -8.698  1.00 96.49           C  
ATOM    339  HA  ASN A  20       5.235   3.452  -7.947  1.00 96.49           H  
ATOM    340  C   ASN A  20       6.534   4.863  -8.883  1.00 96.49           C  
ATOM    341  CB  ASN A  20       4.576   3.590  -9.971  1.00 96.49           C  
ATOM    342  HB2 ASN A  20       4.468   4.358 -10.738  1.00 96.49           H  
ATOM    343  HB3 ASN A  20       3.596   3.161  -9.763  1.00 96.49           H  
ATOM    344  O   ASN A  20       6.821   5.463  -9.914  1.00 96.49           O  
ATOM    345  CG  ASN A  20       5.463   2.493 -10.519  1.00 96.49           C  
ATOM    346  ND2 ASN A  20       5.186   2.013 -11.702  1.00 96.49           N  
ATOM    347 HD21 ASN A  20       4.350   2.308 -12.186  1.00 96.49           H  
ATOM    348 HD22 ASN A  20       5.777   1.287 -12.079  1.00 96.49           H  
ATOM    349  OD1 ASN A  20       6.399   2.046  -9.880  1.00 96.49           O  
ATOM    350  N   ASP A  21       7.409   4.715  -7.888  1.00 95.24           N  
ATOM    351  H   ASP A  21       7.155   4.113  -7.118  1.00 95.24           H  
ATOM    352  CA  ASP A  21       8.809   5.174  -7.938  1.00 95.24           C  
ATOM    353  HA  ASP A  21       8.881   6.011  -8.633  1.00 95.24           H  
ATOM    354  C   ASP A  21       9.740   4.078  -8.488  1.00 95.24           C  
ATOM    355  CB  ASP A  21       9.265   5.676  -6.559  1.00 95.24           C  
ATOM    356  HB2 ASP A  21       9.068   4.904  -5.814  1.00 95.24           H  
ATOM    357  HB3 ASP A  21      10.339   5.860  -6.576  1.00 95.24           H  
ATOM    358  O   ASP A  21      10.895   3.934  -8.080  1.00 95.24           O  
ATOM    359  CG  ASP A  21       8.605   6.985  -6.133  1.00 95.24           C  
ATOM    360  OD1 ASP A  21       8.642   7.983  -6.893  1.00 95.24           O  
ATOM    361  OD2 ASP A  21       8.116   7.058  -4.985  1.00 95.24           O  
ATOM    362  N   SER A  22       9.215   3.244  -9.376  1.00 91.13           N  
ATOM    363  H   SER A  22       8.268   3.407  -9.688  1.00 91.13           H  
ATOM    364  CA  SER A  22       9.910   2.098  -9.934  1.00 91.13           C  
ATOM    365  HA  SER A  22      10.880   1.997  -9.449  1.00 91.13           H  
ATOM    366  C   SER A  22      10.199   2.264 -11.427  1.00 91.13           C  
ATOM    367  CB  SER A  22       9.106   0.865  -9.571  1.00 91.13           C  
ATOM    368  HB2 SER A  22       8.417   1.072  -8.752  1.00 91.13           H  
ATOM    369  HB3 SER A  22       9.835   0.151  -9.190  1.00 91.13           H  
ATOM    370  O   SER A  22       9.799   3.256 -12.031  1.00 91.13           O  
ATOM    371  OG  SER A  22       8.402   0.347 -10.669  1.00 91.13           O  
ATOM    372  HG  SER A  22       7.524   0.735 -10.658  1.00 91.13           H  
ATOM    373  N   SER A  23      10.945   1.328 -12.018  1.00 89.30           N  
ATOM    374  H   SER A  23      11.212   0.504 -11.498  1.00 89.30           H  
ATOM    375  CA  SER A  23      11.334   1.371 -13.433  1.00 89.30           C  
ATOM    376  HA  SER A  23      11.397   2.412 -13.749  1.00 89.30           H  
ATOM    377  C   SER A  23      10.342   0.696 -14.378  1.00 89.30           C  
ATOM    378  CB  SER A  23      12.724   0.756 -13.610  1.00 89.30           C  
ATOM    379  HB2 SER A  23      13.448   1.368 -13.072  1.00 89.30           H  
ATOM    380  HB3 SER A  23      12.997   0.743 -14.665  1.00 89.30           H  
ATOM    381  O   SER A  23      10.502   0.836 -15.587  1.00 89.30           O  
ATOM    382  OG  SER A  23      12.760  -0.558 -13.084  1.00 89.30           O  
ATOM    383  HG  SER A  23      12.404  -1.163 -13.739  1.00 89.30           H  
ATOM    384  N   THR A  24       9.337  -0.024 -13.870  1.00 89.35           N  
ATOM    385  H   THR A  24       9.209  -0.082 -12.870  1.00 89.35           H  
ATOM    386  CA  THR A  24       8.313  -0.675 -14.701  1.00 89.35           C  
ATOM    387  HA  THR A  24       8.412  -0.298 -15.719  1.00 89.35           H  
ATOM    388  C   THR A  24       6.902  -0.322 -14.220  1.00 89.35           C  
ATOM    389  CB  THR A  24       8.494  -2.198 -14.789  1.00 89.35           C  
ATOM    390  HB  THR A  24       7.807  -2.578 -15.546  1.00 89.35           H  
ATOM    391  O   THR A  24       6.729   0.148 -13.089  1.00 89.35           O  
ATOM    392  CG2 THR A  24       9.906  -2.629 -15.180  1.00 89.35           C  
ATOM    393 HG21 THR A  24      10.607  -2.400 -14.377  1.00 89.35           H  
ATOM    394 HG22 THR A  24      10.207  -2.119 -16.095  1.00 89.35           H  
ATOM    395 HG23 THR A  24       9.913  -3.704 -15.358  1.00 89.35           H  
ATOM    396  OG1 THR A  24       8.192  -2.807 -13.570  1.00 89.35           O  
ATOM    397  HG1 THR A  24       7.552  -3.492 -13.779  1.00 89.35           H  
ATOM    398  N   PRO A  25       5.870  -0.452 -15.071  1.00 92.13           N  
ATOM    399  CA  PRO A  25       4.493  -0.225 -14.654  1.00 92.13           C  
ATOM    400  HA  PRO A  25       4.403   0.798 -14.289  1.00 92.13           H  
ATOM    401  C   PRO A  25       4.061  -1.195 -13.548  1.00 92.13           C  
ATOM    402  CB  PRO A  25       3.639  -0.385 -15.916  1.00 92.13           C  
ATOM    403  HB2 PRO A  25       3.255  -1.403 -15.981  1.00 92.13           H  
ATOM    404  HB3 PRO A  25       2.821   0.335 -15.944  1.00 92.13           H  
ATOM    405  O   PRO A  25       4.527  -2.330 -13.470  1.00 92.13           O  
ATOM    406  CG  PRO A  25       4.627  -0.164 -17.059  1.00 92.13           C  
ATOM    407  HG2 PRO A  25       4.748   0.903 -17.241  1.00 92.13           H  
ATOM    408  HG3 PRO A  25       4.317  -0.677 -17.969  1.00 92.13           H  
ATOM    409  CD  PRO A  25       5.920  -0.745 -16.496  1.00 92.13           C  
ATOM    410  HD2 PRO A  25       5.934  -1.825 -16.644  1.00 92.13           H  
ATOM    411  HD3 PRO A  25       6.773  -0.280 -16.991  1.00 92.13           H  
ATOM    412  N   VAL A  26       3.116  -0.765 -12.718  1.00 93.05           N  
ATOM    413  H   VAL A  26       2.779   0.182 -12.813  1.00 93.05           H  
ATOM    414  CA  VAL A  26       2.473  -1.627 -11.717  1.00 93.05           C  
ATOM    415  HA  VAL A  26       2.775  -2.661 -11.884  1.00 93.05           H  
ATOM    416  C   VAL A  26       0.964  -1.590 -11.898  1.00 93.05           C  
ATOM    417  CB  VAL A  26       2.899  -1.273 -10.279  1.00 93.05           C  
ATOM    418  HB  VAL A  26       2.423  -1.979  -9.599  1.00 93.05           H  
ATOM    419  O   VAL A  26       0.402  -0.542 -12.218  1.00 93.05           O  
ATOM    420  CG1 VAL A  26       4.418  -1.422 -10.123  1.00 93.05           C  
ATOM    421 HG11 VAL A  26       4.707  -1.345  -9.075  1.00 93.05           H  
ATOM    422 HG12 VAL A  26       4.945  -0.658 -10.695  1.00 93.05           H  
ATOM    423 HG13 VAL A  26       4.733  -2.400 -10.490  1.00 93.05           H  
ATOM    424  CG2 VAL A  26       2.488   0.145  -9.856  1.00 93.05           C  
ATOM    425 HG21 VAL A  26       2.836   0.342  -8.842  1.00 93.05           H  
ATOM    426 HG22 VAL A  26       2.926   0.876 -10.535  1.00 93.05           H  
ATOM    427 HG23 VAL A  26       1.403   0.240  -9.874  1.00 93.05           H  
ATOM    428  N   GLU A  27       0.294  -2.718 -11.695  1.00 94.00           N  
ATOM    429  H   GLU A  27       0.808  -3.538 -11.407  1.00 94.00           H  
ATOM    430  CA  GLU A  27      -1.162  -2.796 -11.636  1.00 94.00           C  
ATOM    431  HA  GLU A  27      -1.573  -1.873 -12.047  1.00 94.00           H  
ATOM    432  C   GLU A  27      -1.608  -2.883 -10.175  1.00 94.00           C  
ATOM    433  CB  GLU A  27      -1.689  -3.942 -12.518  1.00 94.00           C  
ATOM    434  HB2 GLU A  27      -1.449  -4.907 -12.073  1.00 94.00           H  
ATOM    435  HB3 GLU A  27      -1.194  -3.875 -13.486  1.00 94.00           H  
ATOM    436  O   GLU A  27      -1.114  -3.691  -9.393  1.00 94.00           O  
ATOM    437  CG  GLU A  27      -3.202  -3.835 -12.758  1.00 94.00           C  
ATOM    438  HG2 GLU A  27      -3.467  -2.784 -12.869  1.00 94.00           H  
ATOM    439  HG3 GLU A  27      -3.728  -4.208 -11.879  1.00 94.00           H  
ATOM    440  CD  GLU A  27      -3.662  -4.576 -14.029  1.00 94.00           C  
ATOM    441  OE1 GLU A  27      -4.237  -5.676 -13.931  1.00 94.00           O  
ATOM    442  OE2 GLU A  27      -3.553  -3.979 -15.134  1.00 94.00           O  
ATOM    443  N   VAL A  28      -2.529  -2.009  -9.779  1.00 95.94           N  
ATOM    444  H   VAL A  28      -2.854  -1.328 -10.451  1.00 95.94           H  
ATOM    445  CA  VAL A  28      -3.079  -1.962  -8.425  1.00 95.94           C  
ATOM    446  HA  VAL A  28      -2.606  -2.739  -7.823  1.00 95.94           H  
ATOM    447  C   VAL A  28      -4.566  -2.262  -8.488  1.00 95.94           C  
ATOM    448  CB  VAL A  28      -2.787  -0.621  -7.730  1.00 95.94           C  
ATOM    449  HB  VAL A  28      -3.265   0.188  -8.282  1.00 95.94           H  
ATOM    450  O   VAL A  28      -5.355  -1.482  -9.031  1.00 95.94           O  
ATOM    451  CG1 VAL A  28      -3.330  -0.637  -6.294  1.00 95.94           C  
ATOM    452 HG11 VAL A  28      -2.943  -1.502  -5.756  1.00 95.94           H  
ATOM    453 HG12 VAL A  28      -3.032   0.274  -5.774  1.00 95.94           H  
ATOM    454 HG13 VAL A  28      -4.419  -0.682  -6.313  1.00 95.94           H  
ATOM    455  CG2 VAL A  28      -1.280  -0.344  -7.659  1.00 95.94           C  
ATOM    456 HG21 VAL A  28      -0.881  -0.189  -8.661  1.00 95.94           H  
ATOM    457 HG22 VAL A  28      -0.775  -1.197  -7.206  1.00 95.94           H  
ATOM    458 HG23 VAL A  28      -1.080   0.549  -7.066  1.00 95.94           H  
ATOM    459  N   HIS A  29      -4.964  -3.375  -7.881  1.00 96.32           N  
ATOM    460  H   HIS A  29      -4.252  -3.981  -7.499  1.00 96.32           H  
ATOM    461  CA  HIS A  29      -6.360  -3.721  -7.661  1.00 96.32           C  
ATOM    462  HA  HIS A  29      -6.965  -3.204  -8.406  1.00 96.32           H  
ATOM    463  C   HIS A  29      -6.784  -3.260  -6.270  1.00 96.32           C  
ATOM    464  CB  HIS A  29      -6.611  -5.217  -7.854  1.00 96.32           C  
ATOM    465  HB2 HIS A  29      -6.185  -5.765  -7.014  1.00 96.32           H  
ATOM    466  HB3 HIS A  29      -7.686  -5.395  -7.853  1.00 96.32           H  
ATOM    467  O   HIS A  29      -6.259  -3.713  -5.252  1.00 96.32           O  
ATOM    468  CG  HIS A  29      -6.033  -5.768  -9.126  1.00 96.32           C  
ATOM    469  CD2 HIS A  29      -4.810  -6.369  -9.251  1.00 96.32           C  
ATOM    470  HD2 HIS A  29      -4.087  -6.543  -8.468  1.00 96.32           H  
ATOM    471  ND1 HIS A  29      -6.609  -5.743 -10.379  1.00 96.32           N  
ATOM    472  HD1 HIS A  29      -7.427  -5.228 -10.675  1.00 96.32           H  
ATOM    473  CE1 HIS A  29      -5.750  -6.322 -11.236  1.00 96.32           C  
ATOM    474  HE1 HIS A  29      -5.873  -6.410 -12.305  1.00 96.32           H  
ATOM    475  NE2 HIS A  29      -4.656  -6.716 -10.584  1.00 96.32           N  
ATOM    476  N   ILE A  30      -7.763  -2.366  -6.222  1.00 97.11           N  
ATOM    477  H   ILE A  30      -8.151  -2.056  -7.102  1.00 97.11           H  
ATOM    478  CA  ILE A  30      -8.321  -1.810  -4.995  1.00 97.11           C  
ATOM    479  HA  ILE A  30      -7.710  -2.121  -4.147  1.00 97.11           H  
ATOM    480  C   ILE A  30      -9.728  -2.370  -4.824  1.00 97.11           C  
ATOM    481  CB  ILE A  30      -8.335  -0.269  -5.028  1.00 97.11           C  
ATOM    482  HB  ILE A  30      -9.078   0.043  -5.762  1.00 97.11           H  
ATOM    483  O   ILE A  30     -10.567  -2.219  -5.715  1.00 97.11           O  
ATOM    484  CG1 ILE A  30      -6.984   0.335  -5.467  1.00 97.11           C  
ATOM    485 HG12 ILE A  30      -6.214   0.102  -4.732  1.00 97.11           H  
ATOM    486 HG13 ILE A  30      -6.684  -0.096  -6.423  1.00 97.11           H  
ATOM    487  CG2 ILE A  30      -8.762   0.237  -3.635  1.00 97.11           C  
ATOM    488 HG21 ILE A  30      -8.069  -0.129  -2.877  1.00 97.11           H  
ATOM    489 HG22 ILE A  30      -8.784   1.326  -3.601  1.00 97.11           H  
ATOM    490 HG23 ILE A  30      -9.765  -0.115  -3.393  1.00 97.11           H  
ATOM    491  CD1 ILE A  30      -7.042   1.849  -5.687  1.00 97.11           C  
ATOM    492 HD11 ILE A  30      -7.242   2.372  -4.752  1.00 97.11           H  
ATOM    493 HD12 ILE A  30      -6.083   2.196  -6.072  1.00 97.11           H  
ATOM    494 HD13 ILE A  30      -7.822   2.084  -6.411  1.00 97.11           H  
ATOM    495  N   LYS A  31     -10.004  -2.986  -3.676  1.00 95.65           N  
ATOM    496  H   LYS A  31      -9.256  -3.071  -3.002  1.00 95.65           H  
ATOM    497  CA  LYS A  31     -11.332  -3.476  -3.305  1.00 95.65           C  
ATOM    498  HA  LYS A  31     -12.039  -3.196  -4.085  1.00 95.65           H  
ATOM    499  C   LYS A  31     -11.803  -2.818  -2.012  1.00 95.65           C  
ATOM    500  CB  LYS A  31     -11.310  -5.005  -3.222  1.00 95.65           C  
ATOM    501  HB2 LYS A  31     -10.607  -5.309  -2.446  1.00 95.65           H  
ATOM    502  HB3 LYS A  31     -10.964  -5.410  -4.173  1.00 95.65           H  
ATOM    503  O   LYS A  31     -11.077  -2.796  -1.021  1.00 95.65           O  
ATOM    504  CG  LYS A  31     -12.700  -5.571  -2.906  1.00 95.65           C  
ATOM    505  HG2 LYS A  31     -13.386  -5.344  -3.722  1.00 95.65           H  
ATOM    506  HG3 LYS A  31     -13.083  -5.119  -1.991  1.00 95.65           H  
ATOM    507  CD  LYS A  31     -12.629  -7.082  -2.692  1.00 95.65           C  
ATOM    508  HD2 LYS A  31     -11.911  -7.282  -1.897  1.00 95.65           H  
ATOM    509  HD3 LYS A  31     -12.305  -7.578  -3.607  1.00 95.65           H  
ATOM    510  CE  LYS A  31     -14.012  -7.575  -2.263  1.00 95.65           C  
ATOM    511  HE2 LYS A  31     -14.717  -7.469  -3.087  1.00 95.65           H  
ATOM    512  HE3 LYS A  31     -14.366  -6.922  -1.465  1.00 95.65           H  
ATOM    513  NZ  LYS A  31     -13.953  -8.968  -1.765  1.00 95.65           N  
ATOM    514  HZ1 LYS A  31     -13.312  -9.004  -0.985  1.00 95.65           H  
ATOM    515  HZ2 LYS A  31     -13.622  -9.604  -2.477  1.00 95.65           H  
ATOM    516  HZ3 LYS A  31     -14.866  -9.248  -1.436  1.00 95.65           H  
ATOM    517  N   VAL A  32     -13.037  -2.318  -2.027  1.00 92.67           N  
ATOM    518  H   VAL A  32     -13.556  -2.382  -2.890  1.00 92.67           H  
ATOM    519  CA  VAL A  32     -13.686  -1.630  -0.902  1.00 92.67           C  
ATOM    520  HA  VAL A  32     -13.178  -1.870   0.032  1.00 92.67           H  
ATOM    521  C   VAL A  32     -15.132  -2.103  -0.829  1.00 92.67           C  
ATOM    522  CB  VAL A  32     -13.647  -0.109  -1.104  1.00 92.67           C  
ATOM    523  HB  VAL A  32     -14.235   0.149  -1.985  1.00 92.67           H  
ATOM    524  O   VAL A  32     -15.965  -1.730  -1.657  1.00 92.67           O  
ATOM    525  CG1 VAL A  32     -14.224   0.631   0.104  1.00 92.67           C  
ATOM    526 HG11 VAL A  32     -15.261   0.340   0.273  1.00 92.67           H  
ATOM    527 HG12 VAL A  32     -13.636   0.421   0.998  1.00 92.67           H  
ATOM    528 HG13 VAL A  32     -14.207   1.699  -0.113  1.00 92.67           H  
ATOM    529  CG2 VAL A  32     -12.233   0.413  -1.336  1.00 92.67           C  
ATOM    530 HG21 VAL A  32     -11.640   0.342  -0.424  1.00 92.67           H  
ATOM    531 HG22 VAL A  32     -11.737  -0.122  -2.145  1.00 92.67           H  
ATOM    532 HG23 VAL A  32     -12.330   1.445  -1.676  1.00 92.67           H  
ATOM    533  N   GLY A  33     -15.434  -2.982   0.127  1.00 88.54           N  
ATOM    534  H   GLY A  33     -14.720  -3.243   0.792  1.00 88.54           H  
ATOM    535  CA  GLY A  33     -16.701  -3.717   0.119  1.00 88.54           C  
ATOM    536  HA2 GLY A  33     -16.727  -4.422   0.949  1.00 88.54           H  
ATOM    537  HA3 GLY A  33     -17.526  -3.014   0.236  1.00 88.54           H  
ATOM    538  C   GLY A  33     -16.872  -4.499  -1.191  1.00 88.54           C  
ATOM    539  O   GLY A  33     -16.038  -5.346  -1.523  1.00 88.54           O  
ATOM    540  N   ASP A  34     -17.931  -4.187  -1.939  1.00 88.98           N  
ATOM    541  H   ASP A  34     -18.584  -3.502  -1.586  1.00 88.98           H  
ATOM    542  CA  ASP A  34     -18.236  -4.806  -3.237  1.00 88.98           C  
ATOM    543  HA  ASP A  34     -17.824  -5.814  -3.254  1.00 88.98           H  
ATOM    544  C   ASP A  34     -17.634  -4.055  -4.436  1.00 88.98           C  
ATOM    545  CB  ASP A  34     -19.757  -4.928  -3.400  1.00 88.98           C  
ATOM    546  HB2 ASP A  34     -19.977  -5.391  -4.362  1.00 88.98           H  
ATOM    547  HB3 ASP A  34     -20.195  -3.930  -3.396  1.00 88.98           H  
ATOM    548  O   ASP A  34     -17.599  -4.592  -5.545  1.00 88.98           O  
ATOM    549  CG  ASP A  34     -20.394  -5.778  -2.300  1.00 88.98           C  
ATOM    550  OD1 ASP A  34     -19.801  -6.826  -1.956  1.00 88.98           O  
ATOM    551  OD2 ASP A  34     -21.455  -5.342  -1.801  1.00 88.98           O  
ATOM    552  N   GLU A  35     -17.146  -2.825  -4.242  1.00 92.70           N  
ATOM    553  H   GLU A  35     -17.057  -2.471  -3.300  1.00 92.70           H  
ATOM    554  CA  GLU A  35     -16.553  -2.041  -5.324  1.00 92.70           C  
ATOM    555  HA  GLU A  35     -17.123  -2.256  -6.228  1.00 92.70           H  
ATOM    556  C   GLU A  35     -15.105  -2.474  -5.573  1.00 92.70           C  
ATOM    557  CB  GLU A  35     -16.684  -0.529  -5.066  1.00 92.70           C  
ATOM    558  HB2 GLU A  35     -16.000  -0.228  -4.272  1.00 92.70           H  
ATOM    559  HB3 GLU A  35     -17.707  -0.320  -4.753  1.00 92.70           H  
ATOM    560  O   GLU A  35     -14.328  -2.697  -4.641  1.00 92.70           O  
ATOM    561  CG  GLU A  35     -16.385   0.272  -6.351  1.00 92.70           C  
ATOM    562  HG2 GLU A  35     -15.352   0.091  -6.647  1.00 92.70           H  
ATOM    563  HG3 GLU A  35     -17.023  -0.106  -7.149  1.00 92.70           H  
ATOM    564  CD  GLU A  35     -16.598   1.792  -6.237  1.00 92.70           C  
ATOM    565  OE1 GLU A  35     -16.183   2.494  -7.199  1.00 92.70           O  
ATOM    566  OE2 GLU A  35     -17.172   2.244  -5.223  1.00 92.70           O  
ATOM    567  N   LYS A  36     -14.740  -2.583  -6.854  1.00 94.84           N  
ATOM    568  H   LYS A  36     -15.420  -2.346  -7.562  1.00 94.84           H  
ATOM    569  CA  LYS A  36     -13.386  -2.902  -7.307  1.00 94.84           C  
ATOM    570  HA  LYS A  36     -12.705  -2.852  -6.457  1.00 94.84           H  
ATOM    571  C   LYS A  36     -12.926  -1.879  -8.337  1.00 94.84           C  
ATOM    572  CB  LYS A  36     -13.323  -4.317  -7.896  1.00 94.84           C  
ATOM    573  HB2 LYS A  36     -12.317  -4.484  -8.282  1.00 94.84           H  
ATOM    574  HB3 LYS A  36     -14.023  -4.385  -8.728  1.00 94.84           H  
ATOM    575  O   LYS A  36     -13.675  -1.543  -9.253  1.00 94.84           O  
ATOM    576  CG  LYS A  36     -13.641  -5.415  -6.871  1.00 94.84           C  
ATOM    577  HG2 LYS A  36     -14.651  -5.280  -6.482  1.00 94.84           H  
ATOM    578  HG3 LYS A  36     -12.926  -5.361  -6.050  1.00 94.84           H  
ATOM    579  CD  LYS A  36     -13.540  -6.784  -7.550  1.00 94.84           C  
ATOM    580  HD2 LYS A  36     -14.200  -6.795  -8.417  1.00 94.84           H  
ATOM    581  HD3 LYS A  36     -12.514  -6.937  -7.884  1.00 94.84           H  
ATOM    582  CE  LYS A  36     -13.947  -7.903  -6.591  1.00 94.84           C  
ATOM    583  HE2 LYS A  36     -13.288  -7.869  -5.723  1.00 94.84           H  
ATOM    584  HE3 LYS A  36     -14.968  -7.714  -6.259  1.00 94.84           H  
ATOM    585  NZ  LYS A  36     -13.854  -9.221  -7.270  1.00 94.84           N  
ATOM    586  HZ1 LYS A  36     -14.443  -9.227  -8.091  1.00 94.84           H  
ATOM    587  HZ2 LYS A  36     -12.906  -9.391  -7.576  1.00 94.84           H  
ATOM    588  HZ3 LYS A  36     -14.145  -9.974  -6.664  1.00 94.84           H  
ATOM    589  N   ARG A  37     -11.678  -1.436  -8.226  1.00 96.60           N  
ATOM    590  H   ARG A  37     -11.142  -1.758  -7.433  1.00 96.60           H  
ATOM    591  CA  ARG A  37     -10.980  -0.624  -9.230  1.00 96.60           C  
ATOM    592  HA  ARG A  37     -11.561  -0.606 -10.153  1.00 96.60           H  
ATOM    593  C   ARG A  37      -9.649  -1.283  -9.552  1.00 96.60           C  
ATOM    594  CB  ARG A  37     -10.783   0.817  -8.726  1.00 96.60           C  
ATOM    595  HB2 ARG A  37     -10.212   1.380  -9.464  1.00 96.60           H  
ATOM    596  HB3 ARG A  37     -10.192   0.788  -7.811  1.00 96.60           H  
ATOM    597  O   ARG A  37      -9.019  -1.845  -8.668  1.00 96.60           O  
ATOM    598  CG  ARG A  37     -12.095   1.566  -8.442  1.00 96.60           C  
ATOM    599  HG2 ARG A  37     -12.713   0.988  -7.754  1.00 96.60           H  
ATOM    600  HG3 ARG A  37     -11.857   2.516  -7.962  1.00 96.60           H  
ATOM    601  CD  ARG A  37     -12.895   1.856  -9.712  1.00 96.60           C  
ATOM    602  HD2 ARG A  37     -12.289   2.474 -10.375  1.00 96.60           H  
ATOM    603  HD3 ARG A  37     -13.135   0.917 -10.212  1.00 96.60           H  
ATOM    604  NE  ARG A  37     -14.149   2.550  -9.387  1.00 96.60           N  
ATOM    605  HE  ARG A  37     -14.460   2.549  -8.426  1.00 96.60           H  
ATOM    606  NH1 ARG A  37     -14.799   3.099 -11.521  1.00 96.60           N  
ATOM    607 HH11 ARG A  37     -13.948   2.685 -11.873  1.00 96.60           H  
ATOM    608 HH12 ARG A  37     -15.466   3.545 -12.135  1.00 96.60           H  
ATOM    609  NH2 ARG A  37     -16.073   3.632  -9.745  1.00 96.60           N  
ATOM    610 HH21 ARG A  37     -16.241   3.466  -8.763  1.00 96.60           H  
ATOM    611 HH22 ARG A  37     -16.778   4.073 -10.318  1.00 96.60           H  
ATOM    612  CZ  ARG A  37     -14.996   3.096 -10.228  1.00 96.60           C  
ATOM    613  N   THR A  38      -9.251  -1.237 -10.815  1.00 96.01           N  
ATOM    614  H   THR A  38      -9.789  -0.699 -11.479  1.00 96.01           H  
ATOM    615  CA  THR A  38      -7.926  -1.672 -11.271  1.00 96.01           C  
ATOM    616  HA  THR A  38      -7.302  -1.959 -10.425  1.00 96.01           H  
ATOM    617  C   THR A  38      -7.282  -0.487 -11.963  1.00 96.01           C  
ATOM    618  CB  THR A  38      -8.023  -2.878 -12.209  1.00 96.01           C  
ATOM    619  HB  THR A  38      -8.651  -2.627 -13.065  1.00 96.01           H  
ATOM    620  O   THR A  38      -7.933   0.152 -12.791  1.00 96.01           O  
ATOM    621  CG2 THR A  38      -6.659  -3.337 -12.708  1.00 96.01           C  
ATOM    622 HG21 THR A  38      -6.755  -4.285 -13.238  1.00 96.01           H  
ATOM    623 HG22 THR A  38      -5.976  -3.465 -11.868  1.00 96.01           H  
ATOM    624 HG23 THR A  38      -6.238  -2.606 -13.398  1.00 96.01           H  
ATOM    625  OG1 THR A  38      -8.627  -3.937 -11.493  1.00 96.01           O  
ATOM    626  HG1 THR A  38      -9.418  -3.575 -11.087  1.00 96.01           H  
ATOM    627  N   VAL A  39      -6.053  -0.163 -11.579  1.00 95.77           N  
ATOM    628  H   VAL A  39      -5.601  -0.718 -10.866  1.00 95.77           H  
ATOM    629  CA  VAL A  39      -5.318   0.995 -12.087  1.00 95.77           C  
ATOM    630  HA  VAL A  39      -5.791   1.369 -12.994  1.00 95.77           H  
ATOM    631  C   VAL A  39      -3.905   0.567 -12.432  1.00 95.77           C  
ATOM    632  CB  VAL A  39      -5.300   2.129 -11.046  1.00 95.77           C  
ATOM    633  HB  VAL A  39      -4.844   1.774 -10.122  1.00 95.77           H  
ATOM    634  O   VAL A  39      -3.209   0.018 -11.586  1.00 95.77           O  
ATOM    635  CG1 VAL A  39      -4.515   3.349 -11.534  1.00 95.77           C  
ATOM    636 HG11 VAL A  39      -4.502   4.103 -10.747  1.00 95.77           H  
ATOM    637 HG12 VAL A  39      -3.478   3.082 -11.739  1.00 95.77           H  
ATOM    638 HG13 VAL A  39      -4.961   3.762 -12.438  1.00 95.77           H  
ATOM    639  CG2 VAL A  39      -6.731   2.586 -10.742  1.00 95.77           C  
ATOM    640 HG21 VAL A  39      -7.282   2.728 -11.671  1.00 95.77           H  
ATOM    641 HG22 VAL A  39      -6.696   3.539 -10.215  1.00 95.77           H  
ATOM    642 HG23 VAL A  39      -7.236   1.844 -10.122  1.00 95.77           H  
ATOM    643  N   THR A  40      -3.477   0.847 -13.657  1.00 94.63           N  
ATOM    644  H   THR A  40      -4.099   1.304 -14.309  1.00 94.63           H  
ATOM    645  CA  THR A  40      -2.065   0.767 -14.033  1.00 94.63           C  
ATOM    646  HA  THR A  40      -1.578  -0.011 -13.446  1.00 94.63           H  
ATOM    647  C   THR A  40      -1.402   2.107 -13.718  1.00 94.63           C  
ATOM    648  CB  THR A  40      -1.905   0.401 -15.515  1.00 94.63           C  
ATOM    649  HB  THR A  40      -2.286   1.218 -16.128  1.00 94.63           H  
ATOM    650  O   THR A  40      -1.936   3.147 -14.097  1.00 94.63           O  
ATOM    651  CG2 THR A  40      -0.446   0.147 -15.887  1.00 94.63           C  
ATOM    652 HG21 THR A  40      -0.385  -0.191 -16.921  1.00 94.63           H  
ATOM    653 HG22 THR A  40       0.131   1.068 -15.794  1.00 94.63           H  
ATOM    654 HG23 THR A  40      -0.016  -0.612 -15.234  1.00 94.63           H  
ATOM    655  OG1 THR A  40      -2.641  -0.769 -15.826  1.00 94.63           O  
ATOM    656  HG1 THR A  40      -2.397  -1.460 -15.206  1.00 94.63           H  
ATOM    657  N   VAL A  41      -0.269   2.083 -13.018  1.00 95.45           N  
ATOM    658  H   VAL A  41       0.087   1.183 -12.729  1.00 95.45           H  
ATOM    659  CA  VAL A  41       0.524   3.266 -12.655  1.00 95.45           C  
ATOM    660  HA  VAL A  41       0.050   4.161 -13.057  1.00 95.45           H  
ATOM    661  C   VAL A  41       1.899   3.123 -13.300  1.00 95.45           C  
ATOM    662  CB  VAL A  41       0.635   3.428 -11.124  1.00 95.45           C  
ATOM    663  HB  VAL A  41       1.263   2.634 -10.720  1.00 95.45           H  
ATOM    664  O   VAL A  41       2.657   2.209 -12.963  1.00 95.45           O  
ATOM    665  CG1 VAL A  41       1.261   4.778 -10.756  1.00 95.45           C  
ATOM    666 HG11 VAL A  41       2.248   4.873 -11.209  1.00 95.45           H  
ATOM    667 HG12 VAL A  41       1.366   4.865  -9.674  1.00 95.45           H  
ATOM    668 HG13 VAL A  41       0.638   5.595 -11.121  1.00 95.45           H  
ATOM    669  CG2 VAL A  41      -0.728   3.344 -10.422  1.00 95.45           C  
ATOM    670 HG21 VAL A  41      -1.167   2.357 -10.567  1.00 95.45           H  
ATOM    671 HG22 VAL A  41      -1.397   4.104 -10.826  1.00 95.45           H  
ATOM    672 HG23 VAL A  41      -0.595   3.505  -9.352  1.00 95.45           H  
ATOM    673  N   ASN A  42       2.222   3.994 -14.250  1.00 94.90           N  
ATOM    674  H   ASN A  42       1.579   4.744 -14.460  1.00 94.90           H  
ATOM    675  CA  ASN A  42       3.487   3.963 -14.981  1.00 94.90           C  
ATOM    676  HA  ASN A  42       3.682   2.931 -15.272  1.00 94.90           H  
ATOM    677  C   ASN A  42       4.664   4.449 -14.113  1.00 94.90           C  
ATOM    678  CB  ASN A  42       3.344   4.800 -16.261  1.00 94.90           C  
ATOM    679  HB2 ASN A  42       4.289   4.839 -16.802  1.00 94.90           H  
ATOM    680  HB3 ASN A  42       3.069   5.822 -16.000  1.00 94.90           H  
ATOM    681  O   ASN A  42       4.449   5.115 -13.098  1.00 94.90           O  
ATOM    682  CG  ASN A  42       2.311   4.211 -17.195  1.00 94.90           C  
ATOM    683  ND2 ASN A  42       1.209   4.890 -17.389  1.00 94.90           N  
ATOM    684 HD21 ASN A  42       0.981   5.603 -16.711  1.00 94.90           H  
ATOM    685 HD22 ASN A  42       0.488   4.447 -17.940  1.00 94.90           H  
ATOM    686  OD1 ASN A  42       2.470   3.122 -17.721  1.00 94.90           O  
ATOM    687  N   PRO A  43       5.918   4.150 -14.499  1.00 93.99           N  
ATOM    688  CA  PRO A  43       7.107   4.693 -13.841  1.00 93.99           C  
ATOM    689  HA  PRO A  43       7.229   4.204 -12.875  1.00 93.99           H  
ATOM    690  C   PRO A  43       7.046   6.216 -13.653  1.00 93.99           C  
ATOM    691  CB  PRO A  43       8.268   4.297 -14.760  1.00 93.99           C  
ATOM    692  HB2 PRO A  43       8.370   5.012 -15.576  1.00 93.99           H  
ATOM    693  HB3 PRO A  43       9.214   4.206 -14.227  1.00 93.99           H  
ATOM    694  O   PRO A  43       6.860   6.963 -14.613  1.00 93.99           O  
ATOM    695  CG  PRO A  43       7.792   2.965 -15.324  1.00 93.99           C  
ATOM    696  HG2 PRO A  43       7.910   2.198 -14.559  1.00 93.99           H  
ATOM    697  HG3 PRO A  43       8.314   2.694 -16.242  1.00 93.99           H  
ATOM    698  CD  PRO A  43       6.311   3.232 -15.561  1.00 93.99           C  
ATOM    699  HD2 PRO A  43       5.753   2.296 -15.513  1.00 93.99           H  
ATOM    700  HD3 PRO A  43       6.180   3.706 -16.533  1.00 93.99           H  
ATOM    701  N   GLY A  44       7.212   6.681 -12.413  1.00 95.48           N  
ATOM    702  H   GLY A  44       7.278   6.012 -11.660  1.00 95.48           H  
ATOM    703  CA  GLY A  44       7.168   8.099 -12.040  1.00 95.48           C  
ATOM    704  HA2 GLY A  44       7.597   8.204 -11.044  1.00 95.48           H  
ATOM    705  HA3 GLY A  44       7.775   8.669 -12.744  1.00 95.48           H  
ATOM    706  C   GLY A  44       5.769   8.727 -12.011  1.00 95.48           C  
ATOM    707  O   GLY A  44       5.655   9.922 -11.734  1.00 95.48           O  
ATOM    708  N   GLU A  45       4.713   7.960 -12.286  1.00 97.50           N  
ATOM    709  H   GLU A  45       4.862   6.983 -12.498  1.00 97.50           H  
ATOM    710  CA  GLU A  45       3.330   8.436 -12.279  1.00 97.50           C  
ATOM    711  HA  GLU A  45       3.330   9.464 -12.642  1.00 97.50           H  
ATOM    712  C   GLU A  45       2.736   8.445 -10.859  1.00 97.50           C  
ATOM    713  CB  GLU A  45       2.491   7.603 -13.266  1.00 97.50           C  
ATOM    714  HB2 GLU A  45       3.034   7.538 -14.209  1.00 97.50           H  
ATOM    715  HB3 GLU A  45       2.365   6.599 -12.861  1.00 97.50           H  
ATOM    716  O   GLU A  45       3.053   7.602 -10.011  1.00 97.50           O  
ATOM    717  CG  GLU A  45       1.101   8.193 -13.553  1.00 97.50           C  
ATOM    718  HG2 GLU A  45       0.526   8.217 -12.627  1.00 97.50           H  
ATOM    719  HG3 GLU A  45       1.227   9.220 -13.897  1.00 97.50           H  
ATOM    720  CD  GLU A  45       0.303   7.397 -14.602  1.00 97.50           C  
ATOM    721  OE1 GLU A  45      -0.704   7.947 -15.097  1.00 97.50           O  
ATOM    722  OE2 GLU A  45       0.697   6.252 -14.932  1.00 97.50           O  
ATOM    723  N   GLU A  46       1.834   9.399 -10.617  1.00 97.92           N  
ATOM    724  H   GLU A  46       1.589  10.023 -11.373  1.00 97.92           H  
ATOM    725  CA  GLU A  46       0.955   9.437  -9.449  1.00 97.92           C  
ATOM    726  HA  GLU A  46       1.126   8.529  -8.871  1.00 97.92           H  
ATOM    727  C   GLU A  46      -0.508   9.440  -9.919  1.00 97.92           C  
ATOM    728  CB  GLU A  46       1.302  10.636  -8.540  1.00 97.92           C  
ATOM    729  HB2 GLU A  46       1.117  11.567  -9.076  1.00 97.92           H  
ATOM    730  HB3 GLU A  46       2.364  10.579  -8.303  1.00 97.92           H  
ATOM    731  O   GLU A  46      -0.900  10.275 -10.736  1.00 97.92           O  
ATOM    732  CG  GLU A  46       0.502  10.641  -7.219  1.00 97.92           C  
ATOM    733  HG2 GLU A  46       0.633   9.675  -6.732  1.00 97.92           H  
ATOM    734  HG3 GLU A  46      -0.557  10.753  -7.452  1.00 97.92           H  
ATOM    735  CD  GLU A  46       0.917  11.741  -6.214  1.00 97.92           C  
ATOM    736  OE1 GLU A  46       0.070  12.112  -5.359  1.00 97.92           O  
ATOM    737  OE2 GLU A  46       2.098  12.168  -6.214  1.00 97.92           O  
ATOM    738  N   VAL A  47      -1.321   8.518  -9.397  1.00 97.88           N  
ATOM    739  H   VAL A  47      -0.931   7.890  -8.709  1.00 97.88           H  
ATOM    740  CA  VAL A  47      -2.747   8.377  -9.732  1.00 97.88           C  
ATOM    741  HA  VAL A  47      -3.038   9.210 -10.372  1.00 97.88           H  
ATOM    742  C   VAL A  47      -3.591   8.450  -8.462  1.00 97.88           C  
ATOM    743  CB  VAL A  47      -3.031   7.076 -10.517  1.00 97.88           C  
ATOM    744  HB  VAL A  47      -2.775   6.216  -9.898  1.00 97.88           H  
ATOM    745  O   VAL A  47      -3.255   7.842  -7.448  1.00 97.88           O  
ATOM    746  CG1 VAL A  47      -4.518   6.983 -10.895  1.00 97.88           C  
ATOM    747 HG11 VAL A  47      -4.841   7.913 -11.362  1.00 97.88           H  
ATOM    748 HG12 VAL A  47      -5.124   6.785 -10.011  1.00 97.88           H  
ATOM    749 HG13 VAL A  47      -4.672   6.178 -11.613  1.00 97.88           H  
ATOM    750  CG2 VAL A  47      -2.218   6.999 -11.814  1.00 97.88           C  
ATOM    751 HG21 VAL A  47      -1.153   6.987 -11.586  1.00 97.88           H  
ATOM    752 HG22 VAL A  47      -2.427   7.859 -12.451  1.00 97.88           H  
ATOM    753 HG23 VAL A  47      -2.452   6.086 -12.361  1.00 97.88           H  
ATOM    754  N   GLU A  48      -4.719   9.163  -8.513  1.00 97.90           N  
ATOM    755  H   GLU A  48      -4.960   9.616  -9.383  1.00 97.90           H  
ATOM    756  CA  GLU A  48      -5.707   9.209  -7.429  1.00 97.90           C  
ATOM    757  HA  GLU A  48      -5.282   8.720  -6.553  1.00 97.90           H  
ATOM    758  C   GLU A  48      -6.979   8.438  -7.817  1.00 97.90           C  
ATOM    759  CB  GLU A  48      -5.997  10.668  -7.014  1.00 97.90           C  
ATOM    760  HB2 GLU A  48      -5.048  11.172  -6.828  1.00 97.90           H  
ATOM    761  HB3 GLU A  48      -6.508  11.184  -7.826  1.00 97.90           H  
ATOM    762  O   GLU A  48      -7.564   8.658  -8.877  1.00 97.90           O  
ATOM    763  CG  GLU A  48      -6.850  10.755  -5.735  1.00 97.90           C  
ATOM    764  HG2 GLU A  48      -6.355  10.193  -4.943  1.00 97.90           H  
ATOM    765  HG3 GLU A  48      -7.813  10.279  -5.915  1.00 97.90           H  
ATOM    766  CD  GLU A  48      -7.081  12.203  -5.254  1.00 97.90           C  
ATOM    767  OE1 GLU A  48      -8.181  12.739  -5.506  1.00 97.90           O  
ATOM    768  OE2 GLU A  48      -6.202  12.760  -4.542  1.00 97.90           O  
ATOM    769  N   VAL A  49      -7.436   7.551  -6.932  1.00 97.11           N  
ATOM    770  H   VAL A  49      -6.880   7.393  -6.104  1.00 97.11           H  
ATOM    771  CA  VAL A  49      -8.693   6.802  -7.056  1.00 97.11           C  
ATOM    772  HA  VAL A  49      -9.174   7.069  -7.997  1.00 97.11           H  
ATOM    773  C   VAL A  49      -9.607   7.192  -5.906  1.00 97.11           C  
ATOM    774  CB  VAL A  49      -8.463   5.280  -7.054  1.00 97.11           C  
ATOM    775  HB  VAL A  49      -8.147   4.957  -6.062  1.00 97.11           H  
ATOM    776  O   VAL A  49      -9.218   7.102  -4.744  1.00 97.11           O  
ATOM    777  CG1 VAL A  49      -9.755   4.534  -7.420  1.00 97.11           C  
ATOM    778 HG11 VAL A  49     -10.542   4.757  -6.700  1.00 97.11           H  
ATOM    779 HG12 VAL A  49      -9.572   3.459  -7.403  1.00 97.11           H  
ATOM    780 HG13 VAL A  49     -10.084   4.825  -8.417  1.00 97.11           H  
ATOM    781  CG2 VAL A  49      -7.382   4.871  -8.054  1.00 97.11           C  
ATOM    782 HG21 VAL A  49      -7.627   5.258  -9.043  1.00 97.11           H  
ATOM    783 HG22 VAL A  49      -6.415   5.270  -7.748  1.00 97.11           H  
ATOM    784 HG23 VAL A  49      -7.299   3.785  -8.079  1.00 97.11           H  
ATOM    785  N   THR A  50     -10.835   7.603  -6.212  1.00 96.08           N  
ATOM    786  H   THR A  50     -11.119   7.615  -7.181  1.00 96.08           H  
ATOM    787  CA  THR A  50     -11.827   7.970  -5.192  1.00 96.08           C  
ATOM    788  HA  THR A  50     -11.353   7.979  -4.211  1.00 96.08           H  
ATOM    789  C   THR A  50     -12.956   6.951  -5.144  1.00 96.08           C  
ATOM    790  CB  THR A  50     -12.368   9.386  -5.418  1.00 96.08           C  
ATOM    791  HB  THR A  50     -12.820   9.458  -6.407  1.00 96.08           H  
ATOM    792  O   THR A  50     -13.517   6.584  -6.175  1.00 96.08           O  
ATOM    793  CG2 THR A  50     -13.389   9.809  -4.359  1.00 96.08           C  
ATOM    794 HG21 THR A  50     -14.311   9.239  -4.476  1.00 96.08           H  
ATOM    795 HG22 THR A  50     -12.982   9.645  -3.362  1.00 96.08           H  
ATOM    796 HG23 THR A  50     -13.620  10.867  -4.482  1.00 96.08           H  
ATOM    797  OG1 THR A  50     -11.318  10.317  -5.313  1.00 96.08           O  
ATOM    798  HG1 THR A  50     -10.648  10.130  -5.974  1.00 96.08           H  
ATOM    799  N   PHE A  51     -13.313   6.548  -3.930  1.00 94.73           N  
ATOM    800  H   PHE A  51     -12.777   6.894  -3.146  1.00 94.73           H  
ATOM    801  CA  PHE A  51     -14.490   5.753  -3.608  1.00 94.73           C  
ATOM    802  HA  PHE A  51     -14.995   5.445  -4.524  1.00 94.73           H  
ATOM    803  C   PHE A  51     -15.454   6.602  -2.784  1.00 94.73           C  
ATOM    804  CB  PHE A  51     -14.077   4.495  -2.841  1.00 94.73           C  
ATOM    805  HB2 PHE A  51     -14.977   3.966  -2.529  1.00 94.73           H  
ATOM    806  HB3 PHE A  51     -13.537   4.792  -1.942  1.00 94.73           H  
ATOM    807  O   PHE A  51     -15.038   7.467  -2.008  1.00 94.73           O  
ATOM    808  CG  PHE A  51     -13.208   3.545  -3.635  1.00 94.73           C  
ATOM    809  CD1 PHE A  51     -13.782   2.409  -4.233  1.00 94.73           C  
ATOM    810  HD1 PHE A  51     -14.839   2.218  -4.123  1.00 94.73           H  
ATOM    811  CD2 PHE A  51     -11.829   3.792  -3.774  1.00 94.73           C  
ATOM    812  HD2 PHE A  51     -11.384   4.665  -3.321  1.00 94.73           H  
ATOM    813  CE1 PHE A  51     -12.978   1.516  -4.958  1.00 94.73           C  
ATOM    814  HE1 PHE A  51     -13.416   0.630  -5.394  1.00 94.73           H  
ATOM    815  CE2 PHE A  51     -11.028   2.907  -4.513  1.00 94.73           C  
ATOM    816  HE2 PHE A  51      -9.972   3.104  -4.627  1.00 94.73           H  
ATOM    817  CZ  PHE A  51     -11.604   1.767  -5.099  1.00 94.73           C  
ATOM    818  HZ  PHE A  51     -10.991   1.072  -5.653  1.00 94.73           H  
ATOM    819  N   SER A  52     -16.750   6.352  -2.930  1.00 92.81           N  
ATOM    820  H   SER A  52     -17.042   5.611  -3.551  1.00 92.81           H  
ATOM    821  CA  SER A  52     -17.785   7.004  -2.127  1.00 92.81           C  
ATOM    822  HA  SER A  52     -17.329   7.454  -1.245  1.00 92.81           H  
ATOM    823  C   SER A  52     -18.781   5.967  -1.643  1.00 92.81           C  
ATOM    824  CB  SER A  52     -18.482   8.125  -2.900  1.00 92.81           C  
ATOM    825  HB2 SER A  52     -18.995   7.714  -3.769  1.00 92.81           H  
ATOM    826  HB3 SER A  52     -19.209   8.612  -2.250  1.00 92.81           H  
ATOM    827  O   SER A  52     -19.184   5.076  -2.392  1.00 92.81           O  
ATOM    828  OG  SER A  52     -17.518   9.074  -3.320  1.00 92.81           O  
ATOM    829  HG  SER A  52     -16.716   8.886  -2.828  1.00 92.81           H  
ATOM    830  N   ALA A  53     -19.171   6.068  -0.380  1.00 84.73           N  
ATOM    831  H   ALA A  53     -18.822   6.827   0.187  1.00 84.73           H  
ATOM    832  CA  ALA A  53     -20.059   5.112   0.246  1.00 84.73           C  
ATOM    833  HA  ALA A  53     -20.583   4.538  -0.518  1.00 84.73           H  
ATOM    834  C   ALA A  53     -21.100   5.830   1.098  1.00 84.73           C  
ATOM    835  CB  ALA A  53     -19.226   4.142   1.085  1.00 84.73           C  
ATOM    836  HB1 ALA A  53     -18.646   4.699   1.822  1.00 84.73           H  
ATOM    837  HB2 ALA A  53     -19.889   3.475   1.636  1.00 84.73           H  
ATOM    838  HB3 ALA A  53     -18.551   3.570   0.450  1.00 84.73           H  
ATOM    839  O   ALA A  53     -20.764   6.569   2.013  1.00 84.73           O  
ATOM    840  N   ASN A  54     -22.373   5.512   0.862  1.00 82.00           N  
ATOM    841  H   ASN A  54     -22.600   5.008   0.017  1.00 82.00           H  
ATOM    842  CA  ASN A  54     -23.462   5.941   1.747  1.00 82.00           C  
ATOM    843  HA  ASN A  54     -23.379   7.014   1.919  1.00 82.00           H  
ATOM    844  C   ASN A  54     -23.405   5.255   3.126  1.00 82.00           C  
ATOM    845  CB  ASN A  54     -24.805   5.639   1.063  1.00 82.00           C  
ATOM    846  HB2 ASN A  54     -25.613   5.938   1.732  1.00 82.00           H  
ATOM    847  HB3 ASN A  54     -24.888   4.565   0.892  1.00 82.00           H  
ATOM    848  O   ASN A  54     -24.088   5.677   4.051  1.00 82.00           O  
ATOM    849  CG  ASN A  54     -25.003   6.378  -0.246  1.00 82.00           C  
ATOM    850  ND2 ASN A  54     -25.804   5.844  -1.137  1.00 82.00           N  
ATOM    851 HD21 ASN A  54     -26.351   5.024  -0.918  1.00 82.00           H  
ATOM    852 HD22 ASN A  54     -25.925   6.390  -1.978  1.00 82.00           H  
ATOM    853  OD1 ASN A  54     -24.446   7.422  -0.512  1.00 82.00           O  
ATOM    854  N   ASP A  55     -22.629   4.174   3.238  1.00 79.22           N  
ATOM    855  H   ASP A  55     -22.017   3.961   2.463  1.00 79.22           H  
ATOM    856  CA  ASP A  55     -22.375   3.444   4.475  1.00 79.22           C  
ATOM    857  HA  ASP A  55     -22.939   3.886   5.296  1.00 79.22           H  
ATOM    858  C   ASP A  55     -20.868   3.501   4.782  1.00 79.22           C  
ATOM    859  CB  ASP A  55     -22.885   2.003   4.337  1.00 79.22           C  
ATOM    860  HB2 ASP A  55     -23.963   2.028   4.175  1.00 79.22           H  
ATOM    861  HB3 ASP A  55     -22.427   1.539   3.463  1.00 79.22           H  
ATOM    862  O   ASP A  55     -20.090   2.835   4.088  1.00 79.22           O  
ATOM    863  CG  ASP A  55     -22.593   1.148   5.575  1.00 79.22           C  
ATOM    864  OD1 ASP A  55     -22.068   1.692   6.574  1.00 79.22           O  
ATOM    865  OD2 ASP A  55     -22.876  -0.065   5.489  1.00 79.22           O  
ATOM    866  N   PRO A  56     -20.442   4.268   5.803  1.00 74.23           N  
ATOM    867  CA  PRO A  56     -19.039   4.375   6.197  1.00 74.23           C  
ATOM    868  HA  PRO A  56     -18.483   4.845   5.386  1.00 74.23           H  
ATOM    869  C   PRO A  56     -18.393   3.025   6.527  1.00 74.23           C  
ATOM    870  CB  PRO A  56     -19.028   5.297   7.421  1.00 74.23           C  
ATOM    871  HB2 PRO A  56     -19.106   4.709   8.336  1.00 74.23           H  
ATOM    872  HB3 PRO A  56     -18.133   5.919   7.446  1.00 74.23           H  
ATOM    873  O   PRO A  56     -17.191   2.862   6.320  1.00 74.23           O  
ATOM    874  CG  PRO A  56     -20.293   6.135   7.257  1.00 74.23           C  
ATOM    875  HG2 PRO A  56     -20.665   6.503   8.213  1.00 74.23           H  
ATOM    876  HG3 PRO A  56     -20.097   6.963   6.575  1.00 74.23           H  
ATOM    877  CD  PRO A  56     -21.264   5.158   6.608  1.00 74.23           C  
ATOM    878  HD2 PRO A  56     -21.780   4.579   7.374  1.00 74.23           H  
ATOM    879  HD3 PRO A  56     -21.981   5.708   5.998  1.00 74.23           H  
ATOM    880  N   HIS A  57     -19.169   2.021   6.962  1.00 80.38           N  
ATOM    881  H   HIS A  57     -20.167   2.156   7.036  1.00 80.38           H  
ATOM    882  CA  HIS A  57     -18.641   0.686   7.252  1.00 80.38           C  
ATOM    883  HA  HIS A  57     -17.822   0.796   7.964  1.00 80.38           H  
ATOM    884  C   HIS A  57     -18.059  -0.010   6.016  1.00 80.38           C  
ATOM    885  CB  HIS A  57     -19.725  -0.189   7.894  1.00 80.38           C  
ATOM    886  HB2 HIS A  57     -19.327  -1.194   8.029  1.00 80.38           H  
ATOM    887  HB3 HIS A  57     -20.584  -0.266   7.228  1.00 80.38           H  
ATOM    888  O   HIS A  57     -17.234  -0.916   6.160  1.00 80.38           O  
ATOM    889  CG  HIS A  57     -20.165   0.311   9.243  1.00 80.38           C  
ATOM    890  CD2 HIS A  57     -21.409   0.756   9.600  1.00 80.38           C  
ATOM    891  HD2 HIS A  57     -22.269   0.819   8.950  1.00 80.38           H  
ATOM    892  ND1 HIS A  57     -19.362   0.402  10.353  1.00 80.38           N  
ATOM    893  HD1 HIS A  57     -18.375   0.188  10.375  1.00 80.38           H  
ATOM    894  CE1 HIS A  57     -20.102   0.889  11.362  1.00 80.38           C  
ATOM    895  HE1 HIS A  57     -19.741   1.089  12.360  1.00 80.38           H  
ATOM    896  NE2 HIS A  57     -21.360   1.112  10.956  1.00 80.38           N  
ATOM    897  N   LYS A  58     -18.403   0.434   4.798  1.00 83.14           N  
ATOM    898  H   LYS A  58     -19.067   1.192   4.741  1.00 83.14           H  
ATOM    899  CA  LYS A  58     -17.771  -0.053   3.559  1.00 83.14           C  
ATOM    900  HA  LYS A  58     -17.883  -1.136   3.509  1.00 83.14           H  
ATOM    901  C   LYS A  58     -16.267   0.215   3.519  1.00 83.14           C  
ATOM    902  CB  LYS A  58     -18.444   0.579   2.336  1.00 83.14           C  
ATOM    903  HB2 LYS A  58     -18.461   1.664   2.442  1.00 83.14           H  
ATOM    904  HB3 LYS A  58     -17.853   0.335   1.453  1.00 83.14           H  
ATOM    905  O   LYS A  58     -15.535  -0.551   2.893  1.00 83.14           O  
ATOM    906  CG  LYS A  58     -19.864   0.034   2.134  1.00 83.14           C  
ATOM    907  HG2 LYS A  58     -20.499   0.320   2.973  1.00 83.14           H  
ATOM    908  HG3 LYS A  58     -19.816  -1.054   2.087  1.00 83.14           H  
ATOM    909  CD  LYS A  58     -20.463   0.559   0.826  1.00 83.14           C  
ATOM    910  HD2 LYS A  58     -19.766   0.362   0.011  1.00 83.14           H  
ATOM    911  HD3 LYS A  58     -20.633   1.633   0.904  1.00 83.14           H  
ATOM    912  CE  LYS A  58     -21.795  -0.134   0.541  1.00 83.14           C  
ATOM    913  HE2 LYS A  58     -22.509   0.142   1.317  1.00 83.14           H  
ATOM    914  HE3 LYS A  58     -21.641  -1.211   0.603  1.00 83.14           H  
ATOM    915  NZ  LYS A  58     -22.299   0.228  -0.806  1.00 83.14           N  
ATOM    916  HZ1 LYS A  58     -23.144  -0.287  -1.008  1.00 83.14           H  
ATOM    917  HZ2 LYS A  58     -21.610  -0.013  -1.504  1.00 83.14           H  
ATOM    918  HZ3 LYS A  58     -22.482   1.219  -0.863  1.00 83.14           H  
ATOM    919  N   PHE A  59     -15.800   1.247   4.217  1.00 88.12           N  
ATOM    920  H   PHE A  59     -16.456   1.823   4.726  1.00 88.12           H  
ATOM    921  CA  PHE A  59     -14.387   1.602   4.321  1.00 88.12           C  
ATOM    922  HA  PHE A  59     -13.882   1.310   3.400  1.00 88.12           H  
ATOM    923  C   PHE A  59     -13.647   0.869   5.445  1.00 88.12           C  
ATOM    924  CB  PHE A  59     -14.274   3.123   4.463  1.00 88.12           C  
ATOM    925  HB2 PHE A  59     -14.771   3.423   5.385  1.00 88.12           H  
ATOM    926  HB3 PHE A  59     -13.224   3.395   4.576  1.00 88.12           H  
ATOM    927  O   PHE A  59     -12.446   1.061   5.593  1.00 88.12           O  
ATOM    928  CG  PHE A  59     -14.845   3.912   3.301  1.00 88.12           C  
ATOM    929  CD1 PHE A  59     -14.521   3.578   1.973  1.00 88.12           C  
ATOM    930  HD1 PHE A  59     -13.814   2.785   1.778  1.00 88.12           H  
ATOM    931  CD2 PHE A  59     -15.707   4.990   3.554  1.00 88.12           C  
ATOM    932  HD2 PHE A  59     -15.955   5.264   4.569  1.00 88.12           H  
ATOM    933  CE1 PHE A  59     -15.087   4.292   0.902  1.00 88.12           C  
ATOM    934  HE1 PHE A  59     -14.842   4.027  -0.116  1.00 88.12           H  
ATOM    935  CE2 PHE A  59     -16.248   5.721   2.486  1.00 88.12           C  
ATOM    936  HE2 PHE A  59     -16.915   6.543   2.698  1.00 88.12           H  
ATOM    937  CZ  PHE A  59     -15.943   5.374   1.159  1.00 88.12           C  
ATOM    938  HZ  PHE A  59     -16.363   5.946   0.345  1.00 88.12           H  
ATOM    939  N   ASN A  60     -14.312  -0.015   6.202  1.00 88.59           N  
ATOM    940  H   ASN A  60     -15.310  -0.109   6.080  1.00 88.59           H  
ATOM    941  CA  ASN A  60     -13.673  -0.724   7.315  1.00 88.59           C  
ATOM    942  HA  ASN A  60     -13.085   0.004   7.874  1.00 88.59           H  
ATOM    943  C   ASN A  60     -12.710  -1.832   6.868  1.00 88.59           C  
ATOM    944  CB  ASN A  60     -14.732  -1.286   8.280  1.00 88.59           C  
ATOM    945  HB2 ASN A  60     -15.497  -1.837   7.733  1.00 88.59           H  
ATOM    946  HB3 ASN A  60     -14.245  -1.977   8.968  1.00 88.59           H  
ATOM    947  O   ASN A  60     -11.966  -2.343   7.703  1.00 88.59           O  
ATOM    948  CG  ASN A  60     -15.379  -0.216   9.138  1.00 88.59           C  
ATOM    949  ND2 ASN A  60     -16.232  -0.589  10.062  1.00 88.59           N  
ATOM    950 HD21 ASN A  60     -16.361   0.126  10.763  1.00 88.59           H  
ATOM    951 HD22 ASN A  60     -16.343  -1.574  10.256  1.00 88.59           H  
ATOM    952  OD1 ASN A  60     -15.105   0.963   9.053  1.00 88.59           O  
ATOM    953  N   ARG A  61     -12.758  -2.255   5.596  1.00 92.38           N  
ATOM    954  H   ARG A  61     -13.382  -1.765   4.970  1.00 92.38           H  
ATOM    955  CA  ARG A  61     -11.978  -3.391   5.078  1.00 92.38           C  
ATOM    956  HA  ARG A  61     -11.121  -3.523   5.738  1.00 92.38           H  
ATOM    957  C   ARG A  61     -11.384  -3.162   3.677  1.00 92.38           C  
ATOM    958  CB  ARG A  61     -12.797  -4.693   5.150  1.00 92.38           C  
ATOM    959  HB2 ARG A  61     -12.200  -5.504   4.732  1.00 92.38           H  
ATOM    960  HB3 ARG A  61     -13.697  -4.581   4.546  1.00 92.38           H  
ATOM    961  O   ARG A  61     -11.678  -3.955   2.778  1.00 92.38           O  
ATOM    962  CG  ARG A  61     -13.188  -5.094   6.577  1.00 92.38           C  
ATOM    963  HG2 ARG A  61     -13.819  -4.323   7.019  1.00 92.38           H  
ATOM    964  HG3 ARG A  61     -12.291  -5.217   7.182  1.00 92.38           H  
ATOM    965  CD  ARG A  61     -13.979  -6.405   6.546  1.00 92.38           C  
ATOM    966  HD2 ARG A  61     -14.837  -6.279   5.885  1.00 92.38           H  
ATOM    967  HD3 ARG A  61     -13.355  -7.200   6.136  1.00 92.38           H  
ATOM    968  NE  ARG A  61     -14.467  -6.760   7.890  1.00 92.38           N  
ATOM    969  HE  ARG A  61     -15.344  -6.352   8.181  1.00 92.38           H  
ATOM    970  NH1 ARG A  61     -12.666  -8.017   8.559  1.00 92.38           N  
ATOM    971 HH11 ARG A  61     -12.209  -7.874   7.669  1.00 92.38           H  
ATOM    972 HH12 ARG A  61     -12.103  -8.319   9.341  1.00 92.38           H  
ATOM    973  NH2 ARG A  61     -14.256  -7.507  10.023  1.00 92.38           N  
ATOM    974 HH21 ARG A  61     -13.551  -7.711  10.716  1.00 92.38           H  
ATOM    975 HH22 ARG A  61     -15.071  -6.990  10.321  1.00 92.38           H  
ATOM    976  CZ  ARG A  61     -13.803  -7.434   8.809  1.00 92.38           C  
ATOM    977  N   PRO A  62     -10.623  -2.081   3.425  1.00 94.49           N  
ATOM    978  CA  PRO A  62     -10.022  -1.885   2.119  1.00 94.49           C  
ATOM    979  HA  PRO A  62     -10.778  -2.005   1.343  1.00 94.49           H  
ATOM    980  C   PRO A  62      -8.910  -2.917   1.899  1.00 94.49           C  
ATOM    981  CB  PRO A  62      -9.524  -0.442   2.096  1.00 94.49           C  
ATOM    982  HB2 PRO A  62     -10.343   0.222   1.819  1.00 94.49           H  
ATOM    983  HB3 PRO A  62      -8.677  -0.307   1.423  1.00 94.49           H  
ATOM    984  O   PRO A  62      -8.176  -3.297   2.815  1.00 94.49           O  
ATOM    985  CG  PRO A  62      -9.145  -0.201   3.552  1.00 94.49           C  
ATOM    986  HG2 PRO A  62      -9.221   0.854   3.814  1.00 94.49           H  
ATOM    987  HG3 PRO A  62      -8.126  -0.558   3.701  1.00 94.49           H  
ATOM    988  CD  PRO A  62     -10.151  -1.052   4.340  1.00 94.49           C  
ATOM    989  HD2 PRO A  62     -10.996  -0.426   4.625  1.00 94.49           H  
ATOM    990  HD3 PRO A  62      -9.687  -1.482   5.228  1.00 94.49           H  
ATOM    991  N   GLN A  63      -8.799  -3.371   0.661  1.00 96.34           N  
ATOM    992  H   GLN A  63      -9.456  -3.035  -0.029  1.00 96.34           H  
ATOM    993  CA  GLN A  63      -7.810  -4.341   0.218  1.00 96.34           C  
ATOM    994  HA  GLN A  63      -7.064  -4.492   0.998  1.00 96.34           H  
ATOM    995  C   GLN A  63      -7.108  -3.787  -1.018  1.00 96.34           C  
ATOM    996  CB  GLN A  63      -8.526  -5.675  -0.034  1.00 96.34           C  
ATOM    997  HB2 GLN A  63      -9.385  -5.475  -0.675  1.00 96.34           H  
ATOM    998  HB3 GLN A  63      -8.904  -6.050   0.917  1.00 96.34           H  
ATOM    999  O   GLN A  63      -7.760  -3.330  -1.958  1.00 96.34           O  
ATOM   1000  CG  GLN A  63      -7.675  -6.775  -0.692  1.00 96.34           C  
ATOM   1001  HG2 GLN A  63      -6.885  -7.101  -0.016  1.00 96.34           H  
ATOM   1002  HG3 GLN A  63      -7.202  -6.382  -1.593  1.00 96.34           H  
ATOM   1003  CD  GLN A  63      -8.525  -7.976  -1.115  1.00 96.34           C  
ATOM   1004  NE2 GLN A  63      -7.976  -8.911  -1.841  1.00 96.34           N  
ATOM   1005 HE21 GLN A  63      -6.978  -9.040  -1.748  1.00 96.34           H  
ATOM   1006 HE22 GLN A  63      -8.532  -9.728  -2.048  1.00 96.34           H  
ATOM   1007  OE1 GLN A  63      -9.716  -8.096  -0.854  1.00 96.34           O  
ATOM   1008  N   PHE A  64      -5.785  -3.867  -1.016  1.00 96.65           N  
ATOM   1009  H   PHE A  64      -5.329  -4.229  -0.191  1.00 96.65           H  
ATOM   1010  CA  PHE A  64      -4.919  -3.473  -2.118  1.00 96.65           C  
ATOM   1011  HA  PHE A  64      -5.521  -3.118  -2.954  1.00 96.65           H  
ATOM   1012  C   PHE A  64      -4.136  -4.703  -2.554  1.00 96.65           C  
ATOM   1013  CB  PHE A  64      -3.990  -2.332  -1.679  1.00 96.65           C  
ATOM   1014  HB2 PHE A  64      -3.222  -2.729  -1.016  1.00 96.65           H  
ATOM   1015  HB3 PHE A  64      -3.482  -1.936  -2.559  1.00 96.65           H  
ATOM   1016  O   PHE A  64      -3.526  -5.376  -1.730  1.00 96.65           O  
ATOM   1017  CG  PHE A  64      -4.710  -1.203  -0.968  1.00 96.65           C  
ATOM   1018  CD1 PHE A  64      -5.338  -0.193  -1.717  1.00 96.65           C  
ATOM   1019  HD1 PHE A  64      -5.251  -0.196  -2.793  1.00 96.65           H  
ATOM   1020  CD2 PHE A  64      -4.810  -1.195   0.437  1.00 96.65           C  
ATOM   1021  HD2 PHE A  64      -4.337  -1.973   1.017  1.00 96.65           H  
ATOM   1022  CE1 PHE A  64      -6.080   0.807  -1.068  1.00 96.65           C  
ATOM   1023  HE1 PHE A  64      -6.569   1.577  -1.647  1.00 96.65           H  
ATOM   1024  CE2 PHE A  64      -5.551  -0.193   1.086  1.00 96.65           C  
ATOM   1025  HE2 PHE A  64      -5.637  -0.200   2.163  1.00 96.65           H  
ATOM   1026  CZ  PHE A  64      -6.197   0.801   0.331  1.00 96.65           C  
ATOM   1027  HZ  PHE A  64      -6.790   1.558   0.823  1.00 96.65           H  
ATOM   1028  N   THR A  65      -4.175  -5.030  -3.835  1.00 95.77           N  
ATOM   1029  H   THR A  65      -4.733  -4.468  -4.461  1.00 95.77           H  
ATOM   1030  CA  THR A  65      -3.317  -6.051  -4.441  1.00 95.77           C  
ATOM   1031  HA  THR A  65      -2.662  -6.504  -3.697  1.00 95.77           H  
ATOM   1032  C   THR A  65      -2.457  -5.344  -5.468  1.00 95.77           C  
ATOM   1033  CB  THR A  65      -4.155  -7.161  -5.076  1.00 95.77           C  
ATOM   1034  HB  THR A  65      -4.758  -6.744  -5.883  1.00 95.77           H  
ATOM   1035  O   THR A  65      -3.000  -4.720  -6.376  1.00 95.77           O  
ATOM   1036  CG2 THR A  65      -3.306  -8.292  -5.629  1.00 95.77           C  
ATOM   1037 HG21 THR A  65      -3.963  -9.069  -6.021  1.00 95.77           H  
ATOM   1038 HG22 THR A  65      -2.683  -7.931  -6.448  1.00 95.77           H  
ATOM   1039 HG23 THR A  65      -2.673  -8.705  -4.843  1.00 95.77           H  
ATOM   1040  OG1 THR A  65      -5.013  -7.693  -4.088  1.00 95.77           O  
ATOM   1041  HG1 THR A  65      -5.046  -7.027  -3.397  1.00 95.77           H  
ATOM   1042  N   ILE A  66      -1.144  -5.370  -5.272  1.00 94.06           N  
ATOM   1043  H   ILE A  66      -0.772  -5.916  -4.508  1.00 94.06           H  
ATOM   1044  CA  ILE A  66      -0.182  -4.691  -6.133  1.00 94.06           C  
ATOM   1045  HA  ILE A  66      -0.716  -4.074  -6.856  1.00 94.06           H  
ATOM   1046  C   ILE A  66       0.580  -5.757  -6.904  1.00 94.06           C  
ATOM   1047  CB  ILE A  66       0.770  -3.768  -5.339  1.00 94.06           C  
ATOM   1048  HB  ILE A  66       1.423  -4.371  -4.708  1.00 94.06           H  
ATOM   1049  O   ILE A  66       1.218  -6.611  -6.289  1.00 94.06           O  
ATOM   1050  CG1 ILE A  66       0.038  -2.735  -4.445  1.00 94.06           C  
ATOM   1051 HG12 ILE A  66      -0.863  -2.385  -4.951  1.00 94.06           H  
ATOM   1052 HG13 ILE A  66       0.686  -1.871  -4.295  1.00 94.06           H  
ATOM   1053  CG2 ILE A  66       1.650  -3.015  -6.356  1.00 94.06           C  
ATOM   1054 HG21 ILE A  66       2.323  -3.707  -6.862  1.00 94.06           H  
ATOM   1055 HG22 ILE A  66       1.032  -2.533  -7.114  1.00 94.06           H  
ATOM   1056 HG23 ILE A  66       2.250  -2.251  -5.862  1.00 94.06           H  
ATOM   1057  CD1 ILE A  66      -0.328  -3.245  -3.042  1.00 94.06           C  
ATOM   1058 HD11 ILE A  66      -1.099  -4.014  -3.087  1.00 94.06           H  
ATOM   1059 HD12 ILE A  66      -0.708  -2.415  -2.445  1.00 94.06           H  
ATOM   1060 HD13 ILE A  66       0.557  -3.652  -2.553  1.00 94.06           H  
ATOM   1061  N   GLU A  67       0.506  -5.687  -8.226  1.00 92.56           N  
ATOM   1062  H   GLU A  67      -0.055  -4.959  -8.645  1.00 92.56           H  
ATOM   1063  CA  GLU A  67       1.148  -6.603  -9.163  1.00 92.56           C  
ATOM   1064  HA  GLU A  67       1.675  -7.380  -8.609  1.00 92.56           H  
ATOM   1065  C   GLU A  67       2.174  -5.822  -9.987  1.00 92.56           C  
ATOM   1066  CB  GLU A  67       0.108  -7.305 -10.059  1.00 92.56           C  
ATOM   1067  HB2 GLU A  67      -0.244  -6.613 -10.825  1.00 92.56           H  
ATOM   1068  HB3 GLU A  67       0.605  -8.142 -10.550  1.00 92.56           H  
ATOM   1069  O   GLU A  67       1.866  -4.784 -10.578  1.00 92.56           O  
ATOM   1070  CG  GLU A  67      -1.108  -7.823  -9.267  1.00 92.56           C  
ATOM   1071  HG2 GLU A  67      -0.752  -8.255  -8.331  1.00 92.56           H  
ATOM   1072  HG3 GLU A  67      -1.744  -6.978  -9.004  1.00 92.56           H  
ATOM   1073  CD  GLU A  67      -1.959  -8.870 -10.001  1.00 92.56           C  
ATOM   1074  OE1 GLU A  67      -2.649  -9.644  -9.281  1.00 92.56           O  
ATOM   1075  OE2 GLU A  67      -1.883  -8.943 -11.245  1.00 92.56           O  
ATOM   1076  N   TRP A  68       3.415  -6.296 -10.003  1.00 86.54           N  
ATOM   1077  H   TRP A  68       3.617  -7.171  -9.540  1.00 86.54           H  
ATOM   1078  CA  TRP A  68       4.457  -5.703 -10.835  1.00 86.54           C  
ATOM   1079  HA  TRP A  68       4.326  -4.622 -10.868  1.00 86.54           H  
ATOM   1080  C   TRP A  68       4.356  -6.212 -12.261  1.00 86.54           C  
ATOM   1081  CB  TRP A  68       5.829  -5.990 -10.238  1.00 86.54           C  
ATOM   1082  HB2 TRP A  68       6.539  -6.169 -11.045  1.00 86.54           H  
ATOM   1083  HB3 TRP A  68       5.803  -6.894  -9.630  1.00 86.54           H  
ATOM   1084  O   TRP A  68       4.379  -7.419 -12.486  1.00 86.54           O  
ATOM   1085  CG  TRP A  68       6.340  -4.856  -9.428  1.00 86.54           C  
ATOM   1086  CD1 TRP A  68       5.825  -4.408  -8.267  1.00 86.54           C  
ATOM   1087  HD1 TRP A  68       4.972  -4.843  -7.767  1.00 86.54           H  
ATOM   1088  CD2 TRP A  68       7.474  -4.003  -9.724  1.00 86.54           C  
ATOM   1089  CE2 TRP A  68       7.634  -3.078  -8.657  1.00 86.54           C  
ATOM   1090  CE3 TRP A  68       8.404  -3.956 -10.775  1.00 86.54           C  
ATOM   1091  HE3 TRP A  68       8.290  -4.627 -11.614  1.00 86.54           H  
ATOM   1092  NE1 TRP A  68       6.574  -3.341  -7.821  1.00 86.54           N  
ATOM   1093  HE1 TRP A  68       6.432  -2.943  -6.903  1.00 86.54           H  
ATOM   1094  CH2 TRP A  68       9.672  -2.232  -9.637  1.00 86.54           C  
ATOM   1095  HH2 TRP A  68      10.555  -1.610  -9.652  1.00 86.54           H  
ATOM   1096  CZ2 TRP A  68       8.716  -2.192  -8.599  1.00 86.54           C  
ATOM   1097  HZ2 TRP A  68       8.773  -1.493  -7.778  1.00 86.54           H  
ATOM   1098  CZ3 TRP A  68       9.488  -3.072 -10.738  1.00 86.54           C  
ATOM   1099  HZ3 TRP A  68      10.187  -3.062 -11.561  1.00 86.54           H  
ATOM   1100  N   LEU A  69       4.268  -5.290 -13.217  1.00 87.74           N  
ATOM   1101  H   LEU A  69       4.352  -4.311 -12.985  1.00 87.74           H  
ATOM   1102  CA  LEU A  69       4.243  -5.636 -14.628  1.00 87.74           C  
ATOM   1103  HA  LEU A  69       3.898  -6.664 -14.740  1.00 87.74           H  
ATOM   1104  C   LEU A  69       5.669  -5.565 -15.175  1.00 87.74           C  
ATOM   1105  CB  LEU A  69       3.259  -4.733 -15.390  1.00 87.74           C  
ATOM   1106  HB2 LEU A  69       3.678  -3.728 -15.439  1.00 87.74           H  
ATOM   1107  HB3 LEU A  69       3.196  -5.108 -16.412  1.00 87.74           H  
ATOM   1108  O   LEU A  69       6.397  -4.599 -14.931  1.00 87.74           O  
ATOM   1109  CG  LEU A  69       1.838  -4.652 -14.796  1.00 87.74           C  
ATOM   1110  HG  LEU A  69       1.883  -4.228 -13.793  1.00 87.74           H  
ATOM   1111  CD1 LEU A  69       0.978  -3.716 -15.652  1.00 87.74           C  
ATOM   1112 HD11 LEU A  69       0.880  -4.106 -16.665  1.00 87.74           H  
ATOM   1113 HD12 LEU A  69      -0.018  -3.617 -15.220  1.00 87.74           H  
ATOM   1114 HD13 LEU A  69       1.441  -2.730 -15.688  1.00 87.74           H  
ATOM   1115  CD2 LEU A  69       1.159  -6.020 -14.722  1.00 87.74           C  
ATOM   1116 HD21 LEU A  69       1.210  -6.523 -15.688  1.00 87.74           H  
ATOM   1117 HD22 LEU A  69       1.665  -6.631 -13.974  1.00 87.74           H  
ATOM   1118 HD23 LEU A  69       0.120  -5.911 -14.412  1.00 87.74           H  
ATOM   1119  N   GLU A  70       6.056  -6.589 -15.921  1.00 85.27           N  
ATOM   1120  H   GLU A  70       5.408  -7.342 -16.103  1.00 85.27           H  
ATOM   1121  CA  GLU A  70       7.316  -6.643 -16.653  1.00 85.27           C  
ATOM   1122  HA  GLU A  70       7.856  -5.703 -16.534  1.00 85.27           H  
ATOM   1123  C   GLU A  70       6.991  -6.825 -18.135  1.00 85.27           C  
ATOM   1124  CB  GLU A  70       8.202  -7.766 -16.089  1.00 85.27           C  
ATOM   1125  HB2 GLU A  70       8.290  -7.629 -15.012  1.00 85.27           H  
ATOM   1126  HB3 GLU A  70       7.725  -8.727 -16.279  1.00 85.27           H  
ATOM   1127  O   GLU A  70       6.239  -7.732 -18.490  1.00 85.27           O  
ATOM   1128  CG  GLU A  70       9.615  -7.759 -16.695  1.00 85.27           C  
ATOM   1129  HG2 GLU A  70      10.050  -6.771 -16.540  1.00 85.27           H  
ATOM   1130  HG3 GLU A  70       9.543  -7.932 -17.769  1.00 85.27           H  
ATOM   1131  CD  GLU A  70      10.539  -8.827 -16.079  1.00 85.27           C  
ATOM   1132  OE1 GLU A  70      11.775  -8.639 -16.152  1.00 85.27           O  
ATOM   1133  OE2 GLU A  70      10.020  -9.843 -15.552  1.00 85.27           O  
ATOM   1134  N   ASP A  71       7.537  -5.936 -18.965  1.00 82.68           N  
ATOM   1135  H   ASP A  71       8.163  -5.239 -18.585  1.00 82.68           H  
ATOM   1136  CA  ASP A  71       7.577  -6.084 -20.421  1.00 82.68           C  
ATOM   1137  HA  ASP A  71       6.636  -6.485 -20.797  1.00 82.68           H  
ATOM   1138  C   ASP A  71       8.702  -7.084 -20.733  1.00 82.68           C  
ATOM   1139  CB  ASP A  71       7.795  -4.693 -21.050  1.00 82.68           C  
ATOM   1140  HB2 ASP A  71       6.984  -4.030 -20.748  1.00 82.68           H  
ATOM   1141  HB3 ASP A  71       8.721  -4.268 -20.663  1.00 82.68           H  
ATOM   1142  O   ASP A  71       9.883  -6.727 -20.790  1.00 82.68           O  
ATOM   1143  CG  ASP A  71       7.864  -4.702 -22.579  1.00 82.68           C  
ATOM   1144  OD1 ASP A  71       7.800  -5.796 -23.160  1.00 82.68           O  
ATOM   1145  OD2 ASP A  71       8.070  -3.600 -23.146  1.00 82.68           O  
ATOM   1146  N   LYS A  72       8.348  -8.370 -20.765  1.00 84.58           N  
ATOM   1147  H   LYS A  72       7.360  -8.542 -20.891  1.00 84.58           H  
ATOM   1148  CA  LYS A  72       9.286  -9.491 -20.875  1.00 84.58           C  
ATOM   1149  HA  LYS A  72      10.160  -9.273 -20.262  1.00 84.58           H  
ATOM   1150  C   LYS A  72       9.806  -9.660 -22.295  1.00 84.58           C  
ATOM   1151  CB  LYS A  72       8.633 -10.799 -20.398  1.00 84.58           C  
ATOM   1152  HB2 LYS A  72       9.283 -11.626 -20.686  1.00 84.58           H  
ATOM   1153  HB3 LYS A  72       7.670 -10.931 -20.890  1.00 84.58           H  
ATOM   1154  O   LYS A  72      10.904 -10.200 -22.455  1.00 84.58           O  
ATOM   1155  CG  LYS A  72       8.453 -10.837 -18.876  1.00 84.58           C  
ATOM   1156  HG2 LYS A  72       9.381 -10.513 -18.403  1.00 84.58           H  
ATOM   1157  HG3 LYS A  72       7.658 -10.149 -18.590  1.00 84.58           H  
ATOM   1158  CD  LYS A  72       8.120 -12.250 -18.376  1.00 84.58           C  
ATOM   1159  HD2 LYS A  72       7.184 -12.582 -18.824  1.00 84.58           H  
ATOM   1160  HD3 LYS A  72       8.928 -12.926 -18.655  1.00 84.58           H  
ATOM   1161  CE  LYS A  72       7.987 -12.198 -16.848  1.00 84.58           C  
ATOM   1162  HE2 LYS A  72       8.872 -11.716 -16.433  1.00 84.58           H  
ATOM   1163  HE3 LYS A  72       7.145 -11.554 -16.599  1.00 84.58           H  
ATOM   1164  NZ  LYS A  72       7.805 -13.538 -16.239  1.00 84.58           N  
ATOM   1165  HZ1 LYS A  72       7.562 -13.447 -15.262  1.00 84.58           H  
ATOM   1166  HZ2 LYS A  72       7.040 -14.048 -16.658  1.00 84.58           H  
ATOM   1167  HZ3 LYS A  72       8.660 -14.074 -16.258  1.00 84.58           H  
ATOM   1168  N   ASP A  73       9.036  -9.270 -23.309  1.00 87.11           N  
ATOM   1169  H   ASP A  73       8.170  -8.788 -23.113  1.00 87.11           H  
ATOM   1170  CA  ASP A  73       9.480  -9.344 -24.704  1.00 87.11           C  
ATOM   1171  HA  ASP A  73      10.284 -10.078 -24.756  1.00 87.11           H  
ATOM   1172  C   ASP A  73      10.130  -8.044 -25.212  1.00 87.11           C  
ATOM   1173  CB  ASP A  73       8.374  -9.919 -25.601  1.00 87.11           C  
ATOM   1174  HB2 ASP A  73       8.815 -10.149 -26.572  1.00 87.11           H  
ATOM   1175  HB3 ASP A  73       8.040 -10.862 -25.170  1.00 87.11           H  
ATOM   1176  O   ASP A  73      10.887  -8.083 -26.189  1.00 87.11           O  
ATOM   1177  CG  ASP A  73       7.160  -9.021 -25.836  1.00 87.11           C  
ATOM   1178  OD1 ASP A  73       7.309  -7.798 -25.666  1.00 87.11           O  
ATOM   1179  OD2 ASP A  73       6.146  -9.606 -26.288  1.00 87.11           O  
ATOM   1180  N   GLY A  74       9.957  -6.939 -24.482  1.00 85.67           N  
ATOM   1181  H   GLY A  74       9.164  -6.916 -23.858  1.00 85.67           H  
ATOM   1182  CA  GLY A  74      10.603  -5.657 -24.734  1.00 85.67           C  
ATOM   1183  HA2 GLY A  74      10.460  -5.029 -23.855  1.00 85.67           H  
ATOM   1184  HA3 GLY A  74      11.670  -5.811 -24.899  1.00 85.67           H  
ATOM   1185  C   GLY A  74      10.020  -4.915 -25.933  1.00 85.67           C  
ATOM   1186  O   GLY A  74      10.742  -4.132 -26.563  1.00 85.67           O  
ATOM   1187  N   ASP A  75       8.764  -5.178 -26.298  1.00 87.02           N  
ATOM   1188  H   ASP A  75       8.223  -5.829 -25.746  1.00 87.02           H  
ATOM   1189  CA  ASP A  75       8.113  -4.572 -27.461  1.00 87.02           C  
ATOM   1190  HA  ASP A  75       8.893  -4.411 -28.204  1.00 87.02           H  
ATOM   1191  C   ASP A  75       7.515  -3.176 -27.193  1.00 87.02           C  
ATOM   1192  CB  ASP A  75       7.142  -5.575 -28.100  1.00 87.02           C  
ATOM   1193  HB2 ASP A  75       6.984  -5.256 -29.131  1.00 87.02           H  
ATOM   1194  HB3 ASP A  75       7.616  -6.555 -28.146  1.00 87.02           H  
ATOM   1195  O   ASP A  75       7.114  -2.467 -28.128  1.00 87.02           O  
ATOM   1196  CG  ASP A  75       5.763  -5.706 -27.447  1.00 87.02           C  
ATOM   1197  OD1 ASP A  75       5.466  -4.947 -26.496  1.00 87.02           O  
ATOM   1198  OD2 ASP A  75       4.941  -6.402 -28.101  1.00 87.02           O  
ATOM   1199  N   GLY A  76       7.555  -2.730 -25.934  1.00 84.52           N  
ATOM   1200  H   GLY A  76       7.803  -3.396 -25.216  1.00 84.52           H  
ATOM   1201  CA  GLY A  76       7.174  -1.393 -25.502  1.00 84.52           C  
ATOM   1202  HA2 GLY A  76       7.844  -1.106 -24.692  1.00 84.52           H  
ATOM   1203  HA3 GLY A  76       7.297  -0.692 -26.327  1.00 84.52           H  
ATOM   1204  C   GLY A  76       5.745  -1.275 -24.976  1.00 84.52           C  
ATOM   1205  O   GLY A  76       5.316  -0.150 -24.688  1.00 84.52           O  
ATOM   1206  N   TYR A  77       4.993  -2.370 -24.830  1.00 86.51           N  
ATOM   1207  H   TYR A  77       5.351  -3.264 -25.133  1.00 86.51           H  
ATOM   1208  CA  TYR A  77       3.711  -2.367 -24.122  1.00 86.51           C  
ATOM   1209  HA  TYR A  77       3.721  -1.536 -23.417  1.00 86.51           H  
ATOM   1210  C   TYR A  77       3.500  -3.639 -23.293  1.00 86.51           C  
ATOM   1211  CB  TYR A  77       2.548  -2.132 -25.104  1.00 86.51           C  
ATOM   1212  HB2 TYR A  77       1.624  -2.050 -24.531  1.00 86.51           H  
ATOM   1213  HB3 TYR A  77       2.704  -1.174 -25.599  1.00 86.51           H  
ATOM   1214  O   TYR A  77       3.895  -4.723 -23.672  1.00 86.51           O  
ATOM   1215  CG  TYR A  77       2.367  -3.201 -26.166  1.00 86.51           C  
ATOM   1216  CD1 TYR A  77       3.087  -3.106 -27.371  1.00 86.51           C  
ATOM   1217  HD1 TYR A  77       3.795  -2.304 -27.517  1.00 86.51           H  
ATOM   1218  CD2 TYR A  77       1.548  -4.322 -25.916  1.00 86.51           C  
ATOM   1219  HD2 TYR A  77       1.062  -4.429 -24.957  1.00 86.51           H  
ATOM   1220  CE1 TYR A  77       3.031  -4.155 -28.304  1.00 86.51           C  
ATOM   1221  HE1 TYR A  77       3.707  -4.163 -29.147  1.00 86.51           H  
ATOM   1222  CE2 TYR A  77       1.489  -5.374 -26.850  1.00 86.51           C  
ATOM   1223  HE2 TYR A  77       0.981  -6.298 -26.615  1.00 86.51           H  
ATOM   1224  OH  TYR A  77       2.417  -6.405 -28.795  1.00 86.51           O  
ATOM   1225  HH  TYR A  77       3.359  -6.572 -28.710  1.00 86.51           H  
ATOM   1226  CZ  TYR A  77       2.263  -5.303 -28.024  1.00 86.51           C  
ATOM   1227  N   ILE A  78       2.784  -3.523 -22.167  1.00 87.79           N  
ATOM   1228  H   ILE A  78       2.474  -2.608 -21.875  1.00 87.79           H  
ATOM   1229  CA  ILE A  78       2.412  -4.703 -21.372  1.00 87.79           C  
ATOM   1230  HA  ILE A  78       3.251  -5.399 -21.392  1.00 87.79           H  
ATOM   1231  C   ILE A  78       1.219  -5.414 -22.023  1.00 87.79           C  
ATOM   1232  CB  ILE A  78       2.131  -4.359 -19.894  1.00 87.79           C  
ATOM   1233  HB  ILE A  78       1.231  -3.746 -19.850  1.00 87.79           H  
ATOM   1234  O   ILE A  78       0.081  -4.923 -21.992  1.00 87.79           O  
ATOM   1235  CG1 ILE A  78       3.261  -3.559 -19.208  1.00 87.79           C  
ATOM   1236 HG12 ILE A  78       3.428  -2.630 -19.755  1.00 87.79           H  
ATOM   1237 HG13 ILE A  78       2.936  -3.285 -18.204  1.00 87.79           H  
ATOM   1238  CG2 ILE A  78       1.856  -5.668 -19.133  1.00 87.79           C  
ATOM   1239 HG21 ILE A  78       2.696  -6.351 -19.260  1.00 87.79           H  
ATOM   1240 HG22 ILE A  78       1.713  -5.487 -18.067  1.00 87.79           H  
ATOM   1241 HG23 ILE A  78       0.967  -6.157 -19.530  1.00 87.79           H  
ATOM   1242  CD1 ILE A  78       4.598  -4.300 -19.092  1.00 87.79           C  
ATOM   1243 HD11 ILE A  78       4.507  -5.157 -18.424  1.00 87.79           H  
ATOM   1244 HD12 ILE A  78       4.917  -4.647 -20.075  1.00 87.79           H  
ATOM   1245 HD13 ILE A  78       5.353  -3.625 -18.690  1.00 87.79           H  
ATOM   1246  N   SER A  79       1.467  -6.594 -22.573  1.00 89.90           N  
ATOM   1247  H   SER A  79       2.432  -6.891 -22.579  1.00 89.90           H  
ATOM   1248  CA  SER A  79       0.477  -7.499 -23.145  1.00 89.90           C  
ATOM   1249  HA  SER A  79      -0.153  -6.918 -23.819  1.00 89.90           H  
ATOM   1250  C   SER A  79      -0.420  -8.153 -22.080  1.00 89.90           C  
ATOM   1251  CB  SER A  79       1.196  -8.566 -23.979  1.00 89.90           C  
ATOM   1252  HB2 SER A  79       0.470  -9.109 -24.584  1.00 89.90           H  
ATOM   1253  HB3 SER A  79       1.925  -8.096 -24.638  1.00 89.90           H  
ATOM   1254  O   SER A  79      -0.114  -8.213 -20.888  1.00 89.90           O  
ATOM   1255  OG  SER A  79       1.846  -9.473 -23.117  1.00 89.90           O  
ATOM   1256  HG  SER A  79       2.647  -9.011 -22.857  1.00 89.90           H  
ATOM   1257  N   ALA A  80      -1.556  -8.713 -22.509  1.00 88.43           N  
ATOM   1258  H   ALA A  80      -1.781  -8.657 -23.492  1.00 88.43           H  
ATOM   1259  CA  ALA A  80      -2.432  -9.475 -21.612  1.00 88.43           C  
ATOM   1260  HA  ALA A  80      -2.707  -8.838 -20.771  1.00 88.43           H  
ATOM   1261  C   ALA A  80      -1.743 -10.725 -21.025  1.00 88.43           C  
ATOM   1262  CB  ALA A  80      -3.705  -9.855 -22.377  1.00 88.43           C  
ATOM   1263  HB1 ALA A  80      -3.456 -10.499 -23.221  1.00 88.43           H  
ATOM   1264  HB2 ALA A  80      -4.202  -8.955 -22.739  1.00 88.43           H  
ATOM   1265  HB3 ALA A  80      -4.380 -10.391 -21.710  1.00 88.43           H  
ATOM   1266  O   ALA A  80      -2.042 -11.108 -19.896  1.00 88.43           O  
ATOM   1267  N   ALA A  81      -0.821 -11.339 -21.775  1.00 88.74           N  
ATOM   1268  H   ALA A  81      -0.525 -10.902 -22.636  1.00 88.74           H  
ATOM   1269  CA  ALA A  81      -0.063 -12.502 -21.321  1.00 88.74           C  
ATOM   1270  HA  ALA A  81      -0.754 -13.247 -20.927  1.00 88.74           H  
ATOM   1271  C   ALA A  81       0.910 -12.132 -20.190  1.00 88.74           C  
ATOM   1272  CB  ALA A  81       0.672 -13.099 -22.526  1.00 88.74           C  
ATOM   1273  HB1 ALA A  81       1.377 -12.374 -22.933  1.00 88.74           H  
ATOM   1274  HB2 ALA A  81       1.224 -13.985 -22.211  1.00 88.74           H  
ATOM   1275  HB3 ALA A  81      -0.043 -13.382 -23.299  1.00 88.74           H  
ATOM   1276  O   ALA A  81       1.014 -12.860 -19.205  1.00 88.74           O  
ATOM   1277  N   GLU A  82       1.566 -10.975 -20.285  1.00 88.26           N  
ATOM   1278  H   GLU A  82       1.497 -10.429 -21.133  1.00 88.26           H  
ATOM   1279  CA  GLU A  82       2.455 -10.470 -19.233  1.00 88.26           C  
ATOM   1280  HA  GLU A  82       3.166 -11.244 -18.945  1.00 88.26           H  
ATOM   1281  C   GLU A  82       1.688 -10.071 -17.976  1.00 88.26           C  
ATOM   1282  CB  GLU A  82       3.236  -9.274 -19.759  1.00 88.26           C  
ATOM   1283  HB2 GLU A  82       3.747  -8.774 -18.937  1.00 88.26           H  
ATOM   1284  HB3 GLU A  82       2.521  -8.578 -20.198  1.00 88.26           H  
ATOM   1285  O   GLU A  82       2.142 -10.369 -16.874  1.00 88.26           O  
ATOM   1286  CG  GLU A  82       4.275  -9.753 -20.779  1.00 88.26           C  
ATOM   1287  HG2 GLU A  82       5.120 -10.182 -20.241  1.00 88.26           H  
ATOM   1288  HG3 GLU A  82       3.857 -10.539 -21.408  1.00 88.26           H  
ATOM   1289  CD  GLU A  82       4.723  -8.620 -21.685  1.00 88.26           C  
ATOM   1290  OE1 GLU A  82       5.933  -8.590 -21.961  1.00 88.26           O  
ATOM   1291  OE2 GLU A  82       3.810  -7.880 -22.118  1.00 88.26           O  
ATOM   1292  N   LYS A  83       0.483  -9.502 -18.117  1.00 86.28           N  
ATOM   1293  H   LYS A  83       0.196  -9.230 -19.046  1.00 86.28           H  
ATOM   1294  CA  LYS A  83      -0.411  -9.276 -16.968  1.00 86.28           C  
ATOM   1295  HA  LYS A  83       0.122  -8.698 -16.214  1.00 86.28           H  
ATOM   1296  C   LYS A  83      -0.815 -10.578 -16.285  1.00 86.28           C  
ATOM   1297  CB  LYS A  83      -1.673  -8.512 -17.380  1.00 86.28           C  
ATOM   1298  HB2 LYS A  83      -2.191  -9.045 -18.177  1.00 86.28           H  
ATOM   1299  HB3 LYS A  83      -2.331  -8.466 -16.512  1.00 86.28           H  
ATOM   1300  O   LYS A  83      -0.762 -10.676 -15.065  1.00 86.28           O  
ATOM   1301  CG  LYS A  83      -1.362  -7.087 -17.832  1.00 86.28           C  
ATOM   1302  HG2 LYS A  83      -0.699  -6.612 -17.109  1.00 86.28           H  
ATOM   1303  HG3 LYS A  83      -0.879  -7.109 -18.808  1.00 86.28           H  
ATOM   1304  CD  LYS A  83      -2.652  -6.278 -17.928  1.00 86.28           C  
ATOM   1305  HD2 LYS A  83      -3.327  -6.728 -18.656  1.00 86.28           H  
ATOM   1306  HD3 LYS A  83      -3.124  -6.277 -16.946  1.00 86.28           H  
ATOM   1307  CE  LYS A  83      -2.312  -4.846 -18.337  1.00 86.28           C  
ATOM   1308  HE2 LYS A  83      -1.365  -4.578 -17.868  1.00 86.28           H  
ATOM   1309  HE3 LYS A  83      -2.179  -4.793 -19.417  1.00 86.28           H  
ATOM   1310  NZ  LYS A  83      -3.362  -3.922 -17.859  1.00 86.28           N  
ATOM   1311  HZ1 LYS A  83      -3.112  -2.957 -18.023  1.00 86.28           H  
ATOM   1312  HZ2 LYS A  83      -3.433  -4.012 -16.856  1.00 86.28           H  
ATOM   1313  HZ3 LYS A  83      -4.271  -4.149 -18.239  1.00 86.28           H  
ATOM   1314  N   GLU A  84      -1.202 -11.596 -17.056  1.00 86.31           N  
ATOM   1315  H   GLU A  84      -1.243 -11.463 -18.056  1.00 86.31           H  
ATOM   1316  CA  GLU A  84      -1.550 -12.903 -16.488  1.00 86.31           C  
ATOM   1317  HA  GLU A  84      -2.332 -12.756 -15.743  1.00 86.31           H  
ATOM   1318  C   GLU A  84      -0.352 -13.540 -15.769  1.00 86.31           C  
ATOM   1319  CB  GLU A  84      -2.086 -13.831 -17.592  1.00 86.31           C  
ATOM   1320  HB2 GLU A  84      -2.850 -13.304 -18.163  1.00 86.31           H  
ATOM   1321  HB3 GLU A  84      -1.272 -14.109 -18.262  1.00 86.31           H  
ATOM   1322  O   GLU A  84      -0.518 -14.200 -14.741  1.00 86.31           O  
ATOM   1323  CG  GLU A  84      -2.713 -15.098 -16.986  1.00 86.31           C  
ATOM   1324  HG2 GLU A  84      -3.572 -14.811 -16.379  1.00 86.31           H  
ATOM   1325  HG3 GLU A  84      -1.985 -15.571 -16.326  1.00 86.31           H  
ATOM   1326  CD  GLU A  84      -3.149 -16.155 -18.008  1.00 86.31           C  
ATOM   1327  OE1 GLU A  84      -3.298 -17.323 -17.562  1.00 86.31           O  
ATOM   1328  OE2 GLU A  84      -3.287 -15.847 -19.208  1.00 86.31           O  
ATOM   1329  N   GLN A  85       0.857 -13.327 -16.288  1.00 84.01           N  
ATOM   1330  H   GLN A  85       0.932 -12.821 -17.159  1.00 84.01           H  
ATOM   1331  CA  GLN A  85       2.076 -13.802 -15.654  1.00 84.01           C  
ATOM   1332  HA  GLN A  85       1.905 -14.839 -15.367  1.00 84.01           H  
ATOM   1333  C   GLN A  85       2.390 -13.034 -14.363  1.00 84.01           C  
ATOM   1334  CB  GLN A  85       3.223 -13.751 -16.672  1.00 84.01           C  
ATOM   1335  HB2 GLN A  85       3.552 -12.720 -16.802  1.00 84.01           H  
ATOM   1336  HB3 GLN A  85       2.879 -14.124 -17.636  1.00 84.01           H  
ATOM   1337  O   GLN A  85       2.658 -13.669 -13.345  1.00 84.01           O  
ATOM   1338  CG  GLN A  85       4.408 -14.607 -16.213  1.00 84.01           C  
ATOM   1339  HG2 GLN A  85       4.724 -14.259 -15.230  1.00 84.01           H  
ATOM   1340  HG3 GLN A  85       5.229 -14.465 -16.915  1.00 84.01           H  
ATOM   1341  CD  GLN A  85       4.098 -16.106 -16.146  1.00 84.01           C  
ATOM   1342  NE2 GLN A  85       4.946 -16.921 -15.579  1.00 84.01           N  
ATOM   1343 HE21 GLN A  85       4.695 -17.898 -15.539  1.00 84.01           H  
ATOM   1344 HE22 GLN A  85       5.776 -16.579 -15.116  1.00 84.01           H  
ATOM   1345  OE1 GLN A  85       3.096 -16.616 -16.623  1.00 84.01           O  
ATOM   1346  N   ALA A  86       2.273 -11.704 -14.360  1.00 83.92           N  
ATOM   1347  H   ALA A  86       2.073 -11.232 -15.231  1.00 83.92           H  
ATOM   1348  CA  ALA A  86       2.414 -10.874 -13.163  1.00 83.92           C  
ATOM   1349  HA  ALA A  86       3.431 -10.966 -12.781  1.00 83.92           H  
ATOM   1350  C   ALA A  86       1.448 -11.308 -12.045  1.00 83.92           C  
ATOM   1351  CB  ALA A  86       2.175  -9.416 -13.563  1.00 83.92           C  
ATOM   1352  HB1 ALA A  86       2.934  -9.098 -14.279  1.00 83.92           H  
ATOM   1353  HB2 ALA A  86       1.187  -9.298 -14.008  1.00 83.92           H  
ATOM   1354  HB3 ALA A  86       2.230  -8.786 -12.676  1.00 83.92           H  
ATOM   1355  O   ALA A  86       1.867 -11.511 -10.901  1.00 83.92           O  
ATOM   1356  N   ALA A  87       0.188 -11.580 -12.401  1.00 79.99           N  
ATOM   1357  H   ALA A  87      -0.110 -11.306 -13.326  1.00 79.99           H  
ATOM   1358  CA  ALA A  87      -0.834 -12.080 -11.482  1.00 79.99           C  
ATOM   1359  HA  ALA A  87      -0.936 -11.369 -10.662  1.00 79.99           H  
ATOM   1360  C   ALA A  87      -0.497 -13.457 -10.872  1.00 79.99           C  
ATOM   1361  CB  ALA A  87      -2.164 -12.134 -12.243  1.00 79.99           C  
ATOM   1362  HB1 ALA A  87      -2.103 -12.853 -13.060  1.00 79.99           H  
ATOM   1363  HB2 ALA A  87      -2.388 -11.147 -12.648  1.00 79.99           H  
ATOM   1364  HB3 ALA A  87      -2.963 -12.417 -11.558  1.00 79.99           H  
ATOM   1365  O   ALA A  87      -1.015 -13.810  -9.806  1.00 79.99           O  
ATOM   1366  N   LYS A  88       0.354 -14.249 -11.541  1.00 77.09           N  
ATOM   1367  H   LYS A  88       0.730 -13.885 -12.405  1.00 77.09           H  
ATOM   1368  CA  LYS A  88       0.832 -15.563 -11.076  1.00 77.09           C  
ATOM   1369  HA  LYS A  88       0.104 -15.990 -10.386  1.00 77.09           H  
ATOM   1370  C   LYS A  88       2.146 -15.493 -10.300  1.00 77.09           C  
ATOM   1371  CB  LYS A  88       1.005 -16.509 -12.275  1.00 77.09           C  
ATOM   1372  HB2 LYS A  88       1.601 -16.010 -13.038  1.00 77.09           H  
ATOM   1373  HB3 LYS A  88       1.552 -17.395 -11.952  1.00 77.09           H  
ATOM   1374  O   LYS A  88       2.359 -16.339  -9.437  1.00 77.09           O  
ATOM   1375  CG  LYS A  88      -0.330 -16.964 -12.874  1.00 77.09           C  
ATOM   1376  HG2 LYS A  88      -0.963 -16.098 -13.067  1.00 77.09           H  
ATOM   1377  HG3 LYS A  88      -0.841 -17.618 -12.168  1.00 77.09           H  
ATOM   1378  CD  LYS A  88      -0.081 -17.716 -14.187  1.00 77.09           C  
ATOM   1379  HD2 LYS A  88       0.472 -18.635 -13.995  1.00 77.09           H  
ATOM   1380  HD3 LYS A  88       0.508 -17.074 -14.842  1.00 77.09           H  
ATOM   1381  CE  LYS A  88      -1.419 -18.023 -14.862  1.00 77.09           C  
ATOM   1382  HE2 LYS A  88      -2.010 -17.108 -14.846  1.00 77.09           H  
ATOM   1383  HE3 LYS A  88      -1.958 -18.784 -14.297  1.00 77.09           H  
ATOM   1384  NZ  LYS A  88      -1.232 -18.433 -16.272  1.00 77.09           N  
ATOM   1385  HZ1 LYS A  88      -0.611 -17.781 -16.730  1.00 77.09           H  
ATOM   1386  HZ2 LYS A  88      -0.881 -19.374 -16.378  1.00 77.09           H  
ATOM   1387  HZ3 LYS A  88      -2.100 -18.310 -16.773  1.00 77.09           H  
ATOM   1388  N   GLU A  89       3.027 -14.551 -10.626  1.00 74.96           N  
ATOM   1389  H   GLU A  89       2.792 -13.937 -11.392  1.00 74.96           H  
ATOM   1390  CA  GLU A  89       4.422 -14.551 -10.161  1.00 74.96           C  
ATOM   1391  HA  GLU A  89       4.676 -15.528  -9.751  1.00 74.96           H  
ATOM   1392  C   GLU A  89       4.731 -13.536  -9.056  1.00 74.96           C  
ATOM   1393  CB  GLU A  89       5.363 -14.274 -11.347  1.00 74.96           C  
ATOM   1394  HB2 GLU A  89       5.037 -13.368 -11.858  1.00 74.96           H  
ATOM   1395  HB3 GLU A  89       6.368 -14.101 -10.961  1.00 74.96           H  
ATOM   1396  O   GLU A  89       5.754 -13.688  -8.385  1.00 74.96           O  
ATOM   1397  CG  GLU A  89       5.452 -15.434 -12.347  1.00 74.96           C  
ATOM   1398  HG2 GLU A  89       5.721 -16.340 -11.804  1.00 74.96           H  
ATOM   1399  HG3 GLU A  89       4.479 -15.599 -12.809  1.00 74.96           H  
ATOM   1400  CD  GLU A  89       6.500 -15.175 -13.443  1.00 74.96           C  
ATOM   1401  OE1 GLU A  89       6.985 -16.154 -14.052  1.00 74.96           O  
ATOM   1402  OE2 GLU A  89       6.775 -14.013 -13.806  1.00 74.96           O  
ATOM   1403  N   GLY A  90       3.926 -12.480  -8.892  1.00 77.84           N  
ATOM   1404  H   GLY A  90       3.123 -12.399  -9.500  1.00 77.84           H  
ATOM   1405  CA  GLY A  90       4.492 -11.239  -8.363  1.00 77.84           C  
ATOM   1406  HA2 GLY A  90       5.268 -11.469  -7.632  1.00 77.84           H  
ATOM   1407  HA3 GLY A  90       4.974 -10.712  -9.187  1.00 77.84           H  
ATOM   1408  C   GLY A  90       3.534 -10.266  -7.698  1.00 77.84           C  
ATOM   1409  O   GLY A  90       3.657  -9.065  -7.942  1.00 77.84           O  
ATOM   1410  N   ARG A  91       2.610 -10.735  -6.849  1.00 89.83           N  
ATOM   1411  H   ARG A  91       2.567 -11.730  -6.680  1.00 89.83           H  
ATOM   1412  CA  ARG A  91       1.699  -9.824  -6.136  1.00 89.83           C  
ATOM   1413  HA  ARG A  91       1.910  -8.819  -6.501  1.00 89.83           H  
ATOM   1414  C   ARG A  91       1.922  -9.747  -4.632  1.00 89.83           C  
ATOM   1415  CB  ARG A  91       0.244 -10.066  -6.532  1.00 89.83           C  
ATOM   1416  HB2 ARG A  91       0.186 -10.174  -7.615  1.00 89.83           H  
ATOM   1417  HB3 ARG A  91      -0.347  -9.201  -6.233  1.00 89.83           H  
ATOM   1418  O   ARG A  91       2.171 -10.748  -3.959  1.00 89.83           O  
ATOM   1419  CG  ARG A  91      -0.337 -11.309  -5.872  1.00 89.83           C  
ATOM   1420  HG2 ARG A  91      -0.354 -11.183  -4.790  1.00 89.83           H  
ATOM   1421  HG3 ARG A  91       0.264 -12.178  -6.140  1.00 89.83           H  
ATOM   1422  CD  ARG A  91      -1.754 -11.518  -6.367  1.00 89.83           C  
ATOM   1423  HD2 ARG A  91      -2.337 -10.608  -6.221  1.00 89.83           H  
ATOM   1424  HD3 ARG A  91      -1.712 -11.733  -7.435  1.00 89.83           H  
ATOM   1425  NE  ARG A  91      -2.363 -12.625  -5.626  1.00 89.83           N  
ATOM   1426  HE  ARG A  91      -1.905 -12.918  -4.774  1.00 89.83           H  
ATOM   1427  NH1 ARG A  91      -3.894 -13.169  -7.235  1.00 89.83           N  
ATOM   1428 HH11 ARG A  91      -3.536 -12.393  -7.773  1.00 89.83           H  
ATOM   1429 HH12 ARG A  91      -4.466 -13.864  -7.694  1.00 89.83           H  
ATOM   1430  NH2 ARG A  91      -3.615 -14.449  -5.384  1.00 89.83           N  
ATOM   1431 HH21 ARG A  91      -4.228 -15.160  -5.758  1.00 89.83           H  
ATOM   1432 HH22 ARG A  91      -3.023 -14.611  -4.582  1.00 89.83           H  
ATOM   1433  CZ  ARG A  91      -3.303 -13.404  -6.091  1.00 89.83           C  
ATOM   1434  N   VAL A  92       1.747  -8.540  -4.106  1.00 94.15           N  
ATOM   1435  H   VAL A  92       1.542  -7.788  -4.748  1.00 94.15           H  
ATOM   1436  CA  VAL A  92       1.685  -8.259  -2.670  1.00 94.15           C  
ATOM   1437  HA  VAL A  92       1.877  -9.176  -2.114  1.00 94.15           H  
ATOM   1438  C   VAL A  92       0.284  -7.784  -2.336  1.00 94.15           C  
ATOM   1439  CB  VAL A  92       2.738  -7.228  -2.236  1.00 94.15           C  
ATOM   1440  HB  VAL A  92       2.575  -6.295  -2.776  1.00 94.15           H  
ATOM   1441  O   VAL A  92      -0.250  -6.869  -2.965  1.00 94.15           O  
ATOM   1442  CG1 VAL A  92       2.673  -6.942  -0.728  1.00 94.15           C  
ATOM   1443 HG11 VAL A  92       1.724  -6.472  -0.470  1.00 94.15           H  
ATOM   1444 HG12 VAL A  92       2.780  -7.871  -0.168  1.00 94.15           H  
ATOM   1445 HG13 VAL A  92       3.478  -6.263  -0.447  1.00 94.15           H  
ATOM   1446  CG2 VAL A  92       4.146  -7.733  -2.550  1.00 94.15           C  
ATOM   1447 HG21 VAL A  92       4.865  -6.964  -2.270  1.00 94.15           H  
ATOM   1448 HG22 VAL A  92       4.255  -7.927  -3.617  1.00 94.15           H  
ATOM   1449 HG23 VAL A  92       4.353  -8.653  -2.003  1.00 94.15           H  
ATOM   1450  N   GLU A  93      -0.314  -8.403  -1.331  1.00 96.44           N  
ATOM   1451  H   GLU A  93       0.185  -9.139  -0.854  1.00 96.44           H  
ATOM   1452  CA  GLU A  93      -1.639  -8.057  -0.848  1.00 96.44           C  
ATOM   1453  HA  GLU A  93      -2.114  -7.384  -1.561  1.00 96.44           H  
ATOM   1454  C   GLU A  93      -1.550  -7.336   0.500  1.00 96.44           C  
ATOM   1455  CB  GLU A  93      -2.489  -9.326  -0.794  1.00 96.44           C  
ATOM   1456  HB2 GLU A  93      -2.062 -10.013  -0.064  1.00 96.44           H  
ATOM   1457  HB3 GLU A  93      -2.489  -9.801  -1.775  1.00 96.44           H  
ATOM   1458  O   GLU A  93      -0.928  -7.825   1.440  1.00 96.44           O  
ATOM   1459  CG  GLU A  93      -3.924  -8.992  -0.405  1.00 96.44           C  
ATOM   1460  HG2 GLU A  93      -3.934  -8.535   0.584  1.00 96.44           H  
ATOM   1461  HG3 GLU A  93      -4.324  -8.268  -1.115  1.00 96.44           H  
ATOM   1462  CD  GLU A  93      -4.828 -10.218  -0.379  1.00 96.44           C  
ATOM   1463  OE1 GLU A  93      -6.056 -10.010  -0.447  1.00 96.44           O  
ATOM   1464  OE2 GLU A  93      -4.415 -11.374  -0.165  1.00 96.44           O  
ATOM   1465  N   VAL A  94      -2.221  -6.190   0.601  1.00 97.46           N  
ATOM   1466  H   VAL A  94      -2.679  -5.850  -0.232  1.00 97.46           H  
ATOM   1467  CA  VAL A  94      -2.393  -5.405   1.826  1.00 97.46           C  
ATOM   1468  HA  VAL A  94      -1.875  -5.898   2.648  1.00 97.46           H  
ATOM   1469  C   VAL A  94      -3.884  -5.351   2.146  1.00 97.46           C  
ATOM   1470  CB  VAL A  94      -1.805  -3.987   1.673  1.00 97.46           C  
ATOM   1471  HB  VAL A  94      -2.378  -3.438   0.925  1.00 97.46           H  
ATOM   1472  O   VAL A  94      -4.653  -4.679   1.458  1.00 97.46           O  
ATOM   1473  CG1 VAL A  94      -1.892  -3.212   2.995  1.00 97.46           C  
ATOM   1474 HG11 VAL A  94      -1.320  -3.726   3.767  1.00 97.46           H  
ATOM   1475 HG12 VAL A  94      -1.487  -2.209   2.858  1.00 97.46           H  
ATOM   1476 HG13 VAL A  94      -2.930  -3.116   3.314  1.00 97.46           H  
ATOM   1477  CG2 VAL A  94      -0.343  -4.007   1.211  1.00 97.46           C  
ATOM   1478 HG21 VAL A  94       0.254  -4.635   1.872  1.00 97.46           H  
ATOM   1479 HG22 VAL A  94       0.064  -2.996   1.203  1.00 97.46           H  
ATOM   1480 HG23 VAL A  94      -0.278  -4.407   0.198  1.00 97.46           H  
ATOM   1481  N   ARG A  95      -4.313  -6.052   3.195  1.00 97.38           N  
ATOM   1482  H   ARG A  95      -3.627  -6.591   3.703  1.00 97.38           H  
ATOM   1483  CA  ARG A  95      -5.680  -5.974   3.732  1.00 97.38           C  
ATOM   1484  HA  ARG A  95      -6.337  -5.473   3.021  1.00 97.38           H  
ATOM   1485  C   ARG A  95      -5.667  -5.157   5.006  1.00 97.38           C  
ATOM   1486  CB  ARG A  95      -6.241  -7.368   4.024  1.00 97.38           C  
ATOM   1487  HB2 ARG A  95      -5.564  -7.876   4.712  1.00 97.38           H  
ATOM   1488  HB3 ARG A  95      -7.209  -7.261   4.514  1.00 97.38           H  
ATOM   1489  O   ARG A  95      -4.937  -5.489   5.935  1.00 97.38           O  
ATOM   1490  CG  ARG A  95      -6.417  -8.228   2.774  1.00 97.38           C  
ATOM   1491  HG2 ARG A  95      -5.467  -8.309   2.246  1.00 97.38           H  
ATOM   1492  HG3 ARG A  95      -7.162  -7.770   2.125  1.00 97.38           H  
ATOM   1493  CD  ARG A  95      -6.885  -9.628   3.180  1.00 97.38           C  
ATOM   1494  HD2 ARG A  95      -7.852  -9.555   3.678  1.00 97.38           H  
ATOM   1495  HD3 ARG A  95      -6.153 -10.048   3.871  1.00 97.38           H  
ATOM   1496  NE  ARG A  95      -6.999 -10.492   2.002  1.00 97.38           N  
ATOM   1497  HE  ARG A  95      -6.844 -10.059   1.103  1.00 97.38           H  
ATOM   1498  NH1 ARG A  95      -7.025 -12.548   3.010  1.00 97.38           N  
ATOM   1499 HH11 ARG A  95      -6.794 -13.528   2.931  1.00 97.38           H  
ATOM   1500 HH12 ARG A  95      -6.908 -12.081   3.898  1.00 97.38           H  
ATOM   1501  NH2 ARG A  95      -6.843 -12.386   0.790  1.00 97.38           N  
ATOM   1502 HH21 ARG A  95      -6.412 -11.780   0.107  1.00 97.38           H  
ATOM   1503 HH22 ARG A  95      -6.555 -13.353   0.735  1.00 97.38           H  
ATOM   1504  CZ  ARG A  95      -6.969 -11.805   1.941  1.00 97.38           C  
ATOM   1505  N   VAL A  96      -6.501  -4.132   5.074  1.00 96.32           N  
ATOM   1506  H   VAL A  96      -7.095  -3.925   4.284  1.00 96.32           H  
ATOM   1507  CA  VAL A  96      -6.660  -3.315   6.278  1.00 96.32           C  
ATOM   1508  HA  VAL A  96      -5.885  -3.573   6.999  1.00 96.32           H  
ATOM   1509  C   VAL A  96      -8.012  -3.629   6.898  1.00 96.32           C  
ATOM   1510  CB  VAL A  96      -6.512  -1.821   5.965  1.00 96.32           C  
ATOM   1511  HB  VAL A  96      -7.407  -1.488   5.440  1.00 96.32           H  
ATOM   1512  O   VAL A  96      -8.989  -3.799   6.179  1.00 96.32           O  
ATOM   1513  CG1 VAL A  96      -6.387  -0.997   7.249  1.00 96.32           C  
ATOM   1514 HG11 VAL A  96      -7.300  -1.075   7.838  1.00 96.32           H  
ATOM   1515 HG12 VAL A  96      -5.544  -1.352   7.842  1.00 96.32           H  
ATOM   1516 HG13 VAL A  96      -6.232   0.054   7.004  1.00 96.32           H  
ATOM   1517  CG2 VAL A  96      -5.290  -1.525   5.084  1.00 96.32           C  
ATOM   1518 HG21 VAL A  96      -5.386  -2.018   4.116  1.00 96.32           H  
ATOM   1519 HG22 VAL A  96      -4.378  -1.867   5.574  1.00 96.32           H  
ATOM   1520 HG23 VAL A  96      -5.232  -0.453   4.897  1.00 96.32           H  
ATOM   1521  N   GLU A  97      -8.083  -3.715   8.218  1.00 94.84           N  
ATOM   1522  H   GLU A  97      -7.222  -3.658   8.743  1.00 94.84           H  
ATOM   1523  CA  GLU A  97      -9.317  -3.888   8.977  1.00 94.84           C  
ATOM   1524  HA  GLU A  97     -10.167  -3.689   8.325  1.00 94.84           H  
ATOM   1525  C   GLU A  97      -9.354  -2.890  10.133  1.00 94.84           C  
ATOM   1526  CB  GLU A  97      -9.437  -5.344   9.452  1.00 94.84           C  
ATOM   1527  HB2 GLU A  97      -9.469  -5.982   8.569  1.00 94.84           H  
ATOM   1528  HB3 GLU A  97      -8.558  -5.610  10.038  1.00 94.84           H  
ATOM   1529  O   GLU A  97      -8.436  -2.854  10.953  1.00 94.84           O  
ATOM   1530  CG  GLU A  97     -10.698  -5.602  10.295  1.00 94.84           C  
ATOM   1531  HG2 GLU A  97     -10.641  -5.024  11.217  1.00 94.84           H  
ATOM   1532  HG3 GLU A  97     -11.569  -5.264   9.733  1.00 94.84           H  
ATOM   1533  CD  GLU A  97     -10.886  -7.085  10.654  1.00 94.84           C  
ATOM   1534  OE1 GLU A  97     -11.900  -7.440  11.298  1.00 94.84           O  
ATOM   1535  OE2 GLU A  97     -10.150  -7.968  10.172  1.00 94.84           O  
ATOM   1536  N   PHE A  98     -10.424  -2.101  10.210  1.00 91.35           N  
ATOM   1537  H   PHE A  98     -11.119  -2.164   9.480  1.00 91.35           H  
ATOM   1538  CA  PHE A  98     -10.664  -1.154  11.297  1.00 91.35           C  
ATOM   1539  HA  PHE A  98      -9.739  -0.997  11.851  1.00 91.35           H  
ATOM   1540  C   PHE A  98     -11.705  -1.714  12.271  1.00 91.35           C  
ATOM   1541  CB  PHE A  98     -11.084   0.207  10.727  1.00 91.35           C  
ATOM   1542  HB2 PHE A  98     -12.039   0.098  10.213  1.00 91.35           H  
ATOM   1543  HB3 PHE A  98     -11.237   0.898  11.555  1.00 91.35           H  
ATOM   1544  O   PHE A  98     -12.804  -2.106  11.867  1.00 91.35           O  
ATOM   1545  CG  PHE A  98     -10.073   0.815   9.771  1.00 91.35           C  
ATOM   1546  CD1 PHE A  98      -8.965   1.530  10.261  1.00 91.35           C  
ATOM   1547  HD1 PHE A  98      -8.822   1.652  11.324  1.00 91.35           H  
ATOM   1548  CD2 PHE A  98     -10.225   0.648   8.383  1.00 91.35           C  
ATOM   1549  HD2 PHE A  98     -11.055   0.080   7.989  1.00 91.35           H  
ATOM   1550  CE1 PHE A  98      -8.029   2.070   9.357  1.00 91.35           C  
ATOM   1551  HE1 PHE A  98      -7.147   2.579   9.717  1.00 91.35           H  
ATOM   1552  CE2 PHE A  98      -9.312   1.215   7.484  1.00 91.35           C  
ATOM   1553  HE2 PHE A  98      -9.463   1.103   6.421  1.00 91.35           H  
ATOM   1554  CZ  PHE A  98      -8.211   1.931   7.974  1.00 91.35           C  
ATOM   1555  HZ  PHE A  98      -7.495   2.362   7.289  1.00 91.35           H  
ATOM   1556  N   GLU A  99     -11.369  -1.733  13.558  1.00 89.15           N  
ATOM   1557  H   GLU A  99     -10.455  -1.391  13.818  1.00 89.15           H  
ATOM   1558  CA  GLU A  99     -12.221  -2.242  14.632  1.00 89.15           C  
ATOM   1559  HA  GLU A  99     -13.261  -2.229  14.307  1.00 89.15           H  
ATOM   1560  C   GLU A  99     -12.095  -1.337  15.862  1.00 89.15           C  
ATOM   1561  CB  GLU A  99     -11.846  -3.702  14.931  1.00 89.15           C  
ATOM   1562  HB2 GLU A  99     -11.866  -4.259  13.994  1.00 89.15           H  
ATOM   1563  HB3 GLU A  99     -10.834  -3.746  15.334  1.00 89.15           H  
ATOM   1564  O   GLU A  99     -11.206  -1.507  16.694  1.00 89.15           O  
ATOM   1565  CG  GLU A  99     -12.828  -4.364  15.910  1.00 89.15           C  
ATOM   1566  HG2 GLU A  99     -13.830  -4.314  15.483  1.00 89.15           H  
ATOM   1567  HG3 GLU A  99     -12.834  -3.807  16.847  1.00 89.15           H  
ATOM   1568  CD  GLU A  99     -12.476  -5.832  16.202  1.00 89.15           C  
ATOM   1569  OE1 GLU A  99     -13.189  -6.432  17.037  1.00 89.15           O  
ATOM   1570  OE2 GLU A  99     -11.507  -6.362  15.593  1.00 89.15           O  
ATOM   1571  N   GLY A 100     -12.981  -0.341  15.957  1.00 85.30           N  
ATOM   1572  H   GLY A 100     -13.628  -0.196  15.195  1.00 85.30           H  
ATOM   1573  CA  GLY A 100     -12.988   0.612  17.066  1.00 85.30           C  
ATOM   1574  HA2 GLY A 100     -13.137   0.072  18.002  1.00 85.30           H  
ATOM   1575  HA3 GLY A 100     -13.810   1.316  16.939  1.00 85.30           H  
ATOM   1576  C   GLY A 100     -11.687   1.411  17.151  1.00 85.30           C  
ATOM   1577  O   GLY A 100     -11.414   2.259  16.306  1.00 85.30           O  
ATOM   1578  N   ASP A 101     -10.899   1.138  18.186  1.00 90.32           N  
ATOM   1579  H   ASP A 101     -11.125   0.350  18.776  1.00 90.32           H  
ATOM   1580  CA  ASP A 101      -9.616   1.775  18.487  1.00 90.32           C  
ATOM   1581  HA  ASP A 101      -9.627   2.786  18.080  1.00 90.32           H  
ATOM   1582  C   ASP A 101      -8.411   1.059  17.851  1.00 90.32           C  
ATOM   1583  CB  ASP A 101      -9.476   1.895  20.015  1.00 90.32           C  
ATOM   1584  HB2 ASP A 101     -10.343   2.425  20.409  1.00 90.32           H  
ATOM   1585  HB3 ASP A 101      -8.596   2.499  20.238  1.00 90.32           H  
ATOM   1586  O   ASP A 101      -7.263   1.426  18.119  1.00 90.32           O  
ATOM   1587  CG  ASP A 101      -9.343   0.551  20.749  1.00 90.32           C  
ATOM   1588  OD1 ASP A 101      -9.910  -0.463  20.275  1.00 90.32           O  
ATOM   1589  OD2 ASP A 101      -8.685   0.528  21.812  1.00 90.32           O  
ATOM   1590  N   LYS A 102      -8.649   0.053  16.998  1.00 93.39           N  
ATOM   1591  H   LYS A 102      -9.610  -0.226  16.862  1.00 93.39           H  
ATOM   1592  CA  LYS A 102      -7.603  -0.758  16.363  1.00 93.39           C  
ATOM   1593  HA  LYS A 102      -6.632  -0.354  16.651  1.00 93.39           H  
ATOM   1594  C   LYS A 102      -7.664  -0.726  14.844  1.00 93.39           C  
ATOM   1595  CB  LYS A 102      -7.676  -2.204  16.866  1.00 93.39           C  
ATOM   1596  HB2 LYS A 102      -6.940  -2.806  16.334  1.00 93.39           H  
ATOM   1597  HB3 LYS A 102      -8.669  -2.604  16.661  1.00 93.39           H  
ATOM   1598  O   LYS A 102      -8.736  -0.762  14.240  1.00 93.39           O  
ATOM   1599  CG  LYS A 102      -7.385  -2.281  18.367  1.00 93.39           C  
ATOM   1600  HG2 LYS A 102      -8.091  -1.653  18.910  1.00 93.39           H  
ATOM   1601  HG3 LYS A 102      -6.373  -1.925  18.561  1.00 93.39           H  
ATOM   1602  CD  LYS A 102      -7.531  -3.716  18.863  1.00 93.39           C  
ATOM   1603  HD2 LYS A 102      -8.510  -4.093  18.567  1.00 93.39           H  
ATOM   1604  HD3 LYS A 102      -6.748  -4.337  18.428  1.00 93.39           H  
ATOM   1605  CE  LYS A 102      -7.427  -3.699  20.386  1.00 93.39           C  
ATOM   1606  HE2 LYS A 102      -8.152  -2.976  20.761  1.00 93.39           H  
ATOM   1607  HE3 LYS A 102      -6.435  -3.350  20.669  1.00 93.39           H  
ATOM   1608  NZ  LYS A 102      -7.706  -5.043  20.938  1.00 93.39           N  
ATOM   1609  HZ1 LYS A 102      -8.636  -5.318  20.656  1.00 93.39           H  
ATOM   1610  HZ2 LYS A 102      -7.674  -5.013  21.947  1.00 93.39           H  
ATOM   1611  HZ3 LYS A 102      -7.042  -5.715  20.582  1.00 93.39           H  
ATOM   1612  N   MET A 103      -6.484  -0.780  14.236  1.00 95.01           N  
ATOM   1613  H   MET A 103      -5.662  -0.741  14.823  1.00 95.01           H  
ATOM   1614  CA  MET A 103      -6.293  -1.071  12.820  1.00 95.01           C  
ATOM   1615  HA  MET A 103      -7.258  -1.296  12.366  1.00 95.01           H  
ATOM   1616  C   MET A 103      -5.383  -2.293  12.678  1.00 95.01           C  
ATOM   1617  CB  MET A 103      -5.723   0.159  12.110  1.00 95.01           C  
ATOM   1618  HB2 MET A 103      -6.378   1.013  12.286  1.00 95.01           H  
ATOM   1619  HB3 MET A 103      -4.740   0.384  12.525  1.00 95.01           H  
ATOM   1620  O   MET A 103      -4.253  -2.293  13.169  1.00 95.01           O  
ATOM   1621  CG  MET A 103      -5.610  -0.059  10.597  1.00 95.01           C  
ATOM   1622  HG2 MET A 103      -6.612  -0.037  10.168  1.00 95.01           H  
ATOM   1623  HG3 MET A 103      -5.198  -1.048  10.396  1.00 95.01           H  
ATOM   1624  SD  MET A 103      -4.568   1.150   9.740  1.00 95.01           S  
ATOM   1625  CE  MET A 103      -2.979   0.567  10.372  1.00 95.01           C  
ATOM   1626  HE1 MET A 103      -2.184   0.796   9.662  1.00 95.01           H  
ATOM   1627  HE2 MET A 103      -2.776   1.037  11.334  1.00 95.01           H  
ATOM   1628  HE3 MET A 103      -3.023  -0.510  10.534  1.00 95.01           H  
ATOM   1629  N   ARG A 104      -5.862  -3.329  11.990  1.00 96.56           N  
ATOM   1630  H   ARG A 104      -6.791  -3.239  11.603  1.00 96.56           H  
ATOM   1631  CA  ARG A 104      -5.094  -4.528  11.636  1.00 96.56           C  
ATOM   1632  HA  ARG A 104      -4.162  -4.552  12.202  1.00 96.56           H  
ATOM   1633  C   ARG A 104      -4.719  -4.473  10.161  1.00 96.56           C  
ATOM   1634  CB  ARG A 104      -5.895  -5.796  11.980  1.00 96.56           C  
ATOM   1635  HB2 ARG A 104      -6.895  -5.731  11.549  1.00 96.56           H  
ATOM   1636  HB3 ARG A 104      -5.387  -6.659  11.550  1.00 96.56           H  
ATOM   1637  O   ARG A 104      -5.580  -4.251   9.318  1.00 96.56           O  
ATOM   1638  CG  ARG A 104      -6.001  -5.998  13.499  1.00 96.56           C  
ATOM   1639  HG2 ARG A 104      -4.989  -6.037  13.902  1.00 96.56           H  
ATOM   1640  HG3 ARG A 104      -6.518  -5.157  13.961  1.00 96.56           H  
ATOM   1641  CD  ARG A 104      -6.705  -7.308  13.877  1.00 96.56           C  
ATOM   1642  HD2 ARG A 104      -6.351  -8.097  13.213  1.00 96.56           H  
ATOM   1643  HD3 ARG A 104      -6.399  -7.575  14.888  1.00 96.56           H  
ATOM   1644  NE  ARG A 104      -8.182  -7.190  13.854  1.00 96.56           N  
ATOM   1645  HE  ARG A 104      -8.592  -6.329  14.187  1.00 96.56           H  
ATOM   1646  NH1 ARG A 104      -8.672  -9.258  13.008  1.00 96.56           N  
ATOM   1647 HH11 ARG A 104      -7.682  -9.421  12.898  1.00 96.56           H  
ATOM   1648 HH12 ARG A 104      -9.383  -9.859  12.615  1.00 96.56           H  
ATOM   1649  NH2 ARG A 104     -10.327  -7.880  13.565  1.00 96.56           N  
ATOM   1650 HH21 ARG A 104     -10.687  -7.200  14.220  1.00 96.56           H  
ATOM   1651 HH22 ARG A 104     -10.958  -8.175  12.834  1.00 96.56           H  
ATOM   1652  CZ  ARG A 104      -9.052  -8.104  13.474  1.00 96.56           C  
ATOM   1653  N   VAL A 105      -3.446  -4.676   9.849  1.00 97.59           N  
ATOM   1654  H   VAL A 105      -2.792  -4.824  10.604  1.00 97.59           H  
ATOM   1655  CA  VAL A 105      -2.922  -4.753   8.481  1.00 97.59           C  
ATOM   1656  HA  VAL A 105      -3.726  -4.563   7.771  1.00 97.59           H  
ATOM   1657  C   VAL A 105      -2.394  -6.159   8.268  1.00 97.59           C  
ATOM   1658  CB  VAL A 105      -1.813  -3.719   8.213  1.00 97.59           C  
ATOM   1659  HB  VAL A 105      -0.939  -3.951   8.822  1.00 97.59           H  
ATOM   1660  O   VAL A 105      -1.433  -6.552   8.923  1.00 97.59           O  
ATOM   1661  CG1 VAL A 105      -1.406  -3.732   6.736  1.00 97.59           C  
ATOM   1662 HG11 VAL A 105      -2.269  -3.510   6.107  1.00 97.59           H  
ATOM   1663 HG12 VAL A 105      -0.629  -2.990   6.551  1.00 97.59           H  
ATOM   1664 HG13 VAL A 105      -1.010  -4.710   6.463  1.00 97.59           H  
ATOM   1665  CG2 VAL A 105      -2.277  -2.308   8.574  1.00 97.59           C  
ATOM   1666 HG21 VAL A 105      -3.164  -2.041   7.999  1.00 97.59           H  
ATOM   1667 HG22 VAL A 105      -1.478  -1.592   8.380  1.00 97.59           H  
ATOM   1668 HG23 VAL A 105      -2.505  -2.283   9.639  1.00 97.59           H  
ATOM   1669  N   ARG A 106      -3.011  -6.917   7.366  1.00 97.95           N  
ATOM   1670  H   ARG A 106      -3.771  -6.501   6.847  1.00 97.95           H  
ATOM   1671  CA  ARG A 106      -2.502  -8.215   6.918  1.00 97.95           C  
ATOM   1672  HA  ARG A 106      -1.774  -8.589   7.638  1.00 97.95           H  
ATOM   1673  C   ARG A 106      -1.782  -8.036   5.601  1.00 97.95           C  
ATOM   1674  CB  ARG A 106      -3.608  -9.262   6.801  1.00 97.95           C  
ATOM   1675  HB2 ARG A 106      -3.175 -10.191   6.430  1.00 97.95           H  
ATOM   1676  HB3 ARG A 106      -4.366  -8.926   6.094  1.00 97.95           H  
ATOM   1677  O   ARG A 106      -2.352  -7.503   4.649  1.00 97.95           O  
ATOM   1678  CG  ARG A 106      -4.250  -9.522   8.157  1.00 97.95           C  
ATOM   1679  HG2 ARG A 106      -3.491  -9.881   8.852  1.00 97.95           H  
ATOM   1680  HG3 ARG A 106      -4.691  -8.604   8.545  1.00 97.95           H  
ATOM   1681  CD  ARG A 106      -5.340 -10.575   8.016  1.00 97.95           C  
ATOM   1682  HD2 ARG A 106      -6.080 -10.237   7.290  1.00 97.95           H  
ATOM   1683  HD3 ARG A 106      -4.888 -11.507   7.678  1.00 97.95           H  
ATOM   1684  NE  ARG A 106      -5.965 -10.758   9.322  1.00 97.95           N  
ATOM   1685  HE  ARG A 106      -5.508 -10.300  10.098  1.00 97.95           H  
ATOM   1686  NH1 ARG A 106      -7.412 -12.453   8.813  1.00 97.95           N  
ATOM   1687 HH11 ARG A 106      -8.054 -13.168   9.125  1.00 97.95           H  
ATOM   1688 HH12 ARG A 106      -6.980 -12.489   7.901  1.00 97.95           H  
ATOM   1689  NH2 ARG A 106      -7.176 -11.690  10.930  1.00 97.95           N  
ATOM   1690 HH21 ARG A 106      -7.736 -12.446  11.296  1.00 97.95           H  
ATOM   1691 HH22 ARG A 106      -6.509 -11.209  11.517  1.00 97.95           H  
ATOM   1692  CZ  ARG A 106      -6.872 -11.629   9.670  1.00 97.95           C  
ATOM   1693  N   LEU A 107      -0.538  -8.476   5.579  1.00 97.78           N  
ATOM   1694  H   LEU A 107      -0.180  -8.922   6.411  1.00 97.78           H  
ATOM   1695  CA  LEU A 107       0.346  -8.449   4.432  1.00 97.78           C  
ATOM   1696  HA  LEU A 107      -0.091  -7.858   3.627  1.00 97.78           H  
ATOM   1697  C   LEU A 107       0.543  -9.881   3.967  1.00 97.78           C  
ATOM   1698  CB  LEU A 107       1.690  -7.834   4.838  1.00 97.78           C  
ATOM   1699  HB2 LEU A 107       2.166  -8.495   5.563  1.00 97.78           H  
ATOM   1700  HB3 LEU A 107       2.323  -7.797   3.951  1.00 97.78           H  
ATOM   1701  O   LEU A 107       0.906 -10.724   4.781  1.00 97.78           O  
ATOM   1702  CG  LEU A 107       1.613  -6.429   5.450  1.00 97.78           C  
ATOM   1703  HG  LEU A 107       0.956  -6.426   6.320  1.00 97.78           H  
ATOM   1704  CD1 LEU A 107       3.012  -6.033   5.914  1.00 97.78           C  
ATOM   1705 HD11 LEU A 107       3.028  -4.995   6.246  1.00 97.78           H  
ATOM   1706 HD12 LEU A 107       3.318  -6.676   6.739  1.00 97.78           H  
ATOM   1707 HD13 LEU A 107       3.723  -6.154   5.097  1.00 97.78           H  
ATOM   1708  CD2 LEU A 107       1.098  -5.407   4.440  1.00 97.78           C  
ATOM   1709 HD21 LEU A 107       0.076  -5.659   4.155  1.00 97.78           H  
ATOM   1710 HD22 LEU A 107       1.731  -5.417   3.553  1.00 97.78           H  
ATOM   1711 HD23 LEU A 107       1.104  -4.412   4.884  1.00 97.78           H  
ATOM   1712  N   ARG A 108       0.340 -10.152   2.684  1.00 96.86           N  
ATOM   1713  H   ARG A 108       0.021  -9.407   2.081  1.00 96.86           H  
ATOM   1714  CA  ARG A 108       0.641 -11.454   2.090  1.00 96.86           C  
ATOM   1715  HA  ARG A 108       1.219 -12.053   2.794  1.00 96.86           H  
ATOM   1716  C   ARG A 108       1.508 -11.259   0.861  1.00 96.86           C  
ATOM   1717  CB  ARG A 108      -0.666 -12.200   1.815  1.00 96.86           C  
ATOM   1718  HB2 ARG A 108      -1.162 -12.400   2.765  1.00 96.86           H  
ATOM   1719  HB3 ARG A 108      -1.324 -11.580   1.207  1.00 96.86           H  
ATOM   1720  O   ARG A 108       1.161 -10.472  -0.020  1.00 96.86           O  
ATOM   1721  CG  ARG A 108      -0.421 -13.522   1.089  1.00 96.86           C  
ATOM   1722  HG2 ARG A 108       0.269 -14.141   1.663  1.00 96.86           H  
ATOM   1723  HG3 ARG A 108       0.003 -13.325   0.105  1.00 96.86           H  
ATOM   1724  CD  ARG A 108      -1.747 -14.254   0.919  1.00 96.86           C  
ATOM   1725  HD2 ARG A 108      -2.484 -13.570   0.499  1.00 96.86           H  
ATOM   1726  HD3 ARG A 108      -2.082 -14.600   1.897  1.00 96.86           H  
ATOM   1727  NE  ARG A 108      -1.553 -15.373  -0.002  1.00 96.86           N  
ATOM   1728  HE  ARG A 108      -0.832 -15.254  -0.699  1.00 96.86           H  
ATOM   1729  NH1 ARG A 108      -3.220 -16.770   0.691  1.00 96.86           N  
ATOM   1730 HH11 ARG A 108      -3.337 -16.142   1.474  1.00 96.86           H  
ATOM   1731 HH12 ARG A 108      -3.606 -17.703   0.696  1.00 96.86           H  
ATOM   1732  NH2 ARG A 108      -1.825 -17.341  -0.994  1.00 96.86           N  
ATOM   1733 HH21 ARG A 108      -1.056 -17.009  -1.559  1.00 96.86           H  
ATOM   1734 HH22 ARG A 108      -2.224 -18.260  -1.118  1.00 96.86           H  
ATOM   1735  CZ  ARG A 108      -2.214 -16.493  -0.093  1.00 96.86           C  
ATOM   1736  N   ASN A 109       2.624 -11.972   0.812  1.00 95.33           N  
ATOM   1737  H   ASN A 109       2.828 -12.614   1.565  1.00 95.33           H  
ATOM   1738  CA  ASN A 109       3.540 -11.931  -0.316  1.00 95.33           C  
ATOM   1739  HA  ASN A 109       3.301 -11.089  -0.966  1.00 95.33           H  
ATOM   1740  C   ASN A 109       3.394 -13.212  -1.146  1.00 95.33           C  
ATOM   1741  CB  ASN A 109       4.958 -11.712   0.222  1.00 95.33           C  
ATOM   1742  HB2 ASN A 109       5.232 -12.556   0.855  1.00 95.33           H  
ATOM   1743  HB3 ASN A 109       4.997 -10.794   0.810  1.00 95.33           H  
ATOM   1744  O   ASN A 109       3.918 -14.258  -0.776  1.00 95.33           O  
ATOM   1745  CG  ASN A 109       5.971 -11.601  -0.893  1.00 95.33           C  
ATOM   1746  ND2 ASN A 109       7.236 -11.681  -0.576  1.00 95.33           N  
ATOM   1747 HD21 ASN A 109       7.918 -11.611  -1.318  1.00 95.33           H  
ATOM   1748 HD22 ASN A 109       7.511 -11.707   0.395  1.00 95.33           H  
ATOM   1749  OD1 ASN A 109       5.628 -11.417  -2.049  1.00 95.33           O  
ATOM   1750  N   ASP A 110       2.681 -13.125  -2.268  1.00 93.09           N  
ATOM   1751  H   ASP A 110       2.338 -12.220  -2.559  1.00 93.09           H  
ATOM   1752  CA  ASP A 110       2.574 -14.213  -3.248  1.00 93.09           C  
ATOM   1753  HA  ASP A 110       2.710 -15.170  -2.745  1.00 93.09           H  
ATOM   1754  C   ASP A 110       3.686 -14.119  -4.322  1.00 93.09           C  
ATOM   1755  CB  ASP A 110       1.168 -14.215  -3.892  1.00 93.09           C  
ATOM   1756  HB2 ASP A 110       0.961 -13.205  -4.245  1.00 93.09           H  
ATOM   1757  HB3 ASP A 110       1.179 -14.867  -4.765  1.00 93.09           H  
ATOM   1758  O   ASP A 110       3.641 -14.851  -5.308  1.00 93.09           O  
ATOM   1759  CG  ASP A 110      -0.014 -14.685  -3.026  1.00 93.09           C  
ATOM   1760  OD1 ASP A 110       0.138 -15.578  -2.153  1.00 93.09           O  
ATOM   1761  OD2 ASP A 110      -1.157 -14.231  -3.303  1.00 93.09           O  
ATOM   1762  N   SER A 111       4.667 -13.216  -4.170  1.00 89.82           N  
ATOM   1763  H   SER A 111       4.688 -12.657  -3.329  1.00 89.82           H  
ATOM   1764  CA  SER A 111       5.796 -13.089  -5.101  1.00 89.82           C  
ATOM   1765  HA  SER A 111       5.420 -13.353  -6.090  1.00 89.82           H  
ATOM   1766  C   SER A 111       6.942 -14.060  -4.798  1.00 89.82           C  
ATOM   1767  CB  SER A 111       6.292 -11.641  -5.200  1.00 89.82           C  
ATOM   1768  HB2 SER A 111       6.841 -11.525  -6.134  1.00 89.82           H  
ATOM   1769  HB3 SER A 111       5.442 -10.959  -5.209  1.00 89.82           H  
ATOM   1770  O   SER A 111       6.968 -14.726  -3.762  1.00 89.82           O  
ATOM   1771  OG  SER A 111       7.166 -11.302  -4.153  1.00 89.82           O  
ATOM   1772  HG  SER A 111       6.669 -11.330  -3.333  1.00 89.82           H  
ATOM   1773  N   SER A 112       7.913 -14.137  -5.709  1.00 88.91           N  
ATOM   1774  H   SER A 112       7.825 -13.587  -6.552  1.00 88.91           H  
ATOM   1775  CA  SER A 112       9.096 -14.999  -5.590  1.00 88.91           C  
ATOM   1776  HA  SER A 112       8.799 -15.920  -5.089  1.00 88.91           H  
ATOM   1777  C   SER A 112      10.248 -14.404  -4.767  1.00 88.91           C  
ATOM   1778  CB  SER A 112       9.579 -15.372  -6.993  1.00 88.91           C  
ATOM   1779  HB2 SER A 112      10.438 -16.039  -6.924  1.00 88.91           H  
ATOM   1780  HB3 SER A 112       8.774 -15.883  -7.521  1.00 88.91           H  
ATOM   1781  O   SER A 112      11.199 -15.125  -4.456  1.00 88.91           O  
ATOM   1782  OG  SER A 112       9.938 -14.204  -7.706  1.00 88.91           O  
ATOM   1783  HG  SER A 112       9.714 -14.310  -8.634  1.00 88.91           H  
ATOM   1784  N   THR A 113      10.178 -13.127  -4.379  1.00 90.39           N  
ATOM   1785  H   THR A 113       9.366 -12.582  -4.630  1.00 90.39           H  
ATOM   1786  CA  THR A 113      11.221 -12.436  -3.602  1.00 90.39           C  
ATOM   1787  HA  THR A 113      11.985 -13.165  -3.334  1.00 90.39           H  
ATOM   1788  C   THR A 113      10.660 -11.846  -2.307  1.00 90.39           C  
ATOM   1789  CB  THR A 113      11.921 -11.341  -4.423  1.00 90.39           C  
ATOM   1790  HB  THR A 113      12.652 -10.841  -3.788  1.00 90.39           H  
ATOM   1791  O   THR A 113       9.466 -11.555  -2.224  1.00 90.39           O  
ATOM   1792  CG2 THR A 113      12.650 -11.922  -5.634  1.00 90.39           C  
ATOM   1793 HG21 THR A 113      13.215 -11.134  -6.132  1.00 90.39           H  
ATOM   1794 HG22 THR A 113      11.933 -12.344  -6.339  1.00 90.39           H  
ATOM   1795 HG23 THR A 113      13.339 -12.703  -5.313  1.00 90.39           H  
ATOM   1796  OG1 THR A 113      11.005 -10.387  -4.899  1.00 90.39           O  
ATOM   1797  HG1 THR A 113      11.507  -9.697  -5.339  1.00 90.39           H  
ATOM   1798  N   PRO A 114      11.472 -11.691  -1.244  1.00 93.33           N  
ATOM   1799  CA  PRO A 114      11.041 -10.964  -0.055  1.00 93.33           C  
ATOM   1800  HA  PRO A 114      10.187 -11.480   0.383  1.00 93.33           H  
ATOM   1801  C   PRO A 114      10.648  -9.524  -0.393  1.00 93.33           C  
ATOM   1802  CB  PRO A 114      12.219 -11.009   0.923  1.00 93.33           C  
ATOM   1803  HB2 PRO A 114      11.881 -11.116   1.954  1.00 93.33           H  
ATOM   1804  HB3 PRO A 114      12.834 -10.116   0.815  1.00 93.33           H  
ATOM   1805  O   PRO A 114      11.291  -8.873  -1.218  1.00 93.33           O  
ATOM   1806  CG  PRO A 114      13.018 -12.226   0.462  1.00 93.33           C  
ATOM   1807  HG2 PRO A 114      14.072 -12.142   0.726  1.00 93.33           H  
ATOM   1808  HG3 PRO A 114      12.588 -13.131   0.890  1.00 93.33           H  
ATOM   1809  CD  PRO A 114      12.812 -12.220  -1.052  1.00 93.33           C  
ATOM   1810  HD2 PRO A 114      12.911 -13.234  -1.440  1.00 93.33           H  
ATOM   1811  HD3 PRO A 114      13.535 -11.555  -1.524  1.00 93.33           H  
ATOM   1812  N   VAL A 115       9.622  -9.021   0.290  1.00 94.71           N  
ATOM   1813  H   VAL A 115       9.133  -9.615   0.945  1.00 94.71           H  
ATOM   1814  CA  VAL A 115       9.185  -7.625   0.173  1.00 94.71           C  
ATOM   1815  HA  VAL A 115       9.861  -7.098  -0.501  1.00 94.71           H  
ATOM   1816  C   VAL A 115       9.295  -6.930   1.517  1.00 94.71           C  
ATOM   1817  CB  VAL A 115       7.778  -7.495  -0.436  1.00 94.71           C  
ATOM   1818  HB  VAL A 115       7.563  -6.434  -0.564  1.00 94.71           H  
ATOM   1819  O   VAL A 115       8.961  -7.510   2.551  1.00 94.71           O  
ATOM   1820  CG1 VAL A 115       7.767  -8.153  -1.818  1.00 94.71           C  
ATOM   1821 HG11 VAL A 115       6.831  -7.940  -2.335  1.00 94.71           H  
ATOM   1822 HG12 VAL A 115       7.886  -9.233  -1.740  1.00 94.71           H  
ATOM   1823 HG13 VAL A 115       8.592  -7.756  -2.409  1.00 94.71           H  
ATOM   1824  CG2 VAL A 115       6.660  -8.102   0.421  1.00 94.71           C  
ATOM   1825 HG21 VAL A 115       6.821  -9.174   0.534  1.00 94.71           H  
ATOM   1826 HG22 VAL A 115       6.640  -7.634   1.405  1.00 94.71           H  
ATOM   1827 HG23 VAL A 115       5.696  -7.930  -0.059  1.00 94.71           H  
ATOM   1828  N   GLU A 116       9.753  -5.687   1.518  1.00 96.93           N  
ATOM   1829  H   GLU A 116       9.982  -5.254   0.635  1.00 96.93           H  
ATOM   1830  CA  GLU A 116       9.738  -4.826   2.693  1.00 96.93           C  
ATOM   1831  HA  GLU A 116       9.602  -5.445   3.580  1.00 96.93           H  
ATOM   1832  C   GLU A 116       8.539  -3.879   2.607  1.00 96.93           C  
ATOM   1833  CB  GLU A 116      11.090  -4.116   2.864  1.00 96.93           C  
ATOM   1834  HB2 GLU A 116      11.874  -4.874   2.871  1.00 96.93           H  
ATOM   1835  HB3 GLU A 116      11.269  -3.435   2.032  1.00 96.93           H  
ATOM   1836  O   GLU A 116       8.317  -3.203   1.604  1.00 96.93           O  
ATOM   1837  CG  GLU A 116      11.138  -3.345   4.188  1.00 96.93           C  
ATOM   1838  HG2 GLU A 116      10.683  -3.956   4.967  1.00 96.93           H  
ATOM   1839  HG3 GLU A 116      10.536  -2.441   4.099  1.00 96.93           H  
ATOM   1840  CD  GLU A 116      12.571  -2.998   4.620  1.00 96.93           C  
ATOM   1841  OE1 GLU A 116      12.990  -1.833   4.464  1.00 96.93           O  
ATOM   1842  OE2 GLU A 116      13.207  -3.878   5.242  1.00 96.93           O  
ATOM   1843  N   VAL A 117       7.721  -3.854   3.656  1.00 97.51           N  
ATOM   1844  H   VAL A 117       7.924  -4.473   4.428  1.00 97.51           H  
ATOM   1845  CA  VAL A 117       6.542  -2.997   3.747  1.00 97.51           C  
ATOM   1846  HA  VAL A 117       6.464  -2.414   2.829  1.00 97.51           H  
ATOM   1847  C   VAL A 117       6.718  -2.029   4.905  1.00 97.51           C  
ATOM   1848  CB  VAL A 117       5.238  -3.803   3.869  1.00 97.51           C  
ATOM   1849  HB  VAL A 117       5.230  -4.335   4.820  1.00 97.51           H  
ATOM   1850  O   VAL A 117       6.791  -2.426   6.071  1.00 97.51           O  
ATOM   1851  CG1 VAL A 117       4.028  -2.856   3.817  1.00 97.51           C  
ATOM   1852 HG11 VAL A 117       4.050  -2.278   2.893  1.00 97.51           H  
ATOM   1853 HG12 VAL A 117       3.105  -3.434   3.854  1.00 97.51           H  
ATOM   1854 HG13 VAL A 117       4.044  -2.175   4.668  1.00 97.51           H  
ATOM   1855  CG2 VAL A 117       5.089  -4.824   2.733  1.00 97.51           C  
ATOM   1856 HG21 VAL A 117       4.124  -5.328   2.796  1.00 97.51           H  
ATOM   1857 HG22 VAL A 117       5.872  -5.578   2.807  1.00 97.51           H  
ATOM   1858 HG23 VAL A 117       5.174  -4.323   1.769  1.00 97.51           H  
ATOM   1859  N   HIS A 118       6.726  -0.739   4.589  1.00 97.59           N  
ATOM   1860  H   HIS A 118       6.704  -0.500   3.608  1.00 97.59           H  
ATOM   1861  CA  HIS A 118       6.682   0.333   5.573  1.00 97.59           C  
ATOM   1862  HA  HIS A 118       7.036  -0.054   6.529  1.00 97.59           H  
ATOM   1863  C   HIS A 118       5.250   0.828   5.736  1.00 97.59           C  
ATOM   1864  CB  HIS A 118       7.606   1.485   5.189  1.00 97.59           C  
ATOM   1865  HB2 HIS A 118       7.676   2.169   6.035  1.00 97.59           H  
ATOM   1866  HB3 HIS A 118       7.173   2.038   4.356  1.00 97.59           H  
ATOM   1867  O   HIS A 118       4.652   1.366   4.805  1.00 97.59           O  
ATOM   1868  CG  HIS A 118       8.988   1.046   4.815  1.00 97.59           C  
ATOM   1869  CD2 HIS A 118       9.478   0.907   3.545  1.00 97.59           C  
ATOM   1870  HD2 HIS A 118       8.950   1.070   2.617  1.00 97.59           H  
ATOM   1871  ND1 HIS A 118       9.993   0.709   5.690  1.00 97.59           N  
ATOM   1872  HD1 HIS A 118       9.901   0.545   6.683  1.00 97.59           H  
ATOM   1873  CE1 HIS A 118      11.077   0.396   4.960  1.00 97.59           C  
ATOM   1874  HE1 HIS A 118      12.028   0.061   5.346  1.00 97.59           H  
ATOM   1875  NE2 HIS A 118      10.806   0.532   3.659  1.00 97.59           N  
ATOM   1876  N   ILE A 119       4.712   0.690   6.940  1.00 97.69           N  
ATOM   1877  H   ILE A 119       5.277   0.254   7.655  1.00 97.69           H  
ATOM   1878  CA  ILE A 119       3.372   1.135   7.304  1.00 97.69           C  
ATOM   1879  HA  ILE A 119       2.827   1.407   6.400  1.00 97.69           H  
ATOM   1880  C   ILE A 119       3.508   2.365   8.194  1.00 97.69           C  
ATOM   1881  CB  ILE A 119       2.583   0.017   8.011  1.00 97.69           C  
ATOM   1882  HB  ILE A 119       3.033  -0.139   8.992  1.00 97.69           H  
ATOM   1883  O   ILE A 119       4.169   2.312   9.233  1.00 97.69           O  
ATOM   1884  CG1 ILE A 119       2.648  -1.334   7.262  1.00 97.69           C  
ATOM   1885 HG12 ILE A 119       3.686  -1.607   7.076  1.00 97.69           H  
ATOM   1886 HG13 ILE A 119       2.143  -1.253   6.299  1.00 97.69           H  
ATOM   1887  CG2 ILE A 119       1.130   0.501   8.197  1.00 97.69           C  
ATOM   1888 HG21 ILE A 119       1.102   1.396   8.819  1.00 97.69           H  
ATOM   1889 HG22 ILE A 119       0.687   0.732   7.229  1.00 97.69           H  
ATOM   1890 HG23 ILE A 119       0.525  -0.257   8.695  1.00 97.69           H  
ATOM   1891  CD1 ILE A 119       2.040  -2.488   8.063  1.00 97.69           C  
ATOM   1892 HD11 ILE A 119       0.970  -2.342   8.210  1.00 97.69           H  
ATOM   1893 HD12 ILE A 119       2.183  -3.424   7.521  1.00 97.69           H  
ATOM   1894 HD13 ILE A 119       2.533  -2.560   9.032  1.00 97.69           H  
ATOM   1895  N   LYS A 120       2.865   3.467   7.814  1.00 96.83           N  
ATOM   1896  H   LYS A 120       2.342   3.426   6.951  1.00 96.83           H  
ATOM   1897  CA  LYS A 120       2.788   4.688   8.618  1.00 96.83           C  
ATOM   1898  HA  LYS A 120       3.291   4.518   9.570  1.00 96.83           H  
ATOM   1899  C   LYS A 120       1.335   5.023   8.929  1.00 96.83           C  
ATOM   1900  CB  LYS A 120       3.518   5.827   7.898  1.00 96.83           C  
ATOM   1901  HB2 LYS A 120       4.551   5.529   7.716  1.00 96.83           H  
ATOM   1902  HB3 LYS A 120       3.039   6.006   6.935  1.00 96.83           H  
ATOM   1903  O   LYS A 120       0.518   5.123   8.018  1.00 96.83           O  
ATOM   1904  CG  LYS A 120       3.501   7.118   8.727  1.00 96.83           C  
ATOM   1905  HG2 LYS A 120       2.473   7.380   8.979  1.00 96.83           H  
ATOM   1906  HG3 LYS A 120       4.057   6.967   9.652  1.00 96.83           H  
ATOM   1907  CD  LYS A 120       4.101   8.283   7.942  1.00 96.83           C  
ATOM   1908  HD2 LYS A 120       3.518   8.427   7.033  1.00 96.83           H  
ATOM   1909  HD3 LYS A 120       5.136   8.068   7.678  1.00 96.83           H  
ATOM   1910  CE  LYS A 120       4.011   9.532   8.824  1.00 96.83           C  
ATOM   1911  HE2 LYS A 120       4.686   9.431   9.675  1.00 96.83           H  
ATOM   1912  HE3 LYS A 120       3.003   9.581   9.236  1.00 96.83           H  
ATOM   1913  NZ  LYS A 120       4.287  10.765   8.053  1.00 96.83           N  
ATOM   1914  HZ1 LYS A 120       5.209  10.753   7.641  1.00 96.83           H  
ATOM   1915  HZ2 LYS A 120       4.178  11.568   8.655  1.00 96.83           H  
ATOM   1916  HZ3 LYS A 120       3.607  10.840   7.310  1.00 96.83           H  
ATOM   1917  N   VAL A 121       1.044   5.258  10.206  1.00 94.11           N  
ATOM   1918  H   VAL A 121       1.788   5.170  10.883  1.00 94.11           H  
ATOM   1919  CA  VAL A 121      -0.275   5.670  10.705  1.00 94.11           C  
ATOM   1920  HA  VAL A 121      -0.872   6.072   9.887  1.00 94.11           H  
ATOM   1921  C   VAL A 121      -0.094   6.763  11.746  1.00 94.11           C  
ATOM   1922  CB  VAL A 121      -1.022   4.472  11.299  1.00 94.11           C  
ATOM   1923  HB  VAL A 121      -0.425   4.017  12.089  1.00 94.11           H  
ATOM   1924  O   VAL A 121       0.447   6.526  12.827  1.00 94.11           O  
ATOM   1925  CG1 VAL A 121      -2.376   4.869  11.887  1.00 94.11           C  
ATOM   1926 HG11 VAL A 121      -3.051   5.199  11.099  1.00 94.11           H  
ATOM   1927 HG12 VAL A 121      -2.781   3.995  12.398  1.00 94.11           H  
ATOM   1928 HG13 VAL A 121      -2.268   5.655  12.635  1.00 94.11           H  
ATOM   1929  CG2 VAL A 121      -1.273   3.436  10.205  1.00 94.11           C  
ATOM   1930 HG21 VAL A 121      -1.452   3.917   9.244  1.00 94.11           H  
ATOM   1931 HG22 VAL A 121      -2.177   2.883  10.459  1.00 94.11           H  
ATOM   1932 HG23 VAL A 121      -0.423   2.757  10.129  1.00 94.11           H  
ATOM   1933  N   GLY A 122      -0.514   7.983  11.410  1.00 90.51           N  
ATOM   1934  H   GLY A 122      -0.993   8.107  10.529  1.00 90.51           H  
ATOM   1935  CA  GLY A 122      -0.170   9.165  12.199  1.00 90.51           C  
ATOM   1936  HA2 GLY A 122      -0.536  10.064  11.702  1.00 90.51           H  
ATOM   1937  HA3 GLY A 122      -0.643   9.094  13.178  1.00 90.51           H  
ATOM   1938  C   GLY A 122       1.351   9.287  12.368  1.00 90.51           C  
ATOM   1939  O   GLY A 122       2.088   9.369  11.379  1.00 90.51           O  
ATOM   1940  N   ASP A 123       1.805   9.260  13.621  1.00 90.29           N  
ATOM   1941  H   ASP A 123       1.133   9.214  14.373  1.00 90.29           H  
ATOM   1942  CA  ASP A 123       3.225   9.324  13.992  1.00 90.29           C  
ATOM   1943  HA  ASP A 123       3.768   9.873  13.223  1.00 90.29           H  
ATOM   1944  C   ASP A 123       3.889   7.943  14.118  1.00 90.29           C  
ATOM   1945  CB  ASP A 123       3.370  10.103  15.306  1.00 90.29           C  
ATOM   1946  HB2 ASP A 123       2.856   9.560  16.099  1.00 90.29           H  
ATOM   1947  HB3 ASP A 123       4.426  10.167  15.568  1.00 90.29           H  
ATOM   1948  O   ASP A 123       5.118   7.852  14.171  1.00 90.29           O  
ATOM   1949  CG  ASP A 123       2.811  11.523  15.206  1.00 90.29           C  
ATOM   1950  OD1 ASP A 123       3.069  12.179  14.171  1.00 90.29           O  
ATOM   1951  OD2 ASP A 123       2.105  11.916  16.162  1.00 90.29           O  
ATOM   1952  N   GLU A 124       3.108   6.859  14.153  1.00 94.27           N  
ATOM   1953  H   GLU A 124       2.122   6.954  13.958  1.00 94.27           H  
ATOM   1954  CA  GLU A 124       3.647   5.506  14.275  1.00 94.27           C  
ATOM   1955  HA  GLU A 124       4.516   5.564  14.930  1.00 94.27           H  
ATOM   1956  C   GLU A 124       4.125   4.990  12.914  1.00 94.27           C  
ATOM   1957  CB  GLU A 124       2.642   4.558  14.953  1.00 94.27           C  
ATOM   1958  HB2 GLU A 124       2.242   5.057  15.836  1.00 94.27           H  
ATOM   1959  HB3 GLU A 124       1.823   4.336  14.268  1.00 94.27           H  
ATOM   1960  O   GLU A 124       3.474   5.176  11.881  1.00 94.27           O  
ATOM   1961  CG  GLU A 124       3.330   3.250  15.393  1.00 94.27           C  
ATOM   1962  HG2 GLU A 124       3.683   2.721  14.507  1.00 94.27           H  
ATOM   1963  HG3 GLU A 124       4.205   3.505  15.990  1.00 94.27           H  
ATOM   1964  CD  GLU A 124       2.445   2.294  16.211  1.00 94.27           C  
ATOM   1965  OE1 GLU A 124       2.944   1.174  16.498  1.00 94.27           O  
ATOM   1966  OE2 GLU A 124       1.305   2.668  16.555  1.00 94.27           O  
ATOM   1967  N   LYS A 125       5.279   4.319  12.921  1.00 95.83           N  
ATOM   1968  H   LYS A 125       5.736   4.174  13.810  1.00 95.83           H  
ATOM   1969  CA  LYS A 125       5.852   3.642  11.759  1.00 95.83           C  
ATOM   1970  HA  LYS A 125       5.104   3.599  10.967  1.00 95.83           H  
ATOM   1971  C   LYS A 125       6.225   2.214  12.126  1.00 95.83           C  
ATOM   1972  CB  LYS A 125       7.080   4.393  11.233  1.00 95.83           C  
ATOM   1973  HB2 LYS A 125       7.532   3.797  10.440  1.00 95.83           H  
ATOM   1974  HB3 LYS A 125       7.805   4.495  12.040  1.00 95.83           H  
ATOM   1975  O   LYS A 125       6.826   1.982  13.175  1.00 95.83           O  
ATOM   1976  CG  LYS A 125       6.739   5.779  10.669  1.00 95.83           C  
ATOM   1977  HG2 LYS A 125       6.306   6.404  11.450  1.00 95.83           H  
ATOM   1978  HG3 LYS A 125       6.026   5.670   9.852  1.00 95.83           H  
ATOM   1979  CD  LYS A 125       8.021   6.432  10.148  1.00 95.83           C  
ATOM   1980  HD2 LYS A 125       8.745   6.482  10.962  1.00 95.83           H  
ATOM   1981  HD3 LYS A 125       8.431   5.816   9.348  1.00 95.83           H  
ATOM   1982  CE  LYS A 125       7.748   7.842   9.626  1.00 95.83           C  
ATOM   1983  HE2 LYS A 125       7.317   8.429  10.438  1.00 95.83           H  
ATOM   1984  HE3 LYS A 125       7.017   7.773   8.820  1.00 95.83           H  
ATOM   1985  NZ  LYS A 125       9.007   8.460   9.141  1.00 95.83           N  
ATOM   1986  HZ1 LYS A 125       8.858   9.399   8.801  1.00 95.83           H  
ATOM   1987  HZ2 LYS A 125       9.407   7.901   8.401  1.00 95.83           H  
ATOM   1988  HZ3 LYS A 125       9.682   8.494   9.892  1.00 95.83           H  
ATOM   1989  N   ARG A 126       5.916   1.271  11.242  1.00 97.30           N  
ATOM   1990  H   ARG A 126       5.410   1.556  10.416  1.00 97.30           H  
ATOM   1991  CA  ARG A 126       6.345  -0.128  11.319  1.00 97.30           C  
ATOM   1992  HA  ARG A 126       7.112  -0.237  12.086  1.00 97.30           H  
ATOM   1993  C   ARG A 126       6.977  -0.519   9.992  1.00 97.30           C  
ATOM   1994  CB  ARG A 126       5.149  -1.038  11.655  1.00 97.30           C  
ATOM   1995  HB2 ARG A 126       4.396  -0.926  10.874  1.00 97.30           H  
ATOM   1996  HB3 ARG A 126       5.477  -2.077  11.644  1.00 97.30           H  
ATOM   1997  O   ARG A 126       6.451  -0.159   8.946  1.00 97.30           O  
ATOM   1998  CG  ARG A 126       4.490  -0.742  13.013  1.00 97.30           C  
ATOM   1999  HG2 ARG A 126       4.193   0.305  13.066  1.00 97.30           H  
ATOM   2000  HG3 ARG A 126       3.590  -1.352  13.102  1.00 97.30           H  
ATOM   2001  CD  ARG A 126       5.414  -1.068  14.188  1.00 97.30           C  
ATOM   2002  HD2 ARG A 126       5.695  -2.119  14.123  1.00 97.30           H  
ATOM   2003  HD3 ARG A 126       6.311  -0.452  14.127  1.00 97.30           H  
ATOM   2004  NE  ARG A 126       4.745  -0.801  15.470  1.00 97.30           N  
ATOM   2005  HE  ARG A 126       4.003  -0.116  15.488  1.00 97.30           H  
ATOM   2006  NH1 ARG A 126       6.002  -2.169  16.824  1.00 97.30           N  
ATOM   2007 HH11 ARG A 126       6.531  -2.462  16.015  1.00 97.30           H  
ATOM   2008 HH12 ARG A 126       6.173  -2.557  17.741  1.00 97.30           H  
ATOM   2009  NH2 ARG A 126       4.324  -0.926  17.661  1.00 97.30           N  
ATOM   2010 HH21 ARG A 126       3.643  -0.207  17.463  1.00 97.30           H  
ATOM   2011 HH22 ARG A 126       4.450  -1.282  18.598  1.00 97.30           H  
ATOM   2012  CZ  ARG A 126       5.033  -1.310  16.646  1.00 97.30           C  
ATOM   2013  N   THR A 127       8.075  -1.257  10.051  1.00 97.74           N  
ATOM   2014  H   THR A 127       8.428  -1.544  10.952  1.00 97.74           H  
ATOM   2015  CA  THR A 127       8.695  -1.889   8.884  1.00 97.74           C  
ATOM   2016  HA  THR A 127       8.157  -1.626   7.974  1.00 97.74           H  
ATOM   2017  C   THR A 127       8.611  -3.391   9.082  1.00 97.74           C  
ATOM   2018  CB  THR A 127      10.156  -1.458   8.705  1.00 97.74           C  
ATOM   2019  HB  THR A 127      10.731  -1.747   9.584  1.00 97.74           H  
ATOM   2020  O   THR A 127       8.922  -3.876  10.172  1.00 97.74           O  
ATOM   2021  CG2 THR A 127      10.791  -2.085   7.469  1.00 97.74           C  
ATOM   2022 HG21 THR A 127      10.923  -3.157   7.612  1.00 97.74           H  
ATOM   2023 HG22 THR A 127      10.160  -1.927   6.594  1.00 97.74           H  
ATOM   2024 HG23 THR A 127      11.776  -1.658   7.281  1.00 97.74           H  
ATOM   2025  OG1 THR A 127      10.253  -0.057   8.545  1.00 97.74           O  
ATOM   2026  HG1 THR A 127      11.183   0.101   8.370  1.00 97.74           H  
ATOM   2027  N   VAL A 128       8.161  -4.108   8.058  1.00 97.28           N  
ATOM   2028  H   VAL A 128       7.892  -3.633   7.209  1.00 97.28           H  
ATOM   2029  CA  VAL A 128       8.011  -5.563   8.077  1.00 97.28           C  
ATOM   2030  HA  VAL A 128       8.578  -5.987   8.906  1.00 97.28           H  
ATOM   2031  C   VAL A 128       8.562  -6.133   6.783  1.00 97.28           C  
ATOM   2032  CB  VAL A 128       6.533  -5.958   8.242  1.00 97.28           C  
ATOM   2033  HB  VAL A 128       5.947  -5.525   7.431  1.00 97.28           H  
ATOM   2034  O   VAL A 128       8.159  -5.707   5.707  1.00 97.28           O  
ATOM   2035  CG1 VAL A 128       6.332  -7.474   8.223  1.00 97.28           C  
ATOM   2036 HG11 VAL A 128       5.265  -7.690   8.286  1.00 97.28           H  
ATOM   2037 HG12 VAL A 128       6.862  -7.947   9.050  1.00 97.28           H  
ATOM   2038 HG13 VAL A 128       6.685  -7.899   7.284  1.00 97.28           H  
ATOM   2039  CG2 VAL A 128       5.980  -5.436   9.573  1.00 97.28           C  
ATOM   2040 HG21 VAL A 128       5.857  -4.354   9.528  1.00 97.28           H  
ATOM   2041 HG22 VAL A 128       5.013  -5.903   9.761  1.00 97.28           H  
ATOM   2042 HG23 VAL A 128       6.658  -5.698  10.386  1.00 97.28           H  
ATOM   2043  N   THR A 129       9.437  -7.124   6.889  1.00 97.27           N  
ATOM   2044  H   THR A 129       9.756  -7.415   7.803  1.00 97.27           H  
ATOM   2045  CA  THR A 129       9.817  -7.969   5.756  1.00 97.27           C  
ATOM   2046  HA  THR A 129       9.747  -7.392   4.833  1.00 97.27           H  
ATOM   2047  C   THR A 129       8.853  -9.150   5.682  1.00 97.27           C  
ATOM   2048  CB  THR A 129      11.263  -8.457   5.894  1.00 97.27           C  
ATOM   2049  HB  THR A 129      11.318  -9.168   6.718  1.00 97.27           H  
ATOM   2050  O   THR A 129       8.635  -9.814   6.693  1.00 97.27           O  
ATOM   2051  CG2 THR A 129      11.765  -9.141   4.624  1.00 97.27           C  
ATOM   2052 HG21 THR A 129      12.824  -9.375   4.730  1.00 97.27           H  
ATOM   2053 HG22 THR A 129      11.219 -10.070   4.462  1.00 97.27           H  
ATOM   2054 HG23 THR A 129      11.625  -8.486   3.764  1.00 97.27           H  
ATOM   2055  OG1 THR A 129      12.130  -7.384   6.197  1.00 97.27           O  
ATOM   2056  HG1 THR A 129      12.175  -6.773   5.458  1.00 97.27           H  
ATOM   2057  N   VAL A 130       8.274  -9.406   4.509  1.00 97.04           N  
ATOM   2058  H   VAL A 130       8.496  -8.800   3.733  1.00 97.04           H  
ATOM   2059  CA  VAL A 130       7.355 -10.524   4.249  1.00 97.04           C  
ATOM   2060  HA  VAL A 130       7.216 -11.102   5.162  1.00 97.04           H  
ATOM   2061  C   VAL A 130       8.001 -11.429   3.205  1.00 97.04           C  
ATOM   2062  CB  VAL A 130       5.969 -10.028   3.785  1.00 97.04           C  
ATOM   2063  HB  VAL A 130       6.051  -9.609   2.781  1.00 97.04           H  
ATOM   2064  O   VAL A 130       8.185 -11.034   2.050  1.00 97.04           O  
ATOM   2065  CG1 VAL A 130       4.955 -11.177   3.750  1.00 97.04           C  
ATOM   2066 HG11 VAL A 130       3.995 -10.822   3.375  1.00 97.04           H  
ATOM   2067 HG12 VAL A 130       5.309 -11.974   3.097  1.00 97.04           H  
ATOM   2068 HG13 VAL A 130       4.817 -11.590   4.749  1.00 97.04           H  
ATOM   2069  CG2 VAL A 130       5.397  -8.936   4.699  1.00 97.04           C  
ATOM   2070 HG21 VAL A 130       6.030  -8.049   4.668  1.00 97.04           H  
ATOM   2071 HG22 VAL A 130       4.403  -8.659   4.350  1.00 97.04           H  
ATOM   2072 HG23 VAL A 130       5.336  -9.307   5.722  1.00 97.04           H  
ATOM   2073  N   ASN A 131       8.390 -12.636   3.606  1.00 96.40           N  
ATOM   2074  H   ASN A 131       8.174 -12.931   4.547  1.00 96.40           H  
ATOM   2075  CA  ASN A 131       9.043 -13.597   2.720  1.00 96.40           C  
ATOM   2076  HA  ASN A 131       9.822 -13.069   2.170  1.00 96.40           H  
ATOM   2077  C   ASN A 131       8.053 -14.191   1.700  1.00 96.40           C  
ATOM   2078  CB  ASN A 131       9.712 -14.690   3.565  1.00 96.40           C  
ATOM   2079  HB2 ASN A 131       8.960 -15.184   4.180  1.00 96.40           H  
ATOM   2080  HB3 ASN A 131      10.162 -15.445   2.921  1.00 96.40           H  
ATOM   2081  O   ASN A 131       6.841 -14.134   1.915  1.00 96.40           O  
ATOM   2082  CG  ASN A 131      10.806 -14.122   4.441  1.00 96.40           C  
ATOM   2083  ND2 ASN A 131      10.595 -14.087   5.732  1.00 96.40           N  
ATOM   2084 HD21 ASN A 131       9.638 -14.182   6.042  1.00 96.40           H  
ATOM   2085 HD22 ASN A 131      11.267 -13.588   6.297  1.00 96.40           H  
ATOM   2086  OD1 ASN A 131      11.842 -13.681   3.968  1.00 96.40           O  
ATOM   2087  N   PRO A 132       8.540 -14.783   0.596  1.00 94.35           N  
ATOM   2088  CA  PRO A 132       7.693 -15.501  -0.354  1.00 94.35           C  
ATOM   2089  HA  PRO A 132       7.091 -14.779  -0.905  1.00 94.35           H  
ATOM   2090  C   PRO A 132       6.780 -16.530   0.328  1.00 94.35           C  
ATOM   2091  CB  PRO A 132       8.672 -16.180  -1.317  1.00 94.35           C  
ATOM   2092  HB2 PRO A 132       8.242 -16.332  -2.307  1.00 94.35           H  
ATOM   2093  HB3 PRO A 132       9.014 -17.130  -0.907  1.00 94.35           H  
ATOM   2094  O   PRO A 132       7.249 -17.387   1.078  1.00 94.35           O  
ATOM   2095  CG  PRO A 132       9.835 -15.197  -1.339  1.00 94.35           C  
ATOM   2096  HG2 PRO A 132       9.565 -14.344  -1.961  1.00 94.35           H  
ATOM   2097  HG3 PRO A 132      10.761 -15.659  -1.682  1.00 94.35           H  
ATOM   2098  CD  PRO A 132       9.917 -14.763   0.120  1.00 94.35           C  
ATOM   2099  HD2 PRO A 132      10.515 -15.481   0.682  1.00 94.35           H  
ATOM   2100  HD3 PRO A 132      10.352 -13.766   0.187  1.00 94.35           H  
ATOM   2101  N   GLY A 133       5.475 -16.446   0.066  1.00 94.17           N  
ATOM   2102  H   GLY A 133       5.152 -15.671  -0.495  1.00 94.17           H  
ATOM   2103  CA  GLY A 133       4.447 -17.315   0.645  1.00 94.17           C  
ATOM   2104  HA2 GLY A 133       4.788 -18.349   0.597  1.00 94.17           H  
ATOM   2105  HA3 GLY A 133       3.541 -17.218   0.047  1.00 94.17           H  
ATOM   2106  C   GLY A 133       4.076 -17.008   2.102  1.00 94.17           C  
ATOM   2107  O   GLY A 133       3.246 -17.717   2.672  1.00 94.17           O  
ATOM   2108  N   GLU A 134       4.668 -15.980   2.713  1.00 97.22           N  
ATOM   2109  H   GLU A 134       5.330 -15.422   2.193  1.00 97.22           H  
ATOM   2110  CA  GLU A 134       4.391 -15.575   4.090  1.00 97.22           C  
ATOM   2111  HA  GLU A 134       4.155 -16.473   4.662  1.00 97.22           H  
ATOM   2112  C   GLU A 134       3.174 -14.638   4.174  1.00 97.22           C  
ATOM   2113  CB  GLU A 134       5.658 -14.958   4.712  1.00 97.22           C  
ATOM   2114  HB2 GLU A 134       6.501 -15.615   4.498  1.00 97.22           H  
ATOM   2115  HB3 GLU A 134       5.841 -13.988   4.251  1.00 97.22           H  
ATOM   2116  O   GLU A 134       2.903 -13.833   3.276  1.00 97.22           O  
ATOM   2117  CG  GLU A 134       5.575 -14.764   6.234  1.00 97.22           C  
ATOM   2118  HG2 GLU A 134       4.775 -14.060   6.460  1.00 97.22           H  
ATOM   2119  HG3 GLU A 134       5.322 -15.721   6.690  1.00 97.22           H  
ATOM   2120  CD  GLU A 134       6.882 -14.235   6.855  1.00 97.22           C  
ATOM   2121  OE1 GLU A 134       6.985 -14.281   8.099  1.00 97.22           O  
ATOM   2122  OE2 GLU A 134       7.794 -13.812   6.102  1.00 97.22           O  
ATOM   2123  N   GLU A 135       2.452 -14.728   5.293  1.00 97.72           N  
ATOM   2124  H   GLU A 135       2.757 -15.375   6.006  1.00 97.72           H  
ATOM   2125  CA  GLU A 135       1.430 -13.765   5.700  1.00 97.72           C  
ATOM   2126  HA  GLU A 135       1.440 -12.945   4.983  1.00 97.72           H  
ATOM   2127  C   GLU A 135       1.794 -13.201   7.081  1.00 97.72           C  
ATOM   2128  CB  GLU A 135       0.026 -14.404   5.650  1.00 97.72           C  
ATOM   2129  HB2 GLU A 135      -0.029 -15.222   6.368  1.00 97.72           H  
ATOM   2130  HB3 GLU A 135      -0.119 -14.812   4.650  1.00 97.72           H  
ATOM   2131  O   GLU A 135       2.023 -13.958   8.026  1.00 97.72           O  
ATOM   2132  CG  GLU A 135      -1.112 -13.399   5.936  1.00 97.72           C  
ATOM   2133  HG2 GLU A 135      -1.010 -13.037   6.959  1.00 97.72           H  
ATOM   2134  HG3 GLU A 135      -0.994 -12.545   5.269  1.00 97.72           H  
ATOM   2135  CD  GLU A 135      -2.540 -13.961   5.745  1.00 97.72           C  
ATOM   2136  OE1 GLU A 135      -3.509 -13.263   6.148  1.00 97.72           O  
ATOM   2137  OE2 GLU A 135      -2.708 -15.053   5.151  1.00 97.72           O  
ATOM   2138  N   VAL A 136       1.841 -11.873   7.207  1.00 97.93           N  
ATOM   2139  H   VAL A 136       1.610 -11.321   6.393  1.00 97.93           H  
ATOM   2140  CA  VAL A 136       2.169 -11.161   8.452  1.00 97.93           C  
ATOM   2141  HA  VAL A 136       2.274 -11.892   9.253  1.00 97.93           H  
ATOM   2142  C   VAL A 136       1.029 -10.218   8.828  1.00 97.93           C  
ATOM   2143  CB  VAL A 136       3.510 -10.399   8.349  1.00 97.93           C  
ATOM   2144  HB  VAL A 136       3.439  -9.639   7.571  1.00 97.93           H  
ATOM   2145  O   VAL A 136       0.518  -9.484   7.985  1.00 97.93           O  
ATOM   2146  CG1 VAL A 136       3.834  -9.710   9.684  1.00 97.93           C  
ATOM   2147 HG11 VAL A 136       4.869  -9.366   9.691  1.00 97.93           H  
ATOM   2148 HG12 VAL A 136       3.716 -10.417  10.506  1.00 97.93           H  
ATOM   2149 HG13 VAL A 136       3.178  -8.854   9.839  1.00 97.93           H  
ATOM   2150  CG2 VAL A 136       4.677 -11.333   8.011  1.00 97.93           C  
ATOM   2151 HG21 VAL A 136       5.613 -10.776   7.964  1.00 97.93           H  
ATOM   2152 HG22 VAL A 136       4.768 -12.121   8.758  1.00 97.93           H  
ATOM   2153 HG23 VAL A 136       4.515 -11.796   7.037  1.00 97.93           H  
ATOM   2154  N   GLU A 137       0.645 -10.195  10.106  1.00 98.06           N  
ATOM   2155  H   GLU A 137       1.123 -10.798  10.761  1.00 98.06           H  
ATOM   2156  CA  GLU A 137      -0.327  -9.238  10.648  1.00 98.06           C  
ATOM   2157  HA  GLU A 137      -0.795  -8.714   9.814  1.00 98.06           H  
ATOM   2158  C   GLU A 137       0.376  -8.183  11.517  1.00 98.06           C  
ATOM   2159  CB  GLU A 137      -1.465  -9.971  11.392  1.00 98.06           C  
ATOM   2160  HB2 GLU A 137      -1.851 -10.762  10.748  1.00 98.06           H  
ATOM   2161  HB3 GLU A 137      -1.073 -10.427  12.300  1.00 98.06           H  
ATOM   2162  O   GLU A 137       1.132  -8.507  12.433  1.00 98.06           O  
ATOM   2163  CG  GLU A 137      -2.634  -9.032  11.752  1.00 98.06           C  
ATOM   2164  HG2 GLU A 137      -2.991  -8.550  10.842  1.00 98.06           H  
ATOM   2165  HG3 GLU A 137      -2.267  -8.244  12.409  1.00 98.06           H  
ATOM   2166  CD  GLU A 137      -3.816  -9.750  12.439  1.00 98.06           C  
ATOM   2167  OE1 GLU A 137      -3.833  -9.791  13.686  1.00 98.06           O  
ATOM   2168  OE2 GLU A 137      -4.778 -10.178  11.741  1.00 98.06           O  
ATOM   2169  N   VAL A 138       0.096  -6.905  11.255  1.00 97.47           N  
ATOM   2170  H   VAL A 138      -0.500  -6.715  10.462  1.00 97.47           H  
ATOM   2171  CA  VAL A 138       0.561  -5.757  12.042  1.00 97.47           C  
ATOM   2172  HA  VAL A 138       1.200  -6.114  12.849  1.00 97.47           H  
ATOM   2173  C   VAL A 138      -0.650  -5.060  12.645  1.00 97.47           C  
ATOM   2174  CB  VAL A 138       1.378  -4.767  11.192  1.00 97.47           C  
ATOM   2175  HB  VAL A 138       0.723  -4.269  10.478  1.00 97.47           H  
ATOM   2176  O   VAL A 138      -1.578  -4.695  11.928  1.00 97.47           O  
ATOM   2177  CG1 VAL A 138       2.037  -3.699  12.078  1.00 97.47           C  
ATOM   2178 HG11 VAL A 138       2.595  -3.002  11.454  1.00 97.47           H  
ATOM   2179 HG12 VAL A 138       2.718  -4.170  12.787  1.00 97.47           H  
ATOM   2180 HG13 VAL A 138       1.280  -3.137  12.626  1.00 97.47           H  
ATOM   2181  CG2 VAL A 138       2.488  -5.473  10.412  1.00 97.47           C  
ATOM   2182 HG21 VAL A 138       2.057  -6.149   9.673  1.00 97.47           H  
ATOM   2183 HG22 VAL A 138       3.088  -4.736   9.880  1.00 97.47           H  
ATOM   2184 HG23 VAL A 138       3.115  -6.047  11.094  1.00 97.47           H  
ATOM   2185  N   THR A 139      -0.646  -4.849  13.960  1.00 96.69           N  
ATOM   2186  H   THR A 139       0.168  -5.117  14.493  1.00 96.69           H  
ATOM   2187  CA  THR A 139      -1.737  -4.157  14.660  1.00 96.69           C  
ATOM   2188  HA  THR A 139      -2.561  -3.982  13.968  1.00 96.69           H  
ATOM   2189  C   THR A 139      -1.275  -2.803  15.177  1.00 96.69           C  
ATOM   2190  CB  THR A 139      -2.305  -5.009  15.801  1.00 96.69           C  
ATOM   2191  HB  THR A 139      -1.523  -5.219  16.530  1.00 96.69           H  
ATOM   2192  O   THR A 139      -0.216  -2.697  15.792  1.00 96.69           O  
ATOM   2193  CG2 THR A 139      -3.492  -4.345  16.504  1.00 96.69           C  
ATOM   2194 HG21 THR A 139      -3.162  -3.463  17.054  1.00 96.69           H  
ATOM   2195 HG22 THR A 139      -4.244  -4.052  15.771  1.00 96.69           H  
ATOM   2196 HG23 THR A 139      -3.934  -5.047  17.211  1.00 96.69           H  
ATOM   2197  OG1 THR A 139      -2.803  -6.224  15.294  1.00 96.69           O  
ATOM   2198  HG1 THR A 139      -2.102  -6.696  14.838  1.00 96.69           H  
ATOM   2199  N   PHE A 140      -2.109  -1.790  14.967  1.00 95.34           N  
ATOM   2200  H   PHE A 140      -2.953  -1.977  14.444  1.00 95.34           H  
ATOM   2201  CA  PHE A 140      -1.980  -0.448  15.518  1.00 95.34           C  
ATOM   2202  HA  PHE A 140      -1.057  -0.364  16.092  1.00 95.34           H  
ATOM   2203  C   PHE A 140      -3.166  -0.177  16.439  1.00 95.34           C  
ATOM   2204  CB  PHE A 140      -1.942   0.580  14.382  1.00 95.34           C  
ATOM   2205  HB2 PHE A 140      -2.860   0.495  13.800  1.00 95.34           H  
ATOM   2206  HB3 PHE A 140      -1.922   1.577  14.821  1.00 95.34           H  
ATOM   2207  O   PHE A 140      -4.291  -0.570  16.125  1.00 95.34           O  
ATOM   2208  CG  PHE A 140      -0.763   0.438  13.444  1.00 95.34           C  
ATOM   2209  CD1 PHE A 140       0.337   1.303  13.571  1.00 95.34           C  
ATOM   2210  HD1 PHE A 140       0.335   2.066  14.334  1.00 95.34           H  
ATOM   2211  CD2 PHE A 140      -0.767  -0.549  12.440  1.00 95.34           C  
ATOM   2212  HD2 PHE A 140      -1.606  -1.221  12.342  1.00 95.34           H  
ATOM   2213  CE1 PHE A 140       1.430   1.185  12.698  1.00 95.34           C  
ATOM   2214  HE1 PHE A 140       2.265   1.863  12.787  1.00 95.34           H  
ATOM   2215  CE2 PHE A 140       0.326  -0.669  11.567  1.00 95.34           C  
ATOM   2216  HE2 PHE A 140       0.323  -1.432  10.803  1.00 95.34           H  
ATOM   2217  CZ  PHE A 140       1.424   0.197  11.699  1.00 95.34           C  
ATOM   2218  HZ  PHE A 140       2.267   0.111  11.030  1.00 95.34           H  
ATOM   2219  N   SER A 141      -2.922   0.535  17.536  1.00 93.91           N  
ATOM   2220  H   SER A 141      -1.984   0.872  17.699  1.00 93.91           H  
ATOM   2221  CA  SER A 141      -3.969   0.983  18.456  1.00 93.91           C  
ATOM   2222  HA  SER A 141      -4.949   0.748  18.039  1.00 93.91           H  
ATOM   2223  C   SER A 141      -3.875   2.489  18.645  1.00 93.91           C  
ATOM   2224  CB  SER A 141      -3.876   0.293  19.817  1.00 93.91           C  
ATOM   2225  HB2 SER A 141      -4.692   0.651  20.446  1.00 93.91           H  
ATOM   2226  HB3 SER A 141      -2.929   0.555  20.289  1.00 93.91           H  
ATOM   2227  O   SER A 141      -2.784   3.032  18.830  1.00 93.91           O  
ATOM   2228  OG  SER A 141      -3.967  -1.115  19.707  1.00 93.91           O  
ATOM   2229  HG  SER A 141      -4.039  -1.466  20.598  1.00 93.91           H  
ATOM   2230  N   ALA A 142      -5.013   3.172  18.633  1.00 87.77           N  
ATOM   2231  H   ALA A 142      -5.882   2.676  18.496  1.00 87.77           H  
ATOM   2232  CA  ALA A 142      -5.074   4.610  18.816  1.00 87.77           C  
ATOM   2233  HA  ALA A 142      -4.154   4.956  19.289  1.00 87.77           H  
ATOM   2234  C   ALA A 142      -6.242   4.994  19.722  1.00 87.77           C  
ATOM   2235  CB  ALA A 142      -5.186   5.284  17.445  1.00 87.77           C  
ATOM   2236  HB1 ALA A 142      -5.290   6.361  17.575  1.00 87.77           H  
ATOM   2237  HB2 ALA A 142      -6.078   4.926  16.931  1.00 87.77           H  
ATOM   2238  HB3 ALA A 142      -4.308   5.060  16.840  1.00 87.77           H  
ATOM   2239  O   ALA A 142      -7.388   4.666  19.446  1.00 87.77           O  
ATOM   2240  N   ASN A 143      -5.955   5.794  20.753  1.00 86.75           N  
ATOM   2241  H   ASN A 143      -4.986   5.930  21.005  1.00 86.75           H  
ATOM   2242  CA  ASN A 143      -6.998   6.425  21.573  1.00 86.75           C  
ATOM   2243  HA  ASN A 143      -7.690   5.659  21.922  1.00 86.75           H  
ATOM   2244  C   ASN A 143      -7.824   7.460  20.785  1.00 86.75           C  
ATOM   2245  CB  ASN A 143      -6.339   7.110  22.783  1.00 86.75           C  
ATOM   2246  HB2 ASN A 143      -7.113   7.610  23.364  1.00 86.75           H  
ATOM   2247  HB3 ASN A 143      -5.640   7.868  22.429  1.00 86.75           H  
ATOM   2248  O   ASN A 143      -8.890   7.866  21.232  1.00 86.75           O  
ATOM   2249  CG  ASN A 143      -5.623   6.153  23.715  1.00 86.75           C  
ATOM   2250  ND2 ASN A 143      -4.615   6.618  24.415  1.00 86.75           N  
ATOM   2251 HD21 ASN A 143      -4.392   7.603  24.410  1.00 86.75           H  
ATOM   2252 HD22 ASN A 143      -4.195   5.950  25.045  1.00 86.75           H  
ATOM   2253  OD1 ASN A 143      -5.929   4.986  23.834  1.00 86.75           O  
ATOM   2254  N   ASP A 144      -7.300   7.917  19.646  1.00 84.34           N  
ATOM   2255  H   ASP A 144      -6.477   7.449  19.294  1.00 84.34           H  
ATOM   2256  CA  ASP A 144      -7.960   8.835  18.725  1.00 84.34           C  
ATOM   2257  HA  ASP A 144      -8.937   9.122  19.113  1.00 84.34           H  
ATOM   2258  C   ASP A 144      -8.126   8.139  17.362  1.00 84.34           C  
ATOM   2259  CB  ASP A 144      -7.144  10.130  18.620  1.00 84.34           C  
ATOM   2260  HB2 ASP A 144      -6.118   9.889  18.339  1.00 84.34           H  
ATOM   2261  HB3 ASP A 144      -7.118  10.609  19.599  1.00 84.34           H  
ATOM   2262  O   ASP A 144      -7.126   7.963  16.653  1.00 84.34           O  
ATOM   2263  CG  ASP A 144      -7.726  11.118  17.603  1.00 84.34           C  
ATOM   2264  OD1 ASP A 144      -8.833  10.859  17.078  1.00 84.34           O  
ATOM   2265  OD2 ASP A 144      -7.024  12.116  17.338  1.00 84.34           O  
ATOM   2266  N   PRO A 145      -9.358   7.750  16.980  1.00 79.16           N  
ATOM   2267  CA  PRO A 145      -9.638   7.122  15.692  1.00 79.16           C  
ATOM   2268  HA  PRO A 145      -9.127   6.159  15.659  1.00 79.16           H  
ATOM   2269  C   PRO A 145      -9.195   7.957  14.485  1.00 79.16           C  
ATOM   2270  CB  PRO A 145     -11.152   6.890  15.671  1.00 79.16           C  
ATOM   2271  HB2 PRO A 145     -11.411   5.983  15.125  1.00 79.16           H  
ATOM   2272  HB3 PRO A 145     -11.659   7.753  15.238  1.00 79.16           H  
ATOM   2273  O   PRO A 145      -8.872   7.384  13.447  1.00 79.16           O  
ATOM   2274  CG  PRO A 145     -11.518   6.783  17.149  1.00 79.16           C  
ATOM   2275  HG2 PRO A 145     -11.305   5.776  17.507  1.00 79.16           H  
ATOM   2276  HG3 PRO A 145     -12.560   7.047  17.332  1.00 79.16           H  
ATOM   2277  CD  PRO A 145     -10.559   7.772  17.802  1.00 79.16           C  
ATOM   2278  HD2 PRO A 145     -10.353   7.461  18.826  1.00 79.16           H  
ATOM   2279  HD3 PRO A 145     -10.988   8.774  17.787  1.00 79.16           H  
ATOM   2280  N   HIS A 146      -9.093   9.289  14.603  1.00 85.33           N  
ATOM   2281  H   HIS A 146      -9.287   9.731  15.490  1.00 85.33           H  
ATOM   2282  CA  HIS A 146      -8.621  10.140  13.505  1.00 85.33           C  
ATOM   2283  HA  HIS A 146      -9.246   9.943  12.634  1.00 85.33           H  
ATOM   2284  C   HIS A 146      -7.177   9.835  13.088  1.00 85.33           C  
ATOM   2285  CB  HIS A 146      -8.761  11.620  13.877  1.00 85.33           C  
ATOM   2286  HB2 HIS A 146      -8.216  11.827  14.798  1.00 85.33           H  
ATOM   2287  HB3 HIS A 146      -8.310  12.223  13.089  1.00 85.33           H  
ATOM   2288  O   HIS A 146      -6.796  10.126  11.951  1.00 85.33           O  
ATOM   2289  CG  HIS A 146     -10.193  12.058  14.019  1.00 85.33           C  
ATOM   2290  CD2 HIS A 146     -10.812  12.529  15.146  1.00 85.33           C  
ATOM   2291  HD2 HIS A 146     -10.353  12.649  16.116  1.00 85.33           H  
ATOM   2292  ND1 HIS A 146     -11.125  12.051  13.010  1.00 85.33           N  
ATOM   2293  HD1 HIS A 146     -10.965  11.709  12.074  1.00 85.33           H  
ATOM   2294  CE1 HIS A 146     -12.283  12.510  13.513  1.00 85.33           C  
ATOM   2295  HE1 HIS A 146     -13.206  12.606  12.962  1.00 85.33           H  
ATOM   2296  NE2 HIS A 146     -12.141  12.825  14.809  1.00 85.33           N  
ATOM   2297  N   LYS A 147      -6.378   9.183  13.945  1.00 87.49           N  
ATOM   2298  H   LYS A 147      -6.753   8.948  14.853  1.00 87.49           H  
ATOM   2299  CA  LYS A 147      -5.038   8.696  13.577  1.00 87.49           C  
ATOM   2300  HA  LYS A 147      -4.448   9.536  13.211  1.00 87.49           H  
ATOM   2301  C   LYS A 147      -5.073   7.679  12.436  1.00 87.49           C  
ATOM   2302  CB  LYS A 147      -4.341   8.085  14.797  1.00 87.49           C  
ATOM   2303  HB2 LYS A 147      -4.963   7.299  15.224  1.00 87.49           H  
ATOM   2304  HB3 LYS A 147      -3.403   7.638  14.467  1.00 87.49           H  
ATOM   2305  O   LYS A 147      -4.107   7.587  11.680  1.00 87.49           O  
ATOM   2306  CG  LYS A 147      -4.032   9.151  15.856  1.00 87.49           C  
ATOM   2307  HG2 LYS A 147      -4.958   9.514  16.301  1.00 87.49           H  
ATOM   2308  HG3 LYS A 147      -3.520   9.988  15.381  1.00 87.49           H  
ATOM   2309  CD  LYS A 147      -3.124   8.574  16.944  1.00 87.49           C  
ATOM   2310  HD2 LYS A 147      -3.617   7.734  17.433  1.00 87.49           H  
ATOM   2311  HD3 LYS A 147      -2.200   8.225  16.483  1.00 87.49           H  
ATOM   2312  CE  LYS A 147      -2.809   9.655  17.977  1.00 87.49           C  
ATOM   2313  HE2 LYS A 147      -2.439  10.536  17.452  1.00 87.49           H  
ATOM   2314  HE3 LYS A 147      -3.734   9.938  18.481  1.00 87.49           H  
ATOM   2315  NZ  LYS A 147      -1.795   9.179  18.947  1.00 87.49           N  
ATOM   2316  HZ1 LYS A 147      -0.938   8.957  18.460  1.00 87.49           H  
ATOM   2317  HZ2 LYS A 147      -2.119   8.348  19.422  1.00 87.49           H  
ATOM   2318  HZ3 LYS A 147      -1.592   9.903  19.621  1.00 87.49           H  
ATOM   2319  N   PHE A 148      -6.185   6.965  12.280  1.00 90.76           N  
ATOM   2320  H   PHE A 148      -6.947   7.115  12.926  1.00 90.76           H  
ATOM   2321  CA  PHE A 148      -6.409   5.991  11.218  1.00 90.76           C  
ATOM   2322  HA  PHE A 148      -5.458   5.527  10.957  1.00 90.76           H  
ATOM   2323  C   PHE A 148      -6.937   6.604   9.917  1.00 90.76           C  
ATOM   2324  CB  PHE A 148      -7.350   4.901  11.745  1.00 90.76           C  
ATOM   2325  HB2 PHE A 148      -8.308   5.357  11.994  1.00 90.76           H  
ATOM   2326  HB3 PHE A 148      -7.553   4.193  10.942  1.00 90.76           H  
ATOM   2327  O   PHE A 148      -7.088   5.879   8.940  1.00 90.76           O  
ATOM   2328  CG  PHE A 148      -6.835   4.125  12.943  1.00 90.76           C  
ATOM   2329  CD1 PHE A 148      -5.510   3.656  12.978  1.00 90.76           C  
ATOM   2330  HD1 PHE A 148      -4.876   3.798  12.115  1.00 90.76           H  
ATOM   2331  CD2 PHE A 148      -7.692   3.853  14.023  1.00 90.76           C  
ATOM   2332  HD2 PHE A 148      -8.717   4.191  14.002  1.00 90.76           H  
ATOM   2333  CE1 PHE A 148      -5.024   2.967  14.103  1.00 90.76           C  
ATOM   2334  HE1 PHE A 148      -4.003   2.615  14.126  1.00 90.76           H  
ATOM   2335  CE2 PHE A 148      -7.220   3.132  15.132  1.00 90.76           C  
ATOM   2336  HE2 PHE A 148      -7.888   2.926  15.955  1.00 90.76           H  
ATOM   2337  CZ  PHE A 148      -5.886   2.694  15.177  1.00 90.76           C  
ATOM   2338  HZ  PHE A 148      -5.533   2.133  16.030  1.00 90.76           H  
ATOM   2339  N   ASN A 149      -7.170   7.922   9.852  1.00 91.76           N  
ATOM   2340  H   ASN A 149      -7.078   8.477  10.691  1.00 91.76           H  
ATOM   2341  CA  ASN A 149      -7.734   8.556   8.656  1.00 91.76           C  
ATOM   2342  HA  ASN A 149      -8.563   7.938   8.310  1.00 91.76           H  
ATOM   2343  C   ASN A 149      -6.747   8.658   7.487  1.00 91.76           C  
ATOM   2344  CB  ASN A 149      -8.306   9.944   8.995  1.00 91.76           C  
ATOM   2345  HB2 ASN A 149      -7.589  10.525   9.576  1.00 91.76           H  
ATOM   2346  HB3 ASN A 149      -8.497  10.480   8.065  1.00 91.76           H  
ATOM   2347  O   ASN A 149      -7.182   8.922   6.370  1.00 91.76           O  
ATOM   2348  CG  ASN A 149      -9.632   9.878   9.728  1.00 91.76           C  
ATOM   2349  ND2 ASN A 149     -10.254  11.003   9.987  1.00 91.76           N  
ATOM   2350 HD21 ASN A 149     -11.235  10.855  10.175  1.00 91.76           H  
ATOM   2351 HD22 ASN A 149      -9.903  11.852   9.568  1.00 91.76           H  
ATOM   2352  OD1 ASN A 149     -10.170   8.836  10.042  1.00 91.76           O  
ATOM   2353  N   ARG A 150      -5.437   8.502   7.724  1.00 94.26           N  
ATOM   2354  H   ARG A 150      -5.163   8.267   8.667  1.00 94.26           H  
ATOM   2355  CA  ARG A 150      -4.398   8.661   6.694  1.00 94.26           C  
ATOM   2356  HA  ARG A 150      -4.876   8.532   5.723  1.00 94.26           H  
ATOM   2357  C   ARG A 150      -3.304   7.586   6.744  1.00 94.26           C  
ATOM   2358  CB  ARG A 150      -3.822  10.086   6.723  1.00 94.26           C  
ATOM   2359  HB2 ARG A 150      -2.997  10.140   6.013  1.00 94.26           H  
ATOM   2360  HB3 ARG A 150      -3.438  10.302   7.720  1.00 94.26           H  
ATOM   2361  O   ARG A 150      -2.135   7.934   6.943  1.00 94.26           O  
ATOM   2362  CG  ARG A 150      -4.851  11.151   6.322  1.00 94.26           C  
ATOM   2363  HG2 ARG A 150      -5.669  11.183   7.042  1.00 94.26           H  
ATOM   2364  HG3 ARG A 150      -5.246  10.915   5.334  1.00 94.26           H  
ATOM   2365  CD  ARG A 150      -4.170  12.518   6.284  1.00 94.26           C  
ATOM   2366  HD2 ARG A 150      -3.304  12.452   5.625  1.00 94.26           H  
ATOM   2367  HD3 ARG A 150      -3.836  12.771   7.290  1.00 94.26           H  
ATOM   2368  NE  ARG A 150      -5.075  13.567   5.784  1.00 94.26           N  
ATOM   2369  HE  ARG A 150      -5.984  13.299   5.435  1.00 94.26           H  
ATOM   2370  NH1 ARG A 150      -3.556  15.279   5.737  1.00 94.26           N  
ATOM   2371 HH11 ARG A 150      -2.858  14.633   6.075  1.00 94.26           H  
ATOM   2372 HH12 ARG A 150      -3.359  16.252   5.555  1.00 94.26           H  
ATOM   2373  NH2 ARG A 150      -5.658  15.652   5.110  1.00 94.26           N  
ATOM   2374 HH21 ARG A 150      -5.444  16.599   4.833  1.00 94.26           H  
ATOM   2375 HH22 ARG A 150      -6.451  15.207   4.670  1.00 94.26           H  
ATOM   2376  CZ  ARG A 150      -4.764  14.825   5.550  1.00 94.26           C  
ATOM   2377  N   PRO A 151      -3.638   6.287   6.641  1.00 95.94           N  
ATOM   2378  CA  PRO A 151      -2.621   5.257   6.621  1.00 95.94           C  
ATOM   2379  HA  PRO A 151      -1.918   5.416   7.439  1.00 95.94           H  
ATOM   2380  C   PRO A 151      -1.863   5.311   5.292  1.00 95.94           C  
ATOM   2381  CB  PRO A 151      -3.356   3.939   6.851  1.00 95.94           C  
ATOM   2382  HB2 PRO A 151      -3.502   3.784   7.920  1.00 95.94           H  
ATOM   2383  HB3 PRO A 151      -2.833   3.091   6.410  1.00 95.94           H  
ATOM   2384  O   PRO A 151      -2.415   5.606   4.228  1.00 95.94           O  
ATOM   2385  CG  PRO A 151      -4.707   4.188   6.193  1.00 95.94           C  
ATOM   2386  HG2 PRO A 151      -5.493   3.601   6.667  1.00 95.94           H  
ATOM   2387  HG3 PRO A 151      -4.624   3.927   5.138  1.00 95.94           H  
ATOM   2388  CD  PRO A 151      -4.940   5.695   6.372  1.00 95.94           C  
ATOM   2389  HD2 PRO A 151      -5.588   5.858   7.234  1.00 95.94           H  
ATOM   2390  HD3 PRO A 151      -5.398   6.125   5.482  1.00 95.94           H  
ATOM   2391  N   GLN A 152      -0.575   5.017   5.366  1.00 97.28           N  
ATOM   2392  H   GLN A 152      -0.184   4.819   6.276  1.00 97.28           H  
ATOM   2393  CA  GLN A 152       0.321   4.962   4.227  1.00 97.28           C  
ATOM   2394  HA  GLN A 152      -0.254   5.015   3.302  1.00 97.28           H  
ATOM   2395  C   GLN A 152       1.065   3.630   4.242  1.00 97.28           C  
ATOM   2396  CB  GLN A 152       1.256   6.178   4.280  1.00 97.28           C  
ATOM   2397  HB2 GLN A 152       0.676   7.079   4.082  1.00 97.28           H  
ATOM   2398  HB3 GLN A 152       1.675   6.256   5.283  1.00 97.28           H  
ATOM   2399  O   GLN A 152       1.590   3.221   5.279  1.00 97.28           O  
ATOM   2400  CG  GLN A 152       2.407   6.082   3.272  1.00 97.28           C  
ATOM   2401  HG2 GLN A 152       2.955   5.153   3.430  1.00 97.28           H  
ATOM   2402  HG3 GLN A 152       2.010   6.067   2.257  1.00 97.28           H  
ATOM   2403  CD  GLN A 152       3.418   7.211   3.395  1.00 97.28           C  
ATOM   2404  NE2 GLN A 152       4.589   6.989   2.849  1.00 97.28           N  
ATOM   2405 HE21 GLN A 152       4.851   7.760   2.251  1.00 97.28           H  
ATOM   2406 HE22 GLN A 152       4.701   6.092   2.399  1.00 97.28           H  
ATOM   2407  OE1 GLN A 152       3.194   8.271   3.970  1.00 97.28           O  
ATOM   2408  N   PHE A 153       1.162   3.009   3.073  1.00 97.39           N  
ATOM   2409  H   PHE A 153       0.689   3.412   2.277  1.00 97.39           H  
ATOM   2410  CA  PHE A 153       1.915   1.788   2.828  1.00 97.39           C  
ATOM   2411  HA  PHE A 153       2.426   1.480   3.741  1.00 97.39           H  
ATOM   2412  C   PHE A 153       2.952   2.076   1.748  1.00 97.39           C  
ATOM   2413  CB  PHE A 153       0.961   0.657   2.414  1.00 97.39           C  
ATOM   2414  HB2 PHE A 153       1.503  -0.288   2.440  1.00 97.39           H  
ATOM   2415  HB3 PHE A 153       0.641   0.815   1.384  1.00 97.39           H  
ATOM   2416  O   PHE A 153       2.608   2.549   0.669  1.00 97.39           O  
ATOM   2417  CG  PHE A 153      -0.271   0.552   3.292  1.00 97.39           C  
ATOM   2418  CD1 PHE A 153      -0.193  -0.114   4.525  1.00 97.39           C  
ATOM   2419  HD1 PHE A 153       0.727  -0.604   4.808  1.00 97.39           H  
ATOM   2420  CD2 PHE A 153      -1.473   1.181   2.912  1.00 97.39           C  
ATOM   2421  HD2 PHE A 153      -1.535   1.704   1.969  1.00 97.39           H  
ATOM   2422  CE1 PHE A 153      -1.302  -0.135   5.387  1.00 97.39           C  
ATOM   2423  HE1 PHE A 153      -1.236  -0.641   6.339  1.00 97.39           H  
ATOM   2424  CE2 PHE A 153      -2.583   1.159   3.774  1.00 97.39           C  
ATOM   2425  HE2 PHE A 153      -3.498   1.655   3.485  1.00 97.39           H  
ATOM   2426  CZ  PHE A 153      -2.492   0.512   5.018  1.00 97.39           C  
ATOM   2427  HZ  PHE A 153      -3.332   0.516   5.696  1.00 97.39           H  
ATOM   2428  N   THR A 154       4.216   1.802   2.030  1.00 97.11           N  
ATOM   2429  H   THR A 154       4.442   1.457   2.952  1.00 97.11           H  
ATOM   2430  CA  THR A 154       5.284   1.810   1.029  1.00 97.11           C  
ATOM   2431  HA  THR A 154       4.911   2.163   0.067  1.00 97.11           H  
ATOM   2432  C   THR A 154       5.762   0.378   0.876  1.00 97.11           C  
ATOM   2433  CB  THR A 154       6.444   2.714   1.454  1.00 97.11           C  
ATOM   2434  HB  THR A 154       6.922   2.279   2.331  1.00 97.11           H  
ATOM   2435  O   THR A 154       6.215  -0.204   1.858  1.00 97.11           O  
ATOM   2436  CG2 THR A 154       7.489   2.838   0.357  1.00 97.11           C  
ATOM   2437 HG21 THR A 154       8.304   3.478   0.697  1.00 97.11           H  
ATOM   2438 HG22 THR A 154       7.914   1.860   0.132  1.00 97.11           H  
ATOM   2439 HG23 THR A 154       7.029   3.242  -0.545  1.00 97.11           H  
ATOM   2440  OG1 THR A 154       6.023   4.028   1.781  1.00 97.11           O  
ATOM   2441  HG1 THR A 154       6.712   4.364   2.360  1.00 97.11           H  
ATOM   2442  N   ILE A 155       5.625  -0.186  -0.319  1.00 95.58           N  
ATOM   2443  H   ILE A 155       5.273   0.375  -1.082  1.00 95.58           H  
ATOM   2444  CA  ILE A 155       6.038  -1.548  -0.642  1.00 95.58           C  
ATOM   2445  HA  ILE A 155       6.270  -2.083   0.278  1.00 95.58           H  
ATOM   2446  C   ILE A 155       7.315  -1.458  -1.470  1.00 95.58           C  
ATOM   2447  CB  ILE A 155       4.925  -2.337  -1.373  1.00 95.58           C  
ATOM   2448  HB  ILE A 155       4.756  -1.897  -2.356  1.00 95.58           H  
ATOM   2449  O   ILE A 155       7.334  -0.820  -2.528  1.00 95.58           O  
ATOM   2450  CG1 ILE A 155       3.578  -2.377  -0.608  1.00 95.58           C  
ATOM   2451 HG12 ILE A 155       3.766  -2.488   0.460  1.00 95.58           H  
ATOM   2452 HG13 ILE A 155       3.015  -3.252  -0.932  1.00 95.58           H  
ATOM   2453  CG2 ILE A 155       5.394  -3.790  -1.575  1.00 95.58           C  
ATOM   2454 HG21 ILE A 155       6.307  -3.824  -2.170  1.00 95.58           H  
ATOM   2455 HG22 ILE A 155       4.635  -4.361  -2.111  1.00 95.58           H  
ATOM   2456 HG23 ILE A 155       5.589  -4.267  -0.615  1.00 95.58           H  
ATOM   2457  CD1 ILE A 155       2.660  -1.167  -0.844  1.00 95.58           C  
ATOM   2458 HD11 ILE A 155       2.525  -1.006  -1.913  1.00 95.58           H  
ATOM   2459 HD12 ILE A 155       3.068  -0.263  -0.390  1.00 95.58           H  
ATOM   2460 HD13 ILE A 155       1.687  -1.363  -0.394  1.00 95.58           H  
ATOM   2461  N   GLU A 156       8.372  -2.084  -0.973  1.00 93.68           N  
ATOM   2462  H   GLU A 156       8.290  -2.548  -0.079  1.00 93.68           H  
ATOM   2463  CA  GLU A 156       9.675  -2.172  -1.612  1.00 93.68           C  
ATOM   2464  HA  GLU A 156       9.645  -1.633  -2.559  1.00 93.68           H  
ATOM   2465  C   GLU A 156       9.981  -3.640  -1.921  1.00 93.68           C  
ATOM   2466  CB  GLU A 156      10.764  -1.498  -0.754  1.00 93.68           C  
ATOM   2467  HB2 GLU A 156      11.704  -1.562  -1.302  1.00 93.68           H  
ATOM   2468  HB3 GLU A 156      10.869  -2.022   0.196  1.00 93.68           H  
ATOM   2469  O   GLU A 156      10.085  -4.482  -1.031  1.00 93.68           O  
ATOM   2470  CG  GLU A 156      10.427  -0.017  -0.486  1.00 93.68           C  
ATOM   2471  HG2 GLU A 156       9.594   0.036   0.215  1.00 93.68           H  
ATOM   2472  HG3 GLU A 156      10.092   0.425  -1.425  1.00 93.68           H  
ATOM   2473  CD  GLU A 156      11.582   0.848   0.050  1.00 93.68           C  
ATOM   2474  OE1 GLU A 156      11.333   2.078   0.182  1.00 93.68           O  
ATOM   2475  OE2 GLU A 156      12.717   0.345   0.189  1.00 93.68           O  
ATOM   2476  N   TRP A 157      10.102  -3.954  -3.207  1.00 84.34           N  
ATOM   2477  H   TRP A 157       9.985  -3.216  -3.887  1.00 84.34           H  
ATOM   2478  CA  TRP A 157      10.630  -5.237  -3.661  1.00 84.34           C  
ATOM   2479  HA  TRP A 157      10.362  -6.018  -2.949  1.00 84.34           H  
ATOM   2480  C   TRP A 157      12.150  -5.146  -3.718  1.00 84.34           C  
ATOM   2481  CB  TRP A 157      10.041  -5.621  -5.020  1.00 84.34           C  
ATOM   2482  HB2 TRP A 157      10.200  -4.806  -5.727  1.00 84.34           H  
ATOM   2483  HB3 TRP A 157      10.585  -6.487  -5.396  1.00 84.34           H  
ATOM   2484  O   TRP A 157      12.669  -4.141  -4.233  1.00 84.34           O  
ATOM   2485  CG  TRP A 157       8.583  -5.958  -5.005  1.00 84.34           C  
ATOM   2486  CD1 TRP A 157       8.073  -7.210  -5.007  1.00 84.34           C  
ATOM   2487  HD1 TRP A 157       8.656  -8.118  -5.014  1.00 84.34           H  
ATOM   2488  CD2 TRP A 157       7.432  -5.060  -4.990  1.00 84.34           C  
ATOM   2489  CE2 TRP A 157       6.243  -5.848  -5.020  1.00 84.34           C  
ATOM   2490  CE3 TRP A 157       7.267  -3.659  -4.934  1.00 84.34           C  
ATOM   2491  HE3 TRP A 157       8.143  -3.031  -4.867  1.00 84.34           H  
ATOM   2492  NE1 TRP A 157       6.694  -7.150  -5.019  1.00 84.34           N  
ATOM   2493  HE1 TRP A 157       6.113  -7.975  -5.059  1.00 84.34           H  
ATOM   2494  CH2 TRP A 157       4.843  -3.878  -4.977  1.00 84.34           C  
ATOM   2495  HH2 TRP A 157       3.864  -3.424  -4.933  1.00 84.34           H  
ATOM   2496  CZ2 TRP A 157       4.963  -5.275  -5.034  1.00 84.34           C  
ATOM   2497  HZ2 TRP A 157       4.086  -5.904  -5.076  1.00 84.34           H  
ATOM   2498  CZ3 TRP A 157       5.990  -3.072  -4.914  1.00 84.34           C  
ATOM   2499  HZ3 TRP A 157       5.896  -2.000  -4.814  1.00 84.34           H  
ATOM   2500  N   GLY A 158      12.811  -6.184  -3.192  1.00 71.14           N  
ATOM   2501  H   GLY A 158      12.273  -6.945  -2.802  1.00 71.14           H  
ATOM   2502  CA  GLY A 158      14.263  -6.360  -3.272  1.00 71.14           C  
ATOM   2503  HA2 GLY A 158      14.761  -5.504  -2.816  1.00 71.14           H  
ATOM   2504  HA3 GLY A 158      14.556  -7.263  -2.737  1.00 71.14           H  
ATOM   2505  C   GLY A 158      14.799  -6.483  -4.691  1.00 71.14           C  
ATOM   2506  O   GLY A 158      13.990  -6.567  -5.644  1.00 71.14           O  
ATOM   2507  OXT GLY A 158      16.043  -6.491  -4.772  1.00 71.14           O  
TER    2508      GLY A 158                                                       
END   
