# Supplementary material for: Single-chain dimers from de novo immunoglobulins as robust scaffolds for multiple binding loops
Source: Nat Commun. 2023 Sep 23;14:5939. doi: 10.1038/s41467-023-41717-5 (PMC10517939; doi:10.1038/s41467-023-41717-5)
Supplement: Supplementary file 3 — Supplementary Data 1 [file 41467_2023_41717_MOESM3_ESM.zip › design_models/scIg+EF/scIg12+EF3d/ranked_1.pdb]

ATOM      1  N   GLY A   1     -14.725  -3.369   2.417  1.00 87.30           N  
ATOM      2  H   GLY A   1     -14.024  -3.179   3.118  1.00 87.30           H  
ATOM      3  H2  GLY A   1     -14.565  -4.324   2.128  1.00 87.30           H  
ATOM      4  H3  GLY A   1     -15.620  -3.340   2.885  1.00 87.30           H  
ATOM      5  CA  GLY A   1     -14.620  -2.418   1.275  1.00 87.30           C  
ATOM      6  HA2 GLY A   1     -14.731  -1.404   1.661  1.00 87.30           H  
ATOM      7  HA3 GLY A   1     -15.420  -2.629   0.566  1.00 87.30           H  
ATOM      8  C   GLY A   1     -13.279  -2.515   0.541  1.00 87.30           C  
ATOM      9  O   GLY A   1     -12.349  -3.090   1.082  1.00 87.30           O  
ATOM     10  N   ARG A   2     -13.147  -1.966  -0.681  1.00 95.14           N  
ATOM     11  H   ARG A   2     -13.928  -1.478  -1.095  1.00 95.14           H  
ATOM     12  CA  ARG A   2     -11.934  -2.103  -1.521  1.00 95.14           C  
ATOM     13  HA  ARG A   2     -11.169  -2.644  -0.966  1.00 95.14           H  
ATOM     14  C   ARG A   2     -11.320  -0.757  -1.920  1.00 95.14           C  
ATOM     15  CB  ARG A   2     -12.290  -2.953  -2.752  1.00 95.14           C  
ATOM     16  HB2 ARG A   2     -13.150  -2.509  -3.254  1.00 95.14           H  
ATOM     17  HB3 ARG A   2     -12.568  -3.951  -2.413  1.00 95.14           H  
ATOM     18  O   ARG A   2     -12.016   0.097  -2.460  1.00 95.14           O  
ATOM     19  CG  ARG A   2     -11.141  -3.074  -3.764  1.00 95.14           C  
ATOM     20  HG2 ARG A   2     -10.922  -2.094  -4.187  1.00 95.14           H  
ATOM     21  HG3 ARG A   2     -10.249  -3.465  -3.274  1.00 95.14           H  
ATOM     22  CD  ARG A   2     -11.562  -4.011  -4.894  1.00 95.14           C  
ATOM     23  HD2 ARG A   2     -11.625  -5.021  -4.489  1.00 95.14           H  
ATOM     24  HD3 ARG A   2     -12.548  -3.716  -5.251  1.00 95.14           H  
ATOM     25  NE  ARG A   2     -10.615  -3.950  -6.018  1.00 95.14           N  
ATOM     26  HE  ARG A   2     -10.085  -3.096  -6.113  1.00 95.14           H  
ATOM     27  NH1 ARG A   2     -11.167  -5.974  -6.912  1.00 95.14           N  
ATOM     28 HH11 ARG A   2     -11.520  -6.217  -5.997  1.00 95.14           H  
ATOM     29 HH12 ARG A   2     -10.976  -6.740  -7.543  1.00 95.14           H  
ATOM     30  NH2 ARG A   2      -9.638  -4.688  -7.927  1.00 95.14           N  
ATOM     31 HH21 ARG A   2      -9.524  -5.403  -8.631  1.00 95.14           H  
ATOM     32 HH22 ARG A   2      -9.098  -3.834  -7.941  1.00 95.14           H  
ATOM     33  CZ  ARG A   2     -10.482  -4.868  -6.949  1.00 95.14           C  
ATOM     34  N   VAL A   3     -10.009  -0.610  -1.729  1.00 96.82           N  
ATOM     35  H   VAL A   3      -9.512  -1.366  -1.280  1.00 96.82           H  
ATOM     36  CA  VAL A   3      -9.216   0.542  -2.192  1.00 96.82           C  
ATOM     37  HA  VAL A   3      -9.841   1.181  -2.816  1.00 96.82           H  
ATOM     38  C   VAL A   3      -8.055   0.059  -3.046  1.00 96.82           C  
ATOM     39  CB  VAL A   3      -8.704   1.397  -1.020  1.00 96.82           C  
ATOM     40  HB  VAL A   3      -8.165   0.759  -0.320  1.00 96.82           H  
ATOM     41  O   VAL A   3      -7.358  -0.892  -2.702  1.00 96.82           O  
ATOM     42  CG1 VAL A   3      -7.770   2.537  -1.461  1.00 96.82           C  
ATOM     43 HG11 VAL A   3      -8.260   3.153  -2.215  1.00 96.82           H  
ATOM     44 HG12 VAL A   3      -6.842   2.134  -1.866  1.00 96.82           H  
ATOM     45 HG13 VAL A   3      -7.518   3.160  -0.603  1.00 96.82           H  
ATOM     46  CG2 VAL A   3      -9.877   2.049  -0.292  1.00 96.82           C  
ATOM     47 HG21 VAL A   3      -9.489   2.555   0.592  1.00 96.82           H  
ATOM     48 HG22 VAL A   3     -10.609   1.306   0.026  1.00 96.82           H  
ATOM     49 HG23 VAL A   3     -10.378   2.767  -0.942  1.00 96.82           H  
ATOM     50  N   GLU A   4      -7.823   0.732  -4.162  1.00 98.30           N  
ATOM     51  H   GLU A   4      -8.427   1.510  -4.388  1.00 98.30           H  
ATOM     52  CA  GLU A   4      -6.733   0.435  -5.074  1.00 98.30           C  
ATOM     53  HA  GLU A   4      -6.187  -0.437  -4.712  1.00 98.30           H  
ATOM     54  C   GLU A   4      -5.744   1.602  -5.145  1.00 98.30           C  
ATOM     55  CB  GLU A   4      -7.326   0.065  -6.433  1.00 98.30           C  
ATOM     56  HB2 GLU A   4      -7.808   0.940  -6.869  1.00 98.30           H  
ATOM     57  HB3 GLU A   4      -8.068  -0.722  -6.296  1.00 98.30           H  
ATOM     58  O   GLU A   4      -6.123   2.743  -5.398  1.00 98.30           O  
ATOM     59  CG  GLU A   4      -6.242  -0.444  -7.375  1.00 98.30           C  
ATOM     60  HG2 GLU A   4      -5.747  -1.302  -6.919  1.00 98.30           H  
ATOM     61  HG3 GLU A   4      -5.495   0.336  -7.520  1.00 98.30           H  
ATOM     62  CD  GLU A   4      -6.787  -0.855  -8.738  1.00 98.30           C  
ATOM     63  OE1 GLU A   4      -5.973  -1.322  -9.555  1.00 98.30           O  
ATOM     64  OE2 GLU A   4      -7.972  -0.696  -9.084  1.00 98.30           O  
ATOM     65  N   VAL A   5      -4.461   1.295  -4.961  1.00 98.46           N  
ATOM     66  H   VAL A   5      -4.245   0.337  -4.726  1.00 98.46           H  
ATOM     67  CA  VAL A   5      -3.326   2.209  -5.102  1.00 98.46           C  
ATOM     68  HA  VAL A   5      -3.691   3.211  -5.325  1.00 98.46           H  
ATOM     69  C   VAL A   5      -2.470   1.722  -6.268  1.00 98.46           C  
ATOM     70  CB  VAL A   5      -2.499   2.276  -3.800  1.00 98.46           C  
ATOM     71  HB  VAL A   5      -2.042   1.304  -3.615  1.00 98.46           H  
ATOM     72  O   VAL A   5      -1.819   0.680  -6.182  1.00 98.46           O  
ATOM     73  CG1 VAL A   5      -1.374   3.314  -3.915  1.00 98.46           C  
ATOM     74 HG11 VAL A   5      -0.797   3.332  -2.991  1.00 98.46           H  
ATOM     75 HG12 VAL A   5      -0.699   3.056  -4.731  1.00 98.46           H  
ATOM     76 HG13 VAL A   5      -1.795   4.304  -4.090  1.00 98.46           H  
ATOM     77  CG2 VAL A   5      -3.359   2.623  -2.577  1.00 98.46           C  
ATOM     78 HG21 VAL A   5      -3.910   3.547  -2.752  1.00 98.46           H  
ATOM     79 HG22 VAL A   5      -4.071   1.821  -2.381  1.00 98.46           H  
ATOM     80 HG23 VAL A   5      -2.729   2.738  -1.695  1.00 98.46           H  
ATOM     81  N   ARG A   6      -2.453   2.469  -7.371  1.00 98.35           N  
ATOM     82  H   ARG A   6      -3.027   3.300  -7.375  1.00 98.35           H  
ATOM     83  CA  ARG A   6      -1.572   2.224  -8.522  1.00 98.35           C  
ATOM     84  HA  ARG A   6      -1.100   1.245  -8.437  1.00 98.35           H  
ATOM     85  C   ARG A   6      -0.479   3.273  -8.532  1.00 98.35           C  
ATOM     86  CB  ARG A   6      -2.354   2.288  -9.836  1.00 98.35           C  
ATOM     87  HB2 ARG A   6      -2.808   3.276  -9.910  1.00 98.35           H  
ATOM     88  HB3 ARG A   6      -1.658   2.170 -10.667  1.00 98.35           H  
ATOM     89  O   ARG A   6      -0.775   4.464  -8.573  1.00 98.35           O  
ATOM     90  CG  ARG A   6      -3.454   1.233  -9.963  1.00 98.35           C  
ATOM     91  HG2 ARG A   6      -4.108   1.274  -9.093  1.00 98.35           H  
ATOM     92  HG3 ARG A   6      -3.004   0.243 -10.040  1.00 98.35           H  
ATOM     93  CD  ARG A   6      -4.281   1.520 -11.219  1.00 98.35           C  
ATOM     94  HD2 ARG A   6      -3.646   1.427 -12.100  1.00 98.35           H  
ATOM     95  HD3 ARG A   6      -4.657   2.541 -11.157  1.00 98.35           H  
ATOM     96  NE  ARG A   6      -5.409   0.589 -11.322  1.00 98.35           N  
ATOM     97  HE  ARG A   6      -5.383  -0.224 -10.723  1.00 98.35           H  
ATOM     98  NH1 ARG A   6      -6.823   1.814 -12.647  1.00 98.35           N  
ATOM     99 HH11 ARG A   6      -7.777   2.025 -12.905  1.00 98.35           H  
ATOM    100 HH12 ARG A   6      -6.195   2.601 -12.578  1.00 98.35           H  
ATOM    101  NH2 ARG A   6      -7.521  -0.100 -11.729  1.00 98.35           N  
ATOM    102 HH21 ARG A   6      -7.436  -0.649 -10.886  1.00 98.35           H  
ATOM    103 HH22 ARG A   6      -8.468   0.122 -12.004  1.00 98.35           H  
ATOM    104  CZ  ARG A   6      -6.572   0.767 -11.910  1.00 98.35           C  
ATOM    105  N   VAL A   7       0.770   2.838  -8.535  1.00 97.62           N  
ATOM    106  H   VAL A   7       0.951   1.844  -8.526  1.00 97.62           H  
ATOM    107  CA  VAL A   7       1.920   3.737  -8.615  1.00 97.62           C  
ATOM    108  HA  VAL A   7       1.584   4.766  -8.492  1.00 97.62           H  
ATOM    109  C   VAL A   7       2.541   3.613  -9.999  1.00 97.62           C  
ATOM    110  CB  VAL A   7       2.925   3.455  -7.489  1.00 97.62           C  
ATOM    111  HB  VAL A   7       3.419   2.505  -7.691  1.00 97.62           H  
ATOM    112  O   VAL A   7       2.582   2.527 -10.568  1.00 97.62           O  
ATOM    113  CG1 VAL A   7       3.992   4.549  -7.414  1.00 97.62           C  
ATOM    114 HG11 VAL A   7       3.522   5.525  -7.298  1.00 97.62           H  
ATOM    115 HG12 VAL A   7       4.601   4.548  -8.318  1.00 97.62           H  
ATOM    116 HG13 VAL A   7       4.651   4.370  -6.564  1.00 97.62           H  
ATOM    117  CG2 VAL A   7       2.248   3.358  -6.114  1.00 97.62           C  
ATOM    118 HG21 VAL A   7       3.004   3.186  -5.347  1.00 97.62           H  
ATOM    119 HG22 VAL A   7       1.558   2.514  -6.087  1.00 97.62           H  
ATOM    120 HG23 VAL A   7       1.704   4.277  -5.895  1.00 97.62           H  
ATOM    121  N   GLU A   8       3.012   4.720 -10.553  1.00 95.96           N  
ATOM    122  H   GLU A   8       2.852   5.595 -10.074  1.00 95.96           H  
ATOM    123  CA  GLU A   8       3.741   4.778 -11.815  1.00 95.96           C  
ATOM    124  HA  GLU A   8       4.106   3.784 -12.074  1.00 95.96           H  
ATOM    125  C   GLU A   8       4.946   5.707 -11.649  1.00 95.96           C  
ATOM    126  CB  GLU A   8       2.778   5.232 -12.924  1.00 95.96           C  
ATOM    127  HB2 GLU A   8       2.325   6.178 -12.627  1.00 95.96           H  
ATOM    128  HB3 GLU A   8       1.984   4.491 -13.013  1.00 95.96           H  
ATOM    129  O   GLU A   8       4.790   6.885 -11.327  1.00 95.96           O  
ATOM    130  CG  GLU A   8       3.436   5.405 -14.301  1.00 95.96           C  
ATOM    131  HG2 GLU A   8       3.925   4.471 -14.574  1.00 95.96           H  
ATOM    132  HG3 GLU A   8       4.195   6.184 -14.231  1.00 95.96           H  
ATOM    133  CD  GLU A   8       2.413   5.793 -15.385  1.00 95.96           C  
ATOM    134  OE1 GLU A   8       2.577   5.337 -16.539  1.00 95.96           O  
ATOM    135  OE2 GLU A   8       1.382   6.428 -15.077  1.00 95.96           O  
ATOM    136  N   PHE A   9       6.148   5.173 -11.862  1.00 92.39           N  
ATOM    137  H   PHE A   9       6.204   4.188 -12.080  1.00 92.39           H  
ATOM    138  CA  PHE A   9       7.396   5.934 -11.839  1.00 92.39           C  
ATOM    139  HA  PHE A   9       7.236   6.872 -11.307  1.00 92.39           H  
ATOM    140  C   PHE A   9       7.827   6.270 -13.273  1.00 92.39           C  
ATOM    141  CB  PHE A   9       8.477   5.158 -11.070  1.00 92.39           C  
ATOM    142  HB2 PHE A   9       8.717   4.249 -11.621  1.00 92.39           H  
ATOM    143  HB3 PHE A   9       9.382   5.765 -11.040  1.00 92.39           H  
ATOM    144  O   PHE A   9       8.055   5.378 -14.094  1.00 92.39           O  
ATOM    145  CG  PHE A   9       8.100   4.783  -9.645  1.00 92.39           C  
ATOM    146  CD1 PHE A   9       8.274   5.693  -8.585  1.00 92.39           C  
ATOM    147  HD1 PHE A   9       8.675   6.677  -8.776  1.00 92.39           H  
ATOM    148  CD2 PHE A   9       7.570   3.510  -9.372  1.00 92.39           C  
ATOM    149  HD2 PHE A   9       7.421   2.802 -10.173  1.00 92.39           H  
ATOM    150  CE1 PHE A   9       7.921   5.315  -7.274  1.00 92.39           C  
ATOM    151  HE1 PHE A   9       8.027   6.005  -6.450  1.00 92.39           H  
ATOM    152  CE2 PHE A   9       7.234   3.130  -8.067  1.00 92.39           C  
ATOM    153  HE2 PHE A   9       6.852   2.137  -7.879  1.00 92.39           H  
ATOM    154  CZ  PHE A   9       7.411   4.036  -7.015  1.00 92.39           C  
ATOM    155  HZ  PHE A   9       7.150   3.748  -6.007  1.00 92.39           H  
ATOM    156  N   GLU A  10       7.959   7.561 -13.571  1.00 89.04           N  
ATOM    157  H   GLU A  10       7.783   8.231 -12.836  1.00 89.04           H  
ATOM    158  CA  GLU A  10       8.384   8.103 -14.865  1.00 89.04           C  
ATOM    159  HA  GLU A  10       8.736   7.301 -15.514  1.00 89.04           H  
ATOM    160  C   GLU A  10       9.541   9.085 -14.652  1.00 89.04           C  
ATOM    161  CB  GLU A  10       7.223   8.823 -15.580  1.00 89.04           C  
ATOM    162  HB2 GLU A  10       6.751   9.513 -14.880  1.00 89.04           H  
ATOM    163  HB3 GLU A  10       7.643   9.404 -16.402  1.00 89.04           H  
ATOM    164  O   GLU A  10       9.326  10.284 -14.487  1.00 89.04           O  
ATOM    165  CG  GLU A  10       6.150   7.904 -16.174  1.00 89.04           C  
ATOM    166  HG2 GLU A  10       5.706   7.321 -15.367  1.00 89.04           H  
ATOM    167  HG3 GLU A  10       6.625   7.215 -16.873  1.00 89.04           H  
ATOM    168  CD  GLU A  10       5.042   8.691 -16.909  1.00 89.04           C  
ATOM    169  OE1 GLU A  10       4.115   8.064 -17.460  1.00 89.04           O  
ATOM    170  OE2 GLU A  10       5.038   9.949 -16.934  1.00 89.04           O  
ATOM    171  N   GLY A  11      10.779   8.586 -14.657  1.00 85.52           N  
ATOM    172  H   GLY A  11      10.896   7.583 -14.697  1.00 85.52           H  
ATOM    173  CA  GLY A  11      11.971   9.429 -14.531  1.00 85.52           C  
ATOM    174  HA2 GLY A  11      12.864   8.806 -14.567  1.00 85.52           H  
ATOM    175  HA3 GLY A  11      12.004  10.130 -15.366  1.00 85.52           H  
ATOM    176  C   GLY A  11      12.000  10.218 -13.219  1.00 85.52           C  
ATOM    177  O   GLY A  11      12.279   9.656 -12.163  1.00 85.52           O  
ATOM    178  N   ASP A  12      11.727  11.519 -13.302  1.00 89.76           N  
ATOM    179  H   ASP A  12      11.390  11.887 -14.180  1.00 89.76           H  
ATOM    180  CA  ASP A  12      11.691  12.471 -12.187  1.00 89.76           C  
ATOM    181  HA  ASP A  12      12.361  12.114 -11.405  1.00 89.76           H  
ATOM    182  C   ASP A  12      10.299  12.618 -11.543  1.00 89.76           C  
ATOM    183  CB  ASP A  12      12.238  13.823 -12.678  1.00 89.76           C  
ATOM    184  HB2 ASP A  12      13.212  13.666 -13.142  1.00 89.76           H  
ATOM    185  HB3 ASP A  12      12.388  14.473 -11.817  1.00 89.76           H  
ATOM    186  O   ASP A  12      10.112  13.449 -10.647  1.00 89.76           O  
ATOM    187  CG  ASP A  12      11.324  14.551 -13.677  1.00 89.76           C  
ATOM    188  OD1 ASP A  12      10.630  13.875 -14.474  1.00 89.76           O  
ATOM    189  OD2 ASP A  12      11.321  15.801 -13.668  1.00 89.76           O  
ATOM    190  N   LYS A  13       9.317  11.810 -11.966  1.00 93.70           N  
ATOM    191  H   LYS A  13       9.525  11.190 -12.735  1.00 93.70           H  
ATOM    192  CA  LYS A  13       7.935  11.855 -11.473  1.00 93.70           C  
ATOM    193  HA  LYS A  13       7.880  12.571 -10.653  1.00 93.70           H  
ATOM    194  C   LYS A  13       7.462  10.519 -10.922  1.00 93.70           C  
ATOM    195  CB  LYS A  13       6.993  12.335 -12.584  1.00 93.70           C  
ATOM    196  HB2 LYS A  13       5.963  12.279 -12.233  1.00 93.70           H  
ATOM    197  HB3 LYS A  13       7.104  11.686 -13.453  1.00 93.70           H  
ATOM    198  O   LYS A  13       7.765   9.456 -11.459  1.00 93.70           O  
ATOM    199  CG  LYS A  13       7.307  13.782 -12.968  1.00 93.70           C  
ATOM    200  HG2 LYS A  13       8.351  13.859 -13.272  1.00 93.70           H  
ATOM    201  HG3 LYS A  13       7.147  14.428 -12.105  1.00 93.70           H  
ATOM    202  CD  LYS A  13       6.433  14.248 -14.128  1.00 93.70           C  
ATOM    203  HD2 LYS A  13       5.394  14.315 -13.803  1.00 93.70           H  
ATOM    204  HD3 LYS A  13       6.527  13.537 -14.949  1.00 93.70           H  
ATOM    205  CE  LYS A  13       6.964  15.613 -14.558  1.00 93.70           C  
ATOM    206  HE2 LYS A  13       6.852  16.312 -13.729  1.00 93.70           H  
ATOM    207  HE3 LYS A  13       8.032  15.507 -14.748  1.00 93.70           H  
ATOM    208  NZ  LYS A  13       6.274  16.100 -15.773  1.00 93.70           N  
ATOM    209  HZ1 LYS A  13       6.689  16.975 -16.061  1.00 93.70           H  
ATOM    210  HZ2 LYS A  13       5.287  16.222 -15.596  1.00 93.70           H  
ATOM    211  HZ3 LYS A  13       6.413  15.427 -16.513  1.00 93.70           H  
ATOM    212  N   MET A  14       6.616  10.603  -9.902  1.00 95.65           N  
ATOM    213  H   MET A  14       6.428  11.523  -9.531  1.00 95.65           H  
ATOM    214  CA  MET A  14       5.802   9.493  -9.421  1.00 95.65           C  
ATOM    215  HA  MET A  14       5.944   8.629 -10.070  1.00 95.65           H  
ATOM    216  C   MET A  14       4.329   9.902  -9.469  1.00 95.65           C  
ATOM    217  CB  MET A  14       6.248   9.093  -8.011  1.00 95.65           C  
ATOM    218  HB2 MET A  14       6.076   9.929  -7.333  1.00 95.65           H  
ATOM    219  HB3 MET A  14       7.315   8.869  -8.022  1.00 95.65           H  
ATOM    220  O   MET A  14       3.933  10.884  -8.835  1.00 95.65           O  
ATOM    221  CG  MET A  14       5.497   7.853  -7.513  1.00 95.65           C  
ATOM    222  HG2 MET A  14       4.429   7.971  -7.698  1.00 95.65           H  
ATOM    223  HG3 MET A  14       5.832   6.993  -8.092  1.00 95.65           H  
ATOM    224  SD  MET A  14       5.712   7.492  -5.750  1.00 95.65           S  
ATOM    225  CE  MET A  14       4.755   8.870  -5.097  1.00 95.65           C  
ATOM    226  HE1 MET A  14       3.880   9.039  -5.725  1.00 95.65           H  
ATOM    227  HE2 MET A  14       5.370   9.769  -5.123  1.00 95.65           H  
ATOM    228  HE3 MET A  14       4.427   8.641  -4.083  1.00 95.65           H  
ATOM    229  N   ARG A  15       3.513   9.145 -10.201  1.00 97.01           N  
ATOM    230  H   ARG A  15       3.912   8.347 -10.676  1.00 97.01           H  
ATOM    231  CA  ARG A  15       2.052   9.272 -10.195  1.00 97.01           C  
ATOM    232  HA  ARG A  15       1.768  10.234  -9.768  1.00 97.01           H  
ATOM    233  C   ARG A  15       1.449   8.187  -9.318  1.00 97.01           C  
ATOM    234  CB  ARG A  15       1.472   9.198 -11.612  1.00 97.01           C  
ATOM    235  HB2 ARG A  15       0.386   9.259 -11.537  1.00 97.01           H  
ATOM    236  HB3 ARG A  15       1.727   8.238 -12.061  1.00 97.01           H  
ATOM    237  O   ARG A  15       1.829   7.024  -9.411  1.00 97.01           O  
ATOM    238  CG  ARG A  15       1.961  10.324 -12.528  1.00 97.01           C  
ATOM    239  HG2 ARG A  15       3.016  10.175 -12.759  1.00 97.01           H  
ATOM    240  HG3 ARG A  15       1.831  11.287 -12.035  1.00 97.01           H  
ATOM    241  CD  ARG A  15       1.142  10.299 -13.822  1.00 97.01           C  
ATOM    242  HD2 ARG A  15       0.106  10.551 -13.593  1.00 97.01           H  
ATOM    243  HD3 ARG A  15       1.158   9.284 -14.219  1.00 97.01           H  
ATOM    244  NE  ARG A  15       1.666  11.265 -14.803  1.00 97.01           N  
ATOM    245  HE  ARG A  15       1.667  12.232 -14.514  1.00 97.01           H  
ATOM    246  NH1 ARG A  15       2.031   9.777 -16.519  1.00 97.01           N  
ATOM    247 HH11 ARG A  15       1.559   9.049 -16.002  1.00 97.01           H  
ATOM    248 HH12 ARG A  15       2.748   9.427 -17.139  1.00 97.01           H  
ATOM    249  NH2 ARG A  15       2.948  11.792 -16.600  1.00 97.01           N  
ATOM    250 HH21 ARG A  15       3.208  12.639 -16.115  1.00 97.01           H  
ATOM    251 HH22 ARG A  15       3.652  11.305 -17.138  1.00 97.01           H  
ATOM    252  CZ  ARG A  15       2.182  10.950 -15.977  1.00 97.01           C  
ATOM    253  N   VAL A  16       0.496   8.569  -8.482  1.00 98.24           N  
ATOM    254  H   VAL A  16       0.274   9.553  -8.435  1.00 98.24           H  
ATOM    255  CA  VAL A  16      -0.287   7.668  -7.637  1.00 98.24           C  
ATOM    256  HA  VAL A  16       0.016   6.636  -7.815  1.00 98.24           H  
ATOM    257  C   VAL A  16      -1.741   7.835  -8.033  1.00 98.24           C  
ATOM    258  CB  VAL A  16      -0.092   7.968  -6.140  1.00 98.24           C  
ATOM    259  HB  VAL A  16      -0.490   8.956  -5.911  1.00 98.24           H  
ATOM    260  O   VAL A  16      -2.300   8.914  -7.858  1.00 98.24           O  
ATOM    261  CG1 VAL A  16      -0.824   6.932  -5.279  1.00 98.24           C  
ATOM    262 HG11 VAL A  16      -1.892   6.949  -5.496  1.00 98.24           H  
ATOM    263 HG12 VAL A  16      -0.692   7.165  -4.222  1.00 98.24           H  
ATOM    264 HG13 VAL A  16      -0.436   5.934  -5.480  1.00 98.24           H  
ATOM    265  CG2 VAL A  16       1.390   7.958  -5.759  1.00 98.24           C  
ATOM    266 HG21 VAL A  16       1.828   6.981  -5.961  1.00 98.24           H  
ATOM    267 HG22 VAL A  16       1.911   8.718  -6.342  1.00 98.24           H  
ATOM    268 HG23 VAL A  16       1.503   8.207  -4.704  1.00 98.24           H  
ATOM    269  N   ARG A  17      -2.354   6.783  -8.568  1.00 98.46           N  
ATOM    270  H   ARG A  17      -1.826   5.927  -8.656  1.00 98.46           H  
ATOM    271  CA  ARG A  17      -3.798   6.729  -8.800  1.00 98.46           C  
ATOM    272  HA  ARG A  17      -4.213   7.736  -8.767  1.00 98.46           H  
ATOM    273  C   ARG A  17      -4.444   5.944  -7.679  1.00 98.46           C  
ATOM    274  CB  ARG A  17      -4.137   6.142 -10.168  1.00 98.46           C  
ATOM    275  HB2 ARG A  17      -5.219   6.042 -10.250  1.00 98.46           H  
ATOM    276  HB3 ARG A  17      -3.685   5.156 -10.275  1.00 98.46           H  
ATOM    277  O   ARG A  17      -4.068   4.801  -7.421  1.00 98.46           O  
ATOM    278  CG  ARG A  17      -3.642   7.054 -11.287  1.00 98.46           C  
ATOM    279  HG2 ARG A  17      -2.558   7.162 -11.232  1.00 98.46           H  
ATOM    280  HG3 ARG A  17      -4.106   8.035 -11.182  1.00 98.46           H  
ATOM    281  CD  ARG A  17      -4.018   6.463 -12.641  1.00 98.46           C  
ATOM    282  HD2 ARG A  17      -3.556   5.480 -12.741  1.00 98.46           H  
ATOM    283  HD3 ARG A  17      -5.102   6.368 -12.700  1.00 98.46           H  
ATOM    284  NE  ARG A  17      -3.539   7.359 -13.693  1.00 98.46           N  
ATOM    285  HE  ARG A  17      -3.329   8.307 -13.416  1.00 98.46           H  
ATOM    286  NH1 ARG A  17      -3.719   5.980 -15.510  1.00 98.46           N  
ATOM    287 HH11 ARG A  17      -4.225   5.333 -14.922  1.00 98.46           H  
ATOM    288 HH12 ARG A  17      -3.602   5.842 -16.504  1.00 98.46           H  
ATOM    289  NH2 ARG A  17      -2.863   8.064 -15.688  1.00 98.46           N  
ATOM    290 HH21 ARG A  17      -2.611   7.943 -16.659  1.00 98.46           H  
ATOM    291 HH22 ARG A  17      -2.690   8.930 -15.197  1.00 98.46           H  
ATOM    292  CZ  ARG A  17      -3.374   7.116 -14.966  1.00 98.46           C  
ATOM    293  N   LEU A  18      -5.391   6.584  -7.021  1.00 98.59           N  
ATOM    294  H   LEU A  18      -5.646   7.507  -7.342  1.00 98.59           H  
ATOM    295  CA  LEU A  18      -6.182   6.041  -5.936  1.00 98.59           C  
ATOM    296  HA  LEU A  18      -5.765   5.094  -5.593  1.00 98.59           H  
ATOM    297  C   LEU A  18      -7.589   5.816  -6.458  1.00 98.59           C  
ATOM    298  CB  LEU A  18      -6.206   7.039  -4.772  1.00 98.59           C  
ATOM    299  HB2 LEU A  18      -6.713   7.944  -5.106  1.00 98.59           H  
ATOM    300  HB3 LEU A  18      -6.797   6.603  -3.966  1.00 98.59           H  
ATOM    301  O   LEU A  18      -8.170   6.737  -7.022  1.00 98.59           O  
ATOM    302  CG  LEU A  18      -4.831   7.436  -4.219  1.00 98.59           C  
ATOM    303  HG  LEU A  18      -4.203   7.838  -5.014  1.00 98.59           H  
ATOM    304  CD1 LEU A  18      -5.031   8.533  -3.178  1.00 98.59           C  
ATOM    305 HD11 LEU A  18      -5.402   9.435  -3.665  1.00 98.59           H  
ATOM    306 HD12 LEU A  18      -5.763   8.213  -2.436  1.00 98.59           H  
ATOM    307 HD13 LEU A  18      -4.092   8.758  -2.672  1.00 98.59           H  
ATOM    308  CD2 LEU A  18      -4.118   6.244  -3.583  1.00 98.59           C  
ATOM    309 HD21 LEU A  18      -4.745   5.815  -2.802  1.00 98.59           H  
ATOM    310 HD22 LEU A  18      -3.920   5.488  -4.343  1.00 98.59           H  
ATOM    311 HD23 LEU A  18      -3.169   6.567  -3.154  1.00 98.59           H  
ATOM    312  N   ARG A  19      -8.144   4.630  -6.251  1.00 98.37           N  
ATOM    313  H   ARG A  19      -7.591   3.913  -5.804  1.00 98.37           H  
ATOM    314  CA  ARG A  19      -9.542   4.341  -6.561  1.00 98.37           C  
ATOM    315  HA  ARG A  19     -10.070   5.270  -6.775  1.00 98.37           H  
ATOM    316  C   ARG A  19     -10.211   3.723  -5.348  1.00 98.37           C  
ATOM    317  CB  ARG A  19      -9.611   3.468  -7.815  1.00 98.37           C  
ATOM    318  HB2 ARG A  19      -9.012   2.569  -7.668  1.00 98.37           H  
ATOM    319  HB3 ARG A  19      -9.196   4.028  -8.653  1.00 98.37           H  
ATOM    320  O   ARG A  19      -9.673   2.785  -4.762  1.00 98.37           O  
ATOM    321  CG  ARG A  19     -11.046   3.060  -8.144  1.00 98.37           C  
ATOM    322  HG2 ARG A  19     -11.674   3.945  -8.243  1.00 98.37           H  
ATOM    323  HG3 ARG A  19     -11.437   2.426  -7.349  1.00 98.37           H  
ATOM    324  CD  ARG A  19     -11.054   2.277  -9.451  1.00 98.37           C  
ATOM    325  HD2 ARG A  19     -10.823   2.961 -10.268  1.00 98.37           H  
ATOM    326  HD3 ARG A  19     -10.299   1.492  -9.402  1.00 98.37           H  
ATOM    327  NE  ARG A  19     -12.366   1.659  -9.627  1.00 98.37           N  
ATOM    328  HE  ARG A  19     -12.825   1.352  -8.781  1.00 98.37           H  
ATOM    329  NH1 ARG A  19     -12.477   1.578 -11.906  1.00 98.37           N  
ATOM    330 HH11 ARG A  19     -13.060   1.476 -12.724  1.00 98.37           H  
ATOM    331 HH12 ARG A  19     -11.665   2.179 -11.913  1.00 98.37           H  
ATOM    332  NH2 ARG A  19     -14.186   0.855 -10.618  1.00 98.37           N  
ATOM    333 HH21 ARG A  19     -14.497   0.750  -9.663  1.00 98.37           H  
ATOM    334 HH22 ARG A  19     -14.792   0.656 -11.402  1.00 98.37           H  
ATOM    335  CZ  ARG A  19     -12.998   1.362 -10.728  1.00 98.37           C  
ATOM    336  N   ASN A  20     -11.372   4.247  -4.982  1.00 97.47           N  
ATOM    337  H   ASN A  20     -11.753   5.013  -5.520  1.00 97.47           H  
ATOM    338  CA  ASN A  20     -12.161   3.731  -3.875  1.00 97.47           C  
ATOM    339  HA  ASN A  20     -11.587   2.997  -3.310  1.00 97.47           H  
ATOM    340  C   ASN A  20     -13.409   3.024  -4.414  1.00 97.47           C  
ATOM    341  CB  ASN A  20     -12.479   4.892  -2.925  1.00 97.47           C  
ATOM    342  HB2 ASN A  20     -11.553   5.347  -2.573  1.00 97.47           H  
ATOM    343  HB3 ASN A  20     -13.059   5.640  -3.465  1.00 97.47           H  
ATOM    344  O   ASN A  20     -14.359   3.668  -4.843  1.00 97.47           O  
ATOM    345  CG  ASN A  20     -13.277   4.447  -1.719  1.00 97.47           C  
ATOM    346  ND2 ASN A  20     -13.803   5.371  -0.960  1.00 97.47           N  
ATOM    347 HD21 ASN A  20     -13.604   6.346  -1.136  1.00 97.47           H  
ATOM    348 HD22 ASN A  20     -14.357   5.088  -0.164  1.00 97.47           H  
ATOM    349  OD1 ASN A  20     -13.416   3.266  -1.441  1.00 97.47           O  
ATOM    350  N   ASP A  21     -13.413   1.695  -4.373  1.00 96.17           N  
ATOM    351  H   ASP A  21     -12.637   1.229  -3.924  1.00 96.17           H  
ATOM    352  CA  ASP A  21     -14.569   0.859  -4.721  1.00 96.17           C  
ATOM    353  HA  ASP A  21     -15.277   1.453  -5.299  1.00 96.17           H  
ATOM    354  C   ASP A  21     -15.328   0.395  -3.457  1.00 96.17           C  
ATOM    355  CB  ASP A  21     -14.127  -0.316  -5.616  1.00 96.17           C  
ATOM    356  HB2 ASP A  21     -14.979  -0.975  -5.783  1.00 96.17           H  
ATOM    357  HB3 ASP A  21     -13.364  -0.891  -5.090  1.00 96.17           H  
ATOM    358  O   ASP A  21     -16.043  -0.608  -3.479  1.00 96.17           O  
ATOM    359  CG  ASP A  21     -13.598   0.090  -6.999  1.00 96.17           C  
ATOM    360  OD1 ASP A  21     -14.298   0.786  -7.775  1.00 96.17           O  
ATOM    361  OD2 ASP A  21     -12.496  -0.366  -7.372  1.00 96.17           O  
ATOM    362  N   SER A  22     -15.154   1.083  -2.322  1.00 92.10           N  
ATOM    363  H   SER A  22     -14.554   1.895  -2.344  1.00 92.10           H  
ATOM    364  CA  SER A  22     -15.935   0.854  -1.102  1.00 92.10           C  
ATOM    365  HA  SER A  22     -16.312  -0.168  -1.126  1.00 92.10           H  
ATOM    366  C   SER A  22     -17.170   1.759  -1.021  1.00 92.10           C  
ATOM    367  CB  SER A  22     -15.043   0.952   0.139  1.00 92.10           C  
ATOM    368  HB2 SER A  22     -14.087   0.465  -0.053  1.00 92.10           H  
ATOM    369  HB3 SER A  22     -15.536   0.435   0.962  1.00 92.10           H  
ATOM    370  O   SER A  22     -17.354   2.663  -1.833  1.00 92.10           O  
ATOM    371  OG  SER A  22     -14.809   2.267   0.547  1.00 92.10           O  
ATOM    372  HG  SER A  22     -14.316   2.727  -0.136  1.00 92.10           H  
ATOM    373  N   SER A  23     -18.046   1.492  -0.049  1.00 90.16           N  
ATOM    374  H   SER A  23     -17.860   0.745   0.605  1.00 90.16           H  
ATOM    375  CA  SER A  23     -19.273   2.261   0.188  1.00 90.16           C  
ATOM    376  HA  SER A  23     -19.682   2.585  -0.769  1.00 90.16           H  
ATOM    377  C   SER A  23     -19.066   3.520   1.029  1.00 90.16           C  
ATOM    378  CB  SER A  23     -20.311   1.362   0.865  1.00 90.16           C  
ATOM    379  HB2 SER A  23     -21.197   1.939   1.128  1.00 90.16           H  
ATOM    380  HB3 SER A  23     -20.602   0.577   0.167  1.00 90.16           H  
ATOM    381  O   SER A  23     -19.993   4.316   1.141  1.00 90.16           O  
ATOM    382  OG  SER A  23     -19.761   0.758   2.022  1.00 90.16           O  
ATOM    383  HG  SER A  23     -19.911   1.332   2.777  1.00 90.16           H  
ATOM    384  N   THR A  24     -17.885   3.707   1.621  1.00 90.70           N  
ATOM    385  H   THR A  24     -17.134   3.052   1.458  1.00 90.70           H  
ATOM    386  CA  THR A  24     -17.562   4.859   2.470  1.00 90.70           C  
ATOM    387  HA  THR A  24     -18.386   5.572   2.427  1.00 90.70           H  
ATOM    388  C   THR A  24     -16.311   5.576   1.958  1.00 90.70           C  
ATOM    389  CB  THR A  24     -17.397   4.457   3.942  1.00 90.70           C  
ATOM    390  HB  THR A  24     -17.218   5.364   4.519  1.00 90.70           H  
ATOM    391  O   THR A  24     -15.512   4.983   1.226  1.00 90.70           O  
ATOM    392  CG2 THR A  24     -18.644   3.787   4.516  1.00 90.70           C  
ATOM    393 HG21 THR A  24     -18.516   3.655   5.591  1.00 90.70           H  
ATOM    394 HG22 THR A  24     -18.798   2.812   4.055  1.00 90.70           H  
ATOM    395 HG23 THR A  24     -19.515   4.419   4.344  1.00 90.70           H  
ATOM    396  OG1 THR A  24     -16.311   3.583   4.131  1.00 90.70           O  
ATOM    397  HG1 THR A  24     -15.878   3.908   4.924  1.00 90.70           H  
ATOM    398  N   PRO A  25     -16.133   6.875   2.248  1.00 93.50           N  
ATOM    399  CA  PRO A  25     -14.920   7.578   1.857  1.00 93.50           C  
ATOM    400  HA  PRO A  25     -14.768   7.470   0.783  1.00 93.50           H  
ATOM    401  C   PRO A  25     -13.688   7.012   2.575  1.00 93.50           C  
ATOM    402  CB  PRO A  25     -15.174   9.054   2.172  1.00 93.50           C  
ATOM    403  HB2 PRO A  25     -15.593   9.544   1.294  1.00 93.50           H  
ATOM    404  HB3 PRO A  25     -14.271   9.572   2.494  1.00 93.50           H  
ATOM    405  O   PRO A  25     -13.765   6.473   3.679  1.00 93.50           O  
ATOM    406  CG  PRO A  25     -16.232   9.017   3.275  1.00 93.50           C  
ATOM    407  HG2 PRO A  25     -15.750   8.913   4.247  1.00 93.50           H  
ATOM    408  HG3 PRO A  25     -16.860   9.908   3.261  1.00 93.50           H  
ATOM    409  CD  PRO A  25     -17.037   7.758   2.971  1.00 93.50           C  
ATOM    410  HD2 PRO A  25     -17.390   7.322   3.906  1.00 93.50           H  
ATOM    411  HD3 PRO A  25     -17.885   8.010   2.333  1.00 93.50           H  
ATOM    412  N   VAL A  26     -12.527   7.172   1.946  1.00 94.83           N  
ATOM    413  H   VAL A  26     -12.525   7.601   1.032  1.00 94.83           H  
ATOM    414  CA  VAL A  26     -11.231   6.824   2.544  1.00 94.83           C  
ATOM    415  HA  VAL A  26     -11.377   6.576   3.595  1.00 94.83           H  
ATOM    416  C   VAL A  26     -10.304   8.024   2.516  1.00 94.83           C  
ATOM    417  CB  VAL A  26     -10.593   5.588   1.885  1.00 94.83           C  
ATOM    418  HB  VAL A  26      -9.671   5.359   2.418  1.00 94.83           H  
ATOM    419  O   VAL A  26     -10.317   8.800   1.561  1.00 94.83           O  
ATOM    420  CG1 VAL A  26     -11.532   4.387   2.027  1.00 94.83           C  
ATOM    421 HG11 VAL A  26     -12.392   4.482   1.364  1.00 94.83           H  
ATOM    422 HG12 VAL A  26     -10.999   3.462   1.807  1.00 94.83           H  
ATOM    423 HG13 VAL A  26     -11.893   4.329   3.054  1.00 94.83           H  
ATOM    424  CG2 VAL A  26     -10.250   5.792   0.402  1.00 94.83           C  
ATOM    425 HG21 VAL A  26     -11.155   6.018  -0.161  1.00 94.83           H  
ATOM    426 HG22 VAL A  26      -9.540   6.612   0.291  1.00 94.83           H  
ATOM    427 HG23 VAL A  26      -9.791   4.887   0.003  1.00 94.83           H  
ATOM    428  N   GLU A  27      -9.488   8.186   3.549  1.00 95.54           N  
ATOM    429  H   GLU A  27      -9.513   7.506   4.296  1.00 95.54           H  
ATOM    430  CA  GLU A  27      -8.414   9.172   3.583  1.00 95.54           C  
ATOM    431  HA  GLU A  27      -8.557   9.871   2.759  1.00 95.54           H  
ATOM    432  C   GLU A  27      -7.077   8.462   3.348  1.00 95.54           C  
ATOM    433  CB  GLU A  27      -8.488   9.999   4.880  1.00 95.54           C  
ATOM    434  HB2 GLU A  27      -9.523  10.308   5.023  1.00 95.54           H  
ATOM    435  HB3 GLU A  27      -8.185   9.395   5.735  1.00 95.54           H  
ATOM    436  O   GLU A  27      -6.736   7.490   4.015  1.00 95.54           O  
ATOM    437  CG  GLU A  27      -7.627  11.266   4.801  1.00 95.54           C  
ATOM    438  HG2 GLU A  27      -7.764  11.722   3.821  1.00 95.54           H  
ATOM    439  HG3 GLU A  27      -6.579  10.979   4.883  1.00 95.54           H  
ATOM    440  CD  GLU A  27      -7.987  12.321   5.870  1.00 95.54           C  
ATOM    441  OE1 GLU A  27      -7.157  12.585   6.762  1.00 95.54           O  
ATOM    442  OE2 GLU A  27      -9.042  13.000   5.726  1.00 95.54           O  
ATOM    443  N   VAL A  28      -6.325   8.911   2.345  1.00 97.56           N  
ATOM    444  H   VAL A  28      -6.682   9.677   1.791  1.00 97.56           H  
ATOM    445  CA  VAL A  28      -5.029   8.342   1.978  1.00 97.56           C  
ATOM    446  HA  VAL A  28      -4.835   7.477   2.614  1.00 97.56           H  
ATOM    447  C   VAL A  28      -3.941   9.372   2.239  1.00 97.56           C  
ATOM    448  CB  VAL A  28      -4.999   7.836   0.525  1.00 97.56           C  
ATOM    449  HB  VAL A  28      -5.096   8.682  -0.156  1.00 97.56           H  
ATOM    450  O   VAL A  28      -3.884  10.419   1.589  1.00 97.56           O  
ATOM    451  CG1 VAL A  28      -3.667   7.122   0.244  1.00 97.56           C  
ATOM    452 HG11 VAL A  28      -3.526   6.308   0.955  1.00 97.56           H  
ATOM    453 HG12 VAL A  28      -2.838   7.823   0.337  1.00 97.56           H  
ATOM    454 HG13 VAL A  28      -3.669   6.717  -0.768  1.00 97.56           H  
ATOM    455  CG2 VAL A  28      -6.136   6.846   0.241  1.00 97.56           C  
ATOM    456 HG21 VAL A  28      -6.049   6.443  -0.769  1.00 97.56           H  
ATOM    457 HG22 VAL A  28      -6.101   6.027   0.960  1.00 97.56           H  
ATOM    458 HG23 VAL A  28      -7.098   7.350   0.327  1.00 97.56           H  
ATOM    459  N   HIS A  29      -3.038   9.051   3.159  1.00 97.46           N  
ATOM    460  H   HIS A  29      -3.180   8.189   3.665  1.00 97.46           H  
ATOM    461  CA  HIS A  29      -1.825   9.813   3.417  1.00 97.46           C  
ATOM    462  HA  HIS A  29      -1.976  10.836   3.070  1.00 97.46           H  
ATOM    463  C   HIS A  29      -0.660   9.196   2.651  1.00 97.46           C  
ATOM    464  CB  HIS A  29      -1.513   9.893   4.910  1.00 97.46           C  
ATOM    465  HB2 HIS A  29      -1.115   8.938   5.255  1.00 97.46           H  
ATOM    466  HB3 HIS A  29      -0.737  10.644   5.063  1.00 97.46           H  
ATOM    467  O   HIS A  29      -0.245   8.065   2.901  1.00 97.46           O  
ATOM    468  CG  HIS A  29      -2.700  10.252   5.750  1.00 97.46           C  
ATOM    469  CD2 HIS A  29      -3.563   9.376   6.351  1.00 97.46           C  
ATOM    470  HD2 HIS A  29      -3.525   8.297   6.326  1.00 97.46           H  
ATOM    471  ND1 HIS A  29      -3.151  11.526   6.007  1.00 97.46           N  
ATOM    472  HD1 HIS A  29      -2.841  12.375   5.556  1.00 97.46           H  
ATOM    473  CE1 HIS A  29      -4.256  11.420   6.766  1.00 97.46           C  
ATOM    474  HE1 HIS A  29      -4.876  12.235   7.111  1.00 97.46           H  
ATOM    475  NE2 HIS A  29      -4.532  10.135   6.990  1.00 97.46           N  
ATOM    476  N   ILE A  30      -0.104   9.964   1.728  1.00 98.10           N  
ATOM    477  H   ILE A  30      -0.499  10.883   1.588  1.00 98.10           H  
ATOM    478  CA  ILE A  30       1.019   9.572   0.889  1.00 98.10           C  
ATOM    479  HA  ILE A  30       1.186   8.500   0.989  1.00 98.10           H  
ATOM    480  C   ILE A  30       2.253  10.319   1.380  1.00 98.10           C  
ATOM    481  CB  ILE A  30       0.727   9.873  -0.594  1.00 98.10           C  
ATOM    482  HB  ILE A  30       0.731  10.956  -0.722  1.00 98.10           H  
ATOM    483  O   ILE A  30       2.235  11.548   1.484  1.00 98.10           O  
ATOM    484  CG1 ILE A  30      -0.658   9.363  -1.054  1.00 98.10           C  
ATOM    485 HG12 ILE A  30      -0.688   8.274  -1.015  1.00 98.10           H  
ATOM    486 HG13 ILE A  30      -1.435   9.746  -0.392  1.00 98.10           H  
ATOM    487  CG2 ILE A  30       1.863   9.263  -1.437  1.00 98.10           C  
ATOM    488 HG21 ILE A  30       2.814   9.729  -1.178  1.00 98.10           H  
ATOM    489 HG22 ILE A  30       1.698   9.428  -2.502  1.00 98.10           H  
ATOM    490 HG23 ILE A  30       1.933   8.192  -1.250  1.00 98.10           H  
ATOM    491  CD1 ILE A  30      -1.033   9.834  -2.462  1.00 98.10           C  
ATOM    492 HD11 ILE A  30      -2.057   9.534  -2.686  1.00 98.10           H  
ATOM    493 HD12 ILE A  30      -0.968  10.921  -2.513  1.00 98.10           H  
ATOM    494 HD13 ILE A  30      -0.378   9.392  -3.212  1.00 98.10           H  
ATOM    495  N   LYS A  31       3.339   9.596   1.652  1.00 96.74           N  
ATOM    496  H   LYS A  31       3.263   8.594   1.556  1.00 96.74           H  
ATOM    497  CA  LYS A  31       4.643  10.169   1.997  1.00 96.74           C  
ATOM    498  HA  LYS A  31       4.590  11.253   1.899  1.00 96.74           H  
ATOM    499  C   LYS A  31       5.710   9.683   1.025  1.00 96.74           C  
ATOM    500  CB  LYS A  31       4.983   9.845   3.454  1.00 96.74           C  
ATOM    501  HB2 LYS A  31       4.209  10.257   4.101  1.00 96.74           H  
ATOM    502  HB3 LYS A  31       4.998   8.763   3.584  1.00 96.74           H  
ATOM    503  O   LYS A  31       5.829   8.487   0.771  1.00 96.74           O  
ATOM    504  CG  LYS A  31       6.345  10.428   3.856  1.00 96.74           C  
ATOM    505  HG2 LYS A  31       7.116  10.072   3.172  1.00 96.74           H  
ATOM    506  HG3 LYS A  31       6.309  11.516   3.805  1.00 96.74           H  
ATOM    507  CD  LYS A  31       6.737   9.984   5.263  1.00 96.74           C  
ATOM    508  HD2 LYS A  31       6.013  10.354   5.989  1.00 96.74           H  
ATOM    509  HD3 LYS A  31       6.754   8.895   5.291  1.00 96.74           H  
ATOM    510  CE  LYS A  31       8.135  10.535   5.557  1.00 96.74           C  
ATOM    511  HE2 LYS A  31       8.088  11.619   5.660  1.00 96.74           H  
ATOM    512  HE3 LYS A  31       8.768  10.334   4.693  1.00 96.74           H  
ATOM    513  NZ  LYS A  31       8.718   9.898   6.760  1.00 96.74           N  
ATOM    514  HZ1 LYS A  31       8.772   8.901   6.606  1.00 96.74           H  
ATOM    515  HZ2 LYS A  31       9.655  10.244   6.906  1.00 96.74           H  
ATOM    516  HZ3 LYS A  31       8.151  10.061   7.580  1.00 96.74           H  
ATOM    517  N   VAL A  32       6.508  10.622   0.525  1.00 93.80           N  
ATOM    518  H   VAL A  32       6.333  11.580   0.792  1.00 93.80           H  
ATOM    519  CA  VAL A  32       7.564  10.387  -0.465  1.00 93.80           C  
ATOM    520  HA  VAL A  32       7.873   9.342  -0.449  1.00 93.80           H  
ATOM    521  C   VAL A  32       8.752  11.276  -0.121  1.00 93.80           C  
ATOM    522  CB  VAL A  32       7.057  10.734  -1.868  1.00 93.80           C  
ATOM    523  HB  VAL A  32       6.847  11.802  -1.920  1.00 93.80           H  
ATOM    524  O   VAL A  32       8.698  12.495  -0.289  1.00 93.80           O  
ATOM    525  CG1 VAL A  32       8.101  10.389  -2.923  1.00 93.80           C  
ATOM    526 HG11 VAL A  32       7.702  10.714  -3.884  1.00 93.80           H  
ATOM    527 HG12 VAL A  32       9.032  10.926  -2.743  1.00 93.80           H  
ATOM    528 HG13 VAL A  32       8.292   9.316  -2.933  1.00 93.80           H  
ATOM    529  CG2 VAL A  32       5.767  10.004  -2.230  1.00 93.80           C  
ATOM    530 HG21 VAL A  32       5.390  10.448  -3.151  1.00 93.80           H  
ATOM    531 HG22 VAL A  32       4.992  10.184  -1.484  1.00 93.80           H  
ATOM    532 HG23 VAL A  32       5.939   8.933  -2.335  1.00 93.80           H  
ATOM    533  N   GLY A  33       9.820  10.683   0.414  1.00 90.20           N  
ATOM    534  H   GLY A  33       9.831   9.676   0.497  1.00 90.20           H  
ATOM    535  CA  GLY A  33      10.897  11.459   1.030  1.00 90.20           C  
ATOM    536  HA2 GLY A  33      11.406  12.041   0.262  1.00 90.20           H  
ATOM    537  HA3 GLY A  33      11.620  10.789   1.494  1.00 90.20           H  
ATOM    538  C   GLY A  33      10.343  12.401   2.109  1.00 90.20           C  
ATOM    539  O   GLY A  33       9.735  11.945   3.083  1.00 90.20           O  
ATOM    540  N   ASP A  34      10.525  13.707   1.902  1.00 89.65           N  
ATOM    541  H   ASP A  34      11.038  13.993   1.081  1.00 89.65           H  
ATOM    542  CA  ASP A  34      10.044  14.768   2.798  1.00 89.65           C  
ATOM    543  HA  ASP A  34       9.989  14.375   3.813  1.00 89.65           H  
ATOM    544  C   ASP A  34       8.644  15.296   2.433  1.00 89.65           C  
ATOM    545  CB  ASP A  34      11.053  15.927   2.806  1.00 89.65           C  
ATOM    546  HB2 ASP A  34      10.722  16.683   3.518  1.00 89.65           H  
ATOM    547  HB3 ASP A  34      11.074  16.382   1.816  1.00 89.65           H  
ATOM    548  O   ASP A  34       8.013  15.974   3.246  1.00 89.65           O  
ATOM    549  CG  ASP A  34      12.463  15.479   3.193  1.00 89.65           C  
ATOM    550  OD1 ASP A  34      12.582  14.716   4.178  1.00 89.65           O  
ATOM    551  OD2 ASP A  34      13.398  15.880   2.461  1.00 89.65           O  
ATOM    552  N   GLU A  35       8.137  14.995   1.232  1.00 94.05           N  
ATOM    553  H   GLU A  35       8.612  14.315   0.655  1.00 94.05           H  
ATOM    554  CA  GLU A  35       6.819  15.454   0.791  1.00 94.05           C  
ATOM    555  HA  GLU A  35       6.670  16.453   1.202  1.00 94.05           H  
ATOM    556  C   GLU A  35       5.719  14.550   1.359  1.00 94.05           C  
ATOM    557  CB  GLU A  35       6.746  15.588  -0.744  1.00 94.05           C  
ATOM    558  HB2 GLU A  35       6.697  14.597  -1.196  1.00 94.05           H  
ATOM    559  HB3 GLU A  35       7.653  16.086  -1.088  1.00 94.05           H  
ATOM    560  O   GLU A  35       5.845  13.322   1.411  1.00 94.05           O  
ATOM    561  CG  GLU A  35       5.526  16.428  -1.188  1.00 94.05           C  
ATOM    562  HG2 GLU A  35       5.572  17.395  -0.688  1.00 94.05           H  
ATOM    563  HG3 GLU A  35       4.618  15.928  -0.852  1.00 94.05           H  
ATOM    564  CD  GLU A  35       5.421  16.666  -2.709  1.00 94.05           C  
ATOM    565  OE1 GLU A  35       4.307  17.035  -3.170  1.00 94.05           O  
ATOM    566  OE2 GLU A  35       6.423  16.460  -3.425  1.00 94.05           O  
ATOM    567  N   LYS A  36       4.618  15.172   1.787  1.00 96.18           N  
ATOM    568  H   LYS A  36       4.564  16.174   1.674  1.00 96.18           H  
ATOM    569  CA  LYS A  36       3.417  14.493   2.273  1.00 96.18           C  
ATOM    570  HA  LYS A  36       3.476  13.436   2.015  1.00 96.18           H  
ATOM    571  C   LYS A  36       2.190  15.082   1.597  1.00 96.18           C  
ATOM    572  CB  LYS A  36       3.281  14.628   3.794  1.00 96.18           C  
ATOM    573  HB2 LYS A  36       2.346  14.159   4.099  1.00 96.18           H  
ATOM    574  HB3 LYS A  36       3.229  15.687   4.047  1.00 96.18           H  
ATOM    575  O   LYS A  36       2.095  16.301   1.465  1.00 96.18           O  
ATOM    576  CG  LYS A  36       4.434  13.978   4.568  1.00 96.18           C  
ATOM    577  HG2 LYS A  36       5.380  14.438   4.285  1.00 96.18           H  
ATOM    578  HG3 LYS A  36       4.466  12.912   4.345  1.00 96.18           H  
ATOM    579  CD  LYS A  36       4.202  14.186   6.067  1.00 96.18           C  
ATOM    580  HD2 LYS A  36       4.077  15.252   6.257  1.00 96.18           H  
ATOM    581  HD3 LYS A  36       3.291  13.665   6.362  1.00 96.18           H  
ATOM    582  CE  LYS A  36       5.388  13.666   6.877  1.00 96.18           C  
ATOM    583  HE2 LYS A  36       5.490  12.597   6.692  1.00 96.18           H  
ATOM    584  HE3 LYS A  36       6.289  14.166   6.521  1.00 96.18           H  
ATOM    585  NZ  LYS A  36       5.180  13.937   8.322  1.00 96.18           N  
ATOM    586  HZ1 LYS A  36       4.341  13.479   8.647  1.00 96.18           H  
ATOM    587  HZ2 LYS A  36       5.059  14.929   8.467  1.00 96.18           H  
ATOM    588  HZ3 LYS A  36       5.966  13.628   8.876  1.00 96.18           H  
ATOM    589  N   ARG A  37       1.233  14.234   1.226  1.00 97.57           N  
ATOM    590  H   ARG A  37       1.397  13.247   1.365  1.00 97.57           H  
ATOM    591  CA  ARG A  37      -0.094  14.654   0.762  1.00 97.57           C  
ATOM    592  HA  ARG A  37      -0.280  15.678   1.087  1.00 97.57           H  
ATOM    593  C   ARG A  37      -1.166  13.788   1.393  1.00 97.57           C  
ATOM    594  CB  ARG A  37      -0.189  14.605  -0.767  1.00 97.57           C  
ATOM    595  HB2 ARG A  37       0.053  13.604  -1.124  1.00 97.57           H  
ATOM    596  HB3 ARG A  37      -1.214  14.835  -1.057  1.00 97.57           H  
ATOM    597  O   ARG A  37      -0.983  12.584   1.513  1.00 97.57           O  
ATOM    598  CG  ARG A  37       0.749  15.636  -1.407  1.00 97.57           C  
ATOM    599  HG2 ARG A  37       0.585  16.615  -0.957  1.00 97.57           H  
ATOM    600  HG3 ARG A  37       1.786  15.339  -1.253  1.00 97.57           H  
ATOM    601  CD  ARG A  37       0.472  15.728  -2.900  1.00 97.57           C  
ATOM    602  HD2 ARG A  37      -0.547  16.081  -3.059  1.00 97.57           H  
ATOM    603  HD3 ARG A  37       0.590  14.730  -3.322  1.00 97.57           H  
ATOM    604  NE  ARG A  37       1.429  16.622  -3.559  1.00 97.57           N  
ATOM    605  HE  ARG A  37       2.278  16.859  -3.064  1.00 97.57           H  
ATOM    606  NH1 ARG A  37       0.556  16.468  -5.676  1.00 97.57           N  
ATOM    607 HH11 ARG A  37      -0.282  16.045  -5.304  1.00 97.57           H  
ATOM    608 HH12 ARG A  37       0.797  16.437  -6.656  1.00 97.57           H  
ATOM    609  NH2 ARG A  37       2.570  17.372  -5.331  1.00 97.57           N  
ATOM    610 HH21 ARG A  37       3.338  17.440  -4.678  1.00 97.57           H  
ATOM    611 HH22 ARG A  37       2.778  17.228  -6.308  1.00 97.57           H  
ATOM    612  CZ  ARG A  37       1.497  16.835  -4.850  1.00 97.57           C  
ATOM    613  N   THR A  38      -2.274  14.412   1.756  1.00 97.04           N  
ATOM    614  H   THR A  38      -2.357  15.403   1.581  1.00 97.04           H  
ATOM    615  CA  THR A  38      -3.479  13.730   2.222  1.00 97.04           C  
ATOM    616  HA  THR A  38      -3.294  12.661   2.332  1.00 97.04           H  
ATOM    617  C   THR A  38      -4.562  13.939   1.180  1.00 97.04           C  
ATOM    618  CB  THR A  38      -3.937  14.267   3.581  1.00 97.04           C  
ATOM    619  HB  THR A  38      -4.179  15.325   3.490  1.00 97.04           H  
ATOM    620  O   THR A  38      -4.743  15.063   0.708  1.00 97.04           O  
ATOM    621  CG2 THR A  38      -5.159  13.523   4.099  1.00 97.04           C  
ATOM    622 HG21 THR A  38      -6.032  13.750   3.488  1.00 97.04           H  
ATOM    623 HG22 THR A  38      -5.382  13.825   5.122  1.00 97.04           H  
ATOM    624 HG23 THR A  38      -4.981  12.447   4.073  1.00 97.04           H  
ATOM    625  OG1 THR A  38      -2.922  14.119   4.554  1.00 97.04           O  
ATOM    626  HG1 THR A  38      -3.316  14.444   5.367  1.00 97.04           H  
ATOM    627  N   VAL A  39      -5.258  12.870   0.811  1.00 96.81           N  
ATOM    628  H   VAL A  39      -5.024  11.973   1.212  1.00 96.81           H  
ATOM    629  CA  VAL A  39      -6.342  12.902  -0.171  1.00 96.81           C  
ATOM    630  HA  VAL A  39      -6.677  13.928  -0.324  1.00 96.81           H  
ATOM    631  C   VAL A  39      -7.511  12.098   0.364  1.00 96.81           C  
ATOM    632  CB  VAL A  39      -5.866  12.342  -1.521  1.00 96.81           C  
ATOM    633  HB  VAL A  39      -5.504  11.323  -1.388  1.00 96.81           H  
ATOM    634  O   VAL A  39      -7.343  10.939   0.726  1.00 96.81           O  
ATOM    635  CG1 VAL A  39      -6.983  12.321  -2.567  1.00 96.81           C  
ATOM    636 HG11 VAL A  39      -7.815  11.705  -2.228  1.00 96.81           H  
ATOM    637 HG12 VAL A  39      -6.601  11.868  -3.482  1.00 96.81           H  
ATOM    638 HG13 VAL A  39      -7.345  13.329  -2.769  1.00 96.81           H  
ATOM    639  CG2 VAL A  39      -4.722  13.200  -2.075  1.00 96.81           C  
ATOM    640 HG21 VAL A  39      -4.566  12.957  -3.126  1.00 96.81           H  
ATOM    641 HG22 VAL A  39      -4.979  14.256  -2.001  1.00 96.81           H  
ATOM    642 HG23 VAL A  39      -3.807  13.005  -1.516  1.00 96.81           H  
ATOM    643  N   THR A  40      -8.696  12.696   0.384  1.00 95.85           N  
ATOM    644  H   THR A  40      -8.776  13.653   0.072  1.00 95.85           H  
ATOM    645  CA  THR A  40      -9.942  11.959   0.595  1.00 95.85           C  
ATOM    646  HA  THR A  40      -9.749  11.101   1.238  1.00 95.85           H  
ATOM    647  C   THR A  40     -10.449  11.460  -0.755  1.00 95.85           C  
ATOM    648  CB  THR A  40     -10.993  12.828   1.294  1.00 95.85           C  
ATOM    649  HB  THR A  40     -11.292  13.636   0.626  1.00 95.85           H  
ATOM    650  O   THR A  40     -10.488  12.233  -1.709  1.00 95.85           O  
ATOM    651  CG2 THR A  40     -12.232  12.027   1.689  1.00 95.85           C  
ATOM    652 HG21 THR A  40     -12.905  12.660   2.267  1.00 95.85           H  
ATOM    653 HG22 THR A  40     -11.948  11.160   2.284  1.00 95.85           H  
ATOM    654 HG23 THR A  40     -12.761  11.691   0.797  1.00 95.85           H  
ATOM    655  OG1 THR A  40     -10.455  13.401   2.471  1.00 95.85           O  
ATOM    656  HG1 THR A  40     -10.180  12.697   3.062  1.00 95.85           H  
ATOM    657  N   VAL A  41     -10.813  10.182  -0.837  1.00 97.10           N  
ATOM    658  H   VAL A  41     -10.728   9.612  -0.008  1.00 97.10           H  
ATOM    659  CA  VAL A  41     -11.346   9.536  -2.044  1.00 97.10           C  
ATOM    660  HA  VAL A  41     -11.443  10.274  -2.841  1.00 97.10           H  
ATOM    661  C   VAL A  41     -12.736   9.000  -1.717  1.00 97.10           C  
ATOM    662  CB  VAL A  41     -10.415   8.413  -2.545  1.00 97.10           C  
ATOM    663  HB  VAL A  41     -10.457   7.571  -1.854  1.00 97.10           H  
ATOM    664  O   VAL A  41     -12.886   8.089  -0.898  1.00 97.10           O  
ATOM    665  CG1 VAL A  41     -10.845   7.923  -3.932  1.00 97.10           C  
ATOM    666 HG11 VAL A  41     -10.205   7.105  -4.261  1.00 97.10           H  
ATOM    667 HG12 VAL A  41     -11.875   7.568  -3.904  1.00 97.10           H  
ATOM    668 HG13 VAL A  41     -10.786   8.737  -4.656  1.00 97.10           H  
ATOM    669  CG2 VAL A  41      -8.949   8.859  -2.645  1.00 97.10           C  
ATOM    670 HG21 VAL A  41      -8.872   9.729  -3.296  1.00 97.10           H  
ATOM    671 HG22 VAL A  41      -8.348   8.044  -3.050  1.00 97.10           H  
ATOM    672 HG23 VAL A  41      -8.563   9.108  -1.656  1.00 97.10           H  
ATOM    673  N   ASN A  42     -13.761   9.583  -2.326  1.00 95.80           N  
ATOM    674  H   ASN A  42     -13.573  10.294  -3.018  1.00 95.80           H  
ATOM    675  CA  ASN A  42     -15.155   9.217  -2.096  1.00 95.80           C  
ATOM    676  HA  ASN A  42     -15.303   9.120  -1.020  1.00 95.80           H  
ATOM    677  C   ASN A  42     -15.509   7.868  -2.750  1.00 95.80           C  
ATOM    678  CB  ASN A  42     -16.056  10.351  -2.604  1.00 95.80           C  
ATOM    679  HB2 ASN A  42     -15.868  10.520  -3.664  1.00 95.80           H  
ATOM    680  HB3 ASN A  42     -17.108  10.088  -2.491  1.00 95.80           H  
ATOM    681  O   ASN A  42     -14.787   7.401  -3.633  1.00 95.80           O  
ATOM    682  CG  ASN A  42     -15.825  11.629  -1.830  1.00 95.80           C  
ATOM    683  ND2 ASN A  42     -15.278  12.634  -2.466  1.00 95.80           N  
ATOM    684 HD21 ASN A  42     -15.042  13.446  -1.912  1.00 95.80           H  
ATOM    685 HD22 ASN A  42     -14.796  12.433  -3.330  1.00 95.80           H  
ATOM    686  OD1 ASN A  42     -16.092  11.718  -0.643  1.00 95.80           O  
ATOM    687  N   PRO A  43     -16.623   7.231  -2.349  1.00 95.26           N  
ATOM    688  CA  PRO A  43     -17.118   6.017  -2.998  1.00 95.26           C  
ATOM    689  HA  PRO A  43     -16.449   5.192  -2.753  1.00 95.26           H  
ATOM    690  C   PRO A  43     -17.235   6.159  -4.523  1.00 95.26           C  
ATOM    691  CB  PRO A  43     -18.486   5.762  -2.358  1.00 95.26           C  
ATOM    692  HB2 PRO A  43     -18.748   4.704  -2.345  1.00 95.26           H  
ATOM    693  HB3 PRO A  43     -19.260   6.333  -2.869  1.00 95.26           H  
ATOM    694  O   PRO A  43     -17.874   7.083  -5.025  1.00 95.26           O  
ATOM    695  CG  PRO A  43     -18.299   6.322  -0.953  1.00 95.26           C  
ATOM    696  HG2 PRO A  43     -17.718   5.612  -0.365  1.00 95.26           H  
ATOM    697  HG3 PRO A  43     -19.249   6.553  -0.472  1.00 95.26           H  
ATOM    698  CD  PRO A  43     -17.469   7.572  -1.211  1.00 95.26           C  
ATOM    699  HD2 PRO A  43     -16.884   7.818  -0.325  1.00 95.26           H  
ATOM    700  HD3 PRO A  43     -18.131   8.397  -1.473  1.00 95.26           H  
ATOM    701  N   GLY A  44     -16.623   5.234  -5.264  1.00 96.08           N  
ATOM    702  H   GLY A  44     -16.038   4.558  -4.793  1.00 96.08           H  
ATOM    703  CA  GLY A  44     -16.593   5.217  -6.730  1.00 96.08           C  
ATOM    704  HA2 GLY A  44     -17.599   5.398  -7.109  1.00 96.08           H  
ATOM    705  HA3 GLY A  44     -16.269   4.228  -7.054  1.00 96.08           H  
ATOM    706  C   GLY A  44     -15.657   6.246  -7.376  1.00 96.08           C  
ATOM    707  O   GLY A  44     -15.594   6.313  -8.605  1.00 96.08           O  
ATOM    708  N   GLU A  45     -14.939   7.047  -6.586  1.00 97.92           N  
ATOM    709  H   GLU A  45     -15.014   6.938  -5.584  1.00 97.92           H  
ATOM    710  CA  GLU A  45     -14.029   8.079  -7.079  1.00 97.92           C  
ATOM    711  HA  GLU A  45     -14.457   8.492  -7.992  1.00 97.92           H  
ATOM    712  C   GLU A  45     -12.649   7.499  -7.433  1.00 97.92           C  
ATOM    713  CB  GLU A  45     -13.945   9.226  -6.055  1.00 97.92           C  
ATOM    714  HB2 GLU A  45     -13.392   8.881  -5.181  1.00 97.92           H  
ATOM    715  HB3 GLU A  45     -14.958   9.491  -5.750  1.00 97.92           H  
ATOM    716  O   GLU A  45     -12.143   6.575  -6.786  1.00 97.92           O  
ATOM    717  CG  GLU A  45     -13.262  10.491  -6.598  1.00 97.92           C  
ATOM    718  HG2 GLU A  45     -13.766  10.784  -7.519  1.00 97.92           H  
ATOM    719  HG3 GLU A  45     -12.226  10.259  -6.842  1.00 97.92           H  
ATOM    720  CD  GLU A  45     -13.288  11.670  -5.608  1.00 97.92           C  
ATOM    721  OE1 GLU A  45     -13.113  12.816  -6.073  1.00 97.92           O  
ATOM    722  OE2 GLU A  45     -13.503  11.447  -4.392  1.00 97.92           O  
ATOM    723  N   GLU A  46     -12.019   8.078  -8.459  1.00 98.30           N  
ATOM    724  H   GLU A  46     -12.472   8.856  -8.916  1.00 98.30           H  
ATOM    725  CA  GLU A  46     -10.609   7.872  -8.792  1.00 98.30           C  
ATOM    726  HA  GLU A  46     -10.177   7.234  -8.021  1.00 98.30           H  
ATOM    727  C   GLU A  46      -9.882   9.223  -8.755  1.00 98.30           C  
ATOM    728  CB  GLU A  46     -10.461   7.124 -10.136  1.00 98.30           C  
ATOM    729  HB2 GLU A  46     -11.031   6.198 -10.062  1.00 98.30           H  
ATOM    730  HB3 GLU A  46     -10.887   7.725 -10.939  1.00 98.30           H  
ATOM    731  O   GLU A  46     -10.282  10.171  -9.431  1.00 98.30           O  
ATOM    732  CG  GLU A  46      -8.998   6.770 -10.488  1.00 98.30           C  
ATOM    733  HG2 GLU A  46      -8.537   6.308  -9.615  1.00 98.30           H  
ATOM    734  HG3 GLU A  46      -8.455   7.692 -10.699  1.00 98.30           H  
ATOM    735  CD  GLU A  46      -8.824   5.797 -11.681  1.00 98.30           C  
ATOM    736  OE1 GLU A  46      -7.653   5.520 -12.055  1.00 98.30           O  
ATOM    737  OE2 GLU A  46      -9.825   5.247 -12.198  1.00 98.30           O  
ATOM    738  N   VAL A  47      -8.809   9.313  -7.967  1.00 98.31           N  
ATOM    739  H   VAL A  47      -8.525   8.479  -7.474  1.00 98.31           H  
ATOM    740  CA  VAL A  47      -7.994  10.523  -7.794  1.00 98.31           C  
ATOM    741  HA  VAL A  47      -8.380  11.301  -8.452  1.00 98.31           H  
ATOM    742  C   VAL A  47      -6.554  10.237  -8.203  1.00 98.31           C  
ATOM    743  CB  VAL A  47      -8.061  11.067  -6.350  1.00 98.31           C  
ATOM    744  HB  VAL A  47      -7.659  10.325  -5.661  1.00 98.31           H  
ATOM    745  O   VAL A  47      -5.989   9.204  -7.850  1.00 98.31           O  
ATOM    746  CG1 VAL A  47      -7.237  12.358  -6.223  1.00 98.31           C  
ATOM    747 HG11 VAL A  47      -6.170  12.132  -6.247  1.00 98.31           H  
ATOM    748 HG12 VAL A  47      -7.469  12.860  -5.284  1.00 98.31           H  
ATOM    749 HG13 VAL A  47      -7.488  13.041  -7.034  1.00 98.31           H  
ATOM    750  CG2 VAL A  47      -9.499  11.392  -5.930  1.00 98.31           C  
ATOM    751 HG21 VAL A  47      -9.522  11.787  -4.915  1.00 98.31           H  
ATOM    752 HG22 VAL A  47      -9.943  12.121  -6.608  1.00 98.31           H  
ATOM    753 HG23 VAL A  47     -10.105  10.486  -5.950  1.00 98.31           H  
ATOM    754  N   GLU A  48      -5.925  11.171  -8.915  1.00 98.32           N  
ATOM    755  H   GLU A  48      -6.428  12.014  -9.152  1.00 98.32           H  
ATOM    756  CA  GLU A  48      -4.502  11.108  -9.255  1.00 98.32           C  
ATOM    757  HA  GLU A  48      -4.125  10.121  -8.984  1.00 98.32           H  
ATOM    758  C   GLU A  48      -3.698  12.140  -8.453  1.00 98.32           C  
ATOM    759  CB  GLU A  48      -4.295  11.247 -10.774  1.00 98.32           C  
ATOM    760  HB2 GLU A  48      -4.946  10.538 -11.285  1.00 98.32           H  
ATOM    761  HB3 GLU A  48      -4.564  12.255 -11.090  1.00 98.32           H  
ATOM    762  O   GLU A  48      -4.033  13.323  -8.397  1.00 98.32           O  
ATOM    763  CG  GLU A  48      -2.840  10.953 -11.177  1.00 98.32           C  
ATOM    764  HG2 GLU A  48      -2.567   9.959 -10.823  1.00 98.32           H  
ATOM    765  HG3 GLU A  48      -2.180  11.665 -10.682  1.00 98.32           H  
ATOM    766  CD  GLU A  48      -2.613  11.028 -12.696  1.00 98.32           C  
ATOM    767  OE1 GLU A  48      -2.026  12.037 -13.144  1.00 98.32           O  
ATOM    768  OE2 GLU A  48      -2.928  10.037 -13.407  1.00 98.32           O  
ATOM    769  N   VAL A  49      -2.590  11.694  -7.864  1.00 97.72           N  
ATOM    770  H   VAL A  49      -2.403  10.703  -7.917  1.00 97.72           H  
ATOM    771  CA  VAL A  49      -1.640  12.523  -7.123  1.00 97.72           C  
ATOM    772  HA  VAL A  49      -1.962  13.563  -7.177  1.00 97.72           H  
ATOM    773  C   VAL A  49      -0.269  12.392  -7.768  1.00 97.72           C  
ATOM    774  CB  VAL A  49      -1.575  12.122  -5.640  1.00 97.72           C  
ATOM    775  HB  VAL A  49      -1.063  11.165  -5.536  1.00 97.72           H  
ATOM    776  O   VAL A  49       0.270  11.295  -7.877  1.00 97.72           O  
ATOM    777  CG1 VAL A  49      -0.799  13.182  -4.852  1.00 97.72           C  
ATOM    778 HG11 VAL A  49      -0.737  12.877  -3.807  1.00 97.72           H  
ATOM    779 HG12 VAL A  49      -1.320  14.137  -4.913  1.00 97.72           H  
ATOM    780 HG13 VAL A  49       0.214  13.279  -5.242  1.00 97.72           H  
ATOM    781  CG2 VAL A  49      -2.963  11.993  -5.012  1.00 97.72           C  
ATOM    782 HG21 VAL A  49      -3.505  11.163  -5.465  1.00 97.72           H  
ATOM    783 HG22 VAL A  49      -3.531  12.910  -5.164  1.00 97.72           H  
ATOM    784 HG23 VAL A  49      -2.865  11.776  -3.948  1.00 97.72           H  
ATOM    785  N   THR A  50       0.319  13.512  -8.183  1.00 96.75           N  
ATOM    786  H   THR A  50      -0.189  14.381  -8.101  1.00 96.75           H  
ATOM    787  CA  THR A  50       1.655  13.526  -8.800  1.00 96.75           C  
ATOM    788  HA  THR A  50       1.983  12.503  -8.983  1.00 96.75           H  
ATOM    789  C   THR A  50       2.685  14.182  -7.889  1.00 96.75           C  
ATOM    790  CB  THR A  50       1.633  14.216 -10.168  1.00 96.75           C  
ATOM    791  HB  THR A  50       1.286  15.244 -10.060  1.00 96.75           H  
ATOM    792  O   THR A  50       2.478  15.306  -7.424  1.00 96.75           O  
ATOM    793  CG2 THR A  50       3.004  14.210 -10.849  1.00 96.75           C  
ATOM    794 HG21 THR A  50       2.906  14.590 -11.865  1.00 96.75           H  
ATOM    795 HG22 THR A  50       3.702  14.849 -10.307  1.00 96.75           H  
ATOM    796 HG23 THR A  50       3.399  13.195 -10.883  1.00 96.75           H  
ATOM    797  OG1 THR A  50       0.782  13.528 -11.053  1.00 96.75           O  
ATOM    798  HG1 THR A  50      -0.118  13.509 -10.720  1.00 96.75           H  
ATOM    799  N   PHE A  51       3.813  13.501  -7.709  1.00 95.76           N  
ATOM    800  H   PHE A  51       3.889  12.597  -8.152  1.00 95.76           H  
ATOM    801  CA  PHE A  51       5.022  13.986  -7.049  1.00 95.76           C  
ATOM    802  HA  PHE A  51       4.830  14.947  -6.572  1.00 95.76           H  
ATOM    803  C   PHE A  51       6.131  14.162  -8.086  1.00 95.76           C  
ATOM    804  CB  PHE A  51       5.454  12.989  -5.967  1.00 95.76           C  
ATOM    805  HB2 PHE A  51       6.387  13.341  -5.527  1.00 95.76           H  
ATOM    806  HB3 PHE A  51       5.652  12.023  -6.432  1.00 95.76           H  
ATOM    807  O   PHE A  51       6.231  13.370  -9.025  1.00 95.76           O  
ATOM    808  CG  PHE A  51       4.440  12.797  -4.861  1.00 95.76           C  
ATOM    809  CD1 PHE A  51       4.598  13.482  -3.645  1.00 95.76           C  
ATOM    810  HD1 PHE A  51       5.456  14.121  -3.498  1.00 95.76           H  
ATOM    811  CD2 PHE A  51       3.336  11.942  -5.044  1.00 95.76           C  
ATOM    812  HD2 PHE A  51       3.209  11.411  -5.976  1.00 95.76           H  
ATOM    813  CE1 PHE A  51       3.652  13.329  -2.618  1.00 95.76           C  
ATOM    814  HE1 PHE A  51       3.784  13.849  -1.681  1.00 95.76           H  
ATOM    815  CE2 PHE A  51       2.388  11.789  -4.020  1.00 95.76           C  
ATOM    816  HE2 PHE A  51       1.538  11.139  -4.167  1.00 95.76           H  
ATOM    817  CZ  PHE A  51       2.545  12.485  -2.809  1.00 95.76           C  
ATOM    818  HZ  PHE A  51       1.822  12.366  -2.016  1.00 95.76           H  
ATOM    819  N   SER A  52       6.980  15.168  -7.890  1.00 93.80           N  
ATOM    820  H   SER A  52       6.887  15.734  -7.058  1.00 93.80           H  
ATOM    821  CA  SER A  52       8.141  15.431  -8.745  1.00 93.80           C  
ATOM    822  HA  SER A  52       8.321  14.579  -9.401  1.00 93.80           H  
ATOM    823  C   SER A  52       9.372  15.647  -7.876  1.00 93.80           C  
ATOM    824  CB  SER A  52       7.933  16.663  -9.629  1.00 93.80           C  
ATOM    825  HB2 SER A  52       8.804  16.787 -10.272  1.00 93.80           H  
ATOM    826  HB3 SER A  52       7.843  17.542  -8.991  1.00 93.80           H  
ATOM    827  O   SER A  52       9.309  16.364  -6.878  1.00 93.80           O  
ATOM    828  OG  SER A  52       6.772  16.563 -10.436  1.00 93.80           O  
ATOM    829  HG  SER A  52       6.635  17.422 -10.841  1.00 93.80           H  
ATOM    830  N   ALA A  53      10.499  15.057  -8.258  1.00 88.20           N  
ATOM    831  H   ALA A  53      10.504  14.496  -9.097  1.00 88.20           H  
ATOM    832  CA  ALA A  53      11.747  15.184  -7.524  1.00 88.20           C  
ATOM    833  HA  ALA A  53      11.726  16.095  -6.925  1.00 88.20           H  
ATOM    834  C   ALA A  53      12.930  15.275  -8.485  1.00 88.20           C  
ATOM    835  CB  ALA A  53      11.895  13.988  -6.576  1.00 88.20           C  
ATOM    836  HB1 ALA A  53      11.875  13.060  -7.148  1.00 88.20           H  
ATOM    837  HB2 ALA A  53      11.084  13.979  -5.848  1.00 88.20           H  
ATOM    838  HB3 ALA A  53      12.856  14.043  -6.063  1.00 88.20           H  
ATOM    839  O   ALA A  53      13.092  14.437  -9.361  1.00 88.20           O  
ATOM    840  N   ASN A  54      13.815  16.250  -8.253  1.00 86.01           N  
ATOM    841  H   ASN A  54      13.574  16.974  -7.592  1.00 86.01           H  
ATOM    842  CA  ASN A  54      15.075  16.361  -9.000  1.00 86.01           C  
ATOM    843  HA  ASN A  54      14.858  16.388 -10.068  1.00 86.01           H  
ATOM    844  C   ASN A  54      16.014  15.168  -8.754  1.00 86.01           C  
ATOM    845  CB  ASN A  54      15.793  17.657  -8.586  1.00 86.01           C  
ATOM    846  HB2 ASN A  54      15.985  17.634  -7.514  1.00 86.01           H  
ATOM    847  HB3 ASN A  54      16.754  17.701  -9.100  1.00 86.01           H  
ATOM    848  O   ASN A  54      16.886  14.894  -9.569  1.00 86.01           O  
ATOM    849  CG  ASN A  54      15.038  18.922  -8.939  1.00 86.01           C  
ATOM    850  ND2 ASN A  54      15.278  19.995  -8.223  1.00 86.01           N  
ATOM    851 HD21 ASN A  54      16.003  19.997  -7.520  1.00 86.01           H  
ATOM    852 HD22 ASN A  54      14.775  20.822  -8.511  1.00 86.01           H  
ATOM    853  OD1 ASN A  54      14.221  18.984  -9.834  1.00 86.01           O  
ATOM    854  N   ASP A  55      15.854  14.501  -7.609  1.00 81.83           N  
ATOM    855  H   ASP A  55      15.052  14.737  -7.043  1.00 81.83           H  
ATOM    856  CA  ASP A  55      16.556  13.273  -7.256  1.00 81.83           C  
ATOM    857  HA  ASP A  55      17.354  13.075  -7.971  1.00 81.83           H  
ATOM    858  C   ASP A  55      15.551  12.107  -7.268  1.00 81.83           C  
ATOM    859  CB  ASP A  55      17.239  13.446  -5.892  1.00 81.83           C  
ATOM    860  HB2 ASP A  55      17.969  14.252  -5.967  1.00 81.83           H  
ATOM    861  HB3 ASP A  55      16.496  13.736  -5.148  1.00 81.83           H  
ATOM    862  O   ASP A  55      14.734  12.007  -6.341  1.00 81.83           O  
ATOM    863  CG  ASP A  55      17.956  12.176  -5.422  1.00 81.83           C  
ATOM    864  OD1 ASP A  55      18.009  11.194  -6.198  1.00 81.83           O  
ATOM    865  OD2 ASP A  55      18.421  12.198  -4.264  1.00 81.83           O  
ATOM    866  N   PRO A  56      15.596  11.223  -8.284  1.00 75.67           N  
ATOM    867  CA  PRO A  56      14.719  10.059  -8.374  1.00 75.67           C  
ATOM    868  HA  PRO A  56      13.690  10.408  -8.463  1.00 75.67           H  
ATOM    869  C   PRO A  56      14.821   9.116  -7.170  1.00 75.67           C  
ATOM    870  CB  PRO A  56      15.120   9.342  -9.668  1.00 75.67           C  
ATOM    871  HB2 PRO A  56      14.261   8.873 -10.149  1.00 75.67           H  
ATOM    872  HB3 PRO A  56      15.892   8.601  -9.464  1.00 75.67           H  
ATOM    873  O   PRO A  56      13.850   8.428  -6.859  1.00 75.67           O  
ATOM    874  CG  PRO A  56      15.708  10.458 -10.527  1.00 75.67           C  
ATOM    875  HG2 PRO A  56      16.411  10.075 -11.267  1.00 75.67           H  
ATOM    876  HG3 PRO A  56      14.903  11.014 -11.008  1.00 75.67           H  
ATOM    877  CD  PRO A  56      16.396  11.343  -9.494  1.00 75.67           C  
ATOM    878  HD2 PRO A  56      17.404  10.976  -9.300  1.00 75.67           H  
ATOM    879  HD3 PRO A  56      16.427  12.369  -9.860  1.00 75.67           H  
ATOM    880  N   HIS A  57      15.940   9.110  -6.430  1.00 81.11           N  
ATOM    881  H   HIS A  57      16.696   9.741  -6.655  1.00 81.11           H  
ATOM    882  CA  HIS A  57      16.081   8.279  -5.231  1.00 81.11           C  
ATOM    883  HA  HIS A  57      15.858   7.248  -5.505  1.00 81.11           H  
ATOM    884  C   HIS A  57      15.095   8.659  -4.119  1.00 81.11           C  
ATOM    885  CB  HIS A  57      17.519   8.341  -4.704  1.00 81.11           C  
ATOM    886  HB2 HIS A  57      17.580   7.756  -3.787  1.00 81.11           H  
ATOM    887  HB3 HIS A  57      17.776   9.370  -4.451  1.00 81.11           H  
ATOM    888  O   HIS A  57      14.807   7.833  -3.249  1.00 81.11           O  
ATOM    889  CG  HIS A  57      18.531   7.783  -5.668  1.00 81.11           C  
ATOM    890  CD2 HIS A  57      19.622   8.424  -6.188  1.00 81.11           C  
ATOM    891  HD2 HIS A  57      19.906   9.447  -5.990  1.00 81.11           H  
ATOM    892  ND1 HIS A  57      18.521   6.509  -6.183  1.00 81.11           N  
ATOM    893  HD1 HIS A  57      17.771   5.842  -6.072  1.00 81.11           H  
ATOM    894  CE1 HIS A  57      19.590   6.376  -6.983  1.00 81.11           C  
ATOM    895  HE1 HIS A  57      19.833   5.493  -7.556  1.00 81.11           H  
ATOM    896  NE2 HIS A  57      20.298   7.514  -7.014  1.00 81.11           N  
ATOM    897  N   LYS A  58      14.501   9.862  -4.160  1.00 84.04           N  
ATOM    898  H   LYS A  58      14.762  10.495  -4.903  1.00 84.04           H  
ATOM    899  CA  LYS A  58      13.412  10.246  -3.244  1.00 84.04           C  
ATOM    900  HA  LYS A  58      13.758  10.120  -2.219  1.00 84.04           H  
ATOM    901  C   LYS A  58      12.177   9.352  -3.379  1.00 84.04           C  
ATOM    902  CB  LYS A  58      13.021  11.712  -3.465  1.00 84.04           C  
ATOM    903  HB2 LYS A  58      12.134  11.921  -2.867  1.00 84.04           H  
ATOM    904  HB3 LYS A  58      12.772  11.879  -4.513  1.00 84.04           H  
ATOM    905  O   LYS A  58      11.419   9.216  -2.419  1.00 84.04           O  
ATOM    906  CG  LYS A  58      14.144  12.661  -3.028  1.00 84.04           C  
ATOM    907  HG2 LYS A  58      14.976  12.602  -3.730  1.00 84.04           H  
ATOM    908  HG3 LYS A  58      14.499  12.363  -2.041  1.00 84.04           H  
ATOM    909  CD  LYS A  58      13.627  14.100  -2.946  1.00 84.04           C  
ATOM    910  HD2 LYS A  58      12.794  14.130  -2.244  1.00 84.04           H  
ATOM    911  HD3 LYS A  58      13.281  14.428  -3.926  1.00 84.04           H  
ATOM    912  CE  LYS A  58      14.744  15.021  -2.456  1.00 84.04           C  
ATOM    913  HE2 LYS A  58      15.494  15.111  -3.242  1.00 84.04           H  
ATOM    914  HE3 LYS A  58      15.224  14.553  -1.596  1.00 84.04           H  
ATOM    915  NZ  LYS A  58      14.209  16.349  -2.066  1.00 84.04           N  
ATOM    916  HZ1 LYS A  58      13.583  16.245  -1.280  1.00 84.04           H  
ATOM    917  HZ2 LYS A  58      13.703  16.775  -2.829  1.00 84.04           H  
ATOM    918  HZ3 LYS A  58      14.960  16.955  -1.768  1.00 84.04           H  
ATOM    919  N   PHE A  59      12.005   8.708  -4.532  1.00 88.48           N  
ATOM    920  H   PHE A  59      12.669   8.864  -5.276  1.00 88.48           H  
ATOM    921  CA  PHE A  59      10.927   7.763  -4.799  1.00 88.48           C  
ATOM    922  HA  PHE A  59      10.044   8.068  -4.236  1.00 88.48           H  
ATOM    923  C   PHE A  59      11.233   6.332  -4.345  1.00 88.48           C  
ATOM    924  CB  PHE A  59      10.584   7.817  -6.291  1.00 88.48           C  
ATOM    925  HB2 PHE A  59       9.764   7.128  -6.489  1.00 88.48           H  
ATOM    926  HB3 PHE A  59      11.440   7.459  -6.862  1.00 88.48           H  
ATOM    927  O   PHE A  59      10.376   5.469  -4.488  1.00 88.48           O  
ATOM    928  CG  PHE A  59      10.166   9.180  -6.799  1.00 88.48           C  
ATOM    929  CD1 PHE A  59       9.194   9.923  -6.112  1.00 88.48           C  
ATOM    930  HD1 PHE A  59       8.703   9.471  -5.262  1.00 88.48           H  
ATOM    931  CD2 PHE A  59      10.740   9.705  -7.966  1.00 88.48           C  
ATOM    932  HD2 PHE A  59      11.482   9.139  -8.511  1.00 88.48           H  
ATOM    933  CE1 PHE A  59       8.829  11.207  -6.549  1.00 88.48           C  
ATOM    934  HE1 PHE A  59       8.087  11.778  -6.010  1.00 88.48           H  
ATOM    935  CE2 PHE A  59      10.357  10.973  -8.424  1.00 88.48           C  
ATOM    936  HE2 PHE A  59      10.821  11.372  -9.313  1.00 88.48           H  
ATOM    937  CZ  PHE A  59       9.403  11.727  -7.719  1.00 88.48           C  
ATOM    938  HZ  PHE A  59       9.106  12.698  -8.088  1.00 88.48           H  
ATOM    939  N   ASN A  60      12.406   6.060  -3.755  1.00 89.56           N  
ATOM    940  H   ASN A  60      13.108   6.785  -3.709  1.00 89.56           H  
ATOM    941  CA  ASN A  60      12.787   4.700  -3.355  1.00 89.56           C  
ATOM    942  HA  ASN A  60      12.565   4.035  -4.189  1.00 89.56           H  
ATOM    943  C   ASN A  60      12.019   4.172  -2.134  1.00 89.56           C  
ATOM    944  CB  ASN A  60      14.300   4.624  -3.090  1.00 89.56           C  
ATOM    945  HB2 ASN A  60      14.615   5.439  -2.439  1.00 89.56           H  
ATOM    946  HB3 ASN A  60      14.520   3.685  -2.583  1.00 89.56           H  
ATOM    947  O   ASN A  60      12.109   2.981  -1.839  1.00 89.56           O  
ATOM    948  CG  ASN A  60      15.136   4.624  -4.354  1.00 89.56           C  
ATOM    949  ND2 ASN A  60      16.435   4.506  -4.222  1.00 89.56           N  
ATOM    950 HD21 ASN A  60      16.914   4.224  -5.065  1.00 89.56           H  
ATOM    951 HD22 ASN A  60      16.831   4.369  -3.303  1.00 89.56           H  
ATOM    952  OD1 ASN A  60      14.665   4.678  -5.472  1.00 89.56           O  
ATOM    953  N   ARG A  61      11.323   5.040  -1.386  1.00 94.21           N  
ATOM    954  H   ARG A  61      11.281   5.997  -1.707  1.00 94.21           H  
ATOM    955  CA  ARG A  61      10.627   4.671  -0.144  1.00 94.21           C  
ATOM    956  HA  ARG A  61      10.447   3.596  -0.179  1.00 94.21           H  
ATOM    957  C   ARG A  61       9.237   5.309  -0.001  1.00 94.21           C  
ATOM    958  CB  ARG A  61      11.517   4.943   1.080  1.00 94.21           C  
ATOM    959  HB2 ARG A  61      11.772   6.003   1.106  1.00 94.21           H  
ATOM    960  HB3 ARG A  61      10.949   4.703   1.979  1.00 94.21           H  
ATOM    961  O   ARG A  61       9.026   6.055   0.960  1.00 94.21           O  
ATOM    962  CG  ARG A  61      12.803   4.111   1.106  1.00 94.21           C  
ATOM    963  HG2 ARG A  61      12.553   3.050   1.098  1.00 94.21           H  
ATOM    964  HG3 ARG A  61      13.419   4.343   0.237  1.00 94.21           H  
ATOM    965  CD  ARG A  61      13.594   4.450   2.373  1.00 94.21           C  
ATOM    966  HD2 ARG A  61      13.820   5.516   2.369  1.00 94.21           H  
ATOM    967  HD3 ARG A  61      12.985   4.243   3.253  1.00 94.21           H  
ATOM    968  NE  ARG A  61      14.858   3.698   2.434  1.00 94.21           N  
ATOM    969  HE  ARG A  61      15.663   4.110   1.984  1.00 94.21           H  
ATOM    970  NH1 ARG A  61      14.064   1.844   3.527  1.00 94.21           N  
ATOM    971 HH11 ARG A  61      14.165   0.848   3.666  1.00 94.21           H  
ATOM    972 HH12 ARG A  61      13.122   2.208   3.496  1.00 94.21           H  
ATOM    973  NH2 ARG A  61      16.173   1.894   2.801  1.00 94.21           N  
ATOM    974 HH21 ARG A  61      16.903   2.287   2.224  1.00 94.21           H  
ATOM    975 HH22 ARG A  61      16.137   0.885   2.844  1.00 94.21           H  
ATOM    976  CZ  ARG A  61      15.026   2.486   2.930  1.00 94.21           C  
ATOM    977  N   PRO A  62       8.303   5.114  -0.949  1.00 96.14           N  
ATOM    978  CA  PRO A  62       6.971   5.667  -0.811  1.00 96.14           C  
ATOM    979  HA  PRO A  62       7.034   6.717  -0.526  1.00 96.14           H  
ATOM    980  C   PRO A  62       6.201   4.898   0.266  1.00 96.14           C  
ATOM    981  CB  PRO A  62       6.335   5.573  -2.195  1.00 96.14           C  
ATOM    982  HB2 PRO A  62       6.636   6.435  -2.792  1.00 96.14           H  
ATOM    983  HB3 PRO A  62       5.249   5.503  -2.148  1.00 96.14           H  
ATOM    984  O   PRO A  62       6.334   3.682   0.426  1.00 96.14           O  
ATOM    985  CG  PRO A  62       6.969   4.313  -2.771  1.00 96.14           C  
ATOM    986  HG2 PRO A  62       6.363   3.455  -2.478  1.00 96.14           H  
ATOM    987  HG3 PRO A  62       7.041   4.371  -3.857  1.00 96.14           H  
ATOM    988  CD  PRO A  62       8.357   4.251  -2.118  1.00 96.14           C  
ATOM    989  HD2 PRO A  62       9.100   4.636  -2.816  1.00 96.14           H  
ATOM    990  HD3 PRO A  62       8.613   3.228  -1.842  1.00 96.14           H  
ATOM    991  N   GLN A  63       5.388   5.632   1.009  1.00 97.76           N  
ATOM    992  H   GLN A  63       5.350   6.626   0.833  1.00 97.76           H  
ATOM    993  CA  GLN A  63       4.532   5.107   2.059  1.00 97.76           C  
ATOM    994  HA  GLN A  63       4.530   4.017   2.025  1.00 97.76           H  
ATOM    995  C   GLN A  63       3.105   5.591   1.819  1.00 97.76           C  
ATOM    996  CB  GLN A  63       5.101   5.543   3.415  1.00 97.76           C  
ATOM    997  HB2 GLN A  63       5.268   6.620   3.386  1.00 97.76           H  
ATOM    998  HB3 GLN A  63       6.066   5.058   3.562  1.00 97.76           H  
ATOM    999  O   GLN A  63       2.883   6.776   1.561  1.00 97.76           O  
ATOM   1000  CG  GLN A  63       4.195   5.223   4.611  1.00 97.76           C  
ATOM   1001  HG2 GLN A  63       4.099   4.144   4.734  1.00 97.76           H  
ATOM   1002  HG3 GLN A  63       3.198   5.627   4.434  1.00 97.76           H  
ATOM   1003  CD  GLN A  63       4.707   5.841   5.909  1.00 97.76           C  
ATOM   1004  NE2 GLN A  63       3.843   6.002   6.879  1.00 97.76           N  
ATOM   1005 HE21 GLN A  63       2.958   5.527   6.776  1.00 97.76           H  
ATOM   1006 HE22 GLN A  63       4.240   6.087   7.804  1.00 97.76           H  
ATOM   1007  OE1 GLN A  63       5.855   6.244   6.071  1.00 97.76           O  
ATOM   1008  N   PHE A  64       2.155   4.675   1.948  1.00 98.05           N  
ATOM   1009  H   PHE A  64       2.431   3.722   2.139  1.00 98.05           H  
ATOM   1010  CA  PHE A  64       0.726   4.926   1.844  1.00 98.05           C  
ATOM   1011  HA  PHE A  64       0.543   5.990   1.696  1.00 98.05           H  
ATOM   1012  C   PHE A  64       0.076   4.486   3.149  1.00 98.05           C  
ATOM   1013  CB  PHE A  64       0.146   4.165   0.642  1.00 98.05           C  
ATOM   1014  HB2 PHE A  64       0.102   3.101   0.875  1.00 98.05           H  
ATOM   1015  HB3 PHE A  64      -0.879   4.499   0.478  1.00 98.05           H  
ATOM   1016  O   PHE A  64       0.174   3.323   3.526  1.00 98.05           O  
ATOM   1017  CG  PHE A  64       0.940   4.347  -0.635  1.00 98.05           C  
ATOM   1018  CD1 PHE A  64       0.736   5.489  -1.425  1.00 98.05           C  
ATOM   1019  HD1 PHE A  64      -0.024   6.202  -1.143  1.00 98.05           H  
ATOM   1020  CD2 PHE A  64       1.923   3.408  -1.003  1.00 98.05           C  
ATOM   1021  HD2 PHE A  64       2.091   2.534  -0.391  1.00 98.05           H  
ATOM   1022  CE1 PHE A  64       1.521   5.703  -2.569  1.00 98.05           C  
ATOM   1023  HE1 PHE A  64       1.368   6.588  -3.168  1.00 98.05           H  
ATOM   1024  CE2 PHE A  64       2.707   3.620  -2.151  1.00 98.05           C  
ATOM   1025  HE2 PHE A  64       3.468   2.903  -2.422  1.00 98.05           H  
ATOM   1026  CZ  PHE A  64       2.511   4.774  -2.929  1.00 98.05           C  
ATOM   1027  HZ  PHE A  64       3.125   4.953  -3.800  1.00 98.05           H  
ATOM   1028  N   THR A  65      -0.577   5.407   3.837  1.00 97.02           N  
ATOM   1029  H   THR A  65      -0.588   6.355   3.489  1.00 97.02           H  
ATOM   1030  CA  THR A  65      -1.448   5.099   4.968  1.00 97.02           C  
ATOM   1031  HA  THR A  65      -1.335   4.059   5.273  1.00 97.02           H  
ATOM   1032  C   THR A  65      -2.878   5.323   4.510  1.00 97.02           C  
ATOM   1033  CB  THR A  65      -1.123   5.984   6.170  1.00 97.02           C  
ATOM   1034  HB  THR A  65      -1.293   7.028   5.907  1.00 97.02           H  
ATOM   1035  O   THR A  65      -3.197   6.421   4.066  1.00 97.02           O  
ATOM   1036  CG2 THR A  65      -1.999   5.643   7.362  1.00 97.02           C  
ATOM   1037 HG21 THR A  65      -1.889   4.584   7.593  1.00 97.02           H  
ATOM   1038 HG22 THR A  65      -1.730   6.262   8.217  1.00 97.02           H  
ATOM   1039 HG23 THR A  65      -3.045   5.847   7.133  1.00 97.02           H  
ATOM   1040  OG1 THR A  65       0.218   5.834   6.601  1.00 97.02           O  
ATOM   1041  HG1 THR A  65       0.258   6.312   7.432  1.00 97.02           H  
ATOM   1042  N   ILE A  66      -3.712   4.294   4.586  1.00 95.69           N  
ATOM   1043  H   ILE A  66      -3.384   3.434   5.002  1.00 95.69           H  
ATOM   1044  CA  ILE A  66      -5.119   4.333   4.205  1.00 95.69           C  
ATOM   1045  HA  ILE A  66      -5.342   5.283   3.720  1.00 95.69           H  
ATOM   1046  C   ILE A  66      -5.942   4.250   5.486  1.00 95.69           C  
ATOM   1047  CB  ILE A  66      -5.474   3.197   3.216  1.00 95.69           C  
ATOM   1048  HB  ILE A  66      -5.393   2.237   3.727  1.00 95.69           H  
ATOM   1049  O   ILE A  66      -5.765   3.316   6.269  1.00 95.69           O  
ATOM   1050  CG1 ILE A  66      -4.582   3.161   1.949  1.00 95.69           C  
ATOM   1051 HG12 ILE A  66      -5.135   2.682   1.141  1.00 95.69           H  
ATOM   1052 HG13 ILE A  66      -4.358   4.179   1.631  1.00 95.69           H  
ATOM   1053  CG2 ILE A  66      -6.936   3.371   2.764  1.00 95.69           C  
ATOM   1054 HG21 ILE A  66      -7.223   2.567   2.087  1.00 95.69           H  
ATOM   1055 HG22 ILE A  66      -7.072   4.330   2.263  1.00 95.69           H  
ATOM   1056 HG23 ILE A  66      -7.610   3.334   3.619  1.00 95.69           H  
ATOM   1057  CD1 ILE A  66      -3.271   2.371   2.097  1.00 95.69           C  
ATOM   1058 HD11 ILE A  66      -2.788   2.293   1.124  1.00 95.69           H  
ATOM   1059 HD12 ILE A  66      -2.582   2.869   2.781  1.00 95.69           H  
ATOM   1060 HD13 ILE A  66      -3.484   1.368   2.466  1.00 95.69           H  
ATOM   1061  N   GLU A  67      -6.821   5.223   5.687  1.00 94.40           N  
ATOM   1062  H   GLU A  67      -6.862   5.985   5.025  1.00 94.40           H  
ATOM   1063  CA  GLU A  67      -7.753   5.307   6.808  1.00 94.40           C  
ATOM   1064  HA  GLU A  67      -7.601   4.459   7.476  1.00 94.40           H  
ATOM   1065  C   GLU A  67      -9.184   5.236   6.265  1.00 94.40           C  
ATOM   1066  CB  GLU A  67      -7.501   6.587   7.629  1.00 94.40           C  
ATOM   1067  HB2 GLU A  67      -8.199   6.595   8.466  1.00 94.40           H  
ATOM   1068  HB3 GLU A  67      -7.686   7.462   7.006  1.00 94.40           H  
ATOM   1069  O   GLU A  67      -9.593   6.060   5.441  1.00 94.40           O  
ATOM   1070  CG  GLU A  67      -6.060   6.644   8.172  1.00 94.40           C  
ATOM   1071  HG2 GLU A  67      -5.853   5.706   8.688  1.00 94.40           H  
ATOM   1072  HG3 GLU A  67      -5.366   6.716   7.335  1.00 94.40           H  
ATOM   1073  CD  GLU A  67      -5.773   7.806   9.137  1.00 94.40           C  
ATOM   1074  OE1 GLU A  67      -4.632   7.804   9.673  1.00 94.40           O  
ATOM   1075  OE2 GLU A  67      -6.680   8.625   9.398  1.00 94.40           O  
ATOM   1076  N   TRP A  68      -9.950   4.233   6.694  1.00 89.46           N  
ATOM   1077  H   TRP A  68      -9.572   3.579   7.363  1.00 89.46           H  
ATOM   1078  CA  TRP A  68     -11.363   4.121   6.331  1.00 89.46           C  
ATOM   1079  HA  TRP A  68     -11.495   4.478   5.309  1.00 89.46           H  
ATOM   1080  C   TRP A  68     -12.211   5.004   7.227  1.00 89.46           C  
ATOM   1081  CB  TRP A  68     -11.845   2.671   6.369  1.00 89.46           C  
ATOM   1082  HB2 TRP A  68     -11.330   2.125   7.160  1.00 89.46           H  
ATOM   1083  HB3 TRP A  68     -12.909   2.657   6.606  1.00 89.46           H  
ATOM   1084  O   TRP A  68     -12.214   4.846   8.447  1.00 89.46           O  
ATOM   1085  CG  TRP A  68     -11.663   1.963   5.068  1.00 89.46           C  
ATOM   1086  CD1 TRP A  68     -12.606   1.834   4.108  1.00 89.46           C  
ATOM   1087  HD1 TRP A  68     -13.607   2.235   4.171  1.00 89.46           H  
ATOM   1088  CD2 TRP A  68     -10.451   1.365   4.527  1.00 89.46           C  
ATOM   1089  CE2 TRP A  68     -10.759   0.816   3.246  1.00 89.46           C  
ATOM   1090  CE3 TRP A  68      -9.120   1.249   4.982  1.00 89.46           C  
ATOM   1091  HE3 TRP A  68      -8.856   1.658   5.946  1.00 89.46           H  
ATOM   1092  NE1 TRP A  68     -12.081   1.150   3.031  1.00 89.46           N  
ATOM   1093  HE1 TRP A  68     -12.574   1.071   2.153  1.00 89.46           H  
ATOM   1094  CH2 TRP A  68      -8.483   0.066   2.947  1.00 89.46           C  
ATOM   1095  HH2 TRP A  68      -7.726  -0.419   2.348  1.00 89.46           H  
ATOM   1096  CZ2 TRP A  68      -9.801   0.148   2.473  1.00 89.46           C  
ATOM   1097  HZ2 TRP A  68     -10.067  -0.292   1.523  1.00 89.46           H  
ATOM   1098  CZ3 TRP A  68      -8.143   0.612   4.197  1.00 89.46           C  
ATOM   1099  HZ3 TRP A  68      -7.131   0.539   4.566  1.00 89.46           H  
ATOM   1100  N   LEU A  69     -12.948   5.920   6.606  1.00 90.41           N  
ATOM   1101  H   LEU A  69     -12.968   5.948   5.596  1.00 90.41           H  
ATOM   1102  CA  LEU A  69     -13.832   6.827   7.313  1.00 90.41           C  
ATOM   1103  HA  LEU A  69     -13.464   6.987   8.326  1.00 90.41           H  
ATOM   1104  C   LEU A  69     -15.212   6.173   7.402  1.00 90.41           C  
ATOM   1105  CB  LEU A  69     -13.852   8.180   6.588  1.00 90.41           C  
ATOM   1106  HB2 LEU A  69     -14.326   8.033   5.617  1.00 90.41           H  
ATOM   1107  HB3 LEU A  69     -14.477   8.861   7.166  1.00 90.41           H  
ATOM   1108  O   LEU A  69     -15.832   5.877   6.381  1.00 90.41           O  
ATOM   1109  CG  LEU A  69     -12.473   8.830   6.357  1.00 90.41           C  
ATOM   1110  HG  LEU A  69     -11.848   8.174   5.752  1.00 90.41           H  
ATOM   1111  CD1 LEU A  69     -12.651  10.137   5.579  1.00 90.41           C  
ATOM   1112 HD11 LEU A  69     -11.682  10.615   5.433  1.00 90.41           H  
ATOM   1113 HD12 LEU A  69     -13.311  10.815   6.120  1.00 90.41           H  
ATOM   1114 HD13 LEU A  69     -13.086   9.914   4.605  1.00 90.41           H  
ATOM   1115  CD2 LEU A  69     -11.753   9.116   7.674  1.00 90.41           C  
ATOM   1116 HD21 LEU A  69     -12.421   9.630   8.365  1.00 90.41           H  
ATOM   1117 HD22 LEU A  69     -10.856   9.709   7.496  1.00 90.41           H  
ATOM   1118 HD23 LEU A  69     -11.442   8.171   8.120  1.00 90.41           H  
ATOM   1119  N   GLU A  70     -15.673   5.920   8.621  1.00 87.87           N  
ATOM   1120  H   GLU A  70     -15.125   6.202   9.421  1.00 87.87           H  
ATOM   1121  CA  GLU A  70     -17.015   5.412   8.895  1.00 87.87           C  
ATOM   1122  HA  GLU A  70     -17.480   5.073   7.969  1.00 87.87           H  
ATOM   1123  C   GLU A  70     -17.862   6.551   9.464  1.00 87.87           C  
ATOM   1124  CB  GLU A  70     -16.927   4.200   9.840  1.00 87.87           C  
ATOM   1125  HB2 GLU A  70     -16.573   4.536  10.814  1.00 87.87           H  
ATOM   1126  HB3 GLU A  70     -16.202   3.496   9.433  1.00 87.87           H  
ATOM   1127  O   GLU A  70     -17.466   7.168  10.451  1.00 87.87           O  
ATOM   1128  CG  GLU A  70     -18.271   3.468   9.999  1.00 87.87           C  
ATOM   1129  HG2 GLU A  70     -19.008   4.165  10.400  1.00 87.87           H  
ATOM   1130  HG3 GLU A  70     -18.609   3.151   9.012  1.00 87.87           H  
ATOM   1131  CD  GLU A  70     -18.187   2.240  10.928  1.00 87.87           C  
ATOM   1132  OE1 GLU A  70     -19.130   1.418  10.893  1.00 87.87           O  
ATOM   1133  OE2 GLU A  70     -17.204   2.123  11.703  1.00 87.87           O  
ATOM   1134  N   ASP A  71     -18.999   6.820   8.825  1.00 86.50           N  
ATOM   1135  H   ASP A  71     -19.253   6.257   8.026  1.00 86.50           H  
ATOM   1136  CA  ASP A  71     -20.068   7.673   9.354  1.00 86.50           C  
ATOM   1137  HA  ASP A  71     -19.654   8.538   9.873  1.00 86.50           H  
ATOM   1138  C   ASP A  71     -20.869   6.830  10.360  1.00 86.50           C  
ATOM   1139  CB  ASP A  71     -20.917   8.180   8.173  1.00 86.50           C  
ATOM   1140  HB2 ASP A  71     -21.271   7.324   7.598  1.00 86.50           H  
ATOM   1141  HB3 ASP A  71     -20.290   8.778   7.512  1.00 86.50           H  
ATOM   1142  O   ASP A  71     -21.700   5.997   9.982  1.00 86.50           O  
ATOM   1143  CG  ASP A  71     -22.128   9.020   8.587  1.00 86.50           C  
ATOM   1144  OD1 ASP A  71     -22.310   9.238   9.796  1.00 86.50           O  
ATOM   1145  OD2 ASP A  71     -22.926   9.352   7.676  1.00 86.50           O  
ATOM   1146  N   LYS A  72     -20.513   6.944  11.639  1.00 87.06           N  
ATOM   1147  H   LYS A  72     -19.954   7.754  11.866  1.00 87.06           H  
ATOM   1148  CA  LYS A  72     -21.026   6.109  12.730  1.00 87.06           C  
ATOM   1149  HA  LYS A  72     -21.208   5.105  12.346  1.00 87.06           H  
ATOM   1150  C   LYS A  72     -22.357   6.603  13.263  1.00 87.06           C  
ATOM   1151  CB  LYS A  72     -20.018   6.054  13.883  1.00 87.06           C  
ATOM   1152  HB2 LYS A  72     -20.481   5.534  14.721  1.00 87.06           H  
ATOM   1153  HB3 LYS A  72     -19.761   7.064  14.202  1.00 87.06           H  
ATOM   1154  O   LYS A  72     -23.120   5.786  13.788  1.00 87.06           O  
ATOM   1155  CG  LYS A  72     -18.757   5.301  13.469  1.00 87.06           C  
ATOM   1156  HG2 LYS A  72     -18.153   5.936  12.822  1.00 87.06           H  
ATOM   1157  HG3 LYS A  72     -19.045   4.407  12.917  1.00 87.06           H  
ATOM   1158  CD  LYS A  72     -17.941   4.875  14.687  1.00 87.06           C  
ATOM   1159  HD2 LYS A  72     -17.652   5.750  15.270  1.00 87.06           H  
ATOM   1160  HD3 LYS A  72     -18.536   4.191  15.293  1.00 87.06           H  
ATOM   1161  CE  LYS A  72     -16.711   4.168  14.121  1.00 87.06           C  
ATOM   1162  HE2 LYS A  72     -15.942   4.912  13.913  1.00 87.06           H  
ATOM   1163  HE3 LYS A  72     -16.990   3.727  13.163  1.00 87.06           H  
ATOM   1164  NZ  LYS A  72     -16.206   3.100  15.001  1.00 87.06           N  
ATOM   1165  HZ1 LYS A  72     -15.869   3.483  15.873  1.00 87.06           H  
ATOM   1166  HZ2 LYS A  72     -15.444   2.624  14.539  1.00 87.06           H  
ATOM   1167  HZ3 LYS A  72     -16.937   2.418  15.146  1.00 87.06           H  
ATOM   1168  N   ASP A  73     -22.614   7.906  13.202  1.00 89.69           N  
ATOM   1169  H   ASP A  73     -21.975   8.512  12.709  1.00 89.69           H  
ATOM   1170  CA  ASP A  73     -23.892   8.467  13.642  1.00 89.69           C  
ATOM   1171  HA  ASP A  73     -24.323   7.777  14.368  1.00 89.69           H  
ATOM   1172  C   ASP A  73     -24.940   8.533  12.517  1.00 89.69           C  
ATOM   1173  CB  ASP A  73     -23.677   9.771  14.423  1.00 89.69           C  
ATOM   1174  HB2 ASP A  73     -22.951   9.582  15.213  1.00 89.69           H  
ATOM   1175  HB3 ASP A  73     -24.619  10.029  14.908  1.00 89.69           H  
ATOM   1176  O   ASP A  73     -26.141   8.602  12.807  1.00 89.69           O  
ATOM   1177  CG  ASP A  73     -23.221  10.982  13.611  1.00 89.69           C  
ATOM   1178  OD1 ASP A  73     -23.371  10.944  12.377  1.00 89.69           O  
ATOM   1179  OD2 ASP A  73     -22.829  11.962  14.290  1.00 89.69           O  
ATOM   1180  N   GLY A  74     -24.510   8.371  11.263  1.00 88.02           N  
ATOM   1181  H   GLY A  74     -23.533   8.550  11.080  1.00 88.02           H  
ATOM   1182  CA  GLY A  74     -25.366   8.274  10.091  1.00 88.02           C  
ATOM   1183  HA2 GLY A  74     -24.763   7.905   9.261  1.00 88.02           H  
ATOM   1184  HA3 GLY A  74     -26.180   7.575  10.286  1.00 88.02           H  
ATOM   1185  C   GLY A  74     -25.957   9.617   9.672  1.00 88.02           C  
ATOM   1186  O   GLY A  74     -27.037   9.635   9.066  1.00 88.02           O  
ATOM   1187  N   ASP A  75     -25.312  10.733  10.020  1.00 90.82           N  
ATOM   1188  H   ASP A  75     -24.435  10.656  10.516  1.00 90.82           H  
ATOM   1189  CA  ASP A  75     -25.784  12.077   9.682  1.00 90.82           C  
ATOM   1190  HA  ASP A  75     -26.872  12.045   9.739  1.00 90.82           H  
ATOM   1191  C   ASP A  75     -25.467  12.495   8.229  1.00 90.82           C  
ATOM   1192  CB  ASP A  75     -25.341  13.087  10.758  1.00 90.82           C  
ATOM   1193  HB2 ASP A  75     -26.053  13.912  10.730  1.00 90.82           H  
ATOM   1194  HB3 ASP A  75     -25.430  12.631  11.744  1.00 90.82           H  
ATOM   1195  O   ASP A  75     -25.992  13.504   7.735  1.00 90.82           O  
ATOM   1196  CG  ASP A  75     -23.938  13.694  10.599  1.00 90.82           C  
ATOM   1197  OD1 ASP A  75     -23.205  13.291   9.672  1.00 90.82           O  
ATOM   1198  OD2 ASP A  75     -23.704  14.740  11.257  1.00 90.82           O  
ATOM   1199  N   GLY A  76     -24.683  11.678   7.517  1.00 85.89           N  
ATOM   1200  H   GLY A  76     -24.231  10.923   8.013  1.00 85.89           H  
ATOM   1201  CA  GLY A  76     -24.270  11.888   6.134  1.00 85.89           C  
ATOM   1202  HA2 GLY A  76     -25.049  12.426   5.595  1.00 85.89           H  
ATOM   1203  HA3 GLY A  76     -24.129  10.908   5.678  1.00 85.89           H  
ATOM   1204  C   GLY A  76     -22.955  12.657   5.982  1.00 85.89           C  
ATOM   1205  O   GLY A  76     -22.581  12.987   4.850  1.00 85.89           O  
ATOM   1206  N   TYR A  77     -22.254  12.952   7.076  1.00 88.29           N  
ATOM   1207  H   TYR A  77     -22.624  12.691   7.979  1.00 88.29           H  
ATOM   1208  CA  TYR A  77     -20.984  13.667   7.099  1.00 88.29           C  
ATOM   1209  HA  TYR A  77     -20.605  13.753   6.080  1.00 88.29           H  
ATOM   1210  C   TYR A  77     -19.946  12.903   7.922  1.00 88.29           C  
ATOM   1211  CB  TYR A  77     -21.181  15.084   7.658  1.00 88.29           C  
ATOM   1212  HB2 TYR A  77     -21.509  15.010   8.695  1.00 88.29           H  
ATOM   1213  HB3 TYR A  77     -20.219  15.595   7.662  1.00 88.29           H  
ATOM   1214  O   TYR A  77     -20.250  12.252   8.904  1.00 88.29           O  
ATOM   1215  CG  TYR A  77     -22.177  15.929   6.884  1.00 88.29           C  
ATOM   1216  CD1 TYR A  77     -21.753  16.716   5.795  1.00 88.29           C  
ATOM   1217  HD1 TYR A  77     -20.709  16.722   5.517  1.00 88.29           H  
ATOM   1218  CD2 TYR A  77     -23.538  15.893   7.237  1.00 88.29           C  
ATOM   1219  HD2 TYR A  77     -23.852  15.265   8.058  1.00 88.29           H  
ATOM   1220  CE1 TYR A  77     -22.691  17.469   5.061  1.00 88.29           C  
ATOM   1221  HE1 TYR A  77     -22.382  18.065   4.215  1.00 88.29           H  
ATOM   1222  CE2 TYR A  77     -24.482  16.627   6.499  1.00 88.29           C  
ATOM   1223  HE2 TYR A  77     -25.525  16.550   6.770  1.00 88.29           H  
ATOM   1224  OH  TYR A  77     -24.972  18.127   4.697  1.00 88.29           O  
ATOM   1225  HH  TYR A  77     -25.846  17.905   5.027  1.00 88.29           H  
ATOM   1226  CZ  TYR A  77     -24.057  17.418   5.411  1.00 88.29           C  
ATOM   1227  N   ILE A  78     -18.669  13.026   7.546  1.00 90.26           N  
ATOM   1228  H   ILE A  78     -18.456  13.584   6.731  1.00 90.26           H  
ATOM   1229  CA  ILE A  78     -17.576  12.544   8.397  1.00 90.26           C  
ATOM   1230  HA  ILE A  78     -17.947  11.738   9.029  1.00 90.26           H  
ATOM   1231  C   ILE A  78     -17.145  13.675   9.328  1.00 90.26           C  
ATOM   1232  CB  ILE A  78     -16.409  11.964   7.577  1.00 90.26           C  
ATOM   1233  HB  ILE A  78     -15.989  12.762   6.965  1.00 90.26           H  
ATOM   1234  O   ILE A  78     -16.492  14.642   8.910  1.00 90.26           O  
ATOM   1235  CG1 ILE A  78     -16.838  10.828   6.623  1.00 90.26           C  
ATOM   1236 HG12 ILE A  78     -17.566  11.216   5.911  1.00 90.26           H  
ATOM   1237 HG13 ILE A  78     -15.966  10.510   6.051  1.00 90.26           H  
ATOM   1238  CG2 ILE A  78     -15.309  11.477   8.536  1.00 90.26           C  
ATOM   1239 HG21 ILE A  78     -15.717  10.742   9.230  1.00 90.26           H  
ATOM   1240 HG22 ILE A  78     -14.932  12.315   9.122  1.00 90.26           H  
ATOM   1241 HG23 ILE A  78     -14.484  11.028   7.984  1.00 90.26           H  
ATOM   1242  CD1 ILE A  78     -17.447   9.593   7.304  1.00 90.26           C  
ATOM   1243 HD11 ILE A  78     -16.723   9.113   7.962  1.00 90.26           H  
ATOM   1244 HD12 ILE A  78     -18.324   9.878   7.885  1.00 90.26           H  
ATOM   1245 HD13 ILE A  78     -17.750   8.874   6.542  1.00 90.26           H  
ATOM   1246  N   SER A  79     -17.484  13.536  10.601  1.00 92.54           N  
ATOM   1247  H   SER A  79     -18.037  12.725  10.841  1.00 92.54           H  
ATOM   1248  CA  SER A  79     -17.082  14.426  11.681  1.00 92.54           C  
ATOM   1249  HA  SER A  79     -17.279  15.449  11.360  1.00 92.54           H  
ATOM   1250  C   SER A  79     -15.590  14.299  12.019  1.00 92.54           C  
ATOM   1251  CB  SER A  79     -17.948  14.148  12.915  1.00 92.54           C  
ATOM   1252  HB2 SER A  79     -17.817  14.954  13.638  1.00 92.54           H  
ATOM   1253  HB3 SER A  79     -19.000  14.097  12.635  1.00 92.54           H  
ATOM   1254  O   SER A  79     -14.902  13.332  11.684  1.00 92.54           O  
ATOM   1255  OG  SER A  79     -17.552  12.930  13.503  1.00 92.54           O  
ATOM   1256  HG  SER A  79     -17.975  12.264  12.957  1.00 92.54           H  
ATOM   1257  N   ALA A  80     -15.056  15.283  12.749  1.00 90.46           N  
ATOM   1258  H   ALA A  80     -15.644  16.059  13.015  1.00 90.46           H  
ATOM   1259  CA  ALA A  80     -13.677  15.222  13.238  1.00 90.46           C  
ATOM   1260  HA  ALA A  80     -13.013  15.075  12.386  1.00 90.46           H  
ATOM   1261  C   ALA A  80     -13.439  14.044  14.206  1.00 90.46           C  
ATOM   1262  CB  ALA A  80     -13.336  16.561  13.902  1.00 90.46           C  
ATOM   1263  HB1 ALA A  80     -13.988  16.729  14.760  1.00 90.46           H  
ATOM   1264  HB2 ALA A  80     -12.301  16.542  14.242  1.00 90.46           H  
ATOM   1265  HB3 ALA A  80     -13.460  17.372  13.184  1.00 90.46           H  
ATOM   1266  O   ALA A  80     -12.343  13.487  14.226  1.00 90.46           O  
ATOM   1267  N   ALA A  81     -14.457  13.660  14.985  1.00 91.09           N  
ATOM   1268  H   ALA A  81     -15.369  14.065  14.831  1.00 91.09           H  
ATOM   1269  CA  ALA A  81     -14.369  12.540  15.920  1.00 91.09           C  
ATOM   1270  HA  ALA A  81     -13.472  12.654  16.529  1.00 91.09           H  
ATOM   1271  C   ALA A  81     -14.256  11.198  15.181  1.00 91.09           C  
ATOM   1272  CB  ALA A  81     -15.594  12.582  16.840  1.00 91.09           C  
ATOM   1273  HB1 ALA A  81     -15.623  13.527  17.382  1.00 91.09           H  
ATOM   1274  HB2 ALA A  81     -16.507  12.472  16.253  1.00 91.09           H  
ATOM   1275  HB3 ALA A  81     -15.538  11.761  17.555  1.00 91.09           H  
ATOM   1276  O   ALA A  81     -13.437  10.358  15.553  1.00 91.09           O  
ATOM   1277  N   GLU A  82     -15.009  11.022  14.095  1.00 90.64           N  
ATOM   1278  H   GLU A  82     -15.704  11.713  13.852  1.00 90.64           H  
ATOM   1279  CA  GLU A  82     -14.939   9.819  13.257  1.00 90.64           C  
ATOM   1280  HA  GLU A  82     -15.043   8.928  13.877  1.00 90.64           H  
ATOM   1281  C   GLU A  82     -13.606   9.710  12.524  1.00 90.64           C  
ATOM   1282  CB  GLU A  82     -16.080   9.839  12.249  1.00 90.64           C  
ATOM   1283  HB2 GLU A  82     -16.068  10.809  11.753  1.00 90.64           H  
ATOM   1284  HB3 GLU A  82     -15.921   9.065  11.498  1.00 90.64           H  
ATOM   1285  O   GLU A  82     -13.036   8.622  12.459  1.00 90.64           O  
ATOM   1286  CG  GLU A  82     -17.404   9.574  12.976  1.00 90.64           C  
ATOM   1287  HG2 GLU A  82     -17.492   8.503  13.163  1.00 90.64           H  
ATOM   1288  HG3 GLU A  82     -17.411  10.073  13.945  1.00 90.64           H  
ATOM   1289  CD  GLU A  82     -18.596  10.091  12.190  1.00 90.64           C  
ATOM   1290  OE1 GLU A  82     -19.638   9.423  12.280  1.00 90.64           O  
ATOM   1291  OE2 GLU A  82     -18.439  11.202  11.633  1.00 90.64           O  
ATOM   1292  N   LYS A  83     -13.038  10.834  12.064  1.00 89.50           N  
ATOM   1293  H   LYS A  83     -13.582  11.685  12.096  1.00 89.50           H  
ATOM   1294  CA  LYS A  83     -11.661  10.851  11.543  1.00 89.50           C  
ATOM   1295  HA  LYS A  83     -11.580  10.118  10.740  1.00 89.50           H  
ATOM   1296  C   LYS A  83     -10.640  10.424  12.596  1.00 89.50           C  
ATOM   1297  CB  LYS A  83     -11.276  12.231  11.001  1.00 89.50           C  
ATOM   1298  HB2 LYS A  83     -10.217  12.196  10.745  1.00 89.50           H  
ATOM   1299  HB3 LYS A  83     -11.416  12.992  11.768  1.00 89.50           H  
ATOM   1300  O   LYS A  83      -9.767   9.609  12.314  1.00 89.50           O  
ATOM   1301  CG  LYS A  83     -12.070  12.610   9.751  1.00 89.50           C  
ATOM   1302  HG2 LYS A  83     -12.146  11.745   9.093  1.00 89.50           H  
ATOM   1303  HG3 LYS A  83     -13.068  12.936  10.043  1.00 89.50           H  
ATOM   1304  CD  LYS A  83     -11.374  13.739   8.995  1.00 89.50           C  
ATOM   1305  HD2 LYS A  83     -11.359  14.645   9.601  1.00 89.50           H  
ATOM   1306  HD3 LYS A  83     -10.350  13.427   8.787  1.00 89.50           H  
ATOM   1307  CE  LYS A  83     -12.100  13.990   7.672  1.00 89.50           C  
ATOM   1308  HE2 LYS A  83     -12.954  14.645   7.845  1.00 89.50           H  
ATOM   1309  HE3 LYS A  83     -12.478  13.036   7.307  1.00 89.50           H  
ATOM   1310  NZ  LYS A  83     -11.164  14.556   6.670  1.00 89.50           N  
ATOM   1311  HZ1 LYS A  83     -11.615  14.686   5.776  1.00 89.50           H  
ATOM   1312  HZ2 LYS A  83     -10.414  13.904   6.488  1.00 89.50           H  
ATOM   1313  HZ3 LYS A  83     -10.730  15.410   6.991  1.00 89.50           H  
ATOM   1314  N   GLU A  84     -10.744  10.949  13.818  1.00 89.36           N  
ATOM   1315  H   GLU A  84     -11.477  11.620  14.001  1.00 89.36           H  
ATOM   1316  CA  GLU A  84      -9.827  10.572  14.900  1.00 89.36           C  
ATOM   1317  HA  GLU A  84      -8.807  10.741  14.555  1.00 89.36           H  
ATOM   1318  C   GLU A  84      -9.946   9.080  15.252  1.00 89.36           C  
ATOM   1319  CB  GLU A  84     -10.080  11.447  16.140  1.00 89.36           C  
ATOM   1320  HB2 GLU A  84     -10.174  12.489  15.835  1.00 89.36           H  
ATOM   1321  HB3 GLU A  84     -11.004  11.133  16.626  1.00 89.36           H  
ATOM   1322  O   GLU A  84      -8.953   8.436  15.600  1.00 89.36           O  
ATOM   1323  CG  GLU A  84      -8.907  11.331  17.129  1.00 89.36           C  
ATOM   1324  HG2 GLU A  84      -8.692  10.278  17.309  1.00 89.36           H  
ATOM   1325  HG3 GLU A  84      -8.021  11.772  16.674  1.00 89.36           H  
ATOM   1326  CD  GLU A  84      -9.149  11.983  18.495  1.00 89.36           C  
ATOM   1327  OE1 GLU A  84      -8.467  11.521  19.449  1.00 89.36           O  
ATOM   1328  OE2 GLU A  84     -10.005  12.881  18.617  1.00 89.36           O  
ATOM   1329  N   GLN A  85     -11.149   8.514  15.144  1.00 87.00           N  
ATOM   1330  H   GLN A  85     -11.939   9.094  14.903  1.00 87.00           H  
ATOM   1331  CA  GLN A  85     -11.366   7.087  15.336  1.00 87.00           C  
ATOM   1332  HA  GLN A  85     -10.834   6.784  16.238  1.00 87.00           H  
ATOM   1333  C   GLN A  85     -10.803   6.250  14.183  1.00 87.00           C  
ATOM   1334  CB  GLN A  85     -12.856   6.831  15.565  1.00 87.00           C  
ATOM   1335  HB2 GLN A  85     -13.185   7.449  16.401  1.00 87.00           H  
ATOM   1336  HB3 GLN A  85     -13.433   7.101  14.681  1.00 87.00           H  
ATOM   1337  O   GLN A  85     -10.128   5.254  14.444  1.00 87.00           O  
ATOM   1338  CG  GLN A  85     -13.089   5.354  15.906  1.00 87.00           C  
ATOM   1339  HG2 GLN A  85     -13.020   4.745  15.005  1.00 87.00           H  
ATOM   1340  HG3 GLN A  85     -12.318   5.020  16.601  1.00 87.00           H  
ATOM   1341  CD  GLN A  85     -14.436   5.109  16.557  1.00 87.00           C  
ATOM   1342  NE2 GLN A  85     -14.620   3.978  17.201  1.00 87.00           N  
ATOM   1343 HE21 GLN A  85     -13.866   3.305  17.224  1.00 87.00           H  
ATOM   1344 HE22 GLN A  85     -15.360   3.957  17.888  1.00 87.00           H  
ATOM   1345  OE1 GLN A  85     -15.368   5.888  16.490  1.00 87.00           O  
ATOM   1346  N   ALA A  86     -11.003   6.663  12.930  1.00 87.22           N  
ATOM   1347  H   ALA A  86     -11.592   7.468  12.769  1.00 87.22           H  
ATOM   1348  CA  ALA A  86     -10.421   6.005  11.759  1.00 87.22           C  
ATOM   1349  HA  ALA A  86     -10.820   4.994  11.683  1.00 87.22           H  
ATOM   1350  C   ALA A  86      -8.889   5.907  11.863  1.00 87.22           C  
ATOM   1351  CB  ALA A  86     -10.842   6.783  10.510  1.00 87.22           C  
ATOM   1352  HB1 ALA A  86     -10.474   7.808  10.556  1.00 87.22           H  
ATOM   1353  HB2 ALA A  86     -11.929   6.791  10.429  1.00 87.22           H  
ATOM   1354  HB3 ALA A  86     -10.421   6.304   9.626  1.00 87.22           H  
ATOM   1355  O   ALA A  86      -8.318   4.837  11.641  1.00 87.22           O  
ATOM   1356  N   ALA A  87      -8.237   6.974  12.333  1.00 83.80           N  
ATOM   1357  H   ALA A  87      -8.746   7.843  12.406  1.00 83.80           H  
ATOM   1358  CA  ALA A  87      -6.795   7.003  12.576  1.00 83.80           C  
ATOM   1359  HA  ALA A  87      -6.286   6.747  11.647  1.00 83.80           H  
ATOM   1360  C   ALA A  87      -6.317   6.007  13.658  1.00 83.80           C  
ATOM   1361  CB  ALA A  87      -6.418   8.441  12.947  1.00 83.80           C  
ATOM   1362  HB1 ALA A  87      -5.336   8.514  13.060  1.00 83.80           H  
ATOM   1363  HB2 ALA A  87      -6.727   9.111  12.144  1.00 83.80           H  
ATOM   1364  HB3 ALA A  87      -6.908   8.735  13.875  1.00 83.80           H  
ATOM   1365  O   ALA A  87      -5.129   5.670  13.705  1.00 83.80           O  
ATOM   1366  N   LYS A  88      -7.218   5.541  14.537  1.00 82.67           N  
ATOM   1367  H   LYS A  88      -8.172   5.852  14.421  1.00 82.67           H  
ATOM   1368  CA  LYS A  88      -6.930   4.582  15.620  1.00 82.67           C  
ATOM   1369  HA  LYS A  88      -5.855   4.549  15.799  1.00 82.67           H  
ATOM   1370  C   LYS A  88      -7.329   3.143  15.289  1.00 82.67           C  
ATOM   1371  CB  LYS A  88      -7.635   5.025  16.913  1.00 82.67           C  
ATOM   1372  HB2 LYS A  88      -7.550   4.230  17.654  1.00 82.67           H  
ATOM   1373  HB3 LYS A  88      -8.693   5.178  16.703  1.00 82.67           H  
ATOM   1374  O   LYS A  88      -6.665   2.232  15.767  1.00 82.67           O  
ATOM   1375  CG  LYS A  88      -7.037   6.307  17.508  1.00 82.67           C  
ATOM   1376  HG2 LYS A  88      -7.011   7.083  16.743  1.00 82.67           H  
ATOM   1377  HG3 LYS A  88      -6.018   6.113  17.842  1.00 82.67           H  
ATOM   1378  CD  LYS A  88      -7.881   6.802  18.691  1.00 82.67           C  
ATOM   1379  HD2 LYS A  88      -8.918   6.880  18.362  1.00 82.67           H  
ATOM   1380  HD3 LYS A  88      -7.819   6.097  19.519  1.00 82.67           H  
ATOM   1381  CE  LYS A  88      -7.387   8.189  19.119  1.00 82.67           C  
ATOM   1382  HE2 LYS A  88      -7.272   8.782  18.212  1.00 82.67           H  
ATOM   1383  HE3 LYS A  88      -6.408   8.106  19.591  1.00 82.67           H  
ATOM   1384  NZ  LYS A  88      -8.355   8.881  20.004  1.00 82.67           N  
ATOM   1385  HZ1 LYS A  88      -8.171   9.874  20.013  1.00 82.67           H  
ATOM   1386  HZ2 LYS A  88      -9.278   8.842  19.594  1.00 82.67           H  
ATOM   1387  HZ3 LYS A  88      -8.375   8.517  20.946  1.00 82.67           H  
ATOM   1388  N   GLU A  89      -8.411   2.942  14.536  1.00 83.87           N  
ATOM   1389  H   GLU A  89      -8.931   3.763  14.258  1.00 83.87           H  
ATOM   1390  CA  GLU A  89      -9.087   1.636  14.410  1.00 83.87           C  
ATOM   1391  HA  GLU A  89      -8.470   0.857  14.858  1.00 83.87           H  
ATOM   1392  C   GLU A  89      -9.350   1.194  12.961  1.00 83.87           C  
ATOM   1393  CB  GLU A  89     -10.430   1.684  15.163  1.00 83.87           C  
ATOM   1394  HB2 GLU A  89     -11.032   2.488  14.740  1.00 83.87           H  
ATOM   1395  HB3 GLU A  89     -10.957   0.742  15.006  1.00 83.87           H  
ATOM   1396  O   GLU A  89      -9.804   0.069  12.740  1.00 83.87           O  
ATOM   1397  CG  GLU A  89     -10.291   1.897  16.678  1.00 83.87           C  
ATOM   1398  HG2 GLU A  89      -9.729   2.812  16.864  1.00 83.87           H  
ATOM   1399  HG3 GLU A  89      -9.726   1.063  17.096  1.00 83.87           H  
ATOM   1400  CD  GLU A  89     -11.643   2.011  17.404  1.00 83.87           C  
ATOM   1401  OE1 GLU A  89     -11.617   2.164  18.645  1.00 83.87           O  
ATOM   1402  OE2 GLU A  89     -12.713   2.022  16.749  1.00 83.87           O  
ATOM   1403  N   GLY A  90      -9.079   2.053  11.974  1.00 83.36           N  
ATOM   1404  H   GLY A  90      -8.718   2.964  12.221  1.00 83.36           H  
ATOM   1405  CA  GLY A  90      -9.397   1.840  10.557  1.00 83.36           C  
ATOM   1406  HA2 GLY A  90      -9.786   0.834  10.401  1.00 83.36           H  
ATOM   1407  HA3 GLY A  90     -10.168   2.551  10.260  1.00 83.36           H  
ATOM   1408  C   GLY A  90      -8.197   2.029   9.632  1.00 83.36           C  
ATOM   1409  O   GLY A  90      -8.378   2.386   8.468  1.00 83.36           O  
ATOM   1410  N   ARG A  91      -6.974   1.841  10.148  1.00 92.25           N  
ATOM   1411  H   ARG A  91      -6.918   1.546  11.112  1.00 92.25           H  
ATOM   1412  CA  ARG A  91      -5.732   2.198   9.457  1.00 92.25           C  
ATOM   1413  HA  ARG A  91      -5.995   2.822   8.603  1.00 92.25           H  
ATOM   1414  C   ARG A  91      -4.972   0.986   8.911  1.00 92.25           C  
ATOM   1415  CB  ARG A  91      -4.886   3.073  10.390  1.00 92.25           C  
ATOM   1416  HB2 ARG A  91      -5.445   3.976  10.635  1.00 92.25           H  
ATOM   1417  HB3 ARG A  91      -4.681   2.531  11.314  1.00 92.25           H  
ATOM   1418  O   ARG A  91      -4.609   0.075   9.652  1.00 92.25           O  
ATOM   1419  CG  ARG A  91      -3.566   3.466   9.722  1.00 92.25           C  
ATOM   1420  HG2 ARG A  91      -3.780   3.958   8.773  1.00 92.25           H  
ATOM   1421  HG3 ARG A  91      -2.976   2.568   9.539  1.00 92.25           H  
ATOM   1422  CD  ARG A  91      -2.757   4.400  10.618  1.00 92.25           C  
ATOM   1423  HD2 ARG A  91      -2.830   4.047  11.647  1.00 92.25           H  
ATOM   1424  HD3 ARG A  91      -3.190   5.398  10.557  1.00 92.25           H  
ATOM   1425  NE  ARG A  91      -1.338   4.407  10.209  1.00 92.25           N  
ATOM   1426  HE  ARG A  91      -1.070   3.730   9.510  1.00 92.25           H  
ATOM   1427  NH1 ARG A  91      -0.650   5.940  11.739  1.00 92.25           N  
ATOM   1428 HH11 ARG A  91      -1.623   6.027  11.995  1.00 92.25           H  
ATOM   1429 HH12 ARG A  91       0.060   6.487  12.206  1.00 92.25           H  
ATOM   1430  NH2 ARG A  91       0.853   5.006  10.361  1.00 92.25           N  
ATOM   1431 HH21 ARG A  91       1.580   5.478  10.880  1.00 92.25           H  
ATOM   1432 HH22 ARG A  91       1.120   4.193   9.824  1.00 92.25           H  
ATOM   1433  CZ  ARG A  91      -0.384   5.115  10.764  1.00 92.25           C  
ATOM   1434  N   VAL A  92      -4.618   1.047   7.629  1.00 95.47           N  
ATOM   1435  H   VAL A  92      -4.978   1.823   7.091  1.00 95.47           H  
ATOM   1436  CA  VAL A  92      -3.684   0.123   6.964  1.00 95.47           C  
ATOM   1437  HA  VAL A  92      -3.287  -0.577   7.700  1.00 95.47           H  
ATOM   1438  C   VAL A  92      -2.519   0.913   6.385  1.00 95.47           C  
ATOM   1439  CB  VAL A  92      -4.376  -0.699   5.862  1.00 95.47           C  
ATOM   1440  HB  VAL A  92      -4.747  -0.023   5.092  1.00 95.47           H  
ATOM   1441  O   VAL A  92      -2.707   1.954   5.761  1.00 95.47           O  
ATOM   1442  CG1 VAL A  92      -3.414  -1.702   5.204  1.00 95.47           C  
ATOM   1443 HG11 VAL A  92      -3.955  -2.315   4.484  1.00 95.47           H  
ATOM   1444 HG12 VAL A  92      -2.620  -1.177   4.673  1.00 95.47           H  
ATOM   1445 HG13 VAL A  92      -2.976  -2.351   5.963  1.00 95.47           H  
ATOM   1446  CG2 VAL A  92      -5.560  -1.491   6.420  1.00 95.47           C  
ATOM   1447 HG21 VAL A  92      -5.231  -2.171   7.205  1.00 95.47           H  
ATOM   1448 HG22 VAL A  92      -6.314  -0.817   6.826  1.00 95.47           H  
ATOM   1449 HG23 VAL A  92      -6.022  -2.054   5.609  1.00 95.47           H  
ATOM   1450  N   GLU A  93      -1.300   0.423   6.566  1.00 97.59           N  
ATOM   1451  H   GLU A  93      -1.202  -0.437   7.086  1.00 97.59           H  
ATOM   1452  CA  GLU A  93      -0.093   1.062   6.058  1.00 97.59           C  
ATOM   1453  HA  GLU A  93      -0.371   1.964   5.512  1.00 97.59           H  
ATOM   1454  C   GLU A  93       0.653   0.153   5.078  1.00 97.59           C  
ATOM   1455  CB  GLU A  93       0.767   1.505   7.245  1.00 97.59           C  
ATOM   1456  HB2 GLU A  93       1.168   0.629   7.754  1.00 97.59           H  
ATOM   1457  HB3 GLU A  93       0.139   2.063   7.939  1.00 97.59           H  
ATOM   1458  O   GLU A  93       0.940  -1.005   5.376  1.00 97.59           O  
ATOM   1459  CG  GLU A  93       1.919   2.405   6.800  1.00 97.59           C  
ATOM   1460  HG2 GLU A  93       2.575   1.844   6.134  1.00 97.59           H  
ATOM   1461  HG3 GLU A  93       1.518   3.252   6.242  1.00 97.59           H  
ATOM   1462  CD  GLU A  93       2.737   2.939   7.976  1.00 97.59           C  
ATOM   1463  OE1 GLU A  93       3.841   3.457   7.729  1.00 97.59           O  
ATOM   1464  OE2 GLU A  93       2.338   2.905   9.158  1.00 97.59           O  
ATOM   1465  N   VAL A  94       1.007   0.703   3.917  1.00 98.27           N  
ATOM   1466  H   VAL A  94       0.697   1.649   3.747  1.00 98.27           H  
ATOM   1467  CA  VAL A  94       1.829   0.081   2.878  1.00 98.27           C  
ATOM   1468  HA  VAL A  94       2.087  -0.934   3.180  1.00 98.27           H  
ATOM   1469  C   VAL A  94       3.112   0.896   2.737  1.00 98.27           C  
ATOM   1470  CB  VAL A  94       1.074   0.007   1.534  1.00 98.27           C  
ATOM   1471  HB  VAL A  94       0.887   1.017   1.170  1.00 98.27           H  
ATOM   1472  O   VAL A  94       3.097   2.021   2.236  1.00 98.27           O  
ATOM   1473  CG1 VAL A  94       1.905  -0.732   0.475  1.00 98.27           C  
ATOM   1474 HG11 VAL A  94       2.105  -1.752   0.802  1.00 98.27           H  
ATOM   1475 HG12 VAL A  94       2.847  -0.213   0.301  1.00 98.27           H  
ATOM   1476 HG13 VAL A  94       1.356  -0.761  -0.466  1.00 98.27           H  
ATOM   1477  CG2 VAL A  94      -0.285  -0.694   1.666  1.00 98.27           C  
ATOM   1478 HG21 VAL A  94      -0.160  -1.678   2.119  1.00 98.27           H  
ATOM   1479 HG22 VAL A  94      -0.950  -0.102   2.294  1.00 98.27           H  
ATOM   1480 HG23 VAL A  94      -0.751  -0.801   0.687  1.00 98.27           H  
ATOM   1481  N   ARG A  95       4.243   0.337   3.167  1.00 98.19           N  
ATOM   1482  H   ARG A  95       4.177  -0.584   3.576  1.00 98.19           H  
ATOM   1483  CA  ARG A  95       5.579   0.915   2.961  1.00 98.19           C  
ATOM   1484  HA  ARG A  95       5.497   1.952   2.636  1.00 98.19           H  
ATOM   1485  C   ARG A  95       6.286   0.135   1.872  1.00 98.19           C  
ATOM   1486  CB  ARG A  95       6.411   0.858   4.244  1.00 98.19           C  
ATOM   1487  HB2 ARG A  95       7.406   1.253   4.037  1.00 98.19           H  
ATOM   1488  HB3 ARG A  95       6.515  -0.188   4.531  1.00 98.19           H  
ATOM   1489  O   ARG A  95       6.419  -1.081   1.981  1.00 98.19           O  
ATOM   1490  CG  ARG A  95       5.811   1.629   5.419  1.00 98.19           C  
ATOM   1491  HG2 ARG A  95       4.781   1.315   5.584  1.00 98.19           H  
ATOM   1492  HG3 ARG A  95       5.837   2.698   5.206  1.00 98.19           H  
ATOM   1493  CD  ARG A  95       6.627   1.334   6.681  1.00 98.19           C  
ATOM   1494  HD2 ARG A  95       6.616   0.258   6.858  1.00 98.19           H  
ATOM   1495  HD3 ARG A  95       7.655   1.665   6.536  1.00 98.19           H  
ATOM   1496  NE  ARG A  95       6.042   2.030   7.827  1.00 98.19           N  
ATOM   1497  HE  ARG A  95       5.386   2.765   7.602  1.00 98.19           H  
ATOM   1498  NH1 ARG A  95       6.686   0.673   9.559  1.00 98.19           N  
ATOM   1499 HH11 ARG A  95       7.079   0.019   8.897  1.00 98.19           H  
ATOM   1500 HH12 ARG A  95       6.477   0.291  10.470  1.00 98.19           H  
ATOM   1501  NH2 ARG A  95       5.193   2.314   9.891  1.00 98.19           N  
ATOM   1502 HH21 ARG A  95       4.980   1.941  10.805  1.00 98.19           H  
ATOM   1503 HH22 ARG A  95       4.483   2.869   9.436  1.00 98.19           H  
ATOM   1504  CZ  ARG A  95       5.993   1.673   9.091  1.00 98.19           C  
ATOM   1505  N   VAL A  96       6.779   0.826   0.859  1.00 97.39           N  
ATOM   1506  H   VAL A  96       6.653   1.828   0.834  1.00 97.39           H  
ATOM   1507  CA  VAL A  96       7.551   0.208  -0.218  1.00 97.39           C  
ATOM   1508  HA  VAL A  96       7.520  -0.876  -0.112  1.00 97.39           H  
ATOM   1509  C   VAL A  96       9.002   0.645  -0.092  1.00 97.39           C  
ATOM   1510  CB  VAL A  96       6.959   0.542  -1.594  1.00 97.39           C  
ATOM   1511  HB  VAL A  96       7.159   1.590  -1.816  1.00 97.39           H  
ATOM   1512  O   VAL A  96       9.278   1.780   0.282  1.00 97.39           O  
ATOM   1513  CG1 VAL A  96       7.595  -0.311  -2.695  1.00 97.39           C  
ATOM   1514 HG11 VAL A  96       7.494  -1.370  -2.458  1.00 97.39           H  
ATOM   1515 HG12 VAL A  96       7.106  -0.115  -3.649  1.00 97.39           H  
ATOM   1516 HG13 VAL A  96       8.652  -0.066  -2.802  1.00 97.39           H  
ATOM   1517  CG2 VAL A  96       5.439   0.322  -1.642  1.00 97.39           C  
ATOM   1518 HG21 VAL A  96       5.070   0.556  -2.640  1.00 97.39           H  
ATOM   1519 HG22 VAL A  96       5.199  -0.712  -1.393  1.00 97.39           H  
ATOM   1520 HG23 VAL A  96       4.934   0.989  -0.944  1.00 97.39           H  
ATOM   1521  N   GLU A  97       9.930  -0.251  -0.389  1.00 95.75           N  
ATOM   1522  H   GLU A  97       9.632  -1.195  -0.590  1.00 95.75           H  
ATOM   1523  CA  GLU A  97      11.359   0.023  -0.464  1.00 95.75           C  
ATOM   1524  HA  GLU A  97      11.519   1.099  -0.525  1.00 95.75           H  
ATOM   1525  C   GLU A  97      11.933  -0.623  -1.725  1.00 95.75           C  
ATOM   1526  CB  GLU A  97      12.044  -0.481   0.813  1.00 95.75           C  
ATOM   1527  HB2 GLU A  97      11.807  -1.535   0.961  1.00 95.75           H  
ATOM   1528  HB3 GLU A  97      11.642   0.085   1.653  1.00 95.75           H  
ATOM   1529  O   GLU A  97      11.792  -1.830  -1.923  1.00 95.75           O  
ATOM   1530  CG  GLU A  97      13.570  -0.314   0.780  1.00 95.75           C  
ATOM   1531  HG2 GLU A  97      13.801   0.726   0.553  1.00 95.75           H  
ATOM   1532  HG3 GLU A  97      13.986  -0.938  -0.012  1.00 95.75           H  
ATOM   1533  CD  GLU A  97      14.240  -0.695   2.108  1.00 95.75           C  
ATOM   1534  OE1 GLU A  97      15.479  -0.578   2.199  1.00 95.75           O  
ATOM   1535  OE2 GLU A  97      13.554  -0.853   3.142  1.00 95.75           O  
ATOM   1536  N   PHE A  98      12.593   0.175  -2.561  1.00 92.34           N  
ATOM   1537  H   PHE A  98      12.636   1.161  -2.349  1.00 92.34           H  
ATOM   1538  CA  PHE A  98      13.297  -0.292  -3.754  1.00 92.34           C  
ATOM   1539  HA  PHE A  98      12.978  -1.308  -3.989  1.00 92.34           H  
ATOM   1540  C   PHE A  98      14.807  -0.319  -3.490  1.00 92.34           C  
ATOM   1541  CB  PHE A  98      12.934   0.587  -4.959  1.00 92.34           C  
ATOM   1542  HB2 PHE A  98      13.332   1.589  -4.799  1.00 92.34           H  
ATOM   1543  HB3 PHE A  98      13.426   0.181  -5.843  1.00 92.34           H  
ATOM   1544  O   PHE A  98      15.400   0.694  -3.113  1.00 92.34           O  
ATOM   1545  CG  PHE A  98      11.443   0.690  -5.239  1.00 92.34           C  
ATOM   1546  CD1 PHE A  98      10.784  -0.271  -6.026  1.00 92.34           C  
ATOM   1547  HD1 PHE A  98      11.334  -1.102  -6.441  1.00 92.34           H  
ATOM   1548  CD2 PHE A  98      10.704   1.760  -4.703  1.00 92.34           C  
ATOM   1549  HD2 PHE A  98      11.193   2.503  -4.092  1.00 92.34           H  
ATOM   1550  CE1 PHE A  98       9.401  -0.147  -6.266  1.00 92.34           C  
ATOM   1551  HE1 PHE A  98       8.867  -0.880  -6.853  1.00 92.34           H  
ATOM   1552  CE2 PHE A  98       9.333   1.890  -4.955  1.00 92.34           C  
ATOM   1553  HE2 PHE A  98       8.791   2.734  -4.554  1.00 92.34           H  
ATOM   1554  CZ  PHE A  98       8.680   0.932  -5.738  1.00 92.34           C  
ATOM   1555  HZ  PHE A  98       7.621   1.024  -5.930  1.00 92.34           H  
ATOM   1556  N   GLU A  99      15.433  -1.474  -3.704  1.00 89.91           N  
ATOM   1557  H   GLU A  99      14.888  -2.261  -4.025  1.00 89.91           H  
ATOM   1558  CA  GLU A  99      16.866  -1.700  -3.510  1.00 89.91           C  
ATOM   1559  HA  GLU A  99      17.388  -0.744  -3.493  1.00 89.91           H  
ATOM   1560  C   GLU A  99      17.411  -2.525  -4.681  1.00 89.91           C  
ATOM   1561  CB  GLU A  99      17.107  -2.389  -2.152  1.00 89.91           C  
ATOM   1562  HB2 GLU A  99      16.654  -3.380  -2.169  1.00 89.91           H  
ATOM   1563  HB3 GLU A  99      16.624  -1.806  -1.368  1.00 89.91           H  
ATOM   1564  O   GLU A  99      17.359  -3.753  -4.673  1.00 89.91           O  
ATOM   1565  CG  GLU A  99      18.607  -2.499  -1.821  1.00 89.91           C  
ATOM   1566  HG2 GLU A  99      19.127  -2.973  -2.653  1.00 89.91           H  
ATOM   1567  HG3 GLU A  99      19.008  -1.491  -1.712  1.00 89.91           H  
ATOM   1568  CD  GLU A  99      18.905  -3.311  -0.546  1.00 89.91           C  
ATOM   1569  OE1 GLU A  99      20.070  -3.259  -0.093  1.00 89.91           O  
ATOM   1570  OE2 GLU A  99      18.009  -4.035  -0.034  1.00 89.91           O  
ATOM   1571  N   GLY A 100      17.927  -1.845  -5.709  1.00 86.65           N  
ATOM   1572  H   GLY A 100      17.864  -0.837  -5.701  1.00 86.65           H  
ATOM   1573  CA  GLY A 100      18.521  -2.498  -6.876  1.00 86.65           C  
ATOM   1574  HA2 GLY A 100      19.380  -3.088  -6.556  1.00 86.65           H  
ATOM   1575  HA3 GLY A 100      18.866  -1.742  -7.582  1.00 86.65           H  
ATOM   1576  C   GLY A 100      17.534  -3.411  -7.608  1.00 86.65           C  
ATOM   1577  O   GLY A 100      16.593  -2.939  -8.240  1.00 86.65           O  
ATOM   1578  N   ASP A 101      17.770  -4.718  -7.523  1.00 91.88           N  
ATOM   1579  H   ASP A 101      18.488  -5.044  -6.893  1.00 91.88           H  
ATOM   1580  CA  ASP A 101      16.965  -5.781  -8.132  1.00 91.88           C  
ATOM   1581  HA  ASP A 101      16.499  -5.388  -9.035  1.00 91.88           H  
ATOM   1582  C   ASP A 101      15.821  -6.280  -7.228  1.00 91.88           C  
ATOM   1583  CB  ASP A 101      17.904  -6.922  -8.562  1.00 91.88           C  
ATOM   1584  HB2 ASP A 101      18.687  -6.515  -9.202  1.00 91.88           H  
ATOM   1585  HB3 ASP A 101      17.335  -7.637  -9.157  1.00 91.88           H  
ATOM   1586  O   ASP A 101      15.124  -7.238  -7.579  1.00 91.88           O  
ATOM   1587  CG  ASP A 101      18.560  -7.680  -7.397  1.00 91.88           C  
ATOM   1588  OD1 ASP A 101      18.796  -7.068  -6.329  1.00 91.88           O  
ATOM   1589  OD2 ASP A 101      18.849  -8.883  -7.574  1.00 91.88           O  
ATOM   1590  N   LYS A 102      15.592  -5.634  -6.077  1.00 94.77           N  
ATOM   1591  H   LYS A 102      16.225  -4.886  -5.830  1.00 94.77           H  
ATOM   1592  CA  LYS A 102      14.569  -6.014  -5.096  1.00 94.77           C  
ATOM   1593  HA  LYS A 102      13.988  -6.840  -5.506  1.00 94.77           H  
ATOM   1594  C   LYS A 102      13.585  -4.893  -4.800  1.00 94.77           C  
ATOM   1595  CB  LYS A 102      15.234  -6.496  -3.800  1.00 94.77           C  
ATOM   1596  HB2 LYS A 102      15.891  -5.715  -3.417  1.00 94.77           H  
ATOM   1597  HB3 LYS A 102      14.464  -6.701  -3.056  1.00 94.77           H  
ATOM   1598  O   LYS A 102      13.947  -3.723  -4.696  1.00 94.77           O  
ATOM   1599  CG  LYS A 102      16.036  -7.775  -4.047  1.00 94.77           C  
ATOM   1600  HG2 LYS A 102      16.801  -7.587  -4.800  1.00 94.77           H  
ATOM   1601  HG3 LYS A 102      15.364  -8.549  -4.417  1.00 94.77           H  
ATOM   1602  CD  LYS A 102      16.720  -8.259  -2.773  1.00 94.77           C  
ATOM   1603  HD2 LYS A 102      17.359  -7.462  -2.393  1.00 94.77           H  
ATOM   1604  HD3 LYS A 102      15.971  -8.528  -2.028  1.00 94.77           H  
ATOM   1605  CE  LYS A 102      17.566  -9.473  -3.153  1.00 94.77           C  
ATOM   1606  HE2 LYS A 102      18.205  -9.187  -3.989  1.00 94.77           H  
ATOM   1607  HE3 LYS A 102      16.907 -10.267  -3.504  1.00 94.77           H  
ATOM   1608  NZ  LYS A 102      18.389  -9.922  -2.009  1.00 94.77           N  
ATOM   1609  HZ1 LYS A 102      18.994  -9.163  -1.730  1.00 94.77           H  
ATOM   1610  HZ2 LYS A 102      18.963 -10.702  -2.296  1.00 94.77           H  
ATOM   1611  HZ3 LYS A 102      17.799 -10.189  -1.234  1.00 94.77           H  
ATOM   1612  N   MET A 103      12.342  -5.294  -4.549  1.00 96.22           N  
ATOM   1613  H   MET A 103      12.142  -6.279  -4.648  1.00 96.22           H  
ATOM   1614  CA  MET A 103      11.318  -4.447  -3.946  1.00 96.22           C  
ATOM   1615  HA  MET A 103      11.763  -3.494  -3.658  1.00 96.22           H  
ATOM   1616  C   MET A 103      10.783  -5.137  -2.691  1.00 96.22           C  
ATOM   1617  CB  MET A 103      10.210  -4.156  -4.963  1.00 96.22           C  
ATOM   1618  HB2 MET A 103      10.653  -3.735  -5.866  1.00 96.22           H  
ATOM   1619  HB3 MET A 103       9.710  -5.089  -5.224  1.00 96.22           H  
ATOM   1620  O   MET A 103      10.334  -6.282  -2.759  1.00 96.22           O  
ATOM   1621  CG  MET A 103       9.188  -3.155  -4.413  1.00 96.22           C  
ATOM   1622  HG2 MET A 103       8.896  -3.441  -3.403  1.00 96.22           H  
ATOM   1623  HG3 MET A 103       9.665  -2.177  -4.345  1.00 96.22           H  
ATOM   1624  SD  MET A 103       7.675  -3.001  -5.401  1.00 96.22           S  
ATOM   1625  CE  MET A 103       6.948  -4.592  -4.983  1.00 96.22           C  
ATOM   1626  HE1 MET A 103       5.868  -4.549  -5.122  1.00 96.22           H  
ATOM   1627  HE2 MET A 103       7.162  -4.828  -3.941  1.00 96.22           H  
ATOM   1628  HE3 MET A 103       7.399  -5.363  -5.609  1.00 96.22           H  
ATOM   1629  N   ARG A 104      10.815  -4.447  -1.552  1.00 97.39           N  
ATOM   1630  H   ARG A 104      11.176  -3.504  -1.585  1.00 97.39           H  
ATOM   1631  CA  ARG A 104      10.213  -4.906  -0.294  1.00 97.39           C  
ATOM   1632  HA  ARG A 104       9.914  -5.950  -0.392  1.00 97.39           H  
ATOM   1633  C   ARG A 104       8.955  -4.100  -0.017  1.00 97.39           C  
ATOM   1634  CB  ARG A 104      11.206  -4.818   0.875  1.00 97.39           C  
ATOM   1635  HB2 ARG A 104      11.456  -3.774   1.061  1.00 97.39           H  
ATOM   1636  HB3 ARG A 104      10.729  -5.222   1.768  1.00 97.39           H  
ATOM   1637  O   ARG A 104       8.958  -2.879  -0.138  1.00 97.39           O  
ATOM   1638  CG  ARG A 104      12.497  -5.602   0.604  1.00 97.39           C  
ATOM   1639  HG2 ARG A 104      12.260  -6.632   0.338  1.00 97.39           H  
ATOM   1640  HG3 ARG A 104      13.025  -5.133  -0.226  1.00 97.39           H  
ATOM   1641  CD  ARG A 104      13.408  -5.595   1.834  1.00 97.39           C  
ATOM   1642  HD2 ARG A 104      13.018  -6.298   2.570  1.00 97.39           H  
ATOM   1643  HD3 ARG A 104      13.400  -4.593   2.264  1.00 97.39           H  
ATOM   1644  NE  ARG A 104      14.793  -5.947   1.465  1.00 97.39           N  
ATOM   1645  HE  ARG A 104      14.959  -6.233   0.510  1.00 97.39           H  
ATOM   1646  NH1 ARG A 104      15.775  -5.387   3.451  1.00 97.39           N  
ATOM   1647 HH11 ARG A 104      14.845  -5.257   3.823  1.00 97.39           H  
ATOM   1648 HH12 ARG A 104      16.594  -5.059   3.943  1.00 97.39           H  
ATOM   1649  NH2 ARG A 104      17.057  -5.905   1.708  1.00 97.39           N  
ATOM   1650 HH21 ARG A 104      17.203  -5.464   0.811  1.00 97.39           H  
ATOM   1651 HH22 ARG A 104      17.852  -5.709   2.300  1.00 97.39           H  
ATOM   1652  CZ  ARG A 104      15.866  -5.760   2.207  1.00 97.39           C  
ATOM   1653  N   VAL A 105       7.887  -4.784   0.360  1.00 98.30           N  
ATOM   1654  H   VAL A 105       7.965  -5.790   0.412  1.00 98.30           H  
ATOM   1655  CA  VAL A 105       6.607  -4.194   0.752  1.00 98.30           C  
ATOM   1656  HA  VAL A 105       6.670  -3.107   0.698  1.00 98.30           H  
ATOM   1657  C   VAL A 105       6.346  -4.610   2.186  1.00 98.30           C  
ATOM   1658  CB  VAL A 105       5.455  -4.647  -0.164  1.00 98.30           C  
ATOM   1659  HB  VAL A 105       5.281  -5.715  -0.032  1.00 98.30           H  
ATOM   1660  O   VAL A 105       6.206  -5.798   2.460  1.00 98.30           O  
ATOM   1661  CG1 VAL A 105       4.165  -3.895   0.179  1.00 98.30           C  
ATOM   1662 HG11 VAL A 105       3.879  -4.089   1.213  1.00 98.30           H  
ATOM   1663 HG12 VAL A 105       4.309  -2.823   0.045  1.00 98.30           H  
ATOM   1664 HG13 VAL A 105       3.352  -4.232  -0.464  1.00 98.30           H  
ATOM   1665  CG2 VAL A 105       5.784  -4.405  -1.640  1.00 98.30           C  
ATOM   1666 HG21 VAL A 105       6.662  -4.993  -1.906  1.00 98.30           H  
ATOM   1667 HG22 VAL A 105       4.954  -4.738  -2.264  1.00 98.30           H  
ATOM   1668 HG23 VAL A 105       5.981  -3.348  -1.815  1.00 98.30           H  
ATOM   1669  N   ARG A 106       6.289  -3.647   3.102  1.00 98.45           N  
ATOM   1670  H   ARG A 106       6.385  -2.693   2.786  1.00 98.45           H  
ATOM   1671  CA  ARG A 106       5.843  -3.874   4.477  1.00 98.45           C  
ATOM   1672  HA  ARG A 106       5.855  -4.942   4.693  1.00 98.45           H  
ATOM   1673  C   ARG A 106       4.411  -3.408   4.611  1.00 98.45           C  
ATOM   1674  CB  ARG A 106       6.750  -3.192   5.498  1.00 98.45           C  
ATOM   1675  HB2 ARG A 106       6.322  -3.324   6.491  1.00 98.45           H  
ATOM   1676  HB3 ARG A 106       6.816  -2.125   5.285  1.00 98.45           H  
ATOM   1677  O   ARG A 106       4.097  -2.261   4.295  1.00 98.45           O  
ATOM   1678  CG  ARG A 106       8.146  -3.806   5.476  1.00 98.45           C  
ATOM   1679  HG2 ARG A 106       8.075  -4.866   5.721  1.00 98.45           H  
ATOM   1680  HG3 ARG A 106       8.592  -3.694   4.488  1.00 98.45           H  
ATOM   1681  CD  ARG A 106       9.027  -3.107   6.505  1.00 98.45           C  
ATOM   1682  HD2 ARG A 106       8.577  -3.218   7.492  1.00 98.45           H  
ATOM   1683  HD3 ARG A 106       9.105  -2.050   6.252  1.00 98.45           H  
ATOM   1684  NE  ARG A 106      10.348  -3.731   6.486  1.00 98.45           N  
ATOM   1685  HE  ARG A 106      10.424  -4.610   5.995  1.00 98.45           H  
ATOM   1686  NH1 ARG A 106      11.468  -2.330   7.907  1.00 98.45           N  
ATOM   1687 HH11 ARG A 106      12.312  -2.100   8.412  1.00 98.45           H  
ATOM   1688 HH12 ARG A 106      10.588  -1.868   8.085  1.00 98.45           H  
ATOM   1689  NH2 ARG A 106      12.476  -4.127   6.973  1.00 98.45           N  
ATOM   1690 HH21 ARG A 106      13.340  -3.965   7.470  1.00 98.45           H  
ATOM   1691 HH22 ARG A 106      12.306  -4.975   6.452  1.00 98.45           H  
ATOM   1692  CZ  ARG A 106      11.431  -3.374   7.124  1.00 98.45           C  
ATOM   1693  N   LEU A 107       3.567  -4.315   5.063  1.00 98.47           N  
ATOM   1694  H   LEU A 107       3.940  -5.217   5.324  1.00 98.47           H  
ATOM   1695  CA  LEU A 107       2.155  -4.106   5.303  1.00 98.47           C  
ATOM   1696  HA  LEU A 107       1.832  -3.148   4.896  1.00 98.47           H  
ATOM   1697  C   LEU A 107       1.939  -4.121   6.805  1.00 98.47           C  
ATOM   1698  CB  LEU A 107       1.355  -5.235   4.642  1.00 98.47           C  
ATOM   1699  HB2 LEU A 107       0.296  -5.041   4.816  1.00 98.47           H  
ATOM   1700  HB3 LEU A 107       1.611  -6.173   5.136  1.00 98.47           H  
ATOM   1701  O   LEU A 107       2.348  -5.078   7.452  1.00 98.47           O  
ATOM   1702  CG  LEU A 107       1.585  -5.409   3.135  1.00 98.47           C  
ATOM   1703  HG  LEU A 107       2.644  -5.562   2.925  1.00 98.47           H  
ATOM   1704  CD1 LEU A 107       0.831  -6.654   2.677  1.00 98.47           C  
ATOM   1705 HD11 LEU A 107      -0.209  -6.598   2.999  1.00 98.47           H  
ATOM   1706 HD12 LEU A 107       1.285  -7.539   3.122  1.00 98.47           H  
ATOM   1707 HD13 LEU A 107       0.861  -6.742   1.591  1.00 98.47           H  
ATOM   1708  CD2 LEU A 107       1.099  -4.193   2.351  1.00 98.47           C  
ATOM   1709 HD21 LEU A 107       1.221  -4.367   1.282  1.00 98.47           H  
ATOM   1710 HD22 LEU A 107       0.048  -4.008   2.575  1.00 98.47           H  
ATOM   1711 HD23 LEU A 107       1.685  -3.318   2.633  1.00 98.47           H  
ATOM   1712  N   ARG A 108       1.291  -3.101   7.354  1.00 97.83           N  
ATOM   1713  H   ARG A 108       0.989  -2.348   6.753  1.00 97.83           H  
ATOM   1714  CA  ARG A 108       0.886  -3.079   8.759  1.00 97.83           C  
ATOM   1715  HA  ARG A 108       1.056  -4.059   9.204  1.00 97.83           H  
ATOM   1716  C   ARG A 108      -0.603  -2.807   8.850  1.00 97.83           C  
ATOM   1717  CB  ARG A 108       1.741  -2.068   9.524  1.00 97.83           C  
ATOM   1718  HB2 ARG A 108       1.656  -1.088   9.055  1.00 97.83           H  
ATOM   1719  HB3 ARG A 108       2.783  -2.386   9.480  1.00 97.83           H  
ATOM   1720  O   ARG A 108      -1.097  -1.877   8.213  1.00 97.83           O  
ATOM   1721  CG  ARG A 108       1.309  -1.957  10.987  1.00 97.83           C  
ATOM   1722  HG2 ARG A 108       0.306  -1.534  11.040  1.00 97.83           H  
ATOM   1723  HG3 ARG A 108       1.308  -2.942  11.455  1.00 97.83           H  
ATOM   1724  CD  ARG A 108       2.272  -1.042  11.733  1.00 97.83           C  
ATOM   1725  HD2 ARG A 108       3.229  -1.554  11.837  1.00 97.83           H  
ATOM   1726  HD3 ARG A 108       2.404  -0.123  11.162  1.00 97.83           H  
ATOM   1727  NE  ARG A 108       1.706  -0.710  13.038  1.00 97.83           N  
ATOM   1728  HE  ARG A 108       0.697  -0.704  13.099  1.00 97.83           H  
ATOM   1729  NH1 ARG A 108       3.601  -0.119  14.163  1.00 97.83           N  
ATOM   1730 HH11 ARG A 108       4.030   0.066  15.059  1.00 97.83           H  
ATOM   1731 HH12 ARG A 108       4.114  -0.547  13.405  1.00 97.83           H  
ATOM   1732  NH2 ARG A 108       1.575  -0.045  15.157  1.00 97.83           N  
ATOM   1733 HH21 ARG A 108       0.587  -0.187  15.001  1.00 97.83           H  
ATOM   1734 HH22 ARG A 108       1.930   0.273  16.047  1.00 97.83           H  
ATOM   1735  CZ  ARG A 108       2.307  -0.285  14.115  1.00 97.83           C  
ATOM   1736  N   ASN A 109      -1.299  -3.615   9.636  1.00 96.61           N  
ATOM   1737  H   ASN A 109      -0.817  -4.349  10.135  1.00 96.61           H  
ATOM   1738  CA  ASN A 109      -2.723  -3.452   9.876  1.00 96.61           C  
ATOM   1739  HA  ASN A 109      -3.137  -2.690   9.215  1.00 96.61           H  
ATOM   1740  C   ASN A 109      -2.946  -2.986  11.316  1.00 96.61           C  
ATOM   1741  CB  ASN A 109      -3.423  -4.776   9.550  1.00 96.61           C  
ATOM   1742  HB2 ASN A 109      -3.215  -5.059   8.518  1.00 96.61           H  
ATOM   1743  HB3 ASN A 109      -3.045  -5.548  10.220  1.00 96.61           H  
ATOM   1744  O   ASN A 109      -2.847  -3.778  12.248  1.00 96.61           O  
ATOM   1745  CG  ASN A 109      -4.922  -4.681   9.720  1.00 96.61           C  
ATOM   1746  ND2 ASN A 109      -5.614  -5.789   9.724  1.00 96.61           N  
ATOM   1747 HD21 ASN A 109      -5.160  -6.668   9.521  1.00 96.61           H  
ATOM   1748 HD22 ASN A 109      -6.616  -5.718   9.834  1.00 96.61           H  
ATOM   1749  OD1 ASN A 109      -5.486  -3.605   9.813  1.00 96.61           O  
ATOM   1750  N   ASP A 110      -3.253  -1.705  11.493  1.00 94.14           N  
ATOM   1751  H   ASP A 110      -3.403  -1.121  10.683  1.00 94.14           H  
ATOM   1752  CA  ASP A 110      -3.668  -1.141  12.782  1.00 94.14           C  
ATOM   1753  HA  ASP A 110      -3.327  -1.790  13.589  1.00 94.14           H  
ATOM   1754  C   ASP A 110      -5.207  -1.088  12.898  1.00 94.14           C  
ATOM   1755  CB  ASP A 110      -3.005   0.234  12.995  1.00 94.14           C  
ATOM   1756  HB2 ASP A 110      -3.263   0.881  12.157  1.00 94.14           H  
ATOM   1757  HB3 ASP A 110      -3.407   0.687  13.901  1.00 94.14           H  
ATOM   1758  O   ASP A 110      -5.739  -0.484  13.827  1.00 94.14           O  
ATOM   1759  CG  ASP A 110      -1.477   0.187  13.147  1.00 94.14           C  
ATOM   1760  OD1 ASP A 110      -0.935  -0.576  13.986  1.00 94.14           O  
ATOM   1761  OD2 ASP A 110      -0.773   0.969  12.469  1.00 94.14           O  
ATOM   1762  N   SER A 111      -5.941  -1.706  11.963  1.00 91.59           N  
ATOM   1763  H   SER A 111      -5.472  -2.205  11.221  1.00 91.59           H  
ATOM   1764  CA  SER A 111      -7.397  -1.795  12.036  1.00 91.59           C  
ATOM   1765  HA  SER A 111      -7.724  -0.858  12.486  1.00 91.59           H  
ATOM   1766  C   SER A 111      -7.879  -2.917  12.957  1.00 91.59           C  
ATOM   1767  CB  SER A 111      -8.052  -1.871  10.651  1.00 91.59           C  
ATOM   1768  HB2 SER A 111      -7.532  -1.212   9.955  1.00 91.59           H  
ATOM   1769  HB3 SER A 111      -9.086  -1.537  10.731  1.00 91.59           H  
ATOM   1770  O   SER A 111      -7.130  -3.819  13.337  1.00 91.59           O  
ATOM   1771  OG  SER A 111      -8.054  -3.190  10.156  1.00 91.59           O  
ATOM   1772  HG  SER A 111      -7.138  -3.416   9.974  1.00 91.59           H  
ATOM   1773  N   SER A 112      -9.165  -2.877  13.304  1.00 90.00           N  
ATOM   1774  H   SER A 112      -9.712  -2.093  12.979  1.00 90.00           H  
ATOM   1775  CA  SER A 112      -9.806  -3.869  14.179  1.00 90.00           C  
ATOM   1776  HA  SER A 112      -9.126  -4.077  15.005  1.00 90.00           H  
ATOM   1777  C   SER A 112     -10.106  -5.222  13.513  1.00 90.00           C  
ATOM   1778  CB  SER A 112     -11.081  -3.271  14.777  1.00 90.00           C  
ATOM   1779  HB2 SER A 112     -10.829  -2.396  15.376  1.00 90.00           H  
ATOM   1780  HB3 SER A 112     -11.554  -4.010  15.424  1.00 90.00           H  
ATOM   1781  O   SER A 112     -10.457  -6.180  14.204  1.00 90.00           O  
ATOM   1782  OG  SER A 112     -11.988  -2.897  13.759  1.00 90.00           O  
ATOM   1783  HG  SER A 112     -11.867  -1.968  13.547  1.00 90.00           H  
ATOM   1784  N   THR A 113      -9.945  -5.343  12.193  1.00 91.22           N  
ATOM   1785  H   THR A 113      -9.601  -4.542  11.681  1.00 91.22           H  
ATOM   1786  CA  THR A 113     -10.280  -6.556  11.425  1.00 91.22           C  
ATOM   1787  HA  THR A 113     -10.457  -7.378  12.119  1.00 91.22           H  
ATOM   1788  C   THR A 113      -9.156  -6.956  10.470  1.00 91.22           C  
ATOM   1789  CB  THR A 113     -11.552  -6.355  10.601  1.00 91.22           C  
ATOM   1790  HB  THR A 113     -11.706  -7.222   9.958  1.00 91.22           H  
ATOM   1791  O   THR A 113      -8.403  -6.089  10.032  1.00 91.22           O  
ATOM   1792  CG2 THR A 113     -12.800  -6.150  11.457  1.00 91.22           C  
ATOM   1793 HG21 THR A 113     -13.673  -6.073  10.809  1.00 91.22           H  
ATOM   1794 HG22 THR A 113     -12.928  -6.994  12.135  1.00 91.22           H  
ATOM   1795 HG23 THR A 113     -12.712  -5.232  12.038  1.00 91.22           H  
ATOM   1796  OG1 THR A 113     -11.393  -5.213   9.809  1.00 91.22           O  
ATOM   1797  HG1 THR A 113     -10.465  -5.118   9.581  1.00 91.22           H  
ATOM   1798  N   PRO A 114      -9.025  -8.241  10.095  1.00 95.07           N  
ATOM   1799  CA  PRO A 114      -8.071  -8.646   9.067  1.00 95.07           C  
ATOM   1800  HA  PRO A 114      -7.065  -8.432   9.427  1.00 95.07           H  
ATOM   1801  C   PRO A 114      -8.303  -7.910   7.744  1.00 95.07           C  
ATOM   1802  CB  PRO A 114      -8.238 -10.159   8.904  1.00 95.07           C  
ATOM   1803  HB2 PRO A 114      -8.935 -10.377   8.095  1.00 95.07           H  
ATOM   1804  HB3 PRO A 114      -7.282 -10.651   8.724  1.00 95.07           H  
ATOM   1805  O   PRO A 114      -9.446  -7.649   7.363  1.00 95.07           O  
ATOM   1806  CG  PRO A 114      -8.856 -10.596  10.231  1.00 95.07           C  
ATOM   1807  HG2 PRO A 114      -9.447 -11.506  10.121  1.00 95.07           H  
ATOM   1808  HG3 PRO A 114      -8.070 -10.740  10.972  1.00 95.07           H  
ATOM   1809  CD  PRO A 114      -9.724  -9.402  10.623  1.00 95.07           C  
ATOM   1810  HD2 PRO A 114      -9.825  -9.360  11.707  1.00 95.07           H  
ATOM   1811  HD3 PRO A 114     -10.703  -9.482  10.149  1.00 95.07           H  
ATOM   1812  N   VAL A 115      -7.214  -7.617   7.038  1.00 96.29           N  
ATOM   1813  H   VAL A 115      -6.310  -7.855   7.420  1.00 96.29           H  
ATOM   1814  CA  VAL A 115      -7.247  -7.041   5.687  1.00 96.29           C  
ATOM   1815  HA  VAL A 115      -8.281  -6.999   5.344  1.00 96.29           H  
ATOM   1816  C   VAL A 115      -6.510  -7.952   4.722  1.00 96.29           C  
ATOM   1817  CB  VAL A 115      -6.709  -5.598   5.643  1.00 96.29           C  
ATOM   1818  HB  VAL A 115      -6.821  -5.226   4.624  1.00 96.29           H  
ATOM   1819  O   VAL A 115      -5.484  -8.537   5.070  1.00 96.29           O  
ATOM   1820  CG1 VAL A 115      -7.552  -4.704   6.560  1.00 96.29           C  
ATOM   1821 HG11 VAL A 115      -7.386  -4.957   7.607  1.00 96.29           H  
ATOM   1822 HG12 VAL A 115      -8.610  -4.835   6.331  1.00 96.29           H  
ATOM   1823 HG13 VAL A 115      -7.301  -3.654   6.408  1.00 96.29           H  
ATOM   1824  CG2 VAL A 115      -5.227  -5.480   6.027  1.00 96.29           C  
ATOM   1825 HG21 VAL A 115      -5.064  -5.901   7.019  1.00 96.29           H  
ATOM   1826 HG22 VAL A 115      -4.932  -4.430   6.030  1.00 96.29           H  
ATOM   1827 HG23 VAL A 115      -4.610  -6.012   5.303  1.00 96.29           H  
ATOM   1828  N   GLU A 116      -7.021  -8.079   3.507  1.00 97.81           N  
ATOM   1829  H   GLU A 116      -7.838  -7.536   3.266  1.00 97.81           H  
ATOM   1830  CA  GLU A 116      -6.356  -8.781   2.419  1.00 97.81           C  
ATOM   1831  HA  GLU A 116      -5.552  -9.393   2.829  1.00 97.81           H  
ATOM   1832  C   GLU A 116      -5.718  -7.761   1.474  1.00 97.81           C  
ATOM   1833  CB  GLU A 116      -7.335  -9.745   1.733  1.00 97.81           C  
ATOM   1834  HB2 GLU A 116      -8.153  -9.191   1.273  1.00 97.81           H  
ATOM   1835  HB3 GLU A 116      -7.746 -10.409   2.494  1.00 97.81           H  
ATOM   1836  O   GLU A 116      -6.349  -6.808   1.027  1.00 97.81           O  
ATOM   1837  CG  GLU A 116      -6.617 -10.589   0.675  1.00 97.81           C  
ATOM   1838  HG2 GLU A 116      -5.647 -10.892   1.068  1.00 97.81           H  
ATOM   1839  HG3 GLU A 116      -6.430  -9.976  -0.207  1.00 97.81           H  
ATOM   1840  CD  GLU A 116      -7.401 -11.854   0.300  1.00 97.81           C  
ATOM   1841  OE1 GLU A 116      -7.933 -11.930  -0.826  1.00 97.81           O  
ATOM   1842  OE2 GLU A 116      -7.343 -12.815   1.098  1.00 97.81           O  
ATOM   1843  N   VAL A 117      -4.432  -7.934   1.181  1.00 98.39           N  
ATOM   1844  H   VAL A 117      -3.946  -8.702   1.621  1.00 98.39           H  
ATOM   1845  CA  VAL A 117      -3.683  -7.063   0.279  1.00 98.39           C  
ATOM   1846  HA  VAL A 117      -4.346  -6.278  -0.083  1.00 98.39           H  
ATOM   1847  C   VAL A 117      -3.219  -7.873  -0.919  1.00 98.39           C  
ATOM   1848  CB  VAL A 117      -2.513  -6.358   0.984  1.00 98.39           C  
ATOM   1849  HB  VAL A 117      -1.769  -7.098   1.279  1.00 98.39           H  
ATOM   1850  O   VAL A 117      -2.394  -8.783  -0.800  1.00 98.39           O  
ATOM   1851  CG1 VAL A 117      -1.859  -5.348   0.028  1.00 98.39           C  
ATOM   1852 HG11 VAL A 117      -1.426  -5.867  -0.828  1.00 98.39           H  
ATOM   1853 HG12 VAL A 117      -2.604  -4.636  -0.325  1.00 98.39           H  
ATOM   1854 HG13 VAL A 117      -1.065  -4.809   0.545  1.00 98.39           H  
ATOM   1855  CG2 VAL A 117      -2.974  -5.600   2.236  1.00 98.39           C  
ATOM   1856 HG21 VAL A 117      -3.777  -4.910   1.978  1.00 98.39           H  
ATOM   1857 HG22 VAL A 117      -3.343  -6.305   2.982  1.00 98.39           H  
ATOM   1858 HG23 VAL A 117      -2.145  -5.045   2.674  1.00 98.39           H  
ATOM   1859  N   HIS A 118      -3.712  -7.504  -2.096  1.00 98.36           N  
ATOM   1860  H   HIS A 118      -4.417  -6.780  -2.098  1.00 98.36           H  
ATOM   1861  CA  HIS A 118      -3.232  -8.010  -3.372  1.00 98.36           C  
ATOM   1862  HA  HIS A 118      -2.787  -8.992  -3.214  1.00 98.36           H  
ATOM   1863  C   HIS A 118      -2.177  -7.065  -3.933  1.00 98.36           C  
ATOM   1864  CB  HIS A 118      -4.369  -8.186  -4.372  1.00 98.36           C  
ATOM   1865  HB2 HIS A 118      -3.997  -8.747  -5.229  1.00 98.36           H  
ATOM   1866  HB3 HIS A 118      -4.690  -7.210  -4.736  1.00 98.36           H  
ATOM   1867  O   HIS A 118      -2.446  -5.903  -4.238  1.00 98.36           O  
ATOM   1868  CG  HIS A 118      -5.555  -8.901  -3.807  1.00 98.36           C  
ATOM   1869  CD2 HIS A 118      -6.693  -8.318  -3.321  1.00 98.36           C  
ATOM   1870  HD2 HIS A 118      -6.905  -7.261  -3.251  1.00 98.36           H  
ATOM   1871  ND1 HIS A 118      -5.699 -10.264  -3.690  1.00 98.36           N  
ATOM   1872  HD1 HIS A 118      -4.975 -10.959  -3.800  1.00 98.36           H  
ATOM   1873  CE1 HIS A 118      -6.919 -10.496  -3.178  1.00 98.36           C  
ATOM   1874  HE1 HIS A 118      -7.340 -11.467  -2.961  1.00 98.36           H  
ATOM   1875  NE2 HIS A 118      -7.554  -9.341  -2.957  1.00 98.36           N  
ATOM   1876  N   ILE A 119      -0.974  -7.584  -4.111  1.00 98.43           N  
ATOM   1877  H   ILE A 119      -0.840  -8.548  -3.841  1.00 98.43           H  
ATOM   1878  CA  ILE A 119       0.173  -6.867  -4.646  1.00 98.43           C  
ATOM   1879  HA  ILE A 119      -0.058  -5.803  -4.699  1.00 98.43           H  
ATOM   1880  C   ILE A 119       0.439  -7.393  -6.052  1.00 98.43           C  
ATOM   1881  CB  ILE A 119       1.402  -7.041  -3.734  1.00 98.43           C  
ATOM   1882  HB  ILE A 119       1.745  -8.072  -3.827  1.00 98.43           H  
ATOM   1883  O   ILE A 119       0.588  -8.602  -6.245  1.00 98.43           O  
ATOM   1884  CG1 ILE A 119       1.089  -6.795  -2.239  1.00 98.43           C  
ATOM   1885 HG12 ILE A 119       0.803  -5.754  -2.083  1.00 98.43           H  
ATOM   1886 HG13 ILE A 119       0.257  -7.425  -1.925  1.00 98.43           H  
ATOM   1887  CG2 ILE A 119       2.510  -6.101  -4.242  1.00 98.43           C  
ATOM   1888 HG21 ILE A 119       3.404  -6.174  -3.624  1.00 98.43           H  
ATOM   1889 HG22 ILE A 119       2.156  -5.070  -4.240  1.00 98.43           H  
ATOM   1890 HG23 ILE A 119       2.793  -6.375  -5.259  1.00 98.43           H  
ATOM   1891  CD1 ILE A 119       2.261  -7.146  -1.318  1.00 98.43           C  
ATOM   1892 HD11 ILE A 119       1.939  -7.080  -0.279  1.00 98.43           H  
ATOM   1893 HD12 ILE A 119       2.592  -8.165  -1.519  1.00 98.43           H  
ATOM   1894 HD13 ILE A 119       3.092  -6.456  -1.462  1.00 98.43           H  
ATOM   1895  N   LYS A 120       0.532  -6.497  -7.032  1.00 97.78           N  
ATOM   1896  H   LYS A 120       0.379  -5.528  -6.792  1.00 97.78           H  
ATOM   1897  CA  LYS A 120       0.927  -6.821  -8.405  1.00 97.78           C  
ATOM   1898  HA  LYS A 120       1.219  -7.870  -8.451  1.00 97.78           H  
ATOM   1899  C   LYS A 120       2.141  -5.997  -8.813  1.00 97.78           C  
ATOM   1900  CB  LYS A 120      -0.261  -6.623  -9.350  1.00 97.78           C  
ATOM   1901  HB2 LYS A 120      -0.582  -5.582  -9.304  1.00 97.78           H  
ATOM   1902  HB3 LYS A 120      -1.088  -7.253  -9.021  1.00 97.78           H  
ATOM   1903  O   LYS A 120       2.152  -4.778  -8.654  1.00 97.78           O  
ATOM   1904  CG  LYS A 120       0.108  -6.984 -10.794  1.00 97.78           C  
ATOM   1905  HG2 LYS A 120       0.335  -8.048 -10.863  1.00 97.78           H  
ATOM   1906  HG3 LYS A 120       0.987  -6.419 -11.105  1.00 97.78           H  
ATOM   1907  CD  LYS A 120      -1.029  -6.631 -11.749  1.00 97.78           C  
ATOM   1908  HD2 LYS A 120      -1.917  -7.214 -11.509  1.00 97.78           H  
ATOM   1909  HD3 LYS A 120      -1.253  -5.570 -11.641  1.00 97.78           H  
ATOM   1910  CE  LYS A 120      -0.559  -6.917 -13.177  1.00 97.78           C  
ATOM   1911  HE2 LYS A 120       0.445  -6.507 -13.293  1.00 97.78           H  
ATOM   1912  HE3 LYS A 120      -0.474  -7.993 -13.329  1.00 97.78           H  
ATOM   1913  NZ  LYS A 120      -1.467  -6.295 -14.168  1.00 97.78           N  
ATOM   1914  HZ1 LYS A 120      -1.109  -6.444 -15.101  1.00 97.78           H  
ATOM   1915  HZ2 LYS A 120      -2.407  -6.655 -14.089  1.00 97.78           H  
ATOM   1916  HZ3 LYS A 120      -1.496  -5.299 -14.001  1.00 97.78           H  
ATOM   1917  N   VAL A 121       3.140  -6.676  -9.370  1.00 95.41           N  
ATOM   1918  H   VAL A 121       3.038  -7.677  -9.459  1.00 95.41           H  
ATOM   1919  CA  VAL A 121       4.424  -6.096  -9.776  1.00 95.41           C  
ATOM   1920  HA  VAL A 121       4.324  -5.022  -9.932  1.00 95.41           H  
ATOM   1921  C   VAL A 121       4.864  -6.763 -11.072  1.00 95.41           C  
ATOM   1922  CB  VAL A 121       5.476  -6.346  -8.692  1.00 95.41           C  
ATOM   1923  HB  VAL A 121       5.630  -7.419  -8.582  1.00 95.41           H  
ATOM   1924  O   VAL A 121       5.228  -7.939 -11.083  1.00 95.41           O  
ATOM   1925  CG1 VAL A 121       6.803  -5.695  -9.057  1.00 95.41           C  
ATOM   1926 HG11 VAL A 121       6.688  -4.614  -9.135  1.00 95.41           H  
ATOM   1927 HG12 VAL A 121       7.510  -5.949  -8.267  1.00 95.41           H  
ATOM   1928 HG13 VAL A 121       7.190  -6.093  -9.996  1.00 95.41           H  
ATOM   1929  CG2 VAL A 121       5.058  -5.805  -7.327  1.00 95.41           C  
ATOM   1930 HG21 VAL A 121       5.058  -4.715  -7.319  1.00 95.41           H  
ATOM   1931 HG22 VAL A 121       4.073  -6.175  -7.042  1.00 95.41           H  
ATOM   1932 HG23 VAL A 121       5.748  -6.217  -6.590  1.00 95.41           H  
ATOM   1933  N   GLY A 122       4.786  -6.033 -12.185  1.00 92.03           N  
ATOM   1934  H   GLY A 122       4.524  -5.060 -12.117  1.00 92.03           H  
ATOM   1935  CA  GLY A 122       4.912  -6.643 -13.509  1.00 92.03           C  
ATOM   1936  HA2 GLY A 122       5.930  -7.009 -13.641  1.00 92.03           H  
ATOM   1937  HA3 GLY A 122       4.707  -5.901 -14.281  1.00 92.03           H  
ATOM   1938  C   GLY A 122       3.920  -7.803 -13.671  1.00 92.03           C  
ATOM   1939  O   GLY A 122       2.704  -7.605 -13.571  1.00 92.03           O  
ATOM   1940  N   ASP A 123       4.454  -9.008 -13.880  1.00 91.04           N  
ATOM   1941  H   ASP A 123       5.459  -9.080 -13.948  1.00 91.04           H  
ATOM   1942  CA  ASP A 123       3.679 -10.246 -14.028  1.00 91.04           C  
ATOM   1943  HA  ASP A 123       2.698 -10.002 -14.435  1.00 91.04           H  
ATOM   1944  C   ASP A 123       3.454 -10.994 -12.701  1.00 91.04           C  
ATOM   1945  CB  ASP A 123       4.381 -11.168 -15.037  1.00 91.04           C  
ATOM   1946  HB2 ASP A 123       3.775 -12.062 -15.185  1.00 91.04           H  
ATOM   1947  HB3 ASP A 123       5.341 -11.476 -14.623  1.00 91.04           H  
ATOM   1948  O   ASP A 123       2.593 -11.874 -12.632  1.00 91.04           O  
ATOM   1949  CG  ASP A 123       4.601 -10.499 -16.395  1.00 91.04           C  
ATOM   1950  OD1 ASP A 123       3.648  -9.854 -16.888  1.00 91.04           O  
ATOM   1951  OD2 ASP A 123       5.743 -10.614 -16.900  1.00 91.04           O  
ATOM   1952  N   GLU A 124       4.200 -10.662 -11.641  1.00 95.23           N  
ATOM   1953  H   GLU A 124       4.781  -9.837 -11.686  1.00 95.23           H  
ATOM   1954  CA  GLU A 124       4.072 -11.332 -10.346  1.00 95.23           C  
ATOM   1955  HA  GLU A 124       3.863 -12.382 -10.550  1.00 95.23           H  
ATOM   1956  C   GLU A 124       2.882 -10.771  -9.559  1.00 95.23           C  
ATOM   1957  CB  GLU A 124       5.389 -11.293  -9.543  1.00 95.23           C  
ATOM   1958  HB2 GLU A 124       6.206 -11.561 -10.212  1.00 95.23           H  
ATOM   1959  HB3 GLU A 124       5.558 -10.285  -9.162  1.00 95.23           H  
ATOM   1960  O   GLU A 124       2.612  -9.565  -9.549  1.00 95.23           O  
ATOM   1961  CG  GLU A 124       5.355 -12.301  -8.372  1.00 95.23           C  
ATOM   1962  HG2 GLU A 124       5.097 -13.282  -8.771  1.00 95.23           H  
ATOM   1963  HG3 GLU A 124       4.562 -12.009  -7.684  1.00 95.23           H  
ATOM   1964  CD  GLU A 124       6.665 -12.429  -7.571  1.00 95.23           C  
ATOM   1965  OE1 GLU A 124       6.604 -13.058  -6.480  1.00 95.23           O  
ATOM   1966  OE2 GLU A 124       7.702 -11.904  -8.035  1.00 95.23           O  
ATOM   1967  N   LYS A 125       2.166 -11.671  -8.881  1.00 97.12           N  
ATOM   1968  H   LYS A 125       2.479 -12.631  -8.898  1.00 97.12           H  
ATOM   1969  CA  LYS A 125       1.064 -11.348  -7.977  1.00 97.12           C  
ATOM   1970  HA  LYS A 125       1.068 -10.274  -7.788  1.00 97.12           H  
ATOM   1971  C   LYS A 125       1.265 -12.061  -6.648  1.00 97.12           C  
ATOM   1972  CB  LYS A 125      -0.286 -11.733  -8.593  1.00 97.12           C  
ATOM   1973  HB2 LYS A 125      -1.068 -11.534  -7.860  1.00 97.12           H  
ATOM   1974  HB3 LYS A 125      -0.283 -12.802  -8.805  1.00 97.12           H  
ATOM   1975  O   LYS A 125       1.599 -13.246  -6.626  1.00 97.12           O  
ATOM   1976  CG  LYS A 125      -0.606 -10.957  -9.877  1.00 97.12           C  
ATOM   1977  HG2 LYS A 125      -0.647  -9.890  -9.656  1.00 97.12           H  
ATOM   1978  HG3 LYS A 125       0.164 -11.142 -10.626  1.00 97.12           H  
ATOM   1979  CD  LYS A 125      -1.958 -11.425 -10.423  1.00 97.12           C  
ATOM   1980  HD2 LYS A 125      -2.737 -11.182  -9.700  1.00 97.12           H  
ATOM   1981  HD3 LYS A 125      -1.924 -12.506 -10.559  1.00 97.12           H  
ATOM   1982  CE  LYS A 125      -2.259 -10.754 -11.763  1.00 97.12           C  
ATOM   1983  HE2 LYS A 125      -2.311  -9.677 -11.605  1.00 97.12           H  
ATOM   1984  HE3 LYS A 125      -1.432 -10.963 -12.441  1.00 97.12           H  
ATOM   1985  NZ  LYS A 125      -3.534 -11.270 -12.322  1.00 97.12           N  
ATOM   1986  HZ1 LYS A 125      -3.739 -10.854 -13.219  1.00 97.12           H  
ATOM   1987  HZ2 LYS A 125      -4.295 -11.084 -11.685  1.00 97.12           H  
ATOM   1988  HZ3 LYS A 125      -3.472 -12.271 -12.441  1.00 97.12           H  
ATOM   1989  N   ARG A 126       1.008 -11.361  -5.548  1.00 98.08           N  
ATOM   1990  H   ARG A 126       0.741 -10.394  -5.664  1.00 98.08           H  
ATOM   1991  CA  ARG A 126       0.969 -11.917  -4.191  1.00 98.08           C  
ATOM   1992  HA  ARG A 126       0.935 -13.006  -4.237  1.00 98.08           H  
ATOM   1993  C   ARG A 126      -0.301 -11.449  -3.506  1.00 98.08           C  
ATOM   1994  CB  ARG A 126       2.203 -11.466  -3.392  1.00 98.08           C  
ATOM   1995  HB2 ARG A 126       2.063 -11.728  -2.343  1.00 98.08           H  
ATOM   1996  HB3 ARG A 126       2.270 -10.379  -3.442  1.00 98.08           H  
ATOM   1997  O   ARG A 126      -0.647 -10.281  -3.613  1.00 98.08           O  
ATOM   1998  CG  ARG A 126       3.531 -12.068  -3.873  1.00 98.08           C  
ATOM   1999  HG2 ARG A 126       4.341 -11.563  -3.347  1.00 98.08           H  
ATOM   2000  HG3 ARG A 126       3.664 -11.901  -4.942  1.00 98.08           H  
ATOM   2001  CD  ARG A 126       3.613 -13.566  -3.569  1.00 98.08           C  
ATOM   2002  HD2 ARG A 126       3.311 -13.720  -2.533  1.00 98.08           H  
ATOM   2003  HD3 ARG A 126       2.928 -14.102  -4.226  1.00 98.08           H  
ATOM   2004  NE  ARG A 126       4.981 -14.065  -3.779  1.00 98.08           N  
ATOM   2005  HE  ARG A 126       5.511 -13.634  -4.523  1.00 98.08           H  
ATOM   2006  NH1 ARG A 126       4.961 -15.738  -2.193  1.00 98.08           N  
ATOM   2007 HH11 ARG A 126       3.996 -15.522  -1.990  1.00 98.08           H  
ATOM   2008 HH12 ARG A 126       5.455 -16.449  -1.673  1.00 98.08           H  
ATOM   2009  NH2 ARG A 126       6.823 -15.294  -3.359  1.00 98.08           N  
ATOM   2010 HH21 ARG A 126       7.332 -16.003  -2.851  1.00 98.08           H  
ATOM   2011 HH22 ARG A 126       7.278 -14.744  -4.074  1.00 98.08           H  
ATOM   2012  CZ  ARG A 126       5.576 -15.030  -3.107  1.00 98.08           C  
ATOM   2013  N   THR A 127      -0.953 -12.346  -2.786  1.00 98.26           N  
ATOM   2014  H   THR A 127      -0.588 -13.285  -2.718  1.00 98.26           H  
ATOM   2015  CA  THR A 127      -2.045 -12.007  -1.874  1.00 98.26           C  
ATOM   2016  HA  THR A 127      -2.292 -10.948  -1.949  1.00 98.26           H  
ATOM   2017  C   THR A 127      -1.568 -12.295  -0.463  1.00 98.26           C  
ATOM   2018  CB  THR A 127      -3.315 -12.803  -2.188  1.00 98.26           C  
ATOM   2019  HB  THR A 127      -3.113 -13.867  -2.072  1.00 98.26           H  
ATOM   2020  O   THR A 127      -0.962 -13.344  -0.229  1.00 98.26           O  
ATOM   2021  CG2 THR A 127      -4.466 -12.409  -1.273  1.00 98.26           C  
ATOM   2022 HG21 THR A 127      -5.389 -12.893  -1.590  1.00 98.26           H  
ATOM   2023 HG22 THR A 127      -4.266 -12.725  -0.249  1.00 98.26           H  
ATOM   2024 HG23 THR A 127      -4.607 -11.328  -1.285  1.00 98.26           H  
ATOM   2025  OG1 THR A 127      -3.752 -12.570  -3.512  1.00 98.26           O  
ATOM   2026  HG1 THR A 127      -4.574 -13.061  -3.582  1.00 98.26           H  
ATOM   2027  N   VAL A 128      -1.803 -11.361   0.451  1.00 97.75           N  
ATOM   2028  H   VAL A 128      -2.268 -10.509   0.172  1.00 97.75           H  
ATOM   2029  CA  VAL A 128      -1.408 -11.474   1.854  1.00 97.75           C  
ATOM   2030  HA  VAL A 128      -1.185 -12.513   2.098  1.00 97.75           H  
ATOM   2031  C   VAL A 128      -2.561 -11.019   2.726  1.00 97.75           C  
ATOM   2032  CB  VAL A 128      -0.159 -10.624   2.141  1.00 97.75           C  
ATOM   2033  HB  VAL A 128      -0.361  -9.581   1.900  1.00 97.75           H  
ATOM   2034  O   VAL A 128      -3.040  -9.902   2.572  1.00 97.75           O  
ATOM   2035  CG1 VAL A 128       0.270 -10.707   3.608  1.00 97.75           C  
ATOM   2036 HG11 VAL A 128       1.132 -10.058   3.764  1.00 97.75           H  
ATOM   2037 HG12 VAL A 128      -0.524 -10.348   4.261  1.00 97.75           H  
ATOM   2038 HG13 VAL A 128       0.520 -11.733   3.880  1.00 97.75           H  
ATOM   2039  CG2 VAL A 128       1.016 -11.104   1.283  1.00 97.75           C  
ATOM   2040 HG21 VAL A 128       0.875 -10.789   0.249  1.00 97.75           H  
ATOM   2041 HG22 VAL A 128       1.937 -10.673   1.675  1.00 97.75           H  
ATOM   2042 HG23 VAL A 128       1.095 -12.190   1.333  1.00 97.75           H  
ATOM   2043  N   THR A 129      -2.971 -11.858   3.666  1.00 97.88           N  
ATOM   2044  H   THR A 129      -2.569 -12.783   3.723  1.00 97.88           H  
ATOM   2045  CA  THR A 129      -3.856 -11.450   4.755  1.00 97.88           C  
ATOM   2046  HA  THR A 129      -4.520 -10.659   4.405  1.00 97.88           H  
ATOM   2047  C   THR A 129      -3.005 -10.916   5.904  1.00 97.88           C  
ATOM   2048  CB  THR A 129      -4.727 -12.618   5.227  1.00 97.88           C  
ATOM   2049  HB  THR A 129      -4.098 -13.330   5.762  1.00 97.88           H  
ATOM   2050  O   THR A 129      -2.036 -11.563   6.294  1.00 97.88           O  
ATOM   2051  CG2 THR A 129      -5.848 -12.163   6.157  1.00 97.88           C  
ATOM   2052 HG21 THR A 129      -6.455 -11.401   5.669  1.00 97.88           H  
ATOM   2053 HG22 THR A 129      -6.477 -13.016   6.412  1.00 97.88           H  
ATOM   2054 HG23 THR A 129      -5.428 -11.755   7.076  1.00 97.88           H  
ATOM   2055  OG1 THR A 129      -5.302 -13.297   4.129  1.00 97.88           O  
ATOM   2056  HG1 THR A 129      -5.945 -12.739   3.685  1.00 97.88           H  
ATOM   2057  N   VAL A 130      -3.357  -9.748   6.438  1.00 97.90           N  
ATOM   2058  H   VAL A 130      -4.153  -9.269   6.041  1.00 97.90           H  
ATOM   2059  CA  VAL A 130      -2.675  -9.098   7.565  1.00 97.90           C  
ATOM   2060  HA  VAL A 130      -1.858  -9.730   7.913  1.00 97.90           H  
ATOM   2061  C   VAL A 130      -3.683  -8.947   8.699  1.00 97.90           C  
ATOM   2062  CB  VAL A 130      -2.080  -7.735   7.153  1.00 97.90           C  
ATOM   2063  HB  VAL A 130      -2.887  -7.020   6.992  1.00 97.90           H  
ATOM   2064  O   VAL A 130      -4.676  -8.226   8.567  1.00 97.90           O  
ATOM   2065  CG1 VAL A 130      -1.155  -7.191   8.246  1.00 97.90           C  
ATOM   2066 HG11 VAL A 130      -0.770  -6.211   7.964  1.00 97.90           H  
ATOM   2067 HG12 VAL A 130      -0.318  -7.870   8.407  1.00 97.90           H  
ATOM   2068 HG13 VAL A 130      -1.698  -7.091   9.185  1.00 97.90           H  
ATOM   2069  CG2 VAL A 130      -1.263  -7.815   5.856  1.00 97.90           C  
ATOM   2070 HG21 VAL A 130      -0.831  -6.838   5.641  1.00 97.90           H  
ATOM   2071 HG22 VAL A 130      -1.905  -8.093   5.020  1.00 97.90           H  
ATOM   2072 HG23 VAL A 130      -0.467  -8.551   5.965  1.00 97.90           H  
ATOM   2073  N   ASN A 131      -3.466  -9.653   9.806  1.00 97.25           N  
ATOM   2074  H   ASN A 131      -2.613 -10.188   9.888  1.00 97.25           H  
ATOM   2075  CA  ASN A 131      -4.362  -9.615  10.960  1.00 97.25           C  
ATOM   2076  HA  ASN A 131      -5.385  -9.683  10.590  1.00 97.25           H  
ATOM   2077  C   ASN A 131      -4.222  -8.297  11.745  1.00 97.25           C  
ATOM   2078  CB  ASN A 131      -4.095 -10.836  11.851  1.00 97.25           C  
ATOM   2079  HB2 ASN A 131      -4.722 -10.803  12.742  1.00 97.25           H  
ATOM   2080  HB3 ASN A 131      -3.055 -10.827  12.177  1.00 97.25           H  
ATOM   2081  O   ASN A 131      -3.217  -7.600  11.601  1.00 97.25           O  
ATOM   2082  CG  ASN A 131      -4.398 -12.128  11.128  1.00 97.25           C  
ATOM   2083  ND2 ASN A 131      -3.386 -12.894  10.809  1.00 97.25           N  
ATOM   2084 HD21 ASN A 131      -2.468 -12.473  10.830  1.00 97.25           H  
ATOM   2085 HD22 ASN A 131      -3.578 -13.688  10.215  1.00 97.25           H  
ATOM   2086  OD1 ASN A 131      -5.539 -12.438  10.820  1.00 97.25           O  
ATOM   2087  N   PRO A 132      -5.202  -7.941  12.595  1.00 95.67           N  
ATOM   2088  CA  PRO A 132      -5.101  -6.781  13.479  1.00 95.67           C  
ATOM   2089  HA  PRO A 132      -5.159  -5.874  12.876  1.00 95.67           H  
ATOM   2090  C   PRO A 132      -3.810  -6.773  14.308  1.00 95.67           C  
ATOM   2091  CB  PRO A 132      -6.333  -6.862  14.383  1.00 95.67           C  
ATOM   2092  HB2 PRO A 132      -6.141  -7.513  15.236  1.00 95.67           H  
ATOM   2093  HB3 PRO A 132      -6.660  -5.880  14.726  1.00 95.67           H  
ATOM   2094  O   PRO A 132      -3.478  -7.760  14.967  1.00 95.67           O  
ATOM   2095  CG  PRO A 132      -7.356  -7.523  13.468  1.00 95.67           C  
ATOM   2096  HG2 PRO A 132      -8.176  -7.976  14.025  1.00 95.67           H  
ATOM   2097  HG3 PRO A 132      -7.719  -6.780  12.758  1.00 95.67           H  
ATOM   2098  CD  PRO A 132      -6.511  -8.561  12.738  1.00 95.67           C  
ATOM   2099  HD2 PRO A 132      -6.957  -8.788  11.770  1.00 95.67           H  
ATOM   2100  HD3 PRO A 132      -6.432  -9.461  13.347  1.00 95.67           H  
ATOM   2101  N   GLY A 133      -3.090  -5.653  14.280  1.00 95.39           N  
ATOM   2102  H   GLY A 133      -3.381  -4.919  13.650  1.00 95.39           H  
ATOM   2103  CA  GLY A 133      -1.809  -5.457  14.963  1.00 95.39           C  
ATOM   2104  HA2 GLY A 133      -1.891  -5.823  15.987  1.00 95.39           H  
ATOM   2105  HA3 GLY A 133      -1.597  -4.389  14.989  1.00 95.39           H  
ATOM   2106  C   GLY A 133      -0.610  -6.154  14.308  1.00 95.39           C  
ATOM   2107  O   GLY A 133       0.498  -6.072  14.841  1.00 95.39           O  
ATOM   2108  N   GLU A 134      -0.801  -6.842  13.181  1.00 97.78           N  
ATOM   2109  H   GLU A 134      -1.725  -6.860  12.773  1.00 97.78           H  
ATOM   2110  CA  GLU A 134       0.257  -7.565  12.476  1.00 97.78           C  
ATOM   2111  HA  GLU A 134       0.968  -7.924  13.220  1.00 97.78           H  
ATOM   2112  C   GLU A 134       1.023  -6.652  11.503  1.00 97.78           C  
ATOM   2113  CB  GLU A 134      -0.342  -8.804  11.783  1.00 97.78           C  
ATOM   2114  HB2 GLU A 134      -0.935  -8.481  10.928  1.00 97.78           H  
ATOM   2115  HB3 GLU A 134      -0.994  -9.314  12.492  1.00 97.78           H  
ATOM   2116  O   GLU A 134       0.462  -5.739  10.887  1.00 97.78           O  
ATOM   2117  CG  GLU A 134       0.709  -9.810  11.291  1.00 97.78           C  
ATOM   2118  HG2 GLU A 134       1.331  -9.333  10.534  1.00 97.78           H  
ATOM   2119  HG3 GLU A 134       1.350 -10.077  12.132  1.00 97.78           H  
ATOM   2120  CD  GLU A 134       0.097 -11.092  10.694  1.00 97.78           C  
ATOM   2121  OE1 GLU A 134       0.868 -12.058  10.506  1.00 97.78           O  
ATOM   2122  OE2 GLU A 134      -1.134 -11.135  10.444  1.00 97.78           O  
ATOM   2123  N   GLU A 135       2.319  -6.929  11.338  1.00 98.22           N  
ATOM   2124  H   GLU A 135       2.705  -7.714  11.843  1.00 98.22           H  
ATOM   2125  CA  GLU A 135       3.154  -6.380  10.269  1.00 98.22           C  
ATOM   2126  HA  GLU A 135       2.505  -5.805   9.609  1.00 98.22           H  
ATOM   2127  C   GLU A 135       3.754  -7.536   9.454  1.00 98.22           C  
ATOM   2128  CB  GLU A 135       4.209  -5.400  10.833  1.00 98.22           C  
ATOM   2129  HB2 GLU A 135       3.677  -4.642  11.408  1.00 98.22           H  
ATOM   2130  HB3 GLU A 135       4.880  -5.933  11.507  1.00 98.22           H  
ATOM   2131  O   GLU A 135       4.398  -8.428  10.009  1.00 98.22           O  
ATOM   2132  CG  GLU A 135       5.045  -4.688   9.743  1.00 98.22           C  
ATOM   2133  HG2 GLU A 135       5.689  -5.422   9.260  1.00 98.22           H  
ATOM   2134  HG3 GLU A 135       4.363  -4.300   8.986  1.00 98.22           H  
ATOM   2135  CD  GLU A 135       5.915  -3.505  10.242  1.00 98.22           C  
ATOM   2136  OE1 GLU A 135       6.664  -2.920   9.414  1.00 98.22           O  
ATOM   2137  OE2 GLU A 135       5.814  -3.101  11.425  1.00 98.22           O  
ATOM   2138  N   VAL A 136       3.545  -7.524   8.136  1.00 98.31           N  
ATOM   2139  H   VAL A 136       3.034  -6.739   7.757  1.00 98.31           H  
ATOM   2140  CA  VAL A 136       4.021  -8.547   7.195  1.00 98.31           C  
ATOM   2141  HA  VAL A 136       4.593  -9.292   7.748  1.00 98.31           H  
ATOM   2142  C   VAL A 136       4.950  -7.910   6.167  1.00 98.31           C  
ATOM   2143  CB  VAL A 136       2.852  -9.283   6.503  1.00 98.31           C  
ATOM   2144  HB  VAL A 136       2.255  -8.567   5.938  1.00 98.31           H  
ATOM   2145  O   VAL A 136       4.657  -6.846   5.627  1.00 98.31           O  
ATOM   2146  CG1 VAL A 136       3.380 -10.354   5.537  1.00 98.31           C  
ATOM   2147 HG11 VAL A 136       2.567 -11.006   5.219  1.00 98.31           H  
ATOM   2148 HG12 VAL A 136       3.821  -9.887   4.656  1.00 98.31           H  
ATOM   2149 HG13 VAL A 136       4.125 -10.972   6.038  1.00 98.31           H  
ATOM   2150  CG2 VAL A 136       1.942  -9.981   7.519  1.00 98.31           C  
ATOM   2151 HG21 VAL A 136       1.503  -9.247   8.195  1.00 98.31           H  
ATOM   2152 HG22 VAL A 136       2.508 -10.701   8.111  1.00 98.31           H  
ATOM   2153 HG23 VAL A 136       1.127 -10.498   7.012  1.00 98.31           H  
ATOM   2154  N   GLU A 137       6.061  -8.577   5.850  1.00 98.45           N  
ATOM   2155  H   GLU A 137       6.232  -9.464   6.301  1.00 98.45           H  
ATOM   2156  CA  GLU A 137       6.969  -8.175   4.772  1.00 98.45           C  
ATOM   2157  HA  GLU A 137       6.683  -7.180   4.431  1.00 98.45           H  
ATOM   2158  C   GLU A 137       6.845  -9.125   3.572  1.00 98.45           C  
ATOM   2159  CB  GLU A 137       8.415  -8.056   5.296  1.00 98.45           C  
ATOM   2160  HB2 GLU A 137       8.791  -9.044   5.559  1.00 98.45           H  
ATOM   2161  HB3 GLU A 137       8.412  -7.437   6.193  1.00 98.45           H  
ATOM   2162  O   GLU A 137       6.935 -10.346   3.706  1.00 98.45           O  
ATOM   2163  CG  GLU A 137       9.355  -7.407   4.264  1.00 98.45           C  
ATOM   2164  HG2 GLU A 137       9.386  -8.028   3.369  1.00 98.45           H  
ATOM   2165  HG3 GLU A 137       8.946  -6.440   3.972  1.00 98.45           H  
ATOM   2166  CD  GLU A 137      10.788  -7.207   4.793  1.00 98.45           C  
ATOM   2167  OE1 GLU A 137      11.672  -8.004   4.415  1.00 98.45           O  
ATOM   2168  OE2 GLU A 137      11.044  -6.199   5.506  1.00 98.45           O  
ATOM   2169  N   VAL A 138       6.680  -8.557   2.379  1.00 98.02           N  
ATOM   2170  H   VAL A 138       6.576  -7.552   2.354  1.00 98.02           H  
ATOM   2171  CA  VAL A 138       6.677  -9.264   1.094  1.00 98.02           C  
ATOM   2172  HA  VAL A 138       6.807 -10.331   1.274  1.00 98.02           H  
ATOM   2173  C   VAL A 138       7.843  -8.755   0.264  1.00 98.02           C  
ATOM   2174  CB  VAL A 138       5.359  -9.064   0.326  1.00 98.02           C  
ATOM   2175  HB  VAL A 138       5.292  -8.035  -0.028  1.00 98.02           H  
ATOM   2176  O   VAL A 138       7.984  -7.552   0.060  1.00 98.02           O  
ATOM   2177  CG1 VAL A 138       5.289 -10.003  -0.888  1.00 98.02           C  
ATOM   2178 HG11 VAL A 138       4.352  -9.842  -1.421  1.00 98.02           H  
ATOM   2179 HG12 VAL A 138       5.340 -11.042  -0.561  1.00 98.02           H  
ATOM   2180 HG13 VAL A 138       6.110  -9.799  -1.576  1.00 98.02           H  
ATOM   2181  CG2 VAL A 138       4.142  -9.342   1.206  1.00 98.02           C  
ATOM   2182 HG21 VAL A 138       4.087  -8.615   2.017  1.00 98.02           H  
ATOM   2183 HG22 VAL A 138       4.211 -10.344   1.631  1.00 98.02           H  
ATOM   2184 HG23 VAL A 138       3.236  -9.242   0.610  1.00 98.02           H  
ATOM   2185  N   THR A 139       8.676  -9.659  -0.242  1.00 97.45           N  
ATOM   2186  H   THR A 139       8.486 -10.639  -0.086  1.00 97.45           H  
ATOM   2187  CA  THR A 139       9.810  -9.300  -1.102  1.00 97.45           C  
ATOM   2188  HA  THR A 139       9.885  -8.215  -1.173  1.00 97.45           H  
ATOM   2189  C   THR A 139       9.603  -9.833  -2.512  1.00 97.45           C  
ATOM   2190  CB  THR A 139      11.139  -9.783  -0.510  1.00 97.45           C  
ATOM   2191  HB  THR A 139      11.113 -10.864  -0.370  1.00 97.45           H  
ATOM   2192  O   THR A 139       9.260 -11.000  -2.697  1.00 97.45           O  
ATOM   2193  CG2 THR A 139      12.343  -9.410  -1.377  1.00 97.45           C  
ATOM   2194 HG21 THR A 139      12.329  -9.980  -2.306  1.00 97.45           H  
ATOM   2195 HG22 THR A 139      13.263  -9.646  -0.841  1.00 97.45           H  
ATOM   2196 HG23 THR A 139      12.324  -8.344  -1.606  1.00 97.45           H  
ATOM   2197  OG1 THR A 139      11.368  -9.156   0.729  1.00 97.45           O  
ATOM   2198  HG1 THR A 139      10.680  -9.397   1.353  1.00 97.45           H  
ATOM   2199  N   PHE A 140       9.869  -8.975  -3.491  1.00 96.59           N  
ATOM   2200  H   PHE A 140      10.132  -8.036  -3.229  1.00 96.59           H  
ATOM   2201  CA  PHE A 140       9.923  -9.284  -4.915  1.00 96.59           C  
ATOM   2202  HA  PHE A 140       9.608 -10.314  -5.085  1.00 96.59           H  
ATOM   2203  C   PHE A 140      11.359  -9.122  -5.410  1.00 96.59           C  
ATOM   2204  CB  PHE A 140       8.974  -8.357  -5.682  1.00 96.59           C  
ATOM   2205  HB2 PHE A 140       9.061  -8.577  -6.746  1.00 96.59           H  
ATOM   2206  HB3 PHE A 140       9.286  -7.324  -5.532  1.00 96.59           H  
ATOM   2207  O   PHE A 140      12.124  -8.305  -4.887  1.00 96.59           O  
ATOM   2208  CG  PHE A 140       7.521  -8.492  -5.279  1.00 96.59           C  
ATOM   2209  CD1 PHE A 140       6.658  -9.297  -6.040  1.00 96.59           C  
ATOM   2210  HD1 PHE A 140       7.032  -9.803  -6.919  1.00 96.59           H  
ATOM   2211  CD2 PHE A 140       7.032  -7.826  -4.139  1.00 96.59           C  
ATOM   2212  HD2 PHE A 140       7.694  -7.215  -3.543  1.00 96.59           H  
ATOM   2213  CE1 PHE A 140       5.312  -9.441  -5.667  1.00 96.59           C  
ATOM   2214  HE1 PHE A 140       4.652 -10.055  -6.262  1.00 96.59           H  
ATOM   2215  CE2 PHE A 140       5.687  -7.970  -3.763  1.00 96.59           C  
ATOM   2216  HE2 PHE A 140       5.319  -7.467  -2.880  1.00 96.59           H  
ATOM   2217  CZ  PHE A 140       4.829  -8.778  -4.527  1.00 96.59           C  
ATOM   2218  HZ  PHE A 140       3.793  -8.886  -4.242  1.00 96.59           H  
ATOM   2219  N   SER A 141      11.740  -9.889  -6.427  1.00 95.05           N  
ATOM   2220  H   SER A 141      11.074 -10.524  -6.841  1.00 95.05           H  
ATOM   2221  CA  SER A 141      13.050  -9.768  -7.073  1.00 95.05           C  
ATOM   2222  HA  SER A 141      13.470  -8.788  -6.848  1.00 95.05           H  
ATOM   2223  C   SER A 141      12.895  -9.862  -8.583  1.00 95.05           C  
ATOM   2224  CB  SER A 141      14.038 -10.817  -6.555  1.00 95.05           C  
ATOM   2225  HB2 SER A 141      15.012 -10.650  -7.014  1.00 95.05           H  
ATOM   2226  HB3 SER A 141      13.686 -11.816  -6.813  1.00 95.05           H  
ATOM   2227  O   SER A 141      12.150 -10.702  -9.087  1.00 95.05           O  
ATOM   2228  OG  SER A 141      14.154 -10.702  -5.148  1.00 95.05           O  
ATOM   2229  HG  SER A 141      13.724  -9.877  -4.909  1.00 95.05           H  
ATOM   2230  N   ALA A 142      13.588  -8.993  -9.309  1.00 90.01           N  
ATOM   2231  H   ALA A 142      14.200  -8.339  -8.843  1.00 90.01           H  
ATOM   2232  CA  ALA A 142      13.514  -8.926 -10.757  1.00 90.01           C  
ATOM   2233  HA  ALA A 142      13.195  -9.891 -11.149  1.00 90.01           H  
ATOM   2234  C   ALA A 142      14.886  -8.599 -11.345  1.00 90.01           C  
ATOM   2235  CB  ALA A 142      12.478  -7.869 -11.160  1.00 90.01           C  
ATOM   2236  HB1 ALA A 142      12.459  -7.771 -12.246  1.00 90.01           H  
ATOM   2237  HB2 ALA A 142      11.491  -8.150 -10.793  1.00 90.01           H  
ATOM   2238  HB3 ALA A 142      12.755  -6.902 -10.743  1.00 90.01           H  
ATOM   2239  O   ALA A 142      15.510  -7.616 -10.968  1.00 90.01           O  
ATOM   2240  N   ASN A 143      15.306  -9.378 -12.345  1.00 89.42           N  
ATOM   2241  H   ASN A 143      14.810 -10.239 -12.529  1.00 89.42           H  
ATOM   2242  CA  ASN A 143      16.531  -9.095 -13.106  1.00 89.42           C  
ATOM   2243  HA  ASN A 143      17.377  -9.044 -12.420  1.00 89.42           H  
ATOM   2244  C   ASN A 143      16.465  -7.753 -13.854  1.00 89.42           C  
ATOM   2245  CB  ASN A 143      16.759 -10.222 -14.128  1.00 89.42           C  
ATOM   2246  HB2 ASN A 143      15.897 -10.286 -14.792  1.00 89.42           H  
ATOM   2247  HB3 ASN A 143      17.632  -9.972 -14.732  1.00 89.42           H  
ATOM   2248  O   ASN A 143      17.497  -7.178 -14.180  1.00 89.42           O  
ATOM   2249  CG  ASN A 143      17.020 -11.578 -13.505  1.00 89.42           C  
ATOM   2250  ND2 ASN A 143      16.724 -12.643 -14.212  1.00 89.42           N  
ATOM   2251 HD21 ASN A 143      16.942 -13.522 -13.767  1.00 89.42           H  
ATOM   2252 HD22 ASN A 143      16.421 -12.560 -15.172  1.00 89.42           H  
ATOM   2253  OD1 ASN A 143      17.473 -11.722 -12.389  1.00 89.42           O  
ATOM   2254  N   ASP A 144      15.251  -7.291 -14.161  1.00 87.29           N  
ATOM   2255  H   ASP A 144      14.458  -7.780 -13.771  1.00 87.29           H  
ATOM   2256  CA  ASP A 144      14.980  -5.988 -14.755  1.00 87.29           C  
ATOM   2257  HA  ASP A 144      15.911  -5.508 -15.055  1.00 87.29           H  
ATOM   2258  C   ASP A 144      14.257  -5.107 -13.719  1.00 87.29           C  
ATOM   2259  CB  ASP A 144      14.161  -6.173 -16.039  1.00 87.29           C  
ATOM   2260  HB2 ASP A 144      13.258  -6.741 -15.815  1.00 87.29           H  
ATOM   2261  HB3 ASP A 144      14.751  -6.748 -16.753  1.00 87.29           H  
ATOM   2262  O   ASP A 144      13.064  -5.330 -13.468  1.00 87.29           O  
ATOM   2263  CG  ASP A 144      13.768  -4.840 -16.686  1.00 87.29           C  
ATOM   2264  OD1 ASP A 144      14.259  -3.782 -16.228  1.00 87.29           O  
ATOM   2265  OD2 ASP A 144      12.942  -4.899 -17.621  1.00 87.29           O  
ATOM   2266  N   PRO A 145      14.941  -4.110 -13.125  1.00 81.80           N  
ATOM   2267  CA  PRO A 145      14.343  -3.189 -12.162  1.00 81.80           C  
ATOM   2268  HA  PRO A 145      14.013  -3.764 -11.297  1.00 81.80           H  
ATOM   2269  C   PRO A 145      13.151  -2.400 -12.715  1.00 81.80           C  
ATOM   2270  CB  PRO A 145      15.474  -2.247 -11.734  1.00 81.80           C  
ATOM   2271  HB2 PRO A 145      15.375  -1.949 -10.691  1.00 81.80           H  
ATOM   2272  HB3 PRO A 145      15.496  -1.369 -12.380  1.00 81.80           H  
ATOM   2273  O   PRO A 145      12.289  -1.991 -11.940  1.00 81.80           O  
ATOM   2274  CG  PRO A 145      16.735  -3.074 -11.969  1.00 81.80           C  
ATOM   2275  HG2 PRO A 145      16.893  -3.749 -11.128  1.00 81.80           H  
ATOM   2276  HG3 PRO A 145      17.611  -2.445 -12.131  1.00 81.80           H  
ATOM   2277  CD  PRO A 145      16.376  -3.880 -13.212  1.00 81.80           C  
ATOM   2278  HD2 PRO A 145      16.937  -4.815 -13.212  1.00 81.80           H  
ATOM   2279  HD3 PRO A 145      16.597  -3.303 -14.110  1.00 81.80           H  
ATOM   2280  N   HIS A 146      13.025  -2.229 -14.040  1.00 85.77           N  
ATOM   2281  H   HIS A 146      13.705  -2.636 -14.667  1.00 85.77           H  
ATOM   2282  CA  HIS A 146      11.872  -1.545 -14.634  1.00 85.77           C  
ATOM   2283  HA  HIS A 146      11.779  -0.568 -14.160  1.00 85.77           H  
ATOM   2284  C   HIS A 146      10.547  -2.278 -14.389  1.00 85.77           C  
ATOM   2285  CB  HIS A 146      12.092  -1.334 -16.137  1.00 85.77           C  
ATOM   2286  HB2 HIS A 146      12.237  -2.296 -16.629  1.00 85.77           H  
ATOM   2287  HB3 HIS A 146      11.195  -0.885 -16.562  1.00 85.77           H  
ATOM   2288  O   HIS A 146       9.482  -1.659 -14.454  1.00 85.77           O  
ATOM   2289  CG  HIS A 146      13.247  -0.420 -16.446  1.00 85.77           C  
ATOM   2290  CD2 HIS A 146      14.353  -0.706 -17.199  1.00 85.77           C  
ATOM   2291  HD2 HIS A 146      14.565  -1.652 -17.675  1.00 85.77           H  
ATOM   2292  ND1 HIS A 146      13.372   0.877 -16.010  1.00 85.77           N  
ATOM   2293  HD1 HIS A 146      12.762   1.327 -15.343  1.00 85.77           H  
ATOM   2294  CE1 HIS A 146      14.519   1.371 -16.501  1.00 85.77           C  
ATOM   2295  HE1 HIS A 146      14.906   2.360 -16.304  1.00 85.77           H  
ATOM   2296  NE2 HIS A 146      15.150   0.448 -17.241  1.00 85.77           N  
ATOM   2297  N   LYS A 147      10.580  -3.570 -14.024  1.00 88.12           N  
ATOM   2298  H   LYS A 147      11.481  -4.025 -13.977  1.00 88.12           H  
ATOM   2299  CA  LYS A 147       9.385  -4.307 -13.577  1.00 88.12           C  
ATOM   2300  HA  LYS A 147       8.622  -4.241 -14.352  1.00 88.12           H  
ATOM   2301  C   LYS A 147       8.753  -3.711 -12.317  1.00 88.12           C  
ATOM   2302  CB  LYS A 147       9.730  -5.781 -13.336  1.00 88.12           C  
ATOM   2303  HB2 LYS A 147      10.562  -5.861 -12.636  1.00 88.12           H  
ATOM   2304  HB3 LYS A 147       8.862  -6.265 -12.890  1.00 88.12           H  
ATOM   2305  O   LYS A 147       7.554  -3.887 -12.097  1.00 88.12           O  
ATOM   2306  CG  LYS A 147      10.073  -6.497 -14.649  1.00 88.12           C  
ATOM   2307  HG2 LYS A 147      11.036  -6.151 -15.023  1.00 88.12           H  
ATOM   2308  HG3 LYS A 147       9.307  -6.268 -15.390  1.00 88.12           H  
ATOM   2309  CD  LYS A 147      10.109  -8.012 -14.434  1.00 88.12           C  
ATOM   2310  HD2 LYS A 147      10.881  -8.266 -13.708  1.00 88.12           H  
ATOM   2311  HD3 LYS A 147       9.140  -8.334 -14.053  1.00 88.12           H  
ATOM   2312  CE  LYS A 147      10.396  -8.714 -15.762  1.00 88.12           C  
ATOM   2313  HE2 LYS A 147      11.427  -8.509 -16.049  1.00 88.12           H  
ATOM   2314  HE3 LYS A 147       9.750  -8.281 -16.526  1.00 88.12           H  
ATOM   2315  NZ  LYS A 147      10.143 -10.172 -15.659  1.00 88.12           N  
ATOM   2316  HZ1 LYS A 147       9.163 -10.334 -15.476  1.00 88.12           H  
ATOM   2317  HZ2 LYS A 147      10.685 -10.582 -14.912  1.00 88.12           H  
ATOM   2318  HZ3 LYS A 147      10.360 -10.627 -16.535  1.00 88.12           H  
ATOM   2319  N   PHE A 148       9.531  -2.976 -11.526  1.00 91.14           N  
ATOM   2320  H   PHE A 148      10.507  -2.875 -11.767  1.00 91.14           H  
ATOM   2321  CA  PHE A 148       9.078  -2.278 -10.329  1.00 91.14           C  
ATOM   2322  HA  PHE A 148       8.269  -2.850  -9.874  1.00 91.14           H  
ATOM   2323  C   PHE A 148       8.496  -0.887 -10.609  1.00 91.14           C  
ATOM   2324  CB  PHE A 148      10.238  -2.213  -9.328  1.00 91.14           C  
ATOM   2325  HB2 PHE A 148      11.021  -1.573  -9.735  1.00 91.14           H  
ATOM   2326  HB3 PHE A 148       9.883  -1.736  -8.415  1.00 91.14           H  
ATOM   2327  O   PHE A 148       8.038  -0.240  -9.676  1.00 91.14           O  
ATOM   2328  CG  PHE A 148      10.828  -3.550  -8.932  1.00 91.14           C  
ATOM   2329  CD1 PHE A 148       9.984  -4.605  -8.555  1.00 91.14           C  
ATOM   2330  HD1 PHE A 148       8.923  -4.415  -8.498  1.00 91.14           H  
ATOM   2331  CD2 PHE A 148      12.218  -3.739  -8.914  1.00 91.14           C  
ATOM   2332  HD2 PHE A 148      12.881  -2.931  -9.186  1.00 91.14           H  
ATOM   2333  CE1 PHE A 148      10.508  -5.862  -8.212  1.00 91.14           C  
ATOM   2334  HE1 PHE A 148       9.849  -6.672  -7.936  1.00 91.14           H  
ATOM   2335  CE2 PHE A 148      12.751  -4.983  -8.542  1.00 91.14           C  
ATOM   2336  HE2 PHE A 148      13.822  -5.119  -8.541  1.00 91.14           H  
ATOM   2337  CZ  PHE A 148      11.900  -6.045  -8.193  1.00 91.14           C  
ATOM   2338  HZ  PHE A 148      12.321  -6.996  -7.902  1.00 91.14           H  
ATOM   2339  N   ASN A 149       8.451  -0.427 -11.868  1.00 92.15           N  
ATOM   2340  H   ASN A 149       8.890  -0.970 -12.598  1.00 92.15           H  
ATOM   2341  CA  ASN A 149       7.987   0.927 -12.198  1.00 92.15           C  
ATOM   2342  HA  ASN A 149       8.457   1.617 -11.498  1.00 92.15           H  
ATOM   2343  C   ASN A 149       6.467   1.121 -12.073  1.00 92.15           C  
ATOM   2344  CB  ASN A 149       8.444   1.319 -13.614  1.00 92.15           C  
ATOM   2345  HB2 ASN A 149       7.898   2.210 -13.921  1.00 92.15           H  
ATOM   2346  HB3 ASN A 149       8.215   0.524 -14.324  1.00 92.15           H  
ATOM   2347  O   ASN A 149       5.997   2.257 -12.119  1.00 92.15           O  
ATOM   2348  CG  ASN A 149       9.914   1.676 -13.699  1.00 92.15           C  
ATOM   2349  ND2 ASN A 149      10.368   2.111 -14.849  1.00 92.15           N  
ATOM   2350 HD21 ASN A 149       9.722   2.244 -15.614  1.00 92.15           H  
ATOM   2351 HD22 ASN A 149      11.243   2.611 -14.787  1.00 92.15           H  
ATOM   2352  OD1 ASN A 149      10.673   1.631 -12.752  1.00 92.15           O  
ATOM   2353  N   ARG A 150       5.686   0.036 -11.976  1.00 95.50           N  
ATOM   2354  H   ARG A 150       6.147  -0.861 -11.921  1.00 95.50           H  
ATOM   2355  CA  ARG A 150       4.216   0.089 -11.916  1.00 95.50           C  
ATOM   2356  HA  ARG A 150       3.932   1.096 -11.610  1.00 95.50           H  
ATOM   2357  C   ARG A 150       3.617  -0.844 -10.854  1.00 95.50           C  
ATOM   2358  CB  ARG A 150       3.605  -0.155 -13.306  1.00 95.50           C  
ATOM   2359  HB2 ARG A 150       2.519  -0.159 -13.208  1.00 95.50           H  
ATOM   2360  HB3 ARG A 150       3.921  -1.136 -13.662  1.00 95.50           H  
ATOM   2361  O   ARG A 150       2.842  -1.735 -11.215  1.00 95.50           O  
ATOM   2362  CG  ARG A 150       3.971   0.903 -14.353  1.00 95.50           C  
ATOM   2363  HG2 ARG A 150       5.051   0.938 -14.494  1.00 95.50           H  
ATOM   2364  HG3 ARG A 150       3.615   1.882 -14.030  1.00 95.50           H  
ATOM   2365  CD  ARG A 150       3.305   0.516 -15.679  1.00 95.50           C  
ATOM   2366  HD2 ARG A 150       3.645  -0.480 -15.962  1.00 95.50           H  
ATOM   2367  HD3 ARG A 150       2.224   0.467 -15.542  1.00 95.50           H  
ATOM   2368  NE  ARG A 150       3.649   1.454 -16.761  1.00 95.50           N  
ATOM   2369  HE  ARG A 150       4.556   1.344 -17.192  1.00 95.50           H  
ATOM   2370  NH1 ARG A 150       1.771   2.777 -16.670  1.00 95.50           N  
ATOM   2371 HH11 ARG A 150       1.442   2.271 -15.861  1.00 95.50           H  
ATOM   2372 HH12 ARG A 150       1.548   3.759 -16.747  1.00 95.50           H  
ATOM   2373  NH2 ARG A 150       3.440   3.339 -18.008  1.00 95.50           N  
ATOM   2374 HH21 ARG A 150       3.082   4.273 -17.872  1.00 95.50           H  
ATOM   2375 HH22 ARG A 150       4.403   3.277 -18.308  1.00 95.50           H  
ATOM   2376  CZ  ARG A 150       2.946   2.498 -17.152  1.00 95.50           C  
ATOM   2377  N   PRO A 151       4.001  -0.734  -9.570  1.00 97.07           N  
ATOM   2378  CA  PRO A 151       3.427  -1.578  -8.543  1.00 97.07           C  
ATOM   2379  HA  PRO A 151       3.430  -2.617  -8.870  1.00 97.07           H  
ATOM   2380  C   PRO A 151       1.985  -1.143  -8.267  1.00 97.07           C  
ATOM   2381  CB  PRO A 151       4.344  -1.443  -7.331  1.00 97.07           C  
ATOM   2382  HB2 PRO A 151       3.820  -1.620  -6.393  1.00 97.07           H  
ATOM   2383  HB3 PRO A 151       5.184  -2.130  -7.434  1.00 97.07           H  
ATOM   2384  O   PRO A 151       1.633   0.039  -8.315  1.00 97.07           O  
ATOM   2385  CG  PRO A 151       4.849  -0.009  -7.447  1.00 97.07           C  
ATOM   2386  HG2 PRO A 151       5.852   0.085  -7.031  1.00 97.07           H  
ATOM   2387  HG3 PRO A 151       4.159   0.649  -6.918  1.00 97.07           H  
ATOM   2388  CD  PRO A 151       4.837   0.286  -8.954  1.00 97.07           C  
ATOM   2389  HD2 PRO A 151       4.443   1.283  -9.151  1.00 97.07           H  
ATOM   2390  HD3 PRO A 151       5.851   0.219  -9.348  1.00 97.07           H  
ATOM   2391  N   GLN A 152       1.147  -2.125  -7.978  1.00 98.13           N  
ATOM   2392  H   GLN A 152       1.501  -3.071  -7.985  1.00 98.13           H  
ATOM   2393  CA  GLN A 152      -0.261  -1.938  -7.674  1.00 98.13           C  
ATOM   2394  HA  GLN A 152      -0.469  -0.880  -7.515  1.00 98.13           H  
ATOM   2395  C   GLN A 152      -0.588  -2.688  -6.388  1.00 98.13           C  
ATOM   2396  CB  GLN A 152      -1.076  -2.414  -8.883  1.00 98.13           C  
ATOM   2397  HB2 GLN A 152      -0.849  -1.765  -9.729  1.00 98.13           H  
ATOM   2398  HB3 GLN A 152      -0.738  -3.419  -9.137  1.00 98.13           H  
ATOM   2399  O   GLN A 152      -0.218  -3.853  -6.231  1.00 98.13           O  
ATOM   2400  CG  GLN A 152      -2.599  -2.449  -8.686  1.00 98.13           C  
ATOM   2401  HG2 GLN A 152      -2.990  -1.440  -8.554  1.00 98.13           H  
ATOM   2402  HG3 GLN A 152      -2.838  -3.021  -7.790  1.00 98.13           H  
ATOM   2403  CD  GLN A 152      -3.298  -3.132  -9.863  1.00 98.13           C  
ATOM   2404  NE2 GLN A 152      -4.543  -3.500  -9.727  1.00 98.13           N  
ATOM   2405 HE21 GLN A 152      -5.105  -2.927  -9.114  1.00 98.13           H  
ATOM   2406 HE22 GLN A 152      -4.994  -3.828 -10.569  1.00 98.13           H  
ATOM   2407  OE1 GLN A 152      -2.743  -3.412 -10.919  1.00 98.13           O  
ATOM   2408  N   PHE A 153      -1.312  -2.022  -5.498  1.00 98.44           N  
ATOM   2409  H   PHE A 153      -1.554  -1.063  -5.702  1.00 98.44           H  
ATOM   2410  CA  PHE A 153      -1.793  -2.558  -4.233  1.00 98.44           C  
ATOM   2411  HA  PHE A 153      -1.511  -3.607  -4.143  1.00 98.44           H  
ATOM   2412  C   PHE A 153      -3.312  -2.446  -4.230  1.00 98.44           C  
ATOM   2413  CB  PHE A 153      -1.159  -1.794  -3.061  1.00 98.44           C  
ATOM   2414  HB2 PHE A 153      -1.616  -0.807  -2.983  1.00 98.44           H  
ATOM   2415  HB3 PHE A 153      -1.382  -2.324  -2.135  1.00 98.44           H  
ATOM   2416  O   PHE A 153      -3.855  -1.358  -4.390  1.00 98.44           O  
ATOM   2417  CG  PHE A 153       0.342  -1.622  -3.189  1.00 98.44           C  
ATOM   2418  CD1 PHE A 153       1.199  -2.670  -2.814  1.00 98.44           C  
ATOM   2419  HD1 PHE A 153       0.786  -3.571  -2.385  1.00 98.44           H  
ATOM   2420  CD2 PHE A 153       0.880  -0.442  -3.740  1.00 98.44           C  
ATOM   2421  HD2 PHE A 153       0.224   0.362  -4.039  1.00 98.44           H  
ATOM   2422  CE1 PHE A 153       2.586  -2.547  -3.003  1.00 98.44           C  
ATOM   2423  HE1 PHE A 153       3.241  -3.358  -2.721  1.00 98.44           H  
ATOM   2424  CE2 PHE A 153       2.267  -0.319  -3.929  1.00 98.44           C  
ATOM   2425  HE2 PHE A 153       2.674   0.583  -4.362  1.00 98.44           H  
ATOM   2426  CZ  PHE A 153       3.120  -1.378  -3.569  1.00 98.44           C  
ATOM   2427  HZ  PHE A 153       4.184  -1.298  -3.731  1.00 98.44           H  
ATOM   2428  N   THR A 154      -4.008  -3.564  -4.092  1.00 98.24           N  
ATOM   2429  H   THR A 154      -3.505  -4.431  -3.969  1.00 98.24           H  
ATOM   2430  CA  THR A 154      -5.449  -3.579  -3.828  1.00 98.24           C  
ATOM   2431  HA  THR A 154      -5.874  -2.580  -3.929  1.00 98.24           H  
ATOM   2432  C   THR A 154      -5.633  -4.036  -2.396  1.00 98.24           C  
ATOM   2433  CB  THR A 154      -6.185  -4.498  -4.802  1.00 98.24           C  
ATOM   2434  HB  THR A 154      -5.856  -5.526  -4.650  1.00 98.24           H  
ATOM   2435  O   THR A 154      -5.227  -5.145  -2.064  1.00 98.24           O  
ATOM   2436  CG2 THR A 154      -7.694  -4.438  -4.624  1.00 98.24           C  
ATOM   2437 HG21 THR A 154      -7.966  -4.735  -3.611  1.00 98.24           H  
ATOM   2438 HG22 THR A 154      -8.053  -3.425  -4.810  1.00 98.24           H  
ATOM   2439 HG23 THR A 154      -8.162  -5.142  -5.313  1.00 98.24           H  
ATOM   2440  OG1 THR A 154      -5.882  -4.108  -6.125  1.00 98.24           O  
ATOM   2441  HG1 THR A 154      -4.954  -3.863  -6.105  1.00 98.24           H  
ATOM   2442  N   ILE A 155      -6.184  -3.167  -1.560  1.00 97.31           N  
ATOM   2443  H   ILE A 155      -6.526  -2.291  -1.928  1.00 97.31           H  
ATOM   2444  CA  ILE A 155      -6.472  -3.438  -0.160  1.00 97.31           C  
ATOM   2445  HA  ILE A 155      -5.935  -4.332   0.157  1.00 97.31           H  
ATOM   2446  C   ILE A 155      -7.966  -3.722  -0.068  1.00 97.31           C  
ATOM   2447  CB  ILE A 155      -6.030  -2.273   0.755  1.00 97.31           C  
ATOM   2448  HB  ILE A 155      -6.643  -1.398   0.543  1.00 97.31           H  
ATOM   2449  O   ILE A 155      -8.794  -2.857  -0.365  1.00 97.31           O  
ATOM   2450  CG1 ILE A 155      -4.538  -1.883   0.596  1.00 97.31           C  
ATOM   2451 HG12 ILE A 155      -3.939  -2.780   0.439  1.00 97.31           H  
ATOM   2452 HG13 ILE A 155      -4.195  -1.418   1.519  1.00 97.31           H  
ATOM   2453  CG2 ILE A 155      -6.269  -2.689   2.220  1.00 97.31           C  
ATOM   2454 HG21 ILE A 155      -7.328  -2.882   2.395  1.00 97.31           H  
ATOM   2455 HG22 ILE A 155      -5.711  -3.594   2.458  1.00 97.31           H  
ATOM   2456 HG23 ILE A 155      -5.960  -1.893   2.898  1.00 97.31           H  
ATOM   2457  CD1 ILE A 155      -4.252  -0.872  -0.527  1.00 97.31           C  
ATOM   2458 HD11 ILE A 155      -4.883   0.008  -0.402  1.00 97.31           H  
ATOM   2459 HD12 ILE A 155      -3.208  -0.564  -0.474  1.00 97.31           H  
ATOM   2460 HD13 ILE A 155      -4.429  -1.307  -1.511  1.00 97.31           H  
ATOM   2461  N   GLU A 156      -8.293  -4.949   0.306  1.00 95.45           N  
ATOM   2462  H   GLU A 156      -7.556  -5.604   0.528  1.00 95.45           H  
ATOM   2463  CA  GLU A 156      -9.643  -5.410   0.573  1.00 95.45           C  
ATOM   2464  HA  GLU A 156     -10.349  -4.643   0.253  1.00 95.45           H  
ATOM   2465  C   GLU A 156      -9.813  -5.582   2.083  1.00 95.45           C  
ATOM   2466  CB  GLU A 156      -9.982  -6.677  -0.233  1.00 95.45           C  
ATOM   2467  HB2 GLU A 156      -9.323  -7.494   0.060  1.00 95.45           H  
ATOM   2468  HB3 GLU A 156     -11.012  -6.951  -0.004  1.00 95.45           H  
ATOM   2469  O   GLU A 156      -9.051  -6.256   2.775  1.00 95.45           O  
ATOM   2470  CG  GLU A 156      -9.846  -6.421  -1.750  1.00 95.45           C  
ATOM   2471  HG2 GLU A 156     -10.302  -5.456  -1.969  1.00 95.45           H  
ATOM   2472  HG3 GLU A 156      -8.787  -6.345  -2.000  1.00 95.45           H  
ATOM   2473  CD  GLU A 156     -10.504  -7.466  -2.673  1.00 95.45           C  
ATOM   2474  OE1 GLU A 156     -10.532  -7.185  -3.906  1.00 95.45           O  
ATOM   2475  OE2 GLU A 156     -11.082  -8.452  -2.172  1.00 95.45           O  
ATOM   2476  N   TRP A 157     -10.823  -4.908   2.596  1.00 82.82           N  
ATOM   2477  H   TRP A 157     -11.396  -4.376   1.957  1.00 82.82           H  
ATOM   2478  CA  TRP A 157     -11.293  -4.966   3.968  1.00 82.82           C  
ATOM   2479  HA  TRP A 157     -10.634  -5.593   4.569  1.00 82.82           H  
ATOM   2480  C   TRP A 157     -12.685  -5.611   3.963  1.00 82.82           C  
ATOM   2481  CB  TRP A 157     -11.251  -3.535   4.517  1.00 82.82           C  
ATOM   2482  HB2 TRP A 157     -11.729  -2.870   3.797  1.00 82.82           H  
ATOM   2483  HB3 TRP A 157     -10.209  -3.225   4.603  1.00 82.82           H  
ATOM   2484  O   TRP A 157     -13.354  -5.587   2.924  1.00 82.82           O  
ATOM   2485  CG  TRP A 157     -11.910  -3.315   5.834  1.00 82.82           C  
ATOM   2486  CD1 TRP A 157     -11.773  -4.099   6.924  1.00 82.82           C  
ATOM   2487  HD1 TRP A 157     -11.147  -4.976   6.997  1.00 82.82           H  
ATOM   2488  CD2 TRP A 157     -12.799  -2.227   6.236  1.00 82.82           C  
ATOM   2489  CE2 TRP A 157     -13.206  -2.449   7.583  1.00 82.82           C  
ATOM   2490  CE3 TRP A 157     -13.285  -1.062   5.608  1.00 82.82           C  
ATOM   2491  HE3 TRP A 157     -12.973  -0.845   4.597  1.00 82.82           H  
ATOM   2492  NE1 TRP A 157     -12.572  -3.613   7.935  1.00 82.82           N  
ATOM   2493  HE1 TRP A 157     -12.586  -4.031   8.854  1.00 82.82           H  
ATOM   2494  CH2 TRP A 157     -14.512  -0.419   7.624  1.00 82.82           C  
ATOM   2495  HH2 TRP A 157     -15.161   0.270   8.143  1.00 82.82           H  
ATOM   2496  CZ2 TRP A 157     -14.045  -1.570   8.278  1.00 82.82           C  
ATOM   2497  HZ2 TRP A 157     -14.327  -1.771   9.301  1.00 82.82           H  
ATOM   2498  CZ3 TRP A 157     -14.134  -0.170   6.293  1.00 82.82           C  
ATOM   2499  HZ3 TRP A 157     -14.502   0.721   5.806  1.00 82.82           H  
ATOM   2500  N   GLY A 158     -13.101  -6.184   5.095  1.00 69.48           N  
ATOM   2501  H   GLY A 158     -12.516  -6.080   5.912  1.00 69.48           H  
ATOM   2502  CA  GLY A 158     -14.425  -6.789   5.295  1.00 69.48           C  
ATOM   2503  HA2 GLY A 158     -14.595  -6.967   6.357  1.00 69.48           H  
ATOM   2504  HA3 GLY A 158     -14.475  -7.739   4.763  1.00 69.48           H  
ATOM   2505  C   GLY A 158     -15.588  -5.935   4.798  1.00 69.48           C  
ATOM   2506  O   GLY A 158     -15.468  -4.686   4.768  1.00 69.48           O  
ATOM   2507  OXT GLY A 158     -16.571  -6.574   4.379  1.00 69.48           O  
TER    2508      GLY A 158                                                       
END   
