# Supplementary material for: Single-chain dimers from de novo immunoglobulins as robust scaffolds for multiple binding loops
Source: Nat Commun. 2023 Sep 23;14:5939. doi: 10.1038/s41467-023-41717-5 (PMC10517939; doi:10.1038/s41467-023-41717-5)
Supplement: Supplementary file 3 — Supplementary Data 1 [file 41467_2023_41717_MOESM3_ESM.zip › design_models/scIg+EF/scIg12+EF3d/scIg12+EF3d.pdb]

HEADER                                            13-APR-22   XXXX              
EXPDTA    THEORETICAL MODEL                                                     
REMARK 220                                                                      
REMARK 220 EXPERIMENTAL DETAILS                                                 
REMARK 220  EXPERIMENT TYPE                : THEORETICAL MODELLING              
REMARK 220  DATE OF DATA COLLECTION        : 13-APR-22                          
REMARK 220                                                                      
REMARK 220 REMARK: MODEL GENERATED BY ROSETTA                                   
REMARK 220  VERSION 2020.37+release.3ba1aaa                                     
ATOM      1  N   GLY A   1      10.453  -2.899  -8.275  1.00  0.00           N  
ATOM      2  CA  GLY A   1      10.878  -2.770  -6.856  1.00  0.00           C  
ATOM      3  C   GLY A   1       9.737  -3.092  -5.896  1.00  0.00           C  
ATOM      4  O   GLY A   1       8.634  -3.323  -6.366  1.00  0.00           O  
ATOM      5 1H   GLY A   1      11.223  -2.682  -8.875  1.00  0.00           H  
ATOM      6 2H   GLY A   1      10.150  -3.836  -8.449  1.00  0.00           H  
ATOM      7 3H   GLY A   1       9.700  -2.266  -8.457  1.00  0.00           H  
ATOM      8 1HA  GLY A   1      11.715  -3.442  -6.664  1.00  0.00           H  
ATOM      9 2HA  GLY A   1      11.232  -1.756  -6.673  1.00  0.00           H  
ATOM     10  N   ARG A   2       9.983  -3.139  -4.574  1.00  0.00           N  
ATOM     11  CA  ARG A   2       8.970  -3.480  -3.551  1.00  0.00           C  
ATOM     12  C   ARG A   2       9.039  -2.548  -2.340  1.00  0.00           C  
ATOM     13  O   ARG A   2      10.116  -2.350  -1.781  1.00  0.00           O  
ATOM     14  CB  ARG A   2       9.133  -4.956  -3.131  1.00  0.00           C  
ATOM     15  CG  ARG A   2       8.220  -5.388  -1.967  1.00  0.00           C  
ATOM     16  CD  ARG A   2       8.462  -6.858  -1.610  1.00  0.00           C  
ATOM     17  NE  ARG A   2       7.719  -7.249  -0.396  1.00  0.00           N  
ATOM     18  CZ  ARG A   2       6.857  -8.244  -0.270  1.00  0.00           C  
ATOM     19  NH1 ARG A   2       6.516  -9.037  -1.240  1.00  0.00           N  
ATOM     20  NH2 ARG A   2       6.291  -8.465   0.884  1.00  0.00           N  
ATOM     21  H   ARG A   2      10.913  -2.943  -4.230  1.00  0.00           H  
ATOM     22  HA  ARG A   2       7.980  -3.382  -3.998  1.00  0.00           H  
ATOM     23 1HB  ARG A   2       8.919  -5.586  -3.994  1.00  0.00           H  
ATOM     24 2HB  ARG A   2      10.170  -5.125  -2.840  1.00  0.00           H  
ATOM     25 1HG  ARG A   2       8.440  -4.788  -1.084  1.00  0.00           H  
ATOM     26 2HG  ARG A   2       7.174  -5.244  -2.240  1.00  0.00           H  
ATOM     27 1HD  ARG A   2       8.200  -7.483  -2.464  1.00  0.00           H  
ATOM     28 2HD  ARG A   2       9.526  -6.997  -1.417  1.00  0.00           H  
ATOM     29  HE  ARG A   2       7.967  -6.740   0.441  1.00  0.00           H  
ATOM     30 1HH1 ARG A   2       6.694  -8.723  -2.183  1.00  0.00           H  
ATOM     31 2HH1 ARG A   2       5.777  -9.721  -1.167  1.00  0.00           H  
ATOM     32 1HH2 ARG A   2       6.534  -7.878   1.669  1.00  0.00           H  
ATOM     33 2HH2 ARG A   2       5.571  -9.170   0.950  1.00  0.00           H  
ATOM     34  N   VAL A   3       7.886  -2.044  -1.903  1.00  0.00           N  
ATOM     35  CA  VAL A   3       7.720  -1.270  -0.660  1.00  0.00           C  
ATOM     36  C   VAL A   3       6.574  -1.839   0.155  1.00  0.00           C  
ATOM     37  O   VAL A   3       5.516  -2.175  -0.375  1.00  0.00           O  
ATOM     38  CB  VAL A   3       7.490   0.222  -0.949  1.00  0.00           C  
ATOM     39  CG1 VAL A   3       6.892   1.022   0.221  1.00  0.00           C  
ATOM     40  CG2 VAL A   3       8.818   0.884  -1.307  1.00  0.00           C  
ATOM     41  H   VAL A   3       7.055  -2.251  -2.439  1.00  0.00           H  
ATOM     42  HA  VAL A   3       8.645  -1.334  -0.086  1.00  0.00           H  
ATOM     43  HB  VAL A   3       6.815   0.310  -1.800  1.00  0.00           H  
ATOM     44 1HG1 VAL A   3       6.868   2.082  -0.034  1.00  0.00           H  
ATOM     45 2HG1 VAL A   3       7.493   0.884   1.120  1.00  0.00           H  
ATOM     46 3HG1 VAL A   3       5.869   0.700   0.417  1.00  0.00           H  
ATOM     47 1HG2 VAL A   3       9.364   1.174  -0.409  1.00  0.00           H  
ATOM     48 2HG2 VAL A   3       9.451   0.213  -1.888  1.00  0.00           H  
ATOM     49 3HG2 VAL A   3       8.601   1.755  -1.923  1.00  0.00           H  
ATOM     50  N   GLU A   4       6.770  -1.919   1.462  1.00  0.00           N  
ATOM     51  CA  GLU A   4       5.747  -2.326   2.413  1.00  0.00           C  
ATOM     52  C   GLU A   4       5.372  -1.158   3.329  1.00  0.00           C  
ATOM     53  O   GLU A   4       6.238  -0.505   3.909  1.00  0.00           O  
ATOM     54  CB  GLU A   4       6.259  -3.539   3.192  1.00  0.00           C  
ATOM     55  CG  GLU A   4       5.174  -4.201   4.047  1.00  0.00           C  
ATOM     56  CD  GLU A   4       5.726  -5.327   4.936  1.00  0.00           C  
ATOM     57  OE1 GLU A   4       4.901  -6.037   5.547  1.00  0.00           O  
ATOM     58  OE2 GLU A   4       6.957  -5.465   5.071  1.00  0.00           O  
ATOM     59  H   GLU A   4       7.663  -1.624   1.830  1.00  0.00           H  
ATOM     60  HA  GLU A   4       4.859  -2.629   1.857  1.00  0.00           H  
ATOM     61 1HB  GLU A   4       7.071  -3.206   3.839  1.00  0.00           H  
ATOM     62 2HB  GLU A   4       6.645  -4.280   2.492  1.00  0.00           H  
ATOM     63 1HG  GLU A   4       4.400  -4.598   3.389  1.00  0.00           H  
ATOM     64 2HG  GLU A   4       4.717  -3.443   4.684  1.00  0.00           H  
ATOM     65  N   VAL A   5       4.068  -0.938   3.488  1.00  0.00           N  
ATOM     66  CA  VAL A   5       3.457  -0.015   4.444  1.00  0.00           C  
ATOM     67  C   VAL A   5       2.637  -0.843   5.429  1.00  0.00           C  
ATOM     68  O   VAL A   5       1.590  -1.389   5.080  1.00  0.00           O  
ATOM     69  CB  VAL A   5       2.576   1.032   3.732  1.00  0.00           C  
ATOM     70  CG1 VAL A   5       2.036   2.051   4.742  1.00  0.00           C  
ATOM     71  CG2 VAL A   5       3.333   1.782   2.628  1.00  0.00           C  
ATOM     72  H   VAL A   5       3.433  -1.496   2.936  1.00  0.00           H  
ATOM     73  HA  VAL A   5       4.252   0.527   4.958  1.00  0.00           H  
ATOM     74  HB  VAL A   5       1.726   0.533   3.265  1.00  0.00           H  
ATOM     75 1HG1 VAL A   5       1.461   2.817   4.222  1.00  0.00           H  
ATOM     76 2HG1 VAL A   5       2.862   2.525   5.273  1.00  0.00           H  
ATOM     77 3HG1 VAL A   5       1.376   1.562   5.458  1.00  0.00           H  
ATOM     78 1HG2 VAL A   5       2.698   2.559   2.200  1.00  0.00           H  
ATOM     79 2HG2 VAL A   5       4.239   2.235   3.031  1.00  0.00           H  
ATOM     80 3HG2 VAL A   5       3.607   1.093   1.829  1.00  0.00           H  
ATOM     81  N   ARG A   6       3.113  -0.955   6.668  1.00  0.00           N  
ATOM     82  CA  ARG A   6       2.414  -1.615   7.779  1.00  0.00           C  
ATOM     83  C   ARG A   6       1.881  -0.554   8.724  1.00  0.00           C  
ATOM     84  O   ARG A   6       2.653   0.247   9.243  1.00  0.00           O  
ATOM     85  CB  ARG A   6       3.371  -2.572   8.506  1.00  0.00           C  
ATOM     86  CG  ARG A   6       3.591  -3.880   7.739  1.00  0.00           C  
ATOM     87  CD  ARG A   6       4.649  -4.771   8.409  1.00  0.00           C  
ATOM     88  NE  ARG A   6       6.019  -4.302   8.128  1.00  0.00           N  
ATOM     89  CZ  ARG A   6       7.135  -4.604   8.763  1.00  0.00           C  
ATOM     90  NH1 ARG A   6       7.172  -5.413   9.785  1.00  0.00           N  
ATOM     91  NH2 ARG A   6       8.250  -4.073   8.367  1.00  0.00           N  
ATOM     92  H   ARG A   6       3.982  -0.484   6.874  1.00  0.00           H  
ATOM     93  HA  ARG A   6       1.590  -2.201   7.370  1.00  0.00           H  
ATOM     94 1HB  ARG A   6       4.330  -2.073   8.644  1.00  0.00           H  
ATOM     95 2HB  ARG A   6       2.960  -2.813   9.487  1.00  0.00           H  
ATOM     96 1HG  ARG A   6       3.892  -3.665   6.714  1.00  0.00           H  
ATOM     97 2HG  ARG A   6       2.648  -4.426   7.709  1.00  0.00           H  
ATOM     98 1HD  ARG A   6       4.464  -4.799   9.483  1.00  0.00           H  
ATOM     99 2HD  ARG A   6       4.541  -5.780   8.013  1.00  0.00           H  
ATOM    100  HE  ARG A   6       6.147  -3.822   7.249  1.00  0.00           H  
ATOM    101 1HH1 ARG A   6       8.083  -5.610  10.172  1.00  0.00           H  
ATOM    102 2HH1 ARG A   6       6.341  -5.944  10.003  1.00  0.00           H  
ATOM    103 1HH2 ARG A   6       9.139  -4.191   8.832  1.00  0.00           H  
ATOM    104 2HH2 ARG A   6       8.272  -3.520   7.522  1.00  0.00           H  
ATOM    105  N   VAL A   7       0.578  -0.558   8.962  1.00  0.00           N  
ATOM    106  CA  VAL A   7      -0.068   0.384   9.878  1.00  0.00           C  
ATOM    107  C   VAL A   7      -0.481  -0.360  11.141  1.00  0.00           C  
ATOM    108  O   VAL A   7      -0.891  -1.515  11.075  1.00  0.00           O  
ATOM    109  CB  VAL A   7      -1.250   1.092   9.199  1.00  0.00           C  
ATOM    110  CG1 VAL A   7      -1.834   2.200  10.080  1.00  0.00           C  
ATOM    111  CG2 VAL A   7      -0.854   1.715   7.853  1.00  0.00           C  
ATOM    112  H   VAL A   7      -0.008  -1.252   8.519  1.00  0.00           H  
ATOM    113  HA  VAL A   7       0.644   1.173  10.122  1.00  0.00           H  
ATOM    114  HB  VAL A   7      -2.030   0.355   9.008  1.00  0.00           H  
ATOM    115 1HG1 VAL A   7      -2.617   2.732   9.540  1.00  0.00           H  
ATOM    116 2HG1 VAL A   7      -1.052   2.906  10.359  1.00  0.00           H  
ATOM    117 3HG1 VAL A   7      -2.277   1.776  10.981  1.00  0.00           H  
ATOM    118 1HG2 VAL A   7      -0.047   2.434   7.994  1.00  0.00           H  
ATOM    119 2HG2 VAL A   7      -0.534   0.941   7.155  1.00  0.00           H  
ATOM    120 3HG2 VAL A   7      -1.719   2.213   7.416  1.00  0.00           H  
ATOM    121  N   GLU A   8      -0.364   0.289  12.292  1.00  0.00           N  
ATOM    122  CA  GLU A   8      -0.873  -0.199  13.569  1.00  0.00           C  
ATOM    123  C   GLU A   8      -1.568   0.940  14.319  1.00  0.00           C  
ATOM    124  O   GLU A   8      -0.958   1.977  14.583  1.00  0.00           O  
ATOM    125  CB  GLU A   8       0.269  -0.828  14.382  1.00  0.00           C  
ATOM    126  CG  GLU A   8      -0.208  -1.311  15.760  1.00  0.00           C  
ATOM    127  CD  GLU A   8       0.826  -2.158  16.512  1.00  0.00           C  
ATOM    128  OE1 GLU A   8       0.475  -2.665  17.599  1.00  0.00           O  
ATOM    129  OE2 GLU A   8       1.899  -2.498  15.969  1.00  0.00           O  
ATOM    130  H   GLU A   8       0.065   1.203  12.284  1.00  0.00           H  
ATOM    131  HA  GLU A   8      -1.599  -0.989  13.373  1.00  0.00           H  
ATOM    132 1HB  GLU A   8       0.653  -1.679  13.818  1.00  0.00           H  
ATOM    133 2HB  GLU A   8       1.073  -0.105  14.514  1.00  0.00           H  
ATOM    134 1HG  GLU A   8      -0.465  -0.447  16.372  1.00  0.00           H  
ATOM    135 2HG  GLU A   8      -1.108  -1.911  15.623  1.00  0.00           H  
ATOM    136  N   PHE A   9      -2.834   0.736  14.677  1.00  0.00           N  
ATOM    137  CA  PHE A   9      -3.610   1.660  15.502  1.00  0.00           C  
ATOM    138  C   PHE A   9      -3.627   1.184  16.959  1.00  0.00           C  
ATOM    139  O   PHE A   9      -3.988   0.041  17.244  1.00  0.00           O  
ATOM    140  CB  PHE A   9      -5.025   1.813  14.929  1.00  0.00           C  
ATOM    141  CG  PHE A   9      -5.068   2.280  13.484  1.00  0.00           C  
ATOM    142  CD1 PHE A   9      -4.908   3.639  13.163  1.00  0.00           C  
ATOM    143  CD2 PHE A   9      -5.254   1.351  12.445  1.00  0.00           C  
ATOM    144  CE1 PHE A   9      -4.937   4.039  11.814  1.00  0.00           C  
ATOM    145  CE2 PHE A   9      -5.320   1.757  11.106  1.00  0.00           C  
ATOM    146  CZ  PHE A   9      -5.161   3.111  10.789  1.00  0.00           C  
ATOM    147  H   PHE A   9      -3.281  -0.124  14.393  1.00  0.00           H  
ATOM    148  HA  PHE A   9      -3.139   2.643  15.458  1.00  0.00           H  
ATOM    149 1HB  PHE A   9      -5.570   2.533  15.540  1.00  0.00           H  
ATOM    150 2HB  PHE A   9      -5.546   0.859  15.009  1.00  0.00           H  
ATOM    151  HD1 PHE A   9      -4.749   4.368  13.943  1.00  0.00           H  
ATOM    152  HD2 PHE A   9      -5.357   0.299  12.671  1.00  0.00           H  
ATOM    153  HE1 PHE A   9      -4.766   5.072  11.545  1.00  0.00           H  
ATOM    154  HE2 PHE A   9      -5.499   1.027  10.330  1.00  0.00           H  
ATOM    155  HZ  PHE A   9      -5.197   3.438   9.760  1.00  0.00           H  
ATOM    156  N   GLU A  10      -3.255   2.066  17.886  1.00  0.00           N  
ATOM    157  CA  GLU A  10      -3.227   1.808  19.328  1.00  0.00           C  
ATOM    158  C   GLU A  10      -3.767   3.036  20.075  1.00  0.00           C  
ATOM    159  O   GLU A  10      -3.025   3.960  20.405  1.00  0.00           O  
ATOM    160  CB  GLU A  10      -1.799   1.424  19.770  1.00  0.00           C  
ATOM    161  CG  GLU A  10      -1.767   0.905  21.220  1.00  0.00           C  
ATOM    162  CD  GLU A  10      -0.351   0.626  21.765  1.00  0.00           C  
ATOM    163  OE1 GLU A  10      -0.256   0.204  22.936  1.00  0.00           O  
ATOM    164  OE2 GLU A  10       0.664   0.865  21.059  1.00  0.00           O  
ATOM    165  H   GLU A  10      -2.983   2.989  17.579  1.00  0.00           H  
ATOM    166  HA  GLU A  10      -3.866   0.950  19.538  1.00  0.00           H  
ATOM    167 1HB  GLU A  10      -1.426   0.635  19.116  1.00  0.00           H  
ATOM    168 2HB  GLU A  10      -1.142   2.288  19.668  1.00  0.00           H  
ATOM    169 1HG  GLU A  10      -2.356  -0.010  21.270  1.00  0.00           H  
ATOM    170 2HG  GLU A  10      -2.243   1.640  21.869  1.00  0.00           H  
ATOM    171  N   GLY A  11      -5.081   3.062  20.318  1.00  0.00           N  
ATOM    172  CA  GLY A  11      -5.744   4.151  21.040  1.00  0.00           C  
ATOM    173  C   GLY A  11      -5.617   5.500  20.329  1.00  0.00           C  
ATOM    174  O   GLY A  11      -6.230   5.720  19.287  1.00  0.00           O  
ATOM    175  H   GLY A  11      -5.653   2.318  19.946  1.00  0.00           H  
ATOM    176 1HA  GLY A  11      -6.801   3.916  21.162  1.00  0.00           H  
ATOM    177 2HA  GLY A  11      -5.317   4.238  22.038  1.00  0.00           H  
ATOM    178  N   ASP A  12      -4.826   6.400  20.909  1.00  0.00           N  
ATOM    179  CA  ASP A  12      -4.558   7.750  20.409  1.00  0.00           C  
ATOM    180  C   ASP A  12      -3.392   7.808  19.407  1.00  0.00           C  
ATOM    181  O   ASP A  12      -3.009   8.895  18.967  1.00  0.00           O  
ATOM    182  CB  ASP A  12      -4.328   8.690  21.607  1.00  0.00           C  
ATOM    183  CG  ASP A  12      -3.015   8.446  22.369  1.00  0.00           C  
ATOM    184  OD1 ASP A  12      -2.530   7.290  22.404  1.00  0.00           O  
ATOM    185  OD2 ASP A  12      -2.479   9.420  22.942  1.00  0.00           O  
ATOM    186  H   ASP A  12      -4.253   6.112  21.690  1.00  0.00           H  
ATOM    187  HA  ASP A  12      -5.444   8.106  19.883  1.00  0.00           H  
ATOM    188 1HB  ASP A  12      -5.163   8.590  22.302  1.00  0.00           H  
ATOM    189 2HB  ASP A  12      -4.325   9.719  21.248  1.00  0.00           H  
ATOM    190  N   LYS A  13      -2.822   6.655  19.029  1.00  0.00           N  
ATOM    191  CA  LYS A  13      -1.656   6.561  18.144  1.00  0.00           C  
ATOM    192  C   LYS A  13      -1.922   5.745  16.891  1.00  0.00           C  
ATOM    193  O   LYS A  13      -2.554   4.691  16.928  1.00  0.00           O  
ATOM    194  CB  LYS A  13      -0.459   5.986  18.910  1.00  0.00           C  
ATOM    195  CG  LYS A  13       0.037   6.984  19.958  1.00  0.00           C  
ATOM    196  CD  LYS A  13       1.045   6.333  20.901  1.00  0.00           C  
ATOM    197  CE  LYS A  13       1.271   7.306  22.055  1.00  0.00           C  
ATOM    198  NZ  LYS A  13       2.108   6.699  23.111  1.00  0.00           N  
ATOM    199  H   LYS A  13      -3.153   5.808  19.468  1.00  0.00           H  
ATOM    200  HA  LYS A  13      -1.391   7.566  17.813  1.00  0.00           H  
ATOM    201 1HB  LYS A  13      -0.759   5.054  19.389  1.00  0.00           H  
ATOM    202 2HB  LYS A  13       0.355   5.775  18.216  1.00  0.00           H  
ATOM    203 1HG  LYS A  13      -0.805   7.348  20.547  1.00  0.00           H  
ATOM    204 2HG  LYS A  13       0.498   7.836  19.457  1.00  0.00           H  
ATOM    205 1HD  LYS A  13       1.973   6.129  20.368  1.00  0.00           H  
ATOM    206 2HD  LYS A  13       0.620   5.405  21.285  1.00  0.00           H  
ATOM    207 1HE  LYS A  13       1.721   8.219  21.665  1.00  0.00           H  
ATOM    208 2HE  LYS A  13       0.294   7.568  22.460  1.00  0.00           H  
ATOM    209 1HZ  LYS A  13       1.631   5.878  23.458  1.00  0.00           H  
ATOM    210 2HZ  LYS A  13       3.016   6.444  22.750  1.00  0.00           H  
ATOM    211 3HZ  LYS A  13       2.201   7.347  23.879  1.00  0.00           H  
ATOM    212  N   MET A  14      -1.309   6.189  15.800  1.00  0.00           N  
ATOM    213  CA  MET A  14      -1.113   5.402  14.588  1.00  0.00           C  
ATOM    214  C   MET A  14       0.387   5.284  14.317  1.00  0.00           C  
ATOM    215  O   MET A  14       1.060   6.290  14.081  1.00  0.00           O  
ATOM    216  CB  MET A  14      -1.864   6.046  13.418  1.00  0.00           C  
ATOM    217  CG  MET A  14      -1.741   5.192  12.151  1.00  0.00           C  
ATOM    218  SD  MET A  14      -2.377   5.962  10.637  1.00  0.00           S  
ATOM    219  CE  MET A  14      -1.084   7.188  10.414  1.00  0.00           C  
ATOM    220  H   MET A  14      -0.822   7.071  15.874  1.00  0.00           H  
ATOM    221  HA  MET A  14      -1.526   4.407  14.751  1.00  0.00           H  
ATOM    222 1HB  MET A  14      -1.459   7.041  13.232  1.00  0.00           H  
ATOM    223 2HB  MET A  14      -2.919   6.142  13.673  1.00  0.00           H  
ATOM    224 1HG  MET A  14      -0.694   4.943  11.976  1.00  0.00           H  
ATOM    225 2HG  MET A  14      -2.272   4.255  12.316  1.00  0.00           H  
ATOM    226 1HE  MET A  14      -1.277   8.029  11.080  1.00  0.00           H  
ATOM    227 2HE  MET A  14      -1.062   7.501   9.370  1.00  0.00           H  
ATOM    228 3HE  MET A  14      -0.116   6.757  10.671  1.00  0.00           H  
ATOM    229  N   ARG A  15       0.914   4.059  14.327  1.00  0.00           N  
ATOM    230  CA  ARG A  15       2.280   3.755  13.888  1.00  0.00           C  
ATOM    231  C   ARG A  15       2.258   3.292  12.439  1.00  0.00           C  
ATOM    232  O   ARG A  15       1.436   2.462  12.061  1.00  0.00           O  
ATOM    233  CB  ARG A  15       2.953   2.710  14.790  1.00  0.00           C  
ATOM    234  CG  ARG A  15       3.043   3.144  16.260  1.00  0.00           C  
ATOM    235  CD  ARG A  15       3.973   2.201  17.035  1.00  0.00           C  
ATOM    236  NE  ARG A  15       3.956   2.482  18.486  1.00  0.00           N  
ATOM    237  CZ  ARG A  15       3.240   1.839  19.396  1.00  0.00           C  
ATOM    238  NH1 ARG A  15       2.548   0.776  19.131  1.00  0.00           N  
ATOM    239  NH2 ARG A  15       3.150   2.245  20.626  1.00  0.00           N  
ATOM    240  H   ARG A  15       0.290   3.283  14.494  1.00  0.00           H  
ATOM    241  HA  ARG A  15       2.881   4.661  13.974  1.00  0.00           H  
ATOM    242 1HB  ARG A  15       2.403   1.771  14.730  1.00  0.00           H  
ATOM    243 2HB  ARG A  15       3.961   2.540  14.414  1.00  0.00           H  
ATOM    244 1HG  ARG A  15       2.047   3.120  16.703  1.00  0.00           H  
ATOM    245 2HG  ARG A  15       3.432   4.161  16.321  1.00  0.00           H  
ATOM    246 1HD  ARG A  15       4.989   2.333  16.663  1.00  0.00           H  
ATOM    247 2HD  ARG A  15       3.685   1.168  16.838  1.00  0.00           H  
ATOM    248  HE  ARG A  15       4.533   3.254  18.787  1.00  0.00           H  
ATOM    249 1HH1 ARG A  15       1.847   0.508  19.808  1.00  0.00           H  
ATOM    250 2HH1 ARG A  15       2.513   0.386  18.200  1.00  0.00           H  
ATOM    251 1HH2 ARG A  15       3.676   3.037  20.967  1.00  0.00           H  
ATOM    252 2HH2 ARG A  15       2.425   1.787  21.160  1.00  0.00           H  
ATOM    253  N   VAL A  16       3.176   3.812  11.638  1.00  0.00           N  
ATOM    254  CA  VAL A  16       3.394   3.426  10.245  1.00  0.00           C  
ATOM    255  C   VAL A  16       4.824   2.933  10.130  1.00  0.00           C  
ATOM    256  O   VAL A  16       5.760   3.706  10.318  1.00  0.00           O  
ATOM    257  CB  VAL A  16       3.136   4.594   9.274  1.00  0.00           C  
ATOM    258  CG1 VAL A  16       3.250   4.115   7.822  1.00  0.00           C  
ATOM    259  CG2 VAL A  16       1.742   5.194   9.480  1.00  0.00           C  
ATOM    260  H   VAL A  16       3.797   4.508  12.026  1.00  0.00           H  
ATOM    261  HA  VAL A  16       2.684   2.639   9.989  1.00  0.00           H  
ATOM    262  HB  VAL A  16       3.870   5.382   9.443  1.00  0.00           H  
ATOM    263 1HG1 VAL A  16       4.256   3.746   7.624  1.00  0.00           H  
ATOM    264 2HG1 VAL A  16       3.054   4.940   7.137  1.00  0.00           H  
ATOM    265 3HG1 VAL A  16       2.533   3.316   7.634  1.00  0.00           H  
ATOM    266 1HG2 VAL A  16       0.976   4.432   9.336  1.00  0.00           H  
ATOM    267 2HG2 VAL A  16       1.585   6.014   8.779  1.00  0.00           H  
ATOM    268 3HG2 VAL A  16       1.669   5.594  10.491  1.00  0.00           H  
ATOM    269  N   ARG A  17       4.998   1.650   9.827  1.00  0.00           N  
ATOM    270  CA  ARG A  17       6.292   1.056   9.493  1.00  0.00           C  
ATOM    271  C   ARG A  17       6.410   0.933   7.989  1.00  0.00           C  
ATOM    272  O   ARG A  17       5.557   0.330   7.339  1.00  0.00           O  
ATOM    273  CB  ARG A  17       6.478  -0.300  10.172  1.00  0.00           C  
ATOM    274  CG  ARG A  17       6.625  -0.133  11.680  1.00  0.00           C  
ATOM    275  CD  ARG A  17       6.829  -1.494  12.336  1.00  0.00           C  
ATOM    276  NE  ARG A  17       6.902  -1.299  13.779  1.00  0.00           N  
ATOM    277  CZ  ARG A  17       7.000  -2.183  14.737  1.00  0.00           C  
ATOM    278  NH1 ARG A  17       7.077  -3.463  14.498  1.00  0.00           N  
ATOM    279  NH2 ARG A  17       7.045  -1.733  15.953  1.00  0.00           N  
ATOM    280  H   ARG A  17       4.170   1.091   9.675  1.00  0.00           H  
ATOM    281  HA  ARG A  17       7.080   1.706   9.875  1.00  0.00           H  
ATOM    282 1HB  ARG A  17       5.619  -0.937   9.961  1.00  0.00           H  
ATOM    283 2HB  ARG A  17       7.378  -0.774   9.781  1.00  0.00           H  
ATOM    284 1HG  ARG A  17       5.729   0.334  12.091  1.00  0.00           H  
ATOM    285 2HG  ARG A  17       7.487   0.500  11.891  1.00  0.00           H  
ATOM    286 1HD  ARG A  17       5.990  -2.145  12.089  1.00  0.00           H  
ATOM    287 2HD  ARG A  17       7.758  -1.931  11.971  1.00  0.00           H  
ATOM    288  HE  ARG A  17       6.982  -0.343  14.096  1.00  0.00           H  
ATOM    289 1HH1 ARG A  17       7.212  -4.111  15.260  1.00  0.00           H  
ATOM    290 2HH1 ARG A  17       7.180  -3.736  13.531  1.00  0.00           H  
ATOM    291 1HH2 ARG A  17       7.134  -2.335  16.759  1.00  0.00           H  
ATOM    292 2HH2 ARG A  17       7.110  -0.728  16.032  1.00  0.00           H  
ATOM    293  N   LEU A  18       7.480   1.496   7.463  1.00  0.00           N  
ATOM    294  CA  LEU A  18       7.839   1.475   6.060  1.00  0.00           C  
ATOM    295  C   LEU A  18       9.050   0.575   5.892  1.00  0.00           C  
ATOM    296  O   LEU A  18       9.998   0.688   6.662  1.00  0.00           O  
ATOM    297  CB  LEU A  18       8.157   2.899   5.591  1.00  0.00           C  
ATOM    298  CG  LEU A  18       7.035   3.924   5.817  1.00  0.00           C  
ATOM    299  CD1 LEU A  18       7.553   5.305   5.428  1.00  0.00           C  
ATOM    300  CD2 LEU A  18       5.796   3.591   4.987  1.00  0.00           C  
ATOM    301  H   LEU A  18       8.138   1.937   8.090  1.00  0.00           H  
ATOM    302  HA  LEU A  18       6.996   1.080   5.493  1.00  0.00           H  
ATOM    303 1HB  LEU A  18       8.385   2.858   4.526  1.00  0.00           H  
ATOM    304 2HB  LEU A  18       9.048   3.243   6.116  1.00  0.00           H  
ATOM    305  HG  LEU A  18       6.754   3.957   6.870  1.00  0.00           H  
ATOM    306 1HD1 LEU A  18       6.759   6.047   5.510  1.00  0.00           H  
ATOM    307 2HD1 LEU A  18       7.924   5.291   4.403  1.00  0.00           H  
ATOM    308 3HD1 LEU A  18       8.370   5.586   6.093  1.00  0.00           H  
ATOM    309 1HD2 LEU A  18       5.380   2.638   5.313  1.00  0.00           H  
ATOM    310 2HD2 LEU A  18       5.040   4.364   5.125  1.00  0.00           H  
ATOM    311 3HD2 LEU A  18       6.065   3.524   3.933  1.00  0.00           H  
ATOM    312  N   ARG A  19       9.039  -0.287   4.881  1.00  0.00           N  
ATOM    313  CA  ARG A  19      10.202  -1.088   4.496  1.00  0.00           C  
ATOM    314  C   ARG A  19      10.404  -0.988   2.993  1.00  0.00           C  
ATOM    315  O   ARG A  19       9.452  -1.182   2.238  1.00  0.00           O  
ATOM    316  CB  ARG A  19      10.003  -2.524   4.988  1.00  0.00           C  
ATOM    317  CG  ARG A  19      11.155  -3.447   4.594  1.00  0.00           C  
ATOM    318  CD  ARG A  19      10.857  -4.858   5.096  1.00  0.00           C  
ATOM    319  NE  ARG A  19      11.862  -5.775   4.561  1.00  0.00           N  
ATOM    320  CZ  ARG A  19      12.794  -6.430   5.206  1.00  0.00           C  
ATOM    321  NH1 ARG A  19      12.842  -6.490   6.512  1.00  0.00           N  
ATOM    322  NH2 ARG A  19      13.711  -7.011   4.493  1.00  0.00           N  
ATOM    323  H   ARG A  19       8.204  -0.344   4.315  1.00  0.00           H  
ATOM    324  HA  ARG A  19      11.078  -0.697   5.014  1.00  0.00           H  
ATOM    325 1HB  ARG A  19       9.079  -2.921   4.566  1.00  0.00           H  
ATOM    326 2HB  ARG A  19       9.915  -2.514   6.074  1.00  0.00           H  
ATOM    327 1HG  ARG A  19      12.086  -3.087   5.030  1.00  0.00           H  
ATOM    328 2HG  ARG A  19      11.252  -3.476   3.508  1.00  0.00           H  
ATOM    329 1HD  ARG A  19      10.841  -4.858   6.186  1.00  0.00           H  
ATOM    330 2HD  ARG A  19       9.878  -5.168   4.732  1.00  0.00           H  
ATOM    331  HE  ARG A  19      11.924  -5.802   3.553  1.00  0.00           H  
ATOM    332 1HH1 ARG A  19      12.189  -5.915   7.025  1.00  0.00           H  
ATOM    333 2HH1 ARG A  19      13.637  -6.907   6.975  1.00  0.00           H  
ATOM    334 1HH2 ARG A  19      14.535  -7.425   4.905  1.00  0.00           H  
ATOM    335 2HH2 ARG A  19      13.676  -6.772   3.513  1.00  0.00           H  
ATOM    336  N   ASN A  20      11.625  -0.681   2.570  1.00  0.00           N  
ATOM    337  CA  ASN A  20      11.984  -0.593   1.159  1.00  0.00           C  
ATOM    338  C   ASN A  20      12.887  -1.769   0.775  1.00  0.00           C  
ATOM    339  O   ASN A  20      14.078  -1.771   1.070  1.00  0.00           O  
ATOM    340  CB  ASN A  20      12.657   0.733   0.855  1.00  0.00           C  
ATOM    341  CG  ASN A  20      12.982   0.894  -0.605  1.00  0.00           C  
ATOM    342  OD1 ASN A  20      12.587   0.069  -1.436  1.00  0.00           O  
ATOM    343  ND2 ASN A  20      13.693   1.943  -0.932  1.00  0.00           N  
ATOM    344  H   ASN A  20      12.353  -0.543   3.257  1.00  0.00           H  
ATOM    345  HA  ASN A  20      11.072  -0.662   0.565  1.00  0.00           H  
ATOM    346 1HB  ASN A  20      12.005   1.551   1.163  1.00  0.00           H  
ATOM    347 2HB  ASN A  20      13.579   0.814   1.431  1.00  0.00           H  
ATOM    348 1HD2 ASN A  20      13.939   2.101  -1.889  1.00  0.00           H  
ATOM    349 2HD2 ASN A  20      13.991   2.585  -0.226  1.00  0.00           H  
ATOM    350  N   ASP A  21      12.322  -2.752   0.080  1.00  0.00           N  
ATOM    351  CA  ASP A  21      13.053  -3.896  -0.474  1.00  0.00           C  
ATOM    352  C   ASP A  21      13.419  -3.673  -1.963  1.00  0.00           C  
ATOM    353  O   ASP A  21      13.735  -4.616  -2.687  1.00  0.00           O  
ATOM    354  CB  ASP A  21      12.258  -5.194  -0.239  1.00  0.00           C  
ATOM    355  CG  ASP A  21      12.060  -5.567   1.240  1.00  0.00           C  
ATOM    356  OD1 ASP A  21      13.050  -5.749   1.991  1.00  0.00           O  
ATOM    357  OD2 ASP A  21      10.894  -5.758   1.650  1.00  0.00           O  
ATOM    358  H   ASP A  21      11.355  -2.650  -0.196  1.00  0.00           H  
ATOM    359  HA  ASP A  21      13.982  -4.016   0.084  1.00  0.00           H  
ATOM    360 1HB  ASP A  21      11.284  -5.098  -0.719  1.00  0.00           H  
ATOM    361 2HB  ASP A  21      12.780  -6.023  -0.717  1.00  0.00           H  
ATOM    362  N   SER A  22      13.354  -2.431  -2.459  1.00  0.00           N  
ATOM    363  CA  SER A  22      13.832  -2.059  -3.797  1.00  0.00           C  
ATOM    364  C   SER A  22      15.317  -1.670  -3.798  1.00  0.00           C  
ATOM    365  O   SER A  22      15.943  -1.496  -2.756  1.00  0.00           O  
ATOM    366  CB  SER A  22      13.005  -0.908  -4.337  1.00  0.00           C  
ATOM    367  OG  SER A  22      13.464   0.318  -3.836  1.00  0.00           O  
ATOM    368  H   SER A  22      13.096  -1.686  -1.829  1.00  0.00           H  
ATOM    369  HA  SER A  22      13.716  -2.919  -4.458  1.00  0.00           H  
ATOM    370 1HB  SER A  22      13.057  -0.902  -5.425  1.00  0.00           H  
ATOM    371 2HB  SER A  22      11.961  -1.049  -4.060  1.00  0.00           H  
ATOM    372  HG  SER A  22      13.080   0.406  -2.960  1.00  0.00           H  
ATOM    373  N   SER A  23      15.896  -1.516  -4.991  1.00  0.00           N  
ATOM    374  CA  SER A  23      17.299  -1.125  -5.182  1.00  0.00           C  
ATOM    375  C   SER A  23      17.533   0.390  -5.192  1.00  0.00           C  
ATOM    376  O   SER A  23      18.668   0.827  -5.375  1.00  0.00           O  
ATOM    377  CB  SER A  23      17.811  -1.714  -6.482  1.00  0.00           C  
ATOM    378  OG  SER A  23      17.145  -1.157  -7.582  1.00  0.00           O  
ATOM    379  H   SER A  23      15.354  -1.673  -5.829  1.00  0.00           H  
ATOM    380  HA  SER A  23      17.885  -1.523  -4.352  1.00  0.00           H  
ATOM    381 1HB  SER A  23      18.881  -1.528  -6.569  1.00  0.00           H  
ATOM    382 2HB  SER A  23      17.666  -2.793  -6.474  1.00  0.00           H  
ATOM    383  HG  SER A  23      17.736  -0.491  -7.940  1.00  0.00           H  
ATOM    384  N   THR A  24      16.486   1.204  -5.037  1.00  0.00           N  
ATOM    385  CA  THR A  24      16.567   2.673  -5.064  1.00  0.00           C  
ATOM    386  C   THR A  24      15.850   3.285  -3.865  1.00  0.00           C  
ATOM    387  O   THR A  24      14.923   2.668  -3.342  1.00  0.00           O  
ATOM    388  CB  THR A  24      15.970   3.242  -6.364  1.00  0.00           C  
ATOM    389  OG1 THR A  24      14.639   2.742  -6.541  1.00  0.00           O  
ATOM    390  CG2 THR A  24      16.821   2.844  -7.561  1.00  0.00           C  
ATOM    391  H   THR A  24      15.582   0.800  -4.836  1.00  0.00           H  
ATOM    392  HA  THR A  24      17.617   2.963  -5.015  1.00  0.00           H  
ATOM    393  HB  THR A  24      15.929   4.330  -6.300  1.00  0.00           H  
ATOM    394  HG1 THR A  24      14.113   2.950  -5.765  1.00  0.00           H  
ATOM    395 1HG2 THR A  24      16.384   3.256  -8.471  1.00  0.00           H  
ATOM    396 2HG2 THR A  24      17.831   3.233  -7.435  1.00  0.00           H  
ATOM    397 3HG2 THR A  24      16.857   1.758  -7.636  1.00  0.00           H  
ATOM    398  N   PRO A  25      16.222   4.498  -3.423  1.00  0.00           N  
ATOM    399  CA  PRO A  25      15.431   5.223  -2.439  1.00  0.00           C  
ATOM    400  C   PRO A  25      13.985   5.409  -2.908  1.00  0.00           C  
ATOM    401  O   PRO A  25      13.722   5.576  -4.102  1.00  0.00           O  
ATOM    402  CB  PRO A  25      16.168   6.562  -2.331  1.00  0.00           C  
ATOM    403  CG  PRO A  25      17.554   6.253  -2.785  1.00  0.00           C  
ATOM    404  CD  PRO A  25      17.371   5.258  -3.900  1.00  0.00           C  
ATOM    405  HA  PRO A  25      15.456   4.679  -1.483  1.00  0.00           H  
ATOM    406 1HB  PRO A  25      15.672   7.316  -2.959  1.00  0.00           H  
ATOM    407 2HB  PRO A  25      16.130   6.930  -1.296  1.00  0.00           H  
ATOM    408 1HG  PRO A  25      18.059   7.173  -3.116  1.00  0.00           H  
ATOM    409 2HG  PRO A  25      18.146   5.850  -1.950  1.00  0.00           H  
ATOM    410 1HD  PRO A  25      17.164   5.793  -4.839  1.00  0.00           H  
ATOM    411 2HD  PRO A  25      18.277   4.643  -3.996  1.00  0.00           H  
ATOM    412  N   VAL A  26      13.070   5.383  -1.948  1.00  0.00           N  
ATOM    413  CA  VAL A  26      11.640   5.625  -2.146  1.00  0.00           C  
ATOM    414  C   VAL A  26      11.237   6.764  -1.227  1.00  0.00           C  
ATOM    415  O   VAL A  26      11.623   6.783  -0.059  1.00  0.00           O  
ATOM    416  CB  VAL A  26      10.807   4.369  -1.829  1.00  0.00           C  
ATOM    417  CG1 VAL A  26       9.322   4.699  -1.835  1.00  0.00           C  
ATOM    418  CG2 VAL A  26      11.120   3.272  -2.836  1.00  0.00           C  
ATOM    419  H   VAL A  26      13.374   5.226  -0.998  1.00  0.00           H  
ATOM    420  HA  VAL A  26      11.475   5.888  -3.192  1.00  0.00           H  
ATOM    421  HB  VAL A  26      11.055   4.023  -0.825  1.00  0.00           H  
ATOM    422 1HG1 VAL A  26       8.748   3.800  -1.609  1.00  0.00           H  
ATOM    423 2HG1 VAL A  26       9.115   5.460  -1.083  1.00  0.00           H  
ATOM    424 3HG1 VAL A  26       9.036   5.073  -2.818  1.00  0.00           H  
ATOM    425 1HG2 VAL A  26      10.528   2.387  -2.605  1.00  0.00           H  
ATOM    426 2HG2 VAL A  26      10.877   3.620  -3.840  1.00  0.00           H  
ATOM    427 3HG2 VAL A  26      12.180   3.023  -2.785  1.00  0.00           H  
ATOM    428  N   GLU A  27      10.454   7.702  -1.738  1.00  0.00           N  
ATOM    429  CA  GLU A  27       9.839   8.751  -0.939  1.00  0.00           C  
ATOM    430  C   GLU A  27       8.397   8.357  -0.610  1.00  0.00           C  
ATOM    431  O   GLU A  27       7.622   7.965  -1.480  1.00  0.00           O  
ATOM    432  CB  GLU A  27       9.872  10.089  -1.681  1.00  0.00           C  
ATOM    433  CG  GLU A  27       9.518  11.294  -0.821  1.00  0.00           C  
ATOM    434  CD  GLU A  27       9.923  12.599  -1.447  1.00  0.00           C  
ATOM    435  OE1 GLU A  27       9.362  12.951  -2.457  1.00  0.00           O  
ATOM    436  OE2 GLU A  27      10.794  13.245  -0.915  1.00  0.00           O  
ATOM    437  H   GLU A  27      10.110   7.585  -2.680  1.00  0.00           H  
ATOM    438  HA  GLU A  27      10.403   8.856  -0.012  1.00  0.00           H  
ATOM    439 1HB  GLU A  27      10.869  10.253  -2.092  1.00  0.00           H  
ATOM    440 2HB  GLU A  27       9.175  10.058  -2.518  1.00  0.00           H  
ATOM    441 1HG  GLU A  27       8.441  11.303  -0.653  1.00  0.00           H  
ATOM    442 2HG  GLU A  27      10.008  11.193   0.147  1.00  0.00           H  
ATOM    443  N   VAL A  28       8.038   8.409   0.671  1.00  0.00           N  
ATOM    444  CA  VAL A  28       6.690   8.104   1.145  1.00  0.00           C  
ATOM    445  C   VAL A  28       6.101   9.346   1.792  1.00  0.00           C  
ATOM    446  O   VAL A  28       6.563   9.801   2.840  1.00  0.00           O  
ATOM    447  CB  VAL A  28       6.659   6.890   2.090  1.00  0.00           C  
ATOM    448  CG1 VAL A  28       5.205   6.539   2.439  1.00  0.00           C  
ATOM    449  CG2 VAL A  28       7.303   5.653   1.447  1.00  0.00           C  
ATOM    450  H   VAL A  28       8.738   8.666   1.352  1.00  0.00           H  
ATOM    451  HA  VAL A  28       6.083   7.802   0.291  1.00  0.00           H  
ATOM    452  HB  VAL A  28       7.197   7.127   3.008  1.00  0.00           H  
ATOM    453 1HG1 VAL A  28       5.179   5.652   3.073  1.00  0.00           H  
ATOM    454 2HG1 VAL A  28       4.737   7.363   2.979  1.00  0.00           H  
ATOM    455 3HG1 VAL A  28       4.641   6.344   1.527  1.00  0.00           H  
ATOM    456 1HG2 VAL A  28       7.190   4.785   2.096  1.00  0.00           H  
ATOM    457 2HG2 VAL A  28       6.835   5.450   0.484  1.00  0.00           H  
ATOM    458 3HG2 VAL A  28       8.367   5.828   1.292  1.00  0.00           H  
ATOM    459  N   HIS A  29       5.041   9.873   1.186  1.00  0.00           N  
ATOM    460  CA  HIS A  29       4.231  10.941   1.755  1.00  0.00           C  
ATOM    461  C   HIS A  29       3.047  10.343   2.499  1.00  0.00           C  
ATOM    462  O   HIS A  29       2.192   9.682   1.914  1.00  0.00           O  
ATOM    463  CB  HIS A  29       3.743  11.908   0.682  1.00  0.00           C  
ATOM    464  CG  HIS A  29       4.836  12.422  -0.201  1.00  0.00           C  
ATOM    465  ND1 HIS A  29       5.678  13.471   0.086  1.00  0.00           N  
ATOM    466  CD2 HIS A  29       5.170  11.944  -1.438  1.00  0.00           C  
ATOM    467  CE1 HIS A  29       6.477  13.647  -0.981  1.00  0.00           C  
ATOM    468  NE2 HIS A  29       6.188  12.748  -1.928  1.00  0.00           N  
ATOM    469  H   HIS A  29       4.797   9.500   0.280  1.00  0.00           H  
ATOM    470  HA  HIS A  29       4.831  11.516   2.460  1.00  0.00           H  
ATOM    471 1HB  HIS A  29       3.001  11.412   0.055  1.00  0.00           H  
ATOM    472 2HB  HIS A  29       3.255  12.760   1.155  1.00  0.00           H  
ATOM    473  HD2 HIS A  29       4.697  11.110  -1.958  1.00  0.00           H  
ATOM    474  HE1 HIS A  29       7.253  14.405  -1.077  1.00  0.00           H  
ATOM    475  HE2 HIS A  29       6.635  12.677  -2.831  1.00  0.00           H  
ATOM    476  N   ILE A  30       2.976  10.608   3.794  1.00  0.00           N  
ATOM    477  CA  ILE A  30       1.918  10.140   4.675  1.00  0.00           C  
ATOM    478  C   ILE A  30       1.065  11.343   5.060  1.00  0.00           C  
ATOM    479  O   ILE A  30       1.588  12.336   5.570  1.00  0.00           O  
ATOM    480  CB  ILE A  30       2.500   9.434   5.915  1.00  0.00           C  
ATOM    481  CG1 ILE A  30       3.595   8.399   5.565  1.00  0.00           C  
ATOM    482  CG2 ILE A  30       1.332   8.782   6.678  1.00  0.00           C  
ATOM    483  CD1 ILE A  30       4.307   7.836   6.799  1.00  0.00           C  
ATOM    484  H   ILE A  30       3.709  11.174   4.196  1.00  0.00           H  
ATOM    485  HA  ILE A  30       1.318   9.408   4.136  1.00  0.00           H  
ATOM    486  HB  ILE A  30       2.961  10.193   6.548  1.00  0.00           H  
ATOM    487 1HG1 ILE A  30       4.369   8.868   4.958  1.00  0.00           H  
ATOM    488 2HG1 ILE A  30       3.164   7.580   4.989  1.00  0.00           H  
ATOM    489 1HG2 ILE A  30       0.619   9.543   6.997  1.00  0.00           H  
ATOM    490 2HG2 ILE A  30       0.815   8.071   6.034  1.00  0.00           H  
ATOM    491 3HG2 ILE A  30       1.682   8.267   7.573  1.00  0.00           H  
ATOM    492 1HD1 ILE A  30       5.129   7.194   6.481  1.00  0.00           H  
ATOM    493 2HD1 ILE A  30       3.624   7.242   7.406  1.00  0.00           H  
ATOM    494 3HD1 ILE A  30       4.710   8.653   7.399  1.00  0.00           H  
ATOM    495  N   LYS A  31      -0.246  11.257   4.847  1.00  0.00           N  
ATOM    496  CA  LYS A  31      -1.217  12.258   5.296  1.00  0.00           C  
ATOM    497  C   LYS A  31      -2.230  11.617   6.234  1.00  0.00           C  
ATOM    498  O   LYS A  31      -2.800  10.576   5.918  1.00  0.00           O  
ATOM    499  CB  LYS A  31      -1.867  12.930   4.083  1.00  0.00           C  
ATOM    500  CG  LYS A  31      -2.914  13.971   4.500  1.00  0.00           C  
ATOM    501  CD  LYS A  31      -3.662  14.514   3.283  1.00  0.00           C  
ATOM    502  CE  LYS A  31      -4.758  15.456   3.788  1.00  0.00           C  
ATOM    503  NZ  LYS A  31      -5.719  15.796   2.714  1.00  0.00           N  
ATOM    504  H   LYS A  31      -0.592  10.411   4.419  1.00  0.00           H  
ATOM    505  HA  LYS A  31      -0.683  13.038   5.841  1.00  0.00           H  
ATOM    506 1HB  LYS A  31      -1.093  13.415   3.487  1.00  0.00           H  
ATOM    507 2HB  LYS A  31      -2.342  12.165   3.468  1.00  0.00           H  
ATOM    508 1HG  LYS A  31      -3.650  13.509   5.160  1.00  0.00           H  
ATOM    509 2HG  LYS A  31      -2.430  14.787   5.036  1.00  0.00           H  
ATOM    510 1HD  LYS A  31      -2.972  15.039   2.623  1.00  0.00           H  
ATOM    511 2HD  LYS A  31      -4.110  13.678   2.747  1.00  0.00           H  
ATOM    512 1HE  LYS A  31      -5.285  14.956   4.600  1.00  0.00           H  
ATOM    513 2HE  LYS A  31      -4.307  16.350   4.219  1.00  0.00           H  
ATOM    514 1HZ  LYS A  31      -6.451  16.382   3.088  1.00  0.00           H  
ATOM    515 2HZ  LYS A  31      -5.265  16.257   1.938  1.00  0.00           H  
ATOM    516 3HZ  LYS A  31      -6.144  14.945   2.372  1.00  0.00           H  
ATOM    517  N   VAL A  32      -2.469  12.269   7.368  1.00  0.00           N  
ATOM    518  CA  VAL A  32      -3.356  11.803   8.438  1.00  0.00           C  
ATOM    519  C   VAL A  32      -4.117  13.005   8.982  1.00  0.00           C  
ATOM    520  O   VAL A  32      -3.553  13.850   9.679  1.00  0.00           O  
ATOM    521  CB  VAL A  32      -2.541  11.146   9.559  1.00  0.00           C  
ATOM    522  CG1 VAL A  32      -3.465  10.511  10.593  1.00  0.00           C  
ATOM    523  CG2 VAL A  32      -1.607  10.062   9.029  1.00  0.00           C  
ATOM    524  H   VAL A  32      -1.950  13.118   7.540  1.00  0.00           H  
ATOM    525  HA  VAL A  32      -4.045  11.068   8.021  1.00  0.00           H  
ATOM    526  HB  VAL A  32      -1.923  11.897  10.052  1.00  0.00           H  
ATOM    527 1HG1 VAL A  32      -2.845  10.055  11.365  1.00  0.00           H  
ATOM    528 2HG1 VAL A  32      -4.090   9.752  10.122  1.00  0.00           H  
ATOM    529 3HG1 VAL A  32      -4.095  11.267  11.060  1.00  0.00           H  
ATOM    530 1HG2 VAL A  32      -0.990   9.713   9.857  1.00  0.00           H  
ATOM    531 2HG2 VAL A  32      -2.176   9.253   8.570  1.00  0.00           H  
ATOM    532 3HG2 VAL A  32      -0.907  10.483   8.306  1.00  0.00           H  
ATOM    533  N   GLY A  33      -5.392  13.134   8.610  1.00  0.00           N  
ATOM    534  CA  GLY A  33      -6.125  14.386   8.802  1.00  0.00           C  
ATOM    535  C   GLY A  33      -5.395  15.554   8.124  1.00  0.00           C  
ATOM    536  O   GLY A  33      -5.181  15.535   6.907  1.00  0.00           O  
ATOM    537  H   GLY A  33      -5.818  12.397   8.067  1.00  0.00           H  
ATOM    538 1HA  GLY A  33      -7.129  14.286   8.390  1.00  0.00           H  
ATOM    539 2HA  GLY A  33      -6.233  14.584   9.868  1.00  0.00           H  
ATOM    540  N   ASP A  34      -4.986  16.541   8.923  1.00  0.00           N  
ATOM    541  CA  ASP A  34      -4.224  17.713   8.469  1.00  0.00           C  
ATOM    542  C   ASP A  34      -2.701  17.537   8.579  1.00  0.00           C  
ATOM    543  O   ASP A  34      -1.949  18.303   7.971  1.00  0.00           O  
ATOM    544  CB  ASP A  34      -4.669  18.949   9.261  1.00  0.00           C  
ATOM    545  CG  ASP A  34      -6.162  19.230   9.097  1.00  0.00           C  
ATOM    546  OD1 ASP A  34      -6.638  19.182   7.940  1.00  0.00           O  
ATOM    547  OD2 ASP A  34      -6.808  19.453  10.145  1.00  0.00           O  
ATOM    548  H   ASP A  34      -5.227  16.496   9.902  1.00  0.00           H  
ATOM    549  HA  ASP A  34      -4.445  17.882   7.415  1.00  0.00           H  
ATOM    550 1HB  ASP A  34      -4.434  18.799  10.314  1.00  0.00           H  
ATOM    551 2HB  ASP A  34      -4.113  19.818   8.909  1.00  0.00           H  
ATOM    552  N   GLU A  35      -2.225  16.535   9.327  1.00  0.00           N  
ATOM    553  CA  GLU A  35      -0.791  16.276   9.462  1.00  0.00           C  
ATOM    554  C   GLU A  35      -0.259  15.586   8.202  1.00  0.00           C  
ATOM    555  O   GLU A  35      -0.875  14.666   7.656  1.00  0.00           O  
ATOM    556  CB  GLU A  35      -0.466  15.490  10.749  1.00  0.00           C  
ATOM    557  CG  GLU A  35       1.056  15.461  11.022  1.00  0.00           C  
ATOM    558  CD  GLU A  35       1.469  14.799  12.352  1.00  0.00           C  
ATOM    559  OE1 GLU A  35       2.686  14.500  12.504  1.00  0.00           O  
ATOM    560  OE2 GLU A  35       0.591  14.595  13.216  1.00  0.00           O  
ATOM    561  H   GLU A  35      -2.864  15.836   9.678  1.00  0.00           H  
ATOM    562  HA  GLU A  35      -0.277  17.230   9.583  1.00  0.00           H  
ATOM    563 1HB  GLU A  35      -0.842  14.471  10.662  1.00  0.00           H  
ATOM    564 2HB  GLU A  35      -0.966  15.981  11.584  1.00  0.00           H  
ATOM    565 1HG  GLU A  35       1.426  16.486  11.016  1.00  0.00           H  
ATOM    566 2HG  GLU A  35       1.547  14.931  10.206  1.00  0.00           H  
ATOM    567  N   LYS A  36       0.909  16.039   7.739  1.00  0.00           N  
ATOM    568  CA  LYS A  36       1.629  15.463   6.604  1.00  0.00           C  
ATOM    569  C   LYS A  36       3.075  15.209   6.994  1.00  0.00           C  
ATOM    570  O   LYS A  36       3.712  16.091   7.566  1.00  0.00           O  
ATOM    571  CB  LYS A  36       1.578  16.394   5.389  1.00  0.00           C  
ATOM    572  CG  LYS A  36       0.156  16.621   4.864  1.00  0.00           C  
ATOM    573  CD  LYS A  36       0.209  17.595   3.685  1.00  0.00           C  
ATOM    574  CE  LYS A  36      -1.203  17.946   3.219  1.00  0.00           C  
ATOM    575  NZ  LYS A  36      -1.153  18.965   2.141  1.00  0.00           N  
ATOM    576  H   LYS A  36       1.372  16.773   8.255  1.00  0.00           H  
ATOM    577  HA  LYS A  36       1.162  14.513   6.344  1.00  0.00           H  
ATOM    578 1HB  LYS A  36       2.179  15.957   4.591  1.00  0.00           H  
ATOM    579 2HB  LYS A  36       2.019  17.352   5.663  1.00  0.00           H  
ATOM    580 1HG  LYS A  36      -0.269  15.671   4.540  1.00  0.00           H  
ATOM    581 2HG  LYS A  36      -0.468  17.048   5.650  1.00  0.00           H  
ATOM    582 1HD  LYS A  36       0.771  17.139   2.869  1.00  0.00           H  
ATOM    583 2HD  LYS A  36       0.719  18.503   4.005  1.00  0.00           H  
ATOM    584 1HE  LYS A  36      -1.758  18.327   4.077  1.00  0.00           H  
ATOM    585 2HE  LYS A  36      -1.690  17.035   2.872  1.00  0.00           H  
ATOM    586 1HZ  LYS A  36      -0.683  19.792   2.478  1.00  0.00           H  
ATOM    587 2HZ  LYS A  36      -0.634  18.615   1.349  1.00  0.00           H  
ATOM    588 3HZ  LYS A  36      -2.081  19.230   1.843  1.00  0.00           H  
ATOM    589  N   ARG A  37       3.601  14.040   6.639  1.00  0.00           N  
ATOM    590  CA  ARG A  37       5.022  13.699   6.771  1.00  0.00           C  
ATOM    591  C   ARG A  37       5.548  13.136   5.465  1.00  0.00           C  
ATOM    592  O   ARG A  37       4.848  12.383   4.802  1.00  0.00           O  
ATOM    593  CB  ARG A  37       5.247  12.712   7.925  1.00  0.00           C  
ATOM    594  CG  ARG A  37       4.780  13.296   9.267  1.00  0.00           C  
ATOM    595  CD  ARG A  37       5.794  13.060  10.377  1.00  0.00           C  
ATOM    596  NE  ARG A  37       5.256  13.556  11.646  1.00  0.00           N  
ATOM    597  CZ  ARG A  37       5.899  13.725  12.774  1.00  0.00           C  
ATOM    598  NH1 ARG A  37       7.180  13.493  12.899  1.00  0.00           N  
ATOM    599  NH2 ARG A  37       5.208  14.139  13.790  1.00  0.00           N  
ATOM    600  H   ARG A  37       3.000  13.379   6.168  1.00  0.00           H  
ATOM    601  HA  ARG A  37       5.574  14.606   7.021  1.00  0.00           H  
ATOM    602 1HB  ARG A  37       6.311  12.480   7.973  1.00  0.00           H  
ATOM    603 2HB  ARG A  37       4.711  11.784   7.730  1.00  0.00           H  
ATOM    604 1HG  ARG A  37       4.635  14.374   9.192  1.00  0.00           H  
ATOM    605 2HG  ARG A  37       3.827  12.843   9.541  1.00  0.00           H  
ATOM    606 1HD  ARG A  37       6.715  13.588  10.128  1.00  0.00           H  
ATOM    607 2HD  ARG A  37       6.000  11.993  10.458  1.00  0.00           H  
ATOM    608  HE  ARG A  37       4.270  13.771  11.699  1.00  0.00           H  
ATOM    609 1HH1 ARG A  37       7.634  13.637  13.790  1.00  0.00           H  
ATOM    610 2HH1 ARG A  37       7.685  13.144  12.097  1.00  0.00           H  
ATOM    611 1HH2 ARG A  37       4.226  14.297  13.613  1.00  0.00           H  
ATOM    612 2HH2 ARG A  37       5.582  14.185  14.727  1.00  0.00           H  
ATOM    613  N   THR A  38       6.782  13.479   5.135  1.00  0.00           N  
ATOM    614  CA  THR A  38       7.530  12.873   4.033  1.00  0.00           C  
ATOM    615  C   THR A  38       8.692  12.101   4.632  1.00  0.00           C  
ATOM    616  O   THR A  38       9.385  12.622   5.506  1.00  0.00           O  
ATOM    617  CB  THR A  38       8.036  13.933   3.051  1.00  0.00           C  
ATOM    618  OG1 THR A  38       6.961  14.648   2.477  1.00  0.00           O  
ATOM    619  CG2 THR A  38       8.794  13.321   1.883  1.00  0.00           C  
ATOM    620  H   THR A  38       7.304  14.084   5.753  1.00  0.00           H  
ATOM    621  HA  THR A  38       6.866  12.196   3.495  1.00  0.00           H  
ATOM    622  HB  THR A  38       8.690  14.633   3.572  1.00  0.00           H  
ATOM    623  HG1 THR A  38       6.637  14.065   1.786  1.00  0.00           H  
ATOM    624 1HG2 THR A  38       9.707  12.833   2.225  1.00  0.00           H  
ATOM    625 2HG2 THR A  38       8.166  12.593   1.370  1.00  0.00           H  
ATOM    626 3HG2 THR A  38       9.084  14.102   1.181  1.00  0.00           H  
ATOM    627  N   VAL A  39       8.886  10.866   4.184  1.00  0.00           N  
ATOM    628  CA  VAL A  39       9.974   9.997   4.629  1.00  0.00           C  
ATOM    629  C   VAL A  39      10.667   9.416   3.414  1.00  0.00           C  
ATOM    630  O   VAL A  39      10.036   8.738   2.609  1.00  0.00           O  
ATOM    631  CB  VAL A  39       9.450   8.869   5.533  1.00  0.00           C  
ATOM    632  CG1 VAL A  39      10.585   7.972   6.041  1.00  0.00           C  
ATOM    633  CG2 VAL A  39       8.742   9.457   6.755  1.00  0.00           C  
ATOM    634  H   VAL A  39       8.244  10.489   3.501  1.00  0.00           H  
ATOM    635  HA  VAL A  39      10.676  10.593   5.214  1.00  0.00           H  
ATOM    636  HB  VAL A  39       8.739   8.252   4.984  1.00  0.00           H  
ATOM    637 1HG1 VAL A  39      10.174   7.179   6.666  1.00  0.00           H  
ATOM    638 2HG1 VAL A  39      11.099   7.496   5.206  1.00  0.00           H  
ATOM    639 3HG1 VAL A  39      11.305   8.555   6.615  1.00  0.00           H  
ATOM    640 1HG2 VAL A  39       7.772   9.861   6.469  1.00  0.00           H  
ATOM    641 2HG2 VAL A  39       9.355  10.239   7.204  1.00  0.00           H  
ATOM    642 3HG2 VAL A  39       8.606   8.657   7.484  1.00  0.00           H  
ATOM    643  N   THR A  40      11.969   9.643   3.301  1.00  0.00           N  
ATOM    644  CA  THR A  40      12.812   8.878   2.383  1.00  0.00           C  
ATOM    645  C   THR A  40      13.203   7.572   3.063  1.00  0.00           C  
ATOM    646  O   THR A  40      13.731   7.593   4.172  1.00  0.00           O  
ATOM    647  CB  THR A  40      14.071   9.662   1.969  1.00  0.00           C  
ATOM    648  OG1 THR A  40      13.687  10.876   1.311  1.00  0.00           O  
ATOM    649  CG2 THR A  40      14.932   8.831   1.030  1.00  0.00           C  
ATOM    650  H   THR A  40      12.432  10.246   3.965  1.00  0.00           H  
ATOM    651  HA  THR A  40      12.237   8.666   1.481  1.00  0.00           H  
ATOM    652  HB  THR A  40      14.651   9.914   2.857  1.00  0.00           H  
ATOM    653  HG1 THR A  40      12.937  10.704   0.736  1.00  0.00           H  
ATOM    654 1HG2 THR A  40      15.818   9.401   0.749  1.00  0.00           H  
ATOM    655 2HG2 THR A  40      15.236   7.912   1.532  1.00  0.00           H  
ATOM    656 3HG2 THR A  40      14.361   8.584   0.136  1.00  0.00           H  
ATOM    657  N   VAL A  41      12.946   6.446   2.405  1.00  0.00           N  
ATOM    658  CA  VAL A  41      13.319   5.106   2.864  1.00  0.00           C  
ATOM    659  C   VAL A  41      14.365   4.566   1.897  1.00  0.00           C  
ATOM    660  O   VAL A  41      14.078   4.346   0.716  1.00  0.00           O  
ATOM    661  CB  VAL A  41      12.099   4.166   2.907  1.00  0.00           C  
ATOM    662  CG1 VAL A  41      12.486   2.818   3.497  1.00  0.00           C  
ATOM    663  CG2 VAL A  41      10.980   4.807   3.713  1.00  0.00           C  
ATOM    664  H   VAL A  41      12.475   6.517   1.515  1.00  0.00           H  
ATOM    665  HA  VAL A  41      13.723   5.186   3.874  1.00  0.00           H  
ATOM    666  HB  VAL A  41      11.757   3.985   1.888  1.00  0.00           H  
ATOM    667 1HG1 VAL A  41      11.612   2.167   3.519  1.00  0.00           H  
ATOM    668 2HG1 VAL A  41      13.263   2.362   2.884  1.00  0.00           H  
ATOM    669 3HG1 VAL A  41      12.859   2.959   4.511  1.00  0.00           H  
ATOM    670 1HG2 VAL A  41      10.121   4.138   3.738  1.00  0.00           H  
ATOM    671 2HG2 VAL A  41      11.325   4.994   4.730  1.00  0.00           H  
ATOM    672 3HG2 VAL A  41      10.691   5.750   3.249  1.00  0.00           H  
ATOM    673  N   ASN A  42      15.596   4.384   2.362  1.00  0.00           N  
ATOM    674  CA  ASN A  42      16.695   3.889   1.538  1.00  0.00           C  
ATOM    675  C   ASN A  42      16.565   2.379   1.265  1.00  0.00           C  
ATOM    676  O   ASN A  42      15.836   1.682   1.971  1.00  0.00           O  
ATOM    677  CB  ASN A  42      18.030   4.243   2.205  1.00  0.00           C  
ATOM    678  CG  ASN A  42      18.269   5.735   2.186  1.00  0.00           C  
ATOM    679  OD1 ASN A  42      18.552   6.321   1.152  1.00  0.00           O  
ATOM    680  ND2 ASN A  42      18.123   6.383   3.314  1.00  0.00           N  
ATOM    681  H   ASN A  42      15.777   4.542   3.343  1.00  0.00           H  
ATOM    682  HA  ASN A  42      16.655   4.390   0.570  1.00  0.00           H  
ATOM    683 1HB  ASN A  42      18.860   3.768   1.682  1.00  0.00           H  
ATOM    684 2HB  ASN A  42      18.034   3.876   3.231  1.00  0.00           H  
ATOM    685 1HD2 ASN A  42      17.628   5.916   4.060  1.00  0.00           H  
ATOM    686 2HD2 ASN A  42      18.167   7.392   3.280  1.00  0.00           H  
ATOM    687  N   PRO A  43      17.262   1.845   0.247  1.00  0.00           N  
ATOM    688  CA  PRO A  43      17.290   0.408  -0.022  1.00  0.00           C  
ATOM    689  C   PRO A  43      17.653  -0.424   1.215  1.00  0.00           C  
ATOM    690  O   PRO A  43      18.678  -0.182   1.852  1.00  0.00           O  
ATOM    691  CB  PRO A  43      18.366   0.296  -1.106  1.00  0.00           C  
ATOM    692  CG  PRO A  43      18.313   1.608  -1.812  1.00  0.00           C  
ATOM    693  CD  PRO A  43      18.090   2.614  -0.715  1.00  0.00           C  
ATOM    694  HA  PRO A  43      16.307   0.092  -0.402  1.00  0.00           H  
ATOM    695 1HB  PRO A  43      19.346   0.099  -0.645  1.00  0.00           H  
ATOM    696 2HB  PRO A  43      18.146  -0.554  -1.769  1.00  0.00           H  
ATOM    697 1HG  PRO A  43      19.249   1.781  -2.362  1.00  0.00           H  
ATOM    698 2HG  PRO A  43      17.503   1.606  -2.556  1.00  0.00           H  
ATOM    699 1HD  PRO A  43      19.059   2.909  -0.285  1.00  0.00           H  
ATOM    700 2HD  PRO A  43      17.563   3.490  -1.121  1.00  0.00           H  
ATOM    701  N   GLY A  44      16.822  -1.414   1.541  1.00  0.00           N  
ATOM    702  CA  GLY A  44      16.981  -2.298   2.698  1.00  0.00           C  
ATOM    703  C   GLY A  44      16.609  -1.674   4.048  1.00  0.00           C  
ATOM    704  O   GLY A  44      16.712  -2.352   5.071  1.00  0.00           O  
ATOM    705  H   GLY A  44      15.956  -1.499   1.027  1.00  0.00           H  
ATOM    706 1HA  GLY A  44      16.365  -3.187   2.564  1.00  0.00           H  
ATOM    707 2HA  GLY A  44      18.016  -2.631   2.762  1.00  0.00           H  
ATOM    708  N   GLU A  45      16.188  -0.409   4.074  1.00  0.00           N  
ATOM    709  CA  GLU A  45      15.845   0.306   5.300  1.00  0.00           C  
ATOM    710  C   GLU A  45      14.423  -0.029   5.776  1.00  0.00           C  
ATOM    711  O   GLU A  45      13.500  -0.244   4.981  1.00  0.00           O  
ATOM    712  CB  GLU A  45      16.060   1.816   5.094  1.00  0.00           C  
ATOM    713  CG  GLU A  45      16.070   2.620   6.403  1.00  0.00           C  
ATOM    714  CD  GLU A  45      16.361   4.120   6.200  1.00  0.00           C  
ATOM    715  OE1 GLU A  45      16.583   4.802   7.222  1.00  0.00           O  
ATOM    716  OE2 GLU A  45      16.402   4.590   5.036  1.00  0.00           O  
ATOM    717  H   GLU A  45      16.091   0.094   3.203  1.00  0.00           H  
ATOM    718  HA  GLU A  45      16.538   0.000   6.084  1.00  0.00           H  
ATOM    719 1HB  GLU A  45      17.022   1.962   4.602  1.00  0.00           H  
ATOM    720 2HB  GLU A  45      15.272   2.203   4.449  1.00  0.00           H  
ATOM    721 1HG  GLU A  45      15.103   2.512   6.895  1.00  0.00           H  
ATOM    722 2HG  GLU A  45      16.829   2.195   7.059  1.00  0.00           H  
ATOM    723  N   GLU A  46      14.250  -0.032   7.099  1.00  0.00           N  
ATOM    724  CA  GLU A  46      12.951  -0.016   7.765  1.00  0.00           C  
ATOM    725  C   GLU A  46      12.851   1.249   8.630  1.00  0.00           C  
ATOM    726  O   GLU A  46      13.710   1.494   9.477  1.00  0.00           O  
ATOM    727  CB  GLU A  46      12.728  -1.321   8.557  1.00  0.00           C  
ATOM    728  CG  GLU A  46      11.317  -1.406   9.165  1.00  0.00           C  
ATOM    729  CD  GLU A  46      10.984  -2.791   9.750  1.00  0.00           C  
ATOM    730  OE1 GLU A  46      10.684  -2.886  10.961  1.00  0.00           O  
ATOM    731  OE2 GLU A  46      10.864  -3.772   8.971  1.00  0.00           O  
ATOM    732  H   GLU A  46      15.043   0.198   7.682  1.00  0.00           H  
ATOM    733  HA  GLU A  46      12.171   0.002   7.003  1.00  0.00           H  
ATOM    734 1HB  GLU A  46      12.863  -2.160   7.876  1.00  0.00           H  
ATOM    735 2HB  GLU A  46      13.468  -1.401   9.354  1.00  0.00           H  
ATOM    736 1HG  GLU A  46      11.213  -0.643   9.936  1.00  0.00           H  
ATOM    737 2HG  GLU A  46      10.585  -1.190   8.386  1.00  0.00           H  
ATOM    738  N   VAL A  47      11.807   2.052   8.415  1.00  0.00           N  
ATOM    739  CA  VAL A  47      11.561   3.314   9.131  1.00  0.00           C  
ATOM    740  C   VAL A  47      10.195   3.261   9.804  1.00  0.00           C  
ATOM    741  O   VAL A  47       9.215   2.833   9.200  1.00  0.00           O  
ATOM    742  CB  VAL A  47      11.664   4.542   8.199  1.00  0.00           C  
ATOM    743  CG1 VAL A  47      11.476   5.847   8.989  1.00  0.00           C  
ATOM    744  CG2 VAL A  47      13.023   4.617   7.495  1.00  0.00           C  
ATOM    745  H   VAL A  47      11.122   1.755   7.734  1.00  0.00           H  
ATOM    746  HA  VAL A  47      12.340   3.442   9.884  1.00  0.00           H  
ATOM    747  HB  VAL A  47      10.888   4.484   7.436  1.00  0.00           H  
ATOM    748 1HG1 VAL A  47      11.717   6.703   8.359  1.00  0.00           H  
ATOM    749 2HG1 VAL A  47      12.143   5.860   9.851  1.00  0.00           H  
ATOM    750 3HG1 VAL A  47      10.443   5.944   9.323  1.00  0.00           H  
ATOM    751 1HG2 VAL A  47      13.086   5.513   6.877  1.00  0.00           H  
ATOM    752 2HG2 VAL A  47      13.155   3.752   6.846  1.00  0.00           H  
ATOM    753 3HG2 VAL A  47      13.831   4.635   8.226  1.00  0.00           H  
ATOM    754  N   GLU A  48      10.103   3.735  11.046  1.00  0.00           N  
ATOM    755  CA  GLU A  48       8.832   3.898  11.757  1.00  0.00           C  
ATOM    756  C   GLU A  48       8.481   5.384  11.914  1.00  0.00           C  
ATOM    757  O   GLU A  48       9.305   6.198  12.330  1.00  0.00           O  
ATOM    758  CB  GLU A  48       8.859   3.146  13.102  1.00  0.00           C  
ATOM    759  CG  GLU A  48       7.471   3.097  13.763  1.00  0.00           C  
ATOM    760  CD  GLU A  48       7.460   2.308  15.085  1.00  0.00           C  
ATOM    761  OE1 GLU A  48       7.419   2.953  16.153  1.00  0.00           O  
ATOM    762  OE2 GLU A  48       7.389   1.053  15.045  1.00  0.00           O  
ATOM    763  H   GLU A  48      10.934   4.107  11.484  1.00  0.00           H  
ATOM    764  HA  GLU A  48       8.045   3.420  11.173  1.00  0.00           H  
ATOM    765 1HB  GLU A  48       9.193   2.123  12.927  1.00  0.00           H  
ATOM    766 2HB  GLU A  48       9.565   3.631  13.776  1.00  0.00           H  
ATOM    767 1HG  GLU A  48       7.128   4.115  13.952  1.00  0.00           H  
ATOM    768 2HG  GLU A  48       6.764   2.643  13.069  1.00  0.00           H  
ATOM    769  N   VAL A  49       7.230   5.733  11.617  1.00  0.00           N  
ATOM    770  CA  VAL A  49       6.637   7.051  11.862  1.00  0.00           C  
ATOM    771  C   VAL A  49       5.446   6.872  12.787  1.00  0.00           C  
ATOM    772  O   VAL A  49       4.598   6.019  12.547  1.00  0.00           O  
ATOM    773  CB  VAL A  49       6.177   7.731  10.561  1.00  0.00           C  
ATOM    774  CG1 VAL A  49       5.801   9.200  10.810  1.00  0.00           C  
ATOM    775  CG2 VAL A  49       7.253   7.712   9.480  1.00  0.00           C  
ATOM    776  H   VAL A  49       6.624   5.018  11.242  1.00  0.00           H  
ATOM    777  HA  VAL A  49       7.391   7.689  12.325  1.00  0.00           H  
ATOM    778  HB  VAL A  49       5.302   7.212  10.171  1.00  0.00           H  
ATOM    779 1HG1 VAL A  49       4.969   9.267  11.511  1.00  0.00           H  
ATOM    780 2HG1 VAL A  49       6.658   9.741  11.210  1.00  0.00           H  
ATOM    781 3HG1 VAL A  49       5.487   9.660   9.873  1.00  0.00           H  
ATOM    782 1HG2 VAL A  49       7.503   6.686   9.209  1.00  0.00           H  
ATOM    783 2HG2 VAL A  49       8.151   8.223   9.827  1.00  0.00           H  
ATOM    784 3HG2 VAL A  49       6.850   8.201   8.593  1.00  0.00           H  
ATOM    785  N   THR A  50       5.348   7.689  13.832  1.00  0.00           N  
ATOM    786  CA  THR A  50       4.189   7.688  14.732  1.00  0.00           C  
ATOM    787  C   THR A  50       3.431   9.003  14.620  1.00  0.00           C  
ATOM    788  O   THR A  50       4.033  10.077  14.654  1.00  0.00           O  
ATOM    789  CB  THR A  50       4.601   7.403  16.181  1.00  0.00           C  
ATOM    790  OG1 THR A  50       5.188   6.126  16.278  1.00  0.00           O  
ATOM    791  CG2 THR A  50       3.411   7.375  17.142  1.00  0.00           C  
ATOM    792  H   THR A  50       6.047   8.407  13.959  1.00  0.00           H  
ATOM    793  HA  THR A  50       3.523   6.877  14.437  1.00  0.00           H  
ATOM    794  HB  THR A  50       5.317   8.155  16.515  1.00  0.00           H  
ATOM    795  HG1 THR A  50       6.087   6.202  16.605  1.00  0.00           H  
ATOM    796 1HG2 THR A  50       3.744   7.040  18.125  1.00  0.00           H  
ATOM    797 2HG2 THR A  50       2.984   8.373  17.247  1.00  0.00           H  
ATOM    798 3HG2 THR A  50       2.646   6.694  16.770  1.00  0.00           H  
ATOM    799  N   PHE A  51       2.110   8.898  14.530  1.00  0.00           N  
ATOM    800  CA  PHE A  51       1.154   9.994  14.620  1.00  0.00           C  
ATOM    801  C   PHE A  51       0.368   9.855  15.919  1.00  0.00           C  
ATOM    802  O   PHE A  51       0.029   8.737  16.312  1.00  0.00           O  
ATOM    803  CB  PHE A  51       0.205   9.958  13.419  1.00  0.00           C  
ATOM    804  CG  PHE A  51       0.891  10.152  12.085  1.00  0.00           C  
ATOM    805  CD1 PHE A  51       0.873  11.416  11.471  1.00  0.00           C  
ATOM    806  CD2 PHE A  51       1.554   9.076  11.463  1.00  0.00           C  
ATOM    807  CE1 PHE A  51       1.509  11.603  10.234  1.00  0.00           C  
ATOM    808  CE2 PHE A  51       2.210   9.269  10.237  1.00  0.00           C  
ATOM    809  CZ  PHE A  51       2.186  10.534   9.624  1.00  0.00           C  
ATOM    810  H   PHE A  51       1.713   7.969  14.496  1.00  0.00           H  
ATOM    811  HA  PHE A  51       1.706  10.935  14.621  1.00  0.00           H  
ATOM    812 1HB  PHE A  51      -0.322   9.004  13.408  1.00  0.00           H  
ATOM    813 2HB  PHE A  51      -0.542  10.743  13.544  1.00  0.00           H  
ATOM    814  HD1 PHE A  51       0.368  12.242  11.949  1.00  0.00           H  
ATOM    815  HD2 PHE A  51       1.573   8.105  11.935  1.00  0.00           H  
ATOM    816  HE1 PHE A  51       1.476  12.571   9.756  1.00  0.00           H  
ATOM    817  HE2 PHE A  51       2.734   8.448   9.771  1.00  0.00           H  
ATOM    818  HZ  PHE A  51       2.687  10.687   8.679  1.00  0.00           H  
ATOM    819  N   SER A  52       0.042  10.983  16.547  1.00  0.00           N  
ATOM    820  CA  SER A  52      -0.781  11.025  17.757  1.00  0.00           C  
ATOM    821  C   SER A  52      -1.948  11.984  17.564  1.00  0.00           C  
ATOM    822  O   SER A  52      -1.774  13.082  17.034  1.00  0.00           O  
ATOM    823  CB  SER A  52       0.026  11.450  18.986  1.00  0.00           C  
ATOM    824  OG  SER A  52       1.131  10.596  19.223  1.00  0.00           O  
ATOM    825  H   SER A  52       0.304  11.866  16.134  1.00  0.00           H  
ATOM    826  HA  SER A  52      -1.171  10.024  17.945  1.00  0.00           H  
ATOM    827 1HB  SER A  52      -0.630  11.428  19.856  1.00  0.00           H  
ATOM    828 2HB  SER A  52       0.385  12.469  18.845  1.00  0.00           H  
ATOM    829  HG  SER A  52       1.010  10.215  20.096  1.00  0.00           H  
ATOM    830  N   ALA A  53      -3.135  11.596  18.017  1.00  0.00           N  
ATOM    831  CA  ALA A  53      -4.331  12.416  17.930  1.00  0.00           C  
ATOM    832  C   ALA A  53      -5.218  12.222  19.161  1.00  0.00           C  
ATOM    833  O   ALA A  53      -5.577  11.104  19.503  1.00  0.00           O  
ATOM    834  CB  ALA A  53      -5.088  12.055  16.647  1.00  0.00           C  
ATOM    835  H   ALA A  53      -3.223  10.686  18.445  1.00  0.00           H  
ATOM    836  HA  ALA A  53      -4.023  13.461  17.900  1.00  0.00           H  
ATOM    837 1HB  ALA A  53      -6.019  12.620  16.600  1.00  0.00           H  
ATOM    838 2HB  ALA A  53      -5.338  10.994  16.652  1.00  0.00           H  
ATOM    839 3HB  ALA A  53      -4.473  12.271  15.773  1.00  0.00           H  
ATOM    840  N   ASN A  54      -5.654  13.333  19.763  1.00  0.00           N  
ATOM    841  CA  ASN A  54      -6.657  13.304  20.836  1.00  0.00           C  
ATOM    842  C   ASN A  54      -8.008  12.745  20.358  1.00  0.00           C  
ATOM    843  O   ASN A  54      -8.785  12.242  21.161  1.00  0.00           O  
ATOM    844  CB  ASN A  54      -6.872  14.733  21.366  1.00  0.00           C  
ATOM    845  CG  ASN A  54      -5.650  15.350  22.015  1.00  0.00           C  
ATOM    846  OD1 ASN A  54      -4.688  14.705  22.379  1.00  0.00           O  
ATOM    847  ND2 ASN A  54      -5.632  16.653  22.163  1.00  0.00           N  
ATOM    848  H   ASN A  54      -5.220  14.214  19.528  1.00  0.00           H  
ATOM    849  HA  ASN A  54      -6.304  12.634  21.622  1.00  0.00           H  
ATOM    850 1HB  ASN A  54      -7.210  15.373  20.552  1.00  0.00           H  
ATOM    851 2HB  ASN A  54      -7.659  14.706  22.121  1.00  0.00           H  
ATOM    852 1HD2 ASN A  54      -4.820  17.018  22.640  1.00  0.00           H  
ATOM    853 2HD2 ASN A  54      -6.451  17.206  21.951  1.00  0.00           H  
ATOM    854  N   ASP A  55      -8.288  12.881  19.060  1.00  0.00           N  
ATOM    855  CA  ASP A  55      -9.458  12.317  18.398  1.00  0.00           C  
ATOM    856  C   ASP A  55      -9.006  11.202  17.437  1.00  0.00           C  
ATOM    857  O   ASP A  55      -8.439  11.510  16.379  1.00  0.00           O  
ATOM    858  CB  ASP A  55     -10.230  13.429  17.675  1.00  0.00           C  
ATOM    859  CG  ASP A  55     -11.451  12.892  16.922  1.00  0.00           C  
ATOM    860  OD1 ASP A  55     -11.772  11.693  17.085  1.00  0.00           O  
ATOM    861  OD2 ASP A  55     -12.030  13.687  16.153  1.00  0.00           O  
ATOM    862  H   ASP A  55      -7.555  13.228  18.458  1.00  0.00           H  
ATOM    863  HA  ASP A  55     -10.116  11.895  19.158  1.00  0.00           H  
ATOM    864 1HB  ASP A  55     -10.563  14.162  18.409  1.00  0.00           H  
ATOM    865 2HB  ASP A  55      -9.567  13.932  16.971  1.00  0.00           H  
ATOM    866  N   PRO A  56      -9.257   9.921  17.767  1.00  0.00           N  
ATOM    867  CA  PRO A  56      -8.923   8.791  16.907  1.00  0.00           C  
ATOM    868  C   PRO A  56      -9.593   8.854  15.531  1.00  0.00           C  
ATOM    869  O   PRO A  56      -9.071   8.271  14.584  1.00  0.00           O  
ATOM    870  CB  PRO A  56      -9.368   7.539  17.671  1.00  0.00           C  
ATOM    871  CG  PRO A  56      -9.376   7.987  19.130  1.00  0.00           C  
ATOM    872  CD  PRO A  56      -9.797   9.448  19.032  1.00  0.00           C  
ATOM    873  HA  PRO A  56      -7.832   8.746  16.776  1.00  0.00           H  
ATOM    874 1HB  PRO A  56     -10.380   7.260  17.379  1.00  0.00           H  
ATOM    875 2HB  PRO A  56      -8.683   6.707  17.511  1.00  0.00           H  
ATOM    876 1HG  PRO A  56     -10.072   7.403  19.733  1.00  0.00           H  
ATOM    877 2HG  PRO A  56      -8.366   7.924  19.536  1.00  0.00           H  
ATOM    878 1HD  PRO A  56      -9.390   9.998  19.881  1.00  0.00           H  
ATOM    879 2HD  PRO A  56     -10.884   9.524  19.013  1.00  0.00           H  
ATOM    880  N   HIS A  57     -10.693   9.601  15.358  1.00  0.00           N  
ATOM    881  CA  HIS A  57     -11.320   9.776  14.046  1.00  0.00           C  
ATOM    882  C   HIS A  57     -10.405  10.472  13.030  1.00  0.00           C  
ATOM    883  O   HIS A  57     -10.604  10.317  11.823  1.00  0.00           O  
ATOM    884  CB  HIS A  57     -12.644  10.535  14.181  1.00  0.00           C  
ATOM    885  CG  HIS A  57     -13.680   9.797  14.986  1.00  0.00           C  
ATOM    886  ND1 HIS A  57     -14.141   8.531  14.720  1.00  0.00           N  
ATOM    887  CD2 HIS A  57     -14.344  10.247  16.095  1.00  0.00           C  
ATOM    888  CE1 HIS A  57     -15.075   8.227  15.635  1.00  0.00           C  
ATOM    889  NE2 HIS A  57     -15.241   9.244  16.491  1.00  0.00           N  
ATOM    890  H   HIS A  57     -11.080  10.116  16.135  1.00  0.00           H  
ATOM    891  HA  HIS A  57     -11.561   8.800  13.625  1.00  0.00           H  
ATOM    892 1HB  HIS A  57     -13.057  10.696  13.185  1.00  0.00           H  
ATOM    893 2HB  HIS A  57     -12.465  11.517  14.620  1.00  0.00           H  
ATOM    894  HD1 HIS A  57     -13.734   7.895  14.048  1.00  0.00           H  
ATOM    895  HD2 HIS A  57     -14.204  11.208  16.568  1.00  0.00           H  
ATOM    896  HE1 HIS A  57     -15.591   7.281  15.708  1.00  0.00           H  
ATOM    897  N   LYS A  58      -9.343  11.166  13.474  1.00  0.00           N  
ATOM    898  CA  LYS A  58      -8.289  11.676  12.575  1.00  0.00           C  
ATOM    899  C   LYS A  58      -7.584  10.566  11.793  1.00  0.00           C  
ATOM    900  O   LYS A  58      -7.068  10.815  10.704  1.00  0.00           O  
ATOM    901  CB  LYS A  58      -7.244  12.469  13.366  1.00  0.00           C  
ATOM    902  CG  LYS A  58      -7.812  13.784  13.911  1.00  0.00           C  
ATOM    903  CD  LYS A  58      -6.667  14.717  14.309  1.00  0.00           C  
ATOM    904  CE  LYS A  58      -7.227  16.020  14.876  1.00  0.00           C  
ATOM    905  NZ  LYS A  58      -6.140  17.000  15.114  1.00  0.00           N  
ATOM    906  H   LYS A  58      -9.220  11.253  14.473  1.00  0.00           H  
ATOM    907  HA  LYS A  58      -8.751  12.336  11.840  1.00  0.00           H  
ATOM    908 1HB  LYS A  58      -6.419  12.700  12.691  1.00  0.00           H  
ATOM    909 2HB  LYS A  58      -6.853  11.862  14.182  1.00  0.00           H  
ATOM    910 1HG  LYS A  58      -8.407  14.271  13.138  1.00  0.00           H  
ATOM    911 2HG  LYS A  58      -8.451  13.585  14.772  1.00  0.00           H  
ATOM    912 1HD  LYS A  58      -6.067  14.932  13.425  1.00  0.00           H  
ATOM    913 2HD  LYS A  58      -6.034  14.232  15.053  1.00  0.00           H  
ATOM    914 1HE  LYS A  58      -7.948  16.425  14.167  1.00  0.00           H  
ATOM    915 2HE  LYS A  58      -7.760  15.795  15.799  1.00  0.00           H  
ATOM    916 1HZ  LYS A  58      -5.708  17.250  14.237  1.00  0.00           H  
ATOM    917 2HZ  LYS A  58      -5.431  16.607  15.717  1.00  0.00           H  
ATOM    918 3HZ  LYS A  58      -6.510  17.843  15.530  1.00  0.00           H  
ATOM    919  N   PHE A  59      -7.594   9.348  12.324  1.00  0.00           N  
ATOM    920  CA  PHE A  59      -7.023   8.163  11.702  1.00  0.00           C  
ATOM    921  C   PHE A  59      -7.979   7.452  10.741  1.00  0.00           C  
ATOM    922  O   PHE A  59      -7.588   6.460  10.140  1.00  0.00           O  
ATOM    923  CB  PHE A  59      -6.545   7.221  12.810  1.00  0.00           C  
ATOM    924  CG  PHE A  59      -5.524   7.795  13.774  1.00  0.00           C  
ATOM    925  CD1 PHE A  59      -4.486   8.624  13.314  1.00  0.00           C  
ATOM    926  CD2 PHE A  59      -5.606   7.490  15.142  1.00  0.00           C  
ATOM    927  CE1 PHE A  59      -3.557   9.179  14.211  1.00  0.00           C  
ATOM    928  CE2 PHE A  59      -4.669   8.026  16.039  1.00  0.00           C  
ATOM    929  CZ  PHE A  59      -3.646   8.872  15.578  1.00  0.00           C  
ATOM    930  H   PHE A  59      -8.042   9.217  13.219  1.00  0.00           H  
ATOM    931  HA  PHE A  59      -6.155   8.465  11.114  1.00  0.00           H  
ATOM    932 1HB  PHE A  59      -7.410   6.863  13.368  1.00  0.00           H  
ATOM    933 2HB  PHE A  59      -6.110   6.338  12.340  1.00  0.00           H  
ATOM    934  HD1 PHE A  59      -4.400   8.820  12.256  1.00  0.00           H  
ATOM    935  HD2 PHE A  59      -6.393   6.849  15.510  1.00  0.00           H  
ATOM    936  HE1 PHE A  59      -2.769   9.824  13.852  1.00  0.00           H  
ATOM    937  HE2 PHE A  59      -4.748   7.791  17.090  1.00  0.00           H  
ATOM    938  HZ  PHE A  59      -2.929   9.277  16.278  1.00  0.00           H  
ATOM    939  N   ASN A  60      -9.202   7.955  10.535  1.00  0.00           N  
ATOM    940  CA  ASN A  60     -10.178   7.290   9.669  1.00  0.00           C  
ATOM    941  C   ASN A  60      -9.833   7.372   8.175  1.00  0.00           C  
ATOM    942  O   ASN A  60     -10.437   6.654   7.380  1.00  0.00           O  
ATOM    943  CB  ASN A  60     -11.586   7.849   9.922  1.00  0.00           C  
ATOM    944  CG  ASN A  60     -12.209   7.341  11.208  1.00  0.00           C  
ATOM    945  OD1 ASN A  60     -11.647   6.582  11.973  1.00  0.00           O  
ATOM    946  ND2 ASN A  60     -13.438   7.712  11.472  1.00  0.00           N  
ATOM    947  H   ASN A  60      -9.511   8.736  11.096  1.00  0.00           H  
ATOM    948  HA  ASN A  60     -10.188   6.226   9.911  1.00  0.00           H  
ATOM    949 1HB  ASN A  60     -11.572   8.938   9.923  1.00  0.00           H  
ATOM    950 2HB  ASN A  60     -12.243   7.520   9.116  1.00  0.00           H  
ATOM    951 1HD2 ASN A  60     -13.942   8.288  10.813  1.00  0.00           H  
ATOM    952 2HD2 ASN A  60     -13.909   7.155  12.171  1.00  0.00           H  
ATOM    953  N   ARG A  61      -8.927   8.275   7.775  1.00  0.00           N  
ATOM    954  CA  ARG A  61      -8.607   8.533   6.362  1.00  0.00           C  
ATOM    955  C   ARG A  61      -7.109   8.710   6.080  1.00  0.00           C  
ATOM    956  O   ARG A  61      -6.720   9.770   5.579  1.00  0.00           O  
ATOM    957  CB  ARG A  61      -9.442   9.706   5.821  1.00  0.00           C  
ATOM    958  CG  ARG A  61     -10.951   9.456   5.907  1.00  0.00           C  
ATOM    959  CD  ARG A  61     -11.712  10.640   5.316  1.00  0.00           C  
ATOM    960  NE  ARG A  61     -13.162  10.444   5.477  1.00  0.00           N  
ATOM    961  CZ  ARG A  61     -14.101  10.792   4.620  1.00  0.00           C  
ATOM    962  NH1 ARG A  61     -13.865  11.492   3.550  1.00  0.00           N  
ATOM    963  NH2 ARG A  61     -15.325  10.412   4.795  1.00  0.00           N  
ATOM    964  H   ARG A  61      -8.459   8.811   8.492  1.00  0.00           H  
ATOM    965  HA  ARG A  61      -8.939   7.679   5.771  1.00  0.00           H  
ATOM    966 1HB  ARG A  61      -9.193  10.609   6.377  1.00  0.00           H  
ATOM    967 2HB  ARG A  61      -9.186   9.859   4.772  1.00  0.00           H  
ATOM    968 1HG  ARG A  61     -11.251   9.341   6.948  1.00  0.00           H  
ATOM    969 2HG  ARG A  61     -11.200   8.549   5.357  1.00  0.00           H  
ATOM    970 1HD  ARG A  61     -11.414  11.553   5.830  1.00  0.00           H  
ATOM    971 2HD  ARG A  61     -11.448  10.722   4.261  1.00  0.00           H  
ATOM    972  HE  ARG A  61     -13.453   9.822   6.217  1.00  0.00           H  
ATOM    973 1HH1 ARG A  61     -14.648  11.644   2.930  1.00  0.00           H  
ATOM    974 2HH1 ARG A  61     -12.914  11.736   3.312  1.00  0.00           H  
ATOM    975 1HH2 ARG A  61     -15.556   9.999   5.687  1.00  0.00           H  
ATOM    976 2HH2 ARG A  61     -15.589   9.762   4.069  1.00  0.00           H  
ATOM    977  N   PRO A  62      -6.241   7.749   6.443  1.00  0.00           N  
ATOM    978  CA  PRO A  62      -4.829   7.868   6.149  1.00  0.00           C  
ATOM    979  C   PRO A  62      -4.606   7.700   4.646  1.00  0.00           C  
ATOM    980  O   PRO A  62      -5.267   6.910   3.966  1.00  0.00           O  
ATOM    981  CB  PRO A  62      -4.133   6.799   6.987  1.00  0.00           C  
ATOM    982  CG  PRO A  62      -5.172   5.684   7.036  1.00  0.00           C  
ATOM    983  CD  PRO A  62      -6.513   6.431   6.996  1.00  0.00           C  
ATOM    984  HA  PRO A  62      -4.466   8.844   6.505  1.00  0.00           H  
ATOM    985 1HB  PRO A  62      -3.196   6.469   6.536  1.00  0.00           H  
ATOM    986 2HB  PRO A  62      -3.960   7.180   7.993  1.00  0.00           H  
ATOM    987 1HG  PRO A  62      -5.073   5.088   7.943  1.00  0.00           H  
ATOM    988 2HG  PRO A  62      -5.054   5.054   6.154  1.00  0.00           H  
ATOM    989 1HD  PRO A  62      -6.881   6.552   8.015  1.00  0.00           H  
ATOM    990 2HD  PRO A  62      -7.251   5.894   6.401  1.00  0.00           H  
ATOM    991  N   GLN A  63      -3.652   8.460   4.136  1.00  0.00           N  
ATOM    992  CA  GLN A  63      -3.220   8.401   2.753  1.00  0.00           C  
ATOM    993  C   GLN A  63      -1.708   8.206   2.715  1.00  0.00           C  
ATOM    994  O   GLN A  63      -0.973   8.886   3.431  1.00  0.00           O  
ATOM    995  CB  GLN A  63      -3.693   9.668   2.031  1.00  0.00           C  
ATOM    996  CG  GLN A  63      -3.087   9.819   0.631  1.00  0.00           C  
ATOM    997  CD  GLN A  63      -3.442  11.143  -0.027  1.00  0.00           C  
ATOM    998  OE1 GLN A  63      -4.441  11.795   0.262  1.00  0.00           O  
ATOM    999  NE2 GLN A  63      -2.605  11.585  -0.935  1.00  0.00           N  
ATOM   1000  H   GLN A  63      -3.170   9.099   4.751  1.00  0.00           H  
ATOM   1001  HA  GLN A  63      -3.705   7.550   2.275  1.00  0.00           H  
ATOM   1002 1HB  GLN A  63      -3.417  10.538   2.627  1.00  0.00           H  
ATOM   1003 2HB  GLN A  63      -4.780   9.643   1.951  1.00  0.00           H  
ATOM   1004 1HG  GLN A  63      -2.000   9.773   0.694  1.00  0.00           H  
ATOM   1005 2HG  GLN A  63      -3.422   9.002  -0.008  1.00  0.00           H  
ATOM   1006 1HE2 GLN A  63      -1.810  10.994  -1.133  1.00  0.00           H  
ATOM   1007 2HE2 GLN A  63      -3.117  11.874  -1.756  1.00  0.00           H  
ATOM   1008  N   PHE A  64      -1.265   7.313   1.837  1.00  0.00           N  
ATOM   1009  CA  PHE A  64       0.136   7.028   1.567  1.00  0.00           C  
ATOM   1010  C   PHE A  64       0.390   7.237   0.077  1.00  0.00           C  
ATOM   1011  O   PHE A  64      -0.229   6.573  -0.749  1.00  0.00           O  
ATOM   1012  CB  PHE A  64       0.470   5.592   2.006  1.00  0.00           C  
ATOM   1013  CG  PHE A  64      -0.043   5.233   3.388  1.00  0.00           C  
ATOM   1014  CD1 PHE A  64       0.694   5.600   4.526  1.00  0.00           C  
ATOM   1015  CD2 PHE A  64      -1.279   4.574   3.539  1.00  0.00           C  
ATOM   1016  CE1 PHE A  64       0.196   5.320   5.810  1.00  0.00           C  
ATOM   1017  CE2 PHE A  64      -1.777   4.294   4.824  1.00  0.00           C  
ATOM   1018  CZ  PHE A  64      -1.041   4.674   5.959  1.00  0.00           C  
ATOM   1019  H   PHE A  64      -1.946   6.791   1.304  1.00  0.00           H  
ATOM   1020  HA  PHE A  64       0.748   7.717   2.151  1.00  0.00           H  
ATOM   1021 1HB  PHE A  64       1.551   5.461   1.979  1.00  0.00           H  
ATOM   1022 2HB  PHE A  64       0.045   4.890   1.289  1.00  0.00           H  
ATOM   1023  HD1 PHE A  64       1.644   6.102   4.408  1.00  0.00           H  
ATOM   1024  HD2 PHE A  64      -1.857   4.302   2.669  1.00  0.00           H  
ATOM   1025  HE1 PHE A  64       0.762   5.611   6.683  1.00  0.00           H  
ATOM   1026  HE2 PHE A  64      -2.731   3.801   4.935  1.00  0.00           H  
ATOM   1027  HZ  PHE A  64      -1.430   4.479   6.948  1.00  0.00           H  
ATOM   1028  N   THR A  65       1.288   8.148  -0.277  1.00  0.00           N  
ATOM   1029  CA  THR A  65       1.786   8.302  -1.647  1.00  0.00           C  
ATOM   1030  C   THR A  65       3.218   7.796  -1.673  1.00  0.00           C  
ATOM   1031  O   THR A  65       4.062   8.334  -0.961  1.00  0.00           O  
ATOM   1032  CB  THR A  65       1.724   9.763  -2.131  1.00  0.00           C  
ATOM   1033  OG1 THR A  65       0.371  10.231  -2.074  1.00  0.00           O  
ATOM   1034  CG2 THR A  65       2.236   9.874  -3.558  1.00  0.00           C  
ATOM   1035  H   THR A  65       1.735   8.691   0.448  1.00  0.00           H  
ATOM   1036  HA  THR A  65       1.161   7.705  -2.311  1.00  0.00           H  
ATOM   1037  HB  THR A  65       2.337  10.387  -1.481  1.00  0.00           H  
ATOM   1038  HG1 THR A  65      -0.103   9.934  -2.855  1.00  0.00           H  
ATOM   1039 1HG2 THR A  65       2.186  10.913  -3.883  1.00  0.00           H  
ATOM   1040 2HG2 THR A  65       3.269   9.530  -3.602  1.00  0.00           H  
ATOM   1041 3HG2 THR A  65       1.621   9.259  -4.214  1.00  0.00           H  
ATOM   1042  N   ILE A  66       3.473   6.749  -2.449  1.00  0.00           N  
ATOM   1043  CA  ILE A  66       4.770   6.097  -2.593  1.00  0.00           C  
ATOM   1044  C   ILE A  66       5.341   6.519  -3.943  1.00  0.00           C  
ATOM   1045  O   ILE A  66       4.737   6.227  -4.975  1.00  0.00           O  
ATOM   1046  CB  ILE A  66       4.629   4.559  -2.485  1.00  0.00           C  
ATOM   1047  CG1 ILE A  66       4.027   4.086  -1.139  1.00  0.00           C  
ATOM   1048  CG2 ILE A  66       6.012   3.902  -2.626  1.00  0.00           C  
ATOM   1049  CD1 ILE A  66       2.493   4.037  -1.106  1.00  0.00           C  
ATOM   1050  H   ILE A  66       2.727   6.396  -3.030  1.00  0.00           H  
ATOM   1051  HA  ILE A  66       5.416   6.429  -1.781  1.00  0.00           H  
ATOM   1052  HB  ILE A  66       4.003   4.195  -3.299  1.00  0.00           H  
ATOM   1053 1HG1 ILE A  66       4.367   3.071  -0.931  1.00  0.00           H  
ATOM   1054 2HG1 ILE A  66       4.387   4.724  -0.332  1.00  0.00           H  
ATOM   1055 1HG2 ILE A  66       6.641   4.217  -1.795  1.00  0.00           H  
ATOM   1056 2HG2 ILE A  66       5.915   2.817  -2.617  1.00  0.00           H  
ATOM   1057 3HG2 ILE A  66       6.483   4.187  -3.567  1.00  0.00           H  
ATOM   1058 1HD1 ILE A  66       2.063   5.037  -1.164  1.00  0.00           H  
ATOM   1059 2HD1 ILE A  66       2.121   3.437  -1.937  1.00  0.00           H  
ATOM   1060 3HD1 ILE A  66       2.168   3.579  -0.171  1.00  0.00           H  
ATOM   1061  N   GLU A  67       6.487   7.189  -3.931  1.00  0.00           N  
ATOM   1062  CA  GLU A  67       7.184   7.681  -5.117  1.00  0.00           C  
ATOM   1063  C   GLU A  67       8.584   7.062  -5.214  1.00  0.00           C  
ATOM   1064  O   GLU A  67       9.302   6.968  -4.218  1.00  0.00           O  
ATOM   1065  CB  GLU A  67       7.284   9.208  -5.084  1.00  0.00           C  
ATOM   1066  CG  GLU A  67       5.959   9.929  -5.280  1.00  0.00           C  
ATOM   1067  CD  GLU A  67       6.081  11.422  -5.152  1.00  0.00           C  
ATOM   1068  OE1 GLU A  67       7.052  11.874  -4.595  1.00  0.00           O  
ATOM   1069  OE2 GLU A  67       5.200  12.112  -5.610  1.00  0.00           O  
ATOM   1070  H   GLU A  67       6.911   7.412  -3.042  1.00  0.00           H  
ATOM   1071  HA  GLU A  67       6.614   7.388  -6.000  1.00  0.00           H  
ATOM   1072 1HB  GLU A  67       7.699   9.525  -4.127  1.00  0.00           H  
ATOM   1073 2HB  GLU A  67       7.967   9.544  -5.865  1.00  0.00           H  
ATOM   1074 1HG  GLU A  67       5.571   9.692  -6.271  1.00  0.00           H  
ATOM   1075 2HG  GLU A  67       5.245   9.563  -4.544  1.00  0.00           H  
ATOM   1076  N   TRP A  68       8.959   6.644  -6.418  1.00  0.00           N  
ATOM   1077  CA  TRP A  68      10.264   6.038  -6.647  1.00  0.00           C  
ATOM   1078  C   TRP A  68      11.311   7.092  -6.985  1.00  0.00           C  
ATOM   1079  O   TRP A  68      11.111   7.914  -7.880  1.00  0.00           O  
ATOM   1080  CB  TRP A  68      10.185   5.012  -7.779  1.00  0.00           C  
ATOM   1081  CG  TRP A  68      11.526   4.584  -8.294  1.00  0.00           C  
ATOM   1082  CD1 TRP A  68      12.598   4.193  -7.550  1.00  0.00           C  
ATOM   1083  CD2 TRP A  68      11.946   4.500  -9.678  1.00  0.00           C  
ATOM   1084  NE1 TRP A  68      13.652   3.875  -8.369  1.00  0.00           N  
ATOM   1085  CE2 TRP A  68      13.271   4.055  -9.675  1.00  0.00           C  
ATOM   1086  CE3 TRP A  68      11.313   4.762 -10.899  1.00  0.00           C  
ATOM   1087  CZ2 TRP A  68      13.983   3.866 -10.849  1.00  0.00           C  
ATOM   1088  CZ3 TRP A  68      12.028   4.571 -12.076  1.00  0.00           C  
ATOM   1089  CH2 TRP A  68      13.328   4.134 -12.051  1.00  0.00           C  
ATOM   1090  H   TRP A  68       8.322   6.750  -7.196  1.00  0.00           H  
ATOM   1091  HA  TRP A  68      10.574   5.543  -5.726  1.00  0.00           H  
ATOM   1092 1HB  TRP A  68       9.653   4.126  -7.432  1.00  0.00           H  
ATOM   1093 2HB  TRP A  68       9.617   5.430  -8.610  1.00  0.00           H  
ATOM   1094  HD1 TRP A  68      12.616   4.142  -6.463  1.00  0.00           H  
ATOM   1095  HE1 TRP A  68      14.562   3.560  -8.063  1.00  0.00           H  
ATOM   1096  HE3 TRP A  68      10.280   5.107 -10.925  1.00  0.00           H  
ATOM   1097  HZ2 TRP A  68      15.017   3.520 -10.849  1.00  0.00           H  
ATOM   1098  HZ3 TRP A  68      11.528   4.778 -13.023  1.00  0.00           H  
ATOM   1099  HH2 TRP A  68      13.859   3.994 -12.993  1.00  0.00           H  
ATOM   1100  N   LEU A  69      12.426   7.064  -6.263  1.00  0.00           N  
ATOM   1101  CA  LEU A  69      13.526   7.987  -6.517  1.00  0.00           C  
ATOM   1102  C   LEU A  69      14.663   7.298  -7.260  1.00  0.00           C  
ATOM   1103  O   LEU A  69      14.914   6.109  -7.065  1.00  0.00           O  
ATOM   1104  CB  LEU A  69      14.047   8.566  -5.195  1.00  0.00           C  
ATOM   1105  CG  LEU A  69      12.988   9.196  -4.281  1.00  0.00           C  
ATOM   1106  CD1 LEU A  69      13.669   9.820  -3.070  1.00  0.00           C  
ATOM   1107  CD2 LEU A  69      12.199  10.237  -5.061  1.00  0.00           C  
ATOM   1108  H   LEU A  69      12.514   6.386  -5.520  1.00  0.00           H  
ATOM   1109  HA  LEU A  69      13.153   8.793  -7.149  1.00  0.00           H  
ATOM   1110 1HB  LEU A  69      14.536   7.770  -4.636  1.00  0.00           H  
ATOM   1111 2HB  LEU A  69      14.789   9.332  -5.420  1.00  0.00           H  
ATOM   1112  HG  LEU A  69      12.311   8.421  -3.921  1.00  0.00           H  
ATOM   1113 1HD1 LEU A  69      12.916  10.267  -2.421  1.00  0.00           H  
ATOM   1114 2HD1 LEU A  69      14.210   9.050  -2.520  1.00  0.00           H  
ATOM   1115 3HD1 LEU A  69      14.366  10.589  -3.401  1.00  0.00           H  
ATOM   1116 1HD2 LEU A  69      11.445  10.684  -4.411  1.00  0.00           H  
ATOM   1117 2HD2 LEU A  69      12.875  11.012  -5.421  1.00  0.00           H  
ATOM   1118 3HD2 LEU A  69      11.708   9.760  -5.910  1.00  0.00           H  
ATOM   1119  N   GLU A  70      15.347   8.052  -8.114  1.00  0.00           N  
ATOM   1120  CA  GLU A  70      16.442   7.508  -8.909  1.00  0.00           C  
ATOM   1121  C   GLU A  70      17.523   8.555  -9.146  1.00  0.00           C  
ATOM   1122  O   GLU A  70      17.226   9.710  -9.451  1.00  0.00           O  
ATOM   1123  CB  GLU A  70      15.920   6.987 -10.249  1.00  0.00           C  
ATOM   1124  CG  GLU A  70      16.974   6.311 -11.115  1.00  0.00           C  
ATOM   1125  CD  GLU A  70      16.412   5.752 -12.392  1.00  0.00           C  
ATOM   1126  OE1 GLU A  70      15.434   6.277 -12.868  1.00  0.00           O  
ATOM   1127  OE2 GLU A  70      16.961   4.799 -12.892  1.00  0.00           O  
ATOM   1128  H   GLU A  70      15.103   9.027  -8.214  1.00  0.00           H  
ATOM   1129  HA  GLU A  70      16.890   6.686  -8.350  1.00  0.00           H  
ATOM   1130 1HB  GLU A  70      15.120   6.267 -10.073  1.00  0.00           H  
ATOM   1131 2HB  GLU A  70      15.496   7.812 -10.821  1.00  0.00           H  
ATOM   1132 1HG  GLU A  70      17.748   7.038 -11.360  1.00  0.00           H  
ATOM   1133 2HG  GLU A  70      17.437   5.507 -10.544  1.00  0.00           H  
ATOM   1134  N   ASP A  71      18.778   8.144  -9.005  1.00  0.00           N  
ATOM   1135  CA  ASP A  71      19.931   8.983  -9.441  1.00  0.00           C  
ATOM   1136  C   ASP A  71      20.163   8.781 -10.940  1.00  0.00           C  
ATOM   1137  O   ASP A  71      20.650   7.754 -11.369  1.00  0.00           O  
ATOM   1138  CB  ASP A  71      21.182   8.567  -8.662  1.00  0.00           C  
ATOM   1139  CG  ASP A  71      22.416   9.232  -9.274  1.00  0.00           C  
ATOM   1140  OD1 ASP A  71      22.257  10.257  -9.915  1.00  0.00           O  
ATOM   1141  OD2 ASP A  71      23.500   8.703  -9.092  1.00  0.00           O  
ATOM   1142  H   ASP A  71      18.957   7.240  -8.592  1.00  0.00           H  
ATOM   1143  HA  ASP A  71      19.691  10.029  -9.245  1.00  0.00           H  
ATOM   1144 1HB  ASP A  71      21.082   8.876  -7.631  1.00  0.00           H  
ATOM   1145 2HB  ASP A  71      21.294   7.495  -8.706  1.00  0.00           H  
ATOM   1146  N   LYS A  72      19.813   9.750 -11.744  1.00  0.00           N  
ATOM   1147  CA  LYS A  72      19.784   9.516 -13.217  1.00  0.00           C  
ATOM   1148  C   LYS A  72      21.019  10.140 -13.868  1.00  0.00           C  
ATOM   1149  O   LYS A  72      21.075  10.317 -15.069  1.00  0.00           O  
ATOM   1150  CB  LYS A  72      18.514  10.091 -13.846  1.00  0.00           C  
ATOM   1151  CG  LYS A  72      17.229   9.390 -13.424  1.00  0.00           C  
ATOM   1152  CD  LYS A  72      16.009  10.051 -14.046  1.00  0.00           C  
ATOM   1153  CE  LYS A  72      14.737   9.277 -13.730  1.00  0.00           C  
ATOM   1154  NZ  LYS A  72      14.654   8.006 -14.500  1.00  0.00           N  
ATOM   1155  H   LYS A  72      19.564  10.628 -11.378  1.00  0.00           H  
ATOM   1156  HA  LYS A  72      19.797   8.440 -13.397  1.00  0.00           H  
ATOM   1157 1HB  LYS A  72      18.422  11.145 -13.581  1.00  0.00           H  
ATOM   1158 2HB  LYS A  72      18.586  10.032 -14.932  1.00  0.00           H  
ATOM   1159 1HG  LYS A  72      17.265   8.346 -13.737  1.00  0.00           H  
ATOM   1160 2HG  LYS A  72      17.137   9.422 -12.339  1.00  0.00           H  
ATOM   1161 1HD  LYS A  72      15.910  11.068 -13.662  1.00  0.00           H  
ATOM   1162 2HD  LYS A  72      16.133  10.101 -15.128  1.00  0.00           H  
ATOM   1163 1HE  LYS A  72      14.707   9.045 -12.667  1.00  0.00           H  
ATOM   1164 2HE  LYS A  72      13.869   9.890 -13.971  1.00  0.00           H  
ATOM   1165 1HZ  LYS A  72      13.799   7.524 -14.264  1.00  0.00           H  
ATOM   1166 2HZ  LYS A  72      14.663   8.210 -15.490  1.00  0.00           H  
ATOM   1167 3HZ  LYS A  72      15.445   7.421 -14.271  1.00  0.00           H  
ATOM   1168  N   ASP A  73      22.011  10.470 -13.090  1.00  0.00           N  
ATOM   1169  CA  ASP A  73      23.242  11.076 -13.669  1.00  0.00           C  
ATOM   1170  C   ASP A  73      24.437  10.161 -13.397  1.00  0.00           C  
ATOM   1171  O   ASP A  73      25.526  10.382 -13.890  1.00  0.00           O  
ATOM   1172  CB  ASP A  73      23.490  12.443 -13.027  1.00  0.00           C  
ATOM   1173  CG  ASP A  73      24.575  13.184 -13.809  1.00  0.00           C  
ATOM   1174  OD1 ASP A  73      24.633  13.007 -15.015  1.00  0.00           O  
ATOM   1175  OD2 ASP A  73      25.329  13.916 -13.190  1.00  0.00           O  
ATOM   1176  H   ASP A  73      21.948  10.315 -12.126  1.00  0.00           H  
ATOM   1177  HA  ASP A  73      23.102  11.182 -14.745  1.00  0.00           H  
ATOM   1178 1HB  ASP A  73      22.576  13.019 -13.040  1.00  0.00           H  
ATOM   1179 2HB  ASP A  73      23.814  12.306 -12.007  1.00  0.00           H  
ATOM   1180  N   GLY A  74      24.245   9.135 -12.614  1.00  0.00           N  
ATOM   1181  CA  GLY A  74      25.372   8.209 -12.311  1.00  0.00           C  
ATOM   1182  C   GLY A  74      26.426   8.947 -11.487  1.00  0.00           C  
ATOM   1183  O   GLY A  74      27.606   8.670 -11.577  1.00  0.00           O  
ATOM   1184  H   GLY A  74      23.360   8.973 -12.225  1.00  0.00           H  
ATOM   1185 1HA  GLY A  74      24.995   7.343 -11.767  1.00  0.00           H  
ATOM   1186 2HA  GLY A  74      25.800   7.841 -13.243  1.00  0.00           H  
ATOM   1187  N   ASP A  75      26.010   9.886 -10.682  1.00  0.00           N  
ATOM   1188  CA  ASP A  75      26.986  10.645  -9.853  1.00  0.00           C  
ATOM   1189  C   ASP A  75      26.778  10.300  -8.375  1.00  0.00           C  
ATOM   1190  O   ASP A  75      27.722  10.145  -7.627  1.00  0.00           O  
ATOM   1191  CB  ASP A  75      26.776  12.146 -10.064  1.00  0.00           C  
ATOM   1192  CG  ASP A  75      25.466  12.579  -9.405  1.00  0.00           C  
ATOM   1193  OD1 ASP A  75      24.424  12.356  -9.998  1.00  0.00           O  
ATOM   1194  OD2 ASP A  75      25.527  13.127  -8.316  1.00  0.00           O  
ATOM   1195  H   ASP A  75      25.053  10.093 -10.625  1.00  0.00           H  
ATOM   1196  HA  ASP A  75      27.994  10.358 -10.154  1.00  0.00           H  
ATOM   1197 1HB  ASP A  75      27.599  12.690  -9.624  1.00  0.00           H  
ATOM   1198 2HB  ASP A  75      26.731  12.357 -11.122  1.00  0.00           H  
ATOM   1199  N   GLY A  76      25.550  10.177  -7.951  1.00  0.00           N  
ATOM   1200  CA  GLY A  76      25.285   9.841  -6.522  1.00  0.00           C  
ATOM   1201  C   GLY A  76      24.392  10.914  -5.897  1.00  0.00           C  
ATOM   1202  O   GLY A  76      24.134  10.906  -4.710  1.00  0.00           O  
ATOM   1203  H   GLY A  76      24.802  10.305  -8.571  1.00  0.00           H  
ATOM   1204 1HA  GLY A  76      24.807   8.863  -6.461  1.00  0.00           H  
ATOM   1205 2HA  GLY A  76      26.230   9.771  -5.984  1.00  0.00           H  
ATOM   1206  N   TYR A  77      23.916  11.837  -6.687  1.00  0.00           N  
ATOM   1207  CA  TYR A  77      23.039  12.909  -6.138  1.00  0.00           C  
ATOM   1208  C   TYR A  77      21.878  13.153  -7.103  1.00  0.00           C  
ATOM   1209  O   TYR A  77      22.035  13.073  -8.305  1.00  0.00           O  
ATOM   1210  CB  TYR A  77      23.845  14.200  -5.984  1.00  0.00           C  
ATOM   1211  CG  TYR A  77      24.724  14.109  -4.759  1.00  0.00           C  
ATOM   1212  CD1 TYR A  77      25.800  13.214  -4.732  1.00  0.00           C  
ATOM   1213  CD2 TYR A  77      24.465  14.924  -3.651  1.00  0.00           C  
ATOM   1214  CE1 TYR A  77      26.616  13.135  -3.597  1.00  0.00           C  
ATOM   1215  CE2 TYR A  77      25.280  14.844  -2.516  1.00  0.00           C  
ATOM   1216  CZ  TYR A  77      26.356  13.950  -2.490  1.00  0.00           C  
ATOM   1217  OH  TYR A  77      27.161  13.872  -1.372  1.00  0.00           O  
ATOM   1218  H   TYR A  77      24.134  11.824  -7.640  1.00  0.00           H  
ATOM   1219  HA  TYR A  77      22.640  12.574  -5.180  1.00  0.00           H  
ATOM   1220 1HB  TYR A  77      24.463  14.343  -6.859  1.00  0.00           H  
ATOM   1221 2HB  TYR A  77      23.170  15.035  -5.879  1.00  0.00           H  
ATOM   1222  HD1 TYR A  77      26.001  12.585  -5.586  1.00  0.00           H  
ATOM   1223  HD2 TYR A  77      23.634  15.616  -3.671  1.00  0.00           H  
ATOM   1224  HE1 TYR A  77      27.446  12.444  -3.577  1.00  0.00           H  
ATOM   1225  HE2 TYR A  77      25.080  15.474  -1.661  1.00  0.00           H  
ATOM   1226  HH  TYR A  77      27.838  13.211  -1.539  1.00  0.00           H  
ATOM   1227  N   ILE A  78      20.718  13.458  -6.588  1.00  0.00           N  
ATOM   1228  CA  ILE A  78      19.548  13.716  -7.476  1.00  0.00           C  
ATOM   1229  C   ILE A  78      19.163  15.194  -7.375  1.00  0.00           C  
ATOM   1230  O   ILE A  78      18.947  15.715  -6.298  1.00  0.00           O  
ATOM   1231  CB  ILE A  78      18.340  12.838  -7.104  1.00  0.00           C  
ATOM   1232  CG1 ILE A  78      18.768  11.376  -6.954  1.00  0.00           C  
ATOM   1233  CG2 ILE A  78      17.243  12.970  -8.150  1.00  0.00           C  
ATOM   1234  CD1 ILE A  78      19.059  10.968  -5.528  1.00  0.00           C  
ATOM   1235  H   ILE A  78      20.616  13.522  -5.616  1.00  0.00           H  
ATOM   1236  HA  ILE A  78      19.833  13.478  -8.501  1.00  0.00           H  
ATOM   1237  HB  ILE A  78      17.947  13.151  -6.137  1.00  0.00           H  
ATOM   1238 1HG1 ILE A  78      17.985  10.726  -7.342  1.00  0.00           H  
ATOM   1239 2HG1 ILE A  78      19.665  11.196  -7.548  1.00  0.00           H  
ATOM   1240 1HG2 ILE A  78      16.397  12.343  -7.871  1.00  0.00           H  
ATOM   1241 2HG2 ILE A  78      16.921  14.009  -8.209  1.00  0.00           H  
ATOM   1242 3HG2 ILE A  78      17.626  12.653  -9.120  1.00  0.00           H  
ATOM   1243 1HD1 ILE A  78      19.356   9.919  -5.503  1.00  0.00           H  
ATOM   1244 2HD1 ILE A  78      19.866  11.583  -5.130  1.00  0.00           H  
ATOM   1245 3HD1 ILE A  78      18.165  11.105  -4.921  1.00  0.00           H  
ATOM   1246  N   SER A  79      19.078  15.873  -8.484  1.00  0.00           N  
ATOM   1247  CA  SER A  79      18.711  17.317  -8.445  1.00  0.00           C  
ATOM   1248  C   SER A  79      17.187  17.463  -8.430  1.00  0.00           C  
ATOM   1249  O   SER A  79      16.460  16.491  -8.487  1.00  0.00           O  
ATOM   1250  CB  SER A  79      19.287  18.055  -9.639  1.00  0.00           C  
ATOM   1251  OG  SER A  79      20.685  17.974  -9.651  1.00  0.00           O  
ATOM   1252  H   SER A  79      19.260  15.436  -9.342  1.00  0.00           H  
ATOM   1253  HA  SER A  79      19.125  17.756  -7.536  1.00  0.00           H  
ATOM   1254 1HB  SER A  79      18.887  17.627 -10.558  1.00  0.00           H  
ATOM   1255 2HB  SER A  79      18.980  19.099  -9.603  1.00  0.00           H  
ATOM   1256  HG  SER A  79      20.896  17.069  -9.892  1.00  0.00           H  
ATOM   1257  N   ALA A  80      16.700  18.672  -8.350  1.00  0.00           N  
ATOM   1258  CA  ALA A  80      15.224  18.885  -8.326  1.00  0.00           C  
ATOM   1259  C   ALA A  80      14.584  18.218  -9.546  1.00  0.00           C  
ATOM   1260  O   ALA A  80      13.978  17.170  -9.444  1.00  0.00           O  
ATOM   1261  CB  ALA A  80      14.928  20.386  -8.353  1.00  0.00           C  
ATOM   1262  H   ALA A  80      17.305  19.441  -8.301  1.00  0.00           H  
ATOM   1263  HA  ALA A  80      14.830  18.421  -7.422  1.00  0.00           H  
ATOM   1264 1HB  ALA A  80      15.837  20.936  -8.165  1.00  0.00           H  
ATOM   1265 2HB  ALA A  80      14.537  20.658  -9.323  1.00  0.00           H  
ATOM   1266 3HB  ALA A  80      14.199  20.623  -7.592  1.00  0.00           H  
ATOM   1267  N   ALA A  81      14.712  18.816 -10.699  1.00  0.00           N  
ATOM   1268  CA  ALA A  81      14.107  18.213 -11.919  1.00  0.00           C  
ATOM   1269  C   ALA A  81      14.590  16.769 -12.061  1.00  0.00           C  
ATOM   1270  O   ALA A  81      13.981  15.964 -12.737  1.00  0.00           O  
ATOM   1271  CB  ALA A  81      14.528  19.016 -13.151  1.00  0.00           C  
ATOM   1272  H   ALA A  81      15.205  19.659 -10.761  1.00  0.00           H  
ATOM   1273  HA  ALA A  81      13.024  18.219 -11.798  1.00  0.00           H  
ATOM   1274 1HB  ALA A  81      15.305  19.715 -12.877  1.00  0.00           H  
ATOM   1275 2HB  ALA A  81      14.900  18.344 -13.910  1.00  0.00           H  
ATOM   1276 3HB  ALA A  81      13.677  19.558 -13.535  1.00  0.00           H  
ATOM   1277  N   GLU A  82      15.677  16.437 -11.424  1.00  0.00           N  
ATOM   1278  CA  GLU A  82      16.198  15.045 -11.514  1.00  0.00           C  
ATOM   1279  C   GLU A  82      15.375  14.146 -10.590  1.00  0.00           C  
ATOM   1280  O   GLU A  82      15.231  12.950 -10.840  1.00  0.00           O  
ATOM   1281  CB  GLU A  82      17.663  15.025 -11.077  1.00  0.00           C  
ATOM   1282  CG  GLU A  82      18.416  13.945 -11.854  1.00  0.00           C  
ATOM   1283  CD  GLU A  82      19.921  14.107 -11.625  1.00  0.00           C  
ATOM   1284  OE1 GLU A  82      20.296  14.477 -10.523  1.00  0.00           O  
ATOM   1285  OE2 GLU A  82      20.674  13.859 -12.555  1.00  0.00           O  
ATOM   1286  H   GLU A  82      16.148  17.103 -10.881  1.00  0.00           H  
ATOM   1287  HA  GLU A  82      16.097  14.704 -12.544  1.00  0.00           H  
ATOM   1288 1HB  GLU A  82      18.110  15.988 -11.272  1.00  0.00           H  
ATOM   1289 2HB  GLU A  82      17.719  14.809 -10.021  1.00  0.00           H  
ATOM   1290 1HG  GLU A  82      18.101  12.971 -11.511  1.00  0.00           H  
ATOM   1291 2HG  GLU A  82      18.202  14.045 -12.907  1.00  0.00           H  
ATOM   1292  N   LYS A  83      14.841  14.733  -9.525  1.00  0.00           N  
ATOM   1293  CA  LYS A  83      14.057  13.984  -8.550  1.00  0.00           C  
ATOM   1294  C   LYS A  83      12.587  13.935  -8.946  1.00  0.00           C  
ATOM   1295  O   LYS A  83      11.934  12.899  -8.819  1.00  0.00           O  
ATOM   1296  CB  LYS A  83      14.206  14.597  -7.157  1.00  0.00           C  
ATOM   1297  CG  LYS A  83      13.418  13.882  -6.067  1.00  0.00           C  
ATOM   1298  CD  LYS A  83      13.592  14.568  -4.720  1.00  0.00           C  
ATOM   1299  CE  LYS A  83      12.731  13.912  -3.650  1.00  0.00           C  
ATOM   1300  NZ  LYS A  83      12.833  14.619  -2.344  1.00  0.00           N  
ATOM   1301  H   LYS A  83      14.981  15.724  -9.386  1.00  0.00           H  
ATOM   1302  HA  LYS A  83      14.431  12.960  -8.529  1.00  0.00           H  
ATOM   1303 1HB  LYS A  83      15.257  14.593  -6.868  1.00  0.00           H  
ATOM   1304 2HB  LYS A  83      13.877  15.637  -7.180  1.00  0.00           H  
ATOM   1305 1HG  LYS A  83      12.360  13.875  -6.328  1.00  0.00           H  
ATOM   1306 2HG  LYS A  83      13.762  12.851  -5.987  1.00  0.00           H  
ATOM   1307 1HD  LYS A  83      14.638  14.515  -4.416  1.00  0.00           H  
ATOM   1308 2HD  LYS A  83      13.310  15.617  -4.807  1.00  0.00           H  
ATOM   1309 1HE  LYS A  83      11.690  13.913  -3.969  1.00  0.00           H  
ATOM   1310 2HE  LYS A  83      13.046  12.878  -3.514  1.00  0.00           H  
ATOM   1311 1HZ  LYS A  83      12.250  14.154  -1.663  1.00  0.00           H  
ATOM   1312 2HZ  LYS A  83      13.793  14.608  -2.028  1.00  0.00           H  
ATOM   1313 3HZ  LYS A  83      12.526  15.575  -2.453  1.00  0.00           H  
ATOM   1314  N   GLU A  84      12.071  15.061  -9.427  1.00  0.00           N  
ATOM   1315  CA  GLU A  84      10.689  15.136  -9.886  1.00  0.00           C  
ATOM   1316  C   GLU A  84      10.417  14.115 -10.983  1.00  0.00           C  
ATOM   1317  O   GLU A  84       9.387  13.441 -10.975  1.00  0.00           O  
ATOM   1318  CB  GLU A  84      10.372  16.544 -10.396  1.00  0.00           C  
ATOM   1319  CG  GLU A  84      10.304  17.606  -9.308  1.00  0.00           C  
ATOM   1320  CD  GLU A  84      10.041  18.983  -9.851  1.00  0.00           C  
ATOM   1321  OE1 GLU A  84      10.011  19.133 -11.048  1.00  0.00           O  
ATOM   1322  OE2 GLU A  84       9.871  19.887  -9.066  1.00  0.00           O  
ATOM   1323  H   GLU A  84      12.651  15.886  -9.476  1.00  0.00           H  
ATOM   1324  HA  GLU A  84      10.039  14.902  -9.043  1.00  0.00           H  
ATOM   1325 1HB  GLU A  84      11.132  16.850 -11.115  1.00  0.00           H  
ATOM   1326 2HB  GLU A  84       9.414  16.535 -10.916  1.00  0.00           H  
ATOM   1327 1HG  GLU A  84       9.508  17.346  -8.610  1.00  0.00           H  
ATOM   1328 2HG  GLU A  84      11.244  17.610  -8.759  1.00  0.00           H  
ATOM   1329  N   GLN A  85      11.346  14.005 -11.926  1.00  0.00           N  
ATOM   1330  CA  GLN A  85      11.213  13.057 -13.026  1.00  0.00           C  
ATOM   1331  C   GLN A  85      10.974  11.644 -12.510  1.00  0.00           C  
ATOM   1332  O   GLN A  85      10.043  10.965 -12.942  1.00  0.00           O  
ATOM   1333  CB  GLN A  85      12.462  13.086 -13.912  1.00  0.00           C  
ATOM   1334  CG  GLN A  85      12.426  12.104 -15.070  1.00  0.00           C  
ATOM   1335  CD  GLN A  85      11.378  12.468 -16.105  1.00  0.00           C  
ATOM   1336  OE1 GLN A  85      11.056  13.644 -16.295  1.00  0.00           O  
ATOM   1337  NE2 GLN A  85      10.841  11.460 -16.782  1.00  0.00           N  
ATOM   1338  H   GLN A  85      12.166  14.593 -11.880  1.00  0.00           H  
ATOM   1339  HA  GLN A  85      10.346  13.347 -13.620  1.00  0.00           H  
ATOM   1340 1HB  GLN A  85      12.594  14.087 -14.323  1.00  0.00           H  
ATOM   1341 2HB  GLN A  85      13.341  12.862 -13.308  1.00  0.00           H  
ATOM   1342 1HG  GLN A  85      13.400  12.097 -15.558  1.00  0.00           H  
ATOM   1343 2HG  GLN A  85      12.194  11.111 -14.685  1.00  0.00           H  
ATOM   1344 1HE2 GLN A  85      10.144  11.639 -17.479  1.00  0.00           H  
ATOM   1345 2HE2 GLN A  85      11.131  10.521 -16.597  1.00  0.00           H  
ATOM   1346  N   ALA A  86      11.820  11.207 -11.583  1.00  0.00           N  
ATOM   1347  CA  ALA A  86      11.712   9.867 -11.019  1.00  0.00           C  
ATOM   1348  C   ALA A  86      10.383   9.678 -10.299  1.00  0.00           C  
ATOM   1349  O   ALA A  86       9.757   8.623 -10.400  1.00  0.00           O  
ATOM   1350  CB  ALA A  86      12.871   9.598 -10.070  1.00  0.00           C  
ATOM   1351  H   ALA A  86      12.556  11.819 -11.261  1.00  0.00           H  
ATOM   1352  HA  ALA A  86      11.754   9.150 -11.839  1.00  0.00           H  
ATOM   1353 1HB  ALA A  86      12.777   8.593  -9.656  1.00  0.00           H  
ATOM   1354 2HB  ALA A  86      13.813   9.680 -10.612  1.00  0.00           H  
ATOM   1355 3HB  ALA A  86      12.855  10.326  -9.260  1.00  0.00           H  
ATOM   1356  N   ALA A  87       9.986  10.747  -9.563  1.00  0.00           N  
ATOM   1357  CA  ALA A  87       8.731  10.674  -8.824  1.00  0.00           C  
ATOM   1358  C   ALA A  87       7.548  10.485  -9.763  1.00  0.00           C  
ATOM   1359  O   ALA A  87       6.585   9.792  -9.433  1.00  0.00           O  
ATOM   1360  CB  ALA A  87       8.541  11.926  -7.980  1.00  0.00           C  
ATOM   1361  H   ALA A  87      10.544  11.586  -9.505  1.00  0.00           H  
ATOM   1362  HA  ALA A  87       8.776   9.808  -8.164  1.00  0.00           H  
ATOM   1363 1HB  ALA A  87       7.600  11.857  -7.433  1.00  0.00           H  
ATOM   1364 2HB  ALA A  87       9.366  12.017  -7.272  1.00  0.00           H  
ATOM   1365 3HB  ALA A  87       8.521  12.802  -8.627  1.00  0.00           H  
ATOM   1366  N   LYS A  88       7.625  11.104 -10.937  1.00  0.00           N  
ATOM   1367  CA  LYS A  88       6.561  11.002 -11.928  1.00  0.00           C  
ATOM   1368  C   LYS A  88       6.555   9.631 -12.591  1.00  0.00           C  
ATOM   1369  O   LYS A  88       5.496   9.083 -12.896  1.00  0.00           O  
ATOM   1370  CB  LYS A  88       6.708  12.097 -12.986  1.00  0.00           C  
ATOM   1371  CG  LYS A  88       6.412  13.503 -12.481  1.00  0.00           C  
ATOM   1372  CD  LYS A  88       6.642  14.541 -13.569  1.00  0.00           C  
ATOM   1373  CE  LYS A  88       6.374  15.949 -13.058  1.00  0.00           C  
ATOM   1374  NZ  LYS A  88       6.640  16.979 -14.099  1.00  0.00           N  
ATOM   1375  H   LYS A  88       8.442  11.659 -11.147  1.00  0.00           H  
ATOM   1376  HA  LYS A  88       5.607  11.129 -11.416  1.00  0.00           H  
ATOM   1377 1HB  LYS A  88       7.725  12.090 -13.378  1.00  0.00           H  
ATOM   1378 2HB  LYS A  88       6.034  11.892 -13.818  1.00  0.00           H  
ATOM   1379 1HG  LYS A  88       5.374  13.560 -12.150  1.00  0.00           H  
ATOM   1380 2HG  LYS A  88       7.058  13.729 -11.633  1.00  0.00           H  
ATOM   1381 1HD  LYS A  88       7.673  14.480 -13.918  1.00  0.00           H  
ATOM   1382 2HD  LYS A  88       5.980  14.339 -14.411  1.00  0.00           H  
ATOM   1383 1HE  LYS A  88       5.335  16.030 -12.742  1.00  0.00           H  
ATOM   1384 2HE  LYS A  88       7.009  16.150 -12.196  1.00  0.00           H  
ATOM   1385 1HZ  LYS A  88       6.452  17.897 -13.721  1.00  0.00           H  
ATOM   1386 2HZ  LYS A  88       7.608  16.926 -14.386  1.00  0.00           H  
ATOM   1387 3HZ  LYS A  88       6.043  16.814 -14.896  1.00  0.00           H  
ATOM   1388  N   GLU A  89       7.744   9.081 -12.812  1.00  0.00           N  
ATOM   1389  CA  GLU A  89       7.879   7.776 -13.449  1.00  0.00           C  
ATOM   1390  C   GLU A  89       7.311   6.672 -12.567  1.00  0.00           C  
ATOM   1391  O   GLU A  89       6.757   5.691 -13.063  1.00  0.00           O  
ATOM   1392  CB  GLU A  89       9.347   7.486 -13.765  1.00  0.00           C  
ATOM   1393  CG  GLU A  89       9.935   8.351 -14.871  1.00  0.00           C  
ATOM   1394  CD  GLU A  89      11.392   8.075 -15.118  1.00  0.00           C  
ATOM   1395  OE1 GLU A  89      11.961   7.294 -14.393  1.00  0.00           O  
ATOM   1396  OE2 GLU A  89      11.938   8.645 -16.033  1.00  0.00           O  
ATOM   1397  H   GLU A  89       8.576   9.580 -12.532  1.00  0.00           H  
ATOM   1398  HA  GLU A  89       7.305   7.791 -14.376  1.00  0.00           H  
ATOM   1399 1HB  GLU A  89       9.949   7.635 -12.868  1.00  0.00           H  
ATOM   1400 2HB  GLU A  89       9.456   6.443 -14.063  1.00  0.00           H  
ATOM   1401 1HG  GLU A  89       9.382   8.171 -15.792  1.00  0.00           H  
ATOM   1402 2HG  GLU A  89       9.810   9.399 -14.603  1.00  0.00           H  
ATOM   1403  N   GLY A  90       7.453   6.837 -11.256  1.00  0.00           N  
ATOM   1404  CA  GLY A  90       6.949   5.856 -10.302  1.00  0.00           C  
ATOM   1405  C   GLY A  90       6.183   6.531  -9.171  1.00  0.00           C  
ATOM   1406  O   GLY A  90       6.778   7.141  -8.283  1.00  0.00           O  
ATOM   1407  H   GLY A  90       7.921   7.663 -10.912  1.00  0.00           H  
ATOM   1408 1HA  GLY A  90       6.298   5.149 -10.816  1.00  0.00           H  
ATOM   1409 2HA  GLY A  90       7.783   5.287  -9.892  1.00  0.00           H  
ATOM   1410  N   ARG A  91       4.860   6.418  -9.210  1.00  0.00           N  
ATOM   1411  CA  ARG A  91       4.015   6.923  -8.132  1.00  0.00           C  
ATOM   1412  C   ARG A  91       2.761   6.074  -7.976  1.00  0.00           C  
ATOM   1413  O   ARG A  91       1.997   5.910  -8.927  1.00  0.00           O  
ATOM   1414  CB  ARG A  91       3.685   8.391  -8.420  1.00  0.00           C  
ATOM   1415  CG  ARG A  91       2.736   8.999  -7.382  1.00  0.00           C  
ATOM   1416  CD  ARG A  91       2.666  10.502  -7.616  1.00  0.00           C  
ATOM   1417  NE  ARG A  91       1.536  11.097  -6.889  1.00  0.00           N  
ATOM   1418  CZ  ARG A  91       1.493  12.322  -6.412  1.00  0.00           C  
ATOM   1419  NH1 ARG A  91       2.527  13.111  -6.432  1.00  0.00           N  
ATOM   1420  NH2 ARG A  91       0.385  12.773  -5.892  1.00  0.00           N  
ATOM   1421  H   ARG A  91       4.428   5.971 -10.006  1.00  0.00           H  
ATOM   1422  HA  ARG A  91       4.581   6.883  -7.201  1.00  0.00           H  
ATOM   1423 1HB  ARG A  91       4.614   8.962  -8.431  1.00  0.00           H  
ATOM   1424 2HB  ARG A  91       3.228   8.466  -9.407  1.00  0.00           H  
ATOM   1425 1HG  ARG A  91       3.092   8.795  -6.372  1.00  0.00           H  
ATOM   1426 2HG  ARG A  91       1.738   8.579  -7.504  1.00  0.00           H  
ATOM   1427 1HD  ARG A  91       3.621  10.942  -7.324  1.00  0.00           H  
ATOM   1428 2HD  ARG A  91       2.524  10.686  -8.681  1.00  0.00           H  
ATOM   1429  HE  ARG A  91       0.666  10.586  -6.947  1.00  0.00           H  
ATOM   1430 1HH1 ARG A  91       2.523  14.015  -5.983  1.00  0.00           H  
ATOM   1431 2HH1 ARG A  91       3.423  12.645  -6.423  1.00  0.00           H  
ATOM   1432 1HH2 ARG A  91      -0.423  12.167  -5.902  1.00  0.00           H  
ATOM   1433 2HH2 ARG A  91       0.333  13.735  -5.586  1.00  0.00           H  
ATOM   1434  N   VAL A  92       2.518   5.602  -6.758  1.00  0.00           N  
ATOM   1435  CA  VAL A  92       1.261   4.958  -6.361  1.00  0.00           C  
ATOM   1436  C   VAL A  92       0.703   5.634  -5.126  1.00  0.00           C  
ATOM   1437  O   VAL A  92       1.418   5.915  -4.168  1.00  0.00           O  
ATOM   1438  CB  VAL A  92       1.478   3.461  -6.071  1.00  0.00           C  
ATOM   1439  CG1 VAL A  92       0.156   2.787  -5.733  1.00  0.00           C  
ATOM   1440  CG2 VAL A  92       2.133   2.791  -7.270  1.00  0.00           C  
ATOM   1441  H   VAL A  92       3.205   5.786  -6.041  1.00  0.00           H  
ATOM   1442  HA  VAL A  92       0.550   5.051  -7.183  1.00  0.00           H  
ATOM   1443  HB  VAL A  92       2.123   3.359  -5.199  1.00  0.00           H  
ATOM   1444 1HG1 VAL A  92       0.328   1.730  -5.531  1.00  0.00           H  
ATOM   1445 2HG1 VAL A  92      -0.277   3.259  -4.851  1.00  0.00           H  
ATOM   1446 3HG1 VAL A  92      -0.530   2.888  -6.574  1.00  0.00           H  
ATOM   1447 1HG2 VAL A  92       2.284   1.733  -7.058  1.00  0.00           H  
ATOM   1448 2HG2 VAL A  92       1.490   2.899  -8.143  1.00  0.00           H  
ATOM   1449 3HG2 VAL A  92       3.096   3.262  -7.468  1.00  0.00           H  
ATOM   1450  N   GLU A  93      -0.599   5.871  -5.140  1.00  0.00           N  
ATOM   1451  CA  GLU A  93      -1.334   6.415  -4.012  1.00  0.00           C  
ATOM   1452  C   GLU A  93      -2.276   5.359  -3.431  1.00  0.00           C  
ATOM   1453  O   GLU A  93      -3.041   4.721  -4.153  1.00  0.00           O  
ATOM   1454  CB  GLU A  93      -2.060   7.680  -4.466  1.00  0.00           C  
ATOM   1455  CG  GLU A  93      -2.650   8.477  -3.300  1.00  0.00           C  
ATOM   1456  CD  GLU A  93      -3.338   9.758  -3.785  1.00  0.00           C  
ATOM   1457  OE1 GLU A  93      -3.953  10.473  -2.965  1.00  0.00           O  
ATOM   1458  OE2 GLU A  93      -3.346  10.075  -4.990  1.00  0.00           O  
ATOM   1459  H   GLU A  93      -1.125   5.600  -5.959  1.00  0.00           H  
ATOM   1460  HA  GLU A  93      -0.620   6.705  -3.241  1.00  0.00           H  
ATOM   1461 1HB  GLU A  93      -1.347   8.317  -4.990  1.00  0.00           H  
ATOM   1462 2HB  GLU A  93      -2.859   7.405  -5.155  1.00  0.00           H  
ATOM   1463 1HG  GLU A  93      -1.852   8.739  -2.606  1.00  0.00           H  
ATOM   1464 2HG  GLU A  93      -3.373   7.859  -2.767  1.00  0.00           H  
ATOM   1465  N   VAL A  94      -2.233   5.209  -2.109  1.00  0.00           N  
ATOM   1466  CA  VAL A  94      -3.117   4.369  -1.302  1.00  0.00           C  
ATOM   1467  C   VAL A  94      -3.917   5.288  -0.386  1.00  0.00           C  
ATOM   1468  O   VAL A  94      -3.368   5.879   0.545  1.00  0.00           O  
ATOM   1469  CB  VAL A  94      -2.317   3.337  -0.480  1.00  0.00           C  
ATOM   1470  CG1 VAL A  94      -3.256   2.390   0.278  1.00  0.00           C  
ATOM   1471  CG2 VAL A  94      -1.378   2.496  -1.355  1.00  0.00           C  
ATOM   1472  H   VAL A  94      -1.537   5.743  -1.609  1.00  0.00           H  
ATOM   1473  HA  VAL A  94      -3.776   3.816  -1.972  1.00  0.00           H  
ATOM   1474  HB  VAL A  94      -1.701   3.860   0.252  1.00  0.00           H  
ATOM   1475 1HG1 VAL A  94      -3.902   2.950   0.954  1.00  0.00           H  
ATOM   1476 2HG1 VAL A  94      -3.868   1.828  -0.427  1.00  0.00           H  
ATOM   1477 3HG1 VAL A  94      -2.668   1.692   0.874  1.00  0.00           H  
ATOM   1478 1HG2 VAL A  94      -1.937   2.027  -2.165  1.00  0.00           H  
ATOM   1479 2HG2 VAL A  94      -0.894   1.726  -0.754  1.00  0.00           H  
ATOM   1480 3HG2 VAL A  94      -0.602   3.130  -1.784  1.00  0.00           H  
ATOM   1481  N   ARG A  95      -5.219   5.420  -0.636  1.00  0.00           N  
ATOM   1482  CA  ARG A  95      -6.152   6.156   0.228  1.00  0.00           C  
ATOM   1483  C   ARG A  95      -7.019   5.154   0.966  1.00  0.00           C  
ATOM   1484  O   ARG A  95      -7.688   4.340   0.331  1.00  0.00           O  
ATOM   1485  CB  ARG A  95      -7.027   7.118  -0.585  1.00  0.00           C  
ATOM   1486  CG  ARG A  95      -6.246   8.128  -1.434  1.00  0.00           C  
ATOM   1487  CD  ARG A  95      -7.230   8.937  -2.286  1.00  0.00           C  
ATOM   1488  NE  ARG A  95      -6.526   9.785  -3.260  1.00  0.00           N  
ATOM   1489  CZ  ARG A  95      -6.693   9.858  -4.570  1.00  0.00           C  
ATOM   1490  NH1 ARG A  95      -7.592   9.159  -5.215  1.00  0.00           N  
ATOM   1491  NH2 ARG A  95      -5.934  10.640  -5.271  1.00  0.00           N  
ATOM   1492  H   ARG A  95      -5.596   4.907  -1.420  1.00  0.00           H  
ATOM   1493  HA  ARG A  95      -5.573   6.750   0.936  1.00  0.00           H  
ATOM   1494 1HB  ARG A  95      -7.678   7.661   0.100  1.00  0.00           H  
ATOM   1495 2HB  ARG A  95      -7.657   6.526  -1.249  1.00  0.00           H  
ATOM   1496 1HG  ARG A  95      -5.568   7.595  -2.101  1.00  0.00           H  
ATOM   1497 2HG  ARG A  95      -5.675   8.797  -0.790  1.00  0.00           H  
ATOM   1498 1HD  ARG A  95      -7.890   8.242  -2.805  1.00  0.00           H  
ATOM   1499 2HD  ARG A  95      -7.835   9.563  -1.631  1.00  0.00           H  
ATOM   1500  HE  ARG A  95      -5.696  10.259  -2.934  1.00  0.00           H  
ATOM   1501 1HH1 ARG A  95      -7.643   9.103  -6.222  1.00  0.00           H  
ATOM   1502 2HH1 ARG A  95      -8.149   8.475  -4.723  1.00  0.00           H  
ATOM   1503 1HH2 ARG A  95      -5.007  10.787  -4.897  1.00  0.00           H  
ATOM   1504 2HH2 ARG A  95      -5.987  10.579  -6.278  1.00  0.00           H  
ATOM   1505  N   VAL A  96      -7.028   5.221   2.287  1.00  0.00           N  
ATOM   1506  CA  VAL A  96      -7.848   4.341   3.121  1.00  0.00           C  
ATOM   1507  C   VAL A  96      -8.997   5.150   3.705  1.00  0.00           C  
ATOM   1508  O   VAL A  96      -8.825   6.318   4.035  1.00  0.00           O  
ATOM   1509  CB  VAL A  96      -7.003   3.656   4.206  1.00  0.00           C  
ATOM   1510  CG1 VAL A  96      -7.793   2.562   4.929  1.00  0.00           C  
ATOM   1511  CG2 VAL A  96      -5.730   3.017   3.630  1.00  0.00           C  
ATOM   1512  H   VAL A  96      -6.465   5.918   2.755  1.00  0.00           H  
ATOM   1513  HA  VAL A  96      -8.233   3.533   2.497  1.00  0.00           H  
ATOM   1514  HB  VAL A  96      -6.705   4.407   4.937  1.00  0.00           H  
ATOM   1515 1HG1 VAL A  96      -7.147   2.041   5.637  1.00  0.00           H  
ATOM   1516 2HG1 VAL A  96      -8.184   1.843   4.209  1.00  0.00           H  
ATOM   1517 3HG1 VAL A  96      -8.620   2.997   5.490  1.00  0.00           H  
ATOM   1518 1HG2 VAL A  96      -5.988   2.286   2.865  1.00  0.00           H  
ATOM   1519 2HG2 VAL A  96      -5.081   3.780   3.200  1.00  0.00           H  
ATOM   1520 3HG2 VAL A  96      -5.174   2.531   4.432  1.00  0.00           H  
ATOM   1521  N   GLU A  97     -10.168   4.542   3.826  1.00  0.00           N  
ATOM   1522  CA  GLU A  97     -11.319   5.102   4.527  1.00  0.00           C  
ATOM   1523  C   GLU A  97     -11.935   4.024   5.422  1.00  0.00           C  
ATOM   1524  O   GLU A  97     -12.339   2.964   4.939  1.00  0.00           O  
ATOM   1525  CB  GLU A  97     -12.323   5.672   3.514  1.00  0.00           C  
ATOM   1526  CG  GLU A  97     -13.521   6.361   4.187  1.00  0.00           C  
ATOM   1527  CD  GLU A  97     -14.463   7.032   3.171  1.00  0.00           C  
ATOM   1528  OE1 GLU A  97     -15.024   8.102   3.516  1.00  0.00           O  
ATOM   1529  OE2 GLU A  97     -14.623   6.501   2.050  1.00  0.00           O  
ATOM   1530  H   GLU A  97     -10.267   3.613   3.442  1.00  0.00           H  
ATOM   1531  HA  GLU A  97     -10.977   5.933   5.145  1.00  0.00           H  
ATOM   1532 1HB  GLU A  97     -12.681   4.865   2.874  1.00  0.00           H  
ATOM   1533 2HB  GLU A  97     -11.809   6.405   2.892  1.00  0.00           H  
ATOM   1534 1HG  GLU A  97     -13.146   7.111   4.883  1.00  0.00           H  
ATOM   1535 2HG  GLU A  97     -14.086   5.624   4.758  1.00  0.00           H  
ATOM   1536  N   PHE A  98     -12.006   4.299   6.723  1.00  0.00           N  
ATOM   1537  CA  PHE A  98     -12.687   3.457   7.703  1.00  0.00           C  
ATOM   1538  C   PHE A  98     -14.088   4.016   7.981  1.00  0.00           C  
ATOM   1539  O   PHE A  98     -14.238   5.178   8.368  1.00  0.00           O  
ATOM   1540  CB  PHE A  98     -11.845   3.348   8.982  1.00  0.00           C  
ATOM   1541  CG  PHE A  98     -10.447   2.796   8.768  1.00  0.00           C  
ATOM   1542  CD1 PHE A  98     -10.232   1.412   8.646  1.00  0.00           C  
ATOM   1543  CD2 PHE A  98      -9.348   3.670   8.682  1.00  0.00           C  
ATOM   1544  CE1 PHE A  98      -8.926   0.929   8.441  1.00  0.00           C  
ATOM   1545  CE2 PHE A  98      -8.046   3.184   8.504  1.00  0.00           C  
ATOM   1546  CZ  PHE A  98      -7.834   1.805   8.385  1.00  0.00           C  
ATOM   1547  H   PHE A  98     -11.605   5.166   7.051  1.00  0.00           H  
ATOM   1548  HA  PHE A  98     -12.778   2.451   7.291  1.00  0.00           H  
ATOM   1549 1HB  PHE A  98     -12.367   2.699   9.685  1.00  0.00           H  
ATOM   1550 2HB  PHE A  98     -11.770   4.333   9.443  1.00  0.00           H  
ATOM   1551  HD1 PHE A  98     -11.063   0.725   8.701  1.00  0.00           H  
ATOM   1552  HD2 PHE A  98      -9.494   4.737   8.762  1.00  0.00           H  
ATOM   1553  HE1 PHE A  98      -8.743  -0.127   8.306  1.00  0.00           H  
ATOM   1554  HE2 PHE A  98      -7.215   3.873   8.470  1.00  0.00           H  
ATOM   1555  HZ  PHE A  98      -6.835   1.421   8.241  1.00  0.00           H  
ATOM   1556  N   GLU A  99     -15.114   3.188   7.795  1.00  0.00           N  
ATOM   1557  CA  GLU A  99     -16.521   3.537   8.011  1.00  0.00           C  
ATOM   1558  C   GLU A  99     -17.239   2.366   8.697  1.00  0.00           C  
ATOM   1559  O   GLU A  99     -17.688   1.424   8.045  1.00  0.00           O  
ATOM   1560  CB  GLU A  99     -17.179   3.923   6.671  1.00  0.00           C  
ATOM   1561  CG  GLU A  99     -18.597   4.489   6.874  1.00  0.00           C  
ATOM   1562  CD  GLU A  99     -19.358   4.769   5.563  1.00  0.00           C  
ATOM   1563  OE1 GLU A  99     -20.430   5.403   5.643  1.00  0.00           O  
ATOM   1564  OE2 GLU A  99     -18.918   4.322   4.471  1.00  0.00           O  
ATOM   1565  H   GLU A  99     -14.917   2.246   7.488  1.00  0.00           H  
ATOM   1566  HA  GLU A  99     -16.565   4.413   8.659  1.00  0.00           H  
ATOM   1567 1HB  GLU A  99     -17.216   3.048   6.022  1.00  0.00           H  
ATOM   1568 2HB  GLU A  99     -16.572   4.685   6.182  1.00  0.00           H  
ATOM   1569 1HG  GLU A  99     -18.518   5.412   7.450  1.00  0.00           H  
ATOM   1570 2HG  GLU A  99     -19.183   3.783   7.463  1.00  0.00           H  
ATOM   1571  N   GLY A 100     -17.333   2.412  10.029  1.00  0.00           N  
ATOM   1572  CA  GLY A 100     -18.007   1.381  10.821  1.00  0.00           C  
ATOM   1573  C   GLY A 100     -17.355   0.004  10.674  1.00  0.00           C  
ATOM   1574  O   GLY A 100     -16.239  -0.213  11.137  1.00  0.00           O  
ATOM   1575  H   GLY A 100     -16.872   3.166  10.519  1.00  0.00           H  
ATOM   1576 1HA  GLY A 100     -17.998   1.666  11.873  1.00  0.00           H  
ATOM   1577 2HA  GLY A 100     -19.051   1.312  10.516  1.00  0.00           H  
ATOM   1578  N   ASP A 101     -18.068  -0.920  10.033  1.00  0.00           N  
ATOM   1579  CA  ASP A 101     -17.651  -2.300   9.769  1.00  0.00           C  
ATOM   1580  C   ASP A 101     -16.912  -2.469   8.428  1.00  0.00           C  
ATOM   1581  O   ASP A 101     -16.609  -3.594   8.017  1.00  0.00           O  
ATOM   1582  CB  ASP A 101     -18.885  -3.214   9.867  1.00  0.00           C  
ATOM   1583  CG  ASP A 101     -19.914  -3.022   8.742  1.00  0.00           C  
ATOM   1584  OD1 ASP A 101     -19.979  -1.918   8.150  1.00  0.00           O  
ATOM   1585  OD2 ASP A 101     -20.660  -3.986   8.467  1.00  0.00           O  
ATOM   1586  H   ASP A 101     -18.931  -0.646   9.585  1.00  0.00           H  
ATOM   1587  HA  ASP A 101     -16.957  -2.608  10.552  1.00  0.00           H  
ATOM   1588 1HB  ASP A 101     -19.375  -3.048  10.826  1.00  0.00           H  
ATOM   1589 2HB  ASP A 101     -18.555  -4.252   9.843  1.00  0.00           H  
ATOM   1590  N   LYS A 102     -16.599  -1.364   7.736  1.00  0.00           N  
ATOM   1591  CA  LYS A 102     -15.943  -1.364   6.423  1.00  0.00           C  
ATOM   1592  C   LYS A 102     -14.626  -0.604   6.418  1.00  0.00           C  
ATOM   1593  O   LYS A 102     -14.493   0.468   7.005  1.00  0.00           O  
ATOM   1594  CB  LYS A 102     -16.891  -0.801   5.355  1.00  0.00           C  
ATOM   1595  CG  LYS A 102     -18.081  -1.740   5.149  1.00  0.00           C  
ATOM   1596  CD  LYS A 102     -19.120  -1.143   4.203  1.00  0.00           C  
ATOM   1597  CE  LYS A 102     -20.343  -2.057   4.268  1.00  0.00           C  
ATOM   1598  NZ  LYS A 102     -21.475  -1.506   3.492  1.00  0.00           N  
ATOM   1599  H   LYS A 102     -16.915  -0.479   8.105  1.00  0.00           H  
ATOM   1600  HA  LYS A 102     -15.713  -2.395   6.151  1.00  0.00           H  
ATOM   1601 1HB  LYS A 102     -17.241   0.184   5.666  1.00  0.00           H  
ATOM   1602 2HB  LYS A 102     -16.357  -0.699   4.410  1.00  0.00           H  
ATOM   1603 1HG  LYS A 102     -18.560  -1.930   6.109  1.00  0.00           H  
ATOM   1604 2HG  LYS A 102     -17.725  -2.689   4.748  1.00  0.00           H  
ATOM   1605 1HD  LYS A 102     -19.385  -0.145   4.552  1.00  0.00           H  
ATOM   1606 2HD  LYS A 102     -18.717  -1.095   3.192  1.00  0.00           H  
ATOM   1607 1HE  LYS A 102     -20.625  -2.158   5.316  1.00  0.00           H  
ATOM   1608 2HE  LYS A 102     -20.066  -3.049   3.911  1.00  0.00           H  
ATOM   1609 1HZ  LYS A 102     -22.279  -2.106   3.611  1.00  0.00           H  
ATOM   1610 2HZ  LYS A 102     -21.708  -0.596   3.862  1.00  0.00           H  
ATOM   1611 3HZ  LYS A 102     -21.238  -1.437   2.513  1.00  0.00           H  
ATOM   1612  N   MET A 103     -13.691  -1.131   5.634  1.00  0.00           N  
ATOM   1613  CA  MET A 103     -12.497  -0.419   5.194  1.00  0.00           C  
ATOM   1614  C   MET A 103     -12.483  -0.387   3.666  1.00  0.00           C  
ATOM   1615  O   MET A 103     -12.452  -1.440   3.024  1.00  0.00           O  
ATOM   1616  CB  MET A 103     -11.242  -1.086   5.771  1.00  0.00           C  
ATOM   1617  CG  MET A 103      -9.976  -0.307   5.393  1.00  0.00           C  
ATOM   1618  SD  MET A 103      -8.413  -1.126   5.810  1.00  0.00           S  
ATOM   1619  CE  MET A 103      -8.461  -2.437   4.583  1.00  0.00           C  
ATOM   1620  H   MET A 103     -13.899  -2.017   5.196  1.00  0.00           H  
ATOM   1621  HA  MET A 103     -12.544   0.602   5.573  1.00  0.00           H  
ATOM   1622 1HB  MET A 103     -11.172  -2.107   5.395  1.00  0.00           H  
ATOM   1623 2HB  MET A 103     -11.319  -1.119   6.858  1.00  0.00           H  
ATOM   1624 1HG  MET A 103     -10.007   0.660   5.895  1.00  0.00           H  
ATOM   1625 2HG  MET A 103      -9.970  -0.114   4.320  1.00  0.00           H  
ATOM   1626 1HE  MET A 103      -9.156  -3.207   4.918  1.00  0.00           H  
ATOM   1627 2HE  MET A 103      -7.458  -2.840   4.444  1.00  0.00           H  
ATOM   1628 3HE  MET A 103      -8.815  -2.040   3.632  1.00  0.00           H  
ATOM   1629  N   ARG A 104     -12.489   0.813   3.082  1.00  0.00           N  
ATOM   1630  CA  ARG A 104     -12.286   1.022   1.644  1.00  0.00           C  
ATOM   1631  C   ARG A 104     -10.849   1.446   1.392  1.00  0.00           C  
ATOM   1632  O   ARG A 104     -10.322   2.308   2.088  1.00  0.00           O  
ATOM   1633  CB  ARG A 104     -13.271   2.050   1.069  1.00  0.00           C  
ATOM   1634  CG  ARG A 104     -14.738   1.655   1.274  1.00  0.00           C  
ATOM   1635  CD  ARG A 104     -15.656   2.563   0.445  1.00  0.00           C  
ATOM   1636  NE  ARG A 104     -17.078   2.352   0.785  1.00  0.00           N  
ATOM   1637  CZ  ARG A 104     -17.737   2.989   1.739  1.00  0.00           C  
ATOM   1638  NH1 ARG A 104     -17.223   3.967   2.418  1.00  0.00           N  
ATOM   1639  NH2 ARG A 104     -18.956   2.683   2.072  1.00  0.00           N  
ATOM   1640  H   ARG A 104     -12.491   1.627   3.680  1.00  0.00           H  
ATOM   1641  HA  ARG A 104     -12.489   0.084   1.126  1.00  0.00           H  
ATOM   1642 1HB  ARG A 104     -13.095   3.022   1.530  1.00  0.00           H  
ATOM   1643 2HB  ARG A 104     -13.080   2.143  -0.001  1.00  0.00           H  
ATOM   1644 1HG  ARG A 104     -14.988   1.751   2.331  1.00  0.00           H  
ATOM   1645 2HG  ARG A 104     -14.889   0.619   0.968  1.00  0.00           H  
ATOM   1646 1HD  ARG A 104     -15.504   2.341  -0.612  1.00  0.00           H  
ATOM   1647 2HD  ARG A 104     -15.377   3.604   0.604  1.00  0.00           H  
ATOM   1648  HE  ARG A 104     -17.559   1.642   0.251  1.00  0.00           H  
ATOM   1649 1HH1 ARG A 104     -16.325   4.370   2.191  1.00  0.00           H  
ATOM   1650 2HH1 ARG A 104     -17.746   4.329   3.203  1.00  0.00           H  
ATOM   1651 1HH2 ARG A 104     -19.514   2.041   1.527  1.00  0.00           H  
ATOM   1652 2HH2 ARG A 104     -19.309   3.204   2.862  1.00  0.00           H  
ATOM   1653  N   VAL A 105     -10.224   0.844   0.392  1.00  0.00           N  
ATOM   1654  CA  VAL A 105      -8.868   1.154  -0.055  1.00  0.00           C  
ATOM   1655  C   VAL A 105      -8.956   1.554  -1.516  1.00  0.00           C  
ATOM   1656  O   VAL A 105      -9.264   0.720  -2.363  1.00  0.00           O  
ATOM   1657  CB  VAL A 105      -7.917  -0.043   0.131  1.00  0.00           C  
ATOM   1658  CG1 VAL A 105      -6.480   0.352  -0.229  1.00  0.00           C  
ATOM   1659  CG2 VAL A 105      -7.926  -0.553   1.576  1.00  0.00           C  
ATOM   1660  H   VAL A 105     -10.718   0.115  -0.103  1.00  0.00           H  
ATOM   1661  HA  VAL A 105      -8.481   1.970   0.556  1.00  0.00           H  
ATOM   1662  HB  VAL A 105      -8.229  -0.864  -0.514  1.00  0.00           H  
ATOM   1663 1HG1 VAL A 105      -5.811  -0.496  -0.087  1.00  0.00           H  
ATOM   1664 2HG1 VAL A 105      -6.151   1.179   0.401  1.00  0.00           H  
ATOM   1665 3HG1 VAL A 105      -6.426   0.656  -1.274  1.00  0.00           H  
ATOM   1666 1HG2 VAL A 105      -7.580   0.226   2.254  1.00  0.00           H  
ATOM   1667 2HG2 VAL A 105      -7.284  -1.430   1.659  1.00  0.00           H  
ATOM   1668 3HG2 VAL A 105      -8.938  -0.849   1.852  1.00  0.00           H  
ATOM   1669  N   ARG A 106      -8.698   2.825  -1.815  1.00  0.00           N  
ATOM   1670  CA  ARG A 106      -8.551   3.315  -3.187  1.00  0.00           C  
ATOM   1671  C   ARG A 106      -7.080   3.356  -3.544  1.00  0.00           C  
ATOM   1672  O   ARG A 106      -6.280   3.954  -2.825  1.00  0.00           O  
ATOM   1673  CB  ARG A 106      -9.208   4.681  -3.381  1.00  0.00           C  
ATOM   1674  CG  ARG A 106     -10.722   4.586  -3.224  1.00  0.00           C  
ATOM   1675  CD  ARG A 106     -11.359   5.955  -3.436  1.00  0.00           C  
ATOM   1676  NE  ARG A 106     -12.798   5.836  -3.214  1.00  0.00           N  
ATOM   1677  CZ  ARG A 106     -13.686   6.776  -3.027  1.00  0.00           C  
ATOM   1678  NH1 ARG A 106     -13.386   8.044  -3.102  1.00  0.00           N  
ATOM   1679  NH2 ARG A 106     -14.903   6.402  -2.773  1.00  0.00           N  
ATOM   1680  H   ARG A 106      -8.423   3.438  -1.060  1.00  0.00           H  
ATOM   1681  HA  ARG A 106      -9.078   2.634  -3.856  1.00  0.00           H  
ATOM   1682 1HB  ARG A 106      -8.808   5.390  -2.655  1.00  0.00           H  
ATOM   1683 2HB  ARG A 106      -8.981   5.042  -4.385  1.00  0.00           H  
ATOM   1684 1HG  ARG A 106     -11.117   3.889  -3.962  1.00  0.00           H  
ATOM   1685 2HG  ARG A 106     -10.969   4.228  -2.225  1.00  0.00           H  
ATOM   1686 1HD  ARG A 106     -10.927   6.665  -2.730  1.00  0.00           H  
ATOM   1687 2HD  ARG A 106     -11.167   6.287  -4.456  1.00  0.00           H  
ATOM   1688  HE  ARG A 106     -13.172   4.898  -3.223  1.00  0.00           H  
ATOM   1689 1HH1 ARG A 106     -12.464   8.273  -3.446  1.00  0.00           H  
ATOM   1690 2HH1 ARG A 106     -14.108   8.741  -2.987  1.00  0.00           H  
ATOM   1691 1HH2 ARG A 106     -15.063   5.406  -2.807  1.00  0.00           H  
ATOM   1692 2HH2 ARG A 106     -15.633   7.050  -2.511  1.00  0.00           H  
ATOM   1693  N   LEU A 107      -6.753   2.719  -4.652  1.00  0.00           N  
ATOM   1694  CA  LEU A 107      -5.421   2.620  -5.213  1.00  0.00           C  
ATOM   1695  C   LEU A 107      -5.401   3.399  -6.515  1.00  0.00           C  
ATOM   1696  O   LEU A 107      -6.247   3.157  -7.368  1.00  0.00           O  
ATOM   1697  CB  LEU A 107      -5.091   1.148  -5.484  1.00  0.00           C  
ATOM   1698  CG  LEU A 107      -5.176   0.221  -4.264  1.00  0.00           C  
ATOM   1699  CD1 LEU A 107      -4.956  -1.210  -4.745  1.00  0.00           C  
ATOM   1700  CD2 LEU A 107      -4.127   0.585  -3.215  1.00  0.00           C  
ATOM   1701  H   LEU A 107      -7.494   2.283  -5.182  1.00  0.00           H  
ATOM   1702  HA  LEU A 107      -4.714   3.050  -4.504  1.00  0.00           H  
ATOM   1703 1HB  LEU A 107      -4.082   1.100  -5.892  1.00  0.00           H  
ATOM   1704 2HB  LEU A 107      -5.778   0.774  -6.243  1.00  0.00           H  
ATOM   1705  HG  LEU A 107      -6.165   0.275  -3.809  1.00  0.00           H  
ATOM   1706 1HD1 LEU A 107      -4.036  -1.269  -5.327  1.00  0.00           H  
ATOM   1707 2HD1 LEU A 107      -5.789  -1.514  -5.379  1.00  0.00           H  
ATOM   1708 3HD1 LEU A 107      -4.882  -1.892  -3.898  1.00  0.00           H  
ATOM   1709 1HD2 LEU A 107      -3.136   0.580  -3.668  1.00  0.00           H  
ATOM   1710 2HD2 LEU A 107      -4.337   1.579  -2.820  1.00  0.00           H  
ATOM   1711 3HD2 LEU A 107      -4.161  -0.130  -2.393  1.00  0.00           H  
ATOM   1712  N   ARG A 108      -4.435   4.292  -6.686  1.00  0.00           N  
ATOM   1713  CA  ARG A 108      -4.219   5.006  -7.944  1.00  0.00           C  
ATOM   1714  C   ARG A 108      -2.778   4.827  -8.383  1.00  0.00           C  
ATOM   1715  O   ARG A 108      -1.867   5.060  -7.590  1.00  0.00           O  
ATOM   1716  CB  ARG A 108      -4.618   6.470  -7.754  1.00  0.00           C  
ATOM   1717  CG  ARG A 108      -4.360   7.305  -9.006  1.00  0.00           C  
ATOM   1718  CD  ARG A 108      -4.793   8.740  -8.728  1.00  0.00           C  
ATOM   1719  NE  ARG A 108      -4.341   9.601  -9.818  1.00  0.00           N  
ATOM   1720  CZ  ARG A 108      -5.042  10.374 -10.606  1.00  0.00           C  
ATOM   1721  NH1 ARG A 108      -6.319  10.587 -10.424  1.00  0.00           N  
ATOM   1722  NH2 ARG A 108      -4.420  10.916 -11.608  1.00  0.00           N  
ATOM   1723  H   ARG A 108      -3.789   4.449  -5.926  1.00  0.00           H  
ATOM   1724  HA  ARG A 108      -4.888   4.590  -8.697  1.00  0.00           H  
ATOM   1725 1HB  ARG A 108      -5.678   6.517  -7.506  1.00  0.00           H  
ATOM   1726 2HB  ARG A 108      -4.049   6.890  -6.924  1.00  0.00           H  
ATOM   1727 1HG  ARG A 108      -4.924   6.902  -9.848  1.00  0.00           H  
ATOM   1728 2HG  ARG A 108      -3.296   7.297  -9.244  1.00  0.00           H  
ATOM   1729 1HD  ARG A 108      -5.876   8.765  -8.608  1.00  0.00           H  
ATOM   1730 2HD  ARG A 108      -4.321   9.077  -7.805  1.00  0.00           H  
ATOM   1731  HE  ARG A 108      -3.363   9.520 -10.058  1.00  0.00           H  
ATOM   1732 1HH1 ARG A 108      -6.787   9.987  -9.761  1.00  0.00           H  
ATOM   1733 2HH1 ARG A 108      -6.848  11.096 -11.118  1.00  0.00           H  
ATOM   1734 1HH2 ARG A 108      -4.898  11.412 -12.346  1.00  0.00           H  
ATOM   1735 2HH2 ARG A 108      -3.472  10.587 -11.723  1.00  0.00           H  
ATOM   1736  N   ASN A 109      -2.582   4.424  -9.631  1.00  0.00           N  
ATOM   1737  CA  ASN A 109      -1.260   4.277 -10.221  1.00  0.00           C  
ATOM   1738  C   ASN A 109      -1.002   5.410 -11.218  1.00  0.00           C  
ATOM   1739  O   ASN A 109      -1.537   5.408 -12.322  1.00  0.00           O  
ATOM   1740  CB  ASN A 109      -1.115   2.921 -10.887  1.00  0.00           C  
ATOM   1741  CG  ASN A 109       0.261   2.697 -11.449  1.00  0.00           C  
ATOM   1742  OD1 ASN A 109       1.181   3.486 -11.203  1.00  0.00           O  
ATOM   1743  ND2 ASN A 109       0.420   1.638 -12.200  1.00  0.00           N  
ATOM   1744  H   ASN A 109      -3.385   4.266 -10.223  1.00  0.00           H  
ATOM   1745  HA  ASN A 109      -0.516   4.354  -9.427  1.00  0.00           H  
ATOM   1746 1HB  ASN A 109      -1.331   2.135 -10.162  1.00  0.00           H  
ATOM   1747 2HB  ASN A 109      -1.843   2.832 -11.693  1.00  0.00           H  
ATOM   1748 1HD2 ASN A 109       1.315   1.438 -12.601  1.00  0.00           H  
ATOM   1749 2HD2 ASN A 109      -0.352   1.027 -12.373  1.00  0.00           H  
ATOM   1750  N   ASP A 110      -0.163   6.366 -10.829  1.00  0.00           N  
ATOM   1751  CA  ASP A 110       0.273   7.467 -11.694  1.00  0.00           C  
ATOM   1752  C   ASP A 110       1.615   7.159 -12.394  1.00  0.00           C  
ATOM   1753  O   ASP A 110       2.182   8.029 -13.055  1.00  0.00           O  
ATOM   1754  CB  ASP A 110       0.401   8.757 -10.879  1.00  0.00           C  
ATOM   1755  CG  ASP A 110      -0.944   9.298 -10.412  1.00  0.00           C  
ATOM   1756  OD1 ASP A 110      -1.867   9.295 -11.192  1.00  0.00           O  
ATOM   1757  OD2 ASP A 110      -1.035   9.709  -9.280  1.00  0.00           O  
ATOM   1758  H   ASP A 110       0.315   6.259  -9.946  1.00  0.00           H  
ATOM   1759  HA  ASP A 110      -0.477   7.614 -12.471  1.00  0.00           H  
ATOM   1760 1HB  ASP A 110       1.026   8.574 -10.005  1.00  0.00           H  
ATOM   1761 2HB  ASP A 110       0.894   9.520 -11.481  1.00  0.00           H  
ATOM   1762  N   SER A 111       2.144   5.937 -12.258  1.00  0.00           N  
ATOM   1763  CA  SER A 111       3.347   5.497 -12.970  1.00  0.00           C  
ATOM   1764  C   SER A 111       3.051   5.057 -14.410  1.00  0.00           C  
ATOM   1765  O   SER A 111       1.902   4.918 -14.830  1.00  0.00           O  
ATOM   1766  CB  SER A 111       3.999   4.356 -12.215  1.00  0.00           C  
ATOM   1767  OG  SER A 111       3.370   3.137 -12.504  1.00  0.00           O  
ATOM   1768  H   SER A 111       1.620   5.245 -11.741  1.00  0.00           H  
ATOM   1769  HA  SER A 111       4.045   6.334 -13.021  1.00  0.00           H  
ATOM   1770 1HB  SER A 111       5.053   4.296 -12.484  1.00  0.00           H  
ATOM   1771 2HB  SER A 111       3.946   4.550 -11.144  1.00  0.00           H  
ATOM   1772  HG  SER A 111       2.606   3.090 -11.924  1.00  0.00           H  
ATOM   1773  N   SER A 112       4.112   4.821 -15.183  1.00  0.00           N  
ATOM   1774  CA  SER A 112       4.037   4.364 -16.576  1.00  0.00           C  
ATOM   1775  C   SER A 112       3.949   2.843 -16.736  1.00  0.00           C  
ATOM   1776  O   SER A 112       3.800   2.361 -17.861  1.00  0.00           O  
ATOM   1777  CB  SER A 112       5.247   4.872 -17.336  1.00  0.00           C  
ATOM   1778  OG  SER A 112       6.427   4.299 -16.842  1.00  0.00           O  
ATOM   1779  H   SER A 112       5.036   4.927 -14.789  1.00  0.00           H  
ATOM   1780  HA  SER A 112       3.132   4.774 -17.027  1.00  0.00           H  
ATOM   1781 1HB  SER A 112       5.138   4.634 -18.393  1.00  0.00           H  
ATOM   1782 2HB  SER A 112       5.302   5.957 -17.248  1.00  0.00           H  
ATOM   1783  HG  SER A 112       6.192   3.890 -16.006  1.00  0.00           H  
ATOM   1784  N   THR A 113       4.029   2.075 -15.646  1.00  0.00           N  
ATOM   1785  CA  THR A 113       3.971   0.607 -15.660  1.00  0.00           C  
ATOM   1786  C   THR A 113       2.887   0.083 -14.718  1.00  0.00           C  
ATOM   1787  O   THR A 113       2.502   0.770 -13.774  1.00  0.00           O  
ATOM   1788  CB  THR A 113       5.329  -0.006 -15.272  1.00  0.00           C  
ATOM   1789  OG1 THR A 113       5.665   0.379 -13.933  1.00  0.00           O  
ATOM   1790  CG2 THR A 113       6.419   0.468 -16.220  1.00  0.00           C  
ATOM   1791  H   THR A 113       4.104   2.513 -14.739  1.00  0.00           H  
ATOM   1792  HA  THR A 113       3.724   0.280 -16.670  1.00  0.00           H  
ATOM   1793  HB  THR A 113       5.264  -1.093 -15.317  1.00  0.00           H  
ATOM   1794  HG1 THR A 113       4.987   0.064 -13.330  1.00  0.00           H  
ATOM   1795 1HG2 THR A 113       7.372   0.025 -15.931  1.00  0.00           H  
ATOM   1796 2HG2 THR A 113       6.172   0.167 -17.238  1.00  0.00           H  
ATOM   1797 3HG2 THR A 113       6.496   1.554 -16.173  1.00  0.00           H  
ATOM   1798  N   PRO A 114       2.334  -1.118 -14.962  1.00  0.00           N  
ATOM   1799  CA  PRO A 114       1.444  -1.755 -14.000  1.00  0.00           C  
ATOM   1800  C   PRO A 114       2.147  -1.970 -12.660  1.00  0.00           C  
ATOM   1801  O   PRO A 114       3.341  -2.278 -12.617  1.00  0.00           O  
ATOM   1802  CB  PRO A 114       1.010  -3.081 -14.629  1.00  0.00           C  
ATOM   1803  CG  PRO A 114       1.236  -2.857 -16.123  1.00  0.00           C  
ATOM   1804  CD  PRO A 114       2.454  -1.935 -16.157  1.00  0.00           C  
ATOM   1805  HA  PRO A 114       0.546  -1.133 -13.871  1.00  0.00           H  
ATOM   1806 1HB  PRO A 114       1.654  -3.891 -14.287  1.00  0.00           H  
ATOM   1807 2HB  PRO A 114      -0.034  -3.305 -14.411  1.00  0.00           H  
ATOM   1808 1HG  PRO A 114       1.424  -3.793 -16.649  1.00  0.00           H  
ATOM   1809 2HG  PRO A 114       0.374  -2.345 -16.550  1.00  0.00           H  
ATOM   1810 1HD  PRO A 114       3.369  -2.525 -16.102  1.00  0.00           H  
ATOM   1811 2HD  PRO A 114       2.433  -1.336 -17.067  1.00  0.00           H  
ATOM   1812  N   VAL A 115       1.385  -1.835 -11.579  1.00  0.00           N  
ATOM   1813  CA  VAL A 115       1.866  -2.054 -10.214  1.00  0.00           C  
ATOM   1814  C   VAL A 115       0.955  -3.074  -9.549  1.00  0.00           C  
ATOM   1815  O   VAL A 115      -0.268  -2.988  -9.660  1.00  0.00           O  
ATOM   1816  CB  VAL A 115       1.868  -0.743  -9.405  1.00  0.00           C  
ATOM   1817  CG1 VAL A 115       2.233  -1.013  -7.953  1.00  0.00           C  
ATOM   1818  CG2 VAL A 115       2.836   0.249 -10.030  1.00  0.00           C  
ATOM   1819  H   VAL A 115       0.417  -1.571 -11.694  1.00  0.00           H  
ATOM   1820  HA  VAL A 115       2.890  -2.426 -10.263  1.00  0.00           H  
ATOM   1821  HB  VAL A 115       0.862  -0.323  -9.410  1.00  0.00           H  
ATOM   1822 1HG1 VAL A 115       2.229  -0.076  -7.397  1.00  0.00           H  
ATOM   1823 2HG1 VAL A 115       1.506  -1.698  -7.516  1.00  0.00           H  
ATOM   1824 3HG1 VAL A 115       3.227  -1.459  -7.905  1.00  0.00           H  
ATOM   1825 1HG2 VAL A 115       2.832   1.174  -9.454  1.00  0.00           H  
ATOM   1826 2HG2 VAL A 115       3.841  -0.174 -10.030  1.00  0.00           H  
ATOM   1827 3HG2 VAL A 115       2.531   0.460 -11.055  1.00  0.00           H  
ATOM   1828  N   GLU A 116       1.536  -4.055  -8.875  1.00  0.00           N  
ATOM   1829  CA  GLU A 116       0.800  -5.026  -8.079  1.00  0.00           C  
ATOM   1830  C   GLU A 116       0.718  -4.538  -6.633  1.00  0.00           C  
ATOM   1831  O   GLU A 116       1.711  -4.134  -6.027  1.00  0.00           O  
ATOM   1832  CB  GLU A 116       1.422  -6.421  -8.235  1.00  0.00           C  
ATOM   1833  CG  GLU A 116       0.537  -7.500  -7.599  1.00  0.00           C  
ATOM   1834  CD  GLU A 116       0.855  -8.899  -8.147  1.00  0.00           C  
ATOM   1835  OE1 GLU A 116       1.467  -9.712  -7.425  1.00  0.00           O  
ATOM   1836  OE2 GLU A 116       0.384  -9.186  -9.270  1.00  0.00           O  
ATOM   1837  H   GLU A 116       2.541  -4.045  -8.770  1.00  0.00           H  
ATOM   1838  HA  GLU A 116      -0.208  -5.114  -8.486  1.00  0.00           H  
ATOM   1839 1HB  GLU A 116       2.416  -6.445  -7.789  1.00  0.00           H  
ATOM   1840 2HB  GLU A 116       1.514  -6.628  -9.301  1.00  0.00           H  
ATOM   1841 1HG  GLU A 116      -0.507  -7.273  -7.818  1.00  0.00           H  
ATOM   1842 2HG  GLU A 116       0.653  -7.468  -6.516  1.00  0.00           H  
ATOM   1843  N   VAL A 117      -0.491  -4.533  -6.076  1.00  0.00           N  
ATOM   1844  CA  VAL A 117      -0.732  -4.145  -4.690  1.00  0.00           C  
ATOM   1845  C   VAL A 117      -1.335  -5.323  -3.943  1.00  0.00           C  
ATOM   1846  O   VAL A 117      -2.445  -5.772  -4.240  1.00  0.00           O  
ATOM   1847  CB  VAL A 117      -1.597  -2.879  -4.576  1.00  0.00           C  
ATOM   1848  CG1 VAL A 117      -1.692  -2.448  -3.104  1.00  0.00           C  
ATOM   1849  CG2 VAL A 117      -1.004  -1.708  -5.374  1.00  0.00           C  
ATOM   1850  H   VAL A 117      -1.280  -4.813  -6.641  1.00  0.00           H  
ATOM   1851  HA  VAL A 117       0.220  -3.863  -4.239  1.00  0.00           H  
ATOM   1852  HB  VAL A 117      -2.598  -3.089  -4.952  1.00  0.00           H  
ATOM   1853 1HG1 VAL A 117      -0.693  -2.291  -2.697  1.00  0.00           H  
ATOM   1854 2HG1 VAL A 117      -2.205  -3.212  -2.519  1.00  0.00           H  
ATOM   1855 3HG1 VAL A 117      -2.257  -1.518  -3.027  1.00  0.00           H  
ATOM   1856 1HG2 VAL A 117      -1.590  -0.803  -5.214  1.00  0.00           H  
ATOM   1857 2HG2 VAL A 117      -1.019  -1.939  -6.439  1.00  0.00           H  
ATOM   1858 3HG2 VAL A 117       0.028  -1.532  -5.069  1.00  0.00           H  
ATOM   1859  N   HIS A 118      -0.619  -5.800  -2.928  1.00  0.00           N  
ATOM   1860  CA  HIS A 118      -1.115  -6.788  -1.980  1.00  0.00           C  
ATOM   1861  C   HIS A 118      -1.604  -6.087  -0.721  1.00  0.00           C  
ATOM   1862  O   HIS A 118      -0.865  -5.348  -0.071  1.00  0.00           O  
ATOM   1863  CB  HIS A 118      -0.066  -7.844  -1.634  1.00  0.00           C  
ATOM   1864  CG  HIS A 118       0.687  -8.374  -2.817  1.00  0.00           C  
ATOM   1865  ND1 HIS A 118       0.384  -9.491  -3.567  1.00  0.00           N  
ATOM   1866  CD2 HIS A 118       1.839  -7.838  -3.322  1.00  0.00           C  
ATOM   1867  CE1 HIS A 118       1.346  -9.627  -4.493  1.00  0.00           C  
ATOM   1868  NE2 HIS A 118       2.256  -8.657  -4.356  1.00  0.00           N  
ATOM   1869  H   HIS A 118       0.321  -5.446  -2.823  1.00  0.00           H  
ATOM   1870  HA  HIS A 118      -1.950  -7.330  -2.423  1.00  0.00           H  
ATOM   1871 1HB  HIS A 118       0.658  -7.423  -0.936  1.00  0.00           H  
ATOM   1872 2HB  HIS A 118      -0.548  -8.686  -1.138  1.00  0.00           H  
ATOM   1873  HD2 HIS A 118       2.354  -6.952  -2.951  1.00  0.00           H  
ATOM   1874  HE1 HIS A 118       1.394 -10.407  -5.253  1.00  0.00           H  
ATOM   1875  HE2 HIS A 118       3.093  -8.549  -4.911  1.00  0.00           H  
ATOM   1876  N   ILE A 119      -2.849  -6.352  -0.352  1.00  0.00           N  
ATOM   1877  CA  ILE A 119      -3.495  -5.783   0.821  1.00  0.00           C  
ATOM   1878  C   ILE A 119      -3.780  -6.923   1.790  1.00  0.00           C  
ATOM   1879  O   ILE A 119      -4.410  -7.913   1.412  1.00  0.00           O  
ATOM   1880  CB  ILE A 119      -4.779  -5.021   0.441  1.00  0.00           C  
ATOM   1881  CG1 ILE A 119      -4.579  -4.047  -0.744  1.00  0.00           C  
ATOM   1882  CG2 ILE A 119      -5.279  -4.283   1.698  1.00  0.00           C  
ATOM   1883  CD1 ILE A 119      -5.899  -3.471  -1.264  1.00  0.00           C  
ATOM   1884  H   ILE A 119      -3.385  -6.990  -0.922  1.00  0.00           H  
ATOM   1885  HA  ILE A 119      -2.816  -5.061   1.273  1.00  0.00           H  
ATOM   1886  HB  ILE A 119      -5.525  -5.754   0.135  1.00  0.00           H  
ATOM   1887 1HG1 ILE A 119      -3.913  -3.234  -0.453  1.00  0.00           H  
ATOM   1888 2HG1 ILE A 119      -4.125  -4.570  -1.586  1.00  0.00           H  
ATOM   1889 1HG2 ILE A 119      -5.527  -4.996   2.484  1.00  0.00           H  
ATOM   1890 2HG2 ILE A 119      -6.179  -3.705   1.486  1.00  0.00           H  
ATOM   1891 3HG2 ILE A 119      -4.506  -3.610   2.069  1.00  0.00           H  
ATOM   1892 1HD1 ILE A 119      -6.373  -2.836  -0.515  1.00  0.00           H  
ATOM   1893 2HD1 ILE A 119      -6.573  -4.285  -1.531  1.00  0.00           H  
ATOM   1894 3HD1 ILE A 119      -5.709  -2.867  -2.151  1.00  0.00           H  
ATOM   1895  N   LYS A 120      -3.341  -6.786   3.040  1.00  0.00           N  
ATOM   1896  CA  LYS A 120      -3.638  -7.729   4.121  1.00  0.00           C  
ATOM   1897  C   LYS A 120      -4.358  -7.015   5.258  1.00  0.00           C  
ATOM   1898  O   LYS A 120      -3.919  -5.961   5.711  1.00  0.00           O  
ATOM   1899  CB  LYS A 120      -2.350  -8.429   4.568  1.00  0.00           C  
ATOM   1900  CG  LYS A 120      -2.604  -9.421   5.712  1.00  0.00           C  
ATOM   1901  CD  LYS A 120      -1.291 -10.003   6.237  1.00  0.00           C  
ATOM   1902  CE  LYS A 120      -1.619 -10.902   7.431  1.00  0.00           C  
ATOM   1903  NZ  LYS A 120      -0.401 -11.281   8.183  1.00  0.00           N  
ATOM   1904  H   LYS A 120      -2.835  -5.942   3.265  1.00  0.00           H  
ATOM   1905  HA  LYS A 120      -4.295  -8.507   3.731  1.00  0.00           H  
ATOM   1906 1HB  LYS A 120      -1.922  -8.961   3.719  1.00  0.00           H  
ATOM   1907 2HB  LYS A 120      -1.632  -7.676   4.895  1.00  0.00           H  
ATOM   1908 1HG  LYS A 120      -3.254 -10.224   5.365  1.00  0.00           H  
ATOM   1909 2HG  LYS A 120      -3.093  -8.909   6.540  1.00  0.00           H  
ATOM   1910 1HD  LYS A 120      -0.648  -9.182   6.557  1.00  0.00           H  
ATOM   1911 2HD  LYS A 120      -0.790 -10.568   5.451  1.00  0.00           H  
ATOM   1912 1HE  LYS A 120      -2.170 -11.779   7.092  1.00  0.00           H  
ATOM   1913 2HE  LYS A 120      -2.291 -10.353   8.091  1.00  0.00           H  
ATOM   1914 1HZ  LYS A 120      -0.660 -11.836   8.986  1.00  0.00           H  
ATOM   1915 2HZ  LYS A 120       0.253 -11.789   7.605  1.00  0.00           H  
ATOM   1916 3HZ  LYS A 120       0.053 -10.443   8.516  1.00  0.00           H  
ATOM   1917  N   VAL A 121      -5.444  -7.622   5.728  1.00  0.00           N  
ATOM   1918  CA  VAL A 121      -6.313  -7.102   6.789  1.00  0.00           C  
ATOM   1919  C   VAL A 121      -6.710  -8.261   7.693  1.00  0.00           C  
ATOM   1920  O   VAL A 121      -7.529  -9.103   7.322  1.00  0.00           O  
ATOM   1921  CB  VAL A 121      -7.567  -6.459   6.183  1.00  0.00           C  
ATOM   1922  CG1 VAL A 121      -8.434  -5.835   7.274  1.00  0.00           C  
ATOM   1923  CG2 VAL A 121      -7.217  -5.367   5.177  1.00  0.00           C  
ATOM   1924  H   VAL A 121      -5.726  -8.486   5.289  1.00  0.00           H  
ATOM   1925  HA  VAL A 121      -5.760  -6.349   7.351  1.00  0.00           H  
ATOM   1926  HB  VAL A 121      -8.149  -7.217   5.659  1.00  0.00           H  
ATOM   1927 1HG1 VAL A 121      -7.875  -5.064   7.805  1.00  0.00           H  
ATOM   1928 2HG1 VAL A 121      -8.771  -6.592   7.981  1.00  0.00           H  
ATOM   1929 3HG1 VAL A 121      -9.314  -5.402   6.797  1.00  0.00           H  
ATOM   1930 1HG2 VAL A 121      -6.608  -5.768   4.366  1.00  0.00           H  
ATOM   1931 2HG2 VAL A 121      -6.690  -4.549   5.669  1.00  0.00           H  
ATOM   1932 3HG2 VAL A 121      -8.146  -5.031   4.716  1.00  0.00           H  
ATOM   1933  N   GLY A 122      -6.089  -8.348   8.870  1.00  0.00           N  
ATOM   1934  CA  GLY A 122      -6.165  -9.559   9.690  1.00  0.00           C  
ATOM   1935  C   GLY A 122      -5.683 -10.780   8.896  1.00  0.00           C  
ATOM   1936  O   GLY A 122      -4.532 -10.819   8.450  1.00  0.00           O  
ATOM   1937  H   GLY A 122      -5.445  -7.617   9.139  1.00  0.00           H  
ATOM   1938 1HA  GLY A 122      -5.555  -9.431  10.585  1.00  0.00           H  
ATOM   1939 2HA  GLY A 122      -7.192  -9.711  10.020  1.00  0.00           H  
ATOM   1940  N   ASP A 123      -6.578 -11.747   8.693  1.00  0.00           N  
ATOM   1941  CA  ASP A 123      -6.314 -12.967   7.919  1.00  0.00           C  
ATOM   1942  C   ASP A 123      -6.703 -12.850   6.436  1.00  0.00           C  
ATOM   1943  O   ASP A 123      -6.267 -13.665   5.620  1.00  0.00           O  
ATOM   1944  CB  ASP A 123      -7.046 -14.148   8.568  1.00  0.00           C  
ATOM   1945  CG  ASP A 123      -6.631 -14.351  10.024  1.00  0.00           C  
ATOM   1946  OD1 ASP A 123      -5.408 -14.300  10.292  1.00  0.00           O  
ATOM   1947  OD2 ASP A 123      -7.554 -14.513  10.853  1.00  0.00           O  
ATOM   1948  H   ASP A 123      -7.490 -11.655   9.118  1.00  0.00           H  
ATOM   1949  HA  ASP A 123      -5.243 -13.170   7.947  1.00  0.00           H  
ATOM   1950 1HB  ASP A 123      -6.820 -15.058   8.011  1.00  0.00           H  
ATOM   1951 2HB  ASP A 123      -8.121 -13.974   8.511  1.00  0.00           H  
ATOM   1952  N   GLU A 124      -7.501 -11.843   6.063  1.00  0.00           N  
ATOM   1953  CA  GLU A 124      -7.905 -11.638   4.672  1.00  0.00           C  
ATOM   1954  C   GLU A 124      -6.757 -11.009   3.876  1.00  0.00           C  
ATOM   1955  O   GLU A 124      -6.085 -10.078   4.330  1.00  0.00           O  
ATOM   1956  CB  GLU A 124      -9.208 -10.821   4.573  1.00  0.00           C  
ATOM   1957  CG  GLU A 124      -9.800 -10.863   3.148  1.00  0.00           C  
ATOM   1958  CD  GLU A 124     -11.139 -10.115   2.989  1.00  0.00           C  
ATOM   1959  OE1 GLU A 124     -11.492  -9.782   1.826  1.00  0.00           O  
ATOM   1960  OE2 GLU A 124     -11.807  -9.850   4.010  1.00  0.00           O  
ATOM   1961  H   GLU A 124      -7.708 -11.109   6.725  1.00  0.00           H  
ATOM   1962  HA  GLU A 124      -8.145 -12.608   4.235  1.00  0.00           H  
ATOM   1963 1HB  GLU A 124      -9.933 -11.248   5.267  1.00  0.00           H  
ATOM   1964 2HB  GLU A 124      -9.013  -9.787   4.858  1.00  0.00           H  
ATOM   1965 1HG  GLU A 124      -9.076 -10.430   2.457  1.00  0.00           H  
ATOM   1966 2HG  GLU A 124      -9.942 -11.905   2.861  1.00  0.00           H  
ATOM   1967  N   LYS A 125      -6.538 -11.523   2.663  1.00  0.00           N  
ATOM   1968  CA  LYS A 125      -5.553 -11.010   1.711  1.00  0.00           C  
ATOM   1969  C   LYS A 125      -6.217 -10.784   0.364  1.00  0.00           C  
ATOM   1970  O   LYS A 125      -6.970 -11.637  -0.100  1.00  0.00           O  
ATOM   1971  CB  LYS A 125      -4.377 -11.980   1.558  1.00  0.00           C  
ATOM   1972  CG  LYS A 125      -3.585 -12.176   2.856  1.00  0.00           C  
ATOM   1973  CD  LYS A 125      -2.454 -13.175   2.605  1.00  0.00           C  
ATOM   1974  CE  LYS A 125      -1.720 -13.498   3.906  1.00  0.00           C  
ATOM   1975  NZ  LYS A 125      -0.678 -14.528   3.670  1.00  0.00           N  
ATOM   1976  H   LYS A 125      -7.152 -12.256   2.339  1.00  0.00           H  
ATOM   1977  HA  LYS A 125      -5.176 -10.057   2.083  1.00  0.00           H  
ATOM   1978 1HB  LYS A 125      -3.705 -11.592   0.793  1.00  0.00           H  
ATOM   1979 2HB  LYS A 125      -4.760 -12.943   1.219  1.00  0.00           H  
ATOM   1980 1HG  LYS A 125      -4.240 -12.566   3.636  1.00  0.00           H  
ATOM   1981 2HG  LYS A 125      -3.170 -11.221   3.178  1.00  0.00           H  
ATOM   1982 1HD  LYS A 125      -2.881 -14.091   2.197  1.00  0.00           H  
ATOM   1983 2HD  LYS A 125      -1.759 -12.753   1.879  1.00  0.00           H  
ATOM   1984 1HE  LYS A 125      -2.452 -13.855   4.630  1.00  0.00           H  
ATOM   1985 2HE  LYS A 125      -1.277 -12.579   4.290  1.00  0.00           H  
ATOM   1986 1HZ  LYS A 125      -0.203 -14.776   4.527  1.00  0.00           H  
ATOM   1987 2HZ  LYS A 125      -0.002 -14.200   2.996  1.00  0.00           H  
ATOM   1988 3HZ  LYS A 125      -1.105 -15.363   3.295  1.00  0.00           H  
ATOM   1989  N   ARG A 126      -5.894  -9.668  -0.283  1.00  0.00           N  
ATOM   1990  CA  ARG A 126      -6.273  -9.382  -1.669  1.00  0.00           C  
ATOM   1991  C   ARG A 126      -5.064  -8.907  -2.452  1.00  0.00           C  
ATOM   1992  O   ARG A 126      -4.161  -8.290  -1.895  1.00  0.00           O  
ATOM   1993  CB  ARG A 126      -7.428  -8.374  -1.726  1.00  0.00           C  
ATOM   1994  CG  ARG A 126      -8.692  -8.969  -1.088  1.00  0.00           C  
ATOM   1995  CD  ARG A 126      -9.904  -8.102  -1.400  1.00  0.00           C  
ATOM   1996  NE  ARG A 126     -11.100  -8.606  -0.719  1.00  0.00           N  
ATOM   1997  CZ  ARG A 126     -12.330  -8.185  -0.892  1.00  0.00           C  
ATOM   1998  NH1 ARG A 126     -12.683  -7.405  -1.878  1.00  0.00           N  
ATOM   1999  NH2 ARG A 126     -13.213  -8.546  -0.018  1.00  0.00           N  
ATOM   2000  H   ARG A 126      -5.271  -9.023   0.181  1.00  0.00           H  
ATOM   2001  HA  ARG A 126      -6.657 -10.298  -2.119  1.00  0.00           H  
ATOM   2002 1HB  ARG A 126      -7.634  -8.138  -2.770  1.00  0.00           H  
ATOM   2003 2HB  ARG A 126      -7.148  -7.455  -1.211  1.00  0.00           H  
ATOM   2004 1HG  ARG A 126      -8.564  -9.034  -0.008  1.00  0.00           H  
ATOM   2005 2HG  ARG A 126      -8.869  -9.968  -1.485  1.00  0.00           H  
ATOM   2006 1HD  ARG A 126     -10.061  -8.075  -2.478  1.00  0.00           H  
ATOM   2007 2HD  ARG A 126      -9.704  -7.097  -1.029  1.00  0.00           H  
ATOM   2008  HE  ARG A 126     -10.977  -9.155   0.119  1.00  0.00           H  
ATOM   2009 1HH1 ARG A 126     -13.616  -7.017  -1.877  1.00  0.00           H  
ATOM   2010 2HH1 ARG A 126     -11.987  -7.136  -2.559  1.00  0.00           H  
ATOM   2011 1HH2 ARG A 126     -12.847  -9.054   0.775  1.00  0.00           H  
ATOM   2012 2HH2 ARG A 126     -14.097  -8.062   0.051  1.00  0.00           H  
ATOM   2013  N   THR A 127      -5.048  -9.206  -3.739  1.00  0.00           N  
ATOM   2014  CA  THR A 127      -4.015  -8.753  -4.668  1.00  0.00           C  
ATOM   2015  C   THR A 127      -4.703  -8.155  -5.875  1.00  0.00           C  
ATOM   2016  O   THR A 127      -5.689  -8.709  -6.360  1.00  0.00           O  
ATOM   2017  CB  THR A 127      -3.054  -9.885  -5.043  1.00  0.00           C  
ATOM   2018  OG1 THR A 127      -2.452 -10.323  -3.839  1.00  0.00           O  
ATOM   2019  CG2 THR A 127      -1.949  -9.422  -5.987  1.00  0.00           C  
ATOM   2020  H   THR A 127      -5.837  -9.689  -4.146  1.00  0.00           H  
ATOM   2021  HA  THR A 127      -3.409  -7.996  -4.169  1.00  0.00           H  
ATOM   2022  HB  THR A 127      -3.601 -10.710  -5.500  1.00  0.00           H  
ATOM   2023  HG1 THR A 127      -1.509 -10.183  -3.958  1.00  0.00           H  
ATOM   2024 1HG2 THR A 127      -2.361  -9.172  -6.965  1.00  0.00           H  
ATOM   2025 2HG2 THR A 127      -1.438  -8.549  -5.582  1.00  0.00           H  
ATOM   2026 3HG2 THR A 127      -1.223 -10.222  -6.131  1.00  0.00           H  
ATOM   2027  N   VAL A 128      -4.224  -6.990  -6.293  1.00  0.00           N  
ATOM   2028  CA  VAL A 128      -4.806  -6.206  -7.375  1.00  0.00           C  
ATOM   2029  C   VAL A 128      -3.673  -5.657  -8.222  1.00  0.00           C  
ATOM   2030  O   VAL A 128      -2.762  -5.021  -7.696  1.00  0.00           O  
ATOM   2031  CB  VAL A 128      -5.661  -5.055  -6.817  1.00  0.00           C  
ATOM   2032  CG1 VAL A 128      -6.329  -4.252  -7.934  1.00  0.00           C  
ATOM   2033  CG2 VAL A 128      -6.776  -5.568  -5.896  1.00  0.00           C  
ATOM   2034  H   VAL A 128      -3.424  -6.591  -5.823  1.00  0.00           H  
ATOM   2035  HA  VAL A 128      -5.449  -6.858  -7.968  1.00  0.00           H  
ATOM   2036  HB  VAL A 128      -5.029  -4.380  -6.240  1.00  0.00           H  
ATOM   2037 1HG1 VAL A 128      -5.582  -3.836  -8.610  1.00  0.00           H  
ATOM   2038 2HG1 VAL A 128      -7.023  -4.873  -8.501  1.00  0.00           H  
ATOM   2039 3HG1 VAL A 128      -6.856  -3.410  -7.486  1.00  0.00           H  
ATOM   2040 1HG2 VAL A 128      -6.351  -5.953  -4.969  1.00  0.00           H  
ATOM   2041 2HG2 VAL A 128      -7.340  -6.353  -6.400  1.00  0.00           H  
ATOM   2042 3HG2 VAL A 128      -7.451  -4.745  -5.662  1.00  0.00           H  
ATOM   2043  N   THR A 129      -3.745  -5.873  -9.528  1.00  0.00           N  
ATOM   2044  CA  THR A 129      -2.920  -5.141 -10.487  1.00  0.00           C  
ATOM   2045  C   THR A 129      -3.613  -3.824 -10.808  1.00  0.00           C  
ATOM   2046  O   THR A 129      -4.783  -3.824 -11.181  1.00  0.00           O  
ATOM   2047  CB  THR A 129      -2.703  -5.958 -11.763  1.00  0.00           C  
ATOM   2048  OG1 THR A 129      -2.225  -7.250 -11.454  1.00  0.00           O  
ATOM   2049  CG2 THR A 129      -1.718  -5.285 -12.716  1.00  0.00           C  
ATOM   2050  H   THR A 129      -4.491  -6.443  -9.901  1.00  0.00           H  
ATOM   2051  HA  THR A 129      -1.949  -4.946 -10.030  1.00  0.00           H  
ATOM   2052  HB  THR A 129      -3.657  -6.076 -12.278  1.00  0.00           H  
ATOM   2053  HG1 THR A 129      -1.281  -7.227 -11.276  1.00  0.00           H  
ATOM   2054 1HG2 THR A 129      -1.435  -5.984 -13.503  1.00  0.00           H  
ATOM   2055 2HG2 THR A 129      -2.189  -4.417 -13.178  1.00  0.00           H  
ATOM   2056 3HG2 THR A 129      -0.826  -4.969 -12.176  1.00  0.00           H  
ATOM   2057  N   VAL A 130      -2.899  -2.712 -10.659  1.00  0.00           N  
ATOM   2058  CA  VAL A 130      -3.373  -1.368 -11.000  1.00  0.00           C  
ATOM   2059  C   VAL A 130      -2.577  -0.898 -12.211  1.00  0.00           C  
ATOM   2060  O   VAL A 130      -1.363  -0.688 -12.129  1.00  0.00           O  
ATOM   2061  CB  VAL A 130      -3.232  -0.402  -9.807  1.00  0.00           C  
ATOM   2062  CG1 VAL A 130      -3.965   0.916 -10.085  1.00  0.00           C  
ATOM   2063  CG2 VAL A 130      -3.815  -0.985  -8.511  1.00  0.00           C  
ATOM   2064  H   VAL A 130      -1.953  -2.794 -10.316  1.00  0.00           H  
ATOM   2065  HA  VAL A 130      -4.438  -1.424 -11.227  1.00  0.00           H  
ATOM   2066  HB  VAL A 130      -2.177  -0.189  -9.634  1.00  0.00           H  
ATOM   2067 1HG1 VAL A 130      -3.789   1.624  -9.275  1.00  0.00           H  
ATOM   2068 2HG1 VAL A 130      -5.037   0.740 -10.175  1.00  0.00           H  
ATOM   2069 3HG1 VAL A 130      -3.615   1.356 -11.019  1.00  0.00           H  
ATOM   2070 1HG2 VAL A 130      -3.259  -1.873  -8.212  1.00  0.00           H  
ATOM   2071 2HG2 VAL A 130      -3.732  -0.248  -7.712  1.00  0.00           H  
ATOM   2072 3HG2 VAL A 130      -4.863  -1.247  -8.659  1.00  0.00           H  
ATOM   2073  N   ASN A 131      -3.234  -0.777 -13.359  1.00  0.00           N  
ATOM   2074  CA  ASN A 131      -2.595  -0.370 -14.608  1.00  0.00           C  
ATOM   2075  C   ASN A 131      -2.224   1.124 -14.597  1.00  0.00           C  
ATOM   2076  O   ASN A 131      -2.749   1.885 -13.782  1.00  0.00           O  
ATOM   2077  CB  ASN A 131      -3.517  -0.724 -15.782  1.00  0.00           C  
ATOM   2078  CG  ASN A 131      -3.711  -2.220 -15.897  1.00  0.00           C  
ATOM   2079  OD1 ASN A 131      -2.791  -2.957 -16.218  1.00  0.00           O  
ATOM   2080  ND2 ASN A 131      -4.892  -2.704 -15.608  1.00  0.00           N  
ATOM   2081  H   ASN A 131      -4.233  -0.924 -13.366  1.00  0.00           H  
ATOM   2082  HA  ASN A 131      -1.663  -0.926 -14.717  1.00  0.00           H  
ATOM   2083 1HB  ASN A 131      -3.094  -0.373 -16.723  1.00  0.00           H  
ATOM   2084 2HB  ASN A 131      -4.480  -0.231 -15.652  1.00  0.00           H  
ATOM   2085 1HD2 ASN A 131      -5.522  -2.113 -15.085  1.00  0.00           H  
ATOM   2086 2HD2 ASN A 131      -4.984  -3.709 -15.567  1.00  0.00           H  
ATOM   2087  N   PRO A 132      -1.326   1.575 -15.492  1.00  0.00           N  
ATOM   2088  CA  PRO A 132      -0.992   2.992 -15.629  1.00  0.00           C  
ATOM   2089  C   PRO A 132      -2.234   3.875 -15.803  1.00  0.00           C  
ATOM   2090  O   PRO A 132      -3.054   3.633 -16.689  1.00  0.00           O  
ATOM   2091  CB  PRO A 132      -0.114   3.007 -16.884  1.00  0.00           C  
ATOM   2092  CG  PRO A 132       0.515   1.656 -16.907  1.00  0.00           C  
ATOM   2093  CD  PRO A 132      -0.578   0.727 -16.450  1.00  0.00           C  
ATOM   2094  HA  PRO A 132      -0.426   3.317 -14.744  1.00  0.00           H  
ATOM   2095 1HB  PRO A 132      -0.731   3.206 -17.773  1.00  0.00           H  
ATOM   2096 2HB  PRO A 132       0.625   3.820 -16.817  1.00  0.00           H  
ATOM   2097 1HG  PRO A 132       0.874   1.421 -17.920  1.00  0.00           H  
ATOM   2098 2HG  PRO A 132       1.394   1.634 -16.245  1.00  0.00           H  
ATOM   2099 1HD  PRO A 132      -1.195   0.433 -17.312  1.00  0.00           H  
ATOM   2100 2HD  PRO A 132      -0.132  -0.158 -15.972  1.00  0.00           H  
ATOM   2101  N   GLY A 133      -2.365   4.905 -14.967  1.00  0.00           N  
ATOM   2102  CA  GLY A 133      -3.498   5.836 -14.959  1.00  0.00           C  
ATOM   2103  C   GLY A 133      -4.798   5.274 -14.374  1.00  0.00           C  
ATOM   2104  O   GLY A 133      -5.800   5.990 -14.341  1.00  0.00           O  
ATOM   2105  H   GLY A 133      -1.702   4.997 -14.211  1.00  0.00           H  
ATOM   2106 1HA  GLY A 133      -3.235   6.725 -14.385  1.00  0.00           H  
ATOM   2107 2HA  GLY A 133      -3.708   6.162 -15.977  1.00  0.00           H  
ATOM   2108  N   GLU A 134      -4.809   4.020 -13.919  1.00  0.00           N  
ATOM   2109  CA  GLU A 134      -5.985   3.377 -13.338  1.00  0.00           C  
ATOM   2110  C   GLU A 134      -6.180   3.780 -11.868  1.00  0.00           C  
ATOM   2111  O   GLU A 134      -5.221   3.979 -11.113  1.00  0.00           O  
ATOM   2112  CB  GLU A 134      -5.888   1.852 -13.523  1.00  0.00           C  
ATOM   2113  CG  GLU A 134      -7.205   1.115 -13.239  1.00  0.00           C  
ATOM   2114  CD  GLU A 134      -7.129  -0.399 -13.512  1.00  0.00           C  
ATOM   2115  OE1 GLU A 134      -8.204  -1.029 -13.573  1.00  0.00           O  
ATOM   2116  OE2 GLU A 134      -6.008  -0.934 -13.696  1.00  0.00           O  
ATOM   2117  H   GLU A 134      -3.951   3.487 -13.936  1.00  0.00           H  
ATOM   2118  HA  GLU A 134      -6.866   3.701 -13.893  1.00  0.00           H  
ATOM   2119 1HB  GLU A 134      -5.118   1.463 -12.857  1.00  0.00           H  
ATOM   2120 2HB  GLU A 134      -5.599   1.648 -14.554  1.00  0.00           H  
ATOM   2121 1HG  GLU A 134      -7.984   1.555 -13.862  1.00  0.00           H  
ATOM   2122 2HG  GLU A 134      -7.483   1.271 -12.197  1.00  0.00           H  
ATOM   2123  N   GLU A 135      -7.447   3.863 -11.455  1.00  0.00           N  
ATOM   2124  CA  GLU A 135      -7.849   3.918 -10.051  1.00  0.00           C  
ATOM   2125  C   GLU A 135      -8.751   2.711  -9.743  1.00  0.00           C  
ATOM   2126  O   GLU A 135      -9.766   2.505 -10.408  1.00  0.00           O  
ATOM   2127  CB  GLU A 135      -8.486   5.285  -9.708  1.00  0.00           C  
ATOM   2128  CG  GLU A 135      -8.715   5.464  -8.194  1.00  0.00           C  
ATOM   2129  CD  GLU A 135      -9.099   6.897  -7.754  1.00  0.00           C  
ATOM   2130  OE1 GLU A 135     -10.128   7.043  -7.052  1.00  0.00           O  
ATOM   2131  OE2 GLU A 135      -8.305   7.854  -7.965  1.00  0.00           O  
ATOM   2132  H   GLU A 135      -8.179   3.644 -12.115  1.00  0.00           H  
ATOM   2133  HA  GLU A 135      -6.952   3.869  -9.432  1.00  0.00           H  
ATOM   2134 1HB  GLU A 135      -7.811   6.070 -10.047  1.00  0.00           H  
ATOM   2135 2HB  GLU A 135      -9.434   5.395 -10.234  1.00  0.00           H  
ATOM   2136 1HG  GLU A 135      -9.483   4.761  -7.870  1.00  0.00           H  
ATOM   2137 2HG  GLU A 135      -7.795   5.201  -7.672  1.00  0.00           H  
ATOM   2138  N   VAL A 136      -8.380   1.908  -8.741  1.00  0.00           N  
ATOM   2139  CA  VAL A 136      -9.111   0.709  -8.305  1.00  0.00           C  
ATOM   2140  C   VAL A 136      -9.531   0.861  -6.848  1.00  0.00           C  
ATOM   2141  O   VAL A 136      -8.750   1.310  -6.012  1.00  0.00           O  
ATOM   2142  CB  VAL A 136      -8.290  -0.585  -8.504  1.00  0.00           C  
ATOM   2143  CG1 VAL A 136      -9.120  -1.815  -8.100  1.00  0.00           C  
ATOM   2144  CG2 VAL A 136      -7.858  -0.773  -9.961  1.00  0.00           C  
ATOM   2145  H   VAL A 136      -7.554   2.168  -8.221  1.00  0.00           H  
ATOM   2146  HA  VAL A 136      -9.996   0.596  -8.932  1.00  0.00           H  
ATOM   2147  HB  VAL A 136      -7.395  -0.548  -7.883  1.00  0.00           H  
ATOM   2148 1HG1 VAL A 136     -10.118  -1.748  -8.534  1.00  0.00           H  
ATOM   2149 2HG1 VAL A 136      -8.660  -2.725  -8.484  1.00  0.00           H  
ATOM   2150 3HG1 VAL A 136      -9.194  -1.884  -7.015  1.00  0.00           H  
ATOM   2151 1HG2 VAL A 136      -8.727  -0.793 -10.619  1.00  0.00           H  
ATOM   2152 2HG2 VAL A 136      -7.300  -1.702 -10.080  1.00  0.00           H  
ATOM   2153 3HG2 VAL A 136      -7.209   0.048 -10.266  1.00  0.00           H  
ATOM   2154  N   GLU A 137     -10.753   0.449  -6.512  1.00  0.00           N  
ATOM   2155  CA  GLU A 137     -11.233   0.394  -5.130  1.00  0.00           C  
ATOM   2156  C   GLU A 137     -11.363  -1.057  -4.651  1.00  0.00           C  
ATOM   2157  O   GLU A 137     -11.947  -1.910  -5.319  1.00  0.00           O  
ATOM   2158  CB  GLU A 137     -12.541   1.191  -4.976  1.00  0.00           C  
ATOM   2159  CG  GLU A 137     -12.940   1.354  -3.499  1.00  0.00           C  
ATOM   2160  CD  GLU A 137     -14.217   2.190  -3.313  1.00  0.00           C  
ATOM   2161  OE1 GLU A 137     -15.286   1.579  -3.101  1.00  0.00           O  
ATOM   2162  OE2 GLU A 137     -14.124   3.445  -3.286  1.00  0.00           O  
ATOM   2163  H   GLU A 137     -11.345   0.058  -7.231  1.00  0.00           H  
ATOM   2164  HA  GLU A 137     -10.508   0.900  -4.492  1.00  0.00           H  
ATOM   2165 1HB  GLU A 137     -12.403   2.183  -5.407  1.00  0.00           H  
ATOM   2166 2HB  GLU A 137     -13.342   0.686  -5.516  1.00  0.00           H  
ATOM   2167 1HG  GLU A 137     -13.093   0.368  -3.059  1.00  0.00           H  
ATOM   2168 2HG  GLU A 137     -12.119   1.825  -2.958  1.00  0.00           H  
ATOM   2169  N   VAL A 138     -10.848  -1.331  -3.453  1.00  0.00           N  
ATOM   2170  CA  VAL A 138     -10.985  -2.606  -2.751  1.00  0.00           C  
ATOM   2171  C   VAL A 138     -11.702  -2.359  -1.433  1.00  0.00           C  
ATOM   2172  O   VAL A 138     -11.274  -1.532  -0.633  1.00  0.00           O  
ATOM   2173  CB  VAL A 138      -9.619  -3.268  -2.502  1.00  0.00           C  
ATOM   2174  CG1 VAL A 138      -9.812  -4.687  -1.955  1.00  0.00           C  
ATOM   2175  CG2 VAL A 138      -8.790  -3.377  -3.782  1.00  0.00           C  
ATOM   2176  H   VAL A 138     -10.348  -0.591  -2.982  1.00  0.00           H  
ATOM   2177  HA  VAL A 138     -11.564  -3.285  -3.377  1.00  0.00           H  
ATOM   2178  HB  VAL A 138      -9.054  -2.686  -1.774  1.00  0.00           H  
ATOM   2179 1HG1 VAL A 138     -10.371  -5.286  -2.674  1.00  0.00           H  
ATOM   2180 2HG1 VAL A 138      -8.836  -5.140  -1.787  1.00  0.00           H  
ATOM   2181 3HG1 VAL A 138     -10.345  -4.659  -1.004  1.00  0.00           H  
ATOM   2182 1HG2 VAL A 138      -8.543  -2.384  -4.156  1.00  0.00           H  
ATOM   2183 2HG2 VAL A 138      -7.853  -3.894  -3.572  1.00  0.00           H  
ATOM   2184 3HG2 VAL A 138      -9.350  -3.914  -4.548  1.00  0.00           H  
ATOM   2185  N   THR A 139     -12.783  -3.094  -1.181  1.00  0.00           N  
ATOM   2186  CA  THR A 139     -13.530  -3.003   0.081  1.00  0.00           C  
ATOM   2187  C   THR A 139     -13.381  -4.281   0.895  1.00  0.00           C  
ATOM   2188  O   THR A 139     -13.580  -5.384   0.378  1.00  0.00           O  
ATOM   2189  CB  THR A 139     -15.006  -2.666  -0.163  1.00  0.00           C  
ATOM   2190  OG1 THR A 139     -15.123  -1.396  -0.759  1.00  0.00           O  
ATOM   2191  CG2 THR A 139     -15.812  -2.573   1.135  1.00  0.00           C  
ATOM   2192  H   THR A 139     -13.088  -3.761  -1.874  1.00  0.00           H  
ATOM   2193  HA  THR A 139     -13.123  -2.177   0.665  1.00  0.00           H  
ATOM   2194  HB  THR A 139     -15.456  -3.416  -0.814  1.00  0.00           H  
ATOM   2195  HG1 THR A 139     -14.949  -1.445  -1.702  1.00  0.00           H  
ATOM   2196 1HG2 THR A 139     -15.913  -3.558   1.590  1.00  0.00           H  
ATOM   2197 2HG2 THR A 139     -15.317  -1.898   1.834  1.00  0.00           H  
ATOM   2198 3HG2 THR A 139     -16.809  -2.192   0.916  1.00  0.00           H  
ATOM   2199  N   PHE A 140     -13.089  -4.105   2.180  1.00  0.00           N  
ATOM   2200  CA  PHE A 140     -13.099  -5.134   3.214  1.00  0.00           C  
ATOM   2201  C   PHE A 140     -14.273  -4.889   4.162  1.00  0.00           C  
ATOM   2202  O   PHE A 140     -14.664  -3.743   4.401  1.00  0.00           O  
ATOM   2203  CB  PHE A 140     -11.770  -5.120   3.975  1.00  0.00           C  
ATOM   2204  CG  PHE A 140     -10.569  -5.439   3.113  1.00  0.00           C  
ATOM   2205  CD1 PHE A 140     -10.051  -6.746   3.096  1.00  0.00           C  
ATOM   2206  CD2 PHE A 140      -9.979  -4.439   2.316  1.00  0.00           C  
ATOM   2207  CE1 PHE A 140      -8.945  -7.054   2.287  1.00  0.00           C  
ATOM   2208  CE2 PHE A 140      -8.880  -4.749   1.498  1.00  0.00           C  
ATOM   2209  CZ  PHE A 140      -8.364  -6.057   1.486  1.00  0.00           C  
ATOM   2210  H   PHE A 140     -12.940  -3.159   2.499  1.00  0.00           H  
ATOM   2211  HA  PHE A 140     -13.218  -6.106   2.734  1.00  0.00           H  
ATOM   2212 1HB  PHE A 140     -11.825  -5.853   4.780  1.00  0.00           H  
ATOM   2213 2HB  PHE A 140     -11.629  -4.140   4.430  1.00  0.00           H  
ATOM   2214  HD1 PHE A 140     -10.503  -7.516   3.704  1.00  0.00           H  
ATOM   2215  HD2 PHE A 140     -10.378  -3.436   2.321  1.00  0.00           H  
ATOM   2216  HE1 PHE A 140      -8.544  -8.057   2.286  1.00  0.00           H  
ATOM   2217  HE2 PHE A 140      -8.440  -3.984   0.876  1.00  0.00           H  
ATOM   2218  HZ  PHE A 140      -7.517  -6.301   0.862  1.00  0.00           H  
ATOM   2219  N   SER A 141     -14.832  -5.962   4.715  1.00  0.00           N  
ATOM   2220  CA  SER A 141     -15.904  -5.890   5.711  1.00  0.00           C  
ATOM   2221  C   SER A 141     -15.611  -6.849   6.855  1.00  0.00           C  
ATOM   2222  O   SER A 141     -15.179  -7.978   6.625  1.00  0.00           O  
ATOM   2223  CB  SER A 141     -17.273  -6.182   5.090  1.00  0.00           C  
ATOM   2224  OG  SER A 141     -17.508  -5.285   4.018  1.00  0.00           O  
ATOM   2225  H   SER A 141     -14.450  -6.876   4.520  1.00  0.00           H  
ATOM   2226  HA  SER A 141     -15.948  -4.871   6.099  1.00  0.00           H  
ATOM   2227 1HB  SER A 141     -18.045  -6.049   5.848  1.00  0.00           H  
ATOM   2228 2HB  SER A 141     -17.304  -7.208   4.724  1.00  0.00           H  
ATOM   2229  HG  SER A 141     -16.916  -4.541   4.154  1.00  0.00           H  
ATOM   2230  N   ALA A 142     -15.832  -6.403   8.086  1.00  0.00           N  
ATOM   2231  CA  ALA A 142     -15.571  -7.196   9.276  1.00  0.00           C  
ATOM   2232  C   ALA A 142     -16.611  -6.906  10.358  1.00  0.00           C  
ATOM   2233  O   ALA A 142     -16.798  -5.761  10.748  1.00  0.00           O  
ATOM   2234  CB  ALA A 142     -14.155  -6.889   9.779  1.00  0.00           C  
ATOM   2235  H   ALA A 142     -16.186  -5.467   8.219  1.00  0.00           H  
ATOM   2236  HA  ALA A 142     -15.649  -8.249   9.005  1.00  0.00           H  
ATOM   2237 1HB  ALA A 142     -13.967  -7.442  10.699  1.00  0.00           H  
ATOM   2238 2HB  ALA A 142     -14.062  -5.825   9.997  1.00  0.00           H  
ATOM   2239 3HB  ALA A 142     -13.419  -7.164   9.023  1.00  0.00           H  
ATOM   2240  N   ASN A 143     -17.211  -7.964  10.911  1.00  0.00           N  
ATOM   2241  CA  ASN A 143     -18.115  -7.845  12.064  1.00  0.00           C  
ATOM   2242  C   ASN A 143     -17.415  -7.257  13.302  1.00  0.00           C  
ATOM   2243  O   ASN A 143     -18.069  -6.678  14.162  1.00  0.00           O  
ATOM   2244  CB  ASN A 143     -18.663  -9.239  12.419  1.00  0.00           C  
ATOM   2245  CG  ASN A 143     -19.507  -9.872  11.332  1.00  0.00           C  
ATOM   2246  OD1 ASN A 143     -20.068  -9.233  10.467  1.00  0.00           O  
ATOM   2247  ND2 ASN A 143     -19.614 -11.180  11.325  1.00  0.00           N  
ATOM   2248  H   ASN A 143     -17.112  -8.865  10.466  1.00  0.00           H  
ATOM   2249  HA  ASN A 143     -18.917  -7.152  11.805  1.00  0.00           H  
ATOM   2250 1HB  ASN A 143     -19.291  -9.148  13.305  1.00  0.00           H  
ATOM   2251 2HB  ASN A 143     -17.831  -9.900  12.664  1.00  0.00           H  
ATOM   2252 1HD2 ASN A 143     -19.235 -11.732  12.081  1.00  0.00           H  
ATOM   2253 2HD2 ASN A 143     -20.222 -11.553  10.610  1.00  0.00           H  
ATOM   2254  N   ASP A 144     -16.097  -7.444  13.394  1.00  0.00           N  
ATOM   2255  CA  ASP A 144     -15.239  -6.834  14.404  1.00  0.00           C  
ATOM   2256  C   ASP A 144     -14.331  -5.789  13.730  1.00  0.00           C  
ATOM   2257  O   ASP A 144     -13.384  -6.173  13.027  1.00  0.00           O  
ATOM   2258  CB  ASP A 144     -14.435  -7.923  15.127  1.00  0.00           C  
ATOM   2259  CG  ASP A 144     -13.486  -7.346  16.183  1.00  0.00           C  
ATOM   2260  OD1 ASP A 144     -13.536  -6.119  16.427  1.00  0.00           O  
ATOM   2261  OD2 ASP A 144     -12.682  -8.144  16.708  1.00  0.00           O  
ATOM   2262  H   ASP A 144     -15.630  -7.861  12.602  1.00  0.00           H  
ATOM   2263  HA  ASP A 144     -15.871  -6.341  15.143  1.00  0.00           H  
ATOM   2264 1HB  ASP A 144     -15.129  -8.607  15.616  1.00  0.00           H  
ATOM   2265 2HB  ASP A 144     -13.858  -8.492  14.399  1.00  0.00           H  
ATOM   2266  N   PRO A 145     -14.584  -4.483  13.936  1.00  0.00           N  
ATOM   2267  CA  PRO A 145     -13.759  -3.411  13.388  1.00  0.00           C  
ATOM   2268  C   PRO A 145     -12.296  -3.470  13.841  1.00  0.00           C  
ATOM   2269  O   PRO A 145     -11.429  -2.963  13.134  1.00  0.00           O  
ATOM   2270  CB  PRO A 145     -14.416  -2.104  13.846  1.00  0.00           C  
ATOM   2271  CG  PRO A 145     -15.869  -2.498  14.100  1.00  0.00           C  
ATOM   2272  CD  PRO A 145     -15.743  -3.926  14.616  1.00  0.00           C  
ATOM   2273  HA  PRO A 145     -13.797  -3.451  12.289  1.00  0.00           H  
ATOM   2274 1HB  PRO A 145     -14.337  -1.328  13.085  1.00  0.00           H  
ATOM   2275 2HB  PRO A 145     -13.970  -1.767  14.781  1.00  0.00           H  
ATOM   2276 1HG  PRO A 145     -16.348  -1.843  14.828  1.00  0.00           H  
ATOM   2277 2HG  PRO A 145     -16.418  -2.496  13.158  1.00  0.00           H  
ATOM   2278 1HD  PRO A 145     -16.655  -4.476  14.383  1.00  0.00           H  
ATOM   2279 2HD  PRO A 145     -15.565  -3.923  15.691  1.00  0.00           H  
ATOM   2280  N   HIS A 146     -11.974  -4.134  14.960  1.00  0.00           N  
ATOM   2281  CA  HIS A 146     -10.585  -4.295  15.400  1.00  0.00           C  
ATOM   2282  C   HIS A 146      -9.733  -5.107  14.415  1.00  0.00           C  
ATOM   2283  O   HIS A 146      -8.504  -4.998  14.437  1.00  0.00           O  
ATOM   2284  CB  HIS A 146     -10.537  -4.918  16.799  1.00  0.00           C  
ATOM   2285  CG  HIS A 146     -11.173  -4.061  17.861  1.00  0.00           C  
ATOM   2286  ND1 HIS A 146     -10.850  -2.753  18.138  1.00  0.00           N  
ATOM   2287  CD2 HIS A 146     -12.160  -4.432  18.733  1.00  0.00           C  
ATOM   2288  CE1 HIS A 146     -11.609  -2.350  19.170  1.00  0.00           C  
ATOM   2289  NE2 HIS A 146     -12.420  -3.339  19.573  1.00  0.00           N  
ATOM   2290  H   HIS A 146     -12.692  -4.598  15.497  1.00  0.00           H  
ATOM   2291  HA  HIS A 146     -10.113  -3.316  15.481  1.00  0.00           H  
ATOM   2292 1HB  HIS A 146     -11.013  -5.898  16.782  1.00  0.00           H  
ATOM   2293 2HB  HIS A 146      -9.494  -5.068  17.078  1.00  0.00           H  
ATOM   2294  HD1 HIS A 146     -10.282  -2.153  17.556  1.00  0.00           H  
ATOM   2295  HD2 HIS A 146     -12.644  -5.397  18.765  1.00  0.00           H  
ATOM   2296  HE1 HIS A 146     -11.614  -1.354  19.587  1.00  0.00           H  
ATOM   2297  N   LYS A 147     -10.344  -5.854  13.480  1.00  0.00           N  
ATOM   2298  CA  LYS A 147      -9.617  -6.473  12.355  1.00  0.00           C  
ATOM   2299  C   LYS A 147      -8.901  -5.452  11.470  1.00  0.00           C  
ATOM   2300  O   LYS A 147      -7.905  -5.788  10.830  1.00  0.00           O  
ATOM   2301  CB  LYS A 147     -10.569  -7.303  11.488  1.00  0.00           C  
ATOM   2302  CG  LYS A 147     -11.062  -8.560  12.214  1.00  0.00           C  
ATOM   2303  CD  LYS A 147     -11.615  -9.561  11.196  1.00  0.00           C  
ATOM   2304  CE  LYS A 147     -12.105 -10.818  11.913  1.00  0.00           C  
ATOM   2305  NZ  LYS A 147     -12.438 -11.886  10.940  1.00  0.00           N  
ATOM   2306  H   LYS A 147     -11.352  -5.908  13.504  1.00  0.00           H  
ATOM   2307  HA  LYS A 147      -8.848  -7.131  12.760  1.00  0.00           H  
ATOM   2308 1HB  LYS A 147     -11.417  -6.695  11.174  1.00  0.00           H  
ATOM   2309 2HB  LYS A 147     -10.024  -7.609  10.595  1.00  0.00           H  
ATOM   2310 1HG  LYS A 147     -11.833  -8.294  12.936  1.00  0.00           H  
ATOM   2311 2HG  LYS A 147     -10.229  -9.025  12.742  1.00  0.00           H  
ATOM   2312 1HD  LYS A 147     -12.435  -9.108  10.638  1.00  0.00           H  
ATOM   2313 2HD  LYS A 147     -10.820  -9.826  10.500  1.00  0.00           H  
ATOM   2314 1HE  LYS A 147     -11.319 -11.159  12.588  1.00  0.00           H  
ATOM   2315 2HE  LYS A 147     -12.972 -10.557  12.520  1.00  0.00           H  
ATOM   2316 1HZ  LYS A 147     -12.753 -12.717  11.421  1.00  0.00           H  
ATOM   2317 2HZ  LYS A 147     -13.153 -11.575  10.298  1.00  0.00           H  
ATOM   2318 3HZ  LYS A 147     -11.616 -12.132  10.406  1.00  0.00           H  
ATOM   2319  N   PHE A 148      -9.376  -4.211  11.457  1.00  0.00           N  
ATOM   2320  CA  PHE A 148      -8.780  -3.105  10.721  1.00  0.00           C  
ATOM   2321  C   PHE A 148      -7.639  -2.412  11.472  1.00  0.00           C  
ATOM   2322  O   PHE A 148      -7.054  -1.484  10.928  1.00  0.00           O  
ATOM   2323  CB  PHE A 148      -9.887  -2.115  10.351  1.00  0.00           C  
ATOM   2324  CG  PHE A 148     -11.020  -2.678   9.515  1.00  0.00           C  
ATOM   2325  CD1 PHE A 148     -10.760  -3.539   8.434  1.00  0.00           C  
ATOM   2326  CD2 PHE A 148     -12.347  -2.336   9.818  1.00  0.00           C  
ATOM   2327  CE1 PHE A 148     -11.816  -4.103   7.696  1.00  0.00           C  
ATOM   2328  CE2 PHE A 148     -13.402  -2.874   9.065  1.00  0.00           C  
ATOM   2329  CZ  PHE A 148     -13.142  -3.764   8.010  1.00  0.00           C  
ATOM   2330  H   PHE A 148     -10.196  -4.002  12.008  1.00  0.00           H  
ATOM   2331  HA  PHE A 148      -8.355  -3.495   9.795  1.00  0.00           H  
ATOM   2332 1HB  PHE A 148     -10.291  -1.682  11.266  1.00  0.00           H  
ATOM   2333 2HB  PHE A 148      -9.439  -1.289   9.799  1.00  0.00           H  
ATOM   2334  HD1 PHE A 148      -9.736  -3.749   8.163  1.00  0.00           H  
ATOM   2335  HD2 PHE A 148     -12.562  -1.668  10.639  1.00  0.00           H  
ATOM   2336  HE1 PHE A 148     -11.610  -4.782   6.882  1.00  0.00           H  
ATOM   2337  HE2 PHE A 148     -14.418  -2.612   9.321  1.00  0.00           H  
ATOM   2338  HZ  PHE A 148     -13.963  -4.177   7.444  1.00  0.00           H  
ATOM   2339  N   ASN A 149      -7.271  -2.859  12.680  1.00  0.00           N  
ATOM   2340  CA  ASN A 149      -6.227  -2.205  13.476  1.00  0.00           C  
ATOM   2341  C   ASN A 149      -4.811  -2.369  12.899  1.00  0.00           C  
ATOM   2342  O   ASN A 149      -3.904  -1.645  13.307  1.00  0.00           O  
ATOM   2343  CB  ASN A 149      -6.254  -2.716  14.924  1.00  0.00           C  
ATOM   2344  CG  ASN A 149      -7.395  -2.157  15.753  1.00  0.00           C  
ATOM   2345  OD1 ASN A 149      -8.209  -1.359  15.328  1.00  0.00           O  
ATOM   2346  ND2 ASN A 149      -7.470  -2.551  17.002  1.00  0.00           N  
ATOM   2347  H   ASN A 149      -7.821  -3.582  13.121  1.00  0.00           H  
ATOM   2348  HA  ASN A 149      -6.418  -1.131  13.482  1.00  0.00           H  
ATOM   2349 1HB  ASN A 149      -5.337  -2.403  15.423  1.00  0.00           H  
ATOM   2350 2HB  ASN A 149      -6.290  -3.805  14.940  1.00  0.00           H  
ATOM   2351 1HD2 ASN A 149      -6.777  -3.184  17.375  1.00  0.00           H  
ATOM   2352 2HD2 ASN A 149      -8.140  -2.075  17.588  1.00  0.00           H  
ATOM   2353  N   ARG A 150      -4.594  -3.350  12.010  1.00  0.00           N  
ATOM   2354  CA  ARG A 150      -3.269  -3.683  11.460  1.00  0.00           C  
ATOM   2355  C   ARG A 150      -3.280  -3.926   9.942  1.00  0.00           C  
ATOM   2356  O   ARG A 150      -2.938  -5.032   9.513  1.00  0.00           O  
ATOM   2357  CB  ARG A 150      -2.642  -4.858  12.232  1.00  0.00           C  
ATOM   2358  CG  ARG A 150      -2.396  -4.562  13.718  1.00  0.00           C  
ATOM   2359  CD  ARG A 150      -1.797  -5.803  14.391  1.00  0.00           C  
ATOM   2360  NE  ARG A 150      -1.616  -5.603  15.840  1.00  0.00           N  
ATOM   2361  CZ  ARG A 150      -0.505  -5.302  16.482  1.00  0.00           C  
ATOM   2362  NH1 ARG A 150       0.642  -5.136  15.892  1.00  0.00           N  
ATOM   2363  NH2 ARG A 150      -0.539  -5.115  17.760  1.00  0.00           N  
ATOM   2364  H   ARG A 150      -5.396  -3.886  11.713  1.00  0.00           H  
ATOM   2365  HA  ARG A 150      -2.597  -2.845  11.646  1.00  0.00           H  
ATOM   2366 1HB  ARG A 150      -3.295  -5.726  12.143  1.00  0.00           H  
ATOM   2367 2HB  ARG A 150      -1.683  -5.101  11.777  1.00  0.00           H  
ATOM   2368 1HG  ARG A 150      -3.336  -4.320  14.213  1.00  0.00           H  
ATOM   2369 2HG  ARG A 150      -1.711  -3.720  13.817  1.00  0.00           H  
ATOM   2370 1HD  ARG A 150      -2.477  -6.641  14.240  1.00  0.00           H  
ATOM   2371 2HD  ARG A 150      -0.850  -6.051  13.913  1.00  0.00           H  
ATOM   2372  HE  ARG A 150      -2.431  -5.664  16.433  1.00  0.00           H  
ATOM   2373 1HH1 ARG A 150       0.652  -5.138  14.882  1.00  0.00           H  
ATOM   2374 2HH1 ARG A 150       1.264  -4.466  16.322  1.00  0.00           H  
ATOM   2375 1HH2 ARG A 150      -0.615  -4.125  17.945  1.00  0.00           H  
ATOM   2376 2HH2 ARG A 150       0.323  -5.359  18.227  1.00  0.00           H  
ATOM   2377  N   PRO A 151      -3.726  -2.966   9.112  1.00  0.00           N  
ATOM   2378  CA  PRO A 151      -3.713  -3.144   7.674  1.00  0.00           C  
ATOM   2379  C   PRO A 151      -2.276  -3.044   7.157  1.00  0.00           C  
ATOM   2380  O   PRO A 151      -1.448  -2.275   7.654  1.00  0.00           O  
ATOM   2381  CB  PRO A 151      -4.635  -2.066   7.112  1.00  0.00           C  
ATOM   2382  CG  PRO A 151      -4.459  -0.916   8.099  1.00  0.00           C  
ATOM   2383  CD  PRO A 151      -4.109  -1.598   9.429  1.00  0.00           C  
ATOM   2384  HA  PRO A 151      -4.163  -4.116   7.426  1.00  0.00           H  
ATOM   2385 1HB  PRO A 151      -4.363  -1.779   6.096  1.00  0.00           H  
ATOM   2386 2HB  PRO A 151      -5.666  -2.418   7.147  1.00  0.00           H  
ATOM   2387 1HG  PRO A 151      -5.374  -0.330   8.184  1.00  0.00           H  
ATOM   2388 2HG  PRO A 151      -3.638  -0.284   7.759  1.00  0.00           H  
ATOM   2389 1HD  PRO A 151      -4.985  -1.607  10.077  1.00  0.00           H  
ATOM   2390 2HD  PRO A 151      -3.299  -1.076   9.939  1.00  0.00           H  
ATOM   2391  N   GLN A 152      -1.989  -3.837   6.137  1.00  0.00           N  
ATOM   2392  CA  GLN A 152      -0.704  -3.864   5.463  1.00  0.00           C  
ATOM   2393  C   GLN A 152      -0.921  -3.726   3.960  1.00  0.00           C  
ATOM   2394  O   GLN A 152      -1.769  -4.408   3.384  1.00  0.00           O  
ATOM   2395  CB  GLN A 152       0.034  -5.150   5.856  1.00  0.00           C  
ATOM   2396  CG  GLN A 152       1.276  -5.429   4.998  1.00  0.00           C  
ATOM   2397  CD  GLN A 152       1.958  -6.743   5.354  1.00  0.00           C  
ATOM   2398  OE1 GLN A 152       1.765  -7.335   6.411  1.00  0.00           O  
ATOM   2399  NE2 GLN A 152       2.776  -7.247   4.460  1.00  0.00           N  
ATOM   2400  H   GLN A 152      -2.708  -4.463   5.801  1.00  0.00           H  
ATOM   2401  HA  GLN A 152      -0.110  -3.021   5.817  1.00  0.00           H  
ATOM   2402 1HB  GLN A 152      -0.651  -5.992   5.760  1.00  0.00           H  
ATOM   2403 2HB  GLN A 152       0.328  -5.075   6.903  1.00  0.00           H  
ATOM   2404 1HG  GLN A 152       1.993  -4.617   5.116  1.00  0.00           H  
ATOM   2405 2HG  GLN A 152       0.991  -5.483   3.948  1.00  0.00           H  
ATOM   2406 1HE2 GLN A 152       3.665  -7.441   4.897  1.00  0.00           H  
ATOM   2407 2HE2 GLN A 152       2.852  -6.751   3.584  1.00  0.00           H  
ATOM   2408  N   PHE A 153      -0.103  -2.885   3.339  1.00  0.00           N  
ATOM   2409  CA  PHE A 153      -0.058  -2.668   1.901  1.00  0.00           C  
ATOM   2410  C   PHE A 153       1.352  -2.987   1.414  1.00  0.00           C  
ATOM   2411  O   PHE A 153       2.331  -2.464   1.939  1.00  0.00           O  
ATOM   2412  CB  PHE A 153      -0.467  -1.224   1.573  1.00  0.00           C  
ATOM   2413  CG  PHE A 153      -1.714  -0.768   2.305  1.00  0.00           C  
ATOM   2414  CD1 PHE A 153      -2.982  -1.134   1.823  1.00  0.00           C  
ATOM   2415  CD2 PHE A 153      -1.607  -0.033   3.502  1.00  0.00           C  
ATOM   2416  CE1 PHE A 153      -4.137  -0.779   2.539  1.00  0.00           C  
ATOM   2417  CE2 PHE A 153      -2.764   0.326   4.216  1.00  0.00           C  
ATOM   2418  CZ  PHE A 153      -4.029  -0.055   3.738  1.00  0.00           C  
ATOM   2419  H   PHE A 153       0.549  -2.355   3.899  1.00  0.00           H  
ATOM   2420  HA  PHE A 153      -0.779  -3.336   1.427  1.00  0.00           H  
ATOM   2421 1HB  PHE A 153      -0.631  -1.140   0.499  1.00  0.00           H  
ATOM   2422 2HB  PHE A 153       0.352  -0.552   1.828  1.00  0.00           H  
ATOM   2423  HD1 PHE A 153      -3.064  -1.694   0.903  1.00  0.00           H  
ATOM   2424  HD2 PHE A 153      -0.635   0.240   3.884  1.00  0.00           H  
ATOM   2425  HE1 PHE A 153      -5.110  -1.068   2.170  1.00  0.00           H  
ATOM   2426  HE2 PHE A 153      -2.676   0.883   5.137  1.00  0.00           H  
ATOM   2427  HZ  PHE A 153      -4.920   0.203   4.292  1.00  0.00           H  
ATOM   2428  N   THR A 154       1.472  -3.857   0.424  1.00  0.00           N  
ATOM   2429  CA  THR A 154       2.734  -4.145  -0.255  1.00  0.00           C  
ATOM   2430  C   THR A 154       2.573  -3.752  -1.709  1.00  0.00           C  
ATOM   2431  O   THR A 154       1.679  -4.261  -2.376  1.00  0.00           O  
ATOM   2432  CB  THR A 154       3.117  -5.618  -0.102  1.00  0.00           C  
ATOM   2433  OG1 THR A 154       3.254  -5.938   1.273  1.00  0.00           O  
ATOM   2434  CG2 THR A 154       4.445  -5.933  -0.778  1.00  0.00           C  
ATOM   2435  H   THR A 154       0.637  -4.297   0.063  1.00  0.00           H  
ATOM   2436  HA  THR A 154       3.521  -3.552   0.212  1.00  0.00           H  
ATOM   2437  HB  THR A 154       2.342  -6.242  -0.545  1.00  0.00           H  
ATOM   2438  HG1 THR A 154       3.947  -5.363   1.605  1.00  0.00           H  
ATOM   2439 1HG2 THR A 154       5.268  -5.433  -0.266  1.00  0.00           H  
ATOM   2440 2HG2 THR A 154       4.431  -5.624  -1.823  1.00  0.00           H  
ATOM   2441 3HG2 THR A 154       4.581  -7.014  -0.766  1.00  0.00           H  
ATOM   2442  N   ILE A 155       3.409  -2.827  -2.165  1.00  0.00           N  
ATOM   2443  CA  ILE A 155       3.392  -2.265  -3.509  1.00  0.00           C  
ATOM   2444  C   ILE A 155       4.610  -2.816  -4.246  1.00  0.00           C  
ATOM   2445  O   ILE A 155       5.740  -2.615  -3.795  1.00  0.00           O  
ATOM   2446  CB  ILE A 155       3.387  -0.716  -3.457  1.00  0.00           C  
ATOM   2447  CG1 ILE A 155       2.240  -0.122  -2.600  1.00  0.00           C  
ATOM   2448  CG2 ILE A 155       3.236  -0.153  -4.877  1.00  0.00           C  
ATOM   2449  CD1 ILE A 155       2.559   0.031  -1.105  1.00  0.00           C  
ATOM   2450  H   ILE A 155       4.145  -2.504  -1.553  1.00  0.00           H  
ATOM   2451  HA  ILE A 155       2.472  -2.576  -4.002  1.00  0.00           H  
ATOM   2452  HB  ILE A 155       4.341  -0.368  -3.060  1.00  0.00           H  
ATOM   2453 1HG1 ILE A 155       2.009   0.880  -2.963  1.00  0.00           H  
ATOM   2454 2HG1 ILE A 155       1.341  -0.727  -2.718  1.00  0.00           H  
ATOM   2455 1HG2 ILE A 155       4.030  -0.521  -5.527  1.00  0.00           H  
ATOM   2456 2HG2 ILE A 155       2.269  -0.448  -5.284  1.00  0.00           H  
ATOM   2457 3HG2 ILE A 155       3.302   0.935  -4.860  1.00  0.00           H  
ATOM   2458 1HD1 ILE A 155       1.762   0.599  -0.625  1.00  0.00           H  
ATOM   2459 2HD1 ILE A 155       3.497   0.573  -0.979  1.00  0.00           H  
ATOM   2460 3HD1 ILE A 155       2.630  -0.938  -0.612  1.00  0.00           H  
ATOM   2461  N   GLU A 156       4.377  -3.500  -5.361  1.00  0.00           N  
ATOM   2462  CA  GLU A 156       5.402  -4.114  -6.201  1.00  0.00           C  
ATOM   2463  C   GLU A 156       5.305  -3.611  -7.639  1.00  0.00           C  
ATOM   2464  O   GLU A 156       4.249  -3.645  -8.262  1.00  0.00           O  
ATOM   2465  CB  GLU A 156       5.312  -5.644  -6.186  1.00  0.00           C  
ATOM   2466  CG  GLU A 156       5.469  -6.215  -4.775  1.00  0.00           C  
ATOM   2467  CD  GLU A 156       5.753  -7.722  -4.755  1.00  0.00           C  
ATOM   2468  OE1 GLU A 156       6.260  -8.166  -3.697  1.00  0.00           O  
ATOM   2469  OE2 GLU A 156       5.569  -8.416  -5.771  1.00  0.00           O  
ATOM   2470  H   GLU A 156       3.421  -3.660  -5.645  1.00  0.00           H  
ATOM   2471  HA  GLU A 156       6.382  -3.839  -5.808  1.00  0.00           H  
ATOM   2472 1HB  GLU A 156       6.114  -6.029  -6.815  1.00  0.00           H  
ATOM   2473 2HB  GLU A 156       4.354  -5.963  -6.598  1.00  0.00           H  
ATOM   2474 1HG  GLU A 156       4.569  -6.007  -4.197  1.00  0.00           H  
ATOM   2475 2HG  GLU A 156       6.302  -5.701  -4.295  1.00  0.00           H  
ATOM   2476  N   TRP A 157       6.427  -3.160  -8.182  1.00  0.00           N  
ATOM   2477  CA  TRP A 157       6.560  -2.734  -9.573  1.00  0.00           C  
ATOM   2478  C   TRP A 157       7.722  -3.467 -10.248  1.00  0.00           C  
ATOM   2479  O   TRP A 157       8.506  -4.147  -9.579  1.00  0.00           O  
ATOM   2480  CB  TRP A 157       6.782  -1.223  -9.653  1.00  0.00           C  
ATOM   2481  CG  TRP A 157       7.900  -0.735  -8.781  1.00  0.00           C  
ATOM   2482  CD1 TRP A 157       9.173  -0.448  -9.172  1.00  0.00           C  
ATOM   2483  CD2 TRP A 157       7.849  -0.473  -7.358  1.00  0.00           C  
ATOM   2484  NE1 TRP A 157       9.915  -0.029  -8.096  1.00  0.00           N  
ATOM   2485  CE2 TRP A 157       9.121  -0.036  -6.978  1.00  0.00           C  
ATOM   2486  CE3 TRP A 157       6.840  -0.571  -6.391  1.00  0.00           C  
ATOM   2487  CZ2 TRP A 157       9.419   0.303  -5.667  1.00  0.00           C  
ATOM   2488  CZ3 TRP A 157       7.139  -0.230  -5.077  1.00  0.00           C  
ATOM   2489  CH2 TRP A 157       8.395   0.196  -4.726  1.00  0.00           C  
ATOM   2490  H   TRP A 157       7.268  -3.215  -7.625  1.00  0.00           H  
ATOM   2491  HA  TRP A 157       5.637  -2.978 -10.099  1.00  0.00           H  
ATOM   2492 1HB  TRP A 157       7.003  -0.941 -10.683  1.00  0.00           H  
ATOM   2493 2HB  TRP A 157       5.869  -0.705  -9.361  1.00  0.00           H  
ATOM   2494  HD1 TRP A 157       9.547  -0.539 -10.190  1.00  0.00           H  
ATOM   2495  HE1 TRP A 157      10.888   0.241  -8.122  1.00  0.00           H  
ATOM   2496  HE3 TRP A 157       5.841  -0.906  -6.665  1.00  0.00           H  
ATOM   2497  HZ2 TRP A 157      10.411   0.643  -5.368  1.00  0.00           H  
ATOM   2498  HZ3 TRP A 157       6.349  -0.310  -4.330  1.00  0.00           H  
ATOM   2499  HH2 TRP A 157       8.596   0.456  -3.686  1.00  0.00           H  
ATOM   2500  N   GLY A 158       7.834  -3.306 -11.569  1.00  0.00           N  
ATOM   2501  CA  GLY A 158       8.959  -3.813 -12.366  1.00  0.00           C  
ATOM   2502  C   GLY A 158      10.335  -3.302 -11.948  1.00  0.00           C  
ATOM   2503  O   GLY A 158      10.434  -2.368 -11.116  1.00  0.00           O  
ATOM   2504  OXT GLY A 158      11.325  -3.794 -12.415  1.00  0.00           O  
ATOM   2505  H   GLY A 158       7.132  -2.749 -12.035  1.00  0.00           H  
ATOM   2506 1HA  GLY A 158       8.982  -4.902 -12.312  1.00  0.00           H  
ATOM   2507 2HA  GLY A 158       8.813  -3.546 -13.412  1.00  0.00           H  
TER                                                                             
# All scores below are weighted scores, not raw scores.
#BEGIN_POSE_ENERGIES_TABLE 
label fa_atr fa_rep fa_sol fa_intra_rep fa_intra_sol_xover4 lk_ball_wtd fa_elec pro_close hbond_sr_bb hbond_lr_bb hbond_bb_sc hbond_sc dslf_fa13 omega fa_dun p_aa_pp yhh_planarity ref rama_prepro total
weights 1 0.55 1 0.005 1 1 1 1.25 1 1 1 1 1.25 0.4 0.7 0.6 0.625 1 0.45 NA
pose -851.428 109.55 562.625 1.29534 29.8365 1.40058 -335.224 11.9901 -23.1097 -85.0259 -13.8859 -33.0277 0 33.7935 291.71 -34.4026 0 -3.12772 4.68617 -332.344
GLY:NtermProteinFull_1 -4.48938 2.1594 5.5347 0.00016 0 0.16925 -4.24141 0 0 0 0 0 0 0.02039 0 0 0 0.79816 0 -0.04872
ARG_2 -7.31742 0.78189 6.02889 0.01225 0.27158 0.22787 -3.75152 0 0 0 0 -0.20022 0 0.28963 4.18861 -0.16704 0 -0.09474 -0.01331 0.25648
VAL_3 -7.1511 1.51086 1.56524 0.0123 0.0422 0.08251 -2.34065 0 0 0 0 0 0 0.08841 1.93239 -0.67705 0 2.64269 -0.14066 -2.43288
GLU_4 -6.95143 0.69689 6.83471 0.00601 0.29948 0.16586 -4.36595 0 0 0 0 -0.05964 0 0.47511 3.17088 0.30565 0 -2.72453 -0.03106 -2.17802
VAL_5 -6.76675 0.38514 1.04314 0.01061 0.0465 0.13154 -2.20055 0 0 0 0 0 0 0.49998 0.34881 -0.45971 0 2.64269 0.11271 -4.20588
ARG_6 -7.06301 0.51006 7.23466 0.00864 0.38536 -0.3816 -4.5689 0 0 0 0 -0.22594 0 0.01196 3.27844 0.21031 0 -0.09474 0.10682 -0.58795
VAL_7 -6.89777 1.07268 0.86412 0.01043 0.03196 0.01211 -1.37961 0 0 0 0 0 0 0.33659 1.14562 -0.44394 0 2.64269 0.06959 -2.53553
GLU_8 -5.75053 0.68623 6.08796 0.00646 0.2731 0.19516 -4.88266 0 0 0 0 -0.12246 0 0.26859 2.79824 0.10278 0 -2.72453 0.24007 -2.82159
PHE_9 -7.42679 1.56659 1.45009 0.01791 0.27196 0.07835 -1.15436 0 0 0 0 0 0 -0.0301 2.70837 -0.14169 0 1.21829 0.21535 -1.22604
GLU_10 -3.01152 0.07881 4.23351 0.00611 0.40208 0.64204 -3.23655 0 0 0 0 -0.65965 0 0.15327 3.09592 0.21785 0 -2.72453 0.98695 0.18428
GLY_11 -1.36056 0.06856 1.45967 4e-05 0 -0.15149 0.1468 0 0 0 0 0 0 -0.25117 0 -1.2557 0 0.79816 1.4781 0.93242
ASP_12 -3.85952 0.34442 4.1132 0.0037 0.67436 0.05081 -1.96557 0 0 0 0 0 0 0.00583 3.07316 -0.39339 0 -2.14574 0.09437 -0.00438
LYS_13 -5.97119 0.3449 5.12983 0.0111 0.15932 -0.13593 -2.3415 0 0 0 0 0 0 1.28664 1.89307 0.09318 0 -0.71458 -0.4001 -0.64526
MET_14 -9.57721 1.95474 1.94797 0.01008 0.0619 0.10248 -2.15298 0 0 0 0 0 0 0.97302 1.58894 0.23614 0 1.65735 0.42273 -2.77484
ARG_15 -6.22623 0.31446 6.25994 0.01063 0.27776 0.5296 -5.025 0 0 0 0 -0.65965 0 0.07454 3.48184 0.01683 0 -0.09474 0.4288 -0.61123
VAL_16 -7.34245 0.58672 1.07341 0.01154 0.04419 0.07665 -2.13245 0 0 0 0 0 0 0.86263 0.48289 -0.60287 0 2.64269 -0.11222 -4.40926
ARG_17 -6.0303 0.29133 5.57452 0.00937 0.19933 0.31467 -4.34201 0 0 0 0 -1.06487 0 0.01183 2.04911 0.12462 0 -0.09474 -0.02174 -2.97888
LEU_18 -7.41604 0.80784 0.89266 0.01295 0.06424 0.22995 -2.24943 0 0 0 0 0 0 0.30978 0.44066 -0.27078 0 1.66147 -0.00982 -5.52652
ARG_19 -6.14062 0.40448 6.35749 0.01251 0.28494 0.78879 -5.60644 0 0 0 0 -0.91515 0 0.00219 3.52929 -0.09205 0 -0.09474 -0.04486 -1.51416
ASN_20 -8.72094 0.87916 7.48179 0.00921 0.5665 -0.04457 -3.66996 0 0 0 -1.09692 -0.81912 0 0.61766 1.71844 -0.3129 0 -1.34026 0.03745 -4.69445
ASP_21 -3.8974 0.13981 5.2101 0.00293 0.2862 0.28219 -4.27664 0 0 0 0 -0.91515 0 0.37621 3.16396 -0.47464 0 -2.14574 -0.21426 -2.46244
SER_22 -4.85361 0.2765 5.45185 0.00256 0.07045 -0.09861 -0.70236 0 0 0 -1.17567 -0.81912 0 -0.01571 1.24883 -0.38528 0 -0.28969 -0.35759 -1.64745
SER_23 -1.69474 0.10148 1.24525 0.00223 0.06561 -0.20373 0.12105 0 0 0 0 0 0 -0.06445 0.2481 -0.19253 0 -0.28969 -0.36476 -1.02618
THR_24 -5.56939 2.00157 5.17439 0.0046 0.08372 0.25715 -1.00882 0.04677 0 0 -1.16769 0 0 0.31038 0.49946 -0.27726 0 1.15175 -0.45348 1.05317
PRO_25 -5.76755 0.83764 2.74067 0.00299 0.07642 -0.27665 -1.12937 0.21644 0 0 0 0 0 0.03018 0.18673 -1.11109 0 -1.64321 -0.49711 -6.33393
VAL_26 -7.7951 1.28522 2.42178 0.01605 0.042 -0.17171 -1.96774 0 0 0 0 0 0 0.42951 0.38865 -0.7635 0 2.64269 -0.45023 -3.92238
GLU_27 -7.50072 0.67148 6.86259 0.00478 0.22449 0.04851 -4.38267 0 0 0 0 -0.57478 0 -0.01523 4.38954 0.21219 0 -2.72453 -0.12187 -2.90622
VAL_28 -7.24344 0.37969 1.54882 0.01119 0.04344 0.02861 -1.81036 0 0 0 0 0 0 0.84498 0.57913 -0.6116 0 2.64269 -0.04885 -3.6357
HIS_29 -7.00472 0.72636 5.97671 0.00514 0.4413 -0.00584 -4.11525 0 0 0 0 -1.17604 0 -0.01544 2.69971 -0.05523 0 -0.30065 -0.01092 -2.83485
ILE_30 -7.6126 0.8462 0.8049 0.01785 0.07077 0.14248 -2.39834 0 0 0 0 0 0 0.4126 2.09115 -0.76282 0 2.30374 -0.16754 -4.25161
LYS_31 -5.83067 0.70713 4.40441 0.01168 0.16256 -0.06428 -2.98241 0 0 0 0 0 0 0.03148 1.87772 0.28794 0 -0.71458 -0.2218 -2.3308
VAL_32 -6.29697 1.50467 1.20778 0.01321 0.0481 -0.08357 -1.97498 0 0 0 0 0 0 1.1905 0.61211 0.19066 0 2.64269 0.4189 -0.5269
GLY_33 -1.91252 0.17643 2.18327 2e-05 0 -0.26812 -0.29234 0 0 0 0 0 0 0.07318 0 -1.27109 0 0.79816 0.55702 0.044
ASP_34 -1.4149 0.02074 1.62911 0.00366 0.31409 -0.18776 -0.12871 0 0 0 0 0 0 0.0887 2.16737 -0.22026 0 -2.14574 0.05966 0.18596
GLU_35 -4.76081 0.25521 5.18226 0.00548 0.19767 0.17598 -3.80617 0 0 0 0 -0.99077 0 0.01536 2.88962 -0.01246 0 -2.72453 -0.24152 -3.81467
LYS_36 -3.37173 0.40945 2.26655 0.00832 0.14493 -0.13985 -0.23927 0 0 0 0 0 0 0.31683 1.27355 0.14258 0 -0.71458 -0.13404 -0.03727
ARG_37 -5.0053 0.46377 4.51098 0.01019 0.18373 0.47296 -3.97693 0 0 0 0 -0.99077 0 0.33755 6.27761 -0.16044 0 -0.09474 -0.08379 1.94483
THR_38 -3.49542 0.30523 1.92085 0.00526 0.0514 -0.26388 -1.02651 0 0 0 0 -0.66746 0 -0.03455 0.0397 -0.19681 0 1.15175 -0.05171 -2.26215
VAL_39 -5.4333 0.6355 1.24235 0.01189 0.04382 0.05251 -1.60571 0 0 0 0 0 0 2.14415 0.11604 -0.60272 0 2.64269 -0.07218 -0.82496
THR_40 -3.40064 0.15205 1.36158 0.00808 0.05601 -0.42445 -0.26405 0 0 0 0 0 0 0.09259 0.02902 0.05433 0 1.15175 -0.10373 -1.28746
VAL_41 -7.73617 0.70294 2.06191 0.01457 0.04502 -0.01686 -2.35183 0 0 0 0 0 0 0.00176 0.47732 -0.5476 0 2.64269 -0.06609 -4.77234
ASN_42 -5.22445 0.61375 4.90978 0.00395 0.23099 0.24427 -2.82659 0.01002 0 0 -0.77663 -0.69953 0 0.01923 2.45313 0.20914 0 -1.34026 0.1356 -2.0376
PRO_43 -4.95663 0.82955 2.39309 0.00307 0.07039 -0.36782 -0.54238 0.05685 0 0 0 0 0 -0.07919 0.04946 -0.71666 0 -1.64321 0.22014 -4.68333
GLY_44 -1.4686 0.02441 1.83543 9e-05 0 0.04589 -1.30163 0 0 0 0 0 0 -0.13749 0 -1.33342 0 0.79816 -0.29027 -1.82744
GLU_45 -5.80056 0.44583 5.59634 0.00478 0.20245 0.20129 -3.7736 0 0 0 -0.77663 -0.69953 0 0.80012 3.45517 -0.0494 0 -2.72453 -0.4466 -3.56487
GLU_46 -3.84131 0.44315 3.61713 0.00439 0.20166 -0.10707 -2.30932 0 0 0 0 -0.22594 0 -0.05924 3.42886 0.33218 0 -2.72453 0.00824 -1.23178
VAL_47 -5.15854 0.33071 1.94978 0.01019 0.03638 0.04822 -1.94719 0 0 0 0 0 0 0.30246 0.35979 -0.74623 0 2.64269 0.00776 -2.16399
GLU_48 -4.30888 0.29645 3.70429 0.0049 0.20525 -0.02363 -2.61231 0 0 0 0 -1.06487 0 0.37062 3.66068 0.28065 0 -2.72453 -0.06577 -2.27714
VAL_49 -5.50754 0.671 1.52176 0.01106 0.03712 0.08 -1.81083 0 0 0 0 0 0 0.11858 1.57711 -0.79388 0 2.64269 -0.10692 -1.55985
THR_50 -3.69085 0.17703 1.8226 0.00475 0.05056 -0.39529 -0.48464 0 0 0 0 0 0 0.54642 0.06684 -0.20931 0 1.15175 -0.14289 -1.10304
PHE_51 -9.38994 0.87144 1.65434 0.02025 0.25067 -0.11129 -2.16263 0 0 0 0 0 0 0.00753 1.67046 -0.29103 0 1.21829 -0.0873 -6.34921
SER_52 -2.25757 0.17006 1.61516 0.00114 0.02504 -0.16663 -0.64031 0 0 0 0 0 0 -0.01833 0.74718 0.27957 0 -0.28969 -0.04929 -0.58366
ALA_53 -4.0105 0.38826 1.70387 0.00133 0 -0.18717 -0.44911 0 0 0 0 0 0 0.3695 0 0.04876 0 1.32468 0.38284 -0.42752
ASN_54 -1.14827 0.04885 0.80167 0.00384 0.25076 -0.0814 0.13993 0 0 0 0 0 0 0.3361 1.69011 0.04038 0 -1.34026 0.2421 0.98382
ASP_55 -4.52407 0.68851 4.89129 0.00659 0.64793 -0.05044 -2.4044 0.11435 0 0 -0.47047 0 0 0.23989 2.22037 -0.40553 0 -2.14574 -0.15067 -1.34239
PRO_56 -4.06523 0.49933 2.76661 0.0025 0.03882 0.0066 -0.91513 0.75503 0 0 0 0 0 0.17835 0.37298 -0.51766 0 -1.64321 -0.26252 -2.78354
HIS_D_57 -4.39126 0.54028 4.66302 0.00414 0.41774 -0.14414 -2.55786 0 0 0 -0.47047 0 0 0.97633 2.649 0.0468 0 -0.30065 -0.27455 1.15838
LYS_58 -4.39193 0.38561 3.06932 0.00827 0.13603 -0.16926 -0.95717 0 0 0 0 0 0 0.03798 2.47461 -0.03169 0 -0.71458 -0.38333 -0.53614
PHE_59 -9.59383 1.62819 2.49019 0.02282 0.27897 -0.20076 -1.1057 0 0 0 0 0 0 -0.05201 3.4314 0.03859 0 1.21829 -0.46516 -2.309
ASN_60 -5.74807 0.77115 4.70267 0.00495 0.28987 -0.00069 -1.86455 0 0 0 0 0 0 0.08538 2.47608 0.04996 0 -1.34026 -0.28132 -0.85482
ARG_61 -3.82913 0.81307 4.05103 0.01247 0.25051 0.03807 -1.91731 0.66391 0 0 0 -0.11903 0 0.09796 2.94947 -0.21708 0 -0.09474 0.03876 2.73796
PRO_62 -6.04959 0.89006 2.36207 0.00363 0.12502 -0.02526 -1.76705 2.02175 0 0 0 0 0 -0.00711 0.74098 -0.60835 0 -1.64321 0.02801 -3.92904
GLN_63 -6.51322 0.50344 5.62552 0.00956 0.21199 0.34659 -3.5058 0 0 0 0 -0.05234 0 0.03486 3.79793 0.16786 0 -1.45095 -0.07489 -0.89944
PHE_64 -8.94212 0.69749 1.13865 0.01948 0.3454 0.12228 -2.49482 0 0 0 0 0 0 0.99405 3.31652 -0.12784 0 1.21829 0.09989 -3.61272
THR_65 -6.56163 0.81819 4.31981 0.0075 0.05908 -0.09882 -2.54697 0 0 0 0 -0.05214 0 -0.05533 0.05727 0.13373 0 1.15175 0.18968 -2.57788
ILE_66 -7.42287 0.54086 1.08326 0.01687 0.11346 -0.02507 -2.35553 0 0 0 0 0 0 -0.01611 2.52961 -0.68288 0 2.30374 -0.09307 -4.00773
GLU_67 -7.60938 0.71698 6.32653 0.00588 0.28783 0.35156 -3.8201 0 0 0 0 -0.98048 0 -0.0258 2.90977 0.21644 0 -2.72453 -0.1395 -4.4848
TRP_68 -8.23105 1.59049 5.39646 0.02426 0.35761 -0.07438 -1.56706 0 0 0 0 0 0 -0.00292 3.69281 -0.05503 0 2.26099 0.08199 3.47417
LEU_69 -7.7996 1.56713 3.0002 0.01799 0.06079 -0.45975 -0.59574 0 0 0 0 0 0 0.08517 0.68408 -0.35921 0 1.66147 -0.1256 -2.26307
GLU_70 -5.93121 0.61495 5.14199 0.00691 0.29958 -0.21172 -2.00681 0 0 0 0 0 0 0.55479 2.92509 -0.17006 0 -2.72453 0.02016 -1.48086
ASP_71 -5.13619 0.47215 6.99111 0.01106 0.7711 -0.41149 -1.62313 0 0 0 -0.27394 0 0 0.32196 4.19872 -0.78693 0 -2.14574 -0.02324 2.36544
LYS_72 -5.44502 0.52085 7.47274 0.00958 0.20715 0.12881 -4.94682 0 0 0 0 -0.59964 0 -0.05408 1.88578 0.07734 0 -0.71458 -0.23846 -1.69634
ASP_73 -2.9517 1.17541 4.37006 0.00698 0.91798 -0.02262 -0.59223 0 0 0 -0.26153 0 0 0.00925 3.95283 0.22837 0 -2.14574 0.08087 4.76793
GLY_74 -1.50167 0.09612 2.17817 8e-05 0 -0.07523 -0.06251 0 0 0 0 0 0 -0.13286 0 -0.85783 0 0.79816 -0.14567 0.29677
ASP_75 -4.18132 1.40085 7.26766 0.00626 0.60419 0.26459 0.85659 0 0 0 0 0 0 0.04855 5.83262 0.23656 0 -2.14574 0.05427 10.2451
GLY_76 -2.33815 1.7589 2.6233 4e-05 0 -0.3735 -1.04786 0 0 0 -0.01241 0 0 -0.12906 0 -1.5161 0 0.79816 0.58208 0.3454
TYR_77 -3.7759 2.0783 4.48729 0.02615 0.21971 -0.03806 0.84582 0 0 0 0 0 0 0.0236 4.62578 -0.17462 0 0.58223 0.16492 9.06523
ILE_78 -5.6211 1.80159 1.86577 0.02058 0.11652 -0.09358 -0.64551 0 0 0 0 0 0 -0.04623 3.38732 -0.7725 0 2.30374 -0.30414 2.01245
SER_79 -3.96375 1.84294 4.62296 0.00114 0.02021 0.00417 -1.82175 0 0 0 -0.94083 0 0 -0.02277 1.60967 -0.40884 0 -0.28969 -0.21542 0.43805
ALA_80 -3.0403 1.34624 3.26473 0.00316 0 0.02025 -1.00103 0 0 0 0 0 0 -0.02307 0 0.15674 0 1.32468 1.49177 3.54319
ALA_81 -2.60393 0.34232 2.28639 0.00326 0 -0.29226 -0.49395 0 0 0 0 0 0 -0.14641 0 -0.22357 0 1.32468 1.53426 1.7308
GLU_82 -7.27134 3.4679 7.51009 0.00752 0.3081 -0.31485 -1.26121 0 0 0 -0.94083 0 0 -0.02539 5.93432 -0.24906 0 -2.72453 -0.09861 4.34211
LYS_83 -6.4633 1.19622 5.96355 0.01011 0.21376 0.23682 -4.52818 0 0 0 0 -0.57478 0 0.17623 1.43511 -0.08994 0 -0.71458 -0.11466 -3.25364
GLU_84 -4.82721 0.2542 4.60718 0.00592 0.25892 -0.28025 -1.87891 0 0 0 0 0 0 0.00266 2.65427 -0.12511 0 -2.72453 -0.11968 -2.17254
GLN_85 -5.57287 0.5784 5.56321 0.0127 0.77092 -0.21046 -1.66227 0 0 0 0 -0.88848 0 -0.0068 2.71357 0.16345 0 -1.45095 0.04218 0.05259
ALA_86 -6.2882 0.39583 4.18766 0.00136 0 -0.23982 -0.81588 0 0 0 0 0 0 -0.02377 0 -0.22524 0 1.32468 0.02288 -1.6605
ALA_87 -5.25031 0.3868 3.98406 0.00136 0 -0.31705 -0.68421 0 0 0 0 0 0 -0.02431 0 -0.30059 0 1.32468 -0.47277 -1.35234
LYS_88 -4.01871 0.3126 4.00783 0.00715 0.1204 -0.28655 -0.96934 0 0 0 0 0 0 -0.00626 0.96323 -0.11599 0 -0.71458 -0.41603 -1.11625
GLU_89 -5.50071 0.61719 6.99314 0.00596 0.27122 0.26078 -4.64949 0 0 0 0 -1.48811 0 -0.00524 2.53589 -0.35258 0 -2.72453 -0.38357 -4.42005
GLY_90 -3.84509 0.53731 3.55528 5e-05 0 0.08817 -1.2129 0 0 0 0 0 0 0.21146 0 1.43087 0 0.79816 2.42511 3.98842
ARG_91 -6.9745 0.57936 6.06104 0.0131 0.265 0.25095 -3.48994 0 0 0 0 -0.47191 0 0.68936 2.70578 -0.13401 0 -0.09474 2.87331 2.2728
VAL_92 -6.21875 1.40531 1.72923 0.01555 0.03872 0.05433 -2.30001 0 0 0 0 0 0 0.06577 0.31738 -0.73938 0 2.64269 0.03589 -2.95327
GLU_93 -7.11981 0.98031 7.56117 0.00549 0.26205 0.64308 -5.92412 0 0 0 0 -0.37076 0 0.21394 2.97453 0.30877 0 -2.72453 -0.05622 -3.24611
VAL_94 -6.74331 0.39523 1.16398 0.01068 0.04615 0.16615 -2.21943 0 0 0 0 0 0 0.61169 0.37931 -0.49765 0 2.64269 0.08201 -3.9625
ARG_95 -6.73261 0.71566 7.15925 0.0116 0.25494 0.37729 -5.53363 0 0 0 0 -0.7305 0 0.01164 4.56635 0.21107 0 -0.09474 0.06889 0.28521
VAL_96 -6.99947 1.08347 0.80185 0.01058 0.03147 0.03203 -1.41194 0 0 0 0 0 0 0.3648 1.63744 -0.42237 0 2.64269 0.06919 -2.16026
GLU_97 -5.45195 0.38833 5.41245 0.0054 0.29059 0.37266 -4.25253 0 0 0 0 -0.11903 0 0.40359 3.20019 0.14859 0 -2.72453 0.27486 -2.05138
PHE_98 -7.54105 1.44254 1.4951 0.01776 0.26707 0.0473 -1.28666 0 0 0 0 0 0 -0.04292 2.67114 -0.14807 0 1.21829 0.25621 -1.60331
GLU_99 -3.00449 0.07613 4.17011 0.00653 0.40941 0.67635 -3.31481 0 0 0 0 -0.67087 0 0.13046 3.08332 0.23579 0 -2.72453 0.8667 -0.0599
GLY_100 -1.37558 0.05851 1.43796 4e-05 0 -0.10829 0.15838 0 0 0 0 0 0 -0.24909 0 -1.26648 0 0.79816 1.25957 0.71318
ASP_101 -3.84195 0.37476 3.92429 0.00382 0.68095 0.02543 -1.75141 0 0 0 0 0 0 -0.03467 2.65725 -0.41202 0 -2.14574 0.00208 -0.5172
LYS_102 -5.80717 0.27787 5.07905 0.01089 0.15272 -0.1139 -2.32156 0 0 0 0 0 0 1.17716 1.42663 0.09191 0 -0.71458 -0.40781 -1.14877
MET_103 -9.44128 1.90294 1.88469 0.00961 0.05488 0.06526 -1.98684 0 0 0 0 0 0 0.79926 1.61676 0.25713 0 1.65735 0.37472 -2.80552
ARG_104 -6.3204 0.28044 6.46666 0.01096 0.32664 0.57763 -5.27304 0 0 0 0 -0.67087 0 0.00146 3.31726 0.05181 0 -0.09474 0.40691 -0.91928
VAL_105 -7.46681 0.6242 1.06166 0.01187 0.04549 0.10303 -2.06165 0 0 0 0 0 0 0.9582 0.44451 -0.54092 0 2.64269 -0.0366 -4.21432
ARG_106 -5.8077 0.29249 5.28635 0.00951 0.20126 0.41159 -4.21858 0 0 0 0 -0.9901 0 -0.04327 2.12602 0.06972 0 -0.09474 -0.00253 -2.75998
LEU_107 -7.47767 0.90274 0.97834 0.01303 0.0705 0.21611 -2.27302 0 0 0 0 0 0 0.27699 0.63898 -0.24199 0 1.66147 0.00623 -5.22829
ARG_108 -6.34466 0.34955 6.34416 0.01295 0.27626 0.65153 -5.26607 0 0 0 0 -1.15168 0 0.04198 4.15074 0.0035 0 -0.09474 0.00753 -1.01893
ASN_109 -8.61378 0.44968 7.60938 0.00877 0.54938 -0.02963 -3.60636 0 0 0 -1.06616 -0.81557 0 0.47167 1.84239 -0.30643 0 -1.34026 0.02128 -4.82564
ASP_110 -4.01691 0.11993 5.36258 0.00446 0.33185 0.23375 -3.65158 0 0 0 0 -1.15168 0 0.22915 2.27232 -0.36108 0 -2.14574 -0.36454 -3.13749
SER_111 -5.18729 0.60893 5.89864 0.00251 0.06917 -0.05724 -1.22159 0 0 0 -1.00127 -0.81557 0 -0.02307 1.07766 -0.474 0 -0.28969 -0.55902 -1.97182
SER_112 -2.05073 0.11006 1.75434 0.00241 0.06089 -0.20134 -0.33199 0 0 0 0 0 0 -0.05074 0.24961 -0.23093 0 -0.28969 -0.47529 -1.45341
THR_113 -3.89164 0.60653 4.01364 0.0062 0.08517 -0.0938 -0.66699 1.76036 0 0 -0.93671 0 0 0.20353 0.02512 -0.29061 0 1.15175 -0.46047 1.51208
PRO_114 -4.06754 0.44956 1.60453 0.00294 0.07593 -0.21723 -0.61668 2.18108 0 0 0 0 0 -0.04661 0.22398 -1.0197 0 -1.64321 -0.55285 -3.62581
VAL_115 -7.05769 1.90893 2.25927 0.01556 0.04095 -0.22178 -2.08986 0 0 0 0 0 0 0.18436 0.17065 -0.76872 0 2.64269 -0.54862 -3.46425
GLU_116 -5.88192 0.55039 4.71329 0.00513 0.18742 -0.06504 -2.64884 0 0 0 0 0 0 -0.00894 4.69254 0.14217 0 -2.72453 -0.17215 -1.21046
VAL_117 -7.10001 0.46186 1.53036 0.0111 0.04211 -0.02589 -1.82912 0 0 0 0 0 0 0.82547 0.59659 -0.66102 0 2.64269 -0.12004 -3.62589
HIS_118 -7.09032 0.72739 5.73675 0.00599 0.45266 0.17856 -3.74867 0 0 0 0 -0.6727 0 -0.04527 3.69679 0.04507 0 -0.30065 -0.06323 -1.07764
ILE_119 -7.52174 0.80783 0.74065 0.0178 0.0703 0.13851 -2.40041 0 0 0 0 0 0 0.2396 1.91217 -0.77396 0 2.30374 -0.15732 -4.62285
LYS_120 -5.85326 0.72924 4.42566 0.01114 0.15655 -0.06824 -3.0133 0 0 0 0 0 0 -0.00853 1.81273 0.28186 0 -0.71458 -0.19506 -2.4358
VAL_121 -6.14535 1.36021 1.22148 0.01324 0.05033 -0.10217 -1.98217 0 0 0 0 0 0 0.99014 0.16025 0.12489 0 2.64269 0.38394 -1.28251
GLY_122 -1.87331 0.25463 2.18653 2e-05 0 -0.27549 -0.35687 0 0 0 0 0 0 0.00647 0 -1.26902 0 0.79816 0.5409 0.01201
ASP_123 -1.42578 0.02108 1.64159 0.00373 0.31385 -0.18689 -0.15126 0 0 0 0 0 0 0.07099 2.23793 -0.22471 0 -2.14574 0.07841 0.2332
GLU_124 -4.75309 0.26504 5.25988 0.00536 0.20176 0.16935 -3.91391 0 0 0 0 -1.08702 0 0.01949 3.14744 -0.01135 0 -2.72453 -0.23654 -3.65811
LYS_125 -3.36893 0.32368 2.25825 0.0081 0.13983 -0.13033 -0.22535 0 0 0 0 0 0 0.37742 1.18825 0.13157 0 -0.71458 -0.15397 -0.16606
ARG_126 -6.13109 0.53818 5.53211 0.00986 0.17908 0.55761 -4.2912 0 0 0 0 -1.08702 0 0.0085 1.98298 -0.22206 0 -0.09474 -0.13101 -3.14881
THR_127 -3.64809 0.35163 2.05731 0.00456 0.04852 -0.2441 -1.13489 0 0 0 0 -0.6727 0 0.16622 0.07265 -0.15625 0 1.15175 -0.06255 -2.06594
VAL_128 -5.01754 0.55789 1.34385 0.01106 0.04066 -0.02017 -1.59437 0 0 0 0 0 0 1.52249 0.16582 -0.38207 0 2.64269 0.02329 -0.70639
THR_129 -3.2481 0.13769 1.49641 0.00433 0.05393 -0.39478 -0.39848 0 0 0 0 0 0 0.10443 0.79421 0.0343 0 1.15175 -0.02096 -0.28526
VAL_130 -7.75952 0.31909 2.07458 0.01071 0.04082 -0.04279 -2.33081 0 0 0 0 0 0 -0.01538 2.02045 -0.49004 0 2.64269 -0.0459 -3.57611
ASN_131 -5.36646 0.64199 5.15861 0.00399 0.23589 0.34142 -2.92363 0.004 0 0 -0.79562 -0.6452 0 0.01861 2.54278 0.25698 0 -1.34026 0.16498 -1.70193
PRO_132 -5.10117 0.96449 2.45077 0.00309 0.07115 -0.40087 -0.56554 0.03956 0 0 0 0 0 -0.076 0.05568 -0.69659 0 -1.64321 0.24001 -4.65862
GLY_133 -1.50609 0.02654 1.86644 9e-05 0 0.06555 -1.24697 0 0 0 0 0 0 -0.08933 0 -1.29741 0 0.79816 -0.20229 -1.58531
GLU_134 -5.94557 0.45331 5.79719 0.00486 0.20576 0.28452 -3.84292 0 0 0 -0.79562 -0.6452 0 0.83096 3.45845 -0.04842 0 -2.72453 -0.37326 -3.34047
GLU_135 -4.0413 0.41637 3.44308 0.00412 0.17987 -0.00316 -2.03035 0 0 0 0 -0.35994 0 -0.05717 3.76516 0.33205 0 -2.72453 0.01004 -1.06578
VAL_136 -5.23865 0.4532 1.92537 0.01035 0.03612 0.04532 -1.94326 0 0 0 0 0 0 0.24581 0.40821 -0.72193 0 2.64269 0.0341 -2.10266
GLU_137 -4.34203 0.27793 3.64448 0.00506 0.21199 -0.08823 -2.47667 0 0 0 0 -0.9901 0 0.21564 3.69757 0.28389 0 -2.72453 -0.04571 -2.33071
VAL_138 -5.9081 0.76895 1.50566 0.01138 0.03925 0.1332 -1.64798 0 0 0 0 0 0 0.02684 1.19237 -0.77292 0 2.64269 -0.11744 -2.12609
THR_139 -4.02263 0.1527 2.58705 0.00508 0.05205 -0.47311 -0.84638 0 0 0 0 0 0 0.60616 0.11895 -0.19211 0 1.15175 -0.15885 -1.01934
PHE_140 -9.80009 0.73579 1.88709 0.0199 0.24709 -0.26144 -2.20471 0 0 0 0 0 0 0.01361 1.58129 -0.36707 0 1.21829 -0.09125 -7.02149
SER_141 -2.32559 0.17226 1.72768 0.00115 0.02488 -0.16632 -0.61116 0 0 0 0 0 0 0.04649 0.93016 0.08348 0 -0.28969 -0.05404 -0.4607
ALA_142 -3.92828 0.35554 1.71241 0.00135 0 -0.21907 -0.4541 0 0 0 0 0 0 0.26032 0 0.06619 0 1.32468 0.41015 -0.47082
ASN_143 -1.15196 0.05598 0.80575 0.00387 0.24906 -0.09844 0.09712 0 0 0 0 0 0 0.59689 1.77628 0.0662 0 -1.34026 0.28555 1.34605
ASP_144 -4.44262 0.63785 4.80024 0.00646 0.64504 -0.10062 -2.35821 0.20846 0 0 -0.46324 0 0 0.21728 2.10071 -0.42525 0 -2.14574 -0.14549 -1.4651
PRO_145 -4.2053 0.47969 2.7904 0.0025 0.03869 0.05444 -0.90438 0.88209 0 0 0 0 0 0.10261 0.38208 -0.48013 0 -1.64321 -0.28711 -2.78764
HIS_D_146 -4.35483 0.47249 4.60093 0.00418 0.41835 -0.13769 -2.56608 0 0 0 -0.46324 0 0 1.03862 2.73791 0.03407 0 -0.30065 -0.28372 1.20033
LYS_147 -4.21015 0.35643 2.9899 0.00844 0.13615 -0.20836 -0.93972 0 0 0 0 0 0 0.06729 2.78131 -0.03181 0 -0.71458 -0.36896 -0.13405
PHE_148 -9.49174 1.57439 2.41133 0.02208 0.2824 -0.16881 -1.07182 0 0 0 0 0 0 -0.043 3.44487 0.07599 0 1.21829 -0.43298 -2.17899
ASN_149 -5.57242 0.82769 4.55479 0.00463 0.28241 0.05752 -1.78046 0 0 0 0 0 0 0.03184 2.23531 0.04039 0 -1.34026 -0.24009 -0.89865
ARG_150 -4.05262 1.02102 4.80214 0.01167 0.30683 -0.07584 -2.98062 0.80664 0 0 0 -0.12246 0 0.10775 2.76354 -0.22831 0 -0.09474 -0.02813 2.23687
PRO_151 -6.03378 0.95773 2.42889 0.00353 0.12565 -0.03016 -1.72496 2.22282 0 0 0 0 0 -0.00902 0.9376 -0.54826 0 -1.64321 0.00012 -3.31306
GLN_152 -6.61923 0.45072 5.58476 0.00907 0.20881 0.2702 -3.70165 0 0 0 0 -0.17032 0 0.06242 3.85589 0.15169 0 -1.45095 -0.01212 -1.36071
PHE_153 -8.76628 0.58849 1.17135 0.01943 0.35167 0.08404 -2.57753 0 0 0 0 0 0 0.41871 3.73495 -0.05643 0 1.21829 0.04565 -3.76765
THR_154 -6.67683 0.80149 4.53102 0.00604 0.05641 -0.16511 -2.64348 0 0 0 0 -0.11068 0 -0.05291 0.02372 0.01133 0 1.15175 0.11054 -2.95672
ILE_155 -8.16414 0.86407 1.0629 0.01585 0.11161 -0.12308 -2.31051 0 0 0 0 0 0 -0.02998 2.71066 -0.73265 0 2.30374 -0.12248 -4.41401
GLU_156 -6.67432 0.57044 5.468 0.00557 0.23652 0.5577 -4.21361 0 0 0 0 -0.20022 0 0.1268 3.61956 0.25161 0 -2.72453 -0.10309 -3.07956
TRP_157 -8.93232 3.26534 5.14319 0.02448 0.92708 0.13174 -2.46711 0 0 0 0 0 0 0.11193 2.30329 0.09364 0 2.26099 0.54686 3.40911
GLY:CtermProteinFull_158 -1.14785 0.21518 2.50335 9e-05 0 -0.22534 -2.27793 0 0 0 0 0 0 0 0 0 0 0.79816 0.42104 0.2867
#END_POSE_ENERGIES_TABLE 

END
SS: LEEEEEEEEELLEEEEEEEELLLLLEEEEEEELLEEEEEEELLLLEEEEEEELLLHHHHHLLEEEEEEEEELLLLLLLLLLHHHHHHHHEEEEEEEEEELLEEEEEEEELLLLLEEEEEEELLEEEEEEELLLLEEEEEEELLLHHHHHLLEEEEEEL
SCORE_INFO:
TOTAL_SCORE: -332.344
WTS:  fa_atr: 1 fa_rep: 0.55 fa_sol: 1 fa_intra_rep: 0.005 fa_intra_sol_xover4: 1 lk_ball_wtd: 1 fa_elec: 1 pro_close: 1.25 hbond_sr_bb: 1 hbond_lr_bb: 1 hbond_bb_sc: 1 hbond_sc: 1 dslf_fa13: 1.25 omega: 0.4 fa_dun: 0.7 p_aa_pp: 0.6 yhh_planarity: 0.625 ref: 1 rama_prepro: 0.45
TOTAL_WTD:  fa_atr:  -851.428 fa_rep:   109.550 fa_sol:   562.625 fa_intra_rep:     1.295 fa_intra_sol_xover4:    29.837 lk_ball_wtd:     1.401 fa_elec:  -335.224 pro_close:    11.990 hbond_sr_bb:   -23.110 hbond_lr_bb:   -85.026 hbond_bb_sc:   -13.886 hbond_sc:   -33.028 dslf_fa13:     0.000 omega:    33.793 fa_dun:   291.710 p_aa_pp:   -34.403 yhh_planarity:     0.000 ref:    -3.128 rama_prepro:     4.686
RSD_WTD: 1  fa_atr:    -4.489 fa_rep:     2.159 fa_sol:     5.535 fa_intra_rep:     0.000 fa_intra_sol_xover4:     0.000 lk_ball_wtd:     0.169 fa_elec:    -4.241 pro_close:     0.000 hbond_sr_bb:     0.000 hbond_lr_bb:     0.000 hbond_bb_sc:     0.000 hbond_sc:     0.000 dslf_fa13:     0.000 omega:     0.020 fa_dun:     0.000 p_aa_pp:     0.000 yhh_planarity:     0.000 ref:     0.798 rama_prepro:     0.000
RSD_WTD: 2  fa_atr:    -7.317 fa_rep:     0.782 fa_sol:     6.029 fa_intra_rep:     0.012 fa_intra_sol_xover4:     0.272 lk_ball_wtd:     0.228 fa_elec:    -3.752 pro_close:     0.000 hbond_sr_bb:     0.000 hbond_lr_bb:     0.000 hbond_bb_sc:     0.000 hbond_sc:    -0.200 dslf_fa13:     0.000 omega:     0.290 fa_dun:     4.189 p_aa_pp:    -0.167 yhh_planarity:     0.000 ref:    -0.095 rama_prepro:    -0.013
RSD_WTD: 3  fa_atr:    -7.151 fa_rep:     1.511 fa_sol:     1.565 fa_intra_rep:     0.012 fa_intra_sol_xover4:     0.042 lk_ball_wtd:     0.083 fa_elec:    -2.341 pro_close:     0.000 hbond_sr_bb:     0.000 hbond_lr_bb:     0.000 hbond_bb_sc:     0.000 hbond_sc:     0.000 dslf_fa13:     0.000 omega:     0.088 fa_dun:     1.932 p_aa_pp:    -0.677 yhh_planarity:     0.000 ref:     2.643 rama_prepro:    -0.141
RSD_WTD: 4  fa_atr:    -6.951 fa_rep:     0.697 fa_sol:     6.835 fa_intra_rep:     0.006 fa_intra_sol_xover4:     0.299 lk_ball_wtd:     0.166 fa_elec:    -4.366 pro_close:     0.000 hbond_sr_bb:     0.000 hbond_lr_bb:     0.000 hbond_bb_sc:     0.000 hbond_sc:    -0.060 dslf_fa13:     0.000 omega:     0.475 fa_dun:     3.171 p_aa_pp:     0.306 yhh_planarity:     0.000 ref:    -2.725 rama_prepro:    -0.031
RSD_WTD: 5  fa_atr:    -6.767 fa_rep:     0.385 fa_sol:     1.043 fa_intra_rep:     0.011 fa_intra_sol_xover4:     0.046 lk_ball_wtd:     0.132 fa_elec:    -2.201 pro_close:     0.000 hbond_sr_bb:     0.000 hbond_lr_bb:     0.000 hbond_bb_sc:     0.000 hbond_sc:     0.000 dslf_fa13:     0.000 omega:     0.500 fa_dun:     0.349 p_aa_pp:    -0.460 yhh_planarity:     0.000 ref:     2.643 rama_prepro:     0.113
RSD_WTD: 6  fa_atr:    -7.063 fa_rep:     0.510 fa_sol:     7.235 fa_intra_rep:     0.009 fa_intra_sol_xover4:     0.385 lk_ball_wtd:    -0.382 fa_elec:    -4.569 pro_close:     0.000 hbond_sr_bb:     0.000 hbond_lr_bb:     0.000 hbond_bb_sc:     0.000 hbond_sc:    -0.226 dslf_fa13:     0.000 omega:     0.012 fa_dun:     3.278 p_aa_pp:     0.210 yhh_planarity:     0.000 ref:    -0.095 rama_prepro:     0.107
RSD_WTD: 7  fa_atr:    -6.898 fa_rep:     1.073 fa_sol:     0.864 fa_intra_rep:     0.010 fa_intra_sol_xover4:     0.032 lk_ball_wtd:     0.012 fa_elec:    -1.380 pro_close:     0.000 hbond_sr_bb:     0.000 hbond_lr_bb:     0.000 hbond_bb_sc:     0.000 hbond_sc:     0.000 dslf_fa13:     0.000 omega:     0.337 fa_dun:     1.146 p_aa_pp:    -0.444 yhh_planarity:     0.000 ref:     2.643 rama_prepro:     0.070
RSD_WTD: 8  fa_atr:    -5.751 fa_rep:     0.686 fa_sol:     6.088 fa_intra_rep:     0.006 fa_intra_sol_xover4:     0.273 lk_ball_wtd:     0.195 fa_elec:    -4.883 pro_close:     0.000 hbond_sr_bb:     0.000 hbond_lr_bb:     0.000 hbond_bb_sc:     0.000 hbond_sc:    -0.122 dslf_fa13:     0.000 omega:     0.269 fa_dun:     2.798 p_aa_pp:     0.103 yhh_planarity:     0.000 ref:    -2.725 rama_prepro:     0.240
RSD_WTD: 9  fa_atr:    -7.427 fa_rep:     1.567 fa_sol:     1.450 fa_intra_rep:     0.018 fa_intra_sol_xover4:     0.272 lk_ball_wtd:     0.078 fa_elec:    -1.154 pro_close:     0.000 hbond_sr_bb:     0.000 hbond_lr_bb:     0.000 hbond_bb_sc:     0.000 hbond_sc:     0.000 dslf_fa13:     0.000 omega:    -0.030 fa_dun:     2.708 p_aa_pp:    -0.142 yhh_planarity:     0.000 ref:     1.218 rama_prepro:     0.215
RSD_WTD: 10  fa_atr:    -3.012 fa_rep:     0.079 fa_sol:     4.234 fa_intra_rep:     0.006 fa_intra_sol_xover4:     0.402 lk_ball_wtd:     0.642 fa_elec:    -3.237 pro_close:     0.000 hbond_sr_bb:     0.000 hbond_lr_bb:     0.000 hbond_bb_sc:     0.000 hbond_sc:    -0.660 dslf_fa13:     0.000 omega:     0.153 fa_dun:     3.096 p_aa_pp:     0.218 yhh_planarity:     0.000 ref:    -2.725 rama_prepro:     0.987
RSD_WTD: 11  fa_atr:    -1.361 fa_rep:     0.069 fa_sol:     1.460 fa_intra_rep:     0.000 fa_intra_sol_xover4:     0.000 lk_ball_wtd:    -0.151 fa_elec:     0.147 pro_close:     0.000 hbond_sr_bb:     0.000 hbond_lr_bb:     0.000 hbond_bb_sc:     0.000 hbond_sc:     0.000 dslf_fa13:     0.000 omega:    -0.251 fa_dun:     0.000 p_aa_pp:    -1.256 yhh_planarity:     0.000 ref:     0.798 rama_prepro:     1.478
RSD_WTD: 12  fa_atr:    -3.860 fa_rep:     0.344 fa_sol:     4.113 fa_intra_rep:     0.004 fa_intra_sol_xover4:     0.674 lk_ball_wtd:     0.051 fa_elec:    -1.966 pro_close:     0.000 hbond_sr_bb:     0.000 hbond_lr_bb:     0.000 hbond_bb_sc:     0.000 hbond_sc:     0.000 dslf_fa13:     0.000 omega:     0.006 fa_dun:     3.073 p_aa_pp:    -0.393 yhh_planarity:     0.000 ref:    -2.146 rama_prepro:     0.094
RSD_WTD: 13  fa_atr:    -5.971 fa_rep:     0.345 fa_sol:     5.130 fa_intra_rep:     0.011 fa_intra_sol_xover4:     0.159 lk_ball_wtd:    -0.136 fa_elec:    -2.342 pro_close:     0.000 hbond_sr_bb:     0.000 hbond_lr_bb:     0.000 hbond_bb_sc:     0.000 hbond_sc:     0.000 dslf_fa13:     0.000 omega:     1.287 fa_dun:     1.893 p_aa_pp:     0.093 yhh_planarity:     0.000 ref:    -0.715 rama_prepro:    -0.400
RSD_WTD: 14  fa_atr:    -9.577 fa_rep:     1.955 fa_sol:     1.948 fa_intra_rep:     0.010 fa_intra_sol_xover4:     0.062 lk_ball_wtd:     0.102 fa_elec:    -2.153 pro_close:     0.000 hbond_sr_bb:     0.000 hbond_lr_bb:     0.000 hbond_bb_sc:     0.000 hbond_sc:     0.000 dslf_fa13:     0.000 omega:     0.973 fa_dun:     1.589 p_aa_pp:     0.236 yhh_planarity:     0.000 ref:     1.657 rama_prepro:     0.423
RSD_WTD: 15  fa_atr:    -6.226 fa_rep:     0.314 fa_sol:     6.260 fa_intra_rep:     0.011 fa_intra_sol_xover4:     0.278 lk_ball_wtd:     0.530 fa_elec:    -5.025 pro_close:     0.000 hbond_sr_bb:     0.000 hbond_lr_bb:     0.000 hbond_bb_sc:     0.000 hbond_sc:    -0.660 dslf_fa13:     0.000 omega:     0.075 fa_dun:     3.482 p_aa_pp:     0.017 yhh_planarity:     0.000 ref:    -0.095 rama_prepro:     0.429
RSD_WTD: 16  fa_atr:    -7.342 fa_rep:     0.587 fa_sol:     1.073 fa_intra_rep:     0.012 fa_intra_sol_xover4:     0.044 lk_ball_wtd:     0.077 fa_elec:    -2.132 pro_close:     0.000 hbond_sr_bb:     0.000 hbond_lr_bb:     0.000 hbond_bb_sc:     0.000 hbond_sc:     0.000 dslf_fa13:     0.000 omega:     0.863 fa_dun:     0.483 p_aa_pp:    -0.603 yhh_planarity:     0.000 ref:     2.643 rama_prepro:    -0.112
RSD_WTD: 17  fa_atr:    -6.030 fa_rep:     0.291 fa_sol:     5.575 fa_intra_rep:     0.009 fa_intra_sol_xover4:     0.199 lk_ball_wtd:     0.315 fa_elec:    -4.342 pro_close:     0.000 hbond_sr_bb:     0.000 hbond_lr_bb:     0.000 hbond_bb_sc:     0.000 hbond_sc:    -1.065 dslf_fa13:     0.000 omega:     0.012 fa_dun:     2.049 p_aa_pp:     0.125 yhh_planarity:     0.000 ref:    -0.095 rama_prepro:    -0.022
RSD_WTD: 18  fa_atr:    -7.416 fa_rep:     0.808 fa_sol:     0.893 fa_intra_rep:     0.013 fa_intra_sol_xover4:     0.064 lk_ball_wtd:     0.230 fa_elec:    -2.249 pro_close:     0.000 hbond_sr_bb:     0.000 hbond_lr_bb:     0.000 hbond_bb_sc:     0.000 hbond_sc:     0.000 dslf_fa13:     0.000 omega:     0.310 fa_dun:     0.441 p_aa_pp:    -0.271 yhh_planarity:     0.000 ref:     1.661 rama_prepro:    -0.010
RSD_WTD: 19  fa_atr:    -6.141 fa_rep:     0.404 fa_sol:     6.357 fa_intra_rep:     0.013 fa_intra_sol_xover4:     0.285 lk_ball_wtd:     0.789 fa_elec:    -5.606 pro_close:     0.000 hbond_sr_bb:     0.000 hbond_lr_bb:     0.000 hbond_bb_sc:     0.000 hbond_sc:    -0.915 dslf_fa13:     0.000 omega:     0.002 fa_dun:     3.529 p_aa_pp:    -0.092 yhh_planarity:     0.000 ref:    -0.095 rama_prepro:    -0.045
RSD_WTD: 20  fa_atr:    -8.721 fa_rep:     0.879 fa_sol:     7.482 fa_intra_rep:     0.009 fa_intra_sol_xover4:     0.566 lk_ball_wtd:    -0.045 fa_elec:    -3.670 pro_close:     0.000 hbond_sr_bb:     0.000 hbond_lr_bb:     0.000 hbond_bb_sc:    -1.097 hbond_sc:    -0.819 dslf_fa13:     0.000 omega:     0.618 fa_dun:     1.718 p_aa_pp:    -0.313 yhh_planarity:     0.000 ref:    -1.340 rama_prepro:     0.037
RSD_WTD: 21  fa_atr:    -3.897 fa_rep:     0.140 fa_sol:     5.210 fa_intra_rep:     0.003 fa_intra_sol_xover4:     0.286 lk_ball_wtd:     0.282 fa_elec:    -4.277 pro_close:     0.000 hbond_sr_bb:     0.000 hbond_lr_bb:     0.000 hbond_bb_sc:     0.000 hbond_sc:    -0.915 dslf_fa13:     0.000 omega:     0.376 fa_dun:     3.164 p_aa_pp:    -0.475 yhh_planarity:     0.000 ref:    -2.146 rama_prepro:    -0.214
RSD_WTD: 22  fa_atr:    -4.854 fa_rep:     0.277 fa_sol:     5.452 fa_intra_rep:     0.003 fa_intra_sol_xover4:     0.070 lk_ball_wtd:    -0.099 fa_elec:    -0.702 pro_close:     0.000 hbond_sr_bb:     0.000 hbond_lr_bb:     0.000 hbond_bb_sc:    -1.176 hbond_sc:    -0.819 dslf_fa13:     0.000 omega:    -0.016 fa_dun:     1.249 p_aa_pp:    -0.385 yhh_planarity:     0.000 ref:    -0.290 rama_prepro:    -0.358
RSD_WTD: 23  fa_atr:    -1.695 fa_rep:     0.101 fa_sol:     1.245 fa_intra_rep:     0.002 fa_intra_sol_xover4:     0.066 lk_ball_wtd:    -0.204 fa_elec:     0.121 pro_close:     0.000 hbond_sr_bb:     0.000 hbond_lr_bb:     0.000 hbond_bb_sc:     0.000 hbond_sc:     0.000 dslf_fa13:     0.000 omega:    -0.064 fa_dun:     0.248 p_aa_pp:    -0.193 yhh_planarity:     0.000 ref:    -0.290 rama_prepro:    -0.365
RSD_WTD: 24  fa_atr:    -5.569 fa_rep:     2.002 fa_sol:     5.174 fa_intra_rep:     0.005 fa_intra_sol_xover4:     0.084 lk_ball_wtd:     0.257 fa_elec:    -1.009 pro_close:     0.047 hbond_sr_bb:     0.000 hbond_lr_bb:     0.000 hbond_bb_sc:    -1.168 hbond_sc:     0.000 dslf_fa13:     0.000 omega:     0.310 fa_dun:     0.499 p_aa_pp:    -0.277 yhh_planarity:     0.000 ref:     1.152 rama_prepro:    -0.453
RSD_WTD: 25  fa_atr:    -5.768 fa_rep:     0.838 fa_sol:     2.741 fa_intra_rep:     0.003 fa_intra_sol_xover4:     0.076 lk_ball_wtd:    -0.277 fa_elec:    -1.129 pro_close:     0.216 hbond_sr_bb:     0.000 hbond_lr_bb:     0.000 hbond_bb_sc:     0.000 hbond_sc:     0.000 dslf_fa13:     0.000 omega:     0.030 fa_dun:     0.187 p_aa_pp:    -1.111 yhh_planarity:     0.000 ref:    -1.643 rama_prepro:    -0.497
RSD_WTD: 26  fa_atr:    -7.795 fa_rep:     1.285 fa_sol:     2.422 fa_intra_rep:     0.016 fa_intra_sol_xover4:     0.042 lk_ball_wtd:    -0.172 fa_elec:    -1.968 pro_close:     0.000 hbond_sr_bb:     0.000 hbond_lr_bb:     0.000 hbond_bb_sc:     0.000 hbond_sc:     0.000 dslf_fa13:     0.000 omega:     0.430 fa_dun:     0.389 p_aa_pp:    -0.763 yhh_planarity:     0.000 ref:     2.643 rama_prepro:    -0.450
RSD_WTD: 27  fa_atr:    -7.501 fa_rep:     0.671 fa_sol:     6.863 fa_intra_rep:     0.005 fa_intra_sol_xover4:     0.224 lk_ball_wtd:     0.049 fa_elec:    -4.383 pro_close:     0.000 hbond_sr_bb:     0.000 hbond_lr_bb:     0.000 hbond_bb_sc:     0.000 hbond_sc:    -0.575 dslf_fa13:     0.000 omega:    -0.015 fa_dun:     4.390 p_aa_pp:     0.212 yhh_planarity:     0.000 ref:    -2.725 rama_prepro:    -0.122
RSD_WTD: 28  fa_atr:    -7.243 fa_rep:     0.380 fa_sol:     1.549 fa_intra_rep:     0.011 fa_intra_sol_xover4:     0.043 lk_ball_wtd:     0.029 fa_elec:    -1.810 pro_close:     0.000 hbond_sr_bb:     0.000 hbond_lr_bb:     0.000 hbond_bb_sc:     0.000 hbond_sc:     0.000 dslf_fa13:     0.000 omega:     0.845 fa_dun:     0.579 p_aa_pp:    -0.612 yhh_planarity:     0.000 ref:     2.643 rama_prepro:    -0.049
RSD_WTD: 29  fa_atr:    -7.005 fa_rep:     0.726 fa_sol:     5.977 fa_intra_rep:     0.005 fa_intra_sol_xover4:     0.441 lk_ball_wtd:    -0.006 fa_elec:    -4.115 pro_close:     0.000 hbond_sr_bb:     0.000 hbond_lr_bb:     0.000 hbond_bb_sc:     0.000 hbond_sc:    -1.176 dslf_fa13:     0.000 omega:    -0.015 fa_dun:     2.700 p_aa_pp:    -0.055 yhh_planarity:     0.000 ref:    -0.301 rama_prepro:    -0.011
RSD_WTD: 30  fa_atr:    -7.613 fa_rep:     0.846 fa_sol:     0.805 fa_intra_rep:     0.018 fa_intra_sol_xover4:     0.071 lk_ball_wtd:     0.142 fa_elec:    -2.398 pro_close:     0.000 hbond_sr_bb:     0.000 hbond_lr_bb:     0.000 hbond_bb_sc:     0.000 hbond_sc:     0.000 dslf_fa13:     0.000 omega:     0.413 fa_dun:     2.091 p_aa_pp:    -0.763 yhh_planarity:     0.000 ref:     2.304 rama_prepro:    -0.168
RSD_WTD: 31  fa_atr:    -5.831 fa_rep:     0.707 fa_sol:     4.404 fa_intra_rep:     0.012 fa_intra_sol_xover4:     0.163 lk_ball_wtd:    -0.064 fa_elec:    -2.982 pro_close:     0.000 hbond_sr_bb:     0.000 hbond_lr_bb:     0.000 hbond_bb_sc:     0.000 hbond_sc:     0.000 dslf_fa13:     0.000 omega:     0.031 fa_dun:     1.878 p_aa_pp:     0.288 yhh_planarity:     0.000 ref:    -0.715 rama_prepro:    -0.222
RSD_WTD: 32  fa_atr:    -6.297 fa_rep:     1.505 fa_sol:     1.208 fa_intra_rep:     0.013 fa_intra_sol_xover4:     0.048 lk_ball_wtd:    -0.084 fa_elec:    -1.975 pro_close:     0.000 hbond_sr_bb:     0.000 hbond_lr_bb:     0.000 hbond_bb_sc:     0.000 hbond_sc:     0.000 dslf_fa13:     0.000 omega:     1.190 fa_dun:     0.612 p_aa_pp:     0.191 yhh_planarity:     0.000 ref:     2.643 rama_prepro:     0.419
RSD_WTD: 33  fa_atr:    -1.913 fa_rep:     0.176 fa_sol:     2.183 fa_intra_rep:     0.000 fa_intra_sol_xover4:     0.000 lk_ball_wtd:    -0.268 fa_elec:    -0.292 pro_close:     0.000 hbond_sr_bb:     0.000 hbond_lr_bb:     0.000 hbond_bb_sc:     0.000 hbond_sc:     0.000 dslf_fa13:     0.000 omega:     0.073 fa_dun:     0.000 p_aa_pp:    -1.271 yhh_planarity:     0.000 ref:     0.798 rama_prepro:     0.557
RSD_WTD: 34  fa_atr:    -1.415 fa_rep:     0.021 fa_sol:     1.629 fa_intra_rep:     0.004 fa_intra_sol_xover4:     0.314 lk_ball_wtd:    -0.188 fa_elec:    -0.129 pro_close:     0.000 hbond_sr_bb:     0.000 hbond_lr_bb:     0.000 hbond_bb_sc:     0.000 hbond_sc:     0.000 dslf_fa13:     0.000 omega:     0.089 fa_dun:     2.167 p_aa_pp:    -0.220 yhh_planarity:     0.000 ref:    -2.146 rama_prepro:     0.060
RSD_WTD: 35  fa_atr:    -4.761 fa_rep:     0.255 fa_sol:     5.182 fa_intra_rep:     0.005 fa_intra_sol_xover4:     0.198 lk_ball_wtd:     0.176 fa_elec:    -3.806 pro_close:     0.000 hbond_sr_bb:     0.000 hbond_lr_bb:     0.000 hbond_bb_sc:     0.000 hbond_sc:    -0.991 dslf_fa13:     0.000 omega:     0.015 fa_dun:     2.890 p_aa_pp:    -0.012 yhh_planarity:     0.000 ref:    -2.725 rama_prepro:    -0.242
RSD_WTD: 36  fa_atr:    -3.372 fa_rep:     0.409 fa_sol:     2.267 fa_intra_rep:     0.008 fa_intra_sol_xover4:     0.145 lk_ball_wtd:    -0.140 fa_elec:    -0.239 pro_close:     0.000 hbond_sr_bb:     0.000 hbond_lr_bb:     0.000 hbond_bb_sc:     0.000 hbond_sc:     0.000 dslf_fa13:     0.000 omega:     0.317 fa_dun:     1.274 p_aa_pp:     0.143 yhh_planarity:     0.000 ref:    -0.715 rama_prepro:    -0.134
RSD_WTD: 37  fa_atr:    -5.005 fa_rep:     0.464 fa_sol:     4.511 fa_intra_rep:     0.010 fa_intra_sol_xover4:     0.184 lk_ball_wtd:     0.473 fa_elec:    -3.977 pro_close:     0.000 hbond_sr_bb:     0.000 hbond_lr_bb:     0.000 hbond_bb_sc:     0.000 hbond_sc:    -0.991 dslf_fa13:     0.000 omega:     0.338 fa_dun:     6.278 p_aa_pp:    -0.160 yhh_planarity:     0.000 ref:    -0.095 rama_prepro:    -0.084
RSD_WTD: 38  fa_atr:    -3.495 fa_rep:     0.305 fa_sol:     1.921 fa_intra_rep:     0.005 fa_intra_sol_xover4:     0.051 lk_ball_wtd:    -0.264 fa_elec:    -1.027 pro_close:     0.000 hbond_sr_bb:     0.000 hbond_lr_bb:     0.000 hbond_bb_sc:     0.000 hbond_sc:    -0.667 dslf_fa13:     0.000 omega:    -0.035 fa_dun:     0.040 p_aa_pp:    -0.197 yhh_planarity:     0.000 ref:     1.152 rama_prepro:    -0.052
RSD_WTD: 39  fa_atr:    -5.433 fa_rep:     0.635 fa_sol:     1.242 fa_intra_rep:     0.012 fa_intra_sol_xover4:     0.044 lk_ball_wtd:     0.053 fa_elec:    -1.606 pro_close:     0.000 hbond_sr_bb:     0.000 hbond_lr_bb:     0.000 hbond_bb_sc:     0.000 hbond_sc:     0.000 dslf_fa13:     0.000 omega:     2.144 fa_dun:     0.116 p_aa_pp:    -0.603 yhh_planarity:     0.000 ref:     2.643 rama_prepro:    -0.072
RSD_WTD: 40  fa_atr:    -3.401 fa_rep:     0.152 fa_sol:     1.362 fa_intra_rep:     0.008 fa_intra_sol_xover4:     0.056 lk_ball_wtd:    -0.424 fa_elec:    -0.264 pro_close:     0.000 hbond_sr_bb:     0.000 hbond_lr_bb:     0.000 hbond_bb_sc:     0.000 hbond_sc:     0.000 dslf_fa13:     0.000 omega:     0.093 fa_dun:     0.029 p_aa_pp:     0.054 yhh_planarity:     0.000 ref:     1.152 rama_prepro:    -0.104
RSD_WTD: 41  fa_atr:    -7.736 fa_rep:     0.703 fa_sol:     2.062 fa_intra_rep:     0.015 fa_intra_sol_xover4:     0.045 lk_ball_wtd:    -0.017 fa_elec:    -2.352 pro_close:     0.000 hbond_sr_bb:     0.000 hbond_lr_bb:     0.000 hbond_bb_sc:     0.000 hbond_sc:     0.000 dslf_fa13:     0.000 omega:     0.002 fa_dun:     0.477 p_aa_pp:    -0.548 yhh_planarity:     0.000 ref:     2.643 rama_prepro:    -0.066
RSD_WTD: 42  fa_atr:    -5.224 fa_rep:     0.614 fa_sol:     4.910 fa_intra_rep:     0.004 fa_intra_sol_xover4:     0.231 lk_ball_wtd:     0.244 fa_elec:    -2.827 pro_close:     0.010 hbond_sr_bb:     0.000 hbond_lr_bb:     0.000 hbond_bb_sc:    -0.777 hbond_sc:    -0.700 dslf_fa13:     0.000 omega:     0.019 fa_dun:     2.453 p_aa_pp:     0.209 yhh_planarity:     0.000 ref:    -1.340 rama_prepro:     0.136
RSD_WTD: 43  fa_atr:    -4.957 fa_rep:     0.830 fa_sol:     2.393 fa_intra_rep:     0.003 fa_intra_sol_xover4:     0.070 lk_ball_wtd:    -0.368 fa_elec:    -0.542 pro_close:     0.057 hbond_sr_bb:     0.000 hbond_lr_bb:     0.000 hbond_bb_sc:     0.000 hbond_sc:     0.000 dslf_fa13:     0.000 omega:    -0.079 fa_dun:     0.049 p_aa_pp:    -0.717 yhh_planarity:     0.000 ref:    -1.643 rama_prepro:     0.220
RSD_WTD: 44  fa_atr:    -1.469 fa_rep:     0.024 fa_sol:     1.835 fa_intra_rep:     0.000 fa_intra_sol_xover4:     0.000 lk_ball_wtd:     0.046 fa_elec:    -1.302 pro_close:     0.000 hbond_sr_bb:     0.000 hbond_lr_bb:     0.000 hbond_bb_sc:     0.000 hbond_sc:     0.000 dslf_fa13:     0.000 omega:    -0.137 fa_dun:     0.000 p_aa_pp:    -1.333 yhh_planarity:     0.000 ref:     0.798 rama_prepro:    -0.290
RSD_WTD: 45  fa_atr:    -5.801 fa_rep:     0.446 fa_sol:     5.596 fa_intra_rep:     0.005 fa_intra_sol_xover4:     0.202 lk_ball_wtd:     0.201 fa_elec:    -3.774 pro_close:     0.000 hbond_sr_bb:     0.000 hbond_lr_bb:     0.000 hbond_bb_sc:    -0.777 hbond_sc:    -0.700 dslf_fa13:     0.000 omega:     0.800 fa_dun:     3.455 p_aa_pp:    -0.049 yhh_planarity:     0.000 ref:    -2.725 rama_prepro:    -0.447
RSD_WTD: 46  fa_atr:    -3.841 fa_rep:     0.443 fa_sol:     3.617 fa_intra_rep:     0.004 fa_intra_sol_xover4:     0.202 lk_ball_wtd:    -0.107 fa_elec:    -2.309 pro_close:     0.000 hbond_sr_bb:     0.000 hbond_lr_bb:     0.000 hbond_bb_sc:     0.000 hbond_sc:    -0.226 dslf_fa13:     0.000 omega:    -0.059 fa_dun:     3.429 p_aa_pp:     0.332 yhh_planarity:     0.000 ref:    -2.725 rama_prepro:     0.008
RSD_WTD: 47  fa_atr:    -5.159 fa_rep:     0.331 fa_sol:     1.950 fa_intra_rep:     0.010 fa_intra_sol_xover4:     0.036 lk_ball_wtd:     0.048 fa_elec:    -1.947 pro_close:     0.000 hbond_sr_bb:     0.000 hbond_lr_bb:     0.000 hbond_bb_sc:     0.000 hbond_sc:     0.000 dslf_fa13:     0.000 omega:     0.302 fa_dun:     0.360 p_aa_pp:    -0.746 yhh_planarity:     0.000 ref:     2.643 rama_prepro:     0.008
RSD_WTD: 48  fa_atr:    -4.309 fa_rep:     0.296 fa_sol:     3.704 fa_intra_rep:     0.005 fa_intra_sol_xover4:     0.205 lk_ball_wtd:    -0.024 fa_elec:    -2.612 pro_close:     0.000 hbond_sr_bb:     0.000 hbond_lr_bb:     0.000 hbond_bb_sc:     0.000 hbond_sc:    -1.065 dslf_fa13:     0.000 omega:     0.371 fa_dun:     3.661 p_aa_pp:     0.281 yhh_planarity:     0.000 ref:    -2.725 rama_prepro:    -0.066
RSD_WTD: 49  fa_atr:    -5.508 fa_rep:     0.671 fa_sol:     1.522 fa_intra_rep:     0.011 fa_intra_sol_xover4:     0.037 lk_ball_wtd:     0.080 fa_elec:    -1.811 pro_close:     0.000 hbond_sr_bb:     0.000 hbond_lr_bb:     0.000 hbond_bb_sc:     0.000 hbond_sc:     0.000 dslf_fa13:     0.000 omega:     0.119 fa_dun:     1.577 p_aa_pp:    -0.794 yhh_planarity:     0.000 ref:     2.643 rama_prepro:    -0.107
RSD_WTD: 50  fa_atr:    -3.691 fa_rep:     0.177 fa_sol:     1.823 fa_intra_rep:     0.005 fa_intra_sol_xover4:     0.051 lk_ball_wtd:    -0.395 fa_elec:    -0.485 pro_close:     0.000 hbond_sr_bb:     0.000 hbond_lr_bb:     0.000 hbond_bb_sc:     0.000 hbond_sc:     0.000 dslf_fa13:     0.000 omega:     0.546 fa_dun:     0.067 p_aa_pp:    -0.209 yhh_planarity:     0.000 ref:     1.152 rama_prepro:    -0.143
RSD_WTD: 51  fa_atr:    -9.390 fa_rep:     0.871 fa_sol:     1.654 fa_intra_rep:     0.020 fa_intra_sol_xover4:     0.251 lk_ball_wtd:    -0.111 fa_elec:    -2.163 pro_close:     0.000 hbond_sr_bb:     0.000 hbond_lr_bb:     0.000 hbond_bb_sc:     0.000 hbond_sc:     0.000 dslf_fa13:     0.000 omega:     0.008 fa_dun:     1.670 p_aa_pp:    -0.291 yhh_planarity:     0.000 ref:     1.218 rama_prepro:    -0.087
RSD_WTD: 52  fa_atr:    -2.258 fa_rep:     0.170 fa_sol:     1.615 fa_intra_rep:     0.001 fa_intra_sol_xover4:     0.025 lk_ball_wtd:    -0.167 fa_elec:    -0.640 pro_close:     0.000 hbond_sr_bb:     0.000 hbond_lr_bb:     0.000 hbond_bb_sc:     0.000 hbond_sc:     0.000 dslf_fa13:     0.000 omega:    -0.018 fa_dun:     0.747 p_aa_pp:     0.280 yhh_planarity:     0.000 ref:    -0.290 rama_prepro:    -0.049
RSD_WTD: 53  fa_atr:    -4.010 fa_rep:     0.388 fa_sol:     1.704 fa_intra_rep:     0.001 fa_intra_sol_xover4:     0.000 lk_ball_wtd:    -0.187 fa_elec:    -0.449 pro_close:     0.000 hbond_sr_bb:     0.000 hbond_lr_bb:     0.000 hbond_bb_sc:     0.000 hbond_sc:     0.000 dslf_fa13:     0.000 omega:     0.370 fa_dun:     0.000 p_aa_pp:     0.049 yhh_planarity:     0.000 ref:     1.325 rama_prepro:     0.383
RSD_WTD: 54  fa_atr:    -1.148 fa_rep:     0.049 fa_sol:     0.802 fa_intra_rep:     0.004 fa_intra_sol_xover4:     0.251 lk_ball_wtd:    -0.081 fa_elec:     0.140 pro_close:     0.000 hbond_sr_bb:     0.000 hbond_lr_bb:     0.000 hbond_bb_sc:     0.000 hbond_sc:     0.000 dslf_fa13:     0.000 omega:     0.336 fa_dun:     1.690 p_aa_pp:     0.040 yhh_planarity:     0.000 ref:    -1.340 rama_prepro:     0.242
RSD_WTD: 55  fa_atr:    -4.524 fa_rep:     0.689 fa_sol:     4.891 fa_intra_rep:     0.007 fa_intra_sol_xover4:     0.648 lk_ball_wtd:    -0.050 fa_elec:    -2.404 pro_close:     0.114 hbond_sr_bb:     0.000 hbond_lr_bb:     0.000 hbond_bb_sc:    -0.470 hbond_sc:     0.000 dslf_fa13:     0.000 omega:     0.240 fa_dun:     2.220 p_aa_pp:    -0.406 yhh_planarity:     0.000 ref:    -2.146 rama_prepro:    -0.151
RSD_WTD: 56  fa_atr:    -4.065 fa_rep:     0.499 fa_sol:     2.767 fa_intra_rep:     0.003 fa_intra_sol_xover4:     0.039 lk_ball_wtd:     0.007 fa_elec:    -0.915 pro_close:     0.755 hbond_sr_bb:     0.000 hbond_lr_bb:     0.000 hbond_bb_sc:     0.000 hbond_sc:     0.000 dslf_fa13:     0.000 omega:     0.178 fa_dun:     0.373 p_aa_pp:    -0.518 yhh_planarity:     0.000 ref:    -1.643 rama_prepro:    -0.263
RSD_WTD: 57  fa_atr:    -4.391 fa_rep:     0.540 fa_sol:     4.663 fa_intra_rep:     0.004 fa_intra_sol_xover4:     0.418 lk_ball_wtd:    -0.144 fa_elec:    -2.558 pro_close:     0.000 hbond_sr_bb:     0.000 hbond_lr_bb:     0.000 hbond_bb_sc:    -0.470 hbond_sc:     0.000 dslf_fa13:     0.000 omega:     0.976 fa_dun:     2.649 p_aa_pp:     0.047 yhh_planarity:     0.000 ref:    -0.301 rama_prepro:    -0.275
RSD_WTD: 58  fa_atr:    -4.392 fa_rep:     0.386 fa_sol:     3.069 fa_intra_rep:     0.008 fa_intra_sol_xover4:     0.136 lk_ball_wtd:    -0.169 fa_elec:    -0.957 pro_close:     0.000 hbond_sr_bb:     0.000 hbond_lr_bb:     0.000 hbond_bb_sc:     0.000 hbond_sc:     0.000 dslf_fa13:     0.000 omega:     0.038 fa_dun:     2.475 p_aa_pp:    -0.032 yhh_planarity:     0.000 ref:    -0.715 rama_prepro:    -0.383
RSD_WTD: 59  fa_atr:    -9.594 fa_rep:     1.628 fa_sol:     2.490 fa_intra_rep:     0.023 fa_intra_sol_xover4:     0.279 lk_ball_wtd:    -0.201 fa_elec:    -1.106 pro_close:     0.000 hbond_sr_bb:     0.000 hbond_lr_bb:     0.000 hbond_bb_sc:     0.000 hbond_sc:     0.000 dslf_fa13:     0.000 omega:    -0.052 fa_dun:     3.431 p_aa_pp:     0.039 yhh_planarity:     0.000 ref:     1.218 rama_prepro:    -0.465
RSD_WTD: 60  fa_atr:    -5.748 fa_rep:     0.771 fa_sol:     4.703 fa_intra_rep:     0.005 fa_intra_sol_xover4:     0.290 lk_ball_wtd:    -0.001 fa_elec:    -1.865 pro_close:     0.000 hbond_sr_bb:     0.000 hbond_lr_bb:     0.000 hbond_bb_sc:     0.000 hbond_sc:     0.000 dslf_fa13:     0.000 omega:     0.085 fa_dun:     2.476 p_aa_pp:     0.050 yhh_planarity:     0.000 ref:    -1.340 rama_prepro:    -0.281
RSD_WTD: 61  fa_atr:    -3.829 fa_rep:     0.813 fa_sol:     4.051 fa_intra_rep:     0.012 fa_intra_sol_xover4:     0.251 lk_ball_wtd:     0.038 fa_elec:    -1.917 pro_close:     0.664 hbond_sr_bb:     0.000 hbond_lr_bb:     0.000 hbond_bb_sc:     0.000 hbond_sc:    -0.119 dslf_fa13:     0.000 omega:     0.098 fa_dun:     2.949 p_aa_pp:    -0.217 yhh_planarity:     0.000 ref:    -0.095 rama_prepro:     0.039
RSD_WTD: 62  fa_atr:    -6.050 fa_rep:     0.890 fa_sol:     2.362 fa_intra_rep:     0.004 fa_intra_sol_xover4:     0.125 lk_ball_wtd:    -0.025 fa_elec:    -1.767 pro_close:     2.022 hbond_sr_bb:     0.000 hbond_lr_bb:     0.000 hbond_bb_sc:     0.000 hbond_sc:     0.000 dslf_fa13:     0.000 omega:    -0.007 fa_dun:     0.741 p_aa_pp:    -0.608 yhh_planarity:     0.000 ref:    -1.643 rama_prepro:     0.028
RSD_WTD: 63  fa_atr:    -6.513 fa_rep:     0.503 fa_sol:     5.626 fa_intra_rep:     0.010 fa_intra_sol_xover4:     0.212 lk_ball_wtd:     0.347 fa_elec:    -3.506 pro_close:     0.000 hbond_sr_bb:     0.000 hbond_lr_bb:     0.000 hbond_bb_sc:     0.000 hbond_sc:    -0.052 dslf_fa13:     0.000 omega:     0.035 fa_dun:     3.798 p_aa_pp:     0.168 yhh_planarity:     0.000 ref:    -1.451 rama_prepro:    -0.075
RSD_WTD: 64  fa_atr:    -8.942 fa_rep:     0.697 fa_sol:     1.139 fa_intra_rep:     0.019 fa_intra_sol_xover4:     0.345 lk_ball_wtd:     0.122 fa_elec:    -2.495 pro_close:     0.000 hbond_sr_bb:     0.000 hbond_lr_bb:     0.000 hbond_bb_sc:     0.000 hbond_sc:     0.000 dslf_fa13:     0.000 omega:     0.994 fa_dun:     3.317 p_aa_pp:    -0.128 yhh_planarity:     0.000 ref:     1.218 rama_prepro:     0.100
RSD_WTD: 65  fa_atr:    -6.562 fa_rep:     0.818 fa_sol:     4.320 fa_intra_rep:     0.008 fa_intra_sol_xover4:     0.059 lk_ball_wtd:    -0.099 fa_elec:    -2.547 pro_close:     0.000 hbond_sr_bb:     0.000 hbond_lr_bb:     0.000 hbond_bb_sc:     0.000 hbond_sc:    -0.052 dslf_fa13:     0.000 omega:    -0.055 fa_dun:     0.057 p_aa_pp:     0.134 yhh_planarity:     0.000 ref:     1.152 rama_prepro:     0.190
RSD_WTD: 66  fa_atr:    -7.423 fa_rep:     0.541 fa_sol:     1.083 fa_intra_rep:     0.017 fa_intra_sol_xover4:     0.113 lk_ball_wtd:    -0.025 fa_elec:    -2.356 pro_close:     0.000 hbond_sr_bb:     0.000 hbond_lr_bb:     0.000 hbond_bb_sc:     0.000 hbond_sc:     0.000 dslf_fa13:     0.000 omega:    -0.016 fa_dun:     2.530 p_aa_pp:    -0.683 yhh_planarity:     0.000 ref:     2.304 rama_prepro:    -0.093
RSD_WTD: 67  fa_atr:    -7.609 fa_rep:     0.717 fa_sol:     6.327 fa_intra_rep:     0.006 fa_intra_sol_xover4:     0.288 lk_ball_wtd:     0.352 fa_elec:    -3.820 pro_close:     0.000 hbond_sr_bb:     0.000 hbond_lr_bb:     0.000 hbond_bb_sc:     0.000 hbond_sc:    -0.980 dslf_fa13:     0.000 omega:    -0.026 fa_dun:     2.910 p_aa_pp:     0.216 yhh_planarity:     0.000 ref:    -2.725 rama_prepro:    -0.140
RSD_WTD: 68  fa_atr:    -8.231 fa_rep:     1.590 fa_sol:     5.396 fa_intra_rep:     0.024 fa_intra_sol_xover4:     0.358 lk_ball_wtd:    -0.074 fa_elec:    -1.567 pro_close:     0.000 hbond_sr_bb:     0.000 hbond_lr_bb:     0.000 hbond_bb_sc:     0.000 hbond_sc:     0.000 dslf_fa13:     0.000 omega:    -0.003 fa_dun:     3.693 p_aa_pp:    -0.055 yhh_planarity:     0.000 ref:     2.261 rama_prepro:     0.082
RSD_WTD: 69  fa_atr:    -7.800 fa_rep:     1.567 fa_sol:     3.000 fa_intra_rep:     0.018 fa_intra_sol_xover4:     0.061 lk_ball_wtd:    -0.460 fa_elec:    -0.596 pro_close:     0.000 hbond_sr_bb:     0.000 hbond_lr_bb:     0.000 hbond_bb_sc:     0.000 hbond_sc:     0.000 dslf_fa13:     0.000 omega:     0.085 fa_dun:     0.684 p_aa_pp:    -0.359 yhh_planarity:     0.000 ref:     1.661 rama_prepro:    -0.126
RSD_WTD: 70  fa_atr:    -5.931 fa_rep:     0.615 fa_sol:     5.142 fa_intra_rep:     0.007 fa_intra_sol_xover4:     0.300 lk_ball_wtd:    -0.212 fa_elec:    -2.007 pro_close:     0.000 hbond_sr_bb:     0.000 hbond_lr_bb:     0.000 hbond_bb_sc:     0.000 hbond_sc:     0.000 dslf_fa13:     0.000 omega:     0.555 fa_dun:     2.925 p_aa_pp:    -0.170 yhh_planarity:     0.000 ref:    -2.725 rama_prepro:     0.020
RSD_WTD: 71  fa_atr:    -5.136 fa_rep:     0.472 fa_sol:     6.991 fa_intra_rep:     0.011 fa_intra_sol_xover4:     0.771 lk_ball_wtd:    -0.411 fa_elec:    -1.623 pro_close:     0.000 hbond_sr_bb:     0.000 hbond_lr_bb:     0.000 hbond_bb_sc:    -0.274 hbond_sc:     0.000 dslf_fa13:     0.000 omega:     0.322 fa_dun:     4.199 p_aa_pp:    -0.787 yhh_planarity:     0.000 ref:    -2.146 rama_prepro:    -0.023
RSD_WTD: 72  fa_atr:    -5.445 fa_rep:     0.521 fa_sol:     7.473 fa_intra_rep:     0.010 fa_intra_sol_xover4:     0.207 lk_ball_wtd:     0.129 fa_elec:    -4.947 pro_close:     0.000 hbond_sr_bb:     0.000 hbond_lr_bb:     0.000 hbond_bb_sc:     0.000 hbond_sc:    -0.600 dslf_fa13:     0.000 omega:    -0.054 fa_dun:     1.886 p_aa_pp:     0.077 yhh_planarity:     0.000 ref:    -0.715 rama_prepro:    -0.238
RSD_WTD: 73  fa_atr:    -2.952 fa_rep:     1.175 fa_sol:     4.370 fa_intra_rep:     0.007 fa_intra_sol_xover4:     0.918 lk_ball_wtd:    -0.023 fa_elec:    -0.592 pro_close:     0.000 hbond_sr_bb:     0.000 hbond_lr_bb:     0.000 hbond_bb_sc:    -0.262 hbond_sc:     0.000 dslf_fa13:     0.000 omega:     0.009 fa_dun:     3.953 p_aa_pp:     0.228 yhh_planarity:     0.000 ref:    -2.146 rama_prepro:     0.081
RSD_WTD: 74  fa_atr:    -1.502 fa_rep:     0.096 fa_sol:     2.178 fa_intra_rep:     0.000 fa_intra_sol_xover4:     0.000 lk_ball_wtd:    -0.075 fa_elec:    -0.063 pro_close:     0.000 hbond_sr_bb:     0.000 hbond_lr_bb:     0.000 hbond_bb_sc:     0.000 hbond_sc:     0.000 dslf_fa13:     0.000 omega:    -0.133 fa_dun:     0.000 p_aa_pp:    -0.858 yhh_planarity:     0.000 ref:     0.798 rama_prepro:    -0.146
RSD_WTD: 75  fa_atr:    -4.181 fa_rep:     1.401 fa_sol:     7.268 fa_intra_rep:     0.006 fa_intra_sol_xover4:     0.604 lk_ball_wtd:     0.265 fa_elec:     0.857 pro_close:     0.000 hbond_sr_bb:     0.000 hbond_lr_bb:     0.000 hbond_bb_sc:     0.000 hbond_sc:     0.000 dslf_fa13:     0.000 omega:     0.049 fa_dun:     5.833 p_aa_pp:     0.237 yhh_planarity:     0.000 ref:    -2.146 rama_prepro:     0.054
RSD_WTD: 76  fa_atr:    -2.338 fa_rep:     1.759 fa_sol:     2.623 fa_intra_rep:     0.000 fa_intra_sol_xover4:     0.000 lk_ball_wtd:    -0.374 fa_elec:    -1.048 pro_close:     0.000 hbond_sr_bb:     0.000 hbond_lr_bb:     0.000 hbond_bb_sc:    -0.012 hbond_sc:     0.000 dslf_fa13:     0.000 omega:    -0.129 fa_dun:     0.000 p_aa_pp:    -1.516 yhh_planarity:     0.000 ref:     0.798 rama_prepro:     0.582
RSD_WTD: 77  fa_atr:    -3.776 fa_rep:     2.078 fa_sol:     4.487 fa_intra_rep:     0.026 fa_intra_sol_xover4:     0.220 lk_ball_wtd:    -0.038 fa_elec:     0.846 pro_close:     0.000 hbond_sr_bb:     0.000 hbond_lr_bb:     0.000 hbond_bb_sc:     0.000 hbond_sc:     0.000 dslf_fa13:     0.000 omega:     0.024 fa_dun:     4.626 p_aa_pp:    -0.175 yhh_planarity:     0.000 ref:     0.582 rama_prepro:     0.165
RSD_WTD: 78  fa_atr:    -5.621 fa_rep:     1.802 fa_sol:     1.866 fa_intra_rep:     0.021 fa_intra_sol_xover4:     0.117 lk_ball_wtd:    -0.094 fa_elec:    -0.646 pro_close:     0.000 hbond_sr_bb:     0.000 hbond_lr_bb:     0.000 hbond_bb_sc:     0.000 hbond_sc:     0.000 dslf_fa13:     0.000 omega:    -0.046 fa_dun:     3.387 p_aa_pp:    -0.772 yhh_planarity:     0.000 ref:     2.304 rama_prepro:    -0.304
RSD_WTD: 79  fa_atr:    -3.964 fa_rep:     1.843 fa_sol:     4.623 fa_intra_rep:     0.001 fa_intra_sol_xover4:     0.020 lk_ball_wtd:     0.004 fa_elec:    -1.822 pro_close:     0.000 hbond_sr_bb:     0.000 hbond_lr_bb:     0.000 hbond_bb_sc:    -0.941 hbond_sc:     0.000 dslf_fa13:     0.000 omega:    -0.023 fa_dun:     1.610 p_aa_pp:    -0.409 yhh_planarity:     0.000 ref:    -0.290 rama_prepro:    -0.215
RSD_WTD: 80  fa_atr:    -3.040 fa_rep:     1.346 fa_sol:     3.265 fa_intra_rep:     0.003 fa_intra_sol_xover4:     0.000 lk_ball_wtd:     0.020 fa_elec:    -1.001 pro_close:     0.000 hbond_sr_bb:     0.000 hbond_lr_bb:     0.000 hbond_bb_sc:     0.000 hbond_sc:     0.000 dslf_fa13:     0.000 omega:    -0.023 fa_dun:     0.000 p_aa_pp:     0.157 yhh_planarity:     0.000 ref:     1.325 rama_prepro:     1.492
RSD_WTD: 81  fa_atr:    -2.604 fa_rep:     0.342 fa_sol:     2.286 fa_intra_rep:     0.003 fa_intra_sol_xover4:     0.000 lk_ball_wtd:    -0.292 fa_elec:    -0.494 pro_close:     0.000 hbond_sr_bb:     0.000 hbond_lr_bb:     0.000 hbond_bb_sc:     0.000 hbond_sc:     0.000 dslf_fa13:     0.000 omega:    -0.146 fa_dun:     0.000 p_aa_pp:    -0.224 yhh_planarity:     0.000 ref:     1.325 rama_prepro:     1.534
RSD_WTD: 82  fa_atr:    -7.271 fa_rep:     3.468 fa_sol:     7.510 fa_intra_rep:     0.008 fa_intra_sol_xover4:     0.308 lk_ball_wtd:    -0.315 fa_elec:    -1.261 pro_close:     0.000 hbond_sr_bb:     0.000 hbond_lr_bb:     0.000 hbond_bb_sc:    -0.941 hbond_sc:     0.000 dslf_fa13:     0.000 omega:    -0.025 fa_dun:     5.934 p_aa_pp:    -0.249 yhh_planarity:     0.000 ref:    -2.725 rama_prepro:    -0.099
RSD_WTD: 83  fa_atr:    -6.463 fa_rep:     1.196 fa_sol:     5.964 fa_intra_rep:     0.010 fa_intra_sol_xover4:     0.214 lk_ball_wtd:     0.237 fa_elec:    -4.528 pro_close:     0.000 hbond_sr_bb:     0.000 hbond_lr_bb:     0.000 hbond_bb_sc:     0.000 hbond_sc:    -0.575 dslf_fa13:     0.000 omega:     0.176 fa_dun:     1.435 p_aa_pp:    -0.090 yhh_planarity:     0.000 ref:    -0.715 rama_prepro:    -0.115
RSD_WTD: 84  fa_atr:    -4.827 fa_rep:     0.254 fa_sol:     4.607 fa_intra_rep:     0.006 fa_intra_sol_xover4:     0.259 lk_ball_wtd:    -0.280 fa_elec:    -1.879 pro_close:     0.000 hbond_sr_bb:     0.000 hbond_lr_bb:     0.000 hbond_bb_sc:     0.000 hbond_sc:     0.000 dslf_fa13:     0.000 omega:     0.003 fa_dun:     2.654 p_aa_pp:    -0.125 yhh_planarity:     0.000 ref:    -2.725 rama_prepro:    -0.120
RSD_WTD: 85  fa_atr:    -5.573 fa_rep:     0.578 fa_sol:     5.563 fa_intra_rep:     0.013 fa_intra_sol_xover4:     0.771 lk_ball_wtd:    -0.210 fa_elec:    -1.662 pro_close:     0.000 hbond_sr_bb:     0.000 hbond_lr_bb:     0.000 hbond_bb_sc:     0.000 hbond_sc:    -0.888 dslf_fa13:     0.000 omega:    -0.007 fa_dun:     2.714 p_aa_pp:     0.163 yhh_planarity:     0.000 ref:    -1.451 rama_prepro:     0.042
RSD_WTD: 86  fa_atr:    -6.288 fa_rep:     0.396 fa_sol:     4.188 fa_intra_rep:     0.001 fa_intra_sol_xover4:     0.000 lk_ball_wtd:    -0.240 fa_elec:    -0.816 pro_close:     0.000 hbond_sr_bb:     0.000 hbond_lr_bb:     0.000 hbond_bb_sc:     0.000 hbond_sc:     0.000 dslf_fa13:     0.000 omega:    -0.024 fa_dun:     0.000 p_aa_pp:    -0.225 yhh_planarity:     0.000 ref:     1.325 rama_prepro:     0.023
RSD_WTD: 87  fa_atr:    -5.250 fa_rep:     0.387 fa_sol:     3.984 fa_intra_rep:     0.001 fa_intra_sol_xover4:     0.000 lk_ball_wtd:    -0.317 fa_elec:    -0.684 pro_close:     0.000 hbond_sr_bb:     0.000 hbond_lr_bb:     0.000 hbond_bb_sc:     0.000 hbond_sc:     0.000 dslf_fa13:     0.000 omega:    -0.024 fa_dun:     0.000 p_aa_pp:    -0.301 yhh_planarity:     0.000 ref:     1.325 rama_prepro:    -0.473
RSD_WTD: 88  fa_atr:    -4.019 fa_rep:     0.313 fa_sol:     4.008 fa_intra_rep:     0.007 fa_intra_sol_xover4:     0.120 lk_ball_wtd:    -0.287 fa_elec:    -0.969 pro_close:     0.000 hbond_sr_bb:     0.000 hbond_lr_bb:     0.000 hbond_bb_sc:     0.000 hbond_sc:     0.000 dslf_fa13:     0.000 omega:    -0.006 fa_dun:     0.963 p_aa_pp:    -0.116 yhh_planarity:     0.000 ref:    -0.715 rama_prepro:    -0.416
RSD_WTD: 89  fa_atr:    -5.501 fa_rep:     0.617 fa_sol:     6.993 fa_intra_rep:     0.006 fa_intra_sol_xover4:     0.271 lk_ball_wtd:     0.261 fa_elec:    -4.649 pro_close:     0.000 hbond_sr_bb:     0.000 hbond_lr_bb:     0.000 hbond_bb_sc:     0.000 hbond_sc:    -1.488 dslf_fa13:     0.000 omega:    -0.005 fa_dun:     2.536 p_aa_pp:    -0.353 yhh_planarity:     0.000 ref:    -2.725 rama_prepro:    -0.384
RSD_WTD: 90  fa_atr:    -3.845 fa_rep:     0.537 fa_sol:     3.555 fa_intra_rep:     0.000 fa_intra_sol_xover4:     0.000 lk_ball_wtd:     0.088 fa_elec:    -1.213 pro_close:     0.000 hbond_sr_bb:     0.000 hbond_lr_bb:     0.000 hbond_bb_sc:     0.000 hbond_sc:     0.000 dslf_fa13:     0.000 omega:     0.211 fa_dun:     0.000 p_aa_pp:     1.431 yhh_planarity:     0.000 ref:     0.798 rama_prepro:     2.425
RSD_WTD: 91  fa_atr:    -6.975 fa_rep:     0.579 fa_sol:     6.061 fa_intra_rep:     0.013 fa_intra_sol_xover4:     0.265 lk_ball_wtd:     0.251 fa_elec:    -3.490 pro_close:     0.000 hbond_sr_bb:     0.000 hbond_lr_bb:     0.000 hbond_bb_sc:     0.000 hbond_sc:    -0.472 dslf_fa13:     0.000 omega:     0.689 fa_dun:     2.706 p_aa_pp:    -0.134 yhh_planarity:     0.000 ref:    -0.095 rama_prepro:     2.873
RSD_WTD: 92  fa_atr:    -6.219 fa_rep:     1.405 fa_sol:     1.729 fa_intra_rep:     0.016 fa_intra_sol_xover4:     0.039 lk_ball_wtd:     0.054 fa_elec:    -2.300 pro_close:     0.000 hbond_sr_bb:     0.000 hbond_lr_bb:     0.000 hbond_bb_sc:     0.000 hbond_sc:     0.000 dslf_fa13:     0.000 omega:     0.066 fa_dun:     0.317 p_aa_pp:    -0.739 yhh_planarity:     0.000 ref:     2.643 rama_prepro:     0.036
RSD_WTD: 93  fa_atr:    -7.120 fa_rep:     0.980 fa_sol:     7.561 fa_intra_rep:     0.005 fa_intra_sol_xover4:     0.262 lk_ball_wtd:     0.643 fa_elec:    -5.924 pro_close:     0.000 hbond_sr_bb:     0.000 hbond_lr_bb:     0.000 hbond_bb_sc:     0.000 hbond_sc:    -0.371 dslf_fa13:     0.000 omega:     0.214 fa_dun:     2.975 p_aa_pp:     0.309 yhh_planarity:     0.000 ref:    -2.725 rama_prepro:    -0.056
RSD_WTD: 94  fa_atr:    -6.743 fa_rep:     0.395 fa_sol:     1.164 fa_intra_rep:     0.011 fa_intra_sol_xover4:     0.046 lk_ball_wtd:     0.166 fa_elec:    -2.219 pro_close:     0.000 hbond_sr_bb:     0.000 hbond_lr_bb:     0.000 hbond_bb_sc:     0.000 hbond_sc:     0.000 dslf_fa13:     0.000 omega:     0.612 fa_dun:     0.379 p_aa_pp:    -0.498 yhh_planarity:     0.000 ref:     2.643 rama_prepro:     0.082
RSD_WTD: 95  fa_atr:    -6.733 fa_rep:     0.716 fa_sol:     7.159 fa_intra_rep:     0.012 fa_intra_sol_xover4:     0.255 lk_ball_wtd:     0.377 fa_elec:    -5.534 pro_close:     0.000 hbond_sr_bb:     0.000 hbond_lr_bb:     0.000 hbond_bb_sc:     0.000 hbond_sc:    -0.731 dslf_fa13:     0.000 omega:     0.012 fa_dun:     4.566 p_aa_pp:     0.211 yhh_planarity:     0.000 ref:    -0.095 rama_prepro:     0.069
RSD_WTD: 96  fa_atr:    -6.999 fa_rep:     1.083 fa_sol:     0.802 fa_intra_rep:     0.011 fa_intra_sol_xover4:     0.031 lk_ball_wtd:     0.032 fa_elec:    -1.412 pro_close:     0.000 hbond_sr_bb:     0.000 hbond_lr_bb:     0.000 hbond_bb_sc:     0.000 hbond_sc:     0.000 dslf_fa13:     0.000 omega:     0.365 fa_dun:     1.637 p_aa_pp:    -0.422 yhh_planarity:     0.000 ref:     2.643 rama_prepro:     0.069
RSD_WTD: 97  fa_atr:    -5.452 fa_rep:     0.388 fa_sol:     5.412 fa_intra_rep:     0.005 fa_intra_sol_xover4:     0.291 lk_ball_wtd:     0.373 fa_elec:    -4.253 pro_close:     0.000 hbond_sr_bb:     0.000 hbond_lr_bb:     0.000 hbond_bb_sc:     0.000 hbond_sc:    -0.119 dslf_fa13:     0.000 omega:     0.404 fa_dun:     3.200 p_aa_pp:     0.149 yhh_planarity:     0.000 ref:    -2.725 rama_prepro:     0.275
RSD_WTD: 98  fa_atr:    -7.541 fa_rep:     1.443 fa_sol:     1.495 fa_intra_rep:     0.018 fa_intra_sol_xover4:     0.267 lk_ball_wtd:     0.047 fa_elec:    -1.287 pro_close:     0.000 hbond_sr_bb:     0.000 hbond_lr_bb:     0.000 hbond_bb_sc:     0.000 hbond_sc:     0.000 dslf_fa13:     0.000 omega:    -0.043 fa_dun:     2.671 p_aa_pp:    -0.148 yhh_planarity:     0.000 ref:     1.218 rama_prepro:     0.256
RSD_WTD: 99  fa_atr:    -3.004 fa_rep:     0.076 fa_sol:     4.170 fa_intra_rep:     0.007 fa_intra_sol_xover4:     0.409 lk_ball_wtd:     0.676 fa_elec:    -3.315 pro_close:     0.000 hbond_sr_bb:     0.000 hbond_lr_bb:     0.000 hbond_bb_sc:     0.000 hbond_sc:    -0.671 dslf_fa13:     0.000 omega:     0.130 fa_dun:     3.083 p_aa_pp:     0.236 yhh_planarity:     0.000 ref:    -2.725 rama_prepro:     0.867
RSD_WTD: 100  fa_atr:    -1.376 fa_rep:     0.059 fa_sol:     1.438 fa_intra_rep:     0.000 fa_intra_sol_xover4:     0.000 lk_ball_wtd:    -0.108 fa_elec:     0.158 pro_close:     0.000 hbond_sr_bb:     0.000 hbond_lr_bb:     0.000 hbond_bb_sc:     0.000 hbond_sc:     0.000 dslf_fa13:     0.000 omega:    -0.249 fa_dun:     0.000 p_aa_pp:    -1.266 yhh_planarity:     0.000 ref:     0.798 rama_prepro:     1.260
RSD_WTD: 101  fa_atr:    -3.842 fa_rep:     0.375 fa_sol:     3.924 fa_intra_rep:     0.004 fa_intra_sol_xover4:     0.681 lk_ball_wtd:     0.025 fa_elec:    -1.751 pro_close:     0.000 hbond_sr_bb:     0.000 hbond_lr_bb:     0.000 hbond_bb_sc:     0.000 hbond_sc:     0.000 dslf_fa13:     0.000 omega:    -0.035 fa_dun:     2.657 p_aa_pp:    -0.412 yhh_planarity:     0.000 ref:    -2.146 rama_prepro:     0.002
RSD_WTD: 102  fa_atr:    -5.807 fa_rep:     0.278 fa_sol:     5.079 fa_intra_rep:     0.011 fa_intra_sol_xover4:     0.153 lk_ball_wtd:    -0.114 fa_elec:    -2.322 pro_close:     0.000 hbond_sr_bb:     0.000 hbond_lr_bb:     0.000 hbond_bb_sc:     0.000 hbond_sc:     0.000 dslf_fa13:     0.000 omega:     1.177 fa_dun:     1.427 p_aa_pp:     0.092 yhh_planarity:     0.000 ref:    -0.715 rama_prepro:    -0.408
RSD_WTD: 103  fa_atr:    -9.441 fa_rep:     1.903 fa_sol:     1.885 fa_intra_rep:     0.010 fa_intra_sol_xover4:     0.055 lk_ball_wtd:     0.065 fa_elec:    -1.987 pro_close:     0.000 hbond_sr_bb:     0.000 hbond_lr_bb:     0.000 hbond_bb_sc:     0.000 hbond_sc:     0.000 dslf_fa13:     0.000 omega:     0.799 fa_dun:     1.617 p_aa_pp:     0.257 yhh_planarity:     0.000 ref:     1.657 rama_prepro:     0.375
RSD_WTD: 104  fa_atr:    -6.320 fa_rep:     0.280 fa_sol:     6.467 fa_intra_rep:     0.011 fa_intra_sol_xover4:     0.327 lk_ball_wtd:     0.578 fa_elec:    -5.273 pro_close:     0.000 hbond_sr_bb:     0.000 hbond_lr_bb:     0.000 hbond_bb_sc:     0.000 hbond_sc:    -0.671 dslf_fa13:     0.000 omega:     0.001 fa_dun:     3.317 p_aa_pp:     0.052 yhh_planarity:     0.000 ref:    -0.095 rama_prepro:     0.407
RSD_WTD: 105  fa_atr:    -7.467 fa_rep:     0.624 fa_sol:     1.062 fa_intra_rep:     0.012 fa_intra_sol_xover4:     0.045 lk_ball_wtd:     0.103 fa_elec:    -2.062 pro_close:     0.000 hbond_sr_bb:     0.000 hbond_lr_bb:     0.000 hbond_bb_sc:     0.000 hbond_sc:     0.000 dslf_fa13:     0.000 omega:     0.958 fa_dun:     0.445 p_aa_pp:    -0.541 yhh_planarity:     0.000 ref:     2.643 rama_prepro:    -0.037
RSD_WTD: 106  fa_atr:    -5.808 fa_rep:     0.292 fa_sol:     5.286 fa_intra_rep:     0.010 fa_intra_sol_xover4:     0.201 lk_ball_wtd:     0.412 fa_elec:    -4.219 pro_close:     0.000 hbond_sr_bb:     0.000 hbond_lr_bb:     0.000 hbond_bb_sc:     0.000 hbond_sc:    -0.990 dslf_fa13:     0.000 omega:    -0.043 fa_dun:     2.126 p_aa_pp:     0.070 yhh_planarity:     0.000 ref:    -0.095 rama_prepro:    -0.003
RSD_WTD: 107  fa_atr:    -7.478 fa_rep:     0.903 fa_sol:     0.978 fa_intra_rep:     0.013 fa_intra_sol_xover4:     0.071 lk_ball_wtd:     0.216 fa_elec:    -2.273 pro_close:     0.000 hbond_sr_bb:     0.000 hbond_lr_bb:     0.000 hbond_bb_sc:     0.000 hbond_sc:     0.000 dslf_fa13:     0.000 omega:     0.277 fa_dun:     0.639 p_aa_pp:    -0.242 yhh_planarity:     0.000 ref:     1.661 rama_prepro:     0.006
RSD_WTD: 108  fa_atr:    -6.345 fa_rep:     0.350 fa_sol:     6.344 fa_intra_rep:     0.013 fa_intra_sol_xover4:     0.276 lk_ball_wtd:     0.652 fa_elec:    -5.266 pro_close:     0.000 hbond_sr_bb:     0.000 hbond_lr_bb:     0.000 hbond_bb_sc:     0.000 hbond_sc:    -1.152 dslf_fa13:     0.000 omega:     0.042 fa_dun:     4.151 p_aa_pp:     0.003 yhh_planarity:     0.000 ref:    -0.095 rama_prepro:     0.008
RSD_WTD: 109  fa_atr:    -8.614 fa_rep:     0.450 fa_sol:     7.609 fa_intra_rep:     0.009 fa_intra_sol_xover4:     0.549 lk_ball_wtd:    -0.030 fa_elec:    -3.606 pro_close:     0.000 hbond_sr_bb:     0.000 hbond_lr_bb:     0.000 hbond_bb_sc:    -1.066 hbond_sc:    -0.816 dslf_fa13:     0.000 omega:     0.472 fa_dun:     1.842 p_aa_pp:    -0.306 yhh_planarity:     0.000 ref:    -1.340 rama_prepro:     0.021
RSD_WTD: 110  fa_atr:    -4.017 fa_rep:     0.120 fa_sol:     5.363 fa_intra_rep:     0.004 fa_intra_sol_xover4:     0.332 lk_ball_wtd:     0.234 fa_elec:    -3.652 pro_close:     0.000 hbond_sr_bb:     0.000 hbond_lr_bb:     0.000 hbond_bb_sc:     0.000 hbond_sc:    -1.152 dslf_fa13:     0.000 omega:     0.229 fa_dun:     2.272 p_aa_pp:    -0.361 yhh_planarity:     0.000 ref:    -2.146 rama_prepro:    -0.365
RSD_WTD: 111  fa_atr:    -5.187 fa_rep:     0.609 fa_sol:     5.899 fa_intra_rep:     0.003 fa_intra_sol_xover4:     0.069 lk_ball_wtd:    -0.057 fa_elec:    -1.222 pro_close:     0.000 hbond_sr_bb:     0.000 hbond_lr_bb:     0.000 hbond_bb_sc:    -1.001 hbond_sc:    -0.816 dslf_fa13:     0.000 omega:    -0.023 fa_dun:     1.078 p_aa_pp:    -0.474 yhh_planarity:     0.000 ref:    -0.290 rama_prepro:    -0.559
RSD_WTD: 112  fa_atr:    -2.051 fa_rep:     0.110 fa_sol:     1.754 fa_intra_rep:     0.002 fa_intra_sol_xover4:     0.061 lk_ball_wtd:    -0.201 fa_elec:    -0.332 pro_close:     0.000 hbond_sr_bb:     0.000 hbond_lr_bb:     0.000 hbond_bb_sc:     0.000 hbond_sc:     0.000 dslf_fa13:     0.000 omega:    -0.051 fa_dun:     0.250 p_aa_pp:    -0.231 yhh_planarity:     0.000 ref:    -0.290 rama_prepro:    -0.475
RSD_WTD: 113  fa_atr:    -3.892 fa_rep:     0.607 fa_sol:     4.014 fa_intra_rep:     0.006 fa_intra_sol_xover4:     0.085 lk_ball_wtd:    -0.094 fa_elec:    -0.667 pro_close:     1.760 hbond_sr_bb:     0.000 hbond_lr_bb:     0.000 hbond_bb_sc:    -0.937 hbond_sc:     0.000 dslf_fa13:     0.000 omega:     0.204 fa_dun:     0.025 p_aa_pp:    -0.291 yhh_planarity:     0.000 ref:     1.152 rama_prepro:    -0.460
RSD_WTD: 114  fa_atr:    -4.068 fa_rep:     0.450 fa_sol:     1.605 fa_intra_rep:     0.003 fa_intra_sol_xover4:     0.076 lk_ball_wtd:    -0.217 fa_elec:    -0.617 pro_close:     2.181 hbond_sr_bb:     0.000 hbond_lr_bb:     0.000 hbond_bb_sc:     0.000 hbond_sc:     0.000 dslf_fa13:     0.000 omega:    -0.047 fa_dun:     0.224 p_aa_pp:    -1.020 yhh_planarity:     0.000 ref:    -1.643 rama_prepro:    -0.553
RSD_WTD: 115  fa_atr:    -7.058 fa_rep:     1.909 fa_sol:     2.259 fa_intra_rep:     0.016 fa_intra_sol_xover4:     0.041 lk_ball_wtd:    -0.222 fa_elec:    -2.090 pro_close:     0.000 hbond_sr_bb:     0.000 hbond_lr_bb:     0.000 hbond_bb_sc:     0.000 hbond_sc:     0.000 dslf_fa13:     0.000 omega:     0.184 fa_dun:     0.171 p_aa_pp:    -0.769 yhh_planarity:     0.000 ref:     2.643 rama_prepro:    -0.549
RSD_WTD: 116  fa_atr:    -5.882 fa_rep:     0.550 fa_sol:     4.713 fa_intra_rep:     0.005 fa_intra_sol_xover4:     0.187 lk_ball_wtd:    -0.065 fa_elec:    -2.649 pro_close:     0.000 hbond_sr_bb:     0.000 hbond_lr_bb:     0.000 hbond_bb_sc:     0.000 hbond_sc:     0.000 dslf_fa13:     0.000 omega:    -0.009 fa_dun:     4.693 p_aa_pp:     0.142 yhh_planarity:     0.000 ref:    -2.725 rama_prepro:    -0.172
RSD_WTD: 117  fa_atr:    -7.100 fa_rep:     0.462 fa_sol:     1.530 fa_intra_rep:     0.011 fa_intra_sol_xover4:     0.042 lk_ball_wtd:    -0.026 fa_elec:    -1.829 pro_close:     0.000 hbond_sr_bb:     0.000 hbond_lr_bb:     0.000 hbond_bb_sc:     0.000 hbond_sc:     0.000 dslf_fa13:     0.000 omega:     0.825 fa_dun:     0.597 p_aa_pp:    -0.661 yhh_planarity:     0.000 ref:     2.643 rama_prepro:    -0.120
RSD_WTD: 118  fa_atr:    -7.090 fa_rep:     0.727 fa_sol:     5.737 fa_intra_rep:     0.006 fa_intra_sol_xover4:     0.453 lk_ball_wtd:     0.179 fa_elec:    -3.749 pro_close:     0.000 hbond_sr_bb:     0.000 hbond_lr_bb:     0.000 hbond_bb_sc:     0.000 hbond_sc:    -0.673 dslf_fa13:     0.000 omega:    -0.045 fa_dun:     3.697 p_aa_pp:     0.045 yhh_planarity:     0.000 ref:    -0.301 rama_prepro:    -0.063
RSD_WTD: 119  fa_atr:    -7.522 fa_rep:     0.808 fa_sol:     0.741 fa_intra_rep:     0.018 fa_intra_sol_xover4:     0.070 lk_ball_wtd:     0.139 fa_elec:    -2.400 pro_close:     0.000 hbond_sr_bb:     0.000 hbond_lr_bb:     0.000 hbond_bb_sc:     0.000 hbond_sc:     0.000 dslf_fa13:     0.000 omega:     0.240 fa_dun:     1.912 p_aa_pp:    -0.774 yhh_planarity:     0.000 ref:     2.304 rama_prepro:    -0.157
RSD_WTD: 120  fa_atr:    -5.853 fa_rep:     0.729 fa_sol:     4.426 fa_intra_rep:     0.011 fa_intra_sol_xover4:     0.157 lk_ball_wtd:    -0.068 fa_elec:    -3.013 pro_close:     0.000 hbond_sr_bb:     0.000 hbond_lr_bb:     0.000 hbond_bb_sc:     0.000 hbond_sc:     0.000 dslf_fa13:     0.000 omega:    -0.009 fa_dun:     1.813 p_aa_pp:     0.282 yhh_planarity:     0.000 ref:    -0.715 rama_prepro:    -0.195
RSD_WTD: 121  fa_atr:    -6.145 fa_rep:     1.360 fa_sol:     1.221 fa_intra_rep:     0.013 fa_intra_sol_xover4:     0.050 lk_ball_wtd:    -0.102 fa_elec:    -1.982 pro_close:     0.000 hbond_sr_bb:     0.000 hbond_lr_bb:     0.000 hbond_bb_sc:     0.000 hbond_sc:     0.000 dslf_fa13:     0.000 omega:     0.990 fa_dun:     0.160 p_aa_pp:     0.125 yhh_planarity:     0.000 ref:     2.643 rama_prepro:     0.384
RSD_WTD: 122  fa_atr:    -1.873 fa_rep:     0.255 fa_sol:     2.187 fa_intra_rep:     0.000 fa_intra_sol_xover4:     0.000 lk_ball_wtd:    -0.275 fa_elec:    -0.357 pro_close:     0.000 hbond_sr_bb:     0.000 hbond_lr_bb:     0.000 hbond_bb_sc:     0.000 hbond_sc:     0.000 dslf_fa13:     0.000 omega:     0.006 fa_dun:     0.000 p_aa_pp:    -1.269 yhh_planarity:     0.000 ref:     0.798 rama_prepro:     0.541
RSD_WTD: 123  fa_atr:    -1.426 fa_rep:     0.021 fa_sol:     1.642 fa_intra_rep:     0.004 fa_intra_sol_xover4:     0.314 lk_ball_wtd:    -0.187 fa_elec:    -0.151 pro_close:     0.000 hbond_sr_bb:     0.000 hbond_lr_bb:     0.000 hbond_bb_sc:     0.000 hbond_sc:     0.000 dslf_fa13:     0.000 omega:     0.071 fa_dun:     2.238 p_aa_pp:    -0.225 yhh_planarity:     0.000 ref:    -2.146 rama_prepro:     0.078
RSD_WTD: 124  fa_atr:    -4.753 fa_rep:     0.265 fa_sol:     5.260 fa_intra_rep:     0.005 fa_intra_sol_xover4:     0.202 lk_ball_wtd:     0.169 fa_elec:    -3.914 pro_close:     0.000 hbond_sr_bb:     0.000 hbond_lr_bb:     0.000 hbond_bb_sc:     0.000 hbond_sc:    -1.087 dslf_fa13:     0.000 omega:     0.019 fa_dun:     3.147 p_aa_pp:    -0.011 yhh_planarity:     0.000 ref:    -2.725 rama_prepro:    -0.237
RSD_WTD: 125  fa_atr:    -3.369 fa_rep:     0.324 fa_sol:     2.258 fa_intra_rep:     0.008 fa_intra_sol_xover4:     0.140 lk_ball_wtd:    -0.130 fa_elec:    -0.225 pro_close:     0.000 hbond_sr_bb:     0.000 hbond_lr_bb:     0.000 hbond_bb_sc:     0.000 hbond_sc:     0.000 dslf_fa13:     0.000 omega:     0.377 fa_dun:     1.188 p_aa_pp:     0.132 yhh_planarity:     0.000 ref:    -0.715 rama_prepro:    -0.154
RSD_WTD: 126  fa_atr:    -6.131 fa_rep:     0.538 fa_sol:     5.532 fa_intra_rep:     0.010 fa_intra_sol_xover4:     0.179 lk_ball_wtd:     0.558 fa_elec:    -4.291 pro_close:     0.000 hbond_sr_bb:     0.000 hbond_lr_bb:     0.000 hbond_bb_sc:     0.000 hbond_sc:    -1.087 dslf_fa13:     0.000 omega:     0.008 fa_dun:     1.983 p_aa_pp:    -0.222 yhh_planarity:     0.000 ref:    -0.095 rama_prepro:    -0.131
RSD_WTD: 127  fa_atr:    -3.648 fa_rep:     0.352 fa_sol:     2.057 fa_intra_rep:     0.005 fa_intra_sol_xover4:     0.049 lk_ball_wtd:    -0.244 fa_elec:    -1.135 pro_close:     0.000 hbond_sr_bb:     0.000 hbond_lr_bb:     0.000 hbond_bb_sc:     0.000 hbond_sc:    -0.673 dslf_fa13:     0.000 omega:     0.166 fa_dun:     0.073 p_aa_pp:    -0.156 yhh_planarity:     0.000 ref:     1.152 rama_prepro:    -0.063
RSD_WTD: 128  fa_atr:    -5.018 fa_rep:     0.558 fa_sol:     1.344 fa_intra_rep:     0.011 fa_intra_sol_xover4:     0.041 lk_ball_wtd:    -0.020 fa_elec:    -1.594 pro_close:     0.000 hbond_sr_bb:     0.000 hbond_lr_bb:     0.000 hbond_bb_sc:     0.000 hbond_sc:     0.000 dslf_fa13:     0.000 omega:     1.522 fa_dun:     0.166 p_aa_pp:    -0.382 yhh_planarity:     0.000 ref:     2.643 rama_prepro:     0.023
RSD_WTD: 129  fa_atr:    -3.248 fa_rep:     0.138 fa_sol:     1.496 fa_intra_rep:     0.004 fa_intra_sol_xover4:     0.054 lk_ball_wtd:    -0.395 fa_elec:    -0.398 pro_close:     0.000 hbond_sr_bb:     0.000 hbond_lr_bb:     0.000 hbond_bb_sc:     0.000 hbond_sc:     0.000 dslf_fa13:     0.000 omega:     0.104 fa_dun:     0.794 p_aa_pp:     0.034 yhh_planarity:     0.000 ref:     1.152 rama_prepro:    -0.021
RSD_WTD: 130  fa_atr:    -7.760 fa_rep:     0.319 fa_sol:     2.075 fa_intra_rep:     0.011 fa_intra_sol_xover4:     0.041 lk_ball_wtd:    -0.043 fa_elec:    -2.331 pro_close:     0.000 hbond_sr_bb:     0.000 hbond_lr_bb:     0.000 hbond_bb_sc:     0.000 hbond_sc:     0.000 dslf_fa13:     0.000 omega:    -0.015 fa_dun:     2.020 p_aa_pp:    -0.490 yhh_planarity:     0.000 ref:     2.643 rama_prepro:    -0.046
RSD_WTD: 131  fa_atr:    -5.366 fa_rep:     0.642 fa_sol:     5.159 fa_intra_rep:     0.004 fa_intra_sol_xover4:     0.236 lk_ball_wtd:     0.341 fa_elec:    -2.924 pro_close:     0.004 hbond_sr_bb:     0.000 hbond_lr_bb:     0.000 hbond_bb_sc:    -0.796 hbond_sc:    -0.645 dslf_fa13:     0.000 omega:     0.019 fa_dun:     2.543 p_aa_pp:     0.257 yhh_planarity:     0.000 ref:    -1.340 rama_prepro:     0.165
RSD_WTD: 132  fa_atr:    -5.101 fa_rep:     0.964 fa_sol:     2.451 fa_intra_rep:     0.003 fa_intra_sol_xover4:     0.071 lk_ball_wtd:    -0.401 fa_elec:    -0.566 pro_close:     0.040 hbond_sr_bb:     0.000 hbond_lr_bb:     0.000 hbond_bb_sc:     0.000 hbond_sc:     0.000 dslf_fa13:     0.000 omega:    -0.076 fa_dun:     0.056 p_aa_pp:    -0.697 yhh_planarity:     0.000 ref:    -1.643 rama_prepro:     0.240
RSD_WTD: 133  fa_atr:    -1.506 fa_rep:     0.027 fa_sol:     1.866 fa_intra_rep:     0.000 fa_intra_sol_xover4:     0.000 lk_ball_wtd:     0.066 fa_elec:    -1.247 pro_close:     0.000 hbond_sr_bb:     0.000 hbond_lr_bb:     0.000 hbond_bb_sc:     0.000 hbond_sc:     0.000 dslf_fa13:     0.000 omega:    -0.089 fa_dun:     0.000 p_aa_pp:    -1.297 yhh_planarity:     0.000 ref:     0.798 rama_prepro:    -0.202
RSD_WTD: 134  fa_atr:    -5.946 fa_rep:     0.453 fa_sol:     5.797 fa_intra_rep:     0.005 fa_intra_sol_xover4:     0.206 lk_ball_wtd:     0.285 fa_elec:    -3.843 pro_close:     0.000 hbond_sr_bb:     0.000 hbond_lr_bb:     0.000 hbond_bb_sc:    -0.796 hbond_sc:    -0.645 dslf_fa13:     0.000 omega:     0.831 fa_dun:     3.458 p_aa_pp:    -0.048 yhh_planarity:     0.000 ref:    -2.725 rama_prepro:    -0.373
RSD_WTD: 135  fa_atr:    -4.041 fa_rep:     0.416 fa_sol:     3.443 fa_intra_rep:     0.004 fa_intra_sol_xover4:     0.180 lk_ball_wtd:    -0.003 fa_elec:    -2.030 pro_close:     0.000 hbond_sr_bb:     0.000 hbond_lr_bb:     0.000 hbond_bb_sc:     0.000 hbond_sc:    -0.360 dslf_fa13:     0.000 omega:    -0.057 fa_dun:     3.765 p_aa_pp:     0.332 yhh_planarity:     0.000 ref:    -2.725 rama_prepro:     0.010
RSD_WTD: 136  fa_atr:    -5.239 fa_rep:     0.453 fa_sol:     1.925 fa_intra_rep:     0.010 fa_intra_sol_xover4:     0.036 lk_ball_wtd:     0.045 fa_elec:    -1.943 pro_close:     0.000 hbond_sr_bb:     0.000 hbond_lr_bb:     0.000 hbond_bb_sc:     0.000 hbond_sc:     0.000 dslf_fa13:     0.000 omega:     0.246 fa_dun:     0.408 p_aa_pp:    -0.722 yhh_planarity:     0.000 ref:     2.643 rama_prepro:     0.034
RSD_WTD: 137  fa_atr:    -4.342 fa_rep:     0.278 fa_sol:     3.644 fa_intra_rep:     0.005 fa_intra_sol_xover4:     0.212 lk_ball_wtd:    -0.088 fa_elec:    -2.477 pro_close:     0.000 hbond_sr_bb:     0.000 hbond_lr_bb:     0.000 hbond_bb_sc:     0.000 hbond_sc:    -0.990 dslf_fa13:     0.000 omega:     0.216 fa_dun:     3.698 p_aa_pp:     0.284 yhh_planarity:     0.000 ref:    -2.725 rama_prepro:    -0.046
RSD_WTD: 138  fa_atr:    -5.908 fa_rep:     0.769 fa_sol:     1.506 fa_intra_rep:     0.011 fa_intra_sol_xover4:     0.039 lk_ball_wtd:     0.133 fa_elec:    -1.648 pro_close:     0.000 hbond_sr_bb:     0.000 hbond_lr_bb:     0.000 hbond_bb_sc:     0.000 hbond_sc:     0.000 dslf_fa13:     0.000 omega:     0.027 fa_dun:     1.192 p_aa_pp:    -0.773 yhh_planarity:     0.000 ref:     2.643 rama_prepro:    -0.117
RSD_WTD: 139  fa_atr:    -4.023 fa_rep:     0.153 fa_sol:     2.587 fa_intra_rep:     0.005 fa_intra_sol_xover4:     0.052 lk_ball_wtd:    -0.473 fa_elec:    -0.846 pro_close:     0.000 hbond_sr_bb:     0.000 hbond_lr_bb:     0.000 hbond_bb_sc:     0.000 hbond_sc:     0.000 dslf_fa13:     0.000 omega:     0.606 fa_dun:     0.119 p_aa_pp:    -0.192 yhh_planarity:     0.000 ref:     1.152 rama_prepro:    -0.159
RSD_WTD: 140  fa_atr:    -9.800 fa_rep:     0.736 fa_sol:     1.887 fa_intra_rep:     0.020 fa_intra_sol_xover4:     0.247 lk_ball_wtd:    -0.261 fa_elec:    -2.205 pro_close:     0.000 hbond_sr_bb:     0.000 hbond_lr_bb:     0.000 hbond_bb_sc:     0.000 hbond_sc:     0.000 dslf_fa13:     0.000 omega:     0.014 fa_dun:     1.581 p_aa_pp:    -0.367 yhh_planarity:     0.000 ref:     1.218 rama_prepro:    -0.091
RSD_WTD: 141  fa_atr:    -2.326 fa_rep:     0.172 fa_sol:     1.728 fa_intra_rep:     0.001 fa_intra_sol_xover4:     0.025 lk_ball_wtd:    -0.166 fa_elec:    -0.611 pro_close:     0.000 hbond_sr_bb:     0.000 hbond_lr_bb:     0.000 hbond_bb_sc:     0.000 hbond_sc:     0.000 dslf_fa13:     0.000 omega:     0.046 fa_dun:     0.930 p_aa_pp:     0.083 yhh_planarity:     0.000 ref:    -0.290 rama_prepro:    -0.054
RSD_WTD: 142  fa_atr:    -3.928 fa_rep:     0.356 fa_sol:     1.712 fa_intra_rep:     0.001 fa_intra_sol_xover4:     0.000 lk_ball_wtd:    -0.219 fa_elec:    -0.454 pro_close:     0.000 hbond_sr_bb:     0.000 hbond_lr_bb:     0.000 hbond_bb_sc:     0.000 hbond_sc:     0.000 dslf_fa13:     0.000 omega:     0.260 fa_dun:     0.000 p_aa_pp:     0.066 yhh_planarity:     0.000 ref:     1.325 rama_prepro:     0.410
RSD_WTD: 143  fa_atr:    -1.152 fa_rep:     0.056 fa_sol:     0.806 fa_intra_rep:     0.004 fa_intra_sol_xover4:     0.249 lk_ball_wtd:    -0.098 fa_elec:     0.097 pro_close:     0.000 hbond_sr_bb:     0.000 hbond_lr_bb:     0.000 hbond_bb_sc:     0.000 hbond_sc:     0.000 dslf_fa13:     0.000 omega:     0.597 fa_dun:     1.776 p_aa_pp:     0.066 yhh_planarity:     0.000 ref:    -1.340 rama_prepro:     0.286
RSD_WTD: 144  fa_atr:    -4.443 fa_rep:     0.638 fa_sol:     4.800 fa_intra_rep:     0.006 fa_intra_sol_xover4:     0.645 lk_ball_wtd:    -0.101 fa_elec:    -2.358 pro_close:     0.208 hbond_sr_bb:     0.000 hbond_lr_bb:     0.000 hbond_bb_sc:    -0.463 hbond_sc:     0.000 dslf_fa13:     0.000 omega:     0.217 fa_dun:     2.101 p_aa_pp:    -0.425 yhh_planarity:     0.000 ref:    -2.146 rama_prepro:    -0.145
RSD_WTD: 145  fa_atr:    -4.205 fa_rep:     0.480 fa_sol:     2.790 fa_intra_rep:     0.002 fa_intra_sol_xover4:     0.039 lk_ball_wtd:     0.054 fa_elec:    -0.904 pro_close:     0.882 hbond_sr_bb:     0.000 hbond_lr_bb:     0.000 hbond_bb_sc:     0.000 hbond_sc:     0.000 dslf_fa13:     0.000 omega:     0.103 fa_dun:     0.382 p_aa_pp:    -0.480 yhh_planarity:     0.000 ref:    -1.643 rama_prepro:    -0.287
RSD_WTD: 146  fa_atr:    -4.355 fa_rep:     0.472 fa_sol:     4.601 fa_intra_rep:     0.004 fa_intra_sol_xover4:     0.418 lk_ball_wtd:    -0.138 fa_elec:    -2.566 pro_close:     0.000 hbond_sr_bb:     0.000 hbond_lr_bb:     0.000 hbond_bb_sc:    -0.463 hbond_sc:     0.000 dslf_fa13:     0.000 omega:     1.039 fa_dun:     2.738 p_aa_pp:     0.034 yhh_planarity:     0.000 ref:    -0.301 rama_prepro:    -0.284
RSD_WTD: 147  fa_atr:    -4.210 fa_rep:     0.356 fa_sol:     2.990 fa_intra_rep:     0.008 fa_intra_sol_xover4:     0.136 lk_ball_wtd:    -0.208 fa_elec:    -0.940 pro_close:     0.000 hbond_sr_bb:     0.000 hbond_lr_bb:     0.000 hbond_bb_sc:     0.000 hbond_sc:     0.000 dslf_fa13:     0.000 omega:     0.067 fa_dun:     2.781 p_aa_pp:    -0.032 yhh_planarity:     0.000 ref:    -0.715 rama_prepro:    -0.369
RSD_WTD: 148  fa_atr:    -9.492 fa_rep:     1.574 fa_sol:     2.411 fa_intra_rep:     0.022 fa_intra_sol_xover4:     0.282 lk_ball_wtd:    -0.169 fa_elec:    -1.072 pro_close:     0.000 hbond_sr_bb:     0.000 hbond_lr_bb:     0.000 hbond_bb_sc:     0.000 hbond_sc:     0.000 dslf_fa13:     0.000 omega:    -0.043 fa_dun:     3.445 p_aa_pp:     0.076 yhh_planarity:     0.000 ref:     1.218 rama_prepro:    -0.433
RSD_WTD: 149  fa_atr:    -5.572 fa_rep:     0.828 fa_sol:     4.555 fa_intra_rep:     0.005 fa_intra_sol_xover4:     0.282 lk_ball_wtd:     0.058 fa_elec:    -1.780 pro_close:     0.000 hbond_sr_bb:     0.000 hbond_lr_bb:     0.000 hbond_bb_sc:     0.000 hbond_sc:     0.000 dslf_fa13:     0.000 omega:     0.032 fa_dun:     2.235 p_aa_pp:     0.040 yhh_planarity:     0.000 ref:    -1.340 rama_prepro:    -0.240
RSD_WTD: 150  fa_atr:    -4.053 fa_rep:     1.021 fa_sol:     4.802 fa_intra_rep:     0.012 fa_intra_sol_xover4:     0.307 lk_ball_wtd:    -0.076 fa_elec:    -2.981 pro_close:     0.807 hbond_sr_bb:     0.000 hbond_lr_bb:     0.000 hbond_bb_sc:     0.000 hbond_sc:    -0.122 dslf_fa13:     0.000 omega:     0.108 fa_dun:     2.764 p_aa_pp:    -0.228 yhh_planarity:     0.000 ref:    -0.095 rama_prepro:    -0.028
RSD_WTD: 151  fa_atr:    -6.034 fa_rep:     0.958 fa_sol:     2.429 fa_intra_rep:     0.004 fa_intra_sol_xover4:     0.126 lk_ball_wtd:    -0.030 fa_elec:    -1.725 pro_close:     2.223 hbond_sr_bb:     0.000 hbond_lr_bb:     0.000 hbond_bb_sc:     0.000 hbond_sc:     0.000 dslf_fa13:     0.000 omega:    -0.009 fa_dun:     0.938 p_aa_pp:    -0.548 yhh_planarity:     0.000 ref:    -1.643 rama_prepro:     0.000
RSD_WTD: 152  fa_atr:    -6.619 fa_rep:     0.451 fa_sol:     5.585 fa_intra_rep:     0.009 fa_intra_sol_xover4:     0.209 lk_ball_wtd:     0.270 fa_elec:    -3.702 pro_close:     0.000 hbond_sr_bb:     0.000 hbond_lr_bb:     0.000 hbond_bb_sc:     0.000 hbond_sc:    -0.170 dslf_fa13:     0.000 omega:     0.062 fa_dun:     3.856 p_aa_pp:     0.152 yhh_planarity:     0.000 ref:    -1.451 rama_prepro:    -0.012
RSD_WTD: 153  fa_atr:    -8.766 fa_rep:     0.588 fa_sol:     1.171 fa_intra_rep:     0.019 fa_intra_sol_xover4:     0.352 lk_ball_wtd:     0.084 fa_elec:    -2.578 pro_close:     0.000 hbond_sr_bb:     0.000 hbond_lr_bb:     0.000 hbond_bb_sc:     0.000 hbond_sc:     0.000 dslf_fa13:     0.000 omega:     0.419 fa_dun:     3.735 p_aa_pp:    -0.056 yhh_planarity:     0.000 ref:     1.218 rama_prepro:     0.046
RSD_WTD: 154  fa_atr:    -6.677 fa_rep:     0.801 fa_sol:     4.531 fa_intra_rep:     0.006 fa_intra_sol_xover4:     0.056 lk_ball_wtd:    -0.165 fa_elec:    -2.643 pro_close:     0.000 hbond_sr_bb:     0.000 hbond_lr_bb:     0.000 hbond_bb_sc:     0.000 hbond_sc:    -0.111 dslf_fa13:     0.000 omega:    -0.053 fa_dun:     0.024 p_aa_pp:     0.011 yhh_planarity:     0.000 ref:     1.152 rama_prepro:     0.111
RSD_WTD: 155  fa_atr:    -8.164 fa_rep:     0.864 fa_sol:     1.063 fa_intra_rep:     0.016 fa_intra_sol_xover4:     0.112 lk_ball_wtd:    -0.123 fa_elec:    -2.311 pro_close:     0.000 hbond_sr_bb:     0.000 hbond_lr_bb:     0.000 hbond_bb_sc:     0.000 hbond_sc:     0.000 dslf_fa13:     0.000 omega:    -0.030 fa_dun:     2.711 p_aa_pp:    -0.733 yhh_planarity:     0.000 ref:     2.304 rama_prepro:    -0.122
RSD_WTD: 156  fa_atr:    -6.674 fa_rep:     0.570 fa_sol:     5.468 fa_intra_rep:     0.006 fa_intra_sol_xover4:     0.237 lk_ball_wtd:     0.558 fa_elec:    -4.214 pro_close:     0.000 hbond_sr_bb:     0.000 hbond_lr_bb:     0.000 hbond_bb_sc:     0.000 hbond_sc:    -0.200 dslf_fa13:     0.000 omega:     0.127 fa_dun:     3.620 p_aa_pp:     0.252 yhh_planarity:     0.000 ref:    -2.725 rama_prepro:    -0.103
RSD_WTD: 157  fa_atr:    -8.932 fa_rep:     3.265 fa_sol:     5.143 fa_intra_rep:     0.024 fa_intra_sol_xover4:     0.927 lk_ball_wtd:     0.132 fa_elec:    -2.467 pro_close:     0.000 hbond_sr_bb:     0.000 hbond_lr_bb:     0.000 hbond_bb_sc:     0.000 hbond_sc:     0.000 dslf_fa13:     0.000 omega:     0.112 fa_dun:     2.303 p_aa_pp:     0.094 yhh_planarity:     0.000 ref:     2.261 rama_prepro:     0.547
RSD_WTD: 158  fa_atr:    -1.148 fa_rep:     0.215 fa_sol:     2.503 fa_intra_rep:     0.000 fa_intra_sol_xover4:     0.000 lk_ball_wtd:    -0.225 fa_elec:    -2.278 pro_close:     0.000 hbond_sr_bb:     0.000 hbond_lr_bb:     0.000 hbond_bb_sc:     0.000 hbond_sc:     0.000 dslf_fa13:     0.000 omega:     0.000 fa_dun:     0.000 p_aa_pp:     0.000 yhh_planarity:     0.000 ref:     0.798 rama_prepro:     0.421
ScoreFunction::show():
weights: (fa_atr 1) (fa_rep 0.55) (fa_sol 1) (fa_intra_rep 0.005) (fa_intra_sol_xover4 1) (lk_ball_wtd 1) (fa_elec 1) (pro_close 1.25) (hbond_sr_bb 1) (hbond_lr_bb 1) (hbond_bb_sc 1) (hbond_sc 1) (dslf_fa13 1.25) (omega 0.4) (fa_dun 0.7) (p_aa_pp 0.6) (yhh_planarity 0.625) (ref 1) (rama_prepro 0.45)
energy_method_options: EnergyMethodOptions::show: aa_composition_setup_files: 
EnergyMethodOptions::show: mhc_epitope_setup_files: 
EnergyMethodOptions::show: netcharge_setup_files: 
EnergyMethodOptions::show: aspartimide_penalty_value: 25
EnergyMethodOptions::show: etable_type: FA_STANDARD_DEFAULT
analytic_etable_evaluation: 1
EnergyMethodOptions::show: method_weights: ref 1.32468 3.25479 -2.14574 -2.72453 1.21829 0.79816 -0.30065 2.30374 -0.71458 1.66147 1.65735 -1.34026 -1.64321 -1.45095 -0.09474 -0.28969 1.15175 2.64269 2.26099 0.58223
EnergyMethodOptions::show: method_weights: free_res
EnergyMethodOptions::show: unfolded_energies_type: UNFOLDED_SCORE12
EnergyMethodOptions::show: split_unfolded_label_type: SPLIT_UNFOLDED_MM
EnergyMethodOptions::show: split_unfolded_value_type: SPLIT_UNFOLDED_BOLTZ
EnergyMethodOptions::show: atom_vdw_atom_type_set_name: centroid
EnergyMethodOptions::show: covalent_labeling_input: 
EnergyMethodOptions::show: covalent_labeling_fa_input: 
EnergyMethodOptions::show: hrf_dynamics_input: 
EnergyMethodOptions::show: exclude_protein_protein_fa_elec: false
EnergyMethodOptions::show: exclude_RNA_RNA_fa_elec: false
EnergyMethodOptions::show: exclude_RNA_protein_fa_elec: false
EnergyMethodOptions::show: exclude_monomer_fa_elec: false
EnergyMethodOptions::show: elec_max_dis: 5.5
EnergyMethodOptions::show: elec_min_dis: 1.6
EnergyMethodOptions::show: elec_die: 10
EnergyMethodOptions::show: elec_no_dis_dep_die: false
EnergyMethodOptions::show: elec_sigmoidal_die: true
EnergyMethodOptions::show: elec_sigmoidal_D: 80
EnergyMethodOptions::show: elec_sigmoidal_D0: 6
EnergyMethodOptions::show: elec_sigmoidal_S: 0.4
EnergyMethodOptions::show: smooth_fa_elec: true
EnergyMethodOptions::show: grpelec_fade_type: false
EnergyMethodOptions::show: grpelec_fade_param1: 1
EnergyMethodOptions::show: grpelec_fade_param2: 1
EnergyMethodOptions::show: grpelec_fade_hbond: 0
EnergyMethodOptions::show: grp_cpfxn: 1
EnergyMethodOptions::show: elec_group_file: /scoring/score_functions/elec_group_def.dat
EnergyMethodOptions::show: grpelec_context_dependent: 0
EnergyMethodOptions::show: use_polarization: true
EnergyMethodOptions::show: use_gen_kirkwood: true
EnergyMethodOptions::show: protein_dielectric: 1
EnergyMethodOptions::show: water_dielectric: 78.3
EnergyMethodOptions::show: exclude_DNA_DNA: true
EnergyMethodOptions::show: exclude_intra_res_protein: false
EnergyMethodOptions::show: count_pair_hybrid: false
EnergyMethodOptions::show: count_pair_full: false
EnergyMethodOptions::show: put_intra_into_total: false
EnergyMethodOptions::show: geom_sol_interres_path_distance_cutoff: false
EnergyMethodOptions::show: geom_sol_intrares_path_distance_cutoff: true
EnergyMethodOptions::show: eval_intrares_elec_ST_only: false
EnergyMethodOptions::show: envsmooth_zero_negatives: false
EnergyMethodOptions::show: cst_max_seq_sep: 18446744073709551615
EnergyMethodOptions::show: pb_bound_tag: bound
EnergyMethodOptions::show: pb_unbound_tag: unbound
EnergyMethodOptions::show: arg_cation_pi_his_can_be_pi: 1
EnergyMethodOptions::show: ordered_wat_penalty: 1.221
EnergyMethodOptions::show: ordered_pt_wat_penalty: 2.709
EnergyMethodOptions::show: nmer_ref_seq_length_: 9
EnergyMethodOptions::show: nmer_svm_term_length_: 3
EnergyMethodOptions::show: nmer_svm_pssm_feat_: 1
EnergyMethodOptions::show: nmer_svm_scorecut_defined_: 0
EnergyMethodOptions::show: nmer_svm_scorecut_: 0
EnergyMethodOptions::show: nmer_svm_avg_rank_as_energy_: 0
EnergyMethodOptions::show: nmer_svm_aa_matrix_defined_: 0
EnergyMethodOptions::show: nmer_svm_aa_matrix_: 
EnergyMethodOptions::show: nmer_svm_list_defined_: 0
EnergyMethodOptions::show: nmer_svm_list_: 
EnergyMethodOptions::show: nmer_svm_defined_: 0
EnergyMethodOptions::show: nmer_svm_: 
EnergyMethodOptions::show: nmer_svm_rank_list_defined_: 0
EnergyMethodOptions::show: nmer_svm_rank_list_: 
EnergyMethodOptions::show: nmer_svm_rank_defined_: 0
EnergyMethodOptions::show: nmer_svm_rank_: 
EnergyMethodOptions::show: voids_penalty_energy_containing_cones_cutoff_:6
EnergyMethodOptions::show: voids_penalty_energy_cone_distance_cutoff_: 8
EnergyMethodOptions::show: voids_penalty_energy_cone_dotproduct_cutoff_: 0.1
EnergyMethodOptions::show: voids_penalty_energy_voxel_grid_padding_: 1
EnergyMethodOptions::show: voids_penalty_energy_voxel_size_: 0.5
EnergyMethodOptions::show: voids_penalty_energy_disabled_except_during_packing_: TRUE
EnergyMethodOptions::show: hbnet_bonus_ramping_function_: "quadratic"
EnergyMethodOptions::show: hbnet_max_network_size_: 0
EnergyMethodOptions::show: approximate_buried_unsat_penalty_hbond_energy_threshold_: -0.25
EnergyMethodOptions::show: approximate_buried_unsat_penalty_burial_atomic_depth_: 4.5
EnergyMethodOptions::show: approximate_buried_unsat_penalty_burial_probe_radius_: 2.3
EnergyMethodOptions::show: approximate_buried_unsat_penalty_burial_resolution_: 0.5
EnergyMethodOptions::show: approximate_buried_unsat_penalty_oversat_penalty_: 1
EnergyMethodOptions::show: approximate_buried_unsat_penalty_assume_const_backbone_:1
EnergyMethodOptions::show: approximate_buried_unsat_penalty_natural_corrections1_:0
EnergyMethodOptions::show: approximate_buried_unsat_penalty_hbond_bonus_cross_chain_:0
EnergyMethodOptions::show: approximate_buried_unsat_penalty_hbond_bonus_ser_to_helix_bb_:0
EnergyMethodOptions::show: target_clash_pdb_:
EnergyMethodOptions::show: dump_trajectory_prefix_: traj
EnergyMethodOptions::show: dump_trajectory_gz_: FALSE
EnergyMethodOptions::show: dump_trajectory_stride_: 1
EnergyMethodOptions::show: bond_angle_central_atoms_to_score:
EnergyMethodOptions::show: bond_angle_residue_type_param_set: none
HBondOptions::show: hb_max_energy: 0
HBondOptions::show: exclude_DNA_DNA: true
HBondOptions::show: exclude_intra_res_protein_: false
HBondOptions::show: exclude_intra_res_RNA_: false
HBondOptions::show: put_intra_into_total_: false
HBondOptions::show: exclude_self_hbonds: true
HBondOptions::show: use_hb_env_dep: false
HBondOptions::show: use_hb_env_dep_DNA: true
HBondOptions::show: smooth_hb_env_dep: true
HBondOptions::show: bb_donor_acceptor_check: true
HBondOptions::show: decompose_bb_hb_into_pair_energies: false
HBondOptions::show: params_database_tag_: ref2015_params
HBondOptions::show: use_sp2_chi_penalty_: true
HBondOptions::show: sp2_BAH180_rise_: 0.75
HBondOptions::show: sp2_outer_width_: 0.357
HBondOptions::show: measure_sp3acc_BAH_from_hvy_: true
HBondOptions::show: fade_energy_: 1
HBondOptions::show: exclude_ether_oxygens_: 0
HBondOptions::show: Mbhbond: false 
HbondOptions::show: mphbond: false
HBondOptions::show: hbond_energy_shift: 0
HBondOptions::show: water_hybrid_sf: false
RNA_EnergyMethodOptions::show: syn_G_potential_bonus: 0
RNA_EnergyMethodOptions::show: torsion_potential: ps_04282011
RNA_EnergyMethodOptions::show: suiteness_bonus: Richardson
RNA_EnergyMethodOptions::show: rna_base_pair_xy_filename: scoring/rna/rna_base_pair_xy.dat
FreeDOF_Options::show: free_suite_bonus: -1
FreeDOF_Options::show: free_2HOprime_bonus: -0.5
FreeDOF_Options::show: free_sugar_bonus: -1
FreeDOF_Options::show: pack_phosphate_penalty: 0.25
FreeDOF_Options::show: free_side_chain_bonus: -0.5
